# Supplementary material for: Pluronic F-68 Improves Callus Proliferation of Recalcitrant Rice Cultivar via Enhanced Carbon and Nitrogen Metabolism and Nutrients Uptake
Source: Front Plant Sci. 2021 Jun 2;12:667434. doi: 10.3389/fpls.2021.667434 (PMC8207202; doi:10.3389/fpls.2021.667434)
Supplement: Data Sheet 1 — 0.04% PF-68. [file Data_Sheet_1.ZIP]

Archive with 10 entries (9 files):
- 0.04% PF-68/
- 0.04% PF-68/0.04%1_030218_01_PeptideGroups.txt
- 0.04% PF-68/0.04%1_030218_01_ProteinGroups.txt
- 0.04% PF-68/0.04%1_030218_01_PSMs.txt
- 0.04% PF-68/0.04%2_030218_01_PeptideGroups.txt
- 0.04% PF-68/0.04%2_030218_01_ProteinGroups.txt
- 0.04% PF-68/0.04%2_030218_01_PSMs.txt
- 0.04% PF-68/0.04%3_030218_01_PeptideGroups.txt
- 0.04% PF-68/0.04%3_030218_01_ProteinGroups.txt
- 0.04% PF-68/0.04%3_030218_01_PSMs.txt
