# Supplementary material for: Pluronic F-68 Improves Callus Proliferation of Recalcitrant Rice Cultivar via Enhanced Carbon and Nitrogen Metabolism and Nutrients Uptake
Source: Front Plant Sci. 2021 Jun 2;12:667434. doi: 10.3389/fpls.2021.667434 (PMC8207202; doi:10.3389/fpls.2021.667434)
Supplement: Data Sheet 1 — 0.04% PF-68. [file Data_Sheet_1.ZIP › 0.04% PF-68/0.04%1_030218_01_PeptideGroups.txt]

Confidence	Annotated Sequence	Modifications	Qvality PEP	Qvality q-value	# Protein Groups	# Proteins	# PSMs	Master Protein Accessions	Positions in Master Proteins	# Missed Cleavages	Theo. MH+ [Da]	Found in Sample: [S3] F3: Sample	Found in Sample: [S2] F2: Sample	Found in Sample: [S1] F1: Sample	Area: F3: Sample	Area: F2: Sample	Area: F1: Sample	XCorr Sequest HT	Confidence Sequest HT	Percolator q-Value Sequest HT	Percolator PEP Sequest HT
High	[K].FGITPAWEVR.[G]		0.00935845	0	1	2	12	Q7XQ45	Q7XQ45 [101-110]	0	1175.62076949	High	High	High		5.1e6		3.36422991752625	High	0.0003367	0.003023
High	[R].LAIVSPLSGDQPLYNADR.[T]		0.000143522	0	1	1	5	Q10MX3	Q10MX3 [51-68]	0	1929.00761654	High	High	High	2.8e7	2.1e7	1.4e7	4.83673048019409	High	0	5.568E-07
High	[K].GAIPSLPTEVEVLK.[L]		0.00189409	0	1	2	7	A2WXV8	A2WXV8 [305-318]	0	1452.83082162	High	High	High	9.5e7		7.1e6	2.61602163314819	High	0	9.93E-06
High	[K].EVEAVCNPIISAVYQR.[T]	1xCarbamidomethyl [C6]	0.000152885	0	1	1	7	Q6Z7B0	Q6Z7B0 [628-643]	0	1847.93200914	High	High	High	7.1e7		7.6e6	4.09177589416504	High	0	4.919E-07
High	[K].MIPTKPMVVETFSEYPPLGR.[F]		5.05887E-05	0	1	1	10	O64937	O64937 [392-411]	0	2292.17667241	High	High	High	7.9e7		2.0e7	4.70582103729248	High	0	5.63E-08
High	[R].ISEGAVKPAAATPEETLPLAWVDR.[Y]		9.27006E-05	0	1	1	10	Q9LGQ6	Q9LGQ6 [12-35]	0	2521.32967866	High	High	High	2.2e7		1.9e7	4.70882797241211	High	0	2.364E-06
High	[K].AFSDVLEHDLPQLQK.[Q]		0.000295292	0	1	1	16	Q10G56	Q10G56 [437-451]	0	1739.89627529	High	High	High	4.9e7	7.5e6	9.2e6	4.78235912322998	High	0	2.75E-05
High	[K].LSFLFPACTGR.[N]	1xCarbamidomethyl [C8]	0.00317197	0	1	2	10	P0C5D0	P0C5D0 [141-151]	0	1268.64560431	High	High	High			2.2e8	3.40830969810486	High	0	2.066E-05
High	[R].YTIDLPTNVSEIRPGQDITVTTDNGK.[S]	2xDeamidated [N24; N/Q]	0.00495918	0	1	1	2	Q6YZX6	Q6YZX6 [840-865]	0	2849.4050886	High	Not Found	Not Found				2.67829251289368	High	0	3.91E-05
High	[R].YTIDLPTNVSEIRPGQDITVTTDNGK.[S]	1xDeamidated [N/Q]	0.000213036	0	1	1	17	Q6YZX6	Q6YZX6 [840-865]	0	2848.4210726	High	High	High	8.7e6	1.4e7	3.9e7	4.23663520812988	High	0	7.571E-07
High	[R].YTIDLPTNVSEIRPGQDITVTTDNGK.[S]		2.40743E-05	0	1	1	5	Q6YZX6	Q6YZX6 [840-865]	0	2847.4370566	High	High	High	3.3e7	3.3e7	1.3e7	3.8537073135376	High	0	1.946E-08
High	[K].IGPNEPSQLAIDLNAQGLAR.[Y]	1xDeamidated [Q/N]	0.00165187	0	1	1	55	P17784	P17784 [149-168]	0	2078.0876581	High	High	High	6.9e5	1.4e5	2.4e5	4.42265319824219	High	0	8.159E-06
High	[K].IGPNEPSQLAIDLNAQGLAR.[Y]		1.67573E-06	0	1	1	376	P17784	P17784 [149-168]	0	2077.1036421	High	High	High	2.7e8	8.1e6	1.2e7	6.19998550415039	High	0	6.426E-09
High	[K].ANSDSNVVTTVTVDELTPGLK.[S]		3.6496E-05	0	1	1	6	Q6K548	Q6K548 [70-90]	0	2160.10303285	High	High	High	1.5e7	1.0e7	1.2e7	4.05879592895508	High	0	1.89E-06
High	[K].TAVSHGLWLNIPDYDAPTQMVKPR.[E]	1xDeamidated [N/Q]	0.000682149	0	1	1	5	Q8H8T0	Q8H8T0 [170-193]	0	2710.365747	High	High	Not Found		7.8e6		4.33374547958374	High	0	9.214E-05
High	[K].GLLQAGVQGELWR.[L]		0.00310593	0	1	1	10	P27933	P27933 [273-285]	0	1426.78012352	High	High	High		1.5e7		3.56199216842651	High	0	2.005E-05
High	[K].TAVSHGLWLNIPDYDAPTQMVKPR.[E]		4.29684E-05	0	1	1	8	Q8H8T0	Q8H8T0 [170-193]	0	2709.381731	High	High	High	4.9e7	1.2e7		5.08127593994141	High	0	2.211E-07
High	[K].NAYCLLNFGDSITTDHISPAGSIHK.[D]	1xCarbamidomethyl [C4]	4.22949E-05	0	1	1	6	Q6YZX6	Q6YZX6 [668-692]	0	2731.31443953	High	High	High	4.2e7		5.9e6	4.87383031845093	High	0	2.699E-07
High	[K].DGATDPTFLYFSHGLK.[E]		0.000109717	0	1	1	17	P35681	P35681 [149-164]	0	1768.85407614	High	High	High	3.2e7	2.0e7	9.7e7	4.98804044723511	High	0	3.705E-07
High	[K].QVTEYASDEPWGWYK.[S]		0.000374257	0	1	1	6	B3VMC0	B3VMC0 [484-498]	0	1858.82825528	High	High	High	2.8e7		3.3e7	4.60985803604126	High	0	1.411E-06
High	[R].EIENGILWEVDGK.[W]	1xDeamidated [N4]	0.00293131	0	1	1	16	P35681	P35681 [22-34]	0	1502.73731555	High	High	High	9.2e6	6.6e6	4.8e6	3.95407390594482	High	3.599E-05	0.0002334
High	[R].EIENGILWEVDGK.[W]		0.00157545	0	1	1	6	P35681	P35681 [22-34]	0	1501.75329955	High	High	High	2.0e7			4.50796461105347	High	0	7.621E-06
High	[R].DAVTPLSETEAVDLVK.[D]		0.000145041	0	1	1	12	O64464	O64464 [169-184]	0	1686.87962212	High	High	High	2.7e8	1.7e8	1.8e8	3.99797415733337	High	0	2.544E-07
High	[R].LGPNYLMLPVNAPK.[C]		0.00032809	0	2	3	6	Q0E4K1; A2YH64	Q0E4K1 [356-369]; A2YH64 [356-369]	0	1526.83994658	High	High	High	1.2e8	7.4e7	1.1e8	4.5019211769104	High	0	2.503E-06
High	[K].LDAQPELFIHIVPDK.[A]		0.000546805	0	2	3	19	Q0J4P2; Q07078	Q0J4P2 [58-72]; Q07078 [58-72]	0	1734.94249724	High	High	High	9.2e7	7.6e6	2.0e8	3.54726076126099	High	0	5.267E-06
High	[K].QFFPHLAVGFEDPR.[V]		0.00930953	0	1	1	4	Q9SMB1	Q9SMB1 [149-162]	0	1659.82780193	High	Not Found	High			5.2e6	3.12229800224304	High	0	9.55E-05
High	[K].VPEPTVDETIQILR.[G]		0.00273755	0	1	1	4	Q7F9I1	Q7F9I1 [427-440]	0	1609.87956263	Not Found	High	High			3.1e6	2.81261992454529	High	0	1.679E-05
High	[K].AAVAWEAGKPLSIEEVEVAPPQAMEVR.[V]	1xOxidation [M24]	0.00668988	0	1	1	6	Q0ITW7	Q0ITW7 [12-38]	0	2893.47641948	High	High	High			3.5e6	4.58788204193115	High	0	5.983E-05
High	[K].AAVAWEAGKPLSIEEVEVAPPQAMEVR.[V]		3.46613E-06	0	1	1	13	Q0ITW7	Q0ITW7 [12-38]	0	2877.48150448	High	High	High	2.5e8	3.4e6	2.7e8	5.70329570770264	High	0	1.227E-09
High	[K].DDGTLASYVGFR.[V]		0.00385332	0	1	1	12	A2XMV1	A2XMV1 [44-55]	0	1300.61680618	High	High	High	1.3e8		1.1e8	4.13717365264893	High	0	2.72E-05
High	[K].IFEVAPSASQMFSFLR.[N]		1.00962E-05	0	2	2	22	O04986; O04985	O04986 [44-59]; O04985 [47-62]	0	1829.92546697	High	High	High	6.6e6	2.0e7	8.7e7	5.96308469772339	High	0	3.389E-08
High	[K].NAYCLLNFGDSITTDHISPAGSIHK.[D]	1xDeamidated [N7]; 1xCarbamidomethyl [C4]	0.000162003	0	1	1	4	Q6YZX6	Q6YZX6 [668-692]	0	2732.29845553	High	Not Found	High			1.1e7	4.77609491348267	High	0	3.145E-06
High	[R].YLSSVLFQSIK.[K]		0.0108939	0	1	1	6	Q9XEA6	Q9XEA6 [302-312]	0	1284.71981474	High	High	High	3.9e7		9.9e6	3.24586415290833	High	3.599E-05	0.0001504
High	[K].LLGVTIYSSDAIR.[S]		0.000555511	0	1	2	117	Q0JMY8	Q0JMY8 [26-38]	0	1407.78420581	High	High	High	4.2e6	8.8e6	5.5e6	3.93257713317871	High	0	6.67E-06
High	[K].SNYNFEKPFLYLAR.[K]		0.0002075	0	2	3	9	A2Y7R5; Q7F7I7	A2Y7R5 [156-169]; Q7F7I7 [156-169]	0	1761.89588143	High	High	High	1.5e7			4.23302316665649	High	0	1.788E-06
High	[K].LVSWYDNEWGYSSR.[V]		0.00095548	0	1	1	11	Q7FAH2	Q7FAH2 [312-325]	0	1761.78672487	High	High	High	1.7e7		2.3e6	3.82566738128662	High	9.387E-05	0.000669
High	[K].IGSVALADLLK.[K]		0.00808073	0	1	1	6	Q6ZHE5	Q6ZHE5 [205-215]	0	1099.67213633	High	High	High				3.10474324226379	High	3.599E-05	0.0002354
High	[R].ATVNDALEMLER.[M]		0.00611869	0	1	1	5	Q0JKD0	Q0JKD0 [115-126]	0	1361.67294081	High	High	High	2.0e7	8.6e6	1.4e7	3.33706188201904	High	0	5.247E-05
High	[K].VSEVAALFGADPR.[A]		0.00892723	0	1	1	2	Q69T51	Q69T51 [54-66]	0	1331.69539085	High	Not Found	Not Found				2.63609099388123	High	0	9.004E-05
High	[K].LQAGYLFPEIAR.[R]		0.00329094	0	1	1	6	Q10MQ2	Q10MQ2 [71-82]	0	1377.75251183	High	High	High	3.5e7	3.4e6	1.4e7	3.23027634620667	High	0	2.18E-05
High	[R].FSPNTFQPTIVSGSWDR.[T]		2.28392E-05	0	1	1	11	P49027	P49027 [173-189]	0	1938.93445164	High	High	High			2.1e8	5.02971410751343	High	0	1.816E-08
High	[K].LHGGTPANFLDVGGSASEGQVVEAFK.[I]	1xDeamidated [Q/N]	3.48443E-06	0	1	1	13	Q6K9N6	Q6K9N6 [313-338]	0	2588.26272168	High	High	High	3.7e5	7.4e6	1.2e7	5.91238403320313	High	0	5.694E-09
High	[K].LHGGTPANFLDVGGSASEGQVVEAFK.[I]		9.19301E-07	0	1	1	17	Q6K9N6	Q6K9N6 [313-338]	0	2587.27870568	High	High	High	1.1e7	7.8e6	2.3e6	6.1302752494812	High	0	1.854E-10
High	[R].IPSAVGYQPTLATDLGGLQER.[I]	1xDeamidated [Q8]	0.00187426	0	1	1	1	Q01859	Q01859 [348-368]	0	2187.12918851	High	Not Found	Not Found				4.04149770736694	High	0	9.748E-06
High	[R].IPSAVGYQPTLATDLGGLQER.[I]		1.50028E-06	0	1	1	17	Q01859	Q01859 [348-368]	0	2186.14517251	High	High	High	3.4e8	9.9e6	2.7e8	5.81614065170288	High	0	3.703E-10
High	[R].EAAFDFAFVDADKPNYVK.[Y]	1xDeamidated [N15]	0.00665486	0	1	1	1	Q9XGP7	Q9XGP7 [159-176]	0	2047.96474908	High	Not Found	Not Found	3.7e6			4.29566383361816	High	0	5.92E-05
High	[R].EAAFDFAFVDADKPNYVK.[Y]		0.000413641	0	1	1	7	Q9XGP7	Q9XGP7 [159-176]	0	2046.98073308	High	High	High	1.8e7	3.4e6	1.1e7	4.22427034378052	High	0	2.533E-06
High	[R].VCCLSIIDPGDSDIIK.[T]	2xCarbamidomethyl [C2; C3]	0.00519932	0	1	1	1	Q9SDG6	Q9SDG6 [91-106]	0	1804.88194772	Not Found	Not Found	High			1.9e8	3.84289956092834	High	0	4.194E-05
High	[R].LDWGPDMICSDDTQYSNGR.[G]	2xDeamidated [Q14; N17]; 1xCarbamidomethyl [C9]	0.000293741	0	2	3	2	P27937; P27934	P27937 [142-160]; P27934 [141-159]	0	2231.88558942	High	Not Found	Not Found				4.4506778717041	High	0	6.933E-07
High	[R].LDWGPDMICSDDTQYSNGR.[G]	1xDeamidated [N/Q]; 1xCarbamidomethyl [C9]	3.14922E-05	0	2	3	23	P27937; P27934	P27937 [142-160]; P27934 [141-159]	0	2230.90157342	High	High	High	3.9e7	5.3e6	7.1e7	5.4253249168396	High	0	4.124E-07
High	[R].LDWGPDMICSDDTQYSNGR.[G]	1xCarbamidomethyl [C9]	0.00103945	0	2	3	4	P27937; P27934	P27937 [142-160]; P27934 [141-159]	0	2229.91755742	High	Not Found	High			1.7e7	4.12057399749756	High	0	4.217E-06
High	[K].NSWGADWGDNGYFK.[M]	1xDeamidated [N10]	0.00906872	0	1	1	4	P25778	P25778 [329-342]	0	1617.66046222	High	High	Not Found		5.8e6		3.5405580997467	High	0.0002259	0.001523
High	[K].WLAANVSAEVAESTR.[I]		4.62563E-05	0	1	1	778	P48494	P48494 [192-206]	0	1603.80746033	High	High	High	1.1e7	1.2e7	7.1e6	4.75156545639038	High	0	1.043E-07
High	[K].YGQDATNVGDEGGFAPNIQENKEGLELLK.[T]		0.000558444	0	1	1	2	Q42971	Q42971 [206-234]	1	3106.49636227	High	Not Found	Not Found	7.6e7			3.94513154029846	High	0	1.742E-06
High	[K].YGQDATNVGDEGGFAPNIQENKEGLELLK.[T]	1xDeamidated [N/Q]	1.45204E-05	0	1	1	14	Q42971	Q42971 [206-234]	1	3107.48037827	High	High	High	2.2e7	2.0e7	2.6e7	5.86766958236694	High	0	1.269E-07
High	[R].EVDELLNAQQESAFLAGPEK.[S]		1.03656E-05	0	1	1	12	Q75GX9	Q75GX9 [505-524]	0	2188.07681813	High	High	High	3.9e6	3.3e7	6.5e7	5.99239540100098	High	0	2.082E-08
High	[K].LQMGQILDVPLPVCR.[S]	1xCarbamidomethyl [C14]	0.000499982	0	1	1	6	Q8H8C7	Q8H8C7 [211-225]	0	1738.93425787	High	High	High	4.4e7	6.4e6	4.4e7	4.52245473861694	High	0	1.482E-06
High	[K].LQMGQILDVPLPVCR.[S]	1xOxidation [M3]; 1xCarbamidomethyl [C14]	0.000175319	0	1	1	8	Q8H8C7	Q8H8C7 [211-225]	0	1754.92917287	High	High	High	1.7e8	4.1e6	1.6e8	4.49175834655762	High	0	2.543E-06
High	[K].YTSDIDIVSNASCTTNCLAPLAK.[V]	1xDeamidated [N]; 2xCarbamidomethyl [C13; C17]	4.87577E-05	0	1	1	8	A2YQT7	A2YQT7 [142-164]	0	2515.16908121	High	High	High			4.6e6	6.40254306793213	High	0	5.335E-08
High	[R].TSPQWLGPQIEVIR.[A]		0.0013035	0	2	3	16	P14717; A2X7F7	P14717 [342-355]; A2X7F7 [352-365]	0	1623.88531677	High	High	High	1.1e7		5.4e6	3.52312207221985	High	6.685E-05	0.0002947
High	[K].YLLQSGLQEYLNK.[Q]		0.000513321	0	1	1	9	Q6YZX6	Q6YZX6 [485-497]	0	1568.83188422	High	High	High	3.6e7	1.5e7	7.1e7	4.97038459777832	High	0	1.543E-06
High	[K].ISPVTEITPPPIPEDLK.[T]		9.92695E-05	0	1	1	12	Q93VT8	Q93VT8 [323-339]	0	1846.02080703	High	High	High			8.2e7	4.21612167358398	High	0	6.125E-06
High	[K].DLTDSIAAGNYPEWK.[L]		0.000513321	0	1	2	10	A2YH64	A2YH64 [254-268]	0	1679.79114153	High	High	High	6.7e7		8.8e7	4.76684856414795	High	0	4.737E-05
High	[R].IDSTVPVEITMGELK.[K]		0.00290064	0	1	2	6	Q7XQ45	Q7XQ45 [140-154]	0	1631.85604999	High	High	High	5.7e7	4.9e7	7.2e7	3.8434944152832	High	0	4.345E-05
High	[K].MPNSYILQQFENPANPK.[I]		8.88761E-05	0	1	1	6	Q9XEA8	Q9XEA8 [142-158]	0	1990.96912258	High	High	High	3.1e7			4.50015449523926	High	0	9.127E-07
High	[K].NSWGADWGDNGYFK.[M]		0.00158376	0	1	1	4	P25778	P25778 [329-342]	0	1616.67644622	High	Not Found	High	6.8e6		1.3e7	4.17742586135864	High	0.0002017	0.001197
High	[K].VIENGYTDLVSFGR.[L]	1xDeamidated [N4]	0.00213779	0	1	1	4	Q69TI0	Q69TI0 [309-322]	0	1570.77476367	Not Found	High	High		6.5e6		3.67344665527344	High	0	1.35E-05
High	[K].YTSDIDIVSNASCTTNCLAPLAK.[V]	2xCarbamidomethyl [C13; C17]	2.17819E-05	0	1	1	8	A2YQT7	A2YQT7 [142-164]	0	2514.18506521	High	High	High	1.2e8	2.7e7	9.0e7	5.50285196304321	High	0	5.263E-08
High	[K].TQKPVVAFIAGLTAPPGR.[R]		0.00137395	0	1	1	12	Q6ZL94	Q6ZL94 [262-279]	0	1823.053779	High	High	High	4.4e7	2.4e7		4.08168172836304	High	0	8.18E-06
High	[K].YIDTNFEGPALLPDDSEK.[Q]	1xDeamidated [N5]	9.82294E-05	0	1	1	4	A1XBB7	A1XBB7 [104-121]	0	2024.93350845	High	High	Not Found		1.7e7		6.18106603622437	High	0	1.332E-06
High	[K].KPEDWDDEEDGEWTAPTIPNPEYK.[G]		3.40809E-05	0	1	1	8	Q9SLY8	Q9SLY8 [260-283]	0	2861.24243914	High	High	High	4.5e7		1.7e8	5.42933750152588	High	0	5.921E-08
High	[K].SDGVNVVPEVWGVK.[D]		0.00182559	0	1	1	4	P42863	P42863 [110-123]	0	1484.77436938	Not Found	High	High				3.62478280067444	High	0	9.392E-06
High	[R].FGPYFCQPVIAGLGEDNEPFICTMDCIGAK.[E]	1xDeamidated [Q/N]; 3xCarbamidomethyl [C6; C22; C26]	0.00421358	0	1	1	7	Q9LST7	Q9LST7 [100-129]	0	3407.50911868	Not Found	High	High		1.6e6		4.06616926193237	High	0	3.089E-05
High	[R].FGPYFCQPVIAGLGEDNEPFICTMDCIGAK.[E]	3xCarbamidomethyl [C6; C22; C26]	0.000222203	0	1	1	4	Q9LST7	Q9LST7 [100-129]	0	3406.52510268	High	Not Found	High			2.8e6	4.68282890319824	High	0	1.633E-05
High	[R].EDQVPLIIIQDGESK.[K]		0.00010519	0	1	1	14	Q53LQ0	Q53LQ0 [331-345]	0	1683.87995649	High	High	High	1.1e7			4.43420267105103	High	0	4.07E-07
High	[R].NTIAVPTGGWAVIR.[F]		0.000734333	0	1	2	20	Q0IP28	Q0IP28 [514-527]	0	1454.81142364	High	High	High	2.2e8		2.0e8	3.99190139770508	High	3.599E-05	0.0001499
High	[K].VVIGMDVAASEFYNDKDK.[T]	1xDeamidated [N14]	0.00281051	0	1	1	4	Q42971	Q42971 [246-263]	1	2001.94738444	High	High	Not Found	7.3e6			4.2656569480896	High	0	1.743E-05
High	[K].VVIGMDVAASEFYNDKDK.[T]		0.00160897	0	1	1	120	Q42971	Q42971 [246-263]	1	2000.96336844	High	High	High	9.5e6	6.9e6	2.3e6	4.60220956802368	High	0	4.131E-05
High	[R].LAAGIPDAVAAAAADAPK.[S]		4.01251E-05	0	1	1	6	Q6ETN3	Q6ETN3 [535-552]	0	1592.86424694	High	High	High				3.82417297363281	High	0	7.289E-08
High	[K].EWIVSSLGPDAVAK.[H]		0.000864526	0	2	2	8	P42862; P42863	P42862 [229-242]; P42863 [229-242]	0	1471.77912041	High	High	High	2.1e7			4.07442712783813	High	0	7.587E-05
High	[R].ITPSWVAFTDSER.[L]		0.00163457	0	1	1	10	Q6Z7B0	Q6Z7B0 [66-78]	0	1508.73798386	High	High	High	6.5e7			3.6304292678833	High	3.599E-05	0.0001696
High	[K].ESGMTLITAEDLDDAAEK.[A]		4.6797E-06	0	1	1	6	Q6K9N6	Q6K9N6 [398-415]	0	1908.8742786	High	High	High	1.2e8	4.5e7		5.11257696151733	High	0	1.881E-09
High	[K].IGPNEPSQLSIDLNAQGLAR.[Y]	1xDeamidated [N/Q]	4.45821E-05	0	1	1	144	Q5N725	Q5N725 [149-168]	0	2094.0825727	High	High	High		3.6e6		5.57422542572021	High	0	6.198E-06
High	[K].IGPNEPSQLSIDLNAQGLAR.[Y]		5.06989E-07	0	1	1	1630	Q5N725	Q5N725 [149-168]	0	2093.0985567	High	High	High	9.0e7	4.5e7	1.3e7	6.15096807479858	High	0	1.646E-09
High	[R].LFKPFDELVVDSK.[D]		0.000123194	0	1	1	26	Q53LQ0	Q53LQ0 [225-237]	0	1536.83082162	High	High	High	2.6e7	5.7e6	1.1e7	4.59039306640625	High	0	5.149E-07
High	[R].TDLPNVVELYMK.[K]	1xOxidation [M11]	0.00356107	0	2	2	10	Q0ITW7; Q2R8Z5	Q0ITW7 [329-340]; Q2R8Z5 [329-340]	0	1437.72939345	High	High	High	2.3e7	1.2e7		3.7398374080658	High	0	6.441E-05
High	[R].TDLPNVVELYMK.[K]		0.00247713	0	2	2	10	Q0ITW7; Q2R8Z5	Q0ITW7 [329-340]; Q2R8Z5 [329-340]	0	1421.73447845	High	High	High	4.6e6	5.5e6	2.5e8	3.86746716499329	High	0	1.458E-05
High	[K].APGETCHIVIDHGGNVPYWEGQSYGIIPPGENPK.[K]	1xCarbamidomethyl [C6]	0.00113677	0	1	1	5	P41345	P41345 [111-144]	0	3688.7489055	High	Not Found	High	1.9e7			4.64975070953369	High	0	4.773E-06
High	[K].NWNYTGLVDAIHNGEGK.[C]		6.75851E-05	0	1	2	17	A2XFI3	A2XFI3 [529-545]	0	1887.89840049	High	High	High	8.5e7	1.9e7	9.6e7	5.0471396446228	High	0	3.822E-05
High	[K].NWNYTGLVDAIHNGEGK.[C]	1xDeamidated [N13]	0.000197894	0	1	2	24	A2XFI3	A2XFI3 [529-545]	0	1888.88241649	High	High	High	1.1e7	2.0e7	2.4e7	4.74415874481201	High	0	5.295E-07
High	[R].AAVPSGASTGVYEALELR.[D]		2.04701E-06	0	1	1	832	Q42971	Q42971 [36-53]	0	1790.92830364	High	High	High	1.5e7	1.8e7	5.4e6	5.19760513305664	High	0	1.274E-07
High	[K].LVSAPVILEAVR.[L]		0.00493319	0	1	2	6	Q852M2	Q852M2 [494-505]	0	1266.77799832	High	High	High	3.5e7			2.77484941482544	High	0	3.877E-05
High	[K].ISSASSASTISPLPHMFVIK.[D]		0.000101383	0	1	1	11	Q9S827	Q9S827 [126-145]	0	2073.10488772	High	High	High	2.8e7	2.3e6		4.25033903121948	High	0	4.265E-07
High	[K].KPEDWDDEEDGEWTAPTIPNPEYK.[G]	1xDeamidated [N20]	0.000235455	0	1	1	8	Q9SLY8	Q9SLY8 [260-283]	0	2862.22645514	High	High	Not Found	4.3e6	1.6e7		4.92876243591309	High	0	5.35E-05
High	[K].VIADGYADLVAYGR.[H]		0.00123017	0	1	1	4	Q69TH8	Q69TH8 [315-328]	0	1482.75871932	Not Found	High	High				3.52399516105652	High	0	7.38E-06
High	[K].LCDQVSDAVLDACLAQDPDSK.[V]	1xDeamidated [Q16]; 2xCarbamidomethyl [C2; C13]	6.28499E-06	0	1	1	2	P93438	P93438 [21-41]	0	2321.02716807	Not Found	Not Found	High			1.8e7	6.0657172203064	High	0	2.862E-09
High	[K].LCDQVSDAVLDACLAQDPDSK.[V]	2xDeamidated [Q4; Q16]; 2xCarbamidomethyl [C2; C13]	2.95635E-05	0	1	1	4	P93438	P93438 [21-41]	0	2322.01118407	High	High	Not Found				5.99377059936523	High	0	2.618E-08
High	[R].LGISYPELTAMQAR.[A]		0.00021872	0	1	1	13	Q75KR1	Q75KR1 [686-699]	0	1549.80428929	High	High	High	2.7e7		1.4e7	3.74519824981689	High	0	2.951E-06
High	[K].VIIGPATVGGIQAGAFK.[I]		6.54828E-05	0	1	1	10	Q93VT8	Q93VT8 [132-148]	0	1598.92645332	High	High	High	1.1e8			3.84350681304932	High	0	1.832E-06
High	[R].VKEYLPITGLADFNK.[L]		0.000370336	0	1	1	16	P37833	P37833 [68-82]	1	1707.93159821	High	High	High		1.5e7		4.40665769577026	High	0	1.323E-06
High	[K].AILSTINPELLK.[S]		0.0107241	0	1	1	9	P0C520	P0C520 [470-481]	0	1311.78822861	High	High	High	1.2e8			2.73142123222351	High	0.0004961	0.004914
High	[K].LCDQVSDAVLDACLAQDPDSK.[V]	2xCarbamidomethyl [C2; C13]	7.55715E-06	0	1	1	2	P93438	P93438 [21-41]	0	2320.04315207	Not Found	Not Found	High				5.99088668823242	High	0	3.735E-09
High	[K].VYPLDAVYDSPEDVPEDVK.[G]		0.000145041	0	1	1	12	Q6Z0I4	Q6Z0I4 [151-169]	0	2150.01757195	High	High	High	3.1e7			4.54665994644165	High	0	6.582E-06
High	[R].VEAVQLPVSDGITLCR.[R]	1xCarbamidomethyl [C15]	0.00212657	0	1	1	2	Q7F8T6	Q7F8T6 [274-289]	0	1756.92619551	Not Found	Not Found	High			8.2e6	3.39435243606567	High	0	1.172E-05
High	[K].ISEDEYVSAIKEEISK.[V]		0.0030573	0	1	1	6	Q2QLY4	Q2QLY4 [459-474]	1	1839.92221513	High	High	High	6.7e7	4.7e7	4.2e7	3.77254581451416	High	0	6.232E-05
High	[K].YIDTNFEGPALLPDDSEK.[Q]		3.39388E-06	0	1	1	4	A1XBB7	A1XBB7 [104-121]	0	2023.94949245	High	Not Found	High	1.0e8		6.5e7	5.82068490982056	High	0	1.189E-09
High	[R].IGDSLSAHPNELVAVFTR.[L]		1.63902E-05	0	1	1	13	P31924	P31924 [20-37]	0	1926.00795091	High	High	High	5.9e7	6.0e6	6.1e6	5.00802755355835	High	0	3.584E-08
High	[K].SDVLVYTSSFNPMK.[N]		0.00193439	0	1	1	6	P48642	P48642 [396-409]	0	1587.77232043	High	High	High	2.4e7	1.5e7	6.4e6	4.59576797485352	High	0	1.026E-05
High	[R].EAVFSYADDPCSANYPLMQK.[L]	1xCarbamidomethyl [C11]	2.59164E-05	0	1	1	14	P14717	P14717 [560-579]	0	2306.01039518	High	High	High	1.7e8	3.2e7	1.6e8	5.56800651550293	High	0	7.485E-08
High	[R].ILGNSGVTMIEGAGSLVDAHTVEVTKPDGSK.[Q]	1xDeamidated [N4]	4.6797E-06	0	1	1	1	P48642	P48642 [130-160]	0	3083.55652013	High	Not Found	Not Found	6.5e7			3.78315782546997	High	0	1.881E-09
High	[R].ILGNSGVTMIEGAGSLVDAHTVEVTKPDGSK.[Q]		3.57741E-06	0	1	1	6	P48642	P48642 [130-160]	0	3082.57250413	High	High	High	3.2e7	1.0e7	9.2e7	4.7744665145874	High	0	3.493E-09
High	[R].TSVPNIWAVGDVTNR.[I]		0.000742107	0	1	1	12	P48642	P48642 [325-339]	0	1628.83909482	High	High	High	2.7e8	3.0e7	2.3e8	4.16094493865967	High	0	2.613E-06
High	[K].TLLLGEKPVTVFGIR.[N]		1.55493E-05	0	1	1	34	A2YQT7	A2YQT7 [68-82]	0	1642.98905356	High	High	High	9.9e8	1.8e7	4.1e6	4.71708202362061	High	0	3.176E-08
High	[K].LLESNSYFGMEPSQVHILK.[Q]		0.00330829	0	1	2	3	A2YGP6	A2YGP6 [217-235]	0	2192.10561595	High	High	High	7.0e6		1.0e7	3.66655540466309	High	0.0003367	0.003091
High	[R].NPAYSVLNSDDVSYFK.[S]		0.000168974	0	1	2	6	B8B7X6	B8B7X6 [90-105]	0	1818.85447	High	High	High	2.0e7	1.6e7	3.1e7	4.79464149475098	High	0	8.895E-07
High	[K].LCDQVSDAVLDACLAEDPDSK.[V]	1xDeamidated [Q4]; 2xCarbamidomethyl [C2; C13]	2.95635E-05	0	1	1	4	A2Y053	A2Y053 [22-42]	0	2322.01118364	High	High	Not Found				5.99377059936523	High	0	2.618E-08
High	[K].LCDQVSDAVLDACLAEDPDSK.[V]	2xCarbamidomethyl [C2; C13]	6.28499E-06	0	1	1	2	A2Y053	A2Y053 [22-42]	0	2321.02716764	Not Found	Not Found	High			1.8e7	6.0657172203064	High	0	2.862E-09
High	[R].GLPGLEFISDHGPYK.[S]		0.000850978	0	1	1	10	Q7G764	Q7G764 [297-311]	0	1629.82713319	High	High	High	4.3e7	1.4e7	7.0e7	4.51936912536621	High	0	3.175E-06
High	[K].NGPGAPGGQSWTAEWLK.[F]	1xDeamidated [N/Q]	0.00116708	0	1	1	10	Q7XJ02	Q7XJ02 [269-285]	0	1756.82892445	High	High	High	3.4e7	1.7e6	2.4e7	3.1830575466156	High	0	4.394E-05
High	[K].NGPGAPGGQSWTAEWLK.[F]		0.00102856	0	1	1	8	Q7XJ02	Q7XJ02 [269-285]	0	1755.84490845	High	High	High	7.2e6	1.7e7	6.0e6	3.06203746795654	High	0	4.149E-06
High	[R].FIAPVFAEYAK.[K]		0.010837	0	1	1	9	Q0D840	Q0D840 [45-55]	0	1255.67213633	High	High	High	3.7e8		3.5e8	3.15274858474731	High	0	0.0001178
High	[K].GLEYYNSLIDELVER.[G]		0.00123017	0	1	1	8	Q60DX8	Q60DX8 [137-151]	0	1812.90142018	High	High	High			5.8e6	4.76982831954956	High	0	5.353E-06
High	[K].VAICELPFHPISSDWQGGHGGTCVIR.[G]	2xCarbamidomethyl [C4; C23]	3.57741E-06	0	1	1	13	P48642	P48642 [48-73]	0	2893.38722764	High	High	High	1.0e7		2.2e7	4.75062847137451	High	0	1.286E-09
High	[K].VAICELPFHPISSDWQGGHGGTCVIR.[G]	1xDeamidated [Q16]; 2xCarbamidomethyl [C4; C23]	0.00359872	0	1	1	2	P48642	P48642 [48-73]	0	2894.37124364	Not Found	Not Found	High			8.0e7	2.94868636131287	High	0	2.473E-05
High	[K].SLPYEYVEENLGDK.[S]		0.000782227	0	1	1	11	Q06398	Q06398 [29-42]	0	1655.77990813	High	High	High			6.2e7	4.84803342819214	High	0	1.37E-05
High	[K].VAAAAAIPLLTPYK.[M]		0.000362617	0	1	1	6	Q84QK0	Q84QK0 [8-21]	0	1398.83551316	High	High	High			2.4e8	4.45699548721313	High	0	9.357E-07
High	[K].AVFPSVVGSIEQTGETDEAK.[A]		0.0031887	0	1	1	2	Q6ZJW9	Q6ZJW9 [31-50]	0	2064.01315529	Not Found	Not Found	High			7.4e6	4.66200590133667	High	0	2.083E-05
High	[R].IITTNLWSAELSK.[L]		0.00200697	0	1	5	12	Q9AUV6	Q9AUV6 [204-216]	0	1475.81042053	High	High	High	1.9e7			3.87871122360229	High	0	1.078E-05
High	[K].TNNSFILQQFENPANPK.[I]		2.80468E-05	0	1	1	15	Q9XEA6	Q9XEA6 [139-155]	0	1961.97156539	High	High	High		1.4e7	8.4e7	5.17891645431519	High	0	6.402E-08
High	[K].DCMPEPYAELVENCK.[I]	2xCarbamidomethyl [C2; C14]	0.00191413	0	1	1	6	Q75KR1	Q75KR1 [310-324]	0	1854.77068272	High	High	High	5.4e6		1.1e7	3.41072106361389	High	6.685E-05	0.0003248
High	[R].GLYPVETISIVGK.[I]		0.00322242	0	2	2	8	Q2QXR8; B8BJ39	Q2QXR8 [353-365]; B8BJ39 [353-365]	0	1375.78314321	High	High	High				3.26965951919556	High	0	4.839E-05
High	[K].LTSSPWSELDGLQPETK.[I]		9.87481E-05	0	1	1	8	Q75HE6	Q75HE6 [406-422]	0	1887.93344853	High	High	High	6.7e7		3.9e7	4.31283283233643	High	0	1.468E-07
High	[K].GSDWLGDQDSIQYMCR.[E]	1xCarbamidomethyl [C15]	0.000351338	0	1	1	5	Q6ZDY8	Q6ZDY8 [113-128]	0	1930.80582231	High	High	High	4.2e7	9.6e6	7.4e6	4.36899137496948	High	0	3.104E-06
High	[R].MASILEPSKPSFFPAMTK.[I]		0.000197894	0	2	2	7	Q2QXR8; B8BJ39	Q2QXR8 [14-31]; B8BJ39 [14-31]	0	1982.01256735	High	High	High		1.0e7	1.1e7	4.51775884628296	High	0	1.87E-05
High	[K].YRPTMPVLSVVIPR.[L]		0.000824516	0	2	2	12	Q2QXR8; B8BJ39	Q2QXR8 [429-442]; B8BJ39 [429-442]	0	1627.93524391	High	High	High	1.2e7		1.1e7	3.71566033363342	High	0	9.19E-06
High	[K].NLTGLVELYGR.[N]		0.00157545	0	1	2	12	P31924	P31924 [589-599]	0	1234.67901256	High	High	High		2.2e7	4.6e6	3.72012448310852	High	0	1.382E-05
High	[R].DNLTLWTSDANDDGGDEIK.[E]		7.96582E-06	0	1	1	11	Q2R2W2	Q2R2W2 [236-254]	0	2078.91489776	High	High	High			1.1e8	5.11331129074097	High	0	4.018E-09
High	[K].GGTSIEDLAEKYPDMIIK.[V]		0.000820186	0	1	1	6	Q6K9N6	Q6K9N6 [164-181]	1	1979.99941959	High	Not Found	High			1.9e7	4.68551635742188	High	0	9.226E-05
High	[R].LAPPLSISPEELAEASK.[A]		0.000271431	0	1	1	9	Q10G56	Q10G56 [420-436]	0	1751.94255673	High	High	High	1.0e8		1.8e8	3.82360172271729	High	0	1.171E-05
High	[K].LVSWYDNEWGYSTR.[V]		0.000469366	0	1	1	151	Q6K5G8	Q6K5G8 [312-325]	0	1775.80237493	High	High	High	8.7e6	8.7e6	1.0e7	4.77641916275024	High	0	2.349E-06
High	[R].ALTVPELTQQMWDAK.[N]		0.000896982	0	3	8	10	P45960; Q40665; P46265	P45960 [283-297]; Q40665 [283-297]; P46265 [283-297]	0	1730.87818242	High	High	High	2.3e7	2.1e7	1.9e7	4.13257503509521	High	0	1.305E-05
High	[K].LLNVSTNDILIQSTGVIGQR.[I]		9.97937E-05	0	1	1	6	B8AL33	B8AL33 [155-174]	0	2141.19245706	High	High	High		5.9e6	1.1e6	4.53101968765259	High	0	1.265E-06
High	[K].KIPLYQHIANLAGNKQLVLPVPAFNVINGGSHAGNK.[L]	2xDeamidated [N/Q]	0.000179997	0	1	1	20	Q42971	Q42971 [133-168]	2	3795.07043857	High	High	Not Found	7.4e6	1.3e7		5.91719341278076	High	3.599E-05	0.000208
High	[K].KIPLYQHIANLAGNKQLVLPVPAFNVINGGSHAGNK.[L]	1xDeamidated [N/Q]	1.70955E-05	0	1	1	74	Q42971	Q42971 [133-168]	2	3794.08642257	Not Found	High	High		1.3e7	2.8e7	5.93917655944824	High	6.685E-05	0.0004352
High	[K].KIPLYQHIANLAGNKQLVLPVPAFNVINGGSHAGNK.[L]		0.000178111	0	1	1	23	Q42971	Q42971 [133-168]	2	3793.10240657	High	High	High	6.2e6	5.3e6	2.8e7	6.60287857055664	High	0	3.412E-07
High	[K].TEDLWAALEEGSGEPVK.[T]		3.53608E-05	0	1	1	11	Q6Z6L4	Q6Z6L4 [436-452]	0	1830.87559932	High	High	High	3.4e7	1.8e7	6.4e6	5.72748708724976	High	0	3.39E-08
High	[K].GGEYADKNPNFVGCVEGALGIR.[E]	1xCarbamidomethyl [C14]	2.52428E-05	0	1	1	8	Q9SXP2	Q9SXP2 [37-58]	1	2323.11355509	High	High	High	9.6e6	9.4e6	4.5e6	5.34221982955933	High	0	2.091E-08
High	[K].LPAYSGGAAVCTFPEFLK.[S]	1xCarbamidomethyl [C11]	8.57535E-06	0	1	2	11	Q852M2	Q852M2 [211-228]	0	1927.96224666	High	High	High		2.0e7	3.5e7	5.1923041343689	High	0	1.85E-07
High	[R].NYLNLPSEIVPATLK.[K]		0.000394494	0	1	1	7	P0DKK8	P0DKK8 [78-92]	0	1671.93159821	High	High	High		6.4e6	6.6e7	4.14756536483765	High	0	9.474E-05
High	[R].VDIGQVLLSVR.[C]		0.00210431	0	2	2	8	A2ZCQ7; A2Y0T4	A2ZCQ7 [129-139]; A2Y0T4 [129-139]	0	1198.71539808	High	High	High	2.6e7	1.1e7	1.3e7	3.91959071159363	High	0	1.156E-05
High	[K].LDVLSGLPEVK.[L]		0.00580567	0	1	2	2	A2XD35	A2XD35 [394-404]	0	1169.67761559	High	Not Found	Not Found	3.8e7			3.17188167572021	High	0	4.884E-05
High	[K].LAGPASVAESAVPASLGVAAGPAVLEK.[V]		0.000309625	0	1	1	11	Q0IWL9	Q0IWL9 [104-130]	0	2432.33951509	High	High	High	3.7e7	8.3e6	1.4e7	4.9969539642334	High	0	1.557E-06
High	[K].ELAITSDEALSLEELPK.[R]		7.39961E-06	0	1	1	16	P48642	P48642 [185-201]	0	1857.96916531	High	High	High	8.0e6	7.6e6	6.9e6	5.10023307800293	High	0	4.29E-06
High	[R].IESILVSLPLTAR.[W]		0.00727588	0	1	1	10	Q7XPL2	Q7XPL2 [358-370]	0	1411.85189145	High	High	High	4.7e7	3.1e7	3.2e7	3.48451733589172	High	9.387E-05	0.0005101
High	[K].LAMQEFMILPTGAASFK.[E]	1xOxidation [M]	0.00021872	0	1	1	14	Q42971	Q42971 [169-185]	0	1870.94415388	High	High	High	6.2e7	1.9e7	4.3e7	5.10731410980225	High	0	6.749E-07
High	[K].LAMQEFMILPTGAASFK.[E]		8.99161E-06	0	1	1	14	Q42971	Q42971 [169-185]	0	1854.94923888	High	High	High	4.4e8	1.6e7	5.8e8	6.21001482009888	High	0	1.625E-08
High	[K].YINISQIPELSAINR.[S]		0.00385332	0	1	2	9	Q852M2	Q852M2 [296-310]	0	1730.94355984	High	High	High	2.2e7		1.2e7	3.92889809608459	High	0	6.917E-05
High	[K].LCAVMLDTVGPELQVVNK.[S]	1xCarbamidomethyl [C2]	7.6288E-05	0	2	2	6	Q2QXR8; B8BJ39	Q2QXR8 [86-103]; B8BJ39 [86-103]	0	1986.03984498	High	High	High	1.8e7		1.9e7	5.47735500335693	High	0	2.435E-07
High	[R].TGYSAQGTGSALIMPVLDNQLK.[S]		1.70955E-05	0	1	1	12	O64464	O64464 [137-158]	0	2264.15910799	High	High	High	3.3e7	7.9e6	1.6e7	4.73308610916138	High	0	1.194E-08
High	[K].DLDPETTLVVVVSK.[T]		0.00268054	0	2	2	12	P42862; P42863	P42862 [200-213]; P42863 [200-213]	0	1514.83121548	High	High	High	9.2e6		7.3e6	3.92229390144348	High	0	8.378E-05
High	[R].VFEVSLADLQNDEDQAYR.[K]		1.68275E-05	0	1	1	10	P49397	P49397 [65-82]	0	2111.98800317	High	High	High	1.5e7	6.8e7	1.8e8	6.12851142883301	High	0	1.8E-08
High	[R].VFEVSLADLQNDEDQAYR.[K]	1xDeamidated [Q/N]	5.27657E-05	0	1	1	5	P49397	P49397 [65-82]	0	2112.97201917	High	High	Not Found				6.04052305221558	High	0	5.965E-08
High	[K].LVPLLTEAGAIASSAK.[T]		0.000820186	0	1	1	4	P55142	P55142 [92-107]	0	1540.89448446	High	Not Found	High			2.6e7	3.67363786697388	High	0	4.525E-06
High	[K].YGVSGYPTIQWFPK.[G]		0.000837643	0	1	2	11	Q75M08	Q75M08 [99-112]	0	1642.82640496	High	High	High	2.4e7	5.5e6	6.1e6	4.13649749755859	High	9.387E-05	0.0006047
High	[K].DAGAVVPTSYEALETAIK.[E]		0.00180647	0	1	1	5	Q93VT8	Q93VT8 [294-311]	0	1834.94328496	High	High	High	1.2e8	2.2e7	1.1e8	3.72826814651489	High	0	4.492E-05
High	[K].SLPYEYVEENLGDKSDLLLASNPVHK.[S]	1xDeamidated [N]	0.000256154	0	1	1	6	Q06398	Q06398 [29-54]	1	2931.46220915	High	High	High	2.6e7		1.7e7	4.61726427078247	High	0	1.11E-05
High	[K].EIIAAADEVVDSIDKEDLAK.[S]		0.000433717	0	1	1	3	Q6ESI7	Q6ESI7 [1193-1212]	1	2144.09688485	High	High	High				4.01356983184814	High	0	1.21E-06
High	[K].VLNLEEGGAFTTSSAEEMLK.[A]		4.70441E-06	0	1	2	9	Q69TY4	Q69TY4 [211-230]	0	2126.03217617	High	High	High	2.2e7		3.1e7	5.60976219177246	High	0	1.897E-09
High	[K].EDPLNWGAAAAEMAGSHLDEVKR.[M]		3.28831E-06	0	1	1	8	P14717	P14717 [10-32]	1	2467.16704682	High	High	High		6.3e6		6.09640598297119	High	0	1.533E-09
High	[K].HSEFISYPISLWTEK.[T]		0.00387364	0	2	3	8	Q0J4P2; Q07078	Q0J4P2 [199-213]; Q07078 [199-213]	0	1836.91667638	High	High	High	7.8e6	5.8e6		4.78250026702881	High	0	2.745E-05
High	[K].LVVSTSCSLMHTAVDLVNETK.[L]	1xCarbamidomethyl [C7]	8.05017E-06	0	2	2	19	Q2QLY5; Q2QLY4	Q2QLY5 [323-343]; Q2QLY4 [323-343]	0	2304.15739372	High	High	High	3.2e7	1.4e7	6.9e6	4.62401247024536	High	0	1.765E-08
High	[K].SLPYEYVEENLGDKSDLLLASNPVHK.[S]		6.54828E-05	0	1	1	14	Q06398	Q06398 [29-54]	1	2930.47819315	High	High	High	1.2e8	4.0e6	1.1e8	4.51675796508789	High	0	2.719E-06
High	[R].DPVPFFLAPR.[L]		0.00981038	0	1	2	9	A2XFI3	A2XFI3 [222-231]	0	1158.63060592	High	High	High			4.6e8	3.04192733764648	High	6.685E-05	0.0003146
High	[K].ASACLLGVPLGHNSSFLQGPAFAPPR.[I]	1xCarbamidomethyl [C4]	2.06869E-06	0	1	2	6	B8AU84	B8AU84 [61-86]	0	2664.37150102	High	High	High		1.1e7	4.7e7	5.68789052963257	High	0	2.424E-09
High	[K].VQQVDTTGAGDAFVGALLR.[R]		3.89193E-06	0	1	2	7	A2WXV8	A2WXV8 [253-271]	0	1918.00286551	High	High	High	8.8e7		9.0e7	6.13636350631714	High	0	1.453E-09
High	[R].LTAFHPEIEELLYSEVENDEHK.[F]		2.97519E-06	0	1	1	16	P30298	P30298 [538-559]	0	2642.26205251	High	High	High		1.6e7	2.1e7	5.64093017578125	High	0	5.962E-08
High	[R].QAITAAGSGCMAALDAEHYLQEVGAQEGK.[A]	1xDeamidated [Q]; 1xCarbamidomethyl [C10]	0.000278673	0	1	1	4	Q6ZFU6	Q6ZFU6 [301-329]	0	2977.36661128	High	Not Found	Not Found				4.44384860992432	High	0	6.445E-07
High	[R].QAITAAGSGCMAALDAEHYLQEVGAQEGK.[A]	1xCarbamidomethyl [C10]	0.00284024	0	1	1	2	Q6ZFU6	Q6ZFU6 [301-329]	0	2976.38259528	Not Found	Not Found	High			1.3e7	4.03332662582397	High	0	1.774E-05
High	[R].IDVCQLAIADGITICR.[R]	2xCarbamidomethyl [C4; C15]	0.00320552	0	1	1	4	Q9XGP7	Q9XGP7 [234-249]	0	1817.92481561	High	Not Found	High			4.7e6	3.19891381263733	High	0	2.102E-05
High	[R].VGMGTAAFPFTSSEDTTAAMLR.[A]		5.19386E-05	0	1	1	16	Q7G764	Q7G764 [19-40]	0	2261.05767942	High	High	High	3.0e7	8.0e6	9.7e7	4.76072072982788	High	0	1.622E-06
High	[R].GVMLGADQPVILHMLDIPPATESLNGLK.[M]	2xDeamidated [Q8; N25]	0.00545105	0	1	1	4	Q7XDC8	Q7XDC8 [28-55]	0	2931.52059294	Not Found	High	Not Found		4.6e6		4.20085859298706	High	3.599E-05	0.0001489
High	[R].GVMLGADQPVILHMLDIPPATESLNGLK.[M]		0.0111829	0	1	1	2	Q7XDC8	Q7XDC8 [28-55]	0	2929.55256094	Not Found	High	Not Found				4.02301120758057	High	3.599E-05	0.0001299
High	[K].FNIVSPGADMSIYFPYSESR.[K]	1xDeamidated [N2]	0.000209697	0	1	1	1	P31924	P31924 [524-543]	0	2281.04816103	Not Found	High	Not Found				4.61940574645996	High	0	4.288E-07
High	[K].FNIVSPGADMSIYFPYSESR.[K]		1.32071E-05	0	1	1	14	P31924	P31924 [524-543]	0	2280.06414503	High	High	High	4.9e7	1.6e7		5.2245192527771	High	0	1.185E-07
High	[R].HQLLAEFDALIEADKEK.[Y]	1xDeamidated [Q2]	0.010284	0	1	1	2	P30298	P30298 [44-60]	1	1971.00694823	High	Not Found	Not Found				3.84654664993286	High	0	0.0001093
High	[R].HQLLAEFDALIEADKEK.[Y]		0.000125817	0	1	1	6	P30298	P30298 [44-60]	1	1970.02293223	High	Not Found	High	1.9e7			4.48752927780151	High	0	2.226E-05
High	[R].LGATFSSHPNELIALFSR.[Y]		6.38508E-06	0	1	1	9	P30298	P30298 [15-32]	0	1960.02868637	High	Not Found	High				4.95621395111084	High	0	6.581E-09
High	[K].GILQAAVQGELWR.[L]		0.000765925	0	1	1	11	P27934	P27934 [273-285]	0	1440.79577358	High	High	High				4.18280792236328	High	0	2.353E-05
High	[R].LLDPPLHEFLPEGNVEDMVR.[L]		1.96043E-05	0	1	1	13	Q75KR1	Q75KR1 [633-652]	0	2320.16419339	High	High	High	1.9e7	7.4e6	4.2e8	4.70115661621094	High	0	1.461E-08
High	[R].ATQVALQAIQCLGGNGYINEYPTGR.[L]	1xDeamidated [N/Q]; 1xCarbamidomethyl [C11]	0.00727588	0	1	1	4	Q75IM9	Q75IM9 [355-379]	0	2695.31443996	High	High	Not Found	1.3e5			3.49770736694336	High	3.599E-05	0.0002219
High	[K].ITLEVPSETVALSNMPVVEEK.[V]	1xDeamidated [N14]	0.00125634	0	1	1	4	Q6Z6L4	Q6Z6L4 [167-187]	0	2286.1785064	High	Not Found	Not Found				4.64394187927246	High	0	1.937E-05
High	[K].ITLEVPSETVALSNMPVVEEK.[V]		0.000426919	0	1	1	7	Q6Z6L4	Q6Z6L4 [167-187]	0	2285.1944904	High	High	High	3.3e7	5.3e6	1.0e7	4.04872941970825	High	0	1.187E-06
High	[R].SFDDGFPNLFINNAHDIR.[G]		0.000654011	0	1	1	13	Q6ZFT5	Q6ZFT5 [46-63]	0	2091.98827805	High	High	High	2.4e7	5.7e6	3.3e7	4.43529367446899	High	0	3.914E-06
High	[R].TDEIPQIIDDFR.[R]		0.00829542	0	1	1	2	Q84QK0	Q84QK0 [154-165]	0	1461.72199943	High	Not Found	High			4.1e7	3.34344601631165	High	0	8.105E-05
High	[R].CTADGVYFAEAAADCSLEDVR.[F]	2xCarbamidomethyl [C1; C15]	3.08357E-05	0	1	1	4	Q9LGQ6	Q9LGQ6 [90-110]	0	2319.98563723	High	Not Found	High	6.8e6		6.3e6	4.88275241851807	High	0	3.759E-08
High	[R].FGIVEGLMTTVHAITATQK.[T]		4.32424E-06	0	2	2	335	Q7FAH2; Q6K5G8	Q7FAH2 [170-188]; Q6K5G8 [170-188]	0	2017.078673	High	High	High	1.5e8	3.0e8	2.7e8	5.59845447540283	High	0	5.383E-08
High	[R].FGIVEGLMTTVHAITATQK.[T]	1xOxidation [M8]	8.12649E-05	0	2	2	14	Q7FAH2; Q6K5G8	Q7FAH2 [170-188]; Q6K5G8 [170-188]	0	2033.073588	High	High	High	1.5e7		2.1e7	4.27880144119263	High	0	1.432E-07
High	[R].TLTAVHDGILEDVVYPAEIVGK.[R]		1.05862E-05	0	1	1	15	Q8LJU5	Q8LJU5 [118-139]	0	2339.24930316	High	High	High	4.3e7	9.6e6	6.7e7	4.92791795730591	High	0	5.719E-08
High	[K].ASACLLGVPLGHNSSFLQGPAFAPPR.[I]	1xDeamidated [Q/N]; 1xCarbamidomethyl [C4]	5.95604E-05	0	1	2	7	B8AU84	B8AU84 [61-86]	0	2665.35551702	High	High	High	1.6e7	1.8e7		5.064857006073	High	0	8.081E-08
High	[K].AVIELENYGLPFSR.[T]		0.000558444	0	1	1	11	Q6ZDY8	Q6ZDY8 [133-146]	0	1607.84278325	High	High	High			5.1e7	4.23803853988647	High	0	2.47E-06
High	[R].AVFVDLEPTVIDEVR.[T]		0.000267176	0	1	1	6	Q53M52	Q53M52 [65-79]	0	1701.90577735	High	High	High	9.1e6		4.0e7	4.79372358322144	High	0	1.42E-06
High	[R].FVYAHFPINASITNSNTAIEIR.[N]		0.000271431	0	1	1	8	P49210	P49210 [93-114]	0	2478.27758359	High	High	Not Found	5.4e6	1.4e6		4.76001977920532	High	3.599E-05	0.0001482
High	[R].FVYAHFPINASITNSNTAIEIR.[N]	2xDeamidated [N9; N14]	0.0105018	0	1	1	3	P49210	P49210 [93-114]	0	2480.24561559	Not Found	Not Found	High			1.1e7	3.33034944534302	High	6.685E-05	0.0002994
High	[R].RLPVVNPATESPIGEIPAGTAEDVDAAVAAAR.[E]		1.33759E-07	0	1	1	10	B3VMC0	B3VMC0 [24-55]	1	3157.64878058	High	High	High	3.2e6		5.6e7	7.76687526702881	High	0	2.756E-11
High	[R].RLPVVNPATESPIGEIPAGTAEDVDAAVAAAR.[E]	1xDeamidated [N6]	1.00541E-06	0	1	1	3	B3VMC0	B3VMC0 [24-55]	1	3158.63279658	High	High	Not Found				5.73486471176147	High	0	1.611E-08
High	[R].ILGLGDLGCQGMGIPVGK.[L]	1xCarbamidomethyl [C9]	1.52252E-05	0	1	1	10	P43279	P43279 [241-258]	0	1784.93973713	High	High	High	8.7e7	4.5e7	3.2e7	4.45800542831421	High	0	3.667E-06
High	[K].DELDIVIPTIR.[N]		0.00423579	0	2	2	9	Q6Z4G3; Q8H8T0	Q6Z4G3 [18-28]; Q8H8T0 [20-30]	0	1283.72054297	High	High	High	1.3e7	4.1e6	2.4e6	3.05028414726257	High	0	3.119E-05
High	[K].KAFAGIAESSGYPFAVMPSAK.[G]		0.00177818	0	1	1	6	Q0DHF6	Q0DHF6 [269-289]	1	2129.0735876	High	High	High	9.1e6	1.2e7		4.39570713043213	High	0	9.054E-06
High	[K].SFGVLIPDQGIALR.[G]		0.00574501	0	1	1	6	Q6ER94	Q6ER94 [177-190]	0	1485.84238939	High	High	High	5.9e7	1.4e7	4.7e7	3.31665706634521	High	0	4.812E-05
High	[R].GEAELAQTVHDLLIK.[L]		0.00061074	0	1	1	6	Q6K4E7	Q6K4E7 [858-872]	0	1636.89046166	High	Not Found	High	2.7e7			3.89551448822021	High	0	1.97E-06
High	[R].QGDVFVAPAGTINYLANTDGR.[R]		2.02336E-05	0	1	1	7	Q75GX9	Q75GX9 [191-211]	0	2179.07782124	High	High	High	6.2e7	3.9e7		5.50329494476318	High	0	2.584E-08
High	[K].DAAAAAEIPLLTPYK.[M]		0.000362617	0	1	1	10	Q69TH8	Q69TH8 [8-22]	0	1543.83663525	High	High	High		7.0e6	2.9e7	4.52592611312866	High	0	1.643E-05
High	[K].WFALQATSDIPGNVANVQK.[L]	1xDeamidated [N/Q]	0.000298419	0	1	1	7	B7EA73	B7EA73 [766-784]	0	2060.04473072	Not Found	High	Not Found				4.82222652435303	High	0	7.335E-05
High	[K].WFALQATSDIPGNVANVQK.[L]		3.97046E-05	0	1	1	6	B7EA73	B7EA73 [766-784]	0	2059.06071472	High	High	High	1.9e7	6.9e6	1.1e7	4.55158996582031	High	0	4.772E-08
High	[K].VSPNYHLYTPAEVEAVIAR.[L]		0.00014053	0	1	1	4	Q9LSU1	Q9LSU1 [218-236]	0	2129.1025795	High	Not Found	High			3.4e6	4.59421157836914	High	0	2.433E-07
High	[K].TVMEEDPLRPLVLGGDHSISYPVVR.[A]		0.001732	0	1	2	4	B8AU84	B8AU84 [143-167]	0	2779.4447251	High	High	High		3.6e6	5.2e6	2.86707353591919	High	0	8.742E-06
High	[K].VPPQTSAIITNDGVGINPQQSAGNVFLK.[H]	1xDeamidated [Q/N]	0.000228131	0	1	1	2	Q94DM8	Q94DM8 [55-82]	0	2866.49451238	Not Found	High	Not Found		1.0e7		5.12431526184082	High	0	4.848E-07
High	[K].VPPQTSAIITNDGVGINPQQSAGNVFLK.[H]		9.03909E-06	0	1	1	7	Q94DM8	Q94DM8 [55-82]	0	2865.51049638	High	High	High	1.9e7	2.1e7	2.3e7	5.73725271224976	High	0	2.922E-08
High	[R].LTSLHPEIEELLYSEVDNNEHK.[F]		5.99403E-06	0	1	1	23	P31924	P31924 [546-567]	0	2609.27295154	High	High	High	2.8e7	1.5e7	2.8e7	5.65946769714355	High	0	3.465E-08
High	[K].TFILTPEQYIVK.[L]		0.00528191	0	1	1	11	P42211	P42211 [432-443]	0	1451.81444333	High	High	High	5.2e7	1.1e7	4.6e7	3.25926113128662	High	0.0003048	0.001745
High	[K].GDNPDSVVPGLMAAGEAACASVHGANR.[L]	1xCarbamidomethyl [C19]	3.54377E-07	0	1	1	10	Q6ZDY8	Q6ZDY8 [411-437]	0	2623.19875787	High	High	High	1.5e7	1.5e7	7.2e6	5.72685098648071	High	0	4.747E-11
High	[K].GMLQAHQIIAEYNNAISEADR.[E]	1xDeamidated [N/Q]	0.00367522	0	1	1	6	P31924	P31924 [44-64]	0	2345.11903447	Not Found	High	Not Found				4.56480169296265	High	6.685E-05	0.0004267
High	[K].GMLQAHQIIAEYNNAISEADR.[E]		0.000447639	0	1	1	8	P31924	P31924 [44-64]	0	2344.13501847	High	High	High		1.7e7	9.6e6	4.6739649772644	High	0	2.87E-05
High	[K].YVFTIDDDCFVAK.[D]	1xCarbamidomethyl [C9]	0.0022297	0	1	1	19	Q8H8T0	Q8H8T0 [105-117]	0	1592.73012159	High	High	High		3.2e6	3.4e6	3.34674620628357	High	0	8.534E-05
High	[K].LPDATLSYFDSPDGELK.[T]		6.97548E-05	0	1	1	10	Q69TY4	Q69TY4 [77-93]	0	1867.89600041	High	High	High	1.1e8	4.8e7	3.6e7	5.15985584259033	High	0	8.922E-08
High	[K].IASFLDPDGWK.[V]		0.00648246	0	1	1	11	Q948T6	Q948T6 [267-277]	0	1248.62591438	High	High	High			1.7e6	3.64900469779968	High	0	0.0001227
High	[R].LANNLEELILK.[E]		0.00313878	0	1	2	11	Q01K11	Q01K11 [256-266]	0	1269.74127843	High	High	High	6.0e7	3.6e7	4.9e7	3.49413061141968	High	6.685E-05	0.0004305
High	[K].QLVLPVPAFNVINGGSHAGNK.[L]		1.26622E-05	0	1	1	20	Q42971	Q42971 [148-168]	0	2132.16109745	High	High	High	5.2e8	2.1e7	1.1e9	5.28525733947754	High	0	2.627E-07
High	[K].QLVLPVPAFNVINGGSHAGNK.[L]	1xDeamidated [N]	5.53873E-06	0	1	1	55	Q42971	Q42971 [148-168]	0	2133.14511345	High	High	High	1.4e9	4.4e8	1.6e9	5.69814205169678	High	0	2.82E-07
High	[K].QLVLPVPAFNVINGGSHAGNK.[L]	2xDeamidated [Q/N]	0.000722825	0	1	1	8	Q42971	Q42971 [148-168]	0	2134.12912945	Not Found	High	High			2.4e7	5.23422431945801	High	0	3.392E-06
High	[R].VPTVDVSVVDLTVR.[LI]		0.00012782	0	3	3	497	Q7FAH2; Q6K5G8; A2YQT7	Q7FAH2 [237-250]; Q6K5G8 [237-250]; A2YQT7 [237-250]	0	1498.84753428	High	High	High	1.6e8	2.3e7	2.3e6	4.41856956481934	High	0	1.106E-06
High	[K].LVPYNPEYQDESVLWTESK.[D]		0.00116096	0	1	1	4	Q6Z4N6	Q6Z4N6 [270-288]	0	2297.09721922	Not Found	High	High		2.4e7	3.8e6	4.21987819671631	High	0	1.329E-05
High	[K].LVPYNPEYQDESVLWTESK.[D]	1xDeamidated [N/Q]	0.000479357	0	1	1	6	Q6Z4N6	Q6Z4N6 [270-288]	0	2298.08123522	High	High	Not Found		1.4e7		4.07789897918701	High	0	1.037E-05
High	[K].ISEEEYISAIKEEISK.[V]		0.000173482	0	1	1	6	Q2QLY5	Q2QLY5 [459-474]	1	1867.95351525	High	High	High	7.8e6	1.7e7	9.4e6	4.77309989929199	High	0	3.281E-07
High	[R].LNLEAAGVEVDNIGAIK.[V]		5.50363E-05	0	1	1	6	P48642	P48642 [302-318]	0	1725.93814007	High	High	High	2.3e8	9.2e7	1.1e8	4.76265668869019	High	0	6.359E-08
High	[K].MVGYALQAADILSK.[E]		0.00068575	0	1	1	1	Q0J0H4	Q0J0H4 [255-268]	0	1479.78757663	Not Found	Not Found	High			1.3e7	3.67438578605652	High	0	2.327E-06
High	[K].LVPYNPGYQDESVLWTESR.[D]		0.000257507	0	1	1	12	Q10M12	Q10M12 [275-293]	0	2253.0822379	High	High	High			3.4e7	4.44597864151001	High	0	1.417E-05
High	[K].LVPYNPGYQDESVLWTESR.[D]	1xDeamidated [Q/N]	0.000842065	0	1	1	3	Q10M12	Q10M12 [275-293]	0	2254.0662539	High	Not Found	Not Found	4.7e7			4.23143815994263	High	0	3.12E-06
High	[K].AYLDCHLMVTNPSDYVEPLAK.[A]	1xCarbamidomethyl [C5]	0.00168701	0	1	1	6	Q9SE42	Q9SE42 [65-85]	0	2436.15739372	High	High	High	1.0e7		5.5e6	4.59191656112671	High	0	8.392E-06
High	[K].AYLDCHLMVTNPSDYVEPLAK.[A]	1xDeamidated [N11]; 1xCarbamidomethyl [C5]	0.00878793	0	1	1	2	Q9SE42	Q9SE42 [65-85]	0	2437.14140972	Not Found	High	Not Found				4.11405038833618	High	0	9.069E-05
High	[R].TLDAHIEEQFGSGR.[L]		0.00123017	0	1	1	4	P49199	P49199 [165-178]	0	1559.74486009	High	High	Not Found		1.3e7		3.34992504119873	High	0	5.373E-06
High	[K].KPWALSFSFGR.[A]		0.000316216	0	1	1	102	Q5N725	Q5N725 [288-298]	0	1295.68951773	High	High	High	2.7e7	1.3e7	1.5e7	4.60350608825684	High	0	2.467E-05
High	[R].TEEIPQIIDDFR.[R]		0.00281051	0	1	1	9	Q69TH8	Q69TH8 [155-166]	0	1475.73764949	High	High	High		4.3e6		3.56425189971924	High	0	5.653E-05
High	[K].LAVNLIPFPR.[L]		0.00631452	0	3	8	12	P45960; Q40665; P46265	P45960 [253-262]; Q40665 [253-262]; P46265 [253-262]	0	1139.69354053	High	High	High	8.2e7	6.9e6	5.4e7	3.12327980995178	High	3.599E-05	0.0001802
High	[K].KLDGQLGGLLSEASAEEDFTGK.[A]	1xDeamidated [Q5]	6.27812E-05	0	1	1	3	Q6K669	Q6K669 [135-156]	1	2266.10851254	High	High	Not Found				5.55612659454346	High	0	5.255E-05
High	[R].LPIYVVQPQDGLDAIAR.[N]		3.4118E-06	0	1	1	14	Q8H8C7	Q8H8C7 [110-126]	0	1868.02762377	High	High	High	6.2e8	1.6e7	4.9e8	5.10150003433228	High	0	2.369E-08
High	[K].AFAGIAESSGYPFAVMPSAK.[G]		9.63925E-07	0	1	1	12	Q0DHF6	Q0DHF6 [270-289]	0	2000.97862464	High	High	High	3.8e8		1.7e8	5.93747282028198	High	0	1.815E-07
High	[R].NPVGNPLAGIDPDEIVDTR.[S]		1.73678E-05	0	1	1	8	Q42997	Q42997 [214-232]	0	1992.00325937	High	High	High	2.8e7			4.24391412734985	High	0	3.078E-06
High	[R].EAPAFVEQATEQQILVTGIK.[V]	1xDeamidated [Q]	9.61818E-05	0	1	1	10	Q01859	Q01859 [190-209]	0	2173.13869057	High	High	Not Found		4.6e6		5.05642986297607	High	0	1.41E-07
High	[R].EAPAFVEQATEQQILVTGIK.[V]		7.28362E-06	0	1	1	19	Q01859	Q01859 [190-209]	0	2172.15467457	High	High	High	4.1e7	1.3e7	3.8e7	5.7368860244751	High	0	1.614E-08
High	[R].QISELGIYPAVDPLDSTSR.[M]		3.09985E-05	0	1	1	10	Q01859	Q01859 [411-429]	0	2061.04987518	High	High	High	3.5e8	3.5e7	3.1e8	5.69796895980835	High	0	1.226E-07
High	[R].ETALLYDELLSSASNK.[Q]		6.79419E-05	0	1	1	4	Q0J5V5	Q0J5V5 [281-296]	0	1753.88543575	Not Found	High	High		2.7e6	7.9e6	4.04154491424561	High	0	1.661E-06
High	[R].SSISDTSADHNLMLLPDGTYGFTAGNCIR.[C]	1xDeamidated [N26]; 1xCarbamidomethyl [C27]	0.000925769	0	1	1	1	Q8H8C7	Q8H8C7 [226-254]	0	3114.41428969	Not Found	High	Not Found				5.16227579116821	High	0	3.572E-06
High	[R].SSISDTSADHNLMLLPDGTYGFTAGNCIR.[C]	1xCarbamidomethyl [C27]	5.27657E-05	0	1	1	7	Q8H8C7	Q8H8C7 [226-254]	0	3113.43027369	High	High	High	2.7e7		2.3e7	5.65375137329102	High	0	3.705E-07
High	[K].EYLPITGLADFNK.[L]		0.00103945	0	1	1	9	P37833	P37833 [70-82]	0	1480.76822138	High	High	High	4.0e8	9.5e7	3.8e8	4.12363624572754	High	0	4.775E-06
High	[K].NSSYFVEWIPNNVK.[S]		0.00346865	0	3	8	4	P45960; Q40665; P46265	P45960 [337-350]; Q40665 [337-350]; P46265 [337-350]	0	1696.83294682	High	High	High	3.4e7	8.3e6	9.9e6	3.60445785522461	High	0	2.345E-05
High	[K].KGAIPALPTVAVAQELISK.[A]		0.000176245	0	1	1	12	Q0J8G4	Q0J8G4 [315-333]	1	1906.13717419	High	High	High	1.0e7	6.3e6	9.2e6	5.36665105819702	High	0	3.344E-07
High	[R].TTGIVLDSGDGVSHTVPIYEGYALPHAILR.[L]		3.63438E-06	0	2	2	14	Q10DV7; A3C6D7	Q10DV7 [150-179]; A3C6D7 [150-179]	0	3151.64223872	High	High	High	1.6e8	2.6e6		4.85199356079102	High	0	1.242E-08
High	[K].GILSIPFPYQK.[S]		0.00916429	0	1	1	7	Q6L5I5	Q6L5I5 [98-108]	0	1262.71433548	High	High	High	1.6e7	1.7e6	5.0e6	3.14426040649414	High	0	9.321E-05
High	[R].VSALSQVSGVLGSQWGDEGK.[G]		2.31061E-06	0	1	2	8	A2XD35	A2XD35 [59-78]	0	2004.00325937	High	High	High	4.0e7	2.4e7	2.7e7	6.1629056930542	High	0	9.197E-09
High	[R].GSDTCELVFENCFVPHENVLGEEGK.[G]	1xDeamidated [N]; 2xCarbamidomethyl [C5; C12]	0.000260233	0	1	1	5	Q75IM9	Q75IM9 [234-258]	0	2867.24985057	High	Not Found	High			1.4e7	5.14927005767822	High	0	9.363E-07
High	[R].GSDTCELVFENCFVPHENVLGEEGK.[G]	2xCarbamidomethyl [C5; C12]	7.31406E-05	0	1	1	10	Q75IM9	Q75IM9 [234-258]	0	2866.26583457	High	High	High	2.8e7	8.1e6	1.7e7	4.91204166412354	High	0	9.544E-08
High	[K].GEIVSNHDELMSNFFAQPDALAYGK.[T]		1.77375E-05	0	2	2	10	P42862; P42863	P42862 [421-445]; P42863 [421-445]	0	2753.28755576	High	High	High	3.6e7	2.9e6	2.5e7	5.91110801696777	High	0	1.959E-08
High	[K].SDCTLLEINPLAETADNK.[L]	1xCarbamidomethyl [C3]	2.48471E-05	0	1	1	9	Q6K9N6	Q6K9N6 [226-243]	0	2003.95901158	High	High	High	1.9e8		1.7e8	6.19395971298218	High	0	2.483E-08
High	[K].IDFLSLSYTR.[H]		0.00683182	0	2	2	6	Q2QXR8; B8BJ39	Q2QXR8 [221-230]; B8BJ39 [221-230]	0	1214.64156444	High	High	High		1.4e7	5.2e6	3.61924338340759	High	0	8.91E-05
High	[K].MLNSDSAVIAETGDSWFNCQK.[L]	1xCarbamidomethyl [C19]	2.10163E-06	0	1	2	16	A2XFI3	A2XFI3 [420-440]	0	2373.04857153	High	High	High	2.1e7	1.6e7	3.1e7	5.82601022720337	High	0	8.723E-09
High	[K].LYRPDMSVEEAVDLVDK.[C]		0.000906477	0	1	1	3	Q9LST6	Q9LST6 [145-161]	0	1978.9790185	High	Not Found	High				4.75787353515625	High	0	2.959E-05
High	[K].ELQGVVFDDVPEALK.[H]		0.000121903	0	1	2	6	B8BKI7	B8BKI7 [390-404]	0	1658.8635782	High	High	High		1.9e7	3.6e7	4.31471347808838	High	0	5.576E-07
High	[K].KLDGQLGGLLSEASAEEDFTGK.[A]		3.25385E-06	0	1	1	23	Q6K669	Q6K669 [135-156]	1	2265.12449654	High	High	High	1.2e7	1.1e7	6.3e7	6.11147117614746	High	0	1.126E-09
High	[R].VVDSPCCLVTGEYGWTANMER.[I]	2xCarbamidomethyl [C6; C7]	7.9991E-05	0	2	3	9	Q0J4P2; Q07078	Q0J4P2 [565-585]; Q07078 [565-585]	0	2444.06792709	High	High	High				5.00726175308228	High	0	2.204E-07
High	[R].TLANMEDPINQILK.[K]		0.00238755	0	1	1	4	O04226	O04226 [375-388]	0	1599.84106867	High	Not Found	High	1.6e7		2.0e7	3.94827556610107	High	0	1.385E-05
High	[K].TGATTESYDDFLASLPENDCR.[Y]	1xCarbamidomethyl [C20]	6.41178E-05	0	1	1	6	Q9AY76	Q9AY76 [52-72]	0	2362.01396008	High	High	High			1.5e7	4.72091770172119	High	0	7.914E-08
High	[R].AAALLDVSPVTDVTSISEPR.[V]		2.63291E-05	0	1	1	8	A2XNR6	A2XNR6 [140-159]	0	2041.0811753	High	High	High	4.4e7		6.7e7	5.65600442886353	High	0	5.752E-07
High	[R].VDEIPQIVDDFR.[L]		0.00142552	0	1	1	12	Q69TI0	Q69TI0 [149-160]	0	1445.72708483	High	High	High	4.1e7		8.1e6	3.68138742446899	High	0	9.733E-06
High	[K].TVGGGDDAFNTFFSETGAGK.[H]		3.59239E-05	0	1	1	3	Q53M52	Q53M52 [41-60]	0	1977.88247555	Not Found	High	High				4.56141424179077	High	0	3.447E-08
High	[K].GWSLNLGELAR.[I]		0.00219478	0	1	1	10	Q9LI00	Q9LI00 [353-363]	0	1215.64804681	High	High	High			1.5e7	4.2147912979126	High	0	4.963E-05
High	[R].VVDSPCCLVTGEYGWTANMER.[I]	1xDeamidated [N18]; 2xCarbamidomethyl [C6; C7]	0.000197894	0	2	3	1	Q0J4P2; Q07078	Q0J4P2 [565-585]; Q07078 [565-585]	0	2445.05194309	Not Found	Not Found	High				4.57428121566772	High	0	3.964E-07
High	[R].LTAFHPEIEELLYSEVENDEHK.[F]	1xDeamidated [N18]	0.000675003	0	1	1	6	P30298	P30298 [538-559]	0	2643.24606851	High	High	High		3.7e6		4.80777263641357	High	0	1.245E-05
High	[R].IINEPTAAAIAYGLDK.[K]		3.03853E-06	0	2	3	32	Q6Z7B0; Q75HQ0	Q6Z7B0 [202-217]; Q75HQ0 [226-241]	0	1659.89521269	High	High	High	8.5e8			4.94724321365356	High	0	1.016E-09
High	[K].DPTSQAELDNFMVQQLDGTK.[N]	1xOxidation [M12]	4.50541E-05	0	1	1	8	Q42971	Q42971 [83-102]	0	2253.0339674	High	High	High	2.5e7	1.7e7		5.8528094291687	High	0	4.775E-08
High	[R].SENEADVAAAQVAGYEKPLVAR.[L]		1.94199E-06	0	1	1	5	O04226	O04226 [337-358]	0	2288.15171437	High	High	High		3.0e6		5.43464517593384	High	0	3.892E-09
High	[K].GSFETIHVEDALGHQFATR.[L]	1xDeamidated [Q15]	0.00820887	0	1	1	2	P49398	P49398 [203-221]	0	2116.0094078	High	Not Found	Not Found				3.88257575035095	High	0	7.984E-05
High	[K].GSFETIHVEDALGHQFATR.[L]		1.23982E-05	0	1	1	12	P49398	P49398 [203-221]	0	2115.0253918	High	High	High		1.7e7	2.8e7	4.05162906646729	High	0	5.574E-08
High	[R].VDAGVVELLK.[S]		0.00897415	0	1	3	8	Q851K1	Q851K1 [213-222]	0	1042.61428712	High	High	High	1.0e8	1.0e8	4.8e7	3.07573008537292	High	0.0002017	0.001272
High	[K].VGLNYVSCSPFR.[V]	1xCarbamidomethyl [C8]	0.00165187	0	1	1	12	Q75KR1	Q75KR1 [863-874]	0	1398.68344629	High	High	High	3.6e8		3.9e7	4.58340120315552	High	0	8.188E-06
High	[K].DHDKPVQQVLAEMTNGGVDR.[S]	1xDeamidated [N15]; 1xOxidation [M13]	0.000479357	0	1	1	2	Q2R8Z5	Q2R8Z5 [248-267]	0	2226.0455356	High	Not Found	Not Found	7.5e6			4.11137437820435	High	0	1.4E-06
High	[K].DHDKPVQQVLAEMTNGGVDR.[S]	2xDeamidated [Q7; N15]	4.82468E-05	0	1	1	2	Q2R8Z5	Q2R8Z5 [248-267]	0	2211.0346366	High	Not Found	Not Found				5.12757730484009	High	0	3.363E-07
High	[K].DHDKPVQQVLAEMTNGGVDR.[S]	1xDeamidated [Q/N]	3.91248E-06	0	1	1	65	Q2R8Z5	Q2R8Z5 [248-267]	0	2210.0506206	High	High	High	5.3e7	1.4e7	2.5e7	5.3608455657959	High	0	3.29E-08
High	[K].DHDKPVQQVLAEMTNGGVDR.[S]		2.22456E-05	0	1	1	33	Q2R8Z5	Q2R8Z5 [248-267]	0	2209.0666046	High	High	High	1.9e7	1.1e7	2.6e7	5.0687255859375	High	0	2.212E-06
High	[K].CGINYQPPSVVPGGDLAK.[V]	1xCarbamidomethyl [C1]	0.000598011	0	2	2	6	Q53M52; P28752	Q53M52 [353-370]; P28752 [353-370]	0	1871.93200914	High	High	High	3.4e7	3.8e7	4.2e7	3.86010432243347	High	0	6.785E-05
High	[R].HVVIVDDLVQSGGTLR.[E]		5.80125E-05	0	1	1	4	Q6ZFT5	Q6ZFT5 [230-245]	0	1707.93880881	High	Not Found	High			2.1e7	3.86793661117554	High	0	1.397E-07
High	[K].VDIDELNSVAYR.[W]		0.00285522	0	1	1	4	Q6ES52	Q6ES52 [267-278]	0	1393.69578471	High	Not Found	High	1.7e7		1.6e7	4.03682947158813	High	0	1.785E-05
High	[R].AMSSESGPQGLPIDLR.[G]		6.27812E-05	0	1	1	6	Q6Z0I4	Q6Z0I4 [68-83]	0	1657.82139581	High	High	High	2.4e7	1.6e7	3.4e7	4.10385036468506	High	0	7.687E-08
High	[K].IGDTAGTIDNIIQCK.[L]	1xCarbamidomethyl [C14]	6.90239E-05	0	1	1	7	Q93VT8	Q93VT8 [149-163]	0	1618.81049709	High	High	High	8.7e7	2.2e7	5.7e7	4.82006978988647	High	0	3.542E-07
High	[R].SENEADVAAAQVAGYEKPLVAR.[L]	1xDeamidated [Q/N]	0.00216041	0	1	1	2	O04226	O04226 [337-358]	0	2289.13573037	High	Not Found	Not Found	5.4e7			3.36182999610901	High	0	1.195E-05
High	[K].YANDLSSGVIFGK.[E]		0.00101245	0	1	1	6	Q6K669	Q6K669 [273-285]	0	1370.69505648	High	High	High		5.9e7		3.70314741134644	High	0	4.049E-06
High	[R].GYSYVDICDVCPEK.[L]	2xCarbamidomethyl [C8; C11]	0.00327367	0	1	1	4	A2Z7C4	A2Z7C4 [71-84]	0	1704.72438452	High	Not Found	High	9.7e6		3.8e7	3.37308549880981	High	0	2.161E-05
High	[R].LFLANPDLPR.[R]		0.00683182	0	1	5	8	Q84QK0	Q84QK0 [328-337]	0	1155.65206961	High	High	High		1.6e8		3.52902913093567	High	0	6.144E-05
High	[R].NGPSLMPGGSFEAYK.[Y]	1xDeamidated [N1]	0.00175032	0	1	1	6	Q9LI00	Q9LI00 [139-153]	0	1555.70972062	High	High	High		6.5e6	5.7e7	3.65710043907166	High	0.0001765	0.001039
High	[R].NGPSLMPGGSFEAYK.[Y]		0.00068937	0	1	1	6	Q9LI00	Q9LI00 [139-153]	0	1554.72570462	High	High	High		3.8e7	9.4e7	3.50522065162659	High	0	2.35E-06
High	[K].VVDLLAPYQR.[G]		0.00825203	0	1	1	6	Q01859	Q01859 [210-219]	0	1173.66263427	High	High	High			3.1e8	3.14097237586975	High	0	0.0001068
High	[K].SDVNIVSNASCTTNCLAPLAK.[V]	2xDeamidated [N8; N14]; 2xCarbamidomethyl [C11; C15]	0.00272318	0	1	1	2	Q6K5G8	Q6K5G8 [144-164]	0	2237.0424247	Not Found	High	Not Found				4.62878894805908	High	0	1.66E-05
High	[K].SDVNIVSNASCTTNCLAPLAK.[V]	1xDeamidated [N]; 2xCarbamidomethyl [C11; C15]	2.06869E-06	0	1	1	46	Q6K5G8	Q6K5G8 [144-164]	0	2236.0584087	High	High	High	2.8e8	3.1e7		6.11961030960083	High	0	1.435E-09
High	[K].SDVNIVSNASCTTNCLAPLAK.[V]	2xCarbamidomethyl [C11; C15]	2.1691E-06	0	1	1	31	Q6K5G8	Q6K5G8 [144-164]	0	2235.0743927	High	High	High	2.9e9	3.0e8	7.4e8	6.21484661102295	High	0	4.732E-09
High	[R].ALTTEEIDQHLTAISER.[D]		0.000366456	0	1	1	6	Q9LSU3	Q9LSU3 [229-245]	0	1926.97671028	High	High	High		1.2e7	5.7e7	4.32489967346191	High	0	1.891E-06
High	[R].VEGKPVLGFNSSTTSLLTR.[Y]		0.000607533	0	1	1	6	P42862	P42862 [531-549]	0	2006.09168047	High	High	High	4.0e7		7.6e7	3.76612257957459	High	0	1.959E-06
High	[K].GCVFTYDAVGSYER.[T]	1xCarbamidomethyl [C2]	0.00399779	0	1	1	2	O64464	O64464 [123-136]	0	1623.7107831	Not Found	Not Found	High			4.6e6	2.91544818878174	High	0	2.877E-05
High	[R].NGIHAESTLDILK.[A]	1xDeamidated [N1]	0.000129174	0	1	1	7	P27934	P27934 [367-379]	0	1411.74273532	High	High	High		9.5e6	1.4e7	4.802978515625	High	0	5.975E-06
High	[K].VSPQLIAEYTVR.[A]		0.00352381	0	1	1	77	Q5N725	Q5N725 [238-249]	0	1375.75799109	High	High	High	2.5e9	7.5e5	4.3e6	3.6852343082428	High	0	9.635E-05
High	[R].SLNSVWAQHLSEEVR.[R]		0.000272864	0	1	1	4	P35684	P35684 [101-115]	0	1754.8820222	High	Not Found	High			1.5e7	3.97140431404114	High	0	6.233E-07
High	[K].VSDDEVAFLTQGDANDEK.[N]		3.00343E-05	0	1	1	11	Q0J8G4	Q0J8G4 [209-226]	0	1952.87197038	High	High	High	5.9e7	4.9e7	5.8e7	5.84498453140259	High	0	1.5E-06
High	[K].NVRPDYLSNIWK.[V]		0.000243013	0	1	1	11	Q43008	Q43008 [204-215]	0	1504.79068818	High	High	High	1.9e7	5.3e6	3.4e7	4.43435430526733	High	0	6.186E-07
High	[R].LGADGFIVSTNASEMK.[A]		5.95604E-05	0	1	1	6	Q0JA75	Q0JA75 [246-261]	0	1639.79959775	High	High	High	4.8e7	4.5e6	4.3e7	4.60086250305176	High	0	7.114E-08
High	[K].GGTEHLGLPVFNSVAEAK.[A]		0.0047301	0	1	1	4	Q6ZL94	Q6ZL94 [78-95]	0	1825.94428807	High	Not Found	High	2.1e7		8.7e6	3.69784688949585	High	0	3.641E-05
High	[K].ILPWGDEAYAGGSANAPR.[G]		2.94082E-05	0	1	1	4	Q10M12	Q10M12 [176-193]	0	1844.89258686	Not Found	High	High		1.1e7		5.30269527435303	High	0	2.601E-08
High	[K].LLLVTLGDQGCK.[Y]	1xCarbamidomethyl [C11]	0.00743019	0	1	2	6	A2WXV8	A2WXV8 [227-238]	0	1316.72424847	High	High	High	5.5e7	1.2e7		3.56755876541138	High	0	6.92E-05
High	[R].SALDYLELQPDLSALVR.[G]		0.000211917	0	1	2	4	Q0JBZ8	Q0JBZ8 [349-365]	0	1903.0171186	High	High	Not Found	8.4e6	1.3e7		3.91679406166077	High	0	2.607E-05
High	[K].GEDFPVQNYIVK.[E]		0.00970811	0	1	1	12	Q9SXP2	Q9SXP2 [356-367]	0	1408.71070654	High	High	High		2.1e7		3.65827512741089	High	0	0.0001134
High	[K].MLACDWENIRPDVVILGK.[A]	1xCarbamidomethyl [C4]	0.00252981	0	1	1	2	Q10G56	Q10G56 [276-293]	0	2129.08819213	High	Not Found	Not Found	1.6e7			3.64414644241333	High	0	1.497E-05
High	[K].STVGTPAYIAPEVLSR.[RK]		0.000230547	0	1	5	6	Q7XKA8	Q7XKA8 [158-173]	0	1660.89046166	High	High	High	3.1e7		3.6e7	3.41267943382263	High	0	4.927E-07
High	[R].ALTTEEIDQHLTAISERD.[-]		0.00266647	0	1	1	10	Q9LSU3	Q9LSU3 [229-246]	1	2042.00365323	High	High	High		2.9e7		4.23426008224487	High	0	1.615E-05
High	[R].LLSSGNVYTQEEILTR.[I]		5.65048E-05	0	1	1	32	Q75KR1	Q75KR1 [653-668]	0	1822.95451836	High	High	High	1.2e7			4.85338926315308	High	0	3.642E-07
High	[K].KYEPTIGVEVHPLDFTTNCGK.[I]	1xCarbamidomethyl [C19]	0.000184799	0	1	1	4	A2Y7R5	A2Y7R5 [41-61]	1	2405.18057199	High	Not Found	High				3.87149167060852	High	0	1.819E-05
High	[R].AVLINAGQANAATGDAGYQDTVDSADAVAK.[L]	1xDeamidated [N/Q]	1.83268E-06	0	1	1	14	B8AL33	B8AL33 [125-154]	0	2878.37009962	High	Not Found	High			2.2e7	5.7675347328186	High	0	1.918E-09
High	[R].AVLINAGQANAATGDAGYQDTVDSADAVAK.[L]		4.01687E-06	0	1	1	2	B8AL33	B8AL33 [125-154]	0	2877.38608362	Not Found	High	Not Found				5.70787668228149	High	0	2.231E-07
High	[R].LWDLSTGVTTR.[R]		0.00287028	0	1	1	5	P49027	P49027 [101-111]	0	1248.6582771	High	High	High		2.6e7		3.47949051856995	High	0	2.707E-05
High	[R].LEDAINFYQTSNPDVAK.[L]		0.000546805	0	1	1	6	Q67IX6	Q67IX6 [224-240]	0	1924.9286975	High	High	High	9.0e6	7.2e6	3.5e7	4.72043657302856	High	0	1.691E-06
High	[K].FDLSGIPAAPR.[G]		0.00294677	0	1	1	6	Q6Z7B0	Q6Z7B0 [488-498]	0	1143.61568409	High	High	High	1.8e8	9.0e7	1.6e8	3.63312292098999	High	0	1.866E-05
High	[R].AAELTTLLESR.[M]		0.00352381	0	1	1	6	P0C520	P0C520 [7-17]	0	1203.65794273	High	High	High	4.2e7	8.3e6	4.7e7	3.66171717643738	High	0	3.245E-05
High	[K].QDSTYWDNISQGGLQR.[I]		3.86727E-05	0	1	1	9	P30298	P30298 [728-743]	0	1867.85692957	High	High	High	1.4e8	5.5e6		4.55336904525757	High	0	3.828E-08
High	[K].IIYSGGQDLDVLPQGAGK.[G]		3.14922E-05	0	1	1	6	Q6YXW6	Q6YXW6 [159-176]	0	1830.95960376	High	High	High	3.7e7	2.0e7	6.5e6	4.16492462158203	High	0	2.865E-08
High	[K].AQISIYDPQVTEDQIQR.[D]		2.77529E-05	0	1	3	6	Q9AUV6	Q9AUV6 [358-374]	0	2004.00325937	High	High	High	5.9e7	5.8e6	4.2e7	4.6511926651001	High	0	2.4E-08
High	[K].YMVIQGEPGVVIR.[G]		0.00297794	0	1	1	6	P83647	P83647 [72-84]	0	1460.7929964	High	High	High	3.9e7	1.4e7	2.9e7	3.82109451293945	High	3.599E-05	0.0001733
High	[R].DNLTLWTSDNAEDGGDEIKEAAKPEGEGH.[-]		4.29684E-05	0	1	1	7	Q06967	Q06967 [232-260]	1	3098.38212031	High	High	High	2.9e7		3.4e7	4.47685718536377	High	0	9.199E-07
High	[K].YPIEHGIVSNWDDMEK.[I]		0.000546805	0	2	2	8	Q10DV7; A3C6D7	Q10DV7 [71-86]; A3C6D7 [71-86]	0	1932.87963888	High	High	High		1.4e7	6.5e6	4.45606470108032	High	0	1.683E-06
High	[R].FLNAGAFGTGTDGHVLPAEATR.[A]		1.34882E-05	0	1	2	2	A2X7F7	A2X7F7 [133-154]	0	2202.09380567	Not Found	Not Found	High			2.3e7	3.88812446594238	High	0	8.552E-09
High	[K].GNAYAQVAIGTEDVYK.[S]		0.000696668	0	1	1	13	Q948T6	Q948T6 [222-237]	0	1698.83334068	High	High	High	2.3e7	4.4e6	8.8e6	4.33339166641235	High	0	2.377E-06
High	[K].EAGALLSYDPNLR.[E]		0.00416951	0	1	2	10	A2WXV8	A2WXV8 [160-172]	0	1418.7274192	High	High	High		6.4e7	1.6e8	3.76284122467041	High	6.685E-05	0.0003562
High	[K].TTTTNAGAPVWNDNEALTVGPR.[G]		3.03523E-05	0	1	1	13	Q0E4K1	Q0E4K1 [16-37]	0	2285.11566322	High	High	High	5.8e7	3.3e7	1.3e7	4.74126005172729	High	0	9.152E-08
High	[K].ATTFVDNHDTGSTQHLWPFPSDK.[V]		3.77087E-06	0	1	1	30	P17654	P17654 [312-334]	0	2601.20045538	High	High	High	1.8e9	2.1e8		5.88347959518433	High	0	1.734E-08
High	[K].ATTFVDNHDTGSTQHLWPFPSDK.[V]	1xDeamidated [Q/N]	1.63902E-05	0	1	1	29	P17654	P17654 [312-334]	0	2602.18447138	High	High	High		2.1e7	3.7e7	5.87928581237793	High	0	2.636E-07
High	[K].DITPMGGFPHYGVVK.[G]		0.00197554	0	1	1	4	P35684	P35684 [308-322]	0	1617.80937469	High	High	High	6.8e7	1.2e7	2.9e7	3.48031139373779	High	0	1.052E-05
High	[K].TPGLDDVTGEPLIQR.[K]		4.9274E-05	0	1	1	9	Q08479	Q08479 [174-188]	0	1610.83842608	High	High	High	1.6e8	5.7e7	1.2e8	4.13009786605835	High	0	2.54E-06
High	[K].TPGLDDVTGEPLIQR.[K]	1xDeamidated [Q14]	0.00514497	0	1	1	2	Q08479	Q08479 [174-188]	0	1611.82244208	High	Not Found	Not Found				3.04008007049561	High	0	4.121E-05
High	[R].VPEGFDYELYNR.[DN]		0.00147902	0	2	2	13	Q6Z4G3; Q8H8T0	Q6Z4G3 [59-70]; Q8H8T0 [61-72]	0	1501.69578471	High	High	High	1.2e8	7.7e7		4.55122947692871	High	0	2.36E-05
High	[K].TTTTNAGAPVWNDNEALTVGPR.[G]	1xDeamidated [N]	7.04934E-05	0	1	1	2	Q0E4K1	Q0E4K1 [16-37]	0	2286.09967922	Not Found	High	Not Found				5.06568717956543	High	0	9.078E-08
High	[K].ALLSDPAFRPLVEK.[Y]		0.00758777	0	1	1	11	Q10N21	Q10N21 [210-223]	0	1555.88425417	High	High	High			2.9e8	2.98812198638916	High	0.0001512	0.0008657
High	[K].GNNILVMCDCYTPAGEPIPTNKR.[H]	1xDeamidated [N]; 2xCarbamidomethyl [C8; C10]	0.00743019	0	1	1	4	P14656	P14656 [85-107]	1	2621.21565429	High	Not Found	Not Found	1.9e7			4.19584989547729	High	0	6.918E-05
High	[K].GNNILVMCDCYTPAGEPIPTNKR.[H]	2xCarbamidomethyl [C8; C10]	0.000159463	0	1	1	6	P14656	P14656 [85-107]	1	2620.23163829	High	High	High	1.5e7	2.0e7	2.9e7	4.05461549758911	High	0	6.46E-07
High	[K].VVVVECVLPESSDATAR.[E]	1xCarbamidomethyl [C6]	2.77529E-05	0	1	1	3	Q6ZD89	Q6ZD89 [298-314]	0	1830.92658937	Not Found	High	High		6.9e7	1.6e8	5.56488418579102	High	0	2.39E-08
High	[K].VVVADNVHDFVFK.[S]		0.00783039	0	1	1	5	Q53LQ0	Q53LQ0 [388-400]	0	1488.78454018	High	High	High	1.4e8			2.87067651748657	High	0	8.669E-05
High	[K].VFQGDFSSNLPVDK.[A]		0.000516032	0	1	1	9	Q9LI00	Q9LI00 [306-319]	0	1552.76419858	High	High	High	1.8e8	3.5e7	4.2e8	4.25711870193481	High	3.599E-05	0.0001322
High	[R].DDPYGDGTGNPDTGADFAAAPDIDHLNKR.[V]	2xDeamidated [N10; N27]	3.16585E-05	0	1	1	12	P17654	P17654 [157-185]	1	3017.30314264	High	High	High		1.0e7	7.3e7	5.95744228363037	High	0	6.297E-07
High	[R].DDPYGDGTGNPDTGADFAAAPDIDHLNKR.[V]	1xDeamidated [N]	5.28806E-07	0	1	1	14	P17654	P17654 [157-185]	1	3016.31912664	High	High	High		3.7e7	2.6e7	5.66410827636719	High	0	2.785E-06
High	[R].DDPYGDGTGNPDTGADFAAAPDIDHLNKR.[V]		4.26571E-08	0	1	1	20	P17654	P17654 [157-185]	1	3015.33511064	High	High	High	4.0e9	1.8e9	4.2e9	6.23808002471924	High	0	8.381E-12
High	[R].HETADINTFSWGVANR.[G]		1.61508E-06	0	1	1	23	P14656	P14656 [296-311]	0	1817.85653571	High	High	High			2.6e7	6.21793842315674	High	0	3.048E-09
High	[R].VGFPIVADPDR.[E]		0.0061509	0	1	2	5	P0C5D0	P0C5D0 [94-104]	0	1185.62624875	High	High	High			1.4e8	3.31870460510254	High	9.387E-05	0.000632
High	[K].SIAVQTEIGGVPIK.[I]		0.00171386	0	1	1	6	B8AL33	B8AL33 [214-227]	0	1411.81550593	High	High	High	2.1e7		9.7e6	3.51300001144409	High	0	2.271E-05
High	[R].VISCIGDGSFQMTAQDVSTMLR.[C]	1xDeamidated [Q]; 1xCarbamidomethyl [C4]	0.00143304	0	2	2	3	Q0DHF6; A2Y5L9	Q0DHF6 [476-497]; A2Y5L9 [476-497]	0	2417.11454302	Not Found	High	Not Found				5.25848817825317	High	0	1.995E-05
High	[R].VISCIGDGSFQMTAQDVSTMLR.[C]	1xCarbamidomethyl [C4]	1.35742E-06	0	2	2	27	Q0DHF6; A2Y5L9	Q0DHF6 [476-497]; A2Y5L9 [476-497]	0	2416.13052702	High	High	High	5.2e7	2.2e7	3.2e6	6.01727676391602	High	0	1.137E-09
High	[K].GFLTINSQPAVNGER.[S]	1xDeamidated [Q/N]	0.00408275	0	1	1	6	Q75HE6	Q75HE6 [435-449]	0	1603.80746076	Not Found	High	High			4.8e6	3.80402135848999	High	6.685E-05	0.0002833
High	[R].LFQVEYAMEAVK.[Q]	1xOxidation [M8]	0.00423579	0	1	1	6	P52428	P52428 [19-30]	0	1443.71882879	High	High	High	3.0e7			3.64414596557617	High	0	4.948E-05
High	[K].LIEAYNELVSQGK.[SN]		0.000811595	0	2	2	8	Q7Y0F2; Q7Y0E8	Q7Y0F2 [63-75]; Q7Y0E8 [56-68]	0	1463.77403501	High	High	High	1.9e8	3.0e7	1.3e8	3.9710385799408	High	0	3.46E-06
High	[K].HLPAISDPEVESAFK.[D]		9.22137E-05	0	1	1	10	Q0JDA2	Q0JDA2 [69-83]	0	1639.83261245	High	High	High	3.3e7	2.7e7	9.9e6	4.52599859237671	High	0	1.614E-06
High	[K].LGDLSQTQIFAK.[I]		0.0031887	0	2	2	5	Q2QXR8; B8BJ39	Q2QXR8 [245-256]; B8BJ39 [245-256]	0	1320.71579194	High	High	High	4.5e8	1.4e8	1.2e8	4.06020402908325	High	0	4.559E-05
High	[K].VDGLVSGIGTGGTITGAGR.[Y]		5.16657E-05	0	1	1	10	Q9XEA6	Q9XEA6 [173-191]	0	1687.89733789	High	High	High	3.6e7	4.7e7	9.4e7	4.58135223388672	High	0	5.791E-08
High	[R].VCENIPIVLCGNK.[V]	2xCarbamidomethyl [C2; C10]	0.000351338	0	2	2	6	A2Y7R5; Q7F7I7	A2Y7R5 [114-126]; Q7F7I7 [114-126]	0	1515.76579595	High	High	High	1.2e8	5.6e7	1.2e8	4.24715042114258	High	0	8.998E-07
High	[K].HPQIDVPNLQVIK.[L]		0.00028311	0	1	1	15	P0DKK8	P0DKK8 [32-44]	0	1500.85328842	High	High	High	2.0e8		3.9e7	4.26574373245239	High	0	6.607E-07
High	[K].LIGCCNELNAGYAADGYAR.[A]	2xCarbamidomethyl [C4; C5]	2.60816E-06	0	2	2	44	Q0DHF6; A2Y5L9	Q0DHF6 [84-102]; A2Y5L9 [84-102]	0	2087.92733467	High	High	High	1.6e8		1.8e8	6.17200613021851	High	0	1.696E-08
High	[R].GNPTVEVDVCCSDGTFAR.[A]	2xCarbamidomethyl [C10; C11]	1.63902E-05	0	1	1	626	Q42971	Q42971 [18-35]	0	1983.85350103	High	High	High	1.4e7	5.1e7	1.2e7	5.40587377548218	High	0	4.627E-07
High	[R].GNPTVEVDVCCSDGTFAR.[A]	1xDeamidated [N2]; 2xCarbamidomethyl [C10; C11]	0.00142552	0	1	1	15	Q42971	Q42971 [18-35]	0	1984.83751703	High	High	High		7.7e6		4.01766681671143	High	0	7.264E-05
High	[K].DSSVPEGAVAAAAIENR.[A]		0.000317886	0	1	1	4	Q84T92	Q84T92 [167-183]	0	1656.81875322	High	Not Found	High	1.5e7		1.3e7	4.09622478485107	High	0	7.75E-07
High	[R].EDQVPLIIIQDGESKK.[F]		0.00367522	0	1	1	9	Q53LQ0	Q53LQ0 [331-346]	1	1811.97491945	High	High	High	1.3e8	6.6e7	2.0e7	3.89502668380737	High	0	2.545E-05
High	[R].EGVQLCGYSPLGAK.[G]	1xCarbamidomethyl [C6]	0.000715253	0	1	2	6	Q7G764	Q7G764 [206-219]	0	1478.73079033	High	High	High	1.3e8	1.5e8	1.0e8	4.09037065505981	High	0	4.448E-05
High	[K].VEEIASTGATHVWLPPPSHSVSPQGYMPGR.[L]	1xDeamidated [Q24]	3.42609E-05	0	1	1	9	P27934	P27934 [51-80]	0	3188.54695858	High	High	Not Found	1.5e7	4.9e7		5.39821195602417	High	0	1.01E-06
High	[K].VEEIASTGATHVWLPPPSHSVSPQGYMPGR.[L]	1xOxidation [M27]	0.00166935	0	1	1	2	P27934	P27934 [51-80]	0	3203.55785758	Not Found	Not Found	High			6.7e6	3.68995666503906	High	0	8.31E-06
High	[K].YGLNHVTYLIEQSK.[A]		0.000127149	0	1	1	14	P0DKK7	P0DKK7 [130-143]	0	1664.86424694	High	High	High	3.4e7	1.5e7		4.76190376281738	High	0	2.096E-07
High	[K].YIIEAANHPTDPEADEILSK.[K]		6.0961E-07	0	1	1	20	A2XMV1	A2XMV1 [306-325]	0	2226.09246819	High	High	High	5.3e8		3.8e8	5.65351343154907	High	0	8.238E-08
High	[K].ALNEHHVLLEGTLLKPNMVTPGSDAK.[K]		4.17225E-07	0	1	2	8	P17784	P17784 [211-236]	0	2784.47127419	High	High	High		1.4e7		6.53993558883667	High	0	5.986E-11
High	[K].ALNEHHVLLEGTLLKPNMVTPGSDAK.[K]	1xDeamidated [N]	9.5279E-06	0	1	2	4	P17784	P17784 [211-236]	0	2785.45529019	High	Not Found	High				5.65315866470337	High	0	5.205E-09
High	[K].VEEIASTGATHVWLPPPSHSVSPQGYMPGR.[L]		0.000223376	0	1	1	5	P27934	P27934 [51-80]	0	3187.56294258	High	Not Found	High	2.4e8		1.1e7	4.27231550216675	High	0	2.163E-06
High	[K].ESDAWPAEPQDAYGLEK.[L]		0.00151846	0	1	3	5	Q2R1V8	Q2R1V8 [156-172]	0	1905.85011283	High	High	High	6.9e7	7.6e6	3.7e7	4.23837041854858	High	0	3.099E-05
High	[K].VVTIDSYEDVTPNSETSLQK.[A]		1.88159E-06	0	1	1	14	P25776	P25776 [234-253]	0	2225.08196302	High	High	High	4.2e8		4.0e8	6.24365377426147	High	0	6.112E-09
High	[R].VGLTGLTVAEHFR.[D]		0.000281623	0	1	1	16	Q01859	Q01859 [305-317]	0	1399.76922449	High	High	High	6.8e7	2.5e7	1.9e7	3.88855385780334	High	0	6.899E-06
High	[R].ELLCTPVPPSPTVEPTPAAK.[A]	1xCarbamidomethyl [C4]	0.00106717	0	1	1	6	A2XID3	A2XID3 [208-227]	0	2104.09946826	High	High	High	5.4e7	3.7e7	4.1e7	3.4379198551178	High	0	1.266E-05
High	[K].IGIVGLPNVGK.[S]		0.00930953	0	1	2	6	B8BBN7	B8BBN7 [27-37]	0	1066.66190604	High	High	High	5.0e7	4.9e7	5.7e7	2.8864643573761	High	0.0003367	0.003216
High	[R].FLANVDPVDVAR.[S]		0.00389406	0	2	2	10	P42862; P42863	P42862 [185-196]; P42863 [185-196]	0	1315.70047625	High	High	High			3.6e8	3.54041576385498	High	0.0001512	0.0009101
High	[R].SECINHAFVYDAPLPVSR.[L]	1xDeamidated [N5]; 1xCarbamidomethyl [C3]	0.00553762	0	1	1	1	P52428	P52428 [90-107]	0	2075.98550161	Not Found	High	Not Found				3.8609836101532	High	0	4.559E-05
High	[R].SECINHAFVYDAPLPVSR.[L]	1xCarbamidomethyl [C3]	3.37238E-05	0	1	1	5	P52428	P52428 [90-107]	0	2075.00148561	High	High	High	1.3e8	4.0e7	1.3e8	4.39440727233887	High	0	3.156E-08
High	[R].AVLVEHALTSGDAEPEASVFSK.[I]		1.05421E-06	0	1	1	21	P14717	P14717 [582-603]	0	2257.13466734	High	High	High	1.3e8	2.3e6	2.0e8	6.80611133575439	High	0	4.946E-09
High	[K].EALEWLDENQTAEKEEYEEK.[L]	1xDeamidated [N/Q]	0.000613964	0	1	1	8	Q6Z7B0	Q6Z7B0 [606-625]	1	2484.0936502	High	High	High	8.1e6	4.6e6		4.65169477462769	High	0	1.99E-06
High	[K].EALEWLDENQTAEKEEYEEK.[L]		0.000142018	0	1	1	3	Q6Z7B0	Q6Z7B0 [606-625]	1	2483.1096342	High	High	High	5.8e7	7.8e6	6.7e7	5.36230802536011	High	0	3.501E-07
High	[R].TTSYEDFTSSLPEGDCR.[F]	1xCarbamidomethyl [C16]	6.79419E-05	0	1	1	7	Q84TB3	Q84TB3 [50-66]	0	1964.81782667	High	High	High	2.4e8			4.38068342208862	High	0	3.084E-07
High	[K].IASLDTHIALACAGLK.[A]	1xCarbamidomethyl [C12]	0.000355058	0	2	2	6	A2YXU2; A2Z3I9	A2YXU2 [63-78]; A2Z3I9 [63-78]	0	1653.89925256	High	High	High	2.6e7	9.1e6	5.3e7	4.26594114303589	High	0	1.35E-06
High	[K].LAGIEGGFFTLNPK.[E]		0.000258866	0	1	1	9	P14717	P14717 [227-240]	0	1463.78929121	High	High	High	1.0e8		5.2e7	4.62342405319214	High	0	8.899E-07
High	[K].TPATPFFFNTLYDPFR.[K]		0.000980965	0	1	1	9	Q7FAY6	Q7FAY6 [123-138]	0	1933.94831087	High	High	High	6.7e6	1.1e6	6.1e6	3.70992660522461	High	0	3.888E-06
High	[K].EAFVSSSEEPFTVDGK.[E]		0.000193769	0	1	1	4	P52712	P52712 [357-372]	0	1728.79628642	High	Not Found	High	5.1e7		2.7e7	4.17030477523804	High	0	2.949E-06
High	[K].EAFSLFDKDGDGCITTK.[E]	1xCarbamidomethyl [C13]	4.72411E-05	0	1	4	12	Q6F332	Q6F332 [15-31]	1	1903.87421942	High	High	High	1.1e8	6.3e6	8.1e6	5.38261318206787	High	0	5.125E-08
High	[K].LFEIGAGTSEIR.[R]		0.00300944	0	1	1	6	Q75IM9	Q75IM9 [386-397]	0	1292.68449182	High	High	High	1.7e7	1.0e7	1.5e7	3.41410541534424	High	0	1.927E-05
High	[K].VSPEVIAEYTVR.[T]		0.00444099	0	1	1	32	P17784	P17784 [238-249]	0	1362.7263566	High	High	High		1.1e7		3.81042075157166	High	0	6.387E-05
High	[K].LVMQDLKPEVQAFK.[S]		0.00783039	0	1	1	6	Q6L4F8	Q6L4F8 [283-296]	0	1645.89818965	High	High	High	7.6e6		9.0e6	2.33823204040527	High	0	7.46E-05
High	[R].TDAVAATLIQTNVDAR.[D]		0.0021718	0	1	1	4	Q6Z6M4	Q6Z6M4 [251-266]	0	1658.8707888	High	Not Found	High				4.12788105010986	High	0	1.444E-05
High	[K].AAQDIALADLAPTHPIR.[L]		4.20727E-05	0	2	2	15	Q6ZKC0; Q2R2W2	Q6ZKC0 [155-171]; Q2R2W2 [164-180]	0	1772.9653579	High	High	High	7.5e8	8.0e7	6.2e8	4.11976528167725	High	0	5.156E-07
High	[R].YLAVEPSTPYNTTTLPK.[V]		0.00010085	0	1	1	6	P42862	P42862 [550-566]	0	1894.97967048	High	High	High	3.8e8	1.6e8	3.7e8	4.42260408401489	High	0	7.962E-06
High	[K].AGSGVATLGLPDSPGVPK.[G]		0.000925769	0	1	1	6	Q6YZE2	Q6YZE2 [206-223]	0	1622.8748116	High	High	High	2.9e7	1.8e7	2.7e7	4.44033145904541	High	0	5.688E-06
High	[R].FAQVTNPAIDPLR.[E]		0.00275199	0	1	1	6	Q69RJ0	Q69RJ0 [599-611]	0	1441.77978915	High	High	High	2.5e7	8.9e6	1.8e7	3.45665001869202	High	6.685E-05	0.0003442
High	[K].SGDELTSLKDYVTR.[M]		0.00259725	0	2	3	4	Q0J4P2; Q07078	Q0J4P2 [443-456]; Q07078 [443-456]	1	1583.79114153	High	Not Found	High			2.3e7	3.8845043182373	High	0	1.554E-05
High	[K].LLDHTSVTHLFPITK.[Y]		0.000746024	0	1	1	5	Q9LSU3	Q9LSU3 [60-74]	0	1721.95848167	High	High	High	3.3e7	3.8e7	1.4e7	3.90813326835632	High	0	2.742E-05
High	[K].ANSEATLGTYQGDAVLGEGASESLHVK.[D]		3.9625E-08	0	1	1	894	Q5N725	Q5N725 [328-354]	0	2704.30604249	High	High	High	2.9e7	9.0e7	4.2e7	8.15606117248535	High	0	2.48E-12
High	[K].ANSEATLGTYKGDAVLGEGASESLHVK.[D]		8.39659E-06	0	1	1	8	P17784	P17784 [328-354]	1	2704.34242801	Not Found	High	High		1.7e7		7.14386367797852	High	0	2.979E-08
High	[K].ANSEATLGTYKGDAVLGEGASESLHVK.[D]	1xDeamidated [N2]	0.00322242	0	1	1	13	P17784	P17784 [328-354]	1	2705.32644401	High	High	High		1.4e7	9.8e6	5.03387928009033	High	0	2.124E-05
High	[K].VVSIDGFEDVPQNDEK.[S]		0.000145807	0	1	1	7	P25777	P25777 [247-262]	0	1790.8442992	High	High	High	4.5e8			4.30722188949585	High	0	2.564E-07
High	[R].IINEPTAAAIAYGLDKK.[G]		7.6288E-05	0	2	3	22	Q6Z7B0; Q75HQ0	Q6Z7B0 [202-218]; Q75HQ0 [226-242]	1	1787.99017565	High	High	High			3.9e8	4.81317567825317	High	0	1.997E-07
High	[K].VPGVDDVTGEPLIQR.[K]		6.05089E-05	0	1	1	8	Q08480	Q08480 [176-190]	0	1594.84351148	High	High	High	1.0e8	4.8e7	1.2e7	4.15527534484863	High	0	1.106E-06
High	[R].KGNNILVMCDCYTPAGEPIPTNK.[R]	2xCarbamidomethyl [C9; C11]	0.000647159	0	1	1	5	P14656	P14656 [84-106]	1	2592.22549029	High	High	High	4.3e7	3.7e6		3.72928166389465	High	0	2.139E-06
High	[K].ANSEATLGTYQGDAVLGEGASESLHVK.[D]	1xDeamidated [N/Q]	9.78213E-06	0	1	1	63	Q5N725	Q5N725 [328-354]	0	2705.29005849	High	High	High		1.4e7	9.8e6	4.97425651550293	High	0	6.808E-08
High	[K].LLGFSCDDVESHKDWIK.[D]	1xCarbamidomethyl [C6]	0.00220636	0	1	2	7	P0C5D0	P0C5D0 [67-83]	1	2048.97460215	High	High	High	6.6e6	9.8e6	9.3e6	3.78313493728638	High	3.599E-05	0.0001909
High	[R].IDSTVPVEITMGELKK.[L]		0.00485603	0	1	2	3	Q7XQ45	Q7XQ45 [140-155]	1	1759.95101295	High	High	High	3.7e7	1.2e7	4.0e7	2.84225058555603	High	0	3.801E-05
High	[R].EELGCVFLTGEK.[L]	1xCarbamidomethyl [C5]	0.00393522	0	1	1	5	P14717	P14717 [651-662]	0	1381.66679312	High	High	High	1.9e8	2.1e7	8.9e7	3.89770936965942	High	0	2.819E-05
High	[K].CGVSVPYTISASIDCSR.[V]	2xCarbamidomethyl [C1; C15]	0.00365594	0	1	1	2	Q0IQK9	Q0IQK9 [98-114]	0	1871.86260923	Not Found	Not Found	High				3.49980163574219	High	0	2.526E-05
High	[R].YSLDISGHPLAAVGADIK.[H]		0.000222203	0	1	1	10	Q53NL5	Q53NL5 [70-87]	0	1826.96468916	High	High	High				4.26116275787354	High	0	2.502E-06
High	[R].GPILLEDYHLIEK.[VL]		0.00196517	0	2	3	6	Q0E4K1; A2YH64	Q0E4K1 [38-50]; A2YH64 [38-50]	0	1539.84172065	High	High	High	1.6e7			3.37694644927979	High	0	1.047E-05
High	[K].YPMVPGHEVVGEVVEVGPEVTK.[Y]		0.00869627	0	1	1	4	Q6ZHS4	Q6ZHS4 [63-84]	0	2351.19515914	Not Found	High	High				3.81712913513184	High	3.599E-05	0.0001576
High	[K].EYKPDIDIVSNASCTTNCLAPLAK.[V]	2xDeamidated [N11; N17]; 2xCarbamidomethyl [C14; C18]	0.000459582	0	1	1	2	Q7FAH2	Q7FAH2 [141-164]	0	2682.26371023	Not Found	Not Found	High				5.28601169586182	High	0	1.314E-06
High	[K].EYKPDIDIVSNASCTTNCLAPLAK.[V]	1xDeamidated [N]; 2xCarbamidomethyl [C14; C18]	5.45191E-06	0	1	1	11	Q7FAH2	Q7FAH2 [141-164]	0	2681.27969423	High	High	High				6.75521802902222	High	0	2.348E-09
High	[K].EYKPDIDIVSNASCTTNCLAPLAK.[V]	2xCarbamidomethyl [C14; C18]	2.12158E-05	0	1	1	12	Q7FAH2	Q7FAH2 [141-164]	0	2680.29567823	High	High	High	1.1e9	4.5e8	6.7e7	5.85378694534302	High	0	1.629E-08
High	[R].LGVQLQTVATDFQR.[V]		0.00070776	0	1	1	6	Q9LST7	Q9LST7 [28-41]	0	1575.84893125	High	High	High	5.6e7			4.19539213180542	High	0	4.718E-06
High	[K].EAVPVDMWSPAMK.[S]		0.000991349	0	1	1	11	O04985	O04985 [135-147]	0	1460.69123346	High	High	High	5.6e8			3.75761771202087	High	3.599E-05	0.0002692
High	[R].AKVEGNLPVYGFHDPASFVNSIQKPR.[V]	1xDeamidated [Q/N]	0.000753922	0	1	1	4	Q9LI00	Q9LI00 [46-71]	1	2871.47880283	High	Not Found	Not Found				3.92857837677002	High	0	2.673E-06
High	[R].AKVEGNLPVYGFHDPASFVNSIQKPR.[V]		0.000190732	0	1	1	3	Q9LI00	Q9LI00 [46-71]	1	2870.49478683	Not Found	High	High				3.26662588119507	High	0	4.054E-07
High	[K].KISEEEYISAIKEEISK.[V]		7.43054E-05	0	1	1	2	Q2QLY5	Q2QLY5 [458-474]	2	1996.04847821	Not Found	Not Found	High				5.15427875518799	High	0	9.784E-08
High	[R].SIDGGAAFGFPDTPEEAAK.[A]		0.000232988	0	1	1	4	Q43007	Q43007 [471-489]	0	1879.87084829	Not Found	High	High		1.5e7		4.70553588867188	High	0	8.463E-07
High	[K].VVADGYADLVAYGR.[L]		0.00095548	0	1	2	6	Q84QK0	Q84QK0 [314-327]	0	1468.74306926	High	High	High	6.0e6			3.70778012275696	High	0	3.744E-06
High	[K].VEGNLPVYGFHDPASFVNSIQKPR.[V]	2xDeamidated [N18; Q/N]	0.00166935	0	1	1	5	Q9LI00	Q9LI00 [48-71]	0	2673.33074212	High	High	Not Found	1.9e7			4.21750497817993	High	0	8.318E-06
High	[K].VEGNLPVYGFHDPASFVNSIQKPR.[V]	1xDeamidated [N/Q]	0.000190732	0	1	1	7	Q9LI00	Q9LI00 [48-71]	0	2672.34672612	High	High	High				3.58314442634583	High	0	2.98E-06
High	[K].VEGNLPVYGFHDPASFVNSIQKPR.[V]		3.23676E-06	0	1	1	8	Q9LI00	Q9LI00 [48-71]	0	2671.36271012	High	High	High		1.9e7	4.4e7	3.69970726966858	High	0	1.017E-08
High	[K].LKEVEAVCNPIISAVYQR.[T]	1xDeamidated [N/Q]; 1xCarbamidomethyl [C8]	0.00701347	0	1	1	3	Q6Z7B0	Q6Z7B0 [626-643]	1	2090.09505203	Not Found	High	Not Found				3.78036737442017	High	0.0001765	0.001024
High	[K].GGIGCSPGDLSISELER.[L]	1xCarbamidomethyl [C5]	2.45868E-05	0	1	1	11	A2XMV1	A2XMV1 [103-119]	0	1746.83268901	High	High	High	3.0e8	3.6e8		5.17139053344727	High	0	3.639E-07
High	[R].GIGFVSDDVGLDADR.[C]		0.000169866	0	1	1	6	P93438	P93438 [77-91]	0	1535.73362669	High	High	High	3.0e7	2.2e7	3.6e7	4.74916648864746	High	0	3.181E-07
High	[R].GIYCIFEGGTPDSR.[L]	1xCarbamidomethyl [C4]	0.000447639	0	2	3	50	P17654; P27937	P17654 [133-146]; P27937 [128-141]	0	1571.7158685	High	High	High	2.5e9	8.5e8		4.69189977645874	High	0	9.727E-06
High	[R].APGYGVITNIVNGGLECGHGPDDR.[V]	1xDeamidated [N12]; 1xCarbamidomethyl [C17]	4.67461E-05	0	1	1	6	Q7DNA1	Q7DNA1 [275-298]	0	2469.1463121	High	Not Found	High	6.4e6		1.6e7	5.48099231719971	High	0	8.466E-08
High	[K].AFEPILLAGR.[S]		0.00488162	0	1	1	12	A2ZB00	A2ZB00 [54-63]	0	1086.63060592	High	High	High	3.0e7	3.8e7	1.5e8	3.18343043327332	High	0	3.813E-05
High	[R].SWDEGVATNFSTTPLK.[D]		0.000171665	0	1	1	4	Q9SDD6	Q9SDD6 [50-65]	0	1752.84390534	High	Not Found	High	4.3e7			4.54498100280762	High	0	3.233E-07
High	[K].YVGEPMTHLESIASSAVR.[A]		0.00483058	0	1	1	4	B8BJ39	B8BJ39 [386-403]	0	1946.96403718	Not Found	High	High		3.2e7		3.8603720664978	High	0	4.305E-05
High	[K].LVQIEHALTAVGSGQTSLGIK.[A]		0.000197894	0	1	1	4	Q10KF0	Q10KF0 [19-39]	0	2122.18664343	High	High	High		1.1e7		3.05893874168396	High	0	3.939E-07
High	[R].DNLTLWTSDANDDGGDEIKEAAAPK.[E]		3.33705E-05	0	1	1	5	Q2R2W2	Q2R2W2 [236-260]	1	2646.21655879	High	High	High	4.4e7		1.5e7	5.34221220016479	High	0	3.113E-08
High	[R].EAFPGDVFYLHSR.[L]		0.00577526	0	1	1	3	P0C520	P0C520 [295-307]	0	1537.74340363	Not Found	High	High				3.1758074760437	High	0	7.53E-05
High	[K].LQNGVTATDLVLTVTQMLR.[K]		0.00064038	0	1	1	10	Q6YZX6	Q6YZX6 [255-273]	0	2073.13725044	High	High	High		7.4e6	1.6e6	4.44130992889404	High	0	3.708E-06
High	[K].LQNGVTATDLVLTVTQMLR.[K]	1xDeamidated [Q/N]	0.00246413	0	1	1	18	Q6YZX6	Q6YZX6 [255-273]	0	2074.12126644	High	High	High	1.5e6		4.3e6	4.22763013839722	High	3.599E-05	0.000148
High	[K].GVQVIADIVINHR.[T]		0.000271431	0	1	3	360	P17654	P17654 [112-124]	0	1433.82232267	High	High	High	1.7e7	7.1e6	1.1e7	4.26906490325928	High	0	1.175E-06
High	[K].QVDLIGFGSGPEVDQK.[L]		1.0257E-05	0	1	1	10	Q6K669	Q6K669 [255-270]	0	1688.84899074	High	High	High	2.7e8	5.5e7		5.48236322402954	High	0	1.677E-07
High	[K].LKEVEAVCNPIISAVYQR.[T]	1xCarbamidomethyl [C8]	6.08284E-05	0	1	1	12	Q6Z7B0	Q6Z7B0 [626-643]	1	2089.11103603	High	High	High	6.4e7	8.7e6	1.5e7	4.38153839111328	High	0	7.327E-08
High	[R].LNSSYPGGLASYIQNAR.[K]		0.000588638	0	1	2	4	A2YGP6	A2YGP6 [78-94]	0	1810.90823692	Not Found	High	High		1.1e7		3.30254554748535	High	0	2.823E-05
High	[R].VLYSSVVYPHNYGFIPR.[T]		5.47472E-05	0	1	1	16	A2X8Q3	A2X8Q3 [79-95]	0	2011.0436082	High	High	High	5.8e7	2.6e7		4.1258397102356	High	0	1.85E-07
High	[K].DPTSQAELDNFMVQQLDGTK.[N]	2xDeamidated [Q5; N/Q]	0.00100713	0	1	1	3	Q42971	Q42971 [83-102]	0	2239.0070844	Not Found	High	Not Found				4.6186900138855	High	0	4.029E-06
High	[K].DPTSQAELDNFMVQQLDGTK.[N]	1xDeamidated [Q/N]	2.04479E-05	0	1	1	17	Q42971	Q42971 [83-102]	0	2238.0230684	High	High	High				7.91221952438354	High	0	1.652E-08
High	[K].DPTSQAELDNFMVQQLDGTK.[N]		1.11708E-06	0	1	1	30	Q42971	Q42971 [83-102]	0	2237.0390524	High	High	High	1.1e9	2.0e8	1.2e9	6.99908494949341	High	0	1.992E-08
High	[K].INDAVVTVPAYFNDAQR.[Q]		0.0031887	0	1	1	6	Q6Z7B0	Q6Z7B0 [169-185]	0	1892.9501017	High	High	High				3.69345712661743	High	0.0003161	0.002185
High	[R].EDPDFTWEVVKPLK.[YW]		0.00150256	0	1	2	4	P93438	P93438 [375-388]	0	1702.8686636	High	High	High			1.4e7	3.91201090812683	High	0	7.158E-06
High	[K].GNNILVMCDCYTPAGEPIPTNK.[R]	2xCarbamidomethyl [C8; C10]	0.00010085	0	1	1	8	P14656	P14656 [85-106]	0	2464.13052733	High	High	High			3.0e7	4.28023862838745	High	0	3.114E-07
High	[K].LAPILDEAATTLK.[S]		0.00262472	0	1	1	11	Q53LQ0	Q53LQ0 [420-432]	0	1355.77805781	High	High	High	1.8e8			3.68761110305786	High	0	2.333E-05
High	[R].IEDLVGVPVHYIGVGPGR.[D]		3.44418E-05	0	1	1	4	A2XD35	A2XD35 [464-481]	0	1877.02795814	Not Found	High	High		4.8e7		3.61531233787537	High	0	3.268E-08
High	[K].GIVDSEDLPLNISR.[E]		0.000277209	0	2	3	12	Q0J4P2; Q07078	Q0J4P2 [360-373]; Q07078 [360-373]	0	1527.80131233	High	High	High				4.86009645462036	High	0	8.523E-07
High	[K].SYELPDGQVITIGAER.[F]		3.01929E-05	0	4	4	20	A2XNS1; Q10DV7; P0C542; A3C6D7	A2XNS1 [241-256]; Q10DV7 [241-256]; P0C542 [240-255]; A3C6D7 [241-256]	0	1747.88610449	High	High	High	6.5e6		5.1e6	5.40093517303467	High	0	2.692E-08
High	[R].LTVEDPVTVEYITR.[Y]		0.000433717	0	1	1	12	A2YXU2	A2YXU2 [97-110]	0	1634.8635782	High	High	High	4.4e7	6.5e7		3.97931694984436	High	0	1.211E-06
High	[K].ALGAGVVPVSAVLADK.[D]		0.00829542	0	1	1	6	Q10G56	Q10G56 [294-309]	0	1466.85770508	High	High	High	1.9e7	1.3e7	1.4e7	2.64075493812561	High	3.599E-05	0.0002362
High	[R].VETGVLKPGMVVTFGPSGLTTEVK.[S]	1xOxidation [M10]	1.08116E-05	0	1	1	4	O64937	O64937 [255-278]	0	2462.32108825	High	High	High	1.7e7			5.1201057434082	High	0	2.053E-06
High	[R].VETGVLKPGMVVTFGPSGLTTEVK.[S]		9.00138E-07	0	1	1	93	O64937	O64937 [255-278]	0	2446.32617325	High	High	High	1.2e7	7.8e6	8.8e6	6.19454097747803	High	0	1.762E-09
High	[K].SPIVVFDDVDVEK.[A]		0.00236256	0	1	1	6	B3VMC0	B3VMC0 [265-277]	0	1461.74715155	High	High	High	5.6e7	1.8e7		4.12415504455566	High	0	2.822E-05
High	[K].IPAEITAALEPIKDNEEAVK.[A]	1xDeamidated [N15]	0.00829542	0	1	1	2	Q75HE6	Q75HE6 [241-260]	1	2152.1383562	High	High	Not Found		6.7e6		3.10193634033203	High	0.0003161	0.002345
High	[K].IPAEITAALEPIKDNEEAVK.[A]		3.09985E-05	0	1	1	5	Q75HE6	Q75HE6 [241-260]	1	2151.1543402	High	High	High	3.2e7	7.5e6		4.75440454483032	High	0	2.806E-08
High	[K].FDVGNVVMVTGGR.[N]		0.000497356	0	1	1	8	P49398	P49398 [175-187]	0	1350.68344598	High	High	High	4.0e7			4.45343542098999	High	0	1.47E-06
High	[K].VLVVANPANTNALILK.[E]		0.000535408	0	1	1	4	Q7XDC8	Q7XDC8 [127-142]	0	1649.99486719	High	High	High	4.2e8			3.67414140701294	High	0	2.086E-06
High	[K].YLESFGPEENYLR.[K]		0.00350533	0	1	1	12	Q0JDA2	Q0JDA2 [174-186]	0	1616.75911318	High	High	High	4.9e7	1.4e7	7.3e6	3.97023606300354	High	0.0002537	0.00163
High	[R].NPESFLSSFSK.[G]		0.0106681	0	1	1	8	Q75GX9	Q75GX9 [239-249]	0	1242.60009352	High	High	High	4.0e7	8.6e6		3.77489399909973	High	3.599E-05	0.0001545
High	[R].VDMPGSFHTEWFK.[I]		0.00511801	0	1	1	3	Q9LI00	Q9LI00 [461-473]	0	1580.72022536	High	High	High	5.2e6	8.8e6		3.46401500701904	High	0	4.089E-05
High	[K].VSVAAVQFACTDVESENVDTAER.[L]	1xDeamidated [N/Q]; 1xCarbamidomethyl [C10]	0.00921245	0	1	1	4	Q93XI4	Q93XI4 [11-33]	0	2498.13513819	Not Found	Not Found	High				3.37346148490906	High	0	9.372E-05
High	[R].EADVDGDGQINYEEFVK.[V]		0.000324653	0	1	2	4	Q6F332	Q6F332 [128-144]	0	1927.85559209	High	Not Found	High				4.13598155975342	High	0	5.177E-06
High	[R].TETSPEDVGGMNAAAGILTAR.[G]		3.10659E-07	0	1	1	20	Q75KR1	Q75KR1 [443-463]	0	2060.99170836	High	High	High	4.0e8	2.0e8	3.0e7	5.79610586166382	High	0	1.151E-08
High	[K].VCVLSCGISTGLGATINVAKPPK.[G]	2xCarbamidomethyl [C2; C6]	3.32674E-07	0	1	1	577	Q2R8Z5	Q2R8Z5 [172-194]	0	2342.25704853	High	High	High	2.9e7	1.6e7	8.2e6	6.50504159927368	High	0	3.828E-06
High	[K].VCVLSCGISTGLGATINVAKPPK.[G]	1xDeamidated [N17]; 2xCarbamidomethyl [C2; C6]	0.000368391	0	1	1	144	Q2R8Z5	Q2R8Z5 [172-194]	0	2343.24106453	High	High	High	5.1e6	1.0e7	3.4e6	5.13590002059937	High	0	5.794E-06
High	[K].NTVGQYESHTAFTLPGLYR.[I]		0.00395597	0	1	1	4	Q10LP5	Q10LP5 [489-507]	0	2154.06144295	High	Not Found	High	5.0e6			4.01062536239624	High	0	3.32E-05
High	[R].IMNVIGEPIDEKGDITTNHFLPIHR.[E]		0.000502622	0	1	1	3	Q01859	Q01859 [165-189]	1	2859.48217322	High	High	High	2.5e7			3.82646870613098	High	0	1.497E-06
High	[R].LVLEVAQHLGENMVR.[T]		0.00136674	0	1	1	6	Q01859	Q01859 [116-130]	0	1707.92105031	High	High	High	4.6e6		2.3e7	3.37528800964355	High	0.0001765	0.001038
High	[K].VLIAVADNVGSNQLQEIR.[K]		8.13541E-06	0	1	1	14	P41095	P41095 [28-45]	0	1939.06071472	High	High	High	2.5e7			5.78400802612305	High	0	4.152E-09
High	[K].DGPALQVELLR.[H]		0.00439455	0	1	1	11	P14717	P14717 [112-122]	0	1210.67901256	High	High	High		1.1e7		3.21392202377319	High	0	3.285E-05
High	[R].VEAELSNICAGILR.[L]	1xCarbamidomethyl [C9]	0.000254809	0	1	1	8	Q84J55	Q84J55 [100-113]	0	1544.81010323	High	High	High	2.8e7	1.1e7		4.33733987808228	High	0	5.668E-07
High	[R].ILDVVYNASNNELVR.[T]		0.000179997	0	1	1	8	P49199	P49199 [79-93]	0	1718.90717432	High	High	High	1.9e8	2.1e7		5.33936738967896	High	0	3.454E-07
High	[R].IYATEGCVGEAVAEAVR.[R]	1xCarbamidomethyl [C7]	7.28362E-06	0	1	1	15	Q7G764	Q7G764 [54-70]	0	1794.86907453	High	High	High	1.6e8			5.94746255874634	High	0	1.406E-08
High	[R].VIVGNGPAFGCVMMK.[E]	1xDeamidated [N5]; 1xCarbamidomethyl [C11]	0.00503797	0	1	2	2	A2XFI3	A2XFI3 [355-369]	0	1580.76335326	Not Found	High	Not Found		1.9e7		3.81338143348694	High	0	4.011E-05
High	[R].VIVGNGPAFGCVMMK.[E]	1xCarbamidomethyl [C11]	0.000573343	0	1	2	6	A2XFI3	A2XFI3 [355-369]	0	1579.77933726	High	High	High	1.1e8	6.3e7		5.10822057723999	High	0	1.8E-06
High	[R].DDPYGDGTGNPDTGADFAAAPDIDHLNK.[R]	1xDeamidated [N]	1.63902E-05	0	1	1	12	P17654	P17654 [157-184]	0	2860.21801568	High	High	High	3.3e7	8.0e6		5.30130577087402	High	0	5.483E-06
High	[R].DDPYGDGTGNPDTGADFAAAPDIDHLNK.[R]		2.28888E-07	0	1	1	22	P17654	P17654 [157-184]	0	2859.23399968	High	High	High	4.6e9	2.6e9	5.0e6	6.32545232772827	High	0	6.939E-11
High	[K].APGMIGWWPAK.[A]	1xOxidation [M4]	0.00716224	0	1	3	6	P17654	P17654 [301-311]	0	1229.61357605	High	High	High	6.8e7			3.61453008651733	High	0	9.725E-05
High	[K].APGMIGWWPAK.[A]		0.00293131	0	1	3	11	P17654	P17654 [301-311]	0	1213.61866105	High	High	High			9.5e7	3.92320084571838	High	3.599E-05	0.0001477
High	[K].NVECLADIVINHR.[C]	1xCarbamidomethyl [C4]	0.000261607	0	1	1	22	P27934	P27934 [106-118]	0	1552.79003651	High	High	High	8.9e7	1.4e7	2.7e7	4.23754978179932	High	0	6.161E-06
High	[K].ASNTLSIIDSGVGMTK.[S]		0.00391459	0	1	2	1	Q07078	Q07078 [73-88]	0	1593.81524781	Not Found	High	Not Found				3.96588158607483	High	0	2.791E-05
High	[R].IPSFTEEQSELIR.[G]		0.00225329	0	1	1	6	Q60DX8	Q60DX8 [327-339]	0	1548.7904133	High	High	High				3.65274143218994	High	0	1.274E-05
High	[K].NLLSPSTPFFFNTLYDPYR.[E]		7.46978E-05	0	1	1	13	Q8H8T0	Q8H8T0 [133-151]	0	2292.13354525	High	High	High		7.0e6	5.2e7	5.0971531867981	High	0	9.862E-08
High	[K].TEEGLDNLFER.[M]		0.0096069	0	1	1	6	Q75HE6	Q75HE6 [27-37]	0	1322.62228544	High	High	High	6.9e7	1.5e7	2.6e7	3.58105731010437	High	3.599E-05	0.0002127
High	[R].EEVFGPVLCVK.[E]	1xCarbamidomethyl [C9]	0.0112416	0	2	2	20	B3VMC0; O24174	B3VMC0 [392-402]; O24174 [394-404]	0	1276.66058563	High	High	High	7.6e6			3.50982761383057	High	0.0001765	0.0009921
High	[R].DEDLLVLPTDAVLFEDSSFK.[I]		0.00517207	0	1	2	1	P0C0L1	P0C0L1 [250-269]	0	2253.11728594	High	Not Found	Not Found				3.65587401390076	High	0	4.145E-05
High	[K].MDIGFDAWR.[L]		0.00369459	0	1	1	22	P17654	P17654 [199-207]	0	1110.50369086	High	High	High		4.9e6		3.4641489982605	High	6.685E-05	0.0003135
High	[K].CDVIVINTPLTEK.[T]	1xCarbamidomethyl [C1]	0.00268054	0	1	1	8	Q9SXP2	Q9SXP2 [246-258]	0	1501.7930562	High	High	High	1.7e8	1.5e7		3.37506985664368	High	6.685E-05	0.0002974
High	[R].IFVPEGQPLESEPNEPLR.[V]		1.30687E-05	0	1	2	17	A2XFI3	A2XFI3 [392-409]	0	2051.04439592	High	High	High	2.1e8	5.5e7	1.2e8	4.59842395782471	High	0	3.486E-06
High	[R].EAGGWACAPVPPAIADR.[T]	1xCarbamidomethyl [C7]	7.51745E-06	0	1	1	6	Q7XUG1	Q7XUG1 [83-99]	0	1737.83771492	High	High	High	6.1e7	4.3e6		4.39779472351074	High	0	3.696E-09
High	[K].YNGGLDTEEAYPYTGVNGICHYKPENVGVK.[V]	1xDeamidated [N26]; 1xCarbamidomethyl [C20]	0.000324653	0	1	1	4	P25778	P25778 [223-252]	0	3345.53684758	High	Not Found	High	2.4e7		9.3e6	4.32924795150757	High	3.599E-05	0.0001987
High	[K].YNGGLDTEEAYPYTGVNGICHYKPENVGVK.[V]	2xDeamidated [N17; N]; 1xCarbamidomethyl [C20]	3.94961E-05	0	1	1	6	P25778	P25778 [223-252]	0	3346.52086358	Not Found	High	High		9.1e6	1.4e7	4.83302450180054	High	0	1.635E-06
High	[K].YNGGLDTEEAYPYTGVNGICHYKPENVGVK.[V]	3xDeamidated [N2; N17; N26]; 1xCarbamidomethyl [C20]	0.00162599	0	1	1	2	P25778	P25778 [223-252]	0	3347.50487958	High	Not Found	Not Found				4.07788753509521	High	0	2.148E-05
High	[R].TAEALAEYVNSEAATNVK.[I]		3.49903E-05	0	1	1	6	Q75M08	Q75M08 [125-142]	0	1880.9236121	High	High	High	1.2e7	2.1e7	2.4e7	5.65786218643188	High	0	1.447E-07
High	[R].ILHHTIGLPDFSQELR.[C]		1.20126E-05	0	4	6	57	Q0DHF6; Q0D3D2; A2XFI3; A2Y5L9	Q0DHF6 [151-166]; Q0D3D2 [132-147]; A2XFI3 [152-167]; A2Y5L9 [151-166]	0	1876.00755705	High	High	High	3.1e7	2.6e7		4.34794282913208	High	0	2.485E-08
High	[R].ILHHTIGLPDFSQELR.[C]	1xDeamidated [Q13]	0.00389406	0	4	6	4	Q0DHF6; Q0D3D2; A2XFI3; A2Y5L9	Q0DHF6 [151-166]; Q0D3D2 [132-147]; A2XFI3 [152-167]; A2Y5L9 [151-166]	0	1876.99157305	High	High	Not Found		7.8e6		3.51392078399658	High	0	2.769E-05
High	[K].QSGSIYEHWDILPPK.[Q]		0.00478008	0	1	1	2	Q9SLY8	Q9SLY8 [202-216]	0	1769.88571063	High	Not Found	High				2.48909616470337	High	0	3.711E-05
High	[R].VLSPSESFIHELDEK.[T]		0.000601168	0	1	1	3	Q2QNG7	Q2QNG7 [242-256]	0	1729.86430643	High	Not Found	High				4.23988199234009	High	0	1.923E-06
High	[K].TIEVQNPATGETLANVSCMGSK.[E]	1xCarbamidomethyl [C18]	0.000110878	0	1	1	4	B9F3B6	B9F3B6 [70-91]	0	2307.09552171	Not Found	High	High			2.7e7	4.14717197418213	High	0	2.132E-06
High	[R].AAVDAGFVPNELQVGQTGK.[I]		6.17971E-05	0	1	1	6	A2XNR6	A2XNR6 [274-292]	0	1900.97631642	High	High	High	5.3e7	3.2e7		4.35788345336914	High	0	2.501E-06
High	[K].QFNGTFIAAGGYDR.[E]	1xDeamidated [N3]	0.00145585	0	1	3	6	Q84QK0	Q84QK0 [295-308]	0	1517.70193314	High	High	High	1.2e7	4.7e6		3.91541624069214	High	0	6.794E-06
High	[K].YTIGGDLGGGEGHNGWVSCVR.[F]	1xDeamidated [N14]; 1xCarbamidomethyl [C19]	0.000338623	0	1	1	11	P49027	P49027 [152-172]	0	2191.98254141	High	High	High	1.4e7		8.9e6	4.21752977371216	High	0	5.206E-06
High	[K].VDILVSGIGTGGTVTGTGK.[Y]		2.46135E-06	0	1	1	4	Q9XEA8	Q9XEA8 [176-194]	0	1731.94870473	Not Found	High	High				5.46246862411499	High	0	1.167E-09
High	[R].FPDEQVVGAAVGGYR.[V]		3.70772E-05	0	1	2	10	B8AL97	B8AL97 [81-95]	0	1564.77543198	High	High	High	2.1e7	3.3e7		4.88161993026733	High	0	3.607E-08
High	[R].TDLGFDGWR.[L]		0.00444099	0	1	1	12	P27934	P27934 [194-202]	0	1066.49523464	High	High	High		9.1e6		2.74316453933716	High	0.001713	0.02377
High	[R].VGALSIVCGSADVAVR.[V]	1xCarbamidomethyl [C8]	0.0021718	0	1	1	394	P37833	P37833 [262-277]	0	1573.83665232	High	High	High	8.5e6	2.3e6	6.0e6	3.7722909450531	High	6.685E-05	0.0004527
High	[K].SYPTVSDEYLAAVGK.[A]		0.00153453	0	1	1	11	Q9FE01	Q9FE01 [5-19]	0	1599.79007893	High	High	High	9.1e6	1.2e7		4.90164613723755	High	0	1.729E-05
High	[K].AAVLASNSGTPVVITSGFENR.[S]	1xDeamidated [N]	9.07682E-05	0	1	1	3	O04226	O04226 [245-265]	0	2091.07167367	Not Found	High	Not Found				6.12215757369995	High	0	1.224E-06
High	[R].GLDQEYEGNVEATGEDYYVEPADER.[R]	1xDeamidated [N/Q]	0.00161746	0	1	1	11	Q8L4L4	Q8L4L4 [115-139]	0	2849.19079785	Not Found	High	High		6.0e6		3.93012952804565	High	0	7.923E-06
High	[R].GLDQEYEGNVEATGEDYYVEPADER.[R]		0.00327367	0	1	1	2	Q8L4L4	Q8L4L4 [115-139]	0	2848.20678185	Not Found	Not Found	High				3.24139285087585	High	0	2.17E-05
High	[R].EAEKDAAAAAEIPLLTPYK.[M]		0.000469366	0	1	1	8	Q69TH8	Q69TH8 [4-22]	1	2001.05389798	High	High	High	7.6e7	1.7e7	1.6e7	5.16032314300537	High	0	2.45E-06
High	[K].CGVSVAFPISTSVDCSK.[I]	2xCarbamidomethyl [C1; C15]	0.000121903	0	1	1	12	Q2QYL3	Q2QYL3 [103-119]	0	1813.84589657	High	High	High	5.3e7	5.0e7		4.83521842956543	High	0	6.335E-06
High	[K].VIPIFNENDAISTR.[K]		0.00536581	0	1	1	4	O04226	O04226 [149-162]	0	1588.83294682	Not Found	High	High		2.5e7		3.24994254112244	High	0	4.356E-05
High	[K].VVLVDNADFLK.[E]		0.00686777	0	1	1	11	Q948T6	Q948T6 [278-288]	0	1232.68851462	High	High	High	5.4e8	2.8e7		3.16064238548279	High	0	6.186E-05
High	[R].KDDGTVEPFEMIDVK.[R]		0.00829542	0	1	1	2	P52428	P52428 [217-231]	1	1722.8254781	Not Found	Not Found	High				4.38587713241577	High	0.0003161	0.001955
High	[K].TITLEVESSDTIDNVK.[A]	1xDeamidated [N14]	0.000370336	0	2	6	4	P0CH35; P51431	P0CH35 [12-27]; P51431 [12-27]	0	1764.87493101	High	High	Not Found		7.5e6		4.9809832572937	High	0	9.661E-07
High	[K].TITLEVESSDTIDNVK.[A]		3.19937E-05	0	2	6	141	P0CH35; P51431	P0CH35 [12-27]; P51431 [12-27]	0	1763.89091501	High	High	High	5.8e6	2.0e7	2.5e6	5.75324249267578	High	0	2.101E-07
High	[R].IMEADSDLYLAEIDGK.[V]	1xOxidation [M2]	1.31377E-05	0	1	1	4	P17654	P17654 [385-400]	0	1798.84152242	High	High	High	4.3e8			6.3892183303833	High	0	8.241E-09
High	[R].IMEADSDLYLAEIDGK.[V]		7.71804E-06	0	1	1	161	P17654	P17654 [385-400]	0	1782.84660742	High	High	High	3.9e8	4.2e6	1.5e8	6.71617031097412	High	0	2.292E-08
High	[R].LLETNNFPEFTGR.[V]		0.00086909	0	1	2	6	Q0JKD0	Q0JKD0 [1746-1758]	0	1537.76453295	High	High	High	4.0e7	1.7e7		4.21531200408936	High	0	3.406E-06
High	[K].AAGMIGWLPEK.[A]		0.0055961	0	1	1	12	P27933	P27933 [293-303]	0	1172.61324128	High	High	High	9.2e7	6.5e6		3.48163223266602	High	6.685E-05	0.0002998
High	[K].EVAIESVPGPLLNTQSAR.[C]		0.00528191	0	1	1	6	Q0JKD0	Q0JKD0 [1686-1703]	0	1881.00761654	High	High	High	8.2e7	2.5e7	8.8e7	3.74613881111145	High	3.599E-05	0.0001566
High	[R].VLITTDLLAR.[G]		0.00825203	0	2	5	10	Q6Z2Z4; P35683	Q6Z2Z4 [333-342]; P35683 [333-342]	0	1114.68303536	High	High	High	3.5e7		7.4e7	2.89723372459412	High	0	8.003E-05
High	[R].ELGEGGIDNYLSVK.[Q]		0.00106717	0	1	1	5	B3VMC0	B3VMC0 [470-483]	0	1493.74821415	High	Not Found	High	1.1e7			4.10882902145386	High	0	4.378E-06
High	[R].VSTNDYQPNGQAPISSSDIQITPDGSGIVYSKPR.[R]	3xDeamidated [Q7; N9; Q/N]	0.00148683	0	1	1	3	Q69TI0	Q69TI0 [112-145]	0	3594.70820652	Not Found	Not Found	High				3.89951348304749	High	0	7.035E-06
High	[R].LDWGPGMICSDDTQYSDGTGHR.[D]	1xCarbamidomethyl [C9]	3.30926E-07	0	1	1	8	P27933	P27933 [141-162]	0	2468.02414764	High	High	High	4.6e7		1.3e7	5.48436403274536	High	0	4.285E-11
High	[R].LGEHNIDVLEGNEQFINAAK.[I]		0.000293741	0	1	1	3	P00761	P00761 [58-77]	0	2211.10403596	Not Found	Not Found	High			2.7e7	5.31821250915527	High	0	1.765E-06
High	[R].SLPNYGGLAIYDR.[Y]		0.00304126	0	1	1	6	Q53NL5	Q53NL5 [266-278]	0	1438.7325046	High	High	High			1.5e7	3.50173163414001	High	3.599E-05	0.0002022
High	[R].VLTDVGDVPIQEIR.[D]		0.000950463	0	1	2	7	B8AU84	B8AU84 [111-124]	0	1553.85334791	High	High	High	1.9e8	1.1e8	1.9e8	4.28950834274292	High	0	8.018E-05
High	[K].LLNTGVTPCLPLR.[G]	1xCarbamidomethyl [C9]	0.00488162	0	1	1	6	P14717	P14717 [172-184]	0	1453.8195458	High	High	High	2.4e7		1.8e7	3.51789784431458	High	3.599E-05	0.0001884
High	[K].AVDNVNSVIAPALIGK.[D]		4.67461E-05	0	1	1	33	Q42971	Q42971 [67-82]	0	1580.90063246	High	High	High	6.4e9	3.3e7	1.7e9	5.38083362579346	High	0	1.449E-07
High	[K].AAVLASNSGTPVVITSGFENR.[S]		1.2076E-05	0	1	1	3	O04226	O04226 [245-265]	0	2090.08765767	High	Not Found	High	8.0e6		1.8e7	5.35671138763428	High	0	2.341E-07
High	[K].AVDNVNSVIAPALIGK.[D]	1xDeamidated [N]	5.41736E-05	0	1	1	21	Q42971	Q42971 [67-82]	0	1581.88464846	High	High	High	4.8e8	6.2e6	3.5e8	5.29274988174438	High	0	5.461E-07
High	[R].ESKPVYISVGCNLAGLSHPTFSR.[E]	1xDeamidated [N12]; 1xCarbamidomethyl [C11]	0.000452379	0	2	2	1	Q0DHF6; A2Y5L9	Q0DHF6 [198-220]; A2Y5L9 [198-220]	0	2520.25513429	Not Found	Not Found	High				3.28885293006897	High	0	1.285E-06
High	[K].QIGVIGWGSQGPAQAQNLR.[D]		4.53414E-06	0	1	1	5	Q65XK0	Q65XK0 [109-127]	0	1980.04098237	High	High	High	1.3e8	4.4e7	1.3e8	5.18276405334473	High	0	6.454E-09
High	[K].YEEDLDAMLPK.[C]		0.00820887	0	1	2	11	Q9SXP2	Q9SXP2 [235-245]	0	1323.61369463	High	High	High	3.7e7	4.6e7		3.6122899055481	High	0	7.951E-05
High	[R].NAVYPVVAGHEITGVVTEVGK.[N]		7.43869E-06	0	1	1	15	Q0JA75	Q0JA75 [73-93]	0	2139.14444428	High	High	High		1.2e7	2.1e7	4.72973823547363	High	0	3.205E-07
High	[R].VSTNDYQPNGQAPISSSDIQITPDGSGIVYSKPR.[R]	1xDeamidated [Q/N]	0.000761903	0	1	1	10	Q69TI0	Q69TI0 [112-145]	0	3592.74017452	Not Found	High	High		9.5e6	2.7e7	4.34426498413086	High	0	2.696E-06
High	[R].VSTNDYQPNGQAPISSSDIQITPDGSGIVYSKPR.[R]	2xDeamidated [N/Q]	1.82108E-05	0	1	1	12	Q69TI0	Q69TI0 [112-145]	0	3593.72419052	High	High	High	7.7e7		2.3e7	5.08944654464722	High	0	1.994E-06
High	[R].ESKPVYISVGCNLAGLSHPTFSR.[E]	1xCarbamidomethyl [C11]	6.54229E-09	0	2	2	30	Q0DHF6; A2Y5L9	Q0DHF6 [198-220]; A2Y5L9 [198-220]	0	2519.27111829	High	High	High	2.3e8	2.5e7		6.63831615447998	High	0	1.582E-13
High	[K].AGIALSDTFVK.[L]		0.00860556	0	1	1	37	Q6K5G8	Q6K5G8 [301-311]	0	1121.62010075	High	High	High	4.0e9		3.3e9	3.40913438796997	High	0	0.0001207
High	[R].AYLPVQELLNGEEIDR.[W]		0.000252139	0	1	1	6	Q43007	Q43007 [113-128]	0	1858.95451836	High	High	High	2.8e7	3.8e6	9.9e6	4.71667575836182	High	0	3.681E-06
High	[K].VRTEEELIEAIATATGAK.[K]		0.000111464	0	2	2	20	Q0DHF6; A2Y5L9	Q0DHF6 [550-567]; A2Y5L9 [550-567]	1	1902.01784683	High	High	High	6.1e6	7.3e6	2.2e7	5.20657920837402	High	0	3.962E-07
High	[K].AVAAAAATEEEVQVQVATK.[F]		0.00270889	0	1	1	59	Q7XQ45	Q7XQ45 [82-100]	0	1885.98654671	High	High	High	2.2e5	1.3e5	2.5e5	4.3515191078186	High	0	7.721E-05
High	[R].GVTLPDVPAILDGLNAVGLTSLQSGMDNVR.[N]		0.00114277	0	1	1	2	Q42997	Q42997 [184-213]	0	3022.58776033	Not Found	Not Found	High				4.15406322479248	High	0	4.822E-06
High	[R].LSPFVDFMDCFDSDPVALGSYMVQQLNK.[H]	1xCarbamidomethyl [C10]	0.000329823	0	1	1	6	Q84QK0	Q84QK0 [235-262]	0	3223.47846949	High	High	High		8.5e5	1.5e6	5.91342687606812	High	0	1.106E-06
High	[K].LTAAAAIASGTVLGLHEDSR.[Y]		0.000135444	0	1	1	32	Q6K669	Q6K669 [224-243]	0	1953.03997926	High	High	High	5.3e5	2.5e6	4.8e5	4.64064645767212	High	0	2.296E-07
High	[K].ELTLQEAETIALSILK.[Q]		1.50656E-05	0	1	1	37	Q9LSU1	Q9LSU1 [186-201]	0	1772.00515697	High	High	High	1.7e7	2.7e6	1.8e7	5.3896427154541	High	0	9.986E-09
High	[R].LSPFIDYMDCVDSDPVALGSYMVQQLNK.[H]	1xDeamidated [Q/N]; 1xCarbamidomethyl [C10]	0.000807333	0	1	1	11	Q69TH8	Q69TH8 [236-263]	0	3206.47305015	High	High	Not Found		3.6e6		6.33862733840942	High	0	8.875E-05
High	[R].LSPFIDYMDCVDSDPVALGSYMVQQLNK.[H]	1xCarbamidomethyl [C10]	0.00124319	0	1	1	5	Q69TH8	Q69TH8 [236-263]	0	3205.48903415	High	Not Found	High			4.6e6	5.57814693450928	High	0	5.428E-06
High	[K].IENVEGLNNFDEILQEADGIILSR.[G]		3.76677E-05	0	1	1	15	Q2QXR8	Q2QXR8 [257-280]	0	2701.3679145	High	High	High	1.5e6	4.2e6	1.2e7	5.03013372421265	High	0	1.386E-07
High	[K].TVVSQYGQQILDLLLAETQPSK.[I]	1xDeamidated [Q]	0.000121263	0	1	1	4	Q42456	Q42456 [322-343]	0	2432.2918966	High	High	Not Found				4.95398187637329	High	0	1.964E-07
High	[K].TVVSQYGQQILDLLLAETQPSK.[I]		2.48471E-05	0	1	1	17	Q42456	Q42456 [322-343]	0	2431.3078806	High	High	High	1.4e6	2.4e6	2.5e6	5.30709218978882	High	0	2.048E-08
High	[K].MGLEAAVEATVEFLNK.[A]		0.00322242	0	1	2	30	A2XFI3	A2XFI3 [236-251]	0	1721.87784805	High	High	High	2.7e5		1.8e6	3.69355535507202	High	0.0006084	0.006119
High	[R].EQSSYDEFFSGMPWLALPLGDER.[K]	1xDeamidated [Q2]	0.00480526	0	1	1	4	Q7Y0F2	Q7Y0F2 [412-434]	0	2675.19700989	High	High	Not Found		1.5e6		3.30927109718323	High	0	3.726E-05
High	[R].EQSSYDEFFSGMPWLALPLGDER.[K]		0.00270889	0	1	1	4	Q7Y0F2	Q7Y0F2 [412-434]	0	2674.21299389	High	Not Found	High	6.3e6		5.5e6	3.41801261901855	High	0	1.649E-05
High	[K].SLADGVQDEVAEIIKEDLWPNPLK.[Y]		0.00109564	0	1	2	7	B8AEC1	B8AEC1 [198-221]	1	2679.38758736	High	High	High	4.8e6	6.1e6	1.1e7	3.98993968963623	High	0	1.869E-05
High	[R].FYNVVIEELPANVADLL.[-]		0.000604342	0	1	1	5	P35683	P35683 [398-414]	0	1919.016056	High	High	High	8.2e6	2.5e6	1.3e7	4.84543609619141	High	0	1.002E-05
High	[R].AAVPGLTDDLVALMMEPPFR.[S]		0.000277209	0	1	1	23	Q9FWK4	Q9FWK4 [61-80]	0	2143.09260848	High	High	High	3.5e6	1.9e6	8.6e6	4.80693435668945	High	0	6.391E-07
High	[K].LADAMVTWIEAWDELNPSTAAVENGK.[A]	2xDeamidated [N16; N24]	1.97292E-06	0	1	1	14	Q8H8T0	Q8H8T0 [337-362]	0	2833.32366726	High	High	Not Found	3.2e6	1.7e6		6.5534987449646	High	0	5.513E-10
High	[K].LADAMVTWIEAWDELNPSTAAVENGK.[A]	1xDeamidated [N]	2.80468E-05	0	1	1	19	Q8H8T0	Q8H8T0 [337-362]	0	2832.33965126	High	High	High	3.2e6		5.1e6	6.16860723495483	High	0	2.435E-08
High	[R].FVIQGFGNVGSWAAQLISEAGGK.[V]	1xDeamidated [N/Q]	2.91001E-05	0	1	1	11	A2XMV1	A2XMV1 [209-231]	0	2337.18737209	Not Found	High	High		4.8e6		5.70114183425903	High	0	3.327E-08
High	[R].FVIQGFGNVGSWAAQLISEAGGK.[V]		2.83746E-06	0	1	1	30	A2XMV1	A2XMV1 [209-231]	0	2336.20335609	High	High	High	4.5e7	2.8e7	1.5e7	5.76921272277832	High	0	1.395E-08
High	[K].ILNEGQIASTDVVEVVVSPPYVFLPVVK.[S]	1xDeamidated [Q/N]	0.000329823	0	1	1	397	P48494	P48494 [26-53]	0	3012.65436704	High	High	High	2.1e5	3.6e6	9.6e5	5.35569047927856	High	0	8.193E-07
High	[K].ILNEGQIASTDVVEVVVSPPYVFLPVVK.[S]		5.65665E-06	0	1	1	317	P48494	P48494 [26-53]	0	3011.67035104	High	High	High	3.5e6	1.1e6	4.2e6	6.17655277252197	High	0	1.908E-07
High	[R].FDEGLPPILTALEVLDHNIR.[L]		6.0575E-06	0	1	1	31	Q01859	Q01859 [96-115]	0	2262.21285815	High	High	High	2.6e7	1.2e7	3.6e7	5.09054040908813	High	0	5E-08
High	[K].IDSHLACAVAGIMSDANILLNTAR.[L]	1xCarbamidomethyl [C7]	4.74905E-05	0	1	2	14	P0C8Y9	P0C8Y9 [68-91]	0	2526.28030274	High	High	High	7.6e6		3.9e6	5.78304576873779	High	0	5.142E-08
High	[R].ELLFTTPGALQHLSGVILFEETLYQK.[T]	1xDeamidated [Q]	0.000278673	0	1	1	12	Q5N725	Q5N725 [57-82]	0	2948.56555208	High	High	High	7.8e6	5.6e6	2.9e6	4.51462030410767	High	0	6.444E-07
High	[R].ELLFTTPGALQHLSGVILFEETLYQK.[T]		0.000396577	0	1	1	4	Q5N725	Q5N725 [57-82]	0	2947.58153608	Not Found	High	High		1.1e6	3.8e6	4.86206293106079	High	0	3.845E-06
High	[R].LSLDPALLLPSSASAALLADPAAPLSSLR.[L]		0.00181601	0	1	1	14	Q9AS33	Q9AS33 [44-72]	0	2830.59243511	High	High	High	3.1e6		8.6e6	4.33852863311768	High	3.599E-05	0.0002177
High	[R].CFQTITCYQAVINNLDDAHEQIDTAIATALR.[E]	1xDeamidated [N/Q]; 2xCarbamidomethyl [C1; C7]	1.13364E-05	0	2	2	45	Q0DHF6; A2Y5L9	Q0DHF6 [167-197]; A2Y5L9 [167-197]	0	3566.68900808	High	High	High	6.7e6	4.1e6	4.0e6	5.27215528488159	High	0	6.688E-09
High	[R].CFQTITCYQAVINNLDDAHEQIDTAIATALR.[E]	2xCarbamidomethyl [C1; C7]	4.79934E-05	0	2	2	6	Q0DHF6; A2Y5L9	Q0DHF6 [167-197]; A2Y5L9 [167-197]	0	3565.70499208	High	High	High	2.5e7		7.8e6	4.1933970451355	High	0	1.187E-06
High	[R].SGFEGAWTSNPLIFDNSYFTELVSGEK.[E]	1xDeamidated [N]	0.000567336	0	1	1	5	Q9FE01	Q9FE01 [174-200]	0	2996.38362448	Not Found	High	Not Found		4.9e6		4.99381637573242	High	0	1.868E-05
High	[R].FYFGDDVLPCFETGIPLLLQR.[L]	1xCarbamidomethyl [C10]	0.00986191	0	1	1	3	Q6ZFT5	Q6ZFT5 [153-173]	0	2500.25809406	Not Found	High	High			6.8e6	3.01571249961853	High	0	0.0001031
High	[R].DQSSYDEFFSGMPWLALPLGDER.[K]		0.0101768	0	1	1	5	Q7Y0E8	Q7Y0E8 [405-427]	0	2660.19734383	High	Not Found	High	1.6e6		1.3e6	3.56223487854004	High	0.0002017	0.001246
High	[K].LPLSPPALSGDLGEFMSWVDEVK.[K]		0.00112486	0	1	1	13	Q75KR1	Q75KR1 [524-546]	0	2487.24758858	High	High	High	1.8e6	1.7e6	5.1e6	4.25387334823608	High	9.387E-05	0.0006765
High	[R].VNVSELAVELLTVPEYLQFK.[E]		0.000148129	0	1	1	26	P31924	P31924 [105-124]	0	2291.25332596	High	High	High	9.0e6	2.8e6	5.4e6	4.59646892547607	High	0	2.411E-06
High	[K].AGEDADSLGLTGHER.[Y]		0.000136159	0	1	1	4	Q6YZX6	Q6YZX6 [825-839]	0	1527.70338917	High	High	Not Found	8.4e7	1.2e7		4.51659297943115	High	0	2.309E-07
High	[K].AAGVYTDAEGAAADK.[F]		0.000168974	0	1	1	2	Q84T92	Q84T92 [120-134]	0	1409.65431379	Not Found	High	Not Found		8.8e6		4.3988676071167	High	0	3.164E-07
High	[K].HAANAGLVNALK.[L]		0.000484432	0	1	1	2	P0C0L1	P0C0L1 [99-110]	0	1178.66403124	Not Found	High	Not Found		1.2e7		3.78551411628723	High	0	1.418E-06
High	[R].AVFASGSPFDPVEYNGK.[I]	1xDeamidated [N15]	0.000774033	0	1	1	4	P43279	P43279 [515-531]	0	1785.83300674	High	High	Not Found	4.3e7	3.7e7		5.08125925064087	High	0	2.892E-06
High	[K].ASSPSTVAAPEK.[K]		0.0106123	0	1	1	4	Q75W16	Q75W16 [59-70]	0	1144.58444346	High	High	Not Found				3.17836141586304	High	0	0.0001143
High	[K].CCVSGCSSVR.[V]	3xCarbamidomethyl [C1; C2; C6]	0.00808073	0	1	1	4	Q6AVA8	Q6AVA8 [540-549]	0	1171.46527408	High	High	Not Found	2.5e7			2.80635285377502	High	0	7.803E-05
High	[K].VADGGAAEDDSTAGGK.[A]		0.00465611	0	1	1	2	B8AYH1	B8AYH1 [241-256]	0	1420.6186565	Not Found	High	Not Found				2.91566753387451	High	6.685E-05	0.0003321
High	[K].YEVLPGWQSDISSVR.[S]		0.00116708	0	1	2	2	A2XD35	A2XD35 [434-448]	0	1735.86497517	Not Found	High	Not Found				3.35707306861877	High	0	4.955E-06
High	[R].AAPRPLGNAVSYVNSAFLAR.[S]		0.000582472	0	1	2	2	Q852M2	Q852M2 [434-453]	0	2074.11923267	High	Not Found	Not Found	1.3e7			3.62852334976196	High	0	1.843E-06
High	[R].LGPVVSEGQYEK.[I]		0.00705037	0	1	1	3	B3VMC0	B3VMC0 [333-344]	0	1305.66850739	High	High	Not Found	2.3e8	2.5e7		3.56866860389709	High	0	6.452E-05
High	[R].IGTGAPVYLAAVLEYLAAEVLELAGNAAR.[D]		0.00712475	0	1	2	7	A2Y5G8	A2Y5G8 [55-83]	0	2915.58768408	High	High	High		2.8e5	4.6e5	2.84071207046509	High	0.0007425	0.007505
High	[K].THINIVVIGHVDSGK.[S]		0.00117324	0	1	1	32	O64937	O64937 [6-20]	0	1588.88056574	High	High	High	4.1e5	2.0e5	1.8e5	3.42892622947693	High	0	0.000122
High	[K].ELVNSPANVLTPAVLAEEASNIASTYSDVFTATILDVEK.[C]	2xDeamidated [N8; N]	1.46741E-05	0	1	1	6	Q6K669	Q6K669 [286-324]	0	4094.05910876	High	High	High				6.12907409667969	High	0	9.621E-09
High	[K].ELVNSPANVLTPAVLAEEASNIASTYSDVFTATILDVEK.[C]	1xDeamidated [N]	0.000481888	0	1	1	17	Q6K669	Q6K669 [286-324]	0	4093.07509276	Not Found	High	High		2.2e6	2.1e6	4.78500270843506	High	0	1.408E-06
High	[K].ELVNSPANVLTPAVLAEEASNIASTYSDVFTATILDVEK.[C]		4.87577E-05	0	1	1	10	Q6K669	Q6K669 [286-324]	0	4092.09107676	High	High	High	1.6e6			5.28442239761353	High	0	3.406E-06
High	[K].LIGAGAATIALAGAAVGIGNVFSSLIHSVAR.[N]		0.00648246	0	1	1	10	P0C519	P0C519 [7-37]	0	2877.63088634	High	Not Found	High	6.0e5		6.2e5	4.26157903671265	High	3.599E-05	0.0002175
High	[K].AINQQPPFEVLSLAGSIADALQI.[-]		0.00583624	0	1	1	19	Q6ZFT5	Q6ZFT5 [303-325]	0	2395.28675128	High	High	High	8.5e5	1.4e6	6.6e5	3.60560369491577	High	3.599E-05	0.0002389
High	[K].DLVSSLVSGLLTIGPR.[F]		0.000667931	0	1	1	13	Q93VT8	Q93VT8 [432-447]	0	1626.94249724	High	High	High	2.5e6	4.8e5	7.8e5	4.43687868118286	High	0	1.516E-05
High	[R].GVDLDALLDMSTDDLVQLFPAR.[A]		0.000996582	0	1	1	14	P31674	P31674 [28-49]	0	2404.20645203	High	High	High	1.8e6		2.3e6	3.67288541793823	High	3.599E-05	0.0001757
High	[R].DAEGQDVLLFIDNIFR.[F]		6.79419E-05	0	1	1	18	Q01859	Q01859 [318-333]	0	1864.9439537	High	High	High	3.7e6	5.7e5	1.3e6	4.8435173034668	High	0	3.403E-07
High	[R].VLDTIHLLLDLLEAPDPANLEK.[F]		0.00672509	0	1	1	6	P30298	P30298 [244-265]	0	2442.34901715	High	High	High	2.3e6	3.7e5		4.61830997467041	High	0	6.018E-05
High	[R].DIWPSTEEIAEVVQSSVLPDMFK.[S]		0.000175319	0	1	1	24	Q6YZX6	Q6YZX6 [592-614]	0	2620.28509619	High	High	High	7.4e5	4.5e6	4.4e6	5.1715841293335	High	0	3.328E-07
High	[R].DIWPSTEEIAEVVQSSVLPDMFK.[S]	1xDeamidated [Q14]	0.000243013	0	1	1	6	Q6YZX6	Q6YZX6 [592-614]	0	2621.26911219	High	High	Not Found		3.1e5		4.96779632568359	High	0	5.289E-07
High	[R].SGFEGAWTSNPLIFDNSYFTELVSGEK.[E]		1.0257E-05	0	1	1	6	Q9FE01	Q9FE01 [174-200]	0	2995.39960848	High	High	High	6.0e6	2.5e6	1.2e6	5.79702663421631	High	0	1.997E-07
High	[R].VVVGNGPAFGCILMTEFLDALAK.[R]	1xCarbamidomethyl [C11]	2.9909E-06	0	2	2	31	Q0DHF6; A2Y5L9	Q0DHF6 [354-376]; A2Y5L9 [354-376]	0	2422.25090022	High	High	High	3.7e5	2.0e6	1.2e7	6.0248703956604	High	0	2.032E-09
High	[K].FVDDPQTEGIVLIGEIGGTAEEDAAAFIQESK.[T]		8.1694E-05	0	1	1	10	Q6ZL94	Q6ZL94 [230-261]	0	3349.6321869	High	High	High	8.6e5		2.7e5	5.83554077148438	High	0	1.119E-07
High	[K].FVDDPQTEGIVLIGEIGGTAEEDAAAFIQESK.[T]	1xDeamidated [Q]	1.50656E-05	0	1	1	13	Q6ZL94	Q6ZL94 [230-261]	0	3350.6162029	High	High	High		1.2e6		6.79270315170288	High	0	9.991E-09
High	[K].IQGIGAGFVPGVLDVNLLDEVVQVSSDEAISMAK.[Q]		0.000335075	0	1	1	13	Q9XEA8	Q9XEA8 [226-259]	0	3470.80871149	High	High	High	1.8e6	7.9e5	1.5e6	4.48373508453369	High	0	1.003E-06
High	[K].IQGIGAGFVPGVLDVNLLDEVVQVSSDEAISMAK.[Q]	1xDeamidated [Q/N]	0.00145585	0	1	1	10	Q9XEA8	Q9XEA8 [226-259]	0	3471.79272749	High	High	High	5.5e5		3.4e5	4.58015584945679	High	3.599E-05	0.0001446
High	[R].NIWADDLAASLTTLESLEAIVGK.[D]		1.73141E-07	0	2	2	35	Q2QLY5; Q2QLY4	Q2QLY5 [298-320]; Q2QLY4 [298-320]	0	2430.27624611	High	High	High	6.7e5	4.9e5	7.6e6	6.79629802703857	High	0	1.7E-11
High	[R].NIWADDLAASLTTLESLEAIVGK.[D]	1xDeamidated [N1]	3.46237E-05	0	2	2	6	Q2QLY5; Q2QLY4	Q2QLY5 [298-320]; Q2QLY4 [298-320]	0	2431.26026211	High	High	High	6.3e5	2.5e5		4.30338001251221	High	0	3.277E-08
High	[R].VVVGNGPAFGCILMTEFLDALAK.[R]	1xDeamidated [N5]; 1xCarbamidomethyl [C11]	1.79253E-05	0	2	2	30	Q0DHF6; A2Y5L9	Q0DHF6 [354-376]; A2Y5L9 [354-376]	0	2423.23491622	High	High	High	8.7e5	1.3e6	2.1e6	5.12805843353271	High	0	1.552E-08
High	[R].AVDATIDALVPYLDAGDAIVDGGNEWYQNTER.[R]		0.00204966	0	1	1	7	Q2R480	Q2R480 [100-131]	0	3451.62883284	High	High	High	9.4e6	3.7e6		4.70062780380249	High	0	1.111E-05
High	[K].DKGLEPTEFEDTVAQAFFDLENGNQELK.[S]	1xDeamidated [N/Q]	0.000970691	0	1	1	34	Q8LJU5	Q8LJU5 [11-38]	1	3185.47970953	High	High	High		2.9e6	1.1e6	5.70541763305664	High	0	2.372E-05
High	[K].DKGLEPTEFEDTVAQAFFDLENGNQELK.[S]		0.0011488	0	1	1	6	Q8LJU5	Q8LJU5 [11-38]	1	3184.49569353	High	High	Not Found	2.9e6			5.4281530380249	High	0	4.881E-06
High	[R].NADIIPGSGYVPPGTANPLYEAFGLCDAAAPADVDAFCAR.[L]	2xCarbamidomethyl [C26; C38]	0.00602306	0	1	1	3	Q7XKU5	Q7XKU5 [67-106]	0	4123.91644118	Not Found	High	High		4.4e5	5.3e6	4.26726913452148	High	3.599E-05	0.0001317
High	[R].ELTDWLNWLR.[T]		0.0056552	0	1	1	18	P27934	P27934 [184-193]	0	1345.68991159	High	High	High		4.4e7	2.5e7	3.66373109817505	High	0.0001512	0.0008929
High	[K].GCAAIVDSGTSLLAGPTAIVAQVNHAIGAEGIISTECK.[E]	1xDeamidated [N/Q]; 2xCarbamidomethyl [C2; C37]	0.00586697	0	1	1	3	P42211	P42211 [276-313]	0	3752.88335066	Not Found	High	Not Found		2.3e6		4.54383087158203	High	0	6.055E-05
High	[K].ITDEFTGAGAVGQVCQVIGAVVDVR.[F]	1xDeamidated [Q]; 1xCarbamidomethyl [C15]	0.00161746	0	1	1	6	Q01859	Q01859 [71-95]	0	2562.28682827	Not Found	High	High		6.5e6	1.4e6	4.4627161026001	High	0	6.629E-05
High	[K].ITDEFTGAGAVGQVCQVIGAVVDVR.[F]	1xCarbamidomethyl [C15]	0.000711497	0	1	1	10	Q01859	Q01859 [71-95]	0	2561.30281227	High	High	High		3.5e6	2.3e6	3.90418696403503	High	0	7.399E-05
High	[R].AGLALQPIATAIFANSPFK.[E]		0.000152082	0	1	1	12	A2YL07	A2YL07 [245-263]	0	1930.07965935	High	High	High	6.6e6	3.8e6	5.4e6	4.57655763626099	High	0	1.411E-06
High	[K].APGLMGWMPDQAVTFVDNHDTGSTQSLWPFPSDK.[V]	2xDeamidated [Q11; N/Q]	0.000850978	0	1	1	2	P27934	P27934 [293-326]	0	3734.67777449	Not Found	Not Found	High			5.1e6	4.49423265457153	High	0	3.167E-06
High	[K].APGLMGWMPDQAVTFVDNHDTGSTQSLWPFPSDK.[V]	1xDeamidated [Q/N]	0.000549692	0	1	1	17	P27934	P27934 [293-326]	0	3733.69375849	High	High	High	9.8e6	7.9e6	1.6e6	4.84275674819946	High	0	5.102E-05
High	[K].APGLMGWMPDQAVTFVDNHDTGSTQSLWPFPSDK.[V]		0.00348694	0	1	1	2	P27934	P27934 [293-326]	0	3732.70974249	High	Not Found	High			1.2e6	3.51930212974548	High	0	2.374E-05
High	[R].NPEEIPWAAAGAEYVVESTGVFTDK.[D]	1xDeamidated [N1]	3.05126E-05	0	1	1	62	Q6K5G8	Q6K5G8 [83-107]	0	2681.26171857	High	High	High	3.0e6	7.0e6	3.1e6	6.091881275177	High	0	1.091E-07
High	[R].NPEEIPWAAAGAEYVVESTGVFTDK.[D]		1.85612E-08	0	1	1	140	Q6K5G8	Q6K5G8 [83-107]	0	2680.27770257	High	High	High	1.4e7	7.3e6	3.9e6	8.09118366241455	High	0	7.048E-13
High	[K].DWTNVVVAYEPVWAIGTGK.[V]		0.00124975	0	1	1	8	P48494	P48494 [157-175]	0	2105.07021678	High	High	High	9.6e6	3.3e6	6.5e6	4.82910108566284	High	0	1.107E-05
High	[K].VFPEIMVPLIGTPQELAQQVDVIR.[E]	1xDeamidated [Q]	0.0004669	0	1	1	3	Q75KR1	Q75KR1 [715-738]	0	2693.45825039	Not Found	Not Found	High				3.89246439933777	High	0	1.342E-06
High	[K].VFPEIMVPLIGTPQELAQQVDVIR.[E]		1.81151E-05	0	1	1	28	Q75KR1	Q75KR1 [715-738]	0	2692.47423439	High	High	High	7.5e7	9.6e7	1.9e8	5.17708826065063	High	0	4.794E-08
High	[K].TLNDDIADIIDEHGPDAWEGFPFSAEK.[L]	1xDeamidated [N3]	0.00265248	0	1	1	4	Q7Y0F2	Q7Y0F2 [296-322]	0	3003.35305259	High	High	High				3.55903506278992	High	0	1.606E-05
High	[K].TLNDDIADIIDEHGPDAWEGFPFSAEK.[L]		0.000264377	0	1	1	5	Q7Y0F2	Q7Y0F2 [296-322]	0	3002.36903659	High	High	High	4.1e7	6.4e6	2.0e7	4.38163900375366	High	0	1.263E-06
High	[K].DKYPNISYADLFQLASATAIEEAGGPK.[I]	1xDeamidated [N/Q]	0.00193439	0	1	1	14	Q7XJ02	Q7XJ02 [166-192]	1	2870.40944534	High	High	High			7.2e6	4.60965394973755	High	0	1.022E-05
High	[K].IENVEGLNHFDEILQEADGIILSR.[G]		9.53825E-07	0	1	1	14	B8BJ39	B8BJ39 [257-280]	0	2724.38389893	High	High	High	2.3e6	3.4e7	4.2e7	6.60567998886108	High	0	6.233E-10
High	[K].IENVEGLNHFDEILQEADGIILSR.[G]	1xDeamidated [Q/N]	7.58873E-05	0	1	1	11	B8BJ39	B8BJ39 [257-280]	0	2725.36791493	High	High	High	2.4e6			5.19560241699219	High	0	1.007E-07
High	[K].EIALWFPEGLAEWR.[S]		0.000535408	0	1	2	28	A6N0M9	A6N0M9 [126-139]	0	1716.87441774	High	High	High	2.7e6	8.4e5	7.7e6	4.47564649581909	High	3.599E-05	0.0002081
High	[K].LLIDNVEELLPVVYTPTVGEACQK.[Y]	1xCarbamidomethyl [C22]	1.4084E-06	0	1	1	11	P43279	P43279 [174-197]	0	2700.41644498	High	High	High	9.1e7	3.8e7	8.6e7	5.75422668457031	High	0	1.558E-09
High	[R].IGLAGLAVMGQNLALNIAEK.[G]		1.17749E-06	0	1	1	13	Q9LI00	Q9LI00 [6-25]	0	1996.12595755	High	High	High	5.8e6			5.68982028961182	High	0	2.624E-10
High	[R].ILDWADIVNAHIIPGPGIVDGLK.[L]		8.98172E-05	0	1	1	8	Q9LDN2	Q9LDN2 [326-348]	0	2426.34420663	High	High	High		2.0e6	4.7e6	4.75833463668823	High	0	8.519E-06
High	[R].NADIIPGSGYVPPGTANPLYEAFGLCDAAAPADVDAFCAR.[L]	1xDeamidated [N]; 2xCarbamidomethyl [C26; C38]	0.00196517	0	1	1	4	Q7XKU5	Q7XKU5 [67-106]	0	4124.90045718	High	High	Not Found	2.7e7	1.2e6		4.54250860214233	High	0	1.048E-05
High	[-].MLVYQDLLTGDELLSDSFPYR.[E]		9.47785E-06	0	1	1	22	P35681	P35681 [1-21]	0	2475.21120306	High	High	High	1.9e7	5.6e6	5.5e6	5.92566871643066	High	0	2.742E-08
High	[-].MLVYQDLLTGDELLSDSFPYR.[E]	1xOxidation [M1]	0.000671458	0	1	1	6	P35681	P35681 [1-21]	0	2491.20611806	High	High	High				4.42000722885132	High	0	2.26E-06
High	[K].NMITGTSQADCAVLIIDSTTGGFEAGISK.[D]	1xCarbamidomethyl [C11]	0.000338623	0	1	1	48	O64937	O64937 [101-129]	0	2957.42306309	High	High	High	4.1e6	1.5e6	2.8e6	5.44354200363159	High	0	8.517E-07
High	[K].NMITGTSQADCAVLIIDSTTGGFEAGISK.[D]	1xDeamidated [Q/N]; 1xCarbamidomethyl [C11]	0.000678566	0	1	1	56	O64937	O64937 [101-129]	0	2958.40707909	High	High	High	1.7e6	2.0e6	1.8e6	5.35615158081055	High	0	1.584E-05
High	[R].ELTDWLNWLK.[S]		0.00758777	0	1	1	14	P27933	P27933 [184-193]	0	1317.68376359	High	High	High	2.7e7	1.6e7	3.6e7	3.49536061286926	High	0.0003367	0.002923
High	[R].NILEVGPENADQVTLSSPVLNEGELESLLNDSK.[L]		4.74905E-05	0	1	1	4	Q69RJ0	Q69RJ0 [627-659]	0	3523.76499184	High	Not Found	High				6.00129222869873	High	0	5.17E-08
High	[K].DKYPNISYADLFQLASATAIEEAGGPK.[I]		0.000700346	0	1	1	2	Q7XJ02	Q7XJ02 [166-192]	1	2869.42542934	High	Not Found	Not Found	3.7e6			5.2034125328064	High	0	2.409E-06
High	[-].MLVYQDLLTGDELLSDSFPYR.[E]	1xDeamidated [Q5]	0.00057637	0	1	1	4	P35681	P35681 [1-21]	0	2476.19521906	High	High	High	2.6e6	4.0e6		4.60190296173096	High	0	3.113E-06
High	[K].GIGESVASVAK.[S]		0.00592892	0	1	1	4	Q6K669	Q6K669 [191-201]	0	1017.55750051	High	High	Not Found	1.0e8			3.5914158821106	High	0	7.362E-05
High	[R].NADIIPGSGYVPPGTANPLYEAFGLCDAAAPADVDAFCAR.[L]	2xDeamidated [N1; N17]; 2xCarbamidomethyl [C26; C38]	0.0021718	0	1	1	3	Q7XKU5	Q7XKU5 [67-106]	0	4125.88447318	High	Not Found	High				4.04182434082031	High	0	1.207E-05
High	[K].QPVGVVGAVTPWNFPLAMITR.[K]		0.000774033	0	1	1	5	B9F3B6	B9F3B6 [188-208]	0	2253.22125488	High	High	High		2.4e6	9.8e6	3.93399238586426	High	0	2.942E-05
High	[K].HAGVTYADLFQLASATAIEEAGGPK.[I]		1.09261E-05	0	1	1	5	P0C0L1	P0C0L1 [119-143]	0	2517.26199302	High	High	Not Found	1.7e6	1.0e6		5.9228253364563	High	0	1.018E-07
High	[K].VQIVQQINHDGEVNR.[A]		0.0105018	0	1	1	2	Q10G81	Q10G81 [120-134]	0	1748.90382026	High	Not Found	Not Found				3.91179537773132	High	0	0.0001123
High	[K].GIFWQEDIIPFFQNATIPK.[E]		0.000115042	0	1	1	24	Q8H8T0	Q8H8T0 [289-307]	0	2264.17501617	High	High	High		2.5e7	1.7e7	5.32027196884155	High	0	3.564E-07
High	[R].FPAPPPLVRPK.[A]		0.0105018	0	1	1	2	Q5Z8V9	Q5Z8V9 [76-86]	0	1218.73573968	High	Not Found	Not Found	5.3e6			2.53561234474182	High	0	0.0001125
High	[K].LPLSPPALSGDLGEFMSWVDEVKK.[L]		3.04183E-07	0	1	1	24	Q75KR1	Q75KR1 [524-547]	1	2615.34255154	High	High	High	1.8e7	7.4e6	3.7e7	6.02912425994873	High	0	3.821E-11
High	[R].SGETEDTFIADLAVGLATGQIK.[T]	1xDeamidated [Q20]	3.99143E-05	0	1	1	61	Q42971	Q42971 [384-405]	0	2237.11834897	High	High	High		7.3e4	4.8e5	5.28071212768555	High	0	5.138E-08
High	[R].SGETEDTFIADLAVGLATGQIK.[T]		4.00011E-07	0	1	1	482	Q42971	Q42971 [384-405]	0	2236.13433297	High	High	High	2.8e6	2.1e8	7.4e7	7.27598905563354	High	0	5.503E-10
High	[R].AEATDVANAVLDGSDAILLGAETLR.[G]	1xDeamidated [N8]	1.28778E-06	0	2	2	11	Q2QXR8; B8BJ39	Q2QXR8 [328-352]; B8BJ39 [328-352]	0	2486.26205294	High	High	High		2.6e6	3.1e6	5.99610948562622	High	0	2.999E-10
High	[R].AEATDVANAVLDGSDAILLGAETLR.[G]		1.41737E-07	0	2	2	50	Q2QXR8; B8BJ39	Q2QXR8 [328-352]; B8BJ39 [328-352]	0	2485.27803694	High	High	High	2.1e7	2.0e8	2.4e8	7.06189203262329	High	0	1.722E-10
High	[R].EVAAFAQFGSDLDAATQALLNR.[G]	1xDeamidated [Q]	8.34332E-05	0	1	1	5	P0C520	P0C520 [402-423]	0	2309.14081577	High	Not Found	High	1.2e7		1.3e6	5.13367938995361	High	0	2.334E-07
High	[R].EVAAFAQFGSDLDAATQALLNR.[G]		6.25197E-06	0	1	1	21	P0C520	P0C520 [402-423]	0	2308.15679977	High	High	High	1.5e7	1.6e7	2.6e6	5.96274995803833	High	0	1.32E-08
High	[K].GELVSDDLVVGIIDEAMK.[K]		0.000598011	0	2	2	6	Q08480; Q08479	Q08480 [86-103]; Q08479 [84-101]	0	1902.9728705	High	High	High				4.15560579299927	High	0	8.575E-05
High	[K].WTVQQAAELAIAAPTIAASLDGR.[Y]		0.000125156	0	1	1	5	Q2R480	Q2R480 [289-311]	0	2353.2510345	High	Not Found	High	5.9e6			4.91890478134155	High	0	2.054E-07
High	[K].LGANAILAVSLAICK.[A]	1xCarbamidomethyl [C14]	0.000524248	0	1	1	77	Q42971	Q42971 [112-126]	0	1513.87706064	High	High	High	1.9e6		2.0e6	4.00824308395386	High	0	3.74E-06
High	[K].LGWAIDEDFGSFEALVK.[K]		0.000376233	0	1	1	24	Q43008	Q43008 [125-141]	0	1896.9378057	High	High	High	6.8e6	3.0e6		4.28849506378174	High	0	2.009E-06
High	[R].VGLVAPVDVVVPPGNTGLDPSQTSFFQVLNIPTK.[I]	1xDeamidated [Q/N]	2.73179E-05	0	1	1	20	P41095	P41095 [116-149]	0	3506.87811214	High	High	High	6.7e6	2.8e7	5.1e5	3.28949379920959	High	3.599E-05	0.0002732
High	[R].VGLVAPVDVVVPPGNTGLDPSQTSFFQVLNIPTK.[I]		5.65048E-05	0	1	1	10	P41095	P41095 [116-149]	0	3505.89409614	High	High	High	1.2e7	1.6e8	2.5e8	4.29561901092529	High	0	6.613E-08
High	[R].NPSADMLLTEAELNLDLIR.[R]		0.00562558	0	1	1	4	Q0J8G4	Q0J8G4 [123-141]	0	2128.09544515	Not Found	High	High				3.65445327758789	High	0.0003048	0.001647
High	[K].AMSIMNSFINDIFEK.[L]		0.00273755	0	1	14	8	Q94JE1	Q94JE1 [89-103]	0	1759.83935409	High	High	High		1.1e7	6.4e6	3.38631224632263	High	6.685E-05	0.0003036
High	[R].NPEEIPWGETGAEFVVESTGVFTDK.[D]		0.00571492	0	1	1	24	Q7FAH2	Q7FAH2 [83-107]	0	2738.28318183	High	High	High	2.1e7	1.6e6	2.0e6	4.29115438461304	High	3.599E-05	0.0001469
High	[R].DVPCAVFSIPPLSVVGLSEQQALEEAK.[S]	1xCarbamidomethyl [C4]	3.08692E-06	0	1	1	17	P48642	P48642 [369-395]	0	2883.48083605	High	High	High	1.2e7	2.7e7	1.9e7	5.46763896942139	High	0	2.598E-08
High	[R].NPDEIPWAEAGAEYVVESTGVFTDK.[E]		1.77761E-07	0	1	1	355	A2YQT7	A2YQT7 [83-107]	0	2724.26753177	High	High	High	1.0e7	5.7e6	4.7e6	6.9240460395813	High	0	1.195E-10
High	[R].NPDEIPWAEAGAEYVVESTGVFTDK.[E]	1xDeamidated [N1]	2.33508E-06	0	1	1	235	A2YQT7	A2YQT7 [83-107]	0	2725.25154777	High	High	High	2.1e6	5.8e6	6.2e6	5.91161251068115	High	0	0.0001165
High	[K].SEASISLEENGTVILTPDQGQEASSQVLPINFAGLAK.[A]	2xDeamidated [N/Q]	0.00397682	0	1	1	35	Q2QXR8	Q2QXR8 [104-140]	0	3815.9072997	High	High	High	1.1e6	2.2e5	2.3e6	4.50774812698364	High	0	2.859E-05
High	[R].NVDNFFNENEQLAFGPGLVVPGIYYSDDK.[M]		0.000753922	0	1	1	7	Q0E4K1	Q0E4K1 [311-339]	0	3261.53749882	High	High	High	3.3e6	3.1e6	2.2e7	5.40456581115723	High	0	7.155E-06
High	[K].DINWPLGWPVGGFPGPQGPYYCGIGADK.[S]	1xCarbamidomethyl [C22]	1.36607E-07	0	1	1	18	P14656	P14656 [138-165]	0	3018.42432432	High	High	High	3.9e7	1.5e8	2.5e8	5.19119024276733	High	0	1.297E-05
High	[K].DINWPLGWPVGGFPGPQGPYYCGIGADK.[S]	1xDeamidated [Q17]; 1xCarbamidomethyl [C22]	0.00073821	0	1	1	2	P14656	P14656 [138-165]	0	3019.40834032	Not Found	Not Found	High			1.1e6	4.70713663101196	High	0	2.593E-06
High	[K].LATPTFGDLNHLISATMSGVTCCLR.[F]	2xCarbamidomethyl [C22; C23]	0.000364531	0	2	3	9	Q40665; P46265	Q40665 [217-241]; P46265 [217-241]	0	2735.33135228	High	High	High	9.9e5	1.8e6	1.5e7	5.30883741378784	High	0	1.599E-06
High	[R].EVDGGIETISLDLPAVITTDLR.[L]		0.00485603	0	1	2	2	A2XQV4	A2XQV4 [162-183]	0	2327.23404696	Not Found	Not Found	High			9.0e6	3.96324253082275	High	0	3.782E-05
High	[K].SAWSEAYNQLVAAIKQEMKPAE.[-]		2.49784E-05	0	1	1	37	O04985	O04985 [148-169]	1	2464.21768543	High	High	High	2.4e7	1.9e7	2.4e7	5.49459600448608	High	0	2.056E-08
High	[K].SEAAISLEANGTVVLTPDQGQEASSELLPINFSGLAK.[A]	1xDeamidated [Q/N]	0.0100181	0	1	1	39	B8BJ39	B8BJ39 [104-140]	0	3757.90182001	High	High	High	1.3e6		2.1e6	4.39835643768311	High	3.599E-05	0.0002561
High	[R].NVDNFFNENEQLAFGPGLVVPGIYYSDDK.[M]	1xDeamidated [Q/N]	0.00511801	0	1	1	6	Q0E4K1	Q0E4K1 [311-339]	0	3262.52151482	High	Not Found	Not Found	7.3e6			4.51252555847168	High	0	4.094E-05
High	[K].LTSSNCTVAIVGR.[K]	1xCarbamidomethyl [C6]	0.00293131	0	1	1	3	P52428	P52428 [204-216]	0	1377.71547464	High	High	Not Found	9.2e7	3.6e7		3.55439829826355	High	0	1.845E-05
High	[K].TIFHLNPSGR.[F]		0.00878793	0	2	3	6	A2Y053; P93438	A2Y053 [231-240]; P93438 [230-239]	0	1141.61126743	High	High	Not Found	1.4e7	1.4e7		2.70094323158264	High	0.002799	0.0406
High	[R].AALPVGTVSGAPK.[V]		0.00218326	0	1	3	4	Q9XJ29	Q9XJ29 [486-498]	0	1167.67319893	High	High	Not Found	9.3e7	6.0e7		2.78018879890442	High	0	2.695E-05
High	[R].AVSASAPAAATIAVGDK.[L]		8.98172E-05	0	1	1	2	Q69TY4	Q69TY4 [60-76]	0	1499.80639773	High	Not Found	Not Found	3.2e7			3.52798962593079	High	0	1.281E-07
High	[R].AHALSTVDGYSGYGAEQGEK.[K]		0.00115486	0	1	1	2	Q10MQ2	Q10MQ2 [120-139]	0	2039.93048833	High	Not Found	Not Found	9.6e6			3.53203988075256	High	0	4.889E-06
High	[K].SQSGDEAYNDNGLVPR.[T]		0.000561393	0	1	1	2	Q5Z8V9	Q5Z8V9 [183-198]	0	1721.77253127	High	Not Found	Not Found				3.56319093704224	High	0	1.749E-06
High	[K].IMLLPEEDPNATHIMIATGTGVAPFR.[G]		0.000245586	0	1	1	2	P41345	P41345 [218-243]	0	2794.42663223	High	Not Found	Not Found				4.2448992729187	High	0	5.373E-07
High	[R].AGEAVLIIEDLVTSGASVLETAAPLR.[D]		0.00799641	0	1	1	3	Q9LDN2	Q9LDN2 [111-136]	0	2595.42397288	High	High	Not Found	9.2e4			3.69641923904419	High	0	7.655E-05
High	[K].FQSVPVQAGQTPPLLQYFGTLLTR.[G]	1xDeamidated [Q]	0.00991372	0	1	2	2	Q2QYW2	Q2QYW2 [414-437]	0	2662.42391382	Not Found	High	Not Found		1.4e6		3.57709741592407	High	3.599E-05	0.0002222
High	[K].FQSVPVQAGQTPPLLQYFGTLLTR.[G]		0.00483058	0	1	2	3	Q2QYW2	Q2QYW2 [414-437]	0	2661.43989782	High	High	Not Found	3.9e6			3.76568293571472	High	0	3.755E-05
High	[R].ILYDALGTLADAVGAELNQAK.[Y]		5.98749E-05	0	1	2	5	B9FDR3	B9FDR3 [539-559]	0	2146.13902451	High	High	Not Found				4.09211730957031	High	0	7.158E-08
High	[R].LNEPELLEPLIPSILANLDHR.[H]		0.0106681	0	1	1	2	Q53PC7	Q53PC7 [124-144]	0	2396.31838577	Not Found	High	Not Found				4.06108713150024	High	0	0.0001154
High	[K].LTTPSFGDLNHLISATMSGVTCCLR.[F]	2xCarbamidomethyl [C22; C23]	0.00255657	0	1	4	2	P45960	P45960 [217-241]	0	2751.32626688	Not Found	High	Not Found				3.26586961746216	High	0	2.669E-05
High	[R].IDFSSIFGTVNPIVEDVR.[M]		0.000630343	0	1	1	4	Q5NAY4	Q5NAY4 [61-78]	0	2008.03858229	High	High	Not Found	4.8e6	2.7e6		3.92926573753357	High	0	1.36E-05
High	[K].TEDLWAVLEEVSGEPVK.[DN]		0.00282533	0	1	2	2	Q6K4E7	Q6K4E7 [427-443]	0	1900.95384962	Not Found	High	Not Found		4.1e6		3.98638033866882	High	0	1.755E-05
High	[R].SQYLQDYIEATLQSIR.[N]		0.00453535	0	1	1	6	B7F7K7	B7F7K7 [434-449]	0	1927.97598205	High	High	Not Found				3.51369452476501	High	3.599E-05	0.000168
High	[K].SFSEIGEEAGLTNVYVAQLLR.[R]		0.00070776	0	1	1	8	Q9FWK4	Q9FWK4 [26-46]	0	2296.18195189	High	High	Not Found				4.39944648742676	High	0	1.55E-05
High	[K].DGESFSNIPTNAVNAVTWGVFPGK.[E]	1xDeamidated [N]	0.00273755	0	1	1	9	Q75HE6	Q75HE6 [500-523]	0	2508.20414424	High	High	Not Found	4.8e6	5.3e6		4.59126806259155	High	6.685E-05	0.0004129
High	[K].DGESFSNIPTNAVNAVTWGVFPGK.[E]		0.00013262	0	1	1	4	Q75HE6	Q75HE6 [500-523]	0	2507.22012824	High	High	Not Found	2.2e7	9.3e6		4.01570463180542	High	0	2.231E-07
High	[K].ILLDVADALEANEDLIR.[S]		0.00110142	0	1	1	4	O04226	O04226 [320-336]	0	1883.0120332	High	High	Not Found				4.10548448562622	High	0	4.587E-06
High	[R].QADCFLFGSPEYNYSIATPLK.[N]	1xDeamidated [N/Q]; 1xCarbamidomethyl [C4]	0.00679606	0	1	1	3	Q941Z0	Q941Z0 [80-100]	0	2422.12713987	Not Found	High	Not Found		1.2e7		4.37136173248291	High	0	6.096E-05
High	[R].LQELPDSDNITIAFPDDGAWK.[R]		0.00207135	0	1	1	2	Q8S2E5	Q8S2E5 [258-278]	0	2345.12958194	Not Found	High	Not Found		4.5e6		3.91088342666626	High	0	1.129E-05
High	[K].ESLGVGDEVLLLSDGNGELAR.[A]		0.00126964	0	1	1	2	Q69TY4	Q69TY4 [158-178]	0	2143.08771716	High	Not Found	Not Found				4.17039394378662	High	0	5.602E-06
High	[K].ESLGVGDEVLLLSDGNGELAR.[A]	1xDeamidated [N16]	2.52428E-05	0	1	1	4	Q69TY4	Q69TY4 [158-178]	0	2144.07173316	High	High	Not Found				4.71607494354248	High	0	2.096E-08
High	[K].TLYPVLLSNGNLIEQGDLEGGK.[H]	1xDeamidated [N]	0.00448792	0	1	1	2	B7EA73	B7EA73 [153-174]	0	2331.20783267	High	Not Found	Not Found	1.2e7			4.3668384552002	High	0	3.391E-05
High	[K].TLYPVLLSNGNLIEQGDLEGGK.[H]	2xDeamidated [N11; N/Q]	0.000265773	0	1	1	4	B7EA73	B7EA73 [153-174]	0	2332.19184867	High	High	Not Found				5.70242118835449	High	0	5.477E-06
High	[K].HEVCNAYTELNDPVVQR.[Q]	1xCarbamidomethyl [C4]	7.23743E-05	0	1	1	2	Q6F2U9	Q6F2U9 [518-534]	0	2043.95526366	High	Not Found	Not Found	1.6e7			4.77603387832642	High	0	9.399E-08
High	[K].VAPALAAGCTAVLKPSELASVTCLELADVCK.[E]	3xCarbamidomethyl [C9; C23; C30]	0.00363677	0	1	1	2	B3VMC0	B3VMC0 [172-202]	0	3214.65201774	Not Found	High	Not Found				4.45469903945923	High	0	2.523E-05
High	[K].TLNNNVADIIDEHGQDAWEGFPFTAEK.[M]	1xDeamidated [Q/N]	0.000730477	0	1	1	9	Q7Y0E8	Q7Y0E8 [289-315]	0	3032.39083508	High	High	Not Found				4.21805906295776	High	0	2.057E-05
High	[R].DNLTLWTSDISEDAAEEIKEAPK.[G]		3.37238E-05	0	1	1	3	Q6EUP4	Q6EUP4 [233-255]	1	2575.24098268	High	High	Not Found	2.4e7			5.01651334762573	High	0	3.155E-08
High	[K].GTPWGSAAVMDSGVLQEIAGAK.[G]		0.000753922	0	1	1	5	Q7G764	Q7G764 [220-241]	0	2145.0644794	High	High	Not Found	2.5e7	1.4e7		5.11454916000366	High	0	1.405E-05
High	[K].QQFAEELLAYTDAFNK.[A]		0.00161746	0	1	1	4	A1XBB7	A1XBB7 [122-137]	0	1887.91231921	High	High	Not Found	3.3e6	2.0e6		3.26189947128296	High	0	7.92E-06
High	[R].EQLTETVESLLDLK.[V]		0.0061509	0	1	1	4	O04226	O04226 [135-148]	0	1617.85815843	High	High	Not Found				3.01455211639404	High	0	5.296E-05
High	[R].DSVVALGGPSWTVLLGR.[R]		0.000601168	0	1	2	4	A2YPX3	A2YPX3 [125-141]	0	1726.94864524	High	High	Not Found		4.6e6		3.9283881187439	High	0	1.928E-06
High	[K].TLNNNVADIIDEHGQDAWEGFPFTAEK.[M]		3.70772E-05	0	1	1	5	Q7Y0E8	Q7Y0E8 [289-315]	0	3031.40681908	High	High	Not Found	5.2e6			4.9575777053833	High	0	3.626E-08
High	[R].QADCFLFGSPEYNYSIATPLK.[N]	1xCarbamidomethyl [C4]	0.00062374	0	1	1	2	Q941Z0	Q941Z0 [80-100]	0	2421.14312387	High	Not Found	Not Found				3.87020039558411	High	3.599E-05	0.0002547
High	[R].GVAFMVDNCSTTAR.[L]	1xCarbamidomethyl [C9]	0.00611869	0	1	1	2	Q65XK0	Q65XK0 [491-504]	0	1528.68827357	High	Not Found	Not Found	1.1e7			3.85594415664673	High	0	0.0001256
High	[K].EPYTATIVSVER.[LI]		0.00406134	0	1	2	2	P41345	P41345 [94-105]	0	1364.70562114	High	Not Found	Not Found	9.0e7			3.36446642875671	High	0	2.949E-05
High	[R].RLPVVNPATEATIGDIPAATAEDVELAVSAAR.[D]	1xDeamidated [N6]	0.00856055	0	1	1	2	O24174	O24174 [26-57]	1	3218.69031142	High	Not Found	Not Found				5.06404304504395	High	0	8.43E-05
High	[R].QTIFLPVIGLVDPEK.[L]		0.00144821	0	1	1	2	P46465	P46465 [120-134]	0	1668.9570847	High	Not Found	Not Found	1.3e7			3.64833855628967	High	0	6.757E-06
High	[K].FAPQPIPENSLLSGPLEPTNEWYAVAK.[I]	1xDeamidated [N/Q]	0.0041259	0	1	1	5	Q67WR2	Q67WR2 [130-156]	0	2969.49311541	High	Not Found	Not Found				4.63187599182129	High	0	4.276E-05
High	[K].QLLQWPVDEIETLR.[T]		0.00110723	0	1	1	2	Q56UD1	Q56UD1 [320-333]	0	1739.93266081	High	Not Found	Not Found	9.6e6			3.63234710693359	High	0	4.598E-06
High	[R].ELQAIEDEWLATAQLK.[T]		0.00158376	0	1	1	2	Q6Z6M4	Q6Z6M4 [300-315]	0	1857.95926939	High	Not Found	Not Found				4.41753911972046	High	0	7.701E-06
High	[R].FQVPDVLLPDVEAR.[T]		0.00488162	0	1	1	2	B9F676	B9F676 [116-129]	0	1597.85843331	High	Not Found	Not Found	8.6e6			2.597083568573	High	0	3.826E-05
High	[R].GAIMDTQAVADACSSGQVAGYGGDVWFPQPAPK.[D]	1xDeamidated [Q]; 1xCarbamidomethyl [C13]	0.00182559	0	1	1	3	Q9SXP2	Q9SXP2 [283-315]	0	3352.52490271	High	Not Found	Not Found				5.10234594345093	High	0	9.416E-06
High	[K].DNVPFHTVMFPSTLLGTGEK.[W]		0.00996579	0	1	1	2	Q9ZTS1	Q9ZTS1 [309-328]	0	2190.08996589	High	Not Found	Not Found				3.33776712417603	High	9.387E-05	0.0005071
High	[R].VAAAGVLEAEGMPSGLLETINVDKK.[M]	1xDeamidated [N21]	0.00906872	0	1	1	2	Q2R480	Q2R480 [321-345]	1	2513.31673111	High	Not Found	Not Found	4.4e6			4.21855354309082	High	0.0002017	0.001343
High	[R].TGPYGQIFRPDNFVFGQSGAGNNWAK.[G]		0.00395597	0	1	3	2	P45960	P45960 [78-103]	0	2828.35393629	High	Not Found	Not Found				5.01031732559204	High	0	2.829E-05
High	[R].LAYGGAQEYFGITPDVSTLGK.[I]		0.00272318	0	1	1	2	Q6YZE2	Q6YZE2 [298-318]	0	2187.09682536	High	Not Found	Not Found				3.86997485160828	High	0	1.725E-05
High	[K].AILAVLDSLSGAHSDEIAAASR.[L]		6.14725E-05	0	1	1	2	Q67IX6	Q67IX6 [202-223]	0	2167.13533608	High	Not Found	Not Found	1.3e7			3.67345881462097	High	0	7.452E-08
High	[K].LMDIDSEHLGIPDSEYQAIVR.[M]	1xDeamidated [Q17]	0.000564357	0	1	1	2	P17070	P17070 [118-138]	0	2402.15441688	High	Not Found	Not Found	1.2e7			4.68194532394409	High	0	1.768E-06
High	[R].FLVLNAADLAVDR.[A]		0.00165187	0	1	2	2	Q6K4E7	Q6K4E7 [52-64]	0	1416.78454018	High	Not Found	Not Found	1.6e7			3.68532633781433	High	0	8.174E-06
High	[R].SLAAVLSDAMSAGK.[N]		0.00126964	0	1	1	2	Q6Z6M4	Q6Z6M4 [283-296]	0	1320.68277724	High	Not Found	Not Found	2.3e7			4.28080415725708	High	0	5.601E-06
High	[R].LLDPPLHEFLPEGHVEDMVR.[E]		0.00048699	0	1	1	1	Q6AVA8	Q6AVA8 [693-712]	0	2343.18017782	High	Not Found	Not Found				3.56320643424988	High	0	1.431E-06
High	[R].GHNDMVTAIAAPIDNSPFIVSSSR.[D]		0.000782227	0	1	1	3	Q6L4F8	Q6L4F8 [15-38]	0	2499.22964706	High	Not Found	Not Found				4.25074577331543	High	0	1.14E-05
High	[K].VTVNGHACKPASAAGDEFLFSSK.[I]	1xDeamidated [N4]; 1xCarbamidomethyl [C8]	0.00213779	0	1	2	1	Q851K1	Q851K1 [46-68]	0	2394.13943587	High	Not Found	Not Found	5.0e7			2.89662408828735	High	0	1.178E-05
High	[R].AVAVDVLGEDGVK.[V]		0.00185464	0	1	1	2	Q8H3C9	Q8H3C9 [368-380]	0	1271.68415745	High	Not Found	Not Found	1.5e7			3.5801568031311	High	0	3.282E-05
High	[R].AGHDGTWAAHPGLIPAIR.[E]		0.00254316	0	1	1	2	Q7XUG1	Q7XUG1 [374-391]	0	1839.96127561	High	Not Found	Not Found				3.54493713378906	High	0	1.511E-05
High	[K].ILDVIDCTGSGDVDTSK.[V]	1xCarbamidomethyl [C7]	0.000159463	0	1	1	2	Q6ESI7	Q6ESI7 [146-162]	0	1794.84258493	High	Not Found	Not Found				4.68935346603394	High	0	2.904E-07
High	[K].VVAENLSDEEITGLK.[E]		0.000930656	0	1	1	2	A2ZVI7	A2ZVI7 [359-373]	0	1616.83775734	High	Not Found	Not Found				3.85779976844788	High	0	8.654E-06
High	[K].AEDGAAAPSVASFVEEK.[D]		0.000920908	0	1	1	2	Q0JL44	Q0JL44 [133-149]	0	1677.79662079	High	Not Found	Not Found				3.42320036888123	High	0	3.543E-06
High	[K].AEALDPAFGDDAER.[L]		0.00357984	0	1	2	2	A2X5P7	A2X5P7 [418-431]	0	1476.66012742	High	Not Found	Not Found	7.5e7			3.46374130249023	High	0	2.464E-05
High	[K].ACELGLEVKPWVK.[T]	1xCarbamidomethyl [C2]	0.0105569	0	1	1	2	Q6YZX6	Q6YZX6 [460-472]	0	1528.81921143	High	Not Found	Not Found	7.6e6			3.73788595199585	High	0	0.0001137
High	[K].IDVDELSEVAR.[Q]		0.00381301	0	1	1	2	Q851R5	Q851R5 [81-91]	0	1245.63212187	High	Not Found	Not Found	1.4e7			3.82986330986023	High	0	2.681E-05
High	[K].SVASANPYGSWLQQSTR.[S]		0.000203174	0	1	1	2	Q69RJ0	Q69RJ0 [509-525]	0	1851.89840049	High	Not Found	Not Found				4.12231588363647	High	0	4.099E-07
High	[K].IVAIDLADRPAWYK.[E]		0.00258362	0	1	1	2	A1XBB7	A1XBB7 [63-76]	0	1630.8951532	High	Not Found	Not Found	7.8e6			2.85897302627563	High	0	1.545E-05
High	[R].DPDASSGGELVFGGMDPK.[H]		5.41736E-05	0	1	1	2	P42211	P42211 [222-239]	0	1778.79015518	High	Not Found	Not Found	5.4e6			4.27468252182007	High	0	6.212E-08
High	[K].FKDTADMISVDEVEPASEIVK.[R]		0.00137395	0	1	1	2	Q0JKD0	Q0JKD0 [972-992]	1	2323.13736942	High	Not Found	Not Found				3.81135511398315	High	9.387E-05	0.000629
High	[R].TDIIFFCSPNNPTGAAASR.[D]	1xCarbamidomethyl [C7]	0.00430312	0	1	1	2	Q10MQ2	Q10MQ2 [237-255]	0	2038.96510009	High	Not Found	Not Found				4.46479225158691	High	0	3.195E-05
High	[K].GTVVLVFQPAEEGGGGAK.[K]		0.00302531	0	1	2	2	Q84XG9	Q84XG9 [160-177]	0	1715.89627529	High	Not Found	Not Found	5.8e6			3.27070951461792	High	0	1.936E-05
High	[R].NSDLANLLVDPEFAQEIMDR.[Q]	1xDeamidated [N]	7.54887E-05	0	1	1	2	Q9LI00	Q9LI00 [386-405]	0	2291.08600301	Not Found	Not Found	High				4.92853736877441	High	0	9.987E-08
High	[K].EDPLNWGAAAAEMAGSHLDEVK.[R]		3.52133E-06	0	1	1	3	P14717	P14717 [10-31]	0	2311.06593586	High	High	Not Found		1.0e7		5.96895408630371	High	0	1.848E-08
High	[K].EVAVNEFLPAEDAINAIK.[Y]		0.00032809	0	1	1	3	A2X8Q3	A2X8Q3 [181-198]	0	1943.0120332	High	High	Not Found	2.7e7	1.4e7		4.19883155822754	High	0	8.114E-07
High	[R].AIGGVPGPALAEYYAQR.[T]		0.00389406	0	1	1	4	Q6Z965	Q6Z965 [41-57]	0	1732.90169506	High	High	Not Found	1.8e7			3.32150602340698	High	0	2.781E-05
High	[R].TLQALQYVQDNPDEVCPAGWKPGDK.[S]	1xDeamidated [Q/N]; 1xCarbamidomethyl [C16]	3.82675E-05	0	1	1	7	Q6ER94	Q6ER94 [221-245]	0	2830.33523491	High	High	Not Found	6.4e7	2.5e7		5.2081470489502	High	0	3.776E-08
High	[K].TAAADVEEMIMK.[A]		0.00517207	0	1	1	2	Q69UI2	Q69UI2 [28-39]	0	1308.61739982	Not Found	High	Not Found				3.74084520339966	High	0	4.159E-05
High	[K].EAEISQFFATR.[T]		0.00816593	0	1	2	2	Q6K4E7	Q6K4E7 [820-830]	0	1298.63754164	Not Found	High	Not Found		2.0e7		3.51846075057983	High	0.0002259	0.001459
High	[R].AVLAANALDFASPGAANR.[I]		0.000229336	0	1	1	4	Q69T51	Q69T51 [67-84]	0	1728.90275766	High	High	Not Found				4.31276178359985	High	0	2.445E-06
High	[K].LSFLYPSCVGR.[N]	1xCarbamidomethyl [C8]	0.0096069	0	1	1	2	P0C5C8	P0C5C8 [141-151]	0	1298.65616897	Not Found	High	Not Found		4.8e7		3.35558414459229	High	3.599E-05	0.0001278
High	[R].IAAPYDLVMQTK.[Q]		0.00739131	0	1	2	3	Q69LA6	Q69LA6 [214-225]	0	1349.71334913	High	High	Not Found	1.7e8	5.5e7		3.09582257270813	High	0	6.851E-05
High	[R].FTQANSEVSALLGR.[I]		0.000171665	0	1	1	2	Q01859	Q01859 [334-347]	0	1492.77543198	High	High	Not Found	1.9e8	6.4e7		5.67262029647827	High	0	5.921E-07
High	[K].KISEDEYVSAIKEEISK.[V]		0.000188733	0	1	1	3	Q2QLY4	Q2QLY4 [458-474]	2	1968.01717809	High	High	Not Found				5.24038743972778	High	0	6.446E-07
High	[R].EGDAMVIPAGAIVYSANTHSSK.[W]		0.000960523	0	1	2	2	B8AL97	B8AL97 [142-163]	0	2218.08085769	Not Found	High	Not Found		2.7e7		4.02163076400757	High	0	3.779E-06
High	[K].AFNVEVAPSDFK.[V]		0.00571492	0	1	1	4	Q9SDD6	Q9SDD6 [176-187]	0	1323.65794273	High	High	Not Found	4.2e7	1.5e7		3.15652298927307	High	0	9.622E-05
High	[R].VIDLVSSADVVK.[Q]		0.00302531	0	1	1	2	P35686	P35686 [97-108]	0	1244.70964394	Not Found	High	Not Found		1.2e8		3.69573521614075	High	0	1.931E-05
High	[R].SDSTSVGWGGPGGYVYQK.[A]		0.000489561	0	1	1	4	Q75HE6	Q75HE6 [450-467]	0	1844.84496794	High	High	Not Found	1.9e7	9.1e6		4.06341648101807	High	0	2.109E-06
High	[K].TPLTAHGADAFPFTEER.[L]		4.74905E-05	0	1	1	8	Q7Y0E8	Q7Y0E8 [459-475]	0	1859.89225249	High	High	Not Found	2.2e7	1.2e7		5.15291976928711	High	0	5.152E-08
High	[R].LSTNENTLTVGGLYK.[V]		0.000678566	0	1	1	4	Q84P97	Q84P97 [207-221]	0	1609.84317711	High	High	Not Found	2.6e7	7.5e6		4.01853132247925	High	0	2.292E-06
High	[R].GEGAAATESEAYLEGEAVR.[E]		2.24812E-05	0	1	2	4	B8BKI7	B8BKI7 [9-27]	0	1909.87739015	High	High	Not Found	1.8e7	4.5e6		5.41961765289307	High	0	1.766E-08
High	[K].ALAGQKDEAYFAANAAAQASR.[R]		0.000187742	0	1	1	2	Q2QLY5	Q2QLY5 [368-388]	1	2124.04685549	High	Not Found	Not Found	3.7e6			5.34185886383057	High	0	3.66E-07
High	[R].TIEECEADAVAGR.[F]	1xCarbamidomethyl [C5]	0.00136674	0	1	1	4	Q5Z8V9	Q5Z8V9 [63-75]	0	1420.63728383	High	High	Not Found	2.7e7	1.2e7		3.92229461669922	High	0	8.481E-06
High	[K].QAGEYQPEEQPEADTDYSR.[A]		7.66909E-05	0	1	1	5	Q43007	Q43007 [633-651]	0	2212.92652502	High	High	Not Found	5.4e7	1.7e7		4.6694016456604	High	0	4.82E-06
High	[K].QAGEYQPEEQPEADTDYSR.[A]	1xDeamidated [Q]	0.000158626	0	1	1	3	Q43007	Q43007 [633-651]	0	2213.91054102	Not Found	High	Not Found				4.6799201965332	High	0	3.215E-07
High	[R].SLPLSAPNATQQASSR.[S]		0.00127634	0	1	1	4	Q8W1L6	Q8W1L6 [708-723]	0	1627.83982305	High	High	Not Found	3.1e7	1.7e7		3.84136366844177	High	0	5.653E-06
High	[R].NTGDATTFTNADLGAK.[K]		9.87481E-05	0	1	1	4	Q0JNR2	Q0JNR2 [135-150]	0	1596.75000498	High	High	Not Found	7.6e6			4.67135190963745	High	0	1.462E-07
High	[K].SPEDATNLIDDK.[K]		0.00294677	0	1	1	3	Q53LQ0	Q53LQ0 [159-170]	0	1317.61686567	High	High	Not Found	1.4e8	3.4e7		4.09008312225342	High	0	4.019E-05
High	[R].ISITGAGGFIASHIAR.[R]		0.00140318	0	1	1	1	Q2R1V8	Q2R1V8 [25-40]	0	1570.87000108	Not Found	High	Not Found				3.43115758895874	High	0	6.448E-06
High	[K].IIAVCADDPEYR.[H]	1xCarbamidomethyl [C5]	0.00480526	0	1	1	5	A2X8Q3	A2X8Q3 [140-151]	0	1421.67294112	High	High	Not Found	1.8e8			3.30080103874207	High	0	3.728E-05
High	[K].TVDTLEGANPASLANK.[V]		4.25182E-05	0	1	1	4	Q0IWL9	Q0IWL9 [85-100]	0	1600.81769062	High	High	Not Found	4.5e7	1.8e7		5.53132152557373	High	0	1.234E-06
High	[K].NPFAPTLHFNYR.[Y]		0.0111829	0	1	1	1	Q7XPL2	Q7XPL2 [192-203]	0	1476.73825874	High	Not Found	Not Found				2.53510069847107	High	0	0.0001231
High	[K].VSSSYDASSQTFSLK.[F]		0.00121728	0	1	1	4	B7EA73	B7EA73 [453-467]	0	1606.75950704	High	High	Not Found	2.3e7	5.9e6		3.75109601020813	High	0	5.295E-06
High	[K].CDVIASGIVNAAK.[Q]	1xCarbamidomethyl [C1]	0.00287028	0	1	1	4	Q6K9N6	Q6K9N6 [360-372]	0	1317.68311192	High	High	Not Found	2.4e8	2.4e7		3.61985611915588	High	0	3.022E-05
High	[R].VQGEVCAALEEADGSGAR.[F]	1xCarbamidomethyl [C6]	0.0105569	0	1	1	2	Q7XPL2	Q7XPL2 [94-111]	0	1818.82866621	Not Found	High	Not Found				2.61394333839417	High	0	0.0001135
High	[K].LVDVTECLAGR.[I]	1xCarbamidomethyl [C7]	0.00644852	0	1	1	4	Q6F2U9	Q6F2U9 [127-137]	0	1232.63034811	High	High	Not Found		1.4e7		3.2256293296814	High	0	5.655E-05
High	[K].GQEEEEEEQVGQGYETIR.[A]		1.73678E-05	0	1	1	4	Q75GX9	Q75GX9 [419-436]	0	2109.92071139	High	High	Not Found	8.4e6			4.76896524429321	High	0	2.481E-08
High	[R].ETVETEHGESTITFFGNSFIAGPTGEIVK.[L]	1xDeamidated [N17]	0.00791297	0	1	1	4	Q93XI4	Q93XI4 [225-253]	0	3098.4840667	High	High	Not Found		3.5e6		4.36636400222778	High	3.599E-05	0.000177
High	[K].AVTFIDNHDTGSTQNSWPFPSDK.[V]		0.00754807	0	1	2	6	P27937	P27937 [305-327]	0	2564.16882089	High	High	Not Found	1.8e7			3.50668001174927	High	0	7.107E-05
High	[K].VGICGEHGGEPLSVAFFAK.[A]	1xCarbamidomethyl [C4]	4.11957E-05	0	1	1	4	Q6AVA8	Q6AVA8 [904-922]	0	1974.97420829	High	High	Not Found	6.4e6			4.56909561157227	High	0	4.213E-08
High	[K].DAADATLAAYQAAQDIAMK.[E]		6.3781E-05	0	1	1	2	Q84J55	Q84J55 [154-172]	0	1937.92731729	Not Found	High	Not Found		1.3e7		4.63770914077759	High	0	4.376E-07
High	[K].QSISLEPGGQFELSGAPLETLHQTCAEVNSHLYQVK.[A]	1xCarbamidomethyl [C25]	0.0106681	0	1	4	2	A2YL07	A2YL07 [136-171]	0	3967.94945557	High	Not Found	Not Found				3.26153540611267	High	0	0.0001154
High	[R].AIFVDLEPTVIDEVR.[T]		0.000864526	0	1	1	4	P28752	P28752 [65-79]	0	1715.92142741	High	High	Not Found		4.5e6		3.76235723495483	High	3.599E-05	0.0001634
High	[K].DSYLILDTLPSEYDSR.[V]		0.00586697	0	1	1	2	P46465	P46465 [146-161]	0	1886.90181404	Not Found	High	Not Found				3.52490234375	High	0.0001512	0.0008412
High	[K].VTSGLADGAAVIQEALDR.[M]		0.001732	0	1	1	1	Q0JBZ8	Q0JBZ8 [324-341]	0	1785.93411727	Not Found	High	Not Found		1.2e7		4.03311395645142	High	0	8.726E-06
High	[R].AELDAIGVPYQWPVAR.[T]	1xDeamidated [Q11]	0.00100713	0	0	1	3			0	1785.91701118	High	High	Not Found	1.9e7	1.2e7		4.51138877868652	High	0	4.018E-06
High	[R].AELDAIGVPYEWPVAR.[T]		0.00100713	0	1	1	3	Q8H3C9	Q8H3C9 [92-107]	0	1785.91701075	High	High	Not Found	1.9e7	1.2e7		4.51138877868652	High	0	4.018E-06
High	[R].DNLTLWTSDLTEDGGDEVK.[E]		1.4143E-05	0	1	1	1	Q6ZKC0	Q6ZKC0 [227-245]	0	2107.96659897	Not Found	High	Not Found				5.77384376525879	High	0	9.138E-09
High	[R].DVGVNSFVLFPK.[V]		0.0102303	0	1	1	4	Q5Z8V9	Q5Z8V9 [165-176]	0	1321.71506371	High	High	Not Found	1.6e7	8.0e6		3.05088663101196	High	9.387E-05	0.0006959
High	[K].APLESYADIGGLDAQIQEIK.[E]		5.42916E-07	0	1	1	4	P46466	P46466 [187-206]	0	2131.09173996	High	High	Not Found	6.3e6	1.2e7		6.25455522537231	High	0	2.313E-08
High	[K].NTGDGAGILVALPHNFFR.[E]		0.000433717	0	1	2	5	Q0JKD0	Q0JKD0 [138-155]	0	1898.98715596	High	High	Not Found	1.1e7	6.0e6		3.66116881370544	High	0	1.214E-06
High	[K].VKCEEELTEAIGMALGEK.[DK]	1xCarbamidomethyl [C3]	0.00114277	0	1	2	8	A2XFI3	A2XFI3 [551-568]	1	2006.97730423	High	High	Not Found	5.1e6			4.43432140350342	High	0	2.492E-05
High	[R].SGPYGQIFRPDNFVFGQSGAGNNWAK.[G]	1xDeamidated [Q/N]	0.00683182	0	1	1	5	Q40665	Q40665 [78-103]	0	2815.32230223	Not Found	High	Not Found		4.7e6		3.92179083824158	High	0	7.224E-05
High	[R].FDFSWGDAEYHQETLENLK.[VL]		7.58873E-05	0	2	2	3	Q2QXR8; B8BJ39	Q2QXR8 [59-77]; B8BJ39 [59-77]	0	2329.04076698	High	High	Not Found	9.1e6	4.4e6		4.33516263961792	High	0	1.003E-07
High	[K].ESPMPDTSELFTNVYVK.[G]		0.000392422	0	1	1	3	Q6Z5N4	Q6Z5N4 [355-371]	0	1956.92592032	High	High	Not Found	1.9e7			3.63258790969849	High	0	1.047E-06
High	[K].SSILVPGEPEAFYVGPPSR.[E]		0.0043258	0	1	1	5	Q6ESI7	Q6ESI7 [1040-1058]	0	2002.02801763	High	High	Not Found		5.4e6		3.15499186515808	High	0	0.0001222
High	[K].EVLPPSLTSSSEPPPLFDGTTR.[L]		0.000234218	0	1	1	5	A1XBB7	A1XBB7 [14-35]	0	2327.17653212	High	High	Not Found	9.4e6	6.6e6		4.72331571578979	High	0	5.043E-07
High	[RK].VAGHTFTVVGADGNYLTPFK.[T]		0.00124975	0	1	4	1	A2Y9C5	A2Y9C5 [241-260]	0	2094.06546575	Not Found	High	Not Found		3.6e6		3.88875222206116	High	0	5.466E-06
High	[K].ASNTLSIIDSGIGMTK.[S]		0.000532596	0	1	1	4	Q0J4P2	Q0J4P2 [73-88]	0	1607.83089787	High	High	Not Found	3.8e7	3.2e7		4.25073432922363	High	0	1.628E-06
High	[R].QLIDQVVSTALPESK.[S]		0.00208228	0	1	2	4	Q2QYW2	Q2QYW2 [983-997]	0	1627.89012729	High	High	Not Found	9.6e6			3.51924443244934	High	0	1.662E-05
High	[R].DDPDFTWEVVKPLK.[W]		0.00397682	0	1	1	2	A2Y053	A2Y053 [377-390]	0	1688.85301354	High	High	Not Found	2.3e7	4.7e6		2.78356266021729	High	0	2.862E-05
High	[K].ITGIPSLVAIGPDGK.[T]		0.000734333	0	1	1	2	Q7Y0F2	Q7Y0F2 [444-458]	0	1437.83115599	Not Found	High	Not Found				3.44556140899658	High	0	2.572E-06
High	[K].ATFDSTVGIHPSAAEEFVTMR.[T]		0.000887587	0	1	1	4	P48642	P48642 [460-480]	0	2266.08085769	High	High	Not Found		1.4e7		3.50095391273499	High	0	4.608E-06
High	[R].GVLFATEALLAEHGK.[G]		0.000925769	0	1	1	8	A2XMV1	A2XMV1 [188-202]	0	1555.84786865	High	High	Not Found	8.3e6	9.2e6		3.8589985370636	High	0	9.572E-06
High	[R].AFQLYSSGIFTGK.[C]		0.00329094	0	1	1	2	P25776	P25776 [270-282]	0	1418.731442	Not Found	High	Not Found				3.83529472351074	High	9.387E-05	0.000732
High	[K].FSDVVGSPYYVAPEVLQK.[CI]		0.000331564	0	1	2	5	Q2QX45	Q2QX45 [207-224]	0	1998.02186963	High	High	Not Found	1.6e7	7.6e6		4.03212261199951	High	3.599E-05	0.0001278
High	[K].FSDVVGSPYYVAPEVLQK.[CI]	1xDeamidated [Q17]	0.00214907	0	1	2	2	Q2QX45	Q2QX45 [207-224]	0	1999.00588563	High	Not Found	Not Found				4.74095630645752	High	0	1.187E-05
High	[K].VFHPNINSNGSICLDILK.[DE]	1xDeamidated [N]; 1xCarbamidomethyl [C13]	3.13268E-05	0	1	2	5	Q8S919	Q8S919 [73-90]	0	2042.03753719	High	High	Not Found	7.7e6	1.5e7		5.10154724121094	High	0	6.06E-07
High	[R].DAILAEGNPAPVVVSEGANTMDVGR.[A]		0.000119362	0	1	1	2	Q0JMH0	Q0JMH0 [393-417]	0	2482.22422729	Not Found	High	Not Found		1.5e7		4.76649570465088	High	0	1.922E-07
High	[R].DAILAEGNPAPVVVSEGANTMDVGR.[A]	1xDeamidated [N]	9.47785E-06	0	1	1	4	Q0JMH0	Q0JMH0 [393-417]	0	2483.20824329	High	Not Found	Not Found	1.1e7			5.58146810531616	High	0	4.19E-06
High	[K].NGTFHTEQAIEYGTTMVGGVTPK.[K]	1xDeamidated [N/Q]	0.00044295	0	1	1	6	Q6ZL94	Q6ZL94 [54-76]	0	2439.14966585	High	High	Not Found	2.6e7			5.50676822662354	High	0	1.251E-06
High	[R].NEQDAAEDITPSGAGFVQPVAA.[-]		0.00155077	0	1	1	4	Q0JKD0	Q0JKD0 [2146-2167]	0	2187.02003152	High	High	Not Found	1.6e7			3.96356058120728	High	3.599E-05	0.0001712
High	[R].AYLPVQELLNGEEIDR.[W]	1xDeamidated [N10]	0.000510625	0	1	1	4	Q43007	Q43007 [113-128]	0	1859.93853436	High	Not Found	High	1.0e7		1.1e7	4.06047201156616	High	0	1.526E-06
High	[R].NSDLANLLVDPEFAQEIMDR.[Q]		9.57821E-06	0	1	1	16	Q9LI00	Q9LI00 [386-405]	0	2290.10198701	High	High	High	3.6e7	3.7e6	1.3e7	5.46925640106201	High	0	4.915E-07
High	[K].DGVTLLWDLAEGK.[R]		0.000896982	0	1	1	13	P49027	P49027 [230-242]	0	1416.73692126	High	High	High		2.5e6	5.5e6	4.63207864761353	High	0	3.405E-06
High	[R].TVPAAVPAIVFLSGGQSEEEATVNLNAMNK.[L]	1xOxidation [M28]	0.00545105	0	1	1	67	Q5N725	Q5N725 [254-283]	0	3073.55104084	High	High	High		3.7e6	5.8e6	4.23469066619873	High	6.685E-05	0.0004219
High	[R].TVPAAVPAIVFLSGGQSEEEATVNLNAMNK.[L]	1xDeamidated [N/Q]	4.97957E-05	0	1	1	535	Q5N725	Q5N725 [254-283]	0	3058.54014184	High	High	High	3.0e7	4.6e6	1.2e7	5.00377655029297	High	0	5.379E-05
High	[R].TVPAAVPAIVFLSGGQSEEEATVNLNAMNK.[L]		9.14473E-07	0	1	1	946	Q5N725	Q5N725 [254-283]	0	3057.55612584	High	High	High	1.7e7	1.8e7	2.9e7	5.42971849441528	High	0	3.969E-08
High	[K].GAIPALPTVAVAQELISK.[A]		0.000122547	0	1	1	12	Q0J8G4	Q0J8G4 [316-333]	0	1778.04221123	High	High	High		5.4e6	5.0e7	3.2309832572937	High	0	9.475E-05
High	[K].ALSSAYVPIGAIMVSPEISDVIHSQSNK.[L]	1xDeamidated [N/Q]	0.00624856	0	1	2	6	Q01K11	Q01K11 [341-368]	0	2914.4866498	Not Found	High	High		3.1e7		4.93860387802124	High	0	5.441E-05
High	[K].ALSSAYVPIGAIMVSPEISDVIHSQSNK.[L]		1.06421E-05	0	1	2	7	Q01K11	Q01K11 [341-368]	0	2913.5026338	High	High	High	4.5e7	1.8e7	1.1e8	5.49255752563477	High	0	6.106E-09
High	[K].MELVDAAFPLLK.[G]	1xOxidation [M1]	0.0104469	0	1	1	2	Q7XDC8	Q7XDC8 [56-67]	0	1362.73375062	High	Not Found	Not Found				3.00996017456055	High	3.599E-05	0.0002797
High	[K].MELVDAAFPLLK.[G]		0.000749963	0	1	1	14	Q7XDC8	Q7XDC8 [56-67]	0	1346.73883562	High	High	High	1.0e8		1.4e8	4.07519912719727	High	0	3.133E-06
High	[K].WLQTITSLPILVK.[G]		0.0032565	0	1	1	5	Q7FAS1	Q7FAS1 [219-231]	0	1511.91957709	High	High	High	1.5e7		2.5e6	3.95246767997742	High	0	2.149E-05
High	[K].TFYTPDPVVGYTDYPFLGQPK.[S]		0.0032565	0	1	1	4	Q6Z965	Q6Z965 [371-391]	0	2405.16999026	High	Not Found	High				3.19535064697266	High	9.387E-05	0.0006484
High	[R].SNLVGMGIIPLCFK.[A]	1xCarbamidomethyl [C12]	0.0013812	0	1	1	8	Q6YZX6	Q6YZX6 [811-824]	0	1548.82766765	High	High	High		7.9e6	2.2e7	3.77763271331787	High	0	2.581E-05
High	[R].VIACIGDGSFQVTAQDVSTMIR.[C]	1xDeamidated [Q]; 1xCarbamidomethyl [C4]	1.77375E-05	0	1	2	17	A2XFI3	A2XFI3 [477-498]	0	2369.14755772	High	High	Not Found	8.4e6			6.15368556976318	High	0	1.266E-08
High	[R].VIACIGDGSFQVTAQDVSTMIR.[C]	1xCarbamidomethyl [C4]	2.63291E-05	0	1	2	24	A2XFI3	A2XFI3 [477-498]	0	2368.16354172	High	High	High	1.7e7	5.1e6	7.5e6	5.22146415710449	High	0	2.216E-08
High	[R].GINYDLPHVISEAPPFPGVEHVGGDMFASVPR.[G]		5.19386E-05	0	1	1	4	Q6ZD89	Q6ZD89 [231-262]	0	3404.67322123	High	Not Found	High	1.4e7		1.2e7	4.62360048294067	High	0	5.833E-08
High	[R].TVPAAVPAIVFLSGGQSEEEATVNLNAMNK.[L]	1xDeamidated [N/Q]; 1xOxidation [M28]	0.00568498	0	1	1	12	Q5N725	Q5N725 [254-283]	0	3074.53505684	High	High	High	1.5e7	7.7e6		4.17666959762573	High	0	4.743E-05
High	[K].CEEELTEAIGMALGEK.[DK]	1xCarbamidomethyl [C1]	0.000258866	0	1	2	11	A2XFI3	A2XFI3 [553-568]	0	1779.8139274	High	High	High	5.4e6	2.9e6	4.0e6	4.39629650115967	High	0	1.689E-05
High	[R].DNLTLWTSDISEDTAEEIR.[E]		1.93988E-05	0	1	1	15	Q7XTE8	Q7XTE8 [233-251]	0	2208.03026181	High	High	High	8.3e6	2.1e6	9.6e6	5.66529417037964	High	0	1.433E-08
High	[R].TLGAELGVPIEVYGPEATMTGICK.[Q]	1xCarbamidomethyl [C23]	0.00293131	0	1	1	6	Q2QNG7	Q2QNG7 [390-413]	0	2506.25677334	High	High	High	6.6e6	4.1e6	1.5e7	3.8914783000946	High	9.387E-05	0.0005503
High	[K].FDGILGLGYPEISVGK.[A]		0.000197894	0	1	1	9	P42211	P42211 [181-196]	0	1664.88939906	High	High	High	2.3e7	5.6e6	2.1e7	4.67802000045776	High	0	3.964E-07
High	[R].IFGHEAGGIVESVGEGVTDLAPGDHVLPVFTGECK.[E]	1xCarbamidomethyl [C34]	1.38204E-08	0	1	1	34	Q2R8Z5	Q2R8Z5 [66-100]	0	3593.75807319	High	High	High	1.4e8	4.1e8	4.2e8	6.56794881820679	High	0	4.608E-13
High	[R].SGPFGQIFRPDNFVFGQSGAGNNWAK.[G]	1xDeamidated [N/Q]	0.000340411	0	1	2	8	P46265	P46265 [78-103]	0	2799.32738763	High	High	Not Found	5.1e6			5.07141971588135	High	0	2.48E-06
High	[R].SGPFGQIFRPDNFVFGQSGAGNNWAK.[G]		0.00010743	0	1	2	6	P46265	P46265 [78-103]	0	2798.34337163	High	High	High				5.05576467514038	High	0	8.339E-07
High	[K].IPFSSFDILTDDEVR.[Q]		0.000106304	0	1	1	9	Q0IWL9	Q0IWL9 [327-341]	0	1753.86430643	High	High	High	2.6e7	9.2e6	1.5e7	4.80095100402832	High	0	3.771E-07
High	[R].IDAWNSEQLPIYEPGLDEVVK.[E]	1xDeamidated [N/Q]	0.00084651	0	1	2	3	Q9AUV6	Q9AUV6 [39-59]	0	2416.19184824	Not Found	High	Not Found		2.2e6		5.21221876144409	High	0	3.138E-06
High	[R].IDAWNSEQLPIYEPGLDEVVK.[E]		5.95604E-05	0	1	2	6	Q9AUV6	Q9AUV6 [39-59]	0	2415.20783224	High	High	High	2.4e7	3.7e6	2.2e7	5.48623561859131	High	0	7.117E-08
High	[K].DDGTLASFIGFR.[V]		0.00395597	0	1	1	4	Q33E23	Q33E23 [44-55]	0	1298.63754164	High	High	High	7.7e6		1.0e7	4.02410125732422	High	0	2.83E-05
High	[R].ATSGGLLITEATGVSDTAQGYPETPGVWTR.[E]		0.00108988	0	1	1	2	Q69TI0	Q69TI0 [53-82]	0	3035.49563404	Not Found	High	Not Found		5.0e6		4.38246202468872	High	0	4.518E-06
High	[R].TEEELIEAIATATGAK.[K]		4.97957E-05	0	2	2	40	Q0DHF6; A2Y5L9	Q0DHF6 [552-567]; A2Y5L9 [552-567]	0	1646.848322	High	High	High	2.3e8	1.7e8	2.2e8	5.70250988006592	High	0	5.499E-08
High	[R].VYSSYLELDLNEVEPCISGPK.[R]	1xCarbamidomethyl [C16]	0.000426919	0	1	1	6	Q6YZX6	Q6YZX6 [358-378]	0	2412.16391882	High	High	High		6.6e6	6.5e6	4.24739074707031	High	0	1.186E-06
High	[K].IQIDDDSELIDEDSLLTEDDLK.[K]		0.010284	0	1	4	4	A2XYW4	A2XYW4 [155-176]	0	2534.18794399	Not Found	High	High			4.7e6	3.71447944641113	High	9.387E-05	0.0006009
High	[R].DNLTLWTSDISEDTAEEIR.[E]	1xDeamidated [N2]	0.000457169	0	1	1	2	Q7XTE8	Q7XTE8 [233-251]	0	2209.01427781	Not Found	High	High				3.81967616081238	High	0	1.308E-06
High	[R].INLTPVALMEATCFSK.[T]	1xCarbamidomethyl [C13]	0.000436007	0	1	1	4	P48642	P48642 [340-355]	0	1794.91285367	High	Not Found	High	5.3e6		4.9e6	4.95188760757446	High	0	1.222E-06
High	[R].INLTPVALMEATCFSK.[T]	1xDeamidated [N2]; 1xCarbamidomethyl [C13]	0.00926086	0	1	1	2	P48642	P48642 [340-355]	0	1795.89686967	High	Not Found	Not Found				3.7728054523468	High	6.685E-05	0.000386
High	[R].MSCPAMAQLLSNTLYYK.[R]	1xCarbamidomethyl [C3]	5.86268E-05	0	1	1	6	O64464	O64464 [87-103]	0	1990.94350181	High	High	High		6.6e6	2.2e7	5.0156455039978	High	0	7.066E-07
High	[K].TLTSLNSVTAYGFDLIR.[G]	1xDeamidated [N6]	3.82675E-05	0	2	2	5	Q2QLY5; Q2QLY4	Q2QLY5 [254-270]; Q2QLY4 [254-270]	0	1871.97491988	High	High	High	1.3e7	5.3e6		4.96518230438232	High	0	2.689E-06
High	[K].TLTSLNSVTAYGFDLIR.[G]		4.03808E-06	0	2	2	13	Q2QLY5; Q2QLY4	Q2QLY5 [254-270]; Q2QLY4 [254-270]	0	1870.99090388	High	High	High	3.4e6	1.7e7	5.8e7	5.46390724182129	High	0	1.522E-09
High	[K].QAFDEAISELDTLGEESYK.[D]		2.54037E-06	0	2	2	16	Q6ZKC0; Q84J55	Q6ZKC0 [198-216]; Q84J55 [208-226]	0	2144.98700006	High	High	High	1.2e8	1.0e7	3.0e7	6.4564905166626	High	0	7.888E-10
High	[K].GSTVAIFGLGAVGLAAAEGAR.[I]		1.35029E-06	0	1	1	97	Q2R8Z5	Q2R8Z5 [195-215]	0	1888.02868637	High	High	High	2.1e7	5.1e6	1.6e7	5.82227849960327	High	0	1.346E-09
High	[K].QAFDEAISELDSLGEESYK.[D]	1xDeamidated [Q1]	0.0109511	0	1	1	2	Q2R2W2	Q2R2W2 [207-225]	0	2131.955366	Not Found	High	Not Found				4.61458873748779	High	6.685E-05	0.0003429
High	[K].QAFDEAISELDSLGEESYK.[D]		1.16516E-06	0	1	1	15	Q2R2W2	Q2R2W2 [207-225]	0	2130.97135	High	High	High	9.4e7	2.0e7	6.4e7	6.86014938354492	High	0	2.584E-10
High	[K].EVEDLEAGGIQVIQIDEAALR.[E]	1xDeamidated [Q]	0.0022297	0	2	2	4	Q2QLY5; Q2QLY4	Q2QLY5 [591-611]; Q2QLY4 [591-611]	0	2269.15579709	High	Not Found	Not Found				4.0360541343689	High	0	2.934E-05
High	[K].EVEDLEAGGIQVIQIDEAALR.[E]		1.82108E-05	0	2	2	13	Q2QLY5; Q2QLY4	Q2QLY5 [591-611]; Q2QLY4 [591-611]	0	2268.17178109	High	High	High	6.2e6		2.2e7	5.25854778289795	High	0	1.307E-08
High	[K].SAWSEAYNQLVAAIK.[Q]		7.32208E-06	0	1	1	41	O04985	O04985 [148-162]	0	1650.84859688	High	High	High	1.3e6	9.4e7	1.6e7	5.25061464309692	High	0	1.486E-08
High	[R].ICDGILALLDSHLVPSAGAAESK.[V]	1xCarbamidomethyl [C2]	3.57741E-06	0	1	1	10	Q2R2W2	Q2R2W2 [106-128]	0	2337.21187211	High	High	High	1.2e8	4.7e7	8.7e6	4.89772844314575	High	0	7.988E-08
High	[K].MPWLAVPFSDSEALAK.[L]		0.000122547	0	1	1	6	Q7Y0F2	Q7Y0F2 [98-113]	0	1761.88801885	High	High	High		7.9e6	4.5e7	4.35650062561035	High	0	1.988E-07
High	[R].VEIESLFDGTDFSEPLTR.[A]		7.16945E-06	0	1	1	16	Q6Z7B0	Q6Z7B0 [311-328]	0	2054.9916916	High	High	High	4.0e7	9.2e6	1.7e8	6.1114330291748	High	0	1.755E-08
High	[R].DALTEIFEVAR.[E]		0.0108939	0	1	1	6	Q9LD61	Q9LD61 [64-74]	0	1263.65794273	High	High	High	1.1e7		9.6e6	3.84622645378113	High	3.599E-05	0.000206
High	[K].AHGLAPEIPEDLYFLIK.[K]		0.000585547	0	2	2	18	Q69UI2; Q69UI1	Q69UI2 [77-93]; Q69UI1 [77-93]	0	1926.03712583	High	High	High		1.1e7	3.2e7	3.86561846733093	High	0	7.837E-06
High	[K].VLCEGEWLSLNGSTGEVILGK.[L]	1xDeamidated [N11]; 1xCarbamidomethyl [C3]	6.05089E-05	0	1	1	20	Q75KR1	Q75KR1 [503-523]	0	2262.13222527	High	High	High	1.0e7	7.1e6	1.0e7	5.74544668197632	High	0	3.726E-07
High	[K].DPDMAEELQIPTGFDLK.[V]		6.97548E-05	0	1	1	6	Q7FAY6	Q7FAY6 [42-58]	0	1918.91027026	High	High	High			2.7e6	4.75411033630371	High	0	3.342E-07
High	[R].YAIICQENGLVPIVEPEILVDGSHDIER.[C]	2xDeamidated [Q6; N8]; 1xCarbamidomethyl [C5]	1.78312E-05	0	1	1	48	Q5N725	Q5N725 [169-196]	0	3180.57692196	High	High	High	3.7e7	1.9e7	4.9e7	6.82788276672363	High	0	3.644E-08
High	[K].INPLVPVDLVIDHSVQVDVAR.[S]		3.76677E-05	0	1	1	6	Q6YZX6	Q6YZX6 [118-138]	0	2298.28160639	High	High	High	7.9e6	1.5e7	9.0e6	4.11757326126099	High	0	3.702E-08
High	[R].IKDWTNVVVAYEPVWAIGTGK.[V]		3.09985E-05	0	1	1	37	P48494	P48494 [155-175]	1	2346.24924367	High	High	High	6.1e6	4.7e7	1.5e7	5.03594207763672	High	0	6.135E-07
High	[R].IKDWTNVVVAYEPVWAIGTGK.[V]	1xDeamidated [N6]	0.001732	0	1	1	10	P48494	P48494 [155-175]	1	2347.23325967	High	High	High				4.6791296005249	High	0	3.247E-05
High	[R].CFQTVTCHQAVVTNLEDAHEQIDTAIATALR.[E]	2xCarbamidomethyl [C1; C7]	4.49151E-07	0	1	2	25	A2XFI3	A2XFI3 [168-198]	0	3512.68967639	High	High	High	3.3e7	1.5e7	8.6e7	6.04817819595337	High	0	6.629E-11
High	[R].CFQTVTCHQAVVTNLEDAHEQIDTAIATALR.[E]	1xDeamidated [Q/N]; 2xCarbamidomethyl [C1; C7]	1.75707E-06	0	1	2	23	A2XFI3	A2XFI3 [168-198]	0	3513.67369239	High	High	High		1.9e7	1.6e7	5.56112718582153	High	0	1.322E-07
High	[R].CFQTVTCHQAVVTNLEDAHEQIDTAIATALR.[E]	2xDeamidated [Q9; Q]; 2xCarbamidomethyl [C1; C7]	0.000133321	0	1	2	2	A2XFI3	A2XFI3 [168-198]	0	3514.65770839	High	Not Found	Not Found				6.10690641403198	High	0	2.246E-07
High	[K].EISGTHGPVYDLADIVTYLK.[I]		1.32071E-05	0	1	2	68	Q0JMY8	Q0JMY8 [77-96]	0	2191.12812548	High	High	High	2.6e8	1.4e8	9.5e7	5.23402738571167	High	0	1.128E-07
High	[R].LPVVNPATESPIGEIPAGTAEDVDAAVAAAR.[E]		1.63395E-07	0	1	1	4	B3VMC0	B3VMC0 [25-55]	0	3001.54766962	High	High	High	6.8e7	5.4e6	6.7e7	6.66610717773438	High	0	2.058E-10
High	[K].WNYDGSSTGQAPGEDSEVILYPQAIFK.[D]		2.55379E-06	0	2	3	19	P14654; P14656	P14654 [53-79]; P14656 [53-79]	0	2972.39485745	High	High	High	4.2e8	2.9e8	5.7e8	5.82129716873169	High	0	7.942E-10
High	[K].WNYDGSSTGQAPGEDSEVILYPQAIFK.[D]	1xDeamidated [Q/N]	0.00162599	0	2	3	15	P14654; P14656	P14654 [53-79]; P14656 [53-79]	0	2973.37887345	High	High	Not Found		3.8e6		5.33430242538452	High	0	3.983E-05
High	[K].EFSTEEEAIELANDTHYGLAGAVLSGDR.[E]		3.90822E-05	0	1	1	6	B3VMC0	B3VMC0 [403-430]	0	2994.39631391	High	High	High	2.0e8		2.0e8	5.47226572036743	High	0	3.891E-08
High	[K].EFSTEEEAIELANDTHYGLAGAVLSGDR.[E]	1xDeamidated [N13]	0.000179051	0	1	1	4	B3VMC0	B3VMC0 [403-430]	0	2995.38032991	High	High	High		7.7e6	3.9e7	3.70768880844116	High	0	1.65E-05
High	[R].YAIICQENGLVPIVEPEILVDGSHDIER.[C]	1xCarbamidomethyl [C5]	7.60531E-07	0	1	1	36	Q5N725	Q5N725 [169-196]	0	3178.60888996	High	High	High	1.5e9	5.5e8	9.0e7	6.97855424880981	High	0	1.407E-10
High	[R].YAIICQENGLVPIVEPEILVDGSHDIER.[C]	1xDeamidated [N/Q]; 1xCarbamidomethyl [C5]	1.91363E-07	0	1	1	141	Q5N725	Q5N725 [169-196]	0	3179.59290596	High	High	High	5.7e7	8.6e8	3.9e9	6.9255747795105	High	0	1.879E-09
High	[R].LPVVNPATESPIGEIPAGTAEDVDAAVAAAR.[E]	1xDeamidated [N5]	2.69481E-07	0	1	1	4	B3VMC0	B3VMC0 [25-55]	0	3002.53168562	Not Found	High	High				6.14540672302246	High	0	3.203E-11
High	[R].AAIPVVQVDPSFEGLAGGAGSLVK.[W]		0.00124975	0	1	1	6	Q6Z4A7	Q6Z4A7 [235-258]	0	2282.23907287	High	High	High	8.7e6	1.2e7	6.6e6	3.7009072303772	High	0	0.0001249
High	[R].ILGHEAGGIVESVGEGVTELAPGDHVLPVFTGECK.[E]	1xCarbamidomethyl [C34]	1.06537E-06	0	1	1	27	Q0ITW7	Q0ITW7 [66-100]	0	3573.78937331	High	High	High	4.6e7	3.9e7	8.0e6	6.08292722702026	High	0	9.695E-09
High	[K].SAWSEAYDHLVAAIK.[Q]		8.88761E-05	0	1	1	45	O04986	O04986 [145-159]	0	1660.83294682	High	High	High	5.6e6	1.9e7	9.4e6	5.35018301010132	High	0	1.258E-07
High	[K].ATSSIFPLQNVFVR.[K]		0.00131729	0	1	1	10	P49397	P49397 [200-213]	0	1578.86385308	High	High	High			3.0e8	3.89962196350098	High	0	7.606E-06
High	[K].DTVGQYESHIAFTLPGLYR.[V]		6.97548E-05	0	1	1	10	P30298	P30298 [486-504]	0	2167.08184404	High	Not Found	High	4.7e6			4.58656072616577	High	0	8.895E-08
High	[K].VYPLDAVFDSPEDVPDDVK.[A]		0.000236698	0	1	1	8	Q6H5J0	Q6H5J0 [147-165]	0	2120.00700729	High	High	High		8.2e6	2.4e6	4.65751266479492	High	0	5.106E-07
High	[K].DAPMFVCGVNEDKYTSDIDIVSNASCTTNCLAPLAK.[V]	2xDeamidated [N23; N]; 3xCarbamidomethyl [C7; C26; C30]	7.39151E-05	0	1	1	15	A2YQT7	A2YQT7 [129-164]	1	3978.77518234	High	High	High	7.9e6	4.9e6		5.79862976074219	High	0	1.108E-06
High	[K].DAPMFVCGVNEDKYTSDIDIVSNASCTTNCLAPLAK.[V]	1xDeamidated [N]; 3xCarbamidomethyl [C7; C26; C30]	0.000239204	0	1	1	17	A2YQT7	A2YQT7 [129-164]	1	3977.79116634	High	High	High			8.8e6	5.29413414001465	High	3.599E-05	0.0001916
High	[K].DAPMFVCGVNEDKYTSDIDIVSNASCTTNCLAPLAK.[V]	3xCarbamidomethyl [C7; C26; C30]	5.3606E-05	0	1	1	8	A2YQT7	A2YQT7 [129-164]	1	3976.80715034	High	High	High	5.1e7	3.7e7	1.8e6	5.74969863891602	High	0	6.118E-08
High	[K].LSIPAENFPFCTIDPNEAR.[V]	1xDeamidated [N]; 1xCarbamidomethyl [C11]	0.00343236	0	1	2	4	B8BBN7	B8BBN7 [47-65]	0	2192.03284565	Not Found	High	Not Found		2.1e7		3.92712736129761	High	9.387E-05	0.0005331
High	[K].LSIPAENFPFCTIDPNEAR.[V]	1xCarbamidomethyl [C11]	0.00161746	0	1	2	9	B8BBN7	B8BBN7 [47-65]	0	2191.04882965	High	High	High	1.6e7	1.2e7	9.4e6	3.39854574203491	High	0	1.07E-05
High	[R].GHGPLVGGWSPITDVGDPHIQELGGWAVER.[H]		0.000240467	0	1	1	17	Q10J94	Q10J94 [27-56]	0	3136.55990613	High	High	High		1.2e7		4.00601291656494	High	0	5.233E-07
High	[K].GILQNDPFEVFDQK.[G]		0.000970691	0	1	1	13	Q75KR1	Q75KR1 [809-822]	0	1649.81696239	High	High	High		5.6e6	3.2e8	4.46135187149048	High	0	1.304E-05
High	[K].FNIVSPGADMSVYFPYTEADKR.[L]		0.000221036	0	1	1	4	P30298	P30298 [516-537]	1	2507.19113634	High	High	High				5.79034566879272	High	0	4.628E-07
High	[K].EMLSGDTAVIAETGDSWFNCQK.[L]	1xDeamidated [N/Q]; 1xCarbamidomethyl [C20]	0.000394494	0	2	2	2	Q0DHF6; A2Y5L9	Q0DHF6 [418-439]; A2Y5L9 [418-439]	0	2460.06936691	High	Not Found	Not Found				4.25584506988525	High	0	1.445E-06
High	[K].EMLSGDTAVIAETGDSWFNCQK.[L]	1xCarbamidomethyl [C20]	1.25431E-06	0	2	2	26	Q0DHF6; A2Y5L9	Q0DHF6 [418-439]; A2Y5L9 [418-439]	0	2459.08535091	High	High	High	5.6e7	4.2e6	4.7e7	5.4475884437561	High	0	1.46E-08
High	[R].ALVEGPFLDVLR.[S]		0.00348694	0	1	1	11	Q10LP5	Q10LP5 [61-72]	0	1328.75726286	High	High	High			9.8e5	3.29735136032104	High	0	2.364E-05
High	[R].EEVFGPVAPLVPFK.[T]		0.000400776	0	1	1	10	B9F3B6	B9F3B6 [428-441]	0	1528.84099242	High	High	High	1.0e8	4.3e7	1.2e8	4.30410575866699	High	3.599E-05	0.0002531
High	[K].LTPDEMSELESYASADVVQGDR.[Y]		3.57741E-06	0	1	2	16	Q7XQ45	Q7XQ45 [310-331]	0	2412.08712467	High	High	High	3.1e7	8.6e6	2.2e7	6.64634799957275	High	0	1.284E-09
High	[R].QELVNWVEGVGKPATAFDFTTK.[G]	1xDeamidated [Q/N]	0.00874198	0	1	1	5	P27934	P27934 [251-272]	0	2438.2238171	Not Found	High	High				2.78818106651306	High	0	8.731E-05
High	[K].AAVAWEAAKPLVIEEVEVAPPQAMEVR.[V]		1.74595E-05	0	1	1	21	Q2R8Z5	Q2R8Z5 [12-38]	0	2903.53354006	High	High	High	8.9e6	1.1e6	7.6e6	6.23359203338623	High	0	1.231E-08
High	[K].AAVAWEAAKPLVIEEVEVAPPQAMEVR.[V]	1xDeamidated [Q22]	0.00825203	0	1	1	5	Q2R8Z5	Q2R8Z5 [12-38]	0	2904.51755606	High	High	High			5.2e6	4.46962022781372	High	6.685E-05	0.0003737
High	[K].AAVAWEAAKPLVIEEVEVAPPQAMEVR.[V]	1xOxidation [M24]	0.000970691	0	1	1	1	Q2R8Z5	Q2R8Z5 [12-38]	0	2919.52845506	High	Not Found	Not Found				5.20400619506836	High	0	3.816E-06
High	[R].QIGITCPIVPGIMPINNYK.[G]	1xCarbamidomethyl [C6]	0.00371407	0	1	1	5	Q75HE6	Q75HE6 [210-228]	0	2128.12932868	High	High	High	1.6e7	5.7e6	1.6e7	4.48437833786011	High	0	2.593E-05
High	[K].KVQPEQSTNRPTR.[V]		0.00778942	0	1	1	2	Q0JKD0	Q0JKD0 [1642-1654]	1	1540.8190281	High	High	Not Found				2.56898283958435	High	0	7.401E-05
High	[K].WFDTNYHFIVPELGPNTK.[F]		0.000457169	0	2	2	15	Q2QLY5; Q2QLY4	Q2QLY5 [112-129]; Q2QLY4 [112-129]	0	2178.06546575	High	High	High	1.6e7	5.4e6		4.11313819885254	High	0	5.372E-06
High	[K].LLLNFPMVVCAK.[V]	1xCarbamidomethyl [C10]	0.00580567	0	1	1	6	Q6ZFT5	Q6ZFT5 [199-210]	0	1404.77417561	High	High	High	4.2e7		2.7e7	3.46504712104797	High	3.599E-05	0.0001342
High	[K].KLNLPVLPTTTIGSFPQTVELR.[R]		1.08116E-05	0	2	2	14	Q2QLY5; Q2QLY4	Q2QLY5 [427-448]; Q2QLY4 [427-448]	1	2424.38607141	High	High	High	2.0e7	7.7e7	2.5e8	6.05662250518799	High	0	5.621E-08
High	[K].LVDTTGIPFLPTPMGK.[G]		0.000906477	0	1	1	4	Q0JMH0	Q0JMH0 [244-259]	0	1686.91350534	Not Found	High	High		7.7e6	2.3e7	4.00383758544922	High	9.387E-05	0.0007119
High	[R].DTTLNGAVEQMYTEMASR.[H]	1xDeamidated [N5]	0.000431439	0	1	1	2	Q943F3	Q943F3 [98-115]	0	2017.88413222	Not Found	Not Found	High			1.0e7	4.00665521621704	High	0	9.912E-06
High	[R].EGAPTAVSHGLWLNIPDYDAPTQLVKPLER.[N]	1xDeamidated [N/Q]	0.000678566	0	1	1	7	Q6Z4G3	Q6Z4G3 [164-193]	0	3288.68991756	High	High	High		8.5e6	6.5e6	4.93435192108154	High	0	1.338E-05
High	[K].TWPEDIIPLQPVGR.[M]		0.00434859	0	1	2	16	A2YH64	A2YH64 [292-305]	0	1620.87441774	High	High	High	7.5e6	1.7e6		3.32062792778015	High	0.0003161	0.002037
High	[R].STGDVLFDTTPNLVFK.[D]		0.000711497	0	1	1	6	Q653V7	Q653V7 [146-161]	0	1753.90069195	High	High	High	3.1e7	3.7e6	2.6e7	4.04133033752441	High	0	0.000112
High	[R].QELVNWVEGVGKPATAFDFTTK.[G]		1.73866E-06	0	1	1	10	P27934	P27934 [251-272]	0	2437.2398011	High	High	High		5.7e6	2.8e7	6.19200563430786	High	0	4.58E-10
High	[K].KLNLPVLPTTTIGSFPQTVELR.[R]	1xDeamidated [Q17]	0.00536581	0	2	2	1	Q2QLY5; Q2QLY4	Q2QLY5 [427-448]; Q2QLY4 [427-448]	1	2425.37008741	High	Not Found	Not Found				4.48703765869141	High	0	4.375E-05
High	[K].YNVEAMPTFLFIK.[D]		0.00179699	0	1	1	8	Q0D840	Q0D840 [77-89]	0	1572.81306312	High	High	High	7.2e7	1.9e7	4.0e7	4.15364694595337	High	0	0.0001139
High	[K].IFLIPVSDVIR.[I]		0.00991372	0	1	1	6	Q6AUR2	Q6AUR2 [174-184]	0	1271.77218469	High	High	High	1.8e7	8.7e6	1.9e7	2.68334603309631	High	0	0.0001042
High	[K].LAPFNPEYPDESVLWTESGDVGK.[S]	1xDeamidated [N5]	0.000722825	0	1	1	6	Q10M12	Q10M12 [106-128]	0	2551.18749107	High	High	Not Found	4.4e7			5.3500771522522	High	0	1.064E-05
High	[K].APMIDNPDFKDDPYIYAFDSLK.[Y]	1xDeamidated [N6]	0.00214907	0	1	1	4	Q9SLY8	Q9SLY8 [302-323]	1	2576.19013366	High	High	Not Found		1.4e7		4.07788133621216	High	0	1.191E-05
High	[K].APMIDNPDFKDDPYIYAFDSLK.[Y]		1.95013E-05	0	1	1	11	Q9SLY8	Q9SLY8 [302-323]	1	2575.20611766	High	High	High	1.4e7	6.1e6	4.9e7	6.71356248855591	High	0	1.024E-07
High	[K].DFDEPGSLAPTGLFLGGTK.[Y]		7.46978E-05	0	1	1	9	P83647	P83647 [53-71]	0	1921.95418399	High	High	High	1.5e8		2.1e8	4.95014190673828	High	0	9.809E-08
High	[K].VIATGLPASPGAAVGQIVFTADDAEAWHAQGK.[S]	1xDeamidated [Q]	1.38482E-05	0	1	1	43	Q75KR1	Q75KR1 [405-436]	0	3149.59020357	High	High	High	7.0e6	2.3e7	6.3e7	5.28171968460083	High	0	1.711E-08
High	[K].VIATGLPASPGAAVGQIVFTADDAEAWHAQGK.[S]		4.75939E-07	0	1	1	33	Q75KR1	Q75KR1 [405-436]	0	3148.60618757	High	High	High	1.1e7	2.1e6	2.8e6	7.03982067108154	High	0	7.22E-11
High	[K].LVPFNPEYEDASVLWTESK.[D]	1xDeamidated [N5]	0.00107281	0	1	1	3	Q6Z4N6	Q6Z4N6 [97-115]	0	2225.06485693	High	High	Not Found				3.78214049339294	High	0	4.396E-06
High	[K].LVPFNPEYEDASVLWTESK.[D]		0.000241737	0	1	1	8	Q6Z4N6	Q6Z4N6 [97-115]	0	2224.08084093	High	High	High	8.0e6	3.9e6	1.4e7	4.14681720733643	High	0	9.018E-05
High	[R].EMQAKPDLIIGNYSDGNLVATLLAHK.[L]		0.000180947	0	1	1	5	P30298	P30298 [398-423]	0	2811.47093982	High	High	High	7.2e6		1.6e6	3.75957584381104	High	0	3.466E-07
High	[R].GVLVSPVLEPGATTVTAYFPAGR.[W]		1.85985E-05	0	1	1	14	Q653V7	Q653V7 [672-694]	0	2302.24415827	High	High	High	1.6e7	1.2e7	3.6e7	5.71477174758911	High	0	1.555E-07
High	[R].RVPTDNSDLGESALQTEPVIEQVFLTK.[S]	1xDeamidated [N/Q]	0.00117944	0	1	1	9	Q0JKD0	Q0JKD0 [208-234]	1	2987.52078659	Not Found	High	High		7.4e6		6.30367708206177	High	0	5.057E-06
High	[R].RVPTDNSDLGESALQTEPVIEQVFLTK.[S]		0.00568498	0	1	1	2	Q0JKD0	Q0JKD0 [208-234]	1	2986.53677059	High	Not Found	Not Found	2.1e7			4.99217748641968	High	0	4.759E-05
High	[K].GILNVAVEGELWR.[L]		0.0011308	0	1	1	544	P17654	P17654 [281-293]	0	1455.79543921	High	High	High	5.8e6	6.1e6	2.4e6	3.98299264907837	High	0	2.404E-05
High	[K].VPIPTGQVYAINDALSAEGAADDYETCLK.[Q]	1xDeamidated [N/Q]; 1xCarbamidomethyl [C27]	2.91001E-05	0	1	2	7	A2Z3C4	A2Z3C4 [166-194]	0	3082.45613771	High	High	Not Found		4.4e6		6.34635353088379	High	0	3.425E-08
High	[K].VPIPTGQVYAINDALSAEGAADDYETCLK.[Q]	1xCarbamidomethyl [C27]	2.73476E-06	0	1	2	5	A2Z3C4	A2Z3C4 [166-194]	0	3081.47212171	High	High	High	2.5e7	5.5e6	2.2e7	6.82657384872437	High	0	8.783E-10
High	[K].MFVLDEADEMLSR.[G]		0.000815879	0	2	5	6	Q6Z2Z4; P35683	Q6Z2Z4 [186-198]; P35683 [186-198]	0	1555.71309101	High	High	High		1.0e7		4.65741920471191	High	0	3.174E-06
High	[R].ALVFFYPLAGR.[I]		0.00829542	0	1	1	8	Q9LGQ6	Q9LGQ6 [67-77]	0	1253.70410519	High	High	High		7.3e6	4.6e6	3.26630353927612	High	0	9.859E-05
High	[K].ASSEWILNCIAHGGDIYGVTTGFGGTSHR.[R]	1xDeamidated [N8]; 1xCarbamidomethyl [C9]	3.76677E-05	0	1	1	7	P14717	P14717 [80-108]	0	3064.42175841	High	High	High	1.0e7			5.40852642059326	High	0	1.357E-07
High	[K].AGPVPFFAAGISSVLHPK.[N]		1.24637E-05	0	1	1	7	Q7XPL2	Q7XPL2 [174-191]	0	1794.99011616	High	High	High	5.2e6	7.8e6		4.59253692626953	High	0	7.623E-09
High	[K].LLAGVTIAHGGVLPNINPVLLPK.[K]		0.000372291	0	1	3	2	A2Y5G8	A2Y5G8 [108-130]	0	2306.39584835	Not Found	Not Found	High				4.6680965423584	High	0	9.774E-07
High	[K].LLAGVTIAHGGVLPNINPVLLPK.[K]	1xDeamidated [N]	0.00179699	0	1	3	4	A2Y5G8	A2Y5G8 [108-130]	0	2307.37986435	High	Not Found	Not Found	6.5e6			4.20927000045776	High	0	9.19E-06
High	[R].LYSLDAGSIIHSLCFSPNR.[Y]	1xCarbamidomethyl [C14]	0.000257507	0	1	1	10	P49027	P49027 [244-262]	0	2150.06989948	High	High	High	3.6e6	1.2e7	3.2e7	4.53012657165527	High	0	5.741E-07
High	[K].LDDVIDLVIPR.[G]		0.00210431	0	1	2	9	O04226	O04226 [480-490]	0	1267.72562837	High	High	High		1.4e7	3.5e6	3.63991761207581	High	0	1.641E-05
High	[R].LEPFIADTVHVLNESIQQK.[K]		0.000464448	0	1	1	6	A2XD35	A2XD35 [259-277]	0	2181.15500894	High	High	High	5.5e6		1.7e6	3.91587781906128	High	0	1.34E-06
High	[K].LAPFNPEYPDESVLWTESGDVGK.[S]		0.000124499	0	1	1	16	Q10M12	Q10M12 [106-128]	0	2550.20347507	High	High	High	2.4e7	2.1e7	2.4e7	5.15263557434082	High	0	4.908E-06
High	[K].GILGYVEEDLVSTDFQGDSR.[S]		2.05782E-06	0	1	1	533	Q6K5G8	Q6K5G8 [274-293]	0	2200.04043261	High	High	High	7.5e7	5.3e6	2.3e7	7.15529727935791	High	0	2.376E-09
High	[K].GQLTSEAGIVESLAPLVK.[E]		6.58286E-05	0	1	1	6	Q75M08	Q75M08 [264-281]	0	1812.01130497	High	High	High	1.7e7	1.3e7	7.4e6	4.26103591918945	High	0	1.191E-06
High	[K].QLLQWPIEELEK.[L]		0.00068575	0	1	1	7	A2X5P7	A2X5P7 [364-375]	0	1525.82607059	High	High	High		1.1e7		4.15145063400269	High	6.685E-05	0.0004346
High	[K].NWDYTGLIDAIHNSDGNCWTK.[K]	1xCarbamidomethyl [C18]	5.47472E-05	0	2	2	26	Q0DHF6; A2Y5L9	Q0DHF6 [528-548]; A2Y5L9 [528-548]	0	2480.09354786	High	High	High	3.6e6	3.8e6	1.3e8	5.2969856262207	High	0	1.479E-05
High	[K].NWDYTGLIDAIHNSDGNCWTK.[K]	1xDeamidated [N]; 1xCarbamidomethyl [C18]	0.000104638	0	2	2	15	Q0DHF6; A2Y5L9	Q0DHF6 [528-548]; A2Y5L9 [528-548]	0	2481.07756386	High	High	High	1.1e7	1.2e7	1.2e7	5.08230066299438	High	0	1.592E-07
High	[K].VVLFGVPGAFTPTCSNQHVPGFINQAEQLK.[A]	1xCarbamidomethyl [C14]	0.0002075	0	1	1	11	Q9FR35	Q9FR35 [38-67]	0	3255.66192865	High	High	High		4.6e6	2.7e7	4.15068578720093	High	0	2.017E-06
High	[K].ASSEWILNCIAHGGDIYGVTTGFGGTSHR.[R]	1xCarbamidomethyl [C9]	0.00216041	0	1	1	3	P14717	P14717 [80-108]	0	3063.43774241	High	Not Found	High			4.0e6	4.13508796691895	High	0	1.194E-05
High	[K].GILGYVEEDLVSTDFQGDSR.[S]	1xDeamidated [Q16]	1.71858E-05	0	1	1	23	Q6K5G8	Q6K5G8 [274-293]	0	2201.02444861	High	High	High	2.1e7		4.6e5	6.25317859649658	High	0	1.205E-08
High	[K].SGTTPLSPAIAFILEK.[V]		0.00178756	0	1	1	14	Q0JPA6	Q0JPA6 [109-124]	0	1644.92069918	High	High	High	1.2e7		1.7e7	3.50916051864624	High	0	4.516E-05
High	[K].VFSPEEVSAMILGK.[M]		0.00064038	0	1	1	12	Q6Z7B0	Q6Z7B0 [143-156]	0	1506.78724226	High	High	High	4.0e6	6.8e6	5.4e7	4.02423715591431	High	0	2.117E-06
High	[R].ELVADDEWLNTEFISTVQQR.[G]		4.29684E-05	0	1	1	8	Q7XDC8	Q7XDC8 [212-231]	0	2393.16194466	High	High	High			1.2e7	4.93415498733521	High	0	4.265E-07
High	[K].VIHDNFGIIEGLMTTVHAITATQK.[T]	1xDeamidated [Q/N]	1.29458E-06	0	1	1	19	A2YQT7	A2YQT7 [165-188]	0	2610.359599	High	High	High	2.1e7	4.5e6		5.82029438018799	High	0	1.48E-08
High	[K].VIHDNFGIIEGLMTTVHAITATQK.[T]		6.43974E-09	0	1	1	89	A2YQT7	A2YQT7 [165-188]	0	2609.375583	High	High	High	1.9e8	1.2e8	9.6e7	8.07591152191162	High	0	2.031E-12
High	[R].FAIYDFDFLTAEDVPK.[S]		0.000138327	0	1	1	5	Q84TB3	Q84TB3 [67-82]	0	1890.91600764	High	High	High		1.2e7		4.59167337417603	High	0	1.637E-06
High	[R].QELVNWVNAVGGPAMTFDFTTK.[G]	1xDeamidated [N/Q]	0.0013035	0	1	1	6	P27933	P27933 [251-272]	0	2426.16967308	High	Not Found	Not Found				4.43439626693726	High	0	5.843E-06
High	[R].QELVNWVNAVGGPAMTFDFTTK.[G]		2.06644E-05	0	1	1	25	P27933	P27933 [251-272]	0	2425.18565708	High	High	High	4.3e6	3.3e6	1.2e7	5.3961009979248	High	0	4.805E-07
High	[R].YDVEHLIPEGFQVVAHGDGYAIWEK.[I]	1xDeamidated [Q12]	0.000370336	0	1	1	71	P17654	P17654 [409-433]	0	2873.37808573	High	High	High	6.8e6	1.1e6	3.9e6	5.0758228302002	High	0	9.637E-07
High	[R].YDVEHLIPEGFQVVAHGDGYAIWEK.[I]		4.55312E-05	0	1	1	152	P17654	P17654 [409-433]	0	2872.39406973	High	High	High	5.2e6	1.3e6	3.2e6	4.79237413406372	High	0	5.961E-05
High	[K].FITHSVPFSEINTAFDLMLK.[G]		0.00219478	0	1	1	19	Q0ITW7	Q0ITW7 [348-367]	0	2310.18386625	High	High	High	2.8e6	4.1e6	5.4e6	4.48481941223145	High	0	4.282E-05
High	[K].YLDSLAGLWCTALGGSEPR.[L]	1xCarbamidomethyl [C10]	2.74621E-05	0	1	2	5	Q01K11	Q01K11 [102-120]	0	2066.00115124	High	High	High	1.1e7	5.7e6	2.8e7	5.16146087646484	High	0	2.359E-08
High	[K].LTLEVPSELVALSNMPIVNEK.[I]		0.00112486	0	1	1	8	Q6K4E7	Q6K4E7 [158-178]	0	2296.24686035	High	High	High			2.6e6	4.24208784103394	High	3.599E-05	0.0001482
High	[K].NAPEGTYDAVIVDSSDPIGPAQELFEKPFFQSVAR.[A]	1xDeamidated [Q/N]	1.67391E-05	0	1	1	14	Q9SMB1	Q9SMB1 [176-210]	0	3795.83882591	High	High	High	6.3e5	5.8e6	4.6e6	3.89052963256836	High	0	1.167E-08
High	[R].VLLQDFTGVPAVVDLAAMR.[D]		1.86967E-05	0	1	1	16	Q6YZX6	Q6YZX6 [87-105]	0	2015.09940846	High	High	High	1.1e7	3.4e7	6.7e6	5.30559587478638	High	0	1.729E-08
High	[R].LGANSLLDIVVFGR.[A]		0.0044644	0	1	1	4	Q6ZDY8	Q6ZDY8 [438-451]	0	1473.84238939	High	Not Found	High			6.1e6	3.76447319984436	High	0.0002017	0.001184
High	[R].YSVCSAVGVLPLSLQYGFPIVQK.[F]	1xDeamidated [Q]; 1xCarbamidomethyl [C4]	0.00816593	0	2	2	6	P42862; P42863	P42862 [275-297]; P42863 [275-297]	0	2526.33125939	High	High	Not Found				4.76647043228149	High	0	7.893E-05
High	[R].YSVCSAVGVLPLSLQYGFPIVQK.[F]	1xCarbamidomethyl [C4]	3.99577E-06	0	2	2	29	P42862; P42863	P42862 [275-297]; P42863 [275-297]	0	2525.34724339	High	High	High	8.9e7	6.9e6	2.7e7	4.90962648391724	High	0	1.503E-09
High	[K].VDLSDCGPMVLDVLLK.[I]	1xCarbamidomethyl [C6]	3.74698E-05	0	1	1	10	Q9S827	Q9S827 [72-87]	0	1773.9125193	High	High	High		8.8e6	1.4e7	4.91967010498047	High	3.599E-05	0.000149
High	[K].IFSSPEVASEEPWYGIEQEYTLLQK.[D]	1xDeamidated [Q]	6.90239E-05	0	1	1	10	P14656	P14656 [113-137]	0	2944.413862	High	High	High	1.4e7	1.5e6	4.8e7	5.87666463851929	High	0	4.855E-07
High	[R].TVPAAVPAIVFLSGGQSEEEATLNLNAMNK.[L]		1.60485E-05	0	1	1	396	P17784	P17784 [254-283]	0	3071.5717759	High	High	High		2.9e6	1.9e7	5.64448547363281	High	0	1.944E-06
High	[R].TVPAAVPAIVFLSGGQSEEEATLNLNAMNK.[L]	1xDeamidated [N/Q]	5.19386E-05	0	1	1	341	P17784	P17784 [254-283]	0	3072.5557919	High	High	High	4.3e5	3.1e6	1.1e6	4.95059537887573	High	0	5.246E-06
High	[K].NVLSLWFDGLK.[L]		0.00589787	0	1	1	10	Q0J8G4	Q0J8G4 [227-237]	0	1291.70449905	High	High	High	5.5e6		4.4e6	3.15299344062805	High	0	9.979E-05
High	[K].EGPETIAAFIAEPVMGAGGVIPPPK.[T]		0.00231336	0	1	4	4	Q01K11	Q01K11 [267-291]	0	2448.28430847	High	Not Found	High	9.3e6		3.5e6	4.07492828369141	High	0	3.282E-05
High	[R].GVTTVALPDLPYDYGALEPAISGEIMR.[L]		0.000151283	0	1	1	12	Q43008	Q43008 [27-53]	0	2848.44372199	High	High	High	3.9e7	4.9e6	8.8e7	4.46477651596069	High	0	2.024E-06
High	[K].TVLIMELINNVAK.[A]		0.0101237	0	1	1	4	Q01859	Q01859 [234-246]	0	1457.83961221	High	Not Found	High	3.4e6		6.4e6	3.12763714790344	High	0	0.0001069
High	[R].YALSYQEPIPVEQLVQSLCDTK.[Q]	1xCarbamidomethyl [C19]	2.09935E-05	0	1	2	15	P0C8Y9	P0C8Y9 [97-118]	0	2581.28543087	High	High	High	4.5e7	1.3e7	7.9e7	5.60920238494873	High	0	1.609E-08
High	[R].STFYTQDPVVGYTDYPFLEEIDEESR.[T]		8.26497E-06	0	1	1	15	Q84QK0	Q84QK0 [351-376]	0	3100.39458257	High	High	High	3.8e7	9.9e6	5.7e7	5.74455881118774	High	0	4.235E-09
High	[K].NAIELGLLETLQSAAVAGGGGK.[A]		5.65665E-06	0	1	1	6	Q6ZD89	Q6ZD89 [35-56]	0	2069.12370882	High	Not Found	High	8.9e6		5.6e6	5.20056390762329	High	0	4.004E-09
High	[R].NPFGQVPALQDGDLFLWESR.[A]		1.06421E-05	0	1	1	31	O82451	O82451 [50-69]	0	2289.12985682	High	High	High	1.2e8	5.6e6	3.8e7	6.06763505935669	High	0	3.304E-07
High	[R].NPDEIPWAEAGAEYVVESTGVFTDKEK.[A]		4.6357E-07	0	1	1	31	A2YQT7	A2YQT7 [83-109]	1	2981.40508774	High	High	High				5.96782732009888	High	0	4.068E-09
High	[R].NPDEIPWAEAGAEYVVESTGVFTDKEK.[A]	1xDeamidated [N1]	0.00470531	0	1	1	6	A2YQT7	A2YQT7 [83-109]	1	2982.38910374	High	High	High		9.2e6	6.8e6	4.10461664199829	High	0	3.627E-05
High	[K].YIPSNTFSYYDQVLDTAAMLGAVPER.[Y]	1xOxidation [M19]	0.000355058	0	1	1	8	Q2QLY5	Q2QLY5 [56-81]	0	2937.39750044	High	High	High		4.0e6	5.0e7	4.87649440765381	High	0	7.257E-05
High	[K].IFSSPEVASEEPWYGIEQEYTLLQK.[D]		1.01605E-06	0	1	1	33	P14656	P14656 [113-137]	0	2943.429846	High	High	High	1.4e8	6.6e6	1.1e7	6.77606296539307	High	0	8.271E-10
High	[R].STFYTQDPVVGYTDYPFLEEIDEESR.[T]	1xDeamidated [Q6]	0.000147351	0	1	1	7	Q84QK0	Q84QK0 [351-376]	0	3101.37859857	High	High	High	5.6e6	6.0e6	4.2e6	6.04931020736694	High	0	2.6E-07
High	[R].NPLQFDNSYFTELLSGDK.[E]		5.08559E-05	0	1	2	5	Q10N21	Q10N21 [182-199]	0	2087.99202597	High	High	High	3.3e7		3.1e7	5.01561737060547	High	0	3.446E-07
High	[R].YALSYQEPIPVEQLVQSLCDTK.[Q]	1xDeamidated [Q]; 1xCarbamidomethyl [C19]	0.000198939	0	1	2	21	P0C8Y9	P0C8Y9 [97-118]	0	2582.26944687	High	High	High		1.7e6		5.53194379806519	High	0	9.623E-05
High	[K].LPQAPGELPTLNDWENHLTTIFPEVR.[L]	1xDeamidated [N]	0.000188733	0	1	4	6	A2YL07	A2YL07 [336-361]	0	2988.51016244	High	High	High	2.3e6	4.7e6	3.3e7	4.66198301315308	High	0	3.684E-07
High	[R].DVTTTPAELLTFFR.[D]		0.00108988	0	1	1	15	Q6Z5N4	Q6Z5N4 [52-65]	0	1610.84244888	High	High	High	5.5e6	1.5e6	1.8e6	3.85462379455566	High	0	4.513E-06
High	[R].FFPYYAFNVLGGLDSEGK.[G]		0.000409307	0	1	1	4	O64464	O64464 [105-122]	0	2023.98000485	High	High	High	1.7e7	5.5e6		4.49494409561157	High	0	1.112E-06
High	[R].DQDLLVLPTDAALFEDPTFK.[V]		5.65665E-06	0	1	1	14	Q7XJ02	Q7XJ02 [299-318]	0	2248.13835577	High	High	High	9.2e6	2.2e7	5.5e7	5.78099966049194	High	0	1.291E-08
High	[K].YNAGLSHTTPDLTAALLLNNK.[G]		0.0021718	0	1	1	1	Q6L5I5	Q6L5I5 [164-184]	0	2227.1717216	High	Not Found	Not Found				3.39906215667725	High	0	1.204E-05
High	[K].GMLTGPVTILNWSFVR.[N]		0.000637017	0	2	2	12	Q2QLY5; Q2QLY4	Q2QLY5 [557-572]; Q2QLY4 [557-572]	0	1790.96218686	High	High	High	1.5e7	5.9e6	2.9e6	3.98950338363647	High	0	9.437E-05
High	[R].GGDLVSAFAELMGR.[Q]		0.00141059	0	1	1	11	Q6Z5N4	Q6Z5N4 [127-140]	0	1422.7045753	High	High	High		4.6e6	7.0e6	4.09527492523193	High	0	6.5E-06
High	[K].GVNPDEAVAYGAAVQGSILSGEGGDETK.[D]	1xDeamidated [N3]	0.00192423	0	1	1	1	Q6Z7B0	Q6Z7B0 [391-418]	0	2692.258424	Not Found	High	Not Found				4.29695606231689	High	0	1.017E-05
High	[K].GVNPDEAVAYGAAVQGSILSGEGGDETK.[D]		9.07682E-05	0	1	1	6	Q6Z7B0	Q6Z7B0 [391-418]	0	2691.274408	High	High	Not Found		5.0e6		5.76979351043701	High	0	1.297E-07
High	[R].NPLQFDNSYFTELLSGDKEGLLQLPSDK.[A]	1xDeamidated [Q/N]	0.000131231	0	1	2	9	Q10N21	Q10N21 [182-209]	1	3169.55756597	High	High	Not Found		2.4e6		4.87149667739868	High	0	2.198E-07
High	[R].NPLQFDNSYFTELLSGDKEGLLQLPSDK.[A]		1.91956E-05	0	1	2	9	Q10N21	Q10N21 [182-209]	1	3168.57354997	High	High	High	1.2e8		4.5e7	5.15086889266968	High	0	6.449E-08
High	[K].VMDVVLPFFESLK.[L]		0.0017229	0	1	1	10	Q7FAY6	Q7FAY6 [283-295]	0	1523.81781415	High	High	High	1.1e7	5.0e6	2.8e6	3.47101187705994	High	3.599E-05	0.000157
High	[K].DVNWPLGWPVGGFPGPQGPYYCAAGAEK.[A]	1xDeamidated [Q17]; 1xCarbamidomethyl [C22]	0.00101245	0	1	1	7	P14654	P14654 [138-165]	0	2991.3770402	High	High	High	2.6e6			3.88191294670105	High	0	4.07E-06
High	[K].DVNWPLGWPVGGFPGPQGPYYCAAGAEK.[A]	1xCarbamidomethyl [C22]	1.88159E-06	0	1	1	13	P14654	P14654 [138-165]	0	2990.3930242	High	High	High	5.8e7	2.5e6	1.8e7	5.58877038955688	High	0	5.144E-10
High	[R].ICGFLFEPIQGEAGVIIPPDGYLK.[A]	1xDeamidated [Q10]; 1xCarbamidomethyl [C2]	0.00285522	0	1	1	10	Q10G56	Q10G56 [225-248]	0	2634.35238871	High	High	High	6.7e6	3.4e6	4.4e6	4.52468347549438	High	9.387E-05	0.0004917
High	[R].ICGFLFEPIQGEAGVIIPPDGYLK.[A]	1xCarbamidomethyl [C2]	6.27812E-05	0	1	1	10	Q10G56	Q10G56 [225-248]	0	2633.36837271	High	High	High	1.5e7	4.4e6	5.1e6	4.77824020385742	High	0	7.665E-08
High	[K].YIPSNTFSYYDQVLDTTAMLGAVPER.[Y]	1xDeamidated [N/Q]	0.000769969	0	1	1	19	Q2QLY4	Q2QLY4 [56-81]	0	2952.3971661	High	High	High	1.5e7	5.5e6	4.1e6	4.05532932281494	High	3.599E-05	0.000261
High	[K].YIPSNTFSYYDQVLDTTAMLGAVPER.[Y]		5.08559E-05	0	1	1	14	Q2QLY4	Q2QLY4 [56-81]	0	2951.4131501	High	High	High	1.1e7	9.8e6	1.6e7	4.83744382858276	High	0	5.694E-08
High	[K].ALLPFFDSAYQGFASGSLDQDAQSVR.[M]		1.40405E-08	0	1	1	29	P37833	P37833 [211-236]	0	2790.33694875	High	High	High	4.2e6	1.2e7	2.2e8	7.23305892944336	High	0	4.71E-13
High	[K].ALLPFFDSAYQGFASGSLDQDAQSVR.[M]	1xDeamidated [Q]	1.17004E-05	0	1	1	8	P37833	P37833 [211-236]	0	2791.32096475	High	Not Found	High				6.16714763641357	High	0	6.956E-09
High	[K].SLLVWDLTNPVQNVGEGAGASEYGVPFR.[R]		0.00140318	0	1	1	4	P49027	P49027 [42-69]	0	2975.48976092	Not Found	High	High		2.5e6	2.9e7	3.81333422660828	High	0	6.475E-06
High	[K].SLLVWDLTNPVQNVGEGAGASEYGVPFR.[R]	1xDeamidated [Q/N]	0.00272318	0	1	1	4	P49027	P49027 [42-69]	0	2976.47377692	High	Not Found	Not Found	1.1e7			3.16871690750122	High	0	1.666E-05
High	[K].AGAPVDQTIATLAAHLEQGDCIIDGGNEWYENTER.[R]	1xCarbamidomethyl [C21]	2.35724E-05	0	1	1	17	Q9LI00	Q9LI00 [79-113]	0	3814.76132048	High	High	High	7.2e7	9.6e6	3.0e7	5.86397361755371	High	0	1.901E-08
High	[K].AGAPVDQTIATLAAHLEQGDCIIDGGNEWYENTER.[R]	1xDeamidated [N/Q]; 1xCarbamidomethyl [C21]	1.34174E-05	0	1	1	24	Q9LI00	Q9LI00 [79-113]	0	3815.74533648	High	High	High	9.7e6	2.5e6	6.6e6	6.7650933265686	High	0	8.45E-09
High	[K].LPQAPGELPTLNDWENHLTTIFPEVR.[L]		7.87371E-05	0	1	4	4	A2YL07	A2YL07 [336-361]	0	2987.52614644	High	High	High	4.0e6	1.2e7		4.58643388748169	High	0	1.673E-06
High	[K].AGAPVDQTIATLAAHLEQGDCIIDGGNEWYENTER.[R]	2xDeamidated [Q7; Q18]; 1xCarbamidomethyl [C21]	7.6288E-05	0	1	1	1	Q9LI00	Q9LI00 [79-113]	0	3816.72935248	Not Found	High	Not Found				5.59200000762939	High	0	1.015E-07
High	[K].GVSIDGVQLPFESGEIDFGEPGTNGQHSFYQLIHQGR.[V]	2xDeamidated [Q/N]	5.71031E-05	0	1	1	16	P42862	P42862 [365-401]	0	4017.88896432	High	High	High	1.5e7	1.2e7		4.41193246841431	High	0	6.708E-08
High	[R].VDHVDISGLPLLNTDLETADGGFPPAVEAFR.[D]		3.63438E-06	0	1	1	11	Q941Z0	Q941Z0 [45-75]	0	3265.63754718	Not Found	High	High		8.7e6	2.9e7	5.50300025939941	High	0	6.919E-08
High	[R].VDHVDISGLPLLNTDLETADGGFPPAVEAFR.[D]	1xDeamidated [N13]	0.000155319	0	1	1	5	Q941Z0	Q941Z0 [45-75]	0	3266.62156318	High	Not Found	High	1.1e7			5.32123422622681	High	0	1.065E-06
High	[R].YEAVGVDPSTTLLEFLR.[T]		9.31901E-05	0	1	2	12	Q852M2	Q852M2 [21-37]	0	1909.99056951	High	High	High	7.4e6	8.9e6	1.2e7	4.95948505401611	High	0	1.001E-05
High	[R].DPGELVFPFGPDYLENLNVNLDHPK.[L]		0.000156964	0	1	1	6	Q6ZJS7	Q6ZJS7 [159-183]	0	2839.39373536	High	High	High	1.0e7	7.2e6	1.5e7	4.45305633544922	High	0	3.112E-06
High	[R].DPGELVFPFGPDYLENLNVNLDHPK.[L]	1xDeamidated [N]	0.000123845	0	1	1	16	Q6ZJS7	Q6ZJS7 [159-183]	0	2840.37775136	High	High	High	3.4e6		9.9e5	5.04040336608887	High	0	2.02E-07
High	[R].AGKDLVSSLVSGLLTIGPR.[F]		0.00110142	0	1	1	10	Q93VT8	Q93VT8 [429-447]	1	1883.09603764	High	High	High			4.1e6	3.84559559822083	High	0	4.573E-06
High	[K].FLPIYLSQGILQHDPFEVLDQR.[G]		3.57352E-05	0	1	1	13	Q6AVA8	Q6AVA8 [861-882]	0	2628.38204861	High	High	High	1.2e7	1.1e7	2.6e6	4.51904821395874	High	0	3.442E-08
High	[K].ALGVDTVPVLVGPVSYLLLSKPAK.[G]		4.18517E-05	0	2	2	26	Q2QLY5; Q2QLY4	Q2QLY5 [146-169]; Q2QLY4 [146-169]	0	2436.44760905	High	High	High	1.5e8	1.9e8	7.7e7	4.8757061958313	High	0	5.033E-08
High	[K].IFSHPDVVAEVPWYGIEQEYTLLQK.[D]		6.08949E-06	0	1	1	6	P14654	P14654 [113-137]	0	2961.50328578	High	Not Found	High			7.1e6	5.98862552642822	High	0	2.741E-09
High	[K].VAILGASGGIGQPLALLMK.[M]		6.31817E-06	0	1	1	16	Q42972	Q42972 [47-65]	0	1809.06665188	High	High	High	3.5e6		2.1e6	5.25670862197876	High	0	3.014E-08
High	[K].SGTLFDNFLITDDPELAK.[T]		9.18304E-06	0	1	1	11	Q9SLY8	Q9SLY8 [334-351]	0	1995.99096337	High	High	High	7.4e7		1.0e8	5.99206209182739	High	0	3.053E-08
High	[R].SIAFNYIGVDGQEYAIGPWGGGEGTSTEIK.[L]	1xDeamidated [N/Q]	0.000161152	0	1	2	68	Q0JMY8	Q0JMY8 [39-68]	0	3117.46875101	High	High	High	1.6e7	2.7e6	3.7e6	4.00442266464233	High	0	2.943E-07
High	[R].SIAFNYIGVDGQEYAIGPWGGGEGTSTEIK.[L]		7.31406E-05	0	1	2	39	Q0JMY8	Q0JMY8 [39-68]	0	3116.48473501	High	High	High	4.0e7	4.5e6	5.8e6	5.2114143371582	High	0	1.804E-06
High	[K].EVILPSFDMEGVWR.[G]		0.00191413	0	1	1	7	Q7G764	Q7G764 [135-148]	0	1677.83050401	High	High	High	2.4e7	4.6e6	3.0e7	3.44902324676514	High	0	1.258E-05
High	[K].LNLPVLPTTTIGSFPQTVELR.[R]		4.70441E-06	0	2	2	19	Q2QLY5; Q2QLY4	Q2QLY5 [428-448]; Q2QLY4 [428-448]	0	2296.29110845	High	High	High	1.8e8	1.4e8	2.1e8	5.04348564147949	High	0	1.132E-07
High	[K].EVGLPSGVLNIVTGLGSEAGAPLSSHPGVDK.[V]	1xDeamidated [N10]	0.00151846	0	1	1	2	B3VMC0	B3VMC0 [203-233]	0	2958.54185642	High	Not Found	High				2.44856405258179	High	0	7.253E-06
High	[K].EVGLPSGVLNIVTGLGSEAGAPLSSHPGVDK.[V]		5.26029E-07	0	1	1	5	B3VMC0	B3VMC0 [203-233]	0	2957.55784042	High	Not Found	High	7.9e7		1.1e8	5.42192316055298	High	0	8.338E-11
High	[K].FNIVSPGADMSIYFPYTEK.[A]	1xDeamidated [N2]	0.00176884	0	1	1	2	Q10LP5	Q10LP5 [519-537]	0	2180.02563474	Not Found	Not Found	High			8.3e6	3.73925828933716	High	0	9.018E-06
High	[K].QAFDEAISELDTLSEESYK.[D]		1.36459E-06	0	2	2	15	Q7XTE8; Q6EUP4	Q7XTE8 [204-222]; Q6EUP4 [204-222]	0	2174.99756472	High	High	High	1.1e8	1.5e7	1.0e8	6.81608772277832	High	0	3.237E-10
High	[R].GLLNAVDLSNEALSPASAYDICIK.[L]	1xDeamidated [N]; 1xCarbamidomethyl [C22]	0.000175319	0	1	1	6	Q10G56	Q10G56 [379-402]	0	2535.26469584	High	High	Not Found				5.64567089080811	High	0	3.321E-07
High	[R].GLLNAVDLSNEALSPASAYDICIK.[L]	1xCarbamidomethyl [C22]	2.01274E-05	0	1	1	5	Q10G56	Q10G56 [379-402]	0	2534.28067984	High	High	High		1.5e7	6.1e6	5.13769721984863	High	0	2.306E-06
High	[K].MTAEIGEQVQIVGDDLLVTNPTR.[V]	2xDeamidated [Q8; N20]	0.00795458	0	1	1	1	Q42971	Q42971 [316-338]	0	2501.2439605	High	Not Found	Not Found				4.15230369567871	High	0	7.616E-05
High	[K].MTAEIGEQVQIVGDDLLVTNPTR.[V]	1xDeamidated [Q/N]	2.03405E-05	0	1	1	545	Q42971	Q42971 [316-338]	0	2500.2599445	High	High	High	7.5e6	5.9e6	6.8e6	6.47220230102539	High	0	5.027E-08
High	[K].MTAEIGEQVQIVGDDLLVTNPTR.[V]		3.39388E-06	0	1	1	1129	Q42971	Q42971 [316-338]	0	2499.2759285	High	High	High	1.5e7	8.1e6	1.4e7	6.097336769104	High	0	1.08E-07
High	[R].QELVNWAQAVGGPASAFDFTTK.[G]		8.56593E-05	0	1	2	2	P27937	P27937 [252-273]	0	2337.15098614	Not Found	Not Found	High			3.7e6	5.29344987869263	High	0	1.199E-07
High	[K].DLVVDMTNFYNQYK.[S]		0.000711497	0	1	1	10	Q9S827	Q9S827 [146-159]	0	1749.81524781	High	High	High	1.7e7	1.9e7	8.6e6	4.71136617660522	High	0	7.201E-06
High	[R].ELVADDEWLNTEFISTVQQR.[G]	1xDeamidated [N/Q]	0.000115042	0	1	1	9	Q7XDC8	Q7XDC8 [212-231]	0	2394.14596066	High	High	Not Found	1.2e7	9.3e6		5.50234651565552	High	0	1.182E-06
High	[KR].LITELIGSPDDSSLGFLR.[S]		0.00146353	0	1	2	6	Q5J4W4	Q5J4W4 [273-290]	0	1933.02768326	High	High	High	1.4e7		6.9e6	4.06961011886597	High	0	5.223E-05
High	[R].YAIICQENGLVPIVEPEILVDGPHDIDR.[C]	1xCarbamidomethyl [C5]	4.56303E-07	0	1	1	10	P17784	P17784 [169-196]	0	3174.61397536	High	High	High		1.1e7	1.3e7	5.92740058898926	High	0	6.774E-11
High	[R].YAIICQENGLVPIVEPEILVDGPHDIDR.[C]	1xDeamidated [Q/N]; 1xCarbamidomethyl [C5]	6.0961E-07	0	1	1	19	P17784	P17784 [169-196]	0	3175.59799136	High	High	High	8.0e8	1.5e7	1.9e8	6.54324007034302	High	0	4.934E-10
High	[R].YAIICQENGLVPIVEPEILVDGPHDIDR.[C]	2xDeamidated [Q6; N8]; 1xCarbamidomethyl [C5]	4.93277E-06	0	1	1	6	P17784	P17784 [169-196]	0	3176.58200736	High	High	Not Found				6.81903028488159	High	0	3.015E-09
High	[R].DNLTLWTSDISEDAAEEIK.[E]		0.000139792	0	1	1	6	Q6EUP4	Q6EUP4 [233-251]	0	2150.01354915	High	High	High	6.1e6	4.5e6	5.4e6	4.61704683303833	High	0	1.538E-06
High	[R].STFYIQDPVVGYTDYPFLDEK.[D]	1xDeamidated [Q6]	0.0017229	0	1	1	5	Q69TH8	Q69TH8 [352-372]	0	2498.16496478	High	High	High			8.4e6	4.97343635559082	High	0	1.96E-05
High	[R].EIFLSQPNLLELEAPIK.[I]		0.00181601	0	1	1	4	P48489	P48489 [55-71]	0	1954.08955527	High	Not Found	High	1.1e7		3.9e6	3.58683347702026	High	0	9.322E-06
High	[K].WTVQQAAELSVAAPTIEASLDSR.[F]	1xDeamidated [Q]	0.00100713	0	1	1	36	Q9LI00	Q9LI00 [269-291]	0	2444.23035896	High	High	High	7.5e5		1.3e6	4.104896068573	High	0	4.022E-06
High	[R].SGTLIDAIGIYVHP.[-]		0.000267176	0	1	2	241	Q0JMY8	Q0JMY8 [132-145]	0	1455.78420581	High	High	High	5.8e6	1.6e7	2.4e6	4.4884819984436	High	0	1.215E-05
High	[K].VIATGLPASPGAAVGQIVFTAEDAEAWHAQGK.[D]		1.97078E-05	0	1	1	6	Q6AVA8	Q6AVA8 [465-496]	0	3162.62183763	High	High	High	2.1e7			4.8580493927002	High	0	4.784E-08
High	[R].VASDSTTVLADAVVVATGAVAR.[R]		1.87954E-05	0	1	1	9	Q6ZFU6	Q6ZFU6 [106-127]	0	2073.11862342	High	High	High	2.6e7	5.5e6	7.6e6	4.78791761398315	High	0	5.73E-07
High	[K].MDATANDVPSEFDVQGYPTLYFVTPSGK.[M]		0.000774033	0	1	1	3	Q53LQ0	Q53LQ0 [442-469]	0	3049.41354396	Not Found	Not Found	High			5.9e6	4.3722357749939	High	0	2.77E-06
High	[K].MDATANDVPSEFDVQGYPTLYFVTPSGK.[M]	1xDeamidated [Q/N]	0.000376233	0	1	1	18	Q53LQ0	Q53LQ0 [442-469]	0	3050.39755996	High	High	Not Found	1.7e7	2.0e7		4.92731904983521	High	0	2.935E-06
High	[K].WTVQQAAELSVAAPTIEASLDSR.[F]		0.00011565	0	1	1	42	Q9LI00	Q9LI00 [269-291]	0	2443.24634296	High	High	High	1.9e6	7.2e5	9.0e5	4.49965715408325	High	0	1.832E-07
High	[K].IFSHPDVVAEVPWYGIEQEYTLLQK.[D]	1xDeamidated [Q]	3.55475E-05	0	1	1	7	P14654	P14654 [113-137]	0	2962.48730178	High	Not Found	High	9.5e6			5.58213138580322	High	0	3.399E-08
High	[K].GILGYVEEDLVSTDFQGDNR.[S]		8.75792E-06	0	1	1	41	Q7FAH2	Q7FAH2 [274-293]	0	2227.05133164	High	High	High	1.4e8	1.6e7	9.6e6	6.63317346572876	High	0	1.01E-08
High	[K].MILVGLPEKPLQIPTFALVGGGK.[I]		0.000213036	0	1	1	11	Q0JA75	Q0JA75 [293-315]	0	2378.38798577	High	High	High	1.9e7	4.7e6	1.1e7	4.81657028198242	High	0	4.388E-07
High	[K].IAAVPSSVVVLTPETFDSVVLDETK.[D]		5.47472E-05	0	1	1	9	Q75M08	Q75M08 [143-167]	0	2616.40184045	High	High	High	1.8e7	1.9e6	1.7e6	4.70091772079468	High	0	6.305E-08
High	[K].AIELDGESDGSELQSALAEWTGQR.[T]		0.00509119	0	1	1	6	P55142	P55142 [42-65]	0	2562.19542947	High	High	High			4.5e6	3.6440064907074	High	0	4.053E-05
High	[K].GIIGYVEEDLVSTDFVGDSR.[S]		2.1351E-06	0	1	1	242	A2YQT7	A2YQT7 [274-293]	0	2171.05026904	High	High	High	2.4e8	5.9e7	6.5e7	6.00577068328857	High	0	2.86E-07
High	[R].DILSNFDTLLPK.[F]		0.00770813	0	1	1	12	Q0JKD0	Q0JKD0 [1590-1601]	0	1375.74675769	High	High	High	2.5e7	4.1e6	1.3e7	3.58777546882629	High	0.0006545	0.006801
High	[R].EGNFDLVGNNMPVFFIR.[D]		0.00124975	0	1	2	5	A2YH64	A2YH64 [130-146]	0	1968.96364332	High	High	High	1.2e7	4.7e6	4.9e6	4.46148777008057	High	0	8.284E-05
High	[K].ANLEYAVEAAADFLNK.[A]	1xDeamidated [N2]	1.20126E-05	0	2	2	1	Q0DHF6; A2Y5L9	Q0DHF6 [235-250]; A2Y5L9 [235-250]	0	1739.8486568	Not Found	Not Found	High			1.3e7	5.51377296447754	High	0	7.254E-09
High	[K].ANLEYAVEAAADFLNK.[A]		9.79276E-07	0	2	2	56	Q0DHF6; A2Y5L9	Q0DHF6 [235-250]; A2Y5L9 [235-250]	0	1738.8646408	High	High	High	2.2e7	1.0e8	3.1e7	6.4064416885376	High	0	1.097E-08
High	[R].STFYIQDPVVGYTDYPFLDEKDEGAATYA.[-]		0.00315533	0	1	1	3	Q69TH8	Q69TH8 [352-380]	1	3275.49429656	Not Found	High	High			1.1e7	3.64575958251953	High	3.599E-05	0.0001406
High	[K].DVVPFNFLTPLR.[I]		0.00950674	0	1	1	9	Q0JMH0	Q0JMH0 [378-389]	0	1417.78381195	High	High	High	2.1e6		2.4e7	2.75857949256897	High	6.685E-05	0.0002916
High	[R].SLLTEECDVLIPAALGGVINK.[D]	1xCarbamidomethyl [C7]	7.47797E-06	0	1	1	9	A2XMV1	A2XMV1 [276-296]	0	2212.18934582	High	High	High	8.3e7	2.7e7	3.1e7	4.90617370605469	High	0	1.707E-08
High	[R].NPEEIPWAAAGAEYVVESTGVFTDKDK.[A]	1xDeamidated [N1]	1.86967E-05	0	1	1	94	Q6K5G8	Q6K5G8 [83-109]	1	2924.38362448	High	High	High	7.4e6	6.7e6		5.09611368179321	High	0	1.361E-08
High	[R].NPEEIPWAAAGAEYVVESTGVFTDKDK.[A]		5.32754E-09	0	1	1	420	Q6K5G8	Q6K5G8 [83-109]	1	2923.39960848	High	High	High	1.2e7	7.0e6	1.6e7	6.87818717956543	High	0	1.185E-13
High	[K].VFTDCFNCLPVAALIDDK.[I]	1xDeamidated [N7]; 2xCarbamidomethyl [C5; C8]	0.00021872	0	1	1	2	P48489	P48489 [162-179]	0	2098.98239037	Not Found	High	Not Found				4.74527454376221	High	0	4.562E-07
High	[K].VFTDCFNCLPVAALIDDK.[I]	2xCarbamidomethyl [C5; C8]	0.00183522	0	1	1	4	P48489	P48489 [162-179]	0	2097.99837437	High	Not Found	High			3.4e6	3.90035557746887	High	0	9.489E-06
High	[K].NAVGLVRPVSVAFQVINGFR.[M]	1xDeamidated [N/Q]	0.0105569	0	1	1	4	P25778	P25778 [269-288]	0	2144.1974834	Not Found	High	Not Found				3.54051518440247	High	3.599E-05	0.0001635
High	[K].NAVGLVRPVSVAFQVINGFR.[M]		0.000205325	0	1	1	14	P25778	P25778 [269-288]	0	2143.2134674	High	High	High	5.2e6	3.4e6	2.5e6	4.38432836532593	High	0	4.289E-06
High	[K].ELAAKPDVDGFLVGGASLKPEFIDIINSATVK.[S]	1xDeamidated [N27]	1.75517E-05	0	1	1	29	P48494	P48494 [220-251]	0	3315.77225015	High	High	High	1.3e7	8.0e6	1.1e7	5.3476767539978	High	0	4.202E-07
High	[R].NPEEIPWGETGAEFVVESTGVFTDKDK.[A]		1.52252E-05	0	1	1	132	Q7FAH2	Q7FAH2 [83-109]	1	2981.40508774	High	High	High	1.4e7	8.1e6	4.8e7	5.06199169158936	High	9.387E-05	0.0004747
High	[R].NPEEIPWGETGAEFVVESTGVFTDKDK.[A]	1xDeamidated [N1]	0.00514497	0	1	1	25	Q7FAH2	Q7FAH2 [83-109]	1	2982.38910374	High	High	High			9.6e6	4.0025577545166	High	0	4.123E-05
High	[K].SFVSEYPIVSIEDPFDQDDWEHYAK.[M]		1.8307E-05	0	1	1	31	Q42971	Q42971 [291-315]	0	3016.35232393	High	High	High	5.8e7		2.8e8	4.57750463485718	High	0	1.027E-05
High	[K].SFVSEYPIVSIEDPFDQDDWEHYAK.[M]	1xDeamidated [Q17]	0.00345046	0	1	1	4	Q42971	Q42971 [291-315]	0	3017.33633993	High	High	High	3.1e6	1.2e6		3.08465528488159	High	0	8.555E-05
High	[K].IYIDATEPSFAVAEIWTSMANGGDGKPNYDQNAHR.[Q]		1.02031E-05	0	1	1	3	P17654	P17654 [221-255]	0	3838.77657637	Not Found	Not Found	High			7.5e6	5.13124799728394	High	0	2.753E-07
High	[K].IYIDATEPSFAVAEIWTSMANGGDGKPNYDQNAHR.[Q]	1xDeamidated [Q/N]	1.47676E-06	0	1	1	64	P17654	P17654 [221-255]	0	3839.76059237	High	High	High		1.8e7	3.3e7	6.03453254699707	High	0	1.603E-08
High	[K].QAFDDAIAELDTLGEESYK.[D]		0.00197554	0	1	1	4	Q06967	Q06967 [203-221]	0	2114.9764354	High	Not Found	High			1.3e7	4.42412233352661	High	0	3.307E-05
High	[K].IYIDATEPSFAVAEIWTSMANGGDGKPNYDQNAHR.[Q]	2xDeamidated [N/Q]	2.21769E-07	0	1	1	17	P17654	P17654 [221-255]	0	3840.74460837	High	High	High	1.6e7			6.51599407196045	High	0	6.093E-11
High	[K].FALLDTIKEEVPADMWSPAMK.[S]		9.42807E-06	0	1	1	16	O04986	O04986 [124-144]	1	2392.19271633	High	High	High	1.6e6	1.4e7	1.4e7	5.67394161224365	High	0	5.105E-09
High	[K].DVTELIGNTPLVYLNR.[V]		7.95709E-05	0	1	1	17	Q9XEA6	Q9XEA6 [8-23]	0	1816.98033922	High	High	High	1.2e8	1.6e7	1.7e7	4.95480680465698	High	0	1.078E-07
High	[K].IPAGLAPEQAAPLLCAGLTVYSPLK.[H]	1xCarbamidomethyl [C15]	4.60133E-05	0	1	1	8	Q6ZHS4	Q6ZHS4 [149-173]	0	2550.4000072	High	High	High	6.9e6		4.0e6	5.96738958358765	High	0	2.248E-07
High	[K].LFQDKESLYPLLNFLK.[A]		0.00257006	0	1	1	13	P30298	P30298 [165-180]	1	1968.08407601	High	High	High	2.1e6		1.1e7	3.63184452056885	High	0	3.481E-05
High	[R].FSYGEPMTVESTTQAICDLALR.[F]	1xCarbamidomethyl [C17]	0.000224556	0	1	1	5	Q9LSU1	Q9LSU1 [101-122]	0	2489.16868661	High	High	High		4.6e6	5.4e6	4.59180212020874	High	0	5.536E-06
High	[K].ELAAKPDVDGFLVGGASLKPEFIDIINSATVK.[S]		4.63067E-06	0	1	1	44	P48494	P48494 [220-251]	0	3314.78823415	High	High	High	1.9e7	1.3e8	2.6e8	5.92929887771606	High	0	2.99E-08
High	[K].IYIDATEPSFAVAEIWTSMANGGDGKPNYDQNAHR.[Q]	3xDeamidated [N21; N28; N32]	8.2559E-05	0	1	1	2	P17654	P17654 [221-255]	0	3841.72862437	High	Not Found	Not Found				4.67525148391724	High	0	1.136E-07
High	[K].LIFGADSPAIQENR.[V]		0.000173482	0	1	1	15	P37833	P37833 [87-100]	0	1530.79108204	High	High	High	7.5e8		6.8e8	4.66032123565674	High	0	4.372E-07
High	[R].ETPSVAGIINPGSDGFQK.[L]		2.24812E-05	0	1	1	12	Q93VT8	Q93VT8 [36-53]	0	1816.90756818	High	High	High	1.0e8	4.7e7	2.1e7	4.89862155914307	High	0	1.62E-07
High	[R].GDGGGGSGGSSPFYVDSDGLQR.[Q]		0.000146577	0	1	1	2	Q2QMN7	Q2QMN7 [57-78]	0	2071.89516541	High	Not Found	Not Found	1.7e7			4.29038047790527	High	0	2.577E-07
High	[K].ANADTPADALTAR.[N]	1xDeamidated [N2]	0.0041259	0	1	1	6	Q75KR1	Q75KR1 [552-564]	0	1287.61753484	High	High	High	1.6e7			3.72014951705933	High	0	3.015E-05
High	[K].ANADTPADALTAR.[N]		0.00242554	0	1	1	7	Q75KR1	Q75KR1 [552-564]	0	1286.63351884	High	High	High	8.7e8			3.61072850227356	High	0	0.0001233
High	[K].AIGSGSEGADSSLQEQYNK.[E]		2.76672E-07	0	1	1	10	Q9LSU1	Q9LSU1 [167-185]	0	1940.88320378	High	High	High	1.5e8	4.5e7		5.51638507843018	High	0	4.851E-09
High	[R].AAGGASGGEELTVEER.[N]		0.000154503	0	1	1	13	Q2R2W2	Q2R2W2 [37-52]	0	1532.71870486	High	High	High	1.8e4	1.8e5	1.5e5	3.99680662155151	High	0	1.289E-05
High	[K].SGVADMVNTGGR.[Q]		0.00259725	0	1	1	6	Q6K669	Q6K669 [532-543]	0	1163.54734647	High	High	High	1.1e8	3.7e7		4.34028673171997	High	0	1.559E-05
High	[K].TFTTAETMLNAR.[T]		0.00458327	0	2	2	8	P42862; P42863	P42862 [214-225]; P42863 [214-225]	0	1355.66237615	High	High	High	2.6e7	4.8e7	1.1e8	3.92764186859131	High	0	8.384E-05
High	[R].ATDALLTAAR.[H]		0.00638117	0	1	2	4	P0C5D0	P0C5D0 [159-168]	0	1002.55783488	High	High	High	5.6e8	1.8e8		3.71367883682251	High	0	6.508E-05
High	[R].ASHQVYQPNGAAPISSTDKPISAR.[W]	1xDeamidated [N/Q]	0.0014406	0	1	1	5	Q6Z965	Q6Z965 [117-140]	0	2496.24774036	Not Found	Not Found	High				3.70661091804504	High	0	0.0001113
High	[K].YYCTVIDAPGHR.[D]	1xCarbamidomethyl [C3]	0.000459582	0	1	1	17	O64937	O64937 [85-96]	0	1451.67360986	High	High	High	1.2e9			3.99347138404846	High	0	5.872E-05
High	[K].TAVANIPYGGAK.[G]		0.00350533	0	1	1	4	A2XMV1	A2XMV1 [91-102]	0	1161.62624875	High	High	High	5.0e8	2.2e8		3.48225593566895	High	3.599E-05	0.0001414
High	[K].GLHNDTDLTATDLK.[E]		0.00087829	0	1	1	6	Q6AVA8	Q6AVA8 [239-252]	0	1513.74927675	High	High	High	3.7e7	5.3e6		4.05854797363281	High	0	3.323E-06
High	[K].GVVPDTHPLSATAAR.[S]		0.00300944	0	1	1	6	Q0JMH0	Q0JMH0 [260-274]	0	1491.79141641	High	High	High	5.3e7	2.8e7		3.00170922279358	High	0.0005671	0.00557
High	[K].LTVSPAATQEHLGGGEER.[A]		8.04134E-05	0	1	2	5	A3AHG5	A3AHG5 [274-291]	0	1851.91952981	High	High	High	6.6e7	3.4e7		4.49707651138306	High	0	2.037E-07
High	[K].EVSHEWNVMNK.[Q]		0.00151049	0	1	2	4	Q07078	Q07078 [255-265]	0	1372.6314104	High	Not Found	High				4.06296968460083	High	0	8.992E-06
High	[K].IVTSANNTYEAGVPNGK.[E]	2xDeamidated [N7; N15]	1.70057E-05	0	1	2	11	Q0JMY8	Q0JMY8 [97-113]	0	1736.8337354	High	High	High	6.4e8			5.34024429321289	High	0	1.017E-07
High	[K].IVTSANNTYEAGVPNGK.[E]	1xDeamidated [N]	2.74621E-05	0	1	2	43	Q0JMY8	Q0JMY8 [97-113]	0	1735.8497194	High	High	High	8.9e9	1.9e9	1.4e7	5.89725255966187	High	0	5.954E-08
High	[K].IVTSANNTYEAGVPNGK.[E]		5.19952E-06	0	1	2	15	Q0JMY8	Q0JMY8 [97-113]	0	1734.8657034	High	High	High	6.4e6			5.38742923736572	High	0	1.458E-07
High	[K].VACIGAWHPAR.[V]	1xCarbamidomethyl [C3]	0.00701347	0	1	1	8	P35684	P35684 [252-262]	0	1237.62587196	High	High	High	3.9e7	8.7e6		3.41491746902466	High	0	6.401E-05
High	[R].AIVQAVTHYSDPK.[I]		0.00120453	0	1	2	10	Q69LA6	Q69LA6 [275-287]	0	1428.74815466	High	High	High	1.9e8			3.43677139282227	High	0	2.08E-05
High	[K].SAEAVELVTK.[E]		0.00676048	0	1	1	7	Q948T6	Q948T6 [238-247]	0	1046.5728162	High	High	High	4.5e8			3.74473118782043	High	6.685E-05	0.0002889
High	[K].IVVVDHELPNQGSQQR.[R]		0.000262988	0	1	1	6	Q43007	Q43007 [338-353]	0	1818.94568504	High	Not Found	High	1.0e7			3.74060010910034	High	0	7.587E-05
High	[R].EQAVWALGNVAGDSPK.[C]		3.5175E-05	0	1	2	6	Q71VM4	Q71VM4 [176-191]	0	1641.82311039	High	High	High		1.4e7		4.75595092773438	High	0	3.639E-07
High	[K].TGEVVGANATK.[L]		0.00641476	0	1	1	4	Q655X0	Q655X0 [152-162]	0	1046.54766408	High	High	Not Found	1.8e7	1.4e7		3.37319397926331	High	0	6.127E-05
High	[K].YLESVDVDDSKDVK.[S]		0.00399779	0	1	2	2	B8AEC1	B8AEC1 [108-121]	1	1611.77482273	Not Found	Not Found	High				3.29887366294861	High	0.0003161	0.002354
High	[R].MPLEESYWESMK.[S]		0.00683182	0	1	1	5	Q6K669	Q6K669 [520-531]	0	1529.66507823	High	High	High	1.3e7	1.2e7		3.46295475959778	High	0	6.135E-05
High	[K].LLESHLVPSSTAPESK.[V]		0.00048699	0	1	1	10	Q7XTE8	Q7XTE8 [110-125]	0	1694.89594092	High	High	High		5.2e7		4.43814134597778	High	0	7.201E-06
High	[K].CLLDDEAVTVGGTCHSHATK.[D]	2xCarbamidomethyl [C1; C14]	0.00178756	0	1	2	6	A2YH64	A2YH64 [234-253]	0	2170.98557774	High	High	High				3.11699271202087	High	0	9.148E-06
High	[R].EGGEITTAPEEQIR.[E]		0.00014428	0	1	2	6	B8AL97	B8AL97 [223-236]	0	1529.74419135	High	High	High	9.9e7	1.0e8		4.5867600440979	High	0	2.509E-07
High	[K].GHHYIVTDDKEGLNSELEK.[H]		2.97196E-05	0	1	1	22	Q9SXP2	Q9SXP2 [65-83]	1	2184.05675141	High	High	High	1.1e7	2.0e7		5.13422012329102	High	0	1.587E-05
High	[K].KVLTMNPTGDLSSAR.[F]		0.0055961	0	1	1	2	P14717	P14717 [533-547]	1	1589.83156661	Not Found	Not Found	High				3.64843344688416	High	0	9.673E-05
High	[K].SAQDIALADLPTTHPIR.[L]		7.66909E-05	0	1	1	12	Q06967	Q06967 [160-176]	0	1818.97083716	High	High	High	3.8e8	4.4e8	4.3e8	4.26394844055176	High	0	1.036E-06
High	[K].RFASINVENVEENRR.[S]		0.00439455	0	2	2	6	P17784; Q5N725	P17784 [39-53]; Q5N725 [39-53]	2	1832.93618298	High	High	High	2.6e7	1.6e7		4.11886978149414	High	3.599E-05	0.0001981
High	[R].INVYYNEASGGR.[YF]		0.00329094	0	2	3	6	Q40665; P46265	Q40665 [47-58]; P46265 [47-58]	0	1342.63860424	High	High	High	4.3e7	2.1e7		3.69037747383118	High	0	2.181E-05
High	[R].VVLDCATADPDGR.[K]	1xCarbamidomethyl [C5]	0.000457169	0	1	3	6	Q2QNG7	Q2QNG7 [319-331]	0	1388.64745463	High	High	High	8.8e7	2.4e7		4.67557621002197	High	0	1.309E-06
High	[R].QITPDDSGIVYSKPR.[R]		0.000532596	0	1	1	11	Q69TH8	Q69TH8 [137-151]	0	1675.86497517	High	High	High	2.2e8	9.0e7		4.1274733543396	High	0	3.374E-06
High	[K].AEYDESGPGIVHMK.[C]		0.00911638	0	1	1	2	P0C542	P0C542 [361-374]	0	1532.70496916	Not Found	Not Found	High				3.20108389854431	High	0	9.271E-05
High	[K].LYRPGSVGFVSK.[S]		0.00391459	0	1	1	5	Q93VT8	Q93VT8 [164-175]	0	1309.72629711	High	High	High	6.9e7	2.9e7		3.30033540725708	High	0	2.787E-05
High	[R].EILHIQGGQCGNQIGAK.[F]	1xCarbamidomethyl [C10]	0.000159463	0	3	6	2	P45960; Q40665; P46265	P45960 [3-19]; Q40665 [3-19]; P46265 [3-19]	0	1822.92284145	Not Found	Not Found	High				3.89776229858398	High	0	2.893E-07
High	[K].VLTMNPTGDLSSAR.[F]	1xOxidation [M4]	0.000650576	0	1	1	4	P14717	P14717 [534-547]	0	1477.73151865	Not Found	High	High		1.8e7		4.1720495223999	High	0	1.1E-05
High	[K].VLTMNPTGDLSSAR.[F]		0.000150488	0	1	1	5	P14717	P14717 [534-547]	0	1461.73660365	High	High	High	3.7e8		4.5e8	4.36735153198242	High	0	1.844E-06
High	[K].AAAVGANSQAAQSMLK.[Q]		1.4143E-05	0	1	2	8	P0C8Y9	P0C8Y9 [161-176]	0	1517.77405177	High	High	High	1.4e8	1.5e6		5.37275981903076	High	0	9.141E-09
High	[K].GALDGGLDIPHSDKR.[F]		0.000366456	0	1	3	11	Q8L4L4	Q8L4L4 [165-179]	1	1550.79214464	High	High	High	1.7e8	1.2e8		4.63875865936279	High	0	9.554E-07
High	[K].LGNYTEAVADANK.[A]		0.00188415	0	1	1	4	Q0JL44	Q0JL44 [53-65]	0	1365.66448459	High	High	Not Found	3.7e7	2.0e7		4.1219310760498	High	0	1.558E-05
High	[K].APGGAPANVACAISK.[L]	1xCarbamidomethyl [C11]	5.95604E-05	0	1	1	4	Q0J8G4	Q0J8G4 [47-61]	0	1383.70490998	High	Not Found	High	2.0e8			3.99733448028564	High	0	1.055E-07
High	[K].YSGDSDLQLER.[I]		0.0106681	0	2	2	4	Q40665; P46265	Q40665 [36-46]; P46265 [36-46]	0	1282.59098532	High	Not Found	High	5.1e7			3.35506534576416	High	0	0.0001151
High	[K].AVAHQPVSVAIEAGGR.[E]		0.000429173	0	1	1	18	P25777	P25777 [267-282]	0	1561.84451459	High	High	High	1.4e7	7.5e6		4.51208162307739	High	0	2.112E-06
High	[K].TKDGKPFVDVLK.[E]		0.00631452	0	2	3	23	P17784; Q5N725	P17784 [83-94]; Q5N725 [83-94]	1	1346.76782752	High	High	High	4.6e8			3.77707481384277	High	3.599E-05	0.000214
High	[K].AVGLAAHDDSGHLTPIR.[I]		1.11001E-05	0	1	1	10	Q0JA75	Q0JA75 [23-39]	0	1729.89800663	High	High	High	8.5e7	3.9e6		5.10205793380737	High	0	1.57E-08
High	[R].IIYGGSVTGANCK.[E]	1xCarbamidomethyl [C12]	0.000345831	0	1	1	14	P48494	P48494 [207-219]	0	1339.66746186	High	High	High	2.0e9			4.76258373260498	High	0	9.775E-07
High	[K].LPDAGPSAPADHLR.[K]		0.00120453	0	1	1	8	Q7XJ02	Q7XJ02 [214-227]	0	1416.72300254	High	High	High	1.9e8	1.2e8	1.1e7	4.11443948745728	High	0	5.216E-06
High	[K].IAVDMVNEGLVER.[R]		0.00232556	0	1	1	7	Q6AVA8	Q6AVA8 [423-435]	0	1444.74644008	High	High	High	7.0e6	4.5e6	2.8e7	3.77385473251343	High	3.599E-05	0.0002306
High	[K].VDGGYVINGNK.[M]	1xDeamidated [N]	0.00631452	0	1	1	9	Q75IM9	Q75IM9 [172-182]	0	1136.55822917	High	High	High	4.5e7	2.8e7		4.15290307998657	High	0	5.487E-05
High	[K].MGVTHCTIAHALEK.[T]	1xCarbamidomethyl [C6]	0.000549692	0	1	1	4	P31924	P31924 [432-445]	0	1567.77194364	High	Not Found	High	1.4e7			3.54579138755798	High	0	6.909E-06
High	[R].VDVAAPEQCPPEGR.[L]	1xCarbamidomethyl [C9]	0.000573343	0	1	1	6	P0C0L1	P0C0L1 [151-164]	0	1524.71111747	High	High	High	8.0e7	1.9e7	2.9e7	3.80739688873291	High	0	9.053E-06
High	[K].QEDFNLSGLVECQK.[K]	1xCarbamidomethyl [C12]	0.000215291	0	1	1	6	Q6Z6L4	Q6Z6L4 [517-530]	0	1666.77411157	High	High	High	5.4e6			3.94425296783447	High	0	1.31E-06
High	[K].FANACGAITATK.[K]	1xCarbamidomethyl [C5]	0.00187426	0	1	2	6	A2WXV8	A2WXV8 [292-303]	0	1224.60413339	High	High	High	9.9e7	7.1e7	6.5e7	3.62908697128296	High	0	3.324E-05
High	[R].LGWHDSGTYDK.[N]		0.00986191	0	1	2	4	Q7XJ02	Q7XJ02 [115-125]	0	1278.5749414	High	Not Found	Not Found	2.1e7			2.94553780555725	High	0	0.0001029
High	[R].IIYGGSVTGANCK.[E]	1xDeamidated [N11]; 1xCarbamidomethyl [C12]	0.000407157	0	1	1	6	P48494	P48494 [207-219]	0	1340.65147786	High	Not Found	High	1.1e8			4.602698802948	High	0	1.221E-06
High	[K].LQQVSVHGLAAGK.[K]		0.000765925	0	1	1	12	Q9FR35	Q9FR35 [24-36]	0	1307.74300977	High	High	High	1.2e8	7.0e7	9.1e7	3.57494735717773	High	9.387E-05	0.0005039
High	[K].NDCPHIVVGTPGR.[I]	1xCarbamidomethyl [C3]	0.00883412	0	1	2	4	Q0JM17	Q0JM17 [169-181]	0	1421.69540792	High	Not Found	High	9.3e6		9.4e6	3.10216641426086	High	6.685E-05	0.0003776
High	[R].LLPDATGTTCGQR.[L]	1xCarbamidomethyl [C10]	0.00369459	0	1	1	6	P31924	P31924 [343-355]	0	1389.67908912	High	High	High	4.3e8	3.0e8	3.0e8	3.24588179588318	High	0	7.663E-05
High	[R].AGWGVMTSHR.[S]		0.0111829	0	1	1	11	Q42971	Q42971 [374-383]	0	1101.52582329	High	High	High	4.2e8	2.8e8	3.8e8	3.53414559364319	High	3.599E-05	0.0001663
High	[R].NNGAEGIGLCR.[T]	1xDeamidated [N]; 1xCarbamidomethyl [C10]	0.00665486	0	1	1	14	Q75KR1	Q75KR1 [565-575]	0	1161.53169715	High	High	High	8.8e7	9.9e6		3.68901896476746	High	0	0.0001141
High	[K].GEAGTGNVVEAVR.[H]		0.000815879	0	1	2	5	Q69LA6	Q69LA6 [175-187]	0	1258.63860424	High	High	High	9.1e7	4.5e7	8.8e7	4.25099754333496	High	0	2.978E-06
High	[R].FGGAIDDAAR.[Y]		0.00485603	0	1	1	6	Q93VT8	Q93VT8 [448-457]	0	992.47958458	High	High	High	7.1e7	3.2e7	3.8e7	3.50513052940369	High	0	5.091E-05
High	[K].SQGATILTGGVRPK.[H]		0.000497356	0	1	1	12	B3VMC0	B3VMC0 [354-367]	0	1384.79068818	High	High	High	1.2e8	9.5e7	4.9e7	4.03556680679321	High	0	1.468E-06
High	[K].IQSNETSNVVQVR.[T]		0.00107281	0	1	1	4	Q10MJ1	Q10MJ1 [277-289]	0	1473.76559555	Not Found	High	High		9.9e6	1.3e7	3.7549307346344	High	0	4.399E-06
High	[R].FLEGTTTGGGPSR.[E]		0.00341435	0	1	1	2	Q67UX7	Q67UX7 [328-340]	0	1279.62770521	Not Found	Not Found	High			1.6e7	3.73684430122375	High	0	2.297E-05
High	[K].AEYDESGPSIVHR.[K]		0.00352381	0	1	1	10	Q10DV7	Q10DV7 [362-374]	0	1459.68119725	High	High	High	9.0e7	8.5e7	7.8e7	3.29007601737976	High	6.685E-05	0.0003577
High	[K].SAESNMCDLLR.[I]	1xCarbamidomethyl [C7]	0.0107804	0	1	1	12	Q2R8Z5	Q2R8Z5 [107-117]	0	1295.57184692	High	High	High		1.1e7	3.6e8	3.18172740936279	High	0	0.0001166
High	[R].FDDGVGGDNEVQR.[T]		0.0011488	0	1	1	4	P0DKK0	P0DKK0 [278-290]	0	1407.61351161	Not Found	High	High		9.4e6		3.91281676292419	High	0	6.363E-06
High	[R].LNADDWENDENLKK.[I]		0.00605477	0	1	1	6	A2XCT8	A2XCT8 [52-65]	1	1703.78711873	High	High	High	4.4e7	1.1e7		4.35405206680298	High	0	0.0001186
High	[K].VNQIGSVTESIEAVK.[M]	1xDeamidated [Q/N]	4.22949E-05	0	1	1	12	Q42971	Q42971 [355-369]	0	1574.82719311	High	High	High		6.2e7		5.25894594192505	High	0	1.244E-07
High	[K].VNQIGSVTESIEAVK.[M]		1.88947E-05	0	1	1	132	Q42971	Q42971 [355-369]	0	1573.84317711	High	High	High	3.8e7	3.6e7	4.5e9	5.00603532791138	High	0	3.483E-07
High	[R].AEAEGALPVLGHR.[D]		0.00930953	0	1	1	2	Q2R480	Q2R480 [64-76]	0	1319.70662425	High	Not Found	Not Found				2.71394181251526	High	0	9.481E-05
High	[R].AEQMLINNPSR.[V]		0.0106681	0	1	1	6	P37833	P37833 [57-67]	0	1272.6364958	High	High	High	3.9e7	2.9e7		3.91550064086914	High	3.599E-05	0.0002636
High	[R].VATPVNWKPGER.[V]		0.0076678	0	1	2	10	P0C5D0	P0C5D0 [171-182]	0	1353.72735971	High	High	High	2.1e8			3.18896341323853	High	9.387E-05	0.0005258
High	[K].QSSALSAASSACDHIR.[D]	1xCarbamidomethyl [C12]	7.19941E-05	0	1	1	6	Q7XDC8	Q7XDC8 [241-256]	0	1660.77075751	High	High	High	4.0e7			4.71506214141846	High	0	9.323E-08
High	[K].GILAADESTGTIGKR.[F]		0.00214907	0	2	3	5	P17784; Q5N725	P17784 [25-39]; Q5N725 [25-39]	1	1488.8016467	Not Found	High	High		5.6e7		4.17293310165405	High	0	1.379E-05
High	[R].IDVTGPEQCPPEGK.[L]	1xCarbamidomethyl [C9]	0.000186756	0	1	1	6	Q7XJ02	Q7XJ02 [200-213]	0	1526.71553413	High	High	High	7.4e7	1.3e7		4.46653032302856	High	0	9.074E-07
High	[K].VVTDEGLVER.[A]		0.00686777	0	1	1	6	Q10G56	Q10G56 [340-349]	0	1116.58952886	High	High	High	2.0e8			3.5485155582428	High	0	6.201E-05
High	[K].LGIYSDAGSQTCSNK.[M]	1xCarbamidomethyl [C12]	0.0011488	0	1	1	6	Q9FXT4	Q9FXT4 [145-159]	0	1600.72716139	High	High	High		3.5e6		3.77783441543579	High	0	6.138E-06
High	[R].AIPGYGGGMSSAK.[A]		0.0103923	0	1	1	4	Q6Z0I4	Q6Z0I4 [260-272]	0	1195.57758399	Not Found	High	High		4.2e7		2.19667315483093	High	0	0.000111
High	[R].GDGGGGSGGSSPFYVDSDGLQR.[Q]	1xDeamidated [Q21]	0.000440623	0	1	1	4	Q2QMN7	Q2QMN7 [57-78]	0	2072.87918141	High	High	Not Found		3.3e6		4.75102138519287	High	0	3.906E-06
High	[K].SPEDATNLIDDKK.[I]		8.65664E-05	0	1	1	11	Q53LQ0	Q53LQ0 [159-171]	1	1445.71182863	High	High	High	2.3e8	1.1e7		4.67990207672119	High	9.387E-05	0.0006238
High	[K].APQAAGTIHTDFER.[G]		0.00113677	0	1	2	4	B8BBN7	B8BBN7 [326-339]	0	1513.73938083	Not Found	High	High		1.2e7		3.82329106330872	High	0	4.8E-06
High	[R].LPAAGPPSPAEHLR.[E]		0.000392422	0	1	1	5	P0C0L1	P0C0L1 [165-178]	0	1412.76447346	High	High	High	3.3e7	4.7e7		3.7278368473053	High	0	3.82E-06
High	[K].LVIVGDGGTGK.[T]		0.0061509	0	2	2	6	A2Y7R5; Q7F7I7	A2Y7R5 [16-26]; Q7F7I7 [16-26]	0	1015.57823597	High	High	High	1.8e8	1.1e8		2.55089998245239	High	6.685E-05	0.0003402
High	[K].GSWTGPGSESSSHVLAK.[S]		0.00383312	0	1	1	2	Q6Z6M4	Q6Z6M4 [553-569]	0	1686.80818856	Not Found	Not Found	High				3.37802696228027	High	0	2.714E-05
High	[R].KFGCTEFVNPK.[D]	1xCarbamidomethyl [C4]	0.00294677	0	1	1	17	Q2R8Z5	Q2R8Z5 [237-247]	1	1326.65108357	High	High	High		2.5e7		4.28323364257813	High	6.685E-05	0.0003845
High	[K].HLGGSDDTVEAYESGK.[L]		3.97046E-05	0	1	1	4	Q0DAE4	Q0DAE4 [108-123]	0	1664.73983418	Not Found	High	High		3.4e6		4.0134162902832	High	0	3.613E-07
High	[R].MFGDEQCTMSPR.[Y]	1xOxidation [M9]; 1xCarbamidomethyl [C7]	0.0061509	0	1	1	4	Q53NL5	Q53NL5 [210-221]	0	1474.57594637	Not Found	High	High		2.6e7		3.41798496246338	High	0	5.287E-05
High	[R].ADEGYCVAVR.[E]	1xCarbamidomethyl [C6]	0.00731416	0	1	1	6	Q10M12	Q10M12 [37-46]	0	1139.51498406	High	High	High	5.2e7	9.9e6		3.73680663108826	High	0	8.031E-05
High	[K].ELVSASAVENER.[D]		0.00547975	0	1	2	4	Q6ZJS7	Q6ZJS7 [276-287]	0	1303.64883453	High	Not Found	High	3.1e7			3.69190359115601	High	0	5.169E-05
High	[R].SLGGNPTQAQLR.[D]		0.00346865	0	1	1	4	Q84VG0	Q84VG0 [40-51]	0	1241.65967407	High	Not Found	High	2.9e7		2.3e7	3.14186525344849	High	0	8.058E-05
High	[K].GNKPWVSLPK.[G]		0.00727588	0	1	1	9	P49398	P49398 [231-240]	0	1125.64150495	High	High	High	3.7e7	1.4e7		3.99772334098816	High	0	6.748E-05
High	[R].VSTNEYQPDGQAPISSTDR.[Q]	1xDeamidated [Q/N]	0.00259725	0	1	1	7	Q69TH8	Q69TH8 [118-136]	0	2065.93088262	High	High	Not Found				4.89005279541016	High	0	4.957E-05
High	[R].KPEEITKEEYAAFYK.[S]		0.000524248	0	2	3	6	Q0J4P2; Q07078	Q0J4P2 [273-287]; Q07078 [273-287]	1	1845.92690667	High	High	High	3.9e7		6.1e7	4.76689004898071	High	0	3.878E-06
High	[K].IAVSPGTEGTSSPLTLHGR.[D]		3.57741E-06	0	1	1	5	B7EA73	B7EA73 [39-57]	0	1879.98721545	High	High	High	1.0e8		1.4e8	4.90834426879883	High	0	1.282E-09
High	[K].LLDSHLVPSATAAESK.[V]		3.75106E-06	0	1	1	11	Q06967	Q06967 [109-124]	0	1638.8697262	High	High	High	2.7e8	1.4e8	6.6e7	4.91410827636719	High	0	7.775E-09
High	[R].ESSDNITCVVVR.[F]	1xCarbamidomethyl [C8]	0.00475502	0	1	1	4	Q7XR06	Q7XR06 [260-271]	0	1378.66310469	High	Not Found	High	3.2e7		2.1e7	3.41084480285645	High	0	3.672E-05
High	[K].IHNFDQNVGALSVK.[L]		0.000179051	0	1	2	6	Q7XQ45	Q7XQ45 [296-309]	0	1541.80706647	High	Not Found	High	1.2e7		2.2e7	4.0674877166748	High	0	2.226E-06
High	[R].DVQEACVHDGYVLPK.[L]	1xCarbamidomethyl [C6]	3.37238E-05	0	1	1	12	P49216	P49216 [52-66]	0	1729.82139612	High	High	High	1.5e8	1.3e8	4.3e7	5.38621139526367	High	0	3.166E-08
High	[K].TGPGCSIELMK.[F]	1xCarbamidomethyl [C5]	0.00727588	0	1	1	8	Q6K669	Q6K669 [380-390]	0	1192.57005609	High	High	High	5.7e7			3.32170629501343	High	0	9.831E-05
High	[R].TEEGKPLVLNVVR.[R]		0.00119821	0	1	1	12	P37833	P37833 [43-55]	0	1453.83730399	High	High	High	9.8e8	1.8e8	3.6e7	3.69899201393127	High	0	5.042E-05
High	[K].DDTVSAPGELVDGEHPR.[R]		0.000360712	0	1	1	4	Q7XKU5	Q7XKU5 [254-270]	0	1793.83004611	High	Not Found	High	6.3e7		1.7e7	4.64785861968994	High	0	9.321E-07
High	[R].TYGGYSDAVVVSQR.[F]		0.00068937	0	1	1	6	Q0JA75	Q0JA75 [145-158]	0	1501.72814743	High	High	High	7.4e7	1.1e7		3.86508417129517	High	0	9.401E-06
High	[R].FVIGGPHGDAGLTGR.[K]		0.00159212	0	2	3	5	A2Y053; P93438	A2Y053 [241-255]; P93438 [240-254]	0	1453.75463703	High	High	High	7.4e7	3.2e7	9.4e7	2.90144181251526	High	0	3.292E-05
High	[K].SEPIPEVNDQPVK.[T]	1xDeamidated [Q/N]	0.0055961	0	0	1	11			0	1452.72166549	High	High	High	2.8e8		2.3e8	2.82283163070679	High	3.599E-05	0.0001592
High	[R].KAEEHLSGLSADTPYSEFHHR.[F]		1.67391E-05	0	1	1	3	P31924	P31924 [215-235]	1	2411.13746128	High	Not Found	High			3.4e7	4.66858959197998	High	0	2.692E-07
High	[K].STGNFCTQCEAEGFR.[K]	2xCarbamidomethyl [C6; C9]	0.00149467	0	1	1	2	B7EA73	B7EA73 [115-129]	0	1763.71119403	Not Found	Not Found	High				3.46405863761902	High	0	7.068E-06
High	[R].FASINVENVEENRR.[S]		0.00783039	0	2	2	33	P17784; Q5N725	P17784 [40-53]; Q5N725 [40-53]	1	1676.83507202	High	High	High	2.0e9	5.5e5	8.8e8	3.21822261810303	High	6.685E-05	0.0003696
High	[K].YGVGDAHFEVTR.[F]		0.00257006	0	1	1	30	O04985	O04985 [115-126]	0	1350.64368964	High	High	High	6.5e8	3.3e7	1.7e8	4.17680358886719	High	0	1.533E-05
High	[K].FGCTEFVNPK.[D]	1xCarbamidomethyl [C3]	0.010837	0	1	1	9	Q2R8Z5	Q2R8Z5 [238-247]	0	1198.55612061	High	High	High	3.9e8			3.7701621055603	High	0.0001765	0.001053
High	[K].ENVTSEALEAAR.[I]		0.000633671	0	1	1	4	A2Y0T4	A2Y0T4 [58-69]	0	1289.63318447	High	High	High		2.0e7	3.5e7	4.51393032073975	High	0	2.086E-06
High	[K].ALEQLDAAVAK.[G]		0.00556679	0	1	1	10	Q43008	Q43008 [70-80]	0	1128.62591438	High	High	High	1.4e9	2.4e7	2.0e8	3.99957633018494	High	3.599E-05	0.0001773
High	[R].FYAISAEYPEFSNK.[D]		0.000174398	0	1	1	6	Q9SLY8	Q9SLY8 [84-97]	0	1665.77951427	High	High	High	3.8e7	1.0e7	3.6e7	4.87218952178955	High	0	1.797E-06
High	[K].SEPIPEVNDEPVK.[V]		0.0055961	0	1	1	7	Q53LQ0	Q53LQ0 [375-387]	0	1452.72166506	High	High	High	2.8e8		2.3e8	2.82283163070679	High	3.599E-05	0.0001592
High	[K].ETVASAPVVVYSK.[S]		0.00151846	0	1	1	4	P55142	P55142 [8-20]	0	1349.73110763	High	Not Found	High	2.5e7			3.67501211166382	High	0	7.215E-06
High	[K].VVTFDKNPDNHPYLLK.[F]		0.00268054	0	1	1	6	Q53LQ0	Q53LQ0 [256-271]	1	1899.99632365	High	High	High	4.9e7	4.6e7		3.55143189430237	High	0	1.626E-05
High	[R].EGLQAQAPVPASAATGVDK.[K]		0.000360712	0	1	1	4	Q71VM4	Q71VM4 [51-69]	0	1809.93411727	High	Not Found	High				3.94276666641235	High	0	9.3E-07
High	[R].VSTTDFQPNGQAPISSTDK.[Q]		0.000171665	0	1	2	4	Q84QK0	Q84QK0 [117-135]	0	1992.95088942	High	High	Not Found	8.6e7	4.8e7		4.79192638397217	High	0	1.93E-05
High	[K].AVANQPVSVAIEAGGR.[A]		0.000118735	0	1	1	24	P25776	P25776 [254-269]	0	1538.82853016	High	High	High	6.8e6	5.0e6		4.80627393722534	High	0	1.304E-05
High	[K].NAIIWGNHSSTQYPDVNHATVK.[T]	1xDeamidated [N/Q]	0.000489561	0	1	1	5	Q7XDC8	Q7XDC8 [181-202]	0	2453.18441189	High	High	Not Found				4.55737829208374	High	0	2.453E-06
High	[K].NAIIWGNHSSTQYPDVNHATVK.[T]		2.68897E-05	0	1	1	10	Q7XDC8	Q7XDC8 [181-202]	0	2452.20039589	High	High	High	2.3e8	4.9e7		5.25361061096191	High	0	7.11E-07
High	[K].VVEVVESSPPEIK.[A]		0.000711497	0	1	1	5	Q0JPA6	Q0JPA6 [53-65]	0	1411.76788701	High	High	High	1.6e8			4.37988090515137	High	0	6.833E-06
High	[K].YGVGDAHFEVVK.[F]		0.00104494	0	1	1	14	O04986	O04986 [112-123]	0	1320.6582771	High	High	High	4.0e8	3.2e7		4.1512598991394	High	0	2.962E-05
High	[R].VADHAGVALAGLTADGR.[V]		4.48663E-06	0	1	1	18	P52428	P52428 [66-82]	0	1593.83434379	High	High	High	2.9e7	1.4e7		4.81161403656006	High	0	6.343E-08
High	[R].EAIWCGSTNSSTEEGKELNDPR.[V]	1xDeamidated [N]; 1xCarbamidomethyl [C5]	0.00220636	0	1	2	2	B8AU84	B8AU84 [89-110]	1	2481.08343698	Not Found	Not Found	High				3.6824893951416	High	0	1.232E-05
High	[R].EAIWCGSTNSSTEEGKELNDPR.[V]	1xCarbamidomethyl [C5]	4.43479E-05	0	1	2	5	B8AU84	B8AU84 [89-110]	1	2480.09942098	High	High	High	8.0e7			4.58685064315796	High	0	4.378E-07
High	[K].FPTLVTHQESLESK.[V]		2.16675E-05	0	1	1	15	B7F845	B7F845 [133-146]	0	1615.83261245	High	High	High	1.2e7	1.3e7		4.73379421234131	High	0	1.678E-08
High	[R].NMAVTQFEAADAR.[R]		0.00212657	0	1	1	4	Q0J5V5	Q0J5V5 [129-141]	0	1423.66343875	High	High	Not Found		1.1e7		3.65841126441956	High	0	3.784E-05
High	[K].KYGQDATNVGDEGGFAPNIQENK.[E]		2.06006E-07	0	1	1	12	Q42971	Q42971 [205-227]	1	2452.13752077	High	High	High	4.8e8	9.6e6		6.072838306427	High	0	8.909E-08
High	[R].EVDAVISSGVTPAER.[L]		0.000137601	0	1	4	8	A2YL07	A2YL07 [460-474]	0	1529.78057687	High	High	High	4.2e7	9.3e6		4.77668714523315	High	0	4.128E-07
High	[R].TPQDLDTMKDCMPEPYAELVENCK.[I]	1xDeamidated [N/Q]; 2xCarbamidomethyl [C11; C23]	0.00285522	0	1	1	6	Q75KR1	Q75KR1 [301-324]	1	2885.23479415	High	High	High			5.5e6	4.87202024459839	High	0	9.058E-05
High	[R].LNALNSSAGADDDDEEEDDE.[-]	1xDeamidated [N]	2.09059E-06	0	1	3	4	Q8L4L4	Q8L4L4 [285-304]	0	2124.78473129	Not Found	High	Not Found				5.89296436309814	High	0	5.979E-10
High	[R].LNALNSSAGADDDDEEEDDE.[-]		9.63925E-07	0	1	3	6	Q8L4L4	Q8L4L4 [285-304]	0	2123.80071529	High	High	High	4.3e7	9.0e6		5.49350452423096	High	0	3.022E-10
High	[K].LNVNQTGFYR.[V]	1xDeamidated [Q/N]	0.00869627	0	1	1	9	Q6Z6L4	Q6Z6L4 [538-547]	0	1212.60076269	High	High	High	3.1e7	1.6e7	5.2e7	3.41519808769226	High	0	8.678E-05
High	[K].RFASINVENVEENR.[R]		0.00888055	0	2	2	5	P17784; Q5N725	P17784 [39-52]; Q5N725 [39-52]	1	1676.83507202	High	High	High				3.67759704589844	High	0	8.909E-05
High	[R].AVGDLAAAAGVSR.[E]		0.00161746	0	1	3	3	A2XYW4	A2XYW4 [21-33]	0	1157.62731135	High	Not Found	High	6.9e7			4.11917209625244	High	3.599E-05	0.0001503
High	[K].APGGAPANVAIAVAR.[L]		0.000296852	0	1	2	4	A2WXV8	A2WXV8 [36-50]	0	1334.7539088	High	High	High	2.2e8	3.0e7		3.13836884498596	High	0	2.197E-06
High	[K].KYGQDATNVGDEGGFAPNIQENK.[E]	1xDeamidated [Q/N]	2.91001E-05	0	1	1	6	Q42971	Q42971 [205-227]	1	2453.12153677	Not Found	Not Found	High				5.67573070526123	High	0	2.556E-08
High	[R].DLIGPAMYFGLMGDGQPIGR.[Y]		2.54037E-06	0	2	2	15	Q6Z4G3; Q8H8T0	Q6Z4G3 [222-241]; Q8H8T0 [224-243]	0	2108.03034261	High	High	High	7.0e6	2.0e6	2.4e7	5.48357152938843	High	0	3.404E-09
High	[K].ESTLHLVLR.[L]		0.00115486	0	2	7	36	P0CH35; P51431	P0CH35 [64-72]; P51431 [64-72]	0	1067.62076949	High	High	High	9.3e7	3.8e7		3.14138603210449	High	0.0001512	0.0008096
High	[R].VATVQCLSGTGSLR.[V]	1xCarbamidomethyl [C6]	0.000147351	0	1	1	9	P37833	P37833 [101-114]	0	1448.75258839	High	High	High	2.0e8	5.3e7		4.56534337997437	High	0	8.384E-07
High	[R].AYFSATSAHTCTGDGNAMVAR.[A]	1xCarbamidomethyl [C11]	4.05941E-06	0	1	1	9	Q6ZDY8	Q6ZDY8 [247-267]	0	2187.95461168	High	High	High	9.9e7	1.9e7		4.60833883285522	High	0	1.231E-07
High	[K].HIVQDLKPEIPVSK.[N]		0.000156139	0	1	1	11	P49027	P49027 [282-295]	0	1602.92136792	High	High	High		4.3e6		4.07800531387329	High	0	4.094E-05
High	[K].IGIMPGYIHKPGR.[V]		0.00206048	0	1	1	7	Q6ZL94	Q6ZL94 [170-182]	0	1438.79875054	High	High	High	5.6e6	6.0e6		3.73113822937012	High	0	0.0001253
High	[K].VCMLGDAQHVEEAEK.[I]	1xCarbamidomethyl [C2]	5.68032E-05	0	1	1	12	B7F845	B7F845 [64-78]	0	1715.77273136	High	High	High	1.2e8	2.5e7		4.93371391296387	High	0	8.318E-07
High	[R].TGGAPGGGADGEGGVDDEHDEL.[-]		1.70955E-05	0	1	1	10	Q6Z7B0	Q6Z7B0 [644-665]	0	2011.81116097	High	High	High	9.5e7	3.4e7		5.26334810256958	High	0	1.229E-08
High	[R].TEHMFFSSDER.[I]		0.00478008	0	1	1	8	Q75KR1	Q75KR1 [576-586]	0	1385.57904045	High	High	High	3.1e7	4.0e7		3.57623505592346	High	0.0002017	0.001222
High	[R].SAHNYHPIPVVFSK.[G]		0.010338	0	1	1	6	Q10G56	Q10G56 [50-63]	0	1595.83288733	High	High	High	1.2e7			4.00635623931885	High	0	0.0001105
High	[K].VNLGVGAYR.[T]		0.0110086	0	1	1	6	P37833	P37833 [34-42]	0	948.5261409	High	High	High	3.2e8	3.7e7		3.36724233627319	High	0	0.0001204
High	[K].TVDSEELTVEER.[N]		0.00330829	0	2	2	18	Q7XTE8; Q6EUP4	Q7XTE8 [38-49]; Q6EUP4 [38-49]	0	1406.66454408	High	High	High	1.8e7	1.7e7		4.03281736373901	High	0	0.0001018
High	[R].AYFSATSAHTCTGDGNAMVAR.[A]	1xDeamidated [N16]; 1xCarbamidomethyl [C11]	0.000280144	0	1	1	3	Q6ZDY8	Q6ZDY8 [247-267]	0	2188.93862768	High	High	Not Found				5.03387546539307	High	0	6.497E-07
High	[K].IADAEENLGESEVR.[E]		0.000174398	0	1	1	6	Q8W425	Q8W425 [88-101]	0	1531.72345589	High	High	High	2.7e7	1.8e7		5.23075389862061	High	0	3.447E-07
High	[R].EVNSVNDNPVIDVHR.[G]	1xDeamidated [N]	0.000700346	0	1	1	17	P14717	P14717 [364-378]	0	1707.82965268	High	High	High		2.1e7		4.2240161895752	High	0	4.734E-05
High	[R].EVNSVNDNPVIDVHR.[G]		5.22128E-05	0	1	1	16	P14717	P14717 [364-378]	0	1706.84563668	High	High	High	7.0e8	3.7e7		4.94319248199463	High	0	5.919E-08
High	[R].SENDAVILACGATKPR.[D]	1xCarbamidomethyl [C10]	0.000164582	0	1	1	2	Q0JKD0	Q0JKD0 [1893-1908]	0	1701.85884424	Not Found	Not Found	High				3.70486903190613	High	0	3.044E-07
High	[K].TPLVAHGADAFPFTEEK.[L]		3.15264E-06	0	1	1	10	Q7Y0F2	Q7Y0F2 [466-482]	0	1829.90683995	High	High	High	4.1e7	1.2e8	1.9e8	5.84921884536743	High	0	1.413E-09
High	[K].DKTGSVLQQASEQVK.[S]		9.66897E-05	0	1	2	15	A2Y720	A2Y720 [141-155]	1	1617.84423971	High	High	High	1.0e8	1.0e7		4.92100095748901	High	0	4.839E-06
High	[K].KLSVETTANQDPLVTK.[G]		3.57352E-05	0	1	1	19	Q43008	Q43008 [166-181]	1	1743.94870473	High	High	High	3.1e8	9.2e6		4.40987253189087	High	0	4.381E-08
High	[K].VLEQLSGQSPVFSK.[A]		0.000221036	0	1	1	10	A2YDY2	A2YDY2 [38-51]	0	1518.81623416	High	High	High	4.0e8		3.3e8	4.5670166015625	High	0	1.947E-05
High	[K].VESTAVPSASTPDVADAK.[A]		0.00317197	0	1	1	6	Q40680	Q40680 [79-96]	0	1744.85994926	High	High	High	6.2e7	4.9e7		3.91113996505737	High	0	4.922E-05
High	[K].TEGVNIYGGPIAHK.[A]		0.00553762	0	1	1	6	O04226	O04226 [570-583]	0	1455.75905369	High	High	High	4.1e7	1.6e7		3.28137135505676	High	3.599E-05	0.0002395
High	[K].TGSVLQQASEQVK.[S]		0.000484432	0	1	2	8	A2Y720	A2Y720 [143-155]	0	1374.7223338	High	High	High	5.0e8			4.00990867614746	High	0	4.967E-06
High	[K].GDAVLGEGASESLHVK.[D]		2.34486E-05	0	1	1	211	P17784	P17784 [339-354]	0	1568.7914759	High	High	High	2.8e7	3.2e7	2.0e7	5.10562658309937	High	0	5.822E-08
High	[K].LLGISCDDVQSHK.[D]	1xCarbamidomethyl [C6]	0.000532596	0	1	2	12	P0C5C8	P0C5C8 [67-79]	0	1471.7209539	High	High	High	7.9e7	1.6e7		4.1063666343689	High	0	2.239E-06
High	[K].NGGIDTEDDYPYK.[A]		0.00235016	0	1	1	4	P25777	P25777 [220-232]	0	1486.63324396	High	Not Found	High	1.2e7			4.21935796737671	High	0	1.347E-05
High	[R].INPDVDPQVHPYVATGNK.[T]		0.000180947	0	1	1	3	Q6ZG77	Q6ZG77 [219-236]	0	1963.98721545	High	High	High	2.4e7			3.56418991088867	High	0	9.287E-07
High	[R].LDWGPHMICR.[D]	1xCarbamidomethyl [C9]	0.0114195	0	1	3	16	P17654	P17654 [147-156]	0	1284.59760829	High	High	High	7.6e7	3.0e7	2.4e7	3.31528687477112	High	0.0001765	0.00098
High	[R].LIGPNCPGIIKPGECK.[I]	2xCarbamidomethyl [C6; C15]	0.00012782	0	1	1	12	Q6ZL94	Q6ZL94 [154-169]	0	1752.91352272	High	High	High	2.8e8	1.1e8		3.67822885513306	High	3.599E-05	0.0001432
High	[K].IGGIGTVPVGR.[V]		0.00354239	0	1	1	8	O64937	O64937 [244-254]	0	1025.61020483	High	High	High	2.5e9			3.48961925506592	High	0	2.422E-05
High	[K].GILAADESTGTIGK.[R]		0.00068937	0	2	3	77	P17784; Q5N725	P17784 [25-38]; Q5N725 [25-38]	0	1332.70053574	High	High	High	1.2e10	9.9e6	8.1e9	5.19778490066528	High	0	2.62E-06
High	[R].SYHPDIVHEPAIYR.[L]		0.000749963	0	1	1	6	Q9FWK4	Q9FWK4 [81-94]	0	1696.84418022	High	High	High	2.6e7	1.3e7		4.11140871047974	High	0	1.057E-05
High	[R].TMASTVPLAVEGEPSNK.[-]	1xOxidation [M2]	0.00302531	0	1	1	2	P31924	P31924 [800-816]	0	1746.85784122	Not Found	Not Found	High				3.28881430625916	High	0	1.93E-05
High	[R].TMASTVPLAVEGEPSNK.[-]		0.000112644	0	1	1	8	P31924	P31924 [800-816]	0	1730.86292622	High	High	High	2.1e8			4.21217489242554	High	0	2.643E-07
High	[K].VICDHLSLGVK.[T]	1xCarbamidomethyl [C3]	0.00539408	0	1	1	14	Q8H8T0	Q8H8T0 [255-265]	0	1240.67181903	High	High	High	6.6e6	1.2e7	2.6e7	3.19970321655273	High	0	4.408E-05
High	[K].NPGEQSHAANAGLDIAVR.[L]		0.00701347	0	1	1	2	Q9FE01	Q9FE01 [63-80]	0	1819.90454849	Not Found	Not Found	High				3.13217854499817	High	0	6.4E-05
High	[K].STGDLTLAETPECQK.[G]	1xCarbamidomethyl [C13]	0.00126964	0	1	1	2	Q69T31	Q69T31 [231-245]	0	1649.7686918	Not Found	Not Found	High				3.68666481971741	High	0	5.609E-06
High	[K].VIACVGETLEQR.[E]	1xCarbamidomethyl [C4]	0.00141059	0	1	1	275	P48494	P48494 [124-135]	0	1374.70457561	High	High	High	2.0e6	4.3e6	1.3e7	4.39294958114624	High	0	6.512E-06
High	[K].LLDSHLVPSSTAPESK.[V]		1.70955E-05	0	1	1	12	Q6EUP4	Q6EUP4 [110-125]	0	1680.88029086	High	High	High	1.1e8	4.6e7		4.45353221893311	High	0	2.851E-06
High	[K].VFFTNSGSEANDSQVK.[LI]		0.000103541	0	1	4	6	Q01K11	Q01K11 [165-180]	0	1729.80276879	High	High	High	9.1e7	5.2e7		5.50006341934204	High	0	1.564E-07
High	[R].VVIPPGVSDEEAK.[A]		0.00361769	0	1	2	18	P0C5D0	P0C5D0 [183-195]	0	1339.71037217	High	High	High	4.5e7	4.3e7		2.71282744407654	High	0	2.499E-05
High	[K].SDLLLASNPVHK.[S]		0.00259725	0	1	1	12	Q06398	Q06398 [43-54]	0	1293.71612631	High	High	High	6.7e7	2.0e7		3.65321922302246	High	3.599E-05	0.0001301
High	[R].DYSAQLVVPESIDFVNR.[F]		0.000336844	0	1	1	4	Q9LGZ2	Q9LGZ2 [323-339]	0	1951.97598205	High	Not Found	High	1.1e7		1.7e6	4.01758337020874	High	0	8.453E-07
High	[R].VVIPPGVSDDEAK.[E]		0.00266647	0	1	2	10	P0C5C8	P0C5C8 [183-195]	0	1325.69472211	High	High	High	4.1e7	1.7e7		2.90641093254089	High	0	1.62E-05
High	[R].ATNTILATGGYGR.[A]		0.00216041	0	1	1	6	Q6ZDY8	Q6ZDY8 [234-246]	0	1294.67498976	High	High	High	2.7e8	1.3e8		4.37163782119751	High	0	1.198E-05
High	[K].LLDSHLVPSSTAAESK.[V]		2.11043E-05	0	1	1	6	Q6ZKC0	Q6ZKC0 [104-119]	0	1654.8646408	High	Not Found	High	1.3e8			4.96976804733276	High	0	3.875E-08
High	[K].NGGIDTEDDYPYK.[A]	1xDeamidated [N1]	0.000604342	0	1	1	4	P25777	P25777 [220-232]	0	1487.61725996	High	Not Found	High	5.6e7		3.3e7	3.89954161643982	High	0	7.259E-06
High	[R].VSTNEYQPDGQAPISSTDR.[Q]		4.82468E-05	0	1	1	5	Q69TH8	Q69TH8 [118-136]	0	2064.94686662	High	High	High	2.1e8			4.86389636993408	High	0	5.285E-08
High	[R].VSTTDFQPNGQAPISSTDK.[Q]	1xDeamidated [N/Q]	5.22128E-05	0	1	2	19	Q84QK0	Q84QK0 [117-135]	0	1993.93490542	High	High	High	2.2e8			5.70063209533691	High	0	6.975E-07
High	[R].AEYEESGPAIVHR.[K]		0.00197554	0	1	1	6	A3C6D7	A3C6D7 [362-374]	0	1457.70193271	High	High	High	1.5e7	3.0e6	1.9e7	3.0793788433075	High	9.387E-05	0.0006898
High	[R].VTSGEQQVVSGMNYR.[L]	1xOxidation [M12]	5.92475E-05	0	1	1	6	Q10J94	Q10J94 [70-84]	0	1670.78025966	High	High	High	8.9e7	9.7e6	9.3e7	4.91036319732666	High	0	3.406E-07
High	[R].DGAAEAVGQR.[V]		0.010837	0	1	1	7	Q75KR1	Q75KR1 [8-17]	0	973.46974815	High	High	High	3.7e8			3.88424468040466	High	0	0.0001177
High	[R].GKDSVCVVTQK.[K]	1xCarbamidomethyl [C6]	0.0108939	0	1	1	8	Q9LSU3	Q9LSU3 [44-54]	1	1220.63034811	High	High	High	5.0e7	4.0e7		3.72824096679688	High	6.685E-05	0.0002915
High	[K].DAPAGEKPEPVR.[T]		0.00391459	0	1	1	9	P31674	P31674 [75-86]	0	1265.64844067	High	High	High	1.3e8	1.1e8		3.34754872322083	High	0	0.0001198
High	[K].IAVDMVNEGLIDR.[R]		0.00125634	0	1	1	8	Q75KR1	Q75KR1 [363-375]	0	1444.74644008	High	Not Found	High	7.0e6		2.7e6	4.20875787734985	High	0	5.514E-06
High	[R].MGHAGAIVSGGK.[G]		0.000711497	0	1	1	12	Q6ZL94	Q6ZL94 [281-292]	0	1084.55678904	High	High	High	4.6e7	2.3e7		4.03371095657349	High	0	3.296E-06
High	[K].VGGIHDAPAGR.[E]		0.00177818	0	1	1	10	P20907	P20907 [56-66]	0	1049.54866719	High	High	High	9.5e7	5.8e7		3.49906420707703	High	0	8.555E-05
High	[R].GAFGKPQGTCAR.[V]	1xCarbamidomethyl [C10]	0.00278109	0	2	2	4	A2ZCQ7; A2Y0T4	A2ZCQ7 [117-128]; A2Y0T4 [117-128]	0	1249.61061576	High	Not Found	High				3.06103920936584	High	0	1.711E-05
High	[K].HHATYVANYNK.[A]		0.00109564	0	1	1	12	Q43008	Q43008 [59-69]	0	1317.63345935	High	High	High		1.6e7		4.15368986129761	High	0	4.548E-06
High	[K].SGGELESAQAK.[N]		0.00170486	0	1	1	6	Q93VT8	Q93VT8 [278-288]	0	1076.52184322	High	High	High		5.9e7		4.19442415237427	High	0	2.645E-05
High	[R].VSAANSRPPNPQ.[-]		0.00106717	0	4	6	14	Q0DHF6; Q0D3D2; A2XFI3; A2Y5L9	Q0DHF6 [594-605]; Q0D3D2 [576-587]; A2XFI3 [595-606]; A2Y5L9 [594-605]	0	1237.62837395	High	High	High	3.9e9	1.7e9		4.20296287536621	High	0	4.368E-06
High	[K].KDAEGQDAEATTEEAK.[K]		6.08949E-06	0	1	1	12	P49199	P49199 [133-148]	1	1692.7558781	High	High	High		2.4e7		5.93114328384399	High	0	2.739E-09
High	[R].NVIHGSDSVDNGK.[K]		0.000261607	0	1	2	12	A6N0M9	A6N0M9 [112-124]	0	1341.63933247	High	High	High		1.2e8		4.2326865196228	High	0	8.038E-07
High	[K].EAAENTLVAYK.[S]		0.00825203	0	1	1	6	Q06967	Q06967 [149-159]	0	1208.61574358	High	High	High	1.7e8	7.4e7		3.5036313533783	High	3.599E-05	0.0001776
High	[R].SHVVHDSYAPSR.[T]		0.00193439	0	1	1	6	Q653V7	Q653V7 [802-813]	0	1354.64983764	High	High	High				4.21998929977417	High	0	1.181E-05
High	[K].GEGEKEAGEDEGAAPAR.[Y]		0.00522671	0	1	1	2	Q6Z7V2	Q6Z7V2 [157-173]	1	1672.74089678	Not Found	Not Found	High				4.16193628311157	High	0	4.225E-05
High	[R].LAGGGGGAEETAR.[L]		0.000134025	0	1	1	4	Q7XKU5	Q7XKU5 [11-23]	0	1145.55454031	Not Found	High	High				4.92591524124146	High	0	2.27E-07
High	[K].TDSDSVADTENK.[T]		0.00641476	0	1	1	4	Q10MJ1	Q10MJ1 [900-911]	0	1281.54409463	High	Not Found	High				3.15937852859497	High	0	5.641E-05
High	[R].ESSPSSSCCSGVR.[T]	2xCarbamidomethyl [C8; C9]	0.00144821	0	1	1	6	Q2QYL3	Q2QYL3 [50-62]	0	1399.55765363	High	High	High				2.75124144554138	High	0	2.541E-05
High	[K].EAGEDEGAAPAR.[Y]		0.000598011	0	1	1	6	Q6Z7V2	Q6Z7V2 [162-173]	0	1172.51782042	High	High	High				3.73140406608582	High	0	1.918E-06
High	[K].GFDGGDAIDPR.[S]		0.00493319	0	1	1	5	A2XMV1	A2XMV1 [265-275]	0	1119.50652753	High	High	High	2.1e8			3.74950456619263	High	0	3.87E-05
High	[R].NVIHGSDSVDNGK.[K]	1xDeamidated [N11]	0.000196855	0	1	2	10	A6N0M9	A6N0M9 [112-124]	0	1342.62334847	High	High	High	8.3e7			3.85481905937195	High	0	3.927E-07
High	[R].LGGGAAFVGK.[L]		0.00812322	0	1	2	5	A2WXV8	A2WXV8 [51-60]	0	876.49377818	High	High	High	5.6e7	4.9e7	2.1e7	3.26018500328064	High	0	7.867E-05
High	[R].VSAANSRPPNPQ.[-]	1xDeamidated [N/Q]	0.00211541	0	4	6	15	Q0DHF6; Q0D3D2; A2XFI3; A2Y5L9	Q0DHF6 [594-605]; Q0D3D2 [576-587]; A2XFI3 [595-606]; A2Y5L9 [594-605]	0	1238.61238995	High	High	High	4.4e8	1.7e7		4.42024278640747	High	0	1.166E-05
High	[R].LLPDAVGTTCGQR.[V]	1xCarbamidomethyl [C10]	0.00686777	0	1	1	4	P30298	P30298 [335-347]	0	1387.69982458	High	Not Found	High	4.9e8			3.84533262252808	High	0	6.181E-05
High	[R].EGQTVVPGGTGGK.[S]		0.000920908	0	1	1	6	P46520	P46520 [19-31]	0	1186.60624152	High	High	High	4.6e7	4.8e7	2.8e7	3.18018126487732	High	0	7.285E-06
High	[K].SGQESHAACTEFDR.[T]	1xCarbamidomethyl [C9]	0.000119362	0	1	1	12	P35684	P35684 [291-304]	0	1594.65505909	High	High	High	1.1e8	7.2e7	1.2e7	5.12324285507202	High	0	2.817E-06
High	[K].DGAEADKVVGAR.[K]		0.00251654	0	1	1	4	Q0D840	Q0D840 [90-101]	1	1187.60149049	High	Not Found	High	8.3e7			4.01982879638672	High	0	8.194E-05
High	[R].HASLSSDGLR.[F]		0.00833903	0	1	1	6	Q10J94	Q10J94 [57-66]	0	1042.52759736	High	High	High	2.6e8			3.10108160972595	High	0	9.544E-05
High	[R].AQGDADSALDR.[L]		0.00428056	0	1	1	6	P35687	P35687 [60-70]	0	1118.50725576	High	High	High	4.7e8			4.1439061164856	High	0	6.48E-05
High	[R].HGGSGGPADPVPVK.[L]		0.00224146	0	1	1	11	A2XS65	A2XS65 [71-84]	0	1274.64877504	High	High	High	3.1e8	2.1e8	5.3e7	3.81917643547058	High	0	8.207E-05
High	[K].AEEAESLAAK.[M]		0.00712475	0	1	1	5	Q6K9N6	Q6K9N6 [101-110]	0	1018.50513056	High	High	High	3.5e8	1.6e8		3.57288503646851	High	0	8.039E-05
High	[K].CNMAGKPAVVTR.[V]	1xCarbamidomethyl [C1]	0.00940762	0	2	2	5	Q2QXR8; B8BJ39	Q2QXR8 [303-314]; B8BJ39 [303-314]	0	1303.66093676	High	High	High	3.0e7	1.8e7		2.8621985912323	High	3.599E-05	0.0002755
High	[K].EHISAYGEGNER.[R]		0.0043258	0	1	1	13	P14656	P14656 [279-290]	0	1361.60803235	High	High	High	4.3e7	2.2e7		3.86945700645447	High	0	8.689E-05
High	[K].VDKGTVEVAGTNK.[E]		0.00460743	0	1	1	8	Q5N725	Q5N725 [104-116]	1	1317.70087011	High	High	High	1.0e9	8.7e8		4.26292324066162	High	0	3.696E-05
High	[K].IQDKEGIPPDQQR.[L]		0.00177818	0	2	6	12	P0CH35; P51431	P0CH35 [30-42]; P51431 [30-42]	1	1523.78124561	High	High	High	1.2e8	5.8e6		4.38331508636475	High	0	9.094E-06
High	[R].EAEEFAEEDKK.[V]		0.00275199	0	1	1	7	Q6Z7B0	Q6Z7B0 [550-560]	1	1324.59031658	High	High	High	7.9e7	3.1e7		4.31384706497192	High	0	1.684E-05
High	[R].CQGGANAGHTIYNSEGK.[K]	1xCarbamidomethyl [C1]	6.68769E-05	0	1	3	2	A2XD35	A2XD35 [95-111]	0	1763.77657114	Not Found	Not Found	High				4.41426420211792	High	0	8.399E-08
High	[R].HATTEDAFQDGK.[S]		0.000476839	0	1	1	6	Q9XJ29	Q9XJ29 [264-275]	0	1319.58623429	High	High	High	5.9e7	2.6e7		3.9764711856842	High	0	1.533E-06
High	[R].EIQSQHDDLEAK.[F]		0.00138849	0	1	2	6	B8AW64	B8AW64 [66-77]	0	1412.66521282	High	High	High	2.2e7			4.65482616424561	High	0	9.083E-06
High	[R].GGAGPSAACCSGVR.[S]	2xCarbamidomethyl [C9; C10]	0.000351338	0	1	1	6	Q0IQK9	Q0IQK9 [44-57]	0	1306.56267954	High	High	High	1.7e8			4.12519359588623	High	0	8.96E-07
High	[R].GAAAGSVEEVK.[N]		0.00892723	0	1	1	6	Q6K9N6	Q6K9N6 [49-59]	0	1017.52111499	High	High	High	3.6e8	2.3e8		3.77858567237854	High	0	8.994E-05
High	[K].DAEGQDAEATTEEAKK.[S]		0.000351338	0	1	1	4	P49199	P49199 [134-149]	1	1692.7558781	Not Found	High	High		1.1e7		4.30427646636963	High	0	2.212E-05
High	[R].KQAAESTMNAYK.[A]		0.00536581	0	1	1	2	Q2R2W2	Q2R2W2 [152-163]	1	1341.64672609	Not Found	Not Found	High				3.92763829231262	High	0	4.384E-05
High	[K].KEEEKPAEAAAPAAEPEKQ.[-]		3.63043E-05	0	1	1	5	Q0JPA6	Q0JPA6 [186-204]	2	2022.9978396	High	Not Found	High				5.19667959213257	High	0	3.523E-08
High	[K].ADSDAEDGKDSDDEKHDEL.[-]		0.00522671	0	1	1	6	Q9SLY8	Q9SLY8 [406-424]	2	2090.82687052	High	High	High	1.9e7	2.7e6		4.59762907028198	High	3.599E-05	0.0001664
High	[R].GYVASNSKDDPAK.[E]		0.00525424	0	1	1	9	O64937	O64937 [311-323]	1	1351.64883453	High	High	High				3.93772768974304	High	0	4.229E-05
High	[R].LEGTNVDQGKR.[I]		0.00556679	0	1	1	12	Q6K9N6	Q6K9N6 [384-394]	1	1216.62803958	High	High	High				3.2958037853241	High	3.599E-05	0.0002158
High	[R].EDKPAPPPEGR.[L]		0.00227713	0	1	2	12	Q10N21	Q10N21 [120-130]	0	1192.59567686	High	High	High				3.40520596504211	High	0.0003161	0.0022
High	[R].RGEGSSEEEDEGR.[E]		0.00109564	0	1	1	10	Q75GX9	Q75GX9 [85-97]	1	1436.58841898	High	High	High		3.9e6		4.07194328308105	High	6.685E-05	0.0003854
High	[R].FTHTNSAGSADK.[F]		0.0109511	0	1	1	5	Q6ZFT5	Q6ZFT5 [276-287]	0	1235.56510497	High	High	High	1.8e6	1.8e6		3.25394248962402	High	0	0.000119
High	[R].QNAPVSLPMENFK.[C]		0.00247713	0	1	1	4	B3VMC0	B3VMC0 [132-144]	0	1474.73587542	Not Found	High	High		2.2e7	2.9e7	3.94481110572815	High	0	1.459E-05
High	[R].REEEQGEEEHGER.[G]		0.000675003	0	1	2	5	B8AL97	B8AL97 [351-363]	1	1613.67863091	High	High	High	5.9e6	2.8e6	4.3e6	4.47699069976807	High	0	1.49E-05
High	[K].HSLGQGHPVK.[L]		0.00332574	0	1	1	7	Q10M12	Q10M12 [96-105]	0	1059.56940265	High	High	High	4.1e7	2.6e7	5.2e6	3.54410290718079	High	0	3.249E-05
High	[K].NAHSDIDSTNK.[T]		0.00542249	0	1	1	8	Q9XGP7	Q9XGP7 [13-23]	0	1201.54436951	High	High	High	5.8e6	5.4e6	5.0e6	3.0568790435791	High	0.0001765	0.001114
High	[K].CGHSNQLRPK.[K]	1xCarbamidomethyl [C1]	0.0106681	0	1	1	5	P0CH35	P0CH35 [115-124]	0	1196.59530007	High	High	High	8.0e6	4.9e6	5.2e6	2.91568684577942	High	6.685E-05	0.000287
High	[K].KPGAPHNVR.[L]		0.00550861	0	1	1	6	P41345	P41345 [145-153]	0	975.54827333	High	High	High	5.8e6	3.3e6	4.1e6	2.61646199226379	High	0	4.521E-05
High	[R].NLNMGNAASIPSK.[C]	1xDeamidated [N]; 1xOxidation [M4]	0.00211541	0	1	1	9	Q2QYL3	Q2QYL3 [90-102]	0	1333.64164152	High	High	High	2.4e7	8.5e6	2.2e7	3.74661731719971	High	0	1.16E-05
High	[R].RGEGSSEEEDEGRER.[G]		0.000180947	0	1	1	5	Q75GX9	Q75GX9 [85-99]	2	1721.73212295	High	High	High	6.0e7			4.10119676589966	High	3.599E-05	0.0002402
High	[R].NLNMGNAASIPSK.[C]	1xOxidation [M4]	0.00181601	0	1	1	6	Q2QYL3	Q2QYL3 [90-102]	0	1332.65762552	High	High	High	2.6e8	7.1e7	1.4e8	4.2449779510498	High	0	9.351E-06
High	[K].TYDLNFKEENNDGSQK.[I]	1xDeamidated [N/Q]	6.65256E-05	0	1	1	81	Q42971	Q42971 [264-279]	1	1902.83519143	High	High	High	2.0e7	1.3e7		5.12484264373779	High	0	8.313E-08
High	[K].TYDLNFKEENNDGSQK.[I]		8.65664E-05	0	1	1	28	Q42971	Q42971 [264-279]	1	1901.85117543	High	High	High	1.7e9	2.5e8		4.71058702468872	High	0	1.216E-07
High	[R].ESKPVYLSISCNLPGLPHPTFSR.[D]	1xDeamidated [N12]; 1xCarbamidomethyl [C11]	3.14922E-05	0	1	2	7	A2XFI3	A2XFI3 [199-221]	0	2600.31773453	High	High	High			1.9e7	5.01218843460083	High	0	2.876E-08
High	[R].ESKPVYLSISCNLPGLPHPTFSR.[D]	1xCarbamidomethyl [C11]	1.39948E-05	0	1	2	21	A2XFI3	A2XFI3 [199-221]	0	2599.33371853	High	High	High		1.7e7	1.1e7	4.43343877792358	High	0	7.012E-06
High	[K].LYGSTLSWNVTR.[C]		0.00268054	0	1	1	14	O82451	O82451 [6-17]	0	1396.72193994	High	High	High	7.3e6	1.2e7	8.3e6	3.90855407714844	High	0	1.633E-05
High	[R].FEGYNDYTPEQLIK.[D]		0.000182863	0	1	1	7	P52428	P52428 [176-189]	0	1716.81154262	High	High	High	7.6e7	7.7e6		4.50056171417236	High	0	1.344E-05
High	[R].ELISNSSDALDK.[I]		0.00485603	0	2	3	5	Q0J4P2; Q07078	Q0J4P2 [35-46]; Q07078 [35-46]	0	1291.63760113	High	High	High	3.8e8	2.2e7		3.79448533058167	High	0	3.795E-05
High	[R].SDEYGGSLENR.[C]		0.00455925	0	1	1	6	Q69TH8	Q69TH8 [202-212]	0	1226.52838508	High	High	High	3.1e7		9.0e7	3.38393473625183	High	0	3.457E-05
High	[K].EAAESTMVAYK.[A]		0.00774867	0	1	1	6	Q6ZKC0	Q6ZKC0 [144-154]	0	1199.56126519	High	High	High	5.1e7	3.7e7	3.8e7	3.2996654510498	High	0	9.125E-05
High	[R].NCDNFQVNQNDVEK.[I]	1xCarbamidomethyl [C2]	0.000193769	0	1	1	4	Q6YZX6	Q6YZX6 [53-66]	0	1723.73403762	High	High	Not Found	1.5e8	4.0e7		5.18908739089966	High	0	3.834E-07
High	[K].HGRPGIGATHSSR.[F]		0.00059487	0	1	1	22	P31674	P31674 [137-149]	0	1332.6879545	High	High	High	1.6e7			3.86738109588623	High	0	1.894E-06
High	[K].KPAEEEPAAEK.[A]		0.000507944	0	1	11	8	Q94JE1	Q94JE1 [13-23]	0	1198.59500812	High	High	High				4.49679803848267	High	0	1.519E-06
High	[K].AASELSSHQR.[K]		0.0103923	0	1	1	4	P52428	P52428 [52-61]	0	1085.53341099	Not Found	High	High				3.39902329444885	High	0	0.0001108
High	[K].FPQGFDTADLPSGK.[G]		0.000719029	0	1	2	16	P0C5C8	P0C5C8 [198-211]	0	1479.71143477	High	High	High	2.4e7	1.3e7		3.91891241073608	High	0	1.472E-05
High	[R].NSGQTCVCANR.[I]	2xCarbamidomethyl [C6; C8]	0.00128308	0	1	1	6	B9F3B6	B9F3B6 [327-337]	0	1266.53137942	High	High	High		3.8e7		4.16638994216919	High	0	5.705E-06
High	[K].KDAEGQDAEATTEEAKK.[S]		1.65637E-05	0	1	1	6	P49199	P49199 [133-149]	2	1820.85084106	High	High	High				6.92439079284668	High	0	1.925E-08
High	[R].LNALQQQSGR.[L]		0.00621584	0	1	1	6	Q6Z965	Q6Z965 [267-276]	0	1114.5963456	High	High	High	2.1e7	1.8e7	3.6e7	3.88943886756897	High	0	5.569E-05
High	[K].EAADETPAEQKEEK.[G]		0.000761903	0	1	2	3	B8AW64	B8AW64 [116-129]	1	1574.71803612	Not Found	High	High				4.41339540481567	High	0	2.706E-06
High	[K].GLDVIQQAQSGTGK.[T]		0.000347657	0	2	5	8	Q6Z2Z4; P35683	Q6Z2Z4 [78-91]; P35683 [78-91]	0	1401.73323283	High	High	High				4.69658899307251	High	0	1.784E-06
High	[R].KGGLSTGDESGGER.[A]		8.43166E-05	0	1	1	6	P46520	P46520 [65-78]	1	1349.62916167	High	High	High				4.78675508499146	High	0	1.103E-06
High	[K].KDAPAGEKPEPVR.[T]		0.00227713	0	1	1	5	P31674	P31674 [74-86]	1	1393.74340363	High	High	High				4.12323760986328	High	0	0.0001223
High	[K].ETTTQGHDDLGK.[RQ]	1xDeamidated [Q5]	0.00686777	0	2	3	3	P17784; Q5N725	P17784 [117-128]; Q5N725 [117-128]	0	1302.58081495	Not Found	High	High				3.54651927947998	High	0	6.217E-05
High	[K].ETTTQGHDDLGK.[RQ]		0.00509119	0	2	3	6	P17784; Q5N725	P17784 [117-128]; Q5N725 [117-128]	0	1301.59679895	High	High	High				4.00376749038696	High	0	4.051E-05
High	[R].NVIHGSDSVDNGKK.[E]	1xDeamidated [N11]	0.000657463	0	1	2	16	A6N0M9	A6N0M9 [112-125]	1	1470.71831143	High	High	High				4.4990553855896	High	0	6.164E-06
High	[R].NVIHGSDSVDNGKK.[E]		0.000265773	0	1	2	17	A6N0M9	A6N0M9 [112-125]	1	1469.73429543	High	High	High	1.5e8			4.32075834274292	High	0	9.764E-06
High	[K].RGYVASNSKDDPAK.[E]		0.00285522	0	1	1	3	O64937	O64937 [310-323]	2	1507.74994549	High	High	Not Found	1.4e7			5.10559225082397	High	0.0001765	0.001017
High	[K].TAASDVEEMIMK.[A]		0.00279576	0	1	1	6	Q69UI1	Q69UI1 [28-39]	0	1324.61231442	High	High	High				4.04480457305908	High	0	3.659E-05
High	[R].DHTVSATHGDMDQNTR.[D]	1xOxidation [M11]	0.000248187	0	2	5	5	Q6Z2Z4; P35683	Q6Z2Z4 [304-319]; P35683 [304-319]	0	1800.756564	High	High	High	8.2e6			2.91725778579712	High	0	8.279E-06
High	[R].DHTVSATHGDMDQNTR.[D]		2.53761E-05	0	2	5	10	Q6Z2Z4; P35683	Q6Z2Z4 [304-319]; P35683 [304-319]	0	1784.761649	High	High	High	1.1e8	8.0e7		4.544029712677	High	0	2.099E-08
High	[K].ETTTQGHDDLGKR.[C]	1xDeamidated [Q5]	0.00383312	0	2	2	2	P17784; Q5N725	P17784 [117-129]; Q5N725 [117-129]	1	1458.68192591	High	High	Not Found				3.86491656303406	High	0	2.711E-05
High	[K].ETTTQGHDDLGKR.[C]		0.00266647	0	2	2	12	P17784; Q5N725	P17784 [117-129]; Q5N725 [117-129]	1	1457.69790991	High	High	High	1.6e9			4.13591480255127	High	0	3.697E-05
High	[R].VEIIANDQGNR.[I]	1xDeamidated [N/Q]	0.00194459	0	1	1	10	Q75HQ0	Q75HQ0 [78-88]	0	1229.61205558	High	High	High	5.1e7	2.4e7	2.8e7	3.5698344707489	High	0	1.119E-05
High	[R].VEIIANDQGNR.[I]		0.00141059	0	1	1	10	Q75HQ0	Q75HQ0 [78-88]	0	1228.62803958	High	High	High	9.9e8			3.78211760520935	High	0	6.536E-06
High	[K].LKSPGEECNK.[V]	1xCarbamidomethyl [C8]	0.00628145	0	1	1	7	P14717	P14717 [663-672]	1	1161.55684884	High	High	High				3.71292281150818	High	0	0.0001018
High	[K].GTVEVAGTNKETTTQGHDDLGKR.[C]		0.0043258	0	1	1	4	Q5N725	Q5N725 [107-129]	2	2414.19061895	High	High	Not Found	1.4e7	2.2e7		3.41946125030518	High	6.685E-05	0.0004295
High	[R].AVYYDPETGKEDPSK.[N]		0.00430312	0	1	1	11	P41345	P41345 [178-192]	1	1698.78572176	High	High	High	4.4e7	5.2e7	1.1e8	3.70858359336853	High	0	6.82E-05
High	[K].GTVEVAGTNKETTTQGHDDLGKR.[C]	1xDeamidated [N/Q]	0.000513321	0	1	1	19	Q5N725	Q5N725 [107-129]	2	2415.17463495	High	High	High	1.6e8	3.2e6	9.4e7	4.19491815567017	High	0	1.828E-06
High	[K].DAYVGDEAQSK.[R]		0.00580567	0	4	4	6	A2XNS1; Q10DV7; P0C542; A3C6D7	A2XNS1 [53-63]; Q10DV7 [53-63]; P0C542 [52-62]; A3C6D7 [53-63]	0	1182.52732248	High	High	High	3.3e8	5.6e7		3.40665674209595	High	0	4.881E-05
High	[R].IVQDPSSLQDQK.[K]		0.00278109	0	1	2	6	A2WXV8	A2WXV8 [273-284]	0	1357.69578471	High	High	High	1.7e8		1.6e7	3.74519085884094	High	0	1.714E-05
High	[R].CNDELEPSQCTAACK.[S]	3xCarbamidomethyl [C1; C10; C14]	2.00216E-05	0	1	2	6	A2WK50	A2WK50 [143-157]	0	1782.70914539	High	High	High	4.2e7	1.6e7	2.5e7	4.91242218017578	High	0	1.5E-08
High	[R].KQSSALSAASSACDHIR.[D]	1xCarbamidomethyl [C13]	1.84236E-06	0	1	1	8	Q7XDC8	Q7XDC8 [240-256]	1	1788.86572047	High	High	High	3.6e7	1.2e7	3.1e7	5.83959579467773	High	0	4.979E-10
High	[K].TIEVDNTDAEGR.[L]		0.00842695	0	0	1	4			0	1319.60736361	High	Not Found	High	9.0e6		1.4e7	3.33695292472839	High	3.599E-05	0.0002044
High	[R].KEAAENTLVAYK.[S]		0.00110723	0	1	1	6	Q06967	Q06967 [148-159]	1	1336.71070654	High	High	High	1.3e7	6.7e6	7.4e6	3.85724949836731	High	0	7.089E-05
High	[K].VDATEDTDLAQK.[Y]		0.00359872	0	1	1	4	Q67IX6	Q67IX6 [131-142]	0	1305.61686567	High	Not Found	High	1.4e7		2.0e7	3.70614266395569	High	0	2.484E-05
High	[R].RAEQMLINNPSR.[V]		0.000935569	0	1	1	12	P37833	P37833 [56-67]	1	1428.73760676	High	High	High	3.4e7	3.4e7	1.1e8	4.66233777999878	High	0	3.622E-06
High	[K].GVVSPAEGTTHPEYR.[V]		0.000719029	0	1	3	3	Q852M2	Q852M2 [509-523]	0	1599.77616021	High	High	High	4.9e7	1.6e7	2.8e7	3.8390154838562	High	0	2.496E-06
High	[K].SPCGEGTNTWDR.[F]	1xCarbamidomethyl [C3]	0.00269468	0	1	1	5	P35686	P35686 [77-88]	0	1379.5644533	High	High	High	7.1e7	2.2e7	5.6e7	3.23074436187744	High	0	1.637E-05
High	[K].VMANADTPEDATTAR.[Q]		0.000110878	0	1	1	6	Q6AVA8	Q6AVA8 [610-624]	0	1562.71151102	High	High	High	9.2e7	3.5e7	4.5e6	4.86555480957031	High	0	1.727E-07
High	[R].YDVGNAVPSDFHQTVHGK.[D]	1xDeamidated [Q/N]	0.00414765	0	1	1	2	P27933	P27933 [401-418]	0	1971.91953024	Not Found	High	Not Found				3.07676601409912	High	0	3.027E-05
High	[K].SDLVNNLGTIAR.[S]	1xDeamidated [N]	0.0110086	0	2	3	8	Q0J4P2; Q07078	Q0J4P2 [89-100]; Q07078 [89-100]	0	1273.67465582	High	High	Not Found		8.6e6		3.0967812538147	High	0	0.0001205
High	[K].SDLVNNLGTIAR.[S]		0.00228914	0	2	3	6	Q0J4P2; Q07078	Q0J4P2 [89-100]; Q07078 [89-100]	0	1272.69063982	High	High	High		6.5e7	2.0e8	3.88261818885803	High	0	5.563E-05
High	[R].AGGVDDAPLVGNK.[A]		0.00189409	0	1	1	6	Q6ER94	Q6ER94 [61-73]	0	1212.62189158	High	High	High	5.3e7	2.1e7		3.9502739906311	High	0	6.936E-05
High	[K].SGLQGGVHIVK.[A]		0.0110664	0	1	1	10	Q6K9N6	Q6K9N6 [90-100]	0	1094.63166852	High	High	High	1.2e8	4.9e7	5.4e7	3.05461311340332	High	0	0.000121
High	[K].KMDATAQELSEEK.[T]		0.000258866	0	1	1	4	Q7XDC8	Q7XDC8 [312-324]	1	1479.69954939	Not Found	High	High		1.0e7	1.4e7	5.27378225326538	High	0	5.121E-06
High	[R].LEKPASYDQIK.[A]		0.00162599	0	2	2	22	Q7FAH2; Q6K5G8	Q7FAH2 [251-261]; Q6K5G8 [251-261]	0	1291.68924285	High	High	High	3.4e9	2.7e8	1.2e9	4.26256847381592	High	0	3.027E-05
High	[K].GTIEVAGTEKETTTQGHDDLGKR.[C]		0.00634775	0	1	1	1	P17784	P17784 [107-129]	2	2443.20593464	Not Found	Not Found	High			1.9e7	3.31328463554382	High	0	5.555E-05
High	[K].VVDGCEAQIAAK.[L]	1xCarbamidomethyl [C5]	0.00102856	0	1	1	3	Q9XEA8	Q9XEA8 [27-38]	0	1260.62526271	High	High	High	1.5e8	8.0e7	1.7e8	4.35615968704224	High	0	8.37E-06
High	[K].QVHPDIGISSK.[A]		0.00842695	0	1	14	9	Q94JE1	Q94JE1 [78-88]	0	1180.63206238	High	High	High	5.6e7	1.8e7	5.7e7	3.44332432746887	High	0	8.271E-05
High	[R].YDVGNAVPSDFHQTVHGK.[D]		0.000217571	0	1	1	10	P27933	P27933 [401-418]	0	1970.93551424	High	High	High	2.7e8	3.5e7		3.94771552085876	High	0	1.449E-05
High	[R].TCYAQASQIR.[Q]	1xCarbamidomethyl [C2]	0.0047301	0	1	1	6	P49397	P49397 [153-162]	0	1197.56808224	High	High	High	2.7e8	6.0e7		3.77045106887817	High	3.599E-05	0.000182
High	[K].QITPDDSGMVYSKPR.[R]		0.000535408	0	1	2	3	Q84QK0	Q84QK0 [136-150]	0	1693.82139581	Not Found	High	High		1.9e7		4.67953681945801	High	0	1.635E-06
High	[K].KGDDEAEAEADPACEGGVCR.[K]	2xCarbamidomethyl [C14; C19]	2.29847E-06	0	1	1	8	Q7Y0E8	Q7Y0E8 [548-567]	1	2135.86043675	High	High	High	4.9e7	4.1e6	3.5e7	5.60991096496582	High	0	6.819E-10
High	[R].VTSGEQQVVSGMNYR.[L]		5.0323E-05	0	1	1	6	Q10J94	Q10J94 [70-84]	0	1654.78534466	High	High	High	1.3e8	6.8e7		5.12629508972168	High	0	5.597E-08
High	[K].GLNAGNAASIPSK.[C]		0.00379302	0	1	1	6	Q0IQK9	Q0IQK9 [85-97]	0	1199.63787601	High	High	High	1.4e8	5.5e7	1.6e8	3.74904894828796	High	0	2.785E-05
High	[K].VATPDQAQEVHDGLR.[K]		7.79122E-05	0	1	1	14	P48494	P48494 [176-190]	0	1635.80852293	High	High	High	5.3e8	2.4e8	1.2e9	4.81095361709595	High	0	1.136E-06
High	[K].LGVSYNQPDGQK.[L]		0.00227713	0	1	2	6	A2XD35	A2XD35 [405-416]	0	1305.64335527	High	High	High	4.8e7	2.4e7	6.7e7	3.32957911491394	High	0	2.385E-05
High	[K].DSANDRTDEYGGSLENR.[C]		0.000104088	0	1	1	11	Q84QK0	Q84QK0 [195-211]	1	1898.81110148	High	High	High	5.7e7	1.9e7	3.5e7	5.42108821868896	High	0	2.305E-07
High	[K].EEPKPEPEAEAAAETTSR.[E]		3.30208E-05	0	1	1	6	Q0JPA6	Q0JPA6 [132-149]	0	1941.90360487	High	High	High	7.8e7	5.3e6	6.4e7	5.45114183425903	High	0	3.064E-08
High	[K].AGEDDDDLDDEDAEDEDKADEK.[A]		4.58713E-07	0	1	1	9	Q9SLY8	Q9SLY8 [384-405]	1	2453.90703063	High	High	High	1.1e8	1.7e6	4.3e6	6.59550714492798	High	0	2.232E-10
High	[K].HGANAGLVNALK.[L]		0.000529799	0	1	1	6	Q7XJ02	Q7XJ02 [148-159]	0	1164.64838118	High	High	High	2.9e7	2.2e7	4.0e7	4.33449459075928	High	0	4.469E-05
High	[R].ANTFVAEVLGLDPR.[D]		0.00493319	0	1	1	5	Q42972	Q42972 [197-210]	0	1501.80091847	High	High	Not Found		1.7e7		3.21180629730225	High	3.599E-05	0.0001816
High	[K].QITPDDSGMVYSKPR.[R]	1xOxidation [M9]	0.00147902	0	1	2	3	Q84QK0	Q84QK0 [136-150]	0	1709.81631081	High	Not Found	High	1.1e7		6.3e6	3.5999071598053	High	0	9.528E-06
High	[K].DSSNDRTDEYGGSLENR.[C]		0.00195485	0	1	2	6	Q69TI0	Q69TI0 [190-206]	1	1914.80601608	High	High	High	2.1e7	1.3e7	1.4e7	4.28476047515869	High	0	1.766E-05
High	[K].HAVATPVNWKPGER.[V]		0.000438309	0	1	2	7	P0C5C8	P0C5C8 [169-182]	0	1561.82338527	High	High	High	1.0e8	2.6e7	6.9e7	4.26717042922974	High	0	1.225E-06
High	[K].SAGVTSIGVR.[G]		0.00945705	0	1	1	2	Q9LSU3	Q9LSU3 [34-43]	0	946.53162016	High	Not Found	High	1.5e8		1.6e8	3.05849075317383	High	0	0.0001074
High	[R].EAGVTVVESPAK.[I]		0.000996582	0	1	1	7	Q6ZL94	Q6ZL94 [304-315]	0	1186.63139364	High	High	High	1.2e8		2.5e7	3.44621896743774	High	0	3.966E-06
High	[R].QAQLKPETAPALR.[A]		0.00133826	0	1	1	12	Q9FWK4	Q9FWK4 [48-60]	0	1422.80633824	High	High	High	1.5e8	2.4e7	1.5e8	3.61980414390564	High	6.685E-05	0.0003404
High	[K].LGGSSAFVGK.[F]		0.0103923	0	1	1	6	Q0J8G4	Q0J8G4 [62-71]	0	922.49925744	High	High	High	1.0e8	4.4e7	7.6e7	3.13101291656494	High	0	0.0001108
High	[K].IGFESSQEVQHR.[I]		0.00315533	0	1	1	11	P35686	P35686 [17-28]	0	1416.68661702	High	High	High	8.8e6	1.7e7		3.22520923614502	High	0	2.052E-05
High	[K].TDEDKVMVLDSHK.[L]		0.00519932	0	1	1	4	Q9LST6	Q9LST6 [30-42]	1	1516.73118388	High	Not Found	High	3.8e7		4.0e7	4.97583675384521	High	3.599E-05	0.0001915
High	[R].ECLPLILIIR.[N]	1xCarbamidomethyl [C2]	0.00727588	0	1	1	12	P49398	P49398 [40-49]	0	1239.7493411	High	High	High	6.5e6		5.6e6	2.90450525283813	High	6.685E-05	0.0002825
High	[K].FSNACGAICTTK.[K]	2xCarbamidomethyl [C5; C9]	0.00177818	0	1	1	5	Q0J8G4	Q0J8G4 [303-314]	0	1329.59258269	High	High	High	9.6e7	4.2e7	9.2e7	3.9724977016449	High	0	1.207E-05
High	[R].GGSVCLAPTNPR.[D]	1xCarbamidomethyl [C5]	0.00356107	0	1	1	6	Q10M12	Q10M12 [216-227]	0	1228.61028139	High	High	High	9.4e7	4.4e7	5.9e7	3.56173062324524	High	0	3.288E-05
High	[R].SGADAAPGVIR.[D]		0.00216041	0	1	1	4	Q9LGQ6	Q9LGQ6 [51-61]	0	1013.53743379	High	High	High	1.2e8	6.7e7	9.8e7	3.79155325889587	High	0.0001765	0.0009686
High	[R].QSGTTPGYSYSTANK.[N]		0.000184799	0	1	1	8	A2Y4S9	A2Y4S9 [48-62]	0	1561.71289123	High	High	High	6.0e7	2.4e7	4.5e7	4.48249244689941	High	0	6.182E-07
High	[R].SAAASSMSALK.[Q]		0.00357984	0	1	1	6	Q93VT8	Q93VT8 [90-100]	0	1023.51392115	High	High	High	4.1e7	9.6e6	1.3e7	3.35373497009277	High	0	0.0001154
High	[K].GLQAHVGAIQK.[T]		0.0113599	0	1	1	6	P42863	P42863 [15-25]	0	1121.64256755	High	High	High	8.3e7	3.3e7	3.3e7	3.83681035041809	High	3.599E-05	0.0001315
High	[K].ELQEFKPVDASANA.[-]		0.00562558	0	1	1	10	P09229	P09229 [127-140]	0	1518.74346312	High	High	High			4.2e8	4.40954113006592	High	9.387E-05	0.0004656
High	[K].GTVEVAGTNKETTTQGHDDLGK.[R]	1xDeamidated [N/Q]	7.75029E-05	0	1	1	5	Q5N725	Q5N725 [107-128]	1	2259.07352399	High	High	High	7.6e7			4.68372392654419	High	0	1.236E-07
High	[K].GTVEVAGTNKETTTQGHDDLGK.[R]		5.0323E-05	0	1	1	6	Q5N725	Q5N725 [107-128]	1	2258.08950799	High	High	High		1.3e7	1.8e7	4.42776918411255	High	0	1.084E-07
High	[K].VDKGTIEVAGTEK.[E]		0.000711497	0	1	1	11	P17784	P17784 [104-116]	1	1346.7161858	High	High	High	1.3e8	1.7e7		4.11761331558228	High	0	3.78E-06
High	[K].SQASALEAHAAPNCK.[V]	1xCarbamidomethyl [C14]	1.59642E-05	0	1	1	11	Q7XDC8	Q7XDC8 [112-126]	0	1554.73291553	High	High	High	2.3e8	1.1e7	2.0e8	5.68398714065552	High	0	1.089E-08
High	[K].SHIPDGPGYQEK.[F]		0.00651658	0	1	1	10	Q93XI4	Q93XI4 [124-135]	0	1327.62770521	High	High	High	4.7e7	2.7e6	5.8e7	2.90661120414734	High	0.0003367	0.003006
High	[K].AGTDDGANKDTSATAAATETTAR.[D]		5.71655E-06	0	1	1	14	A2Y720	A2Y720 [176-198]	1	2196.00108689	High	High	High	4.3e8	7.8e7	4.2e8	6.64467477798462	High	0	1.538E-08
High	[K].DTSATAAATETTAR.[D]		0.000240467	0	1	2	8	A2Y720	A2Y720 [185-198]	0	1366.64447736	High	High	High	9.9e7	1.0e7	9.1e7	4.99309539794922	High	0	1.512E-06
High	[K].QAAESTMNAYK.[A]		0.00395597	0	1	1	6	Q2R2W2	Q2R2W2 [153-163]	0	1213.55176313	High	High	High			2.7e7	4.03789281845093	High	0	2.843E-05
High	[K].CCVAGCSGIR.[V]	3xCarbamidomethyl [C1; C2; C6]	0.00712475	0	1	1	6	Q75KR1	Q75KR1 [480-489]	0	1139.47544488	High	High	High	1.6e8	6.3e7	1.4e8	2.63217329978943	High	0	8.883E-05
High	[R].HTGVMVGMGQK.[D]		0.00275199	0	4	4	6	A2XNS1; Q10DV7; P0C542; A3C6D7	A2XNS1 [42-52]; Q10DV7 [42-52]; P0C542 [41-51]; A3C6D7 [42-52]	0	1144.56015986	High	High	High	1.4e7		1.7e7	3.6475830078125	High	0	2.255E-05
High	[R].ESGSTMDVVAAQTK.[A]	1xOxidation [M6]	0.000380217	0	1	1	6	P48494	P48494 [136-149]	0	1439.66824967	High	High	High	9.2e6	6.9e6	4.2e6	3.59279680252075	High	0	1.41E-05
High	[R].ESGSTMDVVAAQTK.[A]		0.000329823	0	1	1	8	P48494	P48494 [136-149]	0	1423.67333467	High	High	High	1.0e9	4.1e8		4.28525686264038	High	0	8.179E-07
High	[R].VGQVAAVAQAK.[D]		0.00147126	0	1	1	5	P14717	P14717 [51-61]	0	1041.60511943	High	High	High	5.1e8	3.6e8	5.5e8	3.66731691360474	High	0	6.904E-06
High	[K].AVKPVMVGGPK.[I]		0.00991372	0	2	2	10	Q0DHF6; A2Y5L9	Q0DHF6 [251-261]; A2Y5L9 [251-261]	0	1082.63906214	High	High	High	3.0e8	1.7e8	3.1e8	3.44089365005493	High	0	0.0001043
High	[R].QGIHPASELR.[I]		0.00672509	0	1	1	20	P17654	P17654 [375-384]	0	1107.59053197	High	High	High	4.1e8	2.3e8	4.7e8	3.37027335166931	High	3.599E-05	0.0001895
High	[R].VSSEQEAAPAVR.[A]		0.000682149	0	1	1	6	Q5Z8V9	Q5Z8V9 [46-57]	0	1243.62770521	High	High	High	1.3e7	2.5e7	3.3e7	3.59155035018921	High	0	2.311E-06
High	[R].HPAESTNATNESVLK.[V]		2.15537E-05	0	1	1	6	Q2QXR8	Q2QXR8 [476-490]	0	1597.78163947	High	High	High	6.6e7	7.4e7	5.1e7	4.80510330200195	High	0	1.665E-08
High	[R].HPAESTSATNESVLK.[V]		1.95013E-05	0	1	1	12	B8BJ39	B8BJ39 [476-490]	0	1570.77074044	High	High	High	9.8e7	5.9e7	1.3e8	4.43887853622437	High	0	1.444E-08
High	[K].DTAGGELPNR.[A]		0.00955669	0	1	2	6	P0C5D0	P0C5D0 [119-128]	0	1029.49596287	High	High	High	6.8e7	3.5e7	5.5e7	3.07402992248535	High	6.685E-05	0.0002896
High	[RK].NGHVEIIANDQGNR.[I]		0.00115486	0	1	3	4	Q6Z7B0	Q6Z7B0 [52-65]	0	1536.75134246	High	Not Found	High			6.1e6	3.78796434402466	High	0	4.911E-06
High	[K].IVASNTGSGVYK.[D]		0.00242554	0	1	3	4	Q852M2	Q852M2 [277-288]	0	1195.63172801	High	Not Found	High	3.3e7		3.0e7	3.66472768783569	High	0	6.909E-05
High	[K].TAVAVSYCKPGR.[G]	1xCarbamidomethyl [C8]	0.00290064	0	1	1	8	A2ZB00	A2ZB00 [21-32]	0	1308.67288163	High	High	High	2.9e7		2.5e7	3.25137615203857	High	0	1.816E-05
High	[R].LPDATQGSDHLR.[Q]		0.00203891	0	1	1	12	Q9FE01	Q9FE01 [132-143]	0	1309.64950327	High	High	High	5.3e7	6.1e7	8.2e7	3.67000532150269	High	0	7.148E-05
High	[R].RVDSAAVFHNASTR.[F]		0.00332574	0	1	1	2	O04226	O04226 [642-655]	1	1530.77716332	Not Found	Not Found	High			5.2e6	3.80904698371887	High	0	3.45E-05
High	[K].GVFAAGDVQDKK.[Y]		0.0105569	0	1	2	6	Q6ZFU6	Q6ZFU6 [287-298]	1	1234.64262704	High	High	High	2.4e7	1.5e7	1.6e7	3.73729300498962	High	0.001829	0.02651
High	[R].IQNGGTEVVEAK.[A]	1xDeamidated [N/Q]	0.00408275	0	1	1	8	Q42972	Q42972 [250-261]	0	1245.6321223	High	High	High	3.2e6	5.8e6	4.9e7	3.51668047904968	High	0	3.118E-05
High	[K].NCYDALPEHGK.[V]	1xCarbamidomethyl [C2]	0.00525424	0	1	1	11	Q6ZD89	Q6ZD89 [287-297]	0	1303.5735615	High	High	High	3.5e7	8.4e6	2.2e7	3.61655688285828	High	0	6.89E-05
High	[K].VATPDQAQEVHDGLRK.[W]		0.00243834	0	1	1	4	P48494	P48494 [176-191]	1	1763.90348589	High	High	Not Found	3.8e8	9.2e6		3.65523147583008	High	0	1.427E-05
High	[R].KDAAENTMVAYK.[A]		0.000722825	0	2	2	6	Q7XTE8; Q6EUP4	Q7XTE8 [149-160]; Q6EUP4 [149-160]	1	1340.65147712	High	High	High		6.6e6	5.2e6	4.78098487854004	High	0	3.31E-06
High	[R].VLAAQPEQILLR.[G]		0.0101768	0	1	2	7	B8AL97	B8AL97 [448-459]	0	1350.81036104	High	High	High	1.4e8		2.0e8	3.37854552268982	High	0.0004961	0.005081
High	[K].GLQAHVGEIQK.[T]		0.00495918	0	1	1	10	P42862	P42862 [15-25]	0	1179.64804681	High	High	High	7.8e7	4.2e6	6.1e7	3.86524319648743	High	0	5.892E-05
High	[K].AVTFVDNHDTGSTQK.[L]	1xDeamidated [N7]	0.00068937	0	1	1	2	P27933	P27933 [304-318]	0	1620.75000541	Not Found	Not Found	High			8.1e6	3.8594491481781	High	0	2.346E-06
High	[K].AVTFVDNHDTGSTQK.[L]		0.000129856	0	1	1	12	P27933	P27933 [304-318]	0	1619.76598941	High	High	High	3.0e8	9.9e7	3.6e8	5.18646717071533	High	0	2.765E-07
High	[R].SGSWVGATGK.[A]		0.00970811	0	2	2	5	P42862; P42863	P42862 [135-144]; P42863 [135-144]	0	949.47377095	High	High	High	2.0e8	6.3e7	1.5e8	3.77349424362183	High	0	0.0001007
High	[K].NAAYIGTPGK.[G]	1xDeamidated [N1]	0.00770813	0	2	3	12	P17784; Q5N725	P17784 [15-24]; Q5N725 [15-24]	0	992.50473713	High	High	High	3.9e8	1.2e7	8.2e7	3.31070423126221	High	0	7.315E-05
High	[K].NAAYIGTPGK.[G]		0.00735263	0	2	3	10	P17784; Q5N725	P17784 [15-24]; Q5N725 [15-24]	0	991.52072113	High	High	High	4.4e9	1.3e9	2.6e9	3.46620273590088	High	0	0.0001021
High	[K].AVKPVLVGGPK.[L]		0.00665486	0	1	2	12	A2XFI3	A2XFI3 [252-262]	0	1064.6826415	High	High	High	4.7e8	2.6e8	3.9e8	3.07109141349792	High	3.599E-05	0.0001292
High	[K].TIEVNNTDAEGR.[L]	1xDeamidated [N]	0.00842695	0	1	1	7	Q6K669	Q6K669 [445-456]	0	1319.60736404	High	Not Found	High	9.0e6		1.4e7	3.33695292472839	High	3.599E-05	0.0002044
High	[K].TIEVNNTDAEGR.[L]		0.00207135	0	1	1	5	Q6K669	Q6K669 [445-456]	0	1318.62334804	High	High	High		7.6e7	8.8e7	3.73713135719299	High	0	1.128E-05
High	[R].VAVANGTAPVANR.[I]	1xDeamidated [N5]	0.000321252	0	1	1	12	P14717	P14717 [624-636]	0	1240.66442553	High	High	High	5.3e8	3.3e8	4.2e8	3.97719979286194	High	0	7.915E-07
High	[R].VAVANGTAPVANR.[I]		0.000637017	0	1	1	6	P14717	P14717 [624-636]	0	1239.68040953	High	High	High	1.8e8	4.0e7	7.1e7	3.79820418357849	High	0	6.714E-05
High	[R].TKGEAGTGNVVEAVR.[H]		0.000141272	0	1	2	6	Q69LA6	Q69LA6 [173-187]	1	1487.78124561	High	High	High	2.7e7	3.3e7	3.7e7	4.40967988967896	High	0	1.857E-06
High	[K].AGFAGDDAPR.[A]		0.00665486	0	4	4	4	A2XNS1; Q10DV7; P0C542; A3C6D7	A2XNS1 [21-30]; Q10DV7 [21-30]; P0C542 [20-29]; A3C6D7 [21-30]	0	976.44828446	High	High	High	2.4e8	1.5e8	1.5e8	3.58237457275391	High	0	5.915E-05
High	[R].KSPCGEGTNTWDR.[F]	1xCarbamidomethyl [C4]	0.00307343	0	1	1	10	P35686	P35686 [76-88]	1	1507.65941626	High	High	High	6.1e7	1.6e7	2.4e7	3.66626501083374	High	0.001283	0.01681
High	[R].RSLLGESNEFVGDK.[V]		0.000250815	0	1	1	6	P48494	P48494 [100-113]	1	1550.78091124	High	High	High	1.8e7			4.53842258453369	High	0	5.558E-07
High	[R].KSEPIPEVNDEPVK.[V]		0.00018973	0	1	1	6	Q53LQ0	Q53LQ0 [374-387]	1	1580.81662802	High	High	High	3.7e7	1.1e7		4.69247484207153	High	0	3.726E-07
High	[K].MFVDYNEPQTER.[V]		0.0017229	0	1	1	10	Q6YZX6	Q6YZX6 [346-357]	0	1528.67366904	High	High	High		4.4e7		3.78201270103455	High	0	8.656E-06
High	[K].SQLRPEIQVAAQNCWVK.[K]	1xDeamidated [Q/N]; 1xCarbamidomethyl [C14]	0.00592892	0	1	1	11	P48494	P48494 [54-70]	0	2028.03312053	High	High	High				4.37275838851929	High	0	5.018E-05
High	[K].VIAISDVTGAVK.[N]		0.0033609	0	1	1	12	A2XMV1	A2XMV1 [232-243]	0	1172.68851462	High	High	High	4.3e8	1.1e8	3.3e8	3.36820101737976	High	0	2.686E-05
High	[R].VQTELSDWLNWLK.[S]		0.00323942	0	1	2	6	P27937	P27937 [182-194]	0	1631.84278325	High	High	High	3.3e6	1.2e6	3.0e6	3.30203771591187	High	0	2.855E-05
High	[K].ALHGGNFQGTPIGVSMDNAR.[L]		3.27104E-06	0	1	1	12	P14717	P14717 [381-400]	0	2041.98723221	High	High	High	4.2e8	5.3e7	2.6e8	5.34762239456177	High	0	1.875E-07
High	[R].LNPDNWENCENLK.[R]	1xCarbamidomethyl [C9]	0.00419149	0	1	1	6	A2Z7C4	A2Z7C4 [52-64]	0	1645.72749576	High	High	High	3.5e7	5.8e6	2.2e7	3.06355929374695	High	3.599E-05	0.0001308
High	[K].VAVKPLDLESANEPPLNTYKPK.[E]		0.00159212	0	1	1	6	P41345	P41345 [72-93]	0	2423.3180514	High	High	High		3.0e7		3.74734473228455	High	0	7.725E-06
High	[K].DAPMFVVGVNEK.[E]	1xOxidation [M4]	0.0105569	0	2	2	10	Q7FAH2; Q6K5G8	Q7FAH2 [129-140]; Q6K5G8 [129-140]	0	1321.64566389	High	High	High	5.0e7	1.5e7	1.2e7	3.49169278144836	High	3.599E-05	0.0002565
High	[K].DAPMFVCGVNEDK.[Y]	1xCarbamidomethyl [C7]	0.00141059	0	1	1	12	A2YQT7	A2YQT7 [129-141]	0	1481.63992642	High	High	High	3.6e8			4.53802251815796	High	0	3.2E-05
High	[R].NQYDTDVTTWSPAGR.[L]		0.00010743	0	1	1	7	P52428	P52428 [4-18]	0	1710.77180304	High	High	High	1.8e8	4.9e7		4.92671823501587	High	0	1.214E-06
High	[R].VAPEEHPVLLTEAPLNPK.[A]		1.802E-05	0	1	1	14	Q10DV7	Q10DV7 [98-115]	0	1954.06440315	High	High	High	8.0e8	4.2e7	8.2e7	4.38925695419312	High	0	1.767E-06
High	[R].ASDFDSLGSDGGPGPVR.[S]		4.87577E-05	0	1	1	5	B7FAL5	B7FAL5 [80-96]	0	1633.74525395	High	High	High	1.6e7	1.1e7	2.8e7	4.83937454223633	High	0	5.338E-08
High	[K].LNVDQTGFYR.[V]		0.00874198	0	1	1	5	Q0J5V5	Q0J5V5 [533-542]	0	1212.60076226	High	High	High	3.1e7	1.6e7	5.2e7	3.41519808769226	High	0	8.678E-05
High	[R].IEEELGAAAVYAGAK.[F]		5.16657E-05	0	1	1	380	Q42971	Q42971 [424-438]	0	1491.76894961	High	High	High	1.3e7	1.9e7	4.9e7	5.75119161605835	High	0	8.864E-08
High	[K].VAVKPLDLESANEPPLNTYKPK.[E]	1xDeamidated [N]	0.0047301	0	1	1	3	P41345	P41345 [72-93]	0	2424.3020674	High	High	Not Found				3.59196782112122	High	0.0001765	0.0009774
High	[K].LDGQLGGLLSEASAEEDFTGK.[A]		5.53873E-06	0	1	1	9	Q6K669	Q6K669 [136-156]	0	2137.02953358	High	High	High	1.4e7	9.8e6	2.7e7	5.90196371078491	High	0	2.404E-09
High	[K].LDGQLGGLLSEASAEEDFTGK.[A]	1xDeamidated [Q4]	8.29949E-05	0	1	1	1	Q6K669	Q6K669 [136-156]	0	2138.01354958	High	Not Found	Not Found				5.28929948806763	High	0	1.139E-07
High	[K].CYLSLAEQVR.[E]	1xCarbamidomethyl [C1]	0.00743019	0	1	1	14	Q8H8T0	Q8H8T0 [315-324]	0	1238.61978345	High	High	High	1.0e8	2.8e7	3.9e7	3.30036163330078	High	0	8.739E-05
High	[R].AGLPLQDLEFVQFHPTGIYGAGCLITEGSR.[G]	1xCarbamidomethyl [C23]	3.92886E-05	0	1	1	8	Q6ZDY8	Q6ZDY8 [268-297]	0	3246.62520876	High	High	High	4.4e7	9.9e6	8.5e6	4.50146818161011	High	0	1.837E-07
High	[R].VVAIIAEGVPESDTK.[Q]		7.23743E-05	0	1	1	6	Q93VT8	Q93VT8 [106-120]	0	1527.82646445	High	High	High	8.4e7	1.2e8		5.33754873275757	High	0	5.243E-07
High	[R].TANLANNQIINYR.[C]		0.00377313	0	1	2	6	Q2QYW2	Q2QYW2 [151-163]	0	1504.78666538	High	High	High	2.0e7		2.4e7	3.65321516990662	High	0	2.646E-05
High	[K].KPEDWDDKEYIPDPEDK.[K]		0.000507944	0	1	1	10	Q9SLY8	Q9SLY8 [225-241]	1	2118.95022068	High	High	High	3.9e7	1.1e7		4.27562046051025	High	0	1.513E-06
High	[R].VLNTGSPITVPVGR.[A]		0.0011488	0	1	1	10	Q01859	Q01859 [146-159]	0	1409.81108927	High	High	High	2.4e8	4.0e8	4.6e8	3.11790728569031	High	0	0.0001088
High	[R].AGLPLQDLEFVQFHPTGIYGAGCLITEGSR.[G]	1xDeamidated [Q]; 1xCarbamidomethyl [C23]	0.00812322	0	1	1	4	Q6ZDY8	Q6ZDY8 [268-297]	0	3247.60922476	Not Found	High	Not Found		1.5e7		4.2836446762085	High	0	8.374E-05
High	[R].HLNAGIFGTGSDGHTLPSETVR.[A]		5.34986E-08	0	1	1	21	P14717	P14717 [123-144]	0	2266.12108299	High	High	High		4.0e6	6.8e7	6.65883874893188	High	0	3.19E-12
High	[K].IYGVEPVESAVLSGGKPGPHK.[I]		2.17819E-05	0	1	1	10	Q9XEA6	Q9XEA6 [202-222]	0	2121.13387962	High	High	High	2.0e8	6.0e7	2.0e7	4.82131671905518	High	0	2.485E-08
High	[K].VLVNIEQQSPDIAQGVHGHFTK.[R]		1.95013E-05	0	2	3	8	A2Y053; P93438	A2Y053 [95-116]; P93438 [94-115]	0	2417.2571825	High	High	High	2.2e8	4.7e7	1.5e8	4.7675256729126	High	0	1.442E-08
High	[K].DAPMFVVGVNEK.[E]	1xDeamidated [N10]	0.00916429	0	2	2	2	Q7FAH2; Q6K5G8	Q7FAH2 [129-140]; Q6K5G8 [129-140]	0	1306.63476489	Not Found	Not Found	High				3.88364100456238	High	0	9.323E-05
High	[K].FAPHIQQLSMESNGK.[G]	1xDeamidated [N13]	0.00163457	0	2	2	9	P42862; P42863	P42862 [350-364]; P42863 [350-364]	0	1687.81083158	High	High	High	9.5e7	4.6e7	5.7e7	3.90834760665894	High	0	5.684E-05
High	[R].IFIPDREPPNGQPDEPLR.[V]	1xDeamidated [N/Q]	0.000103541	0	2	2	30	Q0DHF6; A2Y5L9	Q0DHF6 [391-408]; A2Y5L9 [391-408]	1	2091.05054435	High	High	High	1.8e7	4.4e7	1.2e7	3.95145344734192	High	0.0004961	0.004842
High	[K].SQLRPEIQVAAQNCWVK.[K]	1xCarbamidomethyl [C14]	2.06644E-05	0	1	1	90	P48494	P48494 [54-70]	0	2027.04910453	High	High	High	2.8e8	2.1e6	4.3e7	5.24486398696899	High	0	3.631E-08
High	[K].FAVAAPVAADSGAAAPSAAK.[E]		1.22304E-07	0	1	1	6	P41095	P41095 [278-297]	0	1742.90717432	High	High	High	2.1e8		2.4e8	6.47141885757446	High	0	1.036E-11
High	[K].ESVNSFQGVLDGK.[Y]		0.00294677	0	1	1	3	Q01859	Q01859 [509-521]	0	1379.68013465	High	Not Found	High	1.1e8		6.4e7	4.08037567138672	High	0	1.857E-05
High	[K].LLNQADCVVSTYR.[D]	1xCarbamidomethyl [C7]	0.000873678	0	1	1	6	Q7XTJ3	Q7XTJ3 [124-136]	0	1538.76315305	High	High	High	3.4e7	3.8e7	3.9e7	4.23257970809937	High	0	2.368E-05
High	[K].LSVETTANQDPLVTK.[G]		0.000121903	0	1	1	12	Q43008	Q43008 [167-181]	0	1615.85374177	High	High	High	4.7e8		5.7e8	4.54396057128906	High	0	4.682E-07
High	[R].ELEEAEIDEYVAEIEAEK.[A]		1.11001E-05	0	1	1	5	A2YXU2	A2YXU2 [218-235]	0	2108.97576666	High	High	High	5.3e7	2.8e7	2.1e7	5.76891088485718	High	0	8.296E-07
High	[R].QLEEAEIDEYVAEIEAEK.[A]	1xDeamidated [Q1]	1.11001E-05	0	1	1	5	A2Z3I9	A2Z3I9 [218-235]	0	2108.97576709	High	High	High	5.3e7	2.8e7	2.1e7	5.76891088485718	High	0	8.296E-07
High	[K].NYPVVSAEYQEAVEK.[A]		0.000546805	0	1	2	18	Q10N21	Q10N21 [4-18]	0	1725.83300631	High	High	High			1.9e7	4.7825493812561	High	0	2.74E-06
High	[R].IIGIDLNANR.[F]		0.00795458	0	1	1	19	Q2R8Z5	Q2R8Z5 [222-231]	0	1098.62658312	High	High	High	8.9e8	1.1e7	1.9e9	3.22800159454346	High	3.599E-05	0.0001386
High	[K].IGPWGGNGGSAQDISVPPK.[K]		2.63864E-07	0	1	1	20	Q0JMY8	Q0JMY8 [6-24]	0	1836.92388698	High	High	High			1.9e6	5.64393186569214	High	0	3.105E-11
High	[K].GGIGCAPGELSTSELER.[L]	1xCarbamidomethyl [C5]	5.33244E-05	0	1	1	6	Q33E23	Q33E23 [103-119]	0	1732.81703895	High	High	High	1.1e8		7.0e7	5.10544729232788	High	0	6.071E-08
High	[R].ETPAIDVCHGLLGDK.[A]	1xCarbamidomethyl [C8]	0.000960523	0	1	3	3	Q9AUV6	Q9AUV6 [343-357]	0	1624.79993243	High	Not Found	High	1.8e7		1.7e7	3.95228600502014	High	0	3.762E-06
High	[R].LVGCCNELNAGYAADGYAR.[A]	1xDeamidated [N9]; 2xCarbamidomethyl [C4; C5]	0.00169592	0	1	2	1	A2XFI3	A2XFI3 [85-103]	0	2074.89570061	Not Found	High	Not Found				3.88679671287537	High	0	8.463E-06
High	[K].TGLPYIWHSK.[A]		0.0101768	0	2	2	10	Q6Z4G3; Q8H8T0	Q6Z4G3 [264-273]; Q8H8T0 [266-275]	0	1201.63641955	High	High	High		3.4e7	1.3e8	3.57081127166748	High	3.599E-05	0.0001585
High	[R].GGGGGSGSEWEIKPSSLTGK.[S]		0.000123194	0	1	2	6	B8AL97	B8AL97 [245-264]	0	1890.91919544	High	High	High		1.0e7	2.0e7	5.05300426483154	High	0	6.076E-07
High	[R].TIPHLADAIHAAVTK.[L]		0.00149467	0	1	1	15	P37833	P37833 [391-405]	0	1557.87475211	High	High	High	3.4e7	1.1e7	4.5e7	3.3352255821228	High	0.0003048	0.001757
High	[K].SILGDSGVVQDEDR.[V]		0.000991349	0	1	2	6	B8B7X6	B8B7X6 [106-119]	0	1489.71289123	High	High	High	1.5e7	7.8e6	7.7e6	3.80936741828918	High	0	7.47E-05
High	[R].DEEVNYFPSR.[F]		0.0106681	0	1	2	8	A2YH64	A2YH64 [387-396]	0	1255.55895697	High	High	High		8.1e6	7.3e7	3.48977828025818	High	0.0001512	0.0007856
High	[R].AFEDKEVTHIDDSVDPVR.[D]		0.000555511	0	1	2	4	B8BBN7	B8BBN7 [128-145]	1	2071.99308857	High	Not Found	High	1.0e7		1.1e7	4.75244951248169	High	0	1.72E-06
High	[K].FSTAGDIGTANIVCR.[Q]	1xCarbamidomethyl [C14]	0.000149698	0	1	1	4	P17070	P17070 [169-183]	0	1581.76896668	High	Not Found	High			1.3e7	3.82184839248657	High	0	5.854E-07
High	[K].VFAAVPSKPGAEFPNAAR.[W]		0.000970691	0	1	1	6	P29545	P29545 [39-56]	0	1828.9704433	High	High	High	7.2e7	3.3e7	7.4e7	3.97121071815491	High	0	8.181E-06
High	[K].DAPMFVVGVNEK.[E]		0.00357984	0	2	2	37	Q7FAH2; Q6K5G8	Q7FAH2 [129-140]; Q6K5G8 [129-140]	0	1305.65074889	High	High	High	3.0e7		1.2e5	4.03368043899536	High	3.599E-05	0.0001306
High	[K].VAIIGSGPAGLAAADQLNK.[M]		2.61908E-05	0	1	1	6	Q0JKD0	Q0JKD0 [1809-1827]	0	1765.98067359	High	High	High	4.5e7	2.9e7	5.0e7	5.07002401351929	High	0	8.721E-07
High	[R].QLNMIDADEKDTAGGELPNR.[A]		1.04753E-05	0	1	2	13	P0C5D0	P0C5D0 [109-128]	1	2187.03463574	High	High	High	1.9e8	2.0e7	1.3e8	5.62076473236084	High	0	1.85E-07
High	[K].AVGVNLPGGGAASSAAAAAPAAK.[D]		9.09669E-07	0	1	1	6	P29545	P29545 [73-95]	0	1879.00319988	High	High	High	1.0e8	6.2e7	8.5e7	5.36376857757568	High	0	1.823E-10
High	[K].DNQTVQSVLGTPTR.[D]		0.001732	0	1	1	6	Q7Y0E8	Q7Y0E8 [165-178]	0	1515.77616021	High	High	High	8.0e7		2.0e7	3.85329174995422	High	0	8.75E-06
High	[K].KGGTEHLGLPVFNSVAEAK.[A]		5.44596E-05	0	1	1	5	Q6ZL94	Q6ZL94 [77-95]	1	1954.03925103	High	High	High	2.5e7	9.7e6	1.1e7	4.75821161270142	High	0	1.173E-06
High	[R].TKDGPALQVELLR.[H]		0.000347657	0	1	1	10	P14717	P14717 [110-122]	1	1439.82165393	High	High	High	5.2e7	9.9e6	1.0e7	4.24587059020996	High	0	8.836E-07
High	[K].LDELLAEEAAAGR.[E]		0.00213779	0	1	1	4	Q9XGP7	Q9XGP7 [146-158]	0	1357.69578471	High	High	High			1.0e8	4.2496657371521	High	0	1.18E-05
High	[K].FHGYSPAVVTGKPVDLGGSLGR.[D]		1.2076E-05	0	1	1	13	A2XMV1	A2XMV1 [160-181]	0	2214.16657671	High	High	High	8.7e7	2.8e7	1.0e8	4.65230417251587	High	0	2.04E-07
High	[K].AGIALNDNFVK.[L]		0.00986191	0	2	2	13	Q7FAH2; A2YQT7	Q7FAH2 [301-311]; A2YQT7 [301-311]	0	1161.62624875	High	High	High	3.1e9		1.2e7	3.72164368629456	High	3.599E-05	0.0002749
High	[R].ILGSLASCPDPDVVR.[D]	1xCarbamidomethyl [C8]	0.000208595	0	1	1	4	Q6Z6L4	Q6Z6L4 [743-757]	0	1598.82066789	Not Found	High	High			6.9e7	3.77173900604248	High	0	4.244E-07
High	[K].YGAGIGPGVYDIHSPR.[I]		3.13268E-05	0	2	2	7	Q2QLY5; Q2QLY4	Q2QLY5 [690-705]; Q2QLY4 [690-705]	0	1658.82853016	High	High	High	5.4e8		3.5e8	4.6169490814209	High	0	2.853E-08
High	[K].EGQNDIYYITGESK.[K]		0.00165187	0	1	1	3	Q0J4P2	Q0J4P2 [459-472]	0	1616.74385698	Not Found	High	High		3.3e7	5.6e6	4.04677963256836	High	0	9.028E-06
High	[R].TIAMDGTEGLVR.[G]		0.0108939	0	1	1	6	Q01859	Q01859 [131-142]	0	1262.64091246	High	High	High	1.6e8		1.3e8	3.5176305770874	High	0	0.0001184
High	[K].YGQDATNVGDEGGFAPNIQENK.[E]		1.5731E-06	0	1	1	23	Q42971	Q42971 [206-227]	0	2324.04255781	High	High	High	3.7e9	5.6e8	4.7e9	6.21120500564575	High	0	1.255E-09
High	[K].SLLDSNLEDGR.[Y]		0.00511801	0	1	1	6	Q0JKD0	Q0JKD0 [1933-1943]	0	1218.59607072	High	High	High	3.5e7	1.7e7	4.7e6	3.49901652336121	High	0	4.087E-05
High	[K].AAQDIALAELPPTHPIR.[L]		4.77413E-05	0	2	2	19	Q7XTE8; Q6EUP4	Q7XTE8 [161-177]; Q6EUP4 [161-177]	0	1812.99665802	High	High	High	1.3e8		2.2e7	4.53674983978271	High	0	5.196E-08
High	[K].KVSPEVIAEYTVR.[T]		0.000394494	0	1	1	33	P17784	P17784 [237-249]	1	1490.82131956	High	High	High	7.2e7	8.7e6	2.4e7	4.92008638381958	High	0	1.423E-05
High	[K].DANFYGGHGIVGAQVPLGCGLAFAQK.[Y]	1xCarbamidomethyl [C19]	3.49903E-05	0	1	1	5	Q6Z5N4	Q6Z5N4 [158-183]	0	2647.30856641	High	High	High	6.5e7	1.1e7	6.3e7	5.05977821350098	High	0	3.339E-08
High	[K].SGAVSEPALLTAAQK.[E]		0.000753922	0	1	1	5	Q0IWL9	Q0IWL9 [273-287]	0	1442.78493404	High	High	High	2.7e7	3.2e7	3.1e7	3.79968523979187	High	0	2.656E-06
High	[R].IIGVDLNPAK.[F]		0.00820887	0	1	1	11	Q0ITW7	Q0ITW7 [222-231]	0	1039.61462149	High	High	High	7.4e8		1.2e8	2.73948454856873	High	0.002035	0.02949
High	[R].NNIPLSTAATANFTR.[G]		7.08656E-05	0	1	1	8	Q9LST6	Q9LST6 [71-85]	0	1590.82344476	High	High	High	2.2e8	4.8e7	2.3e8	5.18288373947144	High	0	9.111E-08
High	[R].EAELANSFIGTTK.[R]		0.00133124	0	1	2	6	A2XD35	A2XD35 [181-193]	0	1380.70053574	High	High	High	6.0e7	3.0e7	4.2e7	4.21314144134521	High	0	7.099E-06
High	[R].IIGATRPWEAAPGTIR.[A]		0.000303171	0	1	2	19	A6N0M9	A6N0M9 [87-102]	0	1708.94931398	High	High	High	5.0e9		3.0e9	3.30416679382324	High	3.599E-05	0.0002118
High	[K].NMAVTQFEPADAR.[R]		0.00150256	0	1	1	8	Q6Z6L4	Q6Z6L4 [138-150]	0	1449.67908881	High	High	High	4.1e7	1.5e7	2.7e7	3.8701286315918	High	0	7.116E-06
High	[R].FPAGFETAQLPSNK.[C]		0.000252139	0	1	2	8	P0C5D0	P0C5D0 [198-211]	0	1506.75871932	High	High	High			7.6e7	4.54572057723999	High	0	1.573E-06
High	[R].LVGCCNELNAGYAADGYAR.[A]	2xCarbamidomethyl [C4; C5]	5.56798E-06	0	1	2	23	A2XFI3	A2XFI3 [85-103]	0	2073.91168461	High	High	High	9.7e6	4.0e7	2.2e7	5.56000566482544	High	0	7.567E-08
High	[R].SSSIGNGVQFLNR.[H]		0.00624856	0	1	1	3	Q10LP5	Q10LP5 [150-162]	0	1378.70735248	High	Not Found	High	2.7e7		1.0e7	3.48394775390625	High	0	5.424E-05
High	[K].LQIWDTAGQER.[F]		0.00743019	0	1	1	9	P40392	P40392 [59-69]	0	1316.6593397	High	High	High	6.8e7	4.3e7	3.3e7	3.18750500679016	High	0	6.933E-05
High	[R].IGYSMITDAEEK.[G]		0.00233783	0	2	2	7	Q9XEA8; Q9XEA6	Q9XEA8 [52-63]; Q9XEA6 [49-60]	0	1356.63515832	High	High	High	1.4e8	1.5e7	3.9e7	3.9630343914032	High	0	1.341E-05
High	[K].EGQSEIYYITGESK.[K]		0.000516032	0	1	2	5	Q07078	Q07078 [459-472]	0	1603.74860801	High	High	High	8.8e7		9.1e7	4.55639171600342	High	0	1.158E-05
High	[R].CGGFSVEEVAPR.[L]	1xCarbamidomethyl [C1]	0.00126297	0	1	2	6	A2XMN2	A2XMN2 [182-193]	0	1307.60486162	High	High	High	1.7e7	2.8e7	6.9e7	4.42885208129883	High	0	5.55E-06
High	[K].LLGFSCDDVESHK.[D]	1xCarbamidomethyl [C6]	0.00719992	0	1	2	4	P0C5D0	P0C5D0 [67-79]	0	1506.68931941	High	High	High	4.1e7	2.7e7	3.4e7	3.06313371658325	High	0	6.642E-05
High	[R].VAPEEHPVLLTEAPMNPK.[A]		0.000159463	0	1	1	5	P0C542	P0C542 [97-114]	0	1972.02082379	High	High	High	7.2e7	4.0e7	4.2e7	4.38888645172119	High	0	4.219E-07
High	[K].FAQETIAPHAAAIDASNHFPK.[D]		0.000657463	0	1	1	10	Q75IM9	Q75IM9 [45-65]	0	2236.11454113	High	High	High	8.8e7	2.2e7	4.2e7	4.60554027557373	High	0	2.439E-06
High	[R].VGLIGLGQNAPSTTTACK.[G]	1xCarbamidomethyl [C17]	2.06869E-06	0	1	1	9	Q6K669	Q6K669 [173-190]	0	1787.93200914	High	High	High	2.7e8		5.4e8	5.71954441070557	High	0	2.235E-09
High	[R].ALHLPAACGADASAFSK.[C]	1xCarbamidomethyl [C8]	1.22039E-05	0	1	1	25	Q6ASY2	Q6ASY2 [103-119]	0	1686.82681589	High	High	High	3.0e8	1.9e7	4.5e7	4.78364706039429	High	0	3.849E-07
High	[K].TPAELSHAANAGLDIAVR.[M]		3.75106E-06	0	1	2	16	Q10N21	Q10N21 [62-79]	0	1805.95043607	High	High	High	3.7e7	2.4e7		4.94100475311279	High	0	2.004E-08
High	[K].LADMYTSLQSSR.[S]		0.00350533	0	1	1	5	Q75IM9	Q75IM9 [313-324]	0	1371.65729075	High	High	High	4.7e7	2.9e7	5.0e7	3.69807863235474	High	0	4.214E-05
High	[K].YIYGGHVADYMR.[S]		0.00778942	0	1	3	7	Q8L4L4	Q8L4L4 [198-209]	0	1444.66779592	High	High	High	5.9e6	1.0e7	2.8e6	3.32549071311951	High	3.599E-05	0.0001318
High	[K].IGPWGGNGGSAQDISVPPK.[K]	1xDeamidated [N/Q]	5.63305E-07	0	1	1	116	Q0JMY8	Q0JMY8 [6-24]	0	1837.90790298	High	High	High	4.2e8	3.1e7	1.4e8	6.15725517272949	High	0	1.815E-09
High	[K].IGPWGGNGGSAQDISVPPK.[K]	2xDeamidated [N7; Q12]	1.09261E-05	0	1	1	1	Q0JMY8	Q0JMY8 [6-24]	0	1838.89191898	Not Found	High	Not Found				5.35836935043335	High	0	6.33E-09
High	[K].KIPLYQHIANLAGNK.[Q]		0.000433717	0	1	1	33	Q42971	Q42971 [133-147]	1	1679.95915041	High	High	High	2.8e7	1.2e7	1.2e7	3.73398089408875	High	0	2.938E-05
High	[K].LGVTQCTIAHALEK.[T]	1xCarbamidomethyl [C6]	0.000216428	0	1	1	12	P30298	P30298 [424-437]	0	1540.81518863	High	High	High	4.9e7	1.7e7	1.4e8	4.52016258239746	High	0	1.596E-06
High	[K].DNQTIHSLFGTPTR.[D]		0.00057637	0	1	1	8	Q7Y0F2	Q7Y0F2 [172-185]	0	1586.79214464	High	High	High				3.93510150909424	High	0	1.815E-06
High	[K].VTEQVVDDPMQIPR.[S]		0.00064038	0	1	1	2	Q9XJ29	Q9XJ29 [168-181]	0	1626.81558218	High	Not Found	Not Found	1.1e7			3.95592975616455	High	0	4.262E-06
High	[K].ALNEHHVLLEGSLLKPNMVTPGSESK.[K]	1xDeamidated [N]	3.44418E-05	0	1	1	11	Q5N725	Q5N725 [211-236]	0	2801.45020479	High	High	High		9.7e6	1.2e7	4.49088573455811	High	0	3.26E-08
High	[K].ALNEHHVLLEGSLLKPNMVTPGSESK.[K]	2xDeamidated [N3; N17]	0.00196517	0	1	1	2	Q5N725	Q5N725 [211-236]	0	2802.43422079	Not Found	High	Not Found		8.1e6		3.98380875587463	High	0	1.048E-05
High	[K].ALNEHHVLLEGSLLKPNMVTPGSESK.[K]	1xOxidation [M18]	1.89152E-06	0	1	1	7	Q5N725	Q5N725 [211-236]	0	2816.46110379	High	High	High	3.4e7		3.2e7	5.37738418579102	High	0	2.065E-09
High	[K].ALNEHHVLLEGSLLKPNMVTPGSESK.[K]	1xDeamidated [N]; 1xOxidation [M18]	9.87481E-05	0	1	1	7	Q5N725	Q5N725 [211-236]	0	2817.44511979	High	High	High	1.7e7		1.2e7	5.20686197280884	High	0	9.443E-07
High	[R].FASINVENVEENR.[R]		0.000746024	0	2	2	11	P17784; Q5N725	P17784 [40-52]; Q5N725 [40-52]	0	1520.73396106	High	High	High	3.1e7			4.39659690856934	High	0	9.329E-05
High	[R].LNIHEYQGAELMGK.[Y]		0.00397682	0	1	1	6	Q6K9N6	Q6K9N6 [28-41]	0	1602.79445286	High	High	High	2.3e7	8.8e6	1.5e7	3.92075371742249	High	0	2.857E-05
High	[R].TSSPQQTEVCQAIFQK.[L]	1xCarbamidomethyl [C10]	0.000996582	0	1	1	2	Q9ZTS1	Q9ZTS1 [109-124]	0	1851.89053822	Not Found	Not Found	High			8.1e6	3.43222093582153	High	0	3.959E-06
High	[R].VCIIGSGPSAHTAAIYAAR.[A]	1xCarbamidomethyl [C2]	5.65048E-05	0	1	1	6	Q6ZFU6	Q6ZFU6 [13-31]	0	1914.98544169	High	High	High	4.3e7	3.6e7	6.5e7	4.5256986618042	High	0	1.448E-07
High	[K].MGNISPLTGTQGQIR.[L]		0.00019999	0	1	2	6	A2YPX3	A2YPX3 [293-307]	0	1572.81625092	High	High	High	5.4e7		3.8e7	3.92549204826355	High	0	1.233E-06
High	[K].LKDGAFEDVLR.[S]		0.0043258	0	1	1	8	P31924	P31924 [67-77]	1	1262.67392716	High	High	High	2.5e7	8.6e6	3.1e7	4.08262825012207	High	0	8.569E-05
High	[R].MEGKPVQGFNSSTASLLTR.[Y]		0.00167816	0	1	1	6	P42863	P42863 [531-549]	0	2023.02770002	High	High	High	5.2e7	2.1e7		3.39300751686096	High	0	8.375E-06
High	[K].ALNEHHVLLEGSLLKPNMVTPGSESK.[K]		2.28232E-09	0	1	1	45	Q5N725	Q5N725 [211-236]	0	2800.46618879	High	High	High	3.6e8	8.2e7	1.7e8	7.32994222640991	High	0	1.268E-11
High	[K].YGVTESTLLTR.[N]		0.00275199	0	1	1	11	Q8H8C7	Q8H8C7 [192-202]	0	1239.65794273	High	High	High	2.8e8		1.7e8	3.71282410621643	High	0	1.936E-05
High	[K].IHYETTGPEIWK.[AG]		0.00367522	0	2	2	11	Q9XEA8; Q9XEA6	Q9XEA8 [159-170]; Q9XEA6 [156-167]	0	1473.73725563	High	High	High	2.8e7			3.78183245658875	High	0.0003161	0.002048
High	[R].DTGEGFGAAPDIDHLNPR.[V]		1.38482E-05	0	1	1	19	P27933	P27933 [163-180]	0	1881.87257963	High	High	High			5.1e8	5.44181394577026	High	0	1.463E-08
High	[R].AASFNIIPSSTGAAK.[A]		0.000546805	0	3	3	17	Q7FAH2; Q6K5G8; A2YQT7	Q7FAH2 [203-217]; Q6K5G8 [203-217]; A2YQT7 [203-217]	0	1434.75871932	High	High	High	6.6e9	8.7e9	1.2e10	4.28409004211426	High	0	2.112E-05
High	[K].GVQCVADVVINHR.[C]	1xCarbamidomethyl [C4]	0.00124319	0	1	1	6	P27933	P27933 [106-118]	0	1466.75325713	High	High	High	2.8e7	2.4e7	3.7e7	3.43542909622192	High	0	8.132E-05
High	[R].VTSPLLEPSSVEK.[I]		0.00465611	0	1	1	12	Q9LSU1	Q9LSU1 [54-66]	0	1385.75223695	High	High	High	1.8e8	1.0e7	7.7e7	2.91374778747559	High	0	3.676E-05
High	[R].AAIGLSEHGFNTACITK.[L]	1xCarbamidomethyl [C14]	0.00151049	0	1	1	6	Q6ZDY8	Q6ZDY8 [60-76]	0	1789.89014436	High	High	High	1.3e7	1.9e7	1.3e7	3.70686292648315	High	0	7.199E-06
High	[R].GVYCVFEGGTPDGR.[L]	1xCarbamidomethyl [C4]	0.000307999	0	1	1	4	P27934	P27934 [127-140]	0	1513.67400372	High	High	High			2.4e8	4.1377592086792	High	0	7.425E-07
High	[R].TLGVISMSCDNDATR.[G]	1xCarbamidomethyl [C9]	0.00160052	0	1	1	8	Q10G56	Q10G56 [180-194]	0	1639.74143124	High	High	High	5.1e7	3.3e7	3.8e7	3.430988073349	High	0	9.251E-06
High	[R].SIGLIGHTFDQK.[R]		0.00193439	0	1	1	5	Q93VT8	Q93VT8 [579-590]	0	1315.70047625	High	High	High	4.0e7	2.8e7	1.5e7	3.61574339866638	High	3.599E-05	0.0002617
High	[R].LKVPPALNQFTR.[T]		0.00589787	0	1	1	5	P0DKK7	P0DKK7 [67-78]	1	1383.81069541	Not Found	High	High		1.4e7		3.62549710273743	High	0	0.0001078
High	[K].SAIVQVDAAPFK.[Q]		0.00236256	0	1	1	8	P49199	P49199 [100-111]	0	1245.68376359	High	High	High		3.6e7	2.4e8	3.90831065177917	High	0	6.991E-05
High	[R].GVYCVFEGGTPDDR.[L]	1xCarbamidomethyl [C4]	0.000667931	0	1	1	10	P27933	P27933 [127-140]	0	1571.67948298	High	High	High		4.7e7	1.3e8	4.18317842483521	High	0	3.489E-06
High	[K].LVDELPDDDFRK.[S]		0.010338	0	1	2	8	Q7XQ45	Q7XQ45 [230-241]	1	1461.72199943	High	High	High	1.7e8	2.8e7	1.8e7	3.17034530639648	High	0	0.0001103
High	[K].AFAGIAESSGYPIAVMPSAK.[G]		1.65126E-07	0	1	1	13	A2Y5L9	A2Y5L9 [270-289]	0	1966.9942747	High	High	High	2.6e8		4.0e8	6.31767988204956	High	0	9.87E-10
High	[R].AASFNIIPSSTGAAK.[A]	1xDeamidated [N5]	0.000454767	0	3	3	5	Q7FAH2; Q6K5G8; A2YQT7	Q7FAH2 [203-217]; Q6K5G8 [203-217]; A2YQT7 [203-217]	0	1435.74273532	High	High	High	7.5e7	4.1e7	5.9e7	4.14754724502563	High	0	2.556E-06
High	[K].MIEYSYVNAPLQK.[E]		0.000782227	0	2	2	6	Q6Z0I4; Q6H5J0	Q6Z0I4 [316-328]; Q6H5J0 [312-324]	0	1555.78249123	High	High	High	6.1e7	4.1e7	1.6e7	4.12402772903442	High	0	5.032E-06
High	[K].GELEASAATPYELQR.[R]		0.000102456	0	1	1	12	P56724	P56724 [22-36]	0	1634.80204056	High	High	High	2.4e8	6.0e7	8.8e7	4.72653341293335	High	0	4.184E-05
High	[R].GIYAYGFEKPSAIQQR.[GA]		0.000110296	0	2	7	12	Q6Z2Z4; P35683	Q6Z2Z4 [55-70]; P35683 [55-70]	0	1827.93880881	High	High	High	3.6e7	2.9e7	3.3e7	4.41687297821045	High	0	1.819E-06
High	[K].SLTNDWEEHLAVK.[H]		0.00151049	0	2	3	8	Q0J4P2; Q07078	Q0J4P2 [288-300]; Q07078 [288-300]	0	1541.75944755	High	High	High	3.8e7	1.1e7	1.1e7	4.21980428695679	High	0	3.747E-05
High	[K].CALVYGQMNEPPGAR.[A]	1xCarbamidomethyl [C1]	0.000104088	0	1	1	6	Q01859	Q01859 [288-302]	0	1662.77267187	High	High	High	4.3e7	1.2e7	1.8e7	4.73896265029907	High	0	2.37E-07
High	[K].DAAGVAVELDEEARPR.[V]		0.000265773	0	1	1	60	P14717	P14717 [62-77]	0	1697.84530231	High	High	High	3.9e7	7.4e6	3.3e7	3.85315251350403	High	0	0.0001004
High	[K].KLPSILVDETSVQK.[I]		0.00228914	0	1	1	6	Q10KF0	Q10KF0 [51-64]	1	1556.88939906	High	High	High	2.1e7	2.7e7	2.3e7	3.75452613830566	High	0	1.595E-05
High	[K].DGKPFVDVLK.[E]		0.00247713	0	2	3	21	P17784; Q5N725	P17784 [85-94]; Q5N725 [85-94]	0	1117.62518615	High	High	High	2.9e9	1.1e7	1.9e9	4.3535943031311	High	0	9.227E-05
High	[K].EGVIQHSTINNLAIGR.[S]		0.000591746	0	1	1	6	Q6ER94	Q6ER94 [198-213]	0	1721.92930675	High	High	High		2.8e7	2.1e7	3.45864105224609	High	0	3.642E-05
High	[R].VMQGHAGANLVPLVASNR.[I]		2.77831E-06	0	1	1	12	Q93XI4	Q93XI4 [204-221]	0	1833.97521109	High	High	High	7.7e7	6.9e7	9.7e7	4.6619987487793	High	0	3.275E-09
High	[K].IGIVEDAHALSIAGK.[Q]		0.000682149	0	1	1	6	Q6K4E7	Q6K4E7 [568-582]	0	1493.83221859	High	High	High	2.9e7		8.9e6	3.97608852386475	High	0	2.308E-06
High	[K].IPLYQHIANLAGNK.[Q]		0.000340411	0	1	1	6	Q42971	Q42971 [134-147]	0	1551.86418745	High	Not Found	High	1.5e7		1.3e7	4.21817350387573	High	0	8.57E-07
High	[K].DEAYFAANAAAQASR.[R]		0.000185775	0	1	1	9	Q2QLY5	Q2QLY5 [374-388]	0	1555.71355997	High	High	High	1.1e5		4.5e6	4.66531133651733	High	0	3.617E-07
High	[R].GGVIMDVVTPEQAR.[I]		0.00232556	0	1	2	10	Q69LA6	Q69LA6 [44-57]	0	1471.75733911	High	High	High		5.5e7	1.5e8	3.71433091163635	High	0	6.118E-05
High	[K].IGPWGGNGGSAQDISVPPKK.[L]		5.41736E-05	0	1	1	4	Q0JMY8	Q0JMY8 [6-25]	1	1965.01884994	High	High	Not Found	1.6e7	1.1e7		3.78957724571228	High	0	2.549E-05
High	[R].VAPEEHPILLTEAPLNPK.[A]		0.000975814	0	2	2	5	A2XNS1; A3C6D7	A2XNS1 [98-115]; A3C6D7 [98-115]	0	1968.08005321	High	Not Found	High	1.3e8		2.1e8	4.18247365951538	High	0	3.862E-06
High	[R].LDTGNYSWGSEAVTR.[K]		3.78666E-05	0	1	1	12	P49199	P49199 [61-75]	0	1655.76598941	High	High	High	2.0e8		9.0e7	5.33284473419189	High	0	1.307E-07
High	[K].IGPWGGNGGSAQDISVPPKK.[L]	1xDeamidated [N/Q]	1.36607E-07	0	1	1	86	Q0JMY8	Q0JMY8 [6-25]	1	1966.00286594	High	High	High	1.0e8	4.2e7	5.5e7	5.09691858291626	High	0	1.212E-11
High	[K].IGPWGGNGGSAQDISVPPKK.[L]	2xDeamidated [N7; Q12]	0.00313878	0	1	1	1	Q0JMY8	Q0JMY8 [6-25]	1	1966.98688194	Not Found	Not Found	High				2.74753975868225	High	0	2.04E-05
High	[K].VGNGLEESTSQGPLINEAAVQK.[V]	1xDeamidated [Q/N]	7.43054E-05	0	1	1	3	B9F3B6	B9F3B6 [361-382]	0	2242.11974594	Not Found	High	Not Found				5.83708000183105	High	0	9.78E-08
High	[R].IMNVIGEPIDEK.[G]		0.00586697	0	1	1	5	Q01859	Q01859 [165-176]	0	1357.70317833	High	High	High	1.6e8	3.8e7	1.5e8	4.06884813308716	High	6.685E-05	0.0003661
High	[K].IDNPIGATNIGR.[A]		0.00174113	0	1	1	6	Q43007	Q43007 [101-112]	0	1240.6644251	High	High	High	6.8e7	2.6e6		3.75772976875305	High	0	8.776E-06
High	[K].NILTTLPKPGGGEYGK.[F]		0.000454767	0	1	1	12	Q6YZX6	Q6YZX6 [9-24]	0	1644.89554706	High	High	High	9.0e6		1.0e7	3.66056776046753	High	3.599E-05	0.000261
High	[R].SLASAVPLAVDGESTSK.[-]		0.000326367	0	1	1	9	P30298	P30298 [792-808]	0	1631.84865637	High	High	High	4.8e8		3.5e8	3.75042104721069	High	0	9.347E-06
High	[K].SVEMHHEALQEALPGDNVGFNVK.[N]		0.000167203	0	1	1	14	O64937	O64937 [279-301]	0	2521.213997	High	High	High	3.8e7	8.3e6	3.2e7	4.93405389785767	High	0	3.098E-07
High	[K].AFAGSPIVGEIR.[G]		0.00186442	0	1	2	6	Q01K11	Q01K11 [417-428]	0	1216.6684479	High	High	High	1.6e8	1.0e8	1.3e8	3.74892520904541	High	0	9.697E-06
High	[K].GDAPAIVHLQSAIK.[F]		9.92695E-05	0	1	1	16	Q43008	Q43008 [81-94]	0	1419.79543921	High	High	High	4.3e7		7.3e6	4.47921466827393	High	0	1.476E-07
High	[K].IFGPGNQYVTAAK.[M]		0.00856055	0	1	1	6	Q5NAY4	Q5NAY4 [242-254]	0	1365.71612631	High	High	High	2.2e7	7.4e6		3.59984183311462	High	0	8.535E-05
High	[R].TAISHVQNLITGVTK.[G]		4.57716E-05	0	1	1	23	P49210	P49210 [71-85]	0	1581.89588143	High	High	High	9.9e7	1.3e7	3.6e7	4.6598072052002	High	0	8.587E-07
High	[R].ETADALVNTGLAK.[L]		0.00406134	0	1	1	2	Q9FXT4	Q9FXT4 [85-97]	0	1302.68997108	Not Found	Not Found	High			1.1e7	2.57190823554993	High	0	7.346E-05
High	[K].LDRPAEDEAMAGQEVAAAE.[-]		0.000643761	0	1	1	9	P49397	P49397 [244-262]	0	1972.89166	High	High	High	1.4e7	4.7e6	3.2e7	4.00239658355713	High	0	1.325E-05
High	[K].IYGVEPTESAILSGGRPGPHK.[I]		0.00332574	0	1	1	5	Q9XEA8	Q9XEA8 [205-225]	0	2165.13494222	High	High	High	8.5e7			3.83335781097412	High	0	2.208E-05
High	[K].AGVTHVWLPPPSHSVAPQGYMPGR.[L]		1.84036E-05	0	1	1	9	P27933	P27933 [57-80]	0	2541.28195752	High	High	High	7.8e7		1.8e6	5.35526561737061	High	0	7.538E-08
High	[R].EVAVEEEKKEEEAAPAEPAAAAAEAAAPSTEVVEEK.[K]		0.00258362	0	1	1	3	Q0JPA6	Q0JPA6 [150-185]	2	3679.77086496	Not Found	Not Found	High			4.7e7	5.29332733154297	High	0	2.949E-05
High	[K].KVSPQLIAEYTVR.[A]		0.000119993	0	1	1	67	Q5N725	Q5N725 [237-249]	1	1503.85295405	High	High	High		2.7e7	6.6e7	4.83921527862549	High	0	3.547E-06
High	[K].IKDEEGNPAFALVNK.[A]		0.000579413	0	1	1	13	Q10M12	Q10M12 [74-88]	1	1644.85916154	High	High	High	1.0e7	1.2e7	6.6e7	4.71235275268555	High	0	4.348E-05
High	[K].ETPESEPPPTFLR.[E]		0.0024902	0	1	1	2	Q7XPL2	Q7XPL2 [60-72]	0	1499.73764949	Not Found	Not Found	High			4.2e7	2.71118092536926	High	0	1.468E-05
High	[R].VGLLVESAEPR.[E]		0.00522671	0	1	1	5	Q0JKD0	Q0JKD0 [766-776]	0	1169.65246347	High	High	High	4.3e7		2.7e7	3.11571431159973	High	0	4.216E-05
High	[R].ENDLTTVELAR.[F]		0.0103923	0	1	1	5	P20907	P20907 [67-77]	0	1260.6430209	High	High	High			4.1e6	2.93729519844055	High	6.685E-05	0.0003522
High	[R].IFIPDREPPNGQPDEPLR.[V]		6.75851E-05	0	2	2	18	Q0DHF6; A2Y5L9	Q0DHF6 [391-408]; A2Y5L9 [391-408]	1	2090.06652835	High	High	High	2.7e7	5.3e7	1.9e7	3.94623279571533	High	0	6.483E-05
High	[R].TIYIPQPTWGNHPK.[V]		0.00354239	0	1	1	10	P37833	P37833 [128-141]	0	1651.85910205	High	High	High	1.4e7	5.7e6	6.5e7	2.64738774299622	High	0.0004961	0.004947
High	[R].YLAVEPSTPYNTTTMPK.[V]		0.000258866	0	1	1	6	P42863	P42863 [550-566]	0	1912.93609112	High	High	High				4.34635496139526	High	0	3.667E-05
High	[R].LKPFNCNLLYHDR.[L]	1xCarbamidomethyl [C6]	0.00152647	0	1	1	8	Q9SXP2	Q9SXP2 [208-220]	0	1689.85297112	High	High	High	2.5e7	1.3e7	2.1e7	3.81338262557983	High	3.599E-05	0.0001944
High	[K].FITHSVPFSEINTAFDLMHK.[G]	1xDeamidated [N12]; 1xOxidation [M18]	0.002218	0	1	1	2	Q2R8Z5	Q2R8Z5 [348-367]	0	2351.13764513	High	High	Not Found				3.69264030456543	High	0	1.244E-05
High	[K].YIGLSEASASTIR.[R]		0.00120453	0	1	4	5	Q7XQ45	Q7XQ45 [164-176]	0	1367.71652017	High	High	High			3.7e7	3.69812893867493	High	0	5.222E-06
High	[K].FITHSVPFSEINTAFDLMHK.[G]	1xOxidation [M18]	0.000229336	0	1	1	5	Q2R8Z5	Q2R8Z5 [348-367]	0	2350.15362913	High	Not Found	High	6.5e6		2.7e7	4.19850635528564	High	0	4.886E-07
High	[R].IESLDPALLRPGR.[I]		0.00542249	0	1	1	5	P46466	P46466 [342-354]	0	1436.8219883	High	High	High	3.1e7		2.0e7	2.2579984664917	High	0	0.0001057
High	[R].DTGAGFGAAPDIDHLNPR.[V]		9.57821E-06	0	1	1	13	P27934	P27934 [163-180]	0	1823.86710037	High	High	High	7.6e8	3.8e8	5.4e8	5.48580932617188	High	0	5.228E-09
High	[K].VAAQVPDSGPCVTYIGK.[G]	1xCarbamidomethyl [C11]	0.000119362	0	1	1	12	Q9LI00	Q9LI00 [162-178]	0	1761.88399636	High	High	High	5.4e8	3.1e8	3.2e8	4.37146711349487	High	0	1.502E-06
High	[K].FITHSVPFSEINTAFDLMHK.[G]		0.000102997	0	1	1	23	Q2R8Z5	Q2R8Z5 [348-367]	0	2334.15871413	High	High	High			2.5e7	5.97276782989502	High	0	1.558E-07
High	[K].AQLAQAYAQEFLETVGNK.[C]		8.21253E-05	0	1	1	4	Q9XGY5	Q9XGY5 [23-40]	0	1981.00253114	High	Not Found	High	1.7e7		6.8e6	5.02818965911865	High	0	1.129E-07
High	[K].IDFPGAKPVSDAVAK.[S]		0.0043258	0	1	1	5	Q0JPA6	Q0JPA6 [94-108]	0	1514.82131956	High	High	High	4.8e7		8.3e6	2.93556380271912	High	0	3.229E-05
High	[R].DTGADFGAAPDIDHLNTR.[V]		0.000190732	0	1	2	5	P27937	P27937 [164-181]	0	1885.86749423	High	High	High	4.2e7	2.0e7	2.0e7	4.34001493453979	High	0	2.31E-06
High	[R].ALLEVVESGGK.[N]		0.00888055	0	2	2	6	A2YXU2; A2Z3I9	A2YXU2 [193-203]; A2Z3I9 [193-203]	0	1101.61501535	High	High	High			9.7e7	3.6580114364624	High	3.599E-05	0.0001272
High	[K].FLEDHPGGDDVLLSSTGK.[D]		0.000693009	0	1	1	6	P49100	P49100 [37-54]	0	1886.91304744	High	Not Found	High	3.6e7		1.3e7	4.27768993377686	High	0	2.371E-06
High	[R].FHLPGETEEEFATR.[L]		0.00228914	0	1	3	11	Q01K11	Q01K11 [242-255]	0	1662.77582584	High	High	High	2.1e7	8.1e6	2.2e7	4.53000736236572	High	0	5.457E-05
High	[K].VGNGLEESTSQGPLINEAAVQK.[V]		2.72039E-06	0	1	1	5	B9F3B6	B9F3B6 [361-382]	0	2241.13572994	High	High	High		1.1e7	2.2e7	5.38431644439697	High	0	8.695E-10
High	[K].FITHSVPFSEINTAFDLMHK.[G]	1xDeamidated [N12]	0.0076678	0	1	1	5	Q2R8Z5	Q2R8Z5 [348-367]	0	2335.14273013	High	High	High	1.2e7		6.4e6	4.61063432693481	High	0	7.237E-05
High	[R].ALENEMLLR.[I]		0.0257688	0.000412898	1	1	6	P30298	P30298 [309-317]	0	1088.57685576	High	High	High	2.1e8	1.2e8	1.8e8	3.22671890258789	High	6.685E-05	0.0004113
High	[K].VSDPLEEGCR.[L]	1xCarbamidomethyl [C9]	0.0176229	0.000412898	1	1	4	B3VMC0	B3VMC0 [323-332]	0	1161.52046332	High	Not Found	High	5.8e7			3.2524745464325	High	3.599E-05	0.0002716
High	[R].LHPGTNLSELSK.[T]		0.0172588	0.000412898	1	1	6	P48642	P48642 [258-269]	0	1295.69539085	High	High	High	6.1e7	2.4e7		3.47598314285278	High	6.685E-05	0.0004212
High	[R].FDFSWGDAEYHQETLENLK.[VL]	1xDeamidated [N/Q]	0.0391661	0.000412898	2	2	4	Q2QXR8; B8BJ39	Q2QXR8 [59-77]; B8BJ39 [59-77]	0	2330.02478298	High	High	Not Found				2.91484093666077	High	0.0001765	0.001085
High	[R].ETEQNGKGYFEDR.[R]	1xDeamidated [N5]	0.0436276	0.000412898	1	1	6	P14656	P14656 [320-332]	1	1573.67650614	High	High	High	2.5e7	1.4e7	3.0e7	3.41249179840088	High	0.0001512	0.0007993
High	[R].IFVPEGQPLESEPNEPLR.[V]	1xDeamidated [N/Q]	0.0127461	0.000412898	1	2	5	A2XFI3	A2XFI3 [392-409]	0	2052.02841192	Not Found	High	High				3.04416990280151	High	0.0008084	0.00846
High	[K].VVLFAVPGAFTPTCTQK.[H]	1xCarbamidomethyl [C14]	0.0147558	0.000412898	1	1	2	Q69TY4	Q69TY4 [106-122]	0	1835.97241746	Not Found	High	Not Found		3.4e7		2.34969663619995	High	3.599E-05	0.0001811
High	[K].YVLDTTVLPR.[E]		0.0403933	0.000412898	1	1	6	Q9XGP7	Q9XGP7 [34-43]	0	1176.6622999	High	High	High				3.31151390075684	High	0.0004961	0.005059
High	[K].IYFVSPDVVK.[M]		0.0488312	0.000412898	1	1	4	Q9LD61	Q9LD61 [238-247]	0	1166.64558724	High	High	Not Found	1.7e7			2.50269484519959	High	0.0008473	0.00937
High	[R].ELDALGIPYR.[H]		0.0144505	0.000412898	1	2	4	Q84XG9	Q84XG9 [76-85]	0	1146.61534972	Not Found	High	High				2.77318620681763	High	3.599E-05	0.0001752
High	[R].FSTNTFPSWDR.[A]		0.0228665	0.000412898	1	2	2	Q0JKD0	Q0JKD0 [316-326]	0	1357.61714055	Not Found	High	Not Found		1.7e7		2.69836473464966	High	6.685E-05	0.0003294
High	[R].QAIVSAVTSGSK.[Q]		0.019057	0.000412898	1	1	4	Q0JJD1	Q0JJD1 [287-298]	0	1147.63172801	Not Found	High	High			7.1e6	3.00642514228821	High	0.0003161	0.002099
High	[R].NNGAEGIGLCR.[T]	1xCarbamidomethyl [C10]	0.0138586	0.000412898	1	1	4	Q75KR1	Q75KR1 [565-575]	0	1160.54768115	Not Found	High	High		2.4e7	1.1e8	3.13453078269959	High	3.599E-05	0.0001656
High	[K].TSPQAILDLITVGK.[M]		0.0406015	0.000412898	1	1	3	Q8W1L6	Q8W1L6 [465-478]	0	1455.84172065	High	High	High		6.4e6	7.4e6	1.89481747150421	High	9.387E-05	0.0007217
High	[K].LISGEHVGALAMSEPNSGSDVVSMK.[C]		0.0242121	0.000412898	1	1	2	Q75IM9	Q75IM9 [142-166]	0	2515.21669908	Not Found	High	Not Found		2.5e6		4.30166912078857	High	0.0001765	0.001084
High	[R].MAVPQVEDIVR.[A]		0.0391661	0.000412898	1	1	2	Q6Z1G7	Q6Z1G7 [348-358]	0	1256.66673332	High	Not Found	High	1.7e7		1.2e7	2.53745579719543	High	9.387E-05	0.0006858
High	[R].TDEYGGSLENR.[C]		0.0140043	0.000412898	2	3	6	Q84QK0; Q69TI0	Q84QK0 [201-211]; Q69TI0 [196-206]	0	1240.54403514	High	High	High	1.7e8	8.3e6	7.2e7	3.78734421730042	High	9.387E-05	0.0006656
High	[K].TAETAQYTK.[D]		0.0239618	0.000412898	1	2	3	A2Y720	A2Y720 [125-133]	0	1012.4945659	High	High	High				3.2513792514801	High	6.685E-05	0.0003512
High	[R].STFYIQDPVVGYTDYPFLDEKDEGAATYA.[-]	1xDeamidated [Q6]	0.0199721	0.000412898	1	1	2	Q69TH8	Q69TH8 [352-380]	1	3276.47831256	High	High	Not Found	9.9e6			3.85517930984497	High	6.685E-05	0.000363
High	[K].KFGCTDFVNPK.[D]	1xCarbamidomethyl [C4]	0.0353323	0.000412898	1	1	2	Q0ITW7	Q0ITW7 [237-247]	1	1312.63543351	High	Not Found	Not Found	7.2e7			3.83849191665649	High	9.387E-05	0.0005938
High	[K].IWCSDLHAGR.[V]	1xCarbamidomethyl [C3]	0.0215947	0.000412898	1	2	24	Q7G764	Q7G764 [86-95]	0	1214.57350201	High	High	High	6.5e7	8.1e6		3.1345226764679	High	6.685E-05	0.0003578
High	[R].TDQYGGSLENR.[C]	1xDeamidated [Q3]	0.0140043	0.000412898	0	1	6			0	1240.54403557	High	High	High	1.7e8	8.3e6	7.2e7	3.78734421730042	High	9.387E-05	0.0006657
High	[K].LQSFPGDLDILEQVQVK.[Y]		0.0142257	0.000412898	1	1	2	A2XD35	A2XD35 [417-433]	0	1929.03276866	Not Found	Not Found	High			3.1e6	2.20256853103638	High	3.599E-05	0.0001723
High	[K].VMGIPHLVILDAK.[S]		0.0302598	0.000412898	1	1	4	Q7Y0F2	Q7Y0F2 [120-132]	0	1405.82356829	High	High	Not Found				2.58634686470032	High	9.387E-05	0.000523
High	[K].SAGILCSYDPNVR.[L]	1xCarbamidomethyl [C6]	0.0137144	0.000412898	1	1	8	Q0J8G4	Q0J8G4 [171-183]	0	1451.69473918	High	High	High	1.4e8	9.4e6	1.0e8	3.29013085365295	High	9.387E-05	0.0005622
High	[K].SAESNMCDLLR.[I]	1xOxidation [M6]; 1xCarbamidomethyl [C7]	0.0434044	0.000412898	1	1	4	Q2R8Z5	Q2R8Z5 [107-117]	0	1311.56676192	High	High	High	5.5e7			2.58926272392273	High	0.0001512	0.0007883
High	[K].MDIGFDAWR.[L]	1xOxidation [M1]	0.0144505	0.000412898	1	1	14	P17654	P17654 [199-207]	0	1126.49860586	High	High	High		1.5e7		3.21596312522888	High	6.685E-05	0.0003056
High	[K].GMMPGIQDTLK.[RK]		0.0239618	0.000412898	1	2	6	P41345	P41345 [340-350]	0	1190.59079124	High	High	High		5.0e6		2.71882963180542	High	9.387E-05	0.0005543
High	[K].AGIALNDNFVK.[L]	1xDeamidated [N]	0.0170796	0.000412898	2	2	9	Q7FAH2; A2YQT7	Q7FAH2 [301-311]; A2YQT7 [301-311]	0	1162.61026475	High	High	Not Found		4.8e7		3.46983790397644	High	6.685E-05	0.0003051
High	[K].ANPAAADMVDR.[M]		0.0115397	0.000412898	1	1	5	Q6ZD89	Q6ZD89 [73-83]	0	1130.52588278	High	High	High	1.2e8	3.4e7	9.7e7	3.67210149765015	High	3.599E-05	0.0001904
High	[R].ALFDLPDDAK.[R]		0.0463952	0.000412898	1	1	5	Q7XKU5	Q7XKU5 [55-64]	0	1104.55716614	High	High	High	3.1e7	7.2e6		2.50207829475403	High	0.0001512	0.0008902
High	[K].SIGNGVQFLNR.[H]	1xDeamidated [N4]	0.0115397	0.000412898	2	3	2	P30298; P31924	P30298 [149-159]; P31924 [157-167]	0	1205.62731178	High	Not Found	Not Found				3.39987826347351	High	3.599E-05	0.0001283
High	[K].SGDELTSLK.[D]		0.032197	0.000412898	2	3	4	Q0J4P2; Q07078	Q0J4P2 [443-451]; Q07078 [443-451]	0	949.48366687	High	High	High	1.5e8	9.3e7	3.1e7	3.22375655174255	High	9.387E-05	0.0005244
High	[K].IWHHTFYNELR.[V]		0.0213711	0.000412898	4	4	12	A2XNS1; Q10DV7; P0C542; A3C6D7	A2XNS1 [87-97]; Q10DV7 [87-97]; P0C542 [86-96]; A3C6D7 [87-97]	0	1515.74915777	High	High	High	1.1e7		1.2e7	2.9829044342041	High	0.0004067	0.003749
High	[K].MAGIDPDDVYSEVPYEK.[G]		0.0200764	0.000412898	1	1	4	Q84TA3	Q84TA3 [379-395]	0	1927.86298571	High	High	Not Found				3.76943230628967	High	0.0004067	0.003907
High	[R].DLIPPGPLEEALEPTFK.[A]		0.0153056	0.000412898	1	2	5	A2Y9C5	A2Y9C5 [439-455]	0	1865.98950691	High	High	High	5.6e6	8.5e6	3.4e6	3.15328073501587	High	3.599E-05	0.0001899
High	[R].AVGTMLSHEVTK.[R]		0.0114794	0.000412898	1	2	3	Q0JKD0	Q0JKD0 [1389-1400]	0	1272.66164792	High	Not Found	High	1.2e7		1.9e7	2.8058979511261	High	3.599E-05	0.000148
High	[K].VEAMPTFVLIK.[G]		0.0120963	0.000412898	1	1	1	Q851R5	Q851R5 [95-105]	0	1247.70680727	Not Found	High	Not Found				2.87356424331665	High	3.599E-05	0.0001376
High	[R].DLSDTIIPPSPVMFPEDR.[E]		0.0215947	0.000412898	1	1	7	Q43007	Q43007 [444-461]	0	2028.99466856	High	High	High	1.8e7	1.2e7	1.0e7	3.79660511016846	High	6.685E-05	0.0004157
High	[R].NLFPLLPEAFK.[G]		0.0157929	0.000412898	1	1	8	Q65XK0	Q65XK0 [95-105]	0	1288.72998554	High	High	High		3.4e6	9.3e7	2.81419396400452	High	3.599E-05	0.0001977
High	[R].CEMEEGADGK.[L]	1xCarbamidomethyl [C1]	0.0164667	0.000412898	1	1	6	Q6ZD89	Q6ZD89 [96-105]	0	1125.41870038	High	High	High				3.02345824241638	High	3.599E-05	0.00021
High	[R].LRAEDVQGK.[N]		0.0483343	0.000412898	1	1	8	P49397	P49397 [86-94]	1	1015.55308385	High	High	High				3.35096883773804	High	0.0004961	0.00488
High	[R].VVSVGDGIAR.[V]		0.043852	0.000412898	1	1	5	P0C520	P0C520 [33-42]	0	972.54727022	High	High	High	1.2e8	4.3e7	7.3e7	2.22556328773499	High	0.0001512	0.0008047
High	[R].GYVASNSKDDPAK.[E]	1xDeamidated [N6]	0.0401862	0.000412898	1	1	1	O64937	O64937 [311-323]	1	1352.63285053	Not Found	Not Found	High				2.78371906280518	High	9.387E-05	0.000712
High	[K].DVNPHEFVK.[A]		0.0480877	0.000412898	1	1	9	P40978	P40978 [11-19]	0	1084.54218482	High	High	High	3.7e8	1.3e8	1.2e8	2.92440795898438	High	0.00417	0.05905
High	[R].DDTLLDFYNK.[W]		0.0351505	0.000412898	1	1	4	B7EA73	B7EA73 [746-755]	0	1243.58410909	High	High	Not Found	1.6e7			3.48024654388428	High	0.0001512	0.0008776
High	[K].TSLAPGSGVVTK.[Y]		0.0370099	0.000412898	1	1	3	Q6YZX6	Q6YZX6 [473-484]	0	1116.62591438	High	High	High	2.2e8	8.4e7	1.5e8	2.70271515846252	High	9.387E-05	0.0006352
High	[K].AVDNSGTVVGIK.[C]		0.0182783	0.000412898	1	1	6	Q9LSU0	Q9LSU0 [30-41]	0	1159.63172801	High	High	High	1.9e8	1.1e8	1.2e8	3.28452563285828	High	3.599E-05	0.0002423
High	[K].TASVLCLTTVK.[N]	1xCarbamidomethyl [C6]	0.0368197	0.000412898	1	1	6	P0DKK7	P0DKK7 [190-200]	0	1192.66058563	High	High	High	2.1e8	1.0e8	1.6e8	2.52865028381348	High	0.0003161	0.002163
High	[K].SDWHSCLDNR.[V]	1xCarbamidomethyl [C6]	0.0456877	0.000412898	1	1	12	Q6YZX6	Q6YZX6 [391-400]	0	1289.53275932	High	High	High	1.5e7	6.3e6	1.0e7	3.02700638771057	High	0.0002259	0.001537
High	[K].TVFGGQPTKPDYR.[D]		0.0245924	0.000412898	1	1	9	P48642	P48642 [356-368]	0	1465.74340363	High	High	High	1.1e8	7.5e7	2.1e7	2.88409829139709	High	9.387E-05	0.0006415
High	[K].VIATGLPASPGAAVGQIVFTAEDAEAWHAQGK.[D]	1xDeamidated [Q]	0.0126134	0.000412898	1	1	4	Q6AVA8	Q6AVA8 [465-496]	0	3163.60585363	High	Not Found	High			2.3e7	2.18353581428528	High	3.599E-05	0.0001663
High	[R].EVISILMQR.[H]		0.0389651	0.000412898	1	1	10	P49398	P49398 [60-68]	0	1088.61324128	High	High	High		1.8e7		2.80042171478271	High	0.0005191	0.005335
High	[K].AFPSLTYIAVNK.[D]		0.0387651	0.000412898	1	1	2	Q75HE6	Q75HE6 [488-499]	0	1323.73071377	Not Found	High	Not Found				3.32372403144836	High	9.387E-05	0.0006755
High	[K].LFAAGDDAEGK.[V]		0.0253706	0.000412898	1	1	4	Q5Z9Z3	Q5Z9Z3 [20-30]	0	1093.51602959	High	Not Found	High	4.5e7		3.1e7	2.9977240562439	High	0.001017	0.01189
High	[R].DLAEEILQLSK.[N]		0.0117839	0.000412898	1	4	12	A2YL07	A2YL07 [434-444]	0	1258.68890848	High	High	High	1.5e7	2.6e7	2.4e6	3.99229288101196	High	6.685E-05	0.0003709
High	[K].VVDIVDTFR.[L]		0.0188593	0.000412898	1	1	9	P35681	P35681 [67-75]	0	1063.57823597	High	High	High	2.9e8	2.6e7	1.8e8	3.47980880737305	High	3.599E-05	0.0002536
High	[K].VYDFVGVLK.[K]		0.0301036	0.000412898	1	2	7	A2XMN2	A2XMN2 [217-225]	0	1039.58225877	High	High	Not Found	4.5e7			2.3837685585022	High	9.387E-05	0.0004788
High	[R].QDKPEPPPEGR.[L]		0.0132214	0.000412898	1	1	9	Q9FE01	Q9FE01 [121-131]	0	1249.61714055	High	High	High				3.67058968544006	High	0.0003048	0.001644
High	[K].VVEVNALAK.[A]		0.0379752	0.000412898	2	2	6	Q2QLY5; Q2QLY4	Q2QLY5 [359-367]; Q2QLY4 [359-367]	0	942.56185768	High	High	High	5.5e8	2.4e8	4.0e8	2.74790024757385	High	9.387E-05	0.0006967
High	[R].EPVPLFISPR.[L]		0.0362549	0.000412898	2	2	10	Q0DHF6; A2Y5L9	Q0DHF6 [221-230]; A2Y5L9 [221-230]	0	1154.65682064	High	High	High	1.9e9			2.53685188293457	High	9.387E-05	0.0006152
High	[K].NPDNHPYLLK.[F]		0.0339036	0.000412898	1	1	6	Q53LQ0	Q53LQ0 [262-271]	0	1210.62149772	High	High	High	2.6e7	5.7e6	1.9e7	3.42342805862427	High	9.387E-05	0.0005615
High	[RK].FALLETIK.[DE]		0.0452219	0.000412898	1	3	10	O04985	O04985 [127-134]	0	934.56079508	High	High	High	6.6e8			2.52523493766785	High	0.0001765	0.0009952
High	[K].ESDAWPAEPQDAYGLEK.[L]	1xDeamidated [Q10]	0.0217074	0.000412898	1	3	1	Q2R1V8	Q2R1V8 [156-172]	0	1906.83412883	High	Not Found	Not Found				3.30623888969421	High	6.685E-05	0.0003059
High	[R].TVVASNLEGR.[G]		0.0130156	0.000412898	1	1	4	P48642	P48642 [245-254]	0	1045.56364851	High	High	High	3.7e8	1.1e8	2.8e8	2.97630739212036	High	3.599E-05	0.0001521
High	[K].QVEGGVTAAK.[G]		0.0270005	0.000412898	1	1	4	B8AL33	B8AL33 [56-65]	0	959.51563573	Not Found	High	High				3.17644381523132	High	6.685E-05	0.0004136
High	[R].YLLEHQPPTTGK.[A]		0.0124821	0.000412898	1	2	2	Q84XG9	Q84XG9 [424-435]	0	1383.72669097	Not Found	Not Found	High			3.9e6	2.39764904975891	High	0.0008657	0.009682
High	[K].RAPFDLFDTR.[K]		0.0144505	0.000412898	2	3	2	Q0J4P2; Q07078	Q0J4P2 [319-328]; Q07078 [319-328]	1	1237.63239675	Not Found	High	High		1.1e7		3.5710506439209	High	3.599E-05	0.0001754
High	[K].VVAIDPDRESYEIGRPFLEK.[A]		0.0377802	0.000412898	1	1	5	Q9XGP7	Q9XGP7 [109-128]	1	2333.21358638	High	High	High		2.5e7		2.92861080169678	High	9.387E-05	0.0006546
High	[K].VWEKPWMDFK.[E]		0.0401862	0.000412898	1	1	9	P09229	P09229 [117-126]	0	1365.66600509	High	High	High				2.80553078651428	High	0.0003161	0.00195
High	[K].WLTPNEDGVSMAALALMNQDK.[V]		0.0144505	0.000412898	1	1	2	Q6ZD89	Q6ZD89 [118-138]	0	2304.09987857	Not Found	High	Not Found				3.41406059265137	High	3.599E-05	0.0001756
High	[K].TAIAIDTILNQK.[Q]		0.0233471	0.000412898	1	1	4	P0C520	P0C520 [178-189]	0	1300.74709206	High	High	Not Found	5.6e7	4.1e7		2.98764228820801	High	0.0002017	0.001293
High	[K].GMLEVYNSLTEEGKK.[E]		0.0327	0.000412898	1	1	3	Q65XK0	Q65XK0 [350-364]	1	1697.84146253	High	Not Found	High	1.1e7			3.55913853645325	High	9.387E-05	0.000534
High	[K].NGTFHTEQAIEYGTTMVGGVTPK.[K]	2xDeamidated [N1; Q8]	0.032197	0.000412898	1	1	1	Q6ZL94	Q6ZL94 [54-76]	0	2440.13368185	High	Not Found	Not Found				3.40967488288879	High	9.387E-05	0.000526
High	[K].TAIAEGLAQR.[I]		0.0167267	0.000412898	1	5	6	Q7F9I1	Q7F9I1 [303-312]	0	1029.56873391	High	High	High	4.2e7	1.8e7	2.0e7	3.24121999740601	High	3.599E-05	0.0002139
High	[R].ADLISYLK.[E]		0.0459224	0.000412898	1	1	8	A2Y4S9	A2Y4S9 [101-108]	0	922.52440956	High	High	High		5.2e7	7.0e6	2.55943512916565	High	0.0003161	0.002272
High	[K].AIGTEIEWFPGK.[C]		0.0234688	0.000412898	1	2	2	B8AW64	B8AW64 [208-219]	0	1347.69432825	High	Not Found	Not Found	1.4e7			2.62318253517151	High	6.685E-05	0.0003414
High	[K].DGTTLLWDLTEGK.[M]		0.0152258	0.000412898	1	1	4	Q6L4F8	Q6L4F8 [231-243]	0	1448.72675046	Not Found	High	High		5.6e6	2.7e6	3.43544054031372	High	9.387E-05	0.0006174
High	[K].QVVSGVAYYLK.[V]		0.0126134	0.000412898	1	1	8	A2XS65	A2XS65 [96-106]	0	1226.67794996	High	High	High		5.8e6	1.2e8	3.56215834617615	High	3.599E-05	0.0001459
High	[K].LLGGDVDQK.[K]		0.0153858	0.000412898	1	1	5	Q9SLY8	Q9SLY8 [122-130]	0	944.5047367	High	High	High	8.8e7	2.6e7	7.3e7	3.06915044784546	High	3.599E-05	0.0001915
High	[R].FDLSGIAPAPR.[G]		0.0178077	0.000412898	0	1	6			0	1143.61568409	High	High	High	1.8e8	9.0e7	1.6e8	3.58980345726013	High	0.0001512	0.0007999
High	[K].VLGTEHTHILR.[V]		0.0140777	0.000412898	1	2	4	P31924	P31924 [359-369]	0	1275.71679505	High	High	Not Found	1.1e7			2.73335909843445	High	3.599E-05	0.0001689
High	[K].GTIEVAGTEK.[E]		0.0466334	0.000412898	1	1	9	P17784	P17784 [107-116]	0	1004.52586602	High	High	High	6.6e8		7.4e8	3.21511697769165	High	0.0003161	0.002055
High	[R].VGLVAPVDVVVPPGNTGLDPSQTSFFQVLNIPTK.[I]	2xDeamidated [N/Q]	0.0495859	0.000412898	1	1	4	P41095	P41095 [116-149]	0	3507.86212814	High	High	Not Found		4.1e6		3.40036416053772	High	0.0001512	0.0009508
High	[K].GINSQYDDQDR.[Q]		0.0214826	0.000412898	1	1	4	Q6K4E7	Q6K4E7 [513-523]	0	1310.5607478	High	High	Not Found		5.3e6		3.40115547180176	High	6.685E-05	0.0003654
High	[K].NLQDIIAILGMDELSEDDKLTVAR.[A]		0.0120332	0.000412898	1	1	4	Q01859	Q01859 [456-479]	1	2672.38112175	High	High	High	1.4e7			4.03460597991943	High	3.599E-05	0.0001361
High	[K].VACLADNDAR.[L]	1xCarbamidomethyl [C3]	0.0312137	0.000412898	1	2	4	A2YGP6	A2YGP6 [239-248]	0	1104.51023303	High	High	Not Found	3.6e7	1.9e7		2.57647061347961	High	0.0001512	0.0008435
High	[R].FAGELAHPK.[V]		0.0478423	0.000412898	1	1	2	Q0E4K1	Q0E4K1 [450-458]	0	969.51524187	Not Found	High	Not Found		2.5e7		2.95486783981323	High	0.0001512	0.0009061
High	[K].STTTGHLIYK.[L]		0.0248491	0.000412898	1	1	15	O64937	O64937 [21-30]	0	1120.59969966	High	High	High	1.1e9	9.4e8	1.3e9	3.23122620582581	High	0.0002017	0.001316
High	[R].IYVDNTNPTFVVGEIWSSLIYNGDGKPSTNQDADR.[Q]	1xDeamidated [N/Q]	0.0443041	0.000412898	1	1	14	P27934	P27934 [216-250]	0	3886.84061674	High	High	High			1.2e7	3.62220430374146	High	0.0004961	0.005101
High	[K].DSSQDEAGTAAIK.[T]		0.0151465	0.000412898	1	1	2	Q10L71	Q10L71 [73-85]	0	1292.59646458	Not Found	High	Not Found		1.4e6		2.695387840271	High	0.0003048	0.001837
High	[R].DELTLEGIK.[Q]		0.0389651	0.000412898	2	8	6	Q6Z2Z4; P35683	Q6Z2Z4 [247-255]; P35683 [247-255]	0	1017.54626711	High	High	High	9.5e6		3.8e7	2.17867398262024	High	9.387E-05	0.0006814
High	[K].KGVIIVNNAR.[G]		0.0248491	0.000412898	1	1	6	Q9SXP2	Q9SXP2 [273-282]	1	1083.66330301	High	High	High	3.8e7	1.3e7	4.1e7	3.0536413192749	High	6.685E-05	0.0003678
High	[K].TGDDDVAIK.[V]		0.0212601	0.000412898	1	1	5	Q0JA75	Q0JA75 [45-53]	0	933.45236675	High	High	High	8.4e7	4.1e7	6.9e7	3.16066312789917	High	6.685E-05	0.0002982
High	[R].AILPYSQALEK.[F]		0.0278536	0.000412898	2	2	5	P42862; P42863	P42862 [339-349]; P42863 [339-349]	0	1232.68851462	High	High	High	2.2e8	1.8e8	2.1e8	2.46517395973206	High	0.0003161	0.002045
High	[K].VVTDKGEEIIADVVLFATGR.[T]		0.0264461	0.000412898	1	1	4	P48642	P48642 [276-295]	1	2132.15975997	Not Found	High	High			5.4e5	4.44826650619507	High	6.685E-05	0.0004014
High	[K].SEAAISLEANGTVVLTPDQGQEASSELLPINFSGLAK.[A]	2xDeamidated [Q/N]	0.0401862	0.000412898	1	1	30	B8BJ39	B8BJ39 [104-140]	0	3758.88583601	High	High	High	8.2e5		3.3e6	4.17560529708862	High	9.387E-05	0.000709
High	[R].YALLAEDGVVK.[V]		0.0278536	0.000412898	1	1	3	Q69TY4	Q69TY4 [200-210]	0	1177.64631547	Not Found	High	High		8.7e6		2.49918365478516	High	9.387E-05	0.00047
High	[K].KVNEMDPLLKPK.[Q]		0.0141515	0.000412898	1	1	4	P14717	P14717 [323-334]	1	1411.79774743	High	High	High	2.0e8	1.4e7	5.6e7	3.79866886138916	High	0.0003853	0.003734
High	[R].EALLETAADEAEGADILLVKPGLPYLDVIR.[L]		0.0207138	0.000412898	1	1	1	Q5Z8V9	Q5Z8V9 [327-356]	0	3194.71948591	Not Found	Not Found	High			1.1e6	3.46904039382935	High	6.685E-05	0.0002885
High	[K].SARPPGRPFGSGPPGDRPR.[G]		0.0157929	0.000412898	1	1	5	P0DKK8	P0DKK8 [94-112]	0	1961.02125002	High	Not Found	High	1.3e7		1.2e7	2.85966110229492	High	0.001135	0.01498
High	[K].QPVGVVGAVTPWNFPLAMITR.[K]	1xDeamidated [N13]	0.0116611	0.000412898	1	1	2	B9F3B6	B9F3B6 [188-208]	0	2254.20527088	High	Not Found	High	4.9e6			3.37420535087585	High	3.599E-05	0.0001303
High	[R].GLIGDIISR.[F]		0.0175312	0.000412898	1	2	17	A6N0M9	A6N0M9 [16-24]	0	943.55710665	High	High	High				3.08033156394959	High	0.0002017	0.001212
High	[R].ELIGWLDWLK.[M]		0.0138586	0.000412898	1	1	19	P17654	P17654 [189-198]	0	1272.69868542	High	High	High	1.3e6	1.7e7	4.5e7	3.5235743522644	High	6.685E-05	0.0004467
High	[K].GDHTYVPVSR.[K]		0.01847	0.000412898	1	1	5	P42211	P42211 [243-252]	0	1130.55889748	High	High	High	9.3e6		6.6e6	2.94381165504456	High	0.0001512	0.0007776
High	[R].DVPCAVFSIPPLSVVGLSEQQALEEAK.[S]	1xDeamidated [Q]; 1xCarbamidomethyl [C4]	0.0220489	0.000412898	1	1	6	P48642	P48642 [369-395]	0	2884.46485205	High	High	High	7.5e6	1.2e6		3.86110305786133	High	6.685E-05	0.0003129
High	[K].LNFDDNAAFR.[Q]		0.0173492	0.000412898	1	1	5	Q6K9N6	Q6K9N6 [251-260]	0	1182.55381208	High	High	High		3.0e7	4.0e7	3.13055777549744	High	3.599E-05	0.0002254
High	[R].ISTPEAQLGLPELTLGIIPGFGGTQR.[L]		0.0318659	0.000412898	1	1	4	Q8W1L6	Q8W1L6 [125-150]	0	2665.45594174	Not Found	High	High				3.13418197631836	High	9.387E-05	0.0005178
High	[R].ISTPEAQLGLPELTLGIIPGFGGTQR.[L]	1xDeamidated [Q]	0.0152258	0.000412898	1	1	2	Q8W1L6	Q8W1L6 [125-150]	0	2666.43995774	Not Found	High	High		5.1e6	1.0e7	3.54129695892334	High	3.599E-05	0.0001888
High	[K].DDSIFHNEEK.[L]		0.0167267	0.000412898	1	1	2	Q0J8G4	Q0J8G4 [287-296]	0	1233.53822151	Not Found	High	Not Found		2.6e6		3.61501479148865	High	3.599E-05	0.0002152
High	[R].TALAFVTLK.[S]		0.0281438	0.000412898	1	1	6	Q0J8G4	Q0J8G4 [103-111]	0	963.58734417	High	High	High		3.4e7	3.1e7	2.47220849990845	High	6.685E-05	0.000437
High	[K].LATPTFGDLNHLISATMSGVTCCLR.[F]	1xDeamidated [N10]; 2xCarbamidomethyl [C22; C23]	0.0141515	0.000412898	2	3	2	Q40665; P46265	Q40665 [217-241]; P46265 [217-241]	0	2736.31536828	High	Not Found	High	2.0e6		1.7e6	3.26600241661072	High	0.000723	0.007325
High	[K].GDVCDEAVAALDKIEAALSK.[F]	1xCarbamidomethyl [C4]	0.0366305	0.000412898	1	1	3	A1XBB7	A1XBB7 [147-166]	1	2075.03251085	High	Not Found	High			3.7e6	3.76098680496216	High	9.387E-05	0.0006249
High	[R].AVQSDDVSLR.[I]		0.0290323	0.000412898	1	1	2	Q8H859	Q8H859 [31-40]	0	1089.55347771	Not Found	High	Not Found				3.35952734947205	High	6.685E-05	0.000454
High	[K].SAWSEAYNQLVAAIKQEMKPAE.[-]	1xDeamidated [Q/N]	0.0427413	0.000412898	1	1	12	O04985	O04985 [148-169]	1	2465.20170143	High	High	High				4.0642614364624	High	0.0001512	0.0007766
High	[R].WDPDSPSTKPHLK.[D]		0.0186636	0.000412898	1	1	3	Q9S827	Q9S827 [56-68]	0	1507.75396829	High	High	Not Found	9.9e7	3.3e7		2.82548999786377	High	3.599E-05	0.0002486
High	[R].SDFEGIFR.[A]		0.0454542	0.000412898	1	1	6	Q6AVA8	Q6AVA8 [675-682]	0	970.46287192	High	High	High			2.0e7	3.05668640136719	High	0.0001512	0.0008435
High	[K].EAAPPAPATGK.[A]		0.0274238	0.000412898	1	1	3	Q01859	Q01859 [54-64]	0	1009.53128579	High	High	Not Found	1.2e8	8.9e7		2.23065853118896	High	9.387E-05	0.0004909
High	[R].MAVPQVDDIVR.[A]		0.0239618	0.000412898	1	1	2	Q0J0H4	Q0J0H4 [350-360]	0	1242.65108326	Not Found	Not Found	High			1.4e7	2.47530770301819	High	6.685E-05	0.0003513
High	[K].DQSTASTNLR.[G]		0.0174399	0.000412898	1	1	4	Q67IX6	Q67IX6 [541-550]	0	1092.52799122	High	Not Found	High				2.84383344650269	High	3.599E-05	0.0002267
High	[R].LSVGYNILTR.[D]		0.0279983	0.000412898	1	1	6	O64464	O64464 [33-42]	0	1135.64698421	High	High	High	3.2e7	9.2e6	1.8e7	2.95012998580933	High	9.387E-05	0.0004889
High	[K].LPSEDEVADWSGQEWELYLENLPTDVEASQVTALDER.[Y]	1xDeamidated [Q/N]	0.0349697	0.000412898	1	1	3	Q84TA3	Q84TA3 [486-522]	0	4234.94626334	High	Not Found	Not Found				4.1208348274231	High	9.387E-05	0.0005858
High	[K].LPSEDEVADWSGQEWELYLENLPTDVEASQVTALDER.[Y]	2xDeamidated [Q13; Q30]	0.032197	0.000412898	1	1	1	Q84TA3	Q84TA3 [486-522]	0	4235.93027934	Not Found	Not Found	High			5.2e5	3.10897016525269	High	9.387E-05	0.0005235
High	[K].VFANAETTISYK.[I]		0.0196623	0.000412898	1	1	16	Q75KR1	Q75KR1 [744-755]	0	1343.68415745	High	High	Not Found	6.4e6	2.1e5		3.23275089263916	High	0.0006084	0.006303
High	[K].FLDGIYVSDK.[G]		0.0440775	0.000412898	1	1	4	P49210	P49210 [174-183]	0	1156.58846626	High	Not Found	High			4.2e6	3.24579858779907	High	0.0001512	0.0008098
High	[K].DFDVTALEK.[F]		0.0294868	0.000412898	1	1	8	Q53LQ0	Q53LQ0 [238-246]	0	1037.51496699	High	High	High	1.5e8		6.0e7	2.67571759223938	High	9.387E-05	0.0004633
High	[K].ALTNVVSVGIGGSFLGPLFVHAALQTDPEAAESAK.[G]	1xDeamidated [Q/N]	0.0175312	0.000412898	2	2	26	P42862; P42863	P42862 [145-179]; P42863 [145-179]	0	3467.80567547	High	High	High	1.1e6	3.4e5	5.2e5	3.53926110267639	High	0.0006084	0.006222
High	[K].SEVQFGHAGAK.[S]		0.0116003	0.000412898	1	1	5	Q93VT8	Q93VT8 [267-277]	0	1130.55889748	High	High	High	3.5e7	1.1e7		3.23302340507507	High	9.387E-05	0.0006198
High	[R].TQETLEEGCK.[L]	1xCarbamidomethyl [C9]	0.0207138	0.000412898	1	1	6	Q6ZDY8	Q6ZDY8 [514-523]	0	1194.53069361	High	High	High	2.5e8	9.8e7		3.45721578598022	High	9.387E-05	0.0005553
High	[R].VNVSELAVELLTVPEYLQFK.[E]	1xDeamidated [N/Q]	0.0195601	0.000412898	1	1	6	P31924	P31924 [105-124]	0	2292.23734196	High	High	Not Found		6.7e6		3.18642234802246	High	0.001466	0.02014
High	[K].FLADGLGTYTK.[A]		0.0199721	0.000412898	1	1	6	Q9FR35	Q9FR35 [100-110]	0	1185.61501535	High	High	High	1.8e8		2.0e8	3.10035181045532	High	3.599E-05	0.0002727
High	[R].FLERPLLLPK.[E]		0.0195601	0.000412898	1	1	4	Q9LGQ6	Q9LGQ6 [111-120]	0	1225.76670543	High	High	High	1.4e7	6.4e6	1.2e7	2.438560962677	High	0.0002259	0.001574
High	[K].AAFVDDDFELAAELYTQAIEASPATAELYADR.[A]		0.0240866	0.000412898	1	1	3	Q0JL44	Q0JL44 [15-46]	0	3476.63800053	High	Not Found	High				3.74161219596863	High	0.000125	0.0007434
High	[R].SLGQNPTEAELQDMINEVDADGNGTIDFPEFLNLMAK.[K]	1xDeamidated [Q/N]	0.0436276	0.000412898	1	1	7	Q6F332	Q6F332 [39-75]	0	4037.86306793	High	Not Found	High	8.4e5		4.6e5	3.40700912475586	High	0.0002259	0.001402
High	[K].GLEPTEFEDTVAQAFFDLENGNQELK.[S]	2xDeamidated [Q/N]	0.0198683	0.000412898	1	1	5	Q8LJU5	Q8LJU5 [13-38]	0	2943.34181962	Not Found	High	High		7.3e5	2.5e6	4.99256181716919	High	3.599E-05	0.0002717
High	[R].CFQTITCYQAVINNLDDAHEQIDTAIATALR.[E]	2xDeamidated [Q9; Q21]; 2xCarbamidomethyl [C1; C7]	0.0137144	0.000412898	2	2	2	Q0DHF6; A2Y5L9	Q0DHF6 [167-197]; A2Y5L9 [167-197]	0	3567.67302408	Not Found	Not Found	High				3.23354959487915	High	3.599E-05	0.0001638
High	[K].GLEPTEFEDTVAQAFFDLENGNQELK.[S]	1xDeamidated [N/Q]	0.0157929	0.000412898	1	1	20	Q8LJU5	Q8LJU5 [13-38]	0	2942.35780362	Not Found	High	High		4.5e6		5.09581613540649	High	0.0001765	0.001089
High	[K].LNQIVFPFK.[I]		0.0342554	0.000412898	1	1	6	A2XID3	A2XID3 [184-192]	0	1105.64044235	High	High	High	1.5e7	4.5e6	1.3e7	2.68607640266418	High	9.387E-05	0.0005721
High	[R].FALLADNLK.[V]		0.0169022	0.000412898	1	1	6	Q9FR35	Q9FR35 [130-138]	0	1004.57750774	High	High	High	1.4e8	7.4e7	1.5e8	2.91569399833679	High	3.599E-05	0.000217
High	[K].QEITALAAIR.[E]		0.0185666	0.000412898	1	1	4	P27933	P27933 [355-364]	0	1085.63133415	High	Not Found	High			3.1e7	3.05838584899902	High	3.599E-05	0.0002484
High	[R].SSGDEWTAK.[Q]		0.0389651	0.000412898	1	1	6	P56724	P56724 [10-18]	0	980.43196566	High	High	High	9.5e7	8.0e7	4.7e7	3.24187827110291	High	9.387E-05	0.0006794
High	[K].KLLGVTIYSSDAIR.[S]		0.0143752	0.000412898	1	2	14	Q0JMY8	Q0JMY8 [25-38]	1	1535.87916877	Not Found	High	High			8.9e6	3.15171980857849	High	0.003786	0.05336
High	[R].FYNVTIEELPANVADLL.[-]		0.01847	0.000412898	1	1	5	Q6Z2Z4	Q6Z2Z4 [398-414]	0	1920.99532054	High	High	High	4.9e6	3.3e6	1.0e7	3.536465883255	High	3.599E-05	0.0002454
High	[R].IGTGAPVYLAAVLEYLAAEVLELAGNAAR.[D]	1xDeamidated [N26]	0.013501	0.000412898	1	2	6	A2Y5G8	A2Y5G8 [55-83]	0	2916.57170008	High	High	High		2.0e5		3.33391094207764	High	0.0005191	0.005324
High	[K].LGIHEDSTNR.[NT]		0.0154664	0.000412898	2	3	8	Q0J4P2; Q07078	Q0J4P2 [420-429]; Q07078 [420-429]	0	1141.55962571	High	High	High	1.5e8	4.4e7		3.18147993087769	High	3.599E-05	0.0002325
High	[K].VDGMDVLAVK.[Q]		0.0194585	0.000412898	1	2	6	Q6Z5N4	Q6Z5N4 [255-264]	0	1046.5550577	High	High	High	3.1e7		4.8e7	3.216965675354	High	3.599E-05	0.0002636
High	[R].VPADIR.[A]		0.0459224	0.000412898	1	2	3	Q69LA6	Q69LA6 [73-78]	0	670.38825056	High	High	High				1.66013288497925	High	0.0006084	0.005954
High	[K].EQEAINFLEK.[K]		0.0151465	0.000412898	1	1	6	Q9LSU3	Q9LSU3 [172-181]	0	1220.61574358	High	High	High			1.1e8	3.45279169082642	High	3.599E-05	0.0001868
High	[K].LIGAGAATIALAGAAVGIGNVFSSLIHSVAR.[N]	1xDeamidated [N20]	0.0379752	0.000412898	1	1	5	P0C519	P0C519 [7-37]	0	2878.61490234	Not Found	High	High				3.30534791946411	High	0.001283	0.01669
High	[K].IENVEGLNNFDEILQEADGIILSR.[G]	1xDeamidated [Q/N]	0.0162957	0.000412898	1	1	9	Q2QXR8	Q2QXR8 [257-280]	0	2702.3519305	High	High	High		1.1e6		3.0279552936554	High	3.599E-05	0.0002069
High	[K].IENVEGLNNFDEILQEADGIILSR.[G]	3xDeamidated [N8; N9; Q15]	0.0212601	0.000412898	1	1	1	Q2QXR8	Q2QXR8 [257-280]	0	2704.3199625	Not Found	Not Found	High				3.85688495635986	High	6.685E-05	0.0002989
High	[K].AINQQPPFEVLSLAGSIADALQI.[-]	1xDeamidated [Q/N]	0.0157107	0.000412898	1	1	13	Q6ZFT5	Q6ZFT5 [303-325]	0	2396.27076728	High	High	High	6.0e5	2.3e5		3.16811394691467	High	0.0002017	0.001281
High	[R].GNATVPAMEMTK.[W]		0.0142257	0.000412898	2	2	6	Q2QLY5; Q2QLY4	Q2QLY5 [100-111]; Q2QLY4 [100-111]	0	1249.59151947	High	High	High				3.10063767433167	High	3.599E-05	0.0001981
High	[K].GLEPTEFEDTVAQAFFDLENGNQELK.[S]		0.0377802	0.000412898	1	1	2	Q8LJU5	Q8LJU5 [13-38]	0	2941.37378762	Not Found	Not Found	High			2.4e6	3.8855516910553	High	9.387E-05	0.0006548
High	[K].ALMADPAFRPLVEK.[Y]		0.0179009	0.000412898	1	1	2	Q9FE01	Q9FE01 [211-224]	0	1557.84576021	High	High	Not Found	5.1e7	4.5e7		2.91513705253601	High	3.599E-05	0.0002353
High	[K].SEASISLEENGTVILTPDQGQEASSQVLPINFAGLAK.[A]	1xDeamidated [Q/N]	0.0162957	0.000412898	1	1	41	Q2QXR8	Q2QXR8 [104-140]	0	3814.9232837	High	Not Found	High			1.5e6	3.18800473213196	High	0.001771	0.02571
High	[R].DIVDSHYK.[A]		0.041658	0.000412898	1	1	6	P14656	P14656 [170-177]	0	976.47343658	High	High	High	2.3e8		2.5e8	2.22382926940918	High	0.00533	0.07823
High	[R].TEGSEITEDEIKK.[F]		0.0238376	0.000412898	1	1	3	Q6ETN3	Q6ETN3 [485-497]	1	1478.72205892	Not Found	High	High		1.5e7	2.8e7	2.81743264198303	High	9.387E-05	0.0006268
High	[R].TLSGPVTDPSK.[L]		0.0140043	0.000412898	1	1	10	P14656	P14656 [39-49]	0	1101.57862983	High	High	High	1.1e9		6.9e8	3.24475407600403	High	0.000454	0.004202
High	[R].YLSSVLFQSIKK.[E]		0.0397751	0.000412898	1	1	2	Q9XEA6	Q9XEA6 [302-313]	1	1412.8147777	High	Not Found	High			5.4e6	2.93820834159851	High	9.387E-05	0.0007026
High	[R].VFIETPIQNTNR.[A]		0.0199721	0.000412898	1	1	4	Q0JKD0	Q0JKD0 [1377-1388]	0	1431.75905369	High	High	Not Found	3.1e7	2.0e7		2.94273161888123	High	3.599E-05	0.0002744
High	[K].ITHGLLPFR.[K]		0.0366305	0.000412898	1	2	6	Q69TH8	Q69TH8 [286-294]	0	1053.62037563	High	High	High	3.6e6			2.38128209114075	High	0.000454	0.004182
High	[K].ANSEATLGTYK.[G]	1xDeamidated [N2]	0.0152258	0.000412898	1	2	6	P17784	P17784 [328-338]	0	1155.5528094	High	High	High	1.1e8		7.4e7	3.63152885437012	High	6.685E-05	0.0004289
High	[K].ANSEATLGTYK.[G]		0.0203927	0.000412898	1	2	11	P17784	P17784 [328-338]	0	1154.5687934	High	High	High	1.5e9	3.0e8		3.45302772521973	High	9.387E-05	0.0006792
High	[R].SQLPSGEGAPR.[F]		0.0208219	0.000412898	1	1	2	Q0JBZ8	Q0JBZ8 [250-260]	0	1098.55381208	High	Not Found	Not Found	1.9e7			2.77926898002625	High	6.685E-05	0.0002965
High	[R].KDDLQNTIVK.[H]		0.0245924	0.000412898	1	1	6	Q0D840	Q0D840 [102-111]	1	1173.64737807	High	High	High	3.4e8	1.2e8	2.0e8	4.07972526550293	High	6.685E-05	0.000362
High	[K].SIGNGVQFLNR.[H]		0.0139313	0.000412898	2	3	4	P30298; P31924	P30298 [149-159]; P31924 [157-167]	0	1204.64329578	High	High	High	1.2e8	5.3e7	9.9e7	3.51011300086975	High	6.685E-05	0.000359
High	[K].AANGVVIATEK.[K]	1xDeamidated [N3]	0.0245924	0.000412898	1	1	5	Q10KF0	Q10KF0 [40-50]	0	1073.58371566	High	High	High	1.1e8	4.7e7	9.2e7	3.07107734680176	High	6.685E-05	0.0003978
High	[K].AANGVVIATEK.[K]		0.0185666	0.000412898	1	1	6	Q10KF0	Q10KF0 [40-50]	0	1072.59969966	High	High	High	3.4e7		1.9e7	3.5050482749939	High	6.685E-05	0.0004409
High	[K].GEGSHILDPEGNK.[Y]		0.0201813	0.000412898	1	1	6	Q10G56	Q10G56 [64-76]	0	1352.6440835	High	High	High	3.6e7	1.2e7	2.3e7	2.60877561569214	High	0.0008084	0.008382
High	[K].LSEVNPMLGFR.[G]		0.0120332	0.000412898	2	2	6	Q75KR1; Q6AVA8	Q75KR1 [672-682]; Q6AVA8 [732-742]	0	1262.65616866	High	High	High		6.5e6		3.55950260162354	High	3.599E-05	0.0001818
High	[K].YPIEHGIVSNWDDMEK.[I]	1xDeamidated [N10]	0.0318659	0.000412898	2	2	2	Q10DV7; A3C6D7	Q10DV7 [71-86]; A3C6D7 [71-86]	0	1933.86365488	Not Found	High	Not Found				3.62348556518555	High	9.387E-05	0.0005175
High	[R].HPWEDVLYTK.[-]		0.0381712	0.000412898	1	1	2	Q93VT8	Q93VT8 [599-608]	0	1287.63681341	High	High	Not Found	2.2e7			2.90442061424255	High	9.387E-05	0.0006983
High	[K].LSEVNPMLGFR.[G]	1xOxidation [M7]	0.0260377	0.000412898	2	2	4	Q75KR1; Q6AVA8	Q75KR1 [672-682]; Q6AVA8 [732-742]	0	1278.65108366	Not Found	High	High			8.2e6	3.47814774513245	High	0.0007425	0.007541
High	[K].YIPSNTFSYYDQVLDTAAMLGAVPER.[Y]	1xDeamidated [Q/N]; 1xOxidation [M19]	0.0142257	0.000412898	1	1	13	Q2QLY5	Q2QLY5 [56-81]	0	2938.38151644	High	High	Not Found				4.03668880462646	High	9.387E-05	0.0005741
High	[K].GYLVETPDELK.[S]		0.0294868	0.000412898	1	1	4	Q0JMH0	Q0JMH0 [533-543]	0	1263.64670933	High	High	Not Found	2.6e7	1.1e7		3.07039165496826	High	0.0002017	0.001197
High	[K].AIELDGESDGSELQSALAEWTGQR.[T]	1xDeamidated [Q]	0.0434044	0.000412898	1	1	3	P55142	P55142 [42-65]	0	2563.17944547	High	Not Found	Not Found				4.42605638504028	High	0.0001765	0.001153
High	[K].ESLYPLLNFLK.[A]		0.0118457	0.000412898	1	1	16	P30298	P30298 [170-180]	0	1336.75111486	High	High	High	1.2e7	3.2e7	2.9e7	2.71656370162964	High	6.685E-05	0.0002891
High	[R].SVDPVFQELLY.[-]		0.0211497	0.000412898	1	4	3	A2YL07	A2YL07 [486-496]	0	1309.66744479	High	High	High	1.1e7	2.1e7	1.3e7	3.32435822486877	High	6.685E-05	0.0002962
High	[R].EPPNGQPDEPLR.[V]	1xDeamidated [N/Q]	0.013501	0.000412898	2	2	19	Q0DHF6; A2Y5L9	Q0DHF6 [397-408]; A2Y5L9 [397-408]	0	1349.6331849	High	High	High	3.8e7	7.3e6	1.4e7	3.44408178329468	High	3.599E-05	0.0001602
High	[R].GVLAKPTHDTIIR.[L]		0.0179009	0.000412898	1	1	4	Q10G56	Q10G56 [407-419]	0	1420.8270737	High	High	High	7.9e7	1.5e7	3.9e7	2.84271717071533	High	3.599E-05	0.0002362
High	[K].HDPPIVLAK.[V]		0.0182783	0.000412898	1	1	5	Q53LQ0	Q53LQ0 [89-97]	0	989.57784211	High	High	High	3.6e8	1.5e8	2.7e8	2.81944465637207	High	6.685E-05	0.0002901
High	[K].ELCGLDVVER.[YD]	1xCarbamidomethyl [C3]	0.0379752	0.000412898	1	3	6	Q852M2	Q852M2 [1338-1347]	0	1189.58814896	High	High	High	5.7e7	3.5e7	1.9e7	2.8236997127533	High	0.0003161	0.002318
High	[K].DTADMISVDEVEPASEIVK.[R]		0.0408107	0.000412898	1	1	4	Q0JKD0	Q0JKD0 [974-992]	0	2047.97399259	Not Found	High	High			9.0e6	2.52063298225403	High	9.387E-05	0.0007373
High	[K].GNPMWNQLTVPEASLYSWDPNSTYIHEPPYFK.[D]	1xDeamidated [N/Q]	0.0317016	0.000412898	1	1	3	Q6YZX6	Q6YZX6 [623-654]	0	3782.74717428	Not Found	Not Found	High			5.0e6	3.18269729614258	High	0.009353	0.1443
High	[R].KGNNILVMCDCYTPAGEPIPTNK.[R]	1xDeamidated [N]; 2xCarbamidomethyl [C9; C11]	0.0318659	0.000412898	1	1	2	P14656	P14656 [84-106]	1	2593.20950629	Not Found	Not Found	High			1.1e7	2.81614208221436	High	9.387E-05	0.0005169
High	[R].NMIIVPEMIGSIVGVYNGK.[T]		0.016381	0.000412898	1	1	2	P31674	P31674 [91-109]	0	2034.07623019	High	Not Found	Not Found				3.44335794448853	High	3.599E-05	0.0002084
High	[K].VEPATSIVER.[F]		0.0431823	0.000412898	1	1	4	Q69RJ0	Q69RJ0 [952-961]	0	1100.59461426	High	High	Not Found	1.9e7	1.6e7		2.1557822227478	High	0.0001512	0.0007828
High	[K].EVAAASEISGEK.[F]		0.0153858	0.000412898	1	1	4	Q6K669	Q6K669 [505-516]	0	1190.58992272	High	High	High	2.9e8	1.9e7	1.0e8	3.50571203231812	High	3.599E-05	0.0001919
High	[R].VVHGIDVFDPK.[F]		0.0176229	0.000412898	2	3	9	P30298; P31924	P30298 [505-515]; P31924 [513-523]	0	1225.65754887	High	High	High			3.2e7	2.67402768135071	High	6.685E-05	0.000409
High	[R].VQCVAAVPR.[V]	1xCarbamidomethyl [C3]	0.0189579	0.000412898	1	1	6	Q7XKU5	Q7XKU5 [234-242]	0	999.54041106	High	High	High	5.6e7	4.1e7	6.3e7	3.19439744949341	High	6.685E-05	0.000367
High	[K].SWLAFAAQK.[V]		0.0153858	0.000412898	2	2	6	Q2QLY5; Q2QLY4	Q2QLY5 [350-358]; Q2QLY4 [350-358]	0	1021.54654199	High	High	High	6.9e7	2.9e7		2.99044990539551	High	9.387E-05	0.0005065
High	[R].IIGIDLNANR.[F]	1xDeamidated [N]	0.0175312	0.000412898	1	1	6	Q2R8Z5	Q2R8Z5 [222-231]	0	1099.61059912	High	High	Not Found	2.4e7			2.75234508514404	High	0.0003161	0.002411
High	[R].DNLTLWTSDNAEDGGDEIKEAAKPEGEGH.[-]	1xDeamidated [N10]	0.0328693	0.000412898	1	1	2	Q06967	Q06967 [232-260]	1	3099.36613631	Not Found	High	Not Found		1.3e7		3.0236759185791	High	9.387E-05	0.0005407
High	[K].GVSIDGVQLPFESGEIDFGEPGTNGQHSFYQLIHQGR.[V]	1xDeamidated [Q8]	0.0466334	0.000412898	1	1	1	P42862	P42862 [365-401]	0	4016.90494832	Not Found	Not Found	High			3.1e7	3.96746826171875	High	0.0001512	0.0008727
High	[R].SNSLFPYELLEIVR.[A]		0.0118457	0.000412898	1	1	6	Q0JNR2	Q0JNR2 [183-196]	0	1679.90029809	High	High	High		1.1e7	4.7e6	2.62809562683105	High	0.002993	0.04332
High	[K].DLYYEMLQFVR.[S]		0.023226	0.000412898	1	1	2	Q53NL5	Q53NL5 [255-265]	0	1476.71916276	Not Found	Not Found	High			1.8e6	2.91828751564026	High	0.0002259	0.001488
High	[K].MLYASSNER.[F]		0.0168142	0.000412898	1	1	6	Q84TB3	Q84TB3 [101-109]	0	1070.49352006	High	High	High	8.5e7	3.9e7	5.3e7	3.16083812713623	High	3.599E-05	0.0002157
High	[R].LFLANPDLPK.[R]		0.0356985	0.000412898	1	2	4	Q69TI0	Q69TI0 [323-332]	0	1127.64592161	High	High	High		7.7e7	8.1e7	3.0859203338623	High	0.0006084	0.005696
High	[K].AMDDAGLEK.[S]		0.0259029	0.000412898	1	1	6	Q6Z7B0	Q6Z7B0 [349-357]	0	949.42952285	High	High	High	5.6e7	4.1e7	1.9e7	2.76821374893188	High	6.685E-05	0.000391
High	[K].VLVNIEQQSPDIAQGVHGHFTK.[R]	1xDeamidated [Q]	0.0223957	0.000412898	2	3	2	A2Y053; P93438	A2Y053 [95-116]; P93438 [94-115]	0	2418.2411985	Not Found	Not Found	High				3.10417413711548	High	0.0001512	0.0008239
High	[R].GSMIAPNYNTR.[A]		0.0423047	0.000412898	1	2	4	B8AL97	B8AL97 [301-311]	0	1223.58373199	High	High	Not Found	4.6e7	2.4e7		2.40174436569214	High	0.0002259	0.00148
High	[K].VFPEIMVPLIGTPQELAQQVDVIR.[E]	1xOxidation [M6]	0.0265837	0.000412898	1	1	3	Q75KR1	Q75KR1 [715-738]	0	2708.46914939	High	Not Found	High				2.97116494178772	High	6.685E-05	0.0004023
High	[K].DWTNVVVAYEPVWAIGTGK.[V]	1xDeamidated [N4]	0.0170796	0.000412898	1	1	2	P48494	P48494 [157-175]	0	2106.05423278	Not Found	High	Not Found		7.1e5		4.3043065071106	High	3.599E-05	0.0002216
High	[K].LMGASGEPGDR.[V]		0.0225125	0.000412898	1	1	6	Q9LST6	Q9LST6 [43-53]	0	1089.49933369	High	High	High	7.1e7	1.1e7	2.6e7	3.29198360443115	High	0.0001765	0.001152
High	[K].SEPVPESNEGDVK.[I]		0.0172588	0.000412898	1	1	6	Q67IX6	Q67IX6 [405-417]	0	1386.63832936	High	High	High	3.0e7	1.8e7	2.3e7	2.36636281013489	High	0.0009733	0.01155
High	[R].LMAGSEELAR.[S]		0.0410209	0.000412898	1	1	4	Q2QMN7	Q2QMN7 [207-216]	0	1076.54047024	High	High	Not Found		1.0e7		2.48433542251587	High	9.387E-05	0.0007296
High	[R].SVVESFGAGGK.[TA]		0.0408107	0.000412898	1	4	2	A2X5P7	A2X5P7 [520-530]	0	1037.52620039	Not Found	High	Not Found		1.6e7		3.02382159233093	High	9.387E-05	0.0007259
High	[R].SQETIHLLLDLLEAPDPSTLEK.[F]		0.0148331	0.000412898	1	1	11	P31924	P31924 [252-273]	0	2462.30246083	High	High	High			9.0e5	3.63535976409912	High	0.0003161	0.002209
High	[K].LQEEWAVPVK.[S]		0.0243382	0.000412898	1	1	4	Q75HE6	Q75HE6 [380-389]	0	1198.64664984	High	Not Found	High	1.1e7		2.2e7	2.91810846328735	High	6.685E-05	0.0003586
High	[K].LLIDNVEELLPVVYTPTVGEACQK.[Y]	1xDeamidated [Q/N]; 1xCarbamidomethyl [C22]	0.0148331	0.000412898	1	1	4	P43279	P43279 [174-197]	0	2701.40046098	High	Not Found	Not Found	2.2e6			3.52608585357666	High	3.599E-05	0.0001813
High	[R].GNEEHVTLIK.[E]		0.0138586	0.000412898	1	1	6	Q6ZKC0	Q6ZKC0 [75-84]	0	1139.60551329	High	High	High	1.0e8	2.4e7	5.5e7	3.52906560897827	High	3.599E-05	0.0001653
High	[R].AMDGLPVTIR.[L]		0.0116003	0.000412898	2	2	6	Q75KR1; Q6AVA8	Q75KR1 [623-632]; Q6AVA8 [683-692]	0	1072.58194116	High	High	High	2.2e8	2.2e8		2.71454977989197	High	3.599E-05	0.0001924
High	[K].CGLTYVYNQK.[A]	1xCarbamidomethyl [C1]	0.0393681	0.000412898	1	1	2	P51431	P51431 [145-154]	0	1245.59323436	Not Found	High	Not Found		8.2e6		3.49582266807556	High	9.387E-05	0.0006903
High	[R].IQNGGTEVVEAK.[A]		0.0198683	0.000412898	1	1	2	Q42972	Q42972 [250-261]	0	1244.6481063	High	Not Found	Not Found	1.5e7			2.99254941940308	High	6.685E-05	0.0004462
High	[R].LLPPFHQASSLLR.[G]		0.0117223	0.000412898	1	1	3	Q75GX9	Q75GX9 [126-138]	0	1478.84780916	High	High	High	1.1e7	1.2e7	1.6e7	2.67275905609131	High	3.599E-05	0.0001309
High	[R].NTFYTQDPIVGYTDYPFLDEDQNNSVADA.[-]		0.0120332	0.000412898	1	1	2	Q69TI0	Q69TI0 [346-374]	0	3312.44913721	High	Not Found	Not Found	3.4e7			4.22919416427612	High	3.599E-05	0.0001359
High	[K].DIEAYKPGNR.[V]		0.014989	0.000412898	1	2	4	P0C5C8	P0C5C8 [84-93]	0	1162.5851122	High	Not Found	High			3.2e7	2.83521676063538	High	3.599E-05	0.0001849
High	[K].GYNVNSLAVPR.[K]		0.0277096	0.000412898	1	2	2	A2YGP6	A2YGP6 [315-325]	0	1189.63239675	Not Found	High	Not Found				2.89807677268982	High	9.387E-05	0.0005618
High	[R].AQSAAAAGYQPESEFYK.[V]	2xDeamidated [Q2; Q10]	0.0192567	0.000412898	1	1	3	Q6AUR2	Q6AUR2 [69-85]	0	1819.80210091	High	High	Not Found		4.1e6		3.32496333122253	High	3.599E-05	0.0002611
High	[R].HKEHISAYGEGNER.[R]		0.0239618	0.000412898	1	1	10	P14656	P14656 [277-290]	1	1626.76190712	High	High	High	6.3e6		6.0e6	3.50540232658386	High	0.0001765	0.000989
High	[K].FALKPEEYILK.[V]		0.0275663	0.000412898	1	1	4	Q42456	Q42456 [446-456]	0	1350.76676492	High	Not Found	High	1.5e7			2.88228130340576	High	6.685E-05	0.0004236
High	[R].ALHIVGPDK.[K]		0.0173492	0.000412898	2	4	10	P0C5D0; P0C5C8	P0C5D0 [129-137]; P0C5C8 [129-137]	0	949.54654199	High	High	High	1.2e7	1.2e7	1.1e7	3.35177636146545	High	3.599E-05	0.0002505
High	[K].FCSGFDVLTAK.[L]	1xCarbamidomethyl [C2]	0.0264461	0.000412898	1	1	7	Q9LGQ6	Q9LGQ6 [241-251]	0	1244.59798539	High	High	High	6.1e7	9.4e6		2.91829347610474	High	0.0001765	0.00102
High	[K].VHACVGGTSVR.[E]	1xCarbamidomethyl [C4]	0.0256354	0.000412898	2	4	5	Q6Z2Z4; P35683	Q6Z2Z4 [140-150]; P35683 [140-150]	0	1142.57350201	High	High	High	2.5e7			2.592365026474	High	0.0002259	0.001562
High	[K].GMLTGPVTILNWSFVR.[N]	1xDeamidated [N11]	0.0379752	0.000412898	2	2	2	Q2QLY5; Q2QLY4	Q2QLY5 [557-572]; Q2QLY4 [557-572]	0	1791.94620286	High	Not Found	Not Found				4.56141138076782	High	9.387E-05	0.0006585
High	[R].VFDAVVVVK.[A]		0.0138586	0.000412898	1	1	28	A2XS65	A2XS65 [125-133]	0	975.58734417	High	High	High	1.0e8		3.7e6	3.24954295158386	High	3.599E-05	0.0001659
High	[K].YLFAGVVDGR.[N]		0.0191566	0.000412898	2	2	11	Q2QLY5; Q2QLY4	Q2QLY5 [288-297]; Q2QLY4 [288-297]	0	1096.57857034	High	High	High	8.4e7	1.0e7	2.5e6	3.2828221321106	High	0.0002259	0.001559
High	[K].VSAYVTHAVFPK.[Q]		0.0150675	0.000412898	1	1	4	Q6ZFT5	Q6ZFT5 [259-270]	0	1318.71539808	High	High	Not Found	2.1e7	2.0e7		3.21959376335144	High	3.599E-05	0.0001861
High	[K].QEISTLAAVR.[S]		0.0368197	0.000412898	1	2	4	P27937	P27937 [356-365]	0	1087.61059869	High	High	Not Found	5.3e7	7.6e6		2.76693987846375	High	0.0003048	0.001655
High	[R].NLEVGIPELLENDIK.[V]		0.0193573	0.000412898	1	1	5	P52712	P52712 [313-327]	0	1695.91634201	High	High	High	5.9e6			3.34937167167664	High	0.0002017	0.001252
High	[R].THAVLAAANK.[A]		0.0158756	0.000412898	1	1	5	P52428	P52428 [42-51]	0	995.56325465	High	High	High		2.0e8		2.68878078460693	High	6.685E-05	0.0004106
High	[K].MELPEWVDIVK.[T]		0.0117223	0.000412898	1	1	9	P40978	P40978 [31-41]	0	1358.7024501	High	High	High			3.9e7	2.88330388069153	High	3.599E-05	0.0001315
High	[K].GTFFGNYKPR.[T]		0.0317016	0.000412898	2	2	17	Q0ITW7; Q2R8Z5	Q0ITW7 [319-328]; Q2R8Z5 [319-328]	0	1186.6003684	High	High	High	1.5e8	1.8e7		2.70442080497742	High	0.0003048	0.001847
High	[K].FIDASSTPK.[V]		0.0471133	0.000412898	1	1	1	Q53LQ0	Q53LQ0 [247-255]	0	965.49383767	High	Not Found	Not Found	3.1e8			2.43220186233521	High	0.0001512	0.000884
High	[R].ALLDVGLIR.[T]		0.0158756	0.000412898	1	3	11	Q8L4L4	Q8L4L4 [144-152]	0	969.60914223	High	High	High	7.0e7	8.4e6		2.5774974822998	High	3.599E-05	0.0002264
High	[K].LMSDTSLEAYR.[F]		0.0251086	0.000412898	1	1	6	Q60DX8	Q60DX8 [107-117]	0	1285.60927797	High	High	High	1.5e7	1.3e7	2.5e7	3.04794478416443	High	0.0001765	0.00103
High	[K].AAVAWEAGKPLSIEEVEVAPPQAMEVR.[V]	1xDeamidated [Q22]	0.0391661	0.000412898	1	1	2	Q0ITW7	Q0ITW7 [12-38]	0	2878.46552048	Not Found	High	High				3.90022563934326	High	9.387E-05	0.0006856
High	[R].KAVGLAAHDDSGHLTPIR.[I]		0.0187612	0.000412898	1	1	1	Q0JA75	Q0JA75 [22-39]	1	1857.99296959	High	Not Found	Not Found	4.4e7			3.61264634132385	High	3.599E-05	0.0002517
High	[R].DNLTLWTSDANDDGGDEIKEAAAPK.[E]	1xDeamidated [N]	0.0119703	0.000412898	1	1	3	Q2R2W2	Q2R2W2 [236-260]	1	2647.20057479	Not Found	High	High		4.2e7		3.32065534591675	High	3.599E-05	0.0001352
High	[K].AESAPAEPLKDEL.[-]		0.0483343	0.000412898	1	1	4	Q53LQ0	Q53LQ0 [500-512]	1	1369.68455131	High	High	High	3.0e7		9.6e6	3.35224485397339	High	0.0003367	0.00333
High	[R].MIGGTEIGAVMAETGDSWFNCQK.[L]	1xOxidation [M]; 1xCarbamidomethyl [C21]	0.0287331	0.000412898	1	1	3	Q0D3D2	Q0D3D2 [400-422]	0	2518.10470656	High	Not Found	Not Found				3.97701954841614	High	9.387E-05	0.0005068
High	[K].LQNGVTATDLVLTVTQMLR.[K]	2xDeamidated [Q2; Q16]	0.0389651	0.000412898	1	1	1	Q6YZX6	Q6YZX6 [255-273]	0	2075.10528244	High	Not Found	Not Found				3.21038031578064	High	9.387E-05	0.00068
High	[K].VLQLEGIPVEPVLK.[I]		0.0473551	0.000412898	1	1	2	B9EXM2	B9EXM2 [1064-1077]	0	1533.92505635	Not Found	Not Found	High			3.5e6	3.09784650802612	High	0.0001512	0.0008948
High	[R].LDFEGIFR.[A]		0.0351505	0.000412898	1	1	11	Q75KR1	Q75KR1 [615-622]	0	996.5149075	High	High	High		8.3e6		3.15923881530762	High	9.387E-05	0.00059
High	[K].HSNVDSSYLPIK.[S]		0.0161264	0.000412898	1	1	2	Q852M2	Q852M2 [571-582]	0	1359.69030545	Not Found	Not Found	High				3.78623986244202	High	3.599E-05	0.0002043
High	[R].VQTSADEVTR.[I]		0.0240866	0.000412898	1	1	2	Q35322	Q35322 [88-97]	0	1105.54839231	High	Not Found	Not Found				2.5222156047821	High	6.685E-05	0.000353
High	[K].EGLPAFPMGNIDQTR.[M]		0.0156288	0.000412898	1	1	5	Q65XK0	Q65XK0 [408-422]	0	1645.80026649	High	High	High	9.5e7	3.1e7	9.3e7	2.86115574836731	High	9.387E-05	0.0004799
High	[R].TDEIPQIIDDFRR.[A]		0.0274238	0.000412898	1	1	4	Q84QK0	Q84QK0 [154-166]	1	1617.82311039	High	High	High			4.2e7	2.94424939155579	High	6.685E-05	0.0004213
High	[K].GTVEIITPVELIK.[K]		0.0116003	0.000412898	1	1	7	P41095	P41095 [153-165]	0	1411.84065805	High	High	High	4.5e7	1.2e8	4.3e7	3.20943164825439	High	0.0001765	0.001058
High	[K].LALDGFLSK.[V]		0.0267219	0.000412898	1	2	4	A2Z3C4	A2Z3C4 [157-165]	0	963.55095865	High	Not Found	High	4.6e7			2.32173442840576	High	9.387E-05	0.0005628
High	[K].EKAESAPAEPLKDEL.[-]		0.0346107	0.000412898	1	1	6	Q53LQ0	Q53LQ0 [498-512]	2	1626.82210728	High	High	High	4.6e7	1.1e7		4.07858180999756	High	0.0003161	0.002301
High	[K].SLIEAFHDK.[N]		0.0166396	0.000412898	1	1	6	P27934	P27934 [97-105]	0	1059.54693585	High	High	High	4.1e7	2.8e6		2.09543657302856	High	0.006544	0.09576
High	[K].TVPLAVDEAH.[-]		0.0429612	0.000412898	1	1	2	Q10LP5	Q10LP5 [800-809]	0	1051.54185045	High	Not Found	Not Found	1.1e8			2.34847593307495	High	0.0001512	0.0007783
High	[K].KVVLFGVPGAFTPTCSNQHVPGFINQAEQLK.[A]	1xDeamidated [Q/N]; 1xCarbamidomethyl [C15]	0.0126796	0.000412898	1	1	5	Q9FR35	Q9FR35 [37-67]	1	3384.74090761	Not Found	High	Not Found		3.1e6		4.41254949569702	High	3.599E-05	0.0002788
High	[R].DVEEDIVPTCR.[E]	1xCarbamidomethyl [C10]	0.0275663	0.000412898	1	3	7	Q7XQ45	Q7XQ45 [197-207]	0	1332.61000651	High	High	High	3.7e7		1.5e7	3.05405259132385	High	0.001713	0.02397
High	[R].HITIFSPEGR.[L]		0.0146789	0.000412898	1	1	5	Q9LSU3	Q9LSU3 [12-21]	0	1156.61093306	High	High	High	8.3e6			2.9629180431366	High	0.0002259	0.001494
High	[R].ALNLEPGATVK.[L]		0.0170796	0.000412898	1	1	5	Q9LGQ6	Q9LGQ6 [259-269]	0	1112.63099978	High	High	High	1.2e8	2.5e7		2.84890198707581	High	3.599E-05	0.0002201
High	[K].IGSTMFEIFK.[Q]		0.0136429	0.000412898	1	1	11	Q6ZL94	Q6ZL94 [316-325]	0	1172.60200788	High	High	High		3.0e7	2.7e7	3.6560583114624	High	3.599E-05	0.0001785
High	[K].DEMIDIIGVTK.[G]		0.0124821	0.000412898	1	1	6	P35684	P35684 [215-225]	0	1233.63951549	High	High	High	2.2e7		1.2e7	3.48581314086914	High	3.599E-05	0.0001429
High	[K].VPADLLEQAK.[V]		0.0299482	0.000412898	1	1	5	Q9LSU0	Q9LSU0 [227-236]	0	1083.60445069	High	High	High	1.8e8	5.1e7	5.4e7	2.447669506073	High	9.387E-05	0.0004742
High	[RK].NKPIIFSMAR.[L]		0.0200764	0.000412898	2	4	6	P30298; P31924	P30298 [566-575]; P31924 [574-583]	0	1176.6557748	High	High	High	6.7e7	2.2e7	1.2e8	2.33644413948059	High	9.387E-05	0.0004683
High	[K].MGITQCNIAHALEK.[T]	1xCarbamidomethyl [C6]	0.0243382	0.000412898	1	1	3	Q10LP5	Q10LP5 [427-440]	0	1585.7825083	High	High	High	2.2e7	1.7e7	1.3e7	3.11518931388855	High	6.685E-05	0.0003582
High	[R].TGYSAQGTGSALIMPVLDNQLK.[S]	1xDeamidated [Q/N]	0.0268609	0.000412898	1	1	4	O64464	O64464 [137-158]	0	2265.14312399	High	Not Found	Not Found				3.18354821205139	High	0.0001512	0.0008143
High	[K].KISEDEYVSAIK.[E]		0.0274238	0.000412898	1	1	4	Q2QLY4	Q2QLY4 [458-469]	1	1381.72093683	Not Found	High	High		9.1e6		3.38523483276367	High	0.004853	0.07113
High	[K].ENVSSEALEAAR.[I]		0.0167267	0.000412898	1	1	4	A2ZCQ7	A2ZCQ7 [58-69]	0	1275.61753441	High	Not Found	High	4.3e6			3.54258155822754	High	3.599E-05	0.0002149
High	[R].VSYDEELASR.[L]		0.0116003	0.000412898	1	1	4	Q6Z6L4	Q6Z6L4 [548-557]	0	1168.54805794	High	Not Found	High				3.54697299003601	High	3.599E-05	0.0001295
High	[R].NLNMGNAASIPSK.[C]		0.0121598	0.000412898	1	1	2	Q2QYL3	Q2QYL3 [90-102]	0	1316.66271052	High	Not Found	Not Found	2.7e7			3.49462294578552	High	0.000477	0.00467
High	[K].FALESFWDGK.[S]		0.0256354	0.000412898	2	2	11	Q2QLY5; Q2QLY4	Q2QLY5 [19-28]; Q2QLY4 [19-28]	0	1199.57315057	High	High	High	7.0e7		1.2e8	3.33079314231873	High	6.685E-05	0.0003834
High	[K].GISSSALPYK.[R]		0.0339036	0.000412898	2	2	14	Q69UI2; Q69UI1	Q69UI2 [10-19]; Q69UI1 [10-19]	0	1022.55168688	High	High	High	9.3e7	2.0e7		2.95094537734985	High	9.387E-05	0.0005609
High	[K].DLATVDSILLR.[E]		0.0274238	0.000412898	1	1	6	Q6K8J4	Q6K8J4 [448-458]	0	1215.69432825	High	High	High	6.2e6	1.2e7	5.2e6	2.72233176231384	High	0.000477	0.004625
High	[K].DSTLIMQLLR.[D]		0.0140043	0.000412898	6	7	15	Q6ZKC0; Q84J55; Q2R2W2; Q7XTE8; Q06967; Q6EUP4	Q6ZKC0 [217-226]; Q84J55 [227-236]; Q2R2W2 [226-235]; Q7XTE8 [223-232]; Q06967 [222-231]; Q6EUP4 [223-232]	0	1189.66091969	High	High	High		1.4e8	1.4e8	3.37139511108398	High	3.599E-05	0.0002228
High	[R].GFLGQPQLENALTGMDLVIIPAGVPR.[K]		0.0397751	0.000412898	1	1	3	Q42972	Q42972 [99-124]	0	2706.46473233	High	High	Not Found				2.12836694717407	High	9.387E-05	0.000701
High	[K].IAHGLLPFR.[K]		0.01847	0.000412898	1	1	6	Q84QK0	Q84QK0 [285-293]	0	1023.60981097	High	High	High	5.4e6	3.6e6	2.1e6	2.92327690124512	High	0.0001765	0.001022
High	[R].NTAGPLIIACSK.[G]	1xCarbamidomethyl [C10]	0.0385662	0.000412898	1	1	4	Q6K9N6	Q6K9N6 [152-163]	0	1244.66673363	High	High	Not Found	2.2e7	3.0e7		2.92616605758667	High	0.0003048	0.001823
High	[K].SPSPLLLPAR.[D]		0.0153056	0.000412898	1	1	5	O64464	O64464 [159-168]	0	1050.63060592	High	High	High	1.2e8		1.1e8	3.17951917648315	High	3.599E-05	0.0002024
High	[R].SSSIGNGVQFLNR.[H]	1xDeamidated [N/Q]	0.0471133	0.000412898	1	1	4	Q10LP5	Q10LP5 [150-162]	0	1379.69136848	Not Found	High	Not Found				3.04632425308228	High	0.0001765	0.001018
High	[K].ISEDEYVSAIK.[E]		0.0449907	0.000412898	1	1	2	Q2QLY4	Q2QLY4 [459-469]	0	1253.62597387	Not Found	Not Found	High			2.0e7	2.68223190307617	High	0.0001512	0.0008323
High	[K].AGVTHVWLPPPSHSVAPQGYMPGR.[L]	1xDeamidated [Q18]	0.0218206	0.000412898	1	1	2	P27933	P27933 [57-80]	0	2542.26597352	Not Found	High	High		3.6e7		3.37291479110718	High	9.387E-05	0.0007204
High	[K].TAVAAIPYGGAK.[G]		0.0335554	0.000412898	1	1	5	Q33E23	Q33E23 [91-102]	0	1118.62043512	High	High	High	8.3e7	2.9e7		3.43832397460938	High	0.0003161	0.002211
High	[K].KPWSLSFSFGR.[A]		0.0153056	0.000412898	1	2	6	P17784	P17784 [288-298]	0	1311.68443233	High	High	Not Found	4.9e6	1.6e6		3.96697545051575	High	9.387E-05	0.0004657
High	[R].GNLGIDLPPEK.[V]		0.0294868	0.000412898	2	2	10	Q2QXR8; B8BJ39	Q2QXR8 [281-291]; B8BJ39 [281-291]	0	1152.62591438	High	High	High	4.3e7	2.6e7	1.7e7	3.42670035362244	High	0.0001512	0.0009285
High	[K].GQGQGLLGALGNVTGAIK.[E]		0.0160424	0.000412898	1	2	6	A3AHG5	A3AHG5 [254-271]	0	1653.92824415	High	High	High	1.4e7	4.0e6	1.9e7	3.20391464233398	High	0.0003161	0.00189
High	[R].ILMVGLDAAGK.[T]		0.0120963	0.000412898	1	2	6	P51823	P51823 [20-30]	0	1087.61799231	High	High	High	2.3e7	7.2e6	1.7e7	2.84271335601807	High	9.387E-05	0.0004826
High	[K].FYFNPGDTGFK.[A]		0.0176229	0.000412898	1	1	12	Q93XI4	Q93XI4 [136-146]	0	1292.59461426	High	High	High	2.0e8	4.1e7	1.0e8	3.20986008644104	High	3.599E-05	0.0002307
High	[K].KGQMPSQIGVVLR.[D]		0.0252393	0.000412898	2	2	7	Q69UI2; Q69UI1	Q69UI2 [43-55]; Q69UI1 [43-55]	1	1412.8042298	High	High	High	1.0e7	1.1e7		3.14759349822998	High	0.0003161	0.002425
High	[K].APLVPPGTPVVNALAK.[Q]		0.0323638	0.000412898	1	2	1	O64437	O64437 [469-484]	0	1543.92063969	High	Not Found	Not Found	2.9e7			2.7655713558197	High	9.387E-05	0.0005283
High	[R].AVFPSIVGRPR.[H]		0.0436276	0.000412898	4	4	8	A2XNS1; Q10DV7; P0C542; A3C6D7	A2XNS1 [31-41]; Q10DV7 [31-41]; P0C542 [30-40]; A3C6D7 [31-41]	0	1198.70550216	High	High	High	3.9e7			2.28371500968933	High	0.0001512	0.0007961
High	[R].HFLANPDLPK.[R]		0.0162957	0.000412898	1	1	7	Q69TH8	Q69TH8 [329-338]	0	1151.62076949	High	High	High	1.6e8			3.1938304901123	High	3.599E-05	0.0002077
High	[R].MLSPHVLGEDHYNTAR.[G]		0.0333825	0.000412898	1	1	1	Q01859	Q01859 [430-445]	0	1839.88064199	Not Found	Not Found	High				3.53303170204163	High	9.387E-05	0.0005495
High	[R].KTLEAVDILK.[L]		0.0255027	0.000412898	1	1	7	P14717	P14717 [487-496]	1	1129.68270099	High	High	High	2.4e8	8.9e7		3.37927269935608	High	0.0003048	0.001813
High	[R].KPHVGIVGDAK.[R]		0.0468728	0.000412898	1	1	2	Q0JMH0	Q0JMH0 [323-333]	0	1120.64731858	High	Not Found	Not Found				2.57651996612549	High	0.0001765	0.001029
High	[R].LLSLMDDLATPAGR.[A]		0.0480877	0.000412898	1	1	2	Q6Z7V2	Q6Z7V2 [98-111]	0	1472.7777402	High	Not Found	Not Found	8.4e6			3.27364301681519	High	0.0001512	0.0009094
High	[R].GGMTSHAAVVAR.[G]		0.0355149	0.000412898	2	2	2	Q75KR1; Q6AVA8	Q75KR1 [464-475]; Q6AVA8 [524-535]	0	1156.58915176	High	Not Found	Not Found	1.6e7			2.97701048851013	High	0.0002017	0.001232
High	[K].SPEVVLEWPK.[K]		0.0135717	0.000412898	1	1	9	Q948T6	Q948T6 [10-19]	0	1183.63575081	High	High	High		1.6e7		3.83913898468018	High	0.0002017	0.001269
High	[R].LGDPARPLLLSVR.[S]		0.0393681	0.000412898	1	1	4	Q6AVA8	Q6AVA8 [156-168]	0	1406.84780916	High	High	High	3.3e7	1.3e7	5.8e6	2.41911697387695	High	9.387E-05	0.0006899
High	[R].APFDLFDTR.[K]		0.0281438	0.000412898	2	3	6	Q0J4P2; Q07078	Q0J4P2 [320-328]; Q07078 [320-328]	0	1081.53128579	High	High	High				2.87264132499695	High	0.0008473	0.009181
High	[R].GISCVPITYDVR.[L]	1xCarbamidomethyl [C4]	0.0308925	0.000412898	1	2	3	Q852M2	Q852M2 [1034-1045]	0	1379.69876198	High	Not Found	High	3.9e7		2.9e7	2.93743658065796	High	0.0003161	0.001899
High	[R].VTYPIMADPSR.[E]		0.0149109	0.000412898	1	2	5	P0C5C8	P0C5C8 [94-104]	0	1249.62453417	High	High	High	5.8e7			3.03807878494263	High	3.599E-05	0.0001832
High	[R].SLSALQGALR.[K]		0.0219345	0.000412898	1	1	7	P31924	P31924 [205-214]	0	1015.58946937	High	High	High	1.5e8	1.3e7	1.7e8	2.62155675888062	High	6.685E-05	0.0003103
High	[R].TADEIVDFIK.[K]		0.0160424	0.000412898	1	1	9	Q53LQ0	Q53LQ0 [478-487]	0	1150.59903092	High	High	High	1.7e8	9.9e7	4.3e7	3.53750586509705	High	3.599E-05	0.0002025
High	[R].FASINVENVEENRR.[S]	1xDeamidated [N]	0.016381	0.000412898	2	2	5	P17784; Q5N725	P17784 [40-53]; Q5N725 [40-53]	1	1677.81908802	Not Found	High	High				4.11985301971436	High	3.599E-05	0.000209
High	[R].SIQDAYIHAIR.[R]		0.0142257	0.000412898	1	2	4	Q43007	Q43007 [503-513]	0	1286.68516056	High	High	High	1.6e7	6.3e6	1.0e7	2.37485885620117	High	0.0003161	0.002816
High	[R].GGVLGLGGVGHMGVK.[V]		0.0130839	0.000412898	1	1	2	Q6ZHS4	Q6ZHS4 [184-198]	0	1337.73581593	High	Not Found	Not Found				2.63212847709656	High	3.599E-05	0.0001534
High	[R].YLSSVLFQSIK.[K]	1xDeamidated [Q8]	0.0119079	0.000412898	1	1	6	Q9XEA6	Q9XEA6 [302-312]	0	1285.70383074	High	High	High	8.4e6		6.8e6	2.79161214828491	High	3.599E-05	0.0001528
High	[K].VELVEPPESAAVGER.[V]		0.0132214	0.000412898	1	1	2	Q9ZTS1	Q9ZTS1 [726-740]	0	1581.81187699	High	Not Found	Not Found	1.0e7			3.10302519798279	High	3.599E-05	0.0001557
High	[K].GFILDGFPR.[T]		0.0225125	0.000412898	2	2	10	Q08480; Q08479	Q08480 [110-118]; Q08479 [108-116]	0	1021.54654199	High	High	High	1.6e7	1.7e7	3.9e7	3.10295033454895	High	6.685E-05	0.0003215
High	[R].CTSPFLDNDAAAVR.[E]	1xCarbamidomethyl [C1]	0.0140777	0.000412898	1	2	2	Q7XR61	Q7XR61 [206-219]	0	1536.71111747	High	Not Found	Not Found	1.3e7			2.93789482116699	High	0.0007425	0.00769
High	[K].EVDEQMLNVQNK.[N]		0.0389651	0.000412898	3	8	4	P45960; Q40665; P46265	P45960 [325-336]; Q40665 [325-336]; P46265 [325-336]	0	1446.6893191	Not Found	Not Found	High				2.76169443130493	High	9.387E-05	0.0006793
High	[K].EVDEQMINVQNK.[N]	1xDeamidated [Q/N]	0.0172588	0.000412898	3	8	28	P45960; Q40665; P46265	P45960 [325-336]; Q40665 [325-336]; P46265 [325-336]	0	1447.6733351	High	High	Not Found				3.75989437103271	High	3.599E-05	0.0002812
High	[R].GLPTLVLIGPDGK.[T]		0.0121598	0.000412898	1	1	3	Q7Y0E8	Q7Y0E8 [276-288]	0	1279.76201389	Not Found	High	High			1.3e7	2.78768110275269	High	3.599E-05	0.0001378
High	[K].ISIDATPELAGEIK.[Q]		0.0162957	0.000412898	1	1	2	Q6K4E7	Q6K4E7 [617-630]	0	1456.7893507	High	Not Found	Not Found				3.39327883720398	High	3.599E-05	0.0002071
[truncated: 669 more rows]
