# Supplementary material for: Pluronic F-68 Improves Callus Proliferation of Recalcitrant Rice Cultivar via Enhanced Carbon and Nitrogen Metabolism and Nutrients Uptake
Source: Front Plant Sci. 2021 Jun 2;12:667434. doi: 10.3389/fpls.2021.667434 (PMC8207202; doi:10.3389/fpls.2021.667434)
Supplement: Data Sheet 1 — 0.04% PF-68. [file Data_Sheet_1.ZIP › 0.04% PF-68/0.04%1_030218_01_ProteinGroups.txt]

Protein FDR Confidence	Master	Accession	Description	Exp. q-value	Sum PEP Score	Coverage	# Peptides	# PSMs	# Unique Peptides	# Protein Groups	# AAs	MW [kDa]	calc. pI	Found in Sample: [S3] F3: Sample	Found in Sample: [S2] F2: Sample	Found in Sample: [S1] F1: Sample	Area: F3: Sample	Area: F2: Sample	Area: F1: Sample	emPAI	Score Sequest HT	# Peptides Sequest HT
High	IsMasterProtein	Q5N725	Fructose-bisphosphate aldolase 3, cytoplasmic OS=Oryza sativa subsp. japonica GN=FBA3 PE=2 SV=1	0	456.262321303201	76.536312849162	25	5140	12	1	358	38.799	8.16	High	High	High	2.0e9	8.7e8	2.0e9	5778.693	14753.2889933586	25
High	IsMasterProtein	Q42971	Enolase OS=Oryza sativa subsp. japonica GN=ENO1 PE=1 SV=2	0	445.653226403912	76.457399103139	26	5058	26	1	446	47.942	5.57	High	High	High	5.1e9	5.0e8	4.6e9	194.129	14407.7263578177	26
High	IsMasterProtein	P17784	Fructose-bisphosphate aldolase 1, cytoplasmic OS=Oryza sativa subsp. japonica GN=FBA1 PE=1 SV=2	0	316.174113210521	76.536312849162	27	1803	14	1	358	38.839	7.33	High	High	High	1.1e9	1.6e8	4.7e8	899.628	4709.89675366879	27
High	IsMasterProtein	Q0DHF6	Pyruvate decarboxylase 1 OS=Oryza sativa subsp. japonica GN=PDC1 PE=2 SV=1	0	307.708072942406	52.396694214876	22	641	2	1	605	65.114	6.23	High	High	High	1.9e8	1.2e7	1.7e8	65.287	2192.22329330444	22
High	IsMasterProtein	A2Y5L9	Pyruvate decarboxylase 1 OS=Oryza sativa subsp. indica GN=PDC1 PE=2 SV=1	0	303.758150163524	52.2314049586777	21	636	1	1	605	65.103	6.3	High	High	High	2.6e8		4.0e8	60.054	2181.60659372807	21
High	IsMasterProtein	P17654	Alpha-amylase OS=Oryza sativa subsp. japonica GN=AMY1.1 PE=1 SV=2	0	283.212182973933	58.0645161290323	18	1704	16	1	434	48.426	5.27	High	High	High	4.5e9	2.2e9	2.3e9	109.069	4236.9669457674	18
High	IsMasterProtein	P14717	Phenylalanine ammonia-lyase OS=Oryza sativa subsp. japonica GN=PAL PE=1 SV=2	0	266.622564389608	55.3495007132668	34	344	32	1	701	75.451	6.49	High	High	High	6.1e8	3.5e8	5.0e8	17.277	1009.1259611845	34
High	IsMasterProtein	Q6K5G8	Glyceraldehyde-3-phosphate dehydrogenase 3, cytosolic OS=Oryza sativa subsp. japonica GN=GAPC3 PE=2 SV=1	0	255.023067124441	68.5459940652819	20	2584	9	1	337	36.545	7.88	High	High	High	3.5e9	1.6e8	2.0e9	81.54	6989.90224695206	20
High	IsMasterProtein	A2XFI3	Pyruvate decarboxylase 2 OS=Oryza sativa subsp. indica GN=PDC2 PE=2 SV=2	0	253.298277788521	48.6798679867987	20	427	17	1	606	64.805	5.91	High	High	High	5.0e8	1.6e8	4.9e8	57.78	1373.81586682796	20
High	IsMasterProtein	Q75KR1	Pyruvate, phosphate dikinase 2 OS=Oryza sativa subsp. japonica GN=PPDK2 PE=3 SV=1	0	235.59711110661	48.3652762119504	32	435	28	1	887	96.491	5.6	High	High	High	6.4e8	1.5e8	3.7e8	5.261	1271.70638751984	32
High	IsMasterProtein	Q2QLY5	5-methyltetrahydropteroyltriglutamate--homocysteine methyltransferase 1 OS=Oryza sativa subsp. japonica GN=Os12g0623900 PE=2 SV=1	0	226.736337057878	42.6892950391645	23	284	5	1	766	84.531	6.3	High	High	High	5.7e6	1.1e7	3.0e7	5.758	944.812158823013	23
High	IsMasterProtein	A2YQT7	Glyceraldehyde-3-phosphate dehydrogenase, cytosolic OS=Oryza sativa subsp. indica GN=GAPC PE=2 SV=1	0	223.540006695865	60.2373887240356	17	1691	9	1	337	36.39	7.11	High	High	High	6.8e8	8.9e7	9.3e7	52.367	5321.54262852669	17
High	IsMasterProtein	Q2QLY4	5-methyltetrahydropteroyltriglutamate--homocysteine methyltransferase 2 OS=Oryza sativa subsp. japonica GN=Os12g0624000 PE=2 SV=1	0	220.498004769675	39.9477806788512	23	292	5	1	766	84.612	6.3	High	High	High	4.1e7	2.9e7	3.1e7	5.434	960.475067734718	23
High	IsMasterProtein	Q2R8Z5	Alcohol dehydrogenase 1 OS=Oryza sativa subsp. japonica GN=ADH1 PE=2 SV=2	0	213.110815104265	57.7836411609499	14	1148	12	1	379	40.958	6.65	High	High	High	6.9e8	2.2e8	1.2e9	58.255	3010.07289087772	14
High	IsMasterProtein	Q6YZX6	Putative aconitate hydratase, cytoplasmic OS=Oryza sativa subsp. japonica GN=Os08g0191100 PE=3 SV=1	0	206.9988253994	47.1046770601336	28	236	28	1	898	98.021	6.01	High	High	High	1.9e8	7.5e7	1.1e8	6.627	685.412321209908	28
High	IsMasterProtein	Q7FAH2	Glyceraldehyde-3-phosphate dehydrogenase 2, cytosolic OS=Oryza sativa subsp. japonica GN=GAPC2 PE=1 SV=1	0	183.84227657248	69.1394658753709	20	1332	8	1	337	36.75	6.81	High	High	High	7.9e8	2.7e8	8.9e7	41.17	3553.21866476536	20
High	IsMasterProtein	Q9LI00	6-phosphogluconate dehydrogenase, decarboxylating 1 OS=Oryza sativa subsp. japonica GN=G6PGH1 PE=2 SV=1	0	180.892572415023	50	17	277	16	1	480	52.688	6.18	High	High	High	3.8e8	2.0e8	3.7e8	11.69	771.866289615631	17
High	IsMasterProtein	P48494	Triosephosphate isomerase, cytosolic OS=Oryza sativa subsp. japonica GN=TPI PE=1 SV=3	0	177.689737945762	83.399209486166	17	2093	17	1	253	27.046	5.49	High	High	High	2.0e9	5.9e8	1.0e9	226.585	5974.14043688774	17
High	IsMasterProtein	Q01859	ATP synthase subunit beta, mitochondrial OS=Oryza sativa subsp. japonica GN=ATPB PE=1 SV=2	0	168.210499910012	60.8695652173913	22	208	22	1	552	58.898	6.37	High	High	High	3.4e8	2.5e8	3.8e8	8.326	654.439523458481	22
High	IsMasterProtein	B8BJ39	Pyruvate kinase 1, cytosolic OS=Oryza sativa subsp. indica GN=OsI_35105 PE=3 SV=1	0	167.127762790786	52.9411764705882	17	267	5	1	527	57.284	6.76	High	High	High	1.5e8	6.0e7	8.7e7	5.813	776.15822327137	17
High	IsMasterProtein	P30298	Sucrose synthase 2 OS=Oryza sativa subsp. japonica GN=SUS2 PE=1 SV=2	0	166.334846979428	43.1930693069307	26	208	21	1	808	92.071	6.39	High	High	High	4.9e8	1.1e8	2.6e8	5.989	568.939210414886	26
High	IsMasterProtein	P31924	Sucrose synthase 1 OS=Oryza sativa subsp. japonica GN=SUS1 PE=1 SV=1	0	165.266559294633	39.9509803921569	25	216	20	1	816	92.849	6.38	High	High	High	3.2e8	1.6e8	2.3e8	5.641	628.336856007576	25
High	IsMasterProtein	Q2QXR8	Pyruvate kinase 2, cytosolic OS=Oryza sativa subsp. japonica GN=Os12g0145700 PE=2 SV=1	0	154.932083699346	49.5256166982922	16	261	4	1	527	57.406	6.76	High	High	High	9.2e7	7.3e7	3.2e7	4.623	724.830450057983	16
High	IsMasterProtein	Q6Z7B0	Heat shock 70 kDa protein BIP1 OS=Oryza sativa subsp. japonica GN=BIP1 PE=1 SV=1	0	149.732812754951	40.3007518796992	21	164	18	1	665	73.345	5.19	High	High	High	5.1e8	6.5e7	2.8e8	4.623	559.057527422905	21
High	IsMasterProtein	P27934	Alpha-amylase isozyme 3E OS=Oryza sativa subsp. japonica GN=AMY1.4 PE=2 SV=1	0	142.580820061776	56.5217391304348	14	198	12	1	437	48.677	5.63	High	High	High	5.0e8	2.2e8	3.9e8	14.199	551.667356729507	14
High	IsMasterProtein	P27933	Alpha-amylase isozyme 3D OS=Oryza sativa subsp. japonica GN=AMY1.3 PE=2 SV=2	0	142.385975214878	51.605504587156	16	176	15	1	436	47.97	6.29	High	High	High	2.8e8	7.3e7	4.4e8	9.926	556.523085832596	16
High	IsMasterProtein	Q0JMY8	Salt stress-induced protein OS=Oryza sativa subsp. japonica GN=SALT PE=2 SV=1	0	139.502224438944	78.6206896551724	8	844	8	1	145	15.163	5.15	High	High	High	4.7e9	1.0e9	1.2e8	315.228	2532.40932774544	8
High	IsMasterProtein	P14656	Glutamine synthetase cytosolic isozyme 1-1 OS=Oryza sativa subsp. japonica GN=GLN1-1 PE=1 SV=1	0	139.134653058249	47.4719101123596	13	195	12	1	356	39.176	5.73	High	High	High	6.6e8	9.6e7	4.7e8	47.697	660.457829356194	13
High	IsMasterProtein	Q53LQ0	Protein disulfide isomerase-like 1-1 OS=Oryza sativa subsp. japonica GN=PDIL1-1 PE=2 SV=1	0	136.667378935151	47.65625	24	192	24	1	512	56.819	5.12	High	High	High	3.4e8	1.2e8	2.5e8	5.952	539.735701918602	24
High	IsMasterProtein	Q6K669	Leucine aminopeptidase 2, chloroplastic OS=Oryza sativa subsp. japonica GN=Os02g0794700 PE=2 SV=1	0	134.721883269187	37.7926421404682	16	179	16	1	598	61.78	8.1	High	High	High	2.8e8	1.1e8	3.6e8	3.977	561.001881480217	16
High	IsMasterProtein	Q8H8T0	UDP-arabinopyranose mutase 1 OS=Oryza sativa subsp. japonica GN=UAM1 PE=1 SV=1	0	132.370834392184	62.0879120879121	16	203	8	1	364	41.322	6.19	High	High	High	2.7e8	1.0e8	4.5e7	12.335	620.478603959084	16
High	IsMasterProtein	B3VMC0	Betaine aldehyde dehydrogenase 2 OS=Oryza sativa subsp. indica GN=BADH2 PE=2 SV=1	0	125.80854096294	44.5328031809145	13	92	12	1	503	54.648	5.45	High	High	High	2.2e8	6.0e7	1.5e8	5.918	333.918886780739	13
High	IsMasterProtein	P37833	Aspartate aminotransferase, cytoplasmic OS=Oryza sativa subsp. japonica GN=Os01g0760600 PE=2 SV=1	0	124.915621440877	42.7518427518428	15	564	15	1	407	44.479	7.94	High	High	High	8.6e8	1.4e8	5.3e8	6.667	1570.07048094273	15
High	IsMasterProtein	Q7XDC8	Malate dehydrogenase, cytoplasmic OS=Oryza sativa subsp. japonica GN=Os10g0478200 PE=1 SV=3	0	117.228437426389	50.9036144578313	13	107	13	1	332	35.546	6.09	High	High	High	4.3e8	5.7e7	1.7e8	15.681	362.236411809921	13
High	IsMasterProtein	Q07078	Heat shock protein 81-3 OS=Oryza sativa subsp. japonica GN=HSP81-3 PE=1 SV=2	0	115.555282275255	32.9041487839771	20	138	3	1	699	80.134	5.06	High	High	High	8.8e7		9.1e7	2.782	427.531924247742	20
High	IsMasterProtein	P48642	Glutathione reductase, cytosolic OS=Oryza sativa subsp. japonica GN=GRC2 PE=2 SV=2	0	114.196785337241	48.1854838709677	13	119	13	1	496	53.473	6.67	High	High	High	3.2e8	1.0e8	2.5e8	4.125	379.500905752182	13
High	IsMasterProtein	Q0J4P2	Heat shock protein 81-1 OS=Oryza sativa subsp. japonica GN=HSP81-1 PE=3 SV=2	0	112.971624808797	32.3319027181688	20	137	3	1	699	80.144	5.07	High	High	High	3.8e7	3.2e7	5.6e6	2.782	417.912979006767	20
High	IsMasterProtein	Q84QK0	12-oxophytodienoate reductase 1 OS=Oryza sativa subsp. japonica GN=OPR1 PE=2 SV=1	0	112.844654867216	60.5263157894737	15	120	14	1	380	42.438	6.2	High	High	High	1.4e8	1.0e8	1.5e8	9	385.197031736374	15
High	IsMasterProtein	A2XMV1	Glutamate dehydrogenase 1, mitochondrial OS=Oryza sativa subsp. indica GN=GDH1 PE=3 SV=2	0	112.347274494407	46.4720194647202	13	152	11	1	411	44.314	6.61	High	High	High	5.2e8	2.9e8	3.6e8	4.38	500.201573252678	13
High	IsMasterProtein	O64937	Elongation factor 1-alpha OS=Oryza sativa subsp. japonica GN=REFA1 PE=2 SV=2	0	112.242774057986	44.5190156599553	15	338	15	1	447	49.262	9.06	High	High	High	2.0e9	5.4e8	6.9e8	6.279	1038.22450327873	15
High	IsMasterProtein	P42862	Glucose-6-phosphate isomerase, cytosolic A OS=Oryza sativa subsp. japonica GN=Os03g0776000 PE=2 SV=2	0	106.366799131991	50.2645502645503	17	187	5	1	567	62.484	7.28	High	High	High	2.3e8	8.9e7	2.2e8	2.932	535.094385266304	17
High	IsMasterProtein	Q0JKD0	Glutamate synthase 1 [NADH], chloroplastic OS=Oryza sativa subsp. japonica GN=Os01g0681900 PE=2 SV=1	0	105.496833159475	14.2593447161975	24	111	24	1	2167	236.745	7.09	High	High	High	8.2e7	5.6e7	6.9e7	0.562	341.613129615784	24
High	IsMasterProtein	Q10G56	Ornithine aminotransferase, mitochondrial OS=Oryza sativa subsp. japonica GN=OAT PE=2 SV=1	0	103.536554301809	40.169133192389	12	102	12	1	473	51.409	7.61	High	High	High	1.5e8	2.4e7	1.1e8	4.995	293.0718729496	12
High	IsMasterProtein	Q2R2W2	14-3-3-like protein GF14-D OS=Oryza sativa subsp. japonica GN=GF14D PE=1 SV=1	0	100.973433757743	55.8490566037736	12	118	8	1	265	29.244	4.91	High	High	High	1.4e8	4.5e7	8.6e7	9	375.407550811768	12
High	IsMasterProtein	Q93VT8	ATP-citrate synthase beta chain protein 1 OS=Oryza sativa subsp. japonica GN=ACLB-1 PE=2 SV=1	0	99.9996825351983	38.8157894736842	19	123	19	1	608	66.028	7.68	High	High	High	1.1e8	8.8e7	9.5e7	2.932	404.519402980804	19
High	IsMasterProtein	Q6K9N6	Succinate--CoA ligase [ADP-forming] subunit beta, mitochondrial OS=Oryza sativa subsp. japonica GN=Os02g0621700 PE=1 SV=1	0	96.5997276738953	48.3412322274881	17	122	17	1	422	45.063	6.32	High	High	High	3.5e8	1.9e8	1.2e8	2.831	391.718044757843	17
High	IsMasterProtein	P42863	Glucose-6-phosphate isomerase, cytosolic B OS=Oryza sativa subsp. japonica GN=Os06g0256500 PE=2 SV=2	0	94.2101309747542	44.6208112874779	16	165	4	1	567	62.329	6.93	High	High	High	6.8e7	2.7e7	3.3e7	2.162	498.737083792686	16
High	IsMasterProtein	Q6AVA8	Pyruvate, phosphate dikinase 1, chloroplastic OS=Oryza sativa subsp. japonica GN=PPDK1 PE=1 SV=1	0	92.9695889553291	29.2502639915523	19	114	15	1	947	102.722	6.37	High	High	High	7.2e7	3.3e7	2.5e7	1.264	300.83716917038	19
High	IsMasterProtein	Q6ZDY8	Succinate dehydrogenase [ubiquinone] flavoprotein subunit, mitochondrial OS=Oryza sativa subsp. japonica GN=SDH1 PE=1 SV=1	0	92.5243002546086	36.5079365079365	14	98	14	1	630	68.81	7.08	High	High	High	2.6e8	1.1e8	5.2e7	2.371	315.0519272089	14
High	IsMasterProtein	Q6EUP4	14-3-3-like protein GF14-E OS=Oryza sativa subsp. japonica GN=GF14E PE=2 SV=1	0	92.1934800263174	57.2519083969466	14	128	3	1	262	29.674	4.77	High	High	High	6.7e7	3.1e7	5.4e6	7.913	433.089212059975	14
High	IsMasterProtein	Q10DV7	Actin-1 OS=Oryza sativa subsp. japonica GN=ACT1 PE=2 SV=1	0	92.0514874898849	46.684350132626	13	120	3	1	377	41.786	5.49	High	High	High	4.5e8	6.4e7	8.0e7	5.813	344.53113591671	13
High	IsMasterProtein	Q69TH8	Putative 12-oxophytodienoate reductase 4 OS=Oryza sativa subsp. japonica GN=OPR4 PE=2 SV=1	0	90.1041988395951	43.9473684210526	13	103	13	1	380	42.405	6.34	High	High	High	2.1e8	5.4e7	6.0e7	5.062	298.874607920647	13
High	IsMasterProtein	Q7XTE8	14-3-3-like protein GF14-B OS=Oryza sativa subsp. japonica GN=GF14B PE=1 SV=2	0	87.8218003701808	55.7251908396947	13	133	2	1	262	29.845	4.81	High	High	High	8.3e6	2.7e7	9.6e6	6.943	458.277694582939	13
High	IsMasterProtein	Q9SLY8	Calreticulin OS=Oryza sativa subsp. japonica GN=Os07g0246200 PE=1 SV=2	0	86.648518671184	45.7547169811321	13	97	13	1	424	48.279	4.63	High	High	High	1.1e8	7.7e7	1.3e8	2.857	369.75345158577	13
High	IsMasterProtein	P0C5D0	1-Cys peroxiredoxin B OS=Oryza sativa subsp. indica GN=OsI_026085 PE=3 SV=1	0	85.7726757067273	59.5454545454545	15	120	13	1	220	24.189	5.67	High	High	High	3.9e8	1.1e8	1.8e8	30.623	328.760382533073	15
High	IsMasterProtein	Q6ZL94	Succinate--CoA ligase [ADP-forming] subunit alpha, mitochondrial OS=Oryza sativa subsp. japonica GN=Os07g0577700 PE=1 SV=1	0	85.2620181594394	46.8277945619335	10	100	10	1	331	34.225	8.22	High	High	High	2.0e8	6.9e7	2.6e7	7.733	304.584765911102	10
High	IsMasterProtein	Q0ITW7	Alcohol dehydrogenase 2 OS=Oryza sativa subsp. japonica GN=ADH2 PE=2 SV=2	0	85.0266579314388	40.8970976253298	11	155	9	1	379	41.18	6.46	High	High	High	5.7e8	1.4e8	2.0e8	7.111	494.422158837318	11
High	IsMasterProtein	A3C6D7	Actin-2 OS=Oryza sativa subsp. japonica GN=ACT2 PE=2 SV=1	0	82.7903108609145	46.684350132626	13	104	3	1	377	41.653	5.49	High	High	High	1.5e7	1.1e7	1.7e7	4.623	299.347190737724	13
High	IsMasterProtein	Q9XEA6	Cysteine synthase OS=Oryza sativa subsp. japonica GN=RCS1 PE=2 SV=2	0	82.3595416406201	52.0249221183801	11	104	9	1	321	33.817	5.43	High	High	High	1.6e8	5.3e7	8.9e7	5.449	336.933375120163	11
High	IsMasterProtein	Q06967	14-3-3-like protein GF14-F OS=Oryza sativa subsp. japonica GN=GF14F PE=1 SV=2	0	81.2570231645868	59.2307692307692	13	93	7	1	260	29.16	4.88	High	High	High	3.3e8	2.9e8	2.8e8	6.197	270.990394234657	13
High	IsMasterProtein	Q7Y0E8	Probable nucleoredoxin 1-1 OS=Oryza sativa subsp. japonica GN=Os03g0405500 PE=2 SV=1	0	76.8424808502108	25.4833040421793	9	68	6	1	569	63.249	5.06	High	High	High	6.5e7	8.2e6	2.7e7	2.282	210.850394248962	9
High	IsMasterProtein	Q7XQ45	Probable aldo-keto reductase 3 OS=Oryza sativa subsp. japonica GN=Os04g0339400 PE=2 SV=2	0	75.8597826818023	43.0985915492958	12	136	12	1	355	38.249	5.97	High	High	High	1.3e8	3.9e7	5.6e7	3.365	386.574190616608	12
High	IsMasterProtein	A6N0M9	Nucleoside diphosphate kinase 1 OS=Oryza sativa subsp. indica GN=NDKR PE=1 SV=1	0	74.7753039368411	41.6107382550336	6	129	6	1	149	16.835	6.8	High	High	High	2.6e9	6.1e7	1.5e9	30.623	357.118577480316	6
High	IsMasterProtein	Q10N21	L-ascorbate peroxidase 1, cytosolic OS=Oryza sativa subsp. japonica GN=APX1 PE=1 SV=1	0	74.4689117108008	50.8	10	104	9	1	250	27.139	5.66	High	High	High	7.9e7	1.9e7	1.7e8	5.158	284.604328989983	10
High	IsMasterProtein	Q7Y0F2	Probable nucleoredoxin 1-2 OS=Oryza sativa subsp. japonica GN=Os03g0405900 PE=2 SV=1	0	73.3143607401433	31.4974182444062	11	68	8	1	581	64.381	4.93	High	High	High	4.1e7	6.4e7	1.2e8	2.047	229.083699941635	11
High	IsMasterProtein	O04985	Non-symbiotic hemoglobin 2 OS=Oryza sativa subsp. japonica GN=HB2 PE=2 SV=1	0	72.8555628576498	67.4556213017752	11	177	8	1	169	18.604	8.94	High	High	High	6.6e8	6.3e7	1.6e8	16.783	592.511965155602	11
High	IsMasterProtein	Q6ZKC0	14-3-3-like protein GF14-C OS=Oryza sativa subsp. japonica GN=GF14C PE=1 SV=1	0	72.4801571313268	48.828125	10	84	4	1	256	28.808	4.84	High	High	High	1.1e8	3.1e7	4.7e7	4.012	263.182089209557	10
High	IsMasterProtein	P35683	Eukaryotic initiation factor 4A-1 OS=Oryza sativa subsp. japonica GN=Os06g0701100 PE=2 SV=2	0	71.8127910227447	29.951690821256	12	78	1	1	414	47.058	5.57	High	High	High	8.2e6	2.5e6	1.3e7	2.775	235.760789394379	12
High	IsMasterProtein	Q10M12	Ricin B-like lectin R40C1 OS=Oryza sativa subsp. japonica GN=R40C1 PE=1 SV=1	0	71.2647674754236	35.632183908046	9	80	8	1	348	38.798	6.8	High	High	High	7.3e7	3.5e7	6.2e7	2.594	288.625612616539	9
High	IsMasterProtein	P93438	S-adenosylmethionine synthase 2 OS=Oryza sativa subsp. japonica GN=SAM2 PE=2 SV=1	0	70.4566905118916	29.1878172588832	8	49	3	1	394	42.874	6.05	High	High	High	3.0e7	2.2e7	2.7e7	3.16	137.281502008438	8
High	IsMasterProtein	Q7G764	Probable NAD(P)H-dependent oxidoreductase 1 OS=Oryza sativa subsp. japonica GN=Os10g0113000 PE=1 SV=1	0	70.1913377750175	42.9906542056075	10	85	10	1	321	35.69	5.45	High	High	High	1.5e8	1.1e8	9.8e7	3.806	278.777403712273	10
High	IsMasterProtein	P14654	Glutamine synthetase cytosolic isozyme 1-2 OS=Oryza sativa subsp. japonica GN=GLN1-2 PE=1 SV=1	0	69.8184717220839	37.5350140056022	7	80	6	1	357	39.234	6.07	High	High	High	1.3e8	1.3e7	4.2e7	6.499	261.16693687439	7
High	IsMasterProtein	Q6Z2Z4	Eukaryotic initiation factor 4A-3 OS=Oryza sativa subsp. japonica GN=Os02g0146600 PE=1 SV=1	0	69.710718194284	29.951690821256	12	78	1	1	414	47.108	5.67	High	High	High	4.9e6	3.3e6	1.0e7	2.775	231.179283618927	12
High	IsMasterProtein	Q43008	Superoxide dismutase [Mn], mitochondrial OS=Oryza sativa subsp. japonica GN=SODA PE=2 SV=2	0	68.5625968625206	46.7532467532467	8	116	8	1	231	24.982	7.02	High	High	High	9.6e8	2.0e7	3.9e8	11.115	389.894632101059	8
High	IsMasterProtein	P52428	Proteasome subunit alpha type-1 OS=Oryza sativa subsp. japonica GN=PAF1 PE=2 SV=1	0	68.1245612690113	49.6296296296296	11	69	11	1	270	29.612	5.54	High	High	High	1.5e8	1.4e8	9.0e7	6.499	231.982053160667	11
High	IsMasterProtein	Q7XJ02	Probable L-ascorbate peroxidase 7, chloroplastic OS=Oryza sativa subsp. japonica GN=APX7 PE=2 SV=1	0	66.439409877965	34.8189415041783	8	82	8	1	359	38.302	8.65	High	High	High	1.3e8	7.0e7	4.7e7	2.162	262.331708192825	8
High	IsMasterProtein	Q75HE6	Probable methylenetetrahydrofolate reductase OS=Oryza sativa subsp. japonica GN=Os03g0815200 PE=2 SV=1	0	66.2801984236196	29.6296296296296	12	60	12	1	594	66.388	5.57	High	High	High	7.3e7	2.4e7	3.2e7	1.424	192.50390625	12
High	IsMasterProtein	Q43007	Phospholipase D alpha 1 OS=Oryza sativa subsp. japonica GN=PLD1 PE=1 SV=2	0	65.4250532482464	19.4581280788177	10	52	10	1	812	92.161	5.96	High	High	High	6.1e7	1.8e7	1.1e7	0.905	160.322526216507	10
High	IsMasterProtein	O04226	Delta-1-pyrroline-5-carboxylate synthase 1 OS=Oryza sativa subsp. japonica GN=P5CS1 PE=2 SV=2	0	65.1292622598682	20.9497206703911	10	51	10	1	716	77.697	6.84	High	High	High	5.0e7	2.4e7	2.7e7	0.758	170.552972912788	10
High	IsMasterProtein	Q0J8G4	Fructokinase-2 OS=Oryza sativa subsp. japonica GN=FRK2 PE=1 SV=1	0	65.1038609860711	48.8095238095238	14	100	14	1	336	35.494	5.17	High	High	High	1.7e8	5.4e7	9.6e7	3.642	318.823192119598	14
High	IsMasterProtein	Q9SXP2	Formate dehydrogenase 1, mitochondrial OS=Oryza sativa subsp. japonica GN=Os06g0486800 PE=1 SV=2	0	63.438720305425	37.7659574468085	10	90	10	1	376	41.315	7.17	High	High	High	1.6e8	6.6e7	8.0e7	2.831	284.757675409317	10
High	IsMasterProtein	O04986	Non-symbiotic hemoglobin 1 OS=Oryza sativa subsp. japonica GN=HB1 PE=1 SV=1	0	63.3420793552698	59.0361445783133	8	110	5	1	166	18.433	7.49	High	High	High	2.0e8	2.6e7	2.0e7	9	340.666297316551	8
High	IsMasterProtein	P0C520	ATP synthase subunit alpha, mitochondrial OS=Oryza sativa GN=ATPA PE=3 SV=1	0	61.7216584896865	22.5933202357564	10	70	10	1	509	55.339	6.1	High	High	High	1.2e8	4.2e7	8.8e7	1.656	216.341227412224	10
High	IsMasterProtein	Q9XEA8	Cysteine synthase OS=Oryza sativa subsp. japonica GN=RCS3 PE=2 SV=1	0	60.926437788788	45.8461538461538	9	69	7	1	325	34.285	5.41	High	High	High	1.2e8	4.1e7	8.7e7	2.981	216.79038310051	9
High	IsMasterProtein	Q0JA75	Cinnamyl alcohol dehydrogenase 7 OS=Oryza sativa subsp. japonica GN=CAD7 PE=1 SV=1	0	60.7373815836823	30.8707124010554	9	61	9	1	379	39.541	7.27	High	High	High	8.4e7	2.6e7	5.6e7	3.084	205.789991855621	9
High	IsMasterProtein	P49027	Guanine nucleotide-binding protein subunit beta-like protein A OS=Oryza sativa subsp. japonica GN=RACK1A PE=1 SV=1	0	60.4130352295313	42.814371257485	9	80	8	1	334	36.209	6.44	High	High	High	2.0e7	2.8e7	1.3e8	3.281	247.624165177345	9
High	IsMasterProtein	Q6Z6L4	Aminopeptidase M1-A OS=Oryza sativa subsp. japonica GN=Os02g0218200 PE=2 SV=1	0	60.3739979927919	15.9453302961276	11	70	11	1	878	98.391	5.2	High	High	High	4.5e7	1.8e7	6.0e7	0.743	221.388318777084	11
High	IsMasterProtein	P49199	40S ribosomal protein S8 OS=Oryza sativa subsp. japonica GN=RPS8 PE=2 SV=2	0	59.9479008858691	37.2727272727273	8	58	8	1	220	24.814	10.4	High	High	High	2.0e8	3.0e7	1.6e8	3.642	251.661744356155	8
High	IsMasterProtein	Q6ZD89	Flavone 3'-O-methyltransferase 1 OS=Oryza sativa subsp. japonica GN=COMT PE=1 SV=1	0	59.9113512963042	41.5760869565217	10	48	10	1	368	39.724	5.66	High	High	High	1.1e8	5.2e7	1.3e8	2.511	138.83148086071	10
High	IsMasterProtein	A2XD35	Adenylosuccinate synthetase, chloroplastic OS=Oryza sativa subsp. indica GN=PURA PE=3 SV=2	0	59.0585338851831	35.523613963039	11	46	11	1	487	51.976	6.84	High	High	High	5.4e7	3.9e7	5.5e7	1.395	149.068297743797	11
High	IsMasterProtein	P46265	Tubulin beta-5 chain OS=Oryza sativa subsp. japonica GN=TUBB5 PE=1 SV=1	0	58.9553882635971	31.7673378076063	9	79	1	1	447	50.073	4.83	High	High	High	5.1e6			2.162	216.350029945374	9
High	IsMasterProtein	B7EA73	Puromycin-sensitive aminopeptidase OS=Oryza sativa subsp. japonica GN=Os08g0562700 PE=2 SV=1	0	56.993261515553	14.9943630214205	9	41	9	1	887	99.461	5.59	High	High	High	6.4e7	6.4e6	7.7e7	0.598	110.668252229691	9
High	IsMasterProtein	P41095	60S acidic ribosomal protein P0 OS=Oryza sativa subsp. japonica GN=Os08g0130500 PE=1 SV=3	0	56.3793312503687	29.7805642633229	5	67	5	1	319	34.356	5.49	High	High	High	1.3e8	1.4e8	2.4e8	5.105	191.381464242935	5
High	IsMasterProtein	P35681	Translationally-controlled tumor protein homolog OS=Oryza sativa subsp. japonica GN=TCTP PE=1 SV=1	0	56.0313545078467	54.1666666666667	5	82	5	1	168	18.934	4.68	High	High	High	1.6e8	2.3e7	1.4e8	11.915	284.359961986542	5
High	IsMasterProtein	P41345	Ferredoxin--NADP reductase, root isozyme, chloroplastic OS=Oryza sativa subsp. japonica GN=Os03g0784700 PE=1 SV=1	0	55.9660565671958	45.2380952380952	11	58	11	1	378	41.852	8.6	High	High	High	9.4e7	4.1e7	7.3e7	2.831	135.18471467495	11
High	IsMasterProtein	Q69TI0	Putative 12-oxophytodienoate reductase 5 OS=Oryza sativa subsp. japonica GN=OPR5 PE=2 SV=1	0	55.1985037119478	41.7112299465241	9	70	8	1	374	41.659	5.48	High	High	High	5.9e7	4.8e7	7.1e7	2.511	192.379797577858	9
High	IsMasterProtein	Q01K11	Gamma-aminobutyrate transaminase 1, mitochondrial OS=Oryza sativa subsp. indica GN=OsI_17385 PE=3 SV=1	0	55.1095697851559	28.2945736434109	9	64	9	1	516	56.335	6.8	High	High	High	1.3e8	7.7e7	1.2e8	1.471	208.577732563019	9
High	IsMasterProtein	A2Y053	S-adenosylmethionine synthase 1 OS=Oryza sativa subsp. indica GN=SAM1 PE=2 SV=2	0	54.9296668517806	25.2525252525253	7	39	2	1	396	43.193	6.14	High	High	High	2.3e7	4.7e6	1.8e7	2.008	100.018915653229	7
High	IsMasterProtein	P49397	40S ribosomal protein S3a OS=Oryza sativa subsp. japonica GN=RPS3A PE=2 SV=2	0	54.6256321982596	36.6412213740458	8	74	8	1	262	29.709	9.8	High	High	High	1.7e8	6.4e7	2.4e8	4.275	216.678981423378	8
High	IsMasterProtein	Q75GX9	63 kDa globulin-like protein OS=Oryza sativa subsp. japonica GN=Os03g0663800 PE=1 SV=1	0	53.6722220715835	21.1743772241993	9	64	9	1	562	63.389	8.13	High	High	High	1.7e8	6.9e7	4.1e7	1.106	226.08562374115	9
High	IsMasterProtein	Q6Z4G3	UDP-arabinopyranose mutase 3 OS=Oryza sativa subsp. japonica GN=UAM3 PE=1 SV=1	0	53.5994361986707	33.879781420765	9	75	1	1	366	41.253	6.43	High	High	High		8.5e6	6.5e6	2.02	211.614466786385	9
High	IsMasterProtein	Q8L4L4	60S ribosomal protein L5-2 OS=Oryza sativa subsp. japonica GN=RPL5B PE=2 SV=2	0	53.4735825701709	32.2368421052632	7	57	7	1	304	34.716	9.1	High	High	High	1.2e8	8.3e7	2.8e6	1.994	133.787813186646	7
High	IsMasterProtein	A2YH64	Catalase isozyme B OS=Oryza sativa subsp. indica GN=CATB PE=2 SV=2	0	53.0233253578464	33.3333333333333	12	86	10	1	492	56.551	7.05	High	High	High	9.9e7	7.7e6	8.1e7	1.626	247.157214522362	12
High	IsMasterProtein	Q852M2	Probable aldehyde oxidase 3 OS=Oryza sativa subsp. japonica GN=Os03g0790700 PE=2 SV=1	0	53.0037292280688	11.2094395280236	11	60	11	1	1356	145.245	6.49	High	High	High	5.3e7	2.8e7	3.2e7	0.408	208.098140358925	11
High	IsMasterProtein	O64464	Proteasome subunit beta type-1 OS=Oryza sativa subsp. japonica GN=PBF1 PE=2 SV=1	0	52.9372940588648	58.3710407239819	9	59	9	1	221	24.266	6.89	High	High	High	2.0e8	9.9e7	1.5e8	4.412	181.825572729111	9
High	IsMasterProtein	P27937	Alpha-amylase isozyme 3B OS=Oryza sativa subsp. japonica GN=AMY1.6 PE=2 SV=1	0	52.9054452593798	28.9954337899543	8	87	5	1	438	48.561	6.2	High	High	High	1.3e9	4.4e8	1.2e7	1.721	279.520083665848	8
High	IsMasterProtein	P49398	40S ribosomal protein S4 OS=Oryza sativa subsp. japonica GN=RPS4 PE=2 SV=3	0	52.8656148815549	38.8679245283019	9	72	9	1	265	29.846	10.13	High	High	High	2.1e8	2.3e7	1.7e8	3.16	190.065992712975	9
High	IsMasterProtein	B9F3B6	Succinate-semialdehyde dehydrogenase, mitochondrial OS=Oryza sativa subsp. japonica GN=ALDH5F1 PE=3 SV=1	0	52.8407291855346	20.8728652751423	7	43	7	1	527	56.058	8.1	High	High	High	7.0e7	4.1e7	7.5e7	0.968	147.415866732597	7
High	IsMasterProtein	P0C5C8	1-Cys peroxiredoxin A OS=Oryza sativa subsp. indica GN=OsI_27030 PE=2 SV=1	0	52.2535693710994	48.1818181818182	10	81	8	1	220	24.057	6.43	High	High	High	9.0e7	3.7e7	5.0e7	7.483	228.90468120575	10
High	IsMasterProtein	Q6K4E7	Aminopeptidase M1-D OS=Oryza sativa subsp. japonica GN=Os09g0362800 PE=2 SV=1	0	51.7007615337222	15.4639175257732	10	40	9	1	873	98.451	5.47	High	High	High	3.2e7	1.9e7	5.7e6	0.638	114.838917970657	10
High	IsMasterProtein	Q9LSU1	Proteasome subunit alpha type-5 OS=Oryza sativa subsp. japonica GN=PAE1 PE=2 SV=1	0	50.9798246718653	49.789029535865	8	76	8	1	237	25.977	4.75	High	High	High	2.0e8	4.8e7	1.2e8	2.981	255.026747226715	8
High	IsMasterProtein	Q40665	Tubulin beta-3 chain OS=Oryza sativa subsp. japonica GN=TUBB3 PE=2 SV=2	0	50.317463519014	31.8385650224215	9	70	1	1	446	50.089	4.83	Not Found	High	Not Found		4.7e6		1.873	180.234742641449	9
High	IsMasterProtein	Q8H8C7	Chitin elicitor-binding protein OS=Oryza sativa subsp. japonica GN=CEBIP PE=1 SV=1	0	49.8306731822584	23.876404494382	5	55	5	1	356	37.176	7.36	High	High	High	4.5e8	1.3e7	3.3e8	1.955	204.212222695351	5
High	IsMasterProtein	Q9FE01	L-ascorbate peroxidase 2, cytosolic OS=Oryza sativa subsp. japonica GN=APX2 PE=1 SV=1	0	49.156920074085	42.6294820717131	7	50	6	1	251	27.101	5.36	High	High	High	5.2e7	5.3e7	4.2e7	3.437	154.801449894905	7
High	IsMasterProtein	A2XNS1	Actin-3 OS=Oryza sativa subsp. indica GN=ACT3 PE=3 SV=2	0	49.085270125387	32.3607427055703	10	71	1	1	377	41.679	5.49	Not Found	Not Found	High			1.1e7	2.162	201.114445209503	10
High	IsMasterProtein	Q75IM9	Isovaleryl-CoA dehydrogenase, mitochondrial OS=Oryza sativa subsp. japonica GN=Os05g0125500 PE=2 SV=2	0	48.2094160118338	32.0293398533007	7	52	7	1	409	44.502	6.96	High	High	High	6.8e7	2.9e7	4.6e7	1.754	160.173709630966	7
High	IsMasterProtein	Q0JPA6	Salt stress root protein RS1 OS=Oryza sativa subsp. japonica GN=Os01g0233000 PE=2 SV=1	0	48.0223914160942	61.7647058823529	7	43	7	1	204	21.788	4.92	High	High	High	1.2e8	5.3e6	5.5e7	4.179	133.424989938736	7
High	IsMasterProtein	A2Y720	Late embryogenesis abundant protein, group 3 OS=Oryza sativa subsp. indica GN=LEA3 PE=1 SV=1	0	47.8911882050783	28.5	6	54	6	1	200	20.455	6.96	High	High	High	4.7e8	4.4e7	2.5e8	2.415	211.619159936905	6
High	IsMasterProtein	A2WXV8	Fructokinase-1 OS=Oryza sativa subsp. indica GN=FRK1 PE=1 SV=1	0	47.7111346616052	38.390092879257	10	61	10	1	323	34.707	5.27	High	High	High	1.9e8	6.9e7	1.2e8	1.721	185.638375997543	10
High	IsMasterProtein	Q0JMH0	2-hydroxyacyl-CoA lyase OS=Oryza sativa subsp. japonica GN=Os01g0505400 PE=3 SV=3	0	47.6491204874665	23.050259965338	9	43	9	1	577	60.787	6.35	High	High	High	4.4e7	2.6e7	3.7e7	1.062	122.446008443832	9
High	IsMasterProtein	P35684	60S ribosomal protein L3 OS=Oryza sativa subsp. japonica GN=RPL3 PE=2 SV=2	0	47.4133982193398	23.3933161953728	8	52	8	1	389	44.436	10.08	High	High	High	1.9e8	1.3e8	1.3e8	1.754	156.747948527336	8
High	IsMasterProtein	A2YL07	Glutamate--cysteine ligase B, chloroplastic OS=Oryza sativa subsp. indica GN=GSH1-2 PE=3 SV=2	0	47.2368012125554	23.7903225806452	6	52	6	1	496	56.118	7.02	High	High	High	2.9e7	2.3e7	2.3e7	0.995	159.443729162216	6
High	IsMasterProtein	P0C542	Actin-7 OS=Oryza sativa subsp. indica GN=ACT7 PE=3 SV=1	0	46.660125992369	29.7872340425532	9	66	2	1	376	41.588	5.39	High	High	High	7.2e7	4.0e7	4.2e7	1.873	193.226962327957	9
High	IsMasterProtein	Q0E4K1	Catalase isozyme A OS=Oryza sativa subsp. japonica GN=CATA PE=2 SV=1	0	46.048013344806	22.3577235772358	6	46	4	1	492	56.662	7.01	High	High	High	3.3e7	2.9e7	1.8e7	1.212	142.536256551743	6
High	IsMasterProtein	B8AL97	Cupincin OS=Oryza sativa subsp. indica GN=OsI_13867 PE=1 SV=1	0	45.9450268136739	24.8936170212766	9	52	9	1	470	52.028	7.43	High	High	High	1.3e8	1.0e8	1.1e8	1.219	179.405584335327	9
High	IsMasterProtein	P51431	Ubiquitin-40S ribosomal protein S27a-2 OS=Oryza sativa subsp. japonica GN=RPS27AB PE=2 SV=3	0	45.356761329797	45.8064516129032	8	251	2	1	155	17.671	9.8	High	High	High		1.7e7		7.254	853.248747110367	8
High	IsMasterProtein	Q6ZFT5	Ribose-phosphate pyrophosphokinase 4 OS=Oryza sativa subsp. japonica GN=Os02g0714600 PE=2 SV=1	0	44.0952694517048	35.0769230769231	7	67	7	1	325	36.126	6.79	High	High	High	3.3e7	1.3e7	3.0e7	2.36	163.537662267685	7
High	IsMasterProtein	P0CH35	Ubiquitin-60S ribosomal protein L40-2 OS=Oryza sativa subsp. japonica GN=Ub-CEP52-2 PE=3 SV=1	0	43.2127602263601	48.8372093023256	7	249	1	1	129	14.775	9.92	High	High	High	8.0e6	4.9e6	5.2e6	11.915	846.175026655197	7
High	IsMasterProtein	Q10LP5	Sucrose synthase 4 OS=Oryza sativa subsp. japonica GN=SUS4 PE=2 SV=1	0	43.0729175684023	17.0580964153276	11	46	11	1	809	92.159	6.54	High	High	High	6.8e7	1.1e7	1.5e7	0.8	120.394726872444	11
High	IsMasterProtein	Q69TY4	Peroxiredoxin-2E-1, chloroplastic OS=Oryza sativa subsp. japonica GN=PRXIIE-1 PE=2 SV=1	0	42.7035075988683	44.3965517241379	6	32	6	1	232	23.674	8.79	High	High	High	7.0e7	4.1e7	3.4e7	1.929	130.774836540222	6
High	IsMasterProtein	Q75HQ0	Heat shock 70 kDa protein BIP4 OS=Oryza sativa subsp. japonica GN=BIP4 PE=2 SV=1	0	42.6208453244544	5.24017467248908	4	48	1	1	687	74.267	5.22	High	High	High	9.9e8	2.4e7	2.8e7	0.455	147.457030534744	4
High	IsMasterProtein	Q06398	Probable glutathione S-transferase GSTU6 OS=Oryza sativa subsp. japonica GN=GSTU6 PE=2 SV=2	0	42.3190018486023	20.3389830508475	5	54	5	1	236	25.64	6.1	High	High	High	2.5e8	9.4e7	1.7e8	2.728	169.125168204308	5
High	IsMasterProtein	P0C8Y9	Proteasome subunit alpha type-4-2 OS=Oryza sativa subsp. indica GN=OsI_021067 PE=1 SV=1	0	42.2975532110221	28.4	4	64	4	1	250	27.009	6.92	High	High	High	1.1e8	1.6e7	4.9e7	2.831	199.278039097786	4
High	IsMasterProtein	Q8LJU5	40S ribosomal protein S7 OS=Oryza sativa subsp. japonica GN=RPS7 PE=2 SV=2	0	41.9460571461066	30.7291666666667	4	93	4	1	192	22.293	9.76	High	High	High	5.1e7	7.1e6	6.1e7	4.623	232.714455127716	4
High	IsMasterProtein	Q93XI4	N-carbamoylputrescine amidase OS=Oryza sativa subsp. japonica GN=CPA PE=2 SV=1	0	41.8933576272596	30.8970099667774	5	48	5	1	301	33.442	5.44	High	High	High	1.4e8	5.5e7	1.0e8	3.217	140.458834171295	5
High	IsMasterProtein	Q84J55	14-3-3-like protein GF14-A OS=Oryza sativa subsp. japonica GN=GF14A PE=2 SV=1	0	41.7580727159614	30.3030303030303	6	57	2	1	264	28.982	4.94	High	High	High	2.8e7	1.2e7		1.512	190.702441215515	6
High	IsMasterProtein	Q69LA6	Probable pyridoxal 5'-phosphate synthase subunit PDX1.1 OS=Oryza sativa subsp. japonica GN=PDX11 PE=2 SV=1	0	41.7567884734397	29.2452830188679	10	54	10	1	318	33.715	6.89	High	High	High	1.8e8	6.4e7	1.2e8	2.34	137.759215831757	10
High	IsMasterProtein	B8AU84	Arginase 1, mitochondrial OS=Oryza sativa subsp. indica GN=B0616E02-H0507E05.7 PE=1 SV=1	0	41.6109675966087	27.9411764705882	5	35	5	1	340	36.951	6.32	High	High	High	1.4e8	7.9e7	1.2e8	1.239	106.349915027618	5
High	IsMasterProtein	P25778	Oryzain gamma chain OS=Oryza sativa subsp. japonica GN=Os09g0442300 PE=2 SV=2	0	40.8344997813248	20.1657458563536	4	44	4	1	362	39.089	7.15	High	High	High	3.8e7	2.4e7	1.7e7	2.728	145.561746835709	4
High	IsMasterProtein	Q0D3D2	Pyruvate decarboxylase 3 OS=Oryza sativa subsp. japonica GN=PDC3 PE=2 SV=1	0	40.3113674466076	10.0511073253833	4	107	1	1	587	62.602	5.95	High	Not Found	Not Found				0.995	313.45231962204	4
High	IsMasterProtein	A1XBB7	Protein IN2-1 homolog B OS=Oryza sativa subsp. indica GN=GSTZ5 PE=1 SV=1	0	40.1267689372152	44.672131147541	7	30	7	1	244	27.344	5.53	High	High	High	6.1e7	1.2e7	3.5e7	1.637	100.553623080254	7
High	IsMasterProtein	Q9LGQ6	Acyl transferase 9 OS=Oryza sativa subsp. japonica GN=AT9 PE=2 SV=1	0	39.7037446076427	28.8782816229117	9	51	9	1	419	46.136	5.92	High	High	High	1.2e8	4.6e7	6.7e7	1.154	155.21395778656	9
High	IsMasterProtein	Q9LSU3	Proteasome subunit alpha type-6 OS=Oryza sativa subsp. japonica GN=PAA1 PE=2 SV=1	0	38.5038628635148	30.0813008130081	7	42	7	1	246	27.556	6.65	High	High	High	1.0e8	3.9e7	1.3e8	2.162	127.692611932755	7
High	IsMasterProtein	Q6Z0I4	Enoyl-[acyl-carrier-protein] reductase [NADH] 1, chloroplastic OS=Oryza sativa subsp. japonica GN=Os08g0327400 PE=2 SV=1	0	38.0569387076967	41.0666666666667	8	43	6	1	375	39.106	8.68	High	High	High	4.1e7	3.8e7	3.4e7	2.162	119.28117108345	8
High	IsMasterProtein	Q6Z4N6	Ricin B-like lectin R40G2 OS=Oryza sativa subsp. japonica GN=R40G2 PE=2 SV=1	0	37.7205328320618	19.2419825072886	5	35	4	1	343	38.504	7.27	High	High	High	1.8e7	1.5e7	9.8e6	1.371	105.248618841171	5
High	IsMasterProtein	Q7XKU5	2-oxoglutarate-dependent dioxygenase DAO OS=Oryza sativa subsp. japonica GN=DAO PE=2 SV=2	0	37.1476707452734	29.6666666666667	5	29	5	1	300	32.082	5.82	High	High	High	5.9e7	2.4e7	4.0e7	3.125	92.2196702957153	5
High	IsMasterProtein	P45960	Tubulin beta-4 chain OS=Oryza sativa subsp. japonica GN=TUBB4 PE=2 SV=1	0	37.0783130829718	26.6219239373602	7	48	2	1	447	50.257	4.86	High	High	Not Found				1.154	117.000951051712	7
High	IsMasterProtein	Q9AUV6	UDP-glucose 6-dehydrogenase 3 OS=Oryza sativa subsp. japonica GN=UGD3 PE=2 SV=1	0	35.5190204440689	21.4583333333333	6	27	6	1	480	52.865	6.13	High	High	High	8.1e7	4.8e6	3.2e7	0.565	93.3755605220795	6
High	IsMasterProtein	Q9FWK4	Cyanate hydratase OS=Oryza sativa subsp. japonica GN=CYN PE=2 SV=2	0	35.4874768979117	45.2380952380952	5	53	5	1	168	18.596	5.88	High	High	High	1.2e8	4.2e7	7.8e7	3.642	154.114907383919	5
High	IsMasterProtein	Q6Z5N4	Pyruvate dehydrogenase E1 component subunit alpha-1, mitochondrial OS=Oryza sativa subsp. japonica GN=Os02g0739600 PE=2 SV=1	0	35.2382573351868	23.0769230769231	6	46	6	1	390	42.675	7.77	High	High	High	8.4e7	3.1e7	5.5e7	0.905	147.334447860718	6
High	IsMasterProtein	Q75M08	Protein disulfide isomerase-like 2-1 OS=Oryza sativa subsp. japonica GN=PDIL2-1 PE=2 SV=2	0	34.962829849499	25.4098360655738	6	39	6	1	366	39.888	6.99	High	High	High	3.2e7	2.0e7	3.4e7	0.743	142.853936314583	6
High	IsMasterProtein	B7F845	60S ribosomal protein L10a OS=Oryza sativa subsp. japonica GN=RPL10A PE=1 SV=1	0	34.335825496426	22.2222222222222	4	34	4	1	216	24.467	9.82	High	High	High	1.5e8	5.9e7	9.6e7	1.929	121.440472602844	4
High	IsMasterProtein	Q53NL5	Xylanase inhibitor protein 2 OS=Oryza sativa subsp. japonica GN=Chib3H-h PE=1 SV=1	0	34.0727949038425	27.5862068965517	7	89	7	1	290	31.634	6.61	High	High	High	6.0e7	2.7e7	1.7e7	2.384	164.248537659645	7
High	IsMasterProtein	Q0IWL9	Monothiol glutaredoxin-S11 OS=Oryza sativa subsp. japonica GN=GRXS11 PE=2 SV=2	0	33.8327989258789	19.959266802444	5	30	5	1	491	53.121	5.25	High	High	High	4.1e7	2.5e7	2.3e7	0.562	114.982027292252	5
High	IsMasterProtein	P0DKK7	60S ribosomal protein L7a-2 OS=Oryza sativa subsp. japonica GN=RPL7A-2 PE=2 SV=1	0	33.7413829842956	28.6821705426357	7	48	7	1	258	29.285	10.35	High	High	High	1.4e8	6.6e7	1.0e8	3.217	144.270530581474	7
High	IsMasterProtein	Q9XGP7	Tricin synthase 1 OS=Oryza sativa subsp. japonica GN=ROMT-15 PE=1 SV=1	0	33.7123727999691	34.9206349206349	6	35	6	1	252	27.754	5.31	High	High	High	1.2e7	1.5e7	5.6e7	1.955	86.3858822584152	6
High	IsMasterProtein	B8AL33	Arginine biosynthesis bifunctional protein ArgJ, chloroplastic OS=Oryza sativa subsp. indica GN=OsI_11009 PE=3 SV=1	0	33.4025135283141	15.9827213822894	4	32	4	1	463	47.823	6.92	High	High	High	2.1e7	5.9e6	1.6e7	0.585	87.3522665500641	4
High	IsMasterProtein	P31674	40S ribosomal protein S15 OS=Oryza sativa subsp. japonica GN=RPS15 PE=2 SV=2	0	32.7841652658203	43.5064935064935	5	52	5	1	154	17.404	10.2	High	High	High	7.1e7	1.1e8	2.3e6	9	125.337085962296	5
High	IsMasterProtein	Q6ZFU6	Thioredoxin reductase NTRB OS=Oryza sativa subsp. japonica GN=NTRB PE=2 SV=1	0	32.6658060562808	24.773413897281	5	31	5	1	331	34.655	6.64	High	High	High	3.5e7	2.5e7	4.0e7	1.371	100.922166824341	5
High	IsMasterProtein	P25777	Oryzain beta chain OS=Oryza sativa subsp. japonica GN=Os04g0670200 PE=1 SV=2	0	32.6342512043479	12.4463519313305	4	36	4	1	466	49.767	5.36	High	High	High	2.6e8	6.9e6	3.3e7	0.778	117.142764568329	4
High	IsMasterProtein	P0DKK8	40S ribosomal protein S10-1 OS=Oryza sativa subsp. japonica GN=RPS10-1 PE=2 SV=1	0	32.5650713980861	43.7158469945355	6	35	6	1	183	20.25	9.76	High	High	High	1.2e8	8.0e6	1.9e8	3.642	92.6133671998978	6
High	IsMasterProtein	P25776	Oryzain alpha chain OS=Oryza sativa subsp. japonica GN=Os04g0650000 PE=1 SV=2	0	32.0132938677271	15.2838427947598	5	45	5	1	458	50.099	5.27	High	High	High	2.7e8	5.0e6	2.4e8	0.995	186.011429786682	5
High	IsMasterProtein	A2Y7R5	GTP-binding nuclear protein Ran-2 OS=Oryza sativa subsp. indica GN=RAN2 PE=2 SV=1	0	31.9513315665379	39.8190045248869	7	42	2	1	221	25.023	7.12	High	High	High				3.329	129.072150588036	7
High	IsMasterProtein	A2YXU2	Proteasome subunit alpha type-7-A OS=Oryza sativa subsp. indica GN=OsI_029135 PE=2 SV=2	0	31.5546793230746	40.1606425702811	7	33	3	1	249	27.279	7.43	High	High	High	4.9e7	4.7e7	2.1e7	2.162	117.234593391418	7
High	IsMasterProtein	Q653V7	Probable alpha-glucosidase Os06g0675700 OS=Oryza sativa subsp. japonica GN=Os06g0675700 PE=1 SV=1	0	31.5199009297614	8.47457627118644	5	32	5	1	885	96.275	8.59	High	High	High	5.1e7	8.3e6	3.1e7	0.359	124.798108100891	5
High	IsMasterProtein	Q9S827	Succinate dehydrogenase [ubiquinone] iron-sulfur subunit 1, mitochondrial OS=Oryza sativa subsp. japonica GN=SDH2-1 PE=1 SV=1	0	31.2921004396462	25.6227758007117	5	35	5	1	281	31.099	8.48	High	High	High	6.3e7	2.6e7	5.8e7	0.995	118.068394422531	5
High	IsMasterProtein	Q5Z8V9	Delta-aminolevulinic acid dehydratase, chloroplastic OS=Oryza sativa subsp. japonica GN=HEMB PE=2 SV=1	0	31.0949727492843	30.5164319248826	7	22	7	1	426	46.256	6.15	High	High	High	2.2e7	1.8e7	1.7e7	0.905	65.7974438667297	7
High	IsMasterProtein	P43279	NADP-dependent malic enzyme, chloroplastic OS=Oryza sativa subsp. japonica GN=ME6 PE=2 SV=2	0	30.9431750104415	9.23317683881064	3	29	3	1	639	69.822	7.14	High	High	High	8.9e7	4.1e7	5.9e7	0.377	104.402588486671	3
High	IsMasterProtein	Q69UI1	40S ribosomal protein S13-2 OS=Oryza sativa subsp. japonica GN=Os08g0117300 PE=1 SV=1	0	30.3134067270365	45.0331125827815	6	49	1	1	151	17.135	10.54	High	High	High	9.3e7	2.0e7		6.943	123.230419516563	6
High	IsMasterProtein	P49210	60S ribosomal protein L9 OS=Oryza sativa subsp. japonica GN=RPL9 PE=2 SV=3	0	30.2039433272604	28.9473684210526	4	40	4	1	190	21.335	9.61	High	High	High	6.7e7	7.4e6	2.3e7	1.894	136.258569002151	4
High	IsMasterProtein	P0C0L1	Probable L-ascorbate peroxidase 6, chloroplastic/mitochondrial OS=Oryza sativa subsp. japonica GN=APX6 PE=2 SV=1	0	30.1523571623202	27.5080906148867	5	19	5	1	309	33.481	7.23	High	High	High	5.6e7	3.3e7	2.9e7	0.688	64.1308131217957	5
High	IsMasterProtein	B8BBN7	Obg-like ATPase 1 OS=Oryza sativa subsp. indica GN=OsI_28170 PE=3 SV=1	0	29.9654484413491	20.0507614213198	6	34	6	1	394	44.319	6.76	High	High	High	4.2e7	3.5e7	3.4e7	0.859	91.049916267395	6
High	IsMasterProtein	Q69UI2	40S ribosomal protein S13-1 OS=Oryza sativa subsp. japonica GN=Os08g0117200 PE=3 SV=2	0	29.9334668998118	45.0331125827815	6	45	1	1	151	17.105	10.54	High	High	High	9.3e7	2.0e7		6.943	108.489305853844	6
High	IsMasterProtein	Q10KF0	Proteasome subunit alpha type-2 OS=Oryza sativa subsp. japonica GN=PAB1 PE=2 SV=1	0	29.9235805196948	26.8085106382979	5	32	5	1	235	25.828	5.48	High	High	High	1.0e8	1.6e8	2.4e8	3.125	71.9080317020416	5
High	IsMasterProtein	Q9FR35	Peroxiredoxin-2C OS=Oryza sativa subsp. japonica GN=PRXIIC PE=1 SV=1	0	29.5735160393491	39.5061728395062	5	42	5	1	162	17.28	5.88	High	High	High	1.6e8	7.2e7	1.8e8	4.995	96.1435403823853	5
High	IsMasterProtein	Q9LST6	Proteasome subunit beta type-2 OS=Oryza sativa subsp. japonica GN=PBD1 PE=2 SV=2	0	29.4528453575955	39.622641509434	7	40	7	1	212	23.463	5.64	High	High	High	2.3e8	7.0e7	1.3e8	3.125	115.337552428246	7
High	IsMasterProtein	Q7XPL2	Oxygen-dependent coproporphyrinogen-III oxidase, chloroplastic OS=Oryza sativa subsp. japonica GN=CPX PE=2 SV=2	0	29.4365310364627	21.0526315789474	7	28	7	1	399	43.844	6.67	High	High	High	4.0e7	1.9e7	3.7e7	0.743	72.4362449645996	7
High	IsMasterProtein	Q2R480	6-phosphogluconate dehydrogenase, decarboxylating 2, chloroplastic OS=Oryza sativa subsp. japonica GN=G6PGH2 PE=2 SV=1	0	28.4030443165175	22.0472440944882	6	32	5	1	508	54.266	6.47	High	High	High	7.6e6	3.7e6		0.778	88.8579812049866	6
High	IsMasterProtein	Q6ER94	2-Cys peroxiredoxin BAS1, chloroplastic OS=Oryza sativa subsp. japonica GN=BAS1 PE=1 SV=1	0	27.43384819709	26.0536398467433	4	25	4	1	261	28.079	6	High	High	High	6.1e7	2.7e7	3.4e7	0.833	63.7557544708252	4
High	IsMasterProtein	Q67IX6	Protein disulfide isomerase-like 1-4 OS=Oryza sativa subsp. japonica GN=PDIL1-4 PE=2 SV=1	0	27.3113127195549	14.9200710479574	6	25	6	1	563	62.214	4.93	High	High	High	2.2e7	1.2e7	2.9e7	0.52	77.1001958847046	6
High	IsMasterProtein	Q0JDA2	Succinate dehydrogenase subunit 5, mitochondrial OS=Oryza sativa subsp. japonica GN=SDH5 PE=1 SV=1	0	27.1272977240464	28.1385281385281	5	33	5	1	231	24.568	8.65	High	High	High	4.1e7	2.1e7	8.6e6	1.894	107.624290585518	5
High	IsMasterProtein	O82451	Probable glutathione S-transferase GSTF2 OS=Oryza sativa subsp. japonica GN=GSTF2 PE=1 SV=3	0	26.6695215528373	22.3255813953488	4	54	4	1	215	23.961	6.13	High	High	High	6.1e8	2.9e7	1.8e8	1.848	214.394525527954	4
High	IsMasterProtein	Q65XK0	Ketol-acid reductoisomerase, chloroplastic OS=Oryza sativa subsp. japonica GN=Os05g0573700 PE=1 SV=1	0	26.5703790804794	12.80276816609	5	23	5	1	578	62.338	6.43	High	High	High	1.1e8	3.7e7	1.1e8	0.61	63.6982657909393	5
High	IsMasterProtein	Q7XUG1	Malate synthase OS=Oryza sativa subsp. japonica GN=MS PE=2 SV=1	0	26.1404316470001	13.0511463844797	6	25	6	1	567	62.6	7.14	High	High	High	5.1e7	1.8e7	2.0e7	0.501	71.5901855230331	6
High	IsMasterProtein	A2Z3I9	Proteasome subunit alpha type-7-B OS=Oryza sativa subsp. indica GN=PAD1 PE=2 SV=1	0	26.0710993893281	34.5381526104418	6	21	2	1	249	27.197	7.93	High	High	High	4.6e7	2.8e7	2.1e7	1.683	74.5835037231445	6
High	IsMasterProtein	P42211	Aspartic proteinase OS=Oryza sativa subsp. japonica GN=RAP PE=2 SV=2	0	25.8933136690088	18.9516129032258	5	30	5	1	496	54.055	6.15	High	High	High	3.7e7	8.2e6	3.4e7	0.585	94.3483848571777	5
High	IsMasterProtein	Q7F7I7	GTP-binding nuclear protein Ran-1 OS=Oryza sativa subsp. japonica GN=RAN1 PE=2 SV=1	0	25.7293480064258	30.316742081448	6	37	1	1	221	24.987	6.86	High	High	High	3.3e7	1.4e7		2.511	112.890723586082	6
High	IsMasterProtein	Q2QYL3	Non-specific lipid-transfer protein 3 OS=Oryza sativa subsp. japonica GN=LTP110-A PE=2 SV=1	0	25.6962175462574	35.5371900826446	3	35	3	1	121	12.137	8.91	High	High	High	1.6e8	6.1e7	1.4e8	3.217	106.7181391716	3
High	IsMasterProtein	Q948T6	Lactoylglutathione lyase OS=Oryza sativa subsp. japonica GN=GLYI-11 PE=1 SV=2	0	25.6203282707685	23.7113402061856	6	58	6	1	291	32.533	5.67	High	High	High	5.0e8	2.2e7	5.2e6	0.931	168.029895663261	6
High	IsMasterProtein	Q7FAY6	Probable UDP-arabinopyranose mutase 2 OS=Oryza sativa subsp. japonica GN=UAM2 PE=1 SV=1	0	25.4329245612127	21.6138328530259	6	34	5	1	347	38.882	6.44	High	High	High	1.4e7	6.4e6	6.9e6	0.778	105.072047233582	6
High	IsMasterProtein	Q941Z0	Probable NADPH:quinone oxidoreductase 1 OS=Oryza sativa subsp. japonica GN=Os01g0953600 PE=2 SV=1	0	25.3410844795501	26.3959390862944	2	21	2	1	197	21.311	7.81	High	High	High	1.1e7	1.1e7	2.9e7	1.031	82.6081626415253	2
High	IsMasterProtein	A2X7F7	Phenylalanine ammonia-lyase OS=Oryza sativa subsp. indica GN=ZB8 PE=3 SV=1	0	25.2874656954964	10.2384291725105	5	31	3	1	713	76.888	6.37	High	Not Found	High	9.3e6		2.3e7	0.35	79.1195468902588	5
High	IsMasterProtein	Q53M52	Tubulin alpha-2 chain OS=Oryza sativa subsp. japonica GN=TUBA PE=2 SV=1	0	25.1822302178651	15.9645232815965	5	21	2	1	451	49.705	4.96	High	High	High	9.1e6		4.0e7	0.616	74.6932196617126	5
High	IsMasterProtein	P35686	40S ribosomal protein S20 OS=Oryza sativa subsp. japonica GN=RPS20 PE=2 SV=2	0	24.8317042462941	28.90625	4	28	4	1	128	14.037	9.44	High	High	High	6.6e7	7.2e7	4.0e7	4.623	74.4626739025116	4
High	IsMasterProtein	Q10J94	Cysteine proteinase inhibitor 8 OS=Oryza sativa subsp. japonica GN=Os03g0429000 PE=2 SV=1	0	24.7718855250189	44.7154471544715	3	35	3	1	123	12.871	8.69	High	High	High	1.9e8	4.0e7	9.3e7	3.642	96.4876511096954	3
High	IsMasterProtein	Q6F332	Calmodulin-2 OS=Oryza sativa subsp. japonica GN=CAM2 PE=2 SV=3	0	24.6879515013088	47.6510067114094	4	27	4	1	149	16.807	4.27	High	High	High	6.5e7	6.3e6	9.9e6	2.162	87.8575690984726	4
High	IsMasterProtein	A2X8Q3	Soluble inorganic pyrophosphatase OS=Oryza sativa subsp. indica GN=IPP PE=2 SV=1	0	24.4515377429776	21.9626168224299	3	24	3	1	214	24.144	5.86	High	High	High	1.2e8	2.0e7		0.931	75.1228795051575	3
High	IsMasterProtein	Q08479	Adenylate kinase 3 OS=Oryza sativa subsp. japonica GN=ADK-A PE=2 SV=1	0	24.3445407889857	21.9917012448133	4	34	2	1	241	26.389	8.28	High	High	High	1.4e8	5.2e7	1.2e8	0.896	99.7681282758713	4
High	IsMasterProtein	Q42972	Malate dehydrogenase, glyoxysomal OS=Oryza sativa subsp. japonica GN=Os12g0632700 PE=1 SV=3	0	24.2003824305874	19.9438202247191	4	34	4	1	356	37.362	7.88	High	High	High	9.3e6	1.2e7	2.6e7	0.73	102.198044657707	4
High	IsMasterProtein	Q42456	Aspartic proteinase oryzasin-1 OS=Oryza sativa subsp. japonica GN=Os05g0567100 PE=2 SV=2	0	24.0321789792769	8.25147347740668	3	27	3	1	509	54.039	5.33	High	High	High	2.1e7	2.4e6	2.5e6	0.532	91.0698257684708	3
High	IsMasterProtein	A2Z3C4	Probable 6-phosphogluconolactonase 4, chloroplastic OS=Oryza sativa subsp. indica GN=OsI_031067 PE=3 SV=2	0	23.7689575953413	11.7283950617284	2	16	2	1	324	34.54	8.59	High	High	High	3.6e7	5.5e6	2.2e7	0.551	55.0353208780289	2
High	IsMasterProtein	Q6ZHS4	Cinnamyl alcohol dehydrogenase 2 OS=Oryza sativa subsp. japonica GN=CAD2 PE=1 SV=1	0	22.5484341951555	22.3140495867769	5	20	5	1	363	38.618	6.39	High	High	High	1.8e7		4.0e6	0.995	56.7352160215378	5
High	IsMasterProtein	Q2QYW2	Clathrin heavy chain 2 OS=Oryza sativa subsp. japonica GN=Os12g0104800 PE=3 SV=1	0	22.3933732665008	4.0983606557377	5	19	5	1	1708	193.225	5.39	High	High	High	1.5e7	4.3e6	1.8e7	0.147	53.5045285224915	5
High	IsMasterProtein	Q33E23	Glutamate dehydrogenase 2, mitochondrial OS=Oryza sativa subsp. japonica GN=GDH2 PE=2 SV=1	0	22.344152165018	16.5450121654501	6	26	4	1	411	44.523	6.68	High	High	High	9.5e7	2.9e7	4.0e7	0.585	73.2427054643631	6
High	IsMasterProtein	Q08480	Adenylate kinase 4 OS=Oryza sativa subsp. japonica GN=ADK-B PE=2 SV=1	0	22.2289619854383	25.5144032921811	5	32	3	1	243	26.658	7.8	High	High	High	8.0e7	3.0e7	1.2e7	0.778	98.9795882701874	5
High	IsMasterProtein	A2Y5G8	Probable histone H2A.4 OS=Oryza sativa subsp. indica GN=OsI_019561 PE=3 SV=1	0	22.16454426001	37.4233128834356	3	23	3	1	163	16.961	10.68	High	High	High	8.6e7	1.7e7	4.1e7	2.594	52.8376820087433	3
High	IsMasterProtein	Q0D840	Thioredoxin H1 OS=Oryza sativa subsp. japonica GN=TRXH PE=1 SV=1	0	22.0203954098461	52.4590163934426	6	35	6	1	122	13.148	5.3	High	High	High	3.5e8	1.0e8	2.8e8	2.981	102.036817550659	6
High	IsMasterProtein	Q2QNG7	ATP-citrate synthase alpha chain protein 3 OS=Oryza sativa subsp. japonica GN=ACLA-3 PE=2 SV=1	0	22.0001253201143	15.1300236406619	5	21	5	1	423	46.765	5.58	High	High	High	6.3e7	1.7e7	1.5e7	0.688	70.102842092514	5
High	IsMasterProtein	Q6Z6M4	Isocitrate lyase OS=Oryza sativa subsp. japonica GN=ICL PE=1 SV=1	0	21.9775972477267	12.5874125874126	5	12	5	1	572	63.011	7.23	High	Not Found	High	2.3e7		1.4e7	0.417	41.1067657470703	5
High	IsMasterProtein	P09229	Cysteine proteinase inhibitor 1 OS=Oryza sativa subsp. japonica GN=Os01g0803200 PE=1 SV=2	0	21.6278682360166	30	6	43	6	1	140	15.346	5.85	High	High	High	6.1e7		3.0e8	9	101.373191595078	6
High	IsMasterProtein	Q69RJ0	Ferredoxin-dependent glutamate synthase, chloroplastic OS=Oryza sativa subsp. japonica GN=GLU PE=2 SV=2	0	21.5512673156089	4.52012383900929	4	16	4	1	1615	174.934	6.84	High	High	High	2.2e7	1.2e7	1.8e7	0.1	51.4594329595566	4
High	IsMasterProtein	Q0JNR2	Cysteine proteinase inhibitor 12 OS=Oryza sativa subsp. japonica GN=Os01g0270100 PE=2 SV=1	0	21.0918959393733	28	5	26	5	1	250	27.252	6.54	High	High	High	5.1e7	2.5e7	4.6e7	1.894	66.6668245792389	5
High	IsMasterProtein	Q0J5V5	Aminopeptidase M1-B OS=Oryza sativa subsp. japonica GN=Os08g0398700 PE=2 SV=1	0	20.9833239573093	6.51428571428571	5	19	4	1	875	97.842	5.39	High	High	High	2.8e7	1.4e7	3.0e7	0.22	61.1321754455566	5
High	IsMasterProtein	Q94JE1	Histone H2B.5 OS=Oryza sativa subsp. japonica GN=H2B.5 PE=3 SV=1	0	20.979790406967	29.6774193548387	4	30	4	1	155	16.747	10.02	High	High	High	1.2e8	4.7e7	9.4e7	2.981	77.7554544210434	4
High	IsMasterProtein	Q6Z965	12-oxophytodienoate reductase 7 OS=Oryza sativa subsp. japonica GN=OPR7 PE=2 SV=1	0	20.8388471128496	18.2741116751269	4	21	4	1	394	43.65	8.56	High	High	High	2.0e7	1.8e7	3.6e7	0.585	56.2575789690018	4
High	IsMasterProtein	Q60DX8	Beta-glucosidase 22 OS=Oryza sativa subsp. japonica GN=BGLU22 PE=2 SV=1	0	20.4319593947512	12.0075046904315	5	26	5	1	533	59.506	5.15	High	High	High	1.5e7	1.3e7	1.5e7	0.509	76.1960393190384	5
High	IsMasterProtein	Q84TB3	Actin-depolymerizing factor 4 OS=Oryza sativa subsp. japonica GN=ADF4 PE=1 SV=1	0	20.0666292750599	46.7625899280576	4	21	4	1	139	15.936	6.04	High	High	High	1.6e8	2.6e7	5.3e7	1.783	62.9326174259186	4
High	IsMasterProtein	A2Y0T4	60S ribosomal protein L10-2 OS=Oryza sativa subsp. indica GN=SG12 PE=2 SV=2	0	19.9663246773219	23.7442922374429	5	21	2	1	219	24.656	10.36	High	High	High	5.5e7	1.9e7	3.9e7	1.154	52.4920170307159	5
High	IsMasterProtein	A2YGP6	UDP-sugar pyrophosphorylase OS=Oryza sativa subsp. indica GN=USP PE=3 SV=2	0	19.8747548498951	10.7142857142857	5	14	5	1	616	67.419	6.99	High	High	High	2.2e7	1.5e7	1.0e7	0.343	36.6230044364929	5
High	IsMasterProtein	Q9LST7	Proteasome subunit beta type-3 OS=Oryza sativa subsp. japonica GN=PBC1 PE=2 SV=1	0	19.7443728389197	25.9803921568627	3	23	3	1	204	22.787	5.27	High	High	High	5.7e7	9.2e6	2.8e6	2.162	68.9365031719208	3
High	IsMasterProtein	A2XMN2	Probable glutathione S-transferase GSTU1 OS=Oryza sativa subsp. indica GN=GSTU1 PE=1 SV=1	0	19.625261169742	24.6753246753247	6	35	6	1	231	25.816	6.25	High	High	High	3.1e7	2.8e7	5.1e7	1.069	88.9056992530823	6
High	IsMasterProtein	Q7F9I1	Chaperone protein ClpC1, chloroplastic OS=Oryza sativa subsp. japonica GN=CLPC1 PE=2 SV=2	0	19.4022838656787	10.7843137254902	6	18	6	1	918	101.739	6.51	High	High	High	3.1e7	1.8e7	1.1e7	0.274	45.6647434234619	6
High	IsMasterProtein	B8BKI7	Probable bifunctional methylthioribulose-1-phosphate dehydratase/enolase-phosphatase E1 OS=Oryza sativa subsp. indica GN=OsI_36120 PE=2 SV=1	0	19.3597064418115	18.5328185328185	4	16	4	1	518	57.006	6	High	High	High	9.5e6	1.2e7	3.6e7	0.359	60.0686557292938	4
High	IsMasterProtein	Q6ETN3	Probable 4-coumarate--CoA ligase 3 OS=Oryza sativa subsp. japonica GN=4CL3 PE=2 SV=1	0	19.2147303431725	10.8303249097473	5	23	5	1	554	59.603	5.17	High	High	High	2.9e7	2.4e7	2.8e7	0.389	60.297106385231	5
High	IsMasterProtein	Q9XJ29	Anthranilate synthase alpha subunit 2, chloroplastic OS=Oryza sativa subsp. japonica GN=OsASA2 PE=1 SV=1	0	19.1513441137908	8.08580858085809	4	14	4	1	606	66.946	7.12	High	High	High	7.6e7	4.3e7		0.266	43.0389875173569	4
High	IsMasterProtein	Q10MQ2	Probable LL-diaminopimelate aminotransferase, chloroplastic OS=Oryza sativa subsp. japonica GN=AGD2 PE=2 SV=1	0	18.9358580539773	14.6551724137931	5	17	5	1	464	49.826	8.41	High	High	High	2.6e7	1.0e7	1.1e7	0.487	48.6508004665375	5
High	IsMasterProtein	P20907	Cysteine proteinase inhibitor 2 OS=Oryza sativa subsp. japonica GN=Os05g0494200 PE=2 SV=3	0	18.8922948740588	29.1390728476821	4	25	4	1	151	16.55	8.75	High	High	High	8.0e7	5.0e7	2.6e7	1.848	57.3032248020172	4
High	IsMasterProtein	Q6L4F8	Guanine nucleotide-binding protein subunit beta-like protein B OS=Oryza sativa subsp. japonica GN=RACK1B PE=1 SV=1	0	18.5607675603095	22.6190476190476	5	21	4	1	336	36.429	6.54	High	High	High	7.6e6	5.6e6	5.9e6	0.778	50.0441936254501	5
High	IsMasterProtein	P48489	Serine/threonine-protein phosphatase PP1 OS=Oryza sativa subsp. japonica GN=Os03g0268000 PE=2 SV=2	0	18.5184752368232	13.9751552795031	3	11	3	1	322	36.143	5.2	High	High	High	1.1e7		3.7e6	0.551	36.0491123199463	3
High	IsMasterProtein	P40978	40S ribosomal protein S19 OS=Oryza sativa subsp. japonica GN=RPS19A PE=2 SV=1	0	18.2014328004192	34.2465753424658	5	34	5	1	146	16.377	10.04	High	High	High	2.6e8	1.1e8	8.0e7	1.683	67.6446620225906	5
High	IsMasterProtein	Q2QMN7	Probable ureidoglycolate hydrolase OS=Oryza sativa subsp. japonica GN=UAH PE=1 SV=2	0	18.1878668714248	8.47107438016529	3	16	3	1	484	51.683	5.63	High	High	High	1.1e7	7.5e6	7.4e6	0.334	47.5622160434723	3
High	IsMasterProtein	P55142	Glutaredoxin-C6 OS=Oryza sativa subsp. japonica GN=GRXC6 PE=1 SV=2	0	18.1586872728488	47.3214285714286	3	17	3	1	112	11.767	6.04	High	High	High	2.5e7		1.5e7	2.728	54.3256638050079	3
High	IsMasterProtein	Q94DM8	Ubiquitin-fold modifier 1 OS=Oryza sativa subsp. japonica GN=Os01g0962400 PE=3 SV=1	0	18.1017044612447	42.156862745098	2	15	2	1	102	10.356	9.61	High	High	High	1.9e7	2.1e7	7.4e7	1.683	56.3068971633911	2
High	IsMasterProtein	P46465	26S proteasome regulatory subunit 6A homolog OS=Oryza sativa subsp. japonica GN=TBP1 PE=2 SV=2	0	18.0529890909244	14.6853146853147	5	14	5	1	429	47.768	5.07	High	High	High	1.4e7			0.557	40.4072587490082	5
High	IsMasterProtein	Q943F3	60S ribosomal protein L18a OS=Oryza sativa subsp. japonica GN=RPL18A PE=1 SV=1	0	17.9592023462498	31.4606741573034	6	27	6	1	178	21.386	10.45	High	High	High	3.6e7		5.0e7	1.683	52.737073302269	6
High	IsMasterProtein	Q0JBZ8	Hydroxycinnamoyltransferase 1 OS=Oryza sativa subsp. japonica GN=HCT1 PE=2 SV=1	0	17.6526406546638	16.0633484162896	4	9	4	1	442	48.464	6.3	High	High	Not Found	1.4e7	1.3e7		0.445	28.8791153430939	4
High	IsMasterProtein	Q6ZJS7	Elongation factor Ts, mitochondrial OS=Oryza sativa subsp. japonica GN=EFTS PE=2 SV=1	0	17.5888501699444	10.1092896174863	2	26	2	1	366	39.989	8.37	High	High	High	2.0e7	7.2e6	1.5e7	0.318	55.8931887149811	2
High	IsMasterProtein	Q8W1L6	Peroxisomal fatty acid beta-oxidation multifunctional protein OS=Oryza sativa subsp. japonica GN=MFP PE=1 SV=2	0	17.1679856252186	7.71349862258953	3	13	3	1	726	78.41	8.98	High	High	High	3.1e7	1.2e7	8.8e6	0.315	35.3450782299042	3
High	IsMasterProtein	A2XS65	Cysteine proteinase inhibitor 10 OS=Oryza sativa subsp. indica GN=OsI_014908 PE=3 SV=2	0	17.1522348341106	27.8145695364238	4	56	4	1	151	15.438	10.15	High	High	High	2.1e8	4.5e8	8.8e7	1.848	136.654249072075	4
High	IsMasterProtein	P46466	26S proteasome regulatory subunit 4 homolog OS=Oryza sativa subsp. japonica GN=TBP2 PE=2 SV=2	0	17.0697395174574	10.0446428571429	3	14	3	1	448	49.556	6.21	High	High	High	1.9e7	1.2e7	2.0e7	0.269	38.4931635856628	3
High	IsMasterProtein	P28752	Tubulin alpha-1 chain OS=Oryza sativa subsp. japonica GN=TUBA1 PE=1 SV=1	0	16.991527443563	11.5555555555556	4	16	1	1	450	49.622	5.06	High	High	Not Found		4.5e6		0.52	49.9435439109802	4
High	IsMasterProtein	Q6ESI7	Tripeptidyl-peptidase 2 OS=Oryza sativa subsp. japonica GN=TPP2 PE=2 SV=1	0	16.9460924815723	4.12067696835909	3	10	3	1	1359	148.54	6.58	High	High	High		5.4e6		0.091	30.2647316455841	3
High	IsMasterProtein	Q2R1V8	GDP-mannose 3,5-epimerase 2 OS=Oryza sativa subsp. japonica GN=GME-2 PE=2 SV=2	0	16.7595424198807	12.3989218328841	3	9	3	1	371	42.105	6.09	High	High	High	6.9e7	7.6e6	3.7e7	0.468	26.1634559631348	3
High	IsMasterProtein	Q84TA3	Leukotriene A-4 hydrolase homolog OS=Oryza sativa subsp. japonica GN=LKHA4 PE=2 SV=1	0	16.6799482089876	12.7659574468085	4	13	4	1	611	67.749	5.14	High	High	High	5.0e6		5.2e5	0.417	32.1324862241745	4
High	IsMasterProtein	Q71VM4	Importin subunit alpha-1a OS=Oryza sativa subsp. japonica GN=Os01g0253300 PE=1 SV=2	0	16.5000815660236	8.74524714828897	3	12	3	1	526	57.535	5.22	High	High	High		1.4e7	1.3e7	0.269	43.2665793895721	3
High	IsMasterProtein	Q42997	Ferredoxin--nitrite reductase, chloroplastic OS=Oryza sativa subsp. japonica GN=Os01g0357100 PE=2 SV=1	0	16.1897496765651	8.22147651006711	2	14	2	1	596	66.101	7.23	High	High	High	2.8e7			0.205	52.2326455116272	2
High	IsMasterProtein	A2ZCQ7	60S ribosomal protein L10-1 OS=Oryza sativa subsp. indica GN=SC34 PE=2 SV=2	0	15.8971937648503	19.1964285714286	4	18	1	1	224	25.33	10.24	High	Not Found	High	4.3e6			0.931	39.0058505535126	4
High	IsMasterProtein	Q0J0H4	Pyruvate dehydrogenase E1 component subunit beta-2, mitochondrial OS=Oryza sativa subsp. japonica GN=Os09g0509200 PE=2 SV=1	0	15.814645349091	13.031914893617	4	9	3	1	376	40.226	5.49	High	High	High		4.3e6	1.3e7	0.896	21.3684831857681	4
High	IsMasterProtein	Q9ZTS1	Probable methionine--tRNA ligase OS=Oryza sativa subsp. japonica GN=Os06g0508700 PE=2 SV=2	0	15.8085771585736	7.86516853932584	4	7	4	1	801	89.396	6.95	High	Not Found	High	1.1e7		8.1e6	0.227	20.9628751277924	4
High	IsMasterProtein	A2ZB00	40S ribosomal protein S16 OS=Oryza sativa subsp. indica GN=RPS16A PE=2 SV=1	0	15.7599131776064	24.8322147651007	3	28	3	1	149	16.808	10.56	High	High	High	3.0e7	2.9e7	8.6e7	2.162	49.4948651790619	3
High	IsMasterProtein	Q6Z7V2	24.1 kDa heat shock protein, mitochondrial OS=Oryza sativa subsp. japonica GN=HSP24.1 PE=2 SV=1	0	15.6651096245033	18.1818181818182	4	13	4	1	220	24.082	7.5	High	High	High	2.0e7	8.1e6	1.2e7	0.931	39.6892230510712	4
High	IsMasterProtein	Q6ASY2	Non-specific lipid transfer protein-like 1 OS=Oryza sativa subsp. japonica GN=LTPL1 PE=1 SV=1	0	15.4268397923944	9.55056179775281	1	25	1	1	178	16.888	8.25	High	High	High	3.0e8	1.9e7	4.5e7	0.52	96.0100724697113	1
High	IsMasterProtein	Q0IQK9	Non-specific lipid-transfer protein 1 OS=Oryza sativa subsp. japonica GN=LTP PE=1 SV=1	0	15.218747382754	37.9310344827586	3	14	3	1	116	11.338	9.33	High	High	High	1.6e8	5.5e7	1.6e8	2.162	43.0929265022278	3
High	IsMasterProtein	P52712	Serine carboxypeptidase-like OS=Oryza sativa subsp. japonica GN=CBP31 PE=2 SV=2	0	15.2113475811864	13.0536130536131	4	16	4	1	429	47.759	5.29	High	High	High	2.9e7		1.7e7	0.52	45.4837876558304	4
High	IsMasterProtein	P29545	Elongation factor 1-beta OS=Oryza sativa subsp. japonica GN=Os07g0662500 PE=1 SV=3	0	15.156695447741	18.3035714285714	2	12	2	1	224	23.785	4.77	High	High	High	8.8e7	4.7e7	7.9e7	0.468	39.7329390048981	2
High	IsMasterProtein	P49216	40S ribosomal protein S26 OS=Oryza sativa subsp. japonica GN=RPS26 PE=2 SV=2	0	14.9435884970134	18.0451127819549	2	18	2	1	133	14.982	11.02	High	High	High	2.0e8	1.5e8	4.3e7	2.981	48.9081596136093	2
High	IsMasterProtein	Q851K1	Germin-like protein 3-6 OS=Oryza sativa subsp. japonica GN=Os03g0694000 PE=2 SV=1	0	14.9019224745341	22.2707423580786	4	17	4	1	229	24.164	6.38	High	High	High	7.7e7	1.0e8	4.8e7	1.154	43.3838424682617	4
High	IsMasterProtein	A2XNR6	Electron transfer flavoprotein subunit alpha, mitochondrial OS=Oryza sativa subsp. indica GN=ETFA PE=3 SV=1	0	14.7770828115655	10.8938547486034	2	14	2	1	358	37.329	6.55	High	High	High	4.9e7	3.2e7	6.7e7	0.259	63.2338194847107	2
High	IsMasterProtein	Q6H5J0	Enoyl-[acyl-carrier-protein] reductase [NADH] 2, chloroplastic OS=Oryza sativa subsp. japonica GN=Os09g0277800 PE=2 SV=1	0	14.4534520052197	11.3207547169811	3	20	1	1	371	38.996	9.01	High	High	High		8.2e6	2.4e6	0.389	64.6795433759689	3
High	IsMasterProtein	B8AW64	Nucleosome assembly protein 1;2 OS=Oryza sativa subsp. indica GN=NAP1;2 PE=1 SV=1	0	14.229996631822	10.4395604395604	3	11	3	1	364	41.732	4.45	High	High	High	1.8e7			0.438	38.4893229007721	3
High	IsMasterProtein	Q0JL44	Protein SGT1 homolog OS=Oryza sativa subsp. japonica GN=SGT1 PE=1 SV=1	0	13.9088193389426	16.8937329700272	3	9	3	1	367	40.912	5.06	High	High	High	3.7e7	2.0e7		0.389	31.7848243713379	3
High	IsMasterProtein	P00761	Trypsin OS=Sus scrofa PE=1 SV=1	0	13.8115780469203	12.987012987013	2	5	2	1	231	24.394	7.18	High	Not Found	High			2.7e7	0.701	18.9228410720825	2
High	IsMasterProtein	A2X5P7	Beta-fructofuranosidase, insoluble isoenzyme 1 OS=Oryza sativa subsp. indica GN=CIN1 PE=2 SV=2	0	13.3810595428783	6.41247833622184	3	11	3	1	577	63.954	8.5	High	High	High	7.5e7	1.4e7		0.25	35.2320115566254	3
High	IsMasterProtein	A2WK50	Bowman-Birk type bran trypsin inhibitor OS=Oryza sativa subsp. indica GN=RBBI3.3 PE=2 SV=2	0	13.3466433243862	13.7795275590551	3	12	3	1	254	27.737	5.57	High	High	High	3.2e7	1.6e7	2.5e7	0.468	39.3992569446564	3
High	IsMasterProtein	Q8H3C9	IAA-amino acid hydrolase ILR1-like 7 OS=Oryza sativa subsp. japonica GN=ILL7 PE=2 SV=1	0	13.1818398966339	9.45054945054945	3	6	3	1	455	47.966	5.99	High	High	Not Found	3.1e7	1.2e7		0.318	21.9863579273224	3
High	IsMasterProtein	Q9SE42	Ribulose-phosphate 3-epimerase, cytoplasmic isoform OS=Oryza sativa subsp. japonica GN=Os09g0505700 PE=1 SV=1	0	12.689826226961	14.0350877192982	2	18	2	1	228	24.275	5.6	High	High	High	6.9e6	9.7e6	7.0e6	0.995	58.0888648033142	2
High	IsMasterProtein	Q84T92	Chalcone--flavonone isomerase OS=Oryza sativa subsp. japonica GN=CHI PE=2 SV=1	0	12.6104618226681	13.7339055793991	2	6	2	1	233	23.878	5.27	High	High	High	1.5e7	8.8e6	1.3e7	0.425	20.3789411783218	2
High	IsMasterProtein	A2Y4S9	Cytochrome c OS=Oryza sativa subsp. indica GN=CC-1 PE=3 SV=1	0	12.4390864403104	30.3571428571429	3	19	3	1	112	12.263	9.32	High	High	High	1.3e8	3.8e7	1.0e8	1.371	56.8370317220688	3
High	IsMasterProtein	P46520	Embryonic abundant protein 1 OS=Oryza sativa subsp. japonica GN=EMP1 PE=2 SV=1	0	12.3825625422901	28.4210526315789	2	12	2	1	95	10.159	5.6	High	High	High	4.6e7	4.8e7	2.8e7	1.154	39.3227822780609	2
High	IsMasterProtein	P17070	Proliferating cell nuclear antigen OS=Oryza sativa subsp. japonica GN=Os02g0805200 PE=1 SV=2	0	12.328289668627	13.6882129277567	2	6	2	1	263	29.252	4.75	High	Not Found	High	1.2e7		1.3e7	0.292	22.4411418437958	2
High	IsMasterProtein	Q84XG9	IAA-amino acid hydrolase ILR1-like 1 OS=Oryza sativa subsp. indica GN=ILL1 PE=2 SV=1	0	12.3130113938638	9.04977375565611	3	8	3	1	442	47.165	6.04	High	High	High	5.8e6		3.9e6	0.369	20.4210968017578	3
High	IsMasterProtein	A2YPX3	Peroxidase 2 OS=Oryza sativa subsp. indica GN=PRX112 PE=3 SV=2	0	12.1118569141827	10.1910828025478	2	10	2	1	314	32.614	5.86	High	High	High	5.4e7	4.6e6	3.8e7	0.389	33.2145597934723	2
High	IsMasterProtein	Q9SMB1	Spermidine synthase 1 OS=Oryza sativa subsp. japonica GN=SPDSYN1 PE=2 SV=1	0	11.9529257723709	15.1702786377709	2	18	2	1	323	35.124	5.4	High	High	High	6.3e5	5.8e6	4.9e6	0.389	41.5535118579865	2
High	IsMasterProtein	B8B7X6	Probable D-2-hydroxyglutarate dehydrogenase, mitochondrial OS=Oryza sativa subsp. indica GN=D2HGDH PE=3 SV=1	0	11.9042114966641	5.36672629695885	2	12	2	1	559	61.09	7.3	High	High	High	1.8e7	1.2e7	1.9e7	0.125	47.2887015342712	2
High	IsMasterProtein	Q9LSU0	Proteasome subunit alpha type-3 OS=Oryza sativa subsp. japonica GN=PAG1 PE=2 SV=1	0	11.7563207686718	18.8755020080321	4	18	4	1	249	27.221	6.09	High	High	High	1.8e8	8.0e7	8.5e7	0.719	46.7657264471054	4
High	IsMasterProtein	P83647	Profilin LP04 OS=Oryza sativa subsp. indica GN=OsI_020954 PE=1 SV=2	0	11.7314541334002	24.4274809160305	2	15	2	1	131	14.124	4.87	High	High	High	9.5e7	1.4e7	1.2e8	1.512	53.1415643692017	2
High	IsMasterProtein	A2Z7C4	1,2-dihydroxy-3-keto-5-methylthiopentene dioxygenase 1 OS=Oryza sativa subsp. indica GN=ARD1 PE=1 SV=2	0	11.442724473335	17.5879396984925	3	15	2	1	199	23.627	5.2	High	High	High	2.2e7	5.8e6	3.0e7	0.638	41.8291249275208	3
High	IsMasterProtein	A2XID3	Allene oxide cyclase, chloroplastic OS=Oryza sativa subsp. indica GN=AOC PE=2 SV=1	0	11.3229763662696	17.5	3	16	3	1	240	26.034	9.23	High	High	High	4.6e7	2.1e7	2.7e7	0.54	45.3240296840668	3
High	IsMasterProtein	Q6F2U9	Lysine--tRNA ligase OS=Oryza sativa subsp. japonica GN=Os03g0586800 PE=2 SV=1	0	11.2744857411372	4.65116279069767	2	6	2	1	602	68.344	6.2	High	High	Not Found	1.6e7	1.4e7		0.129	20.3989930152893	2
High	IsMasterProtein	Q2QX45	Calcium-dependent protein kinase 28 OS=Oryza sativa subsp. japonica GN=CPK28 PE=3 SV=1	0	11.010043919291	3.42205323193916	1	7	1	1	526	57.952	5.74	High	High	Not Found	1.6e7	7.6e6		0.202	22.8458027839661	1
High	IsMasterProtein	Q9LDN2	Uridine 5'-monophosphate synthase OS=Oryza sativa subsp. japonica GN=UMPS1 PE=2 SV=1	0	11.0078281485908	10.272536687631	2	11	2	1	477	50.772	7.21	High	High	High	9.2e4	2.0e6	4.7e6	0.202	40.1596231460571	2
High	IsMasterProtein	Q9SDD6	Peroxiredoxin-2F, mitochondrial OS=Oryza sativa subsp. japonica GN=PRXIIF PE=2 SV=1	0	10.8096962656908	14.1414141414141	2	8	2	1	198	20.861	7.99	High	High	High	4.3e7	1.5e7		0.468	27.9282174110413	2
High	IsMasterProtein	P49100	Cytochrome b5 OS=Oryza sativa subsp. japonica GN=Os05g0108800 PE=2 SV=2	0	10.7967308459628	13.1386861313869	1	6	1	1	137	15.273	5.33	High	Not Found	High	3.6e7		1.3e7	0.585	21.151683807373	1
High	IsMasterProtein	A3AHG5	Late embryogenesis abundant protein 1 OS=Oryza sativa subsp. japonica GN=LEA1 PE=2 SV=1	0	10.655750221861	10.4651162790698	2	11	2	1	344	36.769	6.83	High	High	High	4.0e7	1.9e7	1.9e7	0.212	28.5514068603516	2
High	IsMasterProtein	Q69T51	LysM domain-containing GPI-anchored protein LYP6 OS=Oryza sativa subsp. japonica GN=LYP6 PE=1 SV=1	0	10.3581247391256	7.57946210268949	2	6	2	1	409	40.478	4.96	High	High	Not Found				0.778	20.9956691265106	2
High	IsMasterProtein	Q8S919	Ubiquitin-conjugating enzyme E2 5B OS=Oryza sativa subsp. japonica GN=UBC5B PE=2 SV=1	0	10.2828784525727	19.5945945945946	2	7	2	1	148	16.435	7.88	High	High	High	7.9e7	1.5e7	1.4e8	2.162	24.1614618301392	2
High	IsMasterProtein	Q6YZE2	Glutamate-1-semialdehyde 2,1-aminomutase, chloroplastic OS=Oryza sativa subsp. japonica GN=GSA PE=2 SV=1	0	10.2258686691586	8.15899581589958	2	8	2	1	478	50.206	6.95	High	High	High	2.9e7	1.8e7	2.7e7	0.202	29.4675185680389	2
High	IsMasterProtein	B9FDR3	Transportin-1 OS=Oryza sativa subsp. japonica GN=TRN1 PE=3 SV=2	0	10.1158245282608	2.35690235690236	1	5	1	1	891	98.598	4.92	High	High	Not Found				0.105	15.3770761489868	1
High	IsMasterProtein	Q9LD61	Aspartate carbamoyltransferase, chloroplastic OS=Oryza sativa subsp. japonica GN=PYRB PE=2 SV=1	0	10.0467368527372	8.81542699724518	3	12	3	1	363	39.867	7.44	High	High	High	1.4e7		9.6e6	0.304	34.4402277469635	3
High	IsMasterProtein	Q84VG0	Probable calcium-binding protein CML7 OS=Oryza sativa subsp. japonica GN=CML7 PE=2 SV=1	0	10.0433940284692	20.2702702702703	3	9	3	1	148	16.672	5.06	High	High	High	2.4e7	1.3e7	2.1e7	0.701	22.7377166748047	3
High	IsMasterProtein	P56724	60S acidic ribosomal protein P3 OS=Oryza sativa subsp. japonica GN=Os06g0701400 PE=3 SV=3	0	9.98007181874757	20.1680672268908	2	18	2	1	119	11.887	4.41	High	High	High	1.7e8	7.0e7	6.7e7	2.162	67.8651871681213	2
High	IsMasterProtein	B8AEC1	NAP1-related protein 2 OS=Oryza sativa subsp. indica GN=OsI_07785 PE=2 SV=1	0	9.88362181540671	15.0793650793651	2	9	2	1	252	28.601	4.32	High	High	High	4.8e6	6.1e6	1.1e7	0.359	23.7257282733917	2
High	IsMasterProtein	Q9FXT4	Alpha-galactosidase OS=Oryza sativa subsp. japonica GN=Os10g0493600 PE=1 SV=1	0	9.84427448700412	6.71462829736211	2	8	2	1	417	45.792	7.94	High	High	High		3.5e6	1.1e7	0.179	23.4964146614075	2
High	IsMasterProtein	Q5NAY4	Histidinol dehydrogenase, chloroplastic OS=Oryza sativa subsp. japonica GN=HDH PE=2 SV=1	0	9.75758945120532	6.553911205074	2	10	2	1	473	50.534	6.47	High	High	High	1.4e7	5.1e6		0.172	31.7577140331268	2
High	IsMasterProtein	Q9AS33	NPL4-like protein OS=Oryza sativa subsp. japonica GN=Os01g0377700 PE=2 SV=1	0	9.74542615263557	11.0843373493976	2	15	2	1	415	44.863	5.54	High	High	High	6.0e6		8.6e6	0.292	45.4167411327362	2
High	IsMasterProtein	Q10MJ1	Probable glutamyl endopeptidase, chloroplastic OS=Oryza sativa subsp. japonica GN=GEP PE=2 SV=1	0	9.60528993829774	2.66524520255864	2	8	2	1	938	103.83	5.95	High	High	High		9.9e6	1.3e7	0.087	23.0744643211365	2
High	IsMasterProtein	Q10MX3	Asparagine synthetase [glutamine-hydrolyzing] 1 OS=Oryza sativa subsp. japonica GN=Os03g0291500 PE=2 SV=1	0	9.39262455111337	5.62913907284768	2	6	2	1	604	67.279	6.54	High	High	High	2.8e7	2.1e7	1.4e7	0.155	24.2597734928131	2
High	IsMasterProtein	Q6K8J4	4-hydroxy-3-methylbut-2-en-1-yl diphosphate synthase (ferredoxin), chloroplastic OS=Oryza sativa subsp. japonica GN=ISPG PE=2 SV=1	0	9.33157643151741	4.83870967741936	3	10	3	1	744	82.109	5.94	High	High	High	1.1e7	1.2e7	5.2e6	0.148	25.0192358493805	3
High	IsMasterProtein	A2XYW4	Anamorsin homolog 1 OS=Oryza sativa subsp. indica GN=H0403D02.15 PE=2 SV=1	0	9.0622326358447	13.2075471698113	2	7	2	1	265	27.643	5.08	High	High	High	6.9e7		4.7e6	0.334	24.2529466152191	2
High	IsMasterProtein	A2Y9C5	Putative laccase-19 OS=Oryza sativa subsp. indica GN=LAC19 PE=3 SV=1	0	8.98380540790634	6.27118644067797	2	6	2	1	590	65.806	6.98	High	High	High	5.6e6	6.1e6	3.4e6	0.179	17.5993802547455	2
High	IsMasterProtein	Q6L5I5	Mitochondrial outer membrane protein porin 2 OS=Oryza sativa subsp. japonica GN=VDAC2 PE=2 SV=1	0	8.94991100510356	11.4285714285714	2	8	2	1	280	29.584	8.65	High	High	High	1.6e7	1.7e6	5.0e6	0.389	22.3451235294342	2
High	IsMasterProtein	A2XAZ3	Alcohol dehydrogenase class-3 OS=Oryza sativa subsp. indica GN=ADHIII PE=3 SV=1	0	8.68518001698506	20.7349081364829	3	7	3	1	381	40.769	7.17	High	High	High	2.2e8	1.5e6		0.245	17.6728910207748	3
High	IsMasterProtein	B7F7K7	Beta-glucosidase 31 OS=Oryza sativa subsp. japonica GN=BGLU31 PE=2 SV=1	0	8.51151276845623	3.05927342256214	1	6	1	1	523	58.411	5.68	High	High	Not Found				0.202	17.7896332740784	1
High	IsMasterProtein	Q851R5	Thioredoxin H2-2 OS=Oryza sativa subsp. japonica GN=Os03g0800700 PE=2 SV=1	0	8.43308475211763	16.4179104477612	2	3	2	1	134	14.786	5.97	High	High	Not Found	1.4e7			0.778	10.0007948875427	2
High	IsMasterProtein	Q56UD1	Beta-fructofuranosidase, insoluble isoenzyme 5 OS=Oryza sativa subsp. japonica GN=CIN5 PE=2 SV=3	0	8.021670542401	4.4280442804428	2	4	2	1	542	59.495	6.25	High	Not Found	Not Found	9.6e6			0.179	11.4524459838867	2
High	IsMasterProtein	O24174	Betaine aldehyde dehydrogenase 1 OS=Oryza sativa subsp. japonica GN=BADH1 PE=1 SV=1	0	7.98040064387653	8.51485148514852	2	12	1	1	505	54.613	7.02	High	High	High	7.6e6			0.212	37.2648539543152	2
High	IsMasterProtein	P40392	Ras-related protein RIC1 OS=Oryza sativa subsp. japonica GN=RIC1 PE=2 SV=2	0	7.73078198581835	10.8910891089109	2	15	2	1	202	22.462	5.27	High	High	High	8.7e7	5.1e7	6.4e7	0.292	41.9935462474823	2
High	IsMasterProtein	Q0JM17	DEAD-box ATP-dependent RNA helicase 56 OS=Oryza sativa subsp. japonica GN=AIP1 PE=1 SV=2	0	7.71607727032161	5.32407407407407	2	9	2	1	432	48.623	5.72	High	High	High	2.2e7		1.4e7	0.172	21.6455224752426	2
High	IsMasterProtein	Q6AUR2	Nitrogen regulatory protein P-II homolog OS=Oryza sativa subsp. japonica GN=GLB PE=2 SV=1	0	7.56532540921355	13.2075471698113	2	9	2	1	212	22.687	9.91	High	High	High	1.8e7	6.4e6	1.9e7	0.292	22.7913858890533	2
High	IsMasterProtein	Q6YXW6	Sucrose-phosphatase 2 OS=Oryza sativa subsp. japonica GN=SPP2 PE=1 SV=1	0	7.54287537369659	4.25531914893617	1	6	1	1	423	47.225	5.82	High	High	High	3.7e7	2.0e7	6.5e6	0.11	23.0310525894165	1
High	IsMasterProtein	Q67WR2	Probable GDP-L-fucose synthase 1 OS=Oryza sativa subsp. japonica GN=Os06g0652400 PE=2 SV=1	0	7.53340400979265	12.1951219512195	2	7	2	1	328	35.693	7.14	High	Not Found	High	3.6e7			0.245	11.0986478328705	2
High	IsMasterProtein	Q6K548	Mitochondrial outer membrane protein porin 1 OS=Oryza sativa subsp. japonica GN=VDAC1 PE=1 SV=3	0	7.45050628678499	7.66423357664234	1	6	1	1	274	29.202	7.66	High	High	High	1.5e7	1.0e7	1.2e7	0.179	22.1286256313324	1
High	IsMasterProtein	P0C519	ATP synthase subunit 9, mitochondrial OS=Oryza sativa subsp. japonica GN=ATP9 PE=2 SV=1	0	7.42749615935965	41.8918918918919	1	15	1	1	74	7.552	8.75	High	High	High	6.0e5		6.2e5	2.162	28.8480162620544	1
High	IsMasterProtein	Q0DAE4	Glutaredoxin-C8 OS=Oryza sativa subsp. japonica GN=GRXC8 PE=2 SV=2	0	7.39772291569981	11.7647058823529	1	4	1	1	136	14.752	7.97	Not Found	High	High		3.4e6		0.292	13.6626098155975	1
High	IsMasterProtein	Q7DNA1	Chitinase 2 OS=Oryza sativa subsp. japonica GN=Cht2 PE=1 SV=1	0	7.29696669526631	7.05882352941176	1	6	1	1	340	35.564	7.4	High	Not Found	High	6.4e6		1.6e7	0.155	25.0164330005646	1
High	IsMasterProtein	B7FAL5	RNA-binding protein Y14A OS=Oryza sativa subsp. japonica GN=Y14A PE=1 SV=1	0	7.27262143054851	8.33333333333333	1	5	1	1	204	22.091	5.4	High	High	High	1.6e7	1.1e7	2.8e7	0.259	21.9239234924316	1
High	IsMasterProtein	Q9AY76	Actin-depolymerizing factor 2 OS=Oryza sativa subsp. japonica GN=ADF2 PE=2 SV=1	0	7.10160395406999	14.4827586206897	1	6	1	1	145	16.783	5.94	High	High	High			1.5e7	0.334	24.1551203727722	1
High	IsMasterProtein	Q9XGY5	Mitochondrial import inner membrane translocase subunit Tim13 OS=Oryza sativa subsp. japonica GN=TIM13 PE=3 SV=2	0	6.94730605807503	21.4285714285714	1	4	1	1	84	8.93	6.48	High	Not Found	High	1.7e7		6.8e6	0.585	17.6664907932281	1
High	IsMasterProtein	Q9SDG6	60S ribosomal protein L30 OS=Oryza sativa subsp. japonica GN=RPL30 PE=3 SV=1	0	6.83554280708936	25.2252252252252	2	6	2	1	111	12.356	9.58	High	High	High	3.8e7	1.2e7	1.1e8	0.931	14.4154124259949	2
High	IsMasterProtein	Q7FAS1	Peroxisomal (S)-2-hydroxy-acid oxidase GLO3 OS=Oryza sativa subsp. japonica GN=GLO3 PE=2 SV=1	0	6.72615278235492	5.99455040871935	2	8	2	1	367	40.507	9.06	High	High	High	1.5e7		2.5e6	0.212	24.3221096992493	2
High	IsMasterProtein	P31691	ADP,ATP carrier protein, mitochondrial OS=Oryza sativa subsp. japonica GN=Os02g0718900 PE=2 SV=1	0	6.55684610849641	6.02094240837696	2	7	2	1	382	41.484	9.77	High	High	High	4.9e7	2.9e7	3.6e7	0.233	21.0090596675873	2
High	IsMasterProtein	A2XCT8	1,2-dihydroxy-3-keto-5-methylthiopentene dioxygenase 2 OS=Oryza sativa subsp. indica GN=ARD2 PE=2 SV=2	0	6.55063840547883	11.1111111111111	2	11	1	1	198	23.483	5.2	High	High	High	4.4e7	1.1e7		0.389	25.037125825882	2
High	IsMasterProtein	Q5Z9Z3	Thioredoxin-like protein Clot OS=Oryza sativa subsp. japonica GN=Os06g0320000 PE=2 SV=1	0	6.54215154674198	23.7410071942446	2	6	2	1	139	15.223	5.11	High	Not Found	High	4.5e7		3.1e7	0.468	14.6806859970093	2
High	IsMasterProtein	Q8W425	26S proteasome non-ATPase regulatory subunit 6 OS=Oryza sativa subsp. japonica GN=RPN7 PE=2 SV=1	0	6.48320029591838	3.59897172236504	1	6	1	1	389	44.057	5.92	High	High	High	2.7e7	1.8e7		0.096	27.4226894378662	1
High	IsMasterProtein	Q6ZG77	Probable diaminopimelate decarboxylase, chloroplastic OS=Oryza sativa subsp. japonica GN=LYSA PE=2 SV=1	0	6.45879530931674	3.6734693877551	1	3	1	1	490	53.181	6.84	High	High	High	2.4e7			0.077	9.63021326065063	1
High	IsMasterProtein	A2YDY2	60S ribosomal protein L11 OS=Oryza sativa subsp. indica GN=RPL11 PE=2 SV=2	0	6.33432521900611	7.69230769230769	1	10	1	1	182	20.823	9.92	High	High	High	4.0e8		3.3e8	0.233	38.7129516601563	1
High	IsMasterProtein	Q7XKA8	Serine/threonine-protein kinase SAPK5 OS=Oryza sativa subsp. japonica GN=SAPK5 PE=2 SV=1	0	6.30741743772509	4.32432432432432	1	6	1	1	370	42.139	6.42	High	High	High	3.1e7		3.6e7	0.101	18.7150270938873	1
High	IsMasterProtein	Q0JJD1	Dihydroorotase, mitochondrial OS=Oryza sativa subsp. japonica GN=PYRC PE=2 SV=1	0	6.23798170550619	7.63546798029557	2	5	2	1	406	44.842	7.42	High	High	High	6.3e6		7.1e6	0.259	14.2067377567291	2
High	IsMasterProtein	P51823	ADP-ribosylation factor 2 OS=Oryza sativa subsp. japonica GN=ARF PE=2 SV=2	0	6.14146881763105	10.4972375690608	2	12	2	1	181	20.695	6.95	High	High	High	4.4e7	9.5e6	1.7e7	0.468	29.7660257816315	2
High	IsMasterProtein	Q9LGZ2	Putative L-cysteine desulfhydrase 1 OS=Oryza sativa subsp. japonica GN=Os01g0290100 PE=2 SV=1	0	6.07298913102435	3.52697095435685	1	4	1	1	482	52.088	6.58	High	Not Found	High	1.1e7		1.7e6	0.086	12.8794815540314	1
High	IsMasterProtein	Q6Z4N4	Ricin B-like lectin R40G3 OS=Oryza sativa subsp. japonica GN=R40G3 PE=2 SV=1	0	6.05147730069645	8.82352941176471	2	8	1	1	204	22.807	7.81	High	Not Found	High				0.334	22.8417356014252	2
High	IsMasterProtein	Q84P97	Mitochondrial outer membrane protein porin 5 OS=Oryza sativa subsp. japonica GN=VDAC5 PE=2 SV=1	0	5.63978538670465	5.41516245487365	1	4	1	1	277	29.456	9.17	High	High	Not Found	2.6e7	7.5e6		0.129	14.3717331886292	1
High	IsMasterProtein	Q0IP28	Laccase-25 OS=Oryza sativa subsp. japonica GN=LAC25 PE=3 SV=1	0	5.58972903574782	2.4263431542461	1	10	1	1	577	63.639	8.53	High	High	High	2.2e8		2.0e8	0.101	32.7450642585754	1
High	IsMasterProtein	Q7XTJ3	Pyruvate dehydrogenase E1 component subunit alpha-3, chloroplastic OS=Oryza sativa subsp. japonica GN=Os04g0119400 PE=2 SV=2	0	5.4817493486915	3.05882352941176	1	6	1	1	425	46.115	6.61	High	High	High	3.4e7	3.8e7	3.9e7	0.093	23.1664876937866	1
High	IsMasterProtein	A2ZVI7	Calcium-dependent protein kinase 1 OS=Oryza sativa subsp. japonica GN=CPK1 PE=2 SV=1	0	5.44490555142168	2.8957528957529	1	2	1	1	518	58.703	6.51	High	Not Found	Not Found				0.077	7.43993186950684	1
High	IsMasterProtein	P0DKK0	26S proteasome regulatory subunit 7B OS=Oryza sativa subsp. japonica GN=RPT1B PE=2 SV=1	0	5.31354248953089	3.05164319248826	1	4	1	1	426	47.651	6.29	Not Found	High	High		9.4e6		0.08	14.6628625392914	1
High	IsMasterProtein	Q6Z1G7	Pyruvate dehydrogenase E1 component subunit beta-1, mitochondrial OS=Oryza sativa subsp. japonica GN=Os08g0536000 PE=2 SV=1	0	5.30719445078414	5.08021390374332	2	6	1	1	374	39.919	5.36	High	Not Found	High	1.7e7		1.2e7	0.292	13.2499105930328	2
High	IsMasterProtein	Q6Z4A7	Probable 5'-adenylylsulfate reductase 1, chloroplastic OS=Oryza sativa subsp. japonica GN=APR1 PE=2 SV=1	0	5.25963731050576	5.05263157894737	1	6	1	1	475	50.56	8.15	High	High	High	8.7e6	1.2e7	6.6e6	0.086	19.0189218521118	1
High	IsMasterProtein	Q69T31	Cytosolic invertase 1 OS=Oryza sativa subsp. japonica GN=CINV1 PE=1 SV=1	0	5.25111455999048	2.66903914590747	1	2	1	1	562	63.41	6.8	Not Found	Not Found	High				0.068	6.9971878528595	1
High	IsMasterProtein	Q5J4W4	Mitogen-activated protein kinase 2 OS=Oryza sativa subsp. japonica GN=MPK2 PE=2 SV=1	0	5.16178077809237	4.56852791878173	1	6	1	1	394	44.557	6.9	High	High	High	1.4e7		6.9e6	0.101	21.5483908653259	1
High	IsMasterProtein	Q0INM3	Beta-galactosidase 15 OS=Oryza sativa subsp. japonica GN=Os12g0429200 PE=2 SV=1	0	5.07928602788773	5.11425462459195	2	8	2	1	919	100.942	5.99	High	High	Not Found		1.7e7		0.096	13.7912602424622	2
High	IsMasterProtein	Q8S2E5	Ribose-phosphate pyrophosphokinase 3, chloroplastic OS=Oryza sativa subsp. japonica GN=Os01g0723600 PE=2 SV=1	0	4.94730605807503	5.13447432762836	1	2	1	1	409	43.882	7.4	Not Found	High	Not Found		4.5e6		0.11	7.43841862678528	1
High	IsMasterProtein	Q7F8T6	Tricin synthase 2 OS=Oryza sativa subsp. japonica GN=ROMT-17 PE=1 SV=1	0	4.93107238831793	5.47945205479452	1	2	1	1	292	32.012	5.71	Not Found	Not Found	High			8.2e6	0.129	6.73457789421082	1
High	IsMasterProtein	A2Z5S8	Ubiquitin-fold modifier-conjugating enzyme 1 OS=Oryza sativa subsp. indica GN=OsI_33008 PE=3 SV=1	0	4.90982380394561	21.6216216216216	2	3	2	1	185	20.451	7.83	High	Not Found	High	2.7e6		8.0e6	0.52	7.04254674911499	2
High	IsMasterProtein	Q6ES52	TPR repeat-containing thioredoxin TDX OS=Oryza sativa subsp. japonica GN=Os09g0401200 PE=2 SV=1	0.00196078431372549	4.74836177955179	3.78548895899054	1	4	1	1	317	34.959	6.16	High	Not Found	High	1.7e7		1.6e7	0.11	14.0903906822205	1
High	IsMasterProtein	Q40691	Homeobox-leucine zipper protein HOX1 OS=Oryza sativa subsp. indica GN=HOX1 PE=1 SV=2	0.00196078431372549	4.72754570422682	10.2893890675241	1	11	1	1	311	33.023	8.65	High	High	High				0.274	0	1
High	IsMasterProtein	Q40680	Elongation factor 1-delta 1 OS=Oryza sativa subsp. japonica GN=Os07g0614500 PE=2 SV=3	0.00196078431372549	4.68319124794698	7.86026200873363	1	6	1	1	229	24.847	4.53	High	High	High	6.2e7	4.9e7		0.212	20.1385688781738	1
High	IsMasterProtein	Q6ZJW9	Actin-related protein 4 OS=Oryza sativa subsp. japonica GN=ARP4 PE=2 SV=1	0.00196078431372549	4.68131073005225	4.51467268623025	1	2	1	1	443	48.463	5.29	Not Found	Not Found	High			7.4e6	0.089	7.71614027023315	1
High	IsMasterProtein	Q67UX7	Probable protein phosphatase 2C 10 OS=Oryza sativa subsp. japonica GN=Os02g0149800 PE=2 SV=1	0.00196078431372549	4.63883900480497	3.73563218390805	1	2	1	1	348	37.545	5.16	Not Found	Not Found	High			1.6e7	0.096	6.91545701026917	1
High	IsMasterProtein	P35687	40S ribosomal protein S21 OS=Oryza sativa subsp. japonica GN=RPS21 PE=3 SV=1	0.00196078431372549	4.50003813440381	13.4146341463415	1	6	1	1	82	9.248	7.34	High	High	High	4.7e8			0.585	20.734712600708	1
High	IsMasterProtein	B8AYH1	Bidirectional sugar transporter SWEET1b OS=Oryza sativa subsp. indica GN=SWEET1B PE=3 SV=1	0.00196078431372549	4.44575319183389	6.13026819923372	1	2	1	1	261	27.6	8.24	Not Found	High	Not Found				0.292	5.77991676330566	1
High	IsMasterProtein	Q7XR06	Probable protein phosphatase 2C 45 OS=Oryza sativa subsp. japonica GN=Os04g0659500 PE=2 SV=2	0.00196078431372549	4.4350973274708	4.25531914893617	1	4	1	1	282	30.565	5.15	High	Not Found	High	3.2e7		2.1e7	0.122	10.5406365394592	1
High	IsMasterProtein	A2XQV4	Electron transfer flavoprotein subunit beta, mitochondrial OS=Oryza sativa subsp. indica GN=ETFB PE=3 SV=1	0.00196078431372549	4.42227847549098	8.69565217391304	1	2	1	1	253	27.45	6.62	Not Found	Not Found	High			9.0e6	0.179	6.96044445037842	1
High	IsMasterProtein	B9F676	Probable glucan 1,3-alpha-glucosidase OS=Oryza sativa subsp. japonica GN=Os03g0216600 PE=3 SV=1	0.00196078431372549	4.41725503430872	1.5233949945593	1	2	1	1	919	103.15	6.02	High	Not Found	Not Found	8.6e6			0.044	5.16079044342041	1
High	IsMasterProtein	Q655X0	Thioredoxin O, mitochondrial OS=Oryza sativa subsp. japonica GN=Os06g0665900 PE=2 SV=2	0.00196078431372549	4.2511919950414	6.32183908045977	1	4	1	1	174	18.677	9.47	High	High	Not Found	1.8e7	1.4e7		0.292	12.1524305343628	1
High	IsMasterProtein	Q6ZHE5	Putative D-cysteine desulfhydrase 1, mitochondrial OS=Oryza sativa subsp. japonica GN=Os02g0773300 PE=2 SV=2	0.00196078431372549	4.1087971727397	2.58215962441315	1	6	1	1	426	45.465	7.81	High	High	High				0.101	16.0847138166428	1
High	IsMasterProtein	Q10G81	Histone-binding protein MSI1 homolog OS=Oryza sativa subsp. japonica GN=MSI1 PE=2 SV=1	0.00389105058365759	3.94962024373854	3.50467289719626	1	2	1	1	428	48.33	4.93	High	Not Found	Not Found				0.105	3.91179537773132	1
High	IsMasterProtein	Q75W16	Phospho-2-dehydro-3-deoxyheptonate aldolase 2, chloroplastic OS=Oryza sativa subsp. japonica GN=DAHPS2 PE=2 SV=1	0.00389105058365759	3.94195376960472	2.22634508348794	1	4	1	1	539	59.296	8.41	High	High	Not Found				0.066	11.5867273807526	1
High	IsMasterProtein	Q53PC7	Coatomer subunit beta-1 OS=Oryza sativa subsp. japonica GN=Os11g0174000 PE=2 SV=1	0.00389105058365759	3.93779419118029	2.20356768100735	1	2	1	1	953	105.372	5.87	Not Found	High	Not Found				0.044	6.58522367477417	1
High	IsMasterProtein	Q7XR61	Methylthioribose kinase 1 OS=Oryza sativa subsp. japonica GN=MTK1 PE=2 SV=1	0.00578034682080925	3.76980662113095	3.25581395348837	1	2	1	1	430	48.382	6.54	High	Not Found	Not Found	1.3e7			0.096	5.73132920265198	1
High	IsMasterProtein	Q10L71	Villin-2 OS=Oryza sativa subsp. japonica GN=VLN2 PE=2 SV=1	0.00578034682080925	3.7281583934635	1.34575569358178	1	2	1	1	966	106.054	5.82	Not Found	High	Not Found		1.4e6		0.037	5.24110150337219	1
High	IsMasterProtein	Q6ZJJ1	Probable L-ascorbate peroxidase 4, peroxisomal OS=Oryza sativa subsp. japonica GN=APX4 PE=2 SV=1	0.00720720720720721	3.64723880827617	3.43642611683849	1	6	1	1	291	31.718	7.97	High	High	High			3.3e6	0.11	15.0098125934601	1
High	IsMasterProtein	Q7EYV7	Poly [ADP-ribose] polymerase 1 OS=Oryza sativa subsp. japonica GN=PARP1 PE=2 SV=1	0.00720720720720721	3.63011391632053	0.818833162743091	1	8	1	1	977	110.086	8.65	High	High	High	5.1e7			0.08	10.8122637271881	1
High	IsMasterProtein	A2ZLS4	Putative diaminopimelate epimerase, chloroplastic OS=Oryza sativa subsp. indica GN=DAPF PE=3 SV=1	0.00720720720720721	3.50612388914718	4.48179271708683	1	2	1	1	357	38.051	6.68	High	Not Found	Not Found				0.11	4.96236729621887	1
High	IsMasterProtein	Q35322	NADH dehydrogenase [ubiquinone] iron-sulfur protein 3 OS=Oryza sativa subsp. japonica GN=NAD9 PE=2 SV=2	0.00720720720720721	3.45222529461218	5.26315789473684	1	2	1	1	190	22.976	7.5	High	Not Found	Not Found				0.179	4.94382524490356	1
High	IsMasterProtein	Q8H859	Probable cinnamyl alcohol dehydrogenase 1 OS=Oryza sativa subsp. japonica GN=CAD1 PE=2 SV=1	0.00720720720720721	3.3429441471429	2.82485875706215	1	2	1	1	354	38.487	6.38	Not Found	High	Not Found				0.11	5.91024661064148	1
High	IsMasterProtein	P25766	Ras-related protein RGP1 OS=Oryza sativa subsp. japonica GN=RGP1 PE=2 SV=2	0.00720720720720721	3.31803554100532	4.86725663716814	1	4	1	1	226	24.964	7.37	Not Found	High	High		2.3e7		0.129	12.0443522930145	1
High	IsMasterProtein	A3BLC3	Ribosome-recycling factor, chloroplastic OS=Oryza sativa subsp. japonica GN=Os07g0570700 PE=2 SV=2	0.00720720720720721	3.31569335392837	7.14285714285714	1	2	1	1	266	29.634	9.33	High	Not Found	Not Found				0.136	6.80539178848267	1
High	IsMasterProtein	Q6K9A2	Cinnamoyl-CoA reductase 1 OS=Oryza sativa subsp. japonica GN=CCR1 PE=1 SV=1	0.00720720720720721	3.28017171374567	2.9585798816568	1	2	1	1	338	37.366	8.02	High	Not Found	Not Found				0.116	5.90012097358704	1
High	IsMasterProtein	O64437	Inositol-3-phosphate synthase 1 OS=Oryza sativa subsp. japonica GN=RINO1 PE=1 SV=2	0.00720720720720721	3.27711938931306	3.13725490196078	1	1	1	1	510	56.229	5.66	High	Not Found	Not Found	2.9e7			0.086	2.7655713558197	1
High	IsMasterProtein	Q7XKE9	Clathrin light chain 1 OS=Oryza sativa subsp. japonica GN=Os04g0679100 PE=2 SV=1	0.00720720720720721	3.26905630657226	4.98338870431894	1	3	1	1	301	32.516	5.03	Not Found	High	High			1.6e6	0.194	2.04202556610107	1
High	IsMasterProtein	Q9MAX5	Coatomer subunit zeta-1 OS=Oryza sativa subsp. japonica GN=COPZ1 PE=2 SV=1	0.00720720720720721	3.23889946104186	14.1242937853107	1	1	1	1	177	19.357	4.73	Not Found	High	Not Found				0.389	2.98089671134949	1
High	IsMasterProtein	P55857	Small ubiquitin-related modifier 1 OS=Oryza sativa subsp. japonica GN=SUMO1 PE=1 SV=1	0.00720720720720721	3.22497239990116	10	1	6	1	1	100	10.921	5.1	High	High	High	4.1e7	3.8e7		0.468	17.3718557357788	1
High	IsMasterProtein	Q10KF5	Probable trehalose-phosphate phosphatase 9 OS=Oryza sativa subsp. japonica GN=TPP9 PE=3 SV=1	0.00720720720720721	3.08155025759884	4.27807486631016	1	1	1	1	374	40.189	6.06	High	Not Found	Not Found				0.105	2.92458415031433	1
High	IsMasterProtein	B9EXM2	Carbamoyl-phosphate synthase large chain, chloroplastic OS=Oryza sativa subsp. japonica GN=CARB PE=2 SV=1	0.00720720720720721	3.04827402457541	1.19453924914676	1	2	1	1	1172	127.687	6.01	Not Found	Not Found	High			3.5e6	0.033	6.17240476608276	1
High	IsMasterProtein	Q84UI5	Mitogen-activated protein kinase 1 OS=Oryza sativa subsp. japonica GN=MPK1 PE=1 SV=1	0.00720720720720721	3.03035115951927	4.02010050251256	1	2	1	1	398	44.829	5.74	High	Not Found	Not Found				0.11	7.47712898254395	1
Medium	IsMasterProtein	Q10LJ0	Nuclear cap-binding protein subunit 1 OS=Oryza sativa subsp. japonica GN=ABH1 PE=2 SV=1	0.0125448028673835	2.96980521464325	1.26874279123414	1	4	1	1	867	98.828	5.74	Not Found	High	High				0.043	8.92508065700531	1
Medium	IsMasterProtein	Q6AVG6	4-hydroxy-3-methylbut-2-enyl diphosphate reductase, chloroplastic OS=Oryza sativa subsp. japonica GN=ISPH PE=2 SV=1	0.0142348754448399	2.90274269030658	3.26797385620915	1	2	1	1	459	51.032	5.67	Not Found	High	Not Found				0.08	5.74288845062256	1
Medium	IsMasterProtein	P37834	Peroxidase 1 OS=Oryza sativa subsp. japonica GN=PRX74 PE=2 SV=2	0.0142348754448399	2.88806572366732	2.76073619631902	1	2	1	1	326	35.286	7.39	High	Not Found	Not Found	6.7e6			0.129	3.40104269981384	1
Medium	IsMasterProtein	A2YFN7	Magnesium transporter MRS2-B OS=Oryza sativa subsp. indica GN=MRS2-B PE=3 SV=1	0.0142348754448399	2.88706002391592	3.44036697247706	1	1	1	1	436	48.442	5.38	High	Not Found	Not Found	8.5e5			0.136	2.7863552570343	1
Medium	IsMasterProtein	Q7G768	Brassinosteroid LRR receptor kinase BRL2 OS=Oryza sativa subsp. japonica GN=BRL2 PE=2 SV=1	0.0156521739130435	2.76497684050478	3.15315315315315	1	1	1	1	1110	118.036	6.23	High	Not Found	Not Found				0.04	2.8452844619751	1
Medium	IsMasterProtein	Q688R3	Zinc finger CCCH domain-containing protein 33 OS=Oryza sativa subsp. japonica GN=Os05g0128200 PE=2 SV=1	0.0156521739130435	2.71108039433827	3.82695507487521	1	6	1	1	601	63.195	8.35	High	High	High	1.8e6	1.6e6	1.8e6	0.066	15.8378574848175	1
Medium	IsMasterProtein	B9FSC8	Putative 12-oxophytodienoate reductase 11 OS=Oryza sativa subsp. japonica GN=OPR11 PE=2 SV=1	0.0156521739130435	2.7035542057936	5.99455040871935	1	1	1	1	367	40.618	6.74	Not Found	Not Found	High			3.7e5	0.101	2.24383926391602	1
Medium	IsMasterProtein	Q0D673	Probable protein phosphatase 2C 62 OS=Oryza sativa subsp. japonica GN=Os07g0507000 PE=2 SV=1	0.0156521739130435	2.69186262136196	3.10344827586207	1	2	1	1	290	31.721	6.96	Not Found	Not Found	High			7.8e6	0.145	4.11059021949768	1
Medium	IsMasterProtein	Q6H849	Bifunctional nitrilase/nitrile hydratase NIT4 OS=Oryza sativa subsp. japonica GN=NIT4 PE=2 SV=1	0.0156521739130435	2.65247484000131	3.59116022099448	1	3	1	1	362	38.651	5.33	High	Not Found	High	9.6e6		9.3e6	0.155	7.26712441444397	1
Medium	IsMasterProtein	Q336R9	Peptide methionine sulfoxide reductase A4, chloroplastic OS=Oryza sativa subsp. japonica GN=MSRA4 PE=2 SV=2	0.0156521739130435	2.59414160068236	3.80228136882129	1	1	1	1	263	28.621	8.35	Not Found	Not Found	High				0.155	2.71115112304688	1
Medium	IsMasterProtein	Q75H81	Serpin-ZXA OS=Oryza sativa subsp. japonica GN=Os03g0610650 PE=1 SV=1	0.0156521739130435	2.58838029403677	2.27272727272727	1	4	1	1	396	42.114	6.15	High	Not Found	High				0.096	3.63853943347931	1
Medium	IsMasterProtein	Q6J1A5	Dehydration-responsive element-binding protein 1D OS=Oryza sativa subsp. japonica GN=DREB1D PE=2 SV=1	0.0172711571675302	2.50976051475371	11.4624505928854	1	1	1	1	253	27.65	10.14	Not Found	Not Found	High			5.3e5	0.212	2.50454235076904	1
Medium	IsMasterProtein	Q6K7H2	UMP-CMP kinase 4 OS=Oryza sativa subsp. japonica GN=Os02g0778400 PE=2 SV=1	0.0172711571675302	2.49825627037201	7.47663551401869	1	1	1	1	214	23.541	5.25	High	Not Found	Not Found	7.7e6			0.194	2.3273286819458	1
Medium	IsMasterProtein	Q6AU07	Lariat debranching enzyme OS=Oryza sativa subsp. japonica GN=DBR1 PE=2 SV=1	0.0172711571675302	2.4835968515526	2.21130221130221	1	3	1	1	407	46.651	5.78	High	Not Found	High			7.7e5	0.122	5.72230625152588	1
Medium	IsMasterProtein	Q6K6K7	Ubiquitin-like modifier-activating enzyme 5 OS=Oryza sativa subsp. japonica GN=Os02g0506500 PE=2 SV=1	0.0206185567010309	2.42113167133397	6.88836104513064	1	2	1	1	421	45.595	4.75	High	Not Found	Not Found				0.129	7.52967238426209	1
Medium	IsMasterProtein	A0JJZ6	Inositol-tetrakisphosphate 1-kinase 5 OS=Oryza sativa subsp. indica GN=ITPK5 PE=3 SV=1	0.0206185567010309	2.4047242881979	9.06432748538012	1	6	1	1	342	38.049	6.52	High	Not Found	High	4.8e5		4.4e5	0.136	9.84882688522339	1
Medium	IsMasterProtein	Q7XCA7	Expansin-B6 OS=Oryza sativa subsp. japonica GN=EXPB6 PE=2 SV=1	0.0206185567010309	2.38774609390356	6.90909090909091	1	1	1	1	275	29.864	7.65	Not Found	Not Found	High				0.155	2.06785488128662	1
Medium	IsMasterProtein	Q8W2X5	Flavanone 3-dioxygenase 2 OS=Oryza sativa subsp. japonica GN=F3H-2 PE=1 SV=1	0.0222984562607204	2.35882345338689	3.50877192982456	1	1	1	1	342	38.706	5.92	High	Not Found	Not Found				0.129	2.68691968917847	1
Medium	IsMasterProtein	A2Y3Q5	Ferrochelatase-2, chloroplastic OS=Oryza sativa subsp. indica GN=HEMH PE=2 SV=2	0.023972602739726	2.34227504579489	1.33079847908745	1	1	1	1	526	58.553	6.3	High	Not Found	Not Found				0.08	0	1
Medium	IsMasterProtein	Q6YW46	Elongation factor 1-gamma 2 OS=Oryza sativa subsp. japonica GN=Os02g0220500 PE=2 SV=2	0.0256410256410256	2.30750559249692	4.54545454545455	1	1	1	1	418	47.325	6.73	Not Found	Not Found	High			6.2e6	0.089	3.15648889541626	1
Medium	IsMasterProtein	Q761Z9	DEAD-box ATP-dependent RNA helicase 18 OS=Oryza sativa subsp. japonica GN=Os01g0164500 PE=1 SV=2	0.031986531986532	2.22995844568033	2.62751159196291	1	3	1	1	647	72.173	9.41	High	High	Not Found		1.5e6		0.056	4.72714066505432	1
Medium	IsMasterProtein	B9X287	Cytochrome P450 734A6 OS=Oryza sativa subsp. japonica GN=CYP734A6 PE=2 SV=1	0.031986531986532	2.21410097161562	4.24354243542435	1	1	1	1	542	60.764	9.55	Not Found	High	Not Found		5.0e6		0.058	2.20854210853577	1
Medium	IsMasterProtein	Q6ZCX3	Formin-like protein 6 OS=Oryza sativa subsp. japonica GN=FH6 PE=2 SV=2	0.031986531986532	2.2098556349571	2.05278592375367	1	1	1	1	1364	149.751	7.83	Not Found	Not Found	High				0.03	3.19346880912781	1
Medium	IsMasterProtein	Q2QXZ2	BTB/POZ domain and ankyrin repeat-containing protein NH5.2 OS=Oryza sativa subsp. japonica GN=NH5.2 PE=1 SV=1	0.031986531986532	2.1944991418416	5.06072874493927	1	3	1	1	494	51.806	6.54	Not Found	High	High			2.6e5	0.077	4.24591040611267	1
Medium	IsMasterProtein	Q5N8Q4	Origin of replication complex subunit 4 OS=Oryza sativa subsp. japonica GN=ORC4 PE=2 SV=1	0.031986531986532	2.16806626953325	4.04255319148936	1	1	1	1	470	52.989	6.84	High	Not Found	Not Found	4.1e6			0.089	2.76981353759766	1
Medium	IsMasterProtein	Q40677	Fructose-bisphosphate aldolase, chloroplastic OS=Oryza sativa subsp. japonica GN=ALDP PE=1 SV=2	0.031986531986532	2.16768273007774	2.06185567010309	1	2	1	1	388	41.98	6.8	Not Found	High	Not Found				0.093	4.3857090473175	1
Medium	IsMasterProtein	Q6ZHZ1	Probable sucrose-phosphate synthase 4 OS=Oryza sativa subsp. japonica GN=SPS4 PE=2 SV=1	0.031986531986532	2.16755495882589	0.938086303939963	1	2	1	1	1066	118.651	6.39	Not Found	Not Found	High			1.2e7	0.04	3.71156549453735	1
Medium	IsMasterProtein	Q5VRJ8	Peroxisomal membrane protein 11-5 OS=Oryza sativa subsp. japonica GN=PEX11-5 PE=2 SV=1	0.0367892976588629	2.12015894401344	4.72103004291846	1	1	1	1	233	25.872	9.86	Not Found	High	Not Found				0.179	1.7059074640274	1
Medium	IsMasterProtein	Q7XDP2	Inosine triphosphate pyrophosphatase OS=Oryza sativa subsp. japonica GN=Os10g0457500 PE=2 SV=2	0.0367892976588629	2.11947222180119	4.8780487804878	1	1	1	1	205	21.925	6.79	High	Not Found	Not Found				0.194	1.89374530315399	1
Medium	IsMasterProtein	Q5VRW2	Transcription factor NIGTH1 OS=Oryza sativa subsp. japonica GN=NHO1 PE=1 SV=2	0.0416666666666667	2.0670191780768	2.9585798816568	1	2	1	1	507	52.989	6.02	High	Not Found	Not Found				0.101	5.16185975074768	1
Medium	IsMasterProtein	Q9FNM7	DEAD-box ATP-dependent RNA helicase 26 OS=Arabidopsis thaliana GN=RH26 PE=1 SV=2	0.0431893687707641	2.06378795567975	1.41176470588235	1	1	1	1	850	94.128	9.47	High	Not Found	Not Found	1.3e7			0.039	2.0198814868927	1
Medium	IsMasterProtein	P0DKK2	60S ribosomal protein L37a-2 OS=Oryza sativa subsp. japonica GN=Os05g0557000 PE=1 SV=1	0.0431893687707641	2.0632852417888	8.69565217391304	1	4	1	1	92	10.236	10.29	High	Not Found	High	1.8e7			0.468	7.18321228027344	1
Medium	IsMasterProtein	Q7Y0V7	Homeobox-leucine zipper protein ROC6 OS=Oryza sativa subsp. japonica GN=ROC6 PE=2 SV=2	0.0443349753694581	2.03990993209508	3.6697247706422	1	1	1	1	872	91.662	6.13	Not Found	High	Not Found				0.062	0	1
Medium	IsMasterProtein	Q653S3	Probable protein phosphatase 2C 70 OS=Oryza sativa subsp. japonica GN=Os09g0558000 PE=2 SV=2	0.0443349753694581	2.02186515260171	4.14364640883978	1	2	1	1	362	39.595	5.17	Not Found	High	Not Found				0.116	5.27938604354858	1
Medium	IsMasterProtein	Q7XKF3	Protochlorophyllide reductase A, chloroplastic OS=Oryza sativa subsp. japonica GN=PORA PE=2 SV=1	0.0443349753694581	2.02108942282443	4.65116279069767	1	1	1	1	387	41.157	9.58	Not Found	Not Found	High			9.7e4	0.086	0	1
Medium	IsMasterProtein	B8ARK7	NAD-dependent protein deacetylase SRT1 OS=Oryza sativa subsp. indica GN=SRT1 PE=2 SV=1	0.0443349753694581	2.01759307113621	6.19834710743802	1	1	1	1	484	53.933	9.22	Not Found	Not Found	High				0.08	0	1
Medium	IsMasterProtein	Q67UF5	Protein disulfide isomerase-like 2-3 OS=Oryza sativa subsp. japonica GN=PDIL2-3 PE=2 SV=1	0.0443349753694581	2.01439391694756	2.26757369614512	1	1	1	1	441	47.304	5.58	Not Found	Not Found	High				0.093	2.74952793121338	1
Medium	IsMasterProtein	Q6I588	Probable protein ABIL4 OS=Oryza sativa subsp. japonica GN=Os05g0585400 PE=2 SV=1	0.0443349753694581	1.99225222199926	10.2649006622517	1	1	1	1	302	33.253	9.82	High	Not Found	Not Found	3.2e5			0.145	0	1
Medium	IsMasterProtein	Q84ZN6	Probable cellulose synthase A catalytic subunit 8 [UDP-forming] OS=Oryza sativa subsp. japonica GN=CESA8 PE=1 SV=1	0.0443349753694581	1.9888526392242	0.647548566142461	1	1	1	1	1081	120.717	7.81	Not Found	Not Found	High			5.4e7	0	0	1
