# Supplementary material for: Pluronic F-68 Improves Callus Proliferation of Recalcitrant Rice Cultivar via Enhanced Carbon and Nitrogen Metabolism and Nutrients Uptake
Source: Front Plant Sci. 2021 Jun 2;12:667434. doi: 10.3389/fpls.2021.667434 (PMC8207202; doi:10.3389/fpls.2021.667434)
Supplement: Data Sheet 1 — 0.04% PF-68. [file Data_Sheet_1.ZIP › 0.04% PF-68/0.04%1_030218_01_PSMs.txt]

Confidence	Identifying Node	PSM Ambiguity	Annotated Sequence	Modifications	# Protein Groups	# Proteins	Master Protein Accessions	Protein Accessions	# Missed Cleavages	Charge	DeltaScore	DeltaCn	Rank	Search Engine Rank	m/z [Da]	MH+ [Da]	DeltaM [ppm]	Deltam/z [Da]	Activation Type	MS Order	Isolation Interference [%]	Ion Inject Time [ms]	RT [min]	First Scan	Spectrum File	Ions Matched	XCorr	Area	Apex RT [min]	Percolator q-Value	Percolator PEP
High	Sequest HT (A2)	Selected	[K].LTTPSFGDLNHLISATMSGVTccLR.[F]	C22(Carbamidomethyl); C23(Carbamidomethyl)	1	4	P45960	Q43594; Q8H7U1; P45960; Q76FS3	0	3		0.0066	2	2	917.781982421875	2751.33139400563	1.86351058659964	0.00170904187517351	HCD	MS2	0	39.105	56.6313654032	48257	LPF1_030218_02.raw	0/0	2.99562549591064			0	1.524E-05
High	Sequest HT (A2)	Unambiguous	[R].YDVEHLIPEGFQVVAHGDGYAIWEK.[I]		1	1	P17654	P17654	0	4	0.4949	0	1	1	718.854614257813	2872.39662714125	0.890341362649238	0.00063935281252725	CID	MS2		39.75	55.2308562530667	47028	LPF1_030218_02.raw	0/0	2.97182583808899			0	1.99E-06
High	Sequest HT (A2)	Unambiguous	[R].YDVEHLIPEGFQVVAHGDGYAIWEK.[I]		1	1	P17654	P17654	0	4	0.3123	0	1	1	718.854614257813	2872.39662714125	0.890341362649238	0.00063935281252725	HCD	MS2	64.85985	33.1	55.2288727301333	47026	LPF1_030218_02.raw	0/0	3.49363970756531			0	4.158E-05
High	Sequest HT (A2)	Unambiguous	[R].ILDWADIVNAHIIPGPGIVDGLK.[L]		1	1	Q9LDN2	Q9LDN2	0	3	0.5819	0	1	1	809.453674316406	2426.34646968922	0.932703287994785	0.0007543530731103	CID	MS2		33.1	55.2259043424	47023	LPF1_030218_02.raw	0/0	3.54160284996033	1965744.75	55.2259826660156	0	2.515E-06
High	Sequest HT (A2)	Unambiguous	[R].ILDWADIVNAHIIPGPGIVDGLK.[L]		1	1	Q9LDN2	Q9LDN2	0	3	0.4428	0	1	1	809.453674316406	2426.34646968922	0.932703287994785	0.0007543530731103	HCD	MS2	64.38845	41.85	55.2241208866667	47021	LPF1_030218_02.raw	0/0	4.10820341110229	1965744.75	55.2259826660156	0	7.941E-06
High	Sequest HT (A2)	Unambiguous	[R].NSDLANLLVDPEFAQEIMDR.[Q]		1	1	Q9LI00	Q9LI00	0	2	0.6455	0	1	1	1145.55615234375	2290.1050280575	1.32790920114849	0.00152052375005951	CID	MS2		32.05	55.2180257666667	47015	LPF1_030218_02.raw	0/0	4.4000072479248	1613776.0625	55.1826591491699	0	3.659E-05
High	Sequest HT (A2)	Unambiguous	[R].NSDLANLLVDPEFAQEIMDR.[Q]		1	1	Q9LI00	Q9LI00	0	2	0.6131	0	1	1	1145.55615234375	2290.1050280575	1.32790920114849	0.00152052375005951	HCD	MS2	0	43.57	55.2162319989333	47013	LPF1_030218_02.raw	0/0	4.73303699493408	1613776.0625	55.1826591491699	0	3.046E-05
High	Sequest HT (A2)	Unambiguous	[R].DQDLLVLPTDAALFEDPTFK.[V]		1	1	Q7XJ02	Q7XJ02	0	3	0.562	0	1	1	750.051330566406	2248.13943843922	0.481584781437081	0.000360889739567938	CID	MS2		40.5	55.2103257346667	47007	LPF1_030218_02.raw	0/0	3.94827580451965	6001031.15625	55.215705871582	0	9.036E-08
High	Sequest HT (A2)	Unambiguous	[R].DQDLLVLPTDAALFEDPTFK.[V]		1	1	Q7XJ02	Q7XJ02	0	3	0.535	0	1	1	750.051330566406	2248.13943843922	0.481584781437081	0.000360889739567938	HCD	MS2	0	41.835	55.2076196413333	47006	LPF1_030218_02.raw	0/0	4.42994356155396	6001031.15625	55.215705871582	0	6.948E-08
High	Sequest HT (A2)	Unambiguous	[K].ALLPFFDSAYQGFASGSLDQDAQSVR.[M]		1	1	P37833	P37833	0	3	0.6	0	1	1	930.783874511719	2790.33707027516	0.0435521439186678	4.05083854578455E-05	CID	MS2		40.17	55.2066573938667	47005	LPF1_030218_02.raw	0/0	3.50007104873657	3062611.5	55.1914939880371	0	4.99E-05
High	Sequest HT (A2)	Unambiguous	[K].IGPNEPSQLSIDLNAQGLAR.[Y]		1	1	Q5N725	Q5N725	0	3	0.6597	0	1	1	698.370971679688	2093.09836177906	-0.0931255418542012	-6.4973645748978E-05	CID	MS2		33.1	55.2505051264	47045	LPF1_030218_02.raw	0/0	4.76406812667847	4479206.5	55.1529426574707	0	9.038E-08
High	Sequest HT (A2)	Unambiguous	[K].ALLPFFDSAYQGFASGSLDQDAQSVR.[M]		1	1	P37833	P37833	0	3	0.482	0	1	1	930.783874511719	2790.33707027516	0.0435521439186678	4.05083854578455E-05	HCD	MS2	38.54531	33.1	55.2046637253333	47003	LPF1_030218_02.raw	0/0	3.87515616416931	3062611.5	55.1914939880371	0	2.808E-06
High	Sequest HT (A2)	Unambiguous	[K].WLAANVSAEVAESTR.[I]		1	1	P48494	P48494	0	2	0.3829	0	1	1	802.407775878906	1603.80827512781	0.50803966968325	0.000407398906190792	HCD	MS2	74.49144	33.1	55.2009740106667	46999	LPF1_030218_02.raw	0/0	3.16220426559448	2364741.5	55.1498794555664	0	5.934E-05
High	Sequest HT (A2)	Unambiguous	[K].YIPSNTFSYYDqVLDTTAMLGAVPER.[Y]	Q12(Deamidated)	1	1	Q2QLY4	Q2QLY4	0	3		0.0477	2	2	984.810241699219	2952.41617183766	6.43739191811805	0.0063352458853756	HCD	MS2	11.38704	33.1	55.1969470610667	46995	LPF1_030218_02.raw	0/0	3.79050898551941	736572.734375	55.1548309326172	0	2.602E-05
High	Sequest HT (A2)	Unambiguous	[K].YIPSnTFSYYDQVLDTTAMLGAVPER.[Y]	N5(Deamidated)	1	1	Q2QLY4	Q2QLY4	0	3	0.0477	0	1	1	984.810241699219	2952.41617183766	6.43739191811805	0.0063352458853756	HCD	MS2	11.38704	33.1	55.1969470610667	46995	LPF1_030218_02.raw	0/0	3.98077654838562	736572.734375	55.1548309326172	0	3.851E-05
High	Sequest HT (A2)	Unambiguous	[R].NPEEIPWAAAGAEYVVESTGVFTDKDK.[A]		1	1	Q6K5G8	Q6K5G8	1	3	0.6283	0	1	1	975.138366699219	2923.40054683766	0.320981659137088	0.000312785885550208	CID	MS2		29.335	55.1941285970667	46992	LPF1_030218_02.raw	0/0	3.04266095161438			0	8.254E-07
High	Sequest HT (A2)	Unambiguous	[K].nMITGTSQADcAVLIIDSTTGGFEAGISK.[D]	N1(Deamidated); C11(Carbamidomethyl)	1	1	O64937	O64937	0	3		0.0251	2	2	986.812683105469	2958.42349605641	5.54925876244897	0.00547232213551041	CID	MS2		40.5	55.1902097221333	46988	LPF1_030218_02.raw	0/0	3.49994921684265	2001185.84375	55.1762771606445	0	3.426E-05
High	Sequest HT (A2)	Unambiguous	[K].NMITGTSqADcAVLIIDSTTGGFEAGISK.[D]	Q8(Deamidated); C11(Carbamidomethyl)	1	1	O64937	O64937	0	3	0.0251	0	1	1	986.812683105469	2958.42349605641	5.54925876244897	0.00547232213551041	CID	MS2		40.5	55.1902097221333	46988	LPF1_030218_02.raw	0/0	3.59170484542847	2001185.84375	55.1762771606445	0	7.291E-06
High	Sequest HT (A2)	Unambiguous	[K].NMITGTSqADcAVLIIDSTTGGFEAGISK.[D]	Q8(Deamidated); C11(Carbamidomethyl)	1	1	O64937	O64937	0	3	0.0525	0	1	1	986.812683105469	2958.42349605641	5.54925876244897	0.00547232213551041	HCD	MS2	48.48318	42.525	55.1874226397333	46987	LPF1_030218_02.raw	0/0	3.62221598625183	2001185.84375	55.1762771606445	0	2.936E-06
High	Sequest HT (A2)	Unambiguous	[R].NSDLANLLVDPEFAQEIMDR.[Q]		1	1	Q9LI00	Q9LI00	0	3	0.559	0	1	1	764.038269042969	2290.10025386891	-0.756796467336491	-0.000577713697869816	CID	MS2		42.42	55.1864205597333	46986	LPF1_030218_02.raw	0/0	3.90486526489258	3698401.5625	55.2620658874512	0	3.329E-06
High	Sequest HT (A2)	Unambiguous	[R].NSDLANLLVDPEFAQEIMDR.[Q]		1	1	Q9LI00	Q9LI00	0	3	0.5066	0	1	1	764.038269042969	2290.10025386891	-0.756796467336491	-0.000577713697869816	HCD	MS2	0	33.1	55.1844346722667	46984	LPF1_030218_02.raw	0/0	4.53997659683228	3698401.5625	55.2620658874512	0	7.235E-07
High	Sequest HT (A2)	Unambiguous	[K].WLAANVSAEVAESTR.[I]		1	1	P48494	P48494	0	2	0.6765	0	1	1	802.407775878906	1603.80827512781	0.50803966968325	0.000407398906190792	CID	MS2		41.415	55.2029052485333	47001	LPF1_030218_02.raw	0/0	3.06498384475708	2364741.5	55.1498794555664	0	1.743E-05
High	Sequest HT (A2)	Unambiguous	[K].GMLTGPVTILNWSFVR.[N]		2	2	Q2QLY5; Q2QLY4	Q2QLY5; Q2QLY4	0	2	0.6348	0	1	1	895.985717773438	1790.96415891688	1.1011158637202	0.000986028437637287	CID	MS2		33.97	55.1495013458667	46956	LPF1_030218_02.raw	0/0	3.55877065658569	4554706.75	55.1758575439453	0	3.821E-05
High	Sequest HT (A2)	Unambiguous	[R].VDHVDISGLPLLNTDLETADGGFPPAVEAFR.[D]		1	1	Q941Z0	Q941Z0	0	3	0.4025	0	1	1	1089.21801757813	3265.63949947438	0.597829473312387	0.000650764791619925	HCD	MS2	71.87887	33.1	55.2534820984	47048	LPF1_030218_02.raw	0/0	3.17990827560425	3683451.1875	55.2235794067383	0	6.563E-05
High	Sequest HT (A2)	Unambiguous	[K].AGAPVDqTIATLAAHLEqGDcIIDGGNEWYENTER.[R]	Q7(Deamidated); Q18(Deamidated); C21(Carbamidomethyl)	1	1	Q9LI00	Q9LI00	0	4	0.1986	0	1	1	954.946166992188	3816.76283807875	8.77337522732508	0.00837139968761313	CID	MS2		33.1	55.2619170178667	47057	LPF1_030218_02.raw	0/0	5.59200000762939			0	1.015E-07
High	Sequest HT (A2)	Unambiguous	[K].FLPIYLSQGILQHDPFEVLDQR.[G]		1	1	Q6AVA8	Q6AVA8	0	3	0.3763	0	1	1	876.800720214844	2628.38760738453	2.11490355231145	0.00185292484381231	HCD	MS2	0	33.1	55.3423551176	47132	LPF1_030218_02.raw	0/0	3.72184920310974	11300909.375	55.3577651977539	0	2.363E-06
High	Sequest HT (A2)	Unambiguous	[R].VPTVDVSVVDLTVR.[LI]		3	3	Q7FAH2; Q6K5G8; A2YQT7	Q7FAH2; Q6K5G8; A2YQT7	0	2	0.6711	0	1	1	749.928466796875	1498.84965696375	1.41621058945828	0.00106134187501539	HCD	MS2	17.10449	33.1	74.1953140506667	67127	LPF1_030218_03.raw	0/0	3.04485583305359			0	1.046E-05
High	Sequest HT (A2)	Rejected	[R].SGTLIDAIGIYVHP.[-]		1	2	Q0JMY8	Q0JMY8; A2WPN7	0	2	0.03	0	1	1	728.397888183594	1455.78849973719	2.94956297120237	0.00214696359375921	CID	MS2		33.1	55.3295224912	47120	LPF1_030218_02.raw	0/0	2.9970076084137	6146255	55.3454895019531	0	2.839E-05
High	Sequest HT (A2)	Unambiguous	[R].DQDLLVLPTDAALFEDPTFK.[V]		1	1	Q7XJ02	Q7XJ02	0	2	0.7068	0	1	1	1124.57275390625	2248.1382311825	-0.055418075025479	-6.22937500338594E-05	CID	MS2		20.635	55.3262204970667	47116	LPF1_030218_02.raw	0/0	5.14865064620972	22041368.96875	55.3584022521973	0	1.128E-08
High	Sequest HT (A2)	Unambiguous	[K].IGPNEPSQLSIDLNAqGLAR.[Y]	Q16(Deamidated)	1	1	Q5N725	Q5N725	0	2		0.0272	4	4	1047.55334472656	2094.09941282313	8.04176652094419	0.00842006156261577	CID	MS2		40.5	55.322512504	47112	LPF1_030218_02.raw	0/0	4.29466342926025			0	2.201E-05
High	Sequest HT (A2)	Unambiguous	[K].IGPnEPSQLSIDLNAQGLAR.[Y]	N4(Deamidated)	1	1	Q5N725	Q5N725	0	2		0.0181	3	3	1047.55334472656	2094.09941282313	8.04176652094419	0.00842006156261577	CID	MS2		40.5	55.322512504	47112	LPF1_030218_02.raw	0/0	4.32732963562012			0	5.92E-07
High	Sequest HT (A2)	Unambiguous	[K].IGPNEPSqLSIDLNAQGLAR.[Y]	Q8(Deamidated)	1	1	Q5N725	Q5N725	0	2		0.0091	2	2	1047.55334472656	2094.09941282313	8.04176652094419	0.00842006156261577	CID	MS2		40.5	55.322512504	47112	LPF1_030218_02.raw	0/0	4.36862087249756			0	1.109E-05
High	Sequest HT (A2)	Unambiguous	[K].IGPNEPSQLSIDLnAQGLAR.[Y]	N14(Deamidated)	1	1	Q5N725	Q5N725	0	2	0.0091	0	1	1	1047.55334472656	2094.09941282313	8.04176652094419	0.00842006156261577	CID	MS2		40.5	55.322512504	47112	LPF1_030218_02.raw	0/0	4.40724182128906			0	7.557E-06
High	Sequest HT (A2)	Unambiguous	[K].IGPNEPSQLSIDLNAQGLAR.[Y]		1	1	Q5N725	Q5N725	0	2	0.5478	0	1	1	1047.05212402344	2093.09697141688	-0.7573857999634	-0.000792641562384233	HCD	MS2	42.6419	42.79	55.3197480488	47111	LPF1_030218_02.raw	0/0	4.18353700637817			0	3.918E-06
High	Sequest HT (A2)	Unambiguous	[K].AGAPVDQTIATLAAHLEQGDcIIDGGNEWYENTER.[R]	C21(Carbamidomethyl)	1	1	Q9LI00	Q9LI00	0	4	0.445	0	1	1	954.447204589844	3814.76698846938	1.48580445780895	0.00141699734386158	HCD	MS2	0	32.56	55.2602922429333	47055	LPF1_030218_02.raw	0/0	4.08565759658813			0	3.095E-06
High	Sequest HT (A2)	Unambiguous	[R].TVPAAVPAIVFLSGGQSEEEATVNLNAMNK.[L]		1	1	Q5N725	Q5N725	0	3	0.5566	0	1	1	1019.85650634766	3057.55496578297	-0.379406618796026	-0.000386685677161343	CID	MS2		33.1	55.3136523304	47105	LPF1_030218_02.raw	0/0	4.42128562927246			0	9.848E-09
High	Sequest HT (A2)	Unambiguous	[R].GGDLVSAFAELMGR.[Q]		1	1	Q6Z5N4	Q6Z5N4	0	2	0.5641	0	1	1	711.85595703125	1422.7046374325	0.0436721024958668	3.10662500169201E-05	HCD	MS2	0	41.445	55.29124272	47085	LPF1_030218_02.raw	0/0	3.5139594078064	4589395.25	55.2005195617676	0	6.092E-05
High	Sequest HT (A2)	Unambiguous	[R].TVPAAVPAIVFLSGGQSEEEATLNLNAMNK.[L]		1	1	P17784	P17784	0	3	0.6708	0	1	1	1024.529296875	3071.573337365	0.508360251230099	0.000520488333222602	CID	MS2		42.285	55.2902493186667	47084	LPF1_030218_02.raw	0/0	3.2207179069519			0	9.049E-06
High	Sequest HT (A2)	Unambiguous	[R].TVPAAVPAIVFLSGGQSEEEATLNLNAMNK.[L]		1	1	P17784	P17784	0	3	0.4208	0	1	1	1024.52795410156	3071.56930904469	-0.803124749415755	-0.000822285104277398	HCD	MS2	14.08932	33.1	55.2880681218667	47082	LPF1_030218_02.raw	0/0	3.84588170051575			0	1.611E-06
High	Sequest HT (A2)	Unambiguous	[R].VPTVDVSVVDLTVR.[LI]		3	3	Q7FAH2; Q6K5G8; A2YQT7	Q7FAH2; Q6K5G8; A2YQT7	0	2	0.6768	0	1	1	749.928466796875	1498.84965696375	1.41621058945828	0.00106134187501539	CID	MS2		41.385	74.1971473928	67129	LPF1_030218_03.raw	0/0	2.96530413627625			0	1.658E-05
High	Sequest HT (A2)	Unambiguous	[K].ANSEATLGTYQGDAVLGEGASESLHVK.[D]		1	1	Q5N725	Q5N725	0	3	0.6	0	1	1	902.106506347656	2704.30496578297	-0.39814540746179	-0.000358902343729521	CID	MS2		33.1	55.2851119298667	47079	LPF1_030218_02.raw	0/0	3.29838371276855			0	7.871E-07
High	Sequest HT (A2)	Unambiguous	[R].NPDEIPWAEAGAEYVVESTGVFTDKEK.[A]		1	1	A2YQT7	A2YQT7	1	3	0.076	0	1	1	994.472106933594	2981.40176754078	-1.1136357257721	-0.00110673307290199	HCD	MS2	0	33.1	55.2842347704	47078	LPF1_030218_02.raw	0/0	4.33654403686523			0	1.569E-07
High	Sequest HT (A2)	Unambiguous	[K].NMITGTSQADcAVLIIDSTTGGFEAGISK.[D]	C11(Carbamidomethyl)	1	1	O64937	O64937	0	3	0.4911	0	1	1	986.481018066406	2957.42850093922	1.83871198101313	0.00181261640634271	CID	MS2		42.495	55.2688046114667	47063	LPF1_030218_02.raw	0/0	3.9487624168396	1491415	55.2471504211426	0	0.000116
High	Sequest HT (A2)	Unambiguous	[K].NMITGTSQADcAVLIIDSTTGGFEAGISK.[D]	C11(Carbamidomethyl)	1	1	O64937	O64937	0	3	0.5034	0	1	1	986.481018066406	2957.42850093922	1.83871198101313	0.00181261640634271	HCD	MS2	47.82608	33.1	55.2668273058667	47061	LPF1_030218_02.raw	0/0	4.4256796836853	1491415	55.2471504211426	0	3.347E-06
High	Sequest HT (A2)	Unambiguous	[K].IENVEGLNHFDEILQEADGIILSR.[G]		1	1	B8BJ39	B8BJ39	0	3	0.512	0	1	1	908.802490234375	2724.39291744313	3.31029453258251	0.00300617104176126	CID	MS2		41.745	55.2630194528	47058	LPF1_030218_02.raw	0/0	4.17964601516724	14999167.5	55.3606758117676	0	7.65E-06
High	Sequest HT (A2)	Unambiguous	[R].GGDLVSAFAELMGR.[Q]		1	1	Q6Z5N4	Q6Z5N4	0	2	0.6049	0	1	1	711.85595703125	1422.7046374325	0.0436721024958668	3.10662500169201E-05	CID	MS2		33.1	55.2928763968	47087	LPF1_030218_02.raw	0/0	4.09527492523193	4589395.25	55.2005195617676	0	6.5E-06
High	Sequest HT (A2)	Unambiguous	[K].DGVTLLWDLAEGK.[R]		1	1	P49027	P49027	0	2	0.7279	0	1	1	708.871704101563	1416.73613157313	-0.557398387289032	-0.000394843437561576	CID	MS2		30.13	55.1484470013333	46955	LPF1_030218_02.raw	0/0	4.63207864761353			0	3.405E-06
High	Sequest HT (A2)	Unambiguous	[K].GMLTGPVTILNWSFVR.[N]		2	2	Q2QLY5; Q2QLY4	Q2QLY5; Q2QLY4	0	2	0.4211	0	1	1	895.985717773438	1790.96415891688	1.1011158637202	0.000986028437637287	HCD	MS2	52.81495	24.52	55.14771366	46954	LPF1_030218_02.raw	0/0	3.03961491584778	4554706.75	55.1758575439453	0	2.092E-06
High	Sequest HT (A2)	Unambiguous	[K].MTAEIGEQVQIVGDDLLVTNPTR.[V]		1	1	Q42971	Q42971	0	3	0.5466	0	1	1	833.762939453125	2499.27426509938	-0.665553013246618	-0.000554466875049305	CID	MS2		29.035	55.1245407037333	46936	LPF1_030218_02.raw	0/0	4.08239841461182			0	6.832E-08
High	Sequest HT (A2)	Unambiguous	[R].GGDLVSAFAELMGR.[Q]		1	1	Q6Z5N4	Q6Z5N4	0	2	0.4451	0	1	1	711.856079101563	1422.70488157313	0.21527527945797	0.00015313656251692	HCD	MS2	51.05882	41.715	54.9182738138667	46757	LPF1_030218_02.raw	0/0	3.28164839744568			0	3.869E-05
High	Sequest HT (A2)	Unambiguous	[K].ALLPFFDSAYQGFASGSLDQDAQSVR.[M]		1	1	P37833	P37833	0	2	0.7562	0	1	1	1395.67224121094	2790.33720579188	0.0921185791619727	0.000128520937551002	CID	MS2		33.1	54.9160723613333	46755	LPF1_030218_02.raw	0/0	3.23697066307068			0	6.303E-06
High	Sequest HT (A2)	Unambiguous	[K].MTAEIGEQVqIVGDDLLVTNPTR.[V]	Q10(Deamidated)	1	1	Q42971	Q42971	0	2		0.0434	2	2	1250.64318847656	2500.27910032313	7.6615326206257	0.00957791156241528	CID	MS2		40.35	54.9133826378667	46752	LPF1_030218_02.raw	0/0	4.84874391555786			0	2.638E-07
High	Sequest HT (A2)	Unambiguous	[K].MTAEIGEqVQIVGDDLLVTNPTR.[V]	Q8(Deamidated)	1	1	Q42971	Q42971	0	2	0.0434	0	1	1	1250.64318847656	2500.27910032313	7.6615326206257	0.00957791156241528	CID	MS2		40.35	54.9133826378667	46752	LPF1_030218_02.raw	0/0	5.06541109085083			0	1.905E-07
High	Sequest HT (A2)	Unambiguous	[K].MTAEIGEQVQIVGDDLLVTnPTR.[V]	N20(Deamidated)	1	1	Q42971	Q42971	0	2	0.0638	0	1	1	1250.64318847656	2500.27910032313	7.6615326206257	0.00957791156241528	HCD	MS2	0	33.1	54.9114219525333	46750	LPF1_030218_02.raw	0/0	5.32836532592773			0	2.54E-06
High	Sequest HT (A2)	Unambiguous	[K].DVNWPLGWPVGGFPGPqGPYYcAAGAEK.[A]	Q17(Deamidated); C22(Carbamidomethyl)	1	1	P14654	P14654	0	3	0.2268	0	1	1	997.802673339844	2991.39346675953	5.49130360696284	0.00547551984354537	CID	MS2		33.1	54.9000456765333	46740	LPF1_030218_02.raw	0/0	3.88191294670105			0	4.07E-06
High	Sequest HT (A2)	Unambiguous	[K].DVNWPLGWPVGGFPGPQGPYYcAAGAEK.[A]	C22(Carbamidomethyl)	1	1	P14654	P14654	0	3	0.5553	0	1	1	997.468078613281	2990.38968257984	-1.11745182985135	-0.00111387338562234	HCD	MS2	0	42.06	54.8982536522667	46738	LPF1_030218_02.raw	0/0	4.88339042663574			0	9.871E-09
High	Sequest HT (A2)	Unambiguous	[K].AGAPVDQTIATLAAHLEQGDcIIDGGNEWYENTER.[R]	C21(Carbamidomethyl)	1	1	Q9LI00	Q9LI00	0	4	0.3293	0	1	1	954.446044921875	3814.7623497975	0.269824876046717	0.000257329375111581	CID	MS2		33.1	54.8960236176	46736	LPF1_030218_02.raw	0/0	2.45859384536743	6843073.875	54.8981666564941	0	5.615E-05
High	Sequest HT (A2)	Unambiguous	[R].IcGFLFEPIqGEAGVIIPPDGYLK.[A]	C2(Carbamidomethyl); Q10(Deamidated)	1	1	Q10G56	Q10G56	0	3	0.4883	0	1	1	878.795715332031	2634.37259273609	7.6694470262112	0.0067346753645281	HCD	MS2	0	33.1	54.8951000170667	46735	LPF1_030218_02.raw	0/0	3.85088539123535			0	2.597E-05
High	Sequest HT (A2)	Unambiguous	[R].GGDLVSAFAELMGR.[Q]		1	1	Q6Z5N4	Q6Z5N4	0	2	0.5919	0	1	1	711.856079101563	1422.70488157313	0.21527527945797	0.00015313656251692	CID	MS2		33.1	54.9199132893333	46759	LPF1_030218_02.raw	0/0	3.70228362083435			0	1.13E-05
High	Sequest HT (A2)	Unambiguous	[K].AGAPVDQTIATLAAHLEQGDcIIDGGNEWYENTER.[R]	C21(Carbamidomethyl)	1	1	Q9LI00	Q9LI00	0	4	0.3003	0	1	1	954.446044921875	3814.7623497975	0.269824876046717	0.000257329375111581	HCD	MS2	47.5008	42.595	54.8942253333333	46734	LPF1_030218_02.raw	0/0	3.33208703994751	6843073.875	54.8981666564941	0	7.054E-05
High	Sequest HT (A2)	Unambiguous	[K].IGPNEPSQLSIDLNAQGLAR.[Y]		1	1	Q5N725	Q5N725	0	3	0.5625	0	1	1	698.371459960938	2093.09982662281	0.606719071439827	0.000423307604251022	HCD	MS2	52.87484	33.1	54.8912667130667	46731	LPF1_030218_02.raw	0/0	4.31702375411987			0	7.667E-06
High	Sequest HT (A2)	Unambiguous	[K].IGPNEPSQLSIDLNAQGLAR.[Y]		1	1	Q5N725	Q5N725	0	2	0.6439	0	1	1	1047.05383300781	2093.10038938563	0.875584964389333	0.000916342812615767	CID	MS2		26.215	54.879083996	46719	LPF1_030218_02.raw	0/0	3.3657910823822			0	1.945E-05
High	Sequest HT (A2)	Unambiguous	[K].IFSSPEVASEEPWYGIEQEYTLLqK.[D]	Q24(Deamidated)	1	1	P14656	P14656	0	3	0.0816	0	1	1	982.150573730469	2944.43716793141	7.91530419912165	0.00776864380194686	CID	MS2		40.5	54.8754717432	46715	LPF1_030218_02.raw	0/0	5.15342378616333	1474870.4375	54.8554420471191	0	2.881E-05
High	Sequest HT (A2)	Unambiguous	[R].VDHVDISGLPLLNTDLETADGGFPPAVEAFR.[D]		1	1	Q941Z0	Q941Z0	0	3	0.5141	0	1	1	1089.21789550781	3265.63913326344	0.485688755853943	0.000528694479119925	CID	MS2		33.1	54.8670198424	46708	LPF1_030218_02.raw	0/0	3.91166019439697			0	8.308E-05
High	Sequest HT (A2)	Unambiguous	[R].NPEEIPWAAAGAEYVVESTGVFTDKDK.[A]		1	1	Q6K5G8	Q6K5G8	1	3	0.6054	0	1	1	975.13818359375	2923.39999752125	0.133078368510456	0.000129680416800208	CID	MS2		36.6	54.8550180717333	46696	LPF1_030218_02.raw	0/0	2.22761344909668			0	5.542E-07
High	Sequest HT (A2)	Unambiguous	[R].NPEEIPWAAAGAEYVVESTGVFTDKDK.[A]		1	1	Q6K5G8	Q6K5G8	1	3	0.5933	0	1	1	975.138305664063	2923.40036373219	0.258347228928211	0.000251750729300208	HCD	MS2	0	27.34	54.8529705264	46694	LPF1_030218_02.raw	0/0	5.68032026290894			0	3.096E-11
High	Sequest HT (A2)	Unambiguous	[K].YIPSNTFSYYDQVLDTTAMLGAVPER.[Y]		1	1	Q2QLY4	Q2QLY4	0	3	0.695	0	1	1	984.476440429688	2951.41476802906	0.548187929000035	0.000539309687458929	CID	MS2		41.835	54.8511228538667	46692	LPF1_030218_02.raw	0/0	4.3614387512207	9779918.25	54.7856903076172	0	1.076E-07
High	Sequest HT (A2)	Unambiguous	[K].ALLPFFDSAYQGFASGSLDQDAQSVR.[M]		1	1	P37833	P37833	0	3	0.7395	0	1	1	930.784118652344	2790.33780269703	0.306037244625988	0.000284649010457845	CID	MS2		33.1	54.8500207026667	46691	LPF1_030218_02.raw	0/0	6.18017053604126			0	1.667E-10
High	Sequest HT (A2)	Unambiguous	[K].YIPSNTFSYYDQVLDTTAMLGAVPER.[Y]		1	1	Q2QLY4	Q2QLY4	0	3	0.5473	0	1	1	984.47607421875	2951.41366939625	0.175948341850816	0.000173098749958929	HCD	MS2	0	33.1	54.849141436	46690	LPF1_030218_02.raw	0/0	4.5542140007019	9779918.25	54.7856903076172	0	6.562E-08
High	Sequest HT (A2)	Unambiguous	[K].IGPNEPSQLSIDLNAQGLAR.[Y]		1	1	Q5N725	Q5N725	0	3	0.6517	0	1	1	698.371459960938	2093.09982662281	0.606719071439827	0.000423307604251022	CID	MS2		41.385	54.8932441741333	46733	LPF1_030218_02.raw	0/0	4.45329141616821			0	2.343E-07
High	Sequest HT (A2)	Unambiguous	[R].DPGELVFPFGPDYLENLNVNLDHPK.[L]		1	1	Q6ZJS7	Q6ZJS7	0	3	0.5439	0	1	1	947.136413574219	2839.39468746266	0.335318995917779	0.000317367552118715	HCD	MS2	8.997551	28.855	54.9227195685333	46762	LPF1_030218_02.raw	0/0	4.20746994018555	7243855.09375	54.8919105529785	0	1.031E-06
High	Sequest HT (A2)	Unambiguous	[R].NPDEIPWAEAGAEYVVESTGVFTDKEK.[A]		1	1	A2YQT7	A2YQT7	1	3	0.0619	0	1	1	994.475708007813	2981.41257076344	2.50989825848067	0.00249434114584801	HCD	MS2	0	33.1	54.9309815338667	46769	LPF1_030218_02.raw	0/0	3.87849020957947			0	2.548E-07
High	Sequest HT (A2)	Unambiguous	[K].ANSEATLGTYQGDAVLGEGASESLHVK.[D]		1	1	Q5N725	Q5N725	0	3	0.633	0	1	1	902.106018066406	2704.30350093922	-0.939816256464974	-0.000847183593729521	CID	MS2		33.1	54.9318586848	46770	LPF1_030218_02.raw	0/0	3.2711877822876			0	3.211E-07
High	Sequest HT (A2)	Unambiguous	[K].MTAEIGEQVQIVGDDLLVTNPTR.[V]		1	1	Q42971	Q42971	0	3	0.474	0	1	1	833.762939453125	2499.27426509938	-0.665553013246618	-0.000554466875049305	HCD	MS2	66.17091	39.69	55.1227902386667	46934	LPF1_030218_02.raw	0/0	5.19146871566772			0	3.131E-07
High	Sequest HT (A2)	Unambiguous	[R].DLIGPAMYFGLMGDGQPIGR.[Y]		2	2	Q6Z4G3; Q8H8T0	Q6Z4G3; Q8H8T0	0	2	0.6932	0	1	1	1054.51928710938	2108.03129758875	0.453019451968461	0.000477489375271034	CID	MS2		33.1	55.1085781736	46921	LPF1_030218_02.raw	0/0	4.52876806259155	1953233.5	55.0944786071777	0	1.279E-07
High	Sequest HT (A2)	Unambiguous	[R].FGPYFcQPVIAGLGEDnEPFIcTMDcIGAK.[E]	C6(Carbamidomethyl); N17(Deamidated); C22(Carbamidomethyl); C26(Carbamidomethyl)	1	1	Q9LST7	Q9LST7	0	3		0.0418	2	2	1136.51245117188	3407.52280025563	4.01512516887073	0.00456052520852287	CID	MS2		42.09	55.1011931248	46915	LPF1_030218_02.raw	0/0	3.90027213096619	1631893.8125	55.0806541442871	0	8.937E-05
High	Sequest HT (A2)	Unambiguous	[R].FGPYFcqPVIAGLGEDNEPFIcTMDcIGAK.[E]	C6(Carbamidomethyl); Q7(Deamidated); C22(Carbamidomethyl); C26(Carbamidomethyl)	1	1	Q9LST7	Q9LST7	0	3	0.0418	0	1	1	1136.51245117188	3407.52280025563	4.01512516887073	0.00456052520852287	CID	MS2		42.09	55.1011931248	46915	LPF1_030218_02.raw	0/0	4.06616926193237	1631893.8125	55.0806541442871	0	3.089E-05
High	Sequest HT (A2)	Unambiguous	[K].VIHDNFGIIEGLMTTVHAITATQK.[T]		1	1	A2YQT7	A2YQT7	0	3	0.4193	0	1	1	870.463256835938	2609.37521724781	-0.140168471836919	-0.000121917395972559	CID	MS2		33.1	55.1000033557333	46914	LPF1_030218_02.raw	0/0	4.14789867401123			0	4.168E-08
High	Sequest HT (A2)	Unambiguous	[K].VIHDNFGIIEGLMTTVHAITATQK.[T]		1	1	A2YQT7	A2YQT7	0	3	0.4879	0	1	1	870.463195800781	2609.37503414234	-0.21034061184732	-0.000182952552222559	HCD	MS2	0	41.88	55.0982204250667	46912	LPF1_030218_02.raw	0/0	5.80181932449341			0	2.218E-10
High	Sequest HT (A2)	Unambiguous	[R].GNPTVEVDVccSDGTFAR.[A]	C10(Carbamidomethyl); C11(Carbamidomethyl)	1	1	Q42971	Q42971	0	2	0.7831	0	1	1	992.432800292969	1983.85832395594	2.43108976299274	0.00241146296881567	CID	MS2		34.21	74.2279479792	67156	LPF1_030218_03.raw	0/0	3.31845140457153			0	3.465E-05
High	Sequest HT (A2)	Unambiguous	[R].DVTTTPAELLTFFR.[D]		1	1	Q6Z5N4	Q6Z5N4	0	2	0.4437	0	1	1	805.9248046875	1610.842332745	-0.0720958155648219	-5.80675000492192E-05	HCD	MS2	0	33.1	55.067027824	46883	LPF1_030218_02.raw	0/0	2.92595076560974	1458770.546875	55.1367111206055	0	2.383E-05
High	Sequest HT (A2)	Unambiguous	[R].TVPAAVPAIVFLSGGqSEEEATVNLNAMNK.[L]	Q16(Deamidated)	1	1	Q5N725	Q5N725	0	4	0.0641	0	1	1	765.394226074219	3058.55507440688	4.8822530299714	0.00373314171869688	CID	MS2		37.995	55.0652259032	46881	LPF1_030218_02.raw	0/0	2.80982637405396	3501031.3125	54.9752235412598	0	9.824E-05
High	Sequest HT (A2)	Unambiguous	[R].TVPAAVPAIVFLSGGQSEEEATVnLNAMNK.[L]	N24(Deamidated)	1	1	Q5N725	Q5N725	0	4		0.0062	2	2	765.394226074219	3058.55507440688	4.8822530299714	0.00373314171869688	HCD	MS2	0	28.945	55.0633174512	46879	LPF1_030218_02.raw	0/0	3.21648764610291	3501031.3125	54.9752235412598	0	5.435E-05
High	Sequest HT (A2)	Unambiguous	[K].WLAANVSAEVAESTR.[I]		1	1	P48494	P48494	0	2	0.6772	0	1	1	802.408630371094	1603.80998411219	1.57361918422695	0.00126189109369079	CID	MS2		33.1	74.2352208365333	67162	LPF1_030218_03.raw	0/0	3.77807569503784			0	2.039E-07
High	Sequest HT (A2)	Unambiguous	[K].GILGYVEEDLVSTDFQGDSR.[S]		1	1	Q6K5G8	Q6K5G8	0	2	0.7078	0	1	1	1100.52648925781	2200.04570188563	2.39508126612825	0.00263463781243445	CID	MS2		41.04	54.9816522808	46815	LPF1_030218_02.raw	0/0	4.20933771133423	1080491.03125	54.972412109375	0	4.138E-07
High	Sequest HT (A2)	Unambiguous	[R].DQDLLVLPTDAALFEDPTFK.[V]		1	1	Q7XJ02	Q7XJ02	0	2	0.6096	0	1	1	1124.57409667969	2248.14091672938	1.13914669368965	0.00128047968746614	CID	MS2		33.1	54.9804010077333	46814	LPF1_030218_02.raw	0/0	4.14538097381592			0	2.895E-05
High	Sequest HT (A2)	Unambiguous	[K].GILGYVEEDLVSTDFQGDSR.[S]		1	1	Q6K5G8	Q6K5G8	0	2	0.4331	0	1	1	1100.52648925781	2200.04570188563	2.39508126612825	0.00263463781243445	HCD	MS2	0	33.1	54.9794901365333	46813	LPF1_030218_02.raw	0/0	3.44250631332397	1080491.03125	54.972412109375	0	2.519E-07
High	Sequest HT (A2)	Unambiguous	[R].DQDLLVLPTDAALFEDPTFK.[V]		1	1	Q7XJ02	Q7XJ02	0	2	0.5107	0	1	1	1124.57409667969	2248.14091672938	1.13914669368965	0.00128047968746614	HCD	MS2	0	42.625	54.9786130794667	46812	LPF1_030218_02.raw	0/0	3.74033904075623			0	5.988E-06
High	Sequest HT (A2)	Unambiguous	[K].MTAEIGEQVQIVGDDLLVTNPTR.[V]		1	1	Q42971	Q42971	0	2	0.6141	0	1	1	1250.14196777344	2499.27665891688	0.292251394294399	0.000365208437415276	CID	MS2		33.1	54.969409364	46805	LPF1_030218_02.raw	0/0	4.12279796600342			0	5.068E-07
High	Sequest HT (A2)	Unambiguous	[R].TVPAAVPAIVFLSGGQSEEEATVNLNAMNK.[L]		1	1	Q5N725	Q5N725	0	3	0.7062	0	1	1	1019.85656738281	3057.55514888844	-0.319520402087675	-0.000325650520911343	CID	MS2		33.1	54.9608532608	46798	LPF1_030218_02.raw	0/0	4.05020380020142			0	1.702E-08
High	Sequest HT (A2)	Unambiguous	[K].YIPSNTFSYYDQVLDTTAMLGAVPER.[Y]		1	1	Q2QLY4	Q2QLY4	0	2	0.5068	0	1	1	1476.20837402344	2951.40947141688	-1.24641415418919	-0.00183934156257237	HCD	MS2	0	26.485	54.9544765194667	46792	LPF1_030218_02.raw	0/0	2.96233820915222	1120766.03125	54.9564781188965	0	3.836E-05
High	Sequest HT (A2)	Unambiguous	[K].VcVLScGISTGLGATINVAKPPK.[G]	C2(Carbamidomethyl); C6(Carbamidomethyl)	1	1	Q2R8Z5	Q2R8Z5	0	3	0.6194	0	1	1	781.423522949219	2342.25601558766	-0.441002982274807	-0.000344314114551973	HCD	MS2	43.55021	33.1	54.9385330061333	46777	LPF1_030218_02.raw	0/0	4.65187406539917			0	2.505E-06
High	Sequest HT (A2)	Unambiguous	[R].TVPAAVPAIVFLSGGQSEEEATLNLNAMNK.[L]		1	1	P17784	P17784	0	3	0.7179	0	1	1	1024.52807617188	3071.56967525563	-0.683898840266132	-0.000700214791777398	CID	MS2		25.105	54.9357423037333	46774	LPF1_030218_02.raw	0/0	3.51485347747803			0	1.276E-06
High	Sequest HT (A2)	Unambiguous	[R].TVPAAVPAIVFLSGGQSEEEATLNLNAMNK.[L]		1	1	P17784	P17784	0	3	0.5699	0	1	1	1024.52856445313	3071.57114009938	-0.20699520366764	-0.000211933541777398	HCD	MS2	0	41.58	54.9339569368	46772	LPF1_030218_02.raw	0/0	4.78665685653687			0	3.61E-07
High	Sequest HT (A2)	Unambiguous	[R].DLIGPAMYFGLMGDGQPIGR.[Y]		2	2	Q6Z4G3; Q8H8T0	Q6Z4G3; Q8H8T0	0	3	0.6544	0	1	1	703.349243164063	2108.03317623219	1.34420370086098	0.000944540729354533	CID	MS2		33.1	55.3432365594667	47133	LPF1_030218_02.raw	0/0	5.18166255950928			0	3.805E-09
High	Sequest HT (A2)	Unambiguous	[K].WLAANVSAEVAESTR.[I]		1	1	P48494	P48494	0	2	0.5455	0	1	1	802.408325195313	1603.80937376063	1.19305507188991	0.000956715312440792	HCD	MS2	17.48282	40.095	55.3492008834667	47139	LPF1_030218_02.raw	0/0	3.8452787399292			0	3.102E-05
High	Sequest HT (A2)	Unambiguous	[K].DKYPnISYADLFQLASATAIEEAGGPK.[I]	N5(Deamidated)	1	1	Q7XJ02	Q7XJ02	1	3	0.0477	0	1	1	957.481811523438	2870.43088131031	7.46791380127036	0.0071453234373838	HCD	MS2	0	27.34	55.3500320237333	47140	LPF1_030218_02.raw	0/0	4.60965394973755			0	1.022E-05
High	Sequest HT (A2)	Unambiguous	[K].DKYPNISYADLFqLASATAIEEAGGPK.[I]	Q13(Deamidated)	1	1	Q7XJ02	Q7XJ02	1	3		0.0477	2	2	957.481811523438	2870.43088131031	7.46791380127036	0.0071453234373838	HCD	MS2	0	27.34	55.3500320237333	47140	LPF1_030218_02.raw	0/0	4.39155292510986			0	2.012E-05
High	Sequest HT (A2)	Unambiguous	[K].IENVEGLNHFDEILQEADGIILSR.[G]		1	1	B8BJ39	B8BJ39	0	3	0.5982	0	1	1	908.79931640625	2724.38339595875	-0.184618346156631	-0.000167657083238737	CID	MS2		41.385	55.9379583357333	47656	LPF1_030218_02.raw	0/0	4.4797191619873			0	7.96E-07
High	Sequest HT (A2)	Unambiguous	[K].IENVEGLNHFDEILQEADGIILSR.[G]		1	1	B8BJ39	B8BJ39	0	3	0.5416	0	1	1	908.799621582031	2724.38431148609	0.151430969106748	0.000137518698011263	HCD	MS2	0	33.1	55.9359791733333	47654	LPF1_030218_02.raw	0/0	6.60567998886108			0	6.233E-10
High	Sequest HT (A2)	Unambiguous	[R].ELTDWLNWLK.[S]		1	1	P27933	P27933	0	2	0.4871	0	1	1	659.34521484375	1317.6831530575	-0.46333765107168	-0.000305266249938541	HCD	MS2	0	21.85	55.9147155066667	47634	LPF1_030218_02.raw	0/0	3.09979867935181			0	7.134E-05
High	Sequest HT (A2)	Unambiguous	[K].WTVQQAAELSVAAPTIEASLDSR.[F]		1	1	Q9LI00	Q9LI00	0	3	0.2956	0	1	1	815.091674804688	2443.26047115406	5.78254996800964	0.00470939802077434	HCD	MS2	15.1661	33.1	55.8974039301333	47618	LPF1_030218_02.raw	0/0	3.61834955215454			0	4.579E-05
High	Sequest HT (A2)	Unambiguous	[R].NPEEIPWAAAGAEYVVESTGVFTDKDK.[A]		1	1	Q6K5G8	Q6K5G8	1	3	0.3569	0	1	1	975.138854980469	2923.40201168141	0.822057100808107	0.000801067135550208	CID	MS2		33.1	55.8905686933333	47611	LPF1_030218_02.raw	0/0	2.69100856781006			0	5.33E-05
High	Sequest HT (A2)	Unambiguous	[R].AAVPSGASTGVYEALELR.[D]		1	1	Q42971	Q42971	0	2	0.5136	0	1	1	895.968322753906	1790.92936887781	0.594796458694914	0.00053261890639078	CID	MS2		33.1	55.8751737754667	47599	LPF1_030218_02.raw	0/0	4.02585220336914			0	9.62E-06
High	Sequest HT (A2)	Unambiguous	[K].MTAEIGEQVQIVGDDLLVTNPTR.[V]		1	1	Q42971	Q42971	0	3	0.4779	0	1	1	833.763549804688	2499.27609615406	0.0670810535324551	5.5884687450695E-05	CID	MS2		33.1	55.8395857389333	47572	LPF1_030218_02.raw	0/0	3.84867143630981			0	4.06E-07
High	Sequest HT (A2)	Unambiguous	[K].MTAEIGEQVQIVGDDLLVTNPTR.[V]		1	1	Q42971	Q42971	0	3	0.4401	0	1	1	833.763549804688	2499.27609615406	0.0670810535324551	5.5884687450695E-05	HCD	MS2	0	41.145	55.837818672	47570	LPF1_030218_02.raw	0/0	5.34095430374146			0	1.532E-08
High	Sequest HT (A2)	Unambiguous	[K].EIALWFPEGLAEWR.[S]		1	2	A6N0M9	A6N0M9; Q07661	0	2	0.5341	0	1	1	858.94140625	1716.87553587	0.651259049016067	0.000559065000288683	CID	MS2		40.95	55.8329907437333	47565	LPF1_030218_02.raw	0/0	4.40406036376953			0	0.0001222
High	Sequest HT (A2)	Unambiguous	[K].DKYPnISYADLFQLASATAIEEAGGPK.[I]	N5(Deamidated)	1	1	Q7XJ02	Q7XJ02	1	3	0.0815	0	1	1	957.477905273438	2870.41916256031	3.38530808833803	0.0032390734373838	HCD	MS2	0	33.1	55.9538991448	47670	LPF1_030218_02.raw	0/0	4.0460786819458			0	5.278E-05
High	Sequest HT (A2)	Unambiguous	[K].NLLSPSTPFFFNTLYDPYR.[E]		1	1	Q8H8T0	Q8H8T0	0	2	0.6537	0	1	1	1146.57043457031	2292.13359251063	0.0206186174861852	2.36303123983816E-05	CID	MS2		29.035	55.8319608405333	47564	LPF1_030218_02.raw	0/0	4.87682294845581			0	2.52E-07
High	Sequest HT (A2)	Unambiguous	[K].VIHDNFGIIEGLMTTVHAITATQK.[T]		1	1	A2YQT7	A2YQT7	0	3	0.6116	0	1	1	870.463989257813	2609.37741451344	0.701897208287904	0.000610504479027441	CID	MS2		41.505	55.8003645506667	47534	LPF1_030218_02.raw	0/0	5.32508563995361	19434883.75	55.8003959655762	0	5.43E-09
High	Sequest HT (A2)	Unambiguous	[K].VIHDNFGIIEGLMTTVHAITATQK.[T]		1	1	A2YQT7	A2YQT7	0	3	0.6548	0	1	1	870.463989257813	2609.37741451344	0.701897208287904	0.000610504479027441	HCD	MS2	0	33.1	55.7983850208	47532	LPF1_030218_02.raw	0/0	7.32524681091309	19434883.75	55.8003959655762	0	1.556E-13
High	Sequest HT (A2)	Unambiguous	[R].FGIVEGLMTTVHAITATQK.[T]		2	2	Q7FAH2; Q6K5G8	Q7FAH2; Q6K5G8	0	3	0.4816	0	1	1	673.030456542969	2017.07681636891	-0.920455467983119	-0.000618877031304995	CID	MS2		39.255	55.7932189736	47529	LPF1_030218_02.raw	0/0	2.45008301734924			0	1.115E-06
High	Sequest HT (A2)	Unambiguous	[R].FGIVEGLMTTVHAITATQK.[T]		2	2	Q7FAH2; Q6K5G8	Q7FAH2; Q6K5G8	0	3	0.3842	0	1	1	673.030456542969	2017.07681636891	-0.920455467983119	-0.000618877031304995	HCD	MS2	57.82351	30.415	55.7913041856	47527	LPF1_030218_02.raw	0/0	4.18961334228516			0	1.423E-06
High	Sequest HT (A2)	Unambiguous	[K].VIHDNFGIIEGLMTTVHAITATQK.[T]		1	1	A2YQT7	A2YQT7	0	4	0.6843	0	1	1	653.100158691406	2609.37880487563	1.23473050242145	0.000805468906150963	CID	MS2		25.585	55.7436334861333	47496	LPF1_030218_02.raw	0/0	4.14517164230347	13839027.5	55.7968635559082	0	4.681E-08
High	Sequest HT (A2)	Unambiguous	[K].GILGYVEEDLVSTDFQGDSR.[S]		1	1	Q6K5G8	Q6K5G8	0	2	0.6433	0	1	1	1100.52478027344	2200.04228391688	0.841487659693878	0.000925653437434448	CID	MS2		33.1	55.7235620842667	47483	LPF1_030218_02.raw	0/0	2.99740052223206			0	1.561E-05
High	Sequest HT (A2)	Unambiguous	[K].GILGYVEEDLVSTDFQGDSR.[S]		1	1	Q6K5G8	Q6K5G8	0	2	0.4234	0	1	1	1100.52478027344	2200.04228391688	0.841487659693878	0.000925653437434448	HCD	MS2	0	41.37	55.7217369914667	47481	LPF1_030218_02.raw	0/0	3.58774614334106			0	2.362E-06
High	Sequest HT (A2)	Unambiguous	[R].TVPAAVPAIVFLSGGQSEEEATVNLNAMNK.[L]		1	1	Q5N725	Q5N725	0	3	0.4579	0	1	1	1019.85754394531	3057.55807857594	0.638659065245939	0.000650911979088657	CID	MS2		33.1	55.7196553597333	47479	LPF1_030218_02.raw	0/0	3.55508899688721			0	1.737E-05
High	Sequest HT (A2)	Unambiguous	[K].FLPIYLSQGILQHDPFEVLDQR.[G]		1	1	Q6AVA8	Q6AVA8	0	3	0.4409	0	1	1	876.798828125	2628.381931115	-0.0447024053733733	-3.91649999376871E-05	CID	MS2		33.01	55.6867548258667	47452	LPF1_030218_02.raw	0/0	3.12785649299622			0	2.675E-06
High	Sequest HT (A2)	Unambiguous	[K].EIALWFPEGLAEWR.[S]		1	2	A6N0M9	A6N0M9; Q07661	0	2	0.445	0	1	1	858.941223144531	1716.87516965906	0.437958102996929	0.000375959531538683	HCD	MS2	2.474756	33.1	55.8310859656	47563	LPF1_030218_02.raw	0/0	4.2727165222168			0	7.279E-05
High	Sequest HT (A2)	Unambiguous	[K].TLNDDIADIIDEHGPDAWEGFPFSAEK.[L]		1	1	Q7Y0F2	Q7Y0F2	0	3	0.4452	0	1	1	1001.46197509766	3002.37137203297	0.7778667247789	0.000778480989689948	HCD	MS2	21.38966	41.73	55.9569518349333	47673	LPF1_030218_02.raw	0/0	4.38163900375366			0	1.263E-06
High	Sequest HT (A2)	Unambiguous	[K].TLnDDIADIIDEHGPDAWEGFPFSAEK.[L]	N3(Deamidated)	1	1	Q7Y0F2	Q7Y0F2	0	3	0.42	0	1	1	1001.79461669922	3003.36929683766	5.40870399587598	0.00541474921885661	CID	MS2		40.5	55.9596763413333	47674	LPF1_030218_02.raw	0/0	2.99806833267212			0	5.896E-05
High	Sequest HT (A2)	Unambiguous	[K].IGPNEPSQLSIDLNAQGLAR.[Y]		1	1	Q5N725	Q5N725	0	3	0.5196	0	1	1	698.371215820313	2093.09909420094	0.256796764792813	0.000179166979251022	HCD	MS2	44.55443	42.495	55.965511364	47680	LPF1_030218_02.raw	0/0	4.85368347167969	4018930.40625	55.9853286743164	0	3.53E-07
High	Sequest HT (A2)	Unambiguous	[K].VIHDNFGIIEGLMTTVHAITATQK.[T]		1	1	A2YQT7	A2YQT7	0	3	0.6261	0	1	1	870.463928222656	2609.37723140797	0.631725068277502	0.000549469322777441	HCD	MS2	0	33.1	56.1415013282667	47834	LPF1_030218_02.raw	0/0	5.50848007202148	63134353	56.1701469421387	0	5.597E-11
High	Sequest HT (A2)	Unambiguous	[K].MTAEIGEQVQIVGDDLLVTNPTR.[V]		1	1	Q42971	Q42971	0	3	0.6086	0	1	1	833.763854980469	2499.27701168141	0.433398086921992	0.000361060468700695	CID	MS2		32.065	74.1114114472	67049	LPF1_030218_03.raw	0/0	3.96468114852905			0	6.124E-06
High	Sequest HT (A2)	Unambiguous	[K].IGPNEPSQLSIDLNAQGLAR.[Y]		1	1	Q5N725	Q5N725	0	2	0.6351	0	1	1	1047.05358886719	2093.09990110438	0.642303426624657	0.000672202187615767	HCD	MS2	30.33708	33.1	74.1610426933333	67096	LPF1_030218_03.raw	0/0	3.4833824634552			0	1.299E-05
High	Sequest HT (A2)	Unambiguous	[K].IGPNEPSQLSIDLNAQGLAR.[Y]		1	1	Q5N725	Q5N725	0	2	0.7231	0	1	1	1047.05358886719	2093.09990110438	0.642303426624657	0.000672202187615767	CID	MS2		41.715	74.1631632792	67098	LPF1_030218_03.raw	0/0	3.24890875816345			0	3.575E-06
High	Sequest HT (A2)	Unambiguous	[R].IDFSSIFGTVNPIVEDVR.[M]		1	1	Q5NAY4	Q5NAY4	0	2	0.4005	0	1	1	1004.52612304688	2008.04496946375	3.18080230446338	0.00319358687499971	HCD	MS2	39.26637	42.45	56.0652630970667	47766	LPF1_030218_02.raw	0/0	3.66769599914551	2685133.53125	56.1148223876953	0	2.059E-06
High	Sequest HT (A2)	Unambiguous	[K].VcVLScGISTGLGATINVAKPPK.[G]	C2(Carbamidomethyl); C6(Carbamidomethyl)	1	1	Q2R8Z5	Q2R8Z5	0	3	0.3666	0	1	1	781.423950195313	2342.25729732594	0.106220595109416	8.29319791980273E-05	HCD	MS2	32.13377	32.05	56.0621132453333	47763	LPF1_030218_02.raw	0/0	3.10629630088806	2975580.015625	55.9952774047852	0	2.879E-05
High	Sequest HT (A2)	Unambiguous	[K].GILGYVEEDLVSTDFQGDSR.[S]		1	1	Q6K5G8	Q6K5G8	0	2	0.6018	0	1	1	1100.52294921875	2200.0386218075	-0.82307691862866	-0.000905401250065552	CID	MS2		41.475	56.0602779709333	47761	LPF1_030218_02.raw	0/0	3.29430508613586	3186091.5625	55.9599952697754	0	1.36E-05
High	Sequest HT (A2)	Unambiguous	[R].TVPAAVPAIVFLSGGQSEEEATVNLNAMNK.[L]		1	1	Q5N725	Q5N725	0	3	0.5393	0	1	1	1019.85803222656	3057.55954341969	1.11774879891275	0.00113919322908866	CID	MS2		33.1	56.0591800786667	47760	LPF1_030218_02.raw	0/0	3.82169985771179			0	2.291E-08
High	Sequest HT (A2)	Unambiguous	[K].GILGYVEEDLVSTDFQGDSR.[S]		1	1	Q6K5G8	Q6K5G8	0	2	0.48	0	1	1	1100.52294921875	2200.0386218075	-0.82307691862866	-0.000905401250065552	HCD	MS2	34.41445	33.1	56.0582905706667	47759	LPF1_030218_02.raw	0/0	4.49824237823486	3186091.5625	55.9599952697754	0	1.026E-06
High	Sequest HT (A2)	Unambiguous	[K].DWTNVVVAYEPVWAIGTGK.[V]		1	1	P48494	P48494	0	2	0.7551	0	1	1	1053.03857421875	2105.0698718075	-0.163876956546679	-0.000172486250221482	CID	MS2		40.515	56.0444245896	47755	LPF1_030218_02.raw	0/0	4.37106084823608	3294183.9375	56.0389251708984	0	8.147E-06
High	Sequest HT (A2)	Unambiguous	[K].MTAEIGEQVQIVGDDLLVTNPTR.[V]		1	1	Q42971	Q42971	0	2	0.7042	0	1	1	1250.13989257813	2499.27250852625	-1.36838582373817	-0.00170998687508472	CID	MS2		33.1	56.0433267272	47754	LPF1_030218_02.raw	0/0	4.0931658744812			0	1.603E-06
High	Sequest HT (A2)	Unambiguous	[K].DWTNVVVAYEPVWAIGTGK.[V]		1	1	P48494	P48494	0	2	0.5603	0	1	1	1053.03857421875	2105.0698718075	-0.163876956546679	-0.000172486250221482	HCD	MS2	0	33.1	56.0424454368	47753	LPF1_030218_02.raw	0/0	4.22622013092041	3294183.9375	56.0389251708984	0	1.017E-05
High	Sequest HT (A2)	Unambiguous	[R].IEEELGAAAVYAGAK.[F]		1	1	Q42971	Q42971	0	2	0.5097	0	1	1	746.387878417969	1491.76848020594	-0.314662711517465	-0.000234702031320921	CID	MS2		33.045	56.0397223954667	47750	LPF1_030218_02.raw	0/0	4.12474775314331	1991277.34375	56.0172233581543	0	9.178E-07
High	Sequest HT (A2)	Unambiguous	[R].IEEELGAAAVYAGAK.[F]		1	1	Q42971	Q42971	0	2	0.3333	0	1	1	746.387878417969	1491.76848020594	-0.314662711517465	-0.000234702031320921	HCD	MS2	0	42.565	56.0372437010667	47749	LPF1_030218_02.raw	0/0	3.77716135978699	1991277.34375	56.0172233581543	0	1E-05
High	Sequest HT (A2)	Unambiguous	[K].IGPNEPSQLSIDLNAQGLAR.[Y]		1	1	Q5N725	Q5N725	0	2	0.7049	0	1	1	1047.05224609375	2093.0972155575	-0.640745031081061	-0.000670571249884233	CID	MS2		42.03	56.0203758490667	47733	LPF1_030218_02.raw	0/0	4.10252285003662			0	1.312E-06
High	Sequest HT (A2)	Unambiguous	[K].IGPNEPSQLSIDLNAQGLAR.[Y]		1	1	Q5N725	Q5N725	0	2	0.4879	0	1	1	1047.052734375	2093.09819212	-0.174181955551709	-0.000182289999884233	HCD	MS2	35.93856	33.1	56.0183902869333	47731	LPF1_030218_02.raw	0/0	4.1219801902771			0	5.687E-06
High	Sequest HT (A2)	Unambiguous	[R].TVPAAVPAIVFLSGGQSEEEATLNLNAMNK.[L]		1	1	P17784	P17784	0	3	0.4045	0	1	1	1024.52856445313	3071.57114009938	-0.20699520366764	-0.000211933541777398	HCD	MS2	0	39.325	56.0092594746667	47723	LPF1_030218_02.raw	0/0	3.98115205764771			0	9.073E-07
High	Sequest HT (A2)	Unambiguous	[R].NPEEIPWAAAGAEYVVESTGVFTDK.[D]		1	1	Q6K5G8	Q6K5G8	0	2	0.7236	0	1	1	1340.64147949219	2680.27568235438	-0.753733698111954	-0.00101010781236255	CID	MS2		40.635	55.9910744309333	47705	LPF1_030218_02.raw	0/0	4.16213655471802	1698497.46875	55.9450798034668	0	1.472E-06
High	Sequest HT (A2)	Unambiguous	[K].ANSEATLGTYQGDAVLGEGASESLHVK.[D]		1	1	Q5N725	Q5N725	0	3	0.6257	0	1	1	902.10693359375	2704.30624752125	0.0758165854159964	6.83437500204794E-05	CID	MS2		29.32	55.9860520509333	47700	LPF1_030218_02.raw	0/0	3.74307489395142			0	2.041E-07
High	Sequest HT (A2)	Unambiguous	[K].NLLSPSTPFFFNTLYDPYR.[E]		1	1	Q8H8T0	Q8H8T0	0	3	0.429	0	1	1	764.71630859375	2292.13437252125	0.360917561514971	0.000275757083272765	CID	MS2		41.49	55.9775674696	47692	LPF1_030218_02.raw	0/0	3.02866768836975	1761074.25	55.972282409668	0	9.757E-05
High	Sequest HT (A2)	Unambiguous	[K].IGPNEPSQLSIDLNAQGLAR.[Y]		1	1	Q5N725	Q5N725	0	3	0.6742	0	1	1	698.371215820313	2093.09909420094	0.256796764792813	0.000179166979251022	CID	MS2		32.185	55.9673121610667	47682	LPF1_030218_02.raw	0/0	5.28469562530518	4018930.40625	55.9853286743164	0	1.657E-07
High	Sequest HT (A2)	Unambiguous	[K].FLPIYLSQGILQHDPFEVLDQR.[G]		1	1	Q6AVA8	Q6AVA8	0	3	0.5111	0	1	1	876.798828125	2628.381931115	-0.0447024053733733	-3.91649999376871E-05	HCD	MS2	0	32.56	55.6851319928	47450	LPF1_030218_02.raw	0/0	4.51904821395874			0	3.442E-08
High	Sequest HT (A2)	Unambiguous	[K].GIIGYVEEDLVSTDFVGDSR.[S]		1	1	A2YQT7	A2YQT7	0	3	0.6596	0	1	1	724.355285644531	2171.05130367359	0.476559022246999	0.000344877864487595	CID	MS2		40.035	54.822621816	46668	LPF1_030218_02.raw	0/0	3.76057291030884			0	1.407E-05
High	Sequest HT (A2)	Unambiguous	[R].SGTLIDAIGIYVHP.[-]		1	2	Q0JMY8	Q0JMY8; A2WPN7	0	2	0.1101	0	1	1	728.3984375	1455.78959837	3.70423032376422	0.00269628000000921	CID	MS2		33.1	55.6757227469333	47441	LPF1_030218_02.raw	0/0	3.3615345954895	1100529.375	55.6741905212402	0	1.349E-05
High	Sequest HT (A2)	Unambiguous	[K].IGPNEPSQLSIDLNAQGLAR.[Y]		1	1	Q5N725	Q5N725	0	2	0.6754	0	1	1	1047.05346679688	2093.09965696375	0.525662657742319	0.000550131875115767	CID	MS2		42.03	55.6637663754667	47429	LPF1_030218_02.raw	0/0	3.82498478889465			0	3.634E-06
High	Sequest HT (A2)	Unambiguous	[R].DLIGPAMYFGLMGDGQPIGR.[Y]		2	2	Q6Z4G3; Q8H8T0	Q6Z4G3; Q8H8T0	0	2	0.7591	0	1	1	1054.51843261719	2108.02958860438	-0.357682529144424	-0.000377002812228966	CID	MS2		24.145	55.4684225234667	47250	LPF1_030218_02.raw	0/0	5.48357152938843			0	3.404E-09
High	Sequest HT (A2)	Unambiguous	[K].VIHDNFGIIEGLMTTVHAITATQK.[T]		1	1	A2YQT7	A2YQT7	0	3	0.7323	0	1	1	870.464416503906	2609.37869625172	1.19310218836072	0.00103775057277744	CID	MS2		33.1	55.4566689562667	47239	LPF1_030218_02.raw	0/0	4.67187833786011	11074715.25	55.3623657226563	0	2.283E-07
High	Sequest HT (A2)	Unambiguous	[K].VIHDNFGIIEGLMTTVHAITATQK.[T]		1	1	A2YQT7	A2YQT7	0	3	0.6552	0	1	1	870.464416503906	2609.37869625172	1.19310218836072	0.00103775057277744	HCD	MS2	8.392126	42.73	55.4548063989333	47237	LPF1_030218_02.raw	0/0	6.12095832824707	11074715.25	55.3623657226563	0	2.148E-09
High	Sequest HT (A2)	Unambiguous	[R].IGLAGLAVMGQNLALNIAEK.[G]		1	1	Q9LI00	Q9LI00	0	3	0.7688	0	1	1	666.047546386719	1996.12808590016	1.06624040852925	0.000709450052151321	CID	MS2		30.655	55.4540087152	47236	LPF1_030218_02.raw	0/0	5.19141721725464			0	6.553E-10
High	Sequest HT (A2)	Unambiguous	[R].IGLAGLAVMGQNLALNIAEK.[G]		1	1	Q9LI00	Q9LI00	0	3	0.5927	0	1	1	666.047546386719	1996.12808590016	1.06624040852925	0.000709450052151321	HCD	MS2	0	20.665	55.4520711653333	47234	LPF1_030218_02.raw	0/0	4.37117528915405			0	1.365E-05
High	Sequest HT (A2)	Unambiguous	[R].DVTTTPAELLTFFR.[D]		1	1	Q6Z5N4	Q6Z5N4	0	2	0.6805	0	1	1	805.925659179688	1610.84404172938	0.988830022457535	0.000796424687450781	CID	MS2		32.14	55.4492422277333	47231	LPF1_030218_02.raw	0/0	3.85462379455566			0	4.513E-06
High	Sequest HT (A2)	Unambiguous	[-].mLVYQDLLTGDELLSDSFPYR.[E]	M1(Oxidation)	1	1	P35681	P35681	0	2	0.6199	0	1	1	1246.10803222656	2491.20878782313	1.07167492306244	0.00133488156245232	HCD	MS2	0	33.1	55.3959382770667	47186	LPF1_030218_02.raw	0/0	4.42000722885132			0	2.26E-06
High	Sequest HT (A2)	Unambiguous	[R].FGIVEGLMTTVHAITATQK.[T]		2	2	Q7FAH2; Q6K5G8	Q7FAH2; Q6K5G8	0	3	0.5382	0	1	1	673.031188964844	2017.07901363453	0.168875183523898	0.000113544843695005	CID	MS2		40.59	55.3940947528	47184	LPF1_030218_02.raw	0/0	2.48565578460693			0	7.167E-05
High	Sequest HT (A2)	Unambiguous	[R].FGIVEGLMTTVHAITATQK.[T]		2	2	Q7FAH2; Q6K5G8	Q7FAH2; Q6K5G8	0	3	0.2052	0	1	1	673.031555175781	2017.08011226734	0.713540509277407	0.000479755781195005	HCD	MS2	19.73791	33.1	55.3921053333333	47182	LPF1_030218_02.raw	0/0	4.2351541519165			0	2.423E-05
High	Sequest HT (A2)	Unambiguous	[K].NLLSPSTPFFFNTLYDPYR.[E]		1	1	Q8H8T0	Q8H8T0	0	2	0.558	0	1	1	1146.57202148438	2292.13676633875	1.40527970391247	0.00161054437489838	CID	MS2		33.1	55.4882947269333	47269	LPF1_030218_02.raw	0/0	3.71324157714844	6999709.25	55.5112686157227	0	8.193E-05
High	Sequest HT (A2)	Unambiguous	[K].AGAPVDQTIATLAAHLEQGDcIIDGGNEWYENTER.[R]	C21(Carbamidomethyl)	1	1	Q9LI00	Q9LI00	0	3	0.6549	0	1	1	1272.25903320313	3814.76254634938	0.321348905590388	0.000408623125141598	CID	MS2		41.55	55.3824015376	47172	LPF1_030218_02.raw	0/0	4.81268548965454	9595233.25	55.3592987060547	0	4.537E-06
High	Sequest HT (A2)	Unambiguous	[K].LLIDNVEELLPVVYTPTVGEAcQK.[Y]	C22(Carbamidomethyl)	1	1	P43279	P43279	0	3	0.8504	0	1	1	900.810913085938	2700.41818599781	0.644721970809452	0.000580339270804586	CID	MS2		33.1	55.3714727968	47162	LPF1_030218_02.raw	0/0	5.75422668457031	37649057.5	55.3620376586914	0	1.558E-09
High	Sequest HT (A2)	Unambiguous	[K].GILGYVEEDLVSTDFqGDSR.[S]	Q16(Deamidated)	1	1	Q6K5G8	Q6K5G8	0	2	0.7864	0	1	1	1101.02648925781	2201.04570188563	9.65608339257242	0.0106266378124344	CID	MS2		42.625	55.3668293130667	47158	LPF1_030218_02.raw	0/0	5.00835657119751			0	4.624E-06
High	Sequest HT (A2)	Unambiguous	[K].GILGYVEEDLVSTDFQGDSR.[S]		1	1	Q6K5G8	Q6K5G8	0	2	0.5184	0	1	1	1100.52990722656	2200.05253782313	5.50226847899699	0.00605260656243445	HCD	MS2	27.10657	33.1	55.3648315485333	47156	LPF1_030218_02.raw	0/0	3.53346848487854	2641673.6875	55.3602561950684	0	6.415E-06
High	Sequest HT (A2)	Unambiguous	[K].VIHDnFGIIEGLMTTVHAITATQK.[T]	N5(Deamidated)	1	1	A2YQT7	A2YQT7	0	4	0.313	0	1	1	653.351135253906	2610.38271112563	8.85400066468154	0.00577803140615096	CID	MS2		40.755	55.3629856952	47154	LPF1_030218_02.raw	0/0	5.07521200180054	4467758.5625	55.3663787841797	0	1.062E-06
High	Sequest HT (A2)	Unambiguous	[K].VIHDnFGIIEGLMTTVHAITATQK.[T]	N5(Deamidated)	1	1	A2YQT7	A2YQT7	0	4	0.1684	0	1	1	653.351135253906	2610.38271112563	8.85400066468154	0.00577803140615096	HCD	MS2	90.86793	33.1	55.3609856562667	47152	LPF1_030218_02.raw	0/0	4.93324565887451	4467758.5625	55.3663787841797	0	7.961E-07
High	Sequest HT (A2)	Unambiguous	[R].IEEELGAAAVYAGAK.[F]		1	1	Q42971	Q42971	0	2	0.6376	0	1	1	746.389099121094	1491.77092161219	1.32192199594562	0.000986001093679079	CID	MS2		40.515	55.3556444714667	47146	LPF1_030218_02.raw	0/0	3.78491234779358	1729605.8125	55.4755020141602	0	4.359E-06
High	Sequest HT (A2)	Unambiguous	[R].IEEELGAAAVYAGAK.[F]		1	1	Q42971	Q42971	0	2	0.2829	0	1	1	746.389099121094	1491.77092161219	1.32192199594562	0.000986001093679079	HCD	MS2	0	33.1	55.3537153026667	47144	LPF1_030218_02.raw	0/0	3.50341272354126	1729605.8125	55.4755020141602	0	3.642E-05
High	Sequest HT (A2)	Unambiguous	[K].MTAEIGEQVQIVGDDLLVTNPTR.[V]		1	1	Q42971	Q42971	0	2	0.683	0	1	1	1250.14331054688	2499.27934446375	1.36678135890371	0.00170798187491528	HCD	MS2	0	41.73	55.3528548490667	47143	LPF1_030218_02.raw	0/0	4.69760608673096			0	8.412E-08
High	Sequest HT (A2)	Unambiguous	[K].WLAANVSAEVAESTR.[I]		1	1	P48494	P48494	0	2	0.6744	0	1	1	802.409545898438	1603.81181516688	2.71531152123805	0.00217741843744079	CID	MS2		33.1	55.3508570344	47141	LPF1_030218_02.raw	0/0	3.46993398666382			0	1.377E-05
High	Sequest HT (A2)	Unambiguous	[K].AGAPVDQTIATLAAHLEQGDcIIDGGNEWYENTER.[R]	C21(Carbamidomethyl)	1	1	Q9LI00	Q9LI00	0	3	0.3304	0	1	1	1272.2587890625	3814.7618139275	0.129352129522668	0.000164482500141598	HCD	MS2	2.128482	33.1	55.3804264274667	47170	LPF1_030218_02.raw	0/0	3.42093324661255	9595233.25	55.3592987060547	0	2.016E-05
High	Sequest HT (A2)	Unambiguous	[K].EIALWFPEGLAEWR.[S]		1	2	A6N0M9	A6N0M9; Q07661	0	2	0.3897	0	1	1	858.942443847656	1716.87761106531	1.85996440979119	0.00159666265653868	HCD	MS2	0	40.755	55.4904073642667	47271	LPF1_030218_02.raw	0/0	3.89631223678589			0	1.558E-05
High	Sequest HT (A2)	Unambiguous	[K].MTAEIGEQVQIVGDDLLVTNPTR.[V]		1	1	Q42971	Q42971	0	3	0.4388	0	1	1	833.763488769531	2499.27591304859	-0.00618235314545221	-5.15046879930499E-06	HCD	MS2	0	29.02	55.4912511792	47272	LPF1_030218_02.raw	0/0	5.14609718322754			0	6.494E-07
High	Sequest HT (A2)	Unambiguous	[K].EIALWFPEGLAEWR.[S]		1	2	A6N0M9	A6N0M9; Q07661	0	2	0.4675	0	1	1	858.942443847656	1716.87761106531	1.85996440979119	0.00159666265653868	CID	MS2		33.1	55.492101412	47273	LPF1_030218_02.raw	0/0	4.14909219741821			0	0.0001057
High	Sequest HT (A2)	Unambiguous	[K].IGPNEPSQLSIDLNAQGLAR.[Y]		1	1	Q5N725	Q5N725	0	2	0.5644	0	1	1	1047.052734375	2093.09819212	-0.174181955551709	-0.000182289999884233	HCD	MS2	41.11179	33.1	55.6617867274667	47427	LPF1_030218_02.raw	0/0	4.27188920974731			0	1.465E-06
High	Sequest HT (A2)	Unambiguous	[K].ANSEATLGTYQGDAVLGEGASESLHVK.[D]		1	1	Q5N725	Q5N725	0	3	0.6408	0	1	1	902.106262207031	2704.30423336109	-0.668980831963382	-0.000603042968729521	CID	MS2		33.1	55.6383359208	47406	LPF1_030218_02.raw	0/0	3.86781907081604			0	5.898E-07
High	Sequest HT (A2)	Unambiguous	[R].NPEEIPWGETGAEFVVESTGVFTDKDK.[A]		1	1	Q7FAH2	Q7FAH2	1	3	0.2614	0	1	1	994.473510742188	2981.40597896656	0.298928369784065	0.000297075520848011	HCD	MS2	0	33.1	55.6374610458667	47405	LPF1_030218_02.raw	0/0	4.40448760986328			0	2.857E-06
High	Sequest HT (A2)	Unambiguous	[K].GIIGYVEEDLVSTDFVGDSR.[S]		1	1	A2YQT7	A2YQT7	0	2	0.5272	0	1	1	1086.0283203125	2171.049363995	-0.416869665900892	-0.000452522500154373	HCD	MS2	31.68548	40.86	55.6134475848	47382	LPF1_030218_02.raw	0/0	3.68424987792969			0	4.66E-05
High	Sequest HT (A2)	Unambiguous	[K].TPATPFFFNTLYDPFR.[K]		1	1	Q7FAY6	Q7FAY6	0	2	0.4006	0	1	1	967.478881835938	1933.95048704188	1.12524821004963	0.00108808593756748	HCD	MS2	0	33.1	55.6103351834667	47379	LPF1_030218_02.raw	0/0	3.26861190795898			0	1.417E-05
High	Sequest HT (A2)	Unambiguous	[K].IGPNEPSQLSIDLNAQGLAR.[Y]		1	1	Q5N725	Q5N725	0	3	0.6179	0	1	1	698.371337890625	2093.09946041188	0.43175791811632	0.000301237291751022	CID	MS2		41.475	55.6084707765333	47377	LPF1_030218_02.raw	0/0	4.58461380004883	6476599.125	55.5966453552246	0	1.228E-08
High	Sequest HT (A2)	Unambiguous	[K].IGPNEPSQLSIDLNAQGLAR.[Y]		1	1	Q5N725	Q5N725	0	3	0.5919	0	1	1	698.371337890625	2093.09946041188	0.43175791811632	0.000301237291751022	HCD	MS2	35.2132	33.1	55.6064998141333	47375	LPF1_030218_02.raw	0/0	4.18927335739136	6476599.125	55.5966453552246	0	3.634E-05
High	Sequest HT (A2)	Unambiguous	[K].IENVEGLnHFDEILQEADGIILSR.[G]	N8(Deamidated)	1	1	B8BJ39	B8BJ39	0	3		0.0099	2	2	909.135192871094	2725.39102535328	8.47974438787923	0.00770347442717793	CID	MS2		40.5	55.6035541696	47372	LPF1_030218_02.raw	0/0	4.99397087097168			0	7.634E-06
High	Sequest HT (A2)	Unambiguous	[K].IENVEGLNHFDEILqEADGIILSR.[G]	Q15(Deamidated)	1	1	B8BJ39	B8BJ39	0	3	0.0099	0	1	1	909.135192871094	2725.39102535328	8.47974438787923	0.00770347442717793	CID	MS2		40.5	55.6035541696	47372	LPF1_030218_02.raw	0/0	5.03576421737671			0	8.202E-06
High	Sequest HT (A2)	Unambiguous	[R].NPEEIPWAAAGAEYVVESTGVFTDKDK.[A]		1	1	Q6K5G8	Q6K5G8	1	3	0.498	0	1	1	975.140869140625	2923.40805416188	2.88899329770106	0.00281522729180021	CID	MS2		33.1	55.5492440336	47323	LPF1_030218_02.raw	0/0	2.54599475860596			0	5.528E-06
High	Sequest HT (A2)	Unambiguous	[R].NPEEIPWAAAGAEYVVESTGVFTDKDK.[A]		1	1	Q6K5G8	Q6K5G8	1	3	0.6143	0	1	1	975.140869140625	2923.40805416188	2.88899329770106	0.00281522729180021	HCD	MS2	0	41.01	55.5474692288	47321	LPF1_030218_02.raw	0/0	6.30179214477539			0	1.724E-11
High	Sequest HT (A2)	Unambiguous	[R].nPDEIPWAEAGAEYVVESTGVFTDK.[E]	N1(Deamidated)	1	1	A2YQT7	A2YQT7	0	3	0.5126	0	1	1	909.095581054688	2725.27218990406	7.57439586794434	0.00688071135417934	HCD	MS2	0	33.1	74.1828020181333	67116	LPF1_030218_03.raw	0/0	3.96416521072388			0	3.536E-05
High	Sequest HT (A2)	Unambiguous	[K].TEDLWAVLEEVSGEPVK.[DN]		1	2	Q6K4E7	Q0J2B5; Q6K4E7	0	2	0.3985	0	1	1	950.982604980469	1900.95793333094	2.14824307192398	0.00204185546874669	HCD	MS2	15.63935	42.525	55.5435090608	47317	LPF1_030218_02.raw	0/0	3.98638033866882	4138761.1875	55.5249786376953	0	1.755E-05
High	Sequest HT (A2)	Unambiguous	[R].NSDLANLLVDPEFAQEIMDR.[Q]		1	1	Q9LI00	Q9LI00	0	3	0.6896	0	1	1	764.040832519531	2290.10794429859	2.60132021529246	0.00198576286463018	CID	MS2		42.21	55.5425134002667	47316	LPF1_030218_02.raw	0/0	4.79614448547363			0	6.299E-09
High	Sequest HT (A2)	Unambiguous	[R].NSDLANLLVDPEFAQEIMDR.[Q]		1	1	Q9LI00	Q9LI00	0	3	0.5963	0	1	1	764.040710449219	2290.10757808766	2.44140989707204	0.00186369255213018	HCD	MS2	0	33.1	55.5405318605333	47314	LPF1_030218_02.raw	0/0	5.35494709014893			0	2.247E-07
High	Sequest HT (A2)	Unambiguous	[K].ITDEFTGAGAVGqVcQVIGAVVDVR.[F]	Q13(Deamidated); C15(Carbamidomethyl)	1	1	Q01859	Q01859	0	3		0.0266	2	2	854.773559570313	2562.30612545094	7.53123371075534	0.00643239364589713	CID	MS2		42.4	55.5338993714667	47309	LPF1_030218_02.raw	0/0	4.03268241882324	6527370	55.515251159668	0	2.683E-05
High	Sequest HT (A2)	Unambiguous	[K].ITDEFTGAGAVGQVcqVIGAVVDVR.[F]	C15(Carbamidomethyl); Q16(Deamidated)	1	1	Q01859	Q01859	0	3	0.0266	0	1	1	854.773559570313	2562.30612545094	7.53123371075412	0.0064323936458961	CID	MS2		42.4	55.5338993714667	47309	LPF1_030218_02.raw	0/0	4.13587760925293	6527370	55.515251159668	0	7.949E-06
High	Sequest HT (A2)	Unambiguous	[K].ITDEFTGAGAVGQVcqVIGAVVDVR.[F]	C15(Carbamidomethyl); Q16(Deamidated)	1	1	Q01859	Q01859	0	3		0.0179	2	2	854.773559570313	2562.30612545094	7.53123371075412	0.0064323936458961	HCD	MS2	90.9762	33.1	55.5318841608	47307	LPF1_030218_02.raw	0/0	4.37763690948486	6527370	55.515251159668	0	4.689E-05
High	Sequest HT (A2)	Unambiguous	[K].ITDEFTGAGAVGqVcQVIGAVVDVR.[F]	Q13(Deamidated); C15(Carbamidomethyl)	1	1	Q01859	Q01859	0	3	0.0179	0	1	1	854.773559570313	2562.30612545094	7.53123371075534	0.00643239364589713	HCD	MS2	90.9762	33.1	55.5318841608	47307	LPF1_030218_02.raw	0/0	4.4627161026001	6527370	55.515251159668	0	6.629E-05
High	Sequest HT (A2)	Unambiguous	[K].DGVTLLWDLAEGK.[R]		1	1	P49027	P49027	0	2	0.7185	0	1	1	708.871948242188	1416.73661985438	-0.212746361445209	-0.000150702812561576	CID	MS2		31.92	55.5060688576	47285	LPF1_030218_02.raw	0/0	4.05175399780273			0	1.638E-05
High	Sequest HT (A2)	Unambiguous	[K].MTAEIGEQVQIVGDDLLVTNPTR.[V]		1	1	Q42971	Q42971	0	3	0.5047	0	1	1	833.763488769531	2499.27591304859	-0.00618235314545221	-5.15046879930499E-06	CID	MS2		38.055	55.4932904346667	47274	LPF1_030218_02.raw	0/0	4.25773096084595			0	6.949E-08
High	Sequest HT (A2)	Unambiguous	[R].IGLAGLAVMGQNLALNIAEK.[G]		1	1	Q9LI00	Q9LI00	0	2	0.6696	0	1	1	998.565795898438	1996.12431516688	-0.822785315027612	-0.000821191562408785	CID	MS2		33.1	55.6720116213333	47437	LPF1_030218_02.raw	0/0	4.59556341171265			0	7.169E-09
High	Sequest HT (A2)	Unambiguous	[K].VIHDNFGIIEGLMTTVHAITATQK.[T]		1	1	A2YQT7	A2YQT7	0	3	0.618	0	1	1	870.463928222656	2609.37723140797	0.631725068277502	0.000549469322777441	CID	MS2		41.505	56.1436162965333	47836	LPF1_030218_02.raw	0/0	4.44859075546265	63134353	56.1701469421387	0	2.07E-07
High	Sequest HT (A2)	Unambiguous	[K].GIIGYVEEDLVSTDFVGDSR.[S]		1	1	A2YQT7	A2YQT7	0	3	0.5731	0	1	1	724.355285644531	2171.05130367359	0.476559022246999	0.000344877864487595	HCD	MS2	50.10543	33.1	54.8205763248	46666	LPF1_030218_02.raw	0/0	4.17358207702637			0	6.571E-05
High	Sequest HT (A2)	Unambiguous	[K].GMLTGPVTILNWSFVR.[N]		2	2	Q2QLY5; Q2QLY4	Q2QLY5; Q2QLY4	0	2	0.413	0	1	1	895.985900878906	1790.96452512781	1.30559306607927	0.00116913390638729	HCD	MS2	29.62773	40.905	54.8120702336	46657	LPF1_030218_02.raw	0/0	3.84926962852478	5934878.6875	54.7884368896484	0	3.184E-06
High	Sequest HT (A2)	Unambiguous	[K].GIIGYVEEDLVSTDFVGDSR.[S]		1	1	A2YQT7	A2YQT7	0	2	0.6515	0	1	1	1086.02917480469	2171.05107297938	0.370299751302738	0.000401969687345627	HCD	MS2	0	40.905	54.0893417408	46004	LPF1_030218_02.raw	0/0	5.05017185211182			0	1.428E-08
High	Sequest HT (A2)	Unambiguous	[K].MTAEIGEQVQIVGDDLLVTNPTR.[V]		1	1	Q42971	Q42971	0	3	0.6278	0	1	1	833.762756347656	2499.27371578297	-0.88534323328034	-0.000737572343799305	CID	MS2		42.18	54.0722009869333	45988	LPF1_030218_02.raw	0/0	4.88560438156128	7028866.375	54.0358467102051	0	1.807E-07
High	Sequest HT (A2)	Unambiguous	[K].MTAEIGEQVQIVGDDLLVTNPTR.[V]		1	1	Q42971	Q42971	0	3	0.439	0	1	1	833.762756347656	2499.27371578297	-0.88534323328034	-0.000737572343799305	HCD	MS2	63.70049	33.1	54.0699694992	45986	LPF1_030218_02.raw	0/0	5.08222913742065	7028866.375	54.0358467102051	0	9.952E-07
High	Sequest HT (A2)	Unambiguous	[R].AAVPSGASTGVYEALELR.[D]		1	1	Q42971	Q42971	0	2	0.5017	0	1	1	895.9677734375	1790.928270245	-0.0186467541166025	-1.66974998592195E-05	CID	MS2		40.47	54.0681864730667	45984	LPF1_030218_02.raw	0/0	2.88880777359009			0	0.0001147
High	Sequest HT (A2)	Unambiguous	[R].YSVcSAVGVLPLSLQYGFPIVQK.[F]	C4(Carbamidomethyl)	2	2	P42862; P42863	P42862; P42863	0	2	0.7811	0	1	1	1263.17724609375	2525.3472155575	-0.0110212565045593	-1.39162498662415E-05	CID	MS2		30.145	54.0671298634667	45983	LPF1_030218_02.raw	0/0	4.6606969833374			0	8.394E-08
High	Sequest HT (A2)	Unambiguous	[R].AAVPSGASTGVYEALELR.[D]		1	1	Q42971	Q42971	0	2	0.4561	0	1	1	895.96728515625	1790.9272936825	-0.563929609949061	-0.00050497874985922	HCD	MS2	44.07481	33.1	54.0662466130667	45982	LPF1_030218_02.raw	0/0	3.42363500595093			0	4.114E-06
High	Sequest HT (A2)	Unambiguous	[R].GVTTVALPDLPYDYGALEPAISGEIMR.[L]		1	1	Q43008	Q43008	0	2	0.6986	0	1	1	1424.73034667969	2848.45341672938	3.40352147404119	0.00484736968769539	HCD	MS2	0	33.1	54.0487515461333	45967	LPF1_030218_02.raw	0/0	3.65494894981384			0	0.0001232
High	Sequest HT (A2)	Unambiguous	[K].GVQVIADIVINHR.[T]		1	3	P17654	A2WPU3; P17654; Q0JMV4	0	3	0.7049	0	1	1	478.612365722656	1433.82254390797	0.154299431368755	7.37459896906027E-05	HCD	MS2	51.33162	33.1	74.3683645696	67270	LPF1_030218_03.raw	0/0	2.88076066970825	246983.46875	74.2888107299805	0	6.489E-05
High	Sequest HT (A2)	Unambiguous	[K].LTLEVPSELVALSNMPIVNEK.[I]		1	1	Q6K4E7	Q6K4E7	0	2	0.4591	0	1	1	1148.63049316406	2296.25370969813	2.98284485137801	0.00342467406244396	HCD	MS2	0	41.55	54.0364273832	45954	LPF1_030218_02.raw	0/0	4.02599048614502			0	4.729E-06
High	Sequest HT (A2)	Unambiguous	[K].GIIGYVEEDLVSTDFVGDSR.[S]		1	1	A2YQT7	A2YQT7	0	2	0.747	0	1	1	1086.02978515625	2171.0522936825	0.932563620733902	0.00101232124984563	CID	MS2		29.35	54.0911087568	46006	LPF1_030218_02.raw	0/0	5.01530122756958			0	3.679E-06
High	Sequest HT (A2)	Unambiguous	[K].VIHDNFGIIEGLMTTVHAITATQK.[T]		1	1	A2YQT7	A2YQT7	0	4	0.4886	0	1	1	653.099853515625	2609.3775841725	0.766916235685437	0.000500293124900963	CID	MS2		42.09	54.023765188	45941	LPF1_030218_02.raw	0/0	3.50081276893616			0	9.618E-06
High	Sequest HT (A2)	Selected	[K].VIHDNFGIIEGLMTTVHAITATQK.[T]		1	1	A2YQT7	A2YQT7	0	3		0.0116	2	2	870.467956542969	2609.38931636891	5.26308630896402	0.00457778963527744	HCD	MS2	11.97689	42.7	54.0206447728	45938	LPF1_030218_02.raw	0/0	1.70771920681			0	6.404E-05
High	Sequest HT (A2)	Unambiguous	[R].FGIVEGLMTTVHAITATQK.[T]		2	2	Q7FAH2; Q6K5G8	Q7FAH2; Q6K5G8	0	3	0.296	0	1	1	673.032836914063	2017.08395748219	2.61986914941469	0.00176149406244501	CID	MS2		41.4	54.0196614424	45937	LPF1_030218_02.raw	0/0	2.50128126144409	13903373.5	54.0054321289063	0	7.758E-06
High	Sequest HT (A2)	Unambiguous	[R].FGIVEGLMTTVHAITATQK.[T]		2	2	Q7FAH2; Q6K5G8	Q7FAH2; Q6K5G8	0	3	0.2116	0	1	1	673.03271484375	2017.08359127125	2.43831404083018	0.00163942374994501	HCD	MS2	7.343624	33.1	54.0176653917333	45935	LPF1_030218_02.raw	0/0	3.77581000328064	13903373.5	54.0054321289063	0	3.912E-06
High	Sequest HT (A2)	Unambiguous	[R].GVTTVALPDLPYDYGALEPAISGEIMR.[L]		1	1	Q43008	Q43008	0	3	0.4394	0	1	1	950.152465820313	2848.44284420094	-0.308164439167659	-0.000292596354029229	HCD	MS2	20.75448	33.1	54.0054160621333	45928	LPF1_030218_02.raw	0/0	4.21354341506958	4867047.625	54.0088996887207	0	1.07E-06
High	Sequest HT (A2)	Unambiguous	[R].YALSYQEPIPVEQLVQSLcDTK.[Q]	C19(Carbamidomethyl)	1	2	P0C8Y9	P0DKK4; P0C8Y9	0	2	0.6424	0	1	1	1291.14636230469	2581.28544797938	0.00662823837252042	8.55468757166022E-06	CID	MS2		40.5	53.999397572	45921	LPF1_030218_02.raw	0/0	4.39014101028442	11209221.5	54.005184173584	0	0.0001124
High	Sequest HT (A2)	Unambiguous	[R].YALSYQEPIPVEQLVQSLcDTK.[Q]	C19(Carbamidomethyl)	1	2	P0C8Y9	P0DKK4; P0C8Y9	0	2	0.6876	0	1	1	1291.14636230469	2581.28544797938	0.00662823837252042	8.55468757166022E-06	HCD	MS2	0	41.535	53.9967105413333	45920	LPF1_030218_02.raw	0/0	4.60864496231079	11209221.5	54.005184173584	0	9.316E-07
High	Sequest HT (A2)	Unambiguous	[K].GVSIDGVqLPFESGEIDFGEPGTNGqHSFYQLIHQGR.[V]	Q8(Deamidated); Q26(Deamidated)	1	1	P42862	P42862	0	4	0.0631	0	1	1	1005.2333984375	4017.91176386	5.67450723536022	0.00569988499972696	CID	MS2		41.55	53.9957248674667	45919	LPF1_030218_02.raw	0/0	3.33470392227173	11091705.75	54.0051155090332	0	1.406E-05
High	Sequest HT (A2)	Unambiguous	[K].GVSIDGVqLPFESGEIDFGEPGTNGqHSFYQLIHQGR.[V]	Q8(Deamidated); Q26(Deamidated)	1	1	P42862	P42862	0	4		0.0171	2	3	1005.2333984375	4017.91176386	5.67450723536022	0.00569988499972696	HCD	MS2	0	33.1	53.9937435162667	45917	LPF1_030218_02.raw	0/0	2.8783586025238	11091705.75	54.0051155090332	0	4.212E-06
High	Sequest HT (A2)	Unambiguous	[K].GVSIDGVQLPFESGEIDFGEPGTNGQHSFYqLIHqGR.[V]	Q31(Deamidated); Q35(Deamidated)	1	1	P42862	P42862	0	4		0.0171	2	2	1005.2333984375	4017.91176386	5.67450723536022	0.00569988499972696	HCD	MS2	0	33.1	53.9937435162667	45917	LPF1_030218_02.raw	0/0	2.88302302360535	11091705.75	54.0051155090332	0	1.728E-05
High	Sequest HT (A2)	Unambiguous	[K].VIHDNFGIIEGLMTTVHAITATQK.[T]		1	1	A2YQT7	A2YQT7	0	4	0.4154	0	1	1	653.099853515625	2609.3775841725	0.766916235685437	0.000500293124900963	HCD	MS2	50.27768	33.1	54.0215238242667	45939	LPF1_030218_02.raw	0/0	3.90093064308167			0	3.445E-07
High	Sequest HT (A2)	Unambiguous	[K].GVSIDGVqLPFESGEIDFGEPGTnGQHSFYQLIHQGR.[V]	Q8(Deamidated); N24(Deamidated)	1	1	P42862	P42862	0	4	0.0171	0	1	1	1005.2333984375	4017.91176386	5.67450723536022	0.00569988499972696	HCD	MS2	0	33.1	53.9937435162667	45917	LPF1_030218_02.raw	0/0	2.92782258987427	11091705.75	54.0051155090332	0	2.649E-06
High	Sequest HT (A2)	Unambiguous	[R].NPFGQVPALQDGDLFLWESR.[A]		1	1	O82451	O82451	0	2	0.4842	0	1	1	1145.06896972656	2289.13066282313	0.352100219692049	0.000403001562744976	CID	MS2		40.215	54.0997412133333	46015	LPF1_030218_02.raw	0/0	3.80478668212891			0	7.521E-05
High	Sequest HT (A2)	Unambiguous	[K].IFSSPEVASEEPWYGIEQEYTLLQK.[D]		1	1	P14656	P14656	0	3	0.7729	0	1	1	981.814575195313	2943.42917232594	-0.228873830244301	-0.000224558020969804	CID	MS2		25.54628	54.1286712538667	46042	LPF1_030218_02.raw	0/0	6.64850425720215			0	2.774E-09
High	Sequest HT (A2)	Unambiguous	[K].ALLPFFDSAYQGFASGSLDQDAQSVR.[M]		1	1	P37833	P37833	0	2	0.5844	0	1	1	1395.67102050781	2790.33476438563	-0.782831756529094	-0.001092182187449	CID	MS2		37.92	54.2173719909333	46127	LPF1_030218_02.raw	0/0	4.09158945083618	11624322.90625	54.3377914428711	0	8.753E-05
High	Sequest HT (A2)	Unambiguous	[R].SGTLIDAIGIYVHP.[-]		1	2	Q0JMY8	Q0JMY8; A2WPN7	0	2	0.1758	0	1	1	728.39892578125	1455.7905749325	4.37504574826365	0.00318456125000921	CID	MS2		40.515	54.2052616346667	46116	LPF1_030218_02.raw	0/0	3.47172689437866	6217029.5	54.1327247619629	0	5.06E-05
High	Sequest HT (A2)	Unambiguous	[K].MTAEIGEQVQIVGDDLLVTNPTR.[V]		1	1	Q42971	Q42971	0	2	0.682	0	1	1	1250.14184570313	2499.27641477625	0.194566852057189	0.000243138124915276	CID	MS2		25.105	54.2040449413333	46115	LPF1_030218_02.raw	0/0	4.77908039093018			0	7.014E-07
High	Sequest HT (A2)	Unambiguous	[K].MTAEIGEQVQIVGDDLLVTNPTR.[V]		1	1	Q42971	Q42971	0	2	0.582	0	1	1	1250.14184570313	2499.27641477625	0.194566852057189	0.000243138124915276	HCD	MS2	0	41.73	54.2022220696	46113	LPF1_030218_02.raw	0/0	4.87923192977905			0	1.154E-08
High	Sequest HT (A2)	Unambiguous	[R].YAIIcQEnGLVPIVEPEILVDGSHDIER.[C]	C5(Carbamidomethyl); N8(Deamidated)	1	1	Q5N725	Q5N725	0	3	0.0585	0	1	1	1060.53942871094	3179.60373287281	3.40512547761323	0.00360897093750756	CID	MS2		33.1	54.1814457853333	46095	LPF1_030218_02.raw	0/0	4.27180862426758			0	2.618E-05
High	Sequest HT (A2)	Unambiguous	[R].YAIIcqENGLVPIVEPEILVDGSHDIER.[C]	C5(Carbamidomethyl); Q6(Deamidated)	1	1	Q5N725	Q5N725	0	3		0.0433	2	2	1060.53942871094	3179.60373287281	3.40512547761323	0.00360897093750756	HCD	MS2	0	39.495	54.1796501138667	46093	LPF1_030218_02.raw	0/0	4.41844272613525			0	3.523E-06
High	Sequest HT (A2)	Unambiguous	[R].YAIIcQEnGLVPIVEPEILVDGSHDIER.[C]	C5(Carbamidomethyl); N8(Deamidated)	1	1	Q5N725	Q5N725	0	3	0.0433	0	1	1	1060.53942871094	3179.60373287281	3.40512547761323	0.00360897093750756	HCD	MS2	0	39.495	54.1796501138667	46093	LPF1_030218_02.raw	0/0	4.62069845199585			0	1.821E-06
High	Sequest HT (A2)	Unambiguous	[K].GIIGYVEEDLVSTDFVGDSR.[S]		1	1	A2YQT7	A2YQT7	0	3	0.574	0	1	1	724.356018066406	2171.05350093922	1.48863398722309	0.0010772997394876	CID	MS2		33.1	54.1580343242667	46071	LPF1_030218_02.raw	0/0	3.37774562835693			0	5.703E-05
High	Sequest HT (A2)	Unambiguous	[K].GIIGYVEEDLVSTDFVGDSR.[S]		1	1	A2YQT7	A2YQT7	0	3	0.5923	0	1	1	724.356018066406	2171.05350093922	1.48863398722309	0.0010772997394876	HCD	MS2	0	41.715	54.1562408442667	46069	LPF1_030218_02.raw	0/0	4.66213417053223			0	2.205E-07
High	Sequest HT (A2)	Unambiguous	[R].NPEEIPWAAAGAEYVVESTGVFTDKDK.[A]		1	1	Q6K5G8	Q6K5G8	1	3	0.6381	0	1	1	975.137573242188	2923.39816646656	-0.493265933578318	-0.000480671145699792	HCD	MS2	0	32.98425	54.1277877325333	46041	LPF1_030218_02.raw	0/0	6.87818717956543			0	1.185E-13
High	Sequest HT (A2)	Unambiguous	[K].IYIDATEPSFAVAEIWTSMANGGDGKPnYDQNAHR.[Q]	N28(Deamidated)	1	1	P17654	P17654	0	4	0.0658	0	1	1	960.699157714844	3839.77480096938	3.70038679037941	0.00355214984355634	CID	MS2		41.175	54.1552638293333	46068	LPF1_030218_02.raw	0/0	3.18571138381958			0	4.023E-05
High	Sequest HT (A2)	Unambiguous	[K].IYIDATEPSFAVAEIWTSMANGGDGKPNYDqNAHR.[Q]	Q31(Deamidated)	1	1	P17654	P17654	0	4		0.0153	3	3	960.699157714844	3839.77480096938	3.70038679037941	0.00355214984355634	HCD	MS2	0	33.1	54.1531844285333	46066	LPF1_030218_02.raw	0/0	4.52041244506836			0	2.917E-05
High	Sequest HT (A2)	Unambiguous	[K].IYIDATEPSFAVAEIWTSMANGGDGKPNYDQnAHR.[Q]	N32(Deamidated)	1	1	P17654	P17654	0	4		0.0065	2	2	960.699157714844	3839.77480096938	3.70038679037941	0.00355214984355634	HCD	MS2	0	33.1	54.1531844285333	46066	LPF1_030218_02.raw	0/0	4.5642671585083			0	2.99E-05
High	Sequest HT (A2)	Unambiguous	[K].IYIDATEPSFAVAEIWTSMANGGDGKPnYDQNAHR.[Q]	N28(Deamidated)	1	1	P17654	P17654	0	4	0.0065	0	1	1	960.699157714844	3839.77480096938	3.70038679037941	0.00355214984355634	HCD	MS2	0	33.1	54.1531844285333	46066	LPF1_030218_02.raw	0/0	4.59264707565308			0	3.869E-05
High	Sequest HT (A2)	Unambiguous	[R].VDHVDISGLPLLNTDLETADGGFPPAVEAFR.[D]		1	1	Q941Z0	Q941Z0	0	3	0.4146	0	1	1	1089.21948242188	3265.64389400563	1.94351808281372	0.00211560854161993	HCD	MS2	30.53908	41.64	54.1523265437333	46065	LPF1_030218_02.raw	0/0	4.10407972335815			0	3.477E-06
High	Sequest HT (A2)	Unambiguous	[K].IGPNEPSQLSIDLNAQGLAR.[Y]		1	1	Q5N725	Q5N725	0	2	0.5686	0	1	1	1047.0546875	2093.10209837	1.6920703465657	0.00177083500011577	CID	MS2		33.1	54.1462934432	46059	LPF1_030218_02.raw	0/0	3.57290267944336			0	1.294E-07
High	Sequest HT (A2)	Unambiguous	[K].IGPNEPSQLSIDLNAQGLAR.[Y]		1	1	Q5N725	Q5N725	0	2	0.6035	0	1	1	1047.0546875	2093.10209837	1.6920703465657	0.00177083500011577	HCD	MS2	26.58149	42.075	54.1444996506667	46057	LPF1_030218_02.raw	0/0	3.96360111236572			0	4.175E-07
High	Sequest HT (A2)	Unambiguous	[K].ALLPFFDSAYQGFASGSLDQDAQSVR.[M]		1	1	P37833	P37833	0	3	0.6077	0	1	1	930.783813476563	2790.33688716969	-0.0220691312581622	-2.05267707921545E-05	CID	MS2		33.1	54.1325634917333	46046	LPF1_030218_02.raw	0/0	4.92452049255371			0	2.875E-08
High	Sequest HT (A2)	Unambiguous	[K].ALLPFFDSAYQGFASGSLDQDAQSVR.[M]		1	1	P37833	P37833	0	3	0.5187	0	1	1	930.783813476563	2790.33688716969	-0.0220691312581622	-2.05267707921545E-05	HCD	MS2	51.1912	41.655	54.1307753229333	46044	LPF1_030218_02.raw	0/0	4.82483768463135			0	4.626E-08
High	Sequest HT (A2)	Unambiguous	[R].NPEEIPWAAAGAEYVVESTGVFTDKDK.[A]		1	1	Q6K5G8	Q6K5G8	1	3	0.634	0	1	1	975.137573242188	2923.39816646656	-0.493265933578318	-0.000480671145699792	CID	MS2		37.20339	54.12978976	46043	LPF1_030218_02.raw	0/0	2.35480141639709			0	3.126E-08
High	Sequest HT (A2)	Unambiguous	[R].VDHVDISGLPLLNTDLETADGGFPPAVEAFR.[D]		1	1	Q941Z0	Q941Z0	0	3	0.5888	0	1	1	1089.21948242188	3265.64389400563	1.94351808281372	0.00211560854161993	CID	MS2		33.1	54.1541116474667	46067	LPF1_030218_02.raw	0/0	4.11305952072144			0	5.31E-05
High	Sequest HT (A2)	Unambiguous	[R].VLLQDFTGVPAVVDLAAMR.[D]		1	1	Q6YZX6	Q6YZX6	0	2	0.5317	0	1	1	1008.05328369141	2015.09929075281	-0.0584125960045934	-5.88535938277346E-05	CID	MS2		42.625	53.9860794029333	45910	LPF1_030218_02.raw	0/0	5.20735740661621	34016820	54.0027961730957	0	1.362E-08
High	Sequest HT (A2)	Unambiguous	[R].VLLQDFTGVPAVVDLAAMR.[D]		1	1	Q6YZX6	Q6YZX6	0	2	0.5162	0	1	1	1008.05334472656	2015.09941282313	0.00216521568425513	2.18156242226542E-06	HCD	MS2	13.95292	33.1	53.9840980525333	45908	LPF1_030218_02.raw	0/0	4.63474082946777	34016820	54.0027961730957	0	1.59E-08
High	Sequest HT (A2)	Unambiguous	[R].FAIYDFDFLTAEDVPK.[S]		1	1	Q84TB3	Q84TB3	0	2	0.6424	0	1	1	945.96484375	1890.92241087	3.38631117079437	0.00320161499985261	CID	MS2		42.195	53.9605411797333	45886	LPF1_030218_02.raw	0/0	4.38580751419067	11738519.75	53.984073638916	0	1.101E-06
High	Sequest HT (A2)	Unambiguous	[R].NPFGQVPALQDGDLFLWESR.[A]		1	1	O82451	O82451	0	3	0.723	0	1	1	763.715698242188	2289.13254146656	1.17278037111487	0.000894882187670495	CID	MS2		33.1	53.8403088293333	45787	LPF1_030218_02.raw	0/0	5.9234356880188	5603074.25	53.8705024719238	0	1.49E-08
High	Sequest HT (A2)	Unambiguous	[R].NPFGQVPALQDGDLFLWESR.[A]		1	1	O82451	O82451	0	3	0.6499	0	1	1	763.715026855469	2289.13052730641	0.29290011869091	0.000223495468920495	HCD	MS2	0	34.855	53.8386444189333	45785	LPF1_030218_02.raw	0/0	5.3712306022644	5603074.25	53.8705024719238	0	3.857E-06
High	Sequest HT (A2)	Unambiguous	[K].MTAEIGEQVQIVGDDLLVTNPTR.[V]		1	1	Q42971	Q42971	0	2	0.5665	0	1	1	1250.14208984375	2499.2769030575	0.389935936531608	0.000487278749915276	CID	MS2		34.48	53.8210409554667	45773	LPF1_030218_02.raw	0/0	4.05691862106323			0	1.323E-05
High	Sequest HT (A2)	Unambiguous	[R].SGTLIDAIGIYVHP.[-]		1	2	Q0JMY8	Q0JMY8; A2WPN7	0	2	0.0532	0	1	1	728.39892578125	1455.7905749325	4.37504574826365	0.00318456125000921	CID	MS2		33.1	53.8198269898667	45772	LPF1_030218_02.raw	0/0	3.00938010215759			0	7.823E-06
High	Sequest HT (A2)	Unambiguous	[K].MTAEIGEQVQIVGDDLLVTNPTR.[V]		1	1	Q42971	Q42971	0	2	0.6373	0	1	1	1250.14208984375	2499.2769030575	0.389935936531608	0.000487278749915276	HCD	MS2	35.35875	25.105	53.8190431448	45771	LPF1_030218_02.raw	0/0	3.85575366020203			0	3.035E-05
High	Sequest HT (A2)	Unambiguous	[K].WLAANVSAEVAESTR.[I]		1	1	P48494	P48494	0	2	0.6717	0	1	1	802.407531738281	1603.80778684656	0.203588379813622	0.000163258281190792	CID	MS2		33.1	53.8078249712	45761	LPF1_030218_02.raw	0/0	4.59573316574097			0	1.615E-07
High	Sequest HT (A2)	Unambiguous	[K].WLAANVSAEVAESTR.[I]		1	1	P48494	P48494	0	2	0.5419	0	1	1	802.407531738281	1603.80778684656	0.203588379813622	0.000163258281190792	HCD	MS2	0	42.24	53.8061333104	45759	LPF1_030218_02.raw	0/0	4.06220674514771			0	1.773E-06
High	Sequest HT (A2)	Unambiguous	[K].MTAEIGEQVqIVGDDLLVTNPTR.[V]	Q10(Deamidated)	1	1	Q42971	Q42971	0	3		0.0306	2	2	834.097412109375	2500.27768306813	7.09468955972873	0.00591285604161736	CID	MS2		42.55	53.8051311602667	45758	LPF1_030218_02.raw	0/0	4.75060796737671	3120691.9375	53.7370872497559	0	9.203E-06
High	Sequest HT (A2)	Unambiguous	[K].MTAEIGEqVQIVGDDLLVTNPTR.[V]	Q8(Deamidated)	1	1	Q42971	Q42971	0	3	0.0306	0	1	1	834.097412109375	2500.27768306813	7.09468955972873	0.00591285604161736	CID	MS2		42.55	53.8051311602667	45758	LPF1_030218_02.raw	0/0	4.90155649185181	3120691.9375	53.7370872497559	0	1.75E-05
High	Sequest HT (A2)	Unambiguous	[R].VLLQDFTGVPAVVDLAAMR.[D]		1	1	Q6YZX6	Q6YZX6	0	3	0.3903	0	1	1	672.371398925781	2015.09964351734	0.116648013804788	7.8352447872021E-05	HCD	MS2	52.65932	42.27	53.8425402413333	45789	LPF1_030218_02.raw	0/0	3.0974268913269	2325114.9375	53.8798217773438	0	1.609E-05
High	Sequest HT (A2)	Unambiguous	[K].MTAEIGEqVQIVGDDLLVTNPTR.[V]	Q8(Deamidated)	1	1	Q42971	Q42971	0	3		0.0162	3	3	834.097412109375	2500.27768306813	7.09468955972873	0.00591285604161736	HCD	MS2	60.53218	33.1	53.8031560328	45756	LPF1_030218_02.raw	0/0	5.44901704788208	3120691.9375	53.7370872497559	0	6.116E-06
High	Sequest HT (A2)	Unambiguous	[K].MTAEIGEQVqIVGDDLLVTNPTR.[V]	Q10(Deamidated)	1	1	Q42971	Q42971	0	3	0.0018	0	1	1	834.097412109375	2500.27768306813	7.09468955972873	0.00591285604161736	HCD	MS2	60.53218	33.1	53.8031560328	45756	LPF1_030218_02.raw	0/0	5.54215145111084	3120691.9375	53.7370872497559	0	3.213E-06
High	Sequest HT (A2)	Unambiguous	[K].VcVLScGISTGLGATINVAKPPK.[G]	C2(Carbamidomethyl); C6(Carbamidomethyl)	1	1	Q2R8Z5	Q2R8Z5	0	3	0.6423	0	1	1	781.424011230469	2342.25748043141	0.184395391878591	0.000143967135448027	HCD	MS2	39.15539	33.1	53.7898235221333	45743	LPF1_030218_02.raw	0/0	5.05740308761597			0	8.11E-06
High	Sequest HT (A2)	Unambiguous	[K].IGPNEPSQLSIDLNAQGLAR.[Y]		1	1	Q5N725	Q5N725	0	2	0.5957	0	1	1	1047.05236816406	2093.09745969813	-0.524104262198723	-0.000548500937384233	CID	MS2		33.1	53.7868464194667	45740	LPF1_030218_02.raw	0/0	3.24266409873962			0	3.083E-07
High	Sequest HT (A2)	Unambiguous	[K].IGPNEPSQLSIDLNAQGLAR.[Y]		1	1	Q5N725	Q5N725	0	2	0.5777	0	1	1	1047.05236816406	2093.09745969813	-0.524104262198723	-0.000548500937384233	HCD	MS2	30.74758	38.965	53.7849031229333	45738	LPF1_030218_02.raw	0/0	4.12267684936523			0	8.831E-07
High	Sequest HT (A2)	Unambiguous	[R].NPEEIPWAAAGAEYVVESTGVFTDKDK.[A]		1	1	Q6K5G8	Q6K5G8	1	3	0.5766	0	1	1	975.13818359375	2923.39999752125	0.133078368510456	0.000129680416800208	CID	MS2		27.60637	53.7794740002667	45736	LPF1_030218_02.raw	0/0	2.21945548057556			0	1.411E-08
High	Sequest HT (A2)	Unambiguous	[K].IFSSPEVASEEPWYGIEQEYTLLQK.[D]		1	1	P14656	P14656	0	3	0.8053	0	1	1	981.814697265625	2943.42953853688	-0.104457432823562	-0.000102487708469804	CID	MS2		17.96102	53.7701679509333	45727	LPF1_030218_02.raw	0/0	6.77606296539307			0	8.271E-10
High	Sequest HT (A2)	Unambiguous	[K].GIIGYVEEDLVSTDFVGDSR.[S]		1	1	A2YQT7	A2YQT7	0	3	0.7157	0	1	1	724.355285644531	2171.05130367359	0.476559022246999	0.000344877864487595	CID	MS2		33.1	53.7619412373333	45720	LPF1_030218_02.raw	0/0	4.89202260971069			0	2.749E-06
High	Sequest HT (A2)	Unambiguous	[K].GIIGYVEEDLVSTDFVGDSR.[S]		1	1	A2YQT7	A2YQT7	0	3	0.6427	0	1	1	724.355285644531	2171.05130367359	0.476559022246999	0.000344877864487595	HCD	MS2	50.16896	41.175	53.7601727186667	45718	LPF1_030218_02.raw	0/0	4.86649417877197			0	8.052E-07
High	Sequest HT (A2)	Unambiguous	[K].IFSSPEVASEEPWYGIEQEYTLLQK.[D]		1	1	P14656	P14656	0	2	0.577	0	1	1	1472.21875	2943.43022337	0.128207573923287	0.000188684999784527	CID	MS2		40.95	53.7255014936	45686	LPF1_030218_02.raw	0/0	3.83436226844788			0	2.394E-05
High	Sequest HT (A2)	Unambiguous	[K].MTAEIGEQVQIVGDDLLVTnPTR.[V]	N20(Deamidated)	1	1	Q42971	Q42971	0	3		0.0018	2	2	834.097412109375	2500.27768306813	7.09468955972873	0.00591285604161736	HCD	MS2	60.53218	33.1	53.8031560328	45756	LPF1_030218_02.raw	0/0	5.52869462966919	3120691.9375	53.7370872497559	0	6.247E-06
High	Sequest HT (A2)	Unambiguous	[R].VLLQDFTGVPAVVDLAAMR.[D]		1	1	Q6YZX6	Q6YZX6	0	3	0.5209	0	1	1	672.371398925781	2015.09964351734	0.116648013804788	7.8352447872021E-05	CID	MS2		31.825	53.8443272730667	45791	LPF1_030218_02.raw	0/0	3.11455893516541	2325114.9375	53.8798217773438	0	4.311E-06
High	Sequest HT (A2)	Unambiguous	[R].NPDEIPWAEAGAEYVVESTGVFTDKEK.[A]		1	1	A2YQT7	A2YQT7	1	3	0.26	0	1	1	994.475524902344	2981.41202144703	2.32565076775595	0.00231123567709801	HCD	MS2	8.86811	22.19643	53.8464147432	45793	LPF1_030218_02.raw	0/0	5.49940824508667			0	1.525E-08
High	Sequest HT (A2)	Unambiguous	[K].IGPNEPSqLSIDLNAQGLAR.[Y]	Q8(Deamidated)	1	1	Q5N725	Q5N725	0	3	0.0266	0	1	1	698.705078125	2094.100681115	8.64742166155608	0.00603613833341769	CID	MS2		41.88	53.8653161554667	45805	LPF1_030218_02.raw	0/0	4.88719606399536			0	6.135E-06
High	Sequest HT (A2)	Unambiguous	[R].YSVcSAVGVLPLSLQYGFPIVQK.[F]	C4(Carbamidomethyl)	2	2	P42862; P42863	P42862; P42863	0	3	0.6829	0	1	1	842.4541015625	2525.3477514275	0.20117530435421	0.000169345833429683	CID	MS2		31.645	53.9594743234667	45885	LPF1_030218_02.raw	0/0	3.91425180435181			0	3.3E-08
High	Sequest HT (A2)	Unambiguous	[R].FAIYDFDFLTAEDVPK.[S]		1	1	Q84TB3	Q84TB3	0	2	0.4024	0	1	1	945.9619140625	1890.916551495	0.287614572782631	0.000271927499852609	HCD	MS2	0	33.1	53.9585991912	45884	LPF1_030218_02.raw	0/0	3.32709050178528	11738519.75	53.984073638916	0	3.206E-06
High	Sequest HT (A2)	Unambiguous	[R].YALSYqEPIPVEQLVQSLcDTK.[Q]	Q6(Deamidated); C19(Carbamidomethyl)	1	2	P0C8Y9	P0DKK4; P0C8Y9	0	3		0.0426	2	2	861.434631347656	2582.28934078297	7.70404226911007	0.00663130432297265	CID	MS2		33.1	53.9510726626667	45878	LPF1_030218_02.raw	0/0	4.95183849334717	1706935.375	53.9342918395996	0	1.04E-06
High	Sequest HT (A2)	Unambiguous	[R].YALSYQEPIPVEqLVQSLcDTK.[Q]	Q13(Deamidated); C19(Carbamidomethyl)	1	2	P0C8Y9	P0DKK4; P0C8Y9	0	3	0.0426	0	1	1	861.434631347656	2582.28934078297	7.70404226911007	0.00663130432297265	CID	MS2		33.1	53.9510726626667	45878	LPF1_030218_02.raw	0/0	5.16994380950928	1706935.375	53.9342918395996	0	2.084E-06
High	Sequest HT (A2)	Unambiguous	[R].YALSYqEPIPVEQLVQSLcDTK.[Q]	Q6(Deamidated); C19(Carbamidomethyl)	1	2	P0C8Y9	P0DKK4; P0C8Y9	0	3		0.0181	3	3	861.434631347656	2582.28934078297	7.70404226911007	0.00663130432297265	HCD	MS2	47.51356	41.445	53.9492936624	45876	LPF1_030218_02.raw	0/0	5.43124341964722	1706935.375	53.9342918395996	0	2.951E-05
High	Sequest HT (A2)	Unambiguous	[R].YALSYQEPIPVEQLVqSLcDTK.[Q]	Q16(Deamidated); C19(Carbamidomethyl)	1	2	P0C8Y9	P0DKK4; P0C8Y9	0	3	0.0127	0	1	1	861.434631347656	2582.28934078297	7.70404226911007	0.00663130432297265	HCD	MS2	47.51356	41.445	53.9492936624	45876	LPF1_030218_02.raw	0/0	5.53194379806519	1706935.375	53.9342918395996	0	9.623E-05
High	Sequest HT (A2)	Unambiguous	[K].GSTVAIFGLGAVGLAAAEGAR.[I]		1	1	Q2R8Z5	Q2R8Z5	0	2	0.5	0	1	1	944.518005371094	1888.02873411219	0.0252867912332839	2.38710936173447E-05	HCD	MS2	0	33.1	74.3840577776	67285	LPF1_030218_03.raw	0/0	2.43948221206665	108087.8125	74.3699645996094	0	2.594E-05
High	Sequest HT (A2)	Unambiguous	[K].LPQAPGELPTLNDWEnHLTTIFPEVR.[L]	N16(Deamidated)	1	4	A2YL07	Q688Q9; Q8GU95; A2YL07; Q6Z3A3	0	3	0.1223	0	1	1	996.848327636719	2988.53042965016	6.78171030215026	0.00675573671890003	HCD	MS2	63.84954	33.1	53.9264485389333	45854	LPF1_030218_02.raw	0/0	4.66198301315308	4708474.25	54.0049285888672	0	3.684E-07
High	Sequest HT (A2)	Unambiguous	[K].GILGYVEEDLVSTDFQGDSR.[S]		1	1	Q6K5G8	Q6K5G8	0	2	0.6966	0	1	1	1100.52673339844	2200.04619016688	2.61702320990459	0.00287877843743445	CID	MS2		41.265	53.9163657928	45845	LPF1_030218_02.raw	0/0	5.01330661773682			0	3.696E-07
High	Sequest HT (A2)	Unambiguous	[K].GILGYVEEDLVSTDFQGDSR.[S]		1	1	Q6K5G8	Q6K5G8	0	2	0.6184	0	1	1	1100.52673339844	2200.04619016688	2.61702320990459	0.00287877843743445	HCD	MS2	0	33.1	53.9143554293333	45843	LPF1_030218_02.raw	0/0	4.5643835067749			0	3.877E-07
High	Sequest HT (A2)	Unambiguous	[K].IGPNEPSQLSIDLNAQGLAR.[Y]		1	1	Q5N725	Q5N725	0	3	0.6902	0	1	1	698.370910644531	2093.09817867359	-0.180606118515955	-0.000126008801998978	CID	MS2		38.79	53.9125391053333	45841	LPF1_030218_02.raw	0/0	4.3886923789978	3577849.125	53.8796768188477	0	8.232E-07
High	Sequest HT (A2)	Unambiguous	[K].VDLSDcGPMVLDVLLK.[I]	C6(Carbamidomethyl)	1	1	Q9S827	Q9S827	0	2	0.6959	0	1	1	887.459899902344	1773.91252317469	0.00218426086022376	1.93734384268396E-06	CID	MS2		33.1	53.9112911909333	45840	LPF1_030218_02.raw	0/0	4.44333934783936	1148623.65625	53.9542846679688	0	2.286E-05
High	Sequest HT (A2)	Unambiguous	[K].IGPNEPSQLSIDLNAQGLAR.[Y]		1	1	Q5N725	Q5N725	0	3	0.5558	0	1	1	698.370910644531	2093.09817867359	-0.180606118515955	-0.000126008801998978	HCD	MS2	46.39711	29.875	53.9104264312	45839	LPF1_030218_02.raw	0/0	3.84999418258667	3577849.125	53.8796768188477	0	4.593E-06
High	Sequest HT (A2)	Unambiguous	[K].VDLSDcGPMVLDVLLK.[I]	C6(Carbamidomethyl)	1	1	Q9S827	Q9S827	0	2	0.4404	0	1	1	887.459899902344	1773.91252317469	0.00218426086022376	1.93734384268396E-06	HCD	MS2	0	41.28	53.9095705656	45838	LPF1_030218_02.raw	0/0	3.60592293739319	1148623.65625	53.9542846679688	0	2.505E-05
High	Sequest HT (A2)	Unambiguous	[R].TVPAAVPAIVFLSGGQSEEEATVNLNAMNK.[L]		1	1	Q5N725	Q5N725	0	3	0.5466	0	1	1	1019.85760498047	3057.55826168141	0.69854528195429	0.000711947135338657	HCD	MS2	1.616391	17.53	53.8941211237333	45826	LPF1_030218_02.raw	0/0	4.83194971084595			0	2.369E-07
High	Sequest HT (A2)	Unambiguous	[R].TVPAAVPAIVFLSGGQSEEEATLNLNAMNK.[L]		1	1	P17784	P17784	0	3	0.6815	0	1	1	1024.52795410156	3071.56930904469	-0.803124749415755	-0.000822285104277398	CID	MS2		18.85	53.8843676797333	45823	LPF1_030218_02.raw	0/0	4.05264616012573			0	8.346E-06
High	Sequest HT (A2)	Unambiguous	[R].TVPAAVPAIVFLSGGQSEEEATLNLNAMNK.[L]		1	1	P17784	P17784	0	3	0.607	0	1	1	1024.529296875	3071.573337365	0.508360251230099	0.000520488333222602	HCD	MS2	25.48558	41.955	53.8825716186667	45821	LPF1_030218_02.raw	0/0	5.42228221893311			0	4.193E-07
High	Sequest HT (A2)	Unambiguous	[K].ANSEATLGTYQGDAVLGEGASESLHVK.[D]		1	1	Q5N725	Q5N725	0	3	0.6208	0	1	1	902.106384277344	2704.30459957203	-0.533563119712586	-0.000480972656229521	CID	MS2		39.06657	53.8815800208	45820	LPF1_030218_02.raw	0/0	3.84631991386414			0	5.606E-08
High	Sequest HT (A2)	Unambiguous	[K].ANSEATLGTYQGDAVLGEGASESLHVK.[D]		1	1	Q5N725	Q5N725	0	3	0.541	0	1	1	902.106384277344	2704.30459957203	-0.533563119712586	-0.000480972656229521	HCD	MS2	1.718036	33.1	53.8796005757333	45818	LPF1_030218_02.raw	0/0	6.46940279006958			0	1.152E-10
High	Sequest HT (A2)	Unambiguous	[K].IGPNEPSQLSIDLnAQGLAR.[Y]	N14(Deamidated)	1	1	Q5N725	Q5N725	0	3		0.0348	3	3	698.705078125	2094.100681115	8.64742166155608	0.00603613833341769	CID	MS2		41.88	53.8653161554667	45805	LPF1_030218_02.raw	0/0	4.72154998779297			0	1.136E-05
High	Sequest HT (A2)	Unambiguous	[K].IGPnEPSQLSIDLNAQGLAR.[Y]	N4(Deamidated)	1	1	Q5N725	Q5N725	0	3		0.0266	2	2	698.705078125	2094.100681115	8.64742166155608	0.00603613833341769	CID	MS2		41.88	53.8653161554667	45805	LPF1_030218_02.raw	0/0	4.75996875762939			0	6.009E-06
High	Sequest HT (A2)	Unambiguous	[R].TVPAAVPAIVFLSGGQSEEEATLNLNAMNK.[L]		1	1	P17784	P17784	0	3	0.5802	0	1	1	1024.5283203125	3071.5704076775	-0.445447021966886	-0.000456074166777398	HCD	MS2	0	33.1	54.2243960952	46132	LPF1_030218_02.raw	0/0	5.05283832550049			0	6.291E-07
High	Sequest HT (A2)	Unambiguous	[K].ANSEATLGTYQGDAVLGEGASESLHVK.[D]		1	1	Q5N725	Q5N725	0	3	0.6875	0	1	1	902.107543945313	2704.30807857594	0.752905146669977	0.000678695312520479	CID	MS2		33.1	54.2253396258667	46133	LPF1_030218_02.raw	0/0	3.99554538726807			0	1.85E-07
High	Sequest HT (A2)	Unambiguous	[R].TVPAAVPAIVFLSGGQSEEEATLNLNAMNK.[L]		1	1	P17784	P17784	0	3	0.6814	0	1	1	1024.52905273438	3071.57260494313	0.269908432930853	0.000276347708222602	CID	MS2		41.955	54.226523212	46134	LPF1_030218_02.raw	0/0	4.08101415634155			0	4.505E-06
High	Sequest HT (A2)	Unambiguous	[R].TVPAAVPAIVFLSGGQSEEEATVNLNAMNK.[L]		1	1	Q5N725	Q5N725	0	3	0.5553	0	1	1	1019.85638427734	3057.55459957203	-0.499179052212727	-0.000508755989661343	CID	MS2		28.06	54.2423077890667	46148	LPF1_030218_02.raw	0/0	4.42940950393677			0	2.685E-07
High	Sequest HT (A2)	Unambiguous	[R].NPLqFDNSYFTELLSGDKEGLLQLPSDK.[A]	Q4(Deamidated)	1	2	Q10N21	Q10N21; A2XFC7	1	3	0.0082	0	1	1	1057.19567871094	3169.57248287281	4.70630442946137	0.0049723009373858	HCD	MS2	0	33.1	54.6503334205333	46513	LPF1_030218_02.raw	0/0	4.87149667739868	2403108.3125	54.6963691711426	0	2.198E-07
High	Sequest HT (A2)	Unambiguous	[K].GILGYVEEDLVSTDFQGDSR.[S]		1	1	Q6K5G8	Q6K5G8	0	2	0.6927	0	1	1	1100.52575683594	2200.04423704188	1.72925543479923	0.00190221593743445	CID	MS2		31.15	54.6239099386667	46487	LPF1_030218_02.raw	0/0	4.22725963592529	4004853.125	54.6324424743652	0	1.756E-06
High	Sequest HT (A2)	Unambiguous	[K].GILGYVEEDLVSTDFQGDSR.[S]		1	1	Q6K5G8	Q6K5G8	0	2	0.6061	0	1	1	1100.52575683594	2200.04423704188	1.72925543479923	0.00190221593743445	HCD	MS2	0	20.335	54.6184830144	46485	LPF1_030218_02.raw	0/0	4.56710052490234	4004853.125	54.6324424743652	0	4.667E-08
High	Sequest HT (A2)	Unambiguous	[K].VMDVVLPFFESLK.[L]		1	1	Q7FAY6	Q7FAY6	0	2	0.5209	0	1	1	762.412536621094	1523.81779661219	-0.0115091266764519	-8.76890612744319E-06	HCD	MS2	0	33.1	54.6111311938667	46481	LPF1_030218_02.raw	0/0	3.11230540275574	5033755.875	54.547420501709	0	8.657E-06
High	Sequest HT (A2)	Unambiguous	[R].TVPAAVPAIVFLSGGQSEEEATVNLNAMNK.[L]		1	1	Q5N725	Q5N725	0	3	0.6911	0	1	1	1019.85675048828	3057.55569820484	-0.139861751962622	-0.000142545052161343	CID	MS2		33.1	54.6081708874667	46478	LPF1_030218_02.raw	0/0	4.63186311721802			0	2.928E-09
High	Sequest HT (A2)	Unambiguous	[K].YIPSnTFSYYDQVLDTTAMLGAVPER.[Y]	N5(Deamidated)	1	1	Q2QLY4	Q2QLY4	0	2		0.0207	2	2	1476.71166992188	2952.41606321375	6.40060015191574	0.00944855687492763	HCD	MS2	0	39.03	54.5912574576	46469	LPF1_030218_02.raw	0/0	2.83682918548584	5481237.5	54.6493530273438	0	2.228E-05
High	Sequest HT (A2)	Unambiguous	[K].YIPSNTFSYYDqVLDTTAMLGAVPER.[Y]	Q12(Deamidated)	1	1	Q2QLY4	Q2QLY4	0	2	0.0207	0	1	1	1476.71166992188	2952.41606321375	6.40060015191574	0.00944855687492763	HCD	MS2	0	39.03	54.5912574576	46469	LPF1_030218_02.raw	0/0	2.89585423469543	5481237.5	54.6493530273438	0	5.268E-05
High	Sequest HT (A2)	Unambiguous	[R].AAVPSGASTGVYEALELR.[D]		1	1	Q42971	Q42971	0	2	0.3646	0	1	1	895.966918945313	1790.92656126063	-0.972891751823405	-0.00087118968735922	HCD	MS2	78.69992	33.1	54.5882879808	46466	LPF1_030218_02.raw	0/0	3.62305355072021			0	1.137E-05
High	Sequest HT (A2)	Unambiguous	[R].TVPAAVPAIVFLSGGQSEEEATLNLNAMNK.[L]		1	1	P17784	P17784	0	3	0.6322	0	1	1	1024.52941894531	3071.57370357594	0.627586160379722	0.000642558645722602	CID	MS2		43.345	54.5864217608	46464	LPF1_030218_02.raw	0/0	4.54292154312134			0	9.814E-07
High	Sequest HT (A2)	Unambiguous	[R].nPLQFDNSYFTELLSGDKEGLLQLPSDK.[A]	N1(Deamidated)	1	2	Q10N21	Q10N21; A2XFC7	1	3		0.0082	2	2	1057.19567871094	3169.57248287281	4.70630442946137	0.0049723009373858	HCD	MS2	0	33.1	54.6503334205333	46513	LPF1_030218_02.raw	0/0	4.83036518096924	2403108.3125	54.6963691711426	0	3.533E-07
High	Sequest HT (A2)	Unambiguous	[R].TVPAAVPAIVFLSGGQSEEEATLNLNAMNK.[L]		1	1	P17784	P17784	0	3	0.6026	0	1	1	1024.52819824219	3071.57004146656	-0.564672931116509	-0.000578144479277398	HCD	MS2	0	33.1	54.5842782053333	46462	LPF1_030218_02.raw	0/0	5.4126501083374			0	5.311E-07
High	Sequest HT (A2)	Unambiguous	[K].ANSEATLGTYQGDAVLGEGASESLHVK.[D]		1	1	Q5N725	Q5N725	0	3	0.6084	0	1	1	902.106384277344	2704.30459957203	-0.533563119712586	-0.000480972656229521	HCD	MS2	0	33.1	54.5804386181333	46458	LPF1_030218_02.raw	0/0	6.91586351394653			0	6.392E-12
High	Sequest HT (A2)	Unambiguous	[R].SGTLIDAIGIYVHP.[-]		1	2	Q0JMY8	Q0JMY8; A2WPN7	0	2	0.232	0	1	1	728.397277832031	1455.78727903406	2.11104369057808	0.00153661203125921	CID	MS2		33.1	54.5664891850667	46452	LPF1_030218_02.raw	0/0	3.62136387825012	5213054	54.6096534729004	0	7.249E-05
High	Sequest HT (A2)	Unambiguous	[R].NPDEIPWAEAGAEYVVESTGVFTDKEK.[A]		1	1	A2YQT7	A2YQT7	1	3	0.1114	0	1	1	994.476501464844	2981.41495113453	3.30830405162111	0.00328779817709801	HCD	MS2	10.58866	25.12	54.5656977818667	46451	LPF1_030218_02.raw	0/0	4.31286907196045			0	6.217E-07
High	Sequest HT (A2)	Unambiguous	[R].DPGELVFPFGPDYLEnLNVNLDHPK.[L]	N16(Deamidated)	1	1	Q6ZJS7	Q6ZJS7	0	3		0.0309	3	3	947.469604492188	2840.39426021656	5.81220457550111	0.00550295218753538	CID	MS2		33.1	54.5625979016	46448	LPF1_030218_02.raw	0/0	3.14295959472656			0	2.21E-05
High	Sequest HT (A2)	Unambiguous	[R].DPGELVFPFGPDYLENLnVNLDHPK.[L]	N18(Deamidated)	1	1	Q6ZJS7	Q6ZJS7	0	3		0.0154	2	2	947.469604492188	2840.39426021656	5.81220457550111	0.00550295218753538	CID	MS2		33.1	54.5625979016	46448	LPF1_030218_02.raw	0/0	3.1866512298584			0	5.088E-05
High	Sequest HT (A2)	Unambiguous	[R].DPGELVFPFGPDYLENLNVnLDHPK.[L]	N20(Deamidated)	1	1	Q6ZJS7	Q6ZJS7	0	3	0.0154	0	1	1	947.469604492188	2840.39426021656	5.81220457550111	0.00550295218753538	CID	MS2		33.1	54.5625979016	46448	LPF1_030218_02.raw	0/0	3.2367639541626			0	7.082E-05
High	Sequest HT (A2)	Unambiguous	[R].DPGELVFPFGPDYLENLnVNLDHPK.[L]	N18(Deamidated)	1	1	Q6ZJS7	Q6ZJS7	0	3		0.006	3	3	947.469604492188	2840.39426021656	5.81220457550111	0.00550295218753538	HCD	MS2	36.56796	32.545	54.5609627829333	46446	LPF1_030218_02.raw	0/0	5.01382732391357			0	2.501E-07
High	Sequest HT (A2)	Unambiguous	[R].DPGELVFPFGPDYLENLNVnLDHPK.[L]	N20(Deamidated)	1	1	Q6ZJS7	Q6ZJS7	0	3		0.002	2	2	947.469604492188	2840.39426021656	5.81220457550111	0.00550295218753538	HCD	MS2	36.56796	32.545	54.5609627829333	46446	LPF1_030218_02.raw	0/0	5.02688789367676			0	9.328E-06
High	Sequest HT (A2)	Unambiguous	[R].DPGELVFPFGPDYLEnLNVNLDHPK.[L]	N16(Deamidated)	1	1	Q6ZJS7	Q6ZJS7	0	3	0.002	0	1	1	947.469604492188	2840.39426021656	5.81220457550111	0.00550295218753538	HCD	MS2	36.56796	32.545	54.5609627829333	46446	LPF1_030218_02.raw	0/0	5.04040336608887			0	2.02E-07
High	Sequest HT (A2)	Unambiguous	[K].ANSEATLGTYQGDAVLGEGASESLHVK.[D]		1	1	Q5N725	Q5N725	0	3	0.7451	0	1	1	902.106872558594	2704.30606441578	0.00810772929059832	7.3085937704794E-06	CID	MS2		41.805	54.5824262453333	46460	LPF1_030218_02.raw	0/0	4.12229537963867			0	5.083E-09
High	Sequest HT (A2)	Unambiguous	[R].NPLQFDNSYFTELLSGDKEGLLqLPSDK.[A]	Q23(Deamidated)	1	2	Q10N21	Q10N21; A2XFC7	1	3	0.0087	0	1	1	1057.19567871094	3169.57248287281	4.70630442946137	0.0049723009373858	CID	MS2		41.265	54.6523126914667	46515	LPF1_030218_02.raw	0/0	4.60004043579102	2403108.3125	54.6963691711426	0	8.196E-06
High	Sequest HT (A2)	Unambiguous	[R].NPLQFDnSYFTELLSGDKEGLLQLPSDK.[A]	N7(Deamidated)	1	2	Q10N21	Q10N21; A2XFC7	1	3		0.0087	2	2	1057.19567871094	3169.57248287281	4.70630442946137	0.0049723009373858	CID	MS2		41.265	54.6523126914667	46515	LPF1_030218_02.raw	0/0	4.5567364692688	2403108.3125	54.6963691711426	0	2.074E-06
High	Sequest HT (A2)	Unambiguous	[R].nPLQFDNSYFTELLSGDKEGLLQLPSDK.[A]	N1(Deamidated)	1	2	Q10N21	Q10N21; A2XFC7	1	3		0.0326	3	3	1057.19567871094	3169.57248287281	4.70630442946137	0.0049723009373858	CID	MS2		41.265	54.6523126914667	46515	LPF1_030218_02.raw	0/0	4.45064067840576	2403108.3125	54.6963691711426	0	1.954E-06
High	Sequest HT (A2)	Unambiguous	[K].DGVTLLWDLAEGK.[R]		1	1	P49027	P49027	0	2	0.6716	0	1	1	708.872619628906	1416.73796262781	0.735046709625305	0.000520683906188424	CID	MS2		33.1	54.8101326877333	46655	LPF1_030218_02.raw	0/0	4.08113956451416	2457390.375	54.7863273620605	0	2.231E-05
High	Sequest HT (A2)	Unambiguous	[K].DGVTLLWDLAEGK.[R]		1	1	P49027	P49027	0	2	0.3647	0	1	1	708.872619628906	1416.73796262781	0.735046709625305	0.000520683906188424	HCD	MS2	0	41.535	54.8084976144	46653	LPF1_030218_02.raw	0/0	3.50962257385254	2457390.375	54.7863273620605	0	1.409E-05
High	Sequest HT (A2)	Unambiguous	[K].GIIGYVEEDLVSTDFVGDSR.[S]		1	1	A2YQT7	A2YQT7	0	2	0.7146	0	1	1	1086.02966308594	2171.05204954188	0.820110846847669	0.000890250937345627	CID	MS2		32.74	54.7860380250667	46632	LPF1_030218_02.raw	0/0	4.23932504653931			0	1.467E-05
High	Sequest HT (A2)	Unambiguous	[K].MTAEIGEQVqIVGDDLLVTNPTR.[V]	Q10(Deamidated)	1	1	Q42971	Q42971	0	3		0.0348	2	3	834.096557617188	2500.27511959156	6.06940554150532	0.00505836385411736	CID	MS2		40.5	54.7822239816	46628	LPF1_030218_02.raw	0/0	5.26580381393433			0	1.507E-07
High	Sequest HT (A2)	Unambiguous	[K].MTAEIGEqVQIVGDDLLVTNPTR.[V]	Q8(Deamidated)	1	1	Q42971	Q42971	0	3		0.0348	2	2	834.096557617188	2500.27511959156	6.06940554150532	0.00505836385411736	CID	MS2		40.5	54.7822239816	46628	LPF1_030218_02.raw	0/0	5.26642417907715			0	1.522E-07
High	Sequest HT (A2)	Unambiguous	[K].MTAEIGEQVQIVGDDLLVTnPTR.[V]	N20(Deamidated)	1	1	Q42971	Q42971	0	3	0.0348	0	1	1	834.096557617188	2500.27511959156	6.06940554150532	0.00505836385411736	CID	MS2		40.5	54.7822239816	46628	LPF1_030218_02.raw	0/0	5.45519876480103			0	3.333E-07
High	Sequest HT (A2)	Unambiguous	[K].MTAEIGEQVQIVGDDLLVTNPTR.[V]		1	1	Q42971	Q42971	0	3	0.4967	0	1	1	833.763122558594	2499.27481441578	-0.445762793212896	-0.000371361406299305	HCD	MS2	0	30.625	54.7797074992	46627	LPF1_030218_02.raw	0/0	4.56678295135498			0	6.387E-08
High	Sequest HT (A2)	Unambiguous	[R].QELVNWVNAVGGPAMTFDFTTK.[G]		1	1	P27933	P27933	0	3	0.6865	0	1	1	809.067321777344	2425.18741207203	0.72365265135864	0.000584997343594296	CID	MS2		42.7	54.7655057757333	46613	LPF1_030218_02.raw	0/0	5.19502687454224			0	1.023E-05
High	Sequest HT (A2)	Unambiguous	[R].FGIVEGLMTTVHAITATQK.[T]		2	2	Q7FAH2; Q6K5G8	Q7FAH2; Q6K5G8	0	3	0.5357	0	1	1	673.031005859375	2017.07846431813	-0.103457479352856	-6.95606250549948E-05	CID	MS2		33.1	54.7644034381333	46612	LPF1_030218_02.raw	0/0	2.52133536338806			0	1.347E-05
High	Sequest HT (A2)	Unambiguous	[R].QELVNWVNAVGGPAMTFDFTTK.[G]		1	1	P27933	P27933	0	3	0.4795	0	1	1	809.067321777344	2425.18741207203	0.72365265135864	0.000584997343594296	HCD	MS2	41.63617	33.1	54.763486828	46611	LPF1_030218_02.raw	0/0	4.40425872802734			0	3.857E-08
High	Sequest HT (A2)	Unambiguous	[R].FGIVEGLMTTVHAITATQK.[T]		2	2	Q7FAH2; Q6K5G8	Q7FAH2; Q6K5G8	0	3	0.2735	0	1	1	673.031005859375	2017.07846431813	-0.103457479352856	-6.95606250549948E-05	HCD	MS2	57.79306	41.4	54.7626290274667	46610	LPF1_030218_02.raw	0/0	3.73328018188477			0	2.219E-05
High	Sequest HT (A2)	Unambiguous	[K].FITHSVPFSEINTAFDLMLK.[G]		1	1	Q0ITW7	Q0ITW7	0	3	0.5164	0	1	1	770.732543945313	2310.18307857594	-0.340957303635775	-0.00026255802064649	CID	MS2		42.09	54.7577413141333	46605	LPF1_030218_02.raw	0/0	2.74609017372131	3087040.5	54.7874794006348	0	4.669E-05
High	Sequest HT (A2)	Unambiguous	[K].VIHDNFGIIEGLMTTVHAITATQK.[T]		1	1	A2YQT7	A2YQT7	0	3	0.6054	0	1	1	870.464233398438	2609.37814693531	0.982585768329511	0.000854645104027441	CID	MS2		33.1	54.7565506029333	46604	LPF1_030218_02.raw	0/0	3.69784879684448	10066526	54.7837295532227	0	3.448E-09
High	Sequest HT (A2)	Unambiguous	[K].FITHSVPFSEINTAFDLMLK.[G]		1	1	Q0ITW7	Q0ITW7	0	3	0.4989	0	1	1	770.732543945313	2310.18307857594	-0.340957303635775	-0.00026255802064649	HCD	MS2	52.65647	33.1	54.755599808	46603	LPF1_030218_02.raw	0/0	4.34520626068115	3087040.5	54.7874794006348	0	7.648E-05
High	Sequest HT (A2)	Unambiguous	[K].VIHDNFGIIEGLMTTVHAITATQK.[T]		1	1	A2YQT7	A2YQT7	0	3	0.5876	0	1	1	870.463806152344	2609.37686519703	0.491380788256698	0.000427399010277441	HCD	MS2	0	40.575	54.7547250301333	46602	LPF1_030218_02.raw	0/0	6.11423969268799	10066526	54.7837295532227	0	3.019E-12
High	Sequest HT (A2)	Unambiguous	[R].YEAVGVDPSTTLLEFLR.[T]		1	2	Q852M2	Q852M1; Q852M2	0	2	0.6532	0	1	1	955.500122070313	1909.99296751063	1.25550390845655	0.00119900031256748	CID	MS2		41.07	54.7537478728	46601	LPF1_030218_02.raw	0/0	4.95948505401611	8909369.125	54.7798194885254	0	1.001E-05
High	Sequest HT (A2)	Unambiguous	[R].YEAVGVDPSTTLLEFLR.[T]		1	2	Q852M2	Q852M1; Q852M2	0	2	0.5496	0	1	1	955.498596191406	1909.98991575281	-0.342282939927166	-0.000326878593682522	HCD	MS2	0	33.1	54.7517810426667	46599	LPF1_030218_02.raw	0/0	3.53415012359619	8909369.125	54.7798194885254	0	2.339E-07
High	Sequest HT (A2)	Unambiguous	[R].QELVNWVNAVGGPAMTFDFTTK.[G]		1	1	P27933	P27933	0	2	0.7368	0	1	1	1213.09716796875	2425.1870593075	0.578193877824463	0.000701113749755677	CID	MS2		28.195	54.7124247210667	46568	LPF1_030218_02.raw	0/0	3.61381268501282			0	8.077E-05
High	Sequest HT (A2)	Unambiguous	[R].QELVNWVNAVGGPAMTFDFTTK.[G]		1	1	P27933	P27933	0	2	0.7018	0	1	1	1213.09753417969	2425.18779172938	0.880200395495304	0.00106732468725568	HCD	MS2	0	32.185	54.710824684	46566	LPF1_030218_02.raw	0/0	3.41561126708984			0	6.799E-05
High	Sequest HT (A2)	Unambiguous	[K].AGAPVDQTIATLAAHLEQGDcIIDGGnEWYENTER.[R]	C21(Carbamidomethyl); N27(Deamidated)	1	1	Q9LI00	Q9LI00	0	3	0.0573	0	1	1	1272.59057617188	3815.75717525563	3.10261156902729	0.00394625854180826	CID	MS2		40.605	54.6563128410667	46519	LPF1_030218_02.raw	0/0	6.2754282951355	2525686.875	54.6346015930176	0	3.78E-08
High	Sequest HT (A2)	Unambiguous	[R].NPLqFDNSYFTELLSGDKEGLLQLPSDK.[A]	Q4(Deamidated)	1	2	Q10N21	Q10N21; A2XFC7	1	3		0.037	4	4	1057.19567871094	3169.57248287281	4.70630442946137	0.0049723009373858	CID	MS2		41.265	54.6523126914667	46515	LPF1_030218_02.raw	0/0	4.42522001266479	2403108.3125	54.6963691711426	0	1.416E-06
High	Sequest HT (A2)	Unambiguous	[K].ALLPFFDSAYQGFASGSLDQDAQSVR.[M]		1	1	P37833	P37833	0	2	0.6833	0	1	1	1395.67065429688	2790.33403196375	-1.04531685723641	-0.001458393124949	CID	MS2		22.855	54.5590752002667	46444	LPF1_030218_02.raw	0/0	4.79954671859741			0	9.828E-08
High	Sequest HT (A2)	Unambiguous	[K].GMLTGPVTILNWSFVR.[N]		2	2	Q2QLY5; Q2QLY4	Q2QLY5; Q2QLY4	0	2	0.4197	0	1	1	895.986267089844	1790.96525754969	1.71454747079739	0.00153534484388729	CID	MS2		33.1	54.8137950930667	46659	LPF1_030218_02.raw	0/0	2.74023604393005	5934878.6875	54.7884368896484	0	0.0001122
High	Sequest HT (A2)	Unambiguous	[K].MTAEIGEQVQIVGDDLLVTNPTR.[V]		1	1	Q42971	Q42971	0	2	0.5207	0	1	1	1250.13977050781	2499.27226438563	-1.46607036597538	-0.00183205718758472	CID	MS2		33.1	54.5493212736	46435	LPF1_030218_02.raw	0/0	4.34091377258301			0	4.646E-05
High	Sequest HT (A2)	Unambiguous	[K].DVNWPLGWPVGGFPGPQGPYYcAAGAEK.[A]	C22(Carbamidomethyl)	1	1	P14654	P14654	0	3	0.4903	0	1	1	997.469848632813	2990.39499263844	0.658254089329811	0.000656146145627664	CID	MS2		40.5	54.5419221376	46427	LPF1_030218_02.raw	0/0	3.10310578346252			0	1.063E-05
High	Sequest HT (A2)	Unambiguous	[R].YALSYQEPIPVEQLVQSLcDTK.[Q]	C19(Carbamidomethyl)	1	2	P0C8Y9	P0DKK4; P0C8Y9	0	2	0.7208	0	1	1	1291.14599609375	2581.2847155575	-0.277114840266072	-0.00035765624992834	HCD	MS2	0	41.76	54.3751771784	46272	LPF1_030218_02.raw	0/0	5.30276775360107	13293865.25	54.2499809265137	0	1.303E-06
High	Sequest HT (A2)	Unambiguous	[R].GVTTVALPDLPYDYGALEPAISGEIMR.[L]		1	1	Q43008	Q43008	0	3	0.6169	0	1	1	950.153198242188	2848.44504146656	0.463227183576052	0.000439825520970771	CID	MS2		31.135	54.3743709154667	46271	LPF1_030218_02.raw	0/0	4.15367460250854			0	3.231E-06
High	Sequest HT (A2)	Unambiguous	[R].GVTTVALPDLPYDYGALEPAISGEIMR.[L]		1	1	Q43008	Q43008	0	3	0.2741	0	1	1	950.153198242188	2848.44504146656	0.463227183576052	0.000439825520970771	HCD	MS2	74.07577	21.235	54.3725936488	46269	LPF1_030218_02.raw	0/0	3.21438455581665			0	4.683E-05
High	Sequest HT (A2)	Unambiguous	[K].GVSIDGVQLPFESGEIDFGEPGTNGqHSFYqLIHQGR.[V]	Q26(Deamidated); Q31(Deamidated)	1	1	P42862	P42862	0	4	0.0921	0	1	1	1005.23284912109	4017.90956659438	5.12763656658058	0.00515056859347696	CID	MS2		28.855	54.3603818314667	46261	LPF1_030218_02.raw	0/0	3.80412268638611	12430402.25	54.2505989074707	0	2.563E-06
High	Sequest HT (A2)	Unambiguous	[R].QELVNWVNAVGGPAMTFDFTTK.[G]		1	1	P27933	P27933	0	2	0.6077	0	1	1	1213.09765625	2425.18803587	0.980869234718917	0.00118939499975568	CID	MS2		40.5	54.3566654754667	46257	LPF1_030218_02.raw	0/0	3.61686134338379			0	7.642E-07
High	Sequest HT (A2)	Unambiguous	[R].QELVNWVNAVGGPAMTFDFTTK.[G]		1	1	P27933	P27933	0	2	0.5591	0	1	1	1213.09765625	2425.18803587	0.980869234718917	0.00118939499975568	HCD	MS2	45.4815	43.09	54.3536405578667	46256	LPF1_030218_02.raw	0/0	3.80729126930237			0	7.471E-06
High	Sequest HT (A2)	Unambiguous	[R].YSVcSAVGVLPLSLQYGFPIVQK.[F]	C4(Carbamidomethyl)	2	2	P42862; P42863	P42862; P42863	0	3	0.4787	0	1	1	842.454833984375	2525.34994869313	1.07125985639008	0.000901767708429683	HCD	MS2	16.43097	41.49	54.3497761298667	46252	LPF1_030218_02.raw	0/0	4.4688777923584	2179832.3125	54.3589668273926	0	1.888E-06
High	Sequest HT (A2)	Unambiguous	[K].FITHSVPFSEINTAFDLMLK.[G]		1	1	Q0ITW7	Q0ITW7	0	3	0.5067	0	1	1	770.733581542969	2310.18619136891	1.0064648709476	0.00077503963560351	HCD	MS2	0	39.36	54.3384850021333	46240	LPF1_030218_02.raw	0/0	4.48481941223145	4064477.5	54.2862701416016	0	4.282E-05
High	Sequest HT (A2)	Unambiguous	[R].TVPAAVPAIVFLSGGQSEEEATVNLnAMNK.[L]	N26(Deamidated)	1	1	Q5N725	Q5N725	0	2	0.0383	0	1	1	1529.78564453125	3058.5640124325	7.8045706097498	0.0119352962498722	CID	MS2		39.48	54.3375389965333	46239	LPF1_030218_02.raw	0/0	2.09440112113953			0	9.946E-05
High	Sequest HT (A2)	Unambiguous	[R].YALSYQEPIPVEQLVQSLcDTK.[Q]	C19(Carbamidomethyl)	1	2	P0C8Y9	P0DKK4; P0C8Y9	0	2	0.7365	0	1	1	1291.14599609375	2581.2847155575	-0.277114840266072	-0.00035765624992834	CID	MS2		33.1	54.3769329632	46274	LPF1_030218_02.raw	0/0	4.24990701675415	13293865.25	54.2499809265137	0	4.72E-05
High	Sequest HT (A2)	Unambiguous	[R].YALSYQEPIPVEQLVQSLcDTK.[Q]	C19(Carbamidomethyl)	1	2	P0C8Y9	P0DKK4; P0C8Y9	0	3	0.6416	0	1	1	861.101318359375	2581.28940181813	1.53836072434131	0.00132364937505495	CID	MS2		24.925	54.3327789538667	46234	LPF1_030218_02.raw	0/0	4.51803922653198	7119503.25	54.4585990905762	0	1.069E-07
High	Sequest HT (A2)	Unambiguous	[K].IGPNEPSQLSIDLNAqGLAR.[Y]	Q16(Deamidated)	1	1	Q5N725	Q5N725	0	3		0.0293	2	2	698.705200195313	2094.10104732594	8.82230060008229	0.00615820864591769	CID	MS2		26.02	54.3164793626667	46221	LPF1_030218_02.raw	0/0	4.30496978759766	2827140	54.2871208190918	0	9.055E-06
High	Sequest HT (A2)	Unambiguous	[K].IGPNEPSQLSIDLnAQGLAR.[Y]	N14(Deamidated)	1	1	Q5N725	Q5N725	0	3	0.0293	0	1	1	698.705200195313	2094.10104732594	8.82230060008229	0.00615820864591769	CID	MS2		26.02	54.3164793626667	46221	LPF1_030218_02.raw	0/0	4.42715072631836	2827140	54.2871208190918	0	5.332E-06
High	Sequest HT (A2)	Unambiguous	[K].IGPNEPSQLSIDLNAqGLAR.[Y]	Q16(Deamidated)	1	1	Q5N725	Q5N725	0	3		0.0119	3	3	698.705200195313	2094.10104732594	8.82230060008229	0.00615820864591769	HCD	MS2	43.15924	42.4	54.3146855869333	46219	LPF1_030218_02.raw	0/0	4.13591527938843	2827140	54.2871208190918	0	6.94E-06
High	Sequest HT (A2)	Unambiguous	[K].IGPNEPSQLSIDLnAQGLAR.[Y]	N14(Deamidated)	1	1	Q5N725	Q5N725	0	3		0.0072	2	2	698.705200195313	2094.10104732594	8.82230060008229	0.00615820864591769	HCD	MS2	43.15924	42.4	54.3146855869333	46219	LPF1_030218_02.raw	0/0	4.16402769088745	2827140	54.2871208190918	0	8.22E-06
High	Sequest HT (A2)	Unambiguous	[K].IGPNEPSqLSIDLNAQGLAR.[Y]	Q8(Deamidated)	1	1	Q5N725	Q5N725	0	3	0.0072	0	1	1	698.705200195313	2094.10104732594	8.82230060008229	0.00615820864591769	HCD	MS2	43.15924	42.4	54.3146855869333	46219	LPF1_030218_02.raw	0/0	4.18641901016235	2827140	54.2871208190918	0	7.599E-06
High	Sequest HT (A2)	Unambiguous	[K].LPQAPGELPTLNDWENHLTTIFPEVR.[L]		1	4	A2YL07	Q688Q9; Q8GU95; A2YL07; Q6Z3A3	0	3	0.5127	0	1	1	996.513977050781	2987.52737789234	0.412198013954624	0.00041048411473336	CID	MS2		33.1	54.3124130424	46217	LPF1_030218_02.raw	0/0	2.75038361549377	11519252.375	54.2491760253906	0	4.002E-05
High	Sequest HT (A2)	Unambiguous	[K].LPQAPGELPTLNDWENHLTTIFPEVR.[L]		1	4	A2YL07	Q688Q9; Q8GU95; A2YL07; Q6Z3A3	0	3	0.4837	0	1	1	996.513977050781	2987.52737789234	0.412198013954624	0.00041048411473336	HCD	MS2	0	39.375	54.3106672928	46215	LPF1_030218_02.raw	0/0	4.58643388748169	11519252.375	54.2491760253906	0	1.673E-06
High	Sequest HT (A2)	Unambiguous	[K].GILGYVEEDLVSTDFQGDSR.[S]		1	1	Q6K5G8	Q6K5G8	0	2	0.7914	0	1	1	1100.52429199219	2200.04130735438	0.397603772141201	0.000437372187434448	CID	MS2		41.115	54.2532097314667	46158	LPF1_030218_02.raw	0/0	5.12608623504639			0	2.127E-08
High	Sequest HT (A2)	Unambiguous	[K].GILGYVEEDLVSTDFQGDSR.[S]		1	1	Q6K5G8	Q6K5G8	0	2	0.6906	0	1	1	1100.52429199219	2200.04130735438	0.397603772141201	0.000437372187434448	HCD	MS2	0	33.1	54.2511947138667	46156	LPF1_030218_02.raw	0/0	4.45603179931641			0	4.713E-08
High	Sequest HT (A2)	Unambiguous	[R].YALSYQEPIPVEQLVQSLcDTK.[Q]	C19(Carbamidomethyl)	1	2	P0C8Y9	P0DKK4; P0C8Y9	0	3	0.6027	0	1	1	861.100830078125	2581.28793697438	0.970874567064128	0.000835368125054951	HCD	MS2	7.38973	41.445	54.3309956309333	46232	LPF1_030218_02.raw	0/0	5.21150684356689	7119503.25	54.4585990905762	0	7.568E-08
High	Sequest HT (A2)	Unambiguous	[K].VIHDNFGIIEGLMTTVHAITATQK.[T]		1	1	A2YQT7	A2YQT7	0	3	0.5701	0	1	1	870.463134765625	2609.37485103688	-0.280512751857722	-0.000243987708472559	HCD	MS2	69.48509	41.085	54.3912324122667	46287	LPF1_030218_02.raw	0/0	5.5582423210144	5231878.625	54.4161720275879	0	7.529E-10
High	Sequest HT (A2)	Unambiguous	[K].VIHDNFGIIEGLMTTVHAITATQK.[T]		1	1	A2YQT7	A2YQT7	0	3	0.5808	0	1	1	870.463134765625	2609.37485103688	-0.280512751857722	-0.000243987708472559	CID	MS2		22.87	54.3930061701333	46289	LPF1_030218_02.raw	0/0	3.95865249633789	5231878.625	54.4161720275879	0	1.998E-05
High	Sequest HT (A2)	Unambiguous	[R].YEAVGVDPSTTLLEFLR.[T]		1	2	Q852M2	Q852M1; Q852M2	0	2	0.5172	0	1	1	955.498596191406	1909.98991575281	-0.342282939927166	-0.000326878593682522	HCD	MS2	56.71032	31.42	54.4063739528	46302	LPF1_030218_02.raw	0/0	3.79085159301758	6904560.5	54.455493927002	0	9.765E-06
High	Sequest HT (A2)	Unambiguous	[K].DVNWPLGWPVGGFPGPQGPYYcAAGAEK.[A]	C22(Carbamidomethyl)	1	1	P14654	P14654	0	3	0.5566	0	1	1	997.469848632813	2990.39499263844	0.658254089329811	0.000656146145627664	HCD	MS2	80.50329	42.435	54.5391908826667	46426	LPF1_030218_02.raw	0/0	4.23976850509644			0	3.853E-05
High	Sequest HT (A2)	Unambiguous	[R].IcGFLFEPIQGEAGVIIPPDGYLK.[A]	C2(Carbamidomethyl)	1	1	Q10G56	Q10G56	0	3	0.5021	0	1	1	878.460998535156	2633.36844234547	0.0264434969698648	2.32118228614316E-05	HCD	MS2	0	37.92	54.5272893794667	46415	LPF1_030218_02.raw	0/0	4.77824020385742	4410380.3125	54.5176734924316	0	7.665E-08
High	Sequest HT (A2)	Unambiguous	[K].IGPNEPSQLSIDLNAQGLAR.[Y]		1	1	Q5N725	Q5N725	0	3	0.5422	0	1	1	698.37109375	2093.09872799	0.0818356114693058	5.7096666751022E-05	CID	MS2		41.19	54.5186182248	46406	LPF1_030218_02.raw	0/0	4.15374040603638	3575208	54.4635238647461	0	1.862E-07
High	Sequest HT (A2)	Unambiguous	[R].VDHVDISGLPLLNTDLETADGGFPPAVEAFR.[D]		1	1	Q941Z0	Q941Z0	0	3	0.68	0	1	1	1089.21655273438	3265.63510494313	-0.747859136188946	-0.000814078958380075	CID	MS2		33.1	54.5174108144	46405	LPF1_030218_02.raw	0/0	5.50300025939941	8714871	54.6379089355469	0	6.919E-08
High	Sequest HT (A2)	Unambiguous	[K].IGPNEPSQLSIDLNAQGLAR.[Y]		1	1	Q5N725	Q5N725	0	3	0.5938	0	1	1	698.37109375	2093.09872799	0.0818356114693058	5.7096666751022E-05	HCD	MS2	47.78938	33.1	54.516487484	46404	LPF1_030218_02.raw	0/0	4.47677564620972	3575208	54.4635238647461	0	4.118E-05
High	Sequest HT (A2)	Unambiguous	[R].VDHVDISGLPLLNTDLETADGGFPPAVEAFR.[D]		1	1	Q941Z0	Q941Z0	0	3	0.5931	0	1	1	1089.21655273438	3265.63510494313	-0.747859136188946	-0.000814078958380075	HCD	MS2	0	42.34	54.5156168416	46403	LPF1_030218_02.raw	0/0	5.2109546661377	8714871	54.6379089355469	0	6.563E-09
High	Sequest HT (A2)	Unambiguous	[K].IGPNEPSQLSIDLNAQGLAR.[Y]		1	1	Q5N725	Q5N725	0	2	0.7451	0	1	1	1047.05322265625	2093.0991686825	0.292381119977643	0.000305991250115767	CID	MS2		33.1	54.4919217749333	46383	LPF1_030218_02.raw	0/0	3.56766152381897			0	6.828E-06
High	Sequest HT (A2)	Unambiguous	[K].YIPSnTFSYYDQVLDTTAMLGAVPER.[Y]	N5(Deamidated)	1	1	Q2QLY4	Q2QLY4	0	3	0.0889	0	1	1	984.809814453125	2952.41489009938	6.00325714249668	0.0059079997916256	HCD	MS2	51.51969	33.1	54.4910383178667	46382	LPF1_030218_02.raw	0/0	4.05453014373779			0	1.36E-05
High	Sequest HT (A2)	Unambiguous	[K].IFSSPEVASEEPWYGIEQEYTLLQK.[D]		1	1	P14656	P14656	0	3	0.7622	0	1	1	981.814575195313	2943.42917232594	-0.228873830244301	-0.000224558020969804	CID	MS2		33.1	54.4822602162667	46374	LPF1_030218_02.raw	0/0	5.5486102104187			0	9.833E-08
High	Sequest HT (A2)	Unambiguous	[K].IFSSPEVASEEPWYGIEQEYTLLQK.[D]		1	1	P14656	P14656	0	3	0.5	0	1	1	981.814636230469	2943.42935543141	-0.166665631533932	-0.000163522864719804	HCD	MS2	0	41.655	54.4804724552	46372	LPF1_030218_02.raw	0/0	5.85780954360962			0	7.406E-07
High	Sequest HT (A2)	Unambiguous	[R].NPEEIPWAAAGAEYVVESTGVFTDKDK.[A]		1	1	Q6K5G8	Q6K5G8	1	3	0.6855	0	1	1	975.137756347656	2923.39871578297	-0.305362642951686	-0.000297565676949792	CID	MS2		41.835	54.4794851128	46371	LPF1_030218_02.raw	0/0	2.47659540176392			0	8.262E-07
High	Sequest HT (A2)	Unambiguous	[K].ALLPFFDSAYQGFASGSLDQDAQSVR.[M]		1	1	P37833	P37833	0	3	0.6094	0	1	1	930.784057617188	2790.33761959156	0.240415969449158	0.000223613854207845	CID	MS2		15.46191	54.4783744352	46370	LPF1_030218_02.raw	0/0	6.81240129470825			0	1.4E-12
High	Sequest HT (A2)	Unambiguous	[R].NPEEIPWAAAGAEYVVESTGVFTDKDK.[A]		1	1	Q6K5G8	Q6K5G8	1	3	0.6346	0	1	1	975.137756347656	2923.39871578297	-0.305362642951686	-0.000297565676949792	HCD	MS2	0	33.1	54.4774972629333	46369	LPF1_030218_02.raw	0/0	6.65327119827271			0	9.93E-13
High	Sequest HT (A2)	Unambiguous	[K].VcVLScGISTGLGATInVAKPPK.[G]	C2(Carbamidomethyl); C6(Carbamidomethyl); N17(Deamidated)	1	1	Q2R8Z5	Q2R8Z5	0	3	0.5833	0	1	1	781.758422851563	2343.26071529469	8.38614728337205	0.00655025489586469	HCD	MS2	38.52616	36.73	54.451586368	46344	LPF1_030218_02.raw	0/0	4.68487548828125			0	4.9E-06
High	Sequest HT (A2)	Unambiguous	[K].GIIGYVEEDLVSTDFVGDSR.[S]		1	1	A2YQT7	A2YQT7	0	2	0.7258	0	1	1	1086.02844238281	2171.04960813563	-0.304416892014659	-0.000330452187654373	CID	MS2		40.905	54.4333011677333	46327	LPF1_030218_02.raw	0/0	4.95736742019653			0	2.203E-06
High	Sequest HT (A2)	Unambiguous	[K].GIIGYVEEDLVSTDFVGDSR.[S]		1	1	A2YQT7	A2YQT7	0	2	0.6036	0	1	1	1086.02844238281	2171.04960813563	-0.304416892014659	-0.000330452187654373	HCD	MS2	0	33.1	54.4311890746667	46325	LPF1_030218_02.raw	0/0	5.02377653121948			0	9.257E-09
High	Sequest HT (A2)	Unambiguous	[K].MTAEIGEqVQIVGDDLLVTNPTR.[V]	Q8(Deamidated)	1	1	Q42971	Q42971	0	3		0.0203	2	2	834.097290039063	2500.27731685719	6.94822041426824	0.00579078572911736	HCD	MS2	16.80361	25.57	54.4203039861333	46316	LPF1_030218_02.raw	0/0	5.31643199920654			0	3.11E-06
High	Sequest HT (A2)	Unambiguous	[K].MTAEIGEQVqIVGDDLLVTNPTR.[V]	Q10(Deamidated)	1	1	Q42971	Q42971	0	3	0.0203	0	1	1	834.097290039063	2500.27731685719	6.94822041426824	0.00579078572911736	HCD	MS2	16.80361	25.57	54.4203039861333	46316	LPF1_030218_02.raw	0/0	5.42979145050049			0	2.296E-07
High	Sequest HT (A2)	Unambiguous	[R].QELVNWVNAVGGPAMTFDFTTK.[G]		1	1	P27933	P27933	0	3	0.5366	0	1	1	809.067077636719	2425.18667965016	0.421646133687799	0.000340856718594296	CID	MS2		40.575	54.4090671488	46305	LPF1_030218_02.raw	0/0	4.10094118118286	2584970.75	54.3784141540527	0	5.88E-06
High	Sequest HT (A2)	Unambiguous	[R].YEAVGVDPSTTLLEFLR.[T]		1	2	Q852M2	Q852M1; Q852M2	0	2	0.6835	0	1	1	955.498596191406	1909.98991575281	-0.342282939927166	-0.000326878593682522	CID	MS2		33.1	54.4079631112	46304	LPF1_030218_02.raw	0/0	4.17244720458984	6904560.5	54.455493927002	0	2.668E-05
High	Sequest HT (A2)	Unambiguous	[R].QELVNWVNAVGGPAMTFDFTTK.[G]		1	1	P27933	P27933	0	3	0.475	0	1	1	809.067077636719	2425.18667965016	0.421646133687799	0.000340856718594296	HCD	MS2	52.33418	31.945	54.4070587413333	46303	LPF1_030218_02.raw	0/0	5.20212030410767	2584970.75	54.3784141540527	0	1.566E-08
High	Sequest HT (A2)	Unambiguous	[K].MTAEIGEQVQIVGDDLLVTNPTR.[V]		1	1	Q42971	Q42971	0	2	0.587	0	1	1	1250.13977050781	2499.27226438563	-1.46607036597538	-0.00183205718758472	HCD	MS2	0	42	54.5475571218667	46433	LPF1_030218_02.raw	0/0	4.7668719291687			0	3.343E-06
High	Sequest HT (A2)	Unambiguous	[R].NPFGQVPALQDGDLFLWESR.[A]		1	1	O82451	O82451	0	2	0.7666	0	1	1	1145.06896972656	2289.13066282313	0.352100219692049	0.000403001562744976	CID	MS2		33.1	53.7244219368	45685	LPF1_030218_02.raw	0/0	5.26851606369019			0	6.739E-09
High	Sequest HT (A2)	Unambiguous	[K].VIHDNFGIIEGLMTTVHAITATQK.[T]		1	1	A2YQT7	A2YQT7	0	4	0.4505	0	1	1	653.0986328125	2609.37270136	-1.10434083125861	-0.000720410000099037	HCD	MS2	78.19045	34.9	56.1543305909333	47846	LPF1_030218_02.raw	0/0	3.83846759796143	69044549.65625	56.1703224182129	0	1.146E-06
High	Sequest HT (A2)	Unambiguous	[K].NLLSPSTPFFFNTLYDPYR.[E]		1	1	Q8H8T0	Q8H8T0	0	2	0.5363	0	1	1	1146.57165527344	2292.13603391688	1.08574253012179	0.00124433343739838	HCD	MS2	0	29.035	56.169479556	47859	LPF1_030218_02.raw	0/0	3.57548213005066	4317054.5	56.1646118164063	0	9.635E-06
High	Sequest HT (A2)	Unambiguous	[K].GDAVLGEGASESLHVK.[D]		1	1	P17784	P17784	0	3	0.4315	0	1	1	523.602600097656	1568.79324703297	1.12897921487869	0.000590377656256654	HCD	MS2	56.74088	41.415	58.4539046456	49885	LPF1_030218_02.raw	0/0	3.35548949241638			0	8.109E-06
High	Sequest HT (A2)	Unambiguous	[R].SGETEDTFIADLAVGLATGQIK.[T]		1	1	Q42971	Q42971	0	2	0.623	0	1	1	1118.57177734375	2236.1362780575	0.869843761848585	0.000972543750094701	CID	MS2		33.1	58.4517298872	49883	LPF1_030218_02.raw	0/0	3.82008337974548	2445505.3125	58.402759552002	0	9.189E-06
High	Sequest HT (A2)	Unambiguous	[R].SGETEDTFIADLAVGLATGQIK.[T]		1	1	Q42971	Q42971	0	2	0.5132	0	1	1	1118.57177734375	2236.1362780575	0.869843761848585	0.000972543750094701	HCD	MS2	0	40.485	58.4499794578667	49881	LPF1_030218_02.raw	0/0	4.91254949569702	2445505.3125	58.402759552002	0	2.334E-08
High	Sequest HT (A2)	Unambiguous	[K].MTAEIGEQVQIVGDDLLVTNPTR.[V]		1	1	Q42971	Q42971	0	3	0.5269	0	1	1	833.764831542969	2499.27994136891	1.60561259376851	0.0013376229687007	HCD	MS2	0	28.9	73.7594790032	66738	LPF1_030218_03.raw	0/0	5.20304584503174			0	1.226E-06
High	Sequest HT (A2)	Unambiguous	[R].NPEEIPWAAAGAEYVVESTGVFTDK.[D]		1	1	Q6K5G8	Q6K5G8	0	2	0.7079	0	1	1	1340.64245605469	2680.27763547938	-0.025031221451705	-3.35453123625484E-05	CID	MS2		33.1	58.4196491682667	49855	LPF1_030218_02.raw	0/0	3.79740524291992			0	4.572E-07
High	Sequest HT (A2)	Unambiguous	[R].NPEEIPWAAAGAEYVVESTGVFTDK.[D]		1	1	Q6K5G8	Q6K5G8	0	2	0.7694	0	1	1	1340.64245605469	2680.27763547938	-0.025031221451705	-3.35453123625484E-05	HCD	MS2	0	41.955	58.4178891685333	49853	LPF1_030218_02.raw	0/0	4.89888143539429			0	6.042E-08
High	Sequest HT (A2)	Unambiguous	[K].ANSEATLGTYQGDAVLGEGASESLHVK.[D]		1	1	Q5N725	Q5N725	0	3	0.65	0	1	1	902.109191894531	2704.31302242359	2.58104426205572	0.00232664453127048	CID	MS2		41.385	58.4169081637333	49852	LPF1_030218_02.raw	0/0	4.40173959732056			0	4.565E-08
High	Sequest HT (A2)	Unambiguous	[K].ANSEATLGTYQGDAVLGEGASESLHVK.[D]		1	1	Q5N725	Q5N725	0	3	0.5885	0	1	1	902.109313964844	2704.31338863453	2.71646197430652	0.00244871484377048	HCD	MS2	0	33.1	58.41491232	49850	LPF1_030218_02.raw	0/0	6.77515172958374			0	9.515E-11
High	Sequest HT (A2)	Unambiguous	[R].AEATDVANAVLDGSDAILLGAETLR.[G]		2	2	Q2QXR8; B8BJ39	Q2QXR8; B8BJ39	0	3	0.5902	0	1	1	829.099243164063	2485.28317623219	2.06789426027581	0.00171309739592592	CID	MS2		33.1	58.3837387605333	49822	LPF1_030218_02.raw	0/0	4.70550489425659			0	3.027E-07
High	Sequest HT (A2)	Unambiguous	[K].IGPNEPSQLSIDLNAQGLAR.[Y]		1	1	Q5N725	Q5N725	0	3	0.6239	0	1	1	698.3720703125	2093.1016576775	1.48152483805736	0.00103365916675102	CID	MS2		33.1	73.7536668154667	66732	LPF1_030218_03.raw	0/0	4.60465574264526			0	4.025E-07
High	Sequest HT (A2)	Unambiguous	[K].VFPEIMVPLIGTPQELAQQVDVIR.[E]		1	1	Q75KR1	Q75KR1	0	3	0.3855	0	1	1	898.164001464844	2692.47745113453	1.19471692278297	0.00107224817732761	CID	MS2		32.065	58.3750451370667	49815	LPF1_030218_02.raw	0/0	2.75349450111389	2913896.4375	58.3608131408691	0	1.112E-05
High	Sequest HT (A2)	Unambiguous	[K].SAWSEAYNQLVAAIKQEMKPAE.[-]		1	1	O04985	O04985	1	3	0.0924	0	1	1	822.078735351563	2464.22165279469	1.60998953561276	0.0013224548956714	HCD	MS2	23.499	33.1	58.3394381450667	49780	LPF1_030218_02.raw	0/0	3.56730461120605			0	1.519E-05
High	Sequest HT (A2)	Unambiguous	[K].LLGVTIYSSDAIR.[S]		1	2	Q0JMY8	Q0JMY8; A2WPN7	0	2	0.6435	0	1	1	704.396545410156	1407.78581419031	1.14249066432238	0.00080419015625921	CID	MS2		40.215	58.3157331997333	49758	LPF1_030218_02.raw	0/0	3.59431529045105			0	3.09E-05
High	Sequest HT (A2)	Unambiguous	[K].LLGVTIYSSDAIR.[S]		1	2	Q0JMY8	Q0JMY8; A2WPN7	0	2	0.512	0	1	1	704.396545410156	1407.78581419031	1.14249066432238	0.00080419015625921	HCD	MS2	0	33.1	58.3138000944	49756	LPF1_030218_02.raw	0/0	3.33590579032898			0	3.171E-06
High	Sequest HT (A2)	Unambiguous	[K].MTAEIGEQVQIVGDDLLVTNPTR.[V]		1	1	Q42971	Q42971	0	2	0.7102	0	1	1	1250.14282226563	2499.27836790125	0.976043189954867	0.00121970062491528	CID	MS2		29.53	58.3109895757333	49753	LPF1_030218_02.raw	0/0	3.82517766952515			0	1.956E-06
High	Sequest HT (A2)	Unambiguous	[K].LGWAIDEDFGSFEALVK.[K]		1	1	Q43008	Q43008	0	2	0.5288	0	1	1	948.9736328125	1896.939988995	1.15095760827517	0.00109164749994761	CID	MS2		41.88	58.296474076	49742	LPF1_030218_02.raw	0/0	3.65305638313293	2980889.125	58.2942047119141	0	3.18E-05
High	Sequest HT (A2)	Unambiguous	[K].MTAEIGEqVQIVGDDLLVTNPTR.[V]	Q8(Deamidated)	1	1	Q42971	Q42971	0	2		0.0337	3	3	1250.6435546875	2500.279832745	7.95447091154667	0.00994412249991528	CID	MS2		39.295	58.2585816912	49711	LPF1_030218_02.raw	0/0	4.01550817489624			0	1.245E-05
High	Sequest HT (A2)	Unambiguous	[K].MTAEIGEQVqIVGDDLLVTNPTR.[V]	Q10(Deamidated)	1	1	Q42971	Q42971	0	2		0.0096	2	2	1250.6435546875	2500.279832745	7.95447091154667	0.00994412249991528	CID	MS2		39.295	58.2585816912	49711	LPF1_030218_02.raw	0/0	4.11904716491699			0	5.682E-06
High	Sequest HT (A2)	Unambiguous	[K].MTAEIGEQVQIVGDDLLVTnPTR.[V]	N20(Deamidated)	1	1	Q42971	Q42971	0	2	0.0096	0	1	1	1250.6435546875	2500.279832745	7.95447091154667	0.00994412249991528	CID	MS2		39.295	58.2585816912	49711	LPF1_030218_02.raw	0/0	4.15528535842896			0	9.514E-06
High	Sequest HT (A2)	Unambiguous	[K].MTAEIGEQVQIVGDDLLVTnPTR.[V]	N20(Deamidated)	1	1	Q42971	Q42971	0	2		0.045	2	2	1250.6435546875	2500.279832745	7.95447091154667	0.00994412249991528	HCD	MS2	0	29.305	58.2566963450667	49709	LPF1_030218_02.raw	0/0	3.8160994052887			0	9.184E-05
High	Sequest HT (A2)	Unambiguous	[R].EVAAFAQFGSDLDAATQALLNR.[G]		1	1	P0C520	P0C520	0	2	0.7177	0	1	1	1154.58386230469	2308.16044797938	1.58057259172263	0.00182410468755734	CID	MS2		33.1	58.3460652730667	49786	LPF1_030218_02.raw	0/0	4.96270418167114			0	3.863E-06
High	Sequest HT (A2)	Unambiguous	[K].MTAEIGEQVqIVGDDLLVTNPTR.[V]	Q10(Deamidated)	1	1	Q42971	Q42971	0	2	0.045	0	1	1	1250.6435546875	2500.279832745	7.95447091154667	0.00994412249991528	HCD	MS2	0	29.305	58.2566963450667	49709	LPF1_030218_02.raw	0/0	3.99656343460083			0	2.982E-05
High	Sequest HT (A2)	Unambiguous	[K].IGPNEPSQLSIDLNAQGLAR.[Y]		1	1	Q5N725	Q5N725	0	3	0.5528	0	1	1	698.371948242188	2093.10129146656	1.30656368473386	0.000911588854251022	HCD	MS2	0	41.475	73.751910664	66730	LPF1_030218_03.raw	0/0	4.36227512359619			0	4.961E-05
High	Sequest HT (A2)	Unambiguous	[R].TVPAAVPAIVFLSGGQSEEEATVNLNAMNK.[L]		1	1	Q5N725	Q5N725	0	3	0.595	0	1	1	1019.85803222656	3057.55954341969	1.11774879891275	0.00113919322908866	CID	MS2		41.955	73.7509231957333	66729	LPF1_030218_03.raw	0/0	3.63450980186462			0	4.058E-06
High	Sequest HT (A2)	Unambiguous	[R].AEATDVANAVLDGSDAILLGAETLR.[G]		2	2	Q2QXR8; B8BJ39	Q2QXR8; B8BJ39	0	2	0.6873	0	1	1	1243.14453125	2485.28178587	1.50845496742574	0.00187446500012811	CID	MS2		33.1	58.7157761261333	50137	LPF1_030218_02.raw	0/0	5.50345945358276	30786290	58.6637916564941	0	5.877E-10
High	Sequest HT (A2)	Unambiguous	[K].SAWSEAYNQLVAAIKQEMKPAE.[-]		1	1	O04985	O04985	1	3	0.561	0	1	1	822.078857421875	2464.22201900563	1.75860097512367	0.0014445252081714	HCD	MS2	0	33.1	58.7148990730667	50136	LPF1_030218_02.raw	0/0	5.49459600448608	15556540.25	58.5949096679688	0	2.056E-08
High	Sequest HT (A2)	Unambiguous	[K].MTAEIGEQVQIVGDDLLVTNPTR.[V]		1	1	Q42971	Q42971	0	2	0.7597	0	1	1	1250.14465332031	2499.28203001063	2.44131132351301	0.00305075531241528	CID	MS2		42.105	73.716374724	66696	LPF1_030218_03.raw	0/0	3.61827611923218			0	6.964E-07
High	Sequest HT (A2)	Unambiguous	[R].NPDEIPWAEAGAEYVVESTGVFTDK.[E]		1	1	A2YQT7	A2YQT7	0	2	0.6591	0	1	1	1362.6376953125	2724.268113995	0.213717996939235	0.000291112500008239	HCD	MS2	0	39.93	58.6006604986667	50024	LPF1_030218_02.raw	0/0	3.99389553070068			0	1.624E-06
High	Sequest HT (A2)	Unambiguous	[K].WLAANVSAEVAESTR.[I]		1	1	P48494	P48494	0	2	0.7455	0	1	1	802.408447265625	1603.80961790125	1.34528071682473	0.00107878562494079	CID	MS2		33.1	58.5984127098667	50022	LPF1_030218_02.raw	0/0	4.43703174591064			0	4.252E-06
High	Sequest HT (A2)	Unambiguous	[K].WLAANVSAEVAESTR.[I]		1	1	P48494	P48494	0	2	0.5026	0	1	1	802.408447265625	1603.80961790125	1.34528071682473	0.00107878562494079	HCD	MS2	53.14047	41.37	58.5967336786667	50020	LPF1_030218_02.raw	0/0	3.77544784545898			0	2.117E-05
High	Sequest HT (A2)	Unambiguous	[R].VGALSIVcGSADVAVR.[V]	C8(Carbamidomethyl)	1	1	P37833	P37833	0	2	0.1821	0	1	1	787.425354003906	1573.84343137781	4.30734523971446	0.00338952890622934	HCD	MS2	0	38.43	58.5872589581333	50011	LPF1_030218_02.raw	0/0	2.9119668006897			0	1.207E-05
High	Sequest HT (A2)	Rejected	[R].SGTLIDAIGIYVHP.[-]		1	2	Q0JMY8	Q0JMY8; A2WPN7	0	2	0.009	0	1	1	728.399475097656	1455.79167356531	5.12971310082551	0.00373387765625921	CID	MS2		32.505	58.5819467434667	50005	LPF1_030218_02.raw	0/0	3.33670973777771			0	0.0001182
High	Sequest HT (A2)	Unambiguous	[K].IGPNEPSQLSIDLNAQGLAR.[Y]		1	1	Q5N725	Q5N725	0	2	0.6457	0	1	1	1047.05480957031	2093.10234251063	1.80871111544804	0.00189290531261577	CID	MS2		33.1	58.5696014768	49994	LPF1_030218_02.raw	0/0	4.59683513641357			0	1.438E-07
High	Sequest HT (A2)	Unambiguous	[K].MTAEIGEQVQIVGDDLLVTNPTR.[V]		1	1	Q42971	Q42971	0	3	0.6992	0	1	1	833.764099121094	2499.27774410328	0.726451713633621	0.000605201093700695	CID	MS2		33.1	58.4649915301333	49896	LPF1_030218_02.raw	0/0	3.89128994941711			0	2.524E-06
High	Sequest HT (A2)	Unambiguous	[K].IGPNEPSQLSIDLNAQGLAR.[Y]		1	1	Q5N725	Q5N725	0	3	0.663	0	1	1	698.371948242188	2093.10129146656	1.30656368473386	0.000911588854251022	CID	MS2		42.495	58.549325168	49975	LPF1_030218_02.raw	0/0	4.59859895706177	2499324.875	58.5706024169922	0	1.933E-06
High	Sequest HT (A2)	Unambiguous	[K].IGPNEPSQLSIDLNAQGLAR.[Y]		1	1	Q5N725	Q5N725	0	3	0.5011	0	1	1	698.371948242188	2093.10129146656	1.30656368473386	0.000911588854251022	HCD	MS2	49.60183	33.1	58.5472043768	49973	LPF1_030218_02.raw	0/0	4.37262868881226	2499324.875	58.5706024169922	0	3.159E-06
High	Sequest HT (A2)	Unambiguous	[R].EVAAFAQFGSDLDAATQALLNR.[G]		1	1	P0C520	P0C520	0	3	0.6107	0	1	1	770.0576171875	2308.1582983025	0.649233405757153	0.000499510833378736	HCD	MS2	0	41.925	58.5463419610667	49972	LPF1_030218_02.raw	0/0	5.96274995803833	5933879.75	58.4902992248535	0	1.32E-08
High	Sequest HT (A2)	Unambiguous	[R].NPDEIPWAEAGAEYVVESTGVFTDK.[E]		1	1	A2YQT7	A2YQT7	0	3	0.7695	0	1	1	908.76171875	2724.27060299	1.12735623951095	0.00102374000001267	CID	MS2		41.475	58.5453567773333	49971	LPF1_030218_02.raw	0/0	5.25328302383423			0	1.692E-09
High	Sequest HT (A2)	Unambiguous	[R].TVPAAVPAIVFLSGGQSEEEATVNLNAMNK.[L]		1	1	Q5N725	Q5N725	0	3	0.707	0	1	1	1019.85815429688	3057.55990963063	1.23752123232945	0.00126126354158866	CID	MS2		33.1	58.5442547309333	49970	LPF1_030218_02.raw	0/0	5.28550434112549			0	1.144E-07
High	Sequest HT (A2)	Unambiguous	[R].NPDEIPWAEAGAEYVVESTGVFTDK.[E]		1	1	A2YQT7	A2YQT7	0	3	0.6969	0	1	1	908.761474609375	2724.26987056813	0.858505303815906	0.00077959937501267	HCD	MS2	0	33.1	58.5433773528	49969	LPF1_030218_02.raw	0/0	6.72747564315796			0	1.153E-10
High	Sequest HT (A2)	Unambiguous	[R].TVPAAVPAIVFLSGGQSEEEATVNLNAMNK.[L]		1	1	Q5N725	Q5N725	0	3	0.4863	0	1	1	1019.85845947266	3057.56082515797	1.5369523158712	0.00156643932283866	HCD	MS2	0	33.1	73.7489584368	66727	LPF1_030218_03.raw	0/0	3.29054307937622			0	3.26E-05
High	Sequest HT (A2)	Unambiguous	[R].FGIVEGLMTTVHAITATQK.[T]		2	2	Q7FAH2; Q6K5G8	Q7FAH2; Q6K5G8	0	3	0.5831	0	1	1	673.03271484375	2017.08359127125	2.43831404083018	0.00163942374994501	CID	MS2		33.1	58.5077935578667	49933	LPF1_030218_02.raw	0/0	3.19179701805115			0	9.703E-06
High	Sequest HT (A2)	Unambiguous	[K].ANSEATLGTYQGDAVLGEGASESLHVK.[D]		1	1	Q5N725	Q5N725	0	3	0.6396	0	1	1	902.107971191406	2704.30936031422	1.22686713954776	0.00110594140627048	CID	MS2		33.1	73.7498358128	66728	LPF1_030218_03.raw	0/0	3.32994174957275			0	9.851E-07
High	Sequest HT (A2)	Unambiguous	[K].LPLSPPALSGDLGEFMSWVDEVKK.[L]		1	1	Q75KR1	Q75KR1	1	3	0.2764	0	1	1	872.45361328125	2615.34628658375	1.42812793219476	0.0012450145833706	HCD	MS2	5.737184	33.1	58.4955982018667	49920	LPF1_030218_02.raw	0/0	2.75232148170471	1957721.6875	58.4873046875	0	1.486E-06
High	Sequest HT (A2)	Unambiguous	[R].EVAAFAQFGSDLDAATQALLNR.[G]		1	1	P0C520	P0C520	0	3	0.7071	0	1	1	770.0576171875	2308.1582983025	0.649233405757153	0.000499510833378736	CID	MS2		33.1	58.5481256824	49974	LPF1_030218_02.raw	0/0	5.18972826004028	5933879.75	58.4902992248535	0	3.974E-08
High	Sequest HT (A2)	Unambiguous	[R].NPDEIPWAEAGAEYVVESTGVFTDK.[E]		1	1	A2YQT7	A2YQT7	0	2	0.8176	0	1	1	1362.63903808594	2724.27079954188	1.19950476115441	0.00163388593750824	CID	MS2		20.635	58.2445991325333	49697	LPF1_030218_02.raw	0/0	5.92043876647949			0	5.643E-08
High	Sequest HT (A2)	Unambiguous	[K].IGPNEPSQLSIDLNAQGLAR.[Y]		1	1	Q5N725	Q5N725	0	2	0.6545	0	1	1	1047.05517578125	2093.1030749325	2.15863342209505	0.00225911625011577	CID	MS2		41.31	58.2255353298667	49679	LPF1_030218_02.raw	0/0	4.39601898193359			0	2.705E-07
High	Sequest HT (A2)	Unambiguous	[K].IGPNEPSQLSIDLNAQGLAR.[Y]		1	1	Q5N725	Q5N725	0	2	0.5175	0	1	1	1047.05603027344	2093.10478391688	2.97511880427142	0.00311360843761577	HCD	MS2	18.73899	33.1	58.2235497568	49677	LPF1_030218_02.raw	0/0	3.99713373184204			0	4.578E-07
High	Sequest HT (A2)	Unambiguous	[R].SGETEDTFIADLAVGLATGQIK.[T]		1	1	Q42971	Q42971	0	3	0.5569	0	1	1	746.051940917969	2236.14126949391	3.10201574395039	0.00231217463548698	CID	MS2		39.9	58.0494451101333	49531	LPF1_030218_02.raw	0/0	4.12877655029297	2725856.25	58.0682067871094	0	4.417E-05
High	Sequest HT (A2)	Unambiguous	[R].SGETEDTFIADLAVGLATGQIK.[T]		1	1	Q42971	Q42971	0	3	0.1821	0	1	1	746.051940917969	2236.14126949391	3.10201574395039	0.00231217463548698	HCD	MS2	57.91545	33.1	58.0473390717333	49529	LPF1_030218_02.raw	0/0	2.91283178329468	2725856.25	58.0682067871094	0	4.917E-05
High	Sequest HT (A2)	Unambiguous	[R].FGIVEGLMTTVHAITATQK.[T]		2	2	Q7FAH2; Q6K5G8	Q7FAH2; Q6K5G8	0	3	0.4664	0	1	1	673.033630371094	2017.08633785328	3.79997735521396	0.00255495109369501	CID	MS2		40.395	58.0223108448	49503	LPF1_030218_02.raw	0/0	2.97719883918762			0	5.125E-05
High	Sequest HT (A2)	Unambiguous	[R].FGIVEGLMTTVHAITATQK.[T]		2	2	Q7FAH2; Q6K5G8	Q7FAH2; Q6K5G8	0	3	0.0988	0	1	1	673.033630371094	2017.08633785328	3.79997735521396	0.00255495109369501	HCD	MS2	0	33.1	58.0202442133333	49501	LPF1_030218_02.raw	0/0	3.34326338768005			0	9.887E-06
High	Sequest HT (A2)	Unambiguous	[K].WLAANVSAEVAESTR.[I]		1	1	P48494	P48494	0	2	0.5831	0	1	1	802.4072265625	1603.807176495	-0.176975732523412	-0.000141917500059208	HCD	MS2	0	33.1	73.8872650736	66853	LPF1_030218_03.raw	0/0	3.5537052154541			0	2.891E-05
High	Sequest HT (A2)	Unambiguous	[K].VcVLScGISTGLGATINVAKPPK.[G]	C2(Carbamidomethyl); C6(Carbamidomethyl)	1	1	Q2R8Z5	Q2R8Z5	0	3	0.5937	0	1	1	781.425598144531	2342.26224117359	2.21694010787714	0.00173088119794803	HCD	MS2	0	40.02	57.9826812872	49466	LPF1_030218_02.raw	0/0	5.06606197357178			0	1.726E-08
High	Sequest HT (A2)	Unambiguous	[K].WLAANVSAEVAESTR.[I]		1	1	P48494	P48494	0	2	0.728	0	1	1	802.4072265625	1603.807176495	-0.176975732523412	-0.000141917500059208	CID	MS2		41.445	73.8891902168	66855	LPF1_030218_03.raw	0/0	3.75244903564453			0	3.562E-06
High	Sequest HT (A2)	Unambiguous	[K].GSTVAIFGLGAVGLAAAEGAR.[I]		1	1	Q2R8Z5	Q2R8Z5	0	2	0.3119	0	1	1	944.518737792969	1888.03019895594	0.801145633090378	0.000756292968617345	CID	MS2		42.165	73.8930376362667	66859	LPF1_030218_03.raw	0/0	3.10692143440247	135753.86328125	73.8729934692383	0	2.21E-05
High	Sequest HT (A2)	Unambiguous	[K].GILGYVEEDLVSTDFQGDSR.[S]		1	1	Q6K5G8	Q6K5G8	0	2	0.5635	0	1	1	1100.52685546875	2200.0464343075	2.72799418179276	0.00300084874993445	CID	MS2		33.1	57.9601134168	49446	LPF1_030218_02.raw	0/0	3.78358554840088	5256205.75	57.9968147277832	0	3.213E-05
High	Sequest HT (A2)	Unambiguous	[R].ILYDALGTLADAVGAELNQAK.[Y]		1	2	B9FDR3	B9FDR3; B8ARW2	0	3	0.2849	0	1	1	716.053894042969	2146.14712886891	3.77625065947047	0.00270145296887373	HCD	MS2	57.48618	42.4	58.0503991112	49532	LPF1_030218_02.raw	0/0	3.58467078208923			0	5.373E-06
High	Sequest HT (A2)	Unambiguous	[K].GILGYVEEDLVSTDFQGDSR.[S]		1	1	Q6K5G8	Q6K5G8	0	2	0.5459	0	1	1	1100.52685546875	2200.0464343075	2.72799418179276	0.00300084874993445	HCD	MS2	61.35852	41.58	57.958342836	49444	LPF1_030218_02.raw	0/0	3.92424559593201	5256205.75	57.9968147277832	0	0.0001197
High	Sequest HT (A2)	Unambiguous	[K].MTAEIGEQVQIVGDDLLVTNPTR.[V]		1	1	Q42971	Q42971	0	2	0.5896	0	1	1	1250.14343261719	2499.27958860438	1.46446590114092	0.00183005218741528	HCD	MS2	0	41.19	57.9040471450667	49395	LPF1_030218_02.raw	0/0	3.45793271064758	3631089.828125	57.9252815246582	0	8.728E-07
High	Sequest HT (A2)	Unambiguous	[R].NPDEIPWAEAGAEYVVESTGVFTDK.[E]		1	1	A2YQT7	A2YQT7	0	2	0.787	0	1	1	1362.63952636719	2724.27177610438	1.55797267541447	0.00212216718750824	CID	MS2		33.1	57.89044562	49381	LPF1_030218_02.raw	0/0	6.00707530975342			0	7.945E-09
High	Sequest HT (A2)	Unambiguous	[K].IGPNEPSQLSIDLNAQGLAR.[Y]		1	1	Q5N725	Q5N725	0	2	0.705	0	1	1	1047.05224609375	2093.0972155575	-0.640745031081061	-0.000670571249884233	CID	MS2		41.265	57.8842230869333	49377	LPF1_030218_02.raw	0/0	4.16730833053589			0	2.178E-07
High	Sequest HT (A2)	Unambiguous	[K].IGPNEPSQLSIDLNAQGLAR.[Y]		1	1	Q5N725	Q5N725	0	2	0.5561	0	1	1	1047.05224609375	2093.0972155575	-0.640745031081061	-0.000670571249884233	HCD	MS2	0	33.1	57.8822500205333	49375	LPF1_030218_02.raw	0/0	3.92171120643616			0	2.069E-07
High	Sequest HT (A2)	Unambiguous	[K].VIHDNFGIIEGLMTTVHAITATQK.[T]		1	1	A2YQT7	A2YQT7	0	3	0.6713	0	1	1	870.46728515625	2609.38730220875	4.4911927688496	0.00390640291652744	CID	MS2		33.1	57.8393948557333	49333	LPF1_030218_02.raw	0/0	5.08141326904297			0	6.435E-07
High	Sequest HT (A2)	Unambiguous	[K].VIHDNFGIIEGLMTTVHAITATQK.[T]		1	1	A2YQT7	A2YQT7	0	3	0.5899	0	1	1	870.467041015625	2609.38656978688	4.210504208808	0.00366226229152744	HCD	MS2	0	41.82	57.8376107234667	49331	LPF1_030218_02.raw	0/0	6.55660629272461			0	1.699E-10
High	Sequest HT (A2)	Unambiguous	[R].TVPAAVPAIVFLSGGQSEEEATVNLNAMNK.[L]		1	1	Q5N725	Q5N725	0	3	0.6813	0	1	1	1019.85827636719	3057.56027584156	1.35729366574615	0.00138333385408866	CID	MS2		41.925	57.8194407085333	49316	LPF1_030218_02.raw	0/0	3.85573863983154			0	3.956E-06
High	Sequest HT (A2)	Unambiguous	[R].NPDEIPWAEAGAEYVVESTGVFTDK.[E]		1	1	A2YQT7	A2YQT7	0	3	0.7461	0	1	1	908.762084960938	2724.27170162281	1.53063264305352	0.00138995093751267	CID	MS2		33.1	57.8183344738667	49315	LPF1_030218_02.raw	0/0	5.83028793334961			0	2.751E-10
High	Sequest HT (A2)	Unambiguous	[R].TVPAAVPAIVFLSGGQSEEEATVNLNAMNK.[L]		1	1	Q5N725	Q5N725	0	3	0.5323	0	1	1	1019.85766601563	3057.55844478688	0.758431498662641	0.000772982291588657	HCD	MS2	7.281984	33.1	57.8174591525333	49314	LPF1_030218_02.raw	0/0	5.26131153106689			0	4.47E-08
High	Sequest HT (A2)	Unambiguous	[K].MTAEIGEQVQIVGDDLLVTNPTR.[V]		1	1	Q42971	Q42971	0	2	0.6701	0	1	1	1250.14343261719	2499.27958860438	1.46446590114092	0.00183005218741528	CID	MS2		33.1	57.9060219141333	49397	LPF1_030218_02.raw	0/0	3.90761208534241	3631089.828125	57.9252815246582	0	4.507E-07
High	Sequest HT (A2)	Unambiguous	[R].ILYDALGTLADAVGAELNQAK.[Y]		1	2	B9FDR3	B9FDR3; B8ARW2	0	3	0.5452	0	1	1	716.053894042969	2146.14712886891	3.77625065947047	0.00270145296887373	CID	MS2		40.5	58.0534260744	49533	LPF1_030218_02.raw	0/0	4.09211730957031			0	7.158E-08
High	Sequest HT (A2)	Unambiguous	[K].DINWPLGWPVGGFPGPQGPYYcGIGADK.[S]	C22(Carbamidomethyl)	1	1	P14656	P14656	0	3	0.5395	0	1	1	1006.81280517578	3018.42386226734	-0.153077436093311	-0.000154017552202864	HCD	MS2	24.27948	33.1	58.0563591544	49536	LPF1_030218_02.raw	0/0	5.19119024276733	1476310.5625	58.0245704650879	0	1.297E-05
High	Sequest HT (A2)	Unambiguous	[K].DINWPLGWPVGGFPGPQGPYYcGIGADK.[S]	C22(Carbamidomethyl)	1	1	P14656	P14656	0	3	0.542	0	1	1	1006.81280517578	3018.42386226734	-0.153077436093311	-0.000154017552202864	CID	MS2		41.895	58.0584802096	49538	LPF1_030218_02.raw	0/0	3.9346969127655	1476310.5625	58.0245704650879	0	3.22E-06
High	Sequest HT (A2)	Unambiguous	[K].WLAANVSAEVAESTR.[I]		1	1	P48494	P48494	0	2	0.7526	0	1	1	802.408203125	1603.80912962	1.0408294269551	0.000834644999940792	CID	MS2		40.815	58.1717978954667	49636	LPF1_030218_02.raw	0/0	3.88032865524292	1194695.375	58.1595268249512	0	5.972E-07
High	Sequest HT (A2)	Unambiguous	[K].WLAANVSAEVAESTR.[I]		1	1	P48494	P48494	0	2	0.5789	0	1	1	802.408203125	1603.80912962	1.0408294269551	0.000834644999940792	HCD	MS2	0	33.1	58.1697855493333	49634	LPF1_030218_02.raw	0/0	3.61449575424194	1194695.375	58.1595268249512	0	1.588E-05
High	Sequest HT (A2)	Unambiguous	[R].TVPAAVPAIVFLSGGQSEEEATVNLNAMNK.[L]		1	1	Q5N725	Q5N725	0	3	0.6716	0	1	1	1019.85791015625	3057.55917720875	0.997976365496045	0.00101712291658866	CID	MS2		41.925	58.1679377189333	49632	LPF1_030218_02.raw	0/0	4.01740312576294			0	5.503E-09
High	Sequest HT (A2)	Unambiguous	[R].NPDEIPWAEAGAEYVVESTGVFTDK.[E]		1	1	A2YQT7	A2YQT7	0	3	0.7405	0	1	1	908.762145996094	2724.27188472828	1.59784537697728	0.00145098609376267	CID	MS2		33.1	58.1668314653333	49631	LPF1_030218_02.raw	0/0	5.50827789306641			0	2.388E-10
High	Sequest HT (A2)	Unambiguous	[R].TVPAAVPAIVFLSGGQSEEEATVNLNAMNK.[L]		1	1	Q5N725	Q5N725	0	3	0.5561	0	1	1	1019.85858154297	3057.56119136891	1.6567247492879	0.00168850963533866	HCD	MS2	0	33.1	58.1659523490667	49630	LPF1_030218_02.raw	0/0	4.28159379959106			0	1.229E-06
High	Sequest HT (A2)	Unambiguous	[R].TVPAAVPAIVFLSGGQSEEEATLNLNAMNK.[L]		1	1	P17784	P17784	0	3	0.6283	0	1	1	1024.52917480469	3071.57297115406	0.389134342080476	0.000398418020722602	CID	MS2		41.655	58.1529843408	49623	LPF1_030218_02.raw	0/0	3.81963467597961			0	6.73E-06
High	Sequest HT (A2)	Unambiguous	[R].TVPAAVPAIVFLSGGQSEEEATLNLNAMNK.[L]		1	1	P17784	P17784	0	3	0.5145	0	1	1	1024.52917480469	3071.57297115406	0.389134342080476	0.000398418020722602	HCD	MS2	0	33.1	58.15100282	49621	LPF1_030218_02.raw	0/0	4.13840913772583			0	1.049E-06
High	Sequest HT (A2)	Unambiguous	[K].GIIGYVEEDLVSTDFVGDSR.[S]		1	1	A2YQT7	A2YQT7	0	2	0.4728	0	1	1	1086.03076171875	2171.0542468075	1.83218581182376	0.00198888374984563	HCD	MS2	0	30.13	58.1278705554667	49603	LPF1_030218_02.raw	0/0	3.13077259063721	2665669.4375	58.0874366760254	0	3.602E-05
High	Sequest HT (A2)	Unambiguous	[K].MTAEIGEQVQIVGDDLLVTNPTR.[V]		1	1	Q42971	Q42971	0	3	0.7336	0	1	1	833.764038085938	2499.27756099781	0.653188306955714	0.000544165937450695	CID	MS2		31.735	58.105384176	49582	LPF1_030218_02.raw	0/0	4.58072137832642	4352509.1875	58.1808662414551	0	1.093E-07
High	Sequest HT (A2)	Unambiguous	[K].MTAEIGEQVQIVGDDLLVTNPTR.[V]		1	1	Q42971	Q42971	0	3	0.5515	0	1	1	833.764038085938	2499.27756099781	0.653188306955714	0.000544165937450695	HCD	MS2	0	42	58.1035259589333	49580	LPF1_030218_02.raw	0/0	5.73011255264282	4352509.1875	58.1808662414551	0	2.349E-08
High	Sequest HT (A2)	Unambiguous	[R].VGLVAPVDVVVPPGNTGLDPSQTSFFQVLNIPTK.[I]		1	1	P41095	P41095	0	3	0.7061	0	1	1	1169.30444335938	3505.89877681813	1.33508828185152	0.00156022604172297	CID	MS2		33.1	58.1013696184	49578	LPF1_030218_02.raw	0/0	2.61751317977905	3989199.3125	58.1060333251953	0	8.606E-05
High	Sequest HT (A2)	Unambiguous	[R].SGETEDTFIADLAVGLATGQIK.[T]		1	1	Q42971	Q42971	0	2	0.6557	0	1	1	1118.57141113281	2236.13554563563	0.542304461458162	0.000606332812594701	CID	MS2		26.32	58.0914470842667	49569	LPF1_030218_02.raw	0/0	4.55583095550537	3738525.21875	58.1192474365234	0	1.878E-07
High	Sequest HT (A2)	Unambiguous	[R].SGETEDTFIADLAVGLATGQIK.[T]		1	1	Q42971	Q42971	0	2	0.4676	0	1	1	1118.57141113281	2236.13554563563	0.542304461458162	0.000606332812594701	HCD	MS2	0	41.34	58.0896018184	49567	LPF1_030218_02.raw	0/0	3.69601488113403	3738525.21875	58.1192474365234	0	6.772E-07
High	Sequest HT (A2)	Unambiguous	[K].IGPNEPSQLSIDLNAQGLAR.[Y]		1	1	Q5N725	Q5N725	0	3	0.6494	0	1	1	698.372253417969	2093.10220699391	1.74396656804262	0.00121676463550102	CID	MS2		40.14	58.0753603448	49553	LPF1_030218_02.raw	0/0	4.44631767272949	3797284	58.0659027099609	0	1.507E-08
High	Sequest HT (A2)	Unambiguous	[R].NPEEIPWAAAGAEYVVESTGVFTDK.[D]		1	1	Q6K5G8	Q6K5G8	0	2	0.7515	0	1	1	1340.64270019531	2680.27812376063	0.157144397713357	0.000210595312637452	CID	MS2		33.1	58.0739480648	49552	LPF1_030218_02.raw	0/0	4.95153427124023			0	3.661E-06
High	Sequest HT (A2)	Unambiguous	[K].IGPNEPSQLSIDLNAQGLAR.[Y]		1	1	Q5N725	Q5N725	0	3	0.5808	0	1	1	698.372253417969	2093.10220699391	1.74396656804262	0.00121676463550102	HCD	MS2	60.4873	33.1	58.0729919938667	49551	LPF1_030218_02.raw	0/0	4.26913404464722	3797284	58.0659027099609	0	3.117E-05
High	Sequest HT (A2)	Unambiguous	[R].NPEEIPWAAAGAEYVVESTGVFTDK.[D]		1	1	Q6K5G8	Q6K5G8	0	2	0.7583	0	1	1	1340.64270019531	2680.27812376063	0.157144397713357	0.000210595312637452	HCD	MS2	0	41.385	58.072133648	49550	LPF1_030218_02.raw	0/0	4.80262470245361			0	9.168E-06
High	Sequest HT (A2)	Unambiguous	[K].ANSEATLGTYQGDAVLGEGASESLHVK.[D]		1	1	Q5N725	Q5N725	0	3	0.6538	0	1	1	902.1083984375	2704.3106420525	1.70082913242555	0.00153318750002048	CID	MS2		33.1	58.0699627136	49548	LPF1_030218_02.raw	0/0	4.13192176818848			0	1.944E-06
High	Sequest HT (A2)	Unambiguous	[R].GNPTVEVDVccSDGTFAR.[A]	C10(Carbamidomethyl); C11(Carbamidomethyl)	1	1	Q42971	Q42971	0	2	0.6775	0	1	1	992.431823730469	1983.85637083094	1.4465790624869	0.00143490046881567	CID	MS2		41.385	73.8477190936	66816	LPF1_030218_03.raw	0/0	3.06624245643616			0	8.665E-05
High	Sequest HT (A2)	Unambiguous	[R].VPTVDVSVVDLTVR.[LI]		3	3	Q7FAH2; Q6K5G8; A2YQT7	Q7FAH2; Q6K5G8; A2YQT7	0	2	0.5964	0	1	1	749.928405761719	1498.84953489344	1.33476780778227	0.00100030671876539	HCD	MS2	0	41.505	73.8487000536	66817	LPF1_030218_03.raw	0/0	2.79558801651001			0	1.44E-05
High	Sequest HT (A2)	Unambiguous	[R].VPTVDVSVVDLTVR.[LI]		3	3	Q7FAH2; Q6K5G8; A2YQT7	Q7FAH2; Q6K5G8; A2YQT7	0	2	0.6966	0	1	1	749.928405761719	1498.84953489344	1.33476780778227	0.00100030671876539	CID	MS2		23.89	73.8503384010667	66819	LPF1_030218_03.raw	0/0	3.22932839393616			0	6.239E-05
High	Sequest HT (A2)	Unambiguous	[K].SAWSEAYNQLVAAIKQEMKPAE.[-]		1	1	O04985	O04985	1	3	0.557	0	1	1	822.078552246094	2464.22110347828	1.38707237634639	0.0011393494269214	CID	MS2		40.545	58.7168865461333	50138	LPF1_030218_02.raw	0/0	3.9519579410553	15556540.25	58.5949096679688	0	2.162E-06
High	Sequest HT (A2)	Unambiguous	[R].EVAAFAQFGSDLDAATQALLNR.[G]		1	1	P0C520	P0C520	0	2	0.5988	0	1	1	1154.58386230469	2308.16044797938	1.58057259172263	0.00182410468755734	HCD	MS2	0	33.1	58.7187217632	50140	LPF1_030218_02.raw	0/0	5.11177921295166	15945597	58.663516998291	0	6.301E-08
High	Sequest HT (A2)	Unambiguous	[R].EVAAFAQFGSDLDAATQALLNR.[G]		1	1	P0C520	P0C520	0	2	0.7122	0	1	1	1154.58386230469	2308.16044797938	1.58057259172263	0.00182410468755734	CID	MS2		42.18	58.7208528824	50142	LPF1_030218_02.raw	0/0	5.49366283416748	15945597	58.663516998291	0	2.451E-08
High	Sequest HT (A2)	Unambiguous	[K].MTAEIGEQVQIVGDDLLVTNPTR.[V]		1	1	Q42971	Q42971	0	2	0.5633	0	1	1	1250.142578125	2499.27787962	0.780674105480448	0.000975559999915276	HCD	MS2	0	42.67	58.7257028706667	50147	LPF1_030218_02.raw	0/0	4.02862453460693			0	9.304E-07
High	Sequest HT (A2)	Unambiguous	[K].IGPNEPSQLSIDLNAQGLAR.[Y]		1	1	Q5N725	Q5N725	0	2	0.6387	0	1	1	1047.05407714844	2093.10087766688	1.10886650215401	0.00116048343761577	CID	MS2		40.5	59.3066360069333	50677	LPF1_030218_02.raw	0/0	3.57051920890808			0	1.168E-05
High	Sequest HT (A2)	Unambiguous	[K].IGPNEPSQLSIDLNAQGLAR.[Y]		1	1	Q5N725	Q5N725	0	2	0.6448	0	1	1	1047.05407714844	2093.10087766688	1.10886650215401	0.00116048343761577	HCD	MS2	37.42662	43.915	59.3039004965333	50676	LPF1_030218_02.raw	0/0	4.87262487411499			0	3.652E-08
High	Sequest HT (A2)	Unambiguous	[K].GIFWQEDIIPFFQNATIPK.[E]		1	1	Q8H8T0	Q8H8T0	0	3	0.6731	0	1	1	755.397094726563	2264.17673091969	0.757339726449681	0.000571583229126797	CID	MS2		33.1	59.2926925096	50666	LPF1_030218_02.raw	0/0	3.60509252548218	3982967.5625	59.283878326416	0	1.335E-05
High	Sequest HT (A2)	Unambiguous	[R].TVPAAVPAIVFLSGGQSEEEATLNLNAMNK.[L]		1	1	P17784	P17784	0	3	0.6512	0	1	1	1024.52954101563	3071.57406978688	0.746812069529345	0.000764628958222602	CID	MS2		28.27	59.2834534362667	50657	LPF1_030218_02.raw	0/0	3.86535549163818	2620911	59.264274597168	0	1.317E-05
High	Sequest HT (A2)	Unambiguous	[R].TVPAAVPAIVFLSGGQSEEEATLNLNAMNK.[L]		1	1	P17784	P17784	0	3	0.3562	0	1	1	1024.52954101563	3071.57406978688	0.746812069529345	0.000764628958222602	HCD	MS2	75.63425	41.535	59.2816743834667	50655	LPF1_030218_02.raw	0/0	4.661780834198	2620911	59.264274597168	0	3.595E-06
High	Sequest HT (A2)	Unambiguous	[R].AAVPSGASTGVYEALELR.[D]		1	1	Q42971	Q42971	0	2	0.5285	0	1	1	895.968872070313	1790.93046751063	1.20823967150643	0.00108193531264078	CID	MS2		33.1	59.2503964426667	50625	LPF1_030218_02.raw	0/0	3.33392453193665	2492461.875	59.2345314025879	0	5.09E-05
High	Sequest HT (A2)	Unambiguous	[R].AAVPSGASTGVYEALELR.[D]		1	1	Q42971	Q42971	0	2	0.5381	0	1	1	895.968872070313	1790.93046751063	1.20823967150643	0.00108193531264078	HCD	MS2	0	40.68	59.2486879261333	50623	LPF1_030218_02.raw	0/0	4.46216869354248	2492461.875	59.2345314025879	0	8.38E-08
High	Sequest HT (A2)	Unambiguous	[R].NPDEIPWAEAGAEYVVESTGVFTDK.[E]		1	1	A2YQT7	A2YQT7	0	3	0.7011	0	1	1	908.761596679688	2724.27023677906	0.992930771663429	0.00090166968751267	CID	MS2		41.475	59.2341808178667	50609	LPF1_030218_02.raw	0/0	4.74700927734375			0	2.136E-08
High	Sequest HT (A2)	Unambiguous	[R].TVPAAVPAIVFLSGGQSEEEATVNLNAMNK.[L]		1	1	Q5N725	Q5N725	0	3	0.6635	0	1	1	1019.85772705078	3057.55862789234	0.818317715370992	0.000834017447838657	CID	MS2		33.1	59.2330801874667	50608	LPF1_030218_02.raw	0/0	4.24954509735107			0	4.625E-06
High	Sequest HT (A2)	Unambiguous	[K].IGPNEPSQLSIDLNAQGLAR.[Y]		1	1	Q5N725	Q5N725	0	3	0.6012	0	1	1	698.371459960938	2093.09982662281	0.606719071439827	0.000423307604251022	HCD	MS2	58.62134	33.1	59.3336323586667	50705	LPF1_030218_02.raw	0/0	4.89080047607422	3695327.125	59.3601493835449	0	1.873E-06
High	Sequest HT (A2)	Unambiguous	[R].NPDEIPWAEAGAEYVVESTGVFTDK.[E]		1	1	A2YQT7	A2YQT7	0	3	0.6258	0	1	1	908.76123046875	2724.26913814625	0.589654368120859	0.00053545875001267	HCD	MS2	32.9789	33.1	59.2322010034667	50607	LPF1_030218_02.raw	0/0	6.03814029693604			0	6.814E-10
High	Sequest HT (A2)	Unambiguous	[R].AEATDVANAVLDGSDAILLGAETLR.[G]		2	2	Q2QXR8; B8BJ39	Q2QXR8; B8BJ39	0	4	0.6274	0	1	1	622.075500488281	2485.28017206313	0.859108354704715	0.000533780781324822	HCD	MS2	0	41.28	59.2105901250667	50588	LPF1_030218_02.raw	0/0	5.17827463150024			0	4.457E-08
High	Sequest HT (A2)	Unambiguous	[K].LGWAIDEDFGSFEALVK.[K]		1	1	Q43008	Q43008	0	2	0.5631	0	1	1	948.973449707031	1896.93962278406	0.957903868505953	0.000908542031197612	CID	MS2		33.1	59.2084319066667	50586	LPF1_030218_02.raw	0/0	4.28246021270752	1450350	59.1823196411133	0	5.329E-06
High	Sequest HT (A2)	Unambiguous	[K].LGWAIDEDFGSFEALVK.[K]		1	1	Q43008	Q43008	0	2	0.5089	0	1	1	948.973449707031	1896.93962278406	0.957903868505953	0.000908542031197612	HCD	MS2	0	40.695	59.2066943037333	50584	LPF1_030218_02.raw	0/0	3.94957828521729	1450350	59.1823196411133	0	9.922E-07
High	Sequest HT (A2)	Unambiguous	[R].nPEEIPWAAAGAEYVVESTGVFTDK.[D]	N1(Deamidated)	1	1	Q6K5G8	Q6K5G8	0	3	0.6307	0	1	1	894.433044433594	2681.28458004078	8.52638540401016	0.00762049026051548	CID	MS2		42.21	59.1773331848	50557	LPF1_030218_02.raw	0/0	4.17202758789063	4430594.375	59.1061706542969	0	5.126E-05
High	Sequest HT (A2)	Unambiguous	[R].nPEEIPWAAAGAEYVVESTGVFTDK.[D]	N1(Deamidated)	1	1	Q6K5G8	Q6K5G8	0	3	0.5464	0	1	1	894.433044433594	2681.28458004078	8.52638540401016	0.00762049026051548	HCD	MS2	60.12151	33.1	59.1753514122667	50555	LPF1_030218_02.raw	0/0	5.9267749786377	4430594.375	59.1061706542969	0	5.618E-07
High	Sequest HT (A2)	Unambiguous	[K].GIFWQEDIIPFFQNATIPK.[E]		1	1	Q8H8T0	Q8H8T0	0	2	0.7266	0	1	1	1132.59301757813	2264.17875852625	1.6528564369504	0.00187117812492943	CID	MS2		42.4	59.1604569616	50546	LPF1_030218_02.raw	0/0	5.12199544906616	25472026.375	59.0562019348145	0	8.48E-07
High	Sequest HT (A2)	Unambiguous	[R].SGETEDTFIADLAVGLATGQIK.[T]		1	1	Q42971	Q42971	0	3	0.6502	0	1	1	746.050842285156	2236.13797359547	1.62808889219348	0.00121354182298698	CID	MS2		7.599503	59.1593628738667	50545	LPF1_030218_02.raw	0/0	5.06293964385986			0	8.098E-08
High	Sequest HT (A2)	Unambiguous	[K].GIFWQEDIIPFFQNATIPK.[E]		1	1	Q8H8T0	Q8H8T0	0	2	0.5769	0	1	1	1132.59326171875	2264.1792468075	1.86851169615645	0.00211531874992943	HCD	MS2	0	33.1	59.1584837429333	50544	LPF1_030218_02.raw	0/0	4.67884254455566	25472026.375	59.0562019348145	0	7.977E-07
High	Sequest HT (A2)	Unambiguous	[K].ANSEATLGTYQGDAVLGEGASESLHVK.[D]		1	1	Q5N725	Q5N725	0	3	0.617	0	1	1	902.109436035156	2704.31375484547	2.85187968655732	0.00257078515627048	CID	MS2		41.61	59.1274727178667	50513	LPF1_030218_02.raw	0/0	3.8928234577179			0	6.822E-08
High	Sequest HT (A2)	Unambiguous	[R].AEATDVANAVLDGSDAILLGAETLR.[G]		2	2	Q2QXR8; B8BJ39	Q2QXR8; B8BJ39	0	4	0.4649	0	1	1	622.075500488281	2485.28017206313	0.859108354704715	0.000533780781324822	CID	MS2		33.1	59.2123564517333	50590	LPF1_030218_02.raw	0/0	4.13066625595093			0	1.312E-09
High	Sequest HT (A2)	Unambiguous	[K].IGPNEPSQLSIDLNAQGLAR.[Y]		1	1	Q5N725	Q5N725	0	3	0.5701	0	1	1	698.371459960938	2093.09982662281	0.606719071439827	0.000423307604251022	CID	MS2		42.54	59.3356032522667	50707	LPF1_030218_02.raw	0/0	4.3501443862915	3695327.125	59.3601493835449	0	2.966E-08
High	Sequest HT (A2)	Unambiguous	[K].WLAANVSAEVAESTR.[I]		1	1	P48494	P48494	0	2	0.6143	0	1	1	802.408935546875	1603.81059446375	1.95418329656398	0.00156706687494079	HCD	MS2	0	33.1	59.3374801709333	50709	LPF1_030218_02.raw	0/0	4.06934881210327			0	7.841E-07
High	Sequest HT (A2)	Unambiguous	[K].WLAANVSAEVAESTR.[I]		1	1	P48494	P48494	0	2	0.656	0	1	1	802.408935546875	1603.81059446375	1.95418329656398	0.00156706687494079	CID	MS2		41.295	59.3394969645333	50711	LPF1_030218_02.raw	0/0	4.07008743286133			0	9.459E-07
High	Sequest HT (A2)	Unambiguous	[K].LPLSPPALSGDLGEFMSWVDEVKK.[L]		1	1	Q75KR1	Q75KR1	1	3	0.6637	0	1	1	872.453491210938	2615.34592037281	1.28810385111049	0.0011229442708706	CID	MS2		33.1	59.5533998986667	50907	LPF1_030218_02.raw	0/0	3.33414840698242	7365580	59.4666061401367	0	1.169E-06
High	Sequest HT (A2)	Unambiguous	[R].nPEEIPWAAAGAEYVVESTGVFTDK.[D]	N1(Deamidated)	1	1	Q6K5G8	Q6K5G8	0	3	0.6486	0	1	1	894.4326171875	2681.2832983025	8.04834990588147	0.00719324416676548	HCD	MS2	49.48853	33.1	59.5525226986667	50906	LPF1_030218_02.raw	0/0	6.091881275177	3111581.75	59.5060844421387	0	1.091E-07
High	Sequest HT (A2)	Unambiguous	[R].AVDATIDALVPYLDAGDAIVDGGNEWYQNTER.[R]		1	1	Q2R480	Q2R480	0	3	0.3894	0	1	1	1151.21496582031	3451.63034420094	0.437868904855084	0.000503786979000627	HCD	MS2	0	33.1	59.5443335402667	50899	LPF1_030218_02.raw	0/0	4.70062780380249	3710354.9375	59.5824813842773	0	1.111E-05
High	Sequest HT (A2)	Unambiguous	[R].SGETEDTFIADLAVGLATGQIK.[T]		1	1	Q42971	Q42971	0	2	0.6889	0	1	1	1118.57189941406	2236.13652219813	0.979023528645393	0.0010946140625947	CID	MS2		33.1	59.5281323682667	50883	LPF1_030218_02.raw	0/0	7.19794321060181	210194937.5	59.38671875	0	1.174E-10
High	Sequest HT (A2)	Unambiguous	[R].SGFEGAWTSNPLIFDnSYFTELVSGEK.[E]	N16(Deamidated)	1	1	Q9FE01	Q9FE01	0	3		0.0236	2	2	999.473754882813	2996.40671138844	7.70492411212948	0.00769563614581529	CID	MS2		38.295	59.5139269362667	50873	LPF1_030218_02.raw	0/0	4.14057445526123			0	4.132E-06
High	Sequest HT (A2)	Unambiguous	[R].SGFEGAWTSnPLIFDNSYFTELVSGEK.[E]	N10(Deamidated)	1	1	Q9FE01	Q9FE01	0	3	0.0236	0	1	1	999.473754882813	2996.40671138844	7.70492411212948	0.00769563614581529	CID	MS2		38.295	59.5139269362667	50873	LPF1_030218_02.raw	0/0	4.2397198677063			0	1.781E-06
High	Sequest HT (A2)	Unambiguous	[K].GIFWQEDIIPFFQNATIPK.[E]		1	1	Q8H8T0	Q8H8T0	0	2	0.5807	0	1	1	1132.59240722656	2264.17753782313	1.11371828893528	0.00126082656242943	HCD	MS2	0	42.57	59.5071896624	50866	LPF1_030218_02.raw	0/0	4.15371656417847			0	1.187E-05
High	Sequest HT (A2)	Unambiguous	[R].SGETEDTFIADLAVGLATGQIK.[T]		1	1	Q42971	Q42971	0	3	0.6248	0	1	1	746.051086425781	2236.13870601734	1.9556281925839	0.00145768244798698	CID	MS2		16.75896	59.5050919373333	50864	LPF1_030218_02.raw	0/0	5.48558139801025	85518569.25	59.3852081298828	0	3.185E-09
High	Sequest HT (A2)	Unambiguous	[R].AEATDVAnAVLDGSDAILLGAETLR.[G]	N8(Deamidated)	2	2	Q2QXR8; B8BJ39	Q2QXR8; B8BJ39	0	2	0.6161	0	1	1	1243.64599609375	2486.2847155575	9.11513630409865	0.0113313087501281	CID	MS2		40.5	59.47797848	50838	LPF1_030218_02.raw	0/0	5.33527517318726			0	1.781E-09
High	Sequest HT (A2)	Unambiguous	[R].AEATDVANAVLDGSDAILLGAETLR.[G]		2	2	Q2QXR8; B8BJ39	Q2QXR8; B8BJ39	0	2	0.5357	0	1	1	1243.14343261719	2485.27958860438	0.624342368215152	0.000775832187628112	HCD	MS2	0	41.895	59.475290924	50837	LPF1_030218_02.raw	0/0	5.03881216049194			0	2.706E-08
High	Sequest HT (A2)	Unambiguous	[K].MTAEIGEQVqIVGDDLLVTNPTR.[V]	Q10(Deamidated)	1	1	Q42971	Q42971	0	2		0.0219	2	2	1250.64587402344	2500.28447141688	9.80974675404618	0.0122634584374153	CID	MS2		42.285	59.4704578946667	50832	LPF1_030218_02.raw	0/0	4.91795492172241	3760303.75	59.5393867492676	0	2.564E-05
High	Sequest HT (A2)	Unambiguous	[K].MTAEIGEqVQIVGDDLLVTNPTR.[V]	Q8(Deamidated)	1	1	Q42971	Q42971	0	2	0.0219	0	1	1	1250.64587402344	2500.28447141688	9.80974675404618	0.0122634584374153	CID	MS2		42.285	59.4704578946667	50832	LPF1_030218_02.raw	0/0	5.02707147598267	3760303.75	59.5393867492676	0	3.793E-05
High	Sequest HT (A2)	Unambiguous	[K].SAWSEAYNQLVAAIKQEMKPAE.[-]		1	1	O04985	O04985	1	3	0.5335	0	1	1	822.079040527344	2464.22256832203	1.98151813439004	0.0016276306769214	CID	MS2		13.42221	59.4693826664	50831	LPF1_030218_02.raw	0/0	3.72787141799927	8215924.875	59.467658996582	0	4.432E-05
High	Sequest HT (A2)	Unambiguous	[K].SAWSEAYNQLVAAIKQEMKPAE.[-]		1	1	O04985	O04985	1	3	0.5096	0	1	1	822.079040527344	2464.22256832203	1.98151813439004	0.0016276306769214	HCD	MS2	0	41.355	59.4676037458667	50829	LPF1_030218_02.raw	0/0	4.70652389526367	8215924.875	59.467658996582	0	6.533E-08
High	Sequest HT (A2)	Unambiguous	[R].AEATDVANAVLDGSDAILLGAETLR.[G]		2	2	Q2QXR8; B8BJ39	Q2QXR8; B8BJ39	0	3	0.618	0	1	1	829.098937988281	2485.28226070484	1.69951401060473	0.00140792161467592	CID	MS2		13.1312	59.4626500717333	50824	LPF1_030218_02.raw	0/0	4.65763664245605	2454494.53125	59.4680938720703	0	4.03E-09
High	Sequest HT (A2)	Unambiguous	[K].ANSEATLGTYQGDAVLGEGASESLHVK.[D]		1	1	Q5N725	Q5N725	0	3	0.7204	0	1	1	902.108703613281	2704.31155757984	2.03937341305254	0.00183836328127048	CID	MS2		25.42868	59.4615478418667	50823	LPF1_030218_02.raw	0/0	3.96713900566101			0	2.46E-06
High	Sequest HT (A2)	Unambiguous	[R].AEATDVANAVLDGSDAILLGAETLR.[G]		2	2	Q2QXR8; B8BJ39	Q2QXR8; B8BJ39	0	3	0.5059	0	1	1	829.098815917969	2485.28189449391	1.5521619107363	0.00128585130217592	HCD	MS2	0	33.1	59.4606706082667	50822	LPF1_030218_02.raw	0/0	5.9098219871521	2454494.53125	59.4680938720703	0	6.478E-11
High	Sequest HT (A2)	Unambiguous	[R].FGIVEGLMTTVHAITATQK.[T]		2	2	Q7FAH2; Q6K5G8	Q7FAH2; Q6K5G8	0	3	0.1913	0	1	1	673.033569335938	2017.08615474781	3.7091998009217	0.00249391593744501	HCD	MS2	0	40.425	59.4233412592	50790	LPF1_030218_02.raw	0/0	2.97862887382507			0	4.161E-05
High	Sequest HT (A2)	Unambiguous	[K].IDSHLAcAVAGIMSDANILLNTAR.[L]	C7(Carbamidomethyl)	1	2	P0C8Y9	P0DKK4; P0C8Y9	0	3	0.3621	0	1	1	842.7685546875	2526.2911108025	4.27825150210681	0.00360268749998009	HCD	MS2	0	41.52	59.4090749952	50778	LPF1_030218_02.raw	0/0	3.58815026283264			0	5.737E-05
High	Sequest HT (A2)	Unambiguous	[K].LQNGVTATDLVLTVTQMLR.[K]		1	1	Q6YZX6	Q6YZX6	0	2	0.7215	0	1	1	1037.07739257813	2073.14750852625	4.94809798421603	0.00512904312495266	CID	MS2		33.1	59.39937114	50768	LPF1_030218_02.raw	0/0	2.98492789268494	7359019.25	59.3878173828125	0	1.55E-05
High	Sequest HT (A2)	Unambiguous	[K].LQNGVTATDLVLTVTQMLR.[K]		1	1	Q6YZX6	Q6YZX6	0	2	0.6368	0	1	1	1037.07653808594	2073.14579954188	4.12375103148181	0.00427455093745266	HCD	MS2	0	41.43	59.3976026642667	50766	LPF1_030218_02.raw	0/0	3.91451334953308	7359019.25	59.3878173828125	0	2.12E-06
High	Sequest HT (A2)	Rejected	[K].ANSEATLGTYQGDAVLGEGASESLHVK.[D]		1	1	Q5N725	Q5N725	0	3		0	2	2	902.110229492188	2704.31613521656	3.73209481618749	0.00336424218752048	HCD	MS2	0	33.1	59.1254851349333	50511	LPF1_030218_02.raw	0/0	7.14288187026978			0	1.824E-11
High	Sequest HT (A2)	Unambiguous	[R].TVPAAVPAIVFLSGGQSEEEATLNLNAMNK.[L]		1	1	P17784	P17784	0	3	0.5256	0	1	1	1024.52905273438	3071.57260494313	0.269908432930853	0.000276347708222602	CID	MS2		22.885	57.8059576005333	49307	LPF1_030218_02.raw	0/0	3.89714860916138			0	1.782E-06
High	Sequest HT (A2)	Selected	[K].ANSEATLGTYKGDAVLGEGASESLHVK.[D]		1	1	P17784	P17784	1	3	0	0	1	1	902.110229492188	2704.31613521656	-9.72243498639555	-0.00876426447909277	HCD	MS2	0	33.1	59.1254851349333	50511	LPF1_030218_02.raw	0/0	7.14386367797852			0	2.979E-08
High	Sequest HT (A2)	Unambiguous	[K].MTAEIGEQVQIVGDDLLVTNPTR.[V]		1	1	Q42971	Q42971	0	2	0.5697	0	1	1	1250.142578125	2499.27787962	0.780674105480448	0.000975559999915276	HCD	MS2	56.51215	33.1	59.1061090194667	50495	LPF1_030218_02.raw	0/0	4.09373188018799			0	7.054E-07
High	Sequest HT (A2)	Unambiguous	[K].MTAEIGEQVqIVGDDLLVTNPTR.[V]	Q10(Deamidated)	1	1	Q42971	Q42971	0	3		0.014	2	2	834.09912109375	2500.28281002125	9.14525759617555	0.00762184041661736	CID	MS2		33.1	58.8177528141333	50234	LPF1_030218_02.raw	0/0	4.91709136962891			0	6.962E-06
High	Sequest HT (A2)	Unambiguous	[K].MTAEIGEqVQIVGDDLLVTNPTR.[V]	Q8(Deamidated)	1	1	Q42971	Q42971	0	3	0.014	0	1	1	834.09912109375	2500.28281002125	9.14525759617555	0.00762184041661736	CID	MS2		33.1	58.8177528141333	50234	LPF1_030218_02.raw	0/0	4.98714733123779			0	5.299E-06
High	Sequest HT (A2)	Unambiguous	[K].MTAEIGEQVQIVGDDLLVTNPTR.[V]		1	1	Q42971	Q42971	0	3	0.4794	0	1	1	833.765197753906	2499.28104000172	2.04519303383595	0.0017038339062007	HCD	MS2	0	41.415	58.8159758170667	50232	LPF1_030218_02.raw	0/0	5.34248399734497	7631461	58.6939086914063	0	1.575E-08
High	Sequest HT (A2)	Unambiguous	[R].AEATDVANAVLDGSDAILLGAETLR.[G]		2	2	Q2QXR8; B8BJ39	Q2QXR8; B8BJ39	0	4	0.5681	0	1	1	622.075744628906	2485.28114862563	1.2520472876872	0.000777921406324822	CID	MS2		33.1	58.8137115856	50230	LPF1_030218_02.raw	0/0	5.20893335342407	2271847	58.8077545166016	0	5.078E-11
High	Sequest HT (A2)	Unambiguous	[R].AEATDVANAVLDGSDAILLGAETLR.[G]		2	2	Q2QXR8; B8BJ39	Q2QXR8; B8BJ39	0	4	0.4667	0	1	1	622.075744628906	2485.28114862563	1.2520472876872	0.000777921406324822	HCD	MS2	0	39.75	58.8119677925333	50228	LPF1_030218_02.raw	0/0	4.50214910507202	2271847	58.8077545166016	0	7.566E-08
High	Sequest HT (A2)	Unambiguous	[R].SGETEDTFIADLAVGLATGQIK.[T]		1	1	Q42971	Q42971	0	2	0.7009	0	1	1	1118.57299804688	2236.13871946375	1.96164142981666	0.0021932468750947	CID	MS2		30.985	58.8099327570667	50226	LPF1_030218_02.raw	0/0	6.72041463851929	3704279.125	58.8546447753906	0	1.5E-10
High	Sequest HT (A2)	Unambiguous	[R].FGIVEGLMTTVHAITATQK.[T]		2	2	Q7FAH2; Q6K5G8	Q7FAH2; Q6K5G8	0	3	0.5515	0	1	1	673.031677246094	2017.08047847828	0.89509561786191	0.000601826093695005	CID	MS2		33.1	73.7019075325333	66682	LPF1_030218_03.raw	0/0	2.71581411361694			0	2.637E-05
High	Sequest HT (A2)	Unambiguous	[R].SGETEDTFIADLAVGLATGQIK.[T]		1	1	Q42971	Q42971	0	3	0.5502	0	1	1	746.051452636719	2236.13980465016	2.44693714316954	0.00182389338548698	CID	MS2		33.1	58.7927560944	50209	LPF1_030218_02.raw	0/0	4.78286409378052			0	9.704E-08
High	Sequest HT (A2)	Unambiguous	[R].NPEEIPWAAAGAEYVVESTGVFTDK.[D]		1	1	Q6K5G8	Q6K5G8	0	2	0.7386	0	1	1	1340.64379882813	2680.28032102625	0.976934683956137	0.00130922812513745	CID	MS2		33.1	58.7802565184	50198	LPF1_030218_02.raw	0/0	4.58958673477173	6512927.875	58.8206367492676	0	2.566E-05
High	Sequest HT (A2)	Unambiguous	[K].LPLSPPALSGDLGEFMSWVDEVKK.[L]		1	1	Q75KR1	Q75KR1	1	3	0.5163	0	1	1	872.453247070313	2615.34518795094	1.00805568894193	0.0008788036458706	CID	MS2		31.75	58.8588907256	50273	LPF1_030218_02.raw	0/0	2.45670127868652	6141125.125	58.8185119628906	0	3.103E-06
High	Sequest HT (A2)	Unambiguous	[R].NPEEIPWAAAGAEYVVESTGVFTDK.[D]		1	1	Q6K5G8	Q6K5G8	0	2	0.6957	0	1	1	1340.64379882813	2680.28032102625	0.976934683956137	0.00130922812513745	HCD	MS2	0	41.625	58.7785046610667	50196	LPF1_030218_02.raw	0/0	3.4466598033905	6512927.875	58.8206367492676	0	1.444E-05
High	Sequest HT (A2)	Unambiguous	[K].ANSEATLGTYQGDAVLGEGASESLHVK.[D]		1	1	Q5N725	Q5N725	0	3	0.5949	0	1	1	902.108764648438	2704.31174068531	2.10708226917794	0.00189939843752048	HCD	MS2	0	33.1	58.7715739301333	50189	LPF1_030218_02.raw	0/0	6.68652677536011			0	5.943E-11
High	Sequest HT (A2)	Unambiguous	[K].VFPEIMVPLIGTPQELAQQVDVIR.[E]		1	1	Q75KR1	Q75KR1	0	2	0.7373	0	1	1	1346.74206542969	2692.47685422938	0.97302300696105	0.00130991968785565	CID	MS2		33.1	58.7439916341333	50166	LPF1_030218_02.raw	0/0	3.35416674613953	55912850	58.6637992858887	0	3.962E-06
High	Sequest HT (A2)	Unambiguous	[K].VFPEIMVPLIGTPQELAQQVDVIR.[E]		1	1	Q75KR1	Q75KR1	0	2	0.6004	0	1	1	1346.74255371094	2692.47783079188	1.33572378512513	0.00179820093785565	HCD	MS2	0	42.255	58.7422292602667	50164	LPF1_030218_02.raw	0/0	5.17708826065063	55912850	58.6637992858887	0	4.794E-08
High	Sequest HT (A2)	Unambiguous	[R].AEATDVANAVLDGSDAILLGAETLR.[G]		2	2	Q2QXR8; B8BJ39	Q2QXR8; B8BJ39	0	3	0.6061	0	1	1	829.098510742188	2485.28097896656	1.18378166106523	0.000980675520925918	CID	MS2		3.898882	58.7412401242667	50163	LPF1_030218_02.raw	0/0	4.95210456848145	53095144.75	58.6650886535645	0	4.552E-10
High	Sequest HT (A2)	Unambiguous	[K].VFPEIMVPLIGTPQELAQQVDVIR.[E]		1	1	Q75KR1	Q75KR1	0	3	0.637	0	1	1	898.163879394531	2692.47708492359	1.05870413097143	0.000950177864827613	CID	MS2		4.994337	58.7401374658667	50162	LPF1_030218_02.raw	0/0	2.91953229904175	48450437.375	58.595645904541	0	1.09E-06
High	Sequest HT (A2)	Unambiguous	[R].AEATDVANAVLDGSDAILLGAETLR.[G]		2	2	Q2QXR8; B8BJ39	Q2QXR8; B8BJ39	0	3	0.6516	0	1	1	829.098205566406	2485.28006343922	0.815401411394149	0.000675499739675918	HCD	MS2	0	18.62811	58.73926252	50161	LPF1_030218_02.raw	0/0	7.06189203262329	53095144.75	58.6650886535645	0	1.722E-10
High	Sequest HT (A2)	Unambiguous	[R].nPEEIPWAAAGAEYVVESTGVFTDK.[D]	N1(Deamidated)	1	1	Q6K5G8	Q6K5G8	0	3	0.725	0	1	1	894.433410644531	2681.28567867359	8.93613011669189	0.00798670119801548	CID	MS2		34.87	58.7358213786667	50158	LPF1_030218_02.raw	0/0	5.09481191635132			0	1.379E-07
High	Sequest HT (A2)	Unambiguous	[R].NPEEIPWAAAGAEYVVESTGVFTDK.[D]		1	1	Q6K5G8	Q6K5G8	0	3	0.6983	0	1	1	894.098571777344	2680.28116207203	1.29072522158031	0.00115316734384881	HCD	MS2	0	25.555	58.7339440602667	50156	LPF1_030218_02.raw	0/0	5.89873075485229			0	1.937E-08
High	Sequest HT (A2)	Unambiguous	[K].MTAEIGEQVQIVGDDLLVTNPTR.[V]		1	1	Q42971	Q42971	0	2	0.6517	0	1	1	1250.142578125	2499.27787962	0.780674105480448	0.000975559999915276	CID	MS2		33.1	58.727473656	50149	LPF1_030218_02.raw	0/0	4.21949577331543			0	2.209E-06
High	Sequest HT (A2)	Unambiguous	[K].ANSEATLGTYQGDAVLGEGASESLHVK.[D]		1	1	Q5N725	Q5N725	0	3	0.6261	0	1	1	902.108520507813	2704.31100826344	1.83624684467635	0.00165525781252048	CID	MS2		41.385	58.7737740949333	50191	LPF1_030218_02.raw	0/0	3.28701305389404			0	1.733E-06
High	Sequest HT (A2)	Unambiguous	[R].NPDEIPWAEAGAEYVVESTGVFTDK.[E]		1	1	A2YQT7	A2YQT7	0	3	0.685	0	1	1	908.761901855469	2724.27115230641	1.32899444128224	0.00120684546876267	HCD	MS2	0	33.1	58.8856272064	50299	LPF1_030218_02.raw	0/0	6.3751482963562			0	2.663E-10
High	Sequest HT (A2)	Unambiguous	[R].TVPAAVPAIVFLSGGQSEEEATVNLNAMNK.[L]		1	1	Q5N725	Q5N725	0	3	0.7687	0	1	1	1019.8583984375	3057.5606420525	1.47706609916285	0.00150540416658866	CID	MS2		33.1	58.8865063	50300	LPF1_030218_02.raw	0/0	4.2820897102356			0	4.749E-08
High	Sequest HT (A2)	Unambiguous	[R].NPDEIPWAEAGAEYVVESTGVFTDK.[E]		1	1	A2YQT7	A2YQT7	0	3	0.7514	0	1	1	908.761901855469	2724.27115230641	1.32899444128224	0.00120684546876267	CID	MS2		41.475	58.8876061037333	50301	LPF1_030218_02.raw	0/0	5.23006105422974			0	2.785E-09
High	Sequest HT (A2)	Unambiguous	[K].SAWSEAYNQLVAAIKQEMKPAE.[-]		1	1	O04985	O04985	1	3	0.6	0	1	1	822.079772949219	2464.22476558766	2.87318677145551	0.0023600525519214	CID	MS2		33.1	59.1031447410667	50492	LPF1_030218_02.raw	0/0	4.09780836105347			0	1.65E-05
High	Sequest HT (A2)	Unambiguous	[K].SAWSEAYNQLVAAIKQEMKPAE.[-]		1	1	O04985	O04985	1	3	0.4806	0	1	1	822.079772949219	2464.22476558766	2.87318677145551	0.0023600525519214	HCD	MS2	0	42.18	59.1013530474667	50490	LPF1_030218_02.raw	0/0	4.89427137374878			0	4.589E-07
High	Sequest HT (A2)	Unambiguous	[K].VFPEIMVPLIGTPQELAQQVDVIR.[E]		1	1	Q75KR1	Q75KR1	0	3	0.6575	0	1	1	898.164489746094	2692.47891597828	1.73876809002909	0.00156052942732761	CID	MS2		33.1	59.0991364621333	50488	LPF1_030218_02.raw	0/0	3.99960708618164	42786724.875	59.0471572875977	0	1.26E-06
High	Sequest HT (A2)	Unambiguous	[K].VFPEIMVPLIGTPQELAQQVDVIR.[E]		1	1	Q75KR1	Q75KR1	0	3	0.6582	0	1	1	898.164489746094	2692.47891597828	1.73876809002909	0.00156052942732761	HCD	MS2	4.644423	40.545	59.0973698941333	50486	LPF1_030218_02.raw	0/0	4.74249172210693	42786724.875	59.0471572875977	0	1.726E-08
High	Sequest HT (A2)	Unambiguous	[R].AEATDVANAVLDGSDAILLGAETLR.[G]		2	2	Q2QXR8; B8BJ39	Q2QXR8; B8BJ39	0	2	0.7293	0	1	1	1243.14477539063	2485.28227415125	1.70492443391698	0.00211860562512811	CID	MS2		42.255	59.0963744312	50485	LPF1_030218_02.raw	0/0	6.394127368927	159634002	59.052677154541	0	1.861E-10
High	Sequest HT (A2)	Unambiguous	[R].AEATDVANAVLDGSDAILLGAETLR.[G]		2	2	Q2QXR8; B8BJ39	Q2QXR8; B8BJ39	0	3	0.6049	0	1	1	829.099060058594	2485.28262691578	1.84686611047316	0.00152999192717592	CID	MS2		21.31433	59.0952929666667	50484	LPF1_030218_02.raw	0/0	5.66511011123657	197968661.75	59.0419044494629	0	1.456E-11
High	Sequest HT (A2)	Unambiguous	[R].AEATDVANAVLDGSDAILLGAETLR.[G]		2	2	Q2QXR8; B8BJ39	Q2QXR8; B8BJ39	0	2	0.6177	0	1	1	1243.14379882813	2485.28032102625	0.919046567952013	0.00114204312512811	HCD	MS2	0	33.1	59.0944136653333	50483	LPF1_030218_02.raw	0/0	6.19630861282349	159634002	59.052677154541	0	7.559E-11
High	Sequest HT (A2)	Unambiguous	[R].AAVPSGASTGVYEALELR.[D]		1	1	Q42971	Q42971	0	2	0.5623	0	1	1	895.968933105469	1790.93058958094	1.27640002848549	0.00114297046889078	HCD	MS2	33.66048	33.1	73.6551564288	66636	LPF1_030218_03.raw	0/0	3.45448684692383			0	1.091E-06
High	Sequest HT (A2)	Unambiguous	[K].GIIGYVEEDLVSTDFVGDSR.[S]		1	1	A2YQT7	A2YQT7	0	2	0.3438	0	1	1	1086.03186035156	2171.05644407313	2.84426077679986	0.00308751656234563	HCD	MS2	0	42.7	59.0593715624	50450	LPF1_030218_02.raw	0/0	3.17424440383911			0	3.088E-05
High	Sequest HT (A2)	Unambiguous	[R].FGIVEGLMTTVHAITATQK.[T]		2	2	Q7FAH2; Q6K5G8	Q7FAH2; Q6K5G8	0	3	0.4905	0	1	1	673.032836914063	2017.08395748219	2.61986914941469	0.00176149406244501	CID	MS2		41.52	59.0583882114667	50449	LPF1_030218_02.raw	0/0	2.62615513801575			0	7.297E-06
High	Sequest HT (A2)	Unambiguous	[K].WLAANVSAEVAESTR.[I]		1	1	P48494	P48494	0	2	0.753	0	1	1	802.408386230469	1603.80949583094	1.26916789435732	0.00101775046869079	CID	MS2		28.585	58.9457223482667	50348	LPF1_030218_02.raw	0/0	4.16768217086792			0	3.597E-06
High	Sequest HT (A2)	Unambiguous	[K].WLAANVSAEVAESTR.[I]		1	1	P48494	P48494	0	2	0.5509	0	1	1	802.408386230469	1603.80949583094	1.26916789435732	0.00101775046869079	HCD	MS2	59.86235	42.555	58.9440224645333	50346	LPF1_030218_02.raw	0/0	3.8250949382782			0	7.972E-06
High	Sequest HT (A2)	Unambiguous	[K].GIFWQEDIIPFFQNATIPK.[E]		1	1	Q8H8T0	Q8H8T0	0	3	0.4702	0	1	1	755.398010253906	2264.17947750172	1.9704005594837	0.0014871105728768	CID	MS2		40.05	58.9430664797333	50345	LPF1_030218_02.raw	0/0	3.35627317428589	3784512.78125	59.0154190063477	0	2.756E-05
High	Sequest HT (A2)	Unambiguous	[R].NPDEIPWAEAGAEYVVESTGVFTDK.[E]		1	1	A2YQT7	A2YQT7	0	2	0.8156	0	1	1	1362.638671875	2724.27006712	0.93065382545936	0.00126767500000824	CID	MS2		33.1	58.9419682354667	50344	LPF1_030218_02.raw	0/0	4.5027437210083			0	8.642E-07
High	Sequest HT (A2)	Unambiguous	[K].GIFWQEDIIPFFQNATIPK.[E]		1	1	Q8H8T0	Q8H8T0	0	3	0.537	0	1	1	755.398010253906	2264.17947750172	1.9704005594837	0.0014871105728768	HCD	MS2	0	33.1	58.9410849114667	50343	LPF1_030218_02.raw	0/0	3.78102445602417	3784512.78125	59.0154190063477	0	1.693E-05
High	Sequest HT (A2)	Unambiguous	[R].TVPAAVPAIVFLSGGQSEEEATLNLNAMNK.[L]		1	1	P17784	P17784	0	3	0.4734	0	1	1	1024.52941894531	3071.57370357594	0.627586160379722	0.000642558645722602	HCD	MS2	10.71633	33.1	58.9315582776	50334	LPF1_030218_02.raw	0/0	4.14189434051514			0	1.959E-05
High	Sequest HT (A2)	Unambiguous	[K].IGPNEPSQLSIDLNAQGLAR.[Y]		1	1	Q5N725	Q5N725	0	2	0.5559	0	1	1	1047.05444335938	2093.10161008875	1.45878880880102	0.00152669437511577	CID	MS2		40.5	58.9188924957333	50326	LPF1_030218_02.raw	0/0	3.4949586391449			0	3.527E-05
High	Sequest HT (A2)	Unambiguous	[K].IGPNEPSQLSIDLNAQGLAR.[Y]		1	1	Q5N725	Q5N725	0	3	0.6861	0	1	1	698.371826171875	2093.10092525563	1.13160253141035	0.000789518541751022	CID	MS2		20.32	58.8989476493333	50311	LPF1_030218_02.raw	0/0	4.96723651885986	4101868.875	58.8552436828613	0	1.176E-07
High	Sequest HT (A2)	Unambiguous	[K].IGPNEPSQLSIDLNAQGLAR.[Y]		1	1	Q5N725	Q5N725	0	3	0.5743	0	1	1	698.371826171875	2093.10092525563	1.13160253141035	0.000789518541751022	HCD	MS2	51.59828	42.495	58.8971558536	50309	LPF1_030218_02.raw	0/0	4.0432767868042	4101868.875	58.8552436828613	0	9.569E-06
High	Sequest HT (A2)	Unambiguous	[R].EVAAFAQFGSDLDAATQALLNR.[G]		1	1	P0C520	P0C520	0	3	0.6161	0	1	1	770.058166503906	2308.15994625172	1.3632010265506	0.00104882723962874	CID	MS2		41.82	58.8961704597333	50308	LPF1_030218_02.raw	0/0	3.36450409889221			0	3.051E-06
High	Sequest HT (A2)	Unambiguous	[R].EVAAFAQFGSDLDAATQALLNR.[G]		1	1	P0C520	P0C520	0	3	0.5122	0	1	1	770.058166503906	2308.15994625172	1.3632010265506	0.00104882723962874	HCD	MS2	0	33.1	58.8941890010667	50306	LPF1_030218_02.raw	0/0	5.31238126754761			0	7.017E-08
High	Sequest HT (A2)	Unambiguous	[K].MTAEIGEQVQIVGDDLLVTNPTR.[V]		1	1	Q42971	Q42971	0	2	0.6675	0	1	1	1250.142578125	2499.27787962	0.780674105480448	0.000975559999915276	CID	MS2		40.125	59.1080717613333	50497	LPF1_030218_02.raw	0/0	4.17912340164185			0	8.232E-06
High	Sequest HT (A2)	Unambiguous	[K].VIHDnFGIIEGLMTTVHAITATQK.[T]	N5(Deamidated)	1	1	A2YQT7	A2YQT7	0	4	0.1159	0	1	1	653.350891113281	2610.38173456313	8.47989033123396	0.00553389078115096	CID	MS2		33.1	56.1561117792	47848	LPF1_030218_02.raw	0/0	4.65902423858643			0	7.312E-08
High	Sequest HT (A2)	Unambiguous	[R].TVPAAVPAIVFLSGGQSEEEATLNLNAMNK.[L]		1	1	P17784	P17784	0	3	0.3797	0	1	1	1024.52905273438	3071.57260494313	0.269908432930853	0.000276347708222602	HCD	MS2	0	41.565	57.8041827525333	49305	LPF1_030218_02.raw	0/0	4.23992347717285			0	4.995E-06
High	Sequest HT (A2)	Unambiguous	[R].VPTVDVSVVDLTVR.[LI]		3	3	Q7FAH2; Q6K5G8; A2YQT7	Q7FAH2; Q6K5G8; A2YQT7	0	2	0.5982	0	1	1	749.928161621094	1498.84904661219	1.00899668107821	0.000756166093765387	HCD	MS2	0	33.1	57.7896293125333	49291	LPF1_030218_02.raw	0/0	3.2619264125824			0	2.573E-05
High	Sequest HT (A2)	Unambiguous	[K].IGPNEPSQLSIDLNAQGLAR.[Y]		1	1	Q5N725	Q5N725	0	2	0.6629	0	1	1	1047.05505371094	2093.10283079188	2.04199265321271	0.00213704593761577	HCD	MS2	26.3493	33.1	56.7385649386667	48362	LPF1_030218_02.raw	0/0	4.42052793502808			0	5.173E-07
High	Sequest HT (A2)	Rejected	[K].ANSEATLGTYQGDAVLGEGASESLHVK.[D]		1	1	Q5N725	Q5N725	0	3		0.0026	2	2	902.113708496094	2704.32657222828	7.59149961533518	0.00684324609377048	CID	MS2		42.54131	56.6842630714667	48308	LPF1_030218_02.raw	0/0	3.82622194290161	17266712	56.5787925720215	0	1.024E-05
High	Sequest HT (A2)	Rejected	[K].ANSEATLGTYQGDAVLGEGASESLHVK.[D]		1	1	Q5N725	Q5N725	0	3		0.0092	2	2	902.11181640625	2704.32089595875	5.49252507544784	0.00495115625002048	HCD	MS2	32.29501	33.1	56.6822316808	48306	LPF1_030218_02.raw	0/0	6.46782970428467	17266712	56.5787925720215	0	1.837E-10
High	Sequest HT (A2)	Selected	[K].ANSEATLGTYKGDAVLGEGASESLHVK.[D]		1	1	P17784	P17784	1	3	0.0092	0	1	1	902.11181640625	2704.32089595875	-7.96202841280819	-0.00717735041659277	HCD	MS2	32.29501	33.1	56.6822316808	48306	LPF1_030218_02.raw	0/0	6.52628517150879	17266712	56.5787925720215	0	6.388E-08
High	Sequest HT (A2)	Unambiguous	[R].NPEEIPWAAAGAEYVVESTGVFTDK.[D]		1	1	Q6K5G8	Q6K5G8	0	2	0.8326	0	1	1	1340.64831542969	2680.28935422938	4.34718363850979	0.00582582968763745	CID	MS2		33.055	56.6766305877333	48300	LPF1_030218_02.raw	0/0	6.69379281997681			0	7.458E-09
High	Sequest HT (A2)	Unambiguous	[R].NPEEIPWAAAGAEYVVESTGVFTDK.[D]		1	1	Q6K5G8	Q6K5G8	0	2	0.7611	0	1	1	1340.64770507813	2680.28813352625	3.89174459059713	0.00521547812513745	HCD	MS2	0	23.455	56.6748425824	48298	LPF1_030218_02.raw	0/0	4.72786903381348			0	1.186E-07
High	Sequest HT (A2)	Unambiguous	[R].NPEEIPWAAAGAEYVVESTGVFTDK.[D]		1	1	Q6K5G8	Q6K5G8	0	3	0.6906	0	1	1	894.098693847656	2680.28152828297	1.42735693595411	0.00127523765634881	CID	MS2		26.70959	56.6627474466667	48288	LPF1_030218_02.raw	0/0	5.85496711730957			0	1.476E-08
High	Sequest HT (A2)	Unambiguous	[R].LNEPELLEPLIPSILANLDHR.[H]		1	1	Q53PC7	Q53PC7	0	3	0.5936	0	1	1	799.445983886719	2396.32339840016	2.0918047394858	0.00167087671889021	HCD	MS2	59.92513	41.775	56.6542748488	48281	LPF1_030218_02.raw	0/0	4.06108713150024			0	0.0001154
High	Sequest HT (A2)	Unambiguous	[K].LTTPSFGDLNHLISATMSGVTccLR.[F]	C22(Carbamidomethyl); C23(Carbamidomethyl)	1	4	P45960	Q43594; Q8H7U1; P45960; Q76FS3	0	3	0.318	0	1	1	917.781982421875	2751.33139400563	1.86351058659964	0.00170904187517351	CID	MS2		33.1	56.633109012	48259	LPF1_030218_02.raw	0/0	3.26586961746216			0	2.669E-05
High	Sequest HT (A2)	Unambiguous	[K].IGPNEPSQLSIDLNAQGLAR.[Y]		1	1	Q5N725	Q5N725	0	2	0.6335	0	1	1	1047.05505371094	2093.10283079188	2.04199265321271	0.00213704593761577	CID	MS2		39.945	56.7406711954667	48364	LPF1_030218_02.raw	0/0	3.82498955726624			0	1.582E-06
High	Sequest HT (A2)	Unambiguous	[K].AMSIMNSFINDIFEK.[L]		1	14	Q94JE1	A2WKS3; A2WKP5; A2WKS5; Q9LGH4; A3AGM4; Q94JJ7; Q6F362; Q94JE1; A2WKP3; A2WKT1; A2WWU2; Q7GBK0; Q9LGI2; A2YWI3	0	2	0.4132	0	1	1	880.425354003906	1759.84343137781	2.316852275823	0.00203864390630315	HCD	MS2	0	32.11	56.6240117722667	48249	LPF1_030218_02.raw	0/0	3.34290361404419	10632102	56.6054763793945	0	5.009E-05
High	Sequest HT (A2)	Unambiguous	[R].NPEEIPWAAAGAEYVVESTGVFTDKDK.[A]		1	1	Q6K5G8	Q6K5G8	1	3	0.5868	0	1	1	975.138854980469	2923.40201168141	0.822057100808107	0.000801067135550208	HCD	MS2	0	41.31	56.5901422218667	48222	LPF1_030218_02.raw	0/0	5.92883729934692			0	2.997E-11
High	Sequest HT (A2)	Unambiguous	[R].TVPAAVPAIVFLSGGQSEEEATVNLNAMNK.[L]		1	1	Q5N725	Q5N725	0	3	0.5576	0	1	1	1019.85723876953	3057.55716304859	0.339227981704185	0.000345736197838657	HCD	MS2	0	33.1	74.0858774149333	67026	LPF1_030218_03.raw	0/0	3.72952604293823			0	1.121E-06
High	Sequest HT (A2)	Unambiguous	[K].ANSEATLGTYQGDAVLGEGASESLHVK.[D]		1	1	Q5N725	Q5N725	0	3	0.6538	0	1	1	902.107849121094	2704.30899410328	1.09144942729697	0.000983871093770479	CID	MS2		33.1	74.0867691290667	67027	LPF1_030218_03.raw	0/0	3.37756395339966			0	1.689E-06
High	Sequest HT (A2)	Unambiguous	[K].WLAANVSAEVAESTR.[I]		1	1	P48494	P48494	0	2	0.674	0	1	1	802.407958984375	1603.80864133875	0.73637813708547	0.000590504374940792	CID	MS2		36.87	56.5853529818667	48217	LPF1_030218_02.raw	0/0	4.11331272125244			0	2.965E-06
High	Sequest HT (A2)	Unambiguous	[K].WLAANVSAEVAESTR.[I]		1	1	P48494	P48494	0	2	0.5418	0	1	1	802.407958984375	1603.80864133875	0.73637813708547	0.000590504374940792	HCD	MS2	53.24365	27.64	56.5835759005333	48215	LPF1_030218_02.raw	0/0	3.9453604221344			0	2.485E-05
High	Sequest HT (A2)	Unambiguous	[R].DVPcAVFSIPPLSVVGLSEQQALEEAK.[S]	C4(Carbamidomethyl)	1	1	P48642	P48642	0	3	0.666	0	1	1	961.832153320313	2883.48190670094	0.371305029661426	0.000356883645785899	CID	MS2		33.1	56.5634560170667	48198	LPF1_030218_02.raw	0/0	5.29543209075928	26534062.25	56.6428031921387	0	2.531E-08
High	Sequest HT (A2)	Unambiguous	[K].GcAAIVDSGTSLLAGPTAIVAqVNHAIGAEGIISTEcK.[E]	C2(Carbamidomethyl); Q22(Deamidated); C37(Carbamidomethyl)	1	1	P42211	P42211	0	3	0.07	0	1	1	1251.64172363281	3752.91061763844	7.26560777130797	0.00908899281245586	CID	MS2		33.1	56.54140468	48179	LPF1_030218_02.raw	0/0	3.42964029312134	2307851.6875	56.5057754516602	0	0.0001153
High	Sequest HT (A2)	Unambiguous	[K].GcAAIVDSGTSLLAGPTAIVAqVNHAIGAEGIISTEcK.[E]	C2(Carbamidomethyl); Q22(Deamidated); C37(Carbamidomethyl)	1	1	P42211	P42211	0	3		0.0242	2	2	1251.64172363281	3752.91061763844	7.26560777130797	0.00908899281245586	HCD	MS2	0	39.525	56.5396759368	48177	LPF1_030218_02.raw	0/0	4.43438339233398	2307851.6875	56.5057754516602	0	4.944E-05
High	Sequest HT (A2)	Unambiguous	[K].GcAAIVDSGTSLLAGPTAIVAQVnHAIGAEGIISTEcK.[E]	C2(Carbamidomethyl); N24(Deamidated); C37(Carbamidomethyl)	1	1	P42211	P42211	0	3	0.0242	0	1	1	1251.64172363281	3752.91061763844	7.26560777130797	0.00908899281245586	HCD	MS2	0	39.525	56.5396759368	48177	LPF1_030218_02.raw	0/0	4.54383087158203	2307851.6875	56.5057754516602	0	6.055E-05
High	Sequest HT (A2)	Unambiguous	[K].VIHDNFGIIEGLMTTVHAITATQK.[T]		1	1	A2YQT7	A2YQT7	0	3	0.8	0	1	1	870.465576171875	2609.38217525563	2.52637284855835	0.00219741854152744	CID	MS2		33.1	56.6141828861333	48239	LPF1_030218_02.raw	0/0	5.95386934280396	115530708.125	56.6008377075195	0	1.967E-11
High	Sequest HT (A2)	Unambiguous	[K].VIHDNFGIIEGLMTTVHAITATQK.[T]		1	1	A2YQT7	A2YQT7	0	4	0.6036	0	1	1	653.099304199219	2609.37538690688	-0.0751494444393849	-4.90232813490366E-05	CID	MS2		29.02	56.5337612389333	48171	LPF1_030218_02.raw	0/0	4.39143085479736	119283807.25	56.6400604248047	0	5.278E-08
High	Sequest HT (A2)	Unambiguous	[R].TVPAAVPAIVFLSGGQSEEEATLNLNAMNK.[L]		1	1	P17784	P17784	0	3	0.5471	0	1	1	1024.53125	3071.57919674	2.41597479762407	0.0024736133332226	HCD	MS2	0	33.1	56.7424809536	48366	LPF1_030218_02.raw	0/0	4.8836522102356			0	1.278E-06
High	Sequest HT (A2)	Unambiguous	[R].TVPAAVPAIVFLSGGQSEEEATVNLNAMNK.[L]		1	1	Q5N725	Q5N725	0	3	0.6921	0	1	1	1019.85772705078	3057.55862789234	0.818317715370992	0.000834017447838657	CID	MS2		33.1	56.749024948	48372	LPF1_030218_02.raw	0/0	4.45365381240845			0	6.413E-09
High	Sequest HT (A2)	Unambiguous	[R].NPDEIPWAEAGAEYVVESTGVFTDK.[E]		1	1	A2YQT7	A2YQT7	0	2	0.7646	0	1	1	1362.63879394531	2724.27031126063	1.02027080402438	0.00138974531250824	CID	MS2		40.86	56.8585535016	48475	LPF1_030218_02.raw	0/0	4.12153768539429			0	7.886E-06
High	Sequest HT (A2)	Unambiguous	[R].NPDEIPWAEAGAEYVVESTGVFTDK.[E]		1	1	A2YQT7	A2YQT7	0	2	0.6786	0	1	1	1362.63879394531	2724.27031126063	1.02027080402438	0.00138974531250824	HCD	MS2	0	33.1	56.8566033309333	48473	LPF1_030218_02.raw	0/0	3.35872292518616			0	5.483E-06
High	Sequest HT (A2)	Unambiguous	[K].MTAEIGEQVqIVGDDLLVTNPTR.[V]	Q10(Deamidated)	1	1	Q42971	Q42971	0	2		0.0469	2	2	1250.64392089844	2500.28056516688	8.24740920246765	0.0103103334374153	CID	MS2		40.5	56.8406293298667	48457	LPF1_030218_02.raw	0/0	4.66855001449585			0	1.248E-06
High	Sequest HT (A2)	Unambiguous	[K].MTAEIGEQVQIVGDDLLVTnPTR.[V]	N20(Deamidated)	1	1	Q42971	Q42971	0	2	0.0469	0	1	1	1250.64392089844	2500.28056516688	8.24740920246765	0.0103103334374153	CID	MS2		40.5	56.8406293298667	48457	LPF1_030218_02.raw	0/0	4.89834833145142			0	1.285E-05
High	Sequest HT (A2)	Unambiguous	[K].MTAEIGEQVQIVGDDLLVTNPTR.[V]		1	1	Q42971	Q42971	0	2	0.5553	0	1	1	1250.14367675781	2499.28007688563	1.65983498561534	0.00207419281241528	HCD	MS2	10.03287	40.86	56.8379647445333	48456	LPF1_030218_02.raw	0/0	4.70108556747437			0	6.895E-08
High	Sequest HT (A2)	Unambiguous	[R].TVPAAVPAIVFLSGGqSEEEATVNLNAMNK.[L]	Q16(Deamidated)	1	1	Q5N725	Q5N725	0	4		0.0105	2	2	765.395568847656	3058.56044550063	6.63835022043325	0.00507591515619688	CID	MS2		32.575	56.8078956050667	48427	LPF1_030218_02.raw	0/0	2.82245945930481	1245744.5	56.7918472290039	0	0.0001012
High	Sequest HT (A2)	Unambiguous	[K].IGPNEPSQLSIDLNAQGLAR.[Y]		1	1	Q5N725	Q5N725	0	3	0.6236	0	1	1	698.372009277344	2093.10147457203	1.39404426139561	0.000972624010501022	CID	MS2		33.1	56.7933168501333	48413	LPF1_030218_02.raw	0/0	4.40811347961426	3624211.578125	56.8973274230957	0	2.128E-07
High	Sequest HT (A2)	Unambiguous	[K].IGPNEPSQLSIDLNAQGLAR.[Y]		1	1	Q5N725	Q5N725	0	3	0.5948	0	1	1	698.372009277344	2093.10147457203	1.39404426139561	0.000972624010501022	HCD	MS2	62.46296	34.48	56.7916646797333	48411	LPF1_030218_02.raw	0/0	4.26526117324829	3624211.578125	56.8973274230957	0	5.919E-05
High	Sequest HT (A2)	Unambiguous	[K].NMITGTSqADcAVLIIDSTTGGFEAGISK.[D]	Q8(Deamidated); C11(Carbamidomethyl)	1	1	O64937	O64937	0	3		0.0232	2	2	986.8134765625	2958.4258764275	6.35387118734967	0.00626577916676041	CID	MS2		41.04	56.7783614234667	48399	LPF1_030218_02.raw	0/0	4.63877201080322	1414461.640625	56.7624549865723	0	2.293E-06
High	Sequest HT (A2)	Unambiguous	[R].TVPAAVPAIVFLSGGqSEEEATLNLNAMNK.[L]	Q16(Deamidated)	1	1	P17784	P17784	0	3		0.0103	2	2	1024.8642578125	3072.5782201775	7.29955093371914	0.00747609249988927	CID	MS2		41.19	56.7444918818667	48368	LPF1_030218_02.raw	0/0	3.8563334941864			0	1.823E-05
High	Sequest HT (A2)	Unambiguous	[K].nMITGTSQADcAVLIIDSTTGGFEAGISK.[D]	N1(Deamidated); C11(Carbamidomethyl)	1	1	O64937	O64937	0	3	0.0232	0	1	1	986.8134765625	2958.4258764275	6.35387118734967	0.00626577916676041	CID	MS2		41.04	56.7783614234667	48399	LPF1_030218_02.raw	0/0	4.74896907806396	1414461.640625	56.7624549865723	0	4.618E-06
High	Sequest HT (A2)	Unambiguous	[K].NMITGTSqADcAVLIIDSTTGGFEAGISK.[D]	Q8(Deamidated); C11(Carbamidomethyl)	1	1	O64937	O64937	0	3	0.0255	0	1	1	986.8134765625	2958.4258764275	6.35387118734967	0.00626577916676041	HCD	MS2	0	33.1	56.7763880669333	48397	LPF1_030218_02.raw	0/0	5.08590745925903	1414461.640625	56.7624549865723	0	1.138E-05
High	Sequest HT (A2)	Unambiguous	[R].nPDEIPWAEAGAEYVVESTGVFTDK.[E]	N1(Deamidated)	1	1	A2YQT7	A2YQT7	0	2	0.7028	0	1	1	1363.14074707031	2725.27421751063	8.31840299056669	0.0113348703125082	CID	MS2		40.5	56.7736907658667	48394	LPF1_030218_02.raw	0/0	3.22706389427185	4742150.25	56.6446685791016	0	1.112E-05
High	Sequest HT (A2)	Unambiguous	[R].nPDEIPWAEAGAEYVVESTGVFTDK.[E]	N1(Deamidated)	1	1	A2YQT7	A2YQT7	0	2	0.5839	0	1	1	1363.14074707031	2725.27421751063	8.31840299056669	0.0113348703125082	HCD	MS2	22.80974	35.655	56.7711132536	48393	LPF1_030218_02.raw	0/0	2.98190379142761	4742150.25	56.6446685791016	0	2.475E-05
High	Sequest HT (A2)	Unambiguous	[K].IGPnEPSQLSIDLNAQGLAR.[Y]	N4(Deamidated)	1	1	Q5N725	Q5N725	0	3		0.0068	3	3	698.705749511719	2094.10269527516	9.60925582345021	0.00670752505216769	CID	MS2		41.67	56.7663117314667	48388	LPF1_030218_02.raw	0/0	4.37690162658691			0	2.552E-06
High	Sequest HT (A2)	Unambiguous	[K].IGPNEPSqLSIDLNAQGLAR.[Y]	Q8(Deamidated)	1	1	Q5N725	Q5N725	0	3	0.0068	0	1	2	698.705749511719	2094.10269527516	9.60925582345021	0.00670752505216769	CID	MS2		41.67	56.7663117314667	48388	LPF1_030218_02.raw	0/0	4.40953254699707			0	1.487E-06
High	Sequest HT (A2)	Unambiguous	[K].IGPNEPSQLSIDLnAQGLAR.[Y]	N14(Deamidated)	1	1	Q5N725	Q5N725	0	3	0.0068	0	1	1	698.705749511719	2094.10269527516	9.60925582345021	0.00670752505216769	CID	MS2		41.67	56.7663117314667	48388	LPF1_030218_02.raw	0/0	4.41011428833008			0	4.29E-06
High	Sequest HT (A2)	Unambiguous	[K].IGPNEPSQLSIDLNAqGLAR.[Y]	Q16(Deamidated)	1	1	Q5N725	Q5N725	0	3		0.0413	4	4	698.705749511719	2094.10269527516	9.60925582345021	0.00670752505216769	HCD	MS2	32.54194	33.1	56.7643344421333	48386	LPF1_030218_02.raw	0/0	3.9540421962738			0	9.798E-05
High	Sequest HT (A2)	Unambiguous	[K].IGPNEPSqLSIDLNAQGLAR.[Y]	Q8(Deamidated)	1	1	Q5N725	Q5N725	0	3		0.0097	3	3	698.705749511719	2094.10269527516	9.60925582345021	0.00670752505216769	HCD	MS2	32.54194	33.1	56.7643344421333	48386	LPF1_030218_02.raw	0/0	4.07916927337646			0	5.686E-05
High	Sequest HT (A2)	Unambiguous	[K].IGPNEPSQLSIDLnAQGLAR.[Y]	N14(Deamidated)	1	1	Q5N725	Q5N725	0	3	0.0049	0	1	1	698.705749511719	2094.10269527516	9.60925582345021	0.00670752505216769	HCD	MS2	32.54194	33.1	56.7643344421333	48386	LPF1_030218_02.raw	0/0	4.11958026885986			0	7.29E-05
High	Sequest HT (A2)	Unambiguous	[K].nMITGTSQADcAVLIIDSTTGGFEAGISK.[D]	N1(Deamidated); C11(Carbamidomethyl)	1	1	O64937	O64937	0	3		0.0255	2	2	986.8134765625	2958.4258764275	6.35387118734967	0.00626577916676041	HCD	MS2	0	33.1	56.7763880669333	48397	LPF1_030218_02.raw	0/0	4.96090984344482	1414461.640625	56.7624549865723	0	2.849E-05
High	Sequest HT (A2)	Unambiguous	[K].EIALWFPEGLAEWR.[S]		1	2	A6N0M9	A6N0M9; Q07661	0	2	0.4471	0	1	1	858.941772460938	1716.87626829188	1.07786094105434	0.000925275937788683	HCD	MS2	24.31317	33.1	56.5328862834667	48170	LPF1_030218_02.raw	0/0	4.24674224853516			0	1.632E-06
High	Sequest HT (A2)	Unambiguous	[R].AGLALQPIATAIFANSPFK.[E]		1	1	A2YL07	A2YL07	0	2	0.6804	0	1	1	965.545471191406	1930.08366575281	2.07577070365159	0.00200320140629628	CID	MS2		33.1	56.5035834541333	48142	LPF1_030218_02.raw	0/0	3.87785029411316	3808777.625	56.4949722290039	0	2.712E-07
High	Sequest HT (A2)	Unambiguous	[K].MTAEIGEQVQIVGDDLLVTNPTR.[V]		1	1	Q42971	Q42971	0	2	0.6787	0	1	1	1250.14270019531	2499.27812376063	0.878358647717657	0.00109763031241528	CID	MS2		40.86	56.4777972709333	48124	LPF1_030218_02.raw	0/0	4.14200782775879	4293248	56.5417861938477	0	4.824E-08
High	Sequest HT (A2)	Unambiguous	[K].TLnDDIADIIDEHGPDAWEGFPFSAEK.[L]	N3(Deamidated)	1	1	Q7Y0F2	Q7Y0F2	0	3	0.3047	0	1	1	1001.79650878906	3003.37497310719	7.29868144170272	0.00730683906260661	CID	MS2		33.1	56.3038758309333	47981	LPF1_030218_02.raw	0/0	2.56052923202515			0	7.391E-05
High	Sequest HT (A2)	Unambiguous	[K].TLNDDIADIIDEHGPDAWEGFPFSAEK.[L]		1	1	Q7Y0F2	Q7Y0F2	0	3	0.0769	0	1	1	1001.46020507813	3002.36606197438	-0.990756162359919	-0.000991538541560052	HCD	MS2	22.94176	41.895	56.302090604	47979	LPF1_030218_02.raw	0/0	3.11665940284729	6356914.5	56.330436706543	0	2.437E-05
High	Sequest HT (A2)	Unambiguous	[K].IENVEGLnHFDEILQEADGIILSR.[G]	N8(Deamidated)	1	1	B8BJ39	B8BJ39	0	3		0.0202	2	2	909.13427734375	2725.38827877125	7.47196044201131	0.00678794708342793	CID	MS2		34.9	56.2858495584	47966	LPF1_030218_02.raw	0/0	4.86145305633545			0	2.36E-06
High	Sequest HT (A2)	Unambiguous	[K].IEnVEGLNHFDEILQEADGIILSR.[G]	N3(Deamidated)	1	1	B8BJ39	B8BJ39	0	3	0.0202	0	1	1	909.13427734375	2725.38827877125	7.47196044201131	0.00678794708342793	CID	MS2		34.9	56.2858495584	47966	LPF1_030218_02.raw	0/0	4.95698642730713			0	1.847E-06
High	Sequest HT (A2)	Unambiguous	[K].IENVEGLNHFDEILQEADGIILSR.[G]		1	1	B8BJ39	B8BJ39	0	3	0.518	0	1	1	908.801513671875	2724.38998775563	2.23493672373969	0.00202960854176126	HCD	MS2	15.34239	25.6	56.283951428	47964	LPF1_030218_02.raw	0/0	5.56269073486328	34458375.75	56.1697120666504	0	1.186E-05
High	Sequest HT (A2)	Unambiguous	[R].nPEEIPWAAAGAEYVVESTGVFTDK.[D]	N1(Deamidated)	1	1	Q6K5G8	Q6K5G8	0	3	0.741	0	1	1	894.432373046875	2681.28256588063	7.77518676409364	0.00694910354176548	CID	MS2		34.33	56.2822245962667	47962	LPF1_030218_02.raw	0/0	5.25421810150146			0	2.745E-08
High	Sequest HT (A2)	Unambiguous	[R].NPEEIPWAAAGAEYVVESTGVFTDK.[D]		1	1	Q6K5G8	Q6K5G8	0	3	0.7841	0	1	1	894.098510742188	2680.28097896656	1.22240936439341	0.00109213218759881	HCD	MS2	8.802054	24.925	56.2802557362667	47960	LPF1_030218_02.raw	0/0	7.55231475830078			0	1.335E-10
High	Sequest HT (A2)	Unambiguous	[K].VIHDNFGIIEGLMTTVHAITATQK.[T]		1	1	A2YQT7	A2YQT7	0	3	0.549	0	1	1	870.463684082031	2609.37649898609	0.351036508235895	0.000305328697777441	CID	MS2		33.1	56.2683500045333	47950	LPF1_030218_02.raw	0/0	3.5668032169342			0	2.095E-06
High	Sequest HT (A2)	Unambiguous	[R].NADIIPGSGYVPPGTANPLYEAFGLcDAAAPADVDAFcAR.[L]	C26(Carbamidomethyl); C38(Carbamidomethyl)	1	1	Q7XKU5	Q7XKU5	0	3	0.5495	0	1	1	1375.31640625	4123.93466549	4.41917537856489	0.00607477000004053	HCD	MS2	0	33.1	56.2674707968	47949	LPF1_030218_02.raw	0/0	4.24341487884521	436617.484375	56.2645530700684	0	5.134E-05
High	Sequest HT (A2)	Unambiguous	[R].NPEEIPWAAAGAEYVVESTGVFTDK.[D]		1	1	Q6K5G8	Q6K5G8	0	2	0.8033	0	1	1	1340.64343261719	2680.27958860438	0.703671255208544	0.000943017187637452	HCD	MS2	0	33.1	56.3238142085333	47997	LPF1_030218_02.raw	0/0	4.78480625152588	4377192.125	56.3807067871094	0	1.122E-06
High	Sequest HT (A2)	Unambiguous	[R].NPEEIPWAAAGAEYVVESTGVFTDKDK.[A]		1	1	Q6K5G8	Q6K5G8	1	3	0.5976	0	1	1	975.138854980469	2923.40201168141	0.822057100808107	0.000801067135550208	CID	MS2		27.64	56.2425428725333	47927	LPF1_030218_02.raw	0/0	2.46310138702393			0	1.732E-05
High	Sequest HT (A2)	Unambiguous	[K].WLAANVSAEVAESTR.[I]		1	1	P48494	P48494	0	2	0.6488	0	1	1	802.407897949219	1603.80851926844	0.660265314618063	0.000529469218690792	CID	MS2		33.1	56.2289894549333	47914	LPF1_030218_02.raw	0/0	3.72678232192993	2992675.25	56.2361068725586	0	2.931E-05
High	Sequest HT (A2)	Unambiguous	[K].APGLMGWMPDQAVTFVDnHDTGSTQSLWPFPSDK.[V]	N18(Deamidated)	1	1	P27934	P27934	0	3		0.0251	2	2	1245.24182128906	3733.71091060719	4.59387359990637	0.00571737239575413	HCD	MS2	0	27.325	56.2281623648	47913	LPF1_030218_02.raw	0/0	4.26968193054199	7929028.8125	56.2465438842773	0	1.704E-06
High	Sequest HT (A2)	Unambiguous	[K].APGLMGWMPDQAVTFVDNHDTGSTqSLWPFPSDK.[V]	Q25(Deamidated)	1	1	P27934	P27934	0	3	0.0251	0	1	1	1245.24182128906	3733.71091060719	4.59387359990637	0.00571737239575413	HCD	MS2	0	27.325	56.2281623648	47913	LPF1_030218_02.raw	0/0	4.37997770309448	7929028.8125	56.2465438842773	0	8.12E-06
High	Sequest HT (A2)	Unambiguous	[K].WLAANVSAEVAESTR.[I]		1	1	P48494	P48494	0	2	0.4866	0	1	1	802.407897949219	1603.80851926844	0.660265314618063	0.000529469218690792	HCD	MS2	0	42.465	56.2272873485333	47912	LPF1_030218_02.raw	0/0	3.73747563362122	2992675.25	56.2361068725586	0	3.844E-06
High	Sequest HT (A2)	Unambiguous	[K].MTAEIGEQVQIVGDDLLVTNPTR.[V]		1	1	Q42971	Q42971	0	3	0.6801	0	1	1	833.764404296875	2499.27865963063	1.09276874702316	0.000910376874950695	CID	MS2		33.1	56.2251893466667	47910	LPF1_030218_02.raw	0/0	3.71845746040344			0	3.314E-07
High	Sequest HT (A2)	Unambiguous	[K].IGPNEPSQLSIDLNAQGLAR.[Y]		1	1	Q5N725	Q5N725	0	3	0.6273	0	1	1	698.371459960938	2093.09982662281	0.606719071439827	0.000423307604251022	CID	MS2		33.1	74.0989370074667	67038	LPF1_030218_03.raw	0/0	4.8264594078064			0	1.082E-07
High	Sequest HT (A2)	Unambiguous	[R].FGIVEGLMTTVHAITATQK.[T]		2	2	Q7FAH2; Q6K5G8	Q7FAH2; Q6K5G8	0	3	0.3571	0	1	1	673.033142089844	2017.08487300953	3.07375692087594	0.00206666984369501	CID	MS2		33.1	56.1923678994667	47877	LPF1_030218_02.raw	0/0	2.79703140258789			0	1.389E-05
High	Sequest HT (A2)	Unambiguous	[R].FGIVEGLMTTVHAITATQK.[T]		2	2	Q7FAH2; Q6K5G8	Q7FAH2; Q6K5G8	0	3	0.2639	0	1	1	673.033447265625	2017.08578853688	3.5276446923372	0.00237184562494501	HCD	MS2	5.63331	42.285	56.1903952866667	47875	LPF1_030218_02.raw	0/0	3.40843224525452			0	4.445E-05
High	Sequest HT (A2)	Unambiguous	[K].NLLSPSTPFFFNTLYDPYR.[E]		1	1	Q8H8T0	Q8H8T0	0	2	0.5774	0	1	1	1146.57104492188	2292.13481321375	0.553180573803988	0.000633981874898382	CID	MS2		38.07	56.1715108317333	47861	LPF1_030218_02.raw	0/0	3.81015539169312	4317054.5	56.1646118164063	0	3.787E-06
High	Sequest HT (A2)	Unambiguous	[K].APGLMGWMPDQAVTFVDnHDTGSTQSLWPFPSDK.[V]	N18(Deamidated)	1	1	P27934	P27934	0	3	0.0744	0	1	1	1245.24182128906	3733.71091060719	4.59387359990637	0.00571737239575413	CID	MS2		36.6	56.2301704517333	47915	LPF1_030218_02.raw	0/0	4.84275674819946	7929028.8125	56.2465438842773	0	5.102E-05
High	Sequest HT (A2)	Unambiguous	[K].ANSEATLGTYQGDAVLGEGASESLHVK.[D]		1	1	Q5N725	Q5N725	0	3	0.6158	0	1	1	902.109008789063	2704.31247310719	2.37791769367953	0.00214353906252048	CID	MS2		33.1	56.3246936272	47998	LPF1_030218_02.raw	0/0	4.06344652175903			0	3.274E-07
High	Sequest HT (A2)	Unambiguous	[R].NPEEIPWAAAGAEYVVESTGVFTDK.[D]		1	1	Q6K5G8	Q6K5G8	0	2	0.8028	0	1	1	1340.64416503906	2680.28105344813	1.25019811270373	0.00167543906263745	CID	MS2		41.955	56.3257664909333	47999	LPF1_030218_02.raw	0/0	5.63330936431885	4377192.125	56.3807067871094	0	3.208E-08
High	Sequest HT (A2)	Unambiguous	[R].ELTDWLNWLR.[T]		1	1	P27934	P27934	0	2	0.2508	0	1	1	673.349304199219	1345.69133176844	1.05535341050874	0.000710089218841858	HCD	MS2	0	40.14	56.3267537469333	48000	LPF1_030218_02.raw	0/0	3.02730798721313	2144148.5625	56.3515777587891	0	0.0001267
High	Sequest HT (A2)	Unambiguous	[K].MTAEIGEQVQIVGDDLLVTNPTR.[V]		1	1	Q42971	Q42971	0	2	0.6934	0	1	1	1250.14270019531	2499.27812376063	0.878358647717657	0.00109763031241528	HCD	MS2	0	33.1	56.4758491584	48122	LPF1_030218_02.raw	0/0	4.98915481567383	4293248	56.5417861938477	0	2.33E-07
High	Sequest HT (A2)	Unambiguous	[K].MTAEIGEqVQIVGDDLLVTNPTR.[V]	Q8(Deamidated)	1	1	Q42971	Q42971	0	2		0.0035	3	3	1250.64392089844	2500.28056516688	8.24740920246765	0.0103103334374153	CID	MS2		41.73	56.4497671797333	48101	LPF1_030218_02.raw	0/0	5.74464845657349			0	2.965E-07
High	Sequest HT (A2)	Unambiguous	[K].MTAEIGEQVqIVGDDLLVTNPTR.[V]	Q10(Deamidated)	1	1	Q42971	Q42971	0	2		0.0017	2	2	1250.64392089844	2500.28056516688	8.24740920246765	0.0103103334374153	CID	MS2		41.73	56.4497671797333	48101	LPF1_030218_02.raw	0/0	5.75187826156616			0	1.735E-07
High	Sequest HT (A2)	Unambiguous	[K].MTAEIGEQVQIVGDDLLVTnPTR.[V]	N20(Deamidated)	1	1	Q42971	Q42971	0	2	0.0017	0	1	1	1250.64392089844	2500.28056516688	8.24740920246765	0.0103103334374153	CID	MS2		41.73	56.4497671797333	48101	LPF1_030218_02.raw	0/0	5.762291431427			0	1.581E-06
High	Sequest HT (A2)	Unambiguous	[K].MTAEIGEqVQIVGDDLLVTNPTR.[V]	Q8(Deamidated)	1	1	Q42971	Q42971	0	2		0.0323	3	3	1250.64392089844	2500.28056516688	8.24740920246765	0.0103103334374153	HCD	MS2	0	33.1	56.4477691885333	48099	LPF1_030218_02.raw	0/0	4.50040721893311			0	6.489E-06
High	Sequest HT (A2)	Unambiguous	[K].MTAEIGEQVQIVGDDLLVTnPTR.[V]	N20(Deamidated)	1	1	Q42971	Q42971	0	2		0.028	2	2	1250.64392089844	2500.28056516688	8.24740920246765	0.0103103334374153	HCD	MS2	0	33.1	56.4477691885333	48099	LPF1_030218_02.raw	0/0	4.52064990997314			0	1.144E-05
High	Sequest HT (A2)	Unambiguous	[K].MTAEIGEQVqIVGDDLLVTNPTR.[V]	Q10(Deamidated)	1	1	Q42971	Q42971	0	2	0.028	0	1	1	1250.64392089844	2500.28056516688	8.24740920246765	0.0103103334374153	HCD	MS2	0	33.1	56.4477691885333	48099	LPF1_030218_02.raw	0/0	4.64677000045776			0	7.312E-07
High	Sequest HT (A2)	Unambiguous	[K].GILGYVEEDLVSTDFQGDSR.[S]		1	1	Q6K5G8	Q6K5G8	0	2	0.5607	0	1	1	1100.52746582031	2200.04765501063	3.2828490412336	0.00361120031243445	CID	MS2		42.46	56.4459173442667	48097	LPF1_030218_02.raw	0/0	3.46008229255676			0	5.547E-06
High	Sequest HT (A2)	Unambiguous	[K].GILGYVEEDLVSTDFQGDSR.[S]		1	1	Q6K5G8	Q6K5G8	0	2	0.4407	0	1	1	1100.52746582031	2200.04765501063	3.2828490412336	0.00361120031243445	HCD	MS2	0	33.1	56.4439006445333	48095	LPF1_030218_02.raw	0/0	3.54145979881287			0	1.202E-06
High	Sequest HT (A2)	Unambiguous	[R].SGTLIDAIGIYVHP.[-]		1	2	Q0JMY8	Q0JMY8; A2WPN7	0	2	0.1773	0	1	1	728.3984375	1455.78959837	3.70423032376422	0.00269628000000921	CID	MS2		33.1	56.4160707256	48079	LPF1_030218_02.raw	0/0	3.44390201568604			0	5.252E-05
High	Sequest HT (A2)	Unambiguous	[R].TVPAAVPAIVFLSGGQSEEEATVNLNAMNK.[L]		1	1	Q5N725	Q5N725	0	3	0.7074	0	1	1	1019.85540771484	3057.55166988453	-1.45735851954634	-0.00148531848966134	CID	MS2		33.1	56.4004442802667	48067	LPF1_030218_02.raw	0/0	4.34380960464478			0	2.176E-07
High	Sequest HT (A2)	Unambiguous	[K].IGPNEPSQLSIDLNAQGLAR.[Y]		1	1	Q5N725	Q5N725	0	2	0.6817	0	1	1	1047.05297851563	2093.09868040125	0.0590995822129668	6.18506251157669E-05	CID	MS2		32.98	56.3896634706667	48060	LPF1_030218_02.raw	0/0	3.32634019851685			0	1.015E-05
High	Sequest HT (A2)	Unambiguous	[R].VQTELSDWLNWLK.[S]		1	2	P27937	P27937; P27939	0	2	0.4061	0	1	1	816.425720214844	1631.84416379969	0.846006552563452	0.000690274843691441	CID	MS2		35.145	56.3671754125333	48039	LPF1_030218_02.raw	0/0	3.30203771591187	1179073.5	56.3380126953125	0	2.855E-05
High	Sequest HT (A2)	Unambiguous	[R].VQTELSDWLNWLK.[S]		1	2	P27937	P27937; P27939	0	2	0.2127	0	1	1	816.425720214844	1631.84416379969	0.846006552563452	0.000690274843691441	HCD	MS2	0	42.42	56.3646273965333	48038	LPF1_030218_02.raw	0/0	3.15389585494995	1179073.5	56.3380126953125	0	2.139E-05
High	Sequest HT (A2)	Unambiguous	[K].IGPNEPSQLSIDLNAQGLAR.[Y]		1	1	Q5N725	Q5N725	0	3	0.6756	0	1	1	698.371704101563	2093.10055904469	0.956641378086841	0.000667448229251022	CID	MS2		33.1	56.3586689733333	48032	LPF1_030218_02.raw	0/0	4.49953126907349	4040211.75	56.3154144287109	0	2.584E-08
High	Sequest HT (A2)	Unambiguous	[K].IGPNEPSQLSIDLNAQGLAR.[Y]		1	1	Q5N725	Q5N725	0	3	0.4654	0	1	1	698.371704101563	2093.10055904469	0.956641378086841	0.000667448229251022	HCD	MS2	55.07446	41.025	56.3569006517333	48030	LPF1_030218_02.raw	0/0	4.33573913574219	4040211.75	56.3154144287109	0	3.031E-07
High	Sequest HT (A2)	Unambiguous	[R].TVPAAVPAIVFLSGGQSEEEATVNLNAMNK.[L]		1	1	Q5N725	Q5N725	0	3	0.6459	0	1	1	1019.85778808594	3057.55881099781	0.878203932079343	0.000895052604088657	CID	MS2		41.955	74.0878670528	67028	LPF1_030218_03.raw	0/0	4.17976808547974			0	9.132E-07
High	Sequest HT (A2)	Unambiguous	[R].TVPAAVPAIVFLSGGQSEEEATLNLNAMNK.[L]		1	1	P17784	P17784	0	3	0.6732	0	1	1	1024.53051757813	3071.57699947438	1.70061934272633	0.0017411914582226	CID	MS2		33.1	56.3507405677333	48024	LPF1_030218_02.raw	0/0	4.07418584823608			0	9.548E-06
High	Sequest HT (A2)	Selected	[R].NPDEIPWAEAGAEYVVESTGVFTDKEK.[A]		1	1	A2YQT7	A2YQT7	1	3	0.0483	0	1	1	994.477844238281	2981.41897945484	4.6594523169357	0.00463057161459801	HCD	MS2	0	33.1	56.3498630792	48023	LPF1_030218_02.raw	0/0	4.13650369644165			0	2.779E-05
High	Sequest HT (A2)	Unambiguous	[K].QPVGVVGAVTPWNFPLAMITR.[K]		1	1	B9F3B6	B9F3B6	0	3	0.5013	0	1	1	751.74609375	2253.22372799	1.09758861667658	0.00082437000007	CID	MS2		33.1	56.3321492226667	48006	LPF1_030218_02.raw	0/0	3.93399238586426	2440829.625	56.3233604431152	0	2.942E-05
High	Sequest HT (A2)	Unambiguous	[K].QPVGVVGAVTPWNFPLAMITR.[K]		1	1	B9F3B6	B9F3B6	0	3	0.484	0	1	1	751.74609375	2253.22372799	1.09758861667658	0.00082437000007	HCD	MS2	0	41.235	56.3303807106667	48004	LPF1_030218_02.raw	0/0	3.75987434387207	2440829.625	56.3233604431152	0	8.748E-06
High	Sequest HT (A2)	Unambiguous	[K].VIHDNFGIIEGLMTTVHAITATQK.[T]		1	1	A2YQT7	A2YQT7	0	4	0.6673	0	1	1	653.099853515625	2609.3775841725	0.766916235685437	0.000500293124900963	HCD	MS2	6.227477	33.1	56.8813252506667	48488	LPF1_030218_02.raw	0/0	5.07876396179199	18269132.25	56.8366851806641	0	2.445E-08
High	Sequest HT (A2)	Unambiguous	[K].VIHDNFGIIEGLMTTVHAITATQK.[T]		1	1	A2YQT7	A2YQT7	0	4	0.7319	0	1	1	653.099853515625	2609.3775841725	0.766916235685437	0.000500293124900963	CID	MS2		40.89	56.883306956	48490	LPF1_030218_02.raw	0/0	4.69994020462036	18269132.25	56.8366851806641	0	2.813E-08
High	Sequest HT (A2)	Unambiguous	[R].DVPcAVFSIPPLSVVGLSEQQALEEAK.[S]	C4(Carbamidomethyl)	1	1	P48642	P48642	0	3	0.5631	0	1	1	961.832824707031	2883.48392086109	1.06982195097003	0.0010282703645359	CID	MS2		33.1	56.9379167008	48543	LPF1_030218_02.raw	0/0	5.46763896942139			0	2.598E-08
High	Sequest HT (A2)	Unambiguous	[R].NPEEIPWAAAGAEYVVESTGVFTDKDK.[A]		1	1	Q6K5G8	Q6K5G8	1	3	0.5819	0	1	1	975.139770507813	2923.40475826344	1.76157355394127	0.00171659447930021	HCD	MS2	0	32.59	56.9433728608	48549	LPF1_030218_02.raw	0/0	5.1936092376709			0	6.303E-09
High	Sequest HT (A2)	Unambiguous	[R].TVPAAVPAIVFLSGGQSEEEATLNLNAMNK.[L]		1	1	P17784	P17784	0	3	0.6854	0	1	1	1024.52966308594	3071.57443599781	0.866037978678968	0.000886699270722602	CID	MS2		32.74	57.4812512186667	49023	LPF1_030218_02.raw	0/0	4.44740104675293			0	4.196E-07
High	Sequest HT (A2)	Unambiguous	[R].TVPAAVPAIVFLSGGQSEEEATLNLNAMNK.[L]		1	1	P17784	P17784	0	3	0.2813	0	1	1	1024.52941894531	3071.57370357594	0.627586160379722	0.000642558645722602	HCD	MS2	7.489854	22.09	57.4793553418667	49021	LPF1_030218_02.raw	0/0	3.5228168964386			0	6.456E-06
High	Sequest HT (A2)	Unambiguous	[R].NPDEIPWAEAGAEYVVESTGVFTDK.[E]		1	1	A2YQT7	A2YQT7	0	3	0.7532	0	1	1	908.762268066406	2724.27225093922	1.73227084482481	0.00157305640626267	CID	MS2		41.475	57.4775076776	49019	LPF1_030218_02.raw	0/0	6.24377346038818			0	6.589E-11
High	Sequest HT (A2)	Unambiguous	[R].TVPAAVPAIVFLSGGQSEEEATVNLNAMNK.[L]		1	1	Q5N725	Q5N725	0	3	0.6903	0	1	1	1019.85809326172	3057.55972652516	1.1776350156211	0.00120022838533866	CID	MS2		33.1	57.4764034610667	49018	LPF1_030218_02.raw	0/0	4.52378177642822			0	2.665E-07
High	Sequest HT (A2)	Unambiguous	[R].NPDEIPWAEAGAEYVVESTGVFTDK.[E]		1	1	A2YQT7	A2YQT7	0	3	0.7216	0	1	1	908.762023925781	2724.27151851734	1.46341990912976	0.00132891578126267	HCD	MS2	0	33.1	57.4755263525333	49017	LPF1_030218_02.raw	0/0	6.43495225906372			0	1.765E-11
High	Sequest HT (A2)	Unambiguous	[K].VIHDNFGIIEGLMTTVHAITATQK.[T]		1	1	A2YQT7	A2YQT7	0	3	0.4991	0	1	1	870.466003417969	2609.38345699391	3.01757782863117	0.00262466463527744	HCD	MS2	0	42.67	57.4697183146667	49013	LPF1_030218_02.raw	0/0	5.28630065917969			0	6.276E-08
High	Sequest HT (A2)	Unambiguous	[R].AAVPSGASTGVYEALELR.[D]		1	1	Q42971	Q42971	0	2	0.4817	0	1	1	895.96875	1790.93022337	1.07191895754832	0.00095986500014078	HCD	MS2	26.54794	33.1	73.9965268194667	66945	LPF1_030218_03.raw	0/0	3.54507327079773			0	1.529E-06
High	Sequest HT (A2)	Unambiguous	[K].GILGYVEEDLVSTDFQGDSR.[S]		1	1	Q6K5G8	Q6K5G8	0	2	0.5695	0	1	1	1100.52807617188	2200.04887571375	3.83770390067445	0.00422155187493445	CID	MS2		41.82	57.4573791178667	49000	LPF1_030218_02.raw	0/0	3.74441194534302	2684205.59375	57.4322052001953	0	1.886E-06
High	Sequest HT (A2)	Unambiguous	[K].GILGYVEEDLVSTDFQGDSR.[S]		1	1	Q6K5G8	Q6K5G8	0	2	0.5255	0	1	1	1100.52807617188	2200.04887571375	3.83770390067445	0.00422155187493445	HCD	MS2	0	33.1	57.4551753976	48998	LPF1_030218_02.raw	0/0	3.92148232460022	2684205.59375	57.4322052001953	0	9.082E-05
High	Sequest HT (A2)	Unambiguous	[K].GIIGYVEEDLVSTDFVGDSR.[S]		1	1	A2YQT7	A2YQT7	0	2	0.4149	0	1	1	1086.03015136719	2171.05302610438	1.2699219423926	0.00137853218734563	HCD	MS2	62.98966	40.935	57.4897239109333	49032	LPF1_030218_02.raw	0/0	3.88303470611572	1896403.9375	57.4221420288086	0	5.05E-05
High	Sequest HT (A2)	Unambiguous	[K].MTAEIGEQVqIVGDDLLVTNPTR.[V]	Q10(Deamidated)	1	1	Q42971	Q42971	0	3		0.0191	2	2	834.099365234375	2500.28354244313	9.43819588709652	0.00786598104161736	HCD	MS2	16.84338	40.845	57.4045296090667	48958	LPF1_030218_02.raw	0/0	5.64410209655762	4932714.875	57.4920768737793	0	1.148E-07
High	Sequest HT (A2)	Unambiguous	[K].ANSEATLGTYQGDAVLGEGASESLHVK.[D]		1	1	Q5N725	Q5N725	0	3	0.645	0	1	1	902.108337402344	2704.31045894703	1.63312027630015	0.00147215234377048	CID	MS2		40.5	57.3825533514667	48939	LPF1_030218_02.raw	0/0	3.69496417045593			0	6.816E-07
High	Sequest HT (A2)	Unambiguous	[K].WLAANVSAEVAESTR.[I]		1	1	P48494	P48494	0	2	0.5951	0	1	1	802.408447265625	1603.80961790125	1.34528071682473	0.00107878562494079	CID	MS2		22.09	57.370941264	48935	LPF1_030218_02.raw	0/0	3.68277382850647	1295900.625	57.4503707885742	0	9.441E-06
High	Sequest HT (A2)	Unambiguous	[K].WLAANVSAEVAESTR.[I]		1	1	P48494	P48494	0	2	0.5659	0	1	1	802.408447265625	1603.80961790125	1.34528071682473	0.00107878562494079	HCD	MS2	0	35.73	57.3693599165333	48933	LPF1_030218_02.raw	0/0	3.63796973228455	1295900.625	57.4503707885742	0	2.007E-06
High	Sequest HT (A2)	Unambiguous	[R].NPEEIPWAAAGAEYVVESTGVFTDK.[D]		1	1	Q6K5G8	Q6K5G8	0	2	0.8254	0	1	1	1340.64367675781	2680.28007688563	0.885846874373606	0.00118715781263745	CID	MS2		26.32	57.3673496562667	48931	LPF1_030218_02.raw	0/0	5.43925142288208			0	2.756E-08
High	Sequest HT (A2)	Unambiguous	[R].NPEEIPWAAAGAEYVVESTGVFTDK.[D]		1	1	Q6K5G8	Q6K5G8	0	2	0.7622	0	1	1	1340.64379882813	2680.28032102625	0.976934683956137	0.00130922812513745	HCD	MS2	0	41.985	57.3655937592	48929	LPF1_030218_02.raw	0/0	5.34433269500732			0	6.319E-09
High	Sequest HT (A2)	Unambiguous	[R].NPEEIPWAAAGAEYVVESTGVFTDK.[D]		1	1	Q6K5G8	Q6K5G8	0	3	0.6575	0	1	1	894.09814453125	2680.27988033375	0.812514221272025	0.000725921250098812	CID	MS2		39.7289	57.3646127317333	48928	LPF1_030218_02.raw	0/0	5.43404960632324			0	1.607E-08
High	Sequest HT (A2)	Unambiguous	[R].NPEEIPWAAAGAEYVVESTGVFTDK.[D]		1	1	Q6K5G8	Q6K5G8	0	3	0.7046	0	1	1	894.096984863281	2680.27640132984	-0.485487065279043	-0.000433746718651188	HCD	MS2	9.686543	33.1	57.3626332144	48926	LPF1_030218_02.raw	0/0	8.09118366241455			0	7.048E-13
High	Sequest HT (A2)	Unambiguous	[-].MLVYqDLLTGDELLSDSFPYR.[E]	Q5(Deamidated)	1	1	P35681	P35681	0	3	0.5443	0	1	1	826.077453613281	2476.21780757984	9.12226938724636	0.00752950661455894	CID	MS2		42.565	57.3522295842667	48917	LPF1_030218_02.raw	0/0	4.05983257293701	4002840.125	57.3627281188965	0	1.834E-06
High	Sequest HT (A2)	Unambiguous	[-].MLVYqDLLTGDELLSDSFPYR.[E]	Q5(Deamidated)	1	1	P35681	P35681	0	3	0.489	0	1	1	826.077453613281	2476.21780757984	9.12226938724636	0.00752950661455894	HCD	MS2	38.74962	33.1	57.3501109784	48915	LPF1_030218_02.raw	0/0	4.56462287902832	4002840.125	57.3627281188965	0	1.818E-06
High	Sequest HT (A2)	Unambiguous	[K].MTAEIGEqVQIVGDDLLVTNPTR.[V]	Q8(Deamidated)	1	1	Q42971	Q42971	0	3	0.0191	0	1	1	834.099365234375	2500.28354244313	9.43819588709652	0.00786598104161736	HCD	MS2	16.84338	40.845	57.4045296090667	48958	LPF1_030218_02.raw	0/0	5.7451639175415	4932714.875	57.4920768737793	0	1.031E-07
High	Sequest HT (A2)	Unambiguous	[K].IGPNEPSQLSIDLNAQGLAR.[Y]		1	1	Q5N725	Q5N725	0	2	0.6372	0	1	1	1047.052734375	2093.09819212	-0.174181955551709	-0.000182289999884233	HCD	MS2	37.34925	33.1	57.505278728	49043	LPF1_030218_02.raw	0/0	4.52459812164307			0	3.692E-08
High	Sequest HT (A2)	Unambiguous	[K].IGPNEPSQLSIDLNAQGLAR.[Y]		1	1	Q5N725	Q5N725	0	2	0.669	0	1	1	1047.052734375	2093.09819212	-0.174181955551709	-0.000182289999884233	CID	MS2		41.265	57.5072542738667	49045	LPF1_030218_02.raw	0/0	4.3545970916748			0	1.089E-06
High	Sequest HT (A2)	Unambiguous	[K].MTAEIGEQVQIVGDDLLVTNPTR.[V]		1	1	Q42971	Q42971	0	2	0.6667	0	1	1	1250.14306640625	2499.2788561825	1.17141227442929	0.00146384124991528	CID	MS2		28.885	57.5415713002667	49077	LPF1_030218_02.raw	0/0	4.43655347824097			0	2.933E-06
High	Sequest HT (A2)	Unambiguous	[K].WLAANVSAEVAESTR.[I]		1	1	P48494	P48494	0	2	0.6145	0	1	1	802.408447265625	1603.80961790125	1.34528071682473	0.00107878562494079	CID	MS2		33.1	57.7866440077333	49288	LPF1_030218_02.raw	0/0	3.57722306251526	706818.03125	57.7745971679688	0	2.477E-05
High	Sequest HT (A2)	Unambiguous	[K].MTAEIGEQVQIVGDDLLVTNPTR.[V]		1	1	Q42971	Q42971	0	3	0.6784	0	1	1	833.764221191406	2499.27811031422	0.872978526989436	0.000727271406200695	CID	MS2		42.42	57.7595601936	49264	LPF1_030218_02.raw	0/0	4.82281112670898	2963347.40625	57.7234077453613	0	1.347E-07
High	Sequest HT (A2)	Unambiguous	[K].MTAEIGEQVQIVGDDLLVTNPTR.[V]		1	1	Q42971	Q42971	0	3	0.4735	0	1	1	833.764221191406	2499.27811031422	0.872978526989436	0.000727271406200695	HCD	MS2	0	33.1	57.7575846370667	49262	LPF1_030218_02.raw	0/0	5.08976411819458	2963347.40625	57.7234077453613	0	8.143E-08
High	Sequest HT (A2)	Unambiguous	[K].MTAEIGEQVQIVGDDLLVTNPTR.[V]		1	1	Q42971	Q42971	0	3	0.4615	0	1	1	833.763610839844	2499.27627925953	0.140344460210362	0.000116919843700695	CID	MS2		40.845	57.7509850797333	49257	LPF1_030218_02.raw	0/0	4.28562211990356	2963347.40625	57.7234077453613	0	2.541E-06
High	Sequest HT (A2)	Unambiguous	[R].VGLVAPVDVVVPPGNTGLDPSQTSFFQVLNIPTK.[I]		1	1	P41095	P41095	0	3	0.7007	0	1	1	1169.30456542969	3505.89914302906	1.43954407186046	0.00168229635422297	CID	MS2		33.1	57.7498851341333	49256	LPF1_030218_02.raw	0/0	2.83969449996948	157443958.5	57.6629257202148	0	4.914E-07
High	Sequest HT (A2)	Unambiguous	[K].MTAEIGEQVQIVGDDLLVTNPTR.[V]		1	1	Q42971	Q42971	0	3	0.5434	0	1	1	833.763610839844	2499.27627925953	0.140344460210362	0.000116919843700695	HCD	MS2	59.59314	33.1	57.7490101138667	49255	LPF1_030218_02.raw	0/0	5.40538024902344	2963347.40625	57.7234077453613	0	1.188E-09
High	Sequest HT (A2)	Unambiguous	[K].ANSEATLGTYQGDAVLGEGASESLHVK.[D]		1	1	Q5N725	Q5N725	0	3	0.561	0	1	1	902.109375	2704.31357174	2.78417083043192	0.00250975000002048	CID	MS2		33.1	57.7287963736	49236	LPF1_030218_02.raw	0/0	3.44022274017334			0	4.776E-06
High	Sequest HT (A2)	Unambiguous	[K].GVQVIADIVINHR.[T]		1	3	P17654	A2WPU3; P17654; Q0JMV4	0	3	0.5387	0	1	1	478.612731933594	1433.82364254078	0.920526037782704	0.000439956927190603	HCD	MS2	18.20035	41.58	73.9484644264	66902	LPF1_030218_03.raw	0/0	2.83615207672119	291086.7578125	73.9657592773438	0	1.54E-05
High	Sequest HT (A2)	Unambiguous	[K].MTAEIGEqVQIVGDDLLVTNPTR.[V]	Q8(Deamidated)	1	1	Q42971	Q42971	0	2	0.0799	0	1	1	1250.6435546875	2500.279832745	7.95447091154667	0.00994412249991528	CID	MS2		33.1	57.7101888392	49218	LPF1_030218_02.raw	0/0	4.63485383987427			0	5.406E-06
High	Sequest HT (A2)	Unambiguous	[K].MTAEIGEQVQIVGDDLLVTnPTR.[V]	N20(Deamidated)	1	1	Q42971	Q42971	0	2		0.015	2	2	1250.6435546875	2500.279832745	7.95447091154667	0.00994412249991528	HCD	MS2	50.73651	42.18	57.7084263061333	49216	LPF1_030218_02.raw	0/0	3.94432020187378			0	3.717E-05
High	Sequest HT (A2)	Unambiguous	[R].NPEEIPWAAAGAEYVVESTGVFTDK.[D]		1	1	Q6K5G8	Q6K5G8	0	2	0.7767	0	1	1	1340.64526367188	2680.28325071375	2.06998839894651	0.00277407187513745	CID	MS2		33.1	57.7062726858667	49214	LPF1_030218_02.raw	0/0	5.32775497436523			0	8.663E-07
High	Sequest HT (A2)	Unambiguous	[R].NPEEIPWAAAGAEYVVESTGVFTDK.[D]		1	1	Q6K5G8	Q6K5G8	0	2	0.7182	0	1	1	1340.64526367188	2680.28325071375	2.06998839894651	0.00277407187513745	HCD	MS2	0	41.385	57.7045186661333	49212	LPF1_030218_02.raw	0/0	4.79172039031982			0	2.924E-07
High	Sequest HT (A2)	Unambiguous	[-].MLVYQDLLTGDELLSDSFPYR.[E]		1	1	P35681	P35681	0	3	0.6911	0	1	1	825.743286132813	2475.21530513844	1.65726400735242	0.00136735947914228	CID	MS2		40.5	57.696368716	49206	LPF1_030218_02.raw	0/0	4.37089443206787	3873593.125	57.6895599365234	0	9.88E-08
High	Sequest HT (A2)	Unambiguous	[K].DINWPLGWPVGGFPGPQGPYYcGIGADK.[S]	C22(Carbamidomethyl)	1	1	P14656	P14656	0	3	0.7366	0	1	1	1006.81457519531	3018.42917232594	1.60613797671856	0.00161600197904714	CID	MS2		25.62373	57.6615472893333	49184	LPF1_030218_02.raw	0/0	3.91053819656372	145767170	57.6333503723145	0	2.526E-09
High	Sequest HT (A2)	Unambiguous	[-].MLVYQDLLTGDELLSDSFPYR.[E]		1	1	P35681	P35681	0	2	0.7049	0	1	1	1238.11059570313	2475.21391477625	1.09554944101453	0.00135585812495265	CID	MS2		33.1	57.6300278776	49161	LPF1_030218_02.raw	0/0	5.92566871643066	5646092.25	57.6520233154297	0	2.742E-08
High	Sequest HT (A2)	Unambiguous	[K].IGPNEPSQLSIDLNAQGLAR.[Y]		1	1	Q5N725	Q5N725	0	3	0.5446	0	1	1	698.372985839844	2093.10440425953	2.79373348798367	0.00194918651050102	CID	MS2		32.905	57.6216219074667	49153	LPF1_030218_02.raw	0/0	4.04035377502441	1997659.8125	57.5448608398438	0	8.223E-07
High	Sequest HT (A2)	Unambiguous	[R].FGIVEGLMTTVHAITATQK.[T]		2	2	Q7FAH2; Q6K5G8	Q7FAH2; Q6K5G8	0	3	0.6534	0	1	1	673.03271484375	2017.08359127125	2.43831404083018	0.00163942374994501	CID	MS2		40.725	57.5778928925333	49109	LPF1_030218_02.raw	0/0	3.52348566055298			0	4.328E-06
High	Sequest HT (A2)	Unambiguous	[R].FGIVEGLMTTVHAITATQK.[T]		2	2	Q7FAH2; Q6K5G8	Q7FAH2; Q6K5G8	0	3	0.3323	0	1	1	673.03271484375	2017.08359127125	2.43831404083018	0.00163942374994501	HCD	MS2	0	33.1	57.5758968525333	49107	LPF1_030218_02.raw	0/0	3.13041806221008			0	1.449E-06
High	Sequest HT (A2)	Unambiguous	[R].SGETEDTFIADLAVGLATGQIK.[T]		1	1	Q42971	Q42971	0	2	0.6127	0	1	1	1118.57409667969	2236.14091672938	2.94425933098793	0.0032918796875947	CID	MS2		41.025	57.5740741968	49105	LPF1_030218_02.raw	0/0	3.9499204158783			0	1.805E-07
High	Sequest HT (A2)	Unambiguous	[R].SGETEDTFIADLAVGLATGQIK.[T]		1	1	Q42971	Q42971	0	2	0.507	0	1	1	1118.57409667969	2236.14091672938	2.94425933098793	0.0032918796875947	HCD	MS2	9.200321	33.1	57.5720862952	49103	LPF1_030218_02.raw	0/0	4.30338287353516			0	1.788E-07
High	Sequest HT (A2)	Unambiguous	[R].NPDEIPWAEAGAEYVVESTGVFTDK.[E]		1	1	A2YQT7	A2YQT7	0	2	0.8439	0	1	1	1362.63842773438	2724.26957883875	0.751419868329329	0.00102353437500824	CID	MS2		33.1	57.5486208869333	49082	LPF1_030218_02.raw	0/0	6.01532793045044			0	7.151E-09
High	Sequest HT (A2)	Unambiguous	[K].MTAEIGEQVQIVGDDLLVTnPTR.[V]	N20(Deamidated)	1	1	Q42971	Q42971	0	3		0.0371	3	3	834.098876953125	2500.28207759938	8.85231930525458	0.00737769979161736	CID	MS2		40.5	57.3435950610667	48908	LPF1_030218_02.raw	0/0	4.92995691299438			0	4.884E-07
High	Sequest HT (A2)	Unambiguous	[R].VPTVDVSVVDLTVR.[LI]		3	3	Q7FAH2; Q6K5G8; A2YQT7	Q7FAH2; Q6K5G8; A2YQT7	0	2	0.5047	0	1	1	749.928161621094	1498.84904661219	1.00899668107821	0.000756166093765387	CID	MS2		41.415	57.7915147706667	49293	LPF1_030218_02.raw	0/0	3.19349002838135			0	3.066E-05
High	Sequest HT (A2)	Unambiguous	[K].MTAEIGEqVQIVGDDLLVTNPTR.[V]	Q8(Deamidated)	1	1	Q42971	Q42971	0	3		0.002	2	2	834.098876953125	2500.28207759938	8.85231930525458	0.00737769979161736	CID	MS2		40.5	57.3435950610667	48908	LPF1_030218_02.raw	0/0	5.11430788040161			0	8.545E-07
High	Sequest HT (A2)	Unambiguous	[K].MTAEIGEQVQIVGDDLLVTNPTR.[V]		1	1	Q42971	Q42971	0	3	0.5401	0	1	1	833.764587402344	2499.27920894703	1.31255896705688	0.0010934823437007	HCD	MS2	0	42.21	57.340880292	48907	LPF1_030218_02.raw	0/0	5.73753261566162			0	1.004E-08
High	Sequest HT (A2)	Unambiguous	[R].TVPAAVPAIVFLSGGQSEEEATLNLNAMNK.[L]		1	1	P17784	P17784	0	3	0.611	0	1	1	1024.53076171875	3071.57773189625	1.93907116102558	0.0019853320832226	HCD	MS2	10.23358	41.925	57.118077492	48706	LPF1_030218_02.raw	0/0	4.54588460922241			0	2.066E-07
High	Sequest HT (A2)	Unambiguous	[R].NPDEIPWAEAGAEYVVESTGVFTDK.[E]		1	1	A2YQT7	A2YQT7	0	3	0.7188	0	1	1	908.762023925781	2724.27151851734	1.46341990912976	0.00132891578126267	CID	MS2		41.475	57.1170921184	48705	LPF1_030218_02.raw	0/0	5.37304878234863			0	2.976E-09
High	Sequest HT (A2)	Unambiguous	[R].TVPAAVPAIVFLSGGQSEEEATVNLNAMNK.[L]		1	1	Q5N725	Q5N725	0	3	0.6595	0	1	1	1019.85772705078	3057.55862789234	0.818317715370992	0.000834017447838657	CID	MS2		33.1	57.1159878402667	48704	LPF1_030218_02.raw	0/0	4.16915464401245			0	2.714E-08
High	Sequest HT (A2)	Unambiguous	[R].NPDEIPWAEAGAEYVVESTGVFTDK.[E]		1	1	A2YQT7	A2YQT7	0	3	0.6794	0	1	1	908.761962890625	2724.27133541188	1.396207175206	0.00126788062501267	HCD	MS2	7.688342	33.1	57.1151045925333	48703	LPF1_030218_02.raw	0/0	6.79857778549194			0	2.083E-10
High	Sequest HT (A2)	Unambiguous	[R].FGIVEGLMTTVHAITATQK.[T]		2	2	Q7FAH2; Q6K5G8	Q7FAH2; Q6K5G8	0	3	0.5756	0	1	1	673.031677246094	2017.08047847828	0.89509561786191	0.000601826093695005	CID	MS2		34.825	57.0914223752	48687	LPF1_030218_02.raw	0/0	3.11435961723328	1244991.125	57.0933456420898	0	3.891E-05
High	Sequest HT (A2)	Unambiguous	[K].ANSEATLGTYQGDAVLGEGASESLHVK.[D]		1	1	Q5N725	Q5N725	0	3	0.5612	0	1	1	902.109313964844	2704.31338863453	2.71646197430652	0.00244871484377048	CID	MS2		33.1	57.0308227650667	48633	LPF1_030218_02.raw	0/0	4.3311505317688			0	7.882E-07
High	Sequest HT (A2)	Unambiguous	[R].IEEELGAAAVYAGAK.[F]		1	1	Q42971	Q42971	0	2	0.4613	0	1	1	746.387878417969	1491.76848020594	-0.314662711517465	-0.000234702031320921	CID	MS2		33.1	57.022919132	48626	LPF1_030218_02.raw	0/0	3.87851858139038	2920125.25	57.1135177612305	0	3.136E-07
High	Sequest HT (A2)	Unambiguous	[R].IEEELGAAAVYAGAK.[F]		1	1	Q42971	Q42971	0	2	0.2508	0	1	1	746.387878417969	1491.76848020594	-0.314662711517465	-0.000234702031320921	HCD	MS2	0	43.345	57.0211859688	48624	LPF1_030218_02.raw	0/0	3.31125020980835	2920125.25	57.1135177612305	0	1.83E-05
High	Sequest HT (A2)	Unambiguous	[R].NPEEIPWAAAGAEYVVESTGVFTDK.[D]		1	1	Q6K5G8	Q6K5G8	0	2	0.8018	0	1	1	1340.64318847656	2680.27910032313	0.521495636043481	0.000698876562637452	CID	MS2		41.985	57.0162861565333	48619	LPF1_030218_02.raw	0/0	6.81043291091919			0	2.115E-08
High	Sequest HT (A2)	Unambiguous	[R].TVPAAVPAIVFLSGGQSEEEATLNLNAMNK.[L]		1	1	P17784	P17784	0	3	0.6585	0	1	1	1024.52917480469	3071.57297115406	0.389134342080476	0.000398418020722602	CID	MS2		33.1	57.1198632346667	48708	LPF1_030218_02.raw	0/0	3.69154715538025			0	1.44E-06
High	Sequest HT (A2)	Unambiguous	[R].NPEEIPWAAAGAEYVVESTGVFTDK.[D]		1	1	Q6K5G8	Q6K5G8	0	3	0.656	0	1	1	894.098205566406	2680.28006343922	0.880830078458923	0.000786956406348812	CID	MS2		27.76599	57.0152089296	48618	LPF1_030218_02.raw	0/0	5.93277740478516			0	1.57E-10
High	Sequest HT (A2)	Unambiguous	[K].GDAVLGEGASESLHVK.[D]		1	1	P17784	P17784	0	3	0.3628	0	1	1	523.602722167969	1568.79361324391	1.36241427819066	0.000712447968756654	HCD	MS2	50.13477	41.61	56.9994076112	48604	LPF1_030218_02.raw	0/0	4.19049644470215			0	8.392E-07
High	Sequest HT (A2)	Unambiguous	[K].WLAANVSAEVAESTR.[I]		1	1	P48494	P48494	0	2	0.5057	0	1	1	802.408020019531	1603.80876340906	0.812490959552877	0.000651539531190792	CID	MS2		32.98	56.9780167581333	48583	LPF1_030218_02.raw	0/0	3.51506853103638	1565741.625	56.999382019043	0	5.896E-06
High	Sequest HT (A2)	Unambiguous	[K].WLAANVSAEVAESTR.[I]		1	1	P48494	P48494	0	2	0.3598	0	1	1	802.408020019531	1603.80876340906	0.812490959552877	0.000651539531190792	HCD	MS2	56.97604	42.565	56.9763190333333	48581	LPF1_030218_02.raw	0/0	3.5338728427887	1565741.625	56.999382019043	0	2.325E-05
High	Sequest HT (A2)	Unambiguous	[K].VIHDnFGIIEGLMTTVHAITATQK.[T]	N5(Deamidated)	1	1	A2YQT7	A2YQT7	0	3	0.201	0	1	1	870.799011230469	2610.38248043141	8.76562425138588	0.00762714380194411	CID	MS2		33.1	56.9742335965333	48579	LPF1_030218_02.raw	0/0	5.82029438018799			0	1.48E-08
High	Sequest HT (A2)	Unambiguous	[K].VIHDnFGIIEGLMTTVHAITATQK.[T]	N5(Deamidated)	1	1	A2YQT7	A2YQT7	0	3	0.0539	0	1	1	870.799011230469	2610.38248043141	8.76562425138588	0.00762714380194411	HCD	MS2	48.14101	41.145	56.9724652384	48577	LPF1_030218_02.raw	0/0	5.74869108200073			0	3.018E-10
High	Sequest HT (A2)	Unambiguous	[K].AMSIMNSFINDIFEK.[L]		1	14	Q94JE1	A2WKS3; A2WKP5; A2WKS5; Q9LGH4; A3AGM4; Q94JJ7; Q6F362; Q94JE1; A2WKP3; A2WKT1; A2WWU2; Q7GBK0; Q9LGI2; A2YWI3	0	2	0.277	0	1	1	880.423767089844	1759.84025754969	0.513376226930368	0.00045172984380315	HCD	MS2	0	39.72	56.9687586410667	48573	LPF1_030218_02.raw	0/0	2.78286170959473	2890606.96875	56.9372406005859	0	0.0001112
High	Sequest HT (A2)	Unambiguous	[R].SGETEDTFIADLAVGLATGQIK.[T]		1	1	Q42971	Q42971	0	2	0.5918	0	1	1	1118.57275390625	2236.1382311825	1.74328189622305	0.0019491062500947	CID	MS2		33.1	74.0257131421333	66972	LPF1_030218_03.raw	0/0	3.43319630622864			0	3.613E-05
High	Sequest HT (A2)	Unambiguous	[K].MTAEIGEQVQIVGDDLLVTNPTR.[V]		1	1	Q42971	Q42971	0	3	0.6486	0	1	1	833.764282226563	2499.27829341969	0.946241933667343	0.000788306562450695	CID	MS2		28.885	56.9574120842667	48562	LPF1_030218_02.raw	0/0	4.07156610488892			0	1.531E-06
High	Sequest HT (A2)	Unambiguous	[K].MTAEIGEQVQIVGDDLLVTNPTR.[V]		1	1	Q42971	Q42971	0	3	0.5619	0	1	1	833.764282226563	2499.27829341969	0.946241933667343	0.000788306562450695	HCD	MS2	0	42	56.9556283861333	48560	LPF1_030218_02.raw	0/0	5.41082096099854			0	1.46E-09
High	Sequest HT (A2)	Unambiguous	[R].NPEEIPWAAAGAEYVVESTGVFTDK.[D]		1	1	Q6K5G8	Q6K5G8	0	2	0.7965	0	1	1	1340.64270019531	2680.27812376063	0.157144397713357	0.000210595312637452	HCD	MS2	0	33.1	57.0143319250667	48617	LPF1_030218_02.raw	0/0	6.23839712142944			0	1.338E-09
High	Sequest HT (A2)	Unambiguous	[K].GILGYVEEDLVSTDFQGDSR.[S]		1	1	Q6K5G8	Q6K5G8	0	2	0.7508	0	1	1	1100.52453613281	2200.04179563563	0.61954571591754	0.000681512812434448	CID	MS2		33.1	74.0154844464	66963	LPF1_030218_03.raw	0/0	2.96726894378662			0	6.02E-05
High	Sequest HT (A2)	Unambiguous	[K].VcVLScGISTGLGATINVAKPPK.[G]	C2(Carbamidomethyl); C6(Carbamidomethyl)	1	1	Q2R8Z5	Q2R8Z5	0	3	0.542	0	1	1	781.424865722656	2342.26004390797	1.27884254664704	0.000998459322948027	HCD	MS2	51.83937	40.92	57.1299232242667	48718	LPF1_030218_02.raw	0/0	4.16629362106323	4106021.25	57.1239242553711	0	8.029E-06
High	Sequest HT (A2)	Unambiguous	[K].WTVQQAAELSVAAPTIEASLDSR.[F]		1	1	Q9LI00	Q9LI00	0	3	0.3168	0	1	1	815.088317871094	2443.25040035328	1.66065664756403	0.00135246442702434	HCD	MS2	59.48598	40.95	57.1413639234667	48730	LPF1_030218_02.raw	0/0	3.82296538352966	724052.953125	57.0809555053711	0	1.276E-05
High	Sequest HT (A2)	Unambiguous	[R].NPEEIPWAAAGAEYVVESTGVFTDKDK.[A]		1	1	Q6K5G8	Q6K5G8	1	3	0.5651	0	1	1	975.138977050781	2923.40237789234	0.947325961225862	0.000923137448050208	HCD	MS2	0	33.1	57.3338720797333	48900	LPF1_030218_02.raw	0/0	5.21670913696289			0	5.735E-10
High	Sequest HT (A2)	Unambiguous	[R].DVPcAVFSIPPLSVVGLSEQQALEEAK.[S]	C4(Carbamidomethyl)	1	1	P48642	P48642	0	3	0.5483	0	1	1	961.833129882813	2883.48483638844	1.38732964247394	0.0013334461457859	CID	MS2		32.11	57.3321870832	48898	LPF1_030218_02.raw	0/0	4.87466382980347			0	3.382E-08
High	Sequest HT (A2)	Unambiguous	[R].DVPcAVFSIPPLSVVGLSEQQALEEAK.[S]	C4(Carbamidomethyl)	1	1	P48642	P48642	0	3	0.5322	0	1	1	961.832702636719	2883.48355465016	0.942818874368464	0.000906200052035899	HCD	MS2	0	22.36	57.3303950618667	48896	LPF1_030218_02.raw	0/0	4.51321792602539			0	1.749E-07
High	Sequest HT (A2)	Unambiguous	[R].AAVPSGASTGVYEALELR.[D]		1	1	Q42971	Q42971	0	2	0.6331	0	1	1	895.967590332031	1790.92790403406	-0.223127825053775	-0.00019980296860922	CID	MS2		41.445	73.998466736	66947	LPF1_030218_03.raw	0/0	3.37943935394287			0	3.977E-05
High	Sequest HT (A2)	Unambiguous	[K].DINWPLGWPVGGFPGPQGPYYcGIGADK.[S]	C22(Carbamidomethyl)	1	1	P14656	P14656	0	3	0.6263	0	1	1	1006.81683349609	3018.43594722828	3.85065419306474	0.00387430276029714	CID	MS2		42.52	57.3228310746667	48889	LPF1_030218_02.raw	0/0	4.62676620483398			0	3.796E-07
High	Sequest HT (A2)	Unambiguous	[K].DINWPLGWPVGGFPGPQGPYYcGIGADK.[S]	C22(Carbamidomethyl)	1	1	P14656	P14656	0	3	0.5416	0	1	1	1006.81683349609	3018.43594722828	3.85065419306474	0.00387430276029714	HCD	MS2	0	32.86	57.3207663882667	48887	LPF1_030218_02.raw	0/0	4.69369268417358			0	3.021E-08
High	Sequest HT (A2)	Unambiguous	[-].MLVYQDLLTGDELLSDSFPYR.[E]		1	1	P35681	P35681	0	2	0.6305	0	1	1	1238.11071777344	2475.21415891688	1.19418370087009	0.00147792843745265	CID	MS2		33.1	57.2844578314667	48857	LPF1_030218_02.raw	0/0	4.06171083450317	456296.46875	57.2599754333496	0	1.556E-06
High	Sequest HT (A2)	Unambiguous	[-].MLVYQDLLTGDELLSDSFPYR.[E]		1	1	P35681	P35681	0	2	0.5987	0	1	1	1238.11071777344	2475.21415891688	1.19418370087009	0.00147792843745265	HCD	MS2	17.58536	41.175	57.2827038333333	48855	LPF1_030218_02.raw	0/0	4.60941648483276	456296.46875	57.2599754333496	0	4.08E-07
High	Sequest HT (A2)	Unambiguous	[K].LATPTFGDLNHLISATMSGVTccLR.[F]	C22(Carbamidomethyl); C23(Carbamidomethyl)	2	3	Q40665; P46265	Q40665; P46265; P37832	0	3	0.327	0	1	1	912.447021484375	2735.32651119313	-1.76983562541423	-0.00161369562485921	HCD	MS2	48.67996	42.73	57.2750205845333	48847	LPF1_030218_02.raw	0/0	3.67289590835571			0	1.618E-05
High	Sequest HT (A2)	Unambiguous	[K].ILNEGQIASTDVVEVVVSPPYVFLPVVK.[S]		1	1	P48494	P48494	0	3	0.5225	0	1	1	1004.56292724609	3011.67422847828	1.28747101427198	0.00129247942716878	HCD	MS2	70.45636	33.1	74.0083575386667	66957	LPF1_030218_03.raw	0/0	3.32955098152161			0	1.074E-05
High	Sequest HT (A2)	Unambiguous	[R].NPDEIPWAEAGAEYVVESTGVFTDK.[E]		1	1	A2YQT7	A2YQT7	0	2	0.8039	0	1	1	1362.63806152344	2724.26884641688	0.482568932634282	0.000657323437508239	CID	MS2		33.1	57.2054611698667	48790	LPF1_030218_02.raw	0/0	5.14892387390137			0	1.357E-07
High	Sequest HT (A2)	Unambiguous	[K].MTAEIGEqVQIVGDDLLVTNPTR.[V]	Q8(Deamidated)	1	1	Q42971	Q42971	0	2		0.0469	3	3	1250.64453125	2500.28178587	8.73563968733594	0.0109206849999153	CID	MS2		42.595	57.1973386085333	48782	LPF1_030218_02.raw	0/0	4.46772432327271			0	1.48E-06
High	Sequest HT (A2)	Unambiguous	[K].MTAEIGEQVqIVGDDLLVTNPTR.[V]	Q10(Deamidated)	1	1	Q42971	Q42971	0	2		0.0149	2	2	1250.64453125	2500.28178587	8.73563968733594	0.0109206849999153	CID	MS2		42.595	57.1973386085333	48782	LPF1_030218_02.raw	0/0	4.61984395980835			0	9.767E-07
High	Sequest HT (A2)	Unambiguous	[K].MTAEIGEQVQIVGDDLLVTnPTR.[V]	N20(Deamidated)	1	1	Q42971	Q42971	0	2	0.0149	0	1	1	1250.64453125	2500.28178587	8.73563968733594	0.0109206849999153	CID	MS2		42.595	57.1973386085333	48782	LPF1_030218_02.raw	0/0	4.68853998184204			0	9.294E-05
High	Sequest HT (A2)	Unambiguous	[K].IGPNEPSQLSIDLNAQGLAR.[Y]		1	1	Q5N725	Q5N725	0	3	0.443	0	1	1	698.371459960938	2093.09982662281	0.606719071439827	0.000423307604251022	CID	MS2		33.1	57.1962613677333	48781	LPF1_030218_02.raw	0/0	3.86278200149536	8645519.875	57.0518913269043	0	2.859E-08
High	Sequest HT (A2)	Unambiguous	[K].MTAEIGEqVQIVGDDLLVTNPTR.[V]	Q8(Deamidated)	1	1	Q42971	Q42971	0	2		0.0297	3	3	1250.64453125	2500.28178587	8.73563968733594	0.0109206849999153	HCD	MS2	0	33.1	57.1953429813333	48780	LPF1_030218_02.raw	0/0	5.21732091903687			0	3.623E-08
High	Sequest HT (A2)	Unambiguous	[K].MTAEIGEQVQIVGDDLLVTnPTR.[V]	N20(Deamidated)	1	1	Q42971	Q42971	0	2		0.0149	2	2	1250.64453125	2500.28178587	8.73563968733594	0.0109206849999153	HCD	MS2	0	33.1	57.1953429813333	48780	LPF1_030218_02.raw	0/0	5.2976245880127			0	3.321E-06
High	Sequest HT (A2)	Unambiguous	[K].MTAEIGEQVqIVGDDLLVTNPTR.[V]	Q10(Deamidated)	1	1	Q42971	Q42971	0	2	0.0149	0	1	1	1250.64453125	2500.28178587	8.73563968733594	0.0109206849999153	HCD	MS2	0	33.1	57.1953429813333	48780	LPF1_030218_02.raw	0/0	5.3836407661438			0	2.959E-08
High	Sequest HT (A2)	Unambiguous	[K].IGPNEPSQLSIDLNAQGLAR.[Y]		1	1	Q5N725	Q5N725	0	3	0.6468	0	1	1	698.371459960938	2093.09982662281	0.606719071439827	0.000423307604251022	HCD	MS2	45.56314	41.31	57.1944887189333	48779	LPF1_030218_02.raw	0/0	4.70288467407227	8645519.875	57.0518913269043	0	1.149E-06
High	Sequest HT (A2)	Unambiguous	[K].IGPNEPSQLSIDLNAQGLAR.[Y]		1	1	Q5N725	Q5N725	0	2	0.6246	0	1	1	1047.05346679688	2093.09965696375	0.525662657742319	0.000550131875115767	CID	MS2		33.1	57.1546194298667	48744	LPF1_030218_02.raw	0/0	3.4091055393219			0	4.731E-07
High	Sequest HT (A2)	Unambiguous	[K].IGPNEPSQLSIDLNAQGLAR.[Y]		1	1	Q5N725	Q5N725	0	2	0.5586	0	1	1	1047.05346679688	2093.09965696375	0.525662657742319	0.000550131875115767	HCD	MS2	46.66158	41.685	57.1528425586667	48742	LPF1_030218_02.raw	0/0	4.351881980896			0	1.592E-06
High	Sequest HT (A2)	Unambiguous	[K].MTAEIGEQVqIVGDDLLVTNPTR.[V]	Q10(Deamidated)	1	1	Q42971	Q42971	0	3	0.002	0	1	1	834.098876953125	2500.28207759938	8.85231930525458	0.00737769979161736	CID	MS2		40.5	57.3435950610667	48908	LPF1_030218_02.raw	0/0	5.12065410614014			0	4.717E-07
High	Sequest HT (A2)	Unambiguous	[K].IFSSPEVASEEPWYGIEQEYTLLQK.[D]		1	1	P14656	P14656	0	2	0.3588	0	1	1	1472.21862792969	2943.42997922938	0.045263308976128	6.66146872845275E-05	HCD	MS2	0	33.1	53.72354704	45684	LPF1_030218_02.raw	0/0	3.7896683216095			0	1.468E-06
High	Sequest HT (A2)	Unambiguous	[K].ANLEYAVEAAADFLNK.[A]		2	2	Q0DHF6; A2Y5L9	Q0DHF6; A2Y5L9	0	2	0.3871	0	1	1	869.939208984375	1738.87114133875	3.7383811236983	0.00325026937491657	CID	MS2		24.505	53.7190411704	45680	LPF1_030218_02.raw	0/0	4.34168434143066	6350635.84375	53.7464599609375	0	1.358E-06
High	Sequest HT (A2)	Unambiguous	[K].ANLEYAVEAAADFLNK.[A]		2	2	Q0DHF6; A2Y5L9	Q0DHF6; A2Y5L9	0	2	0.359	0	1	1	869.940368652344	1738.87346067469	5.0722031378333	0.00440993734366657	HCD	MS2	0	40.215	53.7173475709333	45678	LPF1_030218_02.raw	0/0	3.50731825828552	6350635.84375	53.7464599609375	0	2.499E-06
High	Sequest HT (A2)	Unambiguous	[K].EISGTHGPVYDLADIVTYLK.[I]		1	2	Q0JMY8	Q0JMY8; A2WPN7	0	2	0.761	0	1	1	1096.06860351563	2191.12993040125	0.823740624258661	0.000902460624956802	CID	MS2		29.815	50.0591434605333	42326	LPF1_030218_02.raw	0/0	5.23402738571167	136275752	50.0697021484375	0	1.128E-07
High	Sequest HT (A2)	Unambiguous	[R].cFQTVTcHQAVVTnLEDAHEQIDTAIATALR.[E]	C1(Carbamidomethyl); C7(Carbamidomethyl); N14(Deamidated)	1	2	A2XFI3	Q10MW3; A2XFI3	0	4		0.0426	2	2	879.178955078125	3513.6939904225	5.77686896282638	0.00507450812476684	CID	MS2		37.125	50.0060643242667	42279	LPF1_030218_02.raw	0/0	4.49432468414307	19320691	50.0689849853516	0	9.257E-08
High	Sequest HT (A2)	Unambiguous	[R].cFQTVTcHQAVVTNLEDAHEqIDTAIATALR.[E]	C1(Carbamidomethyl); C7(Carbamidomethyl); Q21(Deamidated)	1	2	A2XFI3	Q10MW3; A2XFI3	0	4	0.0426	0	1	1	879.178955078125	3513.6939904225	5.77686896282638	0.00507450812476684	CID	MS2		37.125	50.0060643242667	42279	LPF1_030218_02.raw	0/0	4.69087696075439	19320691	50.0689849853516	0	1.295E-06
High	Sequest HT (A2)	Unambiguous	[R].cFQTVTcHQAVVTnLEDAHEQIDTAIATALR.[E]	C1(Carbamidomethyl); C7(Carbamidomethyl); N14(Deamidated)	1	2	A2XFI3	Q10MW3; A2XFI3	0	4	0.0593	0	1	1	879.178955078125	3513.6939904225	5.77686896282638	0.00507450812476684	HCD	MS2	0	27.94	50.0041245168	42277	LPF1_030218_02.raw	0/0	5.22584676742554	19320691	50.0689849853516	0	2.61E-09
High	Sequest HT (A2)	Unambiguous	[K].SGTTPLSPAIAFILEK.[V]		1	1	Q0JPA6	Q0JPA6	0	2	0.2525	0	1	1	822.964172363281	1644.92106809656	0.224276199318766	0.000184458281296429	HCD	MS2	0	42.54	50.0032475930667	42276	LPF1_030218_02.raw	0/0	2.97032785415649			0	1.218E-05
High	Sequest HT (A2)	Unambiguous	[R].IKDWTNVVVAYEPVWAIGTGK.[V]		1	1	P48494	P48494	1	3	0.5778	0	1	1	782.755249023438	2346.25119381031	0.831173549616698	0.000650046770715562	CID	MS2		27.54498	50.0010232277333	42274	LPF1_030218_02.raw	0/0	4.24012851715088			0	5.381E-07
High	Sequest HT (A2)	Unambiguous	[R].IKDWTNVVVAYEPVWAIGTGK.[V]		1	1	P48494	P48494	1	3	0.4421	0	1	1	782.755249023438	2346.25119381031	0.831173549616698	0.000650046770715562	HCD	MS2	0	41.82	49.9992355221333	42272	LPF1_030218_02.raw	0/0	4.32240581512451			0	1.899E-06
High	Sequest HT (A2)	Unambiguous	[K].VFSPEEVSAMILGK.[M]		1	1	Q6Z7B0	Q6Z7B0	0	2	0.5945	0	1	1	753.897766113281	1506.78825559656	0.672514695003956	0.000506668281332168	CID	MS2		33.1	49.9972563112	42270	LPF1_030218_02.raw	0/0	4.02423715591431			0	2.117E-06
High	Sequest HT (A2)	Unambiguous	[R].YAIIcQENGLVPIVEPEILVDGPHDIDR.[C]	C5(Carbamidomethyl)	1	1	P17784	P17784	0	4	0.5634	0	1	1	794.409301757813	3174.61537714125	0.441559591442009	0.000350445312486514	HCD	MS2	0	20.275	49.975749	42252	LPF1_030218_02.raw	0/0	3.55098986625671			0	8.703E-06
High	Sequest HT (A2)	Unambiguous	[R].VASDSTTVLADAVVVATGAVAR.[R]		1	1	Q6ZFU6	Q6ZFU6	0	3	0.5605	0	1	1	691.711120605469	2073.11880855641	0.0893033345018795	6.17121352964508E-05	HCD	MS2	0	33.1	50.0660198864	42333	LPF1_030218_02.raw	0/0	3.80361866950989	5475504.75	50.0646133422852	0	2.424E-07
High	Sequest HT (A2)	Unambiguous	[K].TLTSLNSVTAYGFDLIR.[G]		2	2	Q2QLY5; Q2QLY4	Q2QLY5; Q2QLY4	0	2	0.6472	0	1	1	935.999694824219	1870.99211301844	0.646255647266271	0.000604569218808138	CID	MS2		33.1	49.9396173114667	42229	LPF1_030218_02.raw	0/0	4.79047107696533			0	3.205E-08
High	Sequest HT (A2)	Unambiguous	[K].ANSEATLGTYQGDAVLGEGASESLHVK.[D]		1	1	Q5N725	Q5N725	0	3	0.7054	0	1	1	902.106628417969	2704.30533199391	-0.262727695210994	-0.000236832031229521	CID	MS2		32.30474	49.9368842682667	42226	LPF1_030218_02.raw	0/0	4.04399299621582			0	3.285E-08
High	Sequest HT (A2)	Unambiguous	[K].ANSEATLGTYQGDAVLGEGASESLHVK.[D]		1	1	Q5N725	Q5N725	0	3	0.6086	0	1	1	902.106628417969	2704.30533199391	-0.262727695210994	-0.000236832031229521	HCD	MS2	0	31.39412	49.9349006250667	42224	LPF1_030218_02.raw	0/0	7.17902517318726			0	1.512E-11
High	Sequest HT (A2)	Unambiguous	[K].IGPNEPSQLSIDLNAQGLAR.[Y]		1	1	Q5N725	Q5N725	0	3	0.6278	0	1	1	698.371337890625	2093.09946041188	0.43175791811632	0.000301237291751022	CID	MS2		42.015	49.9095040565333	42207	LPF1_030218_02.raw	0/0	4.46022796630859	7357922.75	49.8652191162109	0	6.236E-07
High	Sequest HT (A2)	Unambiguous	[K].IGPNEPSQLSIDLNAQGLAR.[Y]		1	1	Q5N725	Q5N725	0	3	0.5689	0	1	1	698.371337890625	2093.09946041188	0.43175791811632	0.000301237291751022	HCD	MS2	66.48859	33.1	49.9074828314667	42205	LPF1_030218_02.raw	0/0	4.49754905700684	7357922.75	49.8652191162109	0	5.564E-06
High	Sequest HT (A2)	Unambiguous	[K].EISGTHGPVYDLADIVTYLK.[I]		1	2	Q0JMY8	Q0JMY8; A2WPN7	0	3	0.6927	0	1	1	731.047973632813	2191.12936763844	0.566903606863712	0.000414052812478379	CID	MS2		3.971435	49.9005648077333	42198	LPF1_030218_02.raw	0/0	4.23306941986084			0	9.058E-07
High	Sequest HT (A2)	Unambiguous	[R].DNLTLWTSDISEDAAEEIK.[E]		1	1	Q6EUP4	Q6EUP4	0	2	0.6228	0	1	1	1075.50939941406	2150.01152219813	-0.942762372728731	-0.00101347593749779	CID	MS2		41.01	49.8814011570667	42182	LPF1_030218_02.raw	0/0	4.48172283172607	4521864	49.8769378662109	0	1.173E-06
High	Sequest HT (A2)	Unambiguous	[K].VLcEGEWLSLnGSTGEVILGK.[L]	C3(Carbamidomethyl); N11(Deamidated)	1	1	Q75KR1	Q75KR1	0	2	0.5646	0	1	1	1131.56848144531	2262.12968626063	-1.12239653655893	-0.00126950468744069	CID	MS2		33.1	49.8803031208	42181	LPF1_030218_02.raw	0/0	4.57121515274048			0	2.047E-05
High	Sequest HT (A2)	Unambiguous	[K].VLcEGEWLSLnGSTGEVILGK.[L]	C3(Carbamidomethyl); N11(Deamidated)	1	1	Q75KR1	Q75KR1	0	2	0.3731	0	1	1	1131.56848144531	2262.12968626063	-1.12239653655893	-0.00126950468744069	HCD	MS2	54.43955	33.805	49.8786595981333	42179	LPF1_030218_02.raw	0/0	4.52674198150635			0	1.345E-05
High	Sequest HT (A2)	Unambiguous	[R].SGETEDTFIADLAVGLATGQIK.[T]		1	1	Q42971	Q42971	0	2	0.3323	0	1	1	1118.5712890625	2236.135301495	0.433124694661354	0.000484262500094701	HCD	MS2	0	33.1	74.7172724378667	67579	LPF1_030218_03.raw	0/0	3.18778800964355			0	4.228E-05
High	Sequest HT (A2)	Unambiguous	[K].TLTSLNSVTAYGFDLIR.[G]		2	2	Q2QLY5; Q2QLY4	Q2QLY5; Q2QLY4	0	2	0.4552	0	1	1	935.999084472656	1870.99089231531	-0.006181049496148	-5.78234369186248E-06	HCD	MS2	18.71312	35.64199	49.9378590810667	42227	LPF1_030218_02.raw	0/0	4.34738636016846			0	2.085E-07
High	Sequest HT (A2)	Unambiguous	[K].AHGLAPEIPEDLYFLIK.[K]		2	2	Q69UI2; Q69UI1	Q69UI2; Q69UI1	0	3	0.6105	0	1	1	642.6845703125	1926.0391576775	1.0549368300701	0.00067728250004014	CID	MS2		22.6	49.8692392029333	42169	LPF1_030218_02.raw	0/0	2.84648251533508	7571961.25	49.8532180786133	0	1.855E-05
High	Sequest HT (A2)	Unambiguous	[R].VASDSTTVLADAVVVATGAVAR.[R]		1	1	Q6ZFU6	Q6ZFU6	0	3	0.6851	0	1	1	691.711120605469	2073.11880855641	0.0893033345018795	6.17121352964508E-05	CID	MS2		40.38	50.0680139029333	42335	LPF1_030218_02.raw	0/0	3.97384548187256	5475504.75	50.0646133422852	0	7.816E-08
High	Sequest HT (A2)	Unambiguous	[R].ELVADDEWLNTEFISTVQQR.[G]		1	1	Q7XDC8	Q7XDC8	0	2	0.6325	0	1	1	1197.08532714844	2393.16337766688	0.598792270608479	0.000716503437388383	CID	MS2		24.835	50.1025414322667	42359	LPF1_030218_02.raw	0/0	4.00030326843262			0	1.271E-06
High	Sequest HT (A2)	Unambiguous	[R].GLLNAVDLSnEALSPASAYDIcIK.[L]	N10(Deamidated); C22(Carbamidomethyl)	1	1	Q10G56	Q10G56	0	2	0.0175	0	1	1	1268.14636230469	2535.28544797938	8.18539358406132	0.010376069687613	HCD	MS2	0	33.1	50.2222778050667	42471	LPF1_030218_02.raw	0/0	3.99097943305969			0	2.762E-05
High	Sequest HT (A2)	Unambiguous	[R].cFQTVTcHQAVVTNLEDAHEQIDTAIATALR.[E]	C1(Carbamidomethyl); C7(Carbamidomethyl)	1	2	A2XFI3	Q10MW3; A2XFI3	0	4	0.5062	0	1	1	878.928955078125	3512.6939904225	1.22812798638703	0.00107850812476684	CID	MS2		41.37	50.2129451581333	42461	LPF1_030218_02.raw	0/0	4.04519939422607			0	3.162E-06
High	Sequest HT (A2)	Unambiguous	[R].cFQTVTcHQAVVTNLEDAHEQIDTAIATALR.[E]	C1(Carbamidomethyl); C7(Carbamidomethyl)	1	2	A2XFI3	Q10MW3; A2XFI3	0	4	0.5704	0	1	1	878.928955078125	3512.6939904225	1.22812798638703	0.00107850812476684	HCD	MS2	65.75208	33.1	50.2109532426667	42459	LPF1_030218_02.raw	0/0	5.74852132797241			0	1.005E-08
High	Sequest HT (A2)	Unambiguous	[K].MDATAnDVPSEFDVQGYPTLYFVTPSGK.[M]	N6(Deamidated)	1	1	Q53LQ0	Q53LQ0	0	3		0.0292	2	2	1017.48046875	3050.42685299	9.60302040105306	0.00976434333320612	CID	MS2		33.1	50.1979307528	42447	LPF1_030218_02.raw	0/0	4.66279029846191			0	5.935E-06
High	Sequest HT (A2)	Unambiguous	[K].MDATANDVPSEFDVqGYPTLYFVTPSGK.[M]	Q15(Deamidated)	1	1	Q53LQ0	Q53LQ0	0	3	0.0292	0	1	1	1017.48046875	3050.42685299	9.60302040105306	0.00976434333320612	CID	MS2		33.1	50.1979307528	42447	LPF1_030218_02.raw	0/0	4.80085706710815			0	3.661E-06
High	Sequest HT (A2)	Unambiguous	[K].MDATANDVPSEFDVqGYPTLYFVTPSGK.[M]	Q15(Deamidated)	1	1	Q53LQ0	Q53LQ0	0	3		0.0204	2	2	1017.48046875	3050.42685299	9.60302040105306	0.00976434333320612	HCD	MS2	54.02475	35.43	50.1962436674667	42445	LPF1_030218_02.raw	0/0	3.35792374610901			0	5.496E-05
High	Sequest HT (A2)	Unambiguous	[K].MDATAnDVPSEFDVQGYPTLYFVTPSGK.[M]	N6(Deamidated)	1	1	Q53LQ0	Q53LQ0	0	3	0.0204	0	1	1	1017.48046875	3050.42685299	9.60302040105306	0.00976434333320612	HCD	MS2	54.02475	35.43	50.1962436674667	42445	LPF1_030218_02.raw	0/0	3.43282580375671			0	4.236E-05
High	Sequest HT (A2)	Unambiguous	[K].TITLEVESSDTIDNVK.[A]		2	6	P0CH35; P51431	P0CH35; P0C030; Q58G87; P51431; P0C031; Q9ARZ9	0	2	0.599	0	1	1	882.449035644531	1763.89079465906	-0.068230374410283	-6.01754687750145E-05	CID	MS2		28.99	50.1638368712	42418	LPF1_030218_02.raw	0/0	4.04481649398804			0	3.932E-07
High	Sequest HT (A2)	Unambiguous	[K].TITLEVESSDTIDNVK.[A]		2	6	P0CH35; P51431	P0CH35; P0C030; Q58G87; P51431; P0C031; Q9ARZ9	0	2	0.5052	0	1	1	882.449035644531	1763.89079465906	-0.068230374410283	-6.01754687750145E-05	HCD	MS2	0	18.745	50.1621781685333	42416	LPF1_030218_02.raw	0/0	3.81977438926697			0	1.538E-05
High	Sequest HT (A2)	Unambiguous	[R].ELVADDEWLNTEFISTVQQR.[G]		1	1	Q7XDC8	Q7XDC8	0	2	0.6272	0	1	1	1197.08532714844	2393.16337766688	0.598792270608479	0.000716503437388383	HCD	MS2	0	42.315	50.1007641752	42357	LPF1_030218_02.raw	0/0	4.47746467590332			0	1.831E-07
High	Sequest HT (A2)	Unambiguous	[K].DLVVDMTNFYNQYK.[S]		1	1	Q9S827	Q9S827	0	2	0.6735	0	1	1	875.41162109375	1749.8159655575	0.410184732973208	0.000358873750087696	CID	MS2		33.1	50.1465393317333	42404	LPF1_030218_02.raw	0/0	4.41494655609131	18610458.59375	50.2510681152344	0	7.046E-06
High	Sequest HT (A2)	Unambiguous	[K].IGPNEPSQLSIDLNAQGLAR.[Y]		1	1	Q5N725	Q5N725	0	2	0.603	0	1	1	1047.05444335938	2093.10161008875	1.45878880880102	0.00152669437511577	CID	MS2		41.385	50.1361838997333	42393	LPF1_030218_02.raw	0/0	5.34196662902832	44810239.25	50.2475929260254	0	1.289E-08
High	Sequest HT (A2)	Unambiguous	[K].IGPNEPSQLSIDLNAQGLAR.[Y]		1	1	Q5N725	Q5N725	0	2	0.6147	0	1	1	1047.05322265625	2093.0991686825	0.292381119977643	0.000305991250115767	HCD	MS2	0	33.1	50.1341585829333	42391	LPF1_030218_02.raw	0/0	4.23416137695313	44810239.25	50.2475929260254	0	5.388E-08
High	Sequest HT (A2)	Unambiguous	[R].SGTLIDAIGIYVHP.[-]		1	2	Q0JMY8	Q0JMY8; A2WPN7	0	2	0.4782	0	1	1	728.39697265625	1455.7866686825	1.69178405026594	0.00123143625000921	CID	MS2		36.86629	50.1324358893333	42389	LPF1_030218_02.raw	0/0	4.11653327941895			0	1.306E-05
High	Sequest HT (A2)	Unambiguous	[R].VEIESLFDGTDFSEPLTR.[A]		1	1	Q6Z7B0	Q6Z7B0	0	2	0.663	0	1	1	1028.00061035156	2054.99394407313	1.09609840978373	0.00112623656264077	CID	MS2		25.105	50.1313608717333	42388	LPF1_030218_02.raw	0/0	5.51813793182373			0	3.762E-08
High	Sequest HT (A2)	Unambiguous	[R].SGTLIDAIGIYVHP.[-]		1	2	Q0JMY8	Q0JMY8; A2WPN7	0	2	0.4319	0	1	1	728.39697265625	1455.7866686825	1.69178405026594	0.00123143625000921	HCD	MS2	0	24.05756	50.1304422762667	42387	LPF1_030218_02.raw	0/0	3.89243221282959			0	6.081E-07
High	Sequest HT (A2)	Unambiguous	[R].VEIESLFDGTDFSEPLTR.[A]		1	1	Q6Z7B0	Q6Z7B0	0	2	0.5414	0	1	1	1027.99963378906	2054.99199094813	0.145668776426278	0.00014967406264077	HCD	MS2	0	39.87	50.129611232	42386	LPF1_030218_02.raw	0/0	4.71084117889404			0	4.737E-07
High	Sequest HT (A2)	Unambiguous	[R].YAIIcqEnGLVPIVEPEILVDGSHDIER.[C]	C5(Carbamidomethyl); Q6(Deamidated); N8(Deamidated)	1	1	Q5N725	Q5N725	0	2	0.685	0	1	1	1590.80688476563	3180.60649290125	9.29735138484824	0.0147854706250006	HCD	MS2	0	33.1	50.1166781752	42374	LPF1_030218_02.raw	0/0	4.91951608657837	2268850.625	50.0723876953125	0	7.851E-06
High	Sequest HT (A2)	Unambiguous	[R].YAIIcQEnGLVPIVEPEILVDGSHDIER.[C]	C5(Carbamidomethyl); N8(Deamidated)	1	1	Q5N725	Q5N725	0	4		0.0026	2	2	795.657531738281	3179.60829706313	4.84058921385637	0.00384777578126105	HCD	MS2	12.30343	39	50.1158658384	42373	LPF1_030218_02.raw	0/0	3.84829759597778	4275649.6875	50.0564384460449	0	2.021E-07
High	Sequest HT (A2)	Unambiguous	[R].YAIIcqENGLVPIVEPEILVDGSHDIER.[C]	C5(Carbamidomethyl); Q6(Deamidated)	1	1	Q5N725	Q5N725	0	4	0.0026	0	1	1	795.657531738281	3179.60829706313	4.84058921385637	0.00384777578126105	HCD	MS2	12.30343	39	50.1158658384	42373	LPF1_030218_02.raw	0/0	3.8640193939209	4275649.6875	50.0564384460449	0	3.989E-07
High	Sequest HT (A2)	Unambiguous	[K].DLVVDMTNFYNQYK.[S]		1	1	Q9S827	Q9S827	0	2	0.4583	0	1	1	875.41162109375	1749.8159655575	0.410184732973208	0.000358873750087696	HCD	MS2	0	40.545	50.1448394493333	42402	LPF1_030218_02.raw	0/0	3.59518146514893	18610458.59375	50.2510681152344	0	1.055E-05
High	Sequest HT (A2)	Unambiguous	[R].SGETEDTFIADLAVGLATGQIK.[T]		1	1	Q42971	Q42971	0	2	0.4427	0	1	1	1118.5712890625	2236.135301495	0.433124694661354	0.000484262500094701	CID	MS2		41.025	74.7192245141333	67581	LPF1_030218_03.raw	0/0	3.93464040756226			0	5.783E-06
High	Sequest HT (A2)	Unambiguous	[K].GTPWGSAAVMDSGVLQEIAGAK.[G]		1	1	Q7G764	Q7G764	0	2	0.6282	0	1	1	1073.03186035156	2145.05644407313	-3.74596053038369	-0.00401766343748022	CID	MS2		33.1	49.85666668	42158	LPF1_030218_02.raw	0/0	5.11454916000366	13536090.5	49.8522758483887	0	1.405E-05
High	Sequest HT (A2)	Unambiguous	[K].IGPNEPSQLSIDLNAQGLAR.[Y]		1	1	Q5N725	Q5N725	0	2	0.7316	0	1	1	1047.05419921875	2093.1011218075	1.22550727103635	0.00128255375011577	CID	MS2		41.385	49.7653604792	42073	LPF1_030218_02.raw	0/0	5.43513107299805			0	1.133E-09
High	Sequest HT (A2)	Unambiguous	[K].QAFDEAISELDSLGEESYK.[D]		1	1	Q2R2W2	Q2R2W2	0	2	0.696	0	1	1	1065.98889160156	2130.97050657313	-0.395794563467645	-0.000421713437617655	HCD	MS2	0	33.1	49.6362074896	41955	LPF1_030218_02.raw	0/0	5.56439399719238			0	4.965E-09
High	Sequest HT (A2)	Unambiguous	[R].YAIIcQENGLVPIVEPEILVDGSHDIER.[C]	C5(Carbamidomethyl)	1	1	Q5N725	Q5N725	0	3	0.7047	0	1	1	1060.20812988281	3178.60983638844	0.297749257705812	0.000315476145840895	CID	MS2		3.066974	49.6296724730667	41951	LPF1_030218_02.raw	0/0	5.95757913589478			0	3.193E-09
High	Sequest HT (A2)	Unambiguous	[K].QAFDEAISELDTLGEESYK.[D]		2	2	Q6ZKC0; Q84J55	Q6ZKC0; Q84J55	0	3	0.6265	0	1	1	715.667236328125	2144.98715572438	0.072571244086072	5.18881250476018E-05	CID	MS2		30.37836	49.6145589901333	41943	LPF1_030218_02.raw	0/0	4.98424053192139	10331401.5	49.553165435791	0	1.035E-05
High	Sequest HT (A2)	Unambiguous	[R].cFQTVTcHQAVVTnLEDAHEQIDTAIATALR.[E]	C1(Carbamidomethyl); C7(Carbamidomethyl); N14(Deamidated)	1	2	A2XFI3	Q10MW3; A2XFI3	0	4		0.0465	2	2	879.178588867188	3513.69252557875	5.35997090163971	0.00470829718726684	CID	MS2		33.1	49.6133734373333	41942	LPF1_030218_02.raw	0/0	4.09612083435059	15220126.5	49.5751495361328	0	5.782E-07
High	Sequest HT (A2)	Unambiguous	[R].cFQTVTcHqAVVTNLEDAHEQIDTAIATALR.[E]	C1(Carbamidomethyl); C7(Carbamidomethyl); Q9(Deamidated)	1	2	A2XFI3	Q10MW3; A2XFI3	0	4	0.0465	0	1	1	879.178588867188	3513.69252557875	5.35997090163971	0.00470829718726684	CID	MS2		33.1	49.6133734373333	41942	LPF1_030218_02.raw	0/0	4.29919958114624	15220126.5	49.5751495361328	0	5.369E-07
High	Sequest HT (A2)	Unambiguous	[K].QAFDEAISELDTLGEESYK.[D]		2	2	Q6ZKC0; Q84J55	Q6ZKC0; Q84J55	0	3	0.519	0	1	1	715.667236328125	2144.98715572438	0.072571244086072	5.18881250476018E-05	HCD	MS2	46.85371	33.1	49.6124461141333	41941	LPF1_030218_02.raw	0/0	5.77932214736938	10331401.5	49.553165435791	0	1.266E-07
High	Sequest HT (A2)	Unambiguous	[R].cFQTVTcHQAVVTNLEDAHEqIDTAIATALR.[E]	C1(Carbamidomethyl); C7(Carbamidomethyl); Q21(Deamidated)	1	2	A2XFI3	Q10MW3; A2XFI3	0	4	0.0748	0	1	1	879.178588867188	3513.69252557875	5.35997090163971	0.00470829718726684	HCD	MS2	0	31.945	49.6117482290667	41940	LPF1_030218_02.raw	0/0	5.47963428497314	15220126.5	49.5751495361328	0	4.672E-10
High	Sequest HT (A2)	Unambiguous	[R].IFGHEAGGIVESVGEGVTDLAPGDHVLPVFTGEcK.[E]	C34(Carbamidomethyl)	1	1	Q2R8Z5	Q2R8Z5	0	4	0.6754	0	1	1	899.195617675781	3593.76064081313	0.714467438392506	0.000641905781188612	CID	MS2		22.89071	49.5936992490667	41923	LPF1_030218_02.raw	0/0	4.98766183853149			0	2.64E-11
High	Sequest HT (A2)	Unambiguous	[K].ANSEATLGTYQGDAVLGEGASESLHVK.[D]		1	1	Q5N725	Q5N725	0	3	0.6305	0	1	1	902.107238769531	2704.30716304859	0.414360866042987	0.000373519531270479	CID	MS2		27.53482	49.5579614448	41901	LPF1_030218_02.raw	0/0	3.40545296669006			0	1.767E-07
High	Sequest HT (A2)	Unambiguous	[K].QAFDEAISELDSLGEESYK.[D]		1	1	Q2R2W2	Q2R2W2	0	2	0.8134	0	1	1	1065.98986816406	2130.97245969813	0.520747557100986	0.000554849062382345	CID	MS2		42.375	49.63819094	41957	LPF1_030218_02.raw	0/0	6.86014938354492			0	2.584E-10
High	Sequest HT (A2)	Unambiguous	[K].ANSEATLGTYQGDAVLGEGASESLHVK.[D]		1	1	Q5N725	Q5N725	0	3	0.6137	0	1	1	902.107238769531	2704.30716304859	0.414360866042987	0.000373519531270479	HCD	MS2	0	22.825	49.5561546613333	41899	LPF1_030218_02.raw	0/0	6.28544950485229			0	1.173E-10
High	Sequest HT (A2)	Unambiguous	[K].TLTSLNSVTAYGFDLIR.[G]		2	2	Q2QLY5; Q2QLY4	Q2QLY5; Q2QLY4	0	2	0.6769	0	1	1	935.99951171875	1870.9917468075	0.450524638237545	0.000421463750058138	CID	MS2		31.105	49.5490302069333	41893	LPF1_030218_02.raw	0/0	4.58423900604248	16894181	49.5483436584473	0	3.498E-08
High	Sequest HT (A2)	Unambiguous	[K].LAMQEFMILPTGAASFK.[E]		1	1	Q42971	Q42971	0	3	0.382	0	1	1	618.987854003906	1854.94900875172	-0.124061767594354	-7.6709427124418E-05	HCD	MS2	46.65996	31.33	49.5481821128	41892	LPF1_030218_02.raw	0/0	3.2225296497345	16063969.1875	49.5191993713379	0	1.273E-05
High	Sequest HT (A2)	Unambiguous	[K].EISGTHGPVYDLADIVTYLK.[I]		1	2	Q0JMY8	Q0JMY8; A2WPN7	0	3	0.6483	0	1	1	731.046875	2191.12607174	-0.937297995577032	-0.000684580000021621	CID	MS2		40.5	49.5326140541333	41884	LPF1_030218_02.raw	0/0	4.72291088104248	3104013.875	49.5100288391113	0	3.019E-06
High	Sequest HT (A2)	Unambiguous	[K].EISGTHGPVYDLADIVTYLK.[I]		1	2	Q0JMY8	Q0JMY8; A2WPN7	0	3	0.5848	0	1	1	731.046875	2191.12607174	-0.937297995577032	-0.000684580000021621	HCD	MS2	59.99965	42.255	49.5298915285333	41883	LPF1_030218_02.raw	0/0	4.48059225082397	3104013.875	49.5100288391113	0	2.262E-05
High	Sequest HT (A2)	Unambiguous	[K].AHGLAPEIPEDLYFLIK.[K]		2	2	Q69UI2; Q69UI1	Q69UI2; Q69UI1	0	3	0.4745	0	1	1	642.683715820313	1926.03659420094	-0.276022229919624	-0.00017720968745986	CID	MS2		33.1	49.5277998858667	41881	LPF1_030218_02.raw	0/0	2.74497008323669	7882977.5	49.5094451904297	0	2.021E-05
High	Sequest HT (A2)	Unambiguous	[K].qAFDEAISELDSLGEESYK.[D]	Q1(Deamidated)	1	1	Q2R2W2	Q2R2W2	0	3	0.6562	0	1	1	711.330383300781	2131.97659664234	9.95829588279299	0.00707688078117874	CID	MS2		40.945	49.4870185688	41854	LPF1_030218_02.raw	0/0	4.45163726806641			0	0.0001194
High	Sequest HT (A2)	Unambiguous	[K].YNVEAMPTFLFIK.[D]		1	1	Q0D840	Q0D840	0	2	0.6277	0	1	1	786.910034179688	1572.81279172938	-0.172551100487695	-0.000135695312451389	HCD	MS2	0	35.82685	49.4536512165333	41829	LPF1_030218_02.raw	0/0	3.68348622322083	18733690.5	49.4760475158691	0	9.202E-06
High	Sequest HT (A2)	Unambiguous	[K].QAFDEAISELDSLGEESYK.[D]		1	1	Q2R2W2	Q2R2W2	0	3	0.6312	0	1	1	710.9951171875	2130.9707983025	-0.258894846340274	-0.000183899166737926	CID	MS2		25.525	49.4272585984	41806	LPF1_030218_02.raw	0/0	3.85321068763733			0	2.118E-05
High	Sequest HT (A2)	Unambiguous	[K].QAFDEAISELDSLGEESYK.[D]		1	1	Q2R2W2	Q2R2W2	0	3	0.4866	0	1	1	710.9951171875	2130.9707983025	-0.258894846340274	-0.000183899166737926	HCD	MS2	51.94719	41.49	49.4254735402667	41804	LPF1_030218_02.raw	0/0	4.47852945327759			0	6.499E-06
High	Sequest HT (A2)	Unambiguous	[K].LAMQEFMILPTGAASFK.[E]		1	1	Q42971	Q42971	0	3	0.4441	0	1	1	618.987854003906	1854.94900875172	-0.124061767594354	-7.6709427124418E-05	CID	MS2		25.20258	49.5500885701333	41894	LPF1_030218_02.raw	0/0	2.86457586288452	16063969.1875	49.5191993713379	0	9.06E-09
High	Sequest HT (A2)	Unambiguous	[R].IKDWTNVVVAYEPVWAIGTGK.[V]		1	1	P48494	P48494	1	3	0.53	0	1	1	782.755126953125	2346.25082759938	0.675089988380393	0.000527976458215562	HCD	MS2	0	25.54	49.640043128	41959	LPF1_030218_02.raw	0/0	4.33872604370117	27684293.875	49.5492553710938	0	4.244E-07
High	Sequest HT (A2)	Unambiguous	[R].IKDWTNVVVAYEPVWAIGTGK.[V]		1	1	P48494	P48494	1	3	0.5292	0	1	1	782.755126953125	2346.25082759938	0.675089988380393	0.000527976458215562	CID	MS2		29.15902	49.6420574794667	41961	LPF1_030218_02.raw	0/0	4.63282060623169	27684293.875	49.5492553710938	0	2.798E-08
High	Sequest HT (A2)	Unambiguous	[K].VFSPEEVSAMILGK.[M]		1	1	Q6Z7B0	Q6Z7B0	0	2	0.4497	0	1	1	753.897888183594	1506.78849973719	0.834541966109476	0.000628738593832168	HCD	MS2	0	42.45	49.6429279570667	41962	LPF1_030218_02.raw	0/0	3.38340210914612	6751132.25	49.6130714416504	0	2.654E-06
High	Sequest HT (A2)	Unambiguous	[K].IGPNEPSQLSIDLNAQGLAR.[Y]		1	1	Q5N725	Q5N725	0	2	0.6449	0	1	1	1047.05419921875	2093.1011218075	1.22550727103635	0.00128255375011577	HCD	MS2	0	33.1	49.7633831088	42071	LPF1_030218_02.raw	0/0	4.28388833999634			0	6.785E-08
High	Sequest HT (A2)	Unambiguous	[R].ELVADDEWLnTEFISTVQQR.[G]	N10(Deamidated)	1	1	Q7XDC8	Q7XDC8	0	2	0.0744	0	1	1	1197.58605957031	2394.16484251063	7.88667480389189	0.00944092531238838	CID	MS2		33.1	49.7543962498667	42063	LPF1_030218_02.raw	0/0	5.10797786712646	9314215	49.7267227172852	0	3.139E-07
High	Sequest HT (A2)	Unambiguous	[KR].LITELIGSPDDSSLGFLR.[S]		1	2	Q5J4W4	Q336X9; Q5J4W4	0	2	0.5455	0	1	1	967.018493652344	1933.02971067469	1.04882858393745	0.00101370734387274	CID	MS2		25.57	49.7487879389333	42058	LPF1_030218_02.raw	0/0	4.06961011886597			0	5.223E-05
High	Sequest HT (A2)	Unambiguous	[KR].LITELIGSPDDSSLGFLR.[S]		1	2	Q5J4W4	Q336X9; Q5J4W4	0	2	0.5358	0	1	1	967.018493652344	1933.02971067469	1.04882858393745	0.00101370734387274	HCD	MS2	0	33.79	49.7471613738667	42056	LPF1_030218_02.raw	0/0	3.48673439025879			0	1.055E-05
High	Sequest HT (A2)	Unambiguous	[R].VEIESLFDGTDFSEPLTR.[A]		1	1	Q6Z7B0	Q6Z7B0	0	2	0.6465	0	1	1	1027.99951171875	2054.9917468075	0.0268650722565968	2.760375014077E-05	CID	MS2		30.025	49.7414674192	42050	LPF1_030218_02.raw	0/0	5.29297351837158	2515555.125	49.7502708435059	0	3.203E-08
High	Sequest HT (A2)	Unambiguous	[R].VEIESLFDGTDFSEPLTR.[A]		1	1	Q6Z7B0	Q6Z7B0	0	2	0.462	0	1	1	1027.99951171875	2054.9917468075	0.0268650722565968	2.760375014077E-05	HCD	MS2	0	34.48	49.7398071229333	42048	LPF1_030218_02.raw	0/0	4.86643314361572	2515555.125	49.7502708435059	0	1.645E-08
High	Sequest HT (A2)	Unambiguous	[K].QAFDEAISELDTLGEESYK.[D]		2	2	Q6ZKC0; Q84J55	Q6ZKC0; Q84J55	0	2	0.695	0	1	1	1072.9970703125	2144.986863995	-0.0634339508234412	-6.80324999393633E-05	CID	MS2		36.4023	49.7350741722667	42043	LPF1_030218_02.raw	0/0	6.4564905166626			0	7.888E-10
High	Sequest HT (A2)	Unambiguous	[K].LAMQEFMILPTGAASFK.[E]		1	1	Q42971	Q42971	0	2	0.7056	0	1	1	927.978576660156	1854.94987669031	0.343842461554537	0.000318905156177607	CID	MS2		13.11293	49.7339636733333	42042	LPF1_030218_02.raw	0/0	5.73755502700806			0	4.793E-09
High	Sequest HT (A2)	Unambiguous	[K].QAFDEAISELDTLGEESYK.[D]		2	2	Q6ZKC0; Q84J55	Q6ZKC0; Q84J55	0	2	0.6195	0	1	1	1072.99682617188	2144.98637571375	-0.291072276830238	-0.000312173124939363	HCD	MS2	41.01582	31.09	49.7331219448	42041	LPF1_030218_02.raw	0/0	5.23044443130493			0	3.067E-08
High	Sequest HT (A2)	Unambiguous	[K].EISGTHGPVYDLADIVTYLK.[I]		1	2	Q0JMY8	Q0JMY8; A2WPN7	0	2	0.7601	0	1	1	1096.06872558594	2191.13017454188	0.935162965180197	0.0010245309374568	CID	MS2		33.1	49.7084542736	42018	LPF1_030218_02.raw	0/0	4.46041345596313	7868817.5	49.7397232055664	0	4.133E-05
High	Sequest HT (A2)	Unambiguous	[K].EISGTHGPVYDLADIVTYLK.[I]		1	2	Q0JMY8	Q0JMY8; A2WPN7	0	2	0.6858	0	1	1	1096.06872558594	2191.13017454188	0.935162965180197	0.0010245309374568	HCD	MS2	0	34.9	49.7067944469333	42016	LPF1_030218_02.raw	0/0	4.70630502700806	7868817.5	49.7397232055664	0	8.287E-09
High	Sequest HT (A2)	Rejected	[R].qLEEAEIDEYVAEIEAEK.[A]	Q1(Deamidated)	1	1	A2Z3I9	A2Z3I9	0	2		0	2	2	1054.99206542969	2108.97685422938	0.515482155843755	0.000543569687520895	CID	MS2		25.585	49.70484008	42014	LPF1_030218_02.raw	0/0	4.95455121994019	28425231.5	49.7148475646973	0	5.214E-06
High	Sequest HT (A2)	Selected	[R].ELEEAEIDEYVAEIEAEK.[A]		1	1	A2YXU2	A2YXU2	0	2	0	0	1	1	1054.99206542969	2108.97685422938	0.515686046230053	0.000543784687351945	CID	MS2		25.585	49.70484008	42014	LPF1_030218_02.raw	0/0	4.95455121994019	28425231.5	49.7148475646973	0	5.214E-06
High	Sequest HT (A2)	Unambiguous	[R].YAIIcQEnGLVPIVEPEILVDGSHDIER.[C]	C5(Carbamidomethyl); N8(Deamidated)	1	1	Q5N725	Q5N725	0	2		0.0083	2	2	1590.30883789063	3179.61039915125	5.50170784983542	0.00874659562500058	CID	MS2		40.5	49.701121632	42010	LPF1_030218_02.raw	0/0	3.59957695007324			0	6.858E-06
High	Sequest HT (A2)	Unambiguous	[R].YAIIcqENGLVPIVEPEILVDGSHDIER.[C]	C5(Carbamidomethyl); Q6(Deamidated)	1	1	Q5N725	Q5N725	0	2	0.0083	0	1	1	1590.30883789063	3179.61039915125	5.50170784983542	0.00874659562500058	CID	MS2		40.5	49.701121632	42010	LPF1_030218_02.raw	0/0	3.63449692726135			0	5.483E-06
High	Sequest HT (A2)	Unambiguous	[K].WnYDGSSTGQAPGEDSEVILYPQAIFK.[D]	N2(Deamidated)	2	3	P14654; P14656	P14655; P14654; P14656	0	3		0.0373	2	2	991.804138183594	2973.39786129078	6.38594729732141	0.00632928026027354	CID	MS2		33.1	49.6926387778667	42003	LPF1_030218_02.raw	0/0	4.65055322647095			0	5.97E-05
High	Sequest HT (A2)	Unambiguous	[K].WNYDGSSTGqAPGEDSEVILYPQAIFK.[D]	Q10(Deamidated)	2	3	P14654; P14656	P14655; P14654; P14656	0	3	0.0373	0	1	1	991.804138183594	2973.39786129078	6.38594729732141	0.00632928026027354	CID	MS2		33.1	49.6926387778667	42003	LPF1_030218_02.raw	0/0	4.82592821121216			0	4.034E-05
High	Sequest HT (A2)	Unambiguous	[R].AAVPSGASTGVYEALELR.[D]		1	1	Q42971	Q42971	0	2	0.5515	0	1	1	895.96728515625	1790.9272936825	-0.563929609949061	-0.00050497874985922	CID	MS2		40.575	49.6492486605333	41969	LPF1_030218_02.raw	0/0	4.37205171585083	5749202.25	49.6809959411621	0	1.511E-05
High	Sequest HT (A2)	Unambiguous	[R].AAVPSGASTGVYEALELR.[D]		1	1	Q42971	Q42971	0	2	0.5377	0	1	1	895.96728515625	1790.9272936825	-0.563929609949061	-0.00050497874985922	HCD	MS2	52.50277	33.1	49.6472800594667	41967	LPF1_030218_02.raw	0/0	4.10525703430176	5749202.25	49.6809959411621	0	1.002E-06
High	Sequest HT (A2)	Unambiguous	[K].VFSPEEVSAMILGK.[M]		1	1	Q6Z7B0	Q6Z7B0	0	2	0.4595	0	1	1	753.897888183594	1506.78849973719	0.834541966109476	0.000628738593832168	CID	MS2		27.955	49.6446029450667	41964	LPF1_030218_02.raw	0/0	3.32957935333252	6751132.25	49.6130714416504	0	2.807E-05
High	Sequest HT (A2)	Unambiguous	[K].SGTTPLSPAIAFILEK.[V]		1	1	Q0JPA6	Q0JPA6	0	2	0.3887	0	1	1	822.964050292969	1644.92082395594	0.0758552905651071	6.23879687964291E-05	HCD	MS2	55.74744	25.87	49.6438047106667	41963	LPF1_030218_02.raw	0/0	3.0119411945343			0	0.0001126
High	Sequest HT (A2)	Unambiguous	[R].GLLNAVDLSnEALSPASAYDIcIK.[L]	N10(Deamidated); C22(Carbamidomethyl)	1	1	Q10G56	Q10G56	0	2	0.154	0	1	1	1268.14636230469	2535.28544797938	8.18539358406132	0.010376069687613	CID	MS2		42.54	50.2243133882667	42473	LPF1_030218_02.raw	0/0	5.64567089080811			0	3.321E-07
High	Sequest HT (A2)	Unambiguous	[R].TVPAAVPAIVFLSGGQSEEEATVNLNAMNK.[L]		1	1	Q5N725	Q5N725	0	3	0.4132	0	1	1	1019.85729980469	3057.55734615406	0.399114198412536	0.000406771354088657	HCD	MS2	0	37.92	50.2500807730667	42499	LPF1_030218_02.raw	0/0	3.80402445793152	18281649.75	50.2296295166016	0	5.118E-06
High	Sequest HT (A2)	Unambiguous	[K].FNIVSPGADMSIYFPYSESR.[K]		1	1	P31924	P31924	0	2	0.4924	0	1	1	1140.53479003906	2280.06230344813	-0.807688625320467	-0.000920790937470883	HCD	MS2	0	33.1	50.2508830624	42500	LPF1_030218_02.raw	0/0	3.95704984664917	11953949.25	50.222412109375	0	1.699E-05
High	Sequest HT (A2)	Unambiguous	[R].TVPAAVPAIVFLSGGqSEEEATVNLNAMNK.[L]	Q16(Deamidated)	1	1	Q5N725	Q5N725	0	3	0.1378	0	1	1	1020.19110107422	3058.55874996266	6.08398837126965	0.00620270755200532	CID	MS2		33.1	50.2518054784	42501	LPF1_030218_02.raw	0/0	3.40581846237183			0	3.985E-07
High	Sequest HT (A2)	Unambiguous	[K].EVILPSFDMEGVWR.[G]		1	1	Q7G764	Q7G764	0	2	0.4324	0	1	1	839.420288085938	1677.83329954188	1.66615869030095	0.00139776593755414	HCD	MS2	0	42.045	50.8330510618667	42986	LPF1_030218_02.raw	0/0	2.95645618438721	4561419.5	50.7675170898438	0	1.008E-05
High	Sequest HT (A2)	Unambiguous	[K].GILGYVEEDLVSTDFQGDSR.[S]		1	1	Q6K5G8	Q6K5G8	0	3	0.7592	0	1	1	734.019470214844	2200.04385738453	1.55668708646299	0.00114159151038014	CID	MS2		33.1	50.8308225653333	42984	LPF1_030218_02.raw	0/0	5.6938271522522			0	1.861E-08
High	Sequest HT (A2)	Unambiguous	[R].cFQTVTcHQAVVTNLEDAHEQIDTAIATALR.[E]	C1(Carbamidomethyl); C7(Carbamidomethyl)	1	2	A2XFI3	Q10MW3; A2XFI3	0	4	0.2065	0	1	1	878.930725097656	3512.70107050063	3.2436997496964	0.00284852765601684	HCD	MS2	78.18713	33.1	50.82989688	42983	LPF1_030218_02.raw	0/0	2.7575798034668			0	1.408E-05
High	Sequest HT (A2)	Unambiguous	[K].GILGYVEEDLVSTDFQGDSR.[S]		1	1	Q6K5G8	Q6K5G8	0	3	0.5258	0	1	1	734.019470214844	2200.04385738453	1.55668708646299	0.00114159151038014	HCD	MS2	0	42.495	50.8290200818667	42982	LPF1_030218_02.raw	0/0	4.84578561782837			0	3.264E-08
High	Sequest HT (A2)	Unambiguous	[K].GILGYVEEDLVSTDFQGDNR.[S]		1	1	Q7FAH2	Q7FAH2	0	3	0.7295	0	1	1	743.023376464844	2227.05557613453	1.90588087073687	0.00141483151037392	CID	MS2		33.1	50.8269116832	42980	LPF1_030218_02.raw	0/0	4.51472902297974	16442898.75	50.8481330871582	0	3.496E-08
High	Sequest HT (A2)	Unambiguous	[R].FGIVEGLMTTVHAITATQK.[T]		2	2	Q7FAH2; Q6K5G8	Q7FAH2; Q6K5G8	0	3	0.5776	0	1	1	673.03173828125	2017.08066158375	0.985873172154161	0.000662861249945005	CID	MS2		22.075	74.6575540754667	67537	LPF1_030218_03.raw	0/0	3.48430180549622	189085.296875	74.6476440429688	0	8.39E-05
High	Sequest HT (A2)	Unambiguous	[K].QQFAEELLAYTDAFNK.[A]		1	1	A1XBB7	A1XBB7	0	2	0.1807	0	1	1	944.4609375	1887.91459837	1.20723826894924	0.00113958000008552	CID	MS2		41.07	50.8071351402667	42968	LPF1_030218_02.raw	0/0	3.21231389045715	2008368.1875	50.7921485900879	0	3.188E-05
High	Sequest HT (A2)	Unambiguous	[K].QQFAEELLAYTDAFNK.[A]		1	1	A1XBB7	A1XBB7	0	2	0.2393	0	1	1	944.4609375	1887.91459837	1.20723826894924	0.00113958000008552	HCD	MS2	66.80279	33.1	50.8048521837333	42966	LPF1_030218_02.raw	0/0	3.26189947128296	2008368.1875	50.7921485900879	0	7.92E-06
High	Sequest HT (A2)	Unambiguous	[K].IGPNEPSQLSIDLNAQGLAR.[Y]		1	1	Q5N725	Q5N725	0	3	0.648	0	1	1	698.37060546875	2093.09726314625	-0.618009001824722	-0.000431184583248978	CID	MS2		27.76	50.7835641256	42947	LPF1_030218_02.raw	0/0	4.28703784942627			0	1.111E-07
High	Sequest HT (A2)	Unambiguous	[K].EVILPSFDMEGVWR.[G]		1	1	Q7G764	Q7G764	0	2	0.4967	0	1	1	839.420288085938	1677.83329954188	1.66615869030095	0.00139776593755414	CID	MS2		33.1	50.8347636077333	42988	LPF1_030218_02.raw	0/0	3.06218266487122	4561419.5	50.7675170898438	0	0.0001025
High	Sequest HT (A2)	Unambiguous	[K].IGPNEPSQLSIDLNAQGLAR.[Y]		1	1	Q5N725	Q5N725	0	3	0.552	0	1	1	698.37060546875	2093.09726314625	-0.618009001824722	-0.000431184583248978	HCD	MS2	61.33338	41.73	50.7817804405333	42945	LPF1_030218_02.raw	0/0	4.42105054855347			0	1.84E-05
High	Sequest HT (A2)	Unambiguous	[K].EISGTHGPVYDLADIVTYLK.[I]		1	2	Q0JMY8	Q0JMY8; A2WPN7	0	2	0.7304	0	1	1	1096.06823730469	2191.12919797938	0.489473601494051	0.000536249687456802	CID	MS2		42.585	50.7517443189333	42919	LPF1_030218_02.raw	0/0	4.59753084182739			0	3.008E-07
High	Sequest HT (A2)	Unambiguous	[K].EISGTHGPVYDLADIVTYLK.[I]		1	2	Q0JMY8	Q0JMY8; A2WPN7	0	2	0.7591	0	1	1	1096.06774902344	2191.12822141688	0.0437842378079047	4.79684374568023E-05	HCD	MS2	0	33.1	50.7497670037333	42917	LPF1_030218_02.raw	0/0	5.22523355484009			0	6.63E-07
High	Sequest HT (A2)	Unambiguous	[R].AAVPSGASTGVYEALELR.[D]		1	1	Q42971	Q42971	0	2	0.6382	0	1	1	895.968688964844	1790.93010129969	1.00375860056926	0.00089882984389078	CID	MS2		33.1	74.6832364330667	67550	LPF1_030218_03.raw	0/0	3.04397058486938			0	4.537E-05
High	Sequest HT (A2)	Unambiguous	[K].VAILGASGGIGQPLALLMK.[M]		1	1	Q42972	Q42972	0	2	0.8323	0	1	1	905.037231445313	1809.06718626063	0.295390235945699	0.000267190312570165	CID	MS2		33.1	50.7047397957333	42876	LPF1_030218_02.raw	0/0	5.01163244247437			0	4.906E-08
High	Sequest HT (A2)	Unambiguous	[K].VAILGASGGIGQPLALLMK.[M]		1	1	Q42972	Q42972	0	2	0.6311	0	1	1	905.037231445313	1809.06718626063	0.295390235945699	0.000267190312570165	HCD	MS2	0	41.085	50.7030110778667	42874	LPF1_030218_02.raw	0/0	4.3066840171814			0	4.195E-09
High	Sequest HT (A2)	Unambiguous	[K].GILGYVEEDLVSTDFQGDNR.[S]		1	1	Q7FAH2	Q7FAH2	0	2	0.7579	0	1	1	1114.02966308594	2227.05204954188	0.322355333552887	0.000358950937425107	CID	MS2		40.2	50.7020466288	42873	LPF1_030218_02.raw	0/0	5.7016339302063			0	3.938E-08
High	Sequest HT (A2)	Unambiguous	[K].GILGYVEEDLVSTDFQGDNR.[S]		1	1	Q7FAH2	Q7FAH2	0	2	0.5245	0	1	1	1114.02966308594	2227.05204954188	0.322355333552887	0.000358950937425107	HCD	MS2	0	31.51	50.6998901877333	42871	LPF1_030218_02.raw	0/0	4.07946729660034			0	3.838E-06
High	Sequest HT (A2)	Unambiguous	[R].YAIIcqEnGLVPIVEPEILVDGSHDIER.[C]	C5(Carbamidomethyl); Q6(Deamidated); N8(Deamidated)	1	1	Q5N725	Q5N725	0	3	0.6337	0	1	1	1060.87036132813	3180.59653072438	6.16515960976632	0.00653625479167423	CID	MS2		3.887751	50.6884992042667	42861	LPF1_030218_02.raw	0/0	6.05826854705811			0	1.268E-08
High	Sequest HT (A2)	Unambiguous	[R].YAIIcqENGLVPIVEPEILVDGSHDIER.[C]	C5(Carbamidomethyl); Q6(Deamidated)	1	1	Q5N725	Q5N725	0	3	0.6234	0	1	2	1060.53662109375	3179.59531002125	0.756090896264229	0.000801353750007561	HCD	MS2	7.41105	4.381298	50.6867155112	42859	LPF1_030218_02.raw	0/0	6.15934801101685			0	1.093E-10
High	Sequest HT (A2)	Unambiguous	[R].IKDWTNVVVAYEPVWAIGTGK.[V]		1	1	P48494	P48494	1	3	0.5858	0	1	1	782.755737304688	2346.25265865406	1.45550779456192	0.00113832802071556	CID	MS2		33.1	50.7796678461333	42943	LPF1_030218_02.raw	0/0	3.37669777870178			0	5.74E-06
High	Sequest HT (A2)	Unambiguous	[R].IKDWTNVVVAYEPVWAIGTGK.[V]		1	1	P48494	P48494	1	3	0.4895	0	1	1	782.757751464844	2346.25870113453	4.03088655496094	0.00315248817696556	CID	MS2		33.1	50.8648704373333	43020	LPF1_030218_02.raw	0/0	3.81539845466614			0	6.096E-05
High	Sequest HT (A2)	Unambiguous	[R].YAIIcQEnGLVPIVEPEILVDGPHDIDR.[C]	C5(Carbamidomethyl); N8(Deamidated)	1	1	P17784	P17784	0	3	0.0516	0	1	1	1059.2060546875	3175.6036108025	1.76956986218457	0.00187314749997484	HCD	MS2	2.090954	12.44623	50.8669352376	43022	LPF1_030218_02.raw	0/0	6.40216064453125			0	1.031E-10
High	Sequest HT (A2)	Unambiguous	[R].YAIIcqEnGLVPIVEPEILVDGPHDIDR.[C]	C5(Carbamidomethyl); Q6(Deamidated); N8(Deamidated)	1	1	P17784	P17784	0	3	0.4603	0	1	1	1059.54028320313	3176.60629634938	7.64626548870705	0.00809632979164151	CID	MS2		12.92783	50.8686805576	43024	LPF1_030218_02.raw	0/0	6.29651021957397			0	2.028E-09
High	Sequest HT (A2)	Unambiguous	[R].GNPTVEVDVccSDGTFAR.[A]	C10(Carbamidomethyl); C11(Carbamidomethyl)	1	1	Q42971	Q42971	0	2	0.6519	0	1	1	992.431091308594	1983.85490598719	0.708196037107527	0.00070247859381567	CID	MS2		32.275	51.0275048341333	43169	LPF1_030218_02.raw	0/0	3.61735653877258			0	2.276E-05
High	Sequest HT (A2)	Unambiguous	[K].GILGYVEEDLVSTDFQGDSR.[S]		1	1	Q6K5G8	Q6K5G8	0	2	0.789	0	1	1	1100.52502441406	2200.04277219813	1.06342960347022	0.00116979406243445	CID	MS2		33.1	51.019772004	43161	LPF1_030218_02.raw	0/0	6.92270040512085			0	2.278E-09
High	Sequest HT (A2)	Unambiguous	[K].GILGYVEEDLVSTDFQGDSR.[S]		1	1	Q6K5G8	Q6K5G8	0	2	0.682	0	1	1	1100.52453613281	2200.04179563563	0.61954571591754	0.000681512812434448	HCD	MS2	0	0.2612525	51.0188144832	43159	LPF1_030218_02.raw	0/0	2.82936596870422			0	1.977E-06
High	Sequest HT (A2)	Unambiguous	[K].MILVGLPEKPLQIPTFALVGGGK.[I]		1	1	Q0JA75	Q0JA75	0	3	0.9072	0	1	1	793.466552734375	2378.38510494313	-1.21125186118701	-0.000960275624796244	CID	MS2		40.335	51.0149472610667	43157	LPF1_030218_02.raw	0/0	3.76775169372559			0	5.682E-07
High	Sequest HT (A2)	Unambiguous	[K].MILVGLPEKPLQIPTFALVGGGK.[I]		1	1	Q0JA75	Q0JA75	0	3	0.7899	0	1	1	793.466552734375	2378.38510494313	-1.21125186118701	-0.000960275624796244	HCD	MS2	68.12061	33.1	51.012691068	43155	LPF1_030218_02.raw	0/0	4.56678485870361			0	2.974E-06
High	Sequest HT (A2)	Unambiguous	[K].ANSEATLGTYQGDAVLGEGASESLHVK.[D]		1	1	Q5N725	Q5N725	0	3	0.6641	0	1	1	902.106384277344	2704.30459957203	-0.533563119712586	-0.000480972656229521	CID	MS2		33.1	51.0097973490667	43152	LPF1_030218_02.raw	0/0	3.9014003276825			0	6.887E-08
High	Sequest HT (A2)	Unambiguous	[R].TVPAAVPAIVFLSGGQSEEEATVNLNAMNK.[L]		1	1	Q5N725	Q5N725	0	2	0.5315	0	1	1	1529.28173828125	3057.5561999325	0.0242325886083555	3.70462498722191E-05	CID	MS2		33.1	50.9962898096	43139	LPF1_030218_02.raw	0/0	3.32673311233521			0	1.835E-05
High	Sequest HT (A2)	Unambiguous	[R].TVPAAVPAIVFLSGGQSEEEATVNLNAMNK.[L]		1	1	Q5N725	Q5N725	0	2	0.4862	0	1	1	1529.28259277344	3057.55790891688	0.58317061121963	0.000891538437372219	HCD	MS2	0	42.46	50.9945232170667	43137	LPF1_030218_02.raw	0/0	3.2733678817749			0	1.748E-05
High	Sequest HT (A2)	Unambiguous	[K].EISGTHGPVYDLADIVTYLK.[I]		1	2	Q0JMY8	Q0JMY8; A2WPN7	0	3	0.6136	0	1	1	731.048095703125	2191.12973384938	0.734037118246017	0.000536123124978379	CID	MS2		18.14497	50.9935397898667	43136	LPF1_030218_02.raw	0/0	3.96476054191589			0	2.001E-08
High	Sequest HT (A2)	Unambiguous	[R].TVPAAVPAIVFLSGGQSEEEATVNLNAMNK.[L]		1	1	Q5N725	Q5N725	0	3	0.6185	0	1	1	1019.85717773438	3057.55697994313	0.279341764995834	0.000284701041588657	CID	MS2		20.84594	50.9924398421333	43135	LPF1_030218_02.raw	0/0	4.42875385284424			0	5.511E-10
High	Sequest HT (A2)	Unambiguous	[K].EISGTHGPVYDLADIVTYLK.[I]		1	2	Q0JMY8	Q0JMY8; A2WPN7	0	3	0.698	0	1	1	731.047668457031	2191.12845211109	0.14906982840795	0.000108877031228379	HCD	MS2	0	15.28064	50.9915605992	43134	LPF1_030218_02.raw	0/0	4.46994733810425			0	4.095E-07
High	Sequest HT (A2)	Unambiguous	[K].IGPNEPSQLSIDLNAQGLAR.[Y]		1	1	Q5N725	Q5N725	0	2	0.5599	0	1	1	1047.05310058594	2093.09892454188	0.175740351095305	0.000183920937615767	CID	MS2		33.1	50.974892836	43118	LPF1_030218_02.raw	0/0	4.34487152099609			0	7.569E-08
High	Sequest HT (A2)	Unambiguous	[R].NPEEIPWGETGAEFVVESTGVFTDKDK.[A]		1	1	Q7FAH2	Q7FAH2	1	3	0.4946	0	1	1	994.473205566406	2981.40506343922	-0.00815078142379728	-8.10026040198863E-06	HCD	MS2	56.54447	33.1	50.9615371728	43106	LPF1_030218_02.raw	0/0	4.60982131958008			0	4.291E-05
High	Sequest HT (A2)	Unambiguous	[R].TVPAAVPAIVFLSGGQSEEEATVNLNAMNK.[L]		1	1	Q5N725	Q5N725	0	4	0.6323	0	1	1	765.144958496094	3057.55800409438	0.61429923032778	0.000469563593696876	CID	MS2		41.385	50.9596789434667	43104	LPF1_030218_02.raw	0/0	2.90881967544556	12585850.5	50.9045715332031	0	8.487E-07
High	Sequest HT (A2)	Unambiguous	[R].TVPAAVPAIVFLSGGQSEEEATVNLNAMNK.[L]		1	1	Q5N725	Q5N725	0	4	0.3636	0	1	1	765.144592285156	3057.55653925063	0.135209496660973	0.000103352656196876	HCD	MS2	14.99268	32.875	50.9577018016	43102	LPF1_030218_02.raw	0/0	3.07714009284973	12585850.5	50.9045715332031	0	9.606E-05
High	Sequest HT (A2)	Unambiguous	[R].TVPAAVPAIVFLSGGQSEEEATVNLNAMNK.[L]		1	1	Q5N725	Q5N725	0	4	0.3913	0	1	1	765.145568847656	3057.56044550063	1.41278211977246	0.00107991515619688	CID	MS2		42.165	74.5942237208	67481	LPF1_030218_03.raw	0/0	2.75542306900024			0	0.0001098
High	Sequest HT (A2)	Unambiguous	[K].SGTLFDNFLITDDPELAK.[T]		1	1	Q9SLY8	Q9SLY8	0	2	0.6489	0	1	1	998.499816894531	1995.99235715906	0.698294275193209	0.000696894531529324	CID	MS2		33.1	50.9113037378667	43057	LPF1_030218_02.raw	0/0	5.80752611160278			0	5.407E-07
High	Sequest HT (A2)	Unambiguous	[R].AAVPSGASTGVYEALELR.[D]		1	1	Q42971	Q42971	0	2	0.4631	0	1	1	895.966979980469	1790.92668333094	-0.904731394844348	-0.00081015453110922	HCD	MS2	0	31.72	50.8942378349333	43041	LPF1_030218_02.raw	0/0	4.34041166305542	12305318	50.8666152954102	0	7.495E-07
High	Sequest HT (A2)	Unambiguous	[R].SGTLIDAIGIYVHP.[-]		1	2	Q0JMY8	Q0JMY8; A2WPN7	0	2	0.4905	0	1	1	728.395812988281	1455.78434934656	0.0985974170797907	7.17682812592102E-05	CID	MS2		35.05556	50.8755367248	43030	LPF1_030218_02.raw	0/0	4.22082853317261			0	2.626E-06
High	Sequest HT (A2)	Unambiguous	[K].LNLPVLPTTTIGSFPQTVELR.[R]		2	2	Q2QLY5; Q2QLY4	Q2QLY5; Q2QLY4	0	2	0.7383	0	1	1	1148.64916992188	2296.29106321375	-0.0196997018147957	-2.26181250582158E-05	CID	MS2		25.105	50.8745617096	43029	LPF1_030218_02.raw	0/0	3.85759925842285	138068734.5	50.80419921875	0	2.408E-08
High	Sequest HT (A2)	Unambiguous	[R].SGTLIDAIGIYVHP.[-]		1	2	Q0JMY8	Q0JMY8; A2WPN7	0	2	0.2404	0	1	1	728.395812988281	1455.78434934656	0.0985974170797907	7.17682812592102E-05	HCD	MS2	0	33.00999	50.8736824557333	43028	LPF1_030218_02.raw	0/0	3.36730933189392			0	1.077E-05
High	Sequest HT (A2)	Unambiguous	[R].YAIIcQEnGLVPIVEPEILVDGSHDIER.[C]	C5(Carbamidomethyl); N8(Deamidated)	1	1	Q5N725	Q5N725	0	3	0.6234	0	1	1	1060.53662109375	3179.59531002125	0.756090896264229	0.000801353750007561	HCD	MS2	7.41105	4.381298	50.6867155112	42859	LPF1_030218_02.raw	0/0	6.16490507125854			0	4.647E-11
High	Sequest HT (A2)	Unambiguous	[K].IGPNEPSQLSIDLNAQGLAR.[Y]		1	1	Q5N725	Q5N725	0	2	0.7055	0	1	1	1047.05310058594	2093.09892454188	0.175740351095305	0.000183920937615767	CID	MS2		42.465	49.4085160138667	41788	LPF1_030218_02.raw	0/0	4.72479343414307			0	4.052E-09
High	Sequest HT (A2)	Unambiguous	[K].GILGYVEEDLVSTDFqGDSR.[S]	Q16(Deamidated)	1	1	Q6K5G8	Q6K5G8	0	2	0.6981	0	1	1	1101.02392578125	2201.0405749325	7.32673483479616	0.00806316124993445	CID	MS2		41.91	50.675920608	42849	LPF1_030218_02.raw	0/0	5.93139123916626			0	1.211E-08
High	Sequest HT (A2)	Unambiguous	[K].ANSEATLGTYQGDAVLGEGASESLHVK.[D]		1	1	Q5N725	Q5N725	0	3	0.7349	0	1	1	902.106872558594	2704.30606441578	0.00810772929059832	7.3085937704794E-06	CID	MS2		41.19	50.6646126645333	42837	LPF1_030218_02.raw	0/0	4.15492343902588			0	2.146E-08
High	Sequest HT (A2)	Unambiguous	[R].YAIIcqENGLVPIVEPEILVDGSHDIER.[C]	C5(Carbamidomethyl); Q6(Deamidated)	1	1	Q5N725	Q5N725	0	2	0.0067	0	1	1	1590.30151367188	3179.59575071375	0.894691186619768	0.00142237687500058	HCD	MS2	0	39.975	50.4637274002667	42672	LPF1_030218_02.raw	0/0	6.00089597702026	5955855.125	50.4900665283203	0	6.637E-08
High	Sequest HT (A2)	Unambiguous	[K].EISGTHGPVYDLADIVTYLK.[I]		1	2	Q0JMY8	Q0JMY8; A2WPN7	0	2	0.7201	0	1	1	1096.06823730469	2191.12919797938	0.489473601494051	0.000536249687456802	CID	MS2		33.1	50.4043782632	42624	LPF1_030218_02.raw	0/0	4.68179702758789			0	6.254E-07
High	Sequest HT (A2)	Unambiguous	[R].IKDWTnVVVAYEPVWAIGTGK.[V]	N6(Deamidated)	1	1	P48494	P48494	1	3	0.5036	0	1	1	783.089904785156	2347.25516109547	9.33074093857882	0.00730047515613223	HCD	MS2	55.48595	41.97	50.3843708498667	42606	LPF1_030218_02.raw	0/0	4.10544538497925			0	1.99E-05
High	Sequest HT (A2)	Unambiguous	[R].GLLNAVDLSNEALSPASAYDIcIK.[L]	C22(Carbamidomethyl)	1	1	Q10G56	Q10G56	0	2	0.7471	0	1	1	1267.64428710938	2534.28129758875	0.24375703730725	0.000308874375111401	CID	MS2		33.1	50.3822207045333	42604	LPF1_030218_02.raw	0/0	5.13769721984863	14504874.15625	50.4024810791016	0	2.306E-06
High	Sequest HT (A2)	Unambiguous	[R].YAIIcQEnGLVPIVEPEILVDGSHDIER.[C]	C5(Carbamidomethyl); N8(Deamidated)	1	1	Q5N725	Q5N725	0	3	0.0811	0	1	1	1060.53601074219	3179.59347896656	0.180213813362273	0.000191002187507561	CID	MS2		2.983947	50.3307584917333	42566	LPF1_030218_02.raw	0/0	5.91919183731079	864839998	50.3082809448242	0	1.4E-07
High	Sequest HT (A2)	Unambiguous	[K].GSTVAIFGLGAVGLAAAEGAR.[I]		1	1	Q2R8Z5	Q2R8Z5	0	2	0.7039	0	1	1	944.519104003906	1888.03093137781	1.18907505401893	0.00112250390611734	CID	MS2		33.1	50.3059719098667	42542	LPF1_030218_02.raw	0/0	5.36974668502808	3372727	50.2905502319336	0	8.358E-10
High	Sequest HT (A2)	Unambiguous	[K].GSTVAIFGLGAVGLAAAEGAR.[I]		1	1	Q2R8Z5	Q2R8Z5	0	2	0.466	0	1	1	944.519104003906	1888.03093137781	1.18907505401893	0.00112250390611734	HCD	MS2	62.30764	41.475	50.3042159072	42540	LPF1_030218_02.raw	0/0	4.26746654510498	3372727	50.2905502319336	0	1.909E-06
High	Sequest HT (A2)	Unambiguous	[K].MDATAnDVPSEFDVQGYPTLYFVTPSGK.[M]	N6(Deamidated)	1	1	Q53LQ0	Q53LQ0	0	3		0.0325	2	2	1017.4775390625	3050.4180639275	6.72173613326888	0.00683465583320612	CID	MS2		41.19	50.3032391248	42539	LPF1_030218_02.raw	0/0	4.77039813995361	19611328	50.3943252563477	0	1.043E-05
High	Sequest HT (A2)	Unambiguous	[K].MDATANDVPSEFDVqGYPTLYFVTPSGK.[M]	Q15(Deamidated)	1	1	Q53LQ0	Q53LQ0	0	3	0.0325	0	1	1	1017.4775390625	3050.4180639275	6.72173613326888	0.00683465583320612	CID	MS2		41.19	50.3032391248	42539	LPF1_030218_02.raw	0/0	4.92731904983521	19611328	50.3943252563477	0	2.935E-06
High	Sequest HT (A2)	Unambiguous	[R].YAIIcQEnGLVPIVEPEILVDGSHDIER.[C]	C5(Carbamidomethyl); N8(Deamidated)	1	1	Q5N725	Q5N725	0	2		0.0067	2	2	1590.30151367188	3179.59575071375	0.894691186619768	0.00142237687500058	HCD	MS2	0	39.975	50.4637274002667	42672	LPF1_030218_02.raw	0/0	5.95532703399658	5955855.125	50.4900665283203	0	7.05E-08
High	Sequest HT (A2)	Unambiguous	[K].QAFDEAISELDTLSEESYK.[D]		2	2	Q7XTE8; Q6EUP4	Q7XTE8; Q6EUP4	0	2	0.683	0	1	1	1088.0029296875	2174.998582745	0.468057995181056	0.000509012499833261	CID	MS2		33.1	50.3021283725333	42538	LPF1_030218_02.raw	0/0	5.70862054824829			0	1.143E-08
High	Sequest HT (A2)	Unambiguous	[K].MDATANDVPSEFDVqGYPTLYFVTPSGK.[M]	Q15(Deamidated)	1	1	Q53LQ0	Q53LQ0	0	3	0.0488	0	1	1	1017.4775390625	3050.4180639275	6.72173613326888	0.00683465583320612	HCD	MS2	67.0422	33.1	50.3012408642667	42537	LPF1_030218_02.raw	0/0	3.89224147796631	19611328	50.3943252563477	0	1.417E-05
High	Sequest HT (A2)	Unambiguous	[K].ANSEATLGTYQGDAVLGEGASESLHVK.[D]		1	1	Q5N725	Q5N725	0	3	0.7387	0	1	1	902.107543945313	2704.30807857594	0.752905146669977	0.000678695312520479	CID	MS2		32.11848	50.2809858888	42522	LPF1_030218_02.raw	0/0	4.21477746963501	90236713.5	50.217227935791	0	9.18E-08
High	Sequest HT (A2)	Unambiguous	[K].IGPNEPSQLSIDLNAQGLAR.[Y]		1	1	Q5N725	Q5N725	0	3	0.5831	0	1	1	698.371826171875	2093.10092525563	1.13160253141035	0.000789518541751022	CID	MS2		35.325	50.2663363696	42515	LPF1_030218_02.raw	0/0	4.39028978347778	4529894	50.2900886535645	0	9.465E-08
High	Sequest HT (A2)	Unambiguous	[K].IGPNEPSQLSIDLNAQGLAR.[Y]		1	1	Q5N725	Q5N725	0	3	0.6118	0	1	1	698.371826171875	2093.10092525563	1.13160253141035	0.000789518541751022	HCD	MS2	0	25.855	50.2644405674667	42513	LPF1_030218_02.raw	0/0	5.09993457794189	4529894	50.2900886535645	0	2.266E-06
High	Sequest HT (A2)	Unambiguous	[R].TVPAAVPAIVFLSGGQSEEEATVNLNAMNK.[L]		1	1	Q5N725	Q5N725	0	3	0.5833	0	1	1	1019.85699462891	3057.55643062672	0.0996831148707815	0.000101595572838657	CID	MS2		33.1	50.2614907037333	42510	LPF1_030218_02.raw	0/0	3.72248148918152	18281649.75	50.2296295166016	0	3.497E-06
High	Sequest HT (A2)	Unambiguous	[K].ILNEGQIASTDVVEVVVSPPYVFLPVVK.[S]		1	1	P48494	P48494	0	3	0.7042	0	1	1	1004.56439208984	3011.67862300953	2.74663843227391	0.00275732317716878	HCD	MS2	0	23.92	74.7029395549333	67567	LPF1_030218_03.raw	0/0	5.2355899810791			0	1.152E-05
High	Sequest HT (A2)	Unambiguous	[R].TVPAAVPAIVFLSGGQSEEEATVNLNAMNK.[L]		1	1	Q5N725	Q5N725	0	3	0.5522	0	1	1	1019.85699462891	3057.55643062672	0.0996831148707815	0.000101595572838657	HCD	MS2	43.98001	40.575	50.2597264154667	42508	LPF1_030218_02.raw	0/0	3.92824196815491	18281649.75	50.2296295166016	0	2.094E-06
High	Sequest HT (A2)	Unambiguous	[K].EISGTHGPVYDLADIVTYLK.[I]		1	2	Q0JMY8	Q0JMY8; A2WPN7	0	3	0.7115	0	1	1	731.048156738281	2191.12991695484	0.81760387393717	0.000597158281228379	CID	MS2		1.987215	50.2576429712	42506	LPF1_030218_02.raw	0/0	4.60756921768188			0	5.546E-07
High	Sequest HT (A2)	Unambiguous	[K].FnIVSPGADMSIYFPYSESR.[K]	N2(Deamidated)	1	1	P31924	P31924	0	2	0.6926	0	1	1	1141.03698730469	2281.06669797938	8.12650503910796	0.00926847468752912	CID	MS2		41.475	50.2529056306667	42502	LPF1_030218_02.raw	0/0	4.61940574645996			0	4.288E-07
High	Sequest HT (A2)	Unambiguous	[K].MDATAnDVPSEFDVQGYPTLYFVTPSGK.[M]	N6(Deamidated)	1	1	Q53LQ0	Q53LQ0	0	3		0.0488	2	2	1017.4775390625	3050.4180639275	6.72173613326888	0.00683465583320612	HCD	MS2	67.0422	33.1	50.3012408642667	42537	LPF1_030218_02.raw	0/0	3.7006299495697	19611328	50.3943252563477	0	3.359E-05
High	Sequest HT (A2)	Unambiguous	[R].SGTLIDAIGIYVHP.[-]		1	2	Q0JMY8	Q0JMY8; A2WPN7	0	2	0.5241	0	1	1	728.396667480469	1455.78605833094	1.27252440995379	0.00092626046875921	CID	MS2		31.19454	50.4890454272	42684	LPF1_030218_02.raw	0/0	3.74122905731201			0	1.76E-05
High	Sequest HT (A2)	Unambiguous	[K].IGPNEPSQLSIDLNAQGLAR.[Y]		1	1	Q5N725	Q5N725	0	2	0.5159	0	1	1	1047.05541992188	2093.10356321375	2.39191495985973	0.00250325687511577	HCD	MS2	0	42.36	50.4910330178667	42686	LPF1_030218_02.raw	0/0	4.39990139007568	10933152.4375	50.38818359375	0	2.913E-08
High	Sequest HT (A2)	Unambiguous	[R].YAIIcQEnGLVPIVEPEILVDGSHDIER.[C]	C5(Carbamidomethyl); N8(Deamidated)	1	1	Q5N725	Q5N725	0	4	0.0639	0	1	1	795.653564453125	3179.5924279225	-0.150345504627252	-0.000119509374988946	HCD	MS2	0	33.1	50.4919053410667	42687	LPF1_030218_02.raw	0/0	4.53707456588745	42657088	50.4131546020508	0	1.151E-08
High	Sequest HT (A2)	Unambiguous	[K].QAFDEAISELDTLSEESYK.[D]		2	2	Q7XTE8; Q6EUP4	Q7XTE8; Q6EUP4	0	2	0.7406	0	1	1	1088.0029296875	2174.998582745	0.468057995181056	0.000509012499833261	CID	MS2		33.1	50.6635041992	42836	LPF1_030218_02.raw	0/0	6.66850614547729			0	3.32E-10
High	Sequest HT (A2)	Unambiguous	[K].ANSEATLGTYQGDAVLGEGASESLHVK.[D]		1	1	Q5N725	Q5N725	0	3	0.6278	0	1	1	902.106872558594	2704.30606441578	0.00810772929059832	7.3085937704794E-06	HCD	MS2	65.54175	33.1	50.6626250082667	42835	LPF1_030218_02.raw	0/0	7.11883020401001			0	9.182E-12
High	Sequest HT (A2)	Unambiguous	[R].TVPAAVPAIVFLSGGQSEEEATLNLNAMNK.[L]		1	1	P17784	P17784	0	3	0.4667	0	1	1	1024.52954101563	3071.57406978688	0.746812069529345	0.000764628958222602	HCD	MS2	0	28.87	74.6860860826667	67553	LPF1_030218_03.raw	0/0	3.59969758987427			0	4.923E-06
High	Sequest HT (A2)	Unambiguous	[K].FNIVSPGADMSIYFPYSESR.[K]		1	1	P31924	P31924	0	2	0.6825	0	1	1	1140.53588867188	2280.06450071375	0.155997255969109	0.000177841875029117	CID	MS2		33.1	50.6438310717333	42817	LPF1_030218_02.raw	0/0	4.40516710281372	16474828	50.5107727050781	0	1.532E-07
High	Sequest HT (A2)	Unambiguous	[K].FNIVSPGADMSIYFPYSESR.[K]		1	1	P31924	P31924	0	2	0.5373	0	1	1	1140.53588867188	2280.06450071375	0.155997255969109	0.000177841875029117	HCD	MS2	0	41.475	50.6420551829333	42815	LPF1_030218_02.raw	0/0	4.69238233566284	16474828	50.5107727050781	0	8.27E-09
High	Sequest HT (A2)	Unambiguous	[R].TVPAAVPAIVFLSGGQSEEEATVNLNAMNK.[L]		1	1	Q5N725	Q5N725	0	3	0.6116	0	1	1	1019.85693359375	3057.55624752125	0.0397968981624306	4.05604165886568E-05	CID	MS2		42.46	50.6410531933333	42814	LPF1_030218_02.raw	0/0	4.30446290969849			0	5.973E-09
High	Sequest HT (A2)	Unambiguous	[K].EISGTHGPVYDLADIVTYLK.[I]		1	2	Q0JMY8	Q0JMY8; A2WPN7	0	3	0.7673	0	1	1	731.047485351563	2191.12790279469	-0.101630438665507	-7.4228437521621E-05	CID	MS2		5.023825	50.6399428757333	42813	LPF1_030218_02.raw	0/0	3.90696930885315			0	2.433E-07
High	Sequest HT (A2)	Unambiguous	[R].TVPAAVPAIVFLSGGQSEEEATVNLNAMNK.[L]		1	1	Q5N725	Q5N725	0	3	0.6096	0	1	1	1019.85668945313	3057.55551509938	-0.199747968670973	-0.000203580208411343	HCD	MS2	0	33.1	50.6390634773333	42812	LPF1_030218_02.raw	0/0	4.38386631011963			0	5.896E-07
High	Sequest HT (A2)	Unambiguous	[K].DLVVDMTNFYNQYK.[S]		1	1	Q9S827	Q9S827	0	2	0.7487	0	1	1	875.411437988281	1749.81559934656	0.200899245286245	0.000175768281337696	CID	MS2		33.1	50.5853493490667	42767	LPF1_030218_02.raw	0/0	3.97747421264648			0	6.512E-06
High	Sequest HT (A2)	Unambiguous	[K].DLVVDMTNFYNQYK.[S]		1	1	Q9S827	Q9S827	0	2	0.5829	0	1	1	875.411437988281	1749.81559934656	0.200899245286245	0.000175768281337696	HCD	MS2	0	42.21	50.5836116637333	42765	LPF1_030218_02.raw	0/0	3.73903179168701			0	4.705E-06
High	Sequest HT (A2)	Unambiguous	[K].LNLPVLPTTTIGSFPQTVELR.[R]		2	2	Q2QLY5; Q2QLY4	Q2QLY5; Q2QLY4	0	3	0.776	0	1	1	766.101745605469	2296.29068355641	-0.185034725031751	-0.0001416311979483	CID	MS2		33.06835	50.5575074802667	42743	LPF1_030218_02.raw	0/0	4.90756797790527	69178721.5	50.6835327148438	0	3.614E-08
High	Sequest HT (A2)	Unambiguous	[K].LNLPVLPTTTIGSFPQTVELR.[R]		2	2	Q2QLY5; Q2QLY4	Q2QLY5; Q2QLY4	0	3	0.7769	0	1	1	766.101745605469	2296.29068355641	-0.185034725031751	-0.0001416311979483	HCD	MS2	17.29932	40.755	50.5557360944	42741	LPF1_030218_02.raw	0/0	4.93142223358154	69178721.5	50.6835327148438	0	8.696E-09
High	Sequest HT (A2)	Unambiguous	[K].SGTLFDNFLITDDPELAK.[T]		1	1	Q9SLY8	Q9SLY8	0	2	0.63	0	1	1	998.498962402344	1995.99064817469	-0.15791419787251	-0.000157597655970676	CID	MS2		33.1	50.5536112250667	42739	LPF1_030218_02.raw	0/0	5.27239751815796			0	9.577E-07
High	Sequest HT (A2)	Unambiguous	[R].AAVPSGASTGVYEALELR.[D]		1	1	Q42971	Q42971	0	2	0.5183	0	1	1	895.967407226563	1790.92753782313	-0.427608895990947	-0.00038290843735922	CID	MS2		41.325	50.5018114224	42697	LPF1_030218_02.raw	0/0	4.0882396697998	11280393	50.6434783935547	0	3.153E-05
High	Sequest HT (A2)	Unambiguous	[R].AAVPSGASTGVYEALELR.[D]		1	1	Q42971	Q42971	0	2	0.5805	0	1	1	895.967407226563	1790.92753782313	-0.427608895990947	-0.00038290843735922	HCD	MS2	0	33.1	50.4998261410667	42695	LPF1_030218_02.raw	0/0	4.71608257293701	11280393	50.6434783935547	0	3.368E-07
High	Sequest HT (A2)	Unambiguous	[K].VIATGLPASPGAAVGQIVFTAEDAEAWHAQGK.[D]		1	1	Q6AVA8	Q6AVA8	0	3	0.2632	0	1	1	1054.87548828125	3162.61191158375	-3.13854983628083	-0.0033086820835706	HCD	MS2	23.71401	40.935	50.4989783466667	42694	LPF1_030218_02.raw	0/0	3.41734957695007			0	3.064E-05
High	Sequest HT (A2)	Unambiguous	[K].LNLPVLPTTTIGSFPQTVELR.[R]		2	2	Q2QLY5; Q2QLY4	Q2QLY5; Q2QLY4	0	2	0.758	0	1	1	1148.6513671875	2296.295457745	1.89405210161675	0.00217464749994178	CID	MS2		42.49	50.4979761784	42693	LPF1_030218_02.raw	0/0	3.75847506523132			0	9.698E-08
High	Sequest HT (A2)	Unambiguous	[K].QAFDEAISELDTLSEESYK.[D]		2	2	Q7XTE8; Q6EUP4	Q7XTE8; Q6EUP4	0	3	0.7138	0	1	1	725.671691894531	2175.00052242359	1.35986524371986	0.000985901197812685	CID	MS2		33.1	50.4968780922667	42692	LPF1_030218_02.raw	0/0	5.5945611000061	14884894.5	50.440486907959	0	1.816E-07
High	Sequest HT (A2)	Unambiguous	[K].LNLPVLPTTTIGSFPQTVELR.[R]		2	2	Q2QLY5; Q2QLY4	Q2QLY5; Q2QLY4	0	2	0.6882	0	1	1	1148.64990234375	2296.2925280575	0.618217565995718	0.000709803749941784	HCD	MS2	0	33.1	50.4959491034667	42691	LPF1_030218_02.raw	0/0	4.1698694229126			0	5.872E-08
High	Sequest HT (A2)	Unambiguous	[K].QAFDEAISELDTLSEESYK.[D]		2	2	Q7XTE8; Q6EUP4	Q7XTE8; Q6EUP4	0	3	0.5029	0	1	1	725.671691894531	2175.00052242359	1.35986524371986	0.000985901197812685	HCD	MS2	0	42.39	50.4950785461333	42690	LPF1_030218_02.raw	0/0	5.21151065826416	14884894.5	50.440486907959	0	1.757E-07
High	Sequest HT (A2)	Unambiguous	[K].IGPNEPSQLSIDLNAQGLAR.[Y]		1	1	Q5N725	Q5N725	0	2	0.6945	0	1	1	1047.05541992188	2093.10356321375	2.39191495985973	0.00250325687511577	CID	MS2		33.1	50.4928355536	42688	LPF1_030218_02.raw	0/0	4.5474967956543	10933152.4375	50.38818359375	0	1.198E-08
High	Sequest HT (A2)	Unambiguous	[K].GILGYVEEDLVSTDFQGDSR.[S]		1	1	Q6K5G8	Q6K5G8	0	2	0.689	0	1	1	1100.52404785156	2200.04081907313	0.175661828364863	0.000193231562434448	HCD	MS2	0	33.1	50.6738976	42847	LPF1_030218_02.raw	0/0	4.92208671569824	3938738.5	50.6850509643555	0	4.466E-08
High	Sequest HT (A2)	Unambiguous	[K].MTAEIGEQVQIVGDDLLVTNPTR.[V]		1	1	Q42971	Q42971	0	3	0.5219	0	1	1	833.764221191406	2499.27811031422	0.872978526989436	0.000727271406200695	HCD	MS2	0	33.1	51.0304379970667	43172	LPF1_030218_02.raw	0/0	5.48379325866699			0	2.953E-08
High	Sequest HT (A2)	Unambiguous	[R].IcDGILALLDSHLVPSAGAAESK.[V]	C2(Carbamidomethyl)	1	1	Q2R2W2	Q2R2W2	0	3	0.6644	0	1	1	779.742370605469	2337.21255855641	0.293703114530535	0.000228815468718816	CID	MS2		33.1	49.4074133629333	41787	LPF1_030218_02.raw	0/0	4.40510559082031	30980448.75	49.4363861083984	0	1.961E-09
High	Sequest HT (A2)	Unambiguous	[K].QAFDEAISELDTLGEESYK.[D]		2	2	Q6ZKC0; Q84J55	Q6ZKC0; Q84J55	0	2	0.7549	0	1	1	1072.9970703125	2144.986863995	-0.0634339508234412	-6.80324999393633E-05	CID	MS2		40.965	49.3988700816	41779	LPF1_030218_02.raw	0/0	6.11940097808838			0	1.795E-09
High	Sequest HT (A2)	Unambiguous	[K].TITLEVESSDTIDNVK.[A]		2	6	P0CH35; P51431	P0CH35; P0C030; Q58G87; P51431; P0C031; Q9ARZ9	0	2	0.5543	0	1	1	882.450317382813	1763.89335813563	1.38507750346689	0.00122156281247499	CID	MS2		42.06	48.8154604229333	41246	LPF1_030218_02.raw	0/0	4.51007127761841			0	2.799E-07
High	Sequest HT (A2)	Unambiguous	[K].TITLEVESSDTIDNVK.[A]		2	6	P0CH35; P51431	P0CH35; P0C030; Q58G87; P51431; P0C031; Q9ARZ9	0	2	0.3962	0	1	1	882.450317382813	1763.89335813563	1.38507750346689	0.00122156281247499	HCD	MS2	0	33.1	48.8135351952	41244	LPF1_030218_02.raw	0/0	3.70963001251221			0	1.63E-05
High	Sequest HT (A2)	Unambiguous	[R].TVPAAVPAIVFLSGGQSEEEATVNLnAmNK.[L]	N26(Deamidated); M28(Oxidation)	1	1	Q5N725	Q5N725	0	3		0.0407	2	2	1025.52380371094	3074.55685787281	7.09083891034631	0.00726701093742162	HCD	MS2	53.85032	32.92	48.7979651314667	41229	LPF1_030218_02.raw	0/0	4.00848054885864	7684046	48.7540969848633	0	6.318E-05
High	Sequest HT (A2)	Unambiguous	[R].TVPAAVPAIVFLSGGQSEEEATVnLNAmNK.[L]	N24(Deamidated); M28(Oxidation)	1	1	Q5N725	Q5N725	0	3	0.0407	0	1	1	1025.52380371094	3074.55685787281	7.09083891034631	0.00726701093742162	HCD	MS2	53.85032	32.92	48.7979651314667	41229	LPF1_030218_02.raw	0/0	4.17666959762573	7684046	48.7540969848633	0	4.743E-05
High	Sequest HT (A2)	Unambiguous	[K].WLAANVSAEVAESTR.[I]		1	1	P48494	P48494	0	2	0.4663	0	1	1	802.407348632813	1603.80742063563	-0.0247500875885986	-1.98471875592077E-05	CID	MS2		41.37	48.7572402096	41190	LPF1_030218_02.raw	0/0	3.70829176902771	3978669.4375	48.6977653503418	0	3.528E-06
High	Sequest HT (A2)	Unambiguous	[K].WLAANVSAEVAESTR.[I]		1	1	P48494	P48494	0	2	0.5103	0	1	1	802.407348632813	1603.80742063563	-0.0247500875885986	-1.98471875592077E-05	HCD	MS2	0	33.1	48.7553189261333	41188	LPF1_030218_02.raw	0/0	3.87849640846252	3978669.4375	48.6977653503418	0	4.699E-06
High	Sequest HT (A2)	Unambiguous	[R].LPVVnPATESPIGEIPAGTAEDVDAAVAAAR.[E]	N5(Deamidated)	1	1	B3VMC0	B3VMC0	0	3	0.7057	0	1	1	1001.52178955078	3002.55081539234	6.37121414408546	0.0063765907811623	CID	MS2		40.65	48.7516318544	41185	LPF1_030218_02.raw	0/0	6.14540672302246			0	3.203E-11
High	Sequest HT (A2)	Unambiguous	[R].LPVVNPATESPIGEIPAGTAEDVDAAVAAAR.[E]		1	1	B3VMC0	B3VMC0	0	3	0.6036	0	1	1	1001.18835449219	3001.55051021656	0.946377294283159	0.000946865520745632	HCD	MS2	0	33.1	48.7495152162667	41183	LPF1_030218_02.raw	0/0	6.61275768280029	5351194.25	48.7277679443359	0	2.021E-10
High	Sequest HT (A2)	Unambiguous	[K].MELVDAAFPLLK.[G]		1	1	Q7XDC8	Q7XDC8	0	2	0.5913	0	1	1	673.873107910156	1346.73893919031	0.0769045265972973	5.17851563017757E-05	CID	MS2		27.94621	48.7478860656	41181	LPF1_030218_02.raw	0/0	3.89304375648499			0	2.649E-06
High	Sequest HT (A2)	Unambiguous	[K].TLNNnVADIIDEHGQDAWEGFPFTAEK.[M]	N5(Deamidated)	1	1	Q7Y0E8	Q7Y0E8	0	3	0.019	0	1	1	1011.47570800781	3032.41257076344	7.16783706975299	0.00724522781255521	HCD	MS2	50.67293	38.67	48.816454088	41247	LPF1_030218_02.raw	0/0	4.21805906295776			0	2.057E-05
High	Sequest HT (A2)	Unambiguous	[K].MELVDAAFPLLK.[G]		1	1	Q7XDC8	Q7XDC8	0	2	0.4448	0	1	1	673.873107910156	1346.73893919031	0.0769045265972973	5.17851563017757E-05	HCD	MS2	0	23.23984	48.7461505778667	41179	LPF1_030218_02.raw	0/0	2.99283409118652			0	1.305E-05
High	Sequest HT (A2)	Unambiguous	[K].TLNNNVADIIDEHGQDAWEGFPFTAEK.[M]		1	1	Q7Y0E8	Q7Y0E8	0	3	0.4589	0	1	1	1011.14239501953	3031.41263179859	1.91749868652725	0.00193757286463854	CID	MS2		33.1	48.7254600322667	41160	LPF1_030218_02.raw	0/0	2.92388796806335			0	9.087E-06
High	Sequest HT (A2)	Unambiguous	[K].GVQVIADIVINHR.[T]		1	3	P17654	A2WPU3; P17654; Q0JMV4	0	3	0.6213	0	1	1	478.612274169922	1433.82226924977	-0.0372572202347326	-1.78067446843973E-05	HCD	MS2	33.82732	33.1	74.8239324562667	67674	LPF1_030218_03.raw	0/0	3.01287961006165	198136.84375	74.8394393920898	0	2.622E-05
High	Sequest HT (A2)	Unambiguous	[R].ILGHEAGGIVESVGEGVTELAPGDHVLPVFTGEcK.[E]	C34(Carbamidomethyl)	1	1	Q0ITW7	Q0ITW7	0	4	0.4401	0	1	1	894.203857421875	3573.7935997975	1.18263474942798	0.00105662187500322	CID	MS2		25.32303	48.7114651106667	41145	LPF1_030218_02.raw	0/0	4.58801364898682			0	3.09E-09
High	Sequest HT (A2)	Unambiguous	[K].IGPNEPSQLSIDLNAQGLAR.[Y]		1	1	Q5N725	Q5N725	0	2	0.6243	0	1	1	1047.05432128906	2093.10136594813	1.34214803991869	0.00140462406261577	CID	MS2		33.1	48.7101815373333	41144	LPF1_030218_02.raw	0/0	5.0272159576416			0	2.249E-09
High	Sequest HT (A2)	Unambiguous	[R].ILGHEAGGIVESVGEGVTELAPGDHVLPVFTGEcK.[E]	C34(Carbamidomethyl)	1	1	Q0ITW7	Q0ITW7	0	4	0.523	0	1	1	894.203796386719	3573.79335565688	1.11432053180136	0.000995586718753216	HCD	MS2	0	33.1	48.7092545952	41143	LPF1_030218_02.raw	0/0	6.08292722702026			0	9.695E-09
High	Sequest HT (A2)	Unambiguous	[K].IGPNEPSQLSIDLNAQGLAR.[Y]		1	1	Q5N725	Q5N725	0	2	0.6529	0	1	1	1047.05444335938	2093.10161008875	1.45878880880102	0.00152669437511577	HCD	MS2	0	41.4	48.7083963645333	41142	LPF1_030218_02.raw	0/0	5.09734201431274			0	4.47E-08
High	Sequest HT (A2)	Unambiguous	[K].GILNVAVEGELWR.[L]		1	1	P17654	P17654	0	2	0.4201	0	1	1	728.402709960938	1455.79814329188	1.85746005389909	0.00135204093749053	CID	MS2		42.27	48.6871034325333	41122	LPF1_030218_02.raw	0/0	3.3790340423584			0	4.569E-05
High	Sequest HT (A2)	Unambiguous	[K].GILNVAVEGELWR.[L]		1	1	P17654	P17654	0	2	0.2605	0	1	1	728.402709960938	1455.79814329188	1.85746005389909	0.00135204093749053	HCD	MS2	54.78337	28.38425	48.6851847413333	41120	LPF1_030218_02.raw	0/0	3.10990190505981			0	5.924E-05
High	Sequest HT (A2)	Unambiguous	[R].IFGHEAGGIVESVGEGVTDLAPGDHVLPVFTGEcK.[E]	C34(Carbamidomethyl)	1	1	Q2R8Z5	Q2R8Z5	0	3	0.5712	0	1	1	1198.59033203125	3593.75644283375	-0.453663328767119	-0.000543452083422361	CID	MS2		30.595	48.6835451973333	41118	LPF1_030218_02.raw	0/0	5.6893458366394	104005982	48.6095199584961	0	4.786E-09
High	Sequest HT (A2)	Unambiguous	[K].GAIPALPTVAVAQELISK.[A]		1	1	Q0J8G4	Q0J8G4	0	2	0.5108	0	1	1	889.525085449219	1778.04289426844	0.384151981118023	0.000341519218977737	HCD	MS2	0	38.085	48.7359179866667	41169	LPF1_030218_02.raw	0/0	3.23061752319336	5358975.875	48.732967376709	0	3.864E-07
High	Sequest HT (A2)	Unambiguous	[R].IFGHEAGGIVESVGEGVTDLAPGDHVLPVFTGEcK.[E]	C34(Carbamidomethyl)	1	1	Q2R8Z5	Q2R8Z5	0	3	0.6162	0	1	1	1198.591796875	3593.760837365	0.769160011174401	0.000921391666577639	HCD	MS2	0	20.605	48.6817804989333	41116	LPF1_030218_02.raw	0/0	5.94350290298462	104005982	48.6095199584961	0	3.604E-10
High	Sequest HT (A2)	Unambiguous	[K].TLNNNVADIIDEHGqDAWEGFPFTAEK.[M]	Q15(Deamidated)	1	1	Q7Y0E8	Q7Y0E8	0	3		0.019	2	2	1011.47570800781	3032.41257076344	7.16783706975299	0.00724522781255521	HCD	MS2	50.67293	38.67	48.816454088	41247	LPF1_030218_02.raw	0/0	4.14123821258545			0	9.17E-06
High	Sequest HT (A2)	Unambiguous	[K].TLnNNVADIIDEHGQDAWEGFPFTAEK.[M]	N3(Deamidated)	1	1	Q7Y0E8	Q7Y0E8	0	3	0.0283	0	1	1	1011.47570800781	3032.41257076344	7.16783706975299	0.00724522781255521	CID	MS2		25.66	48.8181915682667	41249	LPF1_030218_02.raw	0/0	3.52539110183716			0	4.22E-06
High	Sequest HT (A2)	Unambiguous	[R].VIScIGDGSFQMTAQDVSTMLR.[C]	C4(Carbamidomethyl)	2	2	Q0DHF6; A2Y5L9	Q0DHF6; A2Y5L9	0	2	0.679	0	1	1	1208.56945800781	2416.13163938563	0.46039136232856	0.00055618281244918	HCD	MS2	0	33.1	48.912114144	41321	LPF1_030218_02.raw	0/0	5.67109155654907			0	5.397E-09
High	Sequest HT (A2)	Unambiguous	[K].EFSTEEEAIELAnDTHYGLAGAVLSGDR.[E]	N13(Deamidated)	1	1	B3VMC0	B3VMC0	0	3	0.5337	0	1	1	999.136047363281	2995.39358882984	4.42645620366822	0.00441963994789196	CID	MS2		32.62	48.9041632213333	41315	LPF1_030218_02.raw	0/0	3.70768880844116	7701276	48.9806022644043	0	1.65E-05
High	Sequest HT (A2)	Unambiguous	[K].EFSTEEEAIELAnDTHYGLAGAVLSGDR.[E]	N13(Deamidated)	1	1	B3VMC0	B3VMC0	0	3	0.4583	0	1	1	999.136047363281	2995.39358882984	4.42645620366822	0.00441963994789196	HCD	MS2	41.74484	41.91	48.9023730562667	41313	LPF1_030218_02.raw	0/0	3.3595814704895	7701276	48.9806022644043	0	1.838E-06
High	Sequest HT (A2)	Unambiguous	[K].MTAEIGEQVQIVGDDLLVTNPTR.[V]		1	1	Q42971	Q42971	0	3	0.7399	0	1	1	833.764587402344	2499.27920894703	1.31255896705688	0.0010934823437007	CID	MS2		41.88	74.8220722152	67672	LPF1_030218_03.raw	0/0	4.19101047515869			0	6.627E-07
High	Sequest HT (A2)	Unambiguous	[R].VPTVDVSVVDLTVR.[LI]		3	3	Q7FAH2; Q6K5G8; A2YQT7	Q7FAH2; Q6K5G8; A2YQT7	0	2	0.5876	0	1	1	749.928039550781	1498.84880247156	0.846111117726176	0.000634095781265387	CID	MS2		33.1	48.8903946685333	41302	LPF1_030218_02.raw	0/0	2.7370879650116			0	2.683E-05
High	Sequest HT (A2)	Unambiguous	[K].VIATGLPASPGAAVGqIVFTADDAEAWHAQGK.[S]	Q16(Deamidated)	1	1	Q75KR1	Q75KR1	0	3	0.0852	0	1	1	1050.54248046875	3149.61288814625	7.20238976603173	0.00756152541646212	HCD	MS2	0	25.75	48.8895925005333	41301	LPF1_030218_02.raw	0/0	4.11483287811279	4655904.75	48.9051246643066	0	1.709E-07
High	Sequest HT (A2)	Unambiguous	[R].VPTVDVSVVDLTVR.[LI]		3	3	Q7FAH2; Q6K5G8; A2YQT7	Q7FAH2; Q6K5G8; A2YQT7	0	2	0.4913	0	1	1	749.928039550781	1498.84880247156	0.846111117726176	0.000634095781265387	HCD	MS2	0	41.685	48.8887341482667	41300	LPF1_030218_02.raw	0/0	3.44141006469727			0	2.932E-05
High	Sequest HT (A2)	Unambiguous	[R].VIScIGDGSFQMTAQDVSTMLR.[C]	C4(Carbamidomethyl)	2	2	Q0DHF6; A2Y5L9	Q0DHF6; A2Y5L9	0	3	0.6955	0	1	1	806.049133300781	2416.13284664234	0.960056717850778	0.000773207447889964	CID	MS2		26.22233	48.886594688	41298	LPF1_030218_02.raw	0/0	5.32034063339233			0	1.212E-08
High	Sequest HT (A2)	Unambiguous	[R].TEEELIEAIATATGAK.[K]		2	2	Q0DHF6; A2Y5L9	Q0DHF6; A2Y5L9	0	2	0.5164	0	1	1	823.928466796875	1646.84965696375	0.810617305739521	0.000667481874870646	CID	MS2		35.37	48.8722619552	41289	LPF1_030218_02.raw	0/0	4.27839136123657			0	2.899E-07
High	Sequest HT (A2)	Unambiguous	[R].IEEELGAAAVYAGAK.[F]		1	1	Q42971	Q42971	0	2	0.3147	0	1	1	746.390686035156	1491.77409544031	3.44948211564764	0.00257291515617908	HCD	MS2	56.34425	33.1	48.8172641610667	41248	LPF1_030218_02.raw	0/0	3.74894237518311			0	4.844E-05
High	Sequest HT (A2)	Unambiguous	[R].VEIESLFDGTDFSEPLTR.[A]		1	1	Q6Z7B0	Q6Z7B0	0	2	0.5072	0	1	1	1027.99926757813	2054.99125852625	-0.210742336082767	-0.00021653687485923	CID	MS2		42.445	48.8486276485333	41278	LPF1_030218_02.raw	0/0	4.14388179779053	9195724.5	48.8277015686035	0	3.948E-07
High	Sequest HT (A2)	Unambiguous	[R].TEEELIEAIATATGAK.[K]		2	2	Q0DHF6; A2Y5L9	Q0DHF6; A2Y5L9	0	2	0.4922	0	1	1	823.927612304688	1646.84794797938	-0.227112977110413	-0.000187010312629354	CID	MS2		33.1	48.8437569733333	41273	LPF1_030218_02.raw	0/0	5.12408018112183			0	4.242E-07
High	Sequest HT (A2)	Unambiguous	[R].TEEELIEAIATATGAK.[K]		2	2	Q0DHF6; A2Y5L9	Q0DHF6; A2Y5L9	0	2	0.5523	0	1	1	823.927612304688	1646.84794797938	-0.227112977110413	-0.000187010312629354	HCD	MS2	53.42494	42.21	48.8420465616	41271	LPF1_030218_02.raw	0/0	4.48981142044067			0	4.549E-06
High	Sequest HT (A2)	Unambiguous	[K].IGPNEPSQLSIDLNAQGLAR.[Y]		1	1	Q5N725	Q5N725	0	3	0.5844	0	1	1	698.372863769531	2093.10403804859	2.61877233466016	0.00182711619800102	CID	MS2		33.1	48.8398578098667	41269	LPF1_030218_02.raw	0/0	3.85228705406189			0	4.168E-06
High	Sequest HT (A2)	Unambiguous	[K].IGPNEPSQLSIDLNAQGLAR.[Y]		1	1	Q5N725	Q5N725	0	3	0.4966	0	1	1	698.372863769531	2093.10403804859	2.61877233466016	0.00182711619800102	HCD	MS2	33.78667	38.09665	48.8380633808	41267	LPF1_030218_02.raw	0/0	2.98219847679138			0	8.695E-05
High	Sequest HT (A2)	Unambiguous	[K].ANSEATLGTYQGDAVLGEGASESLHVK.[D]		1	1	Q5N725	Q5N725	0	3	0.5269	0	1	1	902.107360839844	2704.30752925953	0.549778578293783	0.000495589843770479	CID	MS2		30.85925	48.8359657650667	41265	LPF1_030218_02.raw	0/0	4.45678806304932			0	2.139E-07
High	Sequest HT (A2)	Unambiguous	[R].cFQTVTcHqAVVTNLEDAHEQIDTAIATALR.[E]	C1(Carbamidomethyl); C7(Carbamidomethyl); Q9(Deamidated)	1	2	A2XFI3	Q10MW3; A2XFI3	0	4		0.0424	2	2	879.177795410156	3513.68935175063	4.45669176906859	0.00391484015601684	CID	MS2		28.945	48.8276345944	41258	LPF1_030218_02.raw	0/0	4.74134969711304			0	8.208E-08
High	Sequest HT (A2)	Unambiguous	[R].cFQTVTcHQAVVTNLEDAHEqIDTAIATALR.[E]	C1(Carbamidomethyl); C7(Carbamidomethyl); Q21(Deamidated)	1	2	A2XFI3	Q10MW3; A2XFI3	0	4	0.0424	0	1	1	879.177795410156	3513.68935175063	4.45669176906859	0.00391484015601684	CID	MS2		28.945	48.8276345944	41258	LPF1_030218_02.raw	0/0	4.94713592529297			0	1.149E-07
High	Sequest HT (A2)	Unambiguous	[R].IEEELGAAAVYAGAK.[F]		1	1	Q42971	Q42971	0	2	0.4839	0	1	1	746.390686035156	1491.77409544031	3.44948211564764	0.00257291515617908	CID	MS2		41.505	48.8192602245333	41250	LPF1_030218_02.raw	0/0	3.72322297096252			0	2.455E-05
High	Sequest HT (A2)	Unambiguous	[K].TLNNnVADIIDEHGQDAWEGFPFTAEK.[M]	N5(Deamidated)	1	1	Q7Y0E8	Q7Y0E8	0	3		0.0283	2	2	1011.47570800781	3032.41257076344	7.16783706975299	0.00724522781255521	CID	MS2		25.66	48.8181915682667	41249	LPF1_030218_02.raw	0/0	3.43432545661926			0	2.545E-06
High	Sequest HT (A2)	Unambiguous	[R].VEIESLFDGTDFSEPLTR.[A]		1	1	Q6Z7B0	Q6Z7B0	0	2	0.3869	0	1	1	1027.99926757813	2054.99125852625	-0.210742336082767	-0.00021653687485923	HCD	MS2	0	33.1	48.8466026293333	41276	LPF1_030218_02.raw	0/0	3.66752767562866	9195724.5	48.8277015686035	0	5.706E-06
High	Sequest HT (A2)	Unambiguous	[R].MScPAMAQLLSNTLYYK.[R]	C3(Carbamidomethyl)	1	1	O64464	O64464	0	2	0.5429	0	1	1	995.976684570313	1990.94609251063	1.30124266347694	0.00129535031256367	CID	MS2		33.22	48.6666628464	41103	LPF1_030218_02.raw	0/0	4.31480836868286	6642729.75	48.7021560668945	0	6.964E-08
High	Sequest HT (A2)	Unambiguous	[R].MScPAMAQLLSNTLYYK.[R]	C3(Carbamidomethyl)	1	1	O64464	O64464	0	2	0.5246	0	1	1	995.976684570313	1990.94609251063	1.30124266347694	0.00129535031256367	HCD	MS2	0	23.65	48.6648023264	41101	LPF1_030218_02.raw	0/0	3.44866609573364	6642729.75	48.7021560668945	0	2.811E-06
High	Sequest HT (A2)	Unambiguous	[R].EcLPLILIIR.[N]	C2(Carbamidomethyl)	1	1	P49398	P49398	0	2	0.5487	0	1	1	620.379272460938	1239.75126829188	1.55450122978112	0.00096359593768014	HCD	MS2	0	42.505	48.6491592952	41084	LPF1_030218_02.raw	0/0	2.76511931419373			0	6.7E-05
High	Sequest HT (A2)	Unambiguous	[K].ANSEATLGTYQGDAVLGEGASESLHVK.[D]		1	1	Q5N725	Q5N725	0	3	0.7015	0	1	1	902.107055664063	2704.30661373219	0.211234297666792	0.000190414062520479	CID	MS2		22.69	48.490774612	40940	LPF1_030218_02.raw	0/0	4.02492618560791			0	1.56E-07
High	Sequest HT (A2)	Unambiguous	[K].ANSEATLGTYQGDAVLGEGASESLHVK.[D]		1	1	Q5N725	Q5N725	0	3	0.5661	0	1	1	902.105834960938	2704.30295162281	-1.14294282484117	-0.00103028906247952	HCD	MS2	8.62501	28.75143	48.4889832765333	40938	LPF1_030218_02.raw	0/0	5.90378189086914			0	3.252E-10
High	Sequest HT (A2)	Unambiguous	[R].TEEELIEAIATATGAK.[K]		2	2	Q0DHF6; A2Y5L9	Q0DHF6; A2Y5L9	0	2	0.6266	0	1	1	823.928894042969	1646.85051145594	1.32948244716449	0.00109472796862065	CID	MS2		7.86475	48.4869247957333	40936	LPF1_030218_02.raw	0/0	5.33409929275513			0	1.086E-07
High	Sequest HT (A2)	Unambiguous	[K].FDGILGLGYPEISVGK.[A]		1	1	P42211	P42211	0	2	0.6455	0	1	1	832.948364257813	1664.88945188563	0.0317292096785925	2.64128124172203E-05	CID	MS2		33.1	48.4778041128	40927	LPF1_030218_02.raw	0/0	4.39955759048462	5596295.75	48.4594650268555	0	3.294E-06
High	Sequest HT (A2)	Unambiguous	[R].cFQTVTcHqAVVTNLEDAHEQIDTAIATALR.[E]	C1(Carbamidomethyl); C7(Carbamidomethyl); Q9(Deamidated)	1	2	A2XFI3	Q10MW3; A2XFI3	0	4	0.0674	0	1	1	879.179748535156	3513.69716425063	6.6801480953975	0.00586796515601684	CID	MS2		33.1	48.4723585626667	40922	LPF1_030218_02.raw	0/0	4.74828767776489	2229281.3125	48.4354515075684	0	2.383E-05
High	Sequest HT (A2)	Unambiguous	[R].cFQTVTcHQAVVTNLEDAHEqIDTAIATALR.[E]	C1(Carbamidomethyl); C7(Carbamidomethyl); Q21(Deamidated)	1	2	A2XFI3	Q10MW3; A2XFI3	0	4	0.1274	0	1	1	879.179748535156	3513.69716425063	6.6801480953975	0.00586796515601684	HCD	MS2	0	40.74	48.4705774968	40920	LPF1_030218_02.raw	0/0	4.71345090866089	2229281.3125	48.4354515075684	0	9.63E-09
High	Sequest HT (A2)	Unambiguous	[K].IGPNEPSQLSIDLNAQGLAR.[Y]		1	1	Q5N725	Q5N725	0	3	0.5438	0	1	1	698.372314453125	2093.10239009938	1.83144714470438	0.00127779979175102	CID	MS2		42.435	48.4492655832	40900	LPF1_030218_02.raw	0/0	4.33706665039063			0	3.195E-06
High	Sequest HT (A2)	Unambiguous	[K].IGPNEPSQLSIDLNAQGLAR.[Y]		1	1	Q5N725	Q5N725	0	3	0.5815	0	1	1	698.372314453125	2093.10239009938	1.83144714470438	0.00127779979175102	HCD	MS2	0	33.1	48.4468056090667	40898	LPF1_030218_02.raw	0/0	4.10821199417114			0	2.819E-06
High	Sequest HT (A2)	Unambiguous	[R].TLGAELGVPIEVYGPEATMTGIcK.[Q]	C23(Carbamidomethyl)	1	1	Q2QNG7	Q2QNG7	0	2	0.6176	0	1	1	1253.63342285156	2506.25956907313	1.11550147416199	0.00139786656264462	CID	MS2		41.475	48.4085303357333	40864	LPF1_030218_02.raw	0/0	2.71524500846863	4113276.9375	48.3895263671875	0	9.746E-05
High	Sequest HT (A2)	Unambiguous	[R].IEEELGAAAVYAGAK.[F]		1	1	Q42971	Q42971	0	2	0.432	0	1	1	746.387023925781	1491.76677122156	-1.46027200674163	-0.00108919421882092	HCD	MS2	13.85489	41.355	74.8819444138667	67726	LPF1_030218_03.raw	0/0	3.31163716316223			0	2.047E-05
High	Sequest HT (A2)	Unambiguous	[K].WLAANVSAEVAESTR.[I]		1	1	P48494	P48494	0	2	0.5702	0	1	1	802.410339355469	1603.81340208094	3.70477821331434	0.00297087546869079	CID	MS2		33.07	48.4047723293333	40860	LPF1_030218_02.raw	0/0	3.55956077575684			0	1.971E-05
High	Sequest HT (A2)	Unambiguous	[K].WLAANVSAEVAESTR.[I]		1	1	P48494	P48494	0	2	0.413	0	1	1	802.410339355469	1603.81340208094	3.70477821331434	0.00297087546869079	HCD	MS2	0	23.47	48.4027616482667	40858	LPF1_030218_02.raw	0/0	3.84523940086365			0	1.022E-05
High	Sequest HT (A2)	Unambiguous	[K].MELVDAAFPLLK.[G]		1	1	Q7XDC8	Q7XDC8	0	2	0.3438	0	1	1	673.873657226563	1346.74003782313	0.892677253604327	0.000601101562551776	HCD	MS2	0	41.88	48.4018972344	40857	LPF1_030218_02.raw	0/0	2.88136696815491			0	1.053E-05
High	Sequest HT (A2)	Unambiguous	[K].SAWSEAYDHLVAAIK.[Q]		1	1	O04986	O04986	0	2	0.574	0	1	1	830.917236328125	1660.82719602625	-3.46259613945553	-0.00287539687496974	CID	MS2		35.58	48.3779313834667	40835	LPF1_030218_02.raw	0/0	4.45688533782959	18654119.5	48.3856544494629	0	1.069E-05
High	Sequest HT (A2)	Unambiguous	[K].SAWSEAYDHLVAAIK.[Q]		1	1	O04986	O04986	0	2	0.4795	0	1	1	830.917236328125	1660.82719602625	-3.46259613945553	-0.00287539687496974	HCD	MS2	26.63481	39.315	48.3754047413333	40834	LPF1_030218_02.raw	0/0	5.13259601593018	18654119.5	48.3856544494629	0	8.035E-07
High	Sequest HT (A2)	Unambiguous	[K].WLQTITSLPILVK.[G]		1	1	Q7FAS1	Q7FAS1	0	2	0.6154	0	1	1	756.463623046875	1511.91996946375	0.25952025234626	0.000196186875086823	CID	MS2		33.1	48.3663216266667	40827	LPF1_030218_02.raw	0/0	3.51204872131348			0	4.863E-05
High	Sequest HT (A2)	Unambiguous	[R].IMEADSDLYLAEIDGK.[V]		1	1	P17654	P17654	0	2	0.5548	0	1	1	891.927429199219	1782.84758176844	0.546512769753473	0.000487174218733344	CID	MS2		38.535	48.3581239848	40819	LPF1_030218_02.raw	0/0	4.55975961685181	2607367.875	48.3544616699219	0	1.546E-07
High	Sequest HT (A2)	Unambiguous	[K].IPFSSFDILTDDEVR.[Q]		1	1	Q0IWL9	Q0IWL9	0	2	0.5979	0	1	1	877.435119628906	1753.86296262781	-0.76619507123031	-0.000671901093596716	CID	MS2		30.01	48.3570616762667	40818	LPF1_030218_02.raw	0/0	4.75097179412842	7358686.75	48.3886795043945	0	5.632E-07
High	Sequest HT (A2)	Unambiguous	[R].IMEADSDLYLAEIDGK.[V]		1	1	P17654	P17654	0	2	0.4645	0	1	1	891.927429199219	1782.84758176844	0.546512769753473	0.000487174218733344	HCD	MS2	0	29.575	48.3561930202667	40817	LPF1_030218_02.raw	0/0	3.37505197525024	2607367.875	48.3544616699219	0	3.807E-06
High	Sequest HT (A2)	Unambiguous	[K].IPFSSFDILTDDEVR.[Q]		1	1	Q0IWL9	Q0IWL9	0	2	0.4868	0	1	1	877.435119628906	1753.86296262781	-0.76619507123031	-0.000671901093596716	HCD	MS2	0	32.53	48.3554870672	40816	LPF1_030218_02.raw	0/0	3.78290581703186	7358686.75	48.3886795043945	0	8.822E-07
High	Sequest HT (A2)	Unambiguous	[K].MELVDAAFPLLK.[G]		1	1	Q7XDC8	Q7XDC8	0	2	0.4677	0	1	1	673.873657226563	1346.74003782313	0.892677253604327	0.000601101562551776	CID	MS2		27.325	48.4035815245333	40859	LPF1_030218_02.raw	0/0	3.25208115577698			0	9.716E-06
High	Sequest HT (A2)	Unambiguous	[K].IGPNEPSQLSIDLNAQGLAR.[Y]		1	1	Q5N725	Q5N725	0	2	0.6734	0	1	1	1047.05432128906	2093.10136594813	1.34214803991869	0.00140462406261577	CID	MS2		41.385	74.8809613349333	67725	LPF1_030218_03.raw	0/0	3.45879912376404			0	1.94E-06
High	Sequest HT (A2)	Unambiguous	[K].VIATGLPASPGAAVGQIVFTADDAEAWHAQGK.[S]		1	1	Q75KR1	Q75KR1	0	3	0.4289	0	1	1	1050.20678710938	3148.60580806813	-0.120530118092199	-0.000126500625204547	HCD	MS2	19.17058	23.335	48.5356473498667	40982	LPF1_030218_02.raw	0/0	4.92497444152832			0	1.089E-08
High	Sequest HT (A2)	Unambiguous	[K].VIATGLPASPGAAVGQIVFTADDAEAWHAQGK.[S]		1	1	Q75KR1	Q75KR1	0	3	0.4925	0	1	1	1050.20678710938	3148.60580806813	-0.120530118092199	-0.000126500625204547	CID	MS2		32.95	48.5374623088	40984	LPF1_030218_02.raw	0/0	1.98536813259125			0	3.43E-05
High	Sequest HT (A2)	Unambiguous	[R].IFGHEAGGIVESVGEGVTDLAPGDHVLPVFTGEcK.[E]	C34(Carbamidomethyl)	1	1	Q2R8Z5	Q2R8Z5	0	5	0.4062	0	1	1	719.559326171875	3593.76752433938	2.62987913551639	0.0018902298749552	CID	MS2		40.845	48.6481885474667	41083	LPF1_030218_02.raw	0/0	3.88665962219238			0	5.755E-06
High	Sequest HT (A2)	Unambiguous	[K].SAWSEAYDHLVAAIK.[Q]		1	1	O04986	O04986	0	3	0.4565	0	1	1	554.283081054688	1660.83468990406	1.04952401499473	0.000581028020860686	HCD	MS2	0	21.46719	48.6378638458667	41072	LPF1_030218_02.raw	0/0	4.71078252792358			0	1.22E-06
High	Sequest HT (A2)	Unambiguous	[R].VIAcIGDGSFQVTAqDVSTMIR.[C]	C4(Carbamidomethyl); Q15(Deamidated)	1	2	A2XFI3	Q10MW3; A2XFI3	0	3		0.0143	2	2	790.394165039063	2369.16794185719	8.60399645477128	0.00679471239581764	CID	MS2		30.58	48.6316413773333	41066	LPF1_030218_02.raw	0/0	4.15380430221558			0	0.0001264
High	Sequest HT (A2)	Unambiguous	[R].VIAcIGDGSFqVTAQDVSTMIR.[C]	C4(Carbamidomethyl); Q11(Deamidated)	1	2	A2XFI3	Q10MW3; A2XFI3	0	3	0.0143	0	1	1	790.394165039063	2369.16794185719	8.60399645477128	0.00679471239581764	CID	MS2		30.58	48.6316413773333	41066	LPF1_030218_02.raw	0/0	4.21146202087402			0	3.216E-05
High	Sequest HT (A2)	Unambiguous	[R].VIAcIGDGSFQVTAQDVSTMIR.[C]	C4(Carbamidomethyl)	1	2	A2XFI3	Q10MW3; A2XFI3	0	3	0.4822	0	1	1	790.059631347656	2368.16434078297	0.337418828820645	0.000266354322900971	HCD	MS2	0	20.59	48.6298516165333	41064	LPF1_030218_02.raw	0/0	5.06436109542847			0	9.767E-07
High	Sequest HT (A2)	Unambiguous	[K].INPLVPVDLVIDHSVQVDVAR.[S]		1	1	Q6YZX6	Q6YZX6	0	3	0.4474	0	1	1	766.76513671875	2298.28085689625	-0.326110493967358	-0.000249831249978646	HCD	MS2	50.02921	39.585	48.6172170338667	41055	LPF1_030218_02.raw	0/0	3.7087779045105	15074529	48.611644744873	0	1.733E-06
High	Sequest HT (A2)	Unambiguous	[R].VETGVLKPGMVVTFGPSGLTTEVK.[S]		1	1	O64937	O64937	0	3	0.2091	0	1	1	816.113830566406	2446.32693843922	0.312791167077182	0.000255063072927442	CID	MS2		35.28	48.5862412688	41031	LPF1_030218_02.raw	0/0	4.83273553848267			0	3.067E-07
High	Sequest HT (A2)	Unambiguous	[R].VETGVLKPGMVVTFGPSGLTTEVK.[S]		1	1	O64937	O64937	0	3	0.3426	0	1	1	816.113830566406	2446.32693843922	0.312791167077182	0.000255063072927442	HCD	MS2	52.90916	25.795	48.5843847946667	41029	LPF1_030218_02.raw	0/0	4.67195320129395			0	8.093E-06
High	Sequest HT (A2)	Unambiguous	[R].IKDWTNVVVAYEPVWAIGTGK.[V]		1	1	P48494	P48494	1	3	0.5206	0	1	1	782.755859375	2346.253024865	1.61159135579822	0.00126039833321556	CID	MS2		40.5	48.5817081306667	41026	LPF1_030218_02.raw	0/0	3.87628149986267			0	0.0001224
High	Sequest HT (A2)	Unambiguous	[K].IGPNEPSQLSIDLNAQGLAR.[Y]		1	1	Q5N725	Q5N725	0	2	0.5896	0	1	1	1047.05432128906	2093.10136594813	1.34214803991869	0.00140462406261577	HCD	MS2	27.57088	33.1	74.8790047498667	67723	LPF1_030218_03.raw	0/0	3.07145524024963			0	4.313E-05
High	Sequest HT (A2)	Unambiguous	[R].VIScIGDGSFQMTAQDVSTMLR.[C]	C4(Carbamidomethyl)	2	2	Q0DHF6; A2Y5L9	Q0DHF6; A2Y5L9	0	2	0.827	0	1	1	1208.56860351563	2416.12993040125	-0.246931506153973	-0.00029830937505082	CID	MS2		33.1	48.5692627578667	41015	LPF1_030218_02.raw	0/0	5.55161952972412	22390098.75	48.6140289306641	0	8.498E-10
High	Sequest HT (A2)	Unambiguous	[K].ALSSAYVPIGAIMVSPEISDVIHSQSnK.[L]	N27(Deamidated)	1	2	Q01K11	Q01K11; Q7XN11	0	3		0.004	2	2	972.173400878906	2914.50564937672	6.5190131235829	0.00633319223951778	HCD	MS2	73.7655	33.1	48.5683501021333	41014	LPF1_030218_02.raw	0/0	4.91602945327759	31173658	48.6161842346191	0	8.773E-05
High	Sequest HT (A2)	Unambiguous	[K].ALSSAYVPIGAIMVSPEISDVIHSqSNK.[L]	Q25(Deamidated)	1	2	Q01K11	Q01K11; Q7XN11	0	3	0.004	0	1	1	972.173400878906	2914.50564937672	6.5190131235829	0.00633319223951778	HCD	MS2	73.7655	33.1	48.5683501021333	41014	LPF1_030218_02.raw	0/0	4.93860387802124	31173658	48.6161842346191	0	5.441E-05
High	Sequest HT (A2)	Unambiguous	[R].VIScIGDGSFQMTAQDVSTMLR.[C]	C4(Carbamidomethyl)	2	2	Q0DHF6; A2Y5L9	Q0DHF6; A2Y5L9	0	2	0.6941	0	1	1	1208.56860351563	2416.12993040125	-0.246931506153973	-0.00029830937505082	HCD	MS2	0	41.115	48.5674983442667	41013	LPF1_030218_02.raw	0/0	5.58791494369507	22390098.75	48.6140289306641	0	3.214E-10
High	Sequest HT (A2)	Unambiguous	[R].DNLTLWTSDISEDTAEEIR.[E]		1	1	Q7XTE8	Q7XTE8	0	2	0.7178	0	1	1	1104.5185546875	2208.029832745	-0.194320253375088	-0.00021453249996739	CID	MS2		38.095	48.5665750637333	41012	LPF1_030218_02.raw	0/0	5.66529417037964			0	1.433E-08
High	Sequest HT (A2)	Unambiguous	[R].TEEELIEAIATATGAK.[K]		2	2	Q0DHF6; A2Y5L9	Q0DHF6; A2Y5L9	0	3	0.5394	0	1	1	549.620666503906	1646.84744625172	-0.531772276650002	-0.000291916093829059	CID	MS2		20.10988	48.5653486826667	41011	LPF1_030218_02.raw	0/0	4.82137537002563			0	9.425E-07
High	Sequest HT (A2)	Unambiguous	[R].DNLTLWTSDISEDTAEEIR.[E]		1	1	Q7XTE8	Q7XTE8	0	2	0.6301	0	1	1	1104.5185546875	2208.029832745	-0.194320253375088	-0.00021453249996739	HCD	MS2	0	27.985	48.5645274864	41010	LPF1_030218_02.raw	0/0	4.37602186203003			0	1.033E-06
High	Sequest HT (A2)	Unambiguous	[R].TEEELIEAIATATGAK.[K]		2	2	Q0DHF6; A2Y5L9	Q0DHF6; A2Y5L9	0	3	0.6107	0	1	1	549.620666503906	1646.84744625172	-0.531772276650002	-0.000291916093829059	HCD	MS2	0	19.47166	48.5637215850667	41009	LPF1_030218_02.raw	0/0	5.2404088973999			0	5.745E-08
High	Sequest HT (A2)	Unambiguous	[R].IFGHEAGGIVESVGEGVTDLAPGDHVLPVFTGEcK.[E]	C34(Carbamidomethyl)	1	1	Q2R8Z5	Q2R8Z5	0	4	0.6424	0	1	1	899.1953125	3593.75942011	0.37479428840875	0.000336729999938612	CID	MS2		11.45982	48.5616858893333	41007	LPF1_030218_02.raw	0/0	4.52835035324097	411592883	48.609691619873	0	2.676E-09
High	Sequest HT (A2)	Unambiguous	[R].GNPTVEVDVccSDGTFAR.[A]	C10(Carbamidomethyl); C11(Carbamidomethyl)	1	1	Q42971	Q42971	0	2	0.5318	0	1	1	992.431640625	1983.85600462	1.26198330614206	0.00125179500006567	HCD	MS2	61.37167	35.475	48.5503051616	40996	LPF1_030218_02.raw	0/0	3.45814681053162	3633320	48.4534492492676	0	8.63E-05
High	Sequest HT (A2)	Unambiguous	[R].VIScIGDGSFQMTAQDVSTMLR.[C]	C4(Carbamidomethyl)	2	2	Q0DHF6; A2Y5L9	Q0DHF6; A2Y5L9	0	3	0.6646	0	1	1	806.04833984375	2416.13046627125	-0.0251429918213213	-2.02495833600362E-05	CID	MS2		26.02	48.5483157797333	40994	LPF1_030218_02.raw	0/0	4.7743935585022			0	1.621E-07
High	Sequest HT (A2)	Unambiguous	[R].IFGHEAGGIVESVGEGVTDLAPGDHVLPVFTGEcK.[E]	C34(Carbamidomethyl)	1	1	Q2R8Z5	Q2R8Z5	0	4	0.6	0	1	1	899.195678710938	3593.76088495375	0.782402068389257	0.000702940937438612	CID	MS2		11.56905	48.9129895488	41322	LPF1_030218_02.raw	0/0	4.30047082901001			0	5.503E-10
High	Sequest HT (A2)	Unambiguous	[R].VIScIGDGSFQMTAQDVSTMLR.[C]	C4(Carbamidomethyl)	2	2	Q0DHF6; A2Y5L9	Q0DHF6; A2Y5L9	0	2	0.7631	0	1	1	1208.56958007813	2416.13188352625	0.561437486397493	0.00067825312494918	CID	MS2		41.97	48.9140872568	41323	LPF1_030218_02.raw	0/0	5.91300439834595			0	2.475E-09
High	Sequest HT (A2)	Unambiguous	[K].ALSSAYVPIGAIMVSPEISDVIHSQSNK.[L]		1	2	Q01K11	Q01K11; Q7XN11	0	3	0.6047	0	1	1	971.838684082031	2913.50149898609	-0.389501589352108	-0.000378271302148884	HCD	MS2	0	40.695	48.9150768765333	41324	LPF1_030218_02.raw	0/0	5.49255752563477	17722359	48.907154083252	0	6.106E-09
High	Sequest HT (A2)	Unambiguous	[K].ALSSAYVPIGAIMVSPEISDVIHSQSNK.[L]		1	2	Q01K11	Q01K11; Q7XN11	0	3	0.3651	0	1	1	971.839660644531	2913.50442867359	0.616053533891042	0.000598291197851116	CID	MS2		33.1	48.9168518042667	41326	LPF1_030218_02.raw	0/0	2.51614499092102	17722359	48.907154083252	0	4.174E-05
High	Sequest HT (A2)	Unambiguous	[K].WNYDGSSTGQAPGEDSEVILYPQAIFK.[D]		2	3	P14654; P14656	P14655; P14654; P14656	0	3	0.7463	0	1	1	991.470336914063	2972.39645748219	0.538297320445261	0.00053334406235687	CID	MS2		11.76158	49.2702818181333	41653	LPF1_030218_02.raw	0/0	5.39644956588745	287837199.5	49.1714210510254	0	2.06E-07
High	Sequest HT (A2)	Unambiguous	[K].WNYDGSSTGQAPGEDSEVILYPQAIFK.[D]		2	3	P14654; P14656	P14655; P14654; P14656	0	2	0.7196	0	1	1	1486.70153808594	2972.39579954188	0.316947081303085	0.000471045937274539	HCD	MS2	0	33.1	49.2694026608	41652	LPF1_030218_02.raw	0/0	4.84633207321167	33721178	49.2422752380371	0	8.955E-09
High	Sequest HT (A2)	Unambiguous	[R].VIScIGDGSFQMTAqDVSTMLR.[C]	C4(Carbamidomethyl); Q15(Deamidated)	2	2	Q0DHF6; A2Y5L9	Q0DHF6; A2Y5L9	0	3		0.0437	2	2	806.3818359375	2417.1309545525	6.78972063914478	0.00547051083330663	CID	MS2		22.15	49.2612933885333	41644	LPF1_030218_02.raw	0/0	4.8135142326355			0	2.746E-05
High	Sequest HT (A2)	Unambiguous	[R].VIScIGDGSFqMTAQDVSTMLR.[C]	C4(Carbamidomethyl); Q11(Deamidated)	2	2	Q0DHF6; A2Y5L9	Q0DHF6; A2Y5L9	0	3	0.0437	0	1	1	806.3818359375	2417.1309545525	6.78972063914478	0.00547051083330663	CID	MS2		22.15	49.2612933885333	41644	LPF1_030218_02.raw	0/0	5.02973365783691			0	6.655E-06
High	Sequest HT (A2)	Unambiguous	[R].VIScIGDGSFqMTAQDVSTMLR.[C]	C4(Carbamidomethyl); Q11(Deamidated)	2	2	Q0DHF6; A2Y5L9	Q0DHF6; A2Y5L9	0	3	0.0875	0	1	1	806.3818359375	2417.1309545525	6.78972063914478	0.00547051083330663	HCD	MS2	56.79914	41.76	49.2595075341333	41642	LPF1_030218_02.raw	0/0	5.25848817825317			0	1.995E-05
High	Sequest HT (A2)	Unambiguous	[R].IFGHEAGGIVESVGEGVTDLAPGDHVLPVFTGEcK.[E]	C34(Carbamidomethyl)	1	1	Q2R8Z5	Q2R8Z5	0	4	0.6843	0	1	1	899.195007324219	3593.75819940688	0.0351211384249946	3.1554218688612E-05	CID	MS2		9.930439	49.2574137821333	41640	LPF1_030218_02.raw	0/0	4.53178834915161	278580274	49.296802520752	0	1.128E-10
High	Sequest HT (A2)	Unambiguous	[R].TVPAAVPAIVFLSGGQSEEEATVNLNAMNK.[L]		1	1	Q5N725	Q5N725	0	3	0.7139	0	1	1	1019.85766601563	3057.55844478688	0.758431498662641	0.000772982291588657	CID	MS2		41.955	74.7817133472	67637	LPF1_030218_03.raw	0/0	3.94726157188416			0	8.501E-07
High	Sequest HT (A2)	Unambiguous	[K].WLAANVSAEVAESTR.[I]		1	1	P48494	P48494	0	2	0.4634	0	1	1	802.407836914063	1603.80839719813	0.584152492150656	0.000468434062440792	CID	MS2		41.265	49.2356939	41619	LPF1_030218_02.raw	0/0	3.28007173538208			0	2.749E-06
High	Sequest HT (A2)	Unambiguous	[K].WLAANVSAEVAESTR.[I]		1	1	P48494	P48494	0	2	0.5274	0	1	1	802.407836914063	1603.80839719813	0.584152492150656	0.000468434062440792	HCD	MS2	0	33.1	49.2336293442667	41617	LPF1_030218_02.raw	0/0	4.19219493865967			0	2.995E-06
High	Sequest HT (A2)	Unambiguous	[K].WNYDGSSTGQAPGEDSEVILYPQAIFK.[D]		2	3	P14654; P14656	P14655; P14654; P14656	0	2	0.6442	0	1	1	1486.70153808594	2972.39579954188	0.316947081303085	0.000471045937274539	CID	MS2		41.58	49.2713716834667	41654	LPF1_030218_02.raw	0/0	4.88991641998291	33721178	49.2422752380371	0	1.641E-07
High	Sequest HT (A2)	Unambiguous	[K].EVEDLEAGGIQVIQIDEAALR.[E]		2	2	Q2QLY5; Q2QLY4	Q2QLY5; Q2QLY4	0	2	0.6071	0	1	1	1134.59057617188	2268.17387571375	0.923485499430414	0.00104731187502694	CID	MS2		41.955	49.2224527845333	41606	LPF1_030218_02.raw	0/0	3.96875739097595			0	9.737E-06
High	Sequest HT (A2)	Unambiguous	[K].EVEDLEAGGIQVIQIDEAALR.[E]		2	2	Q2QLY5; Q2QLY4	Q2QLY5; Q2QLY4	0	2	0.5129	0	1	1	1134.59057617188	2268.17387571375	0.923485499430414	0.00104731187502694	HCD	MS2	55.17786	33.1	49.2204298144	41604	LPF1_030218_02.raw	0/0	4.63905477523804			0	6.228E-07
High	Sequest HT (A2)	Unambiguous	[R].cFQTVTcHQAVVTNLEDAHEqIDTAIATALR.[E]	C1(Carbamidomethyl); C7(Carbamidomethyl); Q21(Deamidated)	1	2	A2XFI3	Q10MW3; A2XFI3	0	4		0.0039	2	2	879.179016113281	3513.69423456313	5.84635197302416	0.00513554328101684	CID	MS2		33.1	49.2043515501333	41592	LPF1_030218_02.raw	0/0	5.13831758499146			0	1.542E-07
High	Sequest HT (A2)	Unambiguous	[R].cFQTVTcHQAVVTnLEDAHEQIDTAIATALR.[E]	C1(Carbamidomethyl); C7(Carbamidomethyl); N14(Deamidated)	1	2	A2XFI3	Q10MW3; A2XFI3	0	4	0.0039	0	1	1	879.179016113281	3513.69423456313	5.84635197302416	0.00513554328101684	CID	MS2		33.1	49.2043515501333	41592	LPF1_030218_02.raw	0/0	5.15733623504639			0	2.993E-07
High	Sequest HT (A2)	Unambiguous	[R].cFQTVTcHQAVVTNLEDAHEQIDTAIATALR.[E]	C1(Carbamidomethyl); C7(Carbamidomethyl)	1	2	A2XFI3	Q10MW3; A2XFI3	0	4	0.5918	0	1	1	878.9287109375	3512.69301386	0.950118087999533	0.000834367499766842	HCD	MS2	0	42.56342	49.2025455368	41590	LPF1_030218_02.raw	0/0	5.38742160797119	15043536	49.2377052307129	0	3.807E-10
High	Sequest HT (A2)	Unambiguous	[K].IGPNEPSQLSIDLNAQGLAR.[Y]		1	1	Q5N725	Q5N725	0	3	0.7166	0	1	1	698.371643066406	2093.10037593922	0.869160801425088	0.000606413073001022	CID	MS2		41.295	49.2015621050667	41589	LPF1_030218_02.raw	0/0	5.46678352355957	8202375	49.2659759521484	0	3.552E-08
High	Sequest HT (A2)	Unambiguous	[K].IGPNEPSQLSIDLNAQGLAR.[Y]		1	1	Q5N725	Q5N725	0	3	0.5857	0	1	1	698.371643066406	2093.10037593922	0.869160801425088	0.000606413073001022	HCD	MS2	0	33.1	49.1995392194667	41587	LPF1_030218_02.raw	0/0	4.20484209060669	8202375	49.2659759521484	0	6.679E-06
High	Sequest HT (A2)	Unambiguous	[K].TLNNnVADIIDEHGQDAWEGFPFTAEK.[M]	N5(Deamidated)	1	1	Q7Y0E8	Q7Y0E8	0	3		0.0197	2	2	1011.47589111328	3032.41312007984	7.348986676161	0.00742833328130521	CID	MS2		33.1	49.1771307138667	41565	LPF1_030218_02.raw	0/0	3.4808406829834			0	6.941E-05
High	Sequest HT (A2)	Unambiguous	[K].TLNNNVADIIDEHGqDAWEGFPFTAEK.[M]	Q15(Deamidated)	1	1	Q7Y0E8	Q7Y0E8	0	3	0.0197	0	1	1	1011.47589111328	3032.41312007984	7.348986676161	0.00742833328130521	CID	MS2		33.1	49.1771307138667	41565	LPF1_030218_02.raw	0/0	3.55387115478516			0	5.794E-05
High	Sequest HT (A2)	Unambiguous	[K].TLNNNVADIIDEHGQDAWEGFPFTAEK.[M]		1	1	Q7Y0E8	Q7Y0E8	0	3	0.4435	0	1	1	1011.14270019531	3031.41354732594	2.21951270127036	0.00224274864588854	HCD	MS2	10.81828	41.385	49.1753340218667	41563	LPF1_030218_02.raw	0/0	4.9575777053833			0	3.626E-08
High	Sequest HT (A2)	Unambiguous	[K].ANSEATLGTYQGDAVLGEGASESLHVK.[D]		1	1	Q5N725	Q5N725	0	3	0.632	0	1	1	902.107421875	2704.307712365	0.617487434419181	0.000556625000020479	CID	MS2		27.55996	49.22130488	41605	LPF1_030218_02.raw	0/0	3.75002670288086			0	6.117E-07
High	Sequest HT (A2)	Unambiguous	[R].IKDWTNVVVAYEPVWAIGTGK.[V]		1	1	P48494	P48494	1	3	0.422	0	1	1	782.754455566406	2346.24881343922	-0.183369598419283	-0.000143410260534438	HCD	MS2	0	24.18616	49.2810667669333	41663	LPF1_030218_02.raw	0/0	4.09558534622192	46978628.875	49.2360382080078	0	6.827E-07
High	Sequest HT (A2)	Unambiguous	[R].YAIIcQENGLVPIVEPEILVDGSHDIER.[C]	C5(Carbamidomethyl)	1	1	Q5N725	Q5N725	0	3	0.7364	0	1	1	1060.20776367188	3178.60873775563	-0.0478839581233385	-5.07347916591054E-05	CID	MS2		11.72716	49.2819439730667	41664	LPF1_030218_02.raw	0/0	6.97855424880981	519837909.375	49.3301620483398	0	1.407E-10
High	Sequest HT (A2)	Unambiguous	[R].IKDWTNVVVAYEPVWAIGTGK.[V]		1	1	P48494	P48494	1	3	0.6051	0	1	1	782.754455566406	2346.24881343922	-0.183369598419283	-0.000143410260534438	CID	MS2		27.46498	49.2830482877333	41665	LPF1_030218_02.raw	0/0	4.28477096557617	46978628.875	49.2360382080078	0	1.983E-07
High	Sequest HT (A2)	Unambiguous	[K].QAFDEAISELDTLGEESYK.[D]		2	2	Q6ZKC0; Q84J55	Q6ZKC0; Q84J55	0	2	0.6388	0	1	1	1072.99670410156	2144.98613157313	-0.404891439833637	-0.000434243437439363	HCD	MS2	16.49678	33.1	49.3968888994667	41777	LPF1_030218_02.raw	0/0	4.79151296615601			0	4.474E-06
High	Sequest HT (A2)	Unambiguous	[K].SAWSEAYDHLVAAIK.[Q]		1	1	O04986	O04986	0	3	0.5556	0	1	1	554.282592773438	1660.83322506031	0.167530583442967	9.27467708606855E-05	CID	MS2		33.1	49.3921327858667	41773	LPF1_030218_02.raw	0/0	1.79818964004517	3475075.625	49.3854522705078	0	2.467E-05
High	Sequest HT (A2)	Unambiguous	[K].SAWSEAYDHLVAAIK.[Q]		1	1	O04986	O04986	0	3	0.4165	0	1	1	554.282592773438	1660.83322506031	0.167530583442967	9.27467708606855E-05	HCD	MS2	0	38.67	49.3904955570667	41771	LPF1_030218_02.raw	0/0	3.88790726661682	3475075.625	49.3854522705078	0	5.976E-07
High	Sequest HT (A2)	Unambiguous	[K].TITLEVESSDTIDNVK.[A]		2	6	P0CH35; P51431	P0CH35; P0C030; Q58G87; P51431; P0C031; Q9ARZ9	0	2	0.54	0	1	1	882.449951171875	1763.89262571375	0.969846681216266	0.000855351874974986	CID	MS2		42.57	49.3894934338667	41770	LPF1_030218_02.raw	0/0	3.49833345413208	2075523.125	49.3783187866211	0	6.223E-06
High	Sequest HT (A2)	Unambiguous	[K].TITLEVESSDTIDNVK.[A]		2	6	P0CH35; P51431	P0CH35; P0C030; Q58G87; P51431; P0C031; Q9ARZ9	0	2	0.3358	0	1	1	882.449951171875	1763.89262571375	0.969846681216266	0.000855351874974986	HCD	MS2	0	33.1	49.3874621498667	41768	LPF1_030218_02.raw	0/0	4.01759004592896	2075523.125	49.3783187866211	0	1.409E-05
High	Sequest HT (A2)	Unambiguous	[K].GILNVAVEGELWR.[L]		1	1	P17654	P17654	0	2	0.5206	0	1	1	728.401672363281	1455.79606809656	0.431988276335257	0.000314443281240528	CID	MS2		35.7988	49.3822397933333	41762	LPF1_030218_02.raw	0/0	3.39767074584961			0	2.945E-05
High	Sequest HT (A2)	Unambiguous	[K].GILNVAVEGELWR.[L]		1	1	P17654	P17654	0	2	0.4042	0	1	1	728.401672363281	1455.79606809656	0.431988276335257	0.000314443281240528	HCD	MS2	0	28.51	49.3803022376	41760	LPF1_030218_02.raw	0/0	3.33951020240784			0	1.98E-05
High	Sequest HT (A2)	Unambiguous	[K].LAMQEFMILPTGAASFK.[E]		1	1	Q42971	Q42971	0	2	0.6387	0	1	1	927.978942871094	1854.95060911219	0.738689856646722	0.000685116093677607	CID	MS2		38.01	49.3785420282667	41758	LPF1_030218_02.raw	0/0	5.73233127593994			0	2.826E-07
High	Sequest HT (A2)	Unambiguous	[K].LAMQEFMILPTGAASFK.[E]		1	1	Q42971	Q42971	0	2	0.3602	0	1	1	927.978881835938	1854.95048704188	0.672881957464691	0.000624080937427607	HCD	MS2	0	28.96	49.3766622629333	41756	LPF1_030218_02.raw	0/0	4.82916975021362			0	1.055E-07
High	Sequest HT (A2)	Unambiguous	[R].TVPAAVPAIVFLSGGQSEEEATVNLNAMNK.[L]		1	1	Q5N725	Q5N725	0	3	0.6733	0	1	1	1019.85791015625	3057.55917720875	0.997976365496045	0.00101712291658866	HCD	MS2	0	33.1	74.7797548661333	67635	LPF1_030218_03.raw	0/0	4.53381204605103			0	5.257E-07
High	Sequest HT (A2)	Unambiguous	[K].ANSEATLGTYQGDAVLGEGASESLHVK.[D]		1	1	Q5N725	Q5N725	0	3	0.6537	0	1	1	902.108032226563	2704.30954341969	1.29457599567316	0.00116697656252048	CID	MS2		33.1	74.7806319813333	67636	LPF1_030218_03.raw	0/0	3.08887958526611			0	7.911E-07
High	Sequest HT (A2)	Unambiguous	[R].VIScIGDGSFQMTAQDVSTMLR.[C]	C4(Carbamidomethyl)	2	2	Q0DHF6; A2Y5L9	Q0DHF6; A2Y5L9	0	2	0.6537	0	1	1	1208.5703125	2416.13334837	1.16771423081109	0.00141067499994918	CID	MS2		33.1	49.3307542653333	41712	LPF1_030218_02.raw	0/0	3.35356760025024	3601083.75	49.2939834594727	0	5.083E-07
High	Sequest HT (A2)	Unambiguous	[R].VIScIGDGSFQMTAQDVSTMLR.[C]	C4(Carbamidomethyl)	2	2	Q0DHF6; A2Y5L9	Q0DHF6; A2Y5L9	0	2	0.5876	0	1	1	1208.5703125	2416.13334837	1.16771423081109	0.00141067499994918	HCD	MS2	0	40.425	49.3290107802667	41710	LPF1_030218_02.raw	0/0	3.71357989311218	3601083.75	49.2939834594727	0	1.21E-07
High	Sequest HT (A2)	Unambiguous	[K].VIATGLPASPGAAVGQIVFTADDAEAWHAQGK.[S]		1	1	Q75KR1	Q75KR1	0	3	0.3491	0	1	1	1050.20983886719	3148.61496334156	2.78719250331501	0.00292525718729545	HCD	MS2	66.4414	33.1	49.3221650981333	41703	LPF1_030218_02.raw	0/0	3.81237840652466			0	5.711E-06
High	Sequest HT (A2)	Unambiguous	[K].GSTVAIFGLGAVGLAAAEGAR.[I]		1	1	Q2R8Z5	Q2R8Z5	0	2	0.693	0	1	1	944.519592285156	1888.03190794031	1.70631428192366	0.00161078515611734	CID	MS2		33.1	49.3192071768	41700	LPF1_030218_02.raw	0/0	5.30882978439331	5144599.25	49.2941818237305	0	1.088E-09
High	Sequest HT (A2)	Unambiguous	[K].GSTVAIFGLGAVGLAAAEGAR.[I]		1	1	Q2R8Z5	Q2R8Z5	0	2	0.5936	0	1	1	944.519592285156	1888.03190794031	1.70631428192366	0.00161078515611734	HCD	MS2	0	42.36	49.317442716	41698	LPF1_030218_02.raw	0/0	4.69577693939209	5144599.25	49.2941818237305	0	4.835E-09
High	Sequest HT (A2)	Unambiguous	[K].TLTSLnSVTAYGFDLIR.[G]	N6(Deamidated)	2	2	Q2QLY5; Q2QLY4	Q2QLY5; Q2QLY4	0	2	0.4877	0	1	1	936.494995117188	1871.98271360438	4.1633700816974	0.00389686218755814	CID	MS2		41.43	49.3125989832	41693	LPF1_030218_02.raw	0/0	4.07829761505127	5346534.75	49.310302734375	0	7.614E-06
High	Sequest HT (A2)	Unambiguous	[K].TLTSLnSVTAYGFDLIR.[G]	N6(Deamidated)	2	2	Q2QLY5; Q2QLY4	Q2QLY5; Q2QLY4	0	2	0.4469	0	1	1	936.494995117188	1871.98271360438	4.1633700816974	0.00389686218755814	HCD	MS2	53.20177	33.1	49.3105945546667	41691	LPF1_030218_02.raw	0/0	4.04727220535278	5346534.75	49.310302734375	0	9.83E-07
High	Sequest HT (A2)	Unambiguous	[K].VLcEGEWLSLnGSTGEVILGK.[L]	C3(Carbamidomethyl); N11(Deamidated)	1	1	Q75KR1	Q75KR1	0	2	0.6736	0	1	1	1131.572265625	2262.13725462	2.22327852631087	0.00251467500005931	CID	MS2		42.39	49.3047064005333	41685	LPF1_030218_02.raw	0/0	4.84461402893066	7142058.5	49.2923316955566	0	7.277E-08
High	Sequest HT (A2)	Unambiguous	[K].VLcEGEWLSLnGSTGEVILGK.[L]	C3(Carbamidomethyl); N11(Deamidated)	1	1	Q75KR1	Q75KR1	0	2	0.4794	0	1	1	1131.572265625	2262.13725462	2.22327852631087	0.00251467500005931	HCD	MS2	0	33.1	49.3027345394667	41683	LPF1_030218_02.raw	0/0	4.6085729598999	7142058.5	49.2923316955566	0	1.116E-07
High	Sequest HT (A2)	Unambiguous	[K].QAFDEAISELDSLGEESYK.[D]		1	1	Q2R2W2	Q2R2W2	0	2	0.8217	0	1	1	1065.99230957031	2130.97734251063	2.81210285852257	0.00299625531238235	CID	MS2		27.415	49.2939601093333	41675	LPF1_030218_02.raw	0/0	5.43671464920044	19824606.25	49.3129920959473	0	5.666E-09
High	Sequest HT (A2)	Unambiguous	[R].VIAcIGDGSFqVTAQDVSTMIR.[C]	C4(Carbamidomethyl); Q11(Deamidated)	1	2	A2XFI3	Q10MW3; A2XFI3	0	3		0.0254	2	2	790.39501953125	2369.17050533375	9.68602131816434	0.00764920458331764	CID	MS2		40.5	49.1564141266667	41544	LPF1_030218_02.raw	0/0	4.22107172012329			0	6.568E-06
High	Sequest HT (A2)	Unambiguous	[K].IGPNEPSQLSIDLNAQGLAR.[Y]		1	1	Q5N725	Q5N725	0	2	0.643	0	1	1	1047.05310058594	2093.09892454188	0.175740351095305	0.000183920937615767	HCD	MS2	0	33.1	49.406534432	41786	LPF1_030218_02.raw	0/0	4.37175273895264			0	2.171E-08
High	Sequest HT (A2)	Unambiguous	[R].VIAcIGDGSFQVTAqDVSTMIR.[C]	C4(Carbamidomethyl); Q15(Deamidated)	1	2	A2XFI3	Q10MW3; A2XFI3	0	3	0.0254	0	1	1	790.39501953125	2369.17050533375	9.68602131816434	0.00764920458331764	CID	MS2		40.5	49.1564141266667	41544	LPF1_030218_02.raw	0/0	4.33104419708252			0	2.812E-05
High	Sequest HT (A2)	Unambiguous	[R].DNLTLWTSDISEDAAEEIKEAPK.[G]		1	1	Q6EUP4	Q6EUP4	1	3	0.3702	0	1	1	859.084228515625	2575.23813228688	-1.10684520185507	-0.000950131041766629	HCD	MS2	28.28834	31.69	49.1500497664	41539	LPF1_030218_02.raw	0/0	4.97272872924805			0	1.039E-07
High	Sequest HT (A2)	Unambiguous	[K].MPWLAVPFSDSEALAK.[L]		1	1	Q7Y0F2	Q7Y0F2	0	2	0.5642	0	1	1	881.446838378906	1761.88640012781	-0.918742945018733	-0.000809361093615735	HCD	MS2	0	40.98	48.9880506096	41394	LPF1_030218_02.raw	0/0	4.35650062561035	7868301.5625	48.9193916320801	0	1.988E-07
High	Sequest HT (A2)	Unambiguous	[K].SAWSEAYDHLVAAIK.[Q]		1	1	O04986	O04986	0	3	0.6859	0	1	1	554.282165527344	1660.83194332203	-0.604213669164827	-0.000334499322889315	CID	MS2		32.38361	48.9776575357333	41384	LPF1_030218_02.raw	0/0	1.91103100776672			0	1.478E-06
High	Sequest HT (A2)	Unambiguous	[K].SAWSEAYDHLVAAIK.[Q]		1	1	O04986	O04986	0	3	0.4778	0	1	1	554.282165527344	1660.83194332203	-0.604213669164827	-0.000334499322889315	HCD	MS2	0	28.945	48.9758342717333	41382	LPF1_030218_02.raw	0/0	4.0649356842041			0	1.747E-06
High	Sequest HT (A2)	Unambiguous	[R].DNLTLWTSDISEDTAEEIR.[E]		1	1	Q7XTE8	Q7XTE8	0	2	0.5525	0	1	1	1104.51977539063	2208.03227415125	0.9113739448551	0.00100617062503261	CID	MS2		33.1	48.9594850445333	41369	LPF1_030218_02.raw	0/0	2.94643568992615	1248926.03125	48.9044227600098	0	8.181E-06
High	Sequest HT (A2)	Unambiguous	[R].DNLTLWTSDISEDTAEEIR.[E]		1	1	Q7XTE8	Q7XTE8	0	2	0.5542	0	1	1	1104.51977539063	2208.03227415125	0.9113739448551	0.00100617062503261	HCD	MS2	54.5605	41.46	48.957712388	41367	LPF1_030218_02.raw	0/0	3.31519627571106	1248926.03125	48.9044227600098	0	3.905E-06
High	Sequest HT (A2)	Unambiguous	[K].VLcEGEWLSLnGSTGEVILGK.[L]	C3(Carbamidomethyl); N11(Deamidated)	1	1	Q75KR1	Q75KR1	0	2	0.5903	0	1	1	1131.57299804688	2262.13871946375	2.87082853847922	0.00324709687505931	CID	MS2		40.725	48.9530919634667	41362	LPF1_030218_02.raw	0/0	5.14904499053955	2464593.375	48.87353515625	0	5.533E-07
High	Sequest HT (A2)	Unambiguous	[K].VLcEGEWLSLnGSTGEVILGK.[L]	C3(Carbamidomethyl); N11(Deamidated)	1	1	Q75KR1	Q75KR1	0	2	0.355	0	1	1	1131.57299804688	2262.13871946375	2.87082853847922	0.00324709687505931	HCD	MS2	56.49179	32.11	48.9510981304	41360	LPF1_030218_02.raw	0/0	3.996990442276	2464593.375	48.87353515625	0	1.622E-05
High	Sequest HT (A2)	Unambiguous	[R].ANTFVAEVLGLDPR.[D]		1	1	Q42972	Q42972	0	2	0.1938	0	1	1	751.404663085938	1501.80204954188	0.753143683291191	0.000565535937653294	HCD	MS2	0	39.07	48.9428819330667	41351	LPF1_030218_02.raw	0/0	2.89192605018616	4892319.75	48.8613433837891	0	3.87E-05
High	Sequest HT (A2)	Unambiguous	[K].DPDMAEELQIPTGFDLK.[V]		1	1	Q7FAY6	Q7FAY6	0	2	0.6837	0	1	1	959.959106445313	1918.91093626063	0.347072312490215	0.000333000312480181	CID	MS2		29.05	48.9408880296	41349	LPF1_030218_02.raw	0/0	3.91645503044128			0	3.07E-06
High	Sequest HT (A2)	Unambiguous	[K].MPWLAVPFSDSEALAK.[L]		1	1	Q7Y0F2	Q7Y0F2	0	2	0.6338	0	1	1	881.446838378906	1761.88640012781	-0.918742945018733	-0.000809361093615735	CID	MS2		37.095	48.9907033754667	41395	LPF1_030218_02.raw	0/0	3.85128426551819	7868301.5625	48.9193916320801	0	3.665E-06
High	Sequest HT (A2)	Unambiguous	[K].DPDMAEELQIPTGFDLK.[V]		1	1	Q7FAY6	Q7FAY6	0	2	0.5368	0	1	1	959.959106445313	1918.91093626063	0.347072312490215	0.000333000312480181	HCD	MS2	0	39.6	48.9391632784	41347	LPF1_030218_02.raw	0/0	4.75411033630371			0	3.342E-07
High	Sequest HT (A2)	Unambiguous	[R].YAIIcQENGLVPIVEPEILVDGSHDIER.[C]	C5(Carbamidomethyl)	1	1	Q5N725	Q5N725	0	3	0.4423	0	1	1	1060.208984375	3178.612399865	1.10422676130716	0.00116996833334089	HCD	MS2	0	42.45	48.9351906754667	41343	LPF1_030218_02.raw	0/0	4.58535194396973			0	5.71E-07
High	Sequest HT (A2)	Unambiguous	[R].IKDWTNVVVAYEPVWAIGTGK.[V]		1	1	P48494	P48494	1	3	0.5811	0	1	1	782.755493164063	2346.25192623219	1.14334067208931	0.000894187395715562	CID	MS2		35.39263	48.9342133698667	41342	LPF1_030218_02.raw	0/0	4.7519736289978			0	8.289E-07
High	Sequest HT (A2)	Unambiguous	[R].IKDWTNVVVAYEPVWAIGTGK.[V]		1	1	P48494	P48494	1	3	0.5077	0	1	1	782.754943847656	2346.25027828297	0.440964646525936	0.000344870989465562	HCD	MS2	0	31.76341	48.9322322018667	41340	LPF1_030218_02.raw	0/0	4.53099203109741			0	2.695E-07
High	Sequest HT (A2)	Unambiguous	[K].WnYDGSSTGQAPGEDSEVILYPQAIFK.[D]	N2(Deamidated)	2	3	P14654; P14656	P14655; P14654; P14656	0	3	0.0937	0	1	2	991.805053710938	2973.40060787281	7.30967150070998	0.00724480760402354	CID	MS2		33.1	48.9247575592	41334	LPF1_030218_02.raw	0/0	4.58564424514771			0	3.232E-05
High	Sequest HT (A2)	Unambiguous	[K].WNYDGSSTGqAPGEDSEVILYPQAIFK.[D]	Q10(Deamidated)	2	3	P14654; P14656	P14655; P14654; P14656	0	3	0.0937	0	1	1	991.805053710938	2973.40060787281	7.30967150070998	0.00724480760402354	CID	MS2		33.1	48.9247575592	41334	LPF1_030218_02.raw	0/0	4.59236669540405			0	8.013E-06
High	Sequest HT (A2)	Unambiguous	[K].WNYDGSSTGqAPGEDSEVILYPQAIFK.[D]	Q10(Deamidated)	2	3	P14654; P14656	P14655; P14654; P14656	0	3		0.0131	2	2	991.805053710938	2973.40060787281	7.30967150070998	0.00724480760402354	HCD	MS2	48.168	37.77	48.9230368637333	41332	LPF1_030218_02.raw	0/0	4.50544738769531			0	8.812E-06
High	Sequest HT (A2)	Unambiguous	[K].WnYDGSSTGQAPGEDSEVILYPQAIFK.[D]	N2(Deamidated)	2	3	P14654; P14656	P14655; P14654; P14656	0	3	0.0131	0	1	1	991.805053710938	2973.40060787281	7.30967150070998	0.00724480760402354	HCD	MS2	48.168	37.77	48.9230368637333	41332	LPF1_030218_02.raw	0/0	4.57426929473877			0	1.516E-05
High	Sequest HT (A2)	Unambiguous	[K].KIPLYQHIANLAGNKQLVLPVPAFNVINGGSHAGNK.[L]		1	1	Q42971	Q42971	2	5	0.8059	0	1	1	759.426574707031	3793.10376701516	0.358662912361041	0.000272089031204814	CID	MS2		28.69	48.9209722232	41330	LPF1_030218_02.raw	0/0	4.384117603302	5337280.625	48.903076171875	0	4.906E-05
High	Sequest HT (A2)	Unambiguous	[K].KIPLYQHIANLAGNKQLVLPVPAFNVINGGSHAGNK.[L]		1	1	Q42971	Q42971	2	5	0.627	0	1	1	759.426574707031	3793.10376701516	0.358662912361041	0.000272089031204814	HCD	MS2	16.02544	42.73	48.9191661685333	41328	LPF1_030218_02.raw	0/0	4.88268232345581	5337280.625	48.903076171875	0	1.695E-05
High	Sequest HT (A2)	Unambiguous	[R].YAIIcQENGLVPIVEPEILVDGSHDIER.[C]	C5(Carbamidomethyl)	1	1	Q5N725	Q5N725	0	3	0.6605	0	1	1	1060.208984375	3178.612399865	1.10422676130716	0.00116996833334089	CID	MS2		30.805	48.9369870605333	41345	LPF1_030218_02.raw	0/0	4.85500288009644			0	3.793E-05
High	Sequest HT (A2)	Unambiguous	[R].AAVPSGASTGVYEALELR.[D]		1	1	Q42971	Q42971	0	2	0.5306	0	1	1	895.966552734375	1790.92582883875	-1.38185389369775	-0.00123740062485922	CID	MS2		33.1	49.0224365949333	41417	LPF1_030218_02.raw	0/0	3.60135722160339			0	6.31E-05
High	Sequest HT (A2)	Unambiguous	[K].GILNVAVEGELWR.[L]		1	1	P17654	P17654	0	2	0.4016	0	1	1	728.401123046875	1455.79496946375	-0.322673252963243	-0.000234873125009472	HCD	MS2	0	34.555	49.0320425312	41426	LPF1_030218_02.raw	0/0	3.85976767539978			0	4.747E-06
High	Sequest HT (A2)	Unambiguous	[K].GILNVAVEGELWR.[L]		1	1	P17654	P17654	0	2	0.4924	0	1	1	728.401123046875	1455.79496946375	-0.322673252963243	-0.000234873125009472	CID	MS2		28.84	49.033569572	41428	LPF1_030218_02.raw	0/0	3.95540833473206			0	1.107E-05
High	Sequest HT (A2)	Unambiguous	[K].IGPNEPSQLSIDLNAQGLAR.[Y]		1	1	Q5N725	Q5N725	0	3	0.5622	0	1	1	698.371765136719	2093.10074215016	1.04412195474859	0.000728483385501022	HCD	MS2	0	33.1	74.789600344	67644	LPF1_030218_03.raw	0/0	4.50315284729004			0	5.933E-07
High	Sequest HT (A2)	Unambiguous	[K].IGPNEPSQLSIDLNAQGLAR.[Y]		1	1	Q5N725	Q5N725	0	3	0.6816	0	1	1	698.371643066406	2093.10037593922	0.869160801425088	0.000606413073001022	CID	MS2		42	74.7915589389333	67646	LPF1_030218_03.raw	0/0	4.01776647567749			0	1.567E-07
High	Sequest HT (A2)	Unambiguous	[R].DALTEIFEVAR.[E]		1	1	Q9LD61	Q9LD61	0	2	0.4984	0	1	1	632.332824707031	1263.65837278406	0.34032474148894	0.000215027031345016	HCD	MS2	0	41.92	49.1390569517333	41527	LPF1_030218_02.raw	0/0	3.19045352935791			0	0.0001182
High	Sequest HT (A2)	Unambiguous	[K].AHGLAPEIPEDLYFLIK.[K]		2	2	Q69UI2; Q69UI1	Q69UI2; Q69UI1	0	3	0.4905	0	1	1	642.684448242188	1926.03879146656	0.864799821500137	0.00055521218754014	CID	MS2		40.92	49.1380836141333	41526	LPF1_030218_02.raw	0/0	2.62614417076111	10673767.25	49.1719207763672	0	1.408E-05
High	Sequest HT (A2)	Unambiguous	[K].AHGLAPEIPEDLYFLIK.[K]		2	2	Q69UI2; Q69UI1	Q69UI2; Q69UI1	0	3	0.5895	0	1	1	642.684448242188	1926.03879146656	0.864799821500137	0.00055521218754014	HCD	MS2	55.56704	33.1	49.1360920914667	41524	LPF1_030218_02.raw	0/0	3.63026714324951	10673767.25	49.1719207763672	0	1.507E-05
High	Sequest HT (A2)	Unambiguous	[R].TVPAAVPAIVFLSGGQSEEEATVNLNAmNK.[L]	M28(Oxidation)	1	1	Q5N725	Q5N725	0	3	0.076	0	1	1	1025.19018554688	3073.55600338063	1.61459515681544	0.0016541802082551	HCD	MS2	42.86169	30.88	49.1322816216	41520	LPF1_030218_02.raw	0/0	3.28504395484924			0	4.474E-05
High	Sequest HT (A2)	Selected	[R].ILGHEAGGIVESVGEGVTELAPGDHVLPVFTGEcK.[E]	C34(Carbamidomethyl)	1	1	Q0ITW7	Q0ITW7	0	4	0.0318	0	1	1	894.20361328125	3573.792623235	0.909377878921506	0.000812481250003216	CID	MS2		38.865	49.1038537533333	41491	LPF1_030218_02.raw	0/0	2.83435487747192			0	2.334E-05
High	Sequest HT (A2)	Unambiguous	[K].GAIPALPTVAVAQELISK.[A]		1	1	Q0J8G4	Q0J8G4	0	2	0.5719	0	1	1	889.524780273438	1778.04228391688	0.0408802867538176	3.63434377277372E-05	CID	MS2		33.1	49.1025061576	41490	LPF1_030218_02.raw	0/0	3.06000423431396			0	3.646E-05
High	Sequest HT (A2)	Unambiguous	[R].ILGHEAGGIVESVGEGVTELAPGDHVLPVFTGEcK.[E]	C34(Carbamidomethyl)	1	1	Q0ITW7	Q0ITW7	0	4	0.347	0	1	1	894.20361328125	3573.792623235	0.909377878921506	0.000812481250003216	HCD	MS2	0	29.95	49.1016373658667	41489	LPF1_030218_02.raw	0/0	3.66299819946289			0	3.922E-07
High	Sequest HT (A2)	Unambiguous	[K].GAIPALPTVAVAQELISK.[A]		1	1	Q0J8G4	Q0J8G4	0	2	0.7019	0	1	1	889.524780273438	1778.04228391688	0.0408802867538176	3.63434377277372E-05	HCD	MS2	0	38.22	49.1008352573333	41488	LPF1_030218_02.raw	0/0	3.115727186203			0	8.569E-07
High	Sequest HT (A2)	Unambiguous	[R].VIAcIGDGSFQVTAQDVSTMIR.[C]	C4(Carbamidomethyl)	1	2	A2XFI3	Q10MW3; A2XFI3	0	2	0.6986	0	1	1	1184.58679199219	2368.16630735438	1.16783926709838	0.00138281718746569	CID	MS2		37.335	49.0848030402667	41472	LPF1_030218_02.raw	0/0	5.01208734512329			0	2.673E-06
High	Sequest HT (A2)	Unambiguous	[R].VIAcIGDGSFQVTAQDVSTMIR.[C]	C4(Carbamidomethyl)	1	2	A2XFI3	Q10MW3; A2XFI3	0	2	0.5948	0	1	1	1184.58679199219	2368.16630735438	1.16783926709838	0.00138281718746569	HCD	MS2	0	28.18	49.0827214674667	41470	LPF1_030218_02.raw	0/0	4.22060012817383			0	4.878E-08
High	Sequest HT (A2)	Unambiguous	[K].SAWSEAYDHLVAAIK.[Q]		1	1	O04986	O04986	0	2	0.288	0	1	1	830.919921875	1660.83256712	-0.228620223765724	-0.000189849999969738	HCD	MS2	27.99954	42.46	49.0818443682667	41469	LPF1_030218_02.raw	0/0	4.40991926193237	14242546.5	49.0558929443359	0	6.571E-07
High	Sequest HT (A2)	Unambiguous	[K].EISGTHGPVYDLADIVTYLK.[I]		1	2	Q0JMY8	Q0JMY8; A2WPN7	0	3	0.5964	0	1	1	731.04638671875	2191.12460689625	-1.60583204110625	-0.00117286125002162	CID	MS2		40.065	49.0808842986667	41468	LPF1_030218_02.raw	0/0	3.31559586524963	2305650.6875	48.993408203125	0	5.839E-05
High	Sequest HT (A2)	Unambiguous	[K].MTAEIGEQVQIVGDDLLVTNPTR.[V]		1	1	Q42971	Q42971	0	3	0.4733	0	1	1	833.763610839844	2499.27627925953	0.140344460210362	0.000116919843700695	HCD	MS2	0	33.1	74.8200572418667	67670	LPF1_030218_03.raw	0/0	4.30543947219849			0	4.667E-07
High	Sequest HT (A2)	Unambiguous	[K].EISGTHGPVYDLADIVTYLK.[I]		1	2	Q0JMY8	Q0JMY8; A2WPN7	0	3	0.302	0	1	1	731.04638671875	2191.12460689625	-1.60583204110625	-0.00117286125002162	HCD	MS2	0	31.345	49.0789339362667	41466	LPF1_030218_02.raw	0/0	3.93948292732239	2305650.6875	48.993408203125	0	2.822E-05
High	Sequest HT (A2)	Unambiguous	[R].IcDGILALLDSHLVPSAGAAESK.[V]	C2(Carbamidomethyl)	1	1	Q2R2W2	Q2R2W2	0	3	0.5905	0	1	1	779.741882324219	2337.21109371266	-0.333045263517691	-0.000259465781281184	CID	MS2		26.26	49.0584912186667	41452	LPF1_030218_02.raw	0/0	3.37317514419556	46851538	49.1716575622559	0	6.279E-05
High	Sequest HT (A2)	Unambiguous	[R].IcDGILALLDSHLVPSAGAAESK.[V]	C2(Carbamidomethyl)	1	1	Q2R2W2	Q2R2W2	0	3	0.5643	0	1	1	779.741882324219	2337.21109371266	-0.333045263517691	-0.000259465781281184	HCD	MS2	0	32.06661	49.0567055898667	41450	LPF1_030218_02.raw	0/0	4.81510734558105	46851538	49.1716575622559	0	1.794E-07
High	Sequest HT (A2)	Unambiguous	[K].IGPNEPSQLSIDLNAQGLAR.[Y]		1	1	Q5N725	Q5N725	0	2	0.6535	0	1	1	1047.05212402344	2093.09697141688	-0.7573857999634	-0.000792641562384233	CID	MS2		41.385	49.0557224176	41449	LPF1_030218_02.raw	0/0	5.08405876159668			0	2.363E-08
High	Sequest HT (A2)	Unambiguous	[K].IGPNEPSQLSIDLNAQGLAR.[Y]		1	1	Q5N725	Q5N725	0	2	0.6087	0	1	1	1047.05212402344	2093.09697141688	-0.7573857999634	-0.000792641562384233	HCD	MS2	0	33.1	49.0534956269333	41447	LPF1_030218_02.raw	0/0	4.59745216369629			0	2.781E-08
High	Sequest HT (A2)	Unambiguous	[R].IFGHEAGGIVESVGEGVTDLAPGDHVLPVFTGEcK.[E]	C34(Carbamidomethyl)	1	1	Q2R8Z5	Q2R8Z5	0	3	0.7127	0	1	1	1198.59045410156	3593.75680904469	-0.351761383771993	-0.000421381770922361	HCD	MS2	0	37.905	49.0354730912	41430	LPF1_030218_02.raw	0/0	6.51130247116089			0	6.025E-13
High	Sequest HT (A2)	Unambiguous	[R].VIAcIGDGSFqVTAQDVSTMIR.[C]	C4(Carbamidomethyl); Q11(Deamidated)	1	2	A2XFI3	Q10MW3; A2XFI3	0	3		0.023	2	2	790.39501953125	2369.17050533375	9.68602131816434	0.00764920458331764	HCD	MS2	35.89242	32.71	49.1535392138667	41543	LPF1_030218_02.raw	0/0	3.82188749313354			0	0.000102
High	Sequest HT (A2)	Unambiguous	[K].MTAEIGEQVQIVGDDLLVTNPTR.[V]		1	1	Q42971	Q42971	0	3	0.6586	0	1	1	833.763977050781	2499.27737789234	0.579924900277807	0.000483130781200695	CID	MS2		41.04	51.0324547989333	43174	LPF1_030218_02.raw	0/0	4.54075860977173			0	1.019E-06
High	Sequest HT (A2)	Unambiguous	[K].FNIVSPGADMSIYFPYSESR.[K]		1	1	P31924	P31924	0	2	0.5067	0	1	1	1140.53674316406	2280.06620969813	0.905530719194335	0.00103233406252912	HCD	MS2	0	43.255	51.0485125186667	43191	LPF1_030218_02.raw	0/0	2.9778106212616			0	4.282E-05
High	Sequest HT (A2)	Unambiguous	[R].FGIVEGLMTTVHAITATQK.[T]		2	2	Q7FAH2; Q6K5G8	Q7FAH2; Q6K5G8	0	3	0.4761	0	1	1	673.031311035156	2017.07937984547	0.350430292108401	0.000235615156195005	HCD	MS2	41.86461	33.1	51.0660970661333	43207	LPF1_030218_02.raw	0/0	4.80710554122925			0	1.838E-07
High	Sequest HT (A2)	Unambiguous	[K].IFEVAPSASQMFSFLR.[N]		2	2	O04986; O04985	O04986; O04985	0	3	0.6698	0	1	1	610.64599609375	1829.92343502125	-1.11039973295195	-0.00067731624994849	CID	MS2		41.715	52.8850952210667	44886	LPF1_030218_02.raw	0/0	5.27490139007568	4916837	52.8606452941895	0	4.455E-08
High	Sequest HT (A2)	Unambiguous	[K].IYIDATEPSFAVAEIWTSMANGGDGKPnYDQNAHR.[Q]	N28(Deamidated)	1	1	P17654	P17654	0	4		0.0091	2	3	960.697631835938	3839.76869745375	2.11083049431024	0.00202627093730634	CID	MS2		30.73	52.8835713634667	44885	LPF1_030218_02.raw	0/0	4.33695363998413			0	6.362E-07
High	Sequest HT (A2)	Unambiguous	[K].IYIDATEPSFAVAEIWTSMANGGDGKPNYDqNAHR.[Q]	Q31(Deamidated)	1	1	P17654	P17654	0	4		0.0091	2	2	960.697631835938	3839.76869745375	2.11083049431024	0.00202627093730634	CID	MS2		30.73	52.8835713634667	44885	LPF1_030218_02.raw	0/0	4.34249973297119			0	2.633E-07
High	Sequest HT (A2)	Unambiguous	[K].IYIDATEPSFAVAEIWTSMANGGDGKPNYDQnAHR.[Q]	N32(Deamidated)	1	1	P17654	P17654	0	4	0.0091	0	1	1	960.697631835938	3839.76869745375	2.11083049431024	0.00202627093730634	CID	MS2		30.73	52.8835713634667	44885	LPF1_030218_02.raw	0/0	4.37913227081299			0	8.3E-07
High	Sequest HT (A2)	Unambiguous	[K].IFEVAPSASQMFSFLR.[N]		2	2	O04986; O04985	O04986; O04985	0	3	0.5859	0	1	1	610.64599609375	1829.92343502125	-1.11039973295195	-0.00067731624994849	HCD	MS2	45.57867	33.1	52.8826424730667	44884	LPF1_030218_02.raw	0/0	3.96341776847839	4916837	52.8606452941895	0	5.797E-06
High	Sequest HT (A2)	Unambiguous	[K].IYIDATEPSFAVAEIWTSMANGGDGKPnYDQNAHR.[Q]	N28(Deamidated)	1	1	P17654	P17654	0	4		0.044	3	3	960.697631835938	3839.76869745375	2.11083049431024	0.00202627093730634	HCD	MS2	0	41.415	52.8817840946667	44883	LPF1_030218_02.raw	0/0	5.43165683746338			0	1.397E-09
High	Sequest HT (A2)	Unambiguous	[K].IYIDATEPSFAVAEIWTSMANGGDGKPNYDqNAHR.[Q]	Q31(Deamidated)	1	1	P17654	P17654	0	4		0.0176	2	2	960.697631835938	3839.76869745375	2.11083049431024	0.00202627093730634	HCD	MS2	0	41.415	52.8817840946667	44883	LPF1_030218_02.raw	0/0	5.57921361923218			0	5.741E-10
High	Sequest HT (A2)	Unambiguous	[K].IYIDATEPSFAVAEIWTSMANGGDGKPNYDQnAHR.[Q]	N32(Deamidated)	1	1	P17654	P17654	0	4	0.0176	0	1	1	960.697631835938	3839.76869745375	2.11083049431024	0.00202627093730634	HCD	MS2	0	41.415	52.8817840946667	44883	LPF1_030218_02.raw	0/0	5.68164014816284			0	3.641E-10
High	Sequest HT (A2)	Unambiguous	[R].FGIVEGLMTTVHAITATQK.[T]		2	2	Q7FAH2; Q6K5G8	Q7FAH2; Q6K5G8	0	3	0.7191	0	1	1	673.030944824219	2017.07828121266	-0.194235033645108	-0.000130595781304995	CID	MS2		23.38034	52.8582954850667	44861	LPF1_030218_02.raw	0/0	4.45288705825806	128765971.25	52.8811187744141	0	7.26E-09
High	Sequest HT (A2)	Unambiguous	[K].MTAEIGEQVQIVGDDLLVTNPTR.[V]		1	1	Q42971	Q42971	0	3	0.639	0	1	1	833.7646484375	2499.2793920525	1.38582237373479	0.0011545174999507	CID	MS2		33.1	74.4654937749333	67360	LPF1_030218_03.raw	0/0	3.85254335403442			0	2.725E-05
High	Sequest HT (A2)	Unambiguous	[R].TVPAAVPAIVFLSGGqSEEEATVNLNAMNK.[L]	Q16(Deamidated)	1	1	Q5N725	Q5N725	0	2	0.1566	0	1	1	1529.78137207031	3058.55546751063	5.01077962492413	0.00766283531237222	CID	MS2		40.5	52.8386364330667	44842	LPF1_030218_02.raw	0/0	3.32093238830566			0	3.554E-05
High	Sequest HT (A2)	Unambiguous	[K].GILGYVEEDLVSTDFQGDSR.[S]		1	1	Q6K5G8	Q6K5G8	0	2	0.7022	0	1	1	1100.52331542969	2200.03935422938	-0.490164002964152	-0.000539190312565552	CID	MS2		41.955	52.8062562005333	44816	LPF1_030218_02.raw	0/0	5.07239627838135			0	5.843E-07
High	Sequest HT (A2)	Unambiguous	[K].ANSEATLGTYQGDAVLGEGASESLHVK.[D]		1	1	Q5N725	Q5N725	0	3	0.5926	0	1	1	902.106140136719	2704.30386715016	-0.804398544214178	-0.000725113281229521	CID	MS2		33.1	52.8051583426667	44815	LPF1_030218_02.raw	0/0	3.24314260482788			0	3.453E-07
High	Sequest HT (A2)	Unambiguous	[K].GILGYVEEDLVSTDFQGDSR.[S]		1	1	Q6K5G8	Q6K5G8	0	2	0.6106	0	1	1	1100.52331542969	2200.03935422938	-0.490164002964152	-0.000539190312565552	HCD	MS2	0	33.1	52.8042831608	44814	LPF1_030218_02.raw	0/0	4.69788599014282			0	4.538E-08
High	Sequest HT (A2)	Unambiguous	[R].TVPAAVPAIVFLSGGQSEEEATLNLNAMNK.[L]		1	1	P17784	P17784	0	3	0.5569	0	1	1	1024.5283203125	3071.5704076775	-0.445447021966886	-0.000456074166777398	CID	MS2		41.475	52.7701869661333	44787	LPF1_030218_02.raw	0/0	4.04269504547119			0	6.788E-08
High	Sequest HT (A2)	Unambiguous	[R].TVPAAVPAIVFLSGGQSEEEATVNLNAMNK.[L]		1	1	Q5N725	Q5N725	0	3	0.6858	0	1	1	1019.85650634766	3057.55496578297	-0.379406618796026	-0.000386685677161343	CID	MS2		27.6429	52.769072316	44786	LPF1_030218_02.raw	0/0	4.71194171905518			0	4.981E-10
High	Sequest HT (A2)	Unambiguous	[R].TVPAAVPAIVFLSGGQSEEEATLNLNAMNK.[L]		1	1	P17784	P17784	0	3	0.4765	0	1	1	1024.52661132813	3071.56528072438	-2.11460975006161	-0.0021650585417774	HCD	MS2	38.58905	30.95729	52.7681912184	44785	LPF1_030218_02.raw	0/0	4.47026586532593			0	6.395E-06
High	Sequest HT (A2)	Unambiguous	[K].NAVGLVRPVSVAFQVINGFR.[M]		1	1	P25778	P25778	0	3	0.6567	0	1	1	715.076293945313	2143.21432857594	0.401815288464142	0.000287058645881189	CID	MS2		40.455	52.7583585730667	44776	LPF1_030218_02.raw	0/0	3.34639024734497			0	1.344E-05
High	Sequest HT (A2)	Unambiguous	[K].NAVGLVRPVSVAFQVINGFR.[M]		1	1	P25778	P25778	0	3	0.4555	0	1	1	715.076293945313	2143.21432857594	0.401815288464142	0.000287058645881189	HCD	MS2	47.36824	33.1	52.7563605037333	44774	LPF1_030218_02.raw	0/0	2.92481637001038			0	3.695E-06
High	Sequest HT (A2)	Unambiguous	[R].DILSNFDTLLPK.[F]		1	1	Q0JKD0	Q0JKD0	0	2	0.2715	0	1	1	688.377380371094	1375.74748411219	0.528020279599771	0.000363211093826976	HCD	MS2	0	42	52.7483796944	44765	LPF1_030218_02.raw	0/0	3.01777791976929			0	7.274E-05
High	Sequest HT (A2)	Unambiguous	[R].TVPAAVPAIVFLSGGQSEEEATVNLNAMNK.[L]		1	1	Q5N725	Q5N725	0	2	0.5931	0	1	1	1529.28088378906	3057.55449094813	-0.534705434002919	-0.000817445937627781	HCD	MS2	0	41.385	52.8359573330667	44841	LPF1_030218_02.raw	0/0	3.16881966590881			0	3.068E-05
High	Sequest HT (A2)	Unambiguous	[K].ANLEYAVEAAADFLNK.[A]		2	2	Q0DHF6; A2Y5L9	Q0DHF6; A2Y5L9	0	3	0.5983	0	1	1	580.293090820313	1738.86471920094	0.0450874297602615	2.61336457848908E-05	CID	MS2		33.1	52.7463317626667	44763	LPF1_030218_02.raw	0/0	5.74896335601807			0	2.784E-10
High	Sequest HT (A2)	Unambiguous	[K].SFSEIGEEAGLTNVYVAQLLR.[R]		1	1	Q9FWK4	Q9FWK4	0	2	0.3008	0	1	1	1148.59729003906	2296.18730344813	2.33063330214431	0.00267577906242877	HCD	MS2	9.741706	40.26	52.9018728781333	44902	LPF1_030218_02.raw	0/0	3.59274744987488			0	4.686E-06
High	Sequest HT (A2)	Unambiguous	[K].ALGVDTVPVLVGPVSYLLLSKPAK.[G]		2	2	Q2QLY5; Q2QLY4	Q2QLY5; Q2QLY4	0	3	0.9036	0	1	1	812.820861816406	2436.44803218922	0.173670559141608	0.000141046406194315	CID	MS2		17.14474	52.9437125829333	44945	LPF1_030218_02.raw	0/0	2.4869213104248	191605208	52.8823394775391	0	3.899E-06
High	Sequest HT (A2)	Unambiguous	[K].IGPNEPSQLSIDLNAQGLAR.[Y]		1	1	Q5N725	Q5N725	0	3	0.5637	0	1	1	698.370178222656	2093.09598140797	-1.230373038457	-0.000858430676998978	CID	MS2		33.1	53.0380314272	45033	LPF1_030218_02.raw	0/0	3.52596974372864	3909861.25	53.0215454101563	0	2.345E-06
High	Sequest HT (A2)	Unambiguous	[K].MTAEIGEQVQIVGDDLLVTnPTR.[V]	N20(Deamidated)	1	1	Q42971	Q42971	0	3		0.0304	3	3	834.097961425781	2500.27933101734	7.75380071430092	0.00646217244786736	CID	MS2		41.67	53.0235321656	45019	LPF1_030218_02.raw	0/0	4.78258419036865	5880703.25	53.0739707946777	0	1.99E-05
High	Sequest HT (A2)	Unambiguous	[K].MTAEIGEqVQIVGDDLLVTNPTR.[V]	Q8(Deamidated)	1	1	Q42971	Q42971	0	3		0.0284	2	2	834.097961425781	2500.27933101734	7.75380071430092	0.00646217244786736	CID	MS2		41.67	53.0235321656	45019	LPF1_030218_02.raw	0/0	4.78983402252197	5880703.25	53.0739707946777	0	7.818E-07
High	Sequest HT (A2)	Unambiguous	[K].MTAEIGEQVqIVGDDLLVTNPTR.[V]	Q10(Deamidated)	1	1	Q42971	Q42971	0	3	0.0284	0	1	1	834.097961425781	2500.27933101734	7.75380071430092	0.00646217244786736	CID	MS2		41.67	53.0235321656	45019	LPF1_030218_02.raw	0/0	4.92874336242676	5880703.25	53.0739707946777	0	1.207E-06
High	Sequest HT (A2)	Unambiguous	[K].MTAEIGEQVqIVGDDLLVTNPTR.[V]	Q10(Deamidated)	1	1	Q42971	Q42971	0	3		0.0152	2	2	834.097961425781	2500.27933101734	7.75380071430092	0.00646217244786736	HCD	MS2	39.5373	33.1	53.0214404368	45017	LPF1_030218_02.raw	0/0	4.55367040634155	5880703.25	53.0739707946777	0	2.715E-06
High	Sequest HT (A2)	Unambiguous	[K].MTAEIGEqVQIVGDDLLVTNPTR.[V]	Q8(Deamidated)	1	1	Q42971	Q42971	0	3	0.0152	0	1	1	834.097961425781	2500.27933101734	7.75380071430092	0.00646217244786736	HCD	MS2	39.5373	33.1	53.0214404368	45017	LPF1_030218_02.raw	0/0	4.61938047409058	5880703.25	53.0739707946777	0	3.763E-06
High	Sequest HT (A2)	Unambiguous	[K].GIIGYVEEDLVSTDFVGDSR.[S]		1	1	A2YQT7	A2YQT7	0	2	0.7178	0	1	1	1086.029296875	2171.05131712	0.48275252518897	0.000524039999845627	CID	MS2		33.1	53.0183946301333	45014	LPF1_030218_02.raw	0/0	5.73941850662231			0	1.343E-07
High	Sequest HT (A2)	Unambiguous	[K].GIIGYVEEDLVSTDFVGDSR.[S]		1	1	A2YQT7	A2YQT7	0	2	0.6638	0	1	1	1086.02844238281	2171.04960813563	-0.304416892014659	-0.000330452187654373	HCD	MS2	0	36.7	53.0167016317333	45012	LPF1_030218_02.raw	0/0	5.73815679550171			0	7.729E-09
High	Sequest HT (A2)	Unambiguous	[R].STFYTqDPVVGYTDYPFLEEIDEESR.[T]	Q6(Deamidated)	1	1	Q84QK0	Q84QK0	0	3	0.7785	0	1	1	1034.47082519531	3101.39792232594	6.23069880801209	0.00644125197910143	CID	MS2		42.255	53.0102392432	45006	LPF1_030218_02.raw	0/0	6.04931020736694			0	2.6E-07
High	Sequest HT (A2)	Unambiguous	[K].SFSEIGEEAGLTNVYVAQLLR.[R]		1	1	Q9FWK4	Q9FWK4	0	2	0.5273	0	1	1	1148.59729003906	2296.18730344813	2.33063330214431	0.00267577906242877	CID	MS2		32.275	52.9036268002667	44904	LPF1_030218_02.raw	0/0	3.29708957672119			0	2.754E-05
High	Sequest HT (A2)	Unambiguous	[R].STFYTQDPVVGYTDYPFLEEIDEESR.[T]		1	1	Q84QK0	Q84QK0	0	3	0.5737	0	1	1	1034.13610839844	3100.39377193531	-0.261461780462716	-0.000270211562565237	HCD	MS2	25.42287	33.1	53.0082074978667	45004	LPF1_030218_02.raw	0/0	4.47543668746948			0	2.962E-07
High	Sequest HT (A2)	Unambiguous	[R].SALDYLELQPDLSALVR.[G]		1	2	Q0JBZ8	Q0JBZ8; Q6K638	0	2	0.5818	0	1	1	952.013488769531	1903.01970090906	1.35695524634723	0.00129115453148643	CID	MS2		40.515	52.9932791888	44989	LPF1_030218_02.raw	0/0	3.84716868400574	13326739.75	53.0888977050781	0	1.348E-06
High	Sequest HT (A2)	Unambiguous	[K].MTAEIGEQVQIVGDDLLVTNPTR.[V]		1	1	Q42971	Q42971	0	2	0.6533	0	1	1	1250.14343261719	2499.27958860438	1.46446590114092	0.00183005218741528	CID	MS2		31.84	52.9921999845333	44988	LPF1_030218_02.raw	0/0	3.74583172798157			0	3.957E-07
High	Sequest HT (A2)	Unambiguous	[R].SALDYLELQPDLSALVR.[G]		1	2	Q0JBZ8	Q0JBZ8; Q6K638	0	2	0.5255	0	1	1	952.013488769531	1903.01970090906	1.35695524634723	0.00129115453148643	HCD	MS2	50.58825	33.1	52.9913001072	44987	LPF1_030218_02.raw	0/0	3.91679406166077	13326739.75	53.0888977050781	0	2.607E-05
High	Sequest HT (A2)	Unambiguous	[K].MTAEIGEQVQIVGDDLLVTNPTR.[V]		1	1	Q42971	Q42971	0	2	0.4296	0	1	1	1250.14343261719	2499.27958860438	1.46446590114092	0.00183005218741528	HCD	MS2	0	40.905	52.9904524712	44986	LPF1_030218_02.raw	0/0	4.26452922821045			0	2.754E-07
High	Sequest HT (A2)	Unambiguous	[K].SAWSEAYNQLVAAIK.[Q]		1	1	O04985	O04985	0	2	0.5497	0	1	1	825.928588867188	1650.84990110438	0.790032700410723	0.00065211218748118	CID	MS2		36.53165	52.9780405301333	44973	LPF1_030218_02.raw	0/0	4.92833614349365			0	2.499E-07
High	Sequest HT (A2)	Unambiguous	[K].IFEVAPSASQMFSFLR.[N]		2	2	O04986; O04985	O04986; O04985	0	2	0.5929	0	1	1	915.467224121094	1829.92717161219	0.931536403204199	0.000852321093816499	CID	MS2		13.60285	52.9770174373333	44972	LPF1_030218_02.raw	0/0	5.91985416412354			0	5.103E-08
High	Sequest HT (A2)	Unambiguous	[K].SAWSEAYNQLVAAIK.[Q]		1	1	O04985	O04985	0	2	0.5714	0	1	1	825.928588867188	1650.84990110438	0.790032700410723	0.00065211218748118	HCD	MS2	0	30.73	52.9761777949333	44971	LPF1_030218_02.raw	0/0	4.4142918586731			0	9.192E-08
High	Sequest HT (A2)	Unambiguous	[K].GIIGYVEEDLVSTDFVGDSR.[S]		1	1	A2YQT7	A2YQT7	0	3	0.6235	0	1	1	724.354553222656	2171.04910640797	-0.535515942729096	-0.000387544010512405	CID	MS2		41.4	52.9618805877333	44958	LPF1_030218_02.raw	0/0	4.24754285812378	9295166.5	53.0146713256836	0	2.909E-07
High	Sequest HT (A2)	Unambiguous	[K].GIIGYVEEDLVSTDFVGDSR.[S]		1	1	A2YQT7	A2YQT7	0	3	0.6443	0	1	1	724.354553222656	2171.04910640797	-0.535515942729096	-0.000387544010512405	HCD	MS2	51.14421	33.1	52.9545725586667	44956	LPF1_030218_02.raw	0/0	4.92103862762451	9295166.5	53.0146713256836	0	1.883E-05
High	Sequest HT (A2)	Unambiguous	[K].ANLEYAVEAAADFLNK.[A]		2	2	Q0DHF6; A2Y5L9	Q0DHF6; A2Y5L9	0	2	0.6111	0	1	1	869.936218261719	1738.86515989344	0.298524350402755	0.00025954671866657	CID	MS2		33.1	53.0014559568	44997	LPF1_030218_02.raw	0/0	6.12287282943726	102521480	52.8821182250977	0	1.283E-08
High	Sequest HT (A2)	Unambiguous	[R].YAIIcqENGLVPIVEPEILVDGSHDIER.[C]	C5(Carbamidomethyl); Q6(Deamidated)	1	1	Q5N725	Q5N725	0	3	0.0068	0	1	1	1060.54125976563	3179.60922603688	5.1327567263191	0.00544002562500756	HCD	MS2	0	33.1	74.4780495101333	67372	LPF1_030218_03.raw	0/0	2.92570781707764	241092.04296875	74.4160690307617	0	8.594E-05
High	Sequest HT (A2)	Unambiguous	[K].SAWSEAYNQLVAAIK.[Q]		1	1	O04985	O04985	0	3	0.7385	0	1	1	550.954711914063	1650.84958248219	0.597027607102564	0.000328534062494631	CID	MS2		33.1	52.7294136613333	44746	LPF1_030218_02.raw	0/0	4.3610725402832			0	8.843E-08
High	Sequest HT (A2)	Unambiguous	[K].SAWSEAYNQLVAAIK.[Q]		1	1	O04985	O04985	0	3	0.618	0	1	1	550.954284667969	1650.84830074391	-0.179384162984896	-9.87120312553695E-05	HCD	MS2	0	32.53	52.7278740973333	44744	LPF1_030218_02.raw	0/0	3.76649117469788			0	1.174E-06
High	Sequest HT (A2)	Unambiguous	[K].MTAEIGEQVQIVGDDLLVTNPTR.[V]		1	1	Q42971	Q42971	0	3	0.4548	0	1	1	833.763610839844	2499.27627925953	0.140344460210362	0.000116919843700695	HCD	MS2	0	29.35	52.6245848008	44643	LPF1_030218_02.raw	0/0	4.19890594482422			0	4.515E-06
High	Sequest HT (A2)	Unambiguous	[K].IFEVAPSASQMFSFLR.[N]		2	2	O04986; O04985	O04986; O04985	0	2	0.5172	0	1	1	915.466247558594	1829.92521848719	-0.135788488029756	-0.000124241406183501	CID	MS2		33.1	52.6133000965333	44633	LPF1_030218_02.raw	0/0	4.6416130065918	19945344.375	52.7747611999512	0	5.621E-08
High	Sequest HT (A2)	Unambiguous	[K].SAWSEAYNQLVAAIK.[Q]		1	1	O04985	O04985	0	2	0.5772	0	1	1	825.928283691406	1650.84929075281	0.420312809892885	0.00034693640623118	CID	MS2		10.81997	52.5908032168	44614	LPF1_030218_02.raw	0/0	4.46589612960815			0	1.092E-07
High	Sequest HT (A2)	Unambiguous	[K].ELAAKPDVDGFLVGGASLKPEFIDIInSATVK.[S]	N27(Deamidated)	1	1	P48494	P48494	0	3	0.5307	0	1	1	1105.93469238281	3315.78952388844	5.20956722444861	0.00575791281270588	CID	MS2		40.5	52.5873430178667	44610	LPF1_030218_02.raw	0/0	4.07430458068848	8015611.5	52.5151023864746	0	2.708E-05
High	Sequest HT (A2)	Unambiguous	[K].DGESFSNIPTNAVNAVTWGVFPGK.[E]		1	1	Q75HE6	Q75HE6	0	2	0.6193	0	1	1	1254.11376953125	2507.2202624325	0.0535224246339317	6.7096250177201E-05	CID	MS2		33.1	52.5788661965333	44603	LPF1_030218_02.raw	0/0	3.93587136268616	9297488.875	52.5902061462402	0	6.504E-07
High	Sequest HT (A2)	Unambiguous	[K].DGESFSNIPTNAVNAVTWGVFPGK.[E]		1	1	Q75HE6	Q75HE6	0	2	0.5299	0	1	1	1254.11376953125	2507.2202624325	0.0535224246339317	6.7096250177201E-05	HCD	MS2	0	39.24	52.5771453410667	44601	LPF1_030218_02.raw	0/0	4.01570463180542	9297488.875	52.5902061462402	0	2.231E-07
High	Sequest HT (A2)	Unambiguous	[K].LLGVTIYSSDAIR.[S]		1	2	Q0JMY8	Q0JMY8; A2WPN7	0	2	0.41	0	1	1	704.395874023438	1407.78447141688	0.188670162601801	0.00013280343750921	HCD	MS2	0	41.49	52.5692562330667	44594	LPF1_030218_02.raw	0/0	2.61221981048584			0	6.503E-05
High	Sequest HT (A2)	Unambiguous	[K].MTAEIGEQVQIVGDDLLVTNPTR.[V]		1	1	Q42971	Q42971	0	2	0.6967	0	1	1	1250.14038085938	2499.27348508875	-0.977647654789329	-0.00122170562508472	CID	MS2		33.1	52.5671915824	44592	LPF1_030218_02.raw	0/0	3.99488854408264			0	1.065E-06
High	Sequest HT (A2)	Unambiguous	[K].MTAEIGEQVQIVGDDLLVTNPTR.[V]		1	1	Q42971	Q42971	0	2	0.5057	0	1	1	1250.14038085938	2499.27348508875	-0.977647654789329	-0.00122170562508472	HCD	MS2	54.02969	40.23	52.5654523384	44590	LPF1_030218_02.raw	0/0	5.25875520706177			0	9.214E-08
High	Sequest HT (A2)	Unambiguous	[K].ANLEYAVEAAADFLNK.[A]		2	2	Q0DHF6; A2Y5L9	Q0DHF6; A2Y5L9	0	2	0.6098	0	1	1	869.936096191406	1738.86491575281	0.158122033125386	0.00013747640616657	CID	MS2		33.1	52.6253974997333	44644	LPF1_030218_02.raw	0/0	5.50970697402954	19098556.125	52.5147132873535	0	1.794E-08
High	Sequest HT (A2)	Unambiguous	[K].ALGVDTVPVLVGPVSYLLLSKPAK.[G]		2	2	Q2QLY5; Q2QLY4	Q2QLY5; Q2QLY4	0	3	0.7002	0	1	1	812.821350097656	2436.44949703297	0.774891674900038	0.000629327656194315	HCD	MS2	0	33.1	52.5524422325333	44578	LPF1_030218_02.raw	0/0	4.06825685501099			0	4.421E-07
High	Sequest HT (A2)	Unambiguous	[K].IYIDATEPSFAVAEIWTSMANGGDGKPnYDQNAHR.[Q]	N28(Deamidated)	1	1	P17654	P17654	0	4		0.0282	4	4	960.699462890625	3839.7760216725	4.01829804959324	0.00385732562480634	CID	MS2		33.1	52.5351888096	44559	LPF1_030218_02.raw	0/0	3.44314050674438			0	2.741E-09
High	Sequest HT (A2)	Unambiguous	[K].IYIDATEPSFAVAEIWTSMAnGGDGKPNYDQNAHR.[Q]	N21(Deamidated)	1	1	P17654	P17654	0	4		0.0254	3	3	960.699462890625	3839.7760216725	4.01829804959324	0.00385732562480634	CID	MS2		33.1	52.5351888096	44559	LPF1_030218_02.raw	0/0	3.45105886459351			0	3.994E-09
High	Sequest HT (A2)	Unambiguous	[K].IYIDATEPSFAVAEIWTSMANGGDGKPNYDQnAHR.[Q]	N32(Deamidated)	1	1	P17654	P17654	0	4		0.0056	2	2	960.699462890625	3839.7760216725	4.01829804959324	0.00385732562480634	CID	MS2		33.1	52.5351888096	44559	LPF1_030218_02.raw	0/0	3.52009510993958			0	8.492E-09
High	Sequest HT (A2)	Unambiguous	[K].IYIDATEPSFAVAEIWTSMANGGDGKPNYDqNAHR.[Q]	Q31(Deamidated)	1	1	P17654	P17654	0	4	0.0056	0	1	1	960.699462890625	3839.7760216725	4.01829804959324	0.00385732562480634	CID	MS2		33.1	52.5351888096	44559	LPF1_030218_02.raw	0/0	3.53501915931702			0	7.821E-09
High	Sequest HT (A2)	Unambiguous	[K].MTAEIGEQVqIVGDDLLVTNPTR.[V]	Q10(Deamidated)	1	1	Q42971	Q42971	0	3		0.0192	2	2	834.098022460938	2500.27951412281	7.82703528703117	0.00652320760411736	CID	MS2		33.1	52.5295389658667	44554	LPF1_030218_02.raw	0/0	5.11492347717285			0	5.032E-06
High	Sequest HT (A2)	Unambiguous	[K].MTAEIGEqVQIVGDDLLVTNPTR.[V]	Q8(Deamidated)	1	1	Q42971	Q42971	0	3	0.0192	0	1	1	834.098022460938	2500.27951412281	7.82703528703117	0.00652320760411736	CID	MS2		33.1	52.5295389658667	44554	LPF1_030218_02.raw	0/0	5.20766830444336			0	8.367E-06
High	Sequest HT (A2)	Unambiguous	[K].MTAEIGEqVQIVGDDLLVTNPTR.[V]	Q8(Deamidated)	1	1	Q42971	Q42971	0	3		0.0069	2	2	834.098022460938	2500.27951412281	7.82703528703117	0.00652320760411736	HCD	MS2	32.64886	30.58	52.5279499506667	44552	LPF1_030218_02.raw	0/0	5.74869775772095			0	3.184E-07
High	Sequest HT (A2)	Unambiguous	[K].MTAEIGEQVqIVGDDLLVTNPTR.[V]	Q10(Deamidated)	1	1	Q42971	Q42971	0	3	0.0069	0	1	1	834.098022460938	2500.27951412281	7.82703528703117	0.00652320760411736	HCD	MS2	32.64886	30.58	52.5279499506667	44552	LPF1_030218_02.raw	0/0	5.79160213470459			0	1.019E-06
High	Sequest HT (A2)	Unambiguous	[K].DGESFSNIPTNAVnAVTWGVFPGK.[E]	N14(Deamidated)	1	1	Q75HE6	Q75HE6	0	2	0.0692	0	1	1	1254.61572265625	2508.2241686825	7.98357763116683	0.0100122212501772	CID	MS2		32.515	52.5157562565333	44539	LPF1_030218_02.raw	0/0	3.89763021469116	5288997.5	52.5028114318848	0	1.682E-05
High	Sequest HT (A2)	Unambiguous	[K].IGPNEPSQLSIDLNAQGLAR.[Y]		1	1	Q5N725	Q5N725	0	2	0.6667	0	1	1	1047.05346679688	2093.09965696375	0.525662657742319	0.000550131875115767	CID	MS2		33.1	74.5185709872	67412	LPF1_030218_03.raw	0/0	3.47642922401428			0	1.437E-05
High	Sequest HT (A2)	Unambiguous	[K].MTAEIGEQVQIVGDDLLVTNPTR.[V]		1	1	Q42971	Q42971	0	3	0.515	0	1	1	833.763610839844	2499.27627925953	0.140344460210362	0.000116919843700695	CID	MS2		38.34	52.6264995573333	44645	LPF1_030218_02.raw	0/0	4.33200025558472			0	4.983E-06
High	Sequest HT (A2)	Unambiguous	[K].ELAAKPDVDGFLVGGASLKPEFIDIINSATVK.[S]		1	1	P48494	P48494	0	4	0.5449	0	1	1	829.452270507813	3314.78725214125	-0.296250825088573	-0.000245502187340207	HCD	MS2	0	26.49054	52.6350866234667	44654	LPF1_030218_02.raw	0/0	5.23312044143677			0	2.558E-08
High	Sequest HT (A2)	Unambiguous	[K].ELAAKPDVDGFLVGGASLKPEFIDIInSATVK.[S]	N27(Deamidated)	1	1	P48494	P48494	0	4	0.5907	0	1	1	829.703247070313	3315.79115839125	5.70251507768177	0.00472706031265979	CID	MS2		26.455	52.6368595504	44656	LPF1_030218_02.raw	0/0	5.3476767539978			0	4.202E-07
High	Sequest HT (A2)	Unambiguous	[K].SFVSEYPIVSIEDPFDQDDWEHYAK.[M]		1	1	Q42971	Q42971	0	3	0.3315	0	1	1	1006.12359619141	3016.35623531422	1.29672657533352	0.00130379473966968	HCD	MS2	0	41.385	52.7240059797333	44740	LPF1_030218_02.raw	0/0	3.62050533294678			0	4.623E-06
High	Sequest HT (A2)	Unambiguous	[R].NPEEIPWAAAGAEYVVESTGVFTDKDK.[A]		1	1	Q6K5G8	Q6K5G8	1	3	0.6712	0	1	1	975.138549804688	2923.40109615406	0.50888494976372	0.000495891354300208	CID	MS2		9.557446	52.7218556096	44738	LPF1_030218_02.raw	0/0	2.22216820716858			0	8.875E-09
High	Sequest HT (A2)	Unambiguous	[R].GVMLGADqPVILHMLDIPPATESLnGLK.[M]	Q8(Deamidated); N25(Deamidated)	1	1	Q7XDC8	Q7XDC8	0	3	0.4424	0	1	1	977.854248046875	2931.54819088063	9.41420663795218	0.00919931354178309	CID	MS2		39.645	52.7102063074667	44726	LPF1_030218_02.raw	0/0	3.30475544929504			0	4.478E-05
High	Sequest HT (A2)	Unambiguous	[K].IAAVPSSVVVLTPETFDSVVLDETK.[D]		1	1	Q75M08	Q75M08	0	3	0.7446	0	1	1	872.806335449219	2616.40445308766	0.998561312587806	0.000870879218685635	CID	MS2		41.31	52.7063668285333	44722	LPF1_030218_02.raw	0/0	4.15406179428101			0	8.183E-08
High	Sequest HT (A2)	Unambiguous	[R].YAIIcqENGLVPIVEPEILVDGSHDIER.[C]	C5(Carbamidomethyl); Q6(Deamidated)	1	1	Q5N725	Q5N725	0	3		0.0255	2	2	1060.53881835938	3179.60190181813	2.82924839471127	0.00299861937500756	CID	MS2		33.1	52.7052645872	44721	LPF1_030218_02.raw	0/0	4.58986759185791	5302470.125	52.748161315918	0	5.426E-05
High	Sequest HT (A2)	Unambiguous	[R].YAIIcQEnGLVPIVEPEILVDGSHDIER.[C]	C5(Carbamidomethyl); N8(Deamidated)	1	1	Q5N725	Q5N725	0	3	0.0255	0	1	1	1060.53881835938	3179.60190181813	2.82924839471127	0.00299861937500756	CID	MS2		33.1	52.7052645872	44721	LPF1_030218_02.raw	0/0	4.70668983459473	5302470.125	52.748161315918	0	2.524E-05
High	Sequest HT (A2)	Unambiguous	[K].IAAVPSSVVVLTPETFDSVVLDETK.[D]		1	1	Q75M08	Q75M08	0	3	0.6	0	1	1	872.806335449219	2616.40445308766	0.998561312587806	0.000870879218685635	HCD	MS2	0	33.1	52.7043393736	44720	LPF1_030218_02.raw	0/0	4.70091772079468			0	6.305E-08
High	Sequest HT (A2)	Unambiguous	[R].YAIIcQEnGLVPIVEPEILVDGSHDIER.[C]	C5(Carbamidomethyl); N8(Deamidated)	1	1	Q5N725	Q5N725	0	3	0.0753	0	1	1	1060.53881835938	3179.60190181813	2.82924839471127	0.00299861937500756	HCD	MS2	48.45147	41.205	52.7034895416	44719	LPF1_030218_02.raw	0/0	4.65081739425659	5302470.125	52.748161315918	0	1.675E-08
High	Sequest HT (A2)	Unambiguous	[R].AGLPLQDLEFVQFHPTGIYGAGcLITEGSR.[G]	C23(Carbamidomethyl)	1	1	Q6ZDY8	Q6ZDY8	0	3	0.6602	0	1	1	1082.87963867188	3246.62436275563	-0.260579623675121	-0.000282001458370947	CID	MS2		34.48	52.7026235621333	44718	LPF1_030218_02.raw	0/0	3.59228014945984	9854963.75	52.7222137451172	0	2.678E-05
High	Sequest HT (A2)	Unambiguous	[R].SGTLIDAIGIYVHP.[-]		1	2	Q0JMY8	Q0JMY8; A2WPN7	0	2	0.1619	0	1	1	728.396606445313	1455.78593626063	1.18867248189136	0.00086522531250921	CID	MS2		33.1	52.7013702488	44717	LPF1_030218_02.raw	0/0	3.15406942367554			0	1.06E-05
High	Sequest HT (A2)	Unambiguous	[R].AGLPLQDLEFVQFHPTGIYGAGcLITEGSR.[G]	C23(Carbamidomethyl)	1	1	Q6ZDY8	Q6ZDY8	0	3	0.5228	0	1	1	1082.87963867188	3246.62436275563	-0.260579623675121	-0.000282001458370947	HCD	MS2	0	25.105	52.7005795725333	44716	LPF1_030218_02.raw	0/0	4.16924667358398	9854963.75	52.7222137451172	0	6.945E-07
High	Sequest HT (A2)	Unambiguous	[R].YAIIcQEnGLVPIVEPEILVDGSHDIER.[C]	C5(Carbamidomethyl); N8(Deamidated)	1	1	Q5N725	Q5N725	0	3		0.0068	2	2	1060.54125976563	3179.60922603688	5.1327567263191	0.00544002562500756	HCD	MS2	0	33.1	74.4780495101333	67372	LPF1_030218_03.raw	0/0	2.91131281852722	241092.04296875	74.4160690307617	0	8.748E-05
High	Sequest HT (A2)	Unambiguous	[R].NPLQFDNSYFTELLSGDK.[E]		1	2	Q10N21	Q10N21; A2XFC7	0	2	0.6718	0	1	1	1044.49926757813	2087.99125852625	-0.367551092459447	-0.000383721875095944	CID	MS2		41.355	52.6902155064	44707	LPF1_030218_02.raw	0/0	3.90493416786194			0	2.372E-06
High	Sequest HT (A2)	Unambiguous	[K].IGPNEPSQLSIDLNAQGLAR.[Y]		1	1	Q5N725	Q5N725	0	2	0.6025	0	1	1	1047.052734375	2093.09819212	-0.174181955551709	-0.000182289999884233	CID	MS2		33.1	52.6891028293333	44706	LPF1_030218_02.raw	0/0	4.00104141235352			0	6.751E-07
High	Sequest HT (A2)	Unambiguous	[R].NPLQFDNSYFTELLSGDK.[E]		1	2	Q10N21	Q10N21; A2XFC7	0	2	0.5365	0	1	1	1044.49926757813	2087.99125852625	-0.367551092459447	-0.000383721875095944	HCD	MS2	39.48109	33.1	52.6881673954667	44705	LPF1_030218_02.raw	0/0	4.25017547607422			0	9.624E-07
High	Sequest HT (A2)	Unambiguous	[K].IGPNEPSQLSIDLNAQGLAR.[Y]		1	1	Q5N725	Q5N725	0	3	0.6235	0	1	1	698.37109375	2093.09872799	0.0818356114693058	5.7096666751022E-05	CID	MS2		40.545	52.6782033626667	44696	LPF1_030218_02.raw	0/0	4.16810321807861			0	1.188E-07
High	Sequest HT (A2)	Unambiguous	[K].IGPNEPSQLSIDLNAQGLAR.[Y]		1	1	Q5N725	Q5N725	0	3	0.5296	0	1	1	698.37109375	2093.09872799	0.0818356114693058	5.7096666751022E-05	HCD	MS2	44.97478	31.915	52.6760889832	44694	LPF1_030218_02.raw	0/0	3.72455549240112			0	4.222E-06
High	Sequest HT (A2)	Unambiguous	[K].GIIGYVEEDLVSTDFVGDSR.[S]		1	1	A2YQT7	A2YQT7	0	2	0.7219	0	1	1	1086.02941894531	2171.05156126063	0.595205299075203	0.000646110312345627	CID	MS2		37.875	52.6743099893333	44692	LPF1_030218_02.raw	0/0	5.24902820587158			0	1.726E-06
High	Sequest HT (A2)	Unambiguous	[K].GIIGYVEEDLVSTDFVGDSR.[S]		1	1	A2YQT7	A2YQT7	0	2	0.6654	0	1	1	1086.03015136719	2171.05302610438	1.2699219423926	0.00137853218734563	HCD	MS2	0	28.81	52.6724026125333	44690	LPF1_030218_02.raw	0/0	5.29042148590088			0	6.212E-08
High	Sequest HT (A2)	Unambiguous	[R].FGIVEGLMTTVHAITATQK.[T]		2	2	Q7FAH2; Q6K5G8	Q7FAH2; Q6K5G8	0	2	0.5843	0	1	1	1009.04284667969	2017.07841672938	-0.127050386589714	-0.000128135312593258	CID	MS2		40.635	52.662316732	44681	LPF1_030218_02.raw	0/0	4.21169281005859			0	8.853E-07
High	Sequest HT (A2)	Unambiguous	[R].FGIVEGLMTTVHAITATQK.[T]		2	2	Q7FAH2; Q6K5G8	Q7FAH2; Q6K5G8	0	2	0.2793	0	1	1	1009.04296875	2017.07866087	-0.00601364753337836	-6.06500009325828E-06	HCD	MS2	0	33.1	52.6603373685333	44679	LPF1_030218_02.raw	0/0	4.01136827468872			0	2.817E-07
High	Sequest HT (A2)	Unambiguous	[K].IGPNEPSQLSIDLNAQGLAR.[Y]		1	1	Q5N725	Q5N725	0	2	0.5513	0	1	1	1047.05322265625	2093.0991686825	0.292381119977643	0.000305991250115767	HCD	MS2	49.95676	33.1	53.0463475218667	45041	LPF1_030218_02.raw	0/0	3.90049910545349			0	2.099E-05
High	Sequest HT (A2)	Unambiguous	[K].IGPNEPSQLSIDLNAQGLAR.[Y]		1	1	Q5N725	Q5N725	0	2	0.6386	0	1	1	1047.05358886719	2093.09990110438	0.642303426624657	0.000672202187615767	CID	MS2		41.565	53.0483311882667	45043	LPF1_030218_02.raw	0/0	3.32005286216736			0	2.402E-05
High	Sequest HT (A2)	Unambiguous	[R].SGTLIDAIGIYVHP.[-]		1	2	Q0JMY8	Q0JMY8; A2WPN7	0	2	0.155	0	1	1	728.397827148438	1455.78837766688	2.86571104313994	0.00208592843750921	HCD	MS2	0	41.355	53.0493165141333	45044	LPF1_030218_02.raw	0/0	3.28848052024841	6903279.75	53.0854263305664	0	9.298E-06
High	Sequest HT (A2)	Unambiguous	[R].SGTLIDAIGIYVHP.[-]		1	2	Q0JMY8	Q0JMY8; A2WPN7	0	2	0.3359	0	1	1	728.397827148438	1455.78837766688	2.86571104313994	0.00208592843750921	CID	MS2		33.1	53.0509612653333	45046	LPF1_030218_02.raw	0/0	3.87395548820496	6903279.75	53.0854263305664	0	5.388E-06
High	Sequest HT (A2)	Unambiguous	[R].TVPAAVPAIVFLSGGQSEEEATLNLNAMNK.[L]		1	1	P17784	P17784	0	3	0.5336	0	1	1	1024.52905273438	3071.57260494313	0.269908432930853	0.000276347708222602	HCD	MS2	0	33.1	53.5246872514667	45504	LPF1_030218_02.raw	0/0	4.76319789886475			0	1.528E-06
High	Sequest HT (A2)	Unambiguous	[K].ANSEATLGTYQGDAVLGEGASESLHVK.[D]		1	1	Q5N725	Q5N725	0	3	0.5894	0	1	1	902.106994628906	2704.30643062672	0.143525441541394	0.000129378906270479	HCD	MS2	0	42.03	53.5238184594667	45503	LPF1_030218_02.raw	0/0	6.6000919342041			0	2.072E-12
High	Sequest HT (A2)	Unambiguous	[R].TVPAAVPAIVFLSGGQSEEEATVNLNAMNK.[L]		1	1	Q5N725	Q5N725	0	3	0.6597	0	1	1	1019.85699462891	3057.55643062672	0.0996831148707815	0.000101595572838657	CID	MS2		32.61578	53.5216643744	45501	LPF1_030218_02.raw	0/0	4.32071590423584			0	3.938E-09
High	Sequest HT (A2)	Unambiguous	[K].NAPEGTYDAVIVDSSDPIGPAQELFEKPFFqSVAR.[A]	Q31(Deamidated)	1	1	Q9SMB1	Q9SMB1	0	3	0.1053	0	1	1	1265.95495605469	3795.85031490406	3.0267339024677	0.00382966468756167	CID	MS2		39.645	53.5074088546667	45487	LPF1_030218_02.raw	0/0	2.85050368309021			0	8.171E-06
High	Sequest HT (A2)	Unambiguous	[K].NAPEGTYDAVIVDSSDPIGPAqELFEKPFFQSVAR.[A]	Q22(Deamidated)	1	1	Q9SMB1	Q9SMB1	0	3	0.0882	0	1	1	1265.95495605469	3795.85031490406	3.0267339024677	0.00382966468756167	HCD	MS2	60.87978	33.1	53.5054524013333	45485	LPF1_030218_02.raw	0/0	3.62779974937439			0	4.961E-05
High	Sequest HT (A2)	Unambiguous	[K].ANLEYAVEAAADFLNK.[A]		2	2	Q0DHF6; A2Y5L9	Q0DHF6; A2Y5L9	0	3	0.5535	0	1	1	580.293212890625	1738.86508541188	0.255690905676315	0.000148203958284891	CID	MS2		42.405	53.4996633192	45479	LPF1_030218_02.raw	0/0	5.33217430114746			0	9.72E-10
High	Sequest HT (A2)	Unambiguous	[K].ANLEYAVEAAADFLNK.[A]		2	2	Q0DHF6; A2Y5L9	Q0DHF6; A2Y5L9	0	3	0.5301	0	1	1	580.293090820313	1738.86471920094	0.0450874297602615	2.61336457848908E-05	HCD	MS2	0	33.1	53.4977652346667	45477	LPF1_030218_02.raw	0/0	4.15239906311035			0	5.575E-07
High	Sequest HT (A2)	Unambiguous	[R].NPFGQVPALQDGDLFLWESR.[A]		1	1	O82451	O82451	0	3	0.7514	0	1	1	763.715026855469	2289.13052730641	0.29290011869091	0.000223495468920495	CID	MS2		33.1	53.4865242568	45467	LPF1_030218_02.raw	0/0	5.55436706542969	2554785.4375	53.4653625488281	0	6.109E-09
High	Sequest HT (A2)	Unambiguous	[R].NPFGQVPALQDGDLFLWESR.[A]		1	1	O82451	O82451	0	3	0.5777	0	1	1	763.715026855469	2289.13052730641	0.29290011869091	0.000223495468920495	HCD	MS2	0	41.55	53.4847427746667	45465	LPF1_030218_02.raw	0/0	5.20736646652222	2554785.4375	53.4653625488281	0	1.888E-08
High	Sequest HT (A2)	Unambiguous	[K].ANSEATLGTYQGDAVLGEGASESLHVK.[D]		1	1	Q5N725	Q5N725	0	3	0.6211	0	1	1	902.106994628906	2704.30643062672	0.143525441541394	0.000129378906270479	CID	MS2		33.1	53.52561744	45505	LPF1_030218_02.raw	0/0	3.21792650222778			0	2.655E-08
High	Sequest HT (A2)	Unambiguous	[K].IGPNEPSQLSIDLNAQGLAR.[Y]		1	1	Q5N725	Q5N725	0	3	0.638	0	1	1	698.372192382813	2093.10202388844	1.65648599138087	0.00115572947925102	CID	MS2		39.405	53.4706040261333	45451	LPF1_030218_02.raw	0/0	4.41634845733643	7712217.25	53.3806533813477	0	5.829E-08
High	Sequest HT (A2)	Unambiguous	[K].MTAEIGEQVqIVGDDLLVTNPTR.[V]	Q10(Deamidated)	1	1	Q42971	Q42971	0	2		0.0081	3	3	1250.64135742188	2500.27543821375	6.19684116602083	0.00774685687491528	CID	MS2		33.1	53.4595981917333	45441	LPF1_030218_02.raw	0/0	4.8734073638916	5878024.75	53.4188423156738	0	1.212E-05
High	Sequest HT (A2)	Unambiguous	[K].MTAEIGEqVQIVGDDLLVTNPTR.[V]	Q8(Deamidated)	1	1	Q42971	Q42971	0	2		0.0041	2	2	1250.64135742188	2500.27543821375	6.19684116602083	0.00774685687491528	CID	MS2		33.1	53.4595981917333	45441	LPF1_030218_02.raw	0/0	4.88615274429321	5878024.75	53.4188423156738	0	1.542E-05
High	Sequest HT (A2)	Unambiguous	[K].MTAEIGEQVQIVGDDLLVTnPTR.[V]	N20(Deamidated)	1	1	Q42971	Q42971	0	2	0.0041	0	1	1	1250.64135742188	2500.27543821375	6.19684116602083	0.00774685687491528	CID	MS2		33.1	53.4595981917333	45441	LPF1_030218_02.raw	0/0	4.91316652297974	5878024.75	53.4188423156738	0	3.428E-05
High	Sequest HT (A2)	Unambiguous	[K].MTAEIGEQVQIVGDDLLVTNPTR.[V]		1	1	Q42971	Q42971	0	2	0.4213	0	1	1	1250.14013671875	2499.2729968075	-1.17301673926375	-0.00146584625008472	HCD	MS2	22.35969	41.385	53.4578483813333	45439	LPF1_030218_02.raw	0/0	4.32456541061401			0	1.822E-06
High	Sequest HT (A2)	Unambiguous	[K].WLAANVSAEVAESTR.[I]		1	1	P48494	P48494	0	2	0.6556	0	1	1	802.407287597656	1603.80729856531	-0.100862910056005	-8.08823438092077E-05	CID	MS2		41.55	53.4530298853333	45434	LPF1_030218_02.raw	0/0	3.63109707832336			0	8.747E-07
High	Sequest HT (A2)	Unambiguous	[K].WLAANVSAEVAESTR.[I]		1	1	P48494	P48494	0	2	0.4918	0	1	1	802.407287597656	1603.80729856531	-0.100862910056005	-8.08823438092077E-05	HCD	MS2	0	33.1	53.4511072117333	45432	LPF1_030218_02.raw	0/0	3.67957282066345			0	4.321E-06
High	Sequest HT (A2)	Unambiguous	[K].IYIDATEPSFAVAEIWTSMAnGGDGKPnYDQNAHR.[Q]	N21(Deamidated); N28(Deamidated)	1	1	P17654	P17654	0	4	0.0624	0	1	1	960.946899414063	3840.76576776625	5.5091911612955	0.00528984906230634	CID	MS2		33.1	53.4481633808	45429	LPF1_030218_02.raw	0/0	4.3346152305603			0	1.776E-07
High	Sequest HT (A2)	Unambiguous	[K].IYIDATEPSFAVAEIWTSMAnGGDGKPnYDQNAHR.[Q]	N21(Deamidated); N28(Deamidated)	1	1	P17654	P17654	0	4	0.2207	0	1	1	960.946899414063	3840.76576776625	5.5091911612955	0.00528984906230634	HCD	MS2	77.26961	42.435	53.4463655642667	45427	LPF1_030218_02.raw	0/0	5.21273469924927			0	4.478E-09
High	Sequest HT (A2)	Unambiguous	[R].SGTLIDAIGIYVHP.[-]		1	2	Q0JMY8	Q0JMY8; A2WPN7	0	2	0.1332	0	1	1	728.397338867188	1455.78740110438	2.19489561864051	0.00159764718750921	CID	MS2		33.1	53.4443970717333	45425	LPF1_030218_02.raw	0/0	3.68148446083069			0	2.534E-05
High	Sequest HT (A2)	Unambiguous	[K].IGPNEPSQLSIDLNAQGLAR.[Y]		1	1	Q5N725	Q5N725	0	3	0.5658	0	1	1	698.372192382813	2093.10202388844	1.65648599138087	0.00115572947925102	HCD	MS2	0	30.58	53.4684977970667	45449	LPF1_030218_02.raw	0/0	4.85764455795288	7712217.25	53.3806533813477	0	2.268E-06
High	Sequest HT (A2)	Unambiguous	[R].TVPAAVPAIVFLSGGQSEEEATLNLNAMNK.[L]		1	1	P17784	P17784	0	3	0.6506	0	1	1	1024.52844238281	3071.57077388844	-0.326221112817263	-0.000334003854277398	CID	MS2		41.955	53.5268679701333	45506	LPF1_030218_02.raw	0/0	4.14616346359253			0	1.332E-07
High	Sequest HT (A2)	Unambiguous	[K].VDLSDcGPMVLDVLLK.[I]	C6(Carbamidomethyl)	1	1	Q9S827	Q9S827	0	2	0.5068	0	1	1	887.458679199219	1773.91008176844	-1.3740990808704	-0.00121876578115732	HCD	MS2	50.05224	33.1	53.5287160376	45508	LPF1_030218_02.raw	0/0	4.43631744384766	8771821.75	53.6086502075195	0	1.47E-06
High	Sequest HT (A2)	Unambiguous	[K].VDLSDcGPMVLDVLLK.[I]	C6(Carbamidomethyl)	1	1	Q9S827	Q9S827	0	2	0.6972	0	1	1	887.458679199219	1773.91008176844	-1.3740990808704	-0.00121876578115732	CID	MS2		41.49	53.5306851253333	45510	LPF1_030218_02.raw	0/0	4.91730165481567	8771821.75	53.6086502075195	0	8.899E-05
High	Sequest HT (A2)	Unambiguous	[K].GIIGYVEEDLVSTDFVGDSR.[S]		1	1	A2YQT7	A2YQT7	0	2	0.7395	0	1	1	1086.02905273438	2171.05082883875	0.257846977416505	0.000279899374845627	CID	MS2		40.905	53.7094854106667	45669	LPF1_030218_02.raw	0/0	4.75956392288208			0	9.91E-07
High	Sequest HT (A2)	Unambiguous	[K].GIIGYVEEDLVSTDFVGDSR.[S]		1	1	A2YQT7	A2YQT7	0	2	0.5588	0	1	1	1086.02905273438	2171.05082883875	0.257846977416505	0.000279899374845627	HCD	MS2	0	33.1	53.7075144778667	45667	LPF1_030218_02.raw	0/0	4.85441637039185			0	5.432E-08
High	Sequest HT (A2)	Unambiguous	[R].YAIIcqEnGLVPIVEPEILVDGSHDIER.[C]	C5(Carbamidomethyl); Q6(Deamidated); N8(Deamidated)	1	1	Q5N725	Q5N725	0	3	0.5498	0	1	1	1060.873046875	3180.604587365	8.6982348419274	0.00922180166667423	HCD	MS2	50.7123	41.295	53.6955317576	45659	LPF1_030218_02.raw	0/0	5.21603107452393	1974335.21875	53.7016258239746	0	1.085E-07
High	Sequest HT (A2)	Unambiguous	[K].ALGVDTVPVLVGPVSYLLLSKPAK.[G]		2	2	Q2QLY5; Q2QLY4	Q2QLY5; Q2QLY4	0	3	0.943	0	1	1	812.821350097656	2436.44949703297	0.774891674900038	0.000629327656194315	CID	MS2		33.1	53.6894697973333	45653	LPF1_030218_02.raw	0/0	1.92999315261841	3548293.15625	53.7642402648926	0	9.822E-05
High	Sequest HT (A2)	Unambiguous	[R].YSVcSAVGVLPLSLQYGFPIVQK.[F]	C4(Carbamidomethyl)	2	2	P42862; P42863	P42862; P42863	0	2	0.6753	0	1	1	1263.17785644531	2525.34843626063	0.472359050182034	0.000596435312633758	CID	MS2		33.1	53.6814200552	45646	LPF1_030218_02.raw	0/0	3.08422064781189	6941092.25	53.6870002746582	0	1.71E-05
High	Sequest HT (A2)	Unambiguous	[R].YSVcSAVGVLPLSLQYGFPIVQK.[F]	C4(Carbamidomethyl)	2	2	P42862; P42863	P42862; P42863	0	2	0.6303	0	1	1	1263.17785644531	2525.34843626063	0.472359050182034	0.000596435312633758	HCD	MS2	0	37.905	53.6797261730667	45644	LPF1_030218_02.raw	0/0	3.75855374336243	6941092.25	53.6870002746582	0	1.064E-07
High	Sequest HT (A2)	Unambiguous	[R].AAVPSGASTGVYEALELR.[D]		1	1	Q42971	Q42971	0	2	0.4146	0	1	1	895.968017578125	1790.92875852625	0.253994673799627	0.00022744312514078	CID	MS2		33.1	53.6586459330667	45624	LPF1_030218_02.raw	0/0	3.15588545799255			0	4.418E-05
High	Sequest HT (A2)	Unambiguous	[K].NAPEGTYDAVIVDSSDPIGPAQELFEKPFFqSVAR.[A]	Q31(Deamidated)	1	1	Q9SMB1	Q9SMB1	0	3	0.0817	0	1	1	1265.95690917969	3795.85617427906	4.57036503875424	0.00578278968756167	HCD	MS2	0	30.13	53.6578183776	45623	LPF1_030218_02.raw	0/0	3.67398905754089	5785438.625	53.6646461486816	0	1.781E-05
High	Sequest HT (A2)	Unambiguous	[R].VLLQDFTGVPAVVDLAAMR.[D]		1	1	Q6YZX6	Q6YZX6	0	2	0.6479	0	1	1	1008.05322265625	2015.0991686825	-0.118990407693442	-0.000119888750077735	CID	MS2		31.855	53.6364488792	45605	LPF1_030218_02.raw	0/0	4.62657403945923	9639689.5	53.7464828491211	0	5.695E-08
High	Sequest HT (A2)	Unambiguous	[R].VLLQDFTGVPAVVDLAAMR.[D]		1	1	Q6YZX6	Q6YZX6	0	2	0.4958	0	1	1	1008.05322265625	2015.0991686825	-0.118990407693442	-0.000119888750077735	HCD	MS2	0	42.255	53.6346591493333	45603	LPF1_030218_02.raw	0/0	3.60675430297852	9639689.5	53.7464828491211	0	1.139E-07
High	Sequest HT (A2)	Unambiguous	[K].ELAAKPDVDGFLVGGASLKPEFIDIInSATVK.[S]	N27(Deamidated)	1	1	P48494	P48494	0	4	0.4331	0	1	1	829.70361328125	3315.792623235	6.14429564627593	0.00509327125015979	CID	MS2		41.415	53.633675836	45602	LPF1_030218_02.raw	0/0	3.81173920631409			0	1.837E-05
High	Sequest HT (A2)	Unambiguous	[K].YLDSLAGLWcTALGGSEPR.[L]	C10(Carbamidomethyl)	1	2	Q01K11	Q01K11; Q7XN11	0	2	0.7237	0	1	1	1033.50524902344	2066.00322141688	1.00202116238013	0.00103508843752209	CID	MS2		33.1	53.632469928	45601	LPF1_030218_02.raw	0/0	5.0262713432312	5660066.25	53.598258972168	0	2.643E-07
High	Sequest HT (A2)	Unambiguous	[K].ELAAKPDVDGFLVGGASLKPEFIDIInSATVK.[S]	N27(Deamidated)	1	1	P48494	P48494	0	4	0.4921	0	1	1	829.70361328125	3315.792623235	6.14429564627593	0.00509327125015979	HCD	MS2	66.41352	33.1	53.6315492026667	45600	LPF1_030218_02.raw	0/0	4.44922113418579			0	3.161E-05
High	Sequest HT (A2)	Unambiguous	[K].YLDSLAGLWcTALGGSEPR.[L]	C10(Carbamidomethyl)	1	2	Q01K11	Q01K11; Q7XN11	0	2	0.6453	0	1	1	1033.5048828125	2066.002488995	0.647509319750994	0.000668877500022091	HCD	MS2	26.34346	41.22	53.6306973562667	45599	LPF1_030218_02.raw	0/0	5.16146087646484	5660066.25	53.598258972168	0	2.359E-08
High	Sequest HT (A2)	Unambiguous	[R].YSVcSAVGVLPLSLQYGFPIVQK.[F]	C4(Carbamidomethyl)	2	2	P42862; P42863	P42862; P42863	0	3	0.654	0	1	1	842.45361328125	2525.34628658375	-0.378881063669701	-0.000318935416570317	CID	MS2		33.1	53.6033775061333	45573	LPF1_030218_02.raw	0/0	3.67285418510437	4058624.0625	53.5989227294922	0	4.194E-06
High	Sequest HT (A2)	Unambiguous	[R].YSVcSAVGVLPLSLQYGFPIVQK.[F]	C4(Carbamidomethyl)	2	2	P42862; P42863	P42862; P42863	0	3	0.3432	0	1	1	842.45361328125	2525.34628658375	-0.378881063669701	-0.000318935416570317	HCD	MS2	66.69397	42.495	53.6015751797333	45571	LPF1_030218_02.raw	0/0	3.73284029960632	4058624.0625	53.5989227294922	0	2.322E-05
High	Sequest HT (A2)	Unambiguous	[R].FGIVEGLMTTVHAITATQK.[T]		2	2	Q7FAH2; Q6K5G8	Q7FAH2; Q6K5G8	0	3	0.6393	0	1	1	673.03125	2017.07919674	0.259652737816149	0.000174579999945005	CID	MS2		39.915	53.5844159226667	45555	LPF1_030218_02.raw	0/0	4.02463436126709	10139346.125	53.6108474731445	0	2.855E-07
High	Sequest HT (A2)	Unambiguous	[R].FGIVEGLMTTVHAITATQK.[T]		2	2	Q7FAH2; Q6K5G8	Q7FAH2; Q6K5G8	0	3	0.4823	0	1	1	673.03125	2017.07919674	0.259652737816149	0.000174579999945005	HCD	MS2	56.50391	33.1	53.5824407778667	45553	LPF1_030218_02.raw	0/0	3.6675009727478	10139346.125	53.6108474731445	0	3.916E-07
High	Sequest HT (A2)	Unambiguous	[R].TVPAAVPAIVFLSGGqSEEEATVNLNAMNK.[L]	Q16(Deamidated)	1	1	Q5N725	Q5N725	0	2	0.0746	0	1	1	1529.78247070313	3058.55766477625	5.72918302102216	0.00876146812487222	CID	MS2		43.915	53.5787852704	45550	LPF1_030218_02.raw	0/0	3.34801578521729			0	1.633E-05
High	Sequest HT (A2)	Unambiguous	[K].GILGYVEEDLVSTDFQGDSR.[S]		1	1	Q6K5G8	Q6K5G8	0	2	0.6018	0	1	1	1100.52551269531	2200.04374876063	1.50731349102289	0.00165807531243445	CID	MS2		34.855	53.5440656298667	45523	LPF1_030218_02.raw	0/0	4.51941537857056			0	8.365E-08
High	Sequest HT (A2)	Unambiguous	[K].GILGYVEEDLVSTDFQGDSR.[S]		1	1	Q6K5G8	Q6K5G8	0	2	0.5323	0	1	1	1100.52551269531	2200.04374876063	1.50731349102289	0.00165807531243445	HCD	MS2	0	25.54	53.5422301037333	45521	LPF1_030218_02.raw	0/0	4.33627128601074			0	3.692E-07
High	Sequest HT (A2)	Unambiguous	[K].IGPNEPSQLSIDLNAQGLAR.[Y]		1	1	Q5N725	Q5N725	0	2	0.593	0	1	1	1047.052734375	2093.09819212	-0.174181955551709	-0.000182289999884233	CID	MS2		33.1	53.4405076538667	45421	LPF1_030218_02.raw	0/0	3.43777847290039			0	2.689E-06
High	Sequest HT (A2)	Unambiguous	[K].DGESFSNIPTNAVnAVTWGVFPGK.[E]	N14(Deamidated)	1	1	Q75HE6	Q75HE6	0	2	0.0984	0	1	1	1254.61572265625	2508.2241686825	7.98357763116683	0.0100122212501772	HCD	MS2	0	22.825	52.5137461674667	44537	LPF1_030218_02.raw	0/0	4.37368679046631	5288997.5	52.5028114318848	0	2.67E-05
High	Sequest HT (A2)	Unambiguous	[K].IGPNEPSQLSIDLNAQGLAR.[Y]		1	1	Q5N725	Q5N725	0	2	0.6105	0	1	1	1047.052734375	2093.09819212	-0.174181955551709	-0.000182289999884233	HCD	MS2	40.59982	32.74	53.4388848333333	45419	LPF1_030218_02.raw	0/0	4.21295499801636			0	2.272E-07
High	Sequest HT (A2)	Unambiguous	[K].IFSSPEVASEEPWYGIEqEYTLLQK.[D]	Q18(Deamidated)	1	1	P14656	P14656	0	3		0.0068	2	2	982.148315429688	2944.43039302906	5.6143700705382	0.00551034302069686	CID	MS2		33.1	53.4247060621333	45406	LPF1_030218_02.raw	0/0	5.838782787323			0	8.772E-08
High	Sequest HT (A2)	Unambiguous	[K].GILGYVEEDLVSTDFqGDSR.[S]	Q16(Deamidated)	1	1	Q6K5G8	Q6K5G8	0	2	0.6362	0	1	1	1101.02209472656	2201.03691282313	5.66291443638454	0.00623210656243445	CID	MS2		16.68896	53.1732921277333	45163	LPF1_030218_02.raw	0/0	4.70154142379761			0	6.584E-08
High	Sequest HT (A2)	Unambiguous	[K].GILGYVEEDLVSTDFqGDSR.[S]	Q16(Deamidated)	1	1	Q6K5G8	Q6K5G8	0	2	0.503	0	1	1	1101.02209472656	2201.03691282313	5.66291443638454	0.00623210656243445	HCD	MS2	19.11683	40.605	53.1715315370667	45161	LPF1_030218_02.raw	0/0	4.93249177932739			0	2.173E-07
High	Sequest HT (A2)	Unambiguous	[K].ANSEATLGTYQGDAVLGEGASESLHVK.[D]		1	1	Q5N725	Q5N725	0	3	0.6946	0	1	1	902.1064453125	2704.3047826775	-0.465854263587188	-0.000419937499979521	CID	MS2		25.555	53.1657632664	45155	LPF1_030218_02.raw	0/0	3.69914293289185			0	1.059E-07
High	Sequest HT (A2)	Unambiguous	[R].TVPAAVPAIVFLSGGQSEEEATVNLNAMNK.[L]		1	1	Q5N725	Q5N725	0	3	0.7298	0	1	1	1019.85797119141	3057.55936031422	1.0578625822044	0.00107815807283866	CID	MS2		41.955	74.4337682576	67329	LPF1_030218_03.raw	0/0	4.59148120880127			0	2.811E-08
High	Sequest HT (A2)	Unambiguous	[K].YIPSNTFSYYDQVLDTAAmLGAVPER.[Y]	M19(Oxidation)	1	1	Q2QLY5	Q2QLY5	0	3	0.6435	0	1	1	979.804138183594	2937.39786129078	0.122847105668225	0.000120283593708711	CID	MS2		33.1	53.1578476181333	45148	LPF1_030218_02.raw	0/0	4.18423271179199	3975346	53.1355056762695	0	1.205E-05
High	Sequest HT (A2)	Unambiguous	[K].YIPSNTFSYYDQVLDTAAmLGAVPER.[Y]	M19(Oxidation)	1	1	Q2QLY5	Q2QLY5	0	3	0.4821	0	1	1	979.804138183594	2937.39786129078	0.122847105668225	0.000120283593708711	HCD	MS2	0	41.445	53.156064096	45146	LPF1_030218_02.raw	0/0	4.47738409042358	3975346	53.1355056762695	0	7.515E-06
High	Sequest HT (A2)	Unambiguous	[R].TVPAAVPAIVFLSGGQSEEEATLNLNAMNK.[L]		1	1	P17784	P17784	0	3	0.774	0	1	1	1024.52966308594	3071.57443599781	0.866037978678968	0.000886699270722602	CID	MS2		41.475	53.1550453549333	45145	LPF1_030218_02.raw	0/0	4.69154500961304			0	1.095E-08
High	Sequest HT (A2)	Unambiguous	[R].TVPAAVPAIVFLSGGQSEEEATVNLNAMNK.[L]		1	1	Q5N725	Q5N725	0	3	0.6589	0	1	1	1019.85711669922	3057.55679683766	0.219455548287483	0.000223665885338657	CID	MS2		33.1	53.1539366589333	45144	LPF1_030218_02.raw	0/0	4.71964693069458			0	5.834E-09
High	Sequest HT (A2)	Unambiguous	[R].TVPAAVPAIVFLSGGQSEEEATLNLNAMNK.[L]		1	1	P17784	P17784	0	3	0.6501	0	1	1	1024.52917480469	3071.57297115406	0.389134342080476	0.000398418020722602	HCD	MS2	4.80814	33.1	53.1530595725333	45143	LPF1_030218_02.raw	0/0	5.62680625915527			0	1.653E-07
High	Sequest HT (A2)	Unambiguous	[R].TVPAAVPAIVFLSGGQSEEEATVNLNAMNK.[L]		1	1	Q5N725	Q5N725	0	2	0.6216	0	1	1	1529.28381347656	3057.56035032313	1.38165350066431	0.00211224156237222	CID	MS2		40.005	53.1988933317333	45184	LPF1_030218_02.raw	0/0	3.70027852058411			0	1.254E-06
High	Sequest HT (A2)	Unambiguous	[R].nPEEIPWAAAGAEYVVESTGVFTDKDK.[A]	N1(Deamidated)	1	1	Q6K5G8	Q6K5G8	1	4	0.4483	0	1	1	731.857360839844	2924.40761346938	8.20309249942807	0.00599724734385554	CID	MS2		40.5	53.1504078194667	45140	LPF1_030218_02.raw	0/0	3.18774271011353	6673719.25	53.0537757873535	0	4.085E-05
High	Sequest HT (A2)	Unambiguous	[R].GVMLGADqPVILHMLDIPPATESLnGLK.[M]	Q8(Deamidated); N25(Deamidated)	1	1	Q7XDC8	Q7XDC8	0	3	0.351	0	1	1	977.853271484375	2931.54526119313	8.41483194242537	0.00822275104178309	HCD	MS2	50.75126	42.24	53.1210610229333	45115	LPF1_030218_02.raw	0/0	3.38724255561829	4645587.5	53.0861740112305	0	8.322E-05
High	Sequest HT (A2)	Unambiguous	[K].ANLEYAVEAAADFLNK.[A]		2	2	Q0DHF6; A2Y5L9	Q0DHF6; A2Y5L9	0	3	0.665	0	1	1	580.293884277344	1738.86709957203	1.41401002321461	0.000819590677034891	CID	MS2		33.1	53.1150509184	45109	LPF1_030218_02.raw	0/0	5.88018608093262			0	1.684E-09
High	Sequest HT (A2)	Unambiguous	[R].FGIVEGLMTTVHAITATQK.[T]		2	2	Q7FAH2; Q6K5G8	Q7FAH2; Q6K5G8	0	2	0.2756	0	1	1	1009.04467773438	2017.08207883875	1.68850069925532	0.00170291937490674	HCD	MS2	0	29.38	53.1142406114667	45108	LPF1_030218_02.raw	0/0	3.52049589157104			0	6.394E-06
High	Sequest HT (A2)	Unambiguous	[K].IGPNEPSQLSIDLNAQGLAR.[Y]		1	1	Q5N725	Q5N725	0	3	0.6233	0	1	1	698.371948242188	2093.10129146656	1.30656368473386	0.000911588854251022	CID	MS2		33.1	74.4480569770667	67343	LPF1_030218_03.raw	0/0	4.53606605529785			0	4.811E-08
High	Sequest HT (A2)	Unambiguous	[K].SAWSEAYNQLVAAIK.[Q]		1	1	O04985	O04985	0	3	0.7407	0	1	1	550.954833984375	1650.84994869313	0.818859541413267	0.000450604374994631	CID	MS2		33.1	53.0981328005333	45092	LPF1_030218_02.raw	0/0	4.31547164916992			0	1.797E-07
High	Sequest HT (A2)	Unambiguous	[R].YAIIcqENGLVPIVEPEILVDGSHDIER.[C]	C5(Carbamidomethyl); Q6(Deamidated)	1	1	Q5N725	Q5N725	0	3	0.1167	0	1	1	1060.53967285156	3179.60446529469	3.63547631077401	0.00385311156250756	CID	MS2		32.365	53.0880689834667	45081	LPF1_030218_02.raw	0/0	4.36506605148315	3268917	53.0827255249023	0	7.933E-05
High	Sequest HT (A2)	Unambiguous	[R].YAIIcqENGLVPIVEPEILVDGSHDIER.[C]	C5(Carbamidomethyl); Q6(Deamidated)	1	1	Q5N725	Q5N725	0	3	0.0247	0	1	1	1060.53967285156	3179.60446529469	3.63547631077401	0.00385311156250756	HCD	MS2	0	22.645	53.0862312925333	45079	LPF1_030218_02.raw	0/0	4.05218029022217	3268917	53.0827255249023	0	5.124E-05
High	Sequest HT (A2)	Unambiguous	[K].NVLSLWFDGLK.[L]		1	1	Q0J8G4	Q0J8G4	0	2	0.5955	0	1	1	646.3564453125	1291.705613995	0.863157944385861	0.000557472500076983	HCD	MS2	0	39.645	53.0854085632	45078	LPF1_030218_02.raw	0/0	3.0856819152832			0	4.982E-05
High	Sequest HT (A2)	Unambiguous	[R].NPEEIPWAAAGAEYVVESTGVFTDKDK.[A]		1	1	Q6K5G8	Q6K5G8	1	3	0.6044	0	1	1	975.139587402344	2923.40420894703	1.57367026331464	0.00153348901055021	CID	MS2		7.293393	53.0792275336	45072	LPF1_030218_02.raw	0/0	2.25132012367249			0	2.189E-09
High	Sequest HT (A2)	Unambiguous	[R].NPEEIPWAAAGAEYVVESTGVFTDKDK.[A]		1	1	Q6K5G8	Q6K5G8	1	4	0.3019	0	1	1	731.60595703125	2923.401998235	0.817457522225192	0.000597438750105539	HCD	MS2	0	39.48	53.1474808045333	45139	LPF1_030218_02.raw	0/0	4.77146005630493			0	1.899E-08
High	Sequest HT (A2)	Unambiguous	[K].GLEYYNSLIDELVER.[G]		1	1	Q60DX8	Q60DX8	0	2	0.2954	0	1	1	906.956420898438	1812.90556516688	2.28638293789751	0.00207249343759486	HCD	MS2	0	39.36	53.1998514648	45185	LPF1_030218_02.raw	0/0	3.25268936157227			0	1.705E-05
High	Sequest HT (A2)	Unambiguous	[K].ANSEATLGTYQGDAVLGEGASESLHVK.[D]		1	1	Q5N725	Q5N725	0	3	0.6354	0	1	1	902.108520507813	2704.31100826344	1.83624684467635	0.00165525781252048	CID	MS2		33.1	74.4326807149333	67328	LPF1_030218_03.raw	0/0	3.72702264785767			0	6.854E-08
High	Sequest HT (A2)	Unambiguous	[K].GLEYYNSLIDELVER.[G]		1	1	Q60DX8	Q60DX8	0	2	0.5746	0	1	1	906.956420898438	1812.90556516688	2.28638293789751	0.00207249343759486	CID	MS2		33.1	53.2015555272	45187	LPF1_030218_02.raw	0/0	3.54733061790466			0	2.918E-05
High	Sequest HT (A2)	Unambiguous	[K].IFSSPEVASEEPWYGIEQEYTLLqK.[D]	Q24(Deamidated)	1	1	P14656	P14656	0	3	0.0068	0	1	1	982.148315429688	2944.43039302906	5.6143700705382	0.00551034302069686	CID	MS2		33.1	53.4247060621333	45406	LPF1_030218_02.raw	0/0	5.87666463851929			0	4.855E-07
High	Sequest HT (A2)	Unambiguous	[K].IFSSPEVASEEPWYGIEQEYTLLQK.[D]		1	1	P14656	P14656	0	3	0.6383	0	1	1	981.813049316406	2943.42459468922	-1.78407879800354	-0.0017504369272198	HCD	MS2	0	28.975	53.423139608	45404	LPF1_030218_02.raw	0/0	5.06099557876587	4328105	53.4089889526367	0	5.336E-07
High	Sequest HT (A2)	Unambiguous	[R].STFYTQDPVVGYTDYPFLEEIDEESR.[T]		1	1	Q84QK0	Q84QK0	0	3	0.6692	0	1	1	1034.13610839844	3100.39377193531	-0.261461780462716	-0.000270211562565237	CID	MS2		31.99	53.4067238141333	45386	LPF1_030218_02.raw	0/0	5.25941896438599			0	1.486E-08
High	Sequest HT (A2)	Unambiguous	[R].SIAFnYIGVDGQEYAIGPWGGGEGTSTEIK.[L]	N5(Deamidated)	1	2	Q0JMY8	Q0JMY8; A2WPN7	0	2	0.1006	0	1	1	1559.25146484375	3117.4956530575	8.6294521768522	0.013451023749836	HCD	MS2	0	39.6	53.3802810690667	45359	LPF1_030218_02.raw	0/0	3.08186221122742			0	9.43E-05
High	Sequest HT (A2)	Unambiguous	[R].TVPAAVPAIVFLSGGQSEEEATVNLNAMNK.[L]		1	1	Q5N725	Q5N725	0	3	0.6088	0	1	1	1019.85821533203	3057.56009273609	1.2974074490378	0.00132229869783866	HCD	MS2	0	33.1	74.4317995104	67327	LPF1_030218_03.raw	0/0	4.78242826461792			0	1.065E-05
High	Sequest HT (A2)	Unambiguous	[R].NPFGQVPALQDGDLFLWESR.[A]		1	1	O82451	O82451	0	2	0.5831	0	1	1	1145.07312011719	2289.13896360438	3.97827338119685	0.00455339218774498	CID	MS2		32.35	53.3706251592	45349	LPF1_030218_02.raw	0/0	4.03100919723511			0	4.993E-05
High	Sequest HT (A2)	Unambiguous	[R].NPFGQVPALQDGDLFLWESR.[A]		1	1	O82451	O82451	0	2	0.5941	0	1	1	1145.07275390625	2289.1382311825	3.65831692576995	0.00418718125024498	HCD	MS2	0	42.49	53.3688481237333	45347	LPF1_030218_02.raw	0/0	4.04098224639893			0	6.676E-05
High	Sequest HT (A2)	Unambiguous	[K].GIIGYVEEDLVSTDFVGDSR.[S]		1	1	A2YQT7	A2YQT7	0	3	0.6241	0	1	1	724.357055664063	2171.05661373219	2.92240685427256	0.0021148973957376	CID	MS2		41.055	53.3678738104	45346	LPF1_030218_02.raw	0/0	3.98618078231812			0	5.876E-08
High	Sequest HT (A2)	Unambiguous	[K].GIIGYVEEDLVSTDFVGDSR.[S]		1	1	A2YQT7	A2YQT7	0	3	0.5955	0	1	1	724.357055664063	2171.05661373219	2.92240685427256	0.0021148973957376	HCD	MS2	0	33.1	53.3658608317333	45344	LPF1_030218_02.raw	0/0	5.29419136047363			0	1.218E-07
High	Sequest HT (A2)	Unambiguous	[K].IFEVAPSASQMFSFLR.[N]		2	2	O04986; O04985	O04986; O04985	0	2	0.4804	0	1	1	915.470520019531	1829.93376340906	4.5337579111188	0.0041482195313165	CID	MS2		38.34	53.3641110429333	45342	LPF1_030218_02.raw	0/0	4.60069417953491	5525843.875	53.3224754333496	0	1.648E-07
High	Sequest HT (A2)	Unambiguous	[K].ANLEYAVEAAADFLNK.[A]		2	2	Q0DHF6; A2Y5L9	Q0DHF6; A2Y5L9	0	2	0.5836	0	1	1	869.938903808594	1738.87053098719	3.38737533050487	0.00294509359366657	CID	MS2		30.73	53.3628404506667	45341	LPF1_030218_02.raw	0/0	5.37620878219604	40529947.25	53.3284187316895	0	6.03E-08
High	Sequest HT (A2)	Unambiguous	[K].IFEVAPSASQMFSFLR.[N]		2	2	O04986; O04985	O04986; O04985	0	2	0.5495	0	1	1	915.4697265625	1829.932176495	3.66655643699121	0.0033547625000665	HCD	MS2	8.10523	29.35	53.3619837912	45340	LPF1_030218_02.raw	0/0	3.84331369400024	5525843.875	53.3224754333496	0	2.685E-05
High	Sequest HT (A2)	Unambiguous	[K].ANLEYAVEAAADFLNK.[A]		2	2	Q0DHF6; A2Y5L9	Q0DHF6; A2Y5L9	0	2	0.6667	0	1	1	869.938903808594	1738.87053098719	3.38737533050487	0.00294509359366657	HCD	MS2	23.65202	40.905	53.3611360205333	45339	LPF1_030218_02.raw	0/0	4.16863250732422	40529947.25	53.3284187316895	0	3.509E-07
High	Sequest HT (A2)	Unambiguous	[K].GIIGYVEEDLVSTDFVGDSR.[S]		1	1	A2YQT7	A2YQT7	0	2	0.7477	0	1	1	1086.03283691406	2171.05839719813	3.74388296788972	0.00406407906234563	CID	MS2		33.1	53.3590674128	45337	LPF1_030218_02.raw	0/0	5.47273874282837	58666825.75	53.2751693725586	0	3.697E-06
High	Sequest HT (A2)	Unambiguous	[K].ALGVDTVPVLVGPVSYLLLSKPAK.[G]		2	2	Q2QLY5; Q2QLY4	Q2QLY5; Q2QLY4	0	3	0.7874	0	1	1	812.820739746094	2436.44766597828	0.0233652802020001	1.89760936943154E-05	CID	MS2		17.51221	53.3457431322667	45324	LPF1_030218_02.raw	0/0	2.06821060180664			0	1.354E-06
High	Sequest HT (A2)	Unambiguous	[R].STFYTQDPVVGYTDYPFLEEIDEESR.[T]		1	1	Q84QK0	Q84QK0	0	2	0.6875	0	1	1	1550.70104980469	3100.39482297938	0.0775415413684137	0.000120204687391379	HCD	MS2	0	33.1	53.3448617333333	45323	LPF1_030218_02.raw	0/0	3.35907363891602	9927273.5	53.327766418457	0	1.009E-05
High	Sequest HT (A2)	Unambiguous	[K].SFSEIGEEAGLTNVYVAQLLR.[R]		1	1	Q9FWK4	Q9FWK4	0	2	0.6636	0	1	1	1148.60095214844	2296.19462766688	5.52037126867235	0.00633788843742877	CID	MS2		33.1	53.3237625016	45303	LPF1_030218_02.raw	0/0	4.39944648742676			0	1.55E-05
High	Sequest HT (A2)	Unambiguous	[K].SFSEIGEEAGLTNVYVAQLLR.[R]		1	1	Q9FWK4	Q9FWK4	0	2	0.4297	0	1	1	1148.60095214844	2296.19462766688	5.52037126867235	0.00633788843742877	HCD	MS2	0	42.45	53.321975316	45301	LPF1_030218_02.raw	0/0	3.91299176216125			0	8.683E-06
High	Sequest HT (A2)	Unambiguous	[K].IYIDATEPSFAVAEIWTSMAnGGDGKPNYDQNAHR.[Q]	N21(Deamidated)	1	1	P17654	P17654	0	4	0.1884	0	1	1	960.695617675781	3839.76064081313	0.012616183498946	1.21107810563403E-05	CID	MS2		40.11	53.2534700421333	45232	LPF1_030218_02.raw	0/0	4.66588973999023			0	2.662E-07
High	Sequest HT (A2)	Unambiguous	[K].IYIDATEPSFAVAEIWTSMAnGGDGKPNYDQNAHR.[Q]	N21(Deamidated)	1	1	P17654	P17654	0	4	0.0663	0	1	1	960.695617675781	3839.76064081313	0.012616183498946	1.21107810563403E-05	HCD	MS2	0	31.405	53.2515198202667	45230	LPF1_030218_02.raw	0/0	6.02510643005371			0	9.836E-09
High	Sequest HT (A2)	Unambiguous	[R].FGIVEGLMTTVHAITATQK.[T]		2	2	Q7FAH2; Q6K5G8	Q7FAH2; Q6K5G8	0	3	0.7354	0	1	1	673.03173828125	2017.08066158375	0.985873172154161	0.000662861249945005	CID	MS2		29.695	53.2329585277333	45212	LPF1_030218_02.raw	0/0	4.26591444015503			0	3.935E-09
High	Sequest HT (A2)	Unambiguous	[R].NPEEIPWAAAGAEYVVESTGVFTDKDK.[A]		1	1	Q6K5G8	Q6K5G8	1	3	0.6552	0	1	1	975.138000488281	2923.39944820484	-0.0548249221161764	-5.34250519497922E-05	CID	MS2		9.535492	53.4370242874667	45417	LPF1_030218_02.raw	0/0	2.32129955291748			0	2.167E-08
High	Sequest HT (A2)	Unambiguous	[R].FGIVEGLMTTVHAITATQK.[T]		2	2	Q7FAH2; Q6K5G8	Q7FAH2; Q6K5G8	0	3	0.6996	0	1	1	673.031188964844	2017.07901363453	0.168875183523898	0.000113544843695005	CID	MS2		10.82666	52.5107774624	44534	LPF1_030218_02.raw	0/0	4.4640998840332	299147939	52.5153274536133	0	5.491E-09
High	Sequest HT (A2)	Unambiguous	[K].GILGYVEEDLVSTDFQGDSR.[S]		1	1	Q6K5G8	Q6K5G8	0	2	0.7467	0	1	1	1100.5244140625	2200.041551495	0.508574744029371	0.000559442499934448	CID	MS2		25.51	52.4584215901333	44483	LPF1_030218_02.raw	0/0	6.12463092803955			0	3.408E-08
High	Sequest HT (A2)	Unambiguous	[K].GILGYVEEDLVSTDFQGDSR.[S]		1	1	Q6K5G8	Q6K5G8	0	2	0.6935	0	1	1	1100.52404785156	2200.04081907313	0.175661828364863	0.000193231562434448	HCD	MS2	0	41.955	52.45663628	44481	LPF1_030218_02.raw	0/0	4.46612501144409			0	7.907E-09
High	Sequest HT (A2)	Unambiguous	[K].DVTELIGNTPLVYLNR.[V]		1	1	Q9XEA6	Q9XEA6	0	3	0.7374	0	1	1	606.331237792969	1816.97916011891	-0.648934426069992	-0.00039303369787073	CID	MS2		33.1	51.6242391829333	43733	LPF1_030218_02.raw	0/0	4.95480680465698			0	1.078E-07
High	Sequest HT (A2)	Unambiguous	[K].DVTELIGNTPLVYLNR.[V]		1	1	Q9XEA6	Q9XEA6	0	3	0.5357	0	1	1	606.331237792969	1816.97916011891	-0.648934426069992	-0.00039303369787073	HCD	MS2	47.62242	31.84	51.6226747573333	43731	LPF1_030218_02.raw	0/0	3.35986948013306			0	5.195E-05
High	Sequest HT (A2)	Unambiguous	[R].SGTLIDAIGIYVHP.[-]		1	2	Q0JMY8	Q0JMY8; A2WPN7	0	2	0.4056	0	1	1	728.396423339844	1455.78557004969	0.937116697704078	0.00068211984375921	CID	MS2		22.045	51.6208767384	43729	LPF1_030218_02.raw	0/0	3.59847378730774			0	1.728E-05
High	Sequest HT (A2)	Unambiguous	[R].nPDEIPWAEAGAEYVVESTGVFTDK.[E]	N1(Deamidated)	1	1	A2YQT7	A2YQT7	0	3	0.6079	0	1	1	909.096740722656	2725.27566890797	8.85097670654501	0.00804037932292934	HCD	MS2	0	34.945	74.53332222	67427	LPF1_030218_03.raw	0/0	4.54145383834839			0	3.049E-05
High	Sequest HT (A2)	Unambiguous	[R].EQLTETVESLLDLK.[V]		1	1	O04226	O04226	0	2	0.2824	0	1	1	809.435302734375	1617.86332883875	3.19583563200821	0.00258520437512288	HCD	MS2	0	41.4	51.5756476901333	43682	LPF1_030218_02.raw	0/0	3.01455211639404			0	5.296E-05
High	Sequest HT (A2)	Unambiguous	[K].ELAAKPDVDGFLVGGASLKPEFIDIINSATVK.[S]		1	1	P48494	P48494	0	4	0.6508	0	1	1	829.455444335938	3314.79994745375	3.53365069598263	0.00292832593765979	CID	MS2		12.32338	51.5735497970667	43680	LPF1_030218_02.raw	0/0	4.61272668838501	125445594	51.562744140625	0	8.653E-09
High	Sequest HT (A2)	Unambiguous	[R].FGIVEGLMTTVHAITATQK.[T]		2	2	Q7FAH2; Q6K5G8	Q7FAH2; Q6K5G8	0	2	0.6233	0	1	1	1009.04315185547	2017.07902708094	0.175541461051125	0.000177040468656742	CID	MS2		30.175	51.5622273184	43669	LPF1_030218_02.raw	0/0	4.53969287872314	134478780	51.5625228881836	0	2.621E-07
High	Sequest HT (A2)	Unambiguous	[R].VPTVDVSVVDLTVR.[LI]		3	3	Q7FAH2; Q6K5G8; A2YQT7	Q7FAH2; Q6K5G8; A2YQT7	0	2	0.6078	0	1	1	749.929443359375	1498.85161008875	2.71929509627453	0.00203790437501539	HCD	MS2	0	33.1	74.5559316202667	67448	LPF1_030218_03.raw	0/0	3.34328818321228	714026.4765625	74.5683059692383	0	2.313E-05
High	Sequest HT (A2)	Unambiguous	[K].GILGYVEEDLVSTDFQGDSR.[S]		1	1	Q6K5G8	Q6K5G8	0	3	0.7131	0	1	1	734.018371582031	2200.04056148609	0.0585789659727015	4.29586978801429E-05	CID	MS2		23.13779	51.5187939074667	43634	LPF1_030218_02.raw	0/0	6.09650897979736			0	5.849E-10
High	Sequest HT (A2)	Unambiguous	[K].SFVSEYPIVSIEDPFDQDDWEHYAK.[M]		1	1	Q42971	Q42971	0	3	0.6727	0	1	1	1006.12268066406	3016.35348873219	0.386162511095996	0.000388267395919684	CID	MS2		8.374322	51.6608292584	43766	LPF1_030218_02.raw	0/0	3.84968972206116			0	5.659E-08
High	Sequest HT (A2)	Unambiguous	[R].VPTVDVSVVDLTVR.[LI]		3	3	Q7FAH2; Q6K5G8; A2YQT7	Q7FAH2; Q6K5G8; A2YQT7	0	2	0.7077	0	1	1	749.929443359375	1498.85161008875	2.71929509627453	0.00203790437501539	CID	MS2		40.485	74.5578732170667	67450	LPF1_030218_03.raw	0/0	2.84197449684143	714026.4765625	74.5683059692383	0	5.176E-05
High	Sequest HT (A2)	Unambiguous	[K].IGPNEPSQLSIDLNAQGLAR.[Y]		1	1	Q5N725	Q5N725	0	3	0.5904	0	1	1	698.370483398438	2093.09689693531	-0.792970155148229	-0.000553254895748978	HCD	MS2	0	39.36	51.5040860437333	43619	LPF1_030218_02.raw	0/0	5.19551420211792	4231118.125	51.5164375305176	0	3.208E-06
High	Sequest HT (A2)	Unambiguous	[K].DVTELIGNTPLVYLNR.[V]		1	1	Q9XEA6	Q9XEA6	0	2	0.6209	0	1	1	908.993774414063	1816.98027219813	-0.0368864062186236	-3.35109374418607E-05	CID	MS2		41.46	51.5028048784	43618	LPF1_030218_02.raw	0/0	4.22399711608887	16020311.25	51.5633926391602	0	1.62E-05
High	Sequest HT (A2)	Unambiguous	[K].DVTELIGNTPLVYLNR.[V]		1	1	Q9XEA6	Q9XEA6	0	2	0.4794	0	1	1	908.99365234375	1816.9800280575	-0.171252540914834	-0.000155581249941861	HCD	MS2	0	32.965	51.5008216584	43616	LPF1_030218_02.raw	0/0	3.87616991996765	16020311.25	51.5633926391602	0	3.83E-07
High	Sequest HT (A2)	Unambiguous	[R].NPEEIPWGETGAEFVVESTGVFTDKDK.[A]		1	1	Q7FAH2	Q7FAH2	1	3	0.6159	0	1	1	994.471740722656	2981.40066890797	-1.48213070722153	-0.00147294401040199	HCD	MS2	0	22.84	51.4839222909333	43600	LPF1_030218_02.raw	0/0	4.66339349746704			0	9.204E-07
High	Sequest HT (A2)	Unambiguous	[K].VcVLScGISTGLGATINVAKPPK.[G]	C2(Carbamidomethyl); C6(Carbamidomethyl)	1	1	Q2R8Z5	Q2R8Z5	0	3	0.6298	0	1	1	781.425903320313	2342.26315670094	2.60781409172301	0.00203605697919803	HCD	MS2	0	40.5	74.5657853234667	67459	LPF1_030218_03.raw	0/0	4.70045948028564			0	5.049E-09
High	Sequest HT (A2)	Unambiguous	[K].IYIDATEPSFAVAEIWTSMANGGDGKPnYDQNAHR.[Q]	N28(Deamidated)	1	1	P17654	P17654	0	4		0.0329	2	2	960.696228027344	3839.76308221938	0.648438701926612	0.00062246234355634	CID	MS2		33.1	51.4773102984	43593	LPF1_030218_02.raw	0/0	3.22612857818604	18222650	51.4078559875488	0	9.339E-05
High	Sequest HT (A2)	Unambiguous	[K].IYIDATEPSFAVAEIWTSMAnGGDGKPNYDQNAHR.[Q]	N21(Deamidated)	1	1	P17654	P17654	0	4		0.0391	3	3	960.696228027344	3839.76308221938	0.648438701926612	0.00062246234355634	HCD	MS2	28.3093	40.155	51.4755478285333	43591	LPF1_030218_02.raw	0/0	4.90677642822266	18222650	51.4078559875488	0	3.065E-08
High	Sequest HT (A2)	Unambiguous	[K].IYIDATEPSFAVAEIWTSMANGGDGKPNYDQnAHR.[Q]	N32(Deamidated)	1	1	P17654	P17654	0	4		0.0235	2	2	960.696228027344	3839.76308221938	0.648438701926612	0.00062246234355634	HCD	MS2	28.3093	40.155	51.4755478285333	43591	LPF1_030218_02.raw	0/0	4.98671865463257	18222650	51.4078559875488	0	7.139E-08
High	Sequest HT (A2)	Unambiguous	[K].IYIDATEPSFAVAEIWTSMANGGDGKPNYDqNAHR.[Q]	Q31(Deamidated)	1	1	P17654	P17654	0	4	0.0235	0	1	1	960.696228027344	3839.76308221938	0.648438701926612	0.00062246234355634	HCD	MS2	28.3093	40.155	51.4755478285333	43591	LPF1_030218_02.raw	0/0	5.10861349105835	18222650	51.4078559875488	0	4.74E-08
High	Sequest HT (A2)	Unambiguous	[K].IGPNEPSQLSIDLNAQGLAR.[Y]		1	1	Q5N725	Q5N725	0	3	0.6868	0	1	1	698.371032714844	2093.09854488453	-0.00564496519244771	-3.93848949897802E-06	CID	MS2		33.1	51.5058277301333	43621	LPF1_030218_02.raw	0/0	3.47927308082581	4231118.125	51.5164375305176	0	3.547E-07
High	Sequest HT (A2)	Unambiguous	[R].TVPAAVPAIVFLSGGQSEEEATVNLNAMNK.[L]		1	1	Q5N725	Q5N725	0	4	0.429	0	1	1	765.144470214844	3057.55605096938	-0.0244870812279622	-1.87176563031244E-05	HCD	MS2	23.13078	26.57828	51.6629085514667	43768	LPF1_030218_02.raw	0/0	3.23532509803772			0	6.41E-05
High	Sequest HT (A2)	Unambiguous	[R].TVPAAVPAIVFLSGGQSEEEATVNLNAMNK.[L]		1	1	Q5N725	Q5N725	0	4	0.2449	0	1	1	765.144470214844	3057.55605096938	-0.0244870812279622	-1.87176563031244E-05	CID	MS2		31.7978	51.6646832053333	43770	LPF1_030218_02.raw	0/0	1.95930516719818			0	7.316E-05
[truncated: 37,492 more rows]
