# Supplementary material for: Pluronic F-68 Improves Callus Proliferation of Recalcitrant Rice Cultivar via Enhanced Carbon and Nitrogen Metabolism and Nutrients Uptake
Source: Front Plant Sci. 2021 Jun 2;12:667434. doi: 10.3389/fpls.2021.667434 (PMC8207202; doi:10.3389/fpls.2021.667434)
Supplement: Data Sheet 1 — 0.04% PF-68. [file Data_Sheet_1.ZIP › 0.04% PF-68/0.04%2_030218_01_PeptideGroups.txt]

Confidence	Annotated Sequence	Modifications	Qvality PEP	Qvality q-value	# Protein Groups	# Proteins	# PSMs	Master Protein Accessions	Positions in Master Proteins	# Missed Cleavages	Theo. MH+ [Da]	Found in Sample: [S6] F6: Sample	Found in Sample: [S5] F5: Sample	Found in Sample: [S4] F4: Sample	Area: F6: Sample	Area: F5: Sample	Area: F4: Sample	XCorr Sequest HT	Confidence Sequest HT	Percolator q-Value Sequest HT	Percolator PEP Sequest HT
High	[R].LGEHNIDVLEGNEQFINAAK.[I]		8.34677E-05	0	1	1	5	P00761	P00761 [58-77]	0	2211.10403596	High	High	High	1.1e8	5.6e7		5.59675025939941	High	0	1.123E-06
High	[K].ANSDSNVVTTVTVDELTPGLK.[S]		1.40049E-05	0	1	1	6	Q6K548	Q6K548 [70-90]	0	2160.10303285	High	High	High	1.9e7	9.6e6	1.0e7	4.36676502227783	High	0	2.663E-07
High	[R].EVDELLNAQQESAFLAGPEK.[S]	1xDeamidated [Q/N]	1.49212E-05	0	1	1	6	Q75GX9	Q75GX9 [505-524]	0	2189.06083413	Not Found	Not Found	High				5.9027042388916	High	0	1.262E-07
High	[R].EVDELLNAQQESAFLAGPEK.[S]		2.34993E-05	0	1	1	12	Q75GX9	Q75GX9 [505-524]	0	2188.07681813	High	High	High	5.2e7	2.3e7		5.30217027664185	High	0	2.951E-06
High	[K].SNYNFEKPFLYLAR.[K]		0.000221727	0	2	3	12	A2Y7R5; Q7F7I7	A2Y7R5 [156-169]; Q7F7I7 [156-169]	0	1761.89588143	High	High	High	1.2e7			4.22431230545044	High	0	1.687E-06
High	[K].NAYCLLNFGDSITTDHISPAGSIHK.[D]	1xCarbamidomethyl [C4]; 1xDeamidated [N7]	0.00138524	0	1	1	6	Q6YZX6	Q6YZX6 [668-692]	0	2732.29845553	High	High	High				4.45213460922241	High	0	2.163E-05
High	[K].NAYCLLNFGDSITTDHISPAGSIHK.[D]	1xCarbamidomethyl [C4]	0.000489587	0	1	1	6	Q6YZX6	Q6YZX6 [668-692]	0	2731.31443953	High	High	High		7.4e6	1.9e7	4.35700035095215	High	0	3.486E-06
High	[K].IGPNEPSQLAIDLNAQGLAR.[Y]	1xDeamidated [Q/N]	0.000658037	0	1	1	65	P17784	P17784 [149-168]	0	2078.0876581	High	High	High	2.8e5	6.3e6	9.0e5	4.19464778900146	High	0.001074	0.01387
High	[K].IGPNEPSQLAIDLNAQGLAR.[Y]		9.1301E-07	0	1	1	290	P17784	P17784 [149-168]	0	2077.1036421	High	High	High	2.3e8	2.6e7	5.1e6	6.38220453262329	High	0	3.816E-08
High	[R].DAVTPLSETEAVDLVK.[D]		0.000102557	0	1	1	10	O64464	O64464 [169-184]	0	1686.87962212	High	High	High	6.8e7	1.4e8	3.0e8	4.09015464782715	High	0	4.588E-07
High	[K].TAVSHGLWLNIPDYDAPTQMVKPR.[E]	1xDeamidated [Q19]	0.000362334	0	1	1	1	Q8H8T0	Q8H8T0 [170-193]	0	2710.365747	Not Found	Not Found	High				4.48787307739258	High	0	2.36E-06
High	[K].TAVSHGLWLNIPDYDAPTQMVKPR.[E]		0.000117032	0	1	1	9	Q8H8T0	Q8H8T0 [170-193]	0	2709.381731	High	High	High	4.0e7			4.80067491531372	High	0	5.805E-07
High	[K].DGATDPTFLYFSHGLK.[E]		4.29068E-05	0	1	1	17	P35681	P35681 [149-164]	0	1768.85407614	High	High	High		4.7e6	7.8e7	4.53218936920166	High	0	1.56E-06
High	[R].NPVGNPLAGIDPDEIVDTR.[S]		4.17887E-05	0	1	1	6	Q42997	Q42997 [214-232]	0	1992.00325937	High	High	High	4.4e6	2.3e7		4.42031908035278	High	0	2.159E-07
High	[K].EVEAVCNPIISAVYQR.[T]	1xCarbamidomethyl [C6]	0.000326017	0	1	1	8	Q6Z7B0	Q6Z7B0 [628-643]	0	1847.93200914	High	High	High			5.8e7	3.86006188392639	High	0	1.765E-05
High	[R].ISEGAVKPAAATPEETLPLAWVDR.[Y]		0.00035476	0	1	1	11	Q9LGQ6	Q9LGQ6 [12-35]	0	2521.32967866	High	High	High		3.2e6		4.42901611328125	High	0	4.12E-05
High	[K].LDAQPELFIHIVPDK.[A]		0.000246427	0	2	3	19	Q0J4P2; Q07078	Q0J4P2 [58-72]; Q07078 [58-72]	0	1734.94249724	High	High	High	6.4e7		4.0e7	3.97078084945679	High	0.0001139	0.0003417
High	[-].MLVYQDLLTGDELLSDSFPYR.[E]	1xDeamidated [Q5]	0.000100945	0	1	1	5	P35681	P35681 [1-21]	0	2476.19521906	High	High	Not Found	1.8e6	5.4e6		5.5819263458252	High	0	4.502E-07
High	[-].MLVYQDLLTGDELLSDSFPYR.[E]		6.20981E-05	0	1	1	23	P35681	P35681 [1-21]	0	2475.21120306	High	High	High	9.9e6	9.2e6	1.4e7	5.12726306915283	High	0	3.13E-05
High	[K].DDGTLASYVGFR.[V]		0.00233566	0	1	1	12	A2XMV1	A2XMV1 [44-55]	0	1300.61680618	High	High	High	1.1e7			4.0329213142395	High	0	9.249E-05
High	[K].YTSDIDIVSNASCTTNCLAPLAK.[V]	2xCarbamidomethyl [C13; C17]; 1xDeamidated [N]	0.000124032	0	1	1	9	A2YQT7	A2YQT7 [142-164]	0	2515.16908121	High	High	Not Found	3.1e6	2.9e7		4.58840322494507	High	0	9.337E-07
High	[K].YTSDIDIVSNASCTTNCLAPLAK.[V]	2xCarbamidomethyl [C13; C17]	1.63228E-05	0	1	1	13	A2YQT7	A2YQT7 [142-164]	0	2514.18506521	High	High	High	5.2e7	3.0e7	5.1e7	5.92756080627441	High	0	4.213E-08
High	[R].IGDSLSAHPNELVAVFTR.[L]		8.17203E-06	0	1	1	8	P31924	P31924 [20-37]	0	1926.00795091	High	High	High				5.66846466064453	High	0	1.718E-08
High	[R].EAVFSYADDPCSANYPLMQK.[L]	1xCarbamidomethyl [C11]; 1xDeamidated [N14]	5.85934E-05	0	1	1	2	P14717	P14717 [560-579]	0	2306.99441118	High	High	Not Found	2.1e6			5.22269868850708	High	0	2.216E-07
High	[R].EAVFSYADDPCSANYPLMQK.[L]	1xCarbamidomethyl [C11]	3.58545E-05	0	1	1	10	P14717	P14717 [560-579]	0	2306.01039518	High	High	High	1.4e7	2.3e7	7.6e7	5.43461322784424	High	0	9.465E-07
High	[K].AAVAWEAGKPLSIEEVEVAPPQAMEVR.[V]	1xOxidation [M24]	0.00233566	0	1	1	2	Q0ITW7	Q0ITW7 [12-38]	0	2893.47641948	Not Found	High	High				4.35153818130493	High	0	2.654E-05
High	[K].AAVAWEAGKPLSIEEVEVAPPQAMEVR.[V]	1xDeamidated [Q22]	0.00537278	0	1	1	8	Q0ITW7	Q0ITW7 [12-38]	0	2878.46552048	High	High	High	6.8e6			4.96289777755737	High	0.0001139	0.000377
High	[K].AAVAWEAGKPLSIEEVEVAPPQAMEVR.[V]		3.96372E-06	0	1	1	13	Q0ITW7	Q0ITW7 [12-38]	0	2877.48150448	High	High	High	2.9e7		2.5e7	5.58411455154419	High	0	1.325E-07
High	[K].SDVLVYTSSFNPMK.[N]		0.00146804	0	1	1	3	P48642	P48642 [396-409]	0	1587.77232043	Not Found	High	High		5.6e6	2.1e7	3.95529627799988	High	4.2E-05	0.0001551
High	[K].ATFDSTVGIHPSAAEEFVTMR.[T]		0.00132796	0	1	1	6	P48642	P48642 [460-480]	0	2266.08085769	High	High	High		8.5e6		3.39059090614319	High	0.0001139	0.0003213
High	[R].ILGNSGVTMIEGAGSLVDAHTVEVTKPDGSK.[Q]	1xDeamidated [N4]	7.58987E-05	0	1	1	3	P48642	P48642 [130-160]	0	3083.55652013	High	High	Not Found	9.5e6			4.55852031707764	High	0	6.59E-07
High	[-].MLVYQDLLTGDELLSDSFPYR.[E]	1xOxidation [M1]	0.00066152	0	1	1	6	P35681	P35681 [1-21]	0	2491.20611806	High	High	High	5.9e6		6.2e6	4.7501916885376	High	0	2.635E-05
High	[R].LAIVSPLSGDQPLYNADR.[T]		6.58124E-05	0	1	1	8	Q10MX3	Q10MX3 [51-68]	0	1929.00761654	High	High	High	3.6e7		7.9e7	4.43636178970337	High	0	2.575E-07
High	[K].AFSDVLEHDLPQLQK.[Q]		0.000310885	0	1	1	15	Q10G56	Q10G56 [437-451]	0	1739.89627529	High	High	High	1.2e7	7.1e6	4.2e7	4.3883376121521	High	0	3.838E-06
High	[K].QVTEYASDEPWGWYK.[S]		0.000309248	0	1	1	6	B3VMC0	B3VMC0 [484-498]	0	1858.82825528	High	High	High	1.7e7	1.4e7	9.2e6	4.75081920623779	High	0	1.93E-06
High	[K].QLVLPVPAFNVINGGSHAGNK.[L]	1xDeamidated [N/Q]	1.36399E-05	0	1	1	50	Q42971	Q42971 [148-168]	0	2133.14511345	High	High	High	2.6e8	2.0e8	5.3e8	5.37947559356689	High	0	1.261E-05
High	[K].QLVLPVPAFNVINGGSHAGNK.[L]		1.92264E-05	0	1	1	16	Q42971	Q42971 [148-168]	0	2132.16109745	High	High	High	1.1e7		5.0e8	4.8991584777832	High	0	1.525E-06
High	[R].VPTVDVSVVDLTVR.[LI]		0.000124032	0	3	3	295	Q7FAH2; Q6K5G8; A2YQT7	Q7FAH2 [237-250]; Q6K5G8 [237-250]; A2YQT7 [237-250]	0	1498.84753428	High	High	High	1.3e8	6.1e6	1.5e7	4.32732057571411	High	0	1.882E-06
High	[R].ESKPVYLSISCNLPGLPHPTFSR.[D]	1xCarbamidomethyl [C11]; 1xDeamidated [N12]	8.75307E-05	0	1	2	11	A2XFI3	A2XFI3 [199-221]	0	2600.31773453	High	High	High	1.1e7	7.7e6	8.2e6	4.72117948532104	High	0	3.277E-05
High	[R].ESKPVYLSISCNLPGLPHPTFSR.[D]	1xCarbamidomethyl [C11]	6.04798E-05	0	1	2	27	A2XFI3	A2XFI3 [199-221]	0	2599.33371853	High	High	High	1.5e7	1.6e7	3.5e7	5.34861087799072	High	0	2.31E-07
High	[K].LTSSPWSELDGLQPETK.[I]		6.58124E-05	0	1	1	12	Q75HE6	Q75HE6 [406-422]	0	1887.93344853	High	High	High	1.8e7	1.8e7	4.2e7	4.72140741348267	High	0	2.206E-06
High	[K].DLTDSIAAGNYPEWK.[L]		0.000202689	0	1	2	6	A2YH64	A2YH64 [254-268]	0	1679.79114153	High	High	High	7.9e7			4.86435413360596	High	0	5.943E-05
High	[R].TLKEWIVSSLGPDAVAK.[H]		0.00788951	0	2	2	2	P42862; P42863	P42862 [226-242]; P42863 [226-242]	1	1814.00582571	Not Found	Not Found	High				3.14000296592712	High	0.0002069	0.0009198
High	[R].IDSTVPVEITMGELK.[K]		0.00280929	0	1	2	6	Q7XQ45	Q7XQ45 [140-154]	0	1631.85604999	High	High	High	6.9e7		1.3e8	3.6137809753418	High	0	6.945E-05
High	[K].VFHPNINSNGSICLDILK.[DE]	1xCarbamidomethyl [C13]; 1xDeamidated [N]	7.67046E-05	0	1	2	9	Q8S919	Q8S919 [73-90]	0	2042.03753719	High	High	High	5.0e6		1.8e7	5.1867299079895	High	0	6.878E-07
High	[K].ISPVTEITPPPIPEDLK.[T]		5.85934E-05	0	1	1	11	Q93VT8	Q93VT8 [323-339]	0	1846.02080703	High	High	High	2.0e7			3.96330428123474	High	0	2.626E-05
High	[K].YLLQSGLQEYLNK.[Q]		0.000400574	0	1	1	12	Q6YZX6	Q6YZX6 [485-497]	0	1568.83188422	High	High	High	3.0e7			5.04139518737793	High	0	2.7E-06
High	[K].VIENGYTDLVSFGR.[L]	1xDeamidated [N4]	0.00238547	0	1	1	4	Q69TI0	Q69TI0 [309-322]	0	1570.77476367	High	Not Found	High	1.1e7		5.6e7	3.62449955940247	High	0	2.918E-05
High	[K].AFAGIAESSGYPIAVMPSAK.[G]		3.10883E-06	0	1	1	8	A2Y5L9	A2Y5L9 [270-289]	0	1966.9942747	High	High	High	3.6e8		5.7e8	6.57230615615845	High	0	1.624E-08
High	[K].YGQDATNVGDEGGFAPNIQENKEGLELLK.[T]	2xDeamidated [Q/N]	2.66748E-05	0	1	1	12	Q42971	Q42971 [206-234]	1	3108.46439427	High	High	High	1.7e7	1.6e7	1.2e7	5.28351020812988	High	0	1.235E-06
High	[K].YGQDATNVGDEGGFAPNIQENKEGLELLK.[T]	1xDeamidated [Q/N]	5.92156E-05	0	1	1	10	Q42971	Q42971 [206-234]	1	3107.48037827	High	Not Found	High				5.44420099258423	High	0	1.455E-06
High	[K].YGQDATNVGDEGGFAPNIQENKEGLELLK.[T]		0.000977732	0	1	1	3	Q42971	Q42971 [206-234]	1	3106.49636227	High	High	Not Found	1.4e7	5.6e6		4.02674531936646	High	0	0.0001414
High	[K].SYELPDGQVITIGAER.[F]		2.46432E-05	0	4	4	14	A2XNS1; Q10DV7; P0C542; A3C6D7	A2XNS1 [241-256]; Q10DV7 [241-256]; P0C542 [240-255]; A3C6D7 [241-256]	0	1747.88610449	High	High	High	3.0e7			5.31775951385498	High	0	7.839E-08
High	[R].NEQDAAEDITPSGAGFVQPVAA.[-]		0.00282415	0	1	1	7	Q0JKD0	Q0JKD0 [2146-2167]	0	2187.02003152	High	High	High	2.0e7	1.3e7	1.9e7	4.15585470199585	High	0	3.369E-05
High	[K].LSFLFPACTGR.[N]	1xCarbamidomethyl [C8]	0.00914042	0	1	2	9	P0C5D0	P0C5D0 [141-151]	0	1268.64560431	High	High	High	8.7e7	7.7e6	1.3e8	3.36582112312317	High	0	0.0001489
High	[K].MIPTKPMVVETFSEYPPLGR.[F]		9.27661E-05	0	1	1	12	O64937	O64937 [392-411]	0	2292.17667241	High	High	High	1.4e7			4.60322427749634	High	0	4.029E-07
High	[R].YTIDLPTNVSEIRPGQDITVTTDNGK.[S]		0.0011098	0	1	1	2	Q6YZX6	Q6YZX6 [840-865]	0	2847.4370566	High	Not Found	Not Found	4.7e6			2.86496019363403	High	0	1.014E-05
High	[R].YTIDLPTNVSEIRPGQDITVTTDNGK.[S]	1xDeamidated [N/Q]	5.70664E-05	0	1	1	10	Q6YZX6	Q6YZX6 [840-865]	0	2848.4210726	High	High	High	2.2e7			4.5306601524353	High	0	6.731E-07
High	[R].ILGNSGVTMIEGAGSLVDAHTVEVTKPDGSK.[Q]		2.27653E-06	0	1	1	6	P48642	P48642 [130-160]	0	3082.57250413	Not Found	High	High		2.1e7	6.9e7	5.548180103302	High	0	3.254E-09
High	[R].YTIDLPTNVSEIRPGQDITVTTDNGK.[S]	2xDeamidated [N24; Q/N]	0.00232337	0	1	1	6	Q6YZX6	Q6YZX6 [840-865]	0	2849.4050886	High	High	Not Found	8.0e6	4.6e6		4.14648246765137	High	4.2E-05	0.0001924
High	[K].MPNSYILQQFENPANPK.[I]		0.00123337	0	1	1	6	Q9XEA8	Q9XEA8 [142-158]	0	1990.96912258	High	High	High	7.9e6	3.0e7		3.56968188285828	High	0	6.843E-05
High	[K].LQMGQILDVPLPVCR.[S]	1xCarbamidomethyl [C14]	0.000278252	0	1	1	6	Q8H8C7	Q8H8C7 [211-225]	0	1738.93425787	High	High	High	9.2e7	6.2e7	1.9e8	4.2175350189209	High	0	9.199E-06
High	[K].LQMGQILDVPLPVCR.[S]	1xCarbamidomethyl [C14]; 1xOxidation [M3]	0.000273878	0	1	1	8	Q8H8C7	Q8H8C7 [211-225]	0	1754.92917287	High	High	High	1.3e8	7.1e7	2.3e8	3.98730754852295	High	0	2.632E-06
High	[R].TSPQWLGPQIEVIR.[A]		0.00283908	0	2	3	18	P14717; A2X7F7	P14717 [342-355]; A2X7F7 [352-365]	0	1623.88531677	High	High	High	2.9e8		5.7e8	3.82160139083862	High	0.0001139	0.0003389
High	[K].FSDVVGSPYYVAPEVLQK.[CI]		0.00341466	0	1	2	4	Q2QX45	Q2QX45 [207-224]	0	1998.02186963	High	Not Found	High	1.1e7		4.1e7	4.66024017333984	High	0	4.296E-05
High	[K].FSDVVGSPYYVAPEVLQK.[CI]	1xDeamidated [Q17]	0.00393708	0	1	2	2	Q2QX45	Q2QX45 [207-224]	0	1999.00588563	Not Found	High	Not Found				3.55744409561157	High	0.0001139	0.0003121
High	[R].YLSSVLFQSIK.[K]		0.0082718	0	1	1	6	Q9XEA6	Q9XEA6 [302-312]	0	1284.71981474	High	High	High			1.8e7	3.50655627250671	High	0	0.0001489
High	[K].QLVLPVPAFNVINGGSHAGNK.[L]	2xDeamidated [N/Q]	0.00600102	0	1	1	12	Q42971	Q42971 [148-168]	0	2134.12912945	High	High	High				4.45149183273315	High	0.000141	0.0006156
High	[K].ITGIPSLVAIGPDGK.[T]		0.000282695	0	1	1	2	Q7Y0F2	Q7Y0F2 [444-458]	0	1437.83115599	Not Found	Not Found	High				3.94179320335388	High	0	1.712E-06
High	[K].AFAGIAESSGYPFAVMPSAK.[G]		1.1042E-06	0	1	1	12	Q0DHF6	Q0DHF6 [270-289]	0	2000.97862464	High	High	High	2.3e8	7.5e6	4.4e8	6.04018449783325	High	0	9.204E-08
High	[K].GILQNDPFEVFDQK.[G]		0.000704791	0	1	1	12	Q75KR1	Q75KR1 [809-822]	0	1649.81696239	High	High	High	1.8e8		6.3e8	4.82336091995239	High	0	1.405E-05
High	[R].TEEIPQIIDDFRR.[A]		0.00554527	0	1	1	4	Q69TH8	Q69TH8 [155-167]	1	1631.83876045	High	High	High	1.8e7		3.6e7	3.07201910018921	High	0	7.987E-05
High	[R].GVLFATEALLAEHGK.[G]		0.000614383	0	1	1	7	A2XMV1	A2XMV1 [188-202]	0	1555.84786865	High	High	High	1.2e7		5.9e6	3.95525026321411	High	0	6.657E-06
High	[R].LFKPFDELVVDSK.[D]		9.03487E-05	0	1	1	22	Q53LQ0	Q53LQ0 [225-237]	0	1536.83082162	High	High	High	7.8e6	2.0e7		4.65485239028931	High	0	3.883E-07
High	[R].EDQVPLIIIQDGESK.[K]		0.000312531	0	1	1	11	Q53LQ0	Q53LQ0 [331-345]	0	1683.87995649	High	High	High	1.0e8	9.3e7	9.2e7	5.10172605514526	High	0	4.528E-05
High	[R].NTLAVPTGGWAVIR.[F]		0.00155579	0	1	2	24	Q0IP28	Q0IP28 [514-527]	0	1454.81142364	High	High	High	1.6e8			3.96911144256592	High	0	0.0001507
High	[R].AAVPSGASTGVYEALELR.[D]		2.45123E-06	0	1	1	750	Q42971	Q42971 [36-53]	0	1790.92830364	High	High	High	8.3e6	1.2e7	2.6e7	5.10320854187012	High	0	4.275E-07
High	[K].SDGVNVVPEVWGVK.[D]		0.00300868	0	1	1	4	P42863	P42863 [110-123]	0	1484.77436938	High	High	High	7.7e7		1.6e8	3.68514776229858	High	0.0001139	0.0003527
High	[K].EWIVSSLGPDAVAK.[H]		0.00139994	0	2	2	8	P42862; P42863	P42862 [229-242]; P42863 [229-242]	0	1471.77912041	High	High	High	2.1e8			4.32040548324585	High	0	0.0001138
High	[K].ESGMTLITAEDLDDAAEK.[A]		1.64961E-05	0	1	1	6	Q6K9N6	Q6K9N6 [398-415]	0	1908.8742786	High	High	High	4.5e7		9.9e7	4.91403341293335	High	0	4.29E-08
High	[R].LAAGIPDAVAAAAADAPK.[S]		0.000108119	0	1	1	7	Q6ETN3	Q6ETN3 [535-552]	0	1592.86424694	High	High	High	2.6e7		1.6e7	3.81323409080505	High	0	5.685E-07
High	[K].IGPNEPSQLSIDLNAQGLAR.[Y]	1xDeamidated [Q/N]	2.4001E-05	0	1	1	185	Q5N725	Q5N725 [149-168]	0	2094.0825727	High	High	High		4.0e6	8.2e6	5.49838733673096	High	0	7.236E-07
High	[K].IGPNEPSQLSIDLNAQGLAR.[Y]		1.03093E-06	0	1	1	1538	Q5N725	Q5N725 [149-168]	0	2093.0985567	High	High	High	1.0e7	1.3e7	4.8e7	6.38062763214111	High	0	4.795E-09
High	[R].VKEYLPITGLADFNK.[L]		0.00023252	0	1	1	13	P37833	P37833 [68-82]	1	1707.93159821	High	High	High	2.7e7		2.4e7	4.44367361068726	High	0	2.376E-06
High	[K].VCVLSCGISTGLGATINVAKPPK.[G]	2xCarbamidomethyl [C2; C6]	3.31207E-07	0	1	1	510	Q2R8Z5	Q2R8Z5 [172-194]	0	2342.25704853	High	High	High	1.2e7	1.1e7	8.1e6	6.08440780639648	High	0	4.992E-10
High	[R].TDLPNVVELYMK.[K]	1xOxidation [M11]	0.00312184	0	2	2	8	Q0ITW7; Q2R8Z5	Q0ITW7 [329-340]; Q2R8Z5 [329-340]	0	1437.72939345	High	High	High	2.7e7		2.4e7	3.9346137046814	High	0	3.851E-05
High	[R].ITPSWVAFTDSER.[L]		0.0031884	0	1	1	12	Q6Z7B0	Q6Z7B0 [66-78]	0	1508.73798386	High	High	High	9.7e7			3.7046160697937	High	4.2E-05	0.0002032
High	[K].LCDQVSDAVLDACLAEDPDSK.[V]	2xCarbamidomethyl [C2; C13]; 1xDeamidated [Q4]	0.000208112	0	1	1	2	A2Y053	A2Y053 [22-42]	0	2322.01118364	Not Found	High	Not Found				4.84768915176392	High	0	1.151E-06
High	[K].LCDQVSDAVLDACLAEDPDSK.[V]	2xCarbamidomethyl [C2; C13]	1.70272E-05	0	1	1	4	A2Y053	A2Y053 [22-42]	0	2321.02716764	Not Found	Not Found	High				6.2005410194397	High	0	1.038E-07
High	[R].AIGGVPGPALAEYYAQR.[T]		0.000754865	0	1	1	6	Q6Z965	Q6Z965 [41-57]	0	1732.90169506	High	High	High	8.3e6		7.9e6	3.18935441970825	High	0	6.116E-06
High	[K].AILSTINPELLK.[S]		0.00867251	0	1	1	7	P0C520	P0C520 [470-481]	0	1311.78822861	High	High	High	7.4e7			2.88339805603027	High	0.0003144	0.003941
High	[K].VIIGPATVGGIQAGAFK.[I]		0.000100945	0	1	1	11	Q93VT8	Q93VT8 [132-148]	0	1598.92645332	High	High	High	9.8e7			4.20911455154419	High	0	4.644E-05
High	[K].INDAVVTVPAYFNDAQR.[Q]		0.000588971	0	1	1	3	Q6Z7B0	Q6Z7B0 [169-185]	0	1892.9501017	Not Found	High	High			1.8e7	3.8094527721405	High	0	4.113E-05
High	[K].LVSAPVILEAVR.[L]		0.00673775	0	1	2	6	Q852M2	Q852M2 [494-505]	0	1266.77799832	High	High	High	3.8e7			3.17530727386475	High	0.0002069	0.001665
High	[K].NWNYTGLVDAIHNGEGK.[C]	2xDeamidated [N3; N13]	0.00175657	0	1	2	2	A2XFI3	A2XFI3 [529-545]	0	1889.86643249	Not Found	Not Found	High				5.32995939254761	High	4.2E-05	0.0001794
High	[K].NWNYTGLVDAIHNGEGK.[C]	1xDeamidated [N13]	5.41309E-05	0	1	2	30	A2XFI3	A2XFI3 [529-545]	0	1888.88241649	High	High	High	1.0e8	9.0e6		5.64642238616943	High	0	7.355E-06
High	[K].NWNYTGLVDAIHNGEGK.[C]		9.88353E-05	0	1	2	21	A2XFI3	A2XFI3 [529-545]	0	1887.89840049	High	High	High	5.5e7	5.9e6	4.0e7	5.16806030273438	High	0	4.496E-05
High	[R].TPQDLDTMKDCMPEPYAELVENCK.[I]	2xCarbamidomethyl [C11; C23]; 1xDeamidated [N/Q]	0.00348745	0	1	1	2	Q75KR1	Q75KR1 [301-324]	1	2885.23479415	Not Found	Not Found	High			1.2e7	5.42585372924805	High	0	4.418E-05
High	[R].TPQDLDTMKDCMPEPYAELVENCK.[I]	2xCarbamidomethyl [C11; C23]	0.0026231	0	1	1	2	Q75KR1	Q75KR1 [301-324]	1	2884.25077815	Not Found	Not Found	High			1.3e7	4.37502193450928	High	0	3.076E-05
High	[R].IITTNLWSAELSK.[L]		0.00119492	0	1	5	4	Q9AUV6	Q9AUV6 [204-216]	0	1475.81042053	High	Not Found	Not Found	2.5e7			4.03226470947266	High	0	1.686E-05
High	[R].TDLPNVVELYMK.[K]		0.00171083	0	2	2	11	Q0ITW7; Q2R8Z5	Q0ITW7 [329-340]; Q2R8Z5 [329-340]	0	1421.73447845	High	High	High		1.2e8	8.3e8	4.37311506271362	High	0	1.767E-05
High	[K].VCVLSCGISTGLGATINVAKPPK.[G]	2xCarbamidomethyl [C2; C6]; 1xDeamidated [N17]	0.000117652	0	1	1	136	Q2R8Z5	Q2R8Z5 [172-194]	0	2343.24106453	High	High	High	8.9e5	5.3e6		5.13523149490356	High	0	5.498E-07
High	[R].GLYPVETISIVGK.[I]		0.00286919	0	2	2	10	Q2QXR8; B8BJ39	Q2QXR8 [353-365]; B8BJ39 [353-365]	0	1375.78314321	High	High	High	1.5e8		3.0e8	3.15221071243286	High	0	0.0001173
High	[K].VGICGEHGGEPLSVAFFAK.[A]	1xCarbamidomethyl [C4]	7.63005E-05	0	1	1	4	Q6AVA8	Q6AVA8 [904-922]	0	1974.97420829	Not Found	High	High		3.8e6		4.39070463180542	High	0	3.122E-07
High	[K].WLAANVSAEVAESTR.[I]		6.27575E-05	0	1	1	688	P48494	P48494 [192-206]	0	1603.80746033	High	High	High	7.9e6	7.9e6	1.1e7	5.0540189743042	High	0	8.477E-07
High	[K].TLLLGEKPVTVFGIR.[N]		1.12782E-05	0	1	1	33	A2YQT7	A2YQT7 [68-82]	0	1642.98905356	High	High	High	2.2e8	4.3e7	3.3e8	4.65828084945679	High	0	2.775E-08
High	[K].TQKPVVAFIAGLTAPPGR.[R]		0.000304387	0	1	1	10	Q6ZL94	Q6ZL94 [262-279]	0	1823.053779	High	High	High	1.3e7		3.9e7	3.95838594436646	High	0	3.175E-05
High	[R].AVFASGSPFDPVEYNGK.[I]	1xDeamidated [N15]	6.61609E-05	0	1	1	4	P43279	P43279 [515-531]	0	1785.83300674	High	Not Found	High	6.8e7			5.34082651138306	High	0	8.34E-06
High	[R].TDIIFFCSPNNPTGAAASR.[D]	1xCarbamidomethyl [C7]	0.00499081	0	1	1	2	Q10MQ2	Q10MQ2 [237-255]	0	2038.96510009	Not Found	Not Found	High				4.58488893508911	High	0	7.012E-05
High	[R].NPAYSVLNSDDVSYFK.[S]		0.000197407	0	1	2	6	B8B7X6	B8B7X6 [90-105]	0	1818.85447	High	High	High	1.6e7		2.9e7	4.3709774017334	High	0	1.972E-06
High	[K].FITHSVPFSEINTAFDLMHK.[G]	1xOxidation [M18]	0.000716043	0	1	1	4	Q2R8Z5	Q2R8Z5 [348-367]	0	2350.15362913	High	High	High				4.56373023986816	High	0	8.878E-06
High	[K].FITHSVPFSEINTAFDLMHK.[G]	1xDeamidated [N12]	0.00402098	0	1	1	2	Q2R8Z5	Q2R8Z5 [348-367]	0	2335.14273013	Not Found	High	High				5.43223142623901	High	0	5.323E-05
High	[K].FITHSVPFSEINTAFDLMHK.[G]		8.3028E-05	0	1	1	28	Q2R8Z5	Q2R8Z5 [348-367]	0	2334.15871413	High	High	High	1.8e7	4.1e6	1.2e7	6.3539867401123	High	0	3.813E-07
High	[K].VFTLAGLTVR.[S]		0.00470978	0	1	1	12	P37833	P37833 [142-151]	0	1076.64625598	High	High	High	8.2e7	1.4e7		3.49171590805054	High	0	6.491E-05
High	[R].GLPGLEFISDHGPYK.[S]		0.00103073	0	1	1	9	Q7G764	Q7G764 [297-311]	0	1629.82713319	High	High	High	1.9e7			4.48832035064697	High	0	9.161E-06
High	[K].NGPGAPGGQSWTAEWLK.[F]	1xDeamidated [N/Q]	0.00302459	0	1	1	7	Q7XJ02	Q7XJ02 [269-285]	0	1756.82892445	High	High	High	2.5e7	2.1e7	3.9e7	3.35016393661499	High	0.0002069	0.0008614
High	[K].NGPGAPGGQSWTAEWLK.[F]		0.0040636	0	1	1	8	Q7XJ02	Q7XJ02 [269-285]	0	1755.84490845	High	High	High	1.3e7			3.02820920944214	High	0.0003144	0.003637
High	[K].GSDWLGDQDSIQYMCR.[E]	1xCarbamidomethyl [C15]	9.57526E-05	0	1	1	6	Q6ZDY8	Q6ZDY8 [113-128]	0	1930.80582231	High	High	High	3.2e6	1.3e7	2.3e7	5.07352876663208	High	0	4.199E-07
High	[R].QLIDQVVSTALPESK.[S]		0.000817079	0	1	2	6	Q2QYW2	Q2QYW2 [983-997]	0	1627.89012729	High	High	High		3.2e6		3.65639638900757	High	0	1.796E-05
High	[K].GLEYYNSLIDELVER.[G]	1xDeamidated [N6]	0.00334338	0	1	1	1	Q60DX8	Q60DX8 [137-151]	0	1813.88543618	Not Found	Not Found	High				5.07548856735229	High	0	4.206E-05
High	[K].GLEYYNSLIDELVER.[G]		0.000445195	0	1	1	5	Q60DX8	Q60DX8 [137-151]	0	1812.90142018	High	High	High	6.4e6	1.0e7	1.9e7	4.71524143218994	High	0	2.138E-05
High	[K].ISEDEYVSAIKEEISK.[V]		0.00288437	0	1	1	7	Q2QLY4	Q2QLY4 [459-474]	1	1839.92221513	High	High	High			1.0e8	4.04646730422974	High	0	5.258E-05
High	[K].SLPYEYVEENLGDK.[S]		0.00121399	0	1	1	10	Q06398	Q06398 [29-42]	0	1655.77990813	High	High	High	1.4e8		2.1e7	4.34622287750244	High	0	1.134E-05
High	[K].KPEDWDDEEDGEWTAPTIPNPEYK.[G]		5.47034E-06	0	1	1	13	Q9SLY8	Q9SLY8 [260-283]	0	2861.24243914	High	High	High	2.8e6		4.5e7	4.84611511230469	High	0	1.017E-08
High	[K].LQSFPGDLDILEQVQVK.[Y]		0.00189125	0	1	1	2	A2XD35	A2XD35 [417-433]	0	1929.03276866	Not Found	High	Not Found				2.80539393424988	High	0.000141	0.0006235
High	[K].LLGVTIYSSDAIR.[S]		0.0010639	0	1	2	82	Q0JMY8	Q0JMY8 [26-38]	0	1407.78420581	High	High	High	6.5e6	4.4e6	1.7e7	3.65921926498413	High	0	2.267E-05
High	[K].AVFPSVVGSIEQTGETDEAK.[A]		0.000317522	0	1	1	6	Q6ZJW9	Q6ZJW9 [31-50]	0	2064.01315529	High	High	High	4.1e6			4.48022890090942	High	0	4.287E-05
High	[R].TSVPNIWAVGDVTNR.[I]		0.000489587	0	1	1	10	P48642	P48642 [325-339]	0	1628.83909482	High	High	High	8.0e7	1.1e8		4.24945306777954	High	0	3.493E-06
High	[K].TNNSFILQQFENPANPK.[I]		1.24687E-05	0	1	1	8	Q9XEA6	Q9XEA6 [139-155]	0	1961.97156539	High	High	High	1.0e8	2.8e7	1.6e8	5.23495149612427	High	0	3.752E-07
High	[K].GVQVIADIVINHR.[T]		0.000524376	0	1	3	90	P17654	P17654 [112-124]	0	1433.82232267	High	High	High	7.9e4	4.6e5	8.8e5	4.20735454559326	High	0	3.828E-06
High	[K].VAICELPFHPISSDWQGGHGGTCVIR.[G]	2xCarbamidomethyl [C4; C23]	2.73886E-05	0	1	1	6	P48642	P48642 [48-73]	0	2893.38722764	High	High	High	2.1e7			4.49971389770508	High	0	8.282E-08
High	[K].VAICELPFHPISSDWQGGHGGTCVIR.[G]	2xCarbamidomethyl [C4; C23]; 1xDeamidated [Q16]	0.000723645	0	1	1	4	P48642	P48642 [48-73]	0	2894.37124364	High	High	Not Found		3.0e7		4.23619890213013	High	0	5.814E-06
High	[R].DNLTLWTSDANDDGGDEIK.[E]		5.98443E-05	0	1	1	12	Q2R2W2	Q2R2W2 [236-254]	0	2078.91489776	High	High	High	2.3e7	5.6e7		4.99216222763062	High	0	5.886E-07
High	[K].NLTGLVELYGR.[N]		0.00200428	0	1	2	15	P31924	P31924 [589-599]	0	1234.67901256	High	High	High	3.2e7	1.8e7	2.0e7	3.65402936935425	High	0	2.174E-05
High	[K].YRPTMPVLSVVIPR.[L]		0.00491254	0	2	2	10	Q2QXR8; B8BJ39	Q2QXR8 [429-442]; B8BJ39 [429-442]	0	1627.93524391	High	High	High	5.8e6	4.3e6	2.0e7	3.60050654411316	High	0	6.832E-05
High	[K].VAAAAAIPLLTPYK.[M]		0.000226461	0	1	1	6	Q84QK0	Q84QK0 [8-21]	0	1398.83551316	High	High	High	1.4e8			4.72704553604126	High	0	1.28E-06
High	[R].GLPTLVLIGPDGK.[T]		0.0045632	0	1	1	6	Q7Y0E8	Q7Y0E8 [276-288]	0	1279.76201389	High	High	High			8.2e7	3.19889378547668	High	4.2E-05	0.0002069
High	[R].LDWGPDMICSDDTQYSNGR.[G]	1xCarbamidomethyl [C9]	0.00146804	0	2	3	2	P27937; P27934	P27937 [142-160]; P27934 [141-159]	0	2229.91755742	Not Found	Not Found	High				3.32980918884277	High	0	1.447E-05
High	[R].LDWGPDMICSDDTQYSNGR.[G]	1xCarbamidomethyl [C9]; 1xDeamidated [N/Q]	2.41281E-05	0	2	3	20	P27937; P27934	P27937 [142-160]; P27934 [141-159]	0	2230.90157342	High	High	High	1.8e7		3.0e7	4.9485650062561	High	0	7.028E-08
High	[K].SLPYEYVEENLGDKSDLLLASNPVHK.[S]	1xDeamidated [N]	0.00213529	0	1	1	5	Q06398	Q06398 [29-54]	1	2931.46220915	High	High	High	1.1e7	2.0e7		4.65977144241333	High	4.2E-05	0.0002185
High	[K].SLPYEYVEENLGDKSDLLLASNPVHK.[S]		3.27757E-05	0	1	1	9	Q06398	Q06398 [29-54]	1	2930.47819315	High	High	High	3.1e7	7.2e6	4.0e7	4.91859340667725	High	0	1.042E-07
High	[K].EDPLNWGAAAAEMAGSHLDEVKR.[M]		7.43095E-06	0	1	1	5	P14717	P14717 [10-32]	1	2467.16704682	High	High	High				5.83186674118042	High	0	3.038E-08
High	[K].DAGAVVPTSYEALETAIK.[E]		0.0058451	0	1	1	6	Q93VT8	Q93VT8 [294-311]	0	1834.94328496	High	High	High	9.3e7		1.4e8	3.13679218292236	High	0.0001139	0.000387
High	[K].EIIAAADEVVDSIDKEDLAK.[S]		0.000145325	0	1	1	4	Q6ESI7	Q6ESI7 [1193-1212]	1	2144.09688485	High	High	High		6.8e6	1.6e7	4.84802961349487	High	0	8.885E-07
High	[R].TTGIVLDSGDGVTHTVPIYEGYALPHAILR.[L]		0.00035476	0	1	1	3	A2XNS1	A2XNS1 [150-179]	0	3165.65788878	Not Found	High	High		8.0e6		4.39455938339233	High	0	5.742E-05
High	[R].VFEVSLADLQNDEDQAYR.[K]		3.40085E-06	0	1	1	14	P49397	P49397 [65-82]	0	2111.98800317	High	High	High	1.2e8	1.1e7		6.32009172439575	High	0	3.67E-08
High	[K].LVPLLTEAGAIASSAK.[T]		0.000226461	0	1	1	5	P55142	P55142 [92-107]	0	1540.89448446	High	High	High	4.5e6	5.9e6	2.1e7	3.84943151473999	High	0	1.285E-06
High	[K].HSEFISYPISLWTEK.[T]		0.00111567	0	2	3	8	Q0J4P2; Q07078	Q0J4P2 [199-213]; Q07078 [199-213]	0	1836.91667638	High	High	High		9.1e6	1.0e7	4.91598224639893	High	0	1.459E-05
High	[K].DANFYGGHGIVGAQVPLGCGLAFAQK.[Y]	1xCarbamidomethyl [C19]; 1xDeamidated [Q25]	0.00853684	0	1	1	2	Q6Z5N4	Q6Z5N4 [158-183]	0	2648.29258241	Not Found	High	Not Found				3.78597784042358	High	0	0.0001363
High	[K].DANFYGGHGIVGAQVPLGCGLAFAQK.[Y]	1xCarbamidomethyl [C19]	1.65835E-05	0	1	1	4	Q6Z5N4	Q6Z5N4 [158-183]	0	2647.30856641	High	Not Found	High	8.1e6		4.4e7	4.78792715072632	High	0	4.923E-08
High	[R].TEEIPQIIDDFR.[R]		0.00210175	0	1	1	9	Q69TH8	Q69TH8 [155-166]	0	1475.73764949	High	High	High	2.8e7	1.2e7		3.25535559654236	High	0	3.366E-05
High	[K].DLDPETTLVVVVSK.[T]		0.00109814	0	2	2	6	P42862; P42863	P42862 [200-213]; P42863 [200-213]	0	1514.83121548	High	High	High	4.0e6			4.08093595504761	High	0	9.943E-06
High	[K].GVNPDEAVAYGAAVQGSILSGEGGDETK.[D]		3.10897E-05	0	1	1	2	Q6Z7B0	Q6Z7B0 [391-418]	0	2691.274408	Not Found	Not Found	High			2.2e7	5.45262050628662	High	0	9.74E-08
High	[K].VLNLEEGGAFTTSSAEEMLK.[A]		1.34249E-06	0	1	2	8	Q69TY4	Q69TY4 [211-230]	0	2126.03217617	High	High	High	2.1e7	1.2e7	3.0e7	5.9801459312439	High	0	1.639E-09
High	[R].TGYSAQGTGSALIMPVLDNQLK.[S]	1xDeamidated [N/Q]	0.0018813	0	1	1	8	O64464	O64464 [137-158]	0	2265.14312399	Not Found	High	High				4.06395673751831	High	8.185E-05	0.0002882
High	[R].SSISDTSADHNLMLLPDGTYGFTAGNCIR.[C]	1xCarbamidomethyl [C27]; 1xDeamidated [N]	0.000238741	0	1	1	2	Q8H8C7	Q8H8C7 [226-254]	0	3114.41428969	Not Found	High	Not Found				4.46779632568359	High	0	3.394E-06
High	[R].SSISDTSADHNLMLLPDGTYGFTAGNCIR.[C]	1xCarbamidomethyl [C27]	0.000158975	0	1	1	4	Q8H8C7	Q8H8C7 [226-254]	0	3113.43027369	High	Not Found	High	9.2e6			5.01685190200806	High	0	8.086E-07
High	[R].DPVPFFLAPR.[L]		0.00680903	0	1	2	8	A2XFI3	A2XFI3 [222-231]	0	1158.63060592	High	High	High	1.8e8		1.9e8	3.04669427871704	High	8.185E-05	0.000281
High	[R].FAIYDFDFLTAEDVPK.[S]		0.000314186	0	1	1	4	Q84TB3	Q84TB3 [67-82]	0	1890.91600764	High	Not Found	High				4.15787124633789	High	0	1.963E-06
High	[R].GEAELAQTVHDLLIK.[L]		0.00143737	0	1	1	7	Q6K4E7	Q6K4E7 [858-872]	0	1636.89046166	High	High	High		4.0e6	6.0e6	3.7171528339386	High	0	1.414E-05
High	[R].LPIYVVQPQDGLDAIAR.[N]	1xDeamidated [Q]	0.000177621	0	1	1	3	Q8H8C7	Q8H8C7 [110-126]	0	1869.01163977	Not Found	High	Not Found				4.68224096298218	High	0	9.351E-07
High	[R].LPIYVVQPQDGLDAIAR.[N]		1.24687E-05	0	1	1	14	Q8H8C7	Q8H8C7 [110-126]	0	1868.02762377	High	High	High	3.1e8	2.7e8	3.8e7	5.49483489990234	High	0	1.391E-07
High	[R].EAPAFVEQATEQQILVTGIK.[V]	1xDeamidated [Q]	1.99504E-05	0	1	1	9	Q01859	Q01859 [190-209]	0	2173.13869057	High	High	Not Found		2.2e7		6.09151887893677	High	0	5.474E-08
High	[R].EAPAFVEQATEQQILVTGIK.[V]		1.91242E-06	0	1	1	17	Q01859	Q01859 [190-209]	0	2172.15467457	High	High	High	1.6e7	8.7e6		5.78237724304199	High	0	2.137E-07
High	[K].LAGIEGGFFTLNPK.[E]		0.000322592	0	1	1	4	P14717	P14717 [227-240]	0	1463.78929121	High	High	High				4.20205545425415	High	0	4.359E-06
High	[R].QISELGIYPAVDPLDSTSR.[M]		2.26464E-05	0	1	1	11	Q01859	Q01859 [411-429]	0	2061.04987518	High	High	High	2.5e8		3.5e8	5.35816431045532	High	0	1.239E-07
High	[K].EYLPITGLADFNK.[L]		0.0015476	0	1	1	9	P37833	P37833 [70-82]	0	1480.76822138	High	High	High	3.3e8		4.2e8	3.9275803565979	High	0	6.33E-05
High	[K].DFTLDPVNFPADR.[M]		0.00325637	0	1	1	4	Q653V7	Q653V7 [340-352]	0	1506.7223338	High	Not Found	High	6.8e6		1.7e7	4.00182867050171	High	0	4.045E-05
High	[R].TTGIVLDSGDGVSHTVPIYEGYALPHAILR.[L]		2.26443E-07	0	2	2	16	Q10DV7; A3C6D7	Q10DV7 [150-179]; A3C6D7 [150-179]	0	3151.64223872	High	High	High	8.2e7		3.7e7	6.09146785736084	High	0	1.865E-09
High	[R].TGYSAQGTGSALIMPVLDNQLK.[S]		3.14198E-05	0	1	1	8	O64464	O64464 [137-158]	0	2264.15910799	High	High	High	6.0e6	2.4e7	9.9e6	5.13353776931763	High	0	5.046E-07
High	[K].VLNLEEGGAFTTSSAEEMLK.[A]	1xDeamidated [N3]	0.000627497	0	1	2	2	Q69TY4	Q69TY4 [211-230]	0	2127.01619217	Not Found	High	Not Found				3.94717884063721	High	0	4.834E-06
High	[K].AQAWTDEDLLDALNQLEIGLK.[D]		0.00272177	0	1	1	4	Q84ZC0	Q84ZC0 [304-324]	0	2356.20308121	High	Not Found	High			2.2e6	3.81618976593018	High	0	3.232E-05
High	[K].LVVSTSCSLMHTAVDLVNETK.[L]	1xCarbamidomethyl [C7]	1.05299E-05	0	2	2	16	Q2QLY5; Q2QLY4	Q2QLY5 [323-343]; Q2QLY4 [323-343]	0	2304.15739372	High	High	High	2.6e6		2.0e7	5.04276657104492	High	0	2.968E-08
High	[K].TEDLWAALEEGSGEPVK.[T]		2.194E-05	0	1	1	9	Q6Z6L4	Q6Z6L4 [436-452]	0	1830.87559932	High	High	High	2.3e7	3.8e7	4.0e7	5.65919923782349	High	0	6.328E-08
High	[R].RVPTDNSDLGESALQTEPVIEQVFLTK.[S]	1xDeamidated [Q22]	0.00152329	0	1	1	3	Q0JKD0	Q0JKD0 [208-234]	1	2987.52078659	High	Not Found	High	6.8e6			5.66462850570679	High	0	1.523E-05
High	[R].RVPTDNSDLGESALQTEPVIEQVFLTK.[S]		8.39096E-05	0	1	1	7	Q0JKD0	Q0JKD0 [208-234]	1	2986.53677059	High	High	High	2.6e6	6.0e6	4.1e7	6.46483469009399	High	0	3.542E-07
High	[K].VQQVDTTGAGDAFVGALLR.[R]		1.72072E-06	0	1	2	9	A2WXV8	A2WXV8 [253-271]	0	1918.00286551	High	High	High	4.2e7	3.3e6	8.5e7	6.04840803146362	High	0	4.096E-07
High	[K].LPAYSGGAAVCTFPEFLK.[S]	1xCarbamidomethyl [C11]	1.58974E-05	0	1	2	7	Q852M2	Q852M2 [211-228]	0	1927.96224666	High	High	High	4.5e7	2.7e7		4.69057893753052	High	0	4.081E-08
High	[K].VVDAPEILAVIGK.[V]		0.00449162	0	1	1	2	Q8W425	Q8W425 [240-252]	0	1323.78822861	Not Found	Not Found	High			5.0e6	2.80812191963196	High	0	6.117E-05
High	[K].ASACLLGVPLGHNSSFLQGPAFAPPR.[I]	1xCarbamidomethyl [C4]; 1xDeamidated [N/Q]	0.000607929	0	1	2	3	B8AU84	B8AU84 [61-86]	0	2665.35551702	High	High	Not Found	1.1e7			4.08463621139526	High	0	4.625E-06
High	[K].ASACLLGVPLGHNSSFLQGPAFAPPR.[I]	1xCarbamidomethyl [C4]	8.17165E-07	0	1	2	10	B8AU84	B8AU84 [61-86]	0	2664.37150102	High	High	High	6.1e7	1.9e7	1.6e8	6.45556211471558	High	0	3.48E-09
High	[K].IIIDSNNNPEHFLTTNPFYDSR.[V]	1xDeamidated [N]	0.00101991	0	1	2	5	Q2QYW2	Q2QYW2 [896-917]	0	2608.23142156	Not Found	High	Not Found		1.1e7		3.97652697563171	High	0	9.078E-06
High	[K].YGVSGYPTIQWFPK.[G]		0.000617636	0	1	2	12	Q75M08	Q75M08 [99-112]	0	1642.82640496	High	High	High	1.0e7	7.4e6		4.35696697235107	High	0.000141	0.0005703
High	[K].VVIGMDVAASEFYNDKDK.[T]		0.00293037	0	1	1	44	Q42971	Q42971 [246-263]	1	2000.96336844	High	High	High	1.6e5	1.9e5	9.7e6	3.95777177810669	High	0	6.114E-05
High	[R].ALTVPELTQQMWDAK.[N]		0.00307283	0	3	8	6	P45960; Q40665; P46265	P45960 [283-297]; Q40665 [283-297]; P46265 [283-297]	0	1730.87818242	High	Not Found	High	1.3e7		3.2e7	3.95467233657837	High	8.185E-05	0.0002712
High	[K].DSTLIMQLLR.[D]		0.00622628	0	6	7	11	Q6ZKC0; Q84J55; Q2R2W2; Q7XTE8; Q06967; Q6EUP4	Q6ZKC0 [217-226]; Q84J55 [227-236]; Q2R2W2 [226-235]; Q7XTE8 [223-232]; Q06967 [222-231]; Q6EUP4 [223-232]	0	1189.66091969	High	High	High	6.9e7		2.4e8	3.33030271530151	High	0.0001139	0.0003087
High	[R].TGPYGQIFRPDNFVFGQSGAGNNWAK.[G]		8.5701E-05	0	1	3	2	P45960	P45960 [78-103]	0	2828.35393629	Not Found	Not Found	High				4.9547553062439	High	0	3.629E-07
High	[K].GGEYADKNPNFVGCVEGALGIR.[E]	1xCarbamidomethyl [C14]; 1xDeamidated [N]	0.000481892	0	1	1	6	Q9SXP2	Q9SXP2 [37-58]	1	2324.09757109	Not Found	Not Found	High			3.1e7	5.08327054977417	High	0	3.434E-06
High	[K].GGEYADKNPNFVGCVEGALGIR.[E]	1xCarbamidomethyl [C14]	0.000131451	0	1	1	11	Q9SXP2	Q9SXP2 [37-58]	1	2323.11355509	High	High	High	7.5e6	9.5e6	7.3e6	5.34440755844116	High	0	6.355E-07
High	[R].NYLNLPSEIVPATLK.[K]		0.000276786	0	1	1	12	P0DKK8	P0DKK8 [78-92]	0	1671.93159821	High	High	High	8.9e7	1.8e7	1.8e8	4.28269624710083	High	0	1.664E-06
High	[K].LVVSTSCSLMHTAVDLVNETK.[L]	1xCarbamidomethyl [C7]; 1xDeamidated [N18]	0.00109236	0	2	2	2	Q2QLY5; Q2QLY4	Q2QLY5 [323-343]; Q2QLY4 [323-343]	0	2305.14140972	High	Not Found	High				3.01986813545227	High	0	9.883E-06
High	[R].IESILVSLPLTAR.[W]		0.00446801	0	1	1	10	Q7XPL2	Q7XPL2 [358-370]	0	1411.85189145	High	High	High	3.7e6	2.2e7		3.39267086982727	High	0.0002069	0.0009213
High	[R].FDFSWGDAEYHQETLENLK.[VL]		0.000131451	0	2	2	5	Q2QXR8; B8BJ39	Q2QXR8 [59-77]; B8BJ39 [59-77]	0	2329.04076698	High	High	High		1.6e7	9.0e6	3.89664721488953	High	0	5.058E-06
High	[K].LAMQEFMILPTGAASFK.[E]		3.98471E-06	0	1	1	23	Q42971	Q42971 [169-185]	0	1854.94923888	High	High	High	1.9e8	1.8e7	4.4e8	6.03178358078003	High	0	1.02E-08
High	[K].LAMQEFMILPTGAASFK.[E]	1xOxidation [M]	3.74018E-05	0	1	1	14	Q42971	Q42971 [169-185]	0	1870.94415388	High	High	High	3.3e7	1.6e7	4.7e7	4.22041797637939	High	0	3.931E-05
High	[K].LAMQEFMILPTGAASFK.[E]	1xDeamidated [Q4]; 1xOxidation [M7]	0.00923697	0	1	1	2	Q42971	Q42971 [169-185]	0	1871.92816988	Not Found	High	Not Found		3.8e6		4.72877216339111	High	0	0.0001504
High	[K].KGAIPALPTVAVAQELISK.[A]		0.000128025	0	1	1	11	Q0J8G4	Q0J8G4 [315-333]	1	1906.13717419	High	High	High	7.9e6	3.9e6	8.6e6	5.06887769699097	High	0	6.116E-07
High	[K].YINISQIPELSAINR.[S]		0.00350589	0	1	2	4	Q852M2	Q852M2 [296-310]	0	1730.94355984	High	High	High	2.4e7	2.3e7	1.6e7	4.19126081466675	High	4.2E-05	0.0001808
High	[R].SGPYGQIFRPDNFVFGQSGAGNNWAK.[G]	1xDeamidated [Q/N]	5.58736E-05	0	1	1	3	Q40665	Q40665 [78-103]	0	2815.32230223	Not Found	High	Not Found		1.0e7		4.45736074447632	High	0.000141	0.0006132
High	[K].MELVDAAFPLLK.[G]		0.000607929	0	1	1	12	Q7XDC8	Q7XDC8 [56-67]	0	1346.73883562	High	High	High	2.7e7	6.2e7	1.5e8	4.03841781616211	High	0	4.638E-06
High	[R].VDIGQVLLSVR.[C]		0.00171988	0	1	2	4	A2Y0T4	A2Y0T4 [129-139]	0	1198.71539808	High	High	High	1.9e7			3.82476615905762	High	0	1.787E-05
High	[K].LAGPASVAESAVPASLGVAAGPAVLEK.[V]		0.000654571	0	1	1	10	Q0IWL9	Q0IWL9 [104-130]	0	2432.33951509	High	High	High	1.4e7	1.3e7	1.9e7	4.22091293334961	High	0	1.221E-05
High	[R].LAYGGAQEYFGITPDVSTLGK.[I]		0.000185285	0	1	1	2	Q6YZE2	Q6YZE2 [298-318]	0	2187.09682536	Not Found	Not Found	High				4.05178785324097	High	0	9.928E-07
High	[K].LLNVSTNDILIQSTGVIGQR.[I]		0.000228865	0	1	1	6	B8AL33	B8AL33 [155-174]	0	2141.19245706	High	High	High	2.9e6			4.47847509384155	High	0	1.307E-06
High	[R].SGPYGQIFRPDNFVFGQSGAGNNWAK.[G]		0.00176586	0	1	1	4	Q40665	Q40665 [78-103]	0	2814.33828623	High	Not Found	High	3.8e6		1.8e7	3.65668606758118	High	0	1.846E-05
High	[R].GSDTCELVFENCFVPHENVLGEEGK.[G]	2xCarbamidomethyl [C5; C12]	3.62352E-05	0	1	1	7	Q75IM9	Q75IM9 [234-258]	0	2866.26583457	High	High	High	7.9e6			4.56926393508911	High	0	1.185E-07
High	[R].VSALSQVSGVLGSQWGDEGK.[G]		2.38735E-06	0	1	2	8	A2XD35	A2XD35 [59-78]	0	2004.00325937	High	High	High	2.9e7	2.3e7		6.37370157241821	High	0	3.482E-09
High	[K].GWSLNLGELAR.[I]		0.00373489	0	1	1	10	Q9LI00	Q9LI00 [353-363]	0	1215.64804681	High	High	High	4.8e6			4.1528525352478	High	0	4.837E-05
High	[K].VNGVPIELIRPEMLR.[L]	1xDeamidated [N2]	0.00780697	0	1	1	8	A2ZB00	A2ZB00 [37-51]	0	1736.97275195	High	High	High	2.9e7	3.2e6		2.43849420547485	High	0	0.0001349
High	[R].ENINNFEENDFQILR.[V]		0.00499081	0	1	1	2	Q84ZC0	Q84ZC0 [359-373]	0	1894.89298072	Not Found	Not Found	High				3.20456099510193	High	4.2E-05	0.0001676
High	[K].GMLQAHQIIAEYNNAISEADR.[E]	1xDeamidated [Q/N]	0.00352442	0	1	1	12	P31924	P31924 [44-64]	0	2345.11903447	High	Not Found	High	1.2e7			5.34985733032227	High	4.2E-05	0.0002154
High	[K].GMLQAHQIIAEYNNAISEADR.[E]		0.000682813	0	1	1	8	P31924	P31924 [44-64]	0	2344.13501847	High	High	Not Found		1.5e7		4.67962169647217	High	0	0.0001319
High	[K].LGPLVDGEGLFYKPLQAGER.[G]		0.000150003	0	1	1	3	Q6H545	Q6H545 [22-41]	0	2159.14952968	Not Found	High	High		8.0e6	4.1e6	3.36245918273926	High	0	7.545E-07
High	[K].EAVELPLTHPELYEDIGIRPPK.[G]		0.00108089	0	1	1	1	P46466	P46466 [207-228]	0	2516.33951509	Not Found	Not Found	High			2.6e6	4.3639178276062	High	0	9.781E-06
High	[K].YVFTIDDDCFVAK.[D]	1xCarbamidomethyl [C9]	0.00132796	0	1	1	11	Q8H8T0	Q8H8T0 [105-117]	0	1592.73012159	High	High	High	8.0e6			3.25221419334412	High	0	6.21E-05
High	[K].IASFLDPDGWK.[V]		0.00899747	0	1	1	11	Q948T6	Q948T6 [267-277]	0	1248.62591438	High	High	High	8.6e7		5.6e7	3.78148245811462	High	4.2E-05	0.0001903
High	[K].LPDATLSYFDSPDGELK.[T]		9.93586E-05	0	1	1	12	Q69TY4	Q69TY4 [77-93]	0	1867.89600041	High	High	High	8.1e7	5.9e7	1.4e8	5.12427425384521	High	0	4.409E-07
High	[R].LANNLEELILK.[E]		0.00279451	0	1	2	11	Q01K11	Q01K11 [256-266]	0	1269.74127843	High	High	High	4.1e7	3.2e7	9.7e7	3.98581290245056	High	0	3.341E-05
High	[K].ELAITSDEALSLEELPK.[R]		2.90268E-05	0	1	1	17	P48642	P48642 [185-201]	0	1857.96916531	High	High	High	6.7e6	3.0e6	1.4e7	4.67316293716431	High	0	3.173E-05
High	[R].LNLEAAGVEVDNIGAIK.[V]		0.000169376	0	1	1	7	P48642	P48642 [302-318]	0	1725.93814007	High	High	High	6.4e7	6.5e7		4.09852075576782	High	0	2.481E-06
High	[K].KPWALSFSFGR.[A]		0.000686428	0	1	1	79	Q5N725	Q5N725 [288-298]	0	1295.68951773	High	High	High	9.4e6	5.6e6	6.1e6	4.59549903869629	High	0	5.43E-06
High	[K].AYLDCHLMVTNPSDYVEPLAK.[A]	1xCarbamidomethyl [C5]	0.000865936	0	1	1	4	Q9SE42	Q9SE42 [65-85]	0	2436.15739372	Not Found	High	High		7.5e6	2.1e7	3.81488561630249	High	0	1.823E-05
High	[K].TVMEEDPLRPLVLGGDHSISYPVVR.[A]		0.0026231	0	1	2	6	B8AU84	B8AU84 [143-167]	0	2779.4447251	High	High	High		2.3e7		2.60953378677368	High	0.0009552	0.01183
High	[K].LVPYNPGYQDESVLWTESR.[D]	1xDeamidated [N/Q]	0.00138524	0	1	1	2	Q10M12	Q10M12 [275-293]	0	2254.0662539	Not Found	Not Found	High				3.86751794815063	High	0	1.346E-05
High	[K].LVPYNPGYQDESVLWTESR.[D]		0.000356639	0	1	1	11	Q10M12	Q10M12 [275-293]	0	2253.0822379	High	High	High	2.6e7	4.6e7		3.97523784637451	High	0	4.094E-06
High	[R].LDWGPDMICSDDTQYSNGR.[G]	1xCarbamidomethyl [C9]; 2xDeamidated [Q14; N17]	0.00578387	0	2	3	2	P27937; P27934	P27937 [142-160]; P27934 [141-159]	0	2231.88558942	Not Found	Not Found	High				4.4968729019165	High	0.0001139	0.0003022
High	[R].IPSAVGYQPTLATDLGGLQER.[I]		3.07616E-06	0	1	1	17	Q01859	Q01859 [348-368]	0	2186.14517251	High	High	High	1.6e8	5.8e7	2.8e8	5.68783092498779	High	0	4.821E-09
High	[K].LQAGYLFPEIAR.[R]		0.00315494	0	1	1	6	Q10MQ2	Q10MQ2 [71-82]	0	1377.75251183	High	High	High	2.2e7			3.4285786151886	High	0	0.0001508
High	[R].DAILAEGNPAPVVVSEGANTMDVGR.[A]		6.1771E-05	0	1	1	4	Q0JMH0	Q0JMH0 [393-417]	0	2482.22422729	High	Not Found	High			3.3e7	5.04757785797119	High	0	2.732E-05
High	[R].DAILAEGNPAPVVVSEGANTMDVGR.[A]	1xDeamidated [N]	3.7799E-05	0	1	1	4	Q0JMH0	Q0JMH0 [393-417]	0	2483.20824329	Not Found	Not Found	High				5.20537137985229	High	0	2.416E-06
High	[K].LHGGTPANFLDVGGSASEGQVVEAFK.[I]		2.11418E-07	0	1	1	20	Q6K9N6	Q6K9N6 [313-338]	0	2587.27870568	High	High	High	8.2e6	9.0e6	4.0e5	6.68343162536621	High	0	1.489E-10
High	[K].GDNPDSVVPGLMAAGEAACASVHGANR.[L]	1xCarbamidomethyl [C19]	2.46421E-06	0	1	1	9	Q6ZDY8	Q6ZDY8 [411-437]	0	2623.19875787	High	High	High	1.0e7	2.1e6		5.86128377914429	High	0	4.587E-09
High	[K].LHGGTPANFLDVGGSASEGQVVEAFK.[I]	1xDeamidated [Q/N]	5.92156E-05	0	1	1	6	Q6K9N6	Q6K9N6 [313-338]	0	2588.26272168	High	Not Found	High			1.1e7	5.76330518722534	High	0	3.218E-06
High	[R].IVQRPEDFVDSVLSAQR.[E]		0.000146868	0	1	1	2	Q2QMG2	Q2QMG2 [207-223]	0	1959.0294146	Not Found	Not Found	High				3.95480442047119	High	0	7.31E-07
High	[R].ATVNDALEMLER.[M]		0.00691737	0	1	1	3	Q0JKD0	Q0JKD0 [115-126]	0	1361.67294081	Not Found	High	High			1.0e7	3.283047914505	High	0	0.0001051
High	[K].GGTSIEDLAEKYPDMIIK.[V]		0.00652833	0	1	1	8	Q6K9N6	Q6K9N6 [164-181]	1	1979.99941959	High	High	High	3.0e7	8.4e6	1.1e7	4.24404764175415	High	0.0001139	0.0004093
High	[K].LVSWYDNEWGYSSR.[V]		0.00153135	0	1	1	8	Q7FAH2	Q7FAH2 [312-325]	0	1761.78672487	High	High	High	5.0e6		8.7e6	3.50439167022705	High	0	2.903E-05
High	[R].LAPPLSISPEELAEASK.[A]		0.000130758	0	1	1	11	Q10G56	Q10G56 [420-436]	0	1751.94255673	High	High	High	1.4e8	1.1e8	3.5e8	4.09723091125488	High	0	6.283E-07
High	[K].LVSWYDNEWGYSTR.[V]		0.000205926	0	1	1	59	Q6K5G8	Q6K5G8 [312-325]	0	1775.80237493	High	High	High		1.9e7	1.4e7	4.65961456298828	High	0	7.594E-06
High	[R].FSPNTFQPTIVSGSWDR.[T]		3.92225E-05	0	1	1	11	P49027	P49027 [173-189]	0	1938.93445164	High	High	High	8.8e7			4.72279405593872	High	0	2.959E-07
High	[K].KAFAGIAESSGYPFAVMPSAK.[G]		0.00161434	0	1	1	8	Q0DHF6	Q0DHF6 [269-289]	1	2129.0735876	High	High	High	1.2e7	6.0e6		4.26710033416748	High	0.0006682	0.008373
High	[K].VPPQTSAIITNDGVGINPQQSAGNVFLK.[H]		1.158E-05	0	1	1	10	Q94DM8	Q94DM8 [55-82]	0	2865.51049638	High	High	High	3.1e7	2.8e7	6.6e7	5.6875262260437	High	0	2.037E-07
High	[K].VSPNYHLYTPAEVEAVIAR.[L]		7.39207E-05	0	1	1	8	Q9LSU1	Q9LSU1 [218-236]	0	2129.1025795	High	High	High	4.0e7		8.0e6	4.68427085876465	High	0	3.004E-07
High	[K].GTVEIITPVELIK.[K]		0.00876414	0	1	1	8	P41095	P41095 [153-165]	0	1411.84065805	High	High	High	2.0e8			3.42178297042847	High	0.0003334	0.004158
High	[R].HQLLAEFDALIEADKEK.[Y]		2.47737E-05	0	1	1	27	P30298	P30298 [44-60]	1	1970.02293223	High	High	High	6.5e6	4.9e6		5.64950180053711	High	0	2.029E-06
High	[K].DLGLEFTPLR.[K]		0.00840328	0	1	1	6	Q6K9A2	Q6K9A2 [301-310]	0	1160.63099978	High	High	High	1.1e7	2.4e7		3.4488422870636	High	0	0.0001345
High	[R].AAALLDVSPVTDVTSISEPR.[V]		9.32546E-06	0	1	1	6	A2XNR6	A2XNR6 [140-159]	0	2041.0811753	High	High	High	2.0e7	1.8e7	5.5e7	5.13083648681641	High	0	1.104E-07
High	[R].VDEIPQIVDDFR.[L]		0.00204703	0	1	1	12	Q69TI0	Q69TI0 [149-160]	0	1445.72708483	High	High	High	2.7e7	1.6e7	9.1e6	3.80141663551331	High	4.2E-05	0.000255
High	[R].FLVLNAADLAVDR.[A]		0.00125305	0	1	2	4	Q6K4E7	Q6K4E7 [52-64]	0	1416.78454018	Not Found	High	High		8.9e6		3.62216281890869	High	0	4.225E-05
High	[R].VVDSPCCLVTGEYGWTANMER.[I]	2xCarbamidomethyl [C6; C7]; 1xDeamidated [N18]	0.000225268	0	2	3	2	Q0J4P2; Q07078	Q0J4P2 [565-585]; Q07078 [565-585]	0	2445.05194309	Not Found	High	Not Found				4.09462118148804	High	0	0.000137
High	[R].VVDSPCCLVTGEYGWTANMER.[I]	2xCarbamidomethyl [C6; C7]	0.0001208	0	2	3	6	Q0J4P2; Q07078	Q0J4P2 [565-585]; Q07078 [565-585]	0	2444.06792709	High	High	High	5.3e6			4.82664203643799	High	0	5.687E-07
High	[K].TGATTESYDDFLASLPENDCR.[Y]	1xCarbamidomethyl [C20]	9.62597E-05	0	1	1	6	Q9AY76	Q9AY76 [52-72]	0	2362.01396008	High	High	High	3.6e6		3.4e7	5.0569224357605	High	0	4.217E-07
High	[K].AAVAWEAAKPLVIEEVEVAPPQAMEVR.[V]		2.4001E-05	0	1	1	22	Q2R8Z5	Q2R8Z5 [12-38]	0	2903.53354006	High	High	High	4.4e7	1.3e7	1.3e7	5.70113325119019	High	0	9.544E-08
High	[K].TVGGGDDAFNTFFSETGAGK.[H]		2.33755E-05	0	1	1	5	Q53M52	Q53M52 [41-60]	0	1977.88247555	Not Found	High	High			2.3e7	4.90663623809814	High	0	6.744E-08
High	[K].LYRPDMSVEEAVDLVDK.[C]		0.000592089	0	1	1	3	Q9LST6	Q9LST6 [145-161]	0	1978.9790185	High	Not Found	High	2.2e6			4.06167697906494	High	0	8.971E-06
High	[K].ELQGVVFDDVPEALK.[H]		0.000712273	0	1	2	9	B8BKI7	B8BKI7 [390-404]	0	1658.8635782	High	High	High		2.5e7	1.3e7	3.90413641929626	High	0	5.701E-06
High	[K].KLDGQLGGLLSEASAEEDFTGK.[A]	1xDeamidated [Q5]	0.00111567	0	1	1	2	Q6K669	Q6K669 [135-156]	1	2266.10851254	High	Not Found	High				4.44337940216064	High	0	1.015E-05
High	[K].KLDGQLGGLLSEASAEEDFTGK.[A]		1.29376E-06	0	1	1	17	Q6K669	Q6K669 [135-156]	1	2265.12449654	High	High	High	1.6e7		6.3e6	5.93649768829346	High	0	1.568E-09
High	[K].MLNSDSAVIAETGDSWFNCQK.[L]	1xCarbamidomethyl [C19]; 1xDeamidated [Q/N]	9.62597E-05	0	1	2	5	A2XFI3	A2XFI3 [420-440]	0	2374.03258753	High	High	Not Found	2.8e6			5.02636289596558	High	0	4.225E-07
High	[K].MLNSDSAVIAETGDSWFNCQK.[L]	1xCarbamidomethyl [C19]	1.1398E-05	0	1	2	20	A2XFI3	A2XFI3 [420-440]	0	2373.04857153	High	High	High	4.9e7	1.8e7		5.66299200057983	High	0	5.393E-08
High	[R].LTSLHPEIEELLYSEVDNNEHK.[F]		2.00561E-05	0	1	1	21	P31924	P31924 [546-567]	0	2609.27295154	High	High	High	1.0e8	2.8e7	3.2e7	4.96094274520874	High	0	9.33E-07
High	[R].LTSLHPEIEELLYSEVDNNEHK.[F]	1xDeamidated [N]	0.00233566	0	1	1	4	P31924	P31924 [546-567]	0	2610.25696754	Not Found	High	High				4.00035095214844	High	0	0.0001051
High	[R].QGDVFVAPAGTINYLANTDGR.[R]		8.56983E-06	0	1	1	7	Q75GX9	Q75GX9 [191-211]	0	2179.07782124	High	High	High	7.3e7	4.2e7	6.2e7	6.02425098419189	High	0	1.829E-08
High	[K].ISEEEYISAIKEEISK.[V]		0.000150798	0	1	1	16	Q2QLY5	Q2QLY5 [459-474]	1	1867.95351525	High	High	High	7.7e6	3.3e6	2.0e7	5.29989814758301	High	0	7.59E-07
High	[K].WFALQATSDIPGNVANVQK.[L]		1.70272E-05	0	1	1	6	B7EA73	B7EA73 [766-784]	0	2059.06071472	High	High	High	1.2e7	1.3e7		4.54443120956421	High	0	6.835E-07
High	[R].TVQFVDWCPTGFK.[C]	1xCarbamidomethyl [C8]	0.00904487	0	1	1	4	P28752	P28752 [340-352]	0	1584.75152579	High	Not Found	High			2.0e7	3.83303594589233	High	0	0.000147
High	[K].VPPQTSAIITNDGVGINPQQSAGNVFLK.[H]	1xDeamidated [N/Q]	0.000170273	0	1	1	10	Q94DM8	Q94DM8 [55-82]	0	2866.49451238	Not Found	High	High		6.4e6	1.0e7	5.39850330352783	High	0	8.872E-07
High	[R].QIGITCPIVPGIMPINNYK.[G]	1xCarbamidomethyl [C6]	0.00113348	0	1	1	4	Q75HE6	Q75HE6 [210-228]	0	2128.12932868	High	Not Found	High	5.6e6		1.2e7	4.17264604568481	High	0	1.036E-05
High	[K].NGTFHTEQAIEYGTTMVGGVTPK.[K]	1xDeamidated [Q/N]	0.000275328	0	1	1	5	Q6ZL94	Q6ZL94 [54-76]	0	2439.14966585	Not Found	High	High				5.0781717300415	High	0	1.659E-06
High	[K].NGTFHTEQAIEYGTTMVGGVTPK.[K]	2xDeamidated [N1; Q8]	0.000510712	0	1	1	3	Q6ZL94	Q6ZL94 [54-76]	0	2440.13368185	High	Not Found	High	7.2e6		1.8e7	4.62610483169556	High	0	8.243E-05
High	[K].DAAAAAEIPLLTPYK.[M]		9.83147E-05	0	1	1	12	Q69TH8	Q69TH8 [8-22]	0	1543.83663525	High	High	High	1.3e7	1.1e7	2.0e7	4.71766948699951	High	0	7.89E-05
High	[K].LAVNLIPFPR.[L]		0.00377448	0	3	8	8	P45960; Q40665; P46265	P45960 [253-262]; Q40665 [253-262]; P46265 [253-262]	0	1139.69354053	High	High	High	5.1e7	2.3e7	5.8e7	3.29163646697998	High	0	6.767E-05
High	[K].NSWGADWGDNGYFK.[M]	1xDeamidated [N10]	0.00461154	0	1	1	6	P25778	P25778 [329-342]	0	1617.66046222	High	High	High	5.4e6	6.2e6	9.8e6	3.11999750137329	High	0	6.31E-05
High	[K].SDCTLLEINPLAETADNK.[L]	1xCarbamidomethyl [C3]	7.43095E-06	0	1	1	8	Q6K9N6	Q6K9N6 [226-243]	0	2003.95901158	High	High	High	1.9e8	7.9e7	1.5e8	6.90141820907593	High	0	2.705E-07
High	[K].EVLPPSLTSSSEPPPLFDGTTR.[L]		0.00241077	0	1	1	6	A1XBB7	A1XBB7 [14-35]	0	2327.17653212	Not Found	High	High				4.09268045425415	High	0	4.103E-05
High	[R].SFDDGFPNLFINNAHDIR.[G]		0.000420072	0	1	1	14	Q6ZFT5	Q6ZFT5 [46-63]	0	2091.98827805	High	High	High	3.9e7	8.7e6	5.7e7	3.79301738739014	High	0	2.858E-06
High	[R].VEAELSNICAGILR.[L]	1xCarbamidomethyl [C9]	0.000585869	0	1	1	10	Q84J55	Q84J55 [100-113]	0	1544.81010323	High	High	High	1.4e7	4.5e6	1.2e7	4.35700225830078	High	0	4.413E-06
High	[K].GIVDSEDLPLNISR.[E]		0.000225268	0	2	3	10	Q0J4P2; Q07078	Q0J4P2 [360-373]; Q07078 [360-373]	0	1527.80131233	High	High	High	2.7e8	1.8e8	4.6e8	4.65631484985352	High	0	9.792E-06
High	[R].LFLANPDLPR.[R]		0.00764446	0	1	5	12	Q84QK0	Q84QK0 [328-337]	0	1155.65206961	High	High	High	8.1e7	8.1e6	4.1e8	3.35211682319641	High	0.0001139	0.0003051
High	[R].NGPSLMPGGSFEAYK.[Y]		0.00179404	0	1	1	6	Q9LI00	Q9LI00 [139-153]	0	1554.72570462	High	High	High	2.9e7		8.1e7	3.38485193252563	High	4.2E-05	0.0001713
High	[R].VLAAQPEQILLR.[G]		0.00566332	0	1	2	6	B8AL97	B8AL97 [448-459]	0	1350.81036104	High	High	High	1.5e8		2.1e8	3.30871105194092	High	0	8.666E-05
High	[K].VVDLLAPYQR.[G]		0.00439792	0	1	1	5	Q01859	Q01859 [210-219]	0	1173.66263427	High	High	High	1.6e8		2.7e8	3.25741982460022	High	0	5.936E-05
High	[K].IDVDELSEVAR.[Q]		0.00266494	0	1	1	2	Q851R5	Q851R5 [81-91]	0	1245.63212187	Not Found	Not Found	High			1.2e7	4.13047456741333	High	0	3.143E-05
High	[K].VSPQLIAEYTVR.[A]		0.00523312	0	1	1	71	Q5N725	Q5N725 [238-249]	0	1375.75799109	High	High	High	6.8e8		2.3e9	4.09025001525879	High	0	9.426E-05
High	[K].GCVFTYDAVGSYER.[T]	1xCarbamidomethyl [C2]	0.00216935	0	1	1	4	O64464	O64464 [123-136]	0	1623.7107831	Not Found	High	High				3.80371260643005	High	0	2.406E-05
High	[R].NGIHAESTLDILK.[A]	1xDeamidated [N1]	0.000139313	0	1	1	6	P27934	P27934 [367-379]	0	1411.74273532	High	High	High	1.2e7		1.4e7	4.90359592437744	High	0	3.43E-06
High	[R].ELLCTPVPPSPTVEPTPAAK.[A]	1xCarbamidomethyl [C4]	9.88353E-05	0	1	1	6	A2XID3	A2XID3 [208-227]	0	2104.09946826	High	High	High	2.4e7		3.7e7	3.81843185424805	High	0	4.377E-07
High	[K].ALLSDPAFRPLVEK.[Y]		0.00110395	0	1	1	10	Q10N21	Q10N21 [210-223]	0	1555.88425417	High	High	High	1.7e8		1.9e8	3.26614189147949	High	4.2E-05	0.0002375
High	[K].IGIVGLPNVGK.[S]		0.00933454	0	1	2	6	B8BBN7	B8BBN7 [27-37]	0	1066.66190604	High	High	High	8.9e6		4.0e7	2.8406994342804	High	0.0003334	0.00514
High	[R].SECINHAFVYDAPLPVSR.[L]	1xCarbamidomethyl [C3]	3.19216E-05	0	1	1	11	P52428	P52428 [90-107]	0	2075.00148561	High	High	High	1.9e7		5.1e7	4.79115867614746	High	0	5.203E-07
High	[K].ANSEATLGTYKGDAVLGEGASESLHVK.[D]	1xDeamidated [N2]	0.000494785	0	1	1	23	P17784	P17784 [328-354]	1	2705.32644401	High	High	High	8.7e6		8.9e6	5.15175294876099	High	0	3.541E-06
High	[K].ANSEATLGTYKGDAVLGEGASESLHVK.[D]		4.22305E-06	0	1	1	7	P17784	P17784 [328-354]	1	2704.34242801	High	Not Found	High	3.7e7			7.69222688674927	High	0	7.305E-09
High	[R].AMSSESGPQGLPIDLR.[G]		0.0019316	0	1	1	2	Q6Z0I4	Q6Z0I4 [68-83]	0	1657.82139581	Not Found	Not Found	High			6.7e6	4.1226053237915	High	0	2.076E-05
High	[K].EALEWLDENQTAEKEEYEEK.[L]		0.000168484	0	1	1	6	Q6Z7B0	Q6Z7B0 [606-625]	1	2483.1096342	High	High	High	3.1e7		2.9e7	5.06048774719238	High	0	2.706E-06
High	[K].QAFDDAIAELDTLGEESYK.[D]		0.00167509	0	1	1	4	Q06967	Q06967 [203-221]	0	2114.9764354	Not Found	High	High		1.1e7		4.11742973327637	High	0	2.164E-05
High	[K].EAFVSSSEEPFTVDGK.[E]		0.000544121	0	1	1	2	P52712	P52712 [357-372]	0	1728.79628642	Not Found	Not Found	High			3.8e7	4.14511871337891	High	0	4.015E-06
High	[R].SLNSVWAQHLSEEVR.[R]		0.000100945	0	1	1	8	P35684	P35684 [101-115]	0	1754.8820222	High	High	High	6.4e6		1.5e7	4.28511190414429	High	0	1.219E-05
High	[K].SDVNIVSNASCTTNCLAPLAK.[V]	2xCarbamidomethyl [C11; C15]; 1xDeamidated [N]	3.05996E-06	0	1	1	41	Q6K5G8	Q6K5G8 [144-164]	0	2236.0584087	High	High	High	1.7e8	3.8e7	4.2e7	6.02164363861084	High	0	3.77E-08
High	[K].SDVNIVSNASCTTNCLAPLAK.[V]	2xCarbamidomethyl [C11; C15]	2.66736E-06	0	1	1	31	Q6K5G8	Q6K5G8 [144-164]	0	2235.0743927	High	High	High	4.7e8	9.7e6	9.1e8	6.18493890762329	High	0	2.319E-08
High	[R].LGISYPELTAMQAR.[A]		0.000390136	0	1	1	11	Q75KR1	Q75KR1 [686-699]	0	1549.80428929	High	High	High	9.5e7			3.88356590270996	High	0	2.61E-06
High	[K].EAFSLFDKDGDGCITTK.[E]	1xCarbamidomethyl [C13]	0.000870519	0	2	4	15	Q6F332; Q0JNS6	Q6F332 [15-31]; Q0JNS6 [15-31]	1	1903.87421942	High	High	High	2.2e7		5.8e7	5.0918140411377	High	0	1.128E-05
High	[K].VSPEVIAEYTVR.[T]		0.00356179	0	1	1	27	P17784	P17784 [238-249]	0	1362.7263566	High	High	High	5.6e7			3.91470646858215	High	0	0.0001129
High	[K].LVMQDLKPEVQAFK.[S]		0.00695386	0	1	1	4	Q6L4F8	Q6L4F8 [283-296]	0	1645.89818965	Not Found	High	High			1.6e7	2.56630563735962	High	0	0.0001063
High	[K].TTTTNAGAPVWNDNEALTVGPR.[G]		4.0272E-05	0	1	1	6	Q0E4K1	Q0E4K1 [16-37]	0	2285.11566322	High	High	High	6.6e6	1.2e7	7.7e7	5.01321601867676	High	0	3.091E-06
High	[R].FLANVDPVDVAR.[S]		0.00488673	0	2	2	10	P42862; P42863	P42862 [185-196]; P42863 [185-196]	0	1315.70047625	High	High	High	3.8e8		4.8e8	3.62074661254883	High	0.0003334	0.005082
High	[R].IINEPTAAAIAYGLDKK.[G]		0.000172081	0	2	3	24	Q6Z7B0; Q75HQ0	Q6Z7B0 [202-218]; Q75HQ0 [226-242]	1	1787.99017565	High	High	High	3.1e8		2.4e8	4.7390775680542	High	0	9E-07
High	[K].VPGVDDVTGEPLIQR.[K]		0.000114586	0	1	1	6	Q08480	Q08480 [176-190]	0	1594.84351148	High	High	High	6.2e7		7.8e7	4.22128915786743	High	0	5.289E-07
High	[K].FPQGFDTADLPSGK.[G]		0.000932363	0	1	2	12	P0C5C8	P0C5C8 [198-211]	0	1479.71143477	High	High	High	1.2e7			3.97213125228882	High	0.0002069	0.0009856
High	[R].AVLVEHALTSGDAEPEASVFSK.[I]		1.66705E-06	0	1	1	19	P14717	P14717 [582-603]	0	2257.13466734	High	High	High	5.9e7		7.8e7	5.7430272102356	High	0	2.745E-08
High	[K].VDIDELNSVAYR.[W]		0.00282415	0	1	1	2	Q6ES52	Q6ES52 [267-278]	0	1393.69578471	Not Found	Not Found	High			7.4e6	3.76748514175415	High	0	3.383E-05
High	[K].VSDDEVAFLTQGDANDEK.[N]		3.92208E-06	0	1	1	10	Q0J8G4	Q0J8G4 [209-226]	0	1952.87197038	High	High	High	3.1e7		7.7e7	5.82680892944336	High	0	5.5E-06
High	[K].CGINYQPPSVVPGGDLAK.[V]	1xCarbamidomethyl [C1]	0.000114586	0	2	2	6	Q53M52; P28752	Q53M52 [353-370]; P28752 [353-370]	0	1871.93200914	High	High	High	3.1e7		4.7e7	4.07968473434448	High	0	1.678E-05
High	[R].VPEGFDYELYNR.[DN]		0.00177521	0	2	2	10	Q6Z4G3; Q8H8T0	Q6Z4G3 [59-70]; Q8H8T0 [61-72]	0	1501.69578471	High	High	High	7.4e7	5.3e7		3.72416019439697	High	0	8.917E-05
High	[K].YPIEHGIVSNWDDMEK.[I]		0.000620906	0	2	2	9	Q10DV7; A3C6D7	Q10DV7 [71-86]; A3C6D7 [71-86]	0	1932.87963888	High	High	High	5.4e6		1.6e7	4.11898565292358	High	0	4.749E-06
High	[K].ATTFVDNHDTGSTQHLWPFPSDK.[V]	2xDeamidated [N7; Q14]	0.00428354	0	1	1	1	P17654	P17654 [312-334]	0	2603.16848738	Not Found	Not Found	High				3.07840943336487	High	0	5.755E-05
High	[K].ATTFVDNHDTGSTQHLWPFPSDK.[V]	1xDeamidated [N/Q]	3.20906E-05	0	1	1	30	P17654	P17654 [312-334]	0	2602.18447138	High	High	High	2.5e7		1.4e8	5.33986377716064	High	0	1.014E-07
High	[K].ATTFVDNHDTGSTQHLWPFPSDK.[V]		7.08568E-07	0	1	1	32	P17654	P17654 [312-334]	0	2601.20045538	High	High	High	1.5e9			6.1459584236145	High	0	9.036E-09
High	[R].DNLTLWTSDNAEDGGDEIKEAAKPEGEGH.[-]	1xDeamidated [N10]	0.000137123	0	1	1	7	Q06967	Q06967 [232-260]	1	3099.36613631	High	High	Not Found	1.2e7			4.86570644378662	High	0	6.691E-07
High	[R].DNLTLWTSDNAEDGGDEIKEAAKPEGEGH.[-]		0.000779161	0	1	1	6	Q06967	Q06967 [232-260]	1	3098.38212031	Not Found	High	High		2.8e7	5.9e7	4.13238382339478	High	4.2E-05	0.0001618
High	[R].GPTPEPLCQVMLR.[V]	1xCarbamidomethyl [C8]	0.00849208	0	1	1	4	Q948T6	Q948T6 [150-162]	0	1497.75523098	Not Found	High	High		1.1e7	1.0e8	3.16286563873291	High	0	0.0001359
High	[R].LLSSGNVYTQEEILTR.[I]		1.42285E-05	0	1	1	46	Q75KR1	Q75KR1 [653-668]	0	1822.95451836	High	High	High	8.6e7	9.6e6	2.1e7	5.2216682434082	High	0	2.733E-07
High	[K].AQISIYDPQVTEDQIQR.[D]		2.98035E-05	0	1	3	5	Q9AUV6	Q9AUV6 [358-374]	0	2004.00325937	High	High	High	1.7e7	1.6e7	2.0e7	5.01365947723389	High	0	1.58E-07
High	[R].FLNAGAFGTGTDGHVLPAEATR.[A]		0.00136347	0	1	2	2	A2X7F7	A2X7F7 [133-154]	0	2202.09380567	Not Found	Not Found	High			2.7e7	3.91748809814453	High	0	1.322E-05
High	[K].YNGGLDTEEAYPYTGVNGICHYKPENVGVK.[V]	1xCarbamidomethyl [C20]; 3xDeamidated [N2; N17; N26]	0.000135683	0	1	1	2	P25778	P25778 [223-252]	0	3347.50487958	Not Found	Not Found	High			1.4e7	4.31302690505981	High	0.0004629	0.006526
High	[K].YNGGLDTEEAYPYTGVNGICHYKPENVGVK.[V]	1xCarbamidomethyl [C20]; 2xDeamidated [N17; N]	7.67046E-05	0	1	1	5	P25778	P25778 [223-252]	0	3346.52086358	High	High	High	7.5e6			4.37259483337402	High	0	1.841E-06
High	[K].YNGGLDTEEAYPYTGVNGICHYKPENVGVK.[V]	1xCarbamidomethyl [C20]; 1xDeamidated [N]	0.00439792	0	1	1	3	P25778	P25778 [223-252]	0	3345.53684758	Not Found	Not Found	High			3.7e6	4.5028920173645	High	0	5.941E-05
High	[K].YMVIQGEPGVVIR.[G]		0.00699054	0	1	1	6	P83647	P83647 [72-84]	0	1460.7929964	High	High	High	2.7e7	7.1e6	1.8e7	3.75914525985718	High	0	0.0001065
High	[R].LGADGFIVSTNASEMK.[A]		3.52909E-05	0	1	1	5	Q0JA75	Q0JA75 [246-261]	0	1639.79959775	High	High	High	1.6e7		3.8e7	4.98579359054565	High	0	9.209E-07
High	[K].GGTEHLGLPVFNSVAEAK.[A]		0.00534455	0	1	1	2	Q6ZL94	Q6ZL94 [78-95]	0	1825.94428807	Not Found	Not Found	High			1.5e7	3.71539449691772	High	0	7.624E-05
High	[K].VGLNYVSCSPFR.[V]	1xCarbamidomethyl [C8]	0.00136347	0	1	1	10	Q75KR1	Q75KR1 [863-874]	0	1398.68344629	High	High	High	1.1e8	4.6e7	5.1e8	4.3910436630249	High	0	1.317E-05
High	[R].GYSYVDICDVCPEK.[L]	2xCarbamidomethyl [C8; C11]	0.00590697	0	1	1	2	A2Z7C4	A2Z7C4 [71-84]	0	1704.72438452	Not Found	Not Found	High				3.10680484771729	High	4.2E-05	0.0001569
High	[R].VDAGVVELLK.[S]		0.00943313	0	1	3	10	Q851K1	Q851K1 [213-222]	0	1042.61428712	High	High	High	8.1e7		1.7e8	2.93378496170044	High	4.2E-05	0.000166
High	[K].IGDTAGTIDNIIQCK.[L]	1xCarbamidomethyl [C14]	2.57067E-05	0	1	1	10	Q93VT8	Q93VT8 [149-163]	0	1618.81049709	High	High	High	5.9e7		1.4e8	4.87996912002563	High	0	1.679E-06
High	[R].TTSYEDFTSSLPEGDCR.[F]	1xCarbamidomethyl [C16]	0.000314186	0	1	1	2	Q84TB3	Q84TB3 [50-66]	0	1964.81782667	High	Not Found	High	1.1e8			3.9847936630249	High	0	1.969E-06
High	[K].DHDKPVQQVLAEMTNGGVDR.[S]		5.52843E-06	0	1	1	22	Q2R8Z5	Q2R8Z5 [248-267]	0	2209.0666046	High	High	High	1.2e7	8.9e7	2.2e7	5.92366695404053	High	0	7.072E-06
High	[K].ANSEATLGTYQGDAVLGEGASESLHVK.[D]	1xDeamidated [Q/N]	1.64961E-05	0	1	1	68	Q5N725	Q5N725 [328-354]	0	2705.29005849	High	High	High	8.7e6		1.8e7	5.05522060394287	High	0	4.283E-08
High	[K].DHDKPVQQVLAEMTNGGVDR.[S]	1xDeamidated [N/Q]	7.87543E-06	0	1	1	38	Q2R8Z5	Q2R8Z5 [248-267]	0	2210.0506206	High	High	High	1.3e7	1.9e7	5.7e7	5.73381471633911	High	0	4.185E-08
High	[R].HVVIVDDLVQSGGTLR.[E]		0.000199503	0	1	1	4	Q6ZFT5	Q6ZFT5 [230-245]	0	1707.93880881	Not Found	High	High				3.68432354927063	High	0	7.227E-05
High	[K].GSFETIHVEDALGHQFATR.[L]		4.42882E-05	0	1	1	12	P49398	P49398 [203-221]	0	2115.0253918	High	High	High	1.6e7		1.2e8	4.43023300170898	High	0	1.545E-07
High	[K].GSFETIHVEDALGHQFATR.[L]	1xDeamidated [Q15]	0.000195333	0	1	1	1	P49398	P49398 [203-221]	0	2116.0094078	Not Found	Not Found	High				4.54146480560303	High	0	1.06E-06
High	[K].NVRPDYLSNIWK.[V]		0.000102557	0	1	1	13	Q43008	Q43008 [204-215]	0	1504.79068818	High	High	High	5.8e7	9.2e6	4.6e7	5.02492094039917	High	0	5.444E-07
High	[K].EAGALLSYDPNLR.[E]		0.0065974	0	1	2	9	A2WXV8	A2WXV8 [160-172]	0	1418.7274192	High	High	High	1.4e8			3.89530658721924	High	0.0001139	0.0004214
High	[R].SENEADVAAAQVAGYEKPLVAR.[L]		1.54008E-06	0	1	1	6	O04226	O04226 [337-358]	0	2288.15171437	High	High	High	1.9e7	2.0e7	4.2e7	5.38391447067261	High	0	1.965E-09
High	[K].DHDKPVQQVLAEMTNGGVDR.[S]	2xDeamidated [Q7; N15]	0.000309248	0	1	1	4	Q2R8Z5	Q2R8Z5 [248-267]	0	2211.0346366	Not Found	High	Not Found				4.84375905990601	High	0	1.925E-06
High	[K].IIYSGGQDLDVLPQGAGK.[G]		0.000123379	0	1	1	6	Q6YXW6	Q6YXW6 [159-176]	0	1830.95960376	High	High	High	2.2e7		4.4e7	4.78278636932373	High	0	1.21E-06
High	[K].ANSEATLGTYQGDAVLGEGASESLHVK.[D]		1.42266E-08	0	1	1	859	Q5N725	Q5N725 [328-354]	0	2704.30604249	High	High	High	3.7e7	3.4e7	4.4e7	7.97595882415771	High	0	4.488E-12
High	[R].YLAVEPSTPYNTTTLPK.[V]		0.000161514	0	1	1	4	P42862	P42862 [550-566]	0	1894.97967048	High	Not Found	High	2.0e8		3.9e8	4.6091160774231	High	0	1.567E-05
High	[K].ALNEHHVLLEGTLLKPNMVTPGSDAK.[K]		1.12178E-07	0	1	2	10	P17784	P17784 [211-236]	0	2784.47127419	High	High	High				5.94383668899536	High	0	6.554E-11
High	[K].LIFGADSPAIQENR.[V]		0.000445195	0	1	1	10	P37833	P37833 [87-100]	0	1530.79108204	High	High	High	4.1e8	8.8e7	1.6e8	4.63593196868896	High	0	3.098E-06
High	[K].TPLTAHGADAFPFTEER.[L]		3.43712E-05	0	1	1	8	Q7Y0E8	Q7Y0E8 [459-475]	0	1859.89225249	High	High	High	1.1e7		1.9e7	4.71876001358032	High	0	7.482E-07
High	[R].VCENIPIVLCGNK.[V]	2xCarbamidomethyl [C2; C10]	0.000314186	0	2	2	6	A2Y7R5; Q7F7I7	A2Y7R5 [114-126]; Q7F7I7 [114-126]	0	1515.76579595	High	High	High	1.1e8	1.0e8	1.3e8	4.42892122268677	High	0	6.403E-06
High	[K].HPQIDVPNLQVIK.[L]		0.000213681	0	1	1	11	P0DKK8	P0DKK8 [32-44]	0	1500.85328842	High	High	High	8.8e6	3.1e7	2.5e7	4.13817548751831	High	0	0.0001272
High	[R].GDGGGGSGGSSPFYVDSDGLQR.[Q]		5.10758E-05	0	1	1	4	Q2QMN7	Q2QMN7 [57-78]	0	2071.89516541	Not Found	High	High			2.5e7	4.75006675720215	High	0	3.807E-06
High	[R].GGVIMDVVTPEQAR.[I]		0.00408508	0	1	2	5	Q69LA6	Q69LA6 [44-57]	0	1471.75733911	High	High	High	1.0e8		1.1e8	3.78579449653625	High	0	9.205E-05
High	[R].SPDEITGPYKDDPAPTSFVPAAGYHK.[M]		0.00238547	0	1	1	6	Q0JMH0	Q0JMH0 [499-524]	1	2760.31515069	High	High	High	3.3e7		3.3e7	3.92020440101624	High	0	2.725E-05
High	[R].TAISHVQNLITGVTK.[G]		5.79778E-05	0	1	1	23	P49210	P49210 [71-85]	0	1581.89588143	High	High	High	1.1e7	8.5e6	2.6e7	4.97324132919312	High	0	1.348E-06
High	[K].IPLYQHIANLAGNK.[Q]		0.000576662	0	1	1	4	Q42971	Q42971 [134-147]	0	1551.86418745	Not Found	High	High				4.38351154327393	High	0	4.312E-06
High	[R].VAPEEHPILLTEAPLNPK.[A]		0.00044285	0	2	2	10	A2XNS1; A3C6D7	A2XNS1 [98-115]; A3C6D7 [98-115]	0	1968.08005321	High	High	High	1.5e8	3.0e7	5.2e7	4.04917764663696	High	0	5.902E-06
High	[K].SVEMHHEALQEALPGDNVGFNVK.[N]		0.00320526	0	1	1	7	O64937	O64937 [279-301]	0	2521.213997	Not Found	High	High		1.1e7		4.56473064422607	High	0	3.969E-05
High	[K].MIEYSYVNAPLQK.[E]		0.000555736	0	2	2	8	Q6Z0I4; Q6H5J0	Q6Z0I4 [316-328]; Q6H5J0 [312-324]	0	1555.78249123	High	High	High	2.3e7	3.0e7	3.4e7	3.99892354011536	High	0	4.129E-06
High	[K].SLTNDWEEHLAVK.[H]		0.0018714	0	2	3	16	Q0J4P2; Q07078	Q0J4P2 [288-300]; Q07078 [288-300]	0	1541.75944755	High	High	High	3.0e7	5.4e6		4.16371726989746	High	4.2E-05	0.000189
High	[K].ALNEHHVLLEGTLLKPNMVTPGSDAK.[K]	1xDeamidated [N]	4.74357E-05	0	1	2	12	P17784	P17784 [211-236]	0	2785.45529019	High	High	High	2.3e7	7.8e6	1.1e7	5.45319223403931	High	0	1.685E-07
High	[R].DTGEGFGAAPDIDHLNPR.[V]		4.57121E-06	0	1	1	21	P27933	P27933 [163-180]	0	1881.87257963	High	High	High	5.6e8	1.8e8		5.39151000976563	High	0	8.061E-09
High	[K].LIGCCNELNAGYAADGYAR.[A]	2xCarbamidomethyl [C4; C5]	3.64255E-06	0	2	2	40	Q0DHF6; A2Y5L9	Q0DHF6 [84-102]; A2Y5L9 [84-102]	0	2087.92733467	High	High	High	4.7e6	3.9e7		6.05140256881714	High	0	6.204E-09
High	[K].LDELLAEEAAAGR.[E]		0.00732948	0	1	1	2	Q9XGP7	Q9XGP7 [146-158]	0	1357.69578471	Not Found	Not Found	High				3.69513392448425	High	0	0.0001135
High	[K].DPDMAEELQIPTGFDLK.[V]	1xDeamidated [Q9]	0.00666721	0	1	1	2	Q7FAY6	Q7FAY6 [42-58]	0	1919.89428626	Not Found	High	Not Found				3.76264667510986	High	4.2E-05	0.00016
High	[K].DPDMAEELQIPTGFDLK.[V]		0.000263939	0	1	1	2	Q7FAY6	Q7FAY6 [42-58]	0	1918.91027026	Not Found	Not Found	High				4.57428598403931	High	0	1.571E-06
High	[K].VVAENLSDEEITGLK.[E]		0.000604728	0	1	1	8	A2ZVI7	A2ZVI7 [359-373]	0	1616.83775734	High	High	High			2.8e7	3.56976938247681	High	0	9.612E-05
High	[K].AGVTHVWLPPPSHSVAPQGYMPGR.[L]		2.84187E-06	0	1	1	9	P27933	P27933 [57-80]	0	2541.28195752	High	High	High	2.0e7	5.3e7		5.38516521453857	High	0	2.275E-07
High	[K].ILDVIDCTGSGDVDTSK.[V]	1xCarbamidomethyl [C7]	1.11009E-05	0	1	1	6	Q6ESI7	Q6ESI7 [146-162]	0	1794.84258493	High	High	High	7.8e6			5.24780750274658	High	0	2.554E-08
High	[K].AAQDIALAELPPTHPIR.[L]		1.80457E-05	0	2	2	17	Q7XTE8; Q6EUP4	Q7XTE8 [161-177]; Q6EUP4 [161-177]	0	1812.99665802	High	High	High	1.1e8	9.8e6	7.4e7	4.52930927276611	High	0	2.573E-06
High	[R].FHLPGETEEEFATR.[L]		0.00325637	0	1	3	10	Q01K11	Q01K11 [242-255]	0	1662.77582584	High	High	High	4.0e6		8.9e6	4.3767204284668	High	0.0002069	0.001272
High	[R].GNPTVEVDVCCSDGTFAR.[A]	2xCarbamidomethyl [C10; C11]; 1xDeamidated [N2]	0.00265092	0	1	1	8	Q42971	Q42971 [18-35]	0	1984.83751703	High	High	High	1.2e6		1.0e7	3.24967980384827	High	4.2E-05	0.0001701
High	[R].GNPTVEVDVCCSDGTFAR.[A]	2xCarbamidomethyl [C10; C11]	1.158E-05	0	1	1	523	Q42971	Q42971 [18-35]	0	1983.85350103	High	High	High	3.2e7	1.3e7	1.9e7	5.39641284942627	High	0	2.703E-08
High	[R].FPAGFETAQLPSNK.[C]		9.32573E-05	0	1	2	12	P0C5D0	P0C5D0 [198-211]	0	1506.75871932	High	High	High	1.4e7			4.61934328079224	High	0	3.624E-06
High	[K].IGPWGGNGGSAQDISVPPK.[K]	2xDeamidated [N7; Q12]	7.12379E-05	0	1	1	1	Q0JMY8	Q0JMY8 [6-24]	0	1838.89191898	Not Found	High	Not Found				5.12689161300659	High	0	2.861E-07
High	[K].IGPWGGNGGSAQDISVPPK.[K]	1xDeamidated [Q/N]	2.45111E-07	0	1	1	125	Q0JMY8	Q0JMY8 [6-24]	0	1837.90790298	High	High	High	1.7e8		3.4e8	6.0191068649292	High	0	6.874E-08
High	[K].LIGCCNELNAGYAADGYAR.[A]	2xCarbamidomethyl [C4; C5]; 1xDeamidated [N9]	0.0015723	0	2	2	2	Q0DHF6; A2Y5L9	Q0DHF6 [84-102]; A2Y5L9 [84-102]	0	2088.91135067	Not Found	Not Found	High				4.21697282791138	High	0	1.587E-05
High	[K].YGLNHVTYLIEQSK.[A]		0.000220559	0	1	1	10	P0DKK7	P0DKK7 [130-143]	0	1664.86424694	High	High	High	1.4e7	7.8e6		4.86471652984619	High	0	1.822E-06
High	[K].VLQLEGIPVEPVLK.[I]		0.00612873	0	1	1	2	B9EXM2	B9EXM2 [1064-1077]	0	1533.92505635	Not Found	Not Found	High				3.47808337211609	High	0.0002892	0.003205
High	[R].EGVQLCGYSPLGAK.[G]	1xCarbamidomethyl [C6]	0.000309248	0	2	2	5	Q7G765; Q7G764	Q7G765 [208-221]; Q7G764 [206-219]	0	1478.73079033	High	High	High	1.8e8		2.8e8	4.19640111923218	High	0	4.477E-06
High	[R].FAQVTNPAIDPLR.[E]		0.00277981	0	1	1	6	Q69RJ0	Q69RJ0 [599-611]	0	1441.77978915	High	High	High	7.2e6	1.2e7	2.0e7	4.0789213180542	High	4.2E-05	0.0002041
High	[K].AAQDIALADLAPTHPIR.[L]		4.52337E-05	0	2	2	17	Q6ZKC0; Q2R2W2	Q6ZKC0 [155-171]; Q2R2W2 [164-180]	0	1772.9653579	High	High	High	5.2e8		2.6e8	4.57516384124756	High	0	1.59E-07
High	[K].GNAYAQVAIGTEDVYK.[S]		0.0012076	0	1	1	9	Q948T6	Q948T6 [222-237]	0	1698.83334068	High	High	High	3.2e6	6.4e6	4.4e7	4.44538164138794	High	0	9.992E-05
High	[K].LISGEHVGALAMSEPNSGSDVVSMK.[C]		0.000237484	0	1	1	2	Q75IM9	Q75IM9 [142-166]	0	2515.21669908	Not Found	Not Found	High			1.5e7	4.26654100418091	High	8.185E-05	0.0002736
High	[K].VVTIDSYEDVTPNSETSLQK.[A]	1xDeamidated [N/Q]	1.1519E-05	0	1	1	8	P25776	P25776 [234-253]	0	2226.06597902	Not Found	Not Found	High				6.83977937698364	High	0	9.403E-08
High	[K].VVTIDSYEDVTPNSETSLQK.[A]		3.26016E-06	0	1	1	12	P25776	P25776 [234-253]	0	2225.08196302	High	High	High	9.7e7	4.4e7	3.6e7	6.34226274490356	High	0	5.217E-09
High	[K].SIAVQTEIGGVPIK.[I]		0.00199373	0	1	1	2	B8AL33	B8AL33 [214-227]	0	1411.81550593	Not Found	Not Found	High				3.46178388595581	High	0	2.157E-05
High	[K].VVVADNVHDFVFK.[S]		0.00622628	0	1	1	4	Q53LQ0	Q53LQ0 [388-400]	0	1488.78454018	High	Not Found	High	5.4e7		7.8e7	2.67989039421082	High	8.185E-05	0.0002729
High	[K].VVVVECVLPESSDATAR.[E]	1xCarbamidomethyl [C6]	3.24314E-05	0	1	1	10	Q6ZD89	Q6ZD89 [298-314]	0	1830.92658937	High	High	High	2.4e8	5.1e7	3.0e8	5.42609310150146	High	0	1.032E-07
High	[R].DDPYGDGTGNPDTGADFAAAPDIDHLNKR.[V]	2xDeamidated [N10; N27]	0.000275328	0	1	1	4	P17654	P17654 [157-185]	1	3017.30314264	High	High	Not Found				5.49468803405762	High	0	1.358E-05
High	[R].DDPYGDGTGNPDTGADFAAAPDIDHLNKR.[V]	1xDeamidated [N]	3.88087E-06	0	1	1	18	P17654	P17654 [157-185]	1	3016.31912664	High	High	High	1.8e7		4.2e7	5.48700666427612	High	0	5.899E-08
High	[R].DDPYGDGTGNPDTGADFAAAPDIDHLNKR.[V]		2.01595E-08	0	1	1	23	P17654	P17654 [157-185]	1	3015.33511064	High	High	High	1.7e9	3.5e8	2.5e9	6.08063173294067	High	0	7.019E-12
High	[K].VVVIGGGDTGTDCIGTSIR.[H]	1xCarbamidomethyl [C13]	1.74828E-05	0	1	2	4	Q0JKD0	Q0JKD0 [1952-1970]	0	1876.94330203	High	Not Found	High				4.3293833732605	High	0	2.155E-05
High	[R].VGLTGLTVAEHFR.[D]		0.000665022	0	1	1	16	Q01859	Q01859 [305-317]	0	1399.76922449	High	High	High	3.8e7	8.6e6	7.0e7	3.90683317184448	High	0	3.426E-05
High	[K].LLDHTSVTHLFPITK.[Y]		0.00334338	0	1	1	7	Q9LSU3	Q9LSU3 [60-74]	0	1721.95848167	High	High	High	7.5e6	7.6e6	1.7e7	3.81987452507019	High	0	0.0001246
High	[K].VFQGDFSSNLPVDK.[A]		0.000538405	0	1	1	11	Q9LI00	Q9LI00 [306-319]	0	1552.76419858	High	High	High		2.6e8	3.5e8	4.69764804840088	High	0.0001139	0.0003501
High	[R].VGFPIVADPDR.[E]		0.00575349	0	1	2	11	P0C5D0	P0C5D0 [94-104]	0	1185.62624875	High	High	High	3.2e8	1.8e8	2.1e8	3.40338826179504	High	8.185E-05	0.000286
High	[K].DSSVPEGAVAAAAIENR.[A]		0.000544121	0	1	1	6	Q84T92	Q84T92 [167-183]	0	1656.81875322	High	High	High	7.3e6	1.5e7	1.9e7	3.77244567871094	High	0	4.233E-06
High	[K].YIIEAANHPTDPEADEILSK.[K]		6.75708E-06	0	1	1	15	A2XMV1	A2XMV1 [306-325]	0	2226.09246819	High	High	High	4.5e7	6.1e7	4.1e8	5.11438179016113	High	0	1.343E-08
High	[K].LGDLSQTQIFAK.[I]		0.00270745	0	2	2	10	Q2QXR8; B8BJ39	Q2QXR8 [245-256]; B8BJ39 [245-256]	0	1320.71579194	High	High	High	3.9e8	4.9e7	4.6e8	3.95337605476379	High	0	4.971E-05
High	[K].VVSIDGFEDVPQNDEK.[S]		0.000263939	0	1	1	7	P25777	P25777 [247-262]	0	1790.8442992	High	High	High			1.3e8	4.04219436645508	High	0	6.558E-06
High	[R].SDSTSVGWGGPGGYVYQK.[A]		0.000834518	0	1	1	4	Q75HE6	Q75HE6 [450-467]	0	1844.84496794	Not Found	High	High		3.9e6	6.2e7	4.16644382476807	High	0	5.21E-05
High	[K].VDGLVSGIGTGGTITGAGR.[Y]		3.72048E-05	0	1	1	9	Q9XEA6	Q9XEA6 [173-191]	0	1687.89733789	High	High	High	1.2e8			5.11111640930176	High	0	1.229E-07
High	[K].AGSGVATLGLPDSPGVPK.[G]		0.00159739	0	1	1	4	Q6YZE2	Q6YZE2 [206-223]	0	1622.8748116	High	Not Found	High	1.4e7		3.2e7	3.76783919334412	High	0.0001139	0.0004052
High	[K].LPADTPYSQFAYK.[F]		0.00250147	0	1	1	2	Q10LP5	Q10LP5 [218-230]	0	1500.73692126	Not Found	Not Found	High				3.83813667297363	High	0	2.884E-05
High	[K].VNQIGSVTESIEAVK.[M]		1.58974E-05	0	1	1	78	Q42971	Q42971 [355-369]	0	1573.84317711	High	High	High	1.9e9	1.6e7	3.6e8	5.51892900466919	High	0	5.401E-07
High	[K].VNQIGSVTESIEAVK.[M]	1xDeamidated [Q/N]	1.81412E-05	0	1	1	12	Q42971	Q42971 [355-369]	0	1574.82719311	High	High	High	8.0e7			5.27644872665405	High	0	8.404E-08
High	[R].VGFPIVADPDREAIR.[Q]		0.00656277	0	1	2	6	P0C5D0	P0C5D0 [94-108]	1	1654.8911304	High	High	High	7.6e7		1.2e8	2.44768285751343	High	0.0001728	0.0007324
High	[R].HETADINTFSWGVANR.[G]		1.82365E-06	0	1	1	27	P14656	P14656 [296-311]	0	1817.85653571	High	High	High	1.6e7	1.5e7	1.9e7	5.52132558822632	High	0	2.657E-08
High	[R].VIDLVSSADVVK.[Q]		0.00286919	0	1	1	5	P35686	P35686 [97-108]	0	1244.70964394	High	High	High	8.8e7		4.7e7	3.95407271385193	High	0	3.443E-05
High	[K].LIEAYNELVSQGK.[SN]		0.000392202	0	2	2	9	Q7Y0F2; Q7Y0E8	Q7Y0F2 [63-75]; Q7Y0E8 [56-68]	0	1463.77403501	High	High	High	2.1e8	9.2e7	1.6e8	4.47704839706421	High	0	1.268E-05
High	[K].SAVSVVEGENAFDGVK.[Q]		0.00831539	0	1	1	2	Q764B9	Q764B9 [50-65]	0	1607.79114153	Not Found	Not Found	High				3.52436375617981	High	0	0.0001446
High	[K].DITPMGGFPHYGVVK.[G]		0.000817079	0	1	1	7	P35684	P35684 [308-322]	0	1617.80937469	High	High	High	2.1e7	2.4e7	7.0e7	3.86367583274841	High	0	6.816E-06
High	[R].AAELTTLLESR.[M]		0.0058451	0	1	1	10	P0C520	P0C520 [7-17]	0	1203.65794273	High	High	High	3.0e7			3.6313169002533	High	0	0.0001388
High	[K].TPGLDDVTGEPLIQR.[K]		3.84026E-05	0	1	1	8	Q08479	Q08479 [174-188]	0	1610.83842608	High	High	High	5.7e7		4.9e7	4.20215368270874	High	0	1.172E-05
High	[R].AKVEGNLPVYGFHDPASFVNSIQKPR.[V]		0.00768477	0	1	1	2	Q9LI00	Q9LI00 [46-71]	1	2870.49478683	Not Found	Not Found	High				2.51510810852051	High	8.185E-05	0.0002684
High	[R].IMEADSDLYLAEIDGK.[V]	1xOxidation [M2]	1.21437E-05	0	1	1	6	P17654	P17654 [385-400]	0	1798.84152242	High	High	High			4.0e8	6.2966160774231	High	0	3.575E-08
High	[R].IMEADSDLYLAEIDGK.[V]		1.49212E-05	0	1	1	99	P17654	P17654 [385-400]	0	1782.84660742	High	High	High	1.5e7	2.2e7	1.2e7	6.47668266296387	High	0	7.349E-08
High	[R].SWDEGVATNFSTTPLK.[D]		0.000208112	0	1	1	4	Q9SDD6	Q9SDD6 [50-65]	0	1752.84390534	Not Found	High	High			3.2e7	4.60970544815063	High	0	1.149E-06
High	[K].EAVPVDMWSPAMK.[S]		0.00075089	0	1	1	9	O04985	O04985 [135-147]	0	1460.69123346	High	High	High	1.5e8	6.9e6	4.0e8	3.73013401031494	High	0	6.084E-06
High	[R].GPILLEDYHLIEK.[VL]		0.000377969	0	2	3	13	Q0E4K1; A2YH64	Q0E4K1 [38-50]; A2YH64 [38-50]	0	1539.84172065	High	High	High	1.4e7		5.0e7	3.75034666061401	High	0	5.007E-05
High	[R].SIDGGAAFGFPDTPEEAAK.[A]		0.000637516	0	1	1	6	Q43007	Q43007 [471-489]	0	1879.87084829	High	High	High	2.0e7			4.96956300735474	High	0	4.928E-06
High	[K].VVADGYADLVAYGR.[L]		0.00663221	0	1	2	2	Q84QK0	Q84QK0 [314-327]	0	1468.74306926	Not Found	Not Found	High			8.7e6	3.50129365921021	High	0	9.996E-05
High	[K].VEGNLPVYGFHDPASFVNSIQKPR.[V]	2xDeamidated [N18; Q21]	0.00899747	0	1	1	3	Q9LI00	Q9LI00 [48-71]	0	2673.33074212	High	High	Not Found	1.6e7			4.32809782028198	High	0	0.0001462
High	[K].VEGNLPVYGFHDPASFVNSIQKPR.[V]	1xDeamidated [Q/N]	0.00395789	0	1	1	5	Q9LI00	Q9LI00 [48-71]	0	2672.34672612	Not Found	Not Found	High				3.42820835113525	High	0	5.193E-05
High	[K].VEGNLPVYGFHDPASFVNSIQKPR.[V]		1.10425E-05	0	1	1	10	Q9LI00	Q9LI00 [48-71]	0	2671.36271012	High	High	High	2.3e7		9.9e7	4.3958911895752	High	0	7.951E-08
High	[R].VGALSIVCGSADVAVR.[V]	1xCarbamidomethyl [C8]	0.00115767	0	1	1	357	P37833	P37833 [262-277]	0	1573.83665232	High	High	High	1.3e6	7.9e6	1.1e7	4.11933946609497	High	0	1.069E-05
High	[K].GGIGCSPGDLSISELER.[L]	1xCarbamidomethyl [C5]	2.10324E-05	0	1	1	10	A2XMV1	A2XMV1 [103-119]	0	1746.83268901	High	High	High	3.4e8	1.7e8	4.7e8	5.14971876144409	High	0	1.968E-07
High	[R].AVLAANALDFASPGAANR.[I]		6.27575E-05	0	1	1	4	Q69T51	Q69T51 [67-84]	0	1728.90275766	Not Found	High	High		7.6e6	7.8e6	5.30733633041382	High	0	2.425E-07
High	[K].EYKPDIDIVSNASCTTNCLAPLAK.[V]	2xCarbamidomethyl [C14; C18]	4.22324E-05	0	1	1	12	Q7FAH2	Q7FAH2 [141-164]	0	2680.29567823	High	High	High	4.7e8	1.1e7	9.7e8	4.97363042831421	High	0	9.154E-07
High	[K].FDVGNVVMVTGGR.[N]		0.000630819	0	1	1	8	P49398	P49398 [175-187]	0	1350.68344598	High	High	High	1.9e7	8.9e6	1.6e7	4.33297252655029	High	0	4.868E-06
High	[K].LVQIEHALTAVGSGQTSLGIK.[A]	1xDeamidated [Q]	0.000241276	0	1	1	3	Q10KF0	Q10KF0 [19-39]	0	2123.17065943	Not Found	Not Found	High				4.01971530914307	High	0	1.393E-06
High	[R].APGYGVITNIVNGGLECGHGPDDR.[V]	1xCarbamidomethyl [C17]; 2xDeamidated [N9; N12]	5.18893E-06	0	1	1	2	Q7DNA1	Q7DNA1 [275-298]	0	2470.1303281	Not Found	Not Found	High			8.1e6	5.26448106765747	High	0	9.546E-09
High	[R].SPSIWDTFTHAGK.[M]		0.00622628	0	1	1	8	Q60DX8	Q60DX8 [72-84]	0	1446.70120448	High	High	High	7.4e6	1.1e7	1.8e7	4.04905891418457	High	0	0.000106
High	[K].LKEVEAVCNPIISAVYQR.[T]	1xCarbamidomethyl [C8]	0.000114586	0	1	1	12	Q6Z7B0	Q6Z7B0 [626-643]	1	2089.11103603	High	High	High	1.2e7	6.0e6	2.2e7	4.48800563812256	High	4.2E-05	0.0001726
High	[K].AFEPILLAGR.[S]		0.00475967	0	1	1	10	A2ZB00	A2ZB00 [54-63]	0	1086.63060592	High	High	High	1.7e8	9.2e7	4.4e8	3.08441996574402	High	0	0.0001073
High	[R].NSDLANLLVDPEFAQEIMDR.[Q]	1xDeamidated [Q/N]	0.00410667	0	1	1	4	Q9LI00	Q9LI00 [386-405]	0	2291.08600301	Not Found	High	Not Found				4.70258665084839	High	0	5.474E-05
High	[R].NSDLANLLVDPEFAQEIMDR.[Q]		9.88326E-06	0	1	1	15	Q9LI00	Q9LI00 [386-405]	0	2290.10198701	High	High	High	1.0e7	1.8e7	4.0e7	5.64416408538818	High	0	5.698E-07
High	[R].GIGFVSDDVGLDADR.[C]		9.27661E-05	0	1	1	6	P93438	P93438 [77-91]	0	1535.73362669	High	High	High	1.7e7	3.8e7	2.3e7	4.62459659576416	High	0	4.026E-07
High	[K].VIPIFNENDAISTR.[K]		0.00192143	0	1	1	6	O04226	O04226 [149-162]	0	1588.83294682	High	High	High	4.6e7		7.2e7	3.38208198547363	High	0	4.165E-05
High	[R].GIYCLFEGGTPDSR.[L]	1xCarbamidomethyl [C4]	0.000396366	0	2	3	48	P17654; P27937	P17654 [133-146]; P27937 [128-141]	0	1571.7158685	High	High	High	5.1e6	8.5e6	2.2e9	4.83697175979614	High	0	2.655E-06
High	[R].IINEPTAAAIAYGIDK.[K]		7.62979E-06	0	2	3	26	Q6Z7B0; Q75HQ0	Q6Z7B0 [202-217]; Q75HQ0 [226-241]	0	1659.89521269	High	High	High				5.48744630813599	High	0	1.566E-08
High	[K].TITLEVESSDTIDNVK.[A]		3.662E-05	0	2	6	143	P0CH35; P51431	P0CH35 [12-27]; P51431 [12-27]	0	1763.89091501	High	High	High	4.7e6	7.4e6	1.8e7	5.64658975601196	High	0	3.348E-07
High	[R].IYATEGCVGEAVAEAVR.[R]	1xCarbamidomethyl [C7]	5.92132E-06	0	1	1	14	Q7G764	Q7G764 [54-70]	0	1794.86907453	High	High	High		1.4e8	1.7e8	5.8508939743042	High	0	2.787E-08
High	[K].CGVSVAFPISTSVDCSK.[I]	2xCarbamidomethyl [C1; C15]	2.85705E-05	0	1	1	12	Q2QYL3	Q2QYL3 [103-119]	0	1813.84589657	High	High	High	3.1e7		5.2e7	5.13923072814941	High	0	2.81E-07
High	[R].DNLTLWTSDANDDGGDEIKEAAAPK.[E]		8.98728E-05	0	1	1	6	Q2R2W2	Q2R2W2 [236-260]	1	2646.21655879	High	High	High	3.6e7	1.5e7	1.3e8	5.12296724319458	High	0	6.305E-06
High	[K].EYKPDIDIVSNASCTTNCLAPLAK.[V]	2xCarbamidomethyl [C14; C18]; 1xDeamidated [N]	2.2173E-05	0	1	1	10	Q7FAH2	Q7FAH2 [141-164]	0	2681.27969423	Not Found	High	High		9.4e6	6.3e7	5.65998363494873	High	0	6.281E-08
High	[K].EYKPDIDIVSNASCTTNCLAPLAK.[V]	2xCarbamidomethyl [C14; C18]; 2xDeamidated [N11; N17]	0.000388081	0	1	1	4	Q7FAH2	Q7FAH2 [141-164]	0	2682.26371023	High	High	Not Found	8.2e6			5.12462186813354	High	0	9.09E-06
High	[K].LCAVMLDTVGPELQVVNK.[S]	1xCarbamidomethyl [C2]	0.00109236	0	2	2	6	Q2QXR8; B8BJ39	Q2QXR8 [86-103]; B8BJ39 [86-103]	0	1986.03984498	High	High	High	2.6e7	1.1e7	3.1e7	4.54759407043457	High	0	1.517E-05
High	[K].LAPILDEAATTLK.[S]		0.00239809	0	1	1	9	Q53LQ0	Q53LQ0 [420-432]	0	1355.77805781	High	High	High	1.7e8	7.0e7	2.2e8	3.527587890625	High	0	3.984E-05
High	[K].GNNILVMCDCYTPAGEPIPTNK.[R]	2xCarbamidomethyl [C8; C10]	0.00124646	0	1	1	6	P14656	P14656 [85-106]	0	2464.13052733	High	Not Found	High	1.9e7		4.6e7	4.44508266448975	High	0	7.925E-05
High	[K].IPAEITAALEPIKDNEEAVK.[A]		1.71174E-05	0	1	1	6	Q75HE6	Q75HE6 [241-260]	1	2151.1543402	High	High	High	2.0e7	1.3e7	8.3e6	4.52353191375732	High	0	4.495E-08
High	[R].ISITGAGGFIASHIAR.[R]		0.00145262	0	1	1	4	Q2R1V8	Q2R1V8 [25-40]	0	1570.87000108	Not Found	High	High		1.2e7	1.6e7	3.55604982376099	High	0	1.433E-05
High	[K].MVEPGHLDQLLHPQFENPSGYK.[D]		0.00221562	0	1	1	2	Q6AVA8	Q6AVA8 [441-462]	0	2536.22891883	Not Found	Not Found	High				4.71140336990356	High	0	2.478E-05
High	[R].TLQALQYVQDNPDEVCPAGWKPGDK.[S]	1xCarbamidomethyl [C16]; 1xDeamidated [N/Q]	4.922E-06	0	1	1	9	Q6ER94	Q6ER94 [221-245]	0	2830.33523491	High	High	High		1.2e7		6.00984668731689	High	0	8.891E-09
High	[R].TLQALQYVQDNPDEVCPAGWKPGDK.[S]	1xCarbamidomethyl [C16]	9.57499E-06	0	1	1	2	Q6ER94	Q6ER94 [221-245]	0	2829.35121891	High	High	Not Found	3.9e7	4.9e7		5.63283967971802	High	0	2.103E-08
High	[R].LTVEDPVTVEYITR.[Y]		0.000459526	0	1	1	9	A2YXU2	A2YXU2 [97-110]	0	1634.8635782	High	High	High	5.1e7		4.6e6	3.70648288726807	High	0	1.112E-05
High	[R].VETGVLKPGMVVTFGPSGLTTEVK.[S]	1xOxidation [M10]	5.18915E-05	0	1	1	6	O64937	O64937 [255-278]	0	2462.32108825	High	High	High	3.0e7	5.8e6	1.2e7	5.10740900039673	High	0	1.897E-07
High	[R].VETGVLKPGMVVTFGPSGLTTEVK.[S]		1.80448E-06	0	1	1	89	O64937	O64937 [255-278]	0	2446.32617325	High	High	High	2.9e6		3.1e7	6.58039045333862	High	0	1.673E-08
High	[K].SPIVVFDDVDVEK.[A]		0.0016401	0	1	1	4	B3VMC0	B3VMC0 [265-277]	0	1461.74715155	High	High	High	1.4e7	3.0e7	5.9e7	3.82562017440796	High	0	4.085E-05
High	[K].NTVGQYESHTAFTLPGLYR.[I]		0.00103619	0	1	1	3	Q10LP5	Q10LP5 [489-507]	0	2154.06144295	Not Found	High	High		1.0e7	2.1e7	4.30873155593872	High	0	9.242E-06
High	[R].DPDASSGGELVFGGMDPK.[H]		0.000104195	0	1	1	4	P42211	P42211 [222-239]	0	1778.79015518	Not Found	High	High				3.77685046195984	High	0	0.0001056
High	[K].AAVAWEANKPMTIEDVQVAPPQAGEVR.[V]	1xDeamidated [N/Q]	0.000804239	0	1	1	3	A2XAZ3	A2XAZ3 [14-40]	0	2878.44036836	Not Found	Not Found	High			1.1e7	4.73480606079102	High	0	6.65E-06
High	[R].TETSPEDVGGMNAAAGILTAR.[G]	1xDeamidated [N12]	0.000116416	0	1	1	2	Q75KR1	Q75KR1 [443-463]	0	2061.97572436	High	Not Found	Not Found				4.90245246887207	High	0	5.425E-07
High	[R].TETSPEDVGGMNAAAGILTAR.[G]		3.01172E-07	0	1	1	15	Q75KR1	Q75KR1 [443-463]	0	2060.99170836	High	High	High	3.2e8	1.7e8	3.4e8	5.93735027313232	High	0	6.616E-10
High	[K].DPTSQAELDNFMVQQLDGTK.[N]	1xOxidation [M12]	0.000151596	0	1	1	10	Q42971	Q42971 [83-102]	0	2253.0339674	High	High	High	6.4e7		4.1e7	4.92363691329956	High	0	1.724E-06
High	[R].VLYSSVVYPHNYGFIPR.[T]		0.000176685	0	1	1	11	A2X8Q3	A2X8Q3 [79-95]	0	2011.0436082	High	High	High	1.7e7	1.8e7	2.4e7	3.89177560806274	High	0	2.654E-06
High	[R].VLYSSVVYPHNYGFIPR.[T]	1xDeamidated [N11]	0.0046604	0	1	1	2	A2X8Q3	A2X8Q3 [79-95]	0	2012.0276242	Not Found	High	Not Found				3.71142935752869	High	0	6.423E-05
High	[K].VLVVANPANTNALILK.[E]		0.00044285	0	1	1	4	Q7XDC8	Q7XDC8 [127-142]	0	1649.99486719	High	High	High	3.2e8		5.7e8	3.90267705917358	High	0	5.023E-06
High	[R].YSLDISGHPLAAVGADIK.[H]		0.000843376	0	1	1	12	Q53NL5	Q53NL5 [70-87]	0	1826.96468916	High	High	High	4.3e6			3.86397957801819	High	0	9.979E-06
High	[R].FEGYNDYTPEQLIK.[D]		0.000654571	0	1	1	6	P52428	P52428 [176-189]	0	1716.81154262	High	Not Found	High	1.7e7		4.3e6	4.59440660476685	High	0	2.828E-05
High	[R].LNSSYPGGLASYIQNAR.[K]		0.00212405	0	1	2	4	A2YGP6	A2YGP6 [78-94]	0	1810.90823692	Not Found	High	High		5.7e6	1.4e7	3.49455738067627	High	0	2.337E-05
High	[K].QVDLIGFGSGPEVDQK.[L]		8.56983E-06	0	1	1	10	Q6K669	Q6K669 [255-270]	0	1688.84899074	High	High	High	1.8e8	9.7e6		5.68032550811768	High	0	1.821E-08
High	[K].YLESFGPEENYLR.[K]		0.00211287	0	1	1	10	Q0JDA2	Q0JDA2 [174-186]	0	1616.75911318	High	High	High			5.7e7	3.87268590927124	High	0.0001139	0.0003241
High	[R].TADEIVDFIK.[K]		0.00890341	0	1	1	11	Q53LQ0	Q53LQ0 [478-487]	0	1150.59903092	High	High	High	1.8e8	8.1e7	2.1e8	3.94149041175842	High	0	0.0001438
High	[R].NPESFLSSFSK.[G]		0.00729103	0	1	1	4	Q75GX9	Q75GX9 [239-249]	0	1242.60009352	High	Not Found	High	1.1e7			3.75201416015625	High	0	0.0001124
High	[R].FYAISAEYPEFSNK.[D]		0.00013355	0	1	1	5	Q9SLY8	Q9SLY8 [84-97]	0	1665.77951427	High	High	High	6.9e7		1.2e8	4.96674585342407	High	0	6.471E-07
High	[K].DGPALQVELLR.[H]		0.00337883	0	1	1	14	P14717	P14717 [112-122]	0	1210.67901256	High	High	High	2.4e6			3.39819502830505	High	0	4.426E-05
High	[K].DPTSQAELDNFMVQQLDGTK.[N]		1.07547E-05	0	1	1	24	Q42971	Q42971 [83-102]	0	2237.0390524	High	High	High	6.6e8	5.5e8	1.3e9	7.40448522567749	High	0	2.643E-08
High	[K].DPTSQAELDNFMVQQLDGTK.[N]	1xDeamidated [N/Q]	6.61584E-06	0	1	1	14	Q42971	Q42971 [83-102]	0	2238.0230684	High	High	High				6.61472034454346	High	0	1.303E-08
High	[R].LGVQLQTVATDFQR.[V]		0.00300868	0	1	1	8	Q9LST7	Q9LST7 [28-41]	0	1575.84893125	High	High	High	4.1e7			3.9462411403656	High	0	0.0001078
High	[R].EAEKDAAAAAEIPLLTPYK.[M]		3.27757E-05	0	1	1	10	Q69TH8	Q69TH8 [4-22]	1	2001.05389798	High	High	High	2.8e7	2.1e7	8.9e6	4.92117786407471	High	0	1.577E-05
High	[R].ILDVVYNASNNELVR.[T]	1xDeamidated [N]	0.000505347	0	1	1	5	P49199	P49199 [79-93]	0	1719.89119032	Not Found	Not Found	High				5.109778881073	High	0	3.639E-06
High	[R].ILDVVYNASNNELVR.[T]		8.93994E-05	0	1	1	9	P49199	P49199 [79-93]	0	1718.90717432	High	High	High	9.8e7	5.8e7	2.4e7	5.43413543701172	High	0	3.85E-07
High	[K].NLLSPSTPFFFNTLYDPYR.[E]	1xDeamidated [N]	0.000169376	0	1	1	5	Q8H8T0	Q8H8T0 [133-151]	0	2293.11756125	High	High	Not Found				4.90252351760864	High	0	8.791E-07
High	[K].NLLSPSTPFFFNTLYDPYR.[E]		0.000109846	0	1	1	9	Q8H8T0	Q8H8T0 [133-151]	0	2292.13354525	High	High	High	1.5e8	4.7e6	2.2e8	4.94650983810425	High	0	6.778E-07
High	[K].NVECLADIVINHR.[C]	1xCarbamidomethyl [C4]	0.000447552	0	1	1	15	P27934	P27934 [106-118]	0	1552.79003651	High	High	High	1.2e7		1.6e7	3.76814532279968	High	0	2.977E-05
High	[K].CDVIVINTPLTEK.[T]	1xCarbamidomethyl [C1]	0.00137069	0	1	1	3	Q9SXP2	Q9SXP2 [246-258]	0	1501.7930562	High	High	High	1.3e8		2.5e8	3.44496631622314	High	4.2E-05	0.0002369
High	[R].IFVPEGQPLESEPNEPLR.[V]		8.3028E-05	0	1	2	19	A2XFI3	A2XFI3 [392-409]	0	2051.04439592	High	High	High	1.2e9		2.1e9	4.49541616439819	High	0	4.806E-07
High	[K].LDAGAIIHSLCFSPNR.[Y]	1xCarbamidomethyl [C11]	0.00259557	0	1	1	2	Q6L4F8	Q6L4F8 [248-263]	0	1770.89556413	Not Found	Not Found	High				4.06888723373413	High	0	3.026E-05
High	[R].FPDEQVVGAAVGGYR.[V]		8.17229E-05	0	1	2	12	B8AL97	B8AL97 [81-95]	0	1564.77543198	High	High	High	3.9e7	6.0e6	7.2e7	4.6583833694458	High	0	3.415E-07
High	[K].YTIGGDLGGGEGHNGWVSCVR.[F]	1xCarbamidomethyl [C19]; 1xDeamidated [N14]	8.39096E-05	0	1	1	10	P49027	P49027 [152-172]	0	2191.98254141	High	High	High	4.0e6	1.4e7	2.7e7	3.90820384025574	High	0	1.78E-05
High	[K].TIEVQNPATGETLANVSCMGSK.[E]	1xCarbamidomethyl [C18]	0.00124646	0	1	1	3	B9F3B6	B9F3B6 [70-91]	0	2307.09552171	Not Found	High	High				4.12801027297974	High	0	5.898E-05
High	[R].AAVDAGFVPNELQVGQTGK.[I]		3.38309E-05	0	1	1	6	A2XNR6	A2XNR6 [274-292]	0	1900.97631642	High	High	High	4.1e7	3.2e7	3.0e7	4.44910192489624	High	0	9.721E-07
High	[K].ASNTLSIIDSGVGMTK.[S]		0.00013355	0	1	2	5	Q07078	Q07078 [73-88]	0	1593.81524781	High	High	High	7.5e7		6.9e7	4.53818988800049	High	0	0.0001398
High	[R].VLSPSESFIHELDEK.[T]		0.000972584	0	1	1	2	Q2QNG7	Q2QNG7 [242-256]	0	1729.86430643	Not Found	High	High				3.85134172439575	High	0	1.108E-05
High	[R].ILHHTIGLPDFSQELR.[C]		1.20161E-05	0	3	6	65	Q0DHF6; A2XFI3; A2Y5L9	Q0DHF6 [151-166]; A2XFI3 [152-167]; A2Y5L9 [151-166]	0	1876.00755705	High	High	High	2.0e7	2.2e7	4.9e7	4.42467260360718	High	0	1.031E-07
High	[K].KYEPTIGVEVHPLDFTTNCGK.[I]	1xCarbamidomethyl [C19]	0.000384004	0	1	1	4	A2Y7R5	A2Y7R5 [41-61]	1	2405.18057199	Not Found	High	High				4.07574605941772	High	0	2.558E-06
High	[R].IDSTVPVEITMGELKK.[L]		0.00560398	0	1	2	3	Q7XQ45	Q7XQ45 [140-155]	1	1759.95101295	High	High	High	4.1e6	1.5e7	3.3e7	2.8883273601532	High	0	8.087E-05
High	[K].LYGSTLSWNVTR.[C]		0.00258191	0	1	1	10	O82451	O82451 [6-17]	0	1396.72193994	High	High	High				3.95742726325989	High	0	3.106E-05
High	[K].LLGFSCDDVESHKDWIK.[D]	1xCarbamidomethyl [C6]	0.0040636	0	1	2	4	P0C5D0	P0C5D0 [67-83]	1	2048.97460215	High	High	High	1.2e7	4.0e6		3.6551570892334	High	0	5.371E-05
High	[K].QDSTYWDNISQGGLQR.[I]		3.9639E-05	0	1	1	6	P30298	P30298 [728-743]	0	1867.85692957	High	High	High	4.9e7	1.3e7	1.1e8	4.60394811630249	High	0	2.014E-07
High	[R].FDLSGIAPAPR.[G]		0.00914042	0	1	1	6	Q53RJ5	Q53RJ5 [494-504]	0	1143.61568409	High	High	High		5.4e7	1.1e8	3.47161793708801	High	0.0001139	0.000306
High	[K].FDLSGIPAAPR.[G]		0.00163147	0	1	1	6	Q6Z7B0	Q6Z7B0 [488-498]	0	1143.61568409	High	High	High		5.4e7	1.1e8	3.48345589637756	High	0	1.668E-05
High	[K].ILPWGDEAYAGGSANAPR.[G]		9.57499E-06	0	1	1	6	Q10M12	Q10M12 [176-193]	0	1844.89258686	High	High	High	6.7e6	9.5e6		5.48760557174683	High	0	1.176E-07
High	[R].LEDAINFYQTSNPDVAK.[L]		0.00313835	0	1	1	2	Q67IX6	Q67IX6 [224-240]	0	1924.9286975	Not Found	Not Found	High				4.60302925109863	High	0	3.861E-05
High	[R].LWDLSTGVTTR.[R]		0.00250147	0	1	1	8	P49027	P49027 [101-111]	0	1248.6582771	High	High	High	1.2e7		6.2e7	3.62717723846436	High	0	3.158E-05
High	[R].EAGGWACAPVPPAIADR.[T]	1xCarbamidomethyl [C7]	0.000217093	0	1	1	5	Q7XUG1	Q7XUG1 [83-99]	0	1737.83771492	High	High	High	4.0e7		1.0e8	4.569260597229	High	0	1.213E-06
High	[K].GEDFPVQNYIVK.[E]		0.00569322	0	1	1	10	Q9SXP2	Q9SXP2 [356-367]	0	1408.71070654	High	High	High	1.2e7			3.58003997802734	High	0	8.23E-05
High	[K].STVGTPAYIAPEVLSR.[RK]		0.000388081	0	1	5	6	Q7XKA8	Q7XKA8 [158-173]	0	1660.89046166	High	High	High	1.4e7	1.2e7	1.1e7	3.72964882850647	High	0	2.777E-06
High	[K].VEEIASTGATHVWLPPPSHSVSPQGYMPGR.[L]		0.000800004	0	1	1	4	P27934	P27934 [51-80]	0	3187.56294258	High	High	High	2.1e8			2.47339296340942	High	0	6.626E-06
High	[K].VEEIASTGATHVWLPPPSHSVSPQGYMPGR.[L]	1xDeamidated [Q24]	0.000116416	0	1	1	8	P27934	P27934 [51-80]	0	3188.54695858	High	High	High		5.7e6	1.0e7	5.60984659194946	High	0	5.398E-07
High	[R].AVLINAGQANAATGDAGYQDTVDSADAVAK.[L]		2.05918E-06	0	1	1	6	B8AL33	B8AL33 [125-154]	0	2877.38608362	High	High	High	7.6e6		1.9e7	5.59065818786621	High	0	2.857E-09
High	[R].AVLINAGQANAATGDAGYQDTVDSADAVAK.[L]	1xDeamidated [N/Q]	1.94296E-06	0	1	1	3	B8AL33	B8AL33 [125-154]	0	2878.37009962	High	Not Found	Not Found				5.85775184631348	High	0	2.657E-09
High	[K].KISEDEYVSAIKEEISK.[V]		0.00609655	0	1	1	2	Q2QLY4	Q2QLY4 [458-474]	2	1968.01717809	High	High	Not Found				3.34801554679871	High	0	8.991E-05
High	[R].ALTTEEIDQHLTAISERD.[-]		0.00228688	0	1	1	11	Q9LSU3	Q9LSU3 [229-246]	1	2042.00365323	High	High	High	1.1e7	1.5e7		4.35351943969727	High	0	2.572E-05
High	[K].TAASDVEEMIMK.[A]		0.00320526	0	1	1	6	Q69UI1	Q69UI1 [28-39]	0	1324.61231442	High	High	High	7.2e6		5.3e6	3.84300804138184	High	0	3.965E-05
High	[R].VIVGNGPAFGCVMMK.[E]	1xCarbamidomethyl [C11]	0.000294894	0	1	2	6	A2XFI3	A2XFI3 [355-369]	0	1579.77933726	High	High	High	5.1e7		1.0e8	4.78414249420166	High	0	5.198E-06
High	[K].ITLEVPSETVALSNMPVVEEK.[V]		0.000630819	0	1	1	10	Q6Z6L4	Q6Z6L4 [167-187]	0	2285.1944904	High	Not Found	High	8.5e6		3.4e7	4.47752904891968	High	0	4.867E-06
High	[K].VVLVDNADFLK.[E]		0.00706449	0	1	1	11	Q948T6	Q948T6 [278-288]	0	1232.68851462	High	High	High	3.6e8		3.0e8	3.24111461639404	High	0	0.0001321
High	[R].VSTNDYQPNGQAPISSSDIQITPDGSGIVYSKPR.[R]	2xDeamidated [Q7; Q/N]	4.84484E-05	0	1	1	4	Q69TI0	Q69TI0 [112-145]	0	3593.72419052	High	Not Found	High	1.3e7		7.5e7	6.29084253311157	High	0	1.737E-07
High	[R].VSTNDYQPNGQAPISSSDIQITPDGSGIVYSKPR.[R]	1xDeamidated [Q/N]	1.70264E-06	0	1	1	15	Q69TI0	Q69TI0 [112-145]	0	3592.74017452	High	High	High		2.4e7		5.43081426620483	High	0	2.24E-09
High	[R].LLETNNFPEFTGR.[V]		0.00139994	0	1	2	6	Q0JKD0	Q0JKD0 [1746-1758]	0	1537.76453295	High	High	High	4.3e7	3.2e7	7.8e7	4.19559907913208	High	4.2E-05	0.0001947
High	[K].FNIVSPGADMSIYFPYSESR.[K]	1xDeamidated [N2]	0.000299603	0	1	1	1	P31924	P31924 [524-543]	0	2281.04816103	Not Found	High	Not Found				4.20175743103027	High	0	1.847E-06
High	[K].FNIVSPGADMSIYFPYSESR.[K]		3.90159E-05	0	1	1	11	P31924	P31924 [524-543]	0	2280.06414503	High	High	High	7.3e6		1.9e7	4.87863206863403	High	0	3.787E-07
High	[K].EVAIESVPGPLLNTQSAR.[C]		0.000573625	0	1	1	5	Q0JKD0	Q0JKD0 [1686-1703]	0	1881.00761654	High	High	High	6.7e7	3.2e7	1.0e8	3.8299822807312	High	4.2E-05	0.0001643
High	[R].VLITTDLLAR.[G]		0.00496458	0	2	5	8	Q6Z2Z4; P35683	Q6Z2Z4 [333-342]; P35683 [333-342]	0	1114.68303536	High	High	High	9.4e7		1.8e8	3.2115170955658	High	0	6.967E-05
High	[K].YEEDLDAMLPK.[C]		0.00713921	0	1	2	10	Q9SXP2	Q9SXP2 [235-245]	0	1323.61369463	High	High	High	1.4e7		3.2e7	3.49569535255432	High	4.2E-05	0.0001553
High	[R].ELGEGGIDNYLSVK.[Q]		0.00166627	0	1	1	6	B3VMC0	B3VMC0 [470-483]	0	1493.74821415	High	High	High	8.6e6	2.0e7	1.1e7	4.30141067504883	High	0	5.194E-05
High	[R].DGIKFPDVIHAFKPNPR.[S]		0.00279451	0	1	1	2	Q0E4K1	Q0E4K1 [147-163]	1	1951.0548416	Not Found	Not Found	High			1.6e7	4.19803237915039	High	0	3.335E-05
High	[R].NAVYPVVAGHEITGVVTEVGK.[N]	1xDeamidated [N1]	0.00159739	0	1	1	1	Q0JA75	Q0JA75 [73-93]	0	2140.12846028	High	Not Found	Not Found				2.04903769493103	High	0	1.622E-05
High	[R].NAVYPVVAGHEITGVVTEVGK.[N]		1.03098E-05	0	1	1	14	Q0JA75	Q0JA75 [73-93]	0	2139.14444428	High	High	High	1.4e7	1.4e7	1.9e7	5.19391107559204	High	0	2.321E-08
High	[K].QIGVIGWGSQGPAQAQNLR.[D]	1xDeamidated [Q]	0.000634159	0	1	1	3	Q65XK0	Q65XK0 [109-127]	0	1981.02499837	High	Not Found	Not Found	2.5e7			4.78193712234497	High	0	4.902E-06
High	[K].QIGVIGWGSQGPAQAQNLR.[D]		1.12183E-06	0	1	1	7	Q65XK0	Q65XK0 [109-127]	0	1980.04098237	High	High	High		3.0e7	1.2e8	5.20811223983765	High	0	4.922E-09
High	[R].LDWGPGMICSDDTQYSDGTGHR.[D]	1xCarbamidomethyl [C9]	1.26672E-06	0	1	1	5	P27933	P27933 [141-162]	0	2468.02414764	High	High	High	4.9e7		5.8e7	5.52671527862549	High	0	1.013E-08
High	[K].GTPWGSAAVMDSGVLQEIAGAK.[G]		7.83395E-06	0	1	1	6	Q7G764	Q7G764 [220-241]	0	2145.0644794	High	High	Not Found	1.1e7	2.1e7		5.25025463104248	High	0	1.625E-08
High	[R].IPSFTEEQSELIR.[G]		0.00196242	0	1	1	7	Q60DX8	Q60DX8 [327-339]	0	1548.7904133	High	High	High	3.1e7		8.6e7	3.5041720867157	High	0	2.414E-05
High	[R].DDPYGDGTGNPDTGADFAAAPDIDHLNK.[R]		2.26443E-07	0	1	1	21	P17654	P17654 [157-184]	0	2859.23399968	High	High	High	3.9e9	2.3e8	4.7e9	6.20953416824341	High	0	3.815E-09
High	[R].DDPYGDGTGNPDTGADFAAAPDIDHLNK.[R]	1xDeamidated [N]	2.51693E-05	0	1	1	8	P17654	P17654 [157-184]	0	2860.21801568	High	High	High	2.0e7	1.6e7	2.2e7	5.31675100326538	High	0	1.517E-07
High	[R].DDPYGDGTGNPDTGADFAAAPDIDHLNK.[R]	2xDeamidated [N10; N27]	1.90243E-05	0	1	1	3	P17654	P17654 [157-184]	0	2861.20203168	Not Found	High	High				5.16467046737671	High	0	3.683E-06
High	[K].AAVLASNSGTPVVITSGFENR.[S]		3.54778E-05	0	1	1	5	O04226	O04226 [245-265]	0	2090.08765767	High	High	High		2.1e7		5.02036952972412	High	0	4.086E-06
High	[K].AAVLASNSGTPVVITSGFENR.[S]	1xDeamidated [N]	8.56983E-06	0	1	1	5	O04226	O04226 [245-265]	0	2091.07167367	Not Found	High	High			1.6e7	6.6982889175415	High	0	1.83E-08
High	[R].VIVGNGPAFGCVMMK.[E]	1xCarbamidomethyl [C11]; 1xDeamidated [N5]	0.00115157	0	1	2	6	A2XFI3	A2XFI3 [355-369]	0	1580.76335326	High	High	High	5.0e6	7.2e6		4.40989542007446	High	0	1.646E-05
High	[K].SYPTVSDEYLAAVGK.[A]		0.00152329	0	1	1	13	Q9FE01	Q9FE01 [5-19]	0	1599.79007893	High	High	High	2.7e6	5.7e6	5.1e7	5.15002155303955	High	0	2.335E-05
High	[K].QSGSIYEHWDILPPK.[Q]		0.00304059	0	1	1	3	Q9SLY8	Q9SLY8 [202-216]	0	1769.88571063	Not Found	High	High			1.1e7	2.8596408367157	High	0	3.723E-05
High	[R].VLTDVGDVPIQEIR.[D]		0.000331223	0	1	2	8	B8AU84	B8AU84 [111-124]	0	1553.85334791	High	High	High	1.7e8	3.6e7	2.1e8	4.40007734298706	High	0	6.087E-05
High	[K].AVDNVNSVIAPALIGK.[D]		0.000152399	0	1	1	30	Q42971	Q42971 [67-82]	0	1580.90063246	High	High	High	4.7e9	3.8e9	6.1e9	5.60440635681152	High	0	8.547E-07
High	[K].AVDNVNSVIAPALIGK.[D]	1xDeamidated [N]	5.67659E-05	0	1	1	17	Q42971	Q42971 [67-82]	0	1581.88464846	High	High	High	2.3e8		5.4e8	5.33345413208008	High	0	2.123E-07
High	[R].ESKPVYISVGCNLAGLSHPTFSR.[E]	1xCarbamidomethyl [C11]	1.19517E-07	0	2	2	25	Q0DHF6; A2Y5L9	Q0DHF6 [198-220]; A2Y5L9 [198-220]	0	2519.27111829	High	High	High	3.4e7	1.1e7	2.2e8	6.29521608352661	High	0	7.106E-11
High	[R].ESKPVYISVGCNLAGLSHPTFSR.[E]	1xCarbamidomethyl [C11]; 1xDeamidated [N12]	1.72983E-06	0	2	2	2	Q0DHF6; A2Y5L9	Q0DHF6 [198-220]; A2Y5L9 [198-220]	0	2520.25513429	High	Not Found	Not Found				6.01916742324829	High	0	2.286E-09
High	[R].ETPSVAGIINPGSDGFQK.[L]		1.8431E-05	0	1	1	10	Q93VT8	Q93VT8 [36-53]	0	1816.90756818	High	High	High	4.0e7		1.4e8	4.66266775131226	High	0	4.934E-08
High	[K].IGPWGGNGGSAQDISVPPK.[K]		8.34572E-08	0	1	1	18	Q0JMY8	Q0JMY8 [6-24]	0	1836.92388698	High	High	High				5.56780052185059	High	0	2.017E-08
High	[K].KIPLYQHIANLAGNKQLVLPVPAFNVINGGSHAGNK.[L]		0.000431311	0	1	1	19	Q42971	Q42971 [133-168]	2	3793.10240657	High	High	High	1.3e7	9.3e7	5.0e7	6.29982995986938	High	0	2.963E-06
High	[K].KIPLYQHIANLAGNKQLVLPVPAFNVINGGSHAGNK.[L]	2xDeamidated [N/Q]	0.000172081	0	1	1	38	Q42971	Q42971 [133-168]	2	3795.07043857	High	High	High		1.3e7	1.4e7	6.5794677734375	High	0	7.209E-05
High	[K].LPLSPPALSGDLGEFMSWVDEVKK.[L]		1.37835E-07	0	1	1	25	Q75KR1	Q75KR1 [524-547]	1	2615.34255154	High	High	High	2.1e7	3.8e7	1.2e7	7.3161096572876	High	0	8.557E-11
High	[K].WTVQQAAELAIAAPTIAASLDGR.[Y]	1xDeamidated [Q]	0.00475967	0	1	1	3	Q2R480	Q2R480 [289-311]	0	2354.2350505	High	Not Found	Not Found	2.8e6			4.42235374450684	High	0	6.584E-05
High	[K].WTVQQAAELAIAAPTIAASLDGR.[Y]		0.000268154	0	1	1	6	Q2R480	Q2R480 [289-311]	0	2353.2510345	Not Found	High	High		3.0e6	3.7e6	4.89387464523315	High	0	1.595E-06
High	[R].VGLVAPVDVVVPPGNTGLDPSQTSFFQVLNIPTK.[I]	1xDeamidated [N/Q]	0.000679217	0	1	1	16	P41095	P41095 [116-149]	0	3506.87811214	High	High	High	7.1e6		7.6e6	4.34540128707886	High	0	6.104E-05
High	[R].VGLVAPVDVVVPPGNTGLDPSQTSFFQVLNIPTK.[I]		0.000134257	0	1	1	7	P41095	P41095 [116-149]	0	3505.89409614	High	High	High	6.8e7	5.1e6	2.5e8	2.89509654045105	High	0	8.391E-06
High	[R].SGETEDTFIADLAVGLATGQIK.[T]	1xDeamidated [Q20]	6.04774E-06	0	1	1	63	Q42971	Q42971 [384-405]	0	2237.11834897	High	High	High	1.4e6		4.7e5	5.30112457275391	High	0	2.715E-08
High	[R].SGETEDTFIADLAVGLATGQIK.[T]		3.07602E-07	0	1	1	584	Q42971	Q42971 [384-405]	0	2236.13433297	High	High	High	2.0e7	2.1e8	1.9e7	7.47886085510254	High	0	4.531E-10
High	[K].SAWSEAYNQLVAAIKQEMKPAE.[-]		2.42558E-05	0	1	1	36	O04985	O04985 [148-169]	1	2464.21768543	High	High	High	9.1e6		1.1e7	5.47574996948242	High	0	1.595E-07
High	[R].DEDLLVLPTDAVLFEDSSFK.[I]		0.00923697	0	1	2	6	P0C0L1	P0C0L1 [250-269]	0	2253.11728594	High	High	High	3.1e6	4.2e6	1.4e7	4.31625080108643	High	0	0.0001502
High	[K].DINWPLGWPVGGFPGPQGPYYCGIGADK.[S]	1xCarbamidomethyl [C22]	2.7386E-07	0	1	1	26	P14656	P14656 [138-165]	0	3018.42432432	High	High	High	3.0e7	1.9e8	3.5e8	5.55589056015015	High	0	4.952E-06
High	[K].LATPTFGDLNHLISATMSGVTCCLR.[F]	2xCarbamidomethyl [C22; C23]	0.00909252	0	2	3	3	Q40665; P46265	Q40665 [217-241]; P46265 [217-241]	0	2735.33135228	High	High	Not Found				4.01565933227539	High	0	0.0001481
High	[K].AMSIMNSFINDIFEK.[L]		0.00560398	0	1	14	10	Q94JE1	Q94JE1 [89-103]	0	1759.83935409	High	High	High		4.3e6	2.3e6	3.72796201705933	High	4.2E-05	0.0001729
High	[R].NVDNFFNENEQLAFGPGLVVPGIYYSDDK.[M]	1xDeamidated [N/Q]	0.00402098	0	1	1	10	Q0E4K1	Q0E4K1 [311-339]	0	3262.52151482	Not Found	High	Not Found		8.5e5		5.2591404914856	High	0	5.294E-05
High	[R].NVDNFFNENEQLAFGPGLVVPGIYYSDDK.[M]		0.000111012	0	1	1	7	Q0E4K1	Q0E4K1 [311-339]	0	3261.53749882	High	Not Found	High	2.9e6		2.3e7	5.14398908615112	High	0	5.084E-07
High	[R].EVAAFAQFGSDLDAATQALLNR.[G]		2.98021E-06	0	1	1	20	P0C520	P0C520 [402-423]	0	2308.15679977	High	High	High	3.7e7	5.6e6	9.5e6	6.64217090606689	High	0	4.856E-09
High	[R].DVPCAVFSIPPLSVVGLSEQQALEEAK.[S]	1xCarbamidomethyl [C4]; 1xDeamidated [Q]	3.62352E-05	0	1	1	4	P48642	P48642 [369-395]	0	2884.46485205	High	Not Found	High				4.96786069869995	High	0	1.586E-07
High	[R].ELIGWLDWLK.[M]		0.00835922	0	1	1	21	P17654	P17654 [189-198]	0	1272.69868542	High	High	High	8.9e5	1.5e7	4.9e7	3.39819288253784	High	0	0.0001335
High	[R].NPDEIPWAEAGAEYVVESTGVFTDK.[E]	1xDeamidated [N1]	7.39181E-06	0	1	1	224	A2YQT7	A2YQT7 [83-107]	0	2725.25154777	High	High	High	1.3e6	6.6e6	5.1e6	5.67485332489014	High	0	1.506E-08
High	[R].NPDEIPWAEAGAEYVVESTGVFTDK.[E]		9.67532E-09	0	1	1	360	A2YQT7	A2YQT7 [83-107]	0	2724.26753177	High	High	High	1.0e7	3.7e6	6.1e6	7.02372694015503	High	0	2.717E-12
High	[K].GINYQILSNPEFLAEGTAIDDLFKPDR.[V]	1xDeamidated [Q/N]	0.000278252	0	1	1	11	Q9AUV6	Q9AUV6 [147-173]	0	3037.51530733	High	High	High		4.9e6		4.22413492202759	High	0	1.928E-06
High	[K].GINYQILSNPEFLAEGTAIDDLFKPDR.[V]		0.0013563	0	1	1	1	Q9AUV6	Q9AUV6 [147-173]	0	3036.53129133	Not Found	Not Found	High			7.0e6	4.33693885803223	High	0	1.313E-05
High	[R].AGLALQPIATAIFANSPFK.[E]		0.000366181	0	1	1	10	A2YL07	A2YL07 [245-263]	0	1930.07965935	Not Found	High	High		1.6e6	1.4e7	4.47999620437622	High	0	2.401E-06
High	[K].QPVGVVGAVTPWNFPLAMITR.[K]	1xDeamidated [Q/N]	0.00369571	0	1	1	5	B9F3B6	B9F3B6 [188-208]	0	2254.20527088	High	Not Found	High	3.4e6		9.9e6	4.13892793655396	High	0	9.422E-05
High	[K].QPVGVVGAVTPWNFPLAMITR.[K]		0.00428354	0	1	1	2	B9F3B6	B9F3B6 [188-208]	0	2253.22125488	Not Found	Not Found	High				3.98749613761902	High	0	5.743E-05
High	[K].APGLMGWMPDQAVTFVDNHDTGSTQSLWPFPSDK.[V]	1xDeamidated [N/Q]	0.00110395	0	1	1	6	P27934	P27934 [293-326]	0	3733.69375849	High	High	High	3.0e6	5.6e6	1.0e7	4.47025632858276	High	0.0002069	0.001484
High	[K].APGLMGWMPDQAVTFVDNHDTGSTQSLWPFPSDK.[V]		0.00296145	0	1	1	5	P27934	P27934 [293-326]	0	3732.70974249	High	Not Found	High	3.3e6		1.5e7	3.25422668457031	High	0.000141	0.0006264
High	[R].NPEEIPWGETGAEFVVESTGVFTDK.[D]		0.000723645	0	1	1	44	Q7FAH2	Q7FAH2 [83-107]	0	2738.28318183	High	High	High	1.6e6	1.4e6	1.8e7	4.85312652587891	High	0	1.342E-05
High	[R].IDFSSIFGTVNPIVEDVR.[M]		0.00025436	0	1	1	5	Q5NAY4	Q5NAY4 [61-78]	0	2008.03858229	High	High	High	8.1e6	4.5e6	5.2e6	4.45730543136597	High	0	8.426E-06
High	[K].DWTNVVVAYEPVWAIGTGK.[V]		0.000654571	0	1	1	6	P48494	P48494 [157-175]	0	2105.07021678	High	High	High	2.5e6		6.9e6	3.97216987609863	High	0	5.108E-06
High	[K].TLNDDIADIIDEHGPDAWEGFPFSAEK.[L]	1xDeamidated [N3]	0.000967463	0	1	1	7	Q7Y0F2	Q7Y0F2 [296-322]	0	3003.35305259	High	High	High		7.6e6	1.7e7	3.74918055534363	High	0	8.48E-06
High	[R].DVPCAVFSIPPLSVVGLSEQQALEEAK.[S]	1xCarbamidomethyl [C4]	2.39999E-06	0	1	1	18	P48642	P48642 [369-395]	0	2883.48083605	High	High	High	2.6e6	3.4e6	1.2e7	5.44029998779297	High	0	2.179E-08
High	[R].EVAAFAQFGSDLDAATQALLNR.[G]	1xDeamidated [N/Q]	4.26808E-05	0	1	1	6	P0C520	P0C520 [402-423]	0	2309.14081577	High	High	High		1.2e6		6.42335081100464	High	0	1.469E-07
High	[K].VFPEIMVPLIGTPQELAQQVDVIR.[E]		6.61584E-06	0	1	1	26	Q75KR1	Q75KR1 [715-738]	0	2692.47423439	High	High	High	2.1e8	6.1e7	4.7e7	4.91874265670776	High	0	2.092E-08
High	[K].VFPEIMVPLIGTPQELAQQVDVIR.[E]	1xDeamidated [Q]	0.00365694	0	1	1	7	Q75KR1	Q75KR1 [715-738]	0	2693.45825039	High	High	High	1.7e6			4.49517965316772	High	0	4.714E-05
High	[K].FQSVPVQAGQTPPLLQYFGTLLTR.[G]	1xDeamidated [Q]	0.00768477	0	1	2	10	Q2QYW2	Q2QYW2 [414-437]	0	2662.42391382	High	High	High	2.4e6	1.0e6		4.00387239456177	High	0	0.00012
High	[K].FQSVPVQAGQTPPLLQYFGTLLTR.[G]		0.0025147	0	1	2	9	Q2QYW2	Q2QYW2 [414-437]	0	2661.43989782	High	High	High	4.2e6	3.7e6	2.8e6	4.03828144073486	High	4.2E-05	0.0001872
High	[R].AAVPGLTDDLVALMMEPPFR.[S]		0.000182373	0	1	1	18	Q9FWK4	Q9FWK4 [61-80]	0	2143.09260848	High	High	High		2.3e6	7.5e6	4.28547239303589	High	0	5.359E-05
High	[K].LADAMVTWIEAWDELNPSTAAVENGK.[A]	2xDeamidated [N16; N24]	5.52843E-06	0	1	1	12	Q8H8T0	Q8H8T0 [337-362]	0	2833.32366726	High	High	High		6.8e5	5.0e6	7.15086364746094	High	0	1.031E-08
High	[K].LADAMVTWIEAWDELNPSTAAVENGK.[A]	1xDeamidated [N]	1.00943E-05	0	1	1	28	Q8H8T0	Q8H8T0 [337-362]	0	2832.33965126	High	High	High	3.3e6	5.3e6	1.1e7	6.80282640457153	High	0	1.581E-07
High	[K].SLADGVQDEVAEIIKEDLWPNPLK.[Y]		0.000647695	0	1	2	13	B8AEC1	B8AEC1 [198-221]	1	2679.38758736	High	High	High	9.4e6	5.7e6	1.6e7	4.41759347915649	High	0	1.082E-05
High	[R].FYNVTIEELPANVADLL.[-]		0.00393708	0	1	1	9	Q6Z2Z4	Q6Z2Z4 [398-414]	0	1920.99532054	High	High	High	8.5e6	8.4e6	6.0e7	4.16407823562622	High	0	0.0001266
High	[R].DVDSLLAFVNSLR.[-]		0.00453921	0	1	1	5	Q6Z4A7	Q6Z4A7 [463-475]	0	1448.77436938	High	High	High				4.10293197631836	High	0	6.191E-05
High	[R].FVIQGFGNVGSWAAQLISEAGGK.[V]	1xDeamidated [Q/N]	0.000291795	0	1	1	14	A2XMV1	A2XMV1 [209-231]	0	2337.18737209	High	Not Found	High				4.59537506103516	High	0	1.501E-05
High	[R].FVIQGFGNVGSWAAQLISEAGGK.[V]		6.51154E-07	0	1	1	40	A2XMV1	A2XMV1 [209-231]	0	2336.20335609	High	High	High	3.7e7	2.3e7	7.2e7	6.36184930801392	High	0	7.285E-09
High	[R].FDEGLPPILTALEVLDHNIR.[L]		9.47439E-06	0	1	1	27	Q01859	Q01859 [96-115]	0	2262.21285815	High	High	High	5.6e7	2.7e7	6.6e7	5.26096963882446	High	0	3.557E-08
High	[K].ILNEGQIASTDVVEVVVSPPYVFLPVVK.[S]	1xDeamidated [N/Q]	2.82704E-05	0	1	1	360	P48494	P48494 [26-53]	0	3012.65436704	High	High	High	5.9e5	2.8e6	2.0e6	5.21852159500122	High	0.0002069	0.00198
High	[K].ILNEGQIASTDVVEVVVSPPYVFLPVVK.[S]		6.30873E-06	0	1	1	323	P48494	P48494 [26-53]	0	3011.67035104	High	High	High	3.1e6	3.7e6	3.9e6	6.11285400390625	High	0	1.225E-08
High	[R].LSLDPALLLPSSASAALLADPAAPLSSLR.[L]		0.00103619	0	1	1	6	Q9AS33	Q9AS33 [44-72]	0	2830.59243511	High	Not Found	High	5.6e6		7.4e6	3.87801718711853	High	0	9.23E-06
High	[R].ELLFTTPGALQHLSGVILFEETLYQK.[T]	1xDeamidated [Q]	0.000241276	0	1	1	50	Q5N725	Q5N725 [57-82]	0	2948.56555208	High	High	High	4.8e6	1.8e7	2.0e6	5.63589477539063	High	0	1.392E-06
High	[R].ELLFTTPGALQHLSGVILFEETLYQK.[T]		4.54713E-06	0	1	1	56	Q5N725	Q5N725 [57-82]	0	2947.58153608	High	High	High	1.7e7	8.2e6	7.8e7	5.75335025787354	High	0	5.354E-07
High	[R].SGFEGAWTSNPLIFDNSYFTELVSGEK.[E]	1xDeamidated [N]	5.16182E-05	0	1	1	10	Q9FE01	Q9FE01 [174-200]	0	2996.38362448	High	High	High	9.0e5	1.3e7		6.45933198928833	High	0	1.878E-07
High	[R].AEATDVANAVLDGSDAILLGAETLR.[G]		6.27492E-08	0	2	2	48	Q2QXR8; B8BJ39	Q2QXR8 [328-352]; B8BJ39 [328-352]	0	2485.27803694	High	High	High	1.0e8	1.6e7	3.9e7	6.99647760391235	High	0	2.166E-10
High	[R].AEATDVANAVLDGSDAILLGAETLR.[G]	1xDeamidated [N8]	3.19186E-07	0	2	2	8	Q2QXR8; B8BJ39	Q2QXR8 [328-352]; B8BJ39 [328-352]	0	2486.26205294	High	Not Found	High			2.9e6	5.73559474945068	High	0	3E-06
High	[K].AETESGEVGPLVTEADIQHIVSSWTGIPVEK.[V]		0.0059695	0	1	1	2	Q7F9I1	Q7F9I1 [554-584]	0	3278.64269207	High	Not Found	High				2.75588870048523	High	0	8.753E-05
High	[K].AETESGEVGPLVTEADIQHIVSSWTGIPVEK.[V]	1xDeamidated [Q18]	0.00928563	0	1	1	4	Q7F9I1	Q7F9I1 [554-584]	0	3279.62670807	Not Found	High	High				3.4656388759613	High	4.2E-05	0.0002541
High	[R].IYVDNTNPTFVVGEIWSSLIYNGDGKPSTNQDADR.[Q]	1xDeamidated [N22]	0.00244923	0	1	1	1	P27934	P27934 [216-250]	0	3886.84061674	Not Found	Not Found	High				3.74977231025696	High	0	2.814E-05
High	[K].LGWAIDEDFGSFEALVK.[K]		7.04894E-05	0	1	1	23	Q43008	Q43008 [125-141]	0	1896.9378057	High	High	High	5.1e5	1.5e6		4.70626068115234	High	0	9.765E-07
High	[K].TLNDDIADIIDEHGPDAWEGFPFSAEK.[L]		4.97448E-05	0	1	1	6	Q7Y0F2	Q7Y0F2 [296-322]	0	3002.36903659	High	High	High				4.57826900482178	High	0	1.789E-07
High	[K].GIFWQEDIIPFFQNATIPK.[E]		9.17915E-05	0	1	1	26	Q8H8T0	Q8H8T0 [289-307]	0	2264.17501617	High	High	High	6.7e6	1.4e7	1.2e7	5.47900390625	High	0	3.965E-07
High	[K].DKGLEPTEFEDTVAQAFFDLENGNQELK.[S]		0.00066152	0	1	1	8	Q8LJU5	Q8LJU5 [11-38]	1	3184.49569353	High	High	High	1.9e6		2.4e7	5.38906335830688	High	0	5.173E-06
High	[K].DKGLEPTEFEDTVAQAFFDLENGNQELK.[S]	1xDeamidated [Q/N]	0.00748532	0	1	1	26	Q8LJU5	Q8LJU5 [11-38]	1	3185.47970953	High	High	High	2.5e6	3.1e6	5.0e6	4.69095277786255	High	0.0002069	0.002359
High	[K].DKGLEPTEFEDTVAQAFFDLENGNQELK.[S]	2xDeamidated [N/Q]	0.0033967	0	1	1	17	Q8LJU5	Q8LJU5 [11-38]	1	3186.46372553	High	High	High	7.2e5	4.0e6	2.7e6	4.62635469436646	High	0.0002892	0.003414
High	[R].CFQTITCYQAVINNLDDAHEQIDTAIATALR.[E]	2xCarbamidomethyl [C1; C7]	2.20562E-05	0	2	2	24	Q0DHF6; A2Y5L9	Q0DHF6 [167-197]; A2Y5L9 [167-197]	0	3565.70499208	High	High	High	5.1e6	9.8e6	6.2e7	4.74572706222534	High	0	6.226E-08
High	[R].CFQTITCYQAVINNLDDAHEQIDTAIATALR.[E]	2xCarbamidomethyl [C1; C7]; 1xDeamidated [N/Q]	3.90142E-06	0	2	2	40	Q0DHF6; A2Y5L9	Q0DHF6 [167-197]; A2Y5L9 [167-197]	0	3566.68900808	High	High	High	1.0e7	1.9e6	1.1e7	5.92812013626099	High	0	8.446E-09
High	[R].SGFEGAWTSNPLIFDNSYFTELVSGEK.[E]		3.19216E-05	0	1	1	7	Q9FE01	Q9FE01 [174-200]	0	2995.39960848	High	High	High	1.5e7	6.2e6	2.5e7	5.8092827796936	High	0	1.81E-06
High	[K].VVTDKGEEIIADVVLFATGR.[T]		0.00237292	0	1	1	9	P48642	P48642 [276-295]	1	2132.15975997	High	High	High	1.1e6	2.8e6		4.28903198242188	High	0	2.706E-05
High	[K].LPLSPPALSGDLGEFMSWVDEVK.[K]		0.000162369	0	1	1	24	Q75KR1	Q75KR1 [524-546]	0	2487.24758858	High	High	High	1.9e6	5.7e6	2.7e7	4.95958042144775	High	0	8.36E-07
High	[K].TPATPFFFNTLYDPFR.[K]		0.000518867	0	1	1	8	Q7FAY6	Q7FAY6 [123-138]	0	1933.94831087	High	High	High	4.8e6	1.5e7	1.9e7	3.61286354064941	High	0	2.471E-05
High	[K].DKYPNISYADLFQLASATAIEEAGGPK.[I]		0.000336512	0	1	1	5	Q7XJ02	Q7XJ02 [166-192]	1	2869.42542934	High	High	High	2.4e6	7.9e6	3.5e6	4.46631526947021	High	0	2.619E-06
High	[K].GVSIDGVQLPFESGEIDFGEPGTNGQHSFYQLIHQGR.[V]	3xDeamidated [Q26; Q/N]	0.000262549	0	1	1	4	P42862	P42862 [365-401]	0	4018.87298032	Not Found	High	Not Found		6.8e6		5.06625175476074	High	0	1.554E-06
High	[K].GVSIDGVQLPFESGEIDFGEPGTNGQHSFYQLIHQGR.[V]	2xDeamidated [Q/N]	8.70696E-05	0	1	1	21	P42862	P42862 [365-401]	0	4017.88896432	High	High	High	1.4e6	8.9e6		3.86130523681641	High	0	2.948E-06
High	[K].GVSIDGVQLPFESGEIDFGEPGTNGQHSFYQLIHQGR.[V]	1xDeamidated [Q]	0.000697387	0	1	1	2	P42862	P42862 [365-401]	0	4016.90494832	High	Not Found	Not Found				4.00780153274536	High	0	9.418E-06
High	[K].LPQAPGELPTLNDWENHLTTIFPEVR.[L]	1xDeamidated [N]	0.000164093	0	1	4	6	A2YL07	A2YL07 [336-361]	0	2988.51016244	High	High	Not Found				4.56547164916992	High	0	2.434E-05
High	[K].LPQAPGELPTLNDWENHLTTIFPEVR.[L]		0.0010752	0	1	4	7	A2YL07	A2YL07 [336-361]	0	2987.52614644	High	High	High	1.7e7	1.2e7		3.43546867370605	High	0	2.901E-05
High	[R].YEAVGVDPSTTLLEFLR.[T]		2.9335E-05	0	1	2	6	Q852M2	Q852M2 [21-37]	0	1909.99056951	High	High	High	1.5e7	9.6e6	1.7e7	5.09004402160645	High	0	9.021E-08
High	[R].VDHVDISGLPLLNTDLETADGGFPPAVEAFR.[D]	1xDeamidated [N13]	7.87543E-06	0	1	1	14	Q941Z0	Q941Z0 [45-75]	0	3266.62156318	High	High	High		9.9e6	9.6e6	5.69952058792114	High	0	2.233E-07
High	[R].VDHVDISGLPLLNTDLETADGGFPPAVEAFR.[D]		1.88236E-06	0	1	1	8	Q941Z0	Q941Z0 [45-75]	0	3265.63754718	High	Not Found	High			1.7e7	5.80567646026611	High	0	2.546E-09
High	[K].ALLPFFDSAYQGFASGSLDQDAQSVR.[M]	1xDeamidated [Q]	7.16125E-06	0	1	1	10	P37833	P37833 [211-236]	0	2791.32096475	High	Not Found	High	5.2e6		6.8e6	6.5977087020874	High	0	1.449E-08
High	[K].ALLPFFDSAYQGFASGSLDQDAQSVR.[M]		7.79196E-08	0	1	1	28	P37833	P37833 [211-236]	0	2790.33694875	High	High	High	5.0e7	1.0e8	2.3e8	7.28656196594238	High	0	4.069E-11
High	[R].GVTTVALPDLPYDYGALEPAISGEIMR.[L]		0.000484444	0	1	1	9	Q43008	Q43008 [27-53]	0	2848.44372199	High	High	High	3.9e7		1.9e7	3.89709544181824	High	0	5.527E-05
High	[K].SLLVWDLTNPVQNVGEGAGASEYGVPFR.[R]	1xDeamidated [N/Q]	0.0065974	0	1	1	3	P49027	P49027 [42-69]	0	2976.47377692	High	Not Found	Not Found	6.5e6			3.55635738372803	High	0	9.958E-05
High	[K].SLLVWDLTNPVQNVGEGAGASEYGVPFR.[R]		0.00890341	0	1	1	4	P49027	P49027 [42-69]	0	2975.48976092	Not Found	Not Found	High			1.8e7	3.23401165008545	High	0	0.0001438
High	[K].VIHDNFGIIEGLMTTVHAITATQK.[T]	1xDeamidated [N/Q]	9.27591E-07	0	1	1	11	A2YQT7	A2YQT7 [165-188]	0	2610.359599	High	High	High		2.1e6	4.7e6	6.82354927062988	High	0	2.3E-09
High	[R].AGKDLVSSLVSGLLTIGPR.[F]		0.000567599	0	1	1	9	Q93VT8	Q93VT8 [429-447]	1	1883.09603764	High	High	High			3.6e6	4.45824718475342	High	0	2.278E-05
High	[K].VIHDNFGIIEGLMTTVHAITATQK.[T]		2.05889E-09	0	1	1	79	A2YQT7	A2YQT7 [165-188]	0	2609.375583	High	High	High	6.3e7	7.8e6	4.5e7	8.17249011993408	High	0	8.426E-12
High	[K].NMITGTSQADCAVLIIDSTTGGFEAGISK.[D]	1xCarbamidomethyl [C11]; 1xDeamidated [N/Q]	0.00104167	0	1	1	29	O64937	O64937 [101-129]	0	2958.40707909	Not Found	High	High			6.5e6	4.39490222930908	High	0	3.77E-05
High	[K].NMITGTSQADCAVLIIDSTTGGFEAGISK.[D]	1xCarbamidomethyl [C11]	0.00131402	0	1	1	17	O64937	O64937 [101-129]	0	2957.42306309	High	High	High	2.3e6		2.7e6	4.80754804611206	High	0	1.255E-05
High	[K].VDLSDCGPMVLDVLLK.[I]	1xCarbamidomethyl [C6]	8.6611E-05	0	1	1	8	Q9S827	Q9S827 [72-87]	0	1773.9125193	High	High	High	2.4e6	6.6e6	3.7e7	5.04612255096436	High	0	2.858E-06
High	[R].VLLQDFTGVPAVVDLAAMR.[D]		1.18899E-05	0	1	1	10	Q6YZX6	Q6YZX6 [87-105]	0	2015.09940846	High	High	High	5.0e7		2.1e7	4.73837041854858	High	0	1.989E-07
High	[R].YSVCSAVGVLPLSLQYGFPIVQK.[F]	1xCarbamidomethyl [C4]; 1xDeamidated [Q]	0.000704791	0	2	2	9	P42862; P42863	P42862 [275-297]; P42863 [275-297]	0	2526.33125939	High	High	Not Found				4.2998743057251	High	0.0002069	0.0023
High	[R].YSVCSAVGVLPLSLQYGFPIVQK.[F]	1xCarbamidomethyl [C4]	1.65835E-05	0	2	2	23	P42862; P42863	P42862 [275-297]; P42863 [275-297]	0	2525.34724339	High	High	High	1.1e7	7.8e6	3.3e6	4.99631643295288	High	0	2.512E-07
High	[K].YLDSLAGLWCTALGGSEPR.[L]	1xCarbamidomethyl [C10]	1.78561E-05	0	1	2	6	Q01K11	Q01K11 [102-120]	0	2066.00115124	High	High	High	7.8e6	1.1e7	3.8e7	4.80937480926514	High	0	1.351E-06
High	[K].FITHSVPFSEINTAFDLMLK.[G]	1xDeamidated [N12]	0.00341466	0	1	1	7	Q0ITW7	Q0ITW7 [348-367]	0	2311.16788225	High	High	High		7.4e6		4.18634033203125	High	8.185E-05	0.0002928
High	[K].FITHSVPFSEINTAFDLMLK.[G]		0.00286919	0	1	1	23	Q0ITW7	Q0ITW7 [348-367]	0	2310.18386625	High	High	High		3.9e6	5.8e6	4.62632513046265	High	0	3.442E-05
High	[R].NPDEIPWAEAGAEYVVESTGVFTDKEK.[A]		1.34966E-05	0	1	1	22	A2YQT7	A2YQT7 [83-109]	1	2981.40508774	High	High	High	3.6e6	1.4e5		5.68891572952271	High	0	1.047E-07
High	[K].NAPEGTYDAVIVDSSDPIGPAQELFEKPFFQSVAR.[A]	2xDeamidated [Q22; Q/N]	0.000489587	0	1	1	3	Q9SMB1	Q9SMB1 [176-210]	0	3796.82284191	Not Found	High	Not Found				3.55477571487427	High	4.2E-05	0.0001958
High	[K].NAPEGTYDAVIVDSSDPIGPAQELFEKPFFQSVAR.[A]	1xDeamidated [Q/N]	8.25907E-05	0	1	1	12	Q9SMB1	Q9SMB1 [176-210]	0	3795.83882591	High	High	High	1.2e6	6.8e6		5.25617170333862	High	0	3.821E-06
High	[R].NPFGQVPALQDGDLFLWESR.[A]	1xDeamidated [Q10]	0.00814236	0	1	1	3	O82451	O82451 [50-69]	0	2290.11387282	High	High	Not Found				3.98781490325928	High	4.2E-05	0.0002208
High	[R].NPFGQVPALQDGDLFLWESR.[A]		2.65331E-06	0	1	1	22	O82451	O82451 [50-69]	0	2289.12985682	High	High	High	7.5e7	1.2e7	1.0e8	5.91454219818115	High	0	3.86E-07
High	[R].YALSYQEPIPVEQLVQSLCDTK.[Q]	1xCarbamidomethyl [C19]	5.82848E-05	0	1	2	19	P0C8Y9	P0C8Y9 [97-118]	0	2581.28543087	High	High	High	3.0e7	1.2e7	2.4e7	5.58229064941406	High	0	1.129E-06
High	[R].ICGFLFEPIQGEAGVIIPPDGYLK.[A]	1xCarbamidomethyl [C2]	0.00149147	0	1	1	13	Q10G56	Q10G56 [225-248]	0	2633.36837271	High	High	High	6.3e6	4.9e6	5.1e6	5.17733240127563	High	0	1.48E-05
High	[R].ICGFLFEPIQGEAGVIIPPDGYLK.[A]	1xCarbamidomethyl [C2]; 1xDeamidated [Q10]	0.000977732	0	1	1	7	Q10G56	Q10G56 [225-248]	0	2634.35238871	High	High	High		6.3e6		5.35722160339355	High	0	8.549E-06
High	[K].YIPSNTFSYYDQVLDTTAMLGAVPER.[Y]		5.61694E-05	0	1	1	17	Q2QLY4	Q2QLY4 [56-81]	0	2951.4131501	High	High	High	2.5e7	2.5e7	2.5e7	5.04561853408813	High	0	2.1E-07
High	[R].NPEEIPWAAAGAEYVVESTGVFTDK.[D]	1xDeamidated [N1]	3.72048E-05	0	1	1	74	Q6K5G8	Q6K5G8 [83-107]	0	2681.26171857	High	High	High	2.3e6	7.2e6	5.1e6	5.94694042205811	High	0	2.587E-07
High	[R].NPEEIPWAAAGAEYVVESTGVFTDK.[D]		2.37466E-07	0	1	1	132	Q6K5G8	Q6K5G8 [83-107]	0	2680.27770257	High	High	High	1.9e6	3.3e6	6.7e6	7.1979923248291	High	0	1.735E-10
High	[R].IGLAGLAVMGQNLALNIAEK.[G]		1.20156E-06	0	1	1	12	Q9LI00	Q9LI00 [6-25]	0	1996.12595755	High	High	High	4.7e6	9.8e6	5.6e6	5.77940607070923	High	0	1.245E-08
High	[R].NILEVGPENADQVTLSSPVLNEGELESLLNDSK.[L]	1xDeamidated [N/Q]	0.00276518	0	1	1	6	Q69RJ0	Q69RJ0 [627-659]	0	3524.74900784	Not Found	Not Found	High			5.9e6	4.95927906036377	High	0	9.993E-05
High	[K].TEDLWAVLEEVSGEPVK.[DN]		0.00035476	0	1	2	4	Q6K4E7	Q6K4E7 [427-443]	0	1900.95384962	High	Not Found	High			3.1e6	4.02051401138306	High	0	7.328E-05
High	[K].IENVEGLNHFDEILQEADGIILSR.[G]	1xDeamidated [N/Q]	1.51595E-05	0	1	1	4	B8BJ39	B8BJ39 [257-280]	0	2725.36791493	Not Found	Not Found	High				6.16079235076904	High	0	3.825E-08
High	[K].IENVEGLNHFDEILQEADGIILSR.[G]		2.13663E-07	0	1	1	16	B8BJ39	B8BJ39 [257-280]	0	2724.38389893	High	High	High	4.6e6			6.62231016159058	High	0	3.525E-10
High	[K].LLIDNVEELLPVVYTPTVGEACQK.[Y]	1xCarbamidomethyl [C22]; 1xDeamidated [N/Q]	0.00822843	0	1	1	6	P43279	P43279 [174-197]	0	2701.40046098	Not Found	High	High		8.9e6		3.89287638664246	High	0	0.0001306
High	[K].LLIDNVEELLPVVYTPTVGEACQK.[Y]	1xCarbamidomethyl [C22]	1.94305E-05	0	1	1	10	P43279	P43279 [174-197]	0	2700.41644498	High	High	High	1.5e8	8.7e7	1.5e8	6.00440883636475	High	0	1.296E-07
High	[K].EIALWFPEGLAEWR.[S]		0.000273878	0	1	2	23	A6N0M9	A6N0M9 [126-139]	0	1716.87441774	High	High	High	1.2e6	2.1e6		4.5056939125061	High	4.2E-05	0.0002313
High	[K].FLPIYLSQGILQHDPFEVLDQR.[G]		1.20161E-05	0	1	1	18	Q6AVA8	Q6AVA8 [861-882]	0	2628.38204861	High	High	High	4.0e7	1.8e7		4.59103870391846	High	0	2.839E-08
High	[R].DVTTTPAELLTFFR.[D]		0.0010752	0	1	1	13	Q6Z5N4	Q6Z5N4 [52-65]	0	1610.84244888	High	High	High		1.2e6	1.2e8	3.89009070396423	High	0	9.717E-06
High	[K].GMLTGPVTILNWSFVR.[N]		0.00219237	0	2	2	4	Q2QLY5; Q2QLY4	Q2QLY5 [557-572]; Q2QLY4 [557-572]	0	1790.96218686	High	Not Found	High	2.5e6			4.12943410873413	High	0	2.431E-05
High	[R].ILDWADIVNAHIIPGPGIVDGLK.[L]	1xDeamidated [N9]	0.0016401	0	1	1	1	Q9LDN2	Q9LDN2 [326-348]	0	2427.32822263	Not Found	High	Not Found				3.34869837760925	High	0	1.675E-05
High	[R].ILDWADIVNAHIIPGPGIVDGLK.[L]		4.15667E-06	0	1	1	9	Q9LDN2	Q9LDN2 [326-348]	0	2426.34420663	High	High	High	1.3e7	1.2e7	4.2e6	4.57370662689209	High	0	7.136E-09
High	[R].FFPYYAFNVLGGLDSEGK.[G]		5.29993E-05	0	1	1	5	O64464	O64464 [105-122]	0	2023.98000485	Not Found	High	High		1.9e6	6.8e6	5.62034893035889	High	0	1.946E-07
High	[R].DQDLLVLPTDAALFEDPTFK.[V]	1xDeamidated [Q2]	0.00189125	0	1	1	2	Q7XJ02	Q7XJ02 [299-318]	0	2249.12237177	Not Found	High	Not Found		5.2e6		4.24031066894531	High	0	2.435E-05
High	[K].YIPSNTFSYYDQVLDTTAMLGAVPER.[Y]	1xDeamidated [Q/N]	0.00161434	0	1	1	8	Q2QLY4	Q2QLY4 [56-81]	0	2952.3971661	High	High	High		8.7e6		4.19424343109131	High	0	1.645E-05
High	[K].DVNWPLGWPVGGFPGPQGPYYCAAGAEK.[A]	1xCarbamidomethyl [C22]	2.33755E-05	0	1	1	8	P14654	P14654 [138-165]	0	2990.3930242	High	High	High	4.2e7		6.0e7	5.25414848327637	High	0	6.731E-08
High	[K].DVNWPLGWPVGGFPGPQGPYYCAAGAEK.[A]	1xCarbamidomethyl [C22]; 1xDeamidated [Q/N]	0.000347345	0	1	1	8	P14654	P14654 [138-165]	0	2991.3770402	High	High	High	4.8e6	1.7e7		3.50371050834656	High	0	2.245E-06
High	[R].NPLQFDNSYFTELLSGDKEGLLQLPSDK.[A]		2.63945E-05	0	1	2	5	Q10N21	Q10N21 [182-209]	1	3168.57354997	High	High	High	1.5e7	5.2e7		4.76207447052002	High	0	7.888E-08
High	[R].NPLQFDNSYFTELLSGDKEGLLQLPSDK.[A]	1xDeamidated [Q/N]	0.00517828	0	1	2	4	Q10N21	Q10N21 [182-209]	1	3169.55756597	High	Not Found	Not Found	1.5e6			4.1373462677002	High	0	7.335E-05
High	[R].GGDLVSAFAELMGR.[Q]		0.000158138	0	1	1	10	Q6Z5N4	Q6Z5N4 [127-140]	0	1422.7045753	High	High	High	4.2e6	5.1e6	1.1e7	4.54065132141113	High	0	8.076E-07
High	[K].DKYPNISYADLFQLASATAIEEAGGPK.[I]	1xDeamidated [Q/N]	0.00369571	0	1	1	8	Q7XJ02	Q7XJ02 [166-192]	1	2870.40944534	High	High	High	2.9e6	1.2e7		4.00127744674683	High	8.185E-05	0.0002779
High	[K].DGVTLLWDLAEGK.[R]		0.000552809	0	1	1	17	P49027	P49027 [230-242]	0	1416.73692126	High	High	High	6.4e6	3.5e6	1.9e6	4.69598817825317	High	0	1.352E-05
High	[K].AGAPVDQTIATLAAHLEQGDCIIDGGNEWYENTER.[R]	1xCarbamidomethyl [C21]; 1xDeamidated [N/Q]	1.37847E-05	0	1	1	25	Q9LI00	Q9LI00 [79-113]	0	3815.74533648	High	High	High	5.2e6	1.4e6	1.3e7	7.0875301361084	High	0	3.395E-08
High	[K].AGAPVDQTIATLAAHLEQGDCIIDGGNEWYENTER.[R]	1xCarbamidomethyl [C21]; 2xDeamidated [N27; N32]	0.00227485	0	1	1	2	Q9LI00	Q9LI00 [79-113]	0	3816.72935248	Not Found	High	Not Found				4.82199859619141	High	0	2.558E-05
High	[R].DPGELVFPFGPDYLENLNVNLDHPK.[L]		0.00106953	0	1	1	1	Q6ZJS7	Q6ZJS7 [159-183]	0	2839.39373536	Not Found	Not Found	High			3.1e6	4.48516130447388	High	0	9.615E-06
High	[R].DPGELVFPFGPDYLENLNVNLDHPK.[L]	1xDeamidated [N]	0.000177621	0	1	1	14	Q6ZJS7	Q6ZJS7 [159-183]	0	2840.37775136	High	High	High	6.3e6	8.2e6		4.23484754562378	High	0	9.84E-07
High	[K].VMDVVLPFFESLK.[L]		0.0065974	0	1	1	5	Q7FAY6	Q7FAY6 [283-295]	0	1523.81781415	High	High	High	7.9e6	1.5e6	6.3e6	2.73011684417725	High	0.0003845	0.005975
High	[R].DQDLLVLPTDAALFEDPTFK.[V]		1.26011E-05	0	1	1	14	Q7XJ02	Q7XJ02 [299-318]	0	2248.13835577	High	High	High	1.2e8	1.1e8	1.8e8	4.96396541595459	High	0	3.888E-07
High	[K].AGAPVDQTIATLAAHLEQGDCIIDGGNEWYENTER.[R]	1xCarbamidomethyl [C21]	4.45208E-06	0	1	1	13	Q9LI00	Q9LI00 [79-113]	0	3814.76132048	High	High	High	7.1e7		6.1e6	6.04746389389038	High	0	4.24E-08
High	[R].FYFGDDVLPCFETGIPLLLQR.[L]	1xCarbamidomethyl [C10]	0.000637516	0	1	1	2	Q6ZFT5	Q6ZFT5 [153-173]	0	2500.25809406	Not Found	High	High		7.5e6		3.77859449386597	High	0	4.911E-06
High	[K].MGLEAAVEATVEFLNK.[A]		0.0016401	0	1	2	53	A2XFI3	A2XFI3 [236-251]	0	1721.87784805	High	High	High	2.9e6	5.6e5	6.0e6	3.88242673873901	High	0	1.675E-05
High	[K].TVVSQYGQQILDLLLAETQPSK.[I]		2.22904E-05	0	1	1	16	Q42456	Q42456 [322-343]	0	2431.3078806	High	High	High	6.0e5	4.2e6	1.7e7	5.61936950683594	High	0	6.342E-08
High	[R].SLAAVLSDAMSAGK.[N]		0.00125969	0	1	1	2	Q6Z6M4	Q6Z6M4 [283-296]	0	1320.68277724	Not Found	High	Not Found		7.8e6		4.14144945144653	High	0	1.193E-05
High	[K].LVPYNPEYQDESVLWTESK.[D]		0.000644284	0	1	1	6	Q6Z4N6	Q6Z4N6 [270-288]	0	2297.09721922	High	High	Not Found	1.9e7	2.3e7		3.90817904472351	High	0	3.287E-05
High	[K].GLLQAGVQGELWR.[L]		0.00603269	0	1	1	6	P27933	P27933 [273-285]	0	1426.78012352	High	High	Not Found	1.6e7			3.55942034721375	High	4.2E-05	0.0001591
High	[R].VCCLSIIDPGDSDIIK.[T]	2xCarbamidomethyl [C2; C3]	0.00146804	0	1	1	1	Q9SDG6	Q9SDG6 [91-106]	0	1804.88194772	Not Found	High	Not Found				3.99155306816101	High	0	1.452E-05
High	[K].GFILDGFPR.[T]		0.00717687	0	2	2	8	Q08480; Q08479	Q08480 [110-118]; Q08479 [108-116]	0	1021.54654199	High	High	Not Found	4.9e6	5.5e6		3.41492390632629	High	0.0001728	0.0007037
High	[R].AFQLYSSGIFTGK.[C]		0.00363771	0	1	1	4	P25776	P25776 [270-282]	0	1418.731442	High	High	Not Found	2.5e7			4.0433497428894	High	0.0002069	0.0009531
High	[R].IHENPELGYEEFATSELVR.[R]	1xDeamidated [N4]	0.0048101	0	1	2	2	Q84XG9	Q84XG9 [56-74]	0	2234.0611685	Not Found	High	Not Found				3.90145540237427	High	4.2E-05	0.0002405
High	[K].YIDTNFEGPALLPDDSEK.[Q]		6.54657E-05	0	1	1	4	A1XBB7	A1XBB7 [104-121]	0	2023.94949245	High	High	Not Found		3.3e7		4.69577980041504	High	0	5.762E-07
High	[R].DDPDFTWEVVKPLK.[W]		0.00909252	0	1	1	3	A2Y053	A2Y053 [377-390]	0	1688.85301354	High	High	Not Found	5.2e7			2.72944331169128	High	0	0.0001507
High	[K].DCMPEPYAELVENCK.[I]	2xCarbamidomethyl [C2; C14]	0.000932363	0	1	1	4	Q75KR1	Q75KR1 [310-324]	0	1854.77068272	High	High	Not Found	6.8e6			3.09427261352539	High	0	8.061E-06
High	[K].ASNTLSIIDSGIGMTK.[S]		0.000795791	0	1	1	4	Q0J4P2	Q0J4P2 [73-88]	0	1607.83089787	High	High	Not Found	1.8e7			4.44817972183228	High	0	6.556E-06
High	[K].LDVLSGLPEVK.[L]		0.00609655	0	1	2	4	A2XD35	A2XD35 [394-404]	0	1169.67761559	High	High	Not Found	1.2e7	4.3e6		3.06936287879944	High	0.0009798	0.01263
High	[K].APGETCHIVIDHGGNVPYWEGQSYGIIPPGENPK.[K]	1xCarbamidomethyl [C6]	0.00439792	0	1	1	4	P41345	P41345 [111-144]	0	3688.7489055	High	High	Not Found	2.5e6			4.01526975631714	High	0.000141	0.0004568
High	[K].ISSASSASTISPLPHMFVIK.[D]		4.71858E-05	0	1	1	2	Q9S827	Q9S827 [126-145]	0	2073.10488772	Not Found	High	Not Found				3.54585528373718	High	0	1.672E-07
High	[K].IDFLSLSYTR.[H]		0.00663221	0	2	2	4	Q2QXR8; B8BJ39	Q2QXR8 [221-230]; B8BJ39 [221-230]	0	1214.64156444	High	High	Not Found				3.40453290939331	High	0	9.975E-05
High	[R].EDPDFTWEVVKPLK.[YW]		0.00214658	0	1	2	3	P93438	P93438 [375-388]	0	1702.8686636	High	High	Not Found	1.7e7			3.6428861618042	High	0	2.38E-05
High	[R].IEDLVGVPVHYIGVGPGR.[D]		0.00354306	0	1	1	3	A2XD35	A2XD35 [464-481]	0	1877.02795814	High	High	Not Found	3.4e7	3.2e7		3.07597780227661	High	0	4.523E-05
High	[R].EADVDGDGQINYEEFVK.[V]		0.00312184	0	2	2	4	Q6F332; Q0JNS6	Q6F332 [128-144]; Q0JNS6 [128-144]	0	1927.85559209	High	High	Not Found	2.3e6			4.2958812713623	High	0	3.854E-05
High	[R].FTQANSEVSALLGR.[I]		0.000174829	0	1	1	6	Q01859	Q01859 [334-347]	0	1492.77543198	High	High	Not Found	1.8e8			5.02565908432007	High	0	9.16E-07
High	[R].EELGCVFLTGEK.[L]	1xCarbamidomethyl [C5]	0.000957302	0	1	1	3	P14717	P14717 [651-662]	0	1381.66679312	High	High	Not Found	2.2e8			3.7553768157959	High	0	8.35E-06
High	[R].VEGKPVLGFNSSTTSLLTR.[Y]		0.000187253	0	1	1	4	P42862	P42862 [531-549]	0	2006.09168047	High	High	Not Found				4.17318439483643	High	0	1.005E-06
High	[K].LFEIGAGTSEIR.[R]		0.00569322	0	1	1	4	Q75IM9	Q75IM9 [386-397]	0	1292.68449182	High	High	Not Found	2.1e7			3.65686440467834	High	0	0.0001063
High	[K].HLPAISDPEVESAFK.[D]		0.000246427	0	1	1	4	Q0JDA2	Q0JDA2 [69-83]	0	1639.83261245	High	High	Not Found	6.2e6	5.2e6		3.78857016563416	High	0	3.394E-05
High	[K].KGGTEHLGLPVFNSVAEAK.[A]		0.000447552	0	1	1	2	Q6ZL94	Q6ZL94 [77-95]	1	1954.03925103	Not Found	High	Not Found		2.0e7		4.99419975280762	High	0	3.107E-06
High	[K].EGQSEIYYITGESK.[K]		0.00218083	0	1	2	4	Q07078	Q07078 [459-472]	0	1603.74860801	High	High	Not Found	4.8e7	4.7e7		4.12758731842041	High	0	2.479E-05
High	[K].ICSYAQGMNIIK.[A]	1xCarbamidomethyl [C2]	0.00383465	0	1	1	4	Q9LI00	Q9LI00 [335-346]	0	1397.69156814	High	High	Not Found	2.1e7	2.6e7		3.65711712837219	High	0	0.0001084
High	[K].ALAGQKDEAYFAANAAAQASR.[R]		0.00146031	0	1	1	2	Q2QLY5	Q2QLY5 [368-388]	1	2124.04685549	Not Found	High	Not Found		8.5e6		4.75483465194702	High	0	1.444E-05
High	[K].EPYTATIVSVER.[LI]		0.00554527	0	1	2	4	P41345	P41345 [94-105]	0	1364.70562114	High	High	Not Found	6.2e7			3.39076542854309	High	0.000141	0.0005662
High	[R].VAPEEHPVLLTEAPMNPK.[A]		4.11318E-05	0	1	1	2	P0C542	P0C542 [97-114]	0	1972.02082379	Not Found	High	Not Found		1.6e7		4.87010622024536	High	0	1.399E-07
High	[R].GVAFMVDNCSTTAR.[L]	1xCarbamidomethyl [C9]	0.0018714	0	1	1	2	Q65XK0	Q65XK0 [491-504]	0	1528.68827357	Not Found	High	Not Found				4.03831481933594	High	0	1.992E-05
High	[K].KISEEEYISAIKEEISK.[V]		4.00599E-05	0	1	1	8	Q2QLY5	Q2QLY5 [458-474]	2	1996.04847821	High	High	Not Found	3.6e6			5.92175340652466	High	0	1.814E-07
High	[K].ESPMPDTSELFTNVYVK.[G]		7.43121E-05	0	1	1	4	Q6Z5N4	Q6Z5N4 [355-371]	0	1956.92592032	High	High	Not Found	8.2e6			4.22480010986328	High	0	3.013E-07
High	[R].DNLTLWTSDLTEDGGDEVK.[E]		6.1122E-05	0	1	1	4	Q6ZKC0	Q6ZKC0 [227-245]	0	2107.96659897	High	High	Not Found	2.4e6			5.05383396148682	High	0	2.34E-07
High	[K].SGEIYTEDGVELVHEYGTEAYPFTTER.[I]		0.00140734	0	1	1	4	Q7Y0F2	Q7Y0F2 [133-159]	0	3092.40073057	High	High	Not Found	6.2e6			4.18216323852539	High	0	7.986E-05
High	[R].TMLELLNQLDGFSSDER.[I]		0.00174732	0	1	1	2	P46465	P46465 [299-315]	0	1967.93788195	High	Not Found	Not Found				4.10943365097046	High	0	1.815E-05
High	[K].ILLDVADALEANEDLIR.[S]		3.20906E-05	0	1	1	4	O04226	O04226 [320-336]	0	1883.0120332	High	Not Found	Not Found				4.09675788879395	High	0	1.015E-07
High	[R].VGSGPFPTELFGEEGDLLR.[K]		6.24269E-05	0	1	2	2	A2XD35	A2XD35 [335-353]	0	2020.00219677	High	Not Found	Not Found	2.0e7			4.60184097290039	High	0	2.415E-07
High	[K].FGAELHSFVVGLEGSPDLIAAR.[E]		0.00691737	0	1	1	2	Q10MX3	Q10MX3 [259-280]	0	2285.19245706	High	Not Found	Not Found	1.8e6			3.11656141281128	High	0	0.0001052
High	[K].EDPLNWGAAAAEMAGSHLDEVK.[R]		0.00133499	0	1	1	1	P14717	P14717 [10-31]	0	2311.06593586	High	Not Found	Not Found	5.7e6			5.23805952072144	High	0	1.28E-05
High	[K].SSEPVELTEAETEYAINVVK.[H]		0.00139994	0	1	1	2	Q8H852	Q8H852 [639-658]	0	2208.09179945	High	Not Found	Not Found				3.83941960334778	High	4.2E-05	0.0002178
High	[K].VYPLDAVYDSPEDVPEDVK.[G]		0.0017846	0	1	1	3	Q6Z0I4	Q6Z0I4 [151-169]	0	2150.01757195	High	Not Found	Not Found	1.1e7			4.0156626701355	High	0	1.868E-05
High	[R].MASILEPSKPSFFPAMTK.[I]		0.000174829	0	2	2	3	Q2QXR8; B8BJ39	Q2QXR8 [14-31]; B8BJ39 [14-31]	0	1982.01256735	High	Not Found	Not Found	3.6e7			4.2606954574585	High	0	9.183E-07
High	[R].IAAPYDLVMQTK.[Q]		0.00885674	0	1	2	2	Q69LA6	Q69LA6 [214-225]	0	1349.71334913	High	Not Found	Not Found	8.5e7			2.97286462783813	High	0	0.000143
High	[K].YANDLSSGVIFGK.[E]		0.000712273	0	1	1	2	Q6K669	Q6K669 [273-285]	0	1370.69505648	High	Not Found	Not Found	3.4e7			3.55846428871155	High	0	5.677E-06
High	[R].EGDAMVIPAGAIVYSANTHSSK.[W]		8.04384E-05	0	1	2	2	B8AL97	B8AL97 [142-163]	0	2218.08085769	High	Not Found	Not Found				4.77211999893188	High	0	3.353E-07
High	[R].AAIGLSEHGFNTACITK.[L]	1xCarbamidomethyl [C14]	0.00146031	0	1	1	2	Q6ZDY8	Q6ZDY8 [60-76]	0	1789.89014436	High	Not Found	Not Found				3.14017534255981	High	0	1.439E-05
High	[K].CDVIASGIVNAAK.[Q]	1xCarbamidomethyl [C1]	0.00764446	0	1	1	2	Q6K9N6	Q6K9N6 [360-372]	0	1317.68311192	High	Not Found	Not Found	1.2e8			3.06629490852356	High	0	0.0001194
High	[K].SLEAQENLAEGR.[S]		0.00100388	0	1	1	2	P46520	P46520 [32-43]	0	1316.6440835	High	Not Found	Not Found	2.9e7			3.55698347091675	High	0	8.903E-06
High	[R].WQYDHTPEEGTEER.[K]		0.000620906	0	1	1	2	Q7XPL2	Q7XPL2 [371-384]	0	1776.74598218	High	Not Found	Not Found	1.8e7			3.79283714294434	High	0	4.746E-06
High	[K].APQAAGTIHTDFER.[G]		0.00358062	0	1	2	2	B8BBN7	B8BBN7 [326-339]	0	1513.73938083	High	Not Found	Not Found	7.9e6			3.85811996459961	High	0	4.586E-05
High	[K].IQSNETSNVVQVR.[T]		0.00509709	0	1	1	2	Q10MJ1	Q10MJ1 [277-289]	0	1473.76559555	High	Not Found	Not Found	1.3e7			3.35689043998718	High	0	0.000138
High	[K].NAGLPWELGLAETHQTLVANGLR.[G]		0.00143737	0	1	2	1	Q0JKD0	Q0JKD0 [1183-1205]	0	2460.29938165	High	Not Found	Not Found				3.01743769645691	High	0	1.409E-05
High	[K].NAGLPWELGLAETHQTLVANGLR.[G]	1xDeamidated [N20]	0.000582784	0	1	2	2	Q0JKD0	Q0JKD0 [1183-1205]	0	2461.28339765	High	High	Not Found	5.3e6			4.06098365783691	High	0	4.395E-06
High	[K].KLEQLLSLAAVRPAVNQVEVNPMWQQR.[T]		0.0018813	0	1	1	3	Q7G764	Q7G764 [171-197]	1	3117.6989826	High	High	Not Found		1.0e7		4.025963306427	High	0	1.999E-05
High	[R].TTGIVLDSGDGVSHTVPIYEGFTLPHAILR.[L]		4.92221E-05	0	1	1	3	P0C542	P0C542 [149-178]	0	3165.65788878	High	High	Not Found	5.1e6			4.17061328887939	High	0	4.54E-07
High	[K].GQLTSEAGIVESLAPLVK.[E]		0.000167596	0	1	1	4	Q75M08	Q75M08 [264-281]	0	1812.01130497	High	High	Not Found	1.7e7	1.5e7		3.95396733283997	High	0	8.712E-07
High	[R].EMQAKPDLIIGNYSDGNLVATLLAHK.[L]		0.000118901	0	1	1	2	P30298	P30298 [398-423]	0	2811.47093982	Not Found	High	Not Found		4.2e6		4.80623722076416	High	0	5.562E-07
High	[K].SILGDSGVVQDEDR.[V]		0.000544121	0	1	2	4	B8B7X6	B8B7X6 [106-119]	0	1489.71289123	High	High	Not Found	6.0e6	5.1e6		3.88821697235107	High	0	2.341E-05
High	[K].TLYPVLLSNGNLIEQGDLEGGK.[H]	1xDeamidated [N/Q]	0.000373998	0	1	1	8	B7EA73	B7EA73 [153-174]	0	2331.20783267	High	High	Not Found	1.4e7			4.29878807067871	High	0	2.47E-06
High	[K].NVLSLWFDGLK.[L]		0.00663221	0	1	1	6	Q0J8G4	Q0J8G4 [227-237]	0	1291.70449905	High	High	Not Found	6.6e6	1.3e7		2.99977660179138	High	0	0.0001232
High	[R].SQYLQDYIEATLQSIR.[N]		0.000821404	0	1	1	4	B7F7K7	B7F7K7 [434-449]	0	1927.97598205	High	High	Not Found	1.2e7	1.5e6		4.20713567733765	High	4.2E-05	0.000172
High	[R].APGDAQGSFIAEAIVEHIASTLSVDTNAIR.[R]		0.000440518	0	1	2	2	Q852M2	Q852M2 [946-975]	0	3053.55381762	High	High	Not Found				4.13724088668823	High	0	3.037E-06
High	[R].APGDAQGSFIAEAIVEHIASTLSVDTNAIR.[R]	1xDeamidated [Q/N]	0.000372028	0	1	2	3	Q852M2	Q852M2 [946-975]	0	3054.53783362	High	High	Not Found		3.6e6		4.26089763641357	High	0	2.439E-06
High	[R].DQLASALGGPGSAEGLHAFAEQLVQLVLADASGAGGPR.[V]	1xDeamidated [Q]	0.000932363	0	1	1	3	Q75H81	Q75H81 [61-98]	0	3631.83507799	Not Found	High	Not Found		4.0e5		4.95880603790283	High	0	7.288E-05
High	[R].LAGGGGGAEETAR.[L]		0.000153206	0	1	1	2	Q7XKU5	Q7XKU5 [11-23]	0	1145.55454031	High	Not Found	Not Found				4.57522249221802	High	0	7.753E-07
High	[K].TLYPVLLSNGNLIEQGDLEGGK.[H]	2xDeamidated [N9; N11]	1.67596E-05	0	1	1	1	B7EA73	B7EA73 [153-174]	0	2332.19184867	High	Not Found	Not Found				5.85275888442993	High	0	4.358E-08
High	[K].VVTFDKNPDNHPYLLK.[F]		0.00317163	0	1	1	3	Q53LQ0	Q53LQ0 [256-271]	1	1899.99632365	High	High	Not Found	1.4e7			2.74406957626343	High	0	3.931E-05
High	[K].FAVAAPVAADSGAAAPSAAKEEEK.[K]		3.54778E-05	0	1	1	1	P41095	P41095 [278-301]	1	2258.12991631	Not Found	High	Not Found		6.5e6		4.48090314865112	High	0	1.155E-07
High	[K].STGNFCTQCEAEGFR.[K]	2xCarbamidomethyl [C6; C9]	0.00239809	0	1	1	2	B7EA73	B7EA73 [115-129]	0	1763.71119403	Not Found	High	Not Found		4.2e6		3.83749604225159	High	0	3.445E-05
High	[K].FVDDPQTEGIVLIGEIGGTAEEDAAAFIQESK.[T]		3.64255E-06	0	1	1	10	Q6ZL94	Q6ZL94 [230-261]	0	3349.6321869	High	High	High	1.0e6	2.1e6		6.62889242172241	High	0	6.031E-09
High	[R].VVVGNGPAFGCILMTEFLDALAK.[R]	1xCarbamidomethyl [C11]; 1xDeamidated [N5]	2.20552E-06	0	2	2	44	Q0DHF6; A2Y5L9	Q0DHF6 [354-376]; A2Y5L9 [354-376]	0	2423.23491622	High	High	High	1.5e6	1.6e6	2.4e6	5.78648042678833	High	0	5.79E-09
High	[R].VVVGNGPAFGCILMTEFLDALAK.[R]	1xCarbamidomethyl [C11]	1.71166E-06	0	2	2	36	Q0DHF6; A2Y5L9	Q0DHF6 [354-376]; A2Y5L9 [354-376]	0	2422.25090022	High	High	High	5.6e6	1.1e7	5.7e5	6.35782957077026	High	0	1.402E-08
High	[R].DIWPSTEEIAEVVQSSVLPDMFK.[S]	1xDeamidated [Q14]	0.00352442	0	1	1	3	Q6YZX6	Q6YZX6 [592-614]	0	2621.26911219	High	High	Not Found				4.86175680160522	High	0	4.493E-05
High	[R].DIWPSTEEIAEVVQSSVLPDMFK.[S]		3.62336E-06	0	1	1	29	Q6YZX6	Q6YZX6 [592-614]	0	2620.28509619	High	High	High	4.2e6	2.4e6	9.5e6	5.51113939285278	High	0	5.957E-09
High	[K].LGANAILAVSLAICK.[A]	1xCarbamidomethyl [C14]	0.00702742	0	1	1	16	Q42971	Q42971 [112-126]	0	1513.87706064	High	Not Found	High	1.1e5		1.1e6	3.19833564758301	High	0	0.0001072
High	[R].DAEGQDVLLFIDNIFR.[F]		2.24085E-05	0	1	1	22	Q01859	Q01859 [318-333]	0	1864.9439537	High	High	High	4.7e6	2.1e7	4.7e7	6.08204793930054	High	0	1.483E-07
High	[K].AAFVDDDFELAAELYTQAIEASPATAELYADR.[A]	1xDeamidated [Q17]	0.00231114	0	1	1	4	Q0JL44	Q0JL44 [15-46]	0	3477.62201653	Not Found	High	High				4.53498315811157	High	0	2.603E-05
High	[K].AAFVDDDFELAAELYTQAIEASPATAELYADR.[A]		0.00352442	0	1	1	6	Q0JL44	Q0JL44 [15-46]	0	3476.63800053	Not Found	High	High				4.5988655090332	High	0	4.489E-05
High	[R].GVDLDALLDMSTDDLVQLFPAR.[A]	1xDeamidated [Q17]	0.000147646	0	1	1	4	P31674	P31674 [28-49]	0	2405.19046803	High	High	High			7.0e6	5.65745258331299	High	0	7.347E-07
High	[R].GVDLDALLDMSTDDLVQLFPAR.[A]		7.35314E-05	0	1	1	14	P31674	P31674 [28-49]	0	2404.20645203	High	High	High	4.5e5			3.63380527496338	High	0	2.976E-07
High	[R].VLDTIHLLLDLLEAPDPANLEK.[F]	1xDeamidated [N19]	0.00375463	0	1	1	3	P30298	P30298 [244-265]	0	2443.33303315	High	Not Found	High				4.38995265960693	High	0	4.851E-05
High	[R].VLDTIHLLLDLLEAPDPANLEK.[F]		3.43712E-05	0	1	1	18	P30298	P30298 [244-265]	0	2442.34901715	High	High	High	5.0e6	2.0e6	2.3e7	4.86162042617798	High	0	8.362E-06
High	[R].VNVSELAVELLTVPEYLQFK.[E]		8.61521E-06	0	1	1	26	P31924	P31924 [105-124]	0	2291.25332596	High	High	High	2.2e7	1.3e7	3.7e7	4.26465368270874	High	0	2.964E-07
High	[K].DLVSSLVSGLLTIGPR.[F]		0.00361858	0	1	1	8	Q93VT8	Q93VT8 [432-447]	0	1626.94249724	High	High	High		1.7e6	4.1e6	4.15795230865479	High	0	8.487E-05
High	[R].DELVVPIIENTPYEYELTDSLAEAIAAYPK.[A]	1xDeamidated [N10]	0.00198324	0	1	2	4	B8BKI7	B8BKI7 [169-198]	0	3367.67192691	High	High	Not Found				4.13279008865356	High	0	2.137E-05
High	[R].LSPFVDFMDCFDSDPVALGSYMVQQLNK.[H]	1xCarbamidomethyl [C10]	0.000291795	0	1	1	7	Q84QK0	Q84QK0 [235-262]	0	3223.47846949	High	High	High	4.0e6	1.6e6	1.5e7	5.63946628570557	High	0	1.79E-06
High	[K].TVVSQYGQQILDLLLAETQPSK.[I]	1xDeamidated [Q]	0.0019316	0	1	1	5	Q42456	Q42456 [322-343]	0	2432.2918966	High	Not Found	High				5.21185493469238	High	0	2.073E-05
High	[R].LSPFIDYMDCVDSDPVALGSYMVQQLNK.[H]	1xCarbamidomethyl [C10]	0.000352892	0	1	1	4	Q69TH8	Q69TH8 [236-263]	0	3205.48903415	Not Found	Not Found	High			1.2e7	4.7759256362915	High	0	2.285E-06
High	[R].LSPFIDYMDCVDSDPVALGSYMVQQLNK.[H]	1xCarbamidomethyl [C10]; 1xDeamidated [Q/N]	0.000172081	0	1	1	11	Q69TH8	Q69TH8 [236-263]	0	3206.47305015	High	High	Not Found		4.5e6		4.64067220687866	High	0.0002069	0.002657
High	[K].IENVEGLNNFDEILQEADGIILSR.[G]		9.83074E-07	0	1	1	15	Q2QXR8	Q2QXR8 [257-280]	0	2701.3679145	High	High	High	3.7e7	8.5e6	6.5e7	6.06380891799927	High	0	1.35E-08
High	[K].IENVEGLNNFDEILQEADGIILSR.[G]	1xDeamidated [Q/N]	9.98821E-06	0	1	1	10	Q2QXR8	Q2QXR8 [257-280]	0	2702.3519305	High	High	High				5.49630451202393	High	0	2.234E-08
High	[K].ELTLQEAETIALSILK.[Q]		1.37847E-05	0	1	1	41	Q9LSU1	Q9LSU1 [186-201]	0	1772.00515697	High	High	High	6.8e7	2.9e7	4.3e7	5.1269063949585	High	0	7.205E-08
High	[K].FVDDPQTEGIVLIGEIGGTAEEDAAAFIQESK.[T]	1xDeamidated [Q]	2.08104E-06	0	1	1	15	Q6ZL94	Q6ZL94 [230-261]	0	3350.6162029	High	High	High		1.6e6		5.83355331420898	High	0	9.379E-08
High	[K].LPSEDEVADWSGQEWELYLENLPTDVEASQVTALDER.[Y]	1xDeamidated [N/Q]	0.00609655	0	1	1	11	Q84TA3	Q84TA3 [486-522]	0	4234.94626334	High	High	High		7.0e5	9.2e5	3.31278276443481	High	0	9.009E-05
High	[K].ALTNVVSVGIGGSFLGPLFVHAALQTDPEAAESAK.[G]	1xDeamidated [N/Q]	0.00768477	0	2	2	39	P42862; P42863	P42862 [145-179]; P42863 [145-179]	0	3467.80567547	High	Not Found	High	9.5e5		3.3e6	3.73488140106201	High	0.0002069	0.001548
High	[R].IGLAGLAVMGQNLALNIAEKGFPISVYNR.[T]		4.4053E-06	0	1	1	23	Q9LI00	Q9LI00 [6-34]	1	3029.66047188	High	High	High	5.4e5	2.1e6	4.5e6	5.49243211746216	High	0	9.745E-07
High	[R].IGLAGLAVMGQNLALNIAEKGFPISVYNR.[T]	1xDeamidated [N/Q]	0.000171174	0	1	1	40	Q9LI00	Q9LI00 [6-34]	1	3030.64448788	High	High	High		8.1e5	5.5e6	5.17919063568115	High	0	8.949E-07
High	[R].FYNVVIEELPANVADLL.[-]		7.71107E-05	0	1	1	7	P35683	P35683 [398-414]	0	1919.016056	High	High	High	5.6e6	4.0e6	2.1e7	4.72948169708252	High	0	3.179E-07
High	[R].IGLAGLATMGQNLALNIAEKGFPISVYNR.[T]		0.000967463	0	1	1	4	Q2R480	Q2R480 [24-52]	1	3031.63973642	Not Found	High	High		3.9e5		4.81575441360474	High	0	8.479E-06
High	[K].TFQGNRPSLSLLLPSLSAYEIGQLLSIYEHR.[I]		0.00119492	0	1	1	4	P42863	P42863 [464-494]	0	3502.86927839	High	High	High		1.7e6	1.1e6	4.80524492263794	High	0	1.109E-05
High	[K].ALTNVVSVGIGGSFLGPLFVHAALQTDPEAAESAK.[G]		0.0025147	0	2	2	15	P42862; P42863	P42862 [145-179]; P42863 [145-179]	0	3466.82165947	High	Not Found	High			3.8e6	3.16961312294006	High	0.0001139	0.0003427
High	[K].IFSSPEVASEEPWYGIEQEYTLLQK.[D]	1xDeamidated [Q]	0.000372028	0	1	1	9	P14656	P14656 [113-137]	0	2944.413862	High	High	High		6.5e6		5.12041330337524	High	0	7.499E-05
High	[K].SFALLSLLSSILPVYK.[E]		0.000347345	0	2	2	11	Q2QLY5; Q2QLY4	Q2QLY5 [174-189]; Q2QLY4 [174-189]	0	1751.035335	High	High	High			2.8e6	3.73323106765747	High	0	2.246E-06
High	[R].ELLFCTPGALQYLSGVILFEETLYQK.[T]	1xCarbamidomethyl [C5]; 1xDeamidated [Q11]	0.00158898	0	1	1	7	P17784	P17784 [57-82]	0	3033.55293878	High	High	High		2.3e6	6.4e6	5.06589317321777	High	0	1.603E-05
High	[K].VESTAVPSASTPDVADAK.[A]		0.000461959	0	1	1	6	Q40680	Q40680 [79-96]	0	1744.85994926	High	High	Not Found	3.7e7			4.12786769866943	High	0	3.249E-06
High	[K].LGIYSDAGSQTCSNK.[M]	1xCarbamidomethyl [C12]	0.000601543	0	1	1	2	Q9FXT4	Q9FXT4 [145-159]	0	1600.72716139	Not Found	High	Not Found				3.94190144538879	High	0	7.606E-06
High	[R].FLEGTTTGGGPSR.[E]		0.00179404	0	1	1	5	Q67UX7	Q67UX7 [328-340]	0	1279.62770521	High	High	Not Found				3.87631821632385	High	0	3.299E-05
High	[R].FTHTNSAGSADK.[F]		0.00137794	0	1	1	4	Q6ZFT5	Q6ZFT5 [276-287]	0	1235.56510497	High	Not Found	Not Found	1.9e6			3.15126180648804	High	0	8.739E-05
High	[R].GGSVCLAPTNPR.[D]	1xCarbamidomethyl [C5]	0.00520563	0	1	1	4	Q10M12	Q10M12 [216-227]	0	1228.61028139	High	High	Not Found	6.0e7	4.5e7		3.74727725982666	High	0	7.388E-05
High	[K].SAGVTSIGVR.[G]		0.00688107	0	1	1	2	Q9LSU3	Q9LSU3 [34-43]	0	946.53162016	High	High	Not Found	4.1e7	6.2e7		3.27976274490356	High	0	0.0001047
High	[R].SVFPCHDTPAAR.[I]	1xCarbamidomethyl [C5]	0.00943313	0	1	1	1	Q84TA3	Q84TA3 [137-148]	0	1357.63174508	Not Found	High	Not Found				3.1206362247467	High	0	0.0001545
High	[K].DSSQDEAGTAAIK.[T]		0.00732948	0	1	1	4	Q10L71	Q10L71 [73-85]	0	1292.59646458	High	High	Not Found	1.5e6			2.85473418235779	High	0.0002069	0.001125
High	[R].HTGVMVGMGQK.[D]		0.00305667	0	4	4	4	A2XNS1; Q10DV7; P0C542; A3C6D7	A2XNS1 [42-52]; Q10DV7 [42-52]; P0C542 [41-51]; A3C6D7 [42-52]	0	1144.56015986	High	High	Not Found	1.0e7			2.93366503715515	High	0	8.112E-05
High	[K].VADGGAAEDDSTAGGK.[A]		0.000447552	0	1	1	2	B8AYH1	B8AYH1 [241-256]	0	1420.6186565	High	Not Found	Not Found				3.82941246032715	High	0	3.105E-06
High	[R].LPSPNGESTVSCHQISK.[M]	1xCarbamidomethyl [C12]	0.00327359	0	1	1	2	P42211	P42211 [404-420]	0	1840.88578719	High	Not Found	Not Found				3.09197211265564	High	0	4.085E-05
High	[K].SFSEIGEEAGLTNVYVAQLLR.[R]		0.000384004	0	1	1	4	Q9FWK4	Q9FWK4 [26-46]	0	2296.18195189	High	High	Not Found	8.5e5	5.9e6		4.03460264205933	High	0	2.555E-06
High	[K].THINIVVIGHVDSGK.[S]		0.00805719	0	1	1	5	O64937	O64937 [6-20]	0	1588.88056574	High	Not Found	High	1.4e5		3.6e5	2.45282006263733	High	0	0.0001275
High	[R].VGAGAPVYLAAVLEYLAAEVLELAGNAAR.[D]		0.00706449	0	1	5	3	A2YMC5	A2YMC5 [45-73]	0	2871.56146936	Not Found	High	High		1.9e5	3.1e5	3.72131276130676	High	0.0003144	0.003902
High	[K].AMPAGLWDEILAALTWVEGNMGAVLGDPR.[R]		6.68634E-05	0	1	1	3	Q75KR1	Q75KR1 [72-100]	0	3053.52232342	Not Found	High	Not Found				4.79337501525879	High	0	2.875E-06
High	[R].IGTGAPVYLAAVLEYLAAEVLELAGNAAR.[D]	1xDeamidated [N26]	0.000712273	0	1	2	11	A2Y5G8	A2Y5G8 [55-83]	0	2916.57170008	High	High	High	4.3e5		1.6e5	3.93194675445557	High	0	5.692E-06
High	[R].IGTGAPVYLAAVLEYLAAEVLELAGNAAR.[D]		0.00463591	0	1	2	10	A2Y5G8	A2Y5G8 [55-83]	0	2915.58768408	High	High	High	8.5e4	4.8e5		3.61254715919495	High	0.0002069	0.0008734
High	[R].FDVWPFLETYTEDVANEIMR.[E]		0.00346911	0	1	1	17	P30298	P30298 [378-397]	0	2475.15368822	High	High	High	7.5e5		9.6e5	3.87910842895508	High	0	4.408E-05
High	[K].LTAAAAIASGTVLGLHEDSR.[Y]		0.00478482	0	1	1	14	Q6K669	Q6K669 [224-243]	0	1953.03997926	High	High	High			6.1e5	3.62875699996948	High	0.0002069	0.001889
High	[R].NIWADDLAASLTTLESLEAIVGK.[D]		8.70548E-09	0	2	2	48	Q2QLY5; Q2QLY4	Q2QLY5 [298-320]; Q2QLY4 [298-320]	0	2430.27624611	High	High	High	6.1e6	1.4e6	4.7e6	7.2681736946106	High	0	3.769E-12
High	[K].AINQQPPFEVLSLAGSIADALQI.[-]		0.00180353	0	1	1	23	Q6ZFT5	Q6ZFT5 [303-325]	0	2395.28675128	High	High	High	9.5e5	6.7e5	1.7e5	4.61515617370605	High	0.0001139	0.0003892
High	[K].AINQQPPFEVLSLAGSIADALQI.[-]	1xDeamidated [Q/N]	0.00270745	0	1	1	16	Q6ZFT5	Q6ZFT5 [303-325]	0	2396.27076728	High	High	High	4.6e5	9.2e5		4.17211675643921	High	0.0002069	0.00213
High	[K].LIGAGAATIALAGAAVGIGNVFSSLIHSVAR.[N]		2.88726E-06	0	1	1	45	P0C519	P0C519 [7-37]	0	2877.63088634	High	High	High		7.2e5	9.7e5	6.20941543579102	High	0	6.352E-08
High	[R].ELLFCTPGALQYLSGVILFEETLYQK.[T]	1xCarbamidomethyl [C5]	0.000226461	0	1	1	11	P17784	P17784 [57-82]	0	3032.56892278	High	High	High	4.6e5	7.2e5	2.4e6	5.24947452545166	High	0	9.549E-06
High	[K].LIGAGAATIALAGAAVGIGNVFSSLIHSVAR.[N]	1xDeamidated [N20]	1.65835E-05	0	1	1	21	P0C519	P0C519 [7-37]	0	2878.61490234	High	High	High		4.1e5		6.09141445159912	High	0	6.571E-07
High	[K].ELVNSPANVLTPAVLAEEASNIASTYSDVFTATILDVEK.[C]		1.8431E-05	0	1	1	12	Q6K669	Q6K669 [286-324]	0	4092.09107676	High	High	High			8.0e5	5.94928407669067	High	0	4.95E-08
High	[K].ELVNSPANVLTPAVLAEEASNIASTYSDVFTATILDVEK.[C]	1xDeamidated [N]	0.00200428	0	1	1	19	Q6K669	Q6K669 [286-324]	0	4093.07509276	High	High	Not Found	1.5e5	1.3e6		4.14967203140259	High	0	0.0001168
High	[K].ELVNSPANVLTPAVLAEEASNIASTYSDVFTATILDVEK.[C]	2xDeamidated [N8; N21]	0.00242353	0	1	1	2	Q6K669	Q6K669 [286-324]	0	4094.05910876	High	Not Found	High	3.3e5			4.82833385467529	High	0	2.775E-05
High	[K].TLPAGLWEEIVEGLQWVEEYMAAR.[L]		0.00475967	0	1	1	10	Q6AVA8	Q6AVA8 [132-155]	0	2790.38072789	High	High	High	2.5e5	2.0e5	1.2e5	3.48980379104614	High	0	6.561E-05
High	[K].TLPAGLWEEIVEGLQWVEEYMAAR.[L]	1xDeamidated [Q15]	0.00206875	0	1	1	11	Q6AVA8	Q6AVA8 [132-155]	0	2791.36474389	High	High	High	1.8e5	2.9e5	4.9e5	4.40673303604126	High	0	0.0001241
High	[R].AALIADEIAALAEFFSFGTNDLTQMTFGYSR.[D]		0.00526076	0	1	1	4	Q75KR1	Q75KR1 [765-795]	0	3370.63001897	High	High	High	3.3e5	2.3e5		2.62902402877808	High	0	7.452E-05
High	[R].AGEAVLIIEDLVTSGASVLETAAPLR.[D]		1.46866E-05	0	1	1	13	Q9LDN2	Q9LDN2 [111-136]	0	2595.42397288	High	High	High	9.5e5	5.1e5		5.42931318283081	High	0	3.682E-08
High	[K].KIPLYQHIANLAGNKQLVLPVPAFNVINGGSHAGNK.[L]	1xDeamidated [N/Q]	0.000140051	0	1	1	78	Q42971	Q42971 [133-168]	2	3794.08642257	High	High	High	1.1e7		3.3e8	6.1621413230896	High	0.0002069	0.001074
High	[K].IFSSPEVASEEPWYGIEQEYTLLQK.[D]		1.13374E-06	0	1	1	22	P14656	P14656 [113-137]	0	2943.429846	High	High	High	1.4e8		6.9e7	6.75685453414917	High	0	2.792E-08
High	[R].QELVNWVNAVGGPAMTFDFTTK.[G]		8.70696E-05	0	1	1	19	P27933	P27933 [251-272]	0	2425.18565708	High	High	High	1.1e7	9.1e6	5.5e6	5.36085319519043	High	0	3.972E-06
High	[K].ESLGVGDEVLLLSDGNGELAR.[A]		0.000469336	0	1	1	4	Q69TY4	Q69TY4 [158-178]	0	2143.08771716	High	High	Not Found	6.0e6			4.57297611236572	High	0	8.741E-06
High	[K].LVPFNPEYEDASVLWTESK.[D]		0.000538405	0	1	1	6	Q6Z4N6	Q6Z4N6 [97-115]	0	2224.08084093	High	High	High	1.7e7	2.2e7	6.4e7	3.71364879608154	High	0	5.456E-06
High	[K].GILNVAVEGELWR.[L]		0.00066152	0	1	1	534	P17654	P17654 [281-293]	0	1455.79543921	High	High	High	1.1e7	2.5e6	6.7e6	3.902508020401	High	0	2.642E-05
High	[K].MFVLDEADEMLSR.[G]		0.000494785	0	2	5	6	Q6Z2Z4; P35683	Q6Z2Z4 [186-198]; P35683 [186-198]	0	1555.71309101	High	High	High		8.6e6	2.3e7	4.83896017074585	High	0	3.555E-06
High	[K].VPIPTGQVYAINDALSAEGAADDYETCLK.[Q]	1xCarbamidomethyl [C27]; 1xDeamidated [Q/N]	3.09245E-06	0	1	2	6	A2Z3C4	A2Z3C4 [166-194]	0	3082.45613771	High	High	Not Found		1.4e7		7.09540510177612	High	0	4.866E-09
High	[K].VPIPTGQVYAINDALSAEGAADDYETCLK.[Q]	1xCarbamidomethyl [C27]	2.7972E-06	0	1	2	2	A2Z3C4	A2Z3C4 [166-194]	0	3081.47212171	Not Found	Not Found	High			6.6e7	6.32691383361816	High	0	9.583E-08
High	[K].VVLFGVPGAFTPTCSNQHVPGFINQAEQLK.[A]	1xCarbamidomethyl [C14]	0.000947247	0	1	1	11	Q9FR35	Q9FR35 [38-67]	0	3255.66192865	High	High	High	1.3e7			3.82129716873169	High	0	1.974E-05
High	[K].EVAVNEFLPAEDAINAIK.[Y]		0.000144559	0	1	1	5	A2X8Q3	A2X8Q3 [181-198]	0	1943.0120332	High	Not Found	High	2.3e6		4.0e7	4.44642496109009	High	0	7.179E-07
High	[K].DAADATLAAYQAAQDIAMK.[E]		3.98489E-05	0	1	1	4	Q84J55	Q84J55 [154-172]	0	1937.92731729	High	Not Found	High			2.5e7	4.9040207862854	High	0	3.648E-05
High	[R].ETVETEHGESTITFFGNSFIAGPTGEIVK.[L]	1xDeamidated [N17]	0.00899747	0	1	1	6	Q93XI4	Q93XI4 [225-253]	0	3098.4840667	High	High	High				4.01307439804077	High	4.2E-05	0.000169
High	[R].ALVFFYPLAGR.[I]		0.00512401	0	1	1	8	Q9LGQ6	Q9LGQ6 [67-77]	0	1253.70410519	High	High	High	4.1e6	4.2e6	3.6e7	3.43309020996094	High	0	8.812E-05
High	[K].MTAEIGEQVQIVGDDLLVTNPTR.[V]	1xDeamidated [N/Q]	2.53026E-05	0	1	1	669	Q42971	Q42971 [316-338]	0	2500.2599445	High	High	High	5.8e6	9.5e6	7.7e6	6.30155897140503	High	0	2.534E-06
High	[K].MTAEIGEQVQIVGDDLLVTNPTR.[V]		7.5896E-06	0	1	1	961	Q42971	Q42971 [316-338]	0	2499.2759285	High	High	High	1.1e7	1.2e7	6.5e6	6.09210443496704	High	0	5.969E-08
High	[K].NWDYTGLIDAIHNSDGNCWTK.[K]	1xCarbamidomethyl [C18]; 1xDeamidated [N]	0.00147581	0	2	2	14	Q0DHF6; A2Y5L9	Q0DHF6 [528-548]; A2Y5L9 [528-548]	0	2481.07756386	High	High	High	1.0e7	1.0e7	1.8e7	4.43471622467041	High	0.0004118	0.00609
High	[K].ESLGVGDEVLLLSDGNGELAR.[A]	1xDeamidated [N16]	0.00091288	0	1	1	4	Q69TY4	Q69TY4 [158-178]	0	2144.07173316	Not Found	High	High		3.4e6		4.421950340271	High	0	1.134E-05
High	[K].NWDYTGLIDAIHNSDGNCWTK.[K]	1xCarbamidomethyl [C18]	1.48426E-05	0	2	2	20	Q0DHF6; A2Y5L9	Q0DHF6 [528-548]; A2Y5L9 [528-548]	0	2480.09354786	High	High	High	2.7e8	9.8e6	3.0e8	5.61440420150757	High	0	3.699E-07
High	[R].LEPFIADTVHVLNESIQQK.[K]		0.000276786	0	1	1	5	A2XD35	A2XD35 [259-277]	0	2181.15500894	High	High	Not Found	6.4e6	8.7e6		3.55938982963562	High	0	1.67E-06
High	[R].AIFVDLEPTVIDEVR.[T]		0.000433594	0	1	1	6	P28752	P28752 [65-79]	0	1715.92142741	High	High	High	1.8e7	1.8e7	5.1e7	4.11993932723999	High	0	2.396E-05
High	[R].LYSLDAGSIIHSLCFSPNR.[Y]	1xCarbamidomethyl [C14]; 1xDeamidated [N18]	0.00143737	0	1	1	2	P49027	P49027 [244-262]	0	2151.05391548	Not Found	High	High				4.6971583366394	High	0	1.408E-05
High	[R].LYSLDAGSIIHSLCFSPNR.[Y]	1xCarbamidomethyl [C14]	0.00033474	0	1	1	13	P49027	P49027 [244-262]	0	2150.06989948	High	High	High	4.1e7	5.6e6	2.0e7	4.29347372055054	High	0	2.132E-06
High	[K].QLLQWPIEELEK.[L]		0.00209069	0	1	1	5	A2X5P7	A2X5P7 [364-375]	0	1525.82607059	High	High	High	1.3e7	5.7e6	8.4e6	3.73376631736755	High	0	2.29E-05
High	[R].IDAWNSEQLPIYEPGLDEVVK.[E]	1xDeamidated [N/Q]	0.00025436	0	1	2	4	Q9AUV6	Q9AUV6 [39-59]	0	2416.19184824	Not Found	Not Found	High			3.4e7	5.27598667144775	High	0	6.129E-06
High	[R].IDAWNSEQLPIYEPGLDEVVK.[E]		4.0272E-05	0	1	2	4	Q9AUV6	Q9AUV6 [39-59]	0	2415.20783224	Not Found	High	High		8.2e6	1.1e7	5.65468215942383	High	0	1.366E-07
High	[K].LDDVIDLVIPR.[G]		0.00241077	0	1	2	10	O04226	O04226 [480-490]	0	1267.72562837	High	High	High	4.3e6	2.6e6	2.8e7	3.78378510475159	High	0	6.997E-05
High	[K].DAPMFVCGVNEDKYTSDIDIVSNASCTTNCLAPLAK.[V]	3xCarbamidomethyl [C7; C26; C30]; 2xDeamidated [N23; N]	0.000665022	0	1	1	6	A2YQT7	A2YQT7 [129-164]	1	3978.77518234	Not Found	High	High			1.1e7	5.25542640686035	High	0	1.131E-05
High	[K].DAPMFVCGVNEDKYTSDIDIVSNASCTTNCLAPLAK.[V]	3xCarbamidomethyl [C7; C26; C30]; 1xDeamidated [N]	0.000113982	0	1	1	14	A2YQT7	A2YQT7 [129-164]	1	3977.79116634	Not Found	High	High		8.8e6	2.4e7	5.5084867477417	High	0	3.53E-06
High	[K].DAPMFVCGVNEDKYTSDIDIVSNASCTTNCLAPLAK.[V]	3xCarbamidomethyl [C7; C26; C30]	0.000647695	0	1	1	4	A2YQT7	A2YQT7 [129-164]	1	3976.80715034	High	High	Not Found	7.5e6			4.72561454772949	High	0	5.043E-06
High	[K].LAPFNPEYPDESVLWTESGDVGK.[S]	1xDeamidated [N5]	3.31238E-05	0	1	1	3	Q10M12	Q10M12 [106-128]	0	2551.18749107	High	Not Found	Not Found				4.87557411193848	High	0	1.055E-07
High	[K].LAPFNPEYPDESVLWTESGDVGK.[S]		6.68634E-05	0	1	1	15	Q10M12	Q10M12 [106-128]	0	2550.20347507	High	High	High	5.5e7	5.0e7	5.0e7	5.50252866744995	High	0	2.625E-07
High	[K].IFLIPVSDVIR.[I]		0.00784813	0	1	1	4	Q6AUR2	Q6AUR2 [174-184]	0	1271.77218469	Not Found	High	High		1.6e7	2.0e7	2.83948850631714	High	0	0.0001231
High	[K].QSISLEPGGQFELSGAPLETLHQTCAEVNSHLYQVK.[A]	1xCarbamidomethyl [C25]; 1xDeamidated [N/Q]	7.23756E-05	0	1	4	9	A2YL07	A2YL07 [136-171]	0	3968.93347157	Not Found	High	High		7.5e6	4.1e7	5.29651355743408	High	0	2.922E-07
High	[K].DFDEPGSLAPTGLFLGGTK.[Y]		0.000199503	0	1	1	10	P83647	P83647 [53-71]	0	1921.95418399	High	High	High	1.6e8	2.4e7	2.7e8	4.59465599060059	High	0	8.698E-06
High	[K].SAWSEAYDHLVAAIK.[Q]		0.000116416	0	1	1	38	O04986	O04986 [145-159]	0	1660.83294682	High	High	High	1.2e7	4.5e6	2.3e7	4.90132331848145	High	0	2.989E-06
High	[R].GVLVSPVLEPGATTVTAYFPAGR.[W]		2.73886E-05	0	1	1	10	Q653V7	Q653V7 [672-694]	0	2302.24415827	High	High	High	2.5e7	2.0e7	6.8e7	5.11091899871826	High	0	8.265E-08
High	[R].APELQQEAVYGLTEVLR.[N]		0.00470978	0	1	1	2	Q6AV34	Q6AV34 [189-205]	0	1916.01236757	Not Found	Not Found	High				3.71151304244995	High	0	6.504E-05
High	[R].SNLVGMGIIPLCFK.[A]	1xCarbamidomethyl [C12]	0.00183231	0	1	1	6	Q6YZX6	Q6YZX6 [811-824]	0	1548.82766765	High	High	High			3.5e7	3.67209100723267	High	0.0001139	0.0003022
High	[R].DNLTLWTSDISEDTAEEIR.[E]	1xDeamidated [N2]	4.0272E-05	0	1	1	2	Q7XTE8	Q7XTE8 [233-251]	0	2209.01427781	High	High	Not Found	1.7e6			5.01999187469482	High	0	1.365E-07
High	[R].DNLTLWTSDISEDTAEEIR.[E]		3.04398E-05	0	1	1	16	Q7XTE8	Q7XTE8 [233-251]	0	2208.03026181	High	High	High	8.2e6	4.8e6	1.3e7	5.17940807342529	High	0	3.517E-07
High	[R].TLGAELGVPIEVYGPEATMTGICK.[Q]	1xCarbamidomethyl [C23]	0.00517828	0	1	1	4	Q2QNG7	Q2QNG7 [390-413]	0	2506.25677334	Not Found	High	High			9.5e6	3.84372663497925	High	0	8.061E-05
High	[R].IFGHEAGGIVESVGEGVTDLAPGDHVLPVFTGECK.[E]	1xCarbamidomethyl [C34]	9.6248E-08	0	1	1	43	Q2R8Z5	Q2R8Z5 [66-100]	0	3593.75807319	High	High	High	7.0e6	7.2e6	5.2e8	7.16758394241333	High	0	5.37E-11
High	[K].INPLVPVDLVIDHSVQVDVAR.[S]	1xDeamidated [Q/N]	0.00109814	0	1	1	2	Q6YZX6	Q6YZX6 [118-138]	0	2299.26562239	Not Found	High	High			4.4e6	4.20423460006714	High	0	9.949E-06
High	[K].INPLVPVDLVIDHSVQVDVAR.[S]		5.18915E-05	0	1	1	6	Q6YZX6	Q6YZX6 [118-138]	0	2298.28160639	High	High	High	6.2e6	4.7e6		4.48361396789551	High	0	3.182E-07
High	[R].VIACIGDGSFQVTAQDVSTMIR.[C]	1xCarbamidomethyl [C4]; 1xDeamidated [Q]	8.61521E-06	0	1	2	14	A2XFI3	A2XFI3 [477-498]	0	2369.14755772	High	High	High				6.47351312637329	High	0	1.837E-08
High	[R].VIACIGDGSFQVTAQDVSTMIR.[C]	1xCarbamidomethyl [C4]	5.95268E-06	0	1	2	24	A2XFI3	A2XFI3 [477-498]	0	2368.16354172	High	High	High	9.4e6		1.6e7	6.23541641235352	High	0	1.241E-07
High	[R].GINYDLPHVISEAPPFPGVEHVGGDMFASVPR.[G]	1xDeamidated [N3]	0.000231295	0	1	1	2	Q6ZD89	Q6ZD89 [231-262]	0	3405.65723723	Not Found	Not Found	High			1.5e7	4.67810297012329	High	0	1.321E-06
High	[K].WGSTAFHNMLVVPPGSGIVHQVNLEYLGR.[V]	1xDeamidated [N23]	0.00470978	0	1	1	1	Q6YZX6	Q6YZX6 [163-191]	0	3179.60949933	Not Found	Not Found	High			3.8e6	4.20264530181885	High	0	6.496E-05
High	[K].CEEELTEAIGMALGEK.[DK]	1xCarbamidomethyl [C1]	0.000489587	0	1	2	6	A2XFI3	A2XFI3 [553-568]	0	1779.8139274	Not Found	High	High		5.8e6	8.3e6	4.12092113494873	High	0	3.493E-06
High	[K].DDGTLASFIGFR.[V]		0.00168395	0	1	1	6	Q33E23	Q33E23 [44-55]	0	1298.63754164	High	High	High		7.5e6	2.4e7	4.26950836181641	High	0	2.733E-05
High	[K].IPFSSFDILTDDEVR.[Q]		8.17229E-05	0	1	1	8	Q0IWL9	Q0IWL9 [327-341]	0	1753.86430643	High	High	High	1.2e7	9.3e6	2.1e7	4.43375110626221	High	0	7.882E-07
High	[R].ILGHEAGGIVESVGEGVTELAPGDHVLPVFTGECK.[E]	1xCarbamidomethyl [C34]	1.43026E-07	0	1	1	16	Q0ITW7	Q0ITW7 [66-100]	0	3573.78937331	High	High	High	9.7e7	9.9e6	9.6e7	6.60087871551514	High	0	8.974E-11
High	[K].EISGTHGPVYDLADIVTYLK.[I]		2.08114E-05	0	1	2	66	Q0JMY8	Q0JMY8 [77-96]	0	2191.12812548	High	High	High	1.1e9	1.6e9	2.2e9	5.45625257492065	High	0	1.445E-06
High	[K].APMIDNPDFKDDPYIYAFDSLK.[Y]		6.34238E-05	0	1	1	12	Q9SLY8	Q9SLY8 [302-323]	1	2575.20611766	High	High	High	3.7e6	1.1e7	6.0e7	5.67301416397095	High	0	6.203E-07
High	[K].APMIDNPDFKDDPYIYAFDSLK.[Y]	1xDeamidated [N6]	0.000861376	0	1	1	2	Q9SLY8	Q9SLY8 [302-323]	1	2576.19013366	Not Found	Not Found	High			1.3e7	5.28450489044189	High	0	7.28E-06
High	[R].AAIPVVQVDPSFEGLAGGAGSLVK.[W]		0.00446801	0	1	1	2	Q6Z4A7	Q6Z4A7 [235-258]	0	2282.23907287	Not Found	Not Found	High			1.9e7	3.64270424842834	High	4.2E-05	0.0002507
High	[R].QADCFLFGSPEYNYSIATPLK.[N]	1xCarbamidomethyl [C4]	0.00124646	0	1	1	2	Q941Z0	Q941Z0 [80-100]	0	2421.14312387	Not Found	Not Found	High			2.7e7	4.22679042816162	High	0	1.173E-05
High	[R].VYSSYLELDLNEVEPCISGPK.[R]	1xCarbamidomethyl [C16]; 1xDeamidated [N11]	6.44367E-05	0	1	1	2	Q6YZX6	Q6YZX6 [358-378]	0	2413.14793482	Not Found	Not Found	High				4.69433832168579	High	0	1.342E-06
High	[K].VIATGLPASPGAAVGQIVFTADDAEAWHAQGK.[S]		6.72118E-07	0	1	1	22	Q75KR1	Q75KR1 [405-436]	0	3148.60618757	High	High	High	1.6e8	1.1e7	2.0e8	5.89253330230713	High	0	1.687E-08
High	[K].ATSSIFPLQNVFVR.[K]		0.000611148	0	1	1	10	P49397	P49397 [200-213]	0	1578.86385308	High	High	High	2.9e8	4.9e7	3.9e8	3.88380813598633	High	0	1.957E-05
High	[K].VIATGLPASPGAAVGQIVFTADDAEAWHAQGK.[S]	1xDeamidated [Q]	3.0601E-05	0	1	1	51	Q75KR1	Q75KR1 [405-436]	0	3149.59020357	High	High	High	1.0e7	5.3e6	5.0e6	5.64192485809326	High	0	9.516E-08
High	[R].LQELPDSDNITIAFPDDGAWK.[R]		0.000716043	0	1	1	2	Q8S2E5	Q8S2E5 [258-278]	0	2345.12958194	Not Found	Not Found	High			1.1e7	4.62027263641357	High	0	5.734E-06
High	[R].ATSGGLLITEATGVSDTAQGYPETPGVWTR.[E]		0.00493849	0	1	1	2	Q69TI0	Q69TI0 [53-82]	0	3035.49563404	Not Found	High	Not Found				4.55195426940918	High	0	6.904E-05
High	[R].SGPFGQIFRPDNFVFGQSGAGNNWAK.[G]		5.29993E-05	0	1	2	8	P46265	P46265 [78-103]	0	2798.34337163	High	High	High	8.3e6	5.4e6	8.7e6	4.98798036575317	High	0	1.876E-06
High	[R].SGPFGQIFRPDNFVFGQSGAGNNWAK.[G]	1xDeamidated [N/Q]	0.000290259	0	1	2	7	P46265	P46265 [78-103]	0	2799.32738763	Not Found	High	High		8.0e6	1.4e7	5.39806318283081	High	0	6.173E-05
High	[K].ASSEWILNCIAHGGDIYGVTTGFGGTSHR.[R]	1xCarbamidomethyl [C9]	4.35921E-05	0	1	1	7	P14717	P14717 [80-108]	0	3063.43774241	High	High	High	3.8e6			4.97864818572998	High	4.2E-05	0.000211
High	[K].ASSEWILNCIAHGGDIYGVTTGFGGTSHR.[R]	1xCarbamidomethyl [C9]; 1xDeamidated [N8]	8.04384E-05	0	1	1	3	P14717	P14717 [80-108]	0	3064.42175841	High	High	Not Found				5.03641271591187	High	0	3.337E-07
High	[R].TEEELIEAIATATGAK.[K]		3.19216E-05	0	2	2	36	Q0DHF6; A2Y5L9	Q0DHF6 [552-567]; A2Y5L9 [552-567]	0	1646.848322	High	High	High	3.0e8	4.1e6	6.9e8	6.13213777542114	High	0	3.03E-07
High	[K].VLCEGEWLSLNGSTGEVILGK.[L]	1xCarbamidomethyl [C3]; 1xDeamidated [N11]	9.52456E-06	0	1	1	15	Q75KR1	Q75KR1 [503-523]	0	2262.13222527	High	High	High	5.2e6	5.1e6	1.2e7	5.73659610748291	High	0	6.282E-07
High	[K].AGPVPFFAAGISSVLHPK.[N]		8.6611E-05	0	1	1	8	Q7XPL2	Q7XPL2 [174-191]	0	1794.99011616	High	High	High		4.4e6	4.0e7	5.3859486579895	High	0	3.682E-07
High	[R].GHGPLVGGWSPITDVGDPHIQELGGWAVER.[H]		0.000452304	0	1	1	13	Q10J94	Q10J94 [27-56]	0	3136.55990613	High	High	High	3.5e6		9.1e6	3.41867804527283	High	0	0.0001074
High	[R].VGMGTAAFPFTSSEDTTAAMLR.[A]		7.19943E-05	0	1	1	17	Q7G764	Q7G764 [19-40]	0	2261.05767942	High	High	High	8.0e7	3.8e7	1.5e8	5.28300094604492	High	0	3.309E-06
High	[R].IDVCQLAIADGITICR.[R]	2xCarbamidomethyl [C4; C15]	0.00108661	0	1	1	12	Q9XGP7	Q9XGP7 [234-249]	0	1817.92481561	High	High	High		1.0e7	1.5e7	3.99201154708862	High	0	5.983E-05
High	[K].VFSVPEAAPFTAVLK.[F]		0.00174732	0	1	1	6	Q94DM8	Q94DM8 [33-47]	0	1575.87810617	High	High	High	2.9e7	5.3e7	1.6e8	2.60105991363525	High	0.000141	0.0006058
High	[R].LLDPPLHEFLPEGNVEDMVR.[L]		1.03644E-05	0	1	1	12	Q75KR1	Q75KR1 [633-652]	0	2320.16419339	High	High	High	5.2e7		1.1e7	4.67722606658936	High	0	1.461E-07
High	[R].LGATFSSHPNELIALFSR.[Y]		4.76848E-06	0	1	1	17	P30298	P30298 [15-32]	0	1960.02868637	High	High	High	2.3e7	2.1e6		5.50891733169556	High	0	8.522E-09
High	[K].APLESYADIGGLDAQIQEIK.[E]	1xDeamidated [Q]	7.83422E-05	0	1	1	6	P46466	P46466 [187-206]	0	2132.07575596	Not Found	High	High		1.3e7		6.01742935180664	High	0	1.903E-06
High	[K].APLESYADIGGLDAQIQEIK.[E]		0.000341886	0	1	1	1	P46466	P46466 [187-206]	0	2131.09173996	Not Found	Not Found	High			7.3e6	4.04146146774292	High	0	2.2E-06
High	[R].QAITAAGSGCMAALDAEHYLQEVGAQEGK.[A]	1xCarbamidomethyl [C10]	0.00137069	0	1	1	2	Q6ZFU6	Q6ZFU6 [301-329]	0	2976.38259528	Not Found	Not Found	High				4.18866729736328	High	0	1.331E-05
High	[R].DVGVNSFVLFPK.[V]		0.00491254	0	1	1	4	Q5Z8V9	Q5Z8V9 [165-176]	0	1321.71506371	High	Not Found	High	7.5e6		6.4e6	3.11950469017029	High	0	0.0001449
High	[K].VKCEEELTEAIGMALGEK.[DK]	1xCarbamidomethyl [C3]	0.00244923	0	1	2	4	A2XFI3	A2XFI3 [551-568]	1	2006.97730423	Not Found	Not Found	High				4.17199850082397	High	0	6.277E-05
High	[K].DELDIVIPTIR.[N]		0.00797291	0	2	2	9	Q6Z4G3; Q8H8T0	Q6Z4G3 [18-28]; Q8H8T0 [20-30]	0	1283.72054297	High	High	High	2.8e7		1.6e7	3.15572285652161	High	0.0001139	0.0002994
High	[R].RLPVVNPATESPIGEIPAGTAEDVDAAVAAAR.[E]	1xDeamidated [N6]	1.9739E-07	0	1	1	1	B3VMC0	B3VMC0 [24-55]	1	3158.63279658	Not Found	High	Not Found		2.9e7		5.90992641448975	High	0	1.359E-10
High	[R].RLPVVNPATESPIGEIPAGTAEDVDAAVAAAR.[E]		6.9007E-08	0	1	1	6	B3VMC0	B3VMC0 [24-55]	1	3157.64878058	High	High	High	1.2e7		2.4e7	6.80710697174072	High	0	3.478E-11
High	[R].TDEIPQIIDDFR.[R]		0.00115767	0	1	1	6	Q84QK0	Q84QK0 [154-165]	0	1461.72199943	Not Found	High	High		9.7e6	3.0e7	3.79369211196899	High	0	1.064E-05
High	[K].GILQAAVQGELWR.[L]		0.000679217	0	1	1	12	P27934	P27934 [273-285]	0	1440.79577358	High	High	High				3.94967484474182	High	0	3.57E-05
High	[K].NTGDGAGILVALPHNFFR.[E]		0.00125305	0	1	2	6	Q0JKD0	Q0JKD0 [138-155]	0	1898.98715596	High	High	High	2.2e6	3.2e6	1.6e7	3.82827877998352	High	0	1.18E-05
High	[R].FVYAHFPINASITNSNTAIEIR.[N]		0.00123337	0	1	1	1	P49210	P49210 [93-114]	0	2478.27758359	Not Found	Not Found	High				4.38931798934937	High	0	1.159E-05
High	[R].ILGLGDLGCQGMGIPVGK.[L]	1xCarbamidomethyl [C9]	3.24314E-05	0	1	1	9	P43279	P43279 [241-258]	0	1784.93973713	High	High	High	7.7e6	2.6e7	3.0e7	4.29652452468872	High	0	1.029E-07
High	[R].VAAAGVLEAEGMPSGLLETINVDKK.[M]		5.89037E-05	0	1	1	2	Q2R480	Q2R480 [321-345]	1	2512.33271511	Not Found	Not Found	High				4.88900661468506	High	0	2.229E-07
High	[R].AVFVDLEPTVIDEVR.[T]		0.000234989	0	1	1	8	Q53M52	Q53M52 [65-79]	0	1701.90577735	High	High	High	3.1e7	9.8e6	2.3e7	4.54564476013184	High	0	1.349E-06
High	[K].LQNGVTATDLVLTVTQMLR.[K]	1xDeamidated [Q/N]	0.00098811	0	1	1	25	Q6YZX6	Q6YZX6 [255-273]	0	2074.12126644	High	High	High		1.6e6	8.8e6	4.49995899200439	High	0	1.832E-05
High	[K].LQNGVTATDLVLTVTQMLR.[K]		1.43039E-05	0	1	1	6	Q6YZX6	Q6YZX6 [255-273]	0	2073.13725044	Not Found	High	High			1.5e7	4.64853715896606	High	0	3.559E-08
High	[K].GEIVSNHDELMSNFFAQPDALAYGK.[T]		2.94904E-05	0	2	2	11	P42862; P42863	P42862 [421-445]; P42863 [421-445]	0	2753.28755576	High	High	High	2.7e7	1.2e7	1.1e8	6.09687757492065	High	0	8.853E-07
High	[R].TLTAVHDGILEDVVYPAEIVGK.[R]		2.85705E-05	0	1	1	13	Q8LJU5	Q8LJU5 [118-139]	0	2339.24930316	High	High	High	3.2e6	1.6e7	4.2e7	5.04755592346191	High	0	1.519E-07
High	[R].FGIVEGLMTTVHAITATQK.[T]	1xOxidation [M8]	3.27757E-05	0	2	2	15	Q7FAH2; Q6K5G8	Q7FAH2 [170-188]; Q6K5G8 [170-188]	0	2033.073588	High	High	High	5.6e7		2.2e8	4.61996364593506	High	0	1.334E-07
High	[R].FGIVEGLMTTVHAITATQK.[T]	1xDeamidated [Q18]	0.00377448	0	2	2	15	Q7FAH2; Q6K5G8	Q7FAH2 [170-188]; Q6K5G8 [170-188]	0	2018.062689	Not Found	High	High			1.1e6	3.54034566879272	High	0	9.591E-05
High	[R].FGIVEGLMTTVHAITATQK.[T]		1.65827E-06	0	2	2	374	Q7FAH2; Q6K5G8	Q7FAH2 [170-188]; Q6K5G8 [170-188]	0	2017.078673	High	High	High	6.3e8	1.0e8	3.2e8	5.84632778167725	High	0	1.16E-07
High	[R].CTADGVYFAEAAADCSLEDVR.[F]	2xCarbamidomethyl [C1; C15]	7.79295E-05	0	1	1	2	Q9LGQ6	Q9LGQ6 [90-110]	0	2319.98563723	Not Found	Not Found	High			7.2e6	5.01085948944092	High	0	3.221E-07
High	[K].AVIELENYGLPFSR.[T]		0.00035476	0	1	1	14	Q6ZDY8	Q6ZDY8 [133-146]	0	1607.84278325	High	High	High	6.4e7	1.3e6	1.6e8	4.23326349258423	High	0	5.347E-06
High	[K].EFSIPLQDSGHVVGFFGR.[S]		0.000129385	0	1	2	4	Q0JMY8	Q0JMY8 [114-131]	0	1991.99738625	High	High	High	2.6e6	2.0e6	9.2e6	4.30249261856079	High	0	6.225E-07
High	[R].FVYAHFPINASITNSNTAIEIR.[N]	1xDeamidated [N]	0.000607929	0	1	1	15	P49210	P49210 [93-114]	0	2479.26159959	High	High	High			8.0e6	5.13033246994019	High	0	4.942E-06
High	[K].AGVILSSVDELIDR.[L]		0.0038753	0	1	1	6	A2XQV4	A2XQV4 [232-245]	0	1486.81114876	High	High	High	3.3e6	4.8e6	1.4e7	3.91315531730652	High	0	0.0001044
High	[R].LTAFHPEIEELLYSEVENDEHK.[F]		1.23371E-06	0	1	1	22	P30298	P30298 [538-559]	0	2642.26205251	High	High	High	4.7e7	4.1e7	1.1e8	5.89997434616089	High	0	1.475E-09
High	[R].LTAFHPEIEELLYSEVENDEHK.[F]	1xDeamidated [N18]	0.000233751	0	1	1	4	P30298	P30298 [538-559]	0	2643.24606851	High	Not Found	High	6.6e6		1.1e7	4.38716411590576	High	0	5.702E-06
High	[K].VYPLDAVFDSPEDVPDDVK.[A]		0.000198452	0	1	1	6	Q6H5J0	Q6H5J0 [147-165]	0	2120.00700729	Not Found	High	High			2.1e7	4.61099100112915	High	0	4.819E-06
High	[K].LSIPAENFPFCTIDPNEAR.[V]	1xCarbamidomethyl [C11]	0.00192143	0	1	2	7	B8BBN7	B8BBN7 [47-65]	0	2191.04882965	High	High	High	4.7e6	1.7e7	3.6e7	3.79449677467346	High	4.2E-05	0.0001937
High	[K].DTVGQYESHIAFTLPGLYR.[V]	1xDeamidated [Q5]	0.00343271	0	1	1	1	P30298	P30298 [486-504]	0	2168.06586004	Not Found	Not Found	High			1.5e7	4.36376857757568	High	0	4.335E-05
High	[K].DTVGQYESHIAFTLPGLYR.[V]		3.70088E-05	0	1	1	19	P30298	P30298 [486-504]	0	2167.08184404	High	High	High	5.8e6	6.7e6		5.38108396530151	High	0	8.573E-07
High	[R].QELVNWVKQVGGPATAFDFTTK.[G]	1xDeamidated [Q9]	0.00305667	0	0	1	1			1	2437.23980153	Not Found	High	Not Found				3.80663871765137	High	0	3.746E-05
High	[R].AVSASAPAAATIAVGDKLPDATLSYFDSPDGELK.[T]		0.000611148	0	1	1	4	Q69TY4	Q69TY4 [60-93]	1	3348.68455685	High	Not Found	High	1.0e7			4.3068790435791	High	0.0002069	0.001258
High	[K].VTSGLADGAAVIQEALDR.[M]		0.000830123	0	1	1	4	Q0JBZ8	Q0JBZ8 [324-341]	0	1785.93411727	High	Not Found	High	6.9e6		2.2e7	4.13749027252197	High	0.0001139	0.0003261
High	[R].AELDAIGVPYEWPVAR.[T]		0.000291795	0	1	1	4	Q8H3C9	Q8H3C9 [92-107]	0	1785.91701075	Not Found	High	High		1.4e7	2.2e7	4.31891202926636	High	0	5.667E-05
High	[R].AELDAIGVPYQWPVAR.[T]	1xDeamidated [Q11]	0.000291795	0	0	1	4			0	1785.91701118	Not Found	High	High		1.4e7	2.2e7	4.31891202926636	High	0	5.667E-05
High	[K].LDGQLGGLLSEASAEEDFTGK.[A]	1xDeamidated [Q4]	8.25907E-05	0	1	1	2	Q6K669	Q6K669 [136-156]	0	2138.01354958	Not Found	Not Found	High			8.9e6	4.71778106689453	High	0	3.468E-07
High	[K].LDGQLGGLLSEASAEEDFTGK.[A]		6.2755E-06	0	1	1	9	Q6K669	Q6K669 [136-156]	0	2137.02953358	High	High	High	5.9e6	3.7e6	5.0e7	5.61778974533081	High	0	1.219E-08
High	[K].FNIVSPGADMSVYFPYTEADKR.[L]		0.00129337	0	1	1	4	P30298	P30298 [516-537]	1	2507.19113634	High	High	High				4.59989547729492	High	0	1.23E-05
High	[R].ALVEGPFLDVLR.[S]		0.00348745	0	1	1	12	Q10LP5	Q10LP5 [61-72]	0	1328.75726286	High	High	High	3.4e7	1.1e7	6.9e7	3.42799687385559	High	0.0001139	0.0003614
High	[R].EEVFGPVAPLVPFK.[T]		0.000549898	0	1	1	12	B9F3B6	B9F3B6 [428-441]	0	1528.84099242	High	High	High	7.2e7	8.2e7	1.5e8	4.15485620498657	High	4.2E-05	0.0002415
High	[K].EMLSGDTAVIAETGDSWFNCQK.[L]	1xCarbamidomethyl [C20]; 1xDeamidated [N/Q]	4.00599E-05	0	2	2	2	Q0DHF6; A2Y5L9	Q0DHF6 [418-439]; A2Y5L9 [418-439]	0	2460.06936691	Not Found	High	Not Found				5.35094118118286	High	0	1.358E-07
High	[K].EMLSGDTAVIAETGDSWFNCQK.[L]	1xCarbamidomethyl [C20]	2.37488E-05	0	2	2	23	Q0DHF6; A2Y5L9	Q0DHF6 [418-439]; A2Y5L9 [418-439]	0	2459.08535091	High	High	High	1.7e7	1.1e7	7.1e7	5.46968984603882	High	0	1.891E-07
High	[K].LTPDEMSELESYASADVVQGDR.[Y]		7.35288E-06	0	1	2	16	Q7XQ45	Q7XQ45 [310-331]	0	2412.08712467	High	High	High	1.4e7	4.2e7	8.8e7	6.19273233413696	High	0	1.213E-07
High	[K].VRTEEELIEAIATATGAK.[K]		3.64271E-05	0	2	2	24	Q0DHF6; A2Y5L9	Q0DHF6 [550-567]; A2Y5L9 [550-567]	1	1902.01784683	High	High	High	7.0e6	7.3e6	2.2e7	5.19426250457764	High	0	1.791E-06
High	[R].AYLPVQELLNGEEIDR.[W]		0.000161514	0	1	1	2	Q43007	Q43007 [113-128]	0	1858.95451836	Not Found	High	Not Found		1.7e7		4.3424859046936	High	0	8.253E-07
High	[R].AYLPVQELLNGEEIDR.[W]	1xDeamidated [N10]	9.98848E-05	0	1	1	6	Q43007	Q43007 [113-128]	0	1859.93853436	High	High	High	1.2e7	7.6e6	3.3e7	4.52149486541748	High	0	4.429E-07
High	[K].TWPEDIIPLQPVGR.[M]		0.00356179	0	1	2	17	A2YH64	A2YH64 [292-305]	0	1620.87441774	High	High	High	1.1e6		2.9e6	3.46534585952759	High	0.0002069	0.001055
High	[K].EQFSDGVGYNWIDGLK.[A]		0.00250147	0	1	1	2	Q10MX3	Q10MX3 [452-467]	0	1827.85480437	High	Not Found	High	1.8e6			3.3682279586792	High	0	2.893E-05
High	[K].WFDTNYHFIVPELGPNTK.[F]		5.92156E-05	0	2	2	17	Q2QLY5; Q2QLY4	Q2QLY5 [112-129]; Q2QLY4 [112-129]	0	2178.06546575	High	High	High	1.5e7	9.1e6	8.0e6	5.03641510009766	High	0	6.488E-06
High	[R].GHGPLVGGWSPITDVGDPHIQELGGWAVER.[H]	1xDeamidated [Q21]	0.00277981	0	1	1	4	Q10J94	Q10J94 [27-56]	0	3137.54392213	High	High	Not Found	1.2e7			3.51173901557922	High	0.0001139	0.000345
High	[K].WFDTNYHFIVPELGPNTK.[F]	1xDeamidated [N]	0.00575349	0	2	2	3	Q2QLY5; Q2QLY4	Q2QLY5 [112-129]; Q2QLY4 [112-129]	0	2179.04948175	Not Found	Not Found	High				3.95903182029724	High	0	8.34E-05
High	[K].KLNLPVLPTTTIGSFPQTVELR.[R]		2.62555E-05	0	2	2	22	Q2QLY5; Q2QLY4	Q2QLY5 [427-448]; Q2QLY4 [427-448]	1	2424.38607141	High	High	High	3.3e7	8.5e6	4.2e8	5.89203882217407	High	0	1.358E-07
High	[R].DTTLNGAVEQMYTEMASR.[H]	1xDeamidated [N5]	0.0010092	0	1	1	4	Q943F3	Q943F3 [98-115]	0	2017.88413222	Not Found	High	High			1.2e7	3.71521782875061	High	0	2.085E-05
High	[R].DTTLNGAVEQMYTEMASR.[H]	2xDeamidated [N5; Q10]	0.000870519	0	1	1	2	Q943F3	Q943F3 [98-115]	0	2018.86814822	Not Found	Not Found	High				4.0742769241333	High	0	1.875E-05
High	[R].STGDVLFDTTPNLVFK.[D]		0.00117614	0	1	1	6	Q653V7	Q653V7 [146-161]	0	1753.90069195	High	High	High	3.5e7	9.7e6	4.5e7	4.392653465271	High	0	4.365E-05
High	[R].QELVNWVEGVGKPATAFDFTTK.[G]		1.11592E-06	0	1	1	14	P27934	P27934 [251-272]	0	2437.2398011	High	High	High	1.3e7		1.3e8	6.46364498138428	High	0	1.296E-09
High	[R].EGAPTAVSHGLWLNIPDYDAPTQLVKPLER.[N]		2.54366E-05	0	1	1	4	Q6Z4G3	Q6Z4G3 [164-193]	0	3287.70590156	High	Not Found	High			5.6e6	5.06503391265869	High	0	1.621E-06
High	[K].DNVPFHTVMFPSTLLGTGEK.[W]		0.00849208	0	1	1	4	Q9ZTS1	Q9ZTS1 [309-328]	0	2190.08996589	Not Found	High	High		3.8e6		3.85823798179626	High	8.185E-05	0.0002703
High	[R].CFQTVTCHQAVVTNLEDAHEQIDTAIATALR.[E]	2xCarbamidomethyl [C1; C7]	2.4382E-07	0	1	2	17	A2XFI3	A2XFI3 [168-198]	0	3512.68967639	High	High	High	8.8e6	4.2e6	4.0e7	6.74361848831177	High	0	1.789E-10
High	[R].CFQTVTCHQAVVTNLEDAHEQIDTAIATALR.[E]	2xCarbamidomethyl [C1; C7]; 1xDeamidated [N/Q]	6.90135E-06	0	1	2	18	A2XFI3	A2XFI3 [168-198]	0	3513.67369239	High	High	High	6.2e6		8.4e6	5.24802589416504	High	0	1.788E-07
High	[R].CFQTVTCHQAVVTNLEDAHEQIDTAIATALR.[E]	2xCarbamidomethyl [C1; C7]; 2xDeamidated [Q/N]	2.04843E-05	0	1	2	6	A2XFI3	A2XFI3 [168-198]	0	3514.65770839	Not Found	High	High			4.5e7	5.40483570098877	High	0	4.576E-07
High	[K].NAVGLVRPVSVAFQVINGFR.[M]		6.08E-05	0	1	1	17	P25778	P25778 [269-288]	0	2143.2134674	High	High	High	3.6e6		1.7e7	4.63794946670532	High	0	2.341E-06
High	[R].EQLTETVESLLDLK.[V]		0.00578387	0	1	1	2	O04226	O04226 [135-148]	0	1617.85815843	Not Found	Not Found	High			1.6e7	3.02616333961487	High	0	8.437E-05
High	[K].IPAGLAPEQAAPLLCAGLTVYSPLK.[H]	1xCarbamidomethyl [C15]; 1xDeamidated [Q9]	0.000340085	0	1	1	1	Q6ZHS4	Q6ZHS4 [149-173]	0	2551.3840232	Not Found	High	Not Found				4.59268808364868	High	0	2.184E-06
High	[K].IPAGLAPEQAAPLLCAGLTVYSPLK.[H]	1xCarbamidomethyl [C15]	0.000552809	0	1	1	2	Q6ZHS4	Q6ZHS4 [149-173]	0	2550.4000072	Not Found	Not Found	High			1.8e7	5.53582096099854	High	0	4.094E-06
High	[K].IYIDATEPSFAVAEIWTSMANGGDGKPNYDQNAHR.[Q]	3xDeamidated [N21; N28; N32]	0.000299603	0	1	1	2	P17654	P17654 [221-255]	0	3841.72862437	Not Found	Not Found	High			4.6e6	4.16770458221436	High	0	1.848E-06
High	[K].IYIDATEPSFAVAEIWTSMANGGDGKPNYDQNAHR.[Q]	2xDeamidated [N/Q]	8.08616E-06	0	1	1	19	P17654	P17654 [221-255]	0	3840.74460837	High	High	High	2.8e6	1.7e6		6.55476045608521	High	0	1.691E-08
High	[K].IYIDATEPSFAVAEIWTSMANGGDGKPNYDQNAHR.[Q]	1xDeamidated [N/Q]	7.62944E-07	0	1	1	50	P17654	P17654 [221-255]	0	3839.76059237	High	High	High			1.6e7	6.2708535194397	High	0	4.938E-08
High	[K].IYIDATEPSFAVAEIWTSMANGGDGKPNYDQNAHR.[Q]		0.000384004	0	1	1	1	P17654	P17654 [221-255]	0	3838.77657637	High	Not Found	Not Found				4.79516744613647	High	0	2.555E-06
High	[K].LFQDKESLYPLLNFLK.[A]		0.0017846	0	1	1	15	P30298	P30298 [165-180]	1	1968.08407601	High	High	High	2.8e6	1.6e6	1.3e7	3.36700534820557	High	0.0002069	0.001137
High	[K].DVTELIGNTPLVYLNR.[V]		5.82848E-05	0	1	1	18	Q9XEA6	Q9XEA6 [8-23]	0	1816.98033922	High	High	High	1.1e8	6.0e7	1.4e8	4.82397794723511	High	0	6.522E-07
High	[K].FALLDTIKEEVPADMWSPAMK.[S]		2.73886E-05	0	1	1	17	O04986	O04986 [124-144]	1	2392.19271633	High	High	High	6.5e6	4.9e6	3.2e7	5.28742551803589	High	0	8.272E-08
High	[K].ELAAKPDVDGFLVGGASLKPEFIDIINSATVK.[S]	1xDeamidated [N27]	5.82848E-05	0	1	1	25	P48494	P48494 [220-251]	0	3315.77225015	High	High	High	1.0e7	3.6e6	6.2e6	5.61613178253174	High	0	2.201E-07
High	[K].ELAAKPDVDGFLVGGASLKPEFIDIINSATVK.[S]		5.82824E-06	0	1	1	43	P48494	P48494 [220-251]	0	3314.78823415	High	High	High	6.6e7	9.4e6	2.2e8	6.02271366119385	High	0	3.529E-08
High	[K].SFVSEYPIVSIEDPFDQDDWEHYAK.[M]	1xDeamidated [Q17]	0.00237292	0	1	1	7	Q42971	Q42971 [291-315]	0	3017.33633993	High	High	Not Found	2.8e6	4.3e6		4.44944000244141	High	0	2.703E-05
High	[K].NAVGLVRPVSVAFQVINGFR.[M]	1xDeamidated [N17]	0.00139994	0	1	1	3	P25778	P25778 [269-288]	0	2144.1974834	Not Found	High	High				3.58812761306763	High	0	1.367E-05
High	[K].SFVSEYPIVSIEDPFDQDDWEHYAK.[M]		1.81412E-05	0	1	1	28	Q42971	Q42971 [291-315]	0	3016.35232393	High	High	High	5.4e6		8.2e7	4.68500089645386	High	0	1.044E-06
High	[R].NPEEIPWGETGAEFVVESTGVFTDKDK.[A]	1xDeamidated [N1]	0.0031884	0	1	1	12	Q7FAH2	Q7FAH2 [83-109]	1	2982.38910374	High	High	High		1.5e7		4.16306257247925	High	0	3.942E-05
High	[R].NPEEIPWGETGAEFVVESTGVFTDKDK.[A]		5.16182E-05	0	1	1	108	Q7FAH2	Q7FAH2 [83-109]	1	2981.40508774	High	High	High	3.6e6	3.0e6	1.1e7	4.98581266403198	High	0	2.554E-05
High	[K].MILVGLPEKPLQIPTFALVGGGK.[I]		0.000237484	0	1	1	8	Q0JA75	Q0JA75 [293-315]	0	2378.38798577	High	High	High	1.4e7	1.1e7	1.8e7	3.97812676429749	High	0	1.531E-06
High	[R].VPTDNSDLGESALQTEPVIEQVFLTK.[S]	1xDeamidated [N/Q]	0.00923697	0	1	1	3	Q0JKD0	Q0JKD0 [209-234]	0	2831.41967563	Not Found	High	High				4.68202781677246	High	0	0.0001509
High	[R].VPTDNSDLGESALQTEPVIEQVFLTK.[S]		0.00635877	0	1	1	1	Q0JKD0	Q0JKD0 [209-234]	0	2830.43565963	Not Found	Not Found	High				3.71709966659546	High	0	9.489E-05
High	[K].VAILGASGGIGQPLALLMK.[M]		1.31449E-05	0	1	1	14	Q42972	Q42972 [47-65]	0	1809.06665188	High	High	High	6.2e6		9.3e6	5.65815687179565	High	0	5.315E-08
High	[K].NDFGSIDILVHSLANGPEVTKPLLETSR.[R]		9.72818E-05	0	1	1	4	Q6Z0I4	Q6Z0I4 [191-218]	0	3022.58438951	Not Found	Not Found	High				4.4134693145752	High	0	4.287E-07
High	[K].GILGYVEEDLVSTDFQGDNR.[S]	1xDeamidated [Q/N]	0.000398464	0	1	1	6	Q7FAH2	Q7FAH2 [274-293]	0	2228.03534764	High	High	Not Found				4.93554639816284	High	0	1.578E-05
High	[K].GILGYVEEDLVSTDFQGDNR.[S]		3.74002E-06	0	1	1	38	Q7FAH2	Q7FAH2 [274-293]	0	2227.05133164	High	High	High	1.8e7	2.5e7	2.6e7	6.55018186569214	High	0	9.522E-08
High	[R].SIAFNYIGVDGQEYAIGPWGGGEGTSTEIK.[L]	2xDeamidated [N5; Q12]	0.0024883	0	1	2	2	Q0JMY8	Q0JMY8 [39-68]	0	3118.45276701	High	Not Found	Not Found				4.20296287536621	High	0	2.867E-05
High	[R].SIAFNYIGVDGQEYAIGPWGGGEGTSTEIK.[L]	1xDeamidated [Q/N]	0.000492179	0	1	2	86	Q0JMY8	Q0JMY8 [39-68]	0	3117.46875101	High	High	High	1.5e6	1.7e7	1.6e7	4.40532207489014	High	0	5.584E-06
High	[R].SIAFNYIGVDGQEYAIGPWGGGEGTSTEIK.[L]		0.000151596	0	1	2	52	Q0JMY8	Q0JMY8 [39-68]	0	3116.48473501	High	High	High	4.5e6	8.0e6		5.22197866439819	High	0	4.556E-06
High	[K].QQFAEELLAYTDAFNK.[A]		0.0010092	0	1	1	4	A1XBB7	A1XBB7 [122-137]	0	1887.91231921	Not Found	High	High			9.7e6	3.82318043708801	High	0	8.92E-06
High	[K].EVGLPSGVLNIVTGLGSEAGAPLSSHPGVDK.[V]	1xDeamidated [N10]	3.29478E-06	0	1	1	2	B3VMC0	B3VMC0 [203-233]	0	2958.54185642	Not Found	High	Not Found				5.05903816223145	High	0	5.274E-09
High	[R].FSYGEPMTVESTTQAICDLALR.[F]	1xCarbamidomethyl [C17]	0.00170182	0	1	1	6	Q9LSU1	Q9LSU1 [101-122]	0	2489.16868661	High	High	High	5.0e6		1.1e7	4.09376668930054	High	0	3.92E-05
High	[K].SIDTETFLEFLK.[T]		0.00904487	0	1	1	4	Q84TA3	Q84TA3 [427-438]	0	1442.74133792	Not Found	High	High		6.7e6		3.47590160369873	High	0	0.0001469
High	[R].YTEDMELDDAIHTAILTLK.[E]		0.000821404	0	1	1	2	Q10KF0	Q10KF0 [178-196]	0	2192.07912635	Not Found	Not Found	High				2.92026424407959	High	0	2.017E-05
High	[K].VFTDCFNCLPVAALIDDK.[I]	2xCarbamidomethyl [C5; C8]	0.000413469	0	1	1	6	P48489	P48489 [162-179]	0	2097.99837437	High	Not Found	High			4.6e6	3.67283296585083	High	0.000141	0.0005745
High	[R].YDVEHLIPEGFQVVAHGDGYAIWEK.[I]	1xDeamidated [Q12]	0.000160663	0	1	1	117	P17654	P17654 [409-433]	0	2873.37808573	High	High	High	2.2e6	2.4e6	4.9e6	5.54135227203369	High	0	1.473E-06
High	[R].YDVEHLIPEGFQVVAHGDGYAIWEK.[I]		4.3134E-05	0	1	1	190	P17654	P17654 [409-433]	0	2872.39406973	High	High	High	1.9e6	6.4e6	1.2e7	4.996750831604	High	0	2.069E-06
High	[K].YIPSNTFSYYDQVLDTAAMLGAVPER.[Y]	1xOxidation [M19]	0.000368119	0	1	1	7	Q2QLY5	Q2QLY5 [56-81]	0	2937.39750044	High	High	High	2.5e6		3.4e7	5.07317733764648	High	0	1.055E-05
High	[R].RLPVVNPATEATIGDIPAATAEDVELAVSAAR.[D]	1xDeamidated [N6]	0.000160663	0	1	1	2	O24174	O24174 [26-57]	1	3218.69031142	Not Found	Not Found	High				5.7869758605957	High	0	8.242E-07
High	[K].IQGIGAGFVPGVLDVNLLDEVVQVSSDEAISMAK.[Q]	1xDeamidated [N/Q]	0.00412837	0	1	1	8	Q9XEA8	Q9XEA8 [226-259]	0	3471.79272749	Not Found	High	High		1.8e6		3.93467950820923	High	0	5.502E-05
High	[R].SALDYLELQPDLSALVR.[G]		8.52496E-05	0	1	2	6	Q0JBZ8	Q0JBZ8 [349-365]	0	1903.0171186	High	High	High	1.2e7	5.3e6	4.7e6	4.32318830490112	High	0	3.615E-07
High	[K].NAIELGLLETLQSAAVAGGGGK.[A]		4.69331E-07	0	1	1	11	Q6ZD89	Q6ZD89 [35-56]	0	2069.12370882	High	High	High	7.7e6	7.7e6		5.61428594589233	High	0	3.698E-08
High	[R].STFYTQDPVVGYTDYPFLEEIDEESR.[T]	1xDeamidated [Q6]	0.000290259	0	1	1	6	Q84QK0	Q84QK0 [351-376]	0	3101.37859857	High	High	High			5.8e6	5.33136892318726	High	0	1.775E-06
High	[R].STFYTQDPVVGYTDYPFLEEIDEESR.[T]		3.19201E-06	0	1	1	15	Q84QK0	Q84QK0 [351-376]	0	3100.39458257	High	High	High	2.8e7	8.7e6	1.2e7	5.9676513671875	High	0	5.051E-09
High	[R].NPLQFDNSYFTELLSGDK.[E]	1xDeamidated [N7]	4.35921E-05	0	1	2	1	Q10N21	Q10N21 [182-199]	0	2088.97604197	High	Not Found	Not Found	1.9e7			5.11063861846924	High	0	1.508E-07
High	[R].NPLQFDNSYFTELLSGDK.[E]		0.00019125	0	1	2	3	Q10N21	Q10N21 [182-199]	0	2087.99202597	High	Not Found	High				4.84011936187744	High	0	1.034E-06
High	[K].IAAVPSSVVVLTPETFDSVVLDETK.[D]		0.000173908	0	1	1	7	Q75M08	Q75M08 [143-167]	0	2616.40184045	High	High	High	6.3e6	1.2e7	2.5e7	4.83098697662354	High	0	4.844E-06
High	[K].IFEVAPSASQMFSFLR.[N]		3.012E-05	0	2	2	15	O04986; O04985	O04986 [44-59]; O04985 [47-62]	0	1829.92546697	High	High	High	7.7e7		6.3e6	5.93995141983032	High	0	1.041E-07
High	[R].EGNFDLVGNNMPVFFIR.[D]		4.0272E-05	0	1	2	8	A2YH64	A2YH64 [130-146]	0	1968.96364332	High	High	High	1.5e7	1.3e7	2.1e7	4.54163885116577	High	0	1.36E-07
High	[K].ALGVDTVPVLVGPVSYLLLSKPAK.[G]		7.4703E-06	0	2	2	23	Q2QLY5; Q2QLY4	Q2QLY5 [146-169]; Q2QLY4 [146-169]	0	2436.44760905	High	High	High	2.6e7		1.4e7	5.44970989227295	High	0	1.53E-08
High	[K].IFSHPDVVAEVPWYGIEQEYTLLQK.[D]	1xDeamidated [Q]	6.93789E-06	0	1	1	4	P14654	P14654 [113-137]	0	2962.48730178	Not Found	High	High		1.4e7	2.4e6	5.81676530838013	High	0	2.412E-07
High	[K].IFSHPDVVAEVPWYGIEQEYTLLQK.[D]		1.91242E-06	0	1	1	11	P14654	P14654 [113-137]	0	2961.50328578	High	High	High	2.3e7	3.9e6		6.7009391784668	High	0	2.598E-09
High	[R].SLLTEECDVLIPAALGGVINK.[D]	1xCarbamidomethyl [C7]	5.02709E-06	0	1	1	9	A2XMV1	A2XMV1 [276-296]	0	2212.18934582	High	High	High	3.6e7	1.9e7	7.6e7	4.90719366073608	High	0	1.932E-07
High	[R].SLLTEECDVLIPAALGGVINK.[D]	1xCarbamidomethyl [C7]; 1xDeamidated [N20]	0.00493849	0	1	1	2	A2XMV1	A2XMV1 [276-296]	0	2213.17336182	High	Not Found	Not Found				4.13582897186279	High	0	6.915E-05
High	[K].SAWSEAYNQLVAAIK.[Q]		5.67636E-06	0	1	1	38	O04985	O04985 [148-162]	0	1650.84859688	High	High	High	5.3e7	1.5e7	8.9e6	5.67567110061646	High	0	1.073E-08
High	[R].NPEEIPWAAAGAEYVVESTGVFTDKDK.[A]		9.49246E-10	0	1	1	398	Q6K5G8	Q6K5G8 [83-109]	1	2923.39960848	High	High	High	1.9e7	1.2e7	1.1e7	7.1686315536499	High	0	1.086E-12
High	[R].NPEEIPWAAAGAEYVVESTGVFTDKDK.[A]	1xDeamidated [N1]	0.000164093	0	1	1	107	Q6K5G8	Q6K5G8 [83-109]	1	2924.38362448	High	High	High		5.1e6	1.0e6	5.734543800354	High	0	1.028E-06
High	[K].WTVQQAAELSVAAPTIEASLDSR.[F]		9.1308E-05	0	1	1	44	Q9LI00	Q9LI00 [269-291]	0	2443.24634296	High	High	High	1.9e5	2.9e6	1.2e7	4.71662855148315	High	0	3.939E-07
High	[K].EVGLPSGVLNIVTGLGSEAGAPLSSHPGVDK.[V]		5.27156E-07	0	1	1	8	B3VMC0	B3VMC0 [203-233]	0	2957.55784042	High	High	High	8.5e7		3.3e8	6.36593866348267	High	0	4.892E-10
High	[K].WTVQQAAELSVAAPTIEASLDSR.[F]	1xDeamidated [Q]	0.000754865	0	1	1	25	Q9LI00	Q9LI00 [269-291]	0	2444.23035896	High	High	High			4.6e6	5.00430679321289	High	0	7.499E-05
High	[R].AGLPLQDLEFVQFHPTGIYGAGCLITEGSR.[G]	1xCarbamidomethyl [C23]; 1xDeamidated [Q]	0.000148427	0	1	1	9	Q6ZDY8	Q6ZDY8 [268-297]	0	3247.60922476	High	High	High		2.4e6	1.7e7	4.78854703903198	High	0	7.436E-07
High	[K].ANLEYAVEAAADFLNK.[A]		1.32138E-06	0	2	2	56	Q0DHF6; A2Y5L9	Q0DHF6 [235-250]; A2Y5L9 [235-250]	0	1738.8646408	High	High	High	3.9e7	9.1e6	3.0e7	6.52262210845947	High	0	2.991E-08
High	[K].HAGVTYADLFQLASATAIEEAGGPK.[I]		1.32145E-05	0	1	1	4	P0C0L1	P0C0L1 [119-143]	0	2517.26199302	Not Found	High	High		2.9e6	5.2e6	5.33452653884888	High	0	3.198E-08
High	[K].HAGVTYADLFQLASATAIEEAGGPK.[I]	1xDeamidated [Q11]	5.58736E-05	0	1	1	9	P0C0L1	P0C0L1 [119-143]	0	2518.24600902	Not Found	High	High		3.4e6	7.0e6	6.13002490997314	High	0	2.548E-07
High	[K].ESLYPLLNFLK.[A]		0.00814236	0	1	1	14	P30298	P30298 [170-180]	0	1336.75111486	High	High	High	2.6e7	1.4e7	7.2e6	3.038907289505	High	0	0.0001448
High	[K].GIIGYVEEDLVSTDFVGDSR.[S]		2.68148E-06	0	1	1	309	A2YQT7	A2YQT7 [274-293]	0	2171.05026904	High	High	High	2.3e7	5.2e7	6.7e6	6.48196601867676	High	0	3.385E-07
High	[R].AGLPLQDLEFVQFHPTGIYGAGCLITEGSR.[G]	1xCarbamidomethyl [C23]	0.000172081	0	1	1	10	Q6ZDY8	Q6ZDY8 [268-297]	0	3246.62520876	High	High	High	8.8e6	1.1e7	6.2e6	4.16805601119995	High	0	6.49E-06
High	[K].LNLPVLPTTTIGSFPQTVELR.[R]	1xDeamidated [N2]	0.000508023	0	2	2	2	Q2QLY5; Q2QLY4	Q2QLY5 [428-448]; Q2QLY4 [428-448]	0	2297.27512445	Not Found	Not Found	High				4.61418914794922	High	0	3.673E-06
High	[K].LNLPVLPTTTIGSFPQTVELR.[R]		9.57499E-06	0	2	2	15	Q2QLY5; Q2QLY4	Q2QLY5 [428-448]; Q2QLY4 [428-448]	0	2296.29110845	High	High	High	6.7e6	1.9e8	8.0e8	5.16530752182007	High	0	1.41E-07
High	[K].SGTLFDNFLITDDPELAK.[T]		5.0273E-05	0	1	1	11	Q9SLY8	Q9SLY8 [334-351]	0	1995.99096337	High	High	High	5.3e7		2.2e8	6.21723413467407	High	0	1.813E-07
High	[R].TVPAAVPAIVFLSGGQSEEEATLNLNAMNK.[L]		1.2403E-05	0	1	1	343	P17784	P17784 [254-283]	0	3071.5717759	High	High	High	3.3e7	9.0e5	3.4e6	5.62848234176636	High	0	1.53E-07
High	[R].DNLTLWTSDISEDAAEEIKEAPK.[G]	1xDeamidated [N2]	0.000617636	0	1	1	1	Q6EUP4	Q6EUP4 [233-255]	1	2576.22499868	High	Not Found	Not Found	1.7e7			4.23597812652588	High	0	4.727E-06
High	[R].DNLTLWTSDISEDAAEEIKEAPK.[G]		2.85705E-05	0	1	1	3	Q6EUP4	Q6EUP4 [233-255]	1	2575.24098268	Not Found	High	High		1.9e7	7.2e7	5.10875463485718	High	0	2.86E-06
High	[R].ICDGILALLDSHLVPSAGAAESK.[V]	1xCarbamidomethyl [C2]	1.64954E-06	0	1	1	13	Q2R2W2	Q2R2W2 [106-128]	0	2337.21187211	High	High	High	3.3e7	1.3e7	2.2e8	6.10238027572632	High	0	1.2E-08
High	[K].AHGLAPEIPEDLYFLIK.[K]		0.000492179	0	1	2	19	Q69UI1	Q69UI1 [77-93]	0	1926.03712583	High	High	High	6.6e6	8.7e6	1.7e7	4.18413782119751	High	0	8.78E-06
High	[K].MPWLAVPFSDSEALAK.[L]		0.0032909	0	1	1	4	Q7Y0F2	Q7Y0F2 [98-113]	0	1761.88801885	High	High	High	5.2e6		5.3e7	3.83768582344055	High	0	4.107E-05
High	[R].YAIICQENGLVPIVEPEILVDGSHDIER.[C]	1xCarbamidomethyl [C5]; 2xDeamidated [Q6; N8]	4.06978E-06	0	1	1	28	Q5N725	Q5N725 [169-196]	0	3180.57692196	High	High	High	1.7e7	3.0e7	6.6e7	6.70807504653931	High	0	2.329E-07
High	[R].YAIICQENGLVPIVEPEILVDGSHDIER.[C]	1xCarbamidomethyl [C5]; 1xDeamidated [Q/N]	1.43026E-07	0	1	1	127	Q5N725	Q5N725 [169-196]	0	3179.59290596	High	High	High	1.8e9	2.1e9	3.3e8	6.99057579040527	High	0	8.99E-11
High	[R].YAIICQENGLVPIVEPEILVDGSHDIER.[C]	1xCarbamidomethyl [C5]	1.95316E-07	0	1	1	31	Q5N725	Q5N725 [169-196]	0	3178.60888996	High	High	High	9.9e8	3.8e8	8.4e8	6.4143214225769	High	0	1.184E-09
High	[K].WNYDGSSTGQAPGEDSEVILYPQAIFK.[D]	1xDeamidated [Q/N]	0.00209069	0	2	3	6	P14654; P14656	P14654 [53-79]; P14656 [53-79]	0	2973.37887345	Not Found	Not Found	High			6.4e6	3.44668626785278	High	0	2.293E-05
High	[K].WNYDGSSTGQAPGEDSEVILYPQAIFK.[D]		8.47979E-06	0	2	3	23	P14654; P14656	P14654 [53-79]; P14656 [53-79]	0	2972.39485745	High	High	High	2.7e8		5.7e8	5.70271158218384	High	0	1.074E-07
High	[K].EFSTEEEAIELANDTHYGLAGAVLSGDR.[E]	1xDeamidated [N13]	8.21557E-05	0	1	1	5	B3VMC0	B3VMC0 [403-430]	0	2995.38032991	High	High	High				4.15669775009155	High	0	2.651E-06
High	[K].EFSTEEEAIELANDTHYGLAGAVLSGDR.[E]		4.52337E-05	0	1	1	6	B3VMC0	B3VMC0 [403-430]	0	2994.39631391	High	High	High	8.2e7	8.5e7	6.9e7	4.64869022369385	High	0	1.586E-07
High	[K].EVEDLEAGGIQVIQIDEAALR.[E]	1xDeamidated [Q]	0.000208112	0	2	2	4	Q2QLY5; Q2QLY4	Q2QLY5 [591-611]; Q2QLY4 [591-611]	0	2269.15579709	Not Found	Not Found	High				4.8080005645752	High	0	1.149E-06
High	[K].EVEDLEAGGIQVIQIDEAALR.[E]		2.09216E-05	0	2	2	12	Q2QLY5; Q2QLY4	Q2QLY5 [591-611]; Q2QLY4 [591-611]	0	2268.17178109	Not Found	High	High		5.8e6	1.3e7	4.95126914978027	High	0	5.827E-08
High	[R].VEIESLFDGTDFSEPLTR.[A]		7.4703E-06	0	1	1	16	Q6Z7B0	Q6Z7B0 [311-328]	0	2054.9916916	High	High	High	1.3e8	6.3e7	2.3e8	5.90780019760132	High	0	6.991E-08
High	[K].TLNNNVADIIDEHGQDAWEGFPFTAEK.[M]	1xDeamidated [Q/N]	0.00272177	0	1	1	7	Q7Y0E8	Q7Y0E8 [289-315]	0	3032.39083508	Not Found	High	Not Found		2.1e6		3.60101079940796	High	0	0.0001134
High	[R].VISCIGDGSFQMTAQDVSTMLR.[C]	1xCarbamidomethyl [C4]	3.22591E-06	0	2	2	24	Q0DHF6; A2Y5L9	Q0DHF6 [476-497]; A2Y5L9 [476-497]	0	2416.13052702	High	High	High	2.7e7	2.8e7	9.8e7	6.65019130706787	High	0	5.151E-09
High	[R].VISCIGDGSFQMTAQDVSTMLR.[C]	1xCarbamidomethyl [C4]; 1xDeamidated [Q]	1.36399E-05	0	2	2	4	Q0DHF6; A2Y5L9	Q0DHF6 [476-497]; A2Y5L9 [476-497]	0	2417.11454302	High	Not Found	High				5.85630416870117	High	0	7.237E-07
High	[R].DLSDTIIPPSPVMFPEDR.[E]		0.00470978	0	1	1	7	Q43007	Q43007 [444-461]	0	2028.99466856	High	High	High	7.1e6	7.4e6	3.0e7	3.44924926757813	High	0.000141	0.0004595
High	[K].FDGILGLGYPEISVGK.[A]		0.000242554	0	1	1	8	P42211	P42211 [181-196]	0	1664.88939906	High	High	High	4.8e7	2.3e7	1.4e7	4.42624759674072	High	0	2.911E-06
High	[R].LPVVNPATESPIGEIPAGTAEDVDAAVAAAR.[E]		1.30744E-07	0	1	1	4	B3VMC0	B3VMC0 [25-55]	0	3001.54766962	High	High	High	1.8e7	2.1e7	6.2e7	7.050856590271	High	0	3.352E-10
High	[R].LPVVNPATESPIGEIPAGTAEDVDAAVAAAR.[E]	1xDeamidated [N5]	2.28858E-06	0	1	1	3	B3VMC0	B3VMC0 [25-55]	0	3002.53168562	Not Found	High	High		1.1e7		6.65964555740356	High	0	3.293E-09
High	[R].TVPAAVPAIVFLSGGQSEEEATLNLNAMNK.[L]	1xDeamidated [Q/N]	0.00013355	0	1	1	349	P17784	P17784 [254-283]	0	3072.5557919	High	High	High		8.2e6	7.5e6	5.94246625900269	High	0	6.448E-07
High	[R].IKDWTNVVVAYEPVWAIGTGK.[V]		1.08689E-05	0	1	1	33	P48494	P48494 [155-175]	1	2346.24924367	High	High	High	2.2e6	3.6e6	1.3e7	5.27323198318481	High	0	4.599E-07
High	[R].ANTFVAEVLGLDPR.[D]		0.00190126	0	1	1	8	Q42972	Q42972 [197-210]	0	1501.80091847	High	High	High	2.9e6	3.5e6	5.6e6	3.38159894943237	High	0	2.027E-05
High	[R].TVPAAVPAIVFLSGGQSEEEATVNLNAMNK.[L]		1.24024E-06	0	1	1	837	Q5N725	Q5N725 [254-283]	0	3057.55612584	High	High	High	1.3e7	4.8e6	3.8e7	5.48520421981812	High	0	3.638E-07
High	[R].TVPAAVPAIVFLSGGQSEEEATVNLNAMNK.[L]	1xDeamidated [Q/N]	0.000143041	0	1	1	414	Q5N725	Q5N725 [254-283]	0	3058.54014184	High	High	High	2.5e6	8.0e6	6.4e6	4.52337312698364	High	0	7.063E-07
High	[R].TVPAAVPAIVFLSGGQSEEEATVNLNAMNK.[L]	1xOxidation [M28]	0.000307619	0	1	1	56	Q5N725	Q5N725 [254-283]	0	3073.55104084	High	High	High	7.8e6		1.9e7	4.67909574508667	High	0	4.681E-05
High	[R].TVPAAVPAIVFLSGGQSEEEATVNLNAMNK.[L]	1xDeamidated [N/Q]; 1xOxidation [M28]	0.00145262	0	1	1	11	Q5N725	Q5N725 [254-283]	0	3074.53505684	High	High	Not Found		8.2e6		4.01894426345825	High	0	2.059E-05
High	[K].TLNNNVADIIDEHGQDAWEGFPFTAEK.[M]		0.000607929	0	1	1	7	Q7Y0E8	Q7Y0E8 [289-315]	0	3031.40681908	High	High	High	6.2e6		5.5e6	4.28997993469238	High	0	1.23E-05
High	[R].IKDWTNVVVAYEPVWAIGTGK.[V]	1xDeamidated [N6]	0.00168395	0	1	1	1	P48494	P48494 [155-175]	1	2347.23325967	Not Found	Not Found	High				3.93651294708252	High	0	1.734E-05
High	[R].QELVNWVNAVGGPAMTFDFTTK.[G]	1xDeamidated [N/Q]	0.00013355	0	1	1	14	P27933	P27933 [251-272]	0	2426.16967308	Not Found	High	High		6.4e6	3.3e6	4.72534942626953	High	0	6.462E-07
High	[R].DLAEEILQLSK.[N]		0.00721472	0	1	4	11	A2YL07	A2YL07 [434-444]	0	1258.68890848	High	High	High	2.0e7	1.6e7	3.1e7	4.26799869537354	High	0	0.0001317
High	[K].GSTVAIFGLGAVGLAAAEGAR.[I]		3.51035E-06	0	1	1	53	Q2R8Z5	Q2R8Z5 [195-215]	0	1888.02868637	High	High	High	5.0e6	2.9e6	9.8e6	6.21731090545654	High	0	1.794E-08
High	[K].EVILPSFDMEGVWR.[G]		0.000461959	0	1	1	9	Q7G764	Q7G764 [135-148]	0	1677.83050401	High	High	High	1.1e7	2.3e7	8.8e7	3.67777109146118	High	0	7.84E-05
High	[K].QAFDEAISELDTLSEESYK.[D]		1.11004E-06	0	2	2	22	Q7XTE8; Q6EUP4	Q7XTE8 [204-222]; Q6EUP4 [204-222]	0	2174.99756472	High	High	High	7.5e7	2.2e7	3.1e8	6.66897249221802	High	0	1.285E-09
High	[R].GLLNAVDLSNEALSPASAYDICIK.[L]	1xCarbamidomethyl [C22]; 1xDeamidated [N]	0.000555736	0	1	1	3	Q10G56	Q10G56 [379-402]	0	2535.26469584	High	Not Found	Not Found				4.377685546875	High	0	4.12E-06
High	[R].GLLNAVDLSNEALSPASAYDICIK.[L]	1xCarbamidomethyl [C22]	6.07976E-06	0	1	1	8	Q10G56	Q10G56 [379-402]	0	2534.28067984	High	High	High	3.8e6		1.1e7	5.71651649475098	High	0	2.655E-06
High	[R].VASDSTTVLADAVVVATGAVAR.[R]		1.24687E-05	0	1	1	5	Q6ZFU6	Q6ZFU6 [106-127]	0	2073.11862342	High	High	High	6.3e6	1.8e7	1.4e7	4.80522584915161	High	0	2.977E-08
High	[K].DLVVDMTNFYNQYK.[S]		0.000665022	0	1	1	12	Q9S827	Q9S827 [146-159]	0	1749.81524781	High	High	High	5.1e6	3.0e7	2.8e7	4.66017723083496	High	0	1.483E-05
High	[K].VIATGLPASPGAAVGQIVFTAEDAEAWHAQGK.[D]	1xDeamidated [Q]	0.00721472	0	1	1	3	Q6AVA8	Q6AVA8 [465-496]	0	3163.60585363	Not Found	High	Not Found		9.0e6		2.38239121437073	High	0	0.0001113
High	[K].VIATGLPASPGAAVGQIVFTAEDAEAWHAQGK.[D]		4.38229E-05	0	1	1	8	Q6AVA8	Q6AVA8 [465-496]	0	3162.62183763	High	High	High	3.2e6	3.2e7	2.1e7	4.80034446716309	High	0	2.557E-07
High	[R].YAIICQENGLVPIVEPEILVDGPHDIDR.[C]	1xCarbamidomethyl [C5]; 2xDeamidated [Q6; N8]	0.0010092	0	1	1	2	P17784	P17784 [169-196]	0	3176.58200736	Not Found	Not Found	High			2.6e7	3.67431545257568	High	0	8.934E-06
High	[R].YAIICQENGLVPIVEPEILVDGPHDIDR.[C]	1xCarbamidomethyl [C5]; 1xDeamidated [N/Q]	1.57304E-05	0	1	1	15	P17784	P17784 [169-196]	0	3175.59799136	High	High	High	4.3e6		5.9e8	6.74459791183472	High	0	4.105E-08
High	[R].YAIICQENGLVPIVEPEILVDGPHDIDR.[C]	1xCarbamidomethyl [C5]	1.24018E-07	0	1	1	6	P17784	P17784 [169-196]	0	3174.61397536	High	High	High			4.0e6	6.39069557189941	High	0	7.454E-11
High	[R].DNLTLWTSDISEDAAEEIK.[E]	1xDeamidated [N2]	0.00066152	0	1	1	1	Q6EUP4	Q6EUP4 [233-251]	0	2150.99756515	Not Found	High	Not Found				4.49850940704346	High	0	5.159E-06
High	[R].DNLTLWTSDISEDAAEEIK.[E]		0.000611148	0	1	1	3	Q6EUP4	Q6EUP4 [233-251]	0	2150.01354915	Not Found	High	High		6.6e6	1.5e7	4.45370054244995	High	0	4.671E-06
High	[R].EIFLSQPNLLELEAPIK.[I]		0.00226288	0	1	1	4	P48489	P48489 [55-71]	0	1954.08955527	Not Found	High	High			1.9e7	3.42674970626831	High	0.0002069	0.0008617
High	[K].QLLQWPVDEIETLR.[T]		0.00153135	0	1	1	4	Q56UD1	Q56UD1 [320-333]	0	1739.93266081	Not Found	High	High		4.9e6	2.1e7	3.26373410224915	High	0	1.536E-05
High	[R].QLEEAEIDEYVAEIEAEK.[A]	1xDeamidated [Q1]	4.45208E-06	0	0	1	6			0	2108.97576709	High	High	High	1.2e7		4.0e7	5.89970445632935	High	0	7.805E-09
High	[R].ELEEAEIDEYVAEIEAEK.[A]		4.45208E-06	0	1	1	6	A2YXU2	A2YXU2 [218-235]	0	2108.97576666	High	High	High	1.2e7		4.0e7	5.89970445632935	High	0	7.804E-09
High	[K].QAFDEAISELDTLGEESYK.[D]		1.87244E-06	0	2	2	21	Q6ZKC0; Q84J55	Q6ZKC0 [198-216]; Q84J55 [208-226]	0	2144.98700006	High	High	High	7.8e6		3.8e7	6.15397214889526	High	0	3.601E-09
High	[K].GILGYVEEDLVSTDFQGDSR.[S]		3.77973E-06	0	1	1	572	Q6K5G8	Q6K5G8 [274-293]	0	2200.04043261	High	High	High	5.8e7	1.0e7	5.6e7	7.27838754653931	High	0	9.993E-09
High	[K].GILGYVEEDLVSTDFQGDSR.[S]	1xDeamidated [Q16]	1.72991E-05	0	1	1	34	Q6K5G8	Q6K5G8 [274-293]	0	2201.02444861	High	High	High	3.6e5	3.7e6	3.5e7	5.87749099731445	High	0	3.468E-07
High	[K].TLTSLNSVTAYGFDLIR.[G]		1.72072E-06	0	2	2	19	Q2QLY5; Q2QLY4	Q2QLY5 [254-270]; Q2QLY4 [254-270]	0	1870.99090388	High	High	High	4.7e6	5.9e6	1.3e7	6.20031213760376	High	0	2.264E-09
High	[K].TLTSLNSVTAYGFDLIR.[G]	1xDeamidated [N6]	0.000535569	0	2	2	2	Q2QLY5; Q2QLY4	Q2QLY5 [254-270]; Q2QLY4 [254-270]	0	1871.97491988	Not Found	High	Not Found				3.81124711036682	High	0	3.917E-06
High	[K].YNVEAMPTFLFIK.[D]		0.00175657	0	1	1	4	Q0D840	Q0D840 [77-89]	0	1572.81306312	Not Found	High	High		3.5e7	7.0e7	3.99589085578918	High	0	3.057E-05
High	[K].QAFDEAISELDSLGEESYK.[D]		1.04188E-06	0	1	1	20	Q2R2W2	Q2R2W2 [207-225]	0	2130.97135	High	High	High	8.0e6	2.6e7	1.4e8	7.15312099456787	High	0	1.206E-09
High	[K].VFSPEEVSAMILGK.[M]		0.000693715	0	1	1	7	Q6Z7B0	Q6Z7B0 [143-156]	0	1506.78724226	High	High	High		2.2e6	9.5e7	3.9886155128479	High	0	7.314E-06
High	[R].GVMLGADQPVILHMLDIPPATESLNGLK.[M]	1xDeamidated [N25]	0.00478482	0	1	1	2	Q7XDC8	Q7XDC8 [28-55]	0	2930.53657694	Not Found	High	Not Found				4.36377573013306	High	0	6.64E-05
High	[R].GVMLGADQPVILHMLDIPPATESLNGLK.[M]	2xDeamidated [Q8; N25]	0.00871821	0	1	1	4	Q7XDC8	Q7XDC8 [28-55]	0	2931.52059294	High	High	Not Found				4.25342702865601	High	0	0.0001401
High	[R].ELVADDEWLNTEFISTVQQR.[G]		6.1771E-05	0	1	1	18	Q7XDC8	Q7XDC8 [212-231]	0	2393.16194466	High	High	High	1.1e7	1.2e7	2.2e7	5.42241859436035	High	0	7.121E-07
High	[R].ELVADDEWLNTEFISTVQQR.[G]	1xDeamidated [Q/N]	0.000154017	0	1	1	9	Q7XDC8	Q7XDC8 [212-231]	0	2394.14596066	Not Found	High	High				4.82986116409302	High	0	7.769E-07
High	[KR].LITELIGSPDDSSLGFLR.[S]		0.00105273	0	1	2	4	Q5J4W4	Q5J4W4 [273-290]	0	1933.02768326	Not Found	High	High		7.0e6	1.1e7	3.76561284065247	High	0	2.376E-05
High	[R].SGTLIDAIGIYVHP.[-]		0.000341886	0	1	2	202	Q0JMY8	Q0JMY8 [132-145]	0	1455.78420581	High	High	High	1.1e7	3.0e6	4.9e6	4.55544233322144	High	0	1.153E-05
High	[K].SGTTPLSPAIAFILEK.[V]		0.00144498	0	1	1	12	Q0JPA6	Q0JPA6 [109-124]	0	1644.92069918	High	High	High	1.3e7	2.9e6	4.1e7	3.55894565582275	High	0	2.274E-05
High	[K].DEAYFAANAAAQASR.[R]		0.00219237	0	1	1	9	Q2QLY5	Q2QLY5 [374-388]	0	1555.71355997	High	High	High		1.4e5	2.4e5	4.16298627853394	High	0	2.439E-05
High	[K].QFNGTFIAAGGYDR.[E]	1xDeamidated [N3]	0.00276518	0	1	3	4	Q84QK0	Q84QK0 [295-308]	0	1517.70193314	Not Found	High	High			2.1e7	3.68925046920776	High	0	0.0001241
High	[K].SPEDATNLIDDKK.[I]		0.000461959	0	1	1	11	Q53LQ0	Q53LQ0 [159-171]	1	1445.71182863	High	High	High	5.9e7		1.9e8	4.79596519470215	High	0	3.248E-06
High	[R].SGSWVGATGK.[A]		0.00635877	0	2	2	5	P42862; P42863	P42862 [135-144]; P42863 [135-144]	0	949.47377095	High	High	High	1.4e8	1.0e8	1.8e8	4.00765752792358	High	0	0.0001099
High	[R].VNCVSPAGVATPLAR.[A]	1xCarbamidomethyl [C3]	0.00341466	0	1	1	4	Q7FAE1	Q7FAE1 [191-205]	0	1511.79987294	Not Found	High	High		5.6e6	1.6e7	3.64421391487122	High	0	6.482E-05
High	[K].DGESFSNIPTNAVNAVTWGVFPGK.[E]		0.00073909	0	1	1	10	Q75HE6	Q75HE6 [500-523]	0	2507.22012824	High	High	High	1.3e6	1.3e7		5.07234477996826	High	0	5.972E-06
High	[R].VAVANGTAPVANR.[I]	1xDeamidated [N5]	0.000390136	0	1	1	13	P14717	P14717 [624-636]	0	1240.66442553	High	High	High	3.5e8	3.2e8	5.5e8	4.36646270751953	High	0	2.597E-06
High	[K].DGESFSNIPTNAVNAVTWGVFPGK.[E]	1xDeamidated [N]	0.00923697	0	1	1	12	Q75HE6	Q75HE6 [500-523]	0	2508.20414424	High	High	Not Found		5.3e6		4.05874061584473	High	0	0.0001508
High	[K].GDAPAIVHLQSAIK.[F]		5.73686E-05	0	1	1	15	Q43008	Q43008 [81-94]	0	1419.79543921	High	High	High	1.5e8	3.0e6		4.52725267410278	High	0	3.078E-07
High	[K].MFVDYNEPQTER.[V]		0.00183231	0	1	1	8	Q6YZX6	Q6YZX6 [346-357]	0	1528.67366904	High	High	High	6.2e6	1.6e7	6.6e6	3.91719365119934	High	4.2E-05	0.0002388
High	[R].VAVANGTAPVANR.[I]		0.00129337	0	1	1	6	P14717	P14717 [624-636]	0	1239.68040953	High	High	High	5.5e7	9.6e7	6.1e7	4.03957748413086	High	0	5.044E-05
High	[R].SIGLIGHTFDQK.[R]		0.00867251	0	1	1	7	Q93VT8	Q93VT8 [579-590]	0	1315.70047625	High	High	High	2.2e7		4.3e7	3.71819114685059	High	0	0.0001457
High	[R].ETADALVNTGLAK.[L]		0.00127979	0	1	1	4	Q9FXT4	Q9FXT4 [85-97]	0	1302.68997108	Not Found	High	High				3.31471824645996	High	0	1.216E-05
High	[K].GHHYIVTDDKEGLNSELEK.[H]		0.0012399	0	1	1	14	Q9SXP2	Q9SXP2 [65-83]	1	2184.05675141	High	High	High	1.4e7			4.48851013183594	High	0	0.0001247
High	[K].IFGPGNQYVTAAK.[M]		0.00858182	0	1	1	3	Q5NAY4	Q5NAY4 [242-254]	0	1365.71612631	Not Found	High	High			1.5e7	3.00799179077148	High	0	0.0001378
High	[K].TIEVNNTDAEGR.[L]		0.00296145	0	1	1	6	Q6K669	Q6K669 [445-456]	0	1318.62334804	High	High	High	1.4e8	1.1e8	1.2e8	3.60941576957703	High	0	8.913E-05
High	[R].VVHGIDVFDPK.[F]		0.00402098	0	2	3	11	P30298; P31924	P30298 [505-515]; P31924 [513-523]	0	1225.65754887	High	High	High	4.8e7	2.6e6		3.43576645851135	High	0	5.312E-05
High	[K].AVKPVLVGGPK.[L]		0.00814236	0	1	2	14	A2XFI3	A2XFI3 [252-262]	0	1064.6826415	High	High	High	2.8e8	2.3e8	2.8e8	3.46413540840149	High	4.2E-05	0.00022
High	[K].DGKPFVDVLK.[E]		0.00132097	0	2	3	20	P17784; Q5N725	P17784 [85-94]; Q5N725 [85-94]	0	1117.62518615	High	High	High	7.4e6	1.0e9	1.2e9	4.20744657516479	High	0	5.195E-05
High	[K].IGPWGGNGGSAQDISVPPKK.[L]	1xDeamidated [N/Q]	8.08541E-08	0	1	1	94	Q0JMY8	Q0JMY8 [6-25]	1	1966.00286594	High	High	High	5.4e7	1.7e7	9.5e7	5.52167224884033	High	0	2.179E-08
High	[K].IGPWGGNGGSAQDISVPPKK.[L]	2xDeamidated [N7; Q12]	0.00835922	0	1	1	4	Q0JMY8	Q0JMY8 [6-25]	1	1966.98688194	High	High	High				3.68385767936707	High	0.0002069	0.001827
High	[R].VMQGHAGANLVPLVASNR.[I]		6.04774E-06	0	1	1	12	Q93XI4	Q93XI4 [204-221]	0	1833.97521109	High	High	High	4.8e7	1.7e7	3.7e7	4.65081119537354	High	0	5.276E-08
High	[K].GVQCVADVVINHR.[C]	1xCarbamidomethyl [C4]	0.00110395	0	1	1	5	P27933	P27933 [106-118]	0	1466.75325713	High	High	High				3.69791197776794	High	0	7.013E-05
High	[R].KFGCTEFVNPK.[D]	1xCarbamidomethyl [C4]	0.00195209	0	1	1	17	Q2R8Z5	Q2R8Z5 [237-247]	1	1326.65108357	High	High	High	2.1e8		9.0e7	4.08919191360474	High	0	2.104E-05
High	[K].TPLVAHGADAFPFTEEK.[L]		2.54354E-06	0	1	1	10	Q7Y0F2	Q7Y0F2 [466-482]	0	1829.90683995	High	High	High	7.3e7		2.0e8	5.85492897033691	High	0	3.768E-09
High	[K].NAAYIGTPGK.[G]	1xDeamidated [N1]	0.00534455	0	2	3	7	P17784; Q5N725	P17784 [15-24]; Q5N725 [15-24]	0	992.50473713	High	High	High	1.2e8	4.5e6	1.3e8	3.53682994842529	High	0	8.88E-05
High	[K].NAAYIGTPGK.[G]		0.00871821	0	2	3	13	P17784; Q5N725	P17784 [15-24]; Q5N725 [15-24]	0	991.52072113	High	High	High	3.7e9	1.6e9		3.22188401222229	High	4.2E-05	0.0001996
High	[R].VTSPLLEPSSVEK.[I]		0.00507031	0	1	1	12	Q9LSU1	Q9LSU1 [54-66]	0	1385.75223695	High	High	High	1.2e8	1.3e8		3.28928756713867	High	0	7.149E-05
High	[R].LKPFNCNLLYHDR.[L]	1xCarbamidomethyl [C6]	0.00273616	0	1	1	7	Q9SXP2	Q9SXP2 [208-220]	0	1689.85297112	High	High	High	2.5e6		1.1e7	4.13649654388428	High	0	8.737E-05
High	[K].AGFAGDDAPR.[A]		0.00656277	0	4	4	6	A2XNS1; Q10DV7; P0C542; A3C6D7	A2XNS1 [21-30]; Q10DV7 [21-30]; P0C542 [20-29]; A3C6D7 [21-30]	0	976.44828446	High	High	High	2.4e8	2.0e8	3.8e8	3.56497526168823	High	0	0.0001197
High	[K].HSNVDSSYLPIK.[S]		0.000630819	0	1	1	2	Q852M2	Q852M2 [571-582]	0	1359.69030545	High	Not Found	Not Found	1.9e7			3.95872068405151	High	0	4.851E-06
High	[K].LVDELPDDDFRK.[S]		0.00293037	0	1	2	11	Q7XQ45	Q7XQ45 [230-241]	1	1461.72199943	High	High	High	7.1e7	6.5e7	8.9e7	3.7837541103363	High	0	8.131E-05
High	[K].CLLDDEAVTVGGTCHSHATK.[D]	2xCarbamidomethyl [C1; C14]	0.00186155	0	1	2	2	A2YH64	A2YH64 [234-253]	0	2170.98557774	Not Found	Not Found	High			1.6e7	3.14945697784424	High	0	1.969E-05
High	[K].IGPWGGNGGSAQDISVPPKK.[L]		0.000314186	0	1	1	6	Q0JMY8	Q0JMY8 [6-25]	1	1965.01884994	High	High	High	1.1e7		2.6e7	4.11849451065063	High	0	1.97E-06
High	[R].RSLLGESNEFVGDK.[V]		0.00327359	0	1	1	4	P48494	P48494 [100-113]	1	1550.78091124	Not Found	High	High		8.3e6	2.4e7	4.05292940139771	High	0.0002069	0.0008249
High	[R].TKGEAGTGNVVEAVR.[H]		0.000226461	0	1	2	6	Q69LA6	Q69LA6 [173-187]	1	1487.78124561	High	High	High	2.4e7	3.0e7	3.1e7	4.90187549591064	High	0	1.288E-06
High	[K].AVANQPVSVAIEAGGR.[A]		6.58124E-05	0	1	1	22	P25776	P25776 [254-269]	0	1538.82853016	High	High	High	9.5e6			4.94339084625244	High	0	3.786E-07
High	[R].YEEEYTHGSNAGLK.[I]		0.00109236	0	1	1	2	Q6ZJJ1	Q6ZJJ1 [60-73]	0	1597.71289123	Not Found	Not Found	High			3.0e6	3.54261612892151	High	0	1.502E-05
High	[K].GEGSHILDPEGNK.[Y]		0.00346911	0	1	1	7	Q10G56	Q10G56 [64-76]	0	1352.6440835	High	High	High	1.4e7	8.4e6	4.2e7	3.40087413787842	High	0	4.401E-05
High	[R].LNALNSSAGADDDDEEEDDE.[-]		1.24681E-06	0	1	3	11	Q8L4L4	Q8L4L4 [285-304]	0	2123.80071529	High	High	High	1.5e7			5.50853443145752	High	0	1.49E-09
High	[K].MVGYALQAADILSK.[E]		0.00106953	0	1	1	2	Q0J0H4	Q0J0H4 [255-268]	0	1479.78757663	Not Found	Not Found	High			1.0e7	3.99669218063354	High	0	9.615E-06
High	[R].SSSIGNGVQFLNR.[H]		0.00551614	0	1	1	4	Q10LP5	Q10LP5 [150-162]	0	1378.70735248	High	High	Not Found	9.4e6			3.53359770774841	High	0	0.0001062
High	[R].IIYGGSVTGANCK.[E]	1xCarbamidomethyl [C12]; 1xDeamidated [N11]	0.000296455	0	1	1	6	P48494	P48494 [207-219]	0	1340.65147786	High	High	High	1.1e8		7.8e7	4.76423692703247	High	0	3.215E-06
High	[R].EVDAVISSGVTPAER.[L]		9.32573E-05	0	1	4	10	A2YL07	A2YL07 [460-474]	0	1529.78057687	High	High	High	1.7e7			4.22470283508301	High	0	4.068E-07
High	[K].KYGQDATNVGDEGGFAPNIQENK.[E]		1.0201E-06	0	1	1	11	Q42971	Q42971 [205-227]	1	2452.13752077	High	High	High	9.7e7	6.5e6	2.2e8	6.59590768814087	High	0	6.986E-08
High	[K].KYGQDATNVGDEGGFAPNIQENK.[E]	1xDeamidated [N]	4.45227E-05	0	1	1	3	Q42971	Q42971 [205-227]	1	2453.12153677	Not Found	High	Not Found				4.90767383575439	High	0	1.1E-06
High	[K].MDATAQELSEEK.[T]		0.00294587	0	1	1	3	Q7XDC8	Q7XDC8 [313-324]	0	1351.60458643	High	High	High	9.7e7	3.2e7	1.1e8	4.01697635650635	High	0	3.563E-05
High	[R].EAIWCGSTNSSTEEGKELNDPR.[V]	1xCarbamidomethyl [C5]	0.000762879	0	1	2	6	B8AU84	B8AU84 [89-110]	1	2480.09942098	High	High	High		9.7e6	5.1e7	3.87540555000305	High	0	2.07E-05
High	[R].LPDATQGSDHLR.[Q]		0.00213529	0	1	1	10	Q9FE01	Q9FE01 [132-143]	0	1309.64950327	High	High	High	7.0e6		2.8e7	3.82123231887817	High	4.2E-05	0.000179
High	[R].EAIWCGSTNSSTEEGKELNDPR.[V]	1xCarbamidomethyl [C5]; 1xDeamidated [N]	0.00186155	0	1	2	3	B8AU84	B8AU84 [89-110]	1	2481.08343698	High	Not Found	Not Found	2.3e7			4.5648250579834	High	0	1.969E-05
High	[R].ADEGYCVAVR.[E]	1xCarbamidomethyl [C6]	0.0067733	0	1	1	6	Q10M12	Q10M12 [37-46]	0	1139.51498406	High	High	High	1.9e7		2.4e7	3.76422142982483	High	4.2E-05	0.000174
High	[R].VADHAGVALAGLTADGR.[V]		3.88087E-06	0	1	1	20	P52428	P52428 [66-82]	0	1593.83434379	High	High	High	1.7e7	4.2e6	3.3e7	4.69194412231445	High	0	7.943E-08
High	[R].FDDGVGGDNEVQR.[T]		0.00239809	0	1	1	2	P0DKK0	P0DKK0 [278-290]	0	1407.61351161	Not Found	Not Found	High			3.2e7	3.47898721694946	High	0	2.729E-05
High	[K].GCPSVPLCNGTLK.[L]	2xCarbamidomethyl [C2; C8]; 1xDeamidated [N9]	0.00909252	0	1	1	10	Q8H8C7	Q8H8C7 [273-285]	0	1403.66574802	High	High	High	3.9e7			2.70713710784912	High	0	0.0001481
High	[K].AVTFVDNHDTGSTQK.[L]		5.89037E-05	0	1	1	9	P27933	P27933 [304-318]	0	1619.76598941	High	High	High	2.3e8	7.0e6	2.2e8	5.12169408798218	High	0	6.636E-07
High	[K].DKTGSVLQQASEQVK.[S]		0.000102557	0	1	2	15	A2Y720	A2Y720 [141-155]	1	1617.84423971	High	High	High	6.9e7	2.8e7	6.6e7	4.94663763046265	High	0	4.587E-07
High	[K].HLGGSDDTVEAYESGK.[L]		0.000420072	0	1	1	4	Q0DAE4	Q0DAE4 [108-123]	0	1664.73983418	Not Found	High	High			5.4e6	4.16130638122559	High	0	2.858E-06
High	[K].GLQAHVGEIQK.[T]		0.00279451	0	1	1	7	P42862	P42862 [15-25]	0	1179.64804681	High	High	High	3.4e6	3.3e7	7.7e7	3.91844296455383	High	0	3.342E-05
High	[K].VVEVVESSPPEIK.[A]		0.000588971	0	1	1	6	Q0JPA6	Q0JPA6 [53-65]	0	1411.76788701	High	High	High	1.3e8			4.47887802124023	High	0	4.451E-06
High	[R].KDAAENTMVAYK.[A]		0.000634159	0	2	2	6	Q7XTE8; Q6EUP4	Q7XTE8 [149-160]; Q6EUP4 [149-160]	1	1340.65147712	High	High	High	3.1e6	3.9e6	9.3e6	4.76936864852905	High	0	4.89E-06
High	[R].ASHQVYQPNGAAPISSTDKPISAR.[W]	1xDeamidated [N9]	0.00299285	0	1	1	4	Q6Z965	Q6Z965 [117-140]	0	2496.24774036	High	Not Found	High	3.2e7			3.08781337738037	High	0	3.651E-05
High	[K].NCYDALPEHGK.[V]	1xCarbamidomethyl [C2]	0.00488673	0	1	1	10	Q6ZD89	Q6ZD89 [287-297]	0	1303.5735615	High	High	High	2.3e7	2.0e7	3.3e7	3.36561179161072	High	0	6.812E-05
High	[K].VATPDQAQEVHDGLRK.[W]		0.00270745	0	1	1	6	P48494	P48494 [176-191]	1	1763.90348589	High	Not Found	High	1.4e8		1.9e8	3.95049691200256	High	0.0002069	0.001052
High	[R].LLPPFHQASSLLR.[G]		0.00375463	0	1	1	4	Q75GX9	Q75GX9 [126-138]	0	1478.84780916	High	High	High	4.2e6			2.6346378326416	High	0	4.852E-05
High	[K].NAIIWGNHSSTQYPDVNHATVK.[T]		0.000116416	0	1	1	9	Q7XDC8	Q7XDC8 [181-202]	0	2452.20039589	High	High	High	1.2e8	7.9e6	1.2e8	5.09636402130127	High	0	3.676E-06
High	[K].YGVGDAHFEVVK.[F]		0.000870519	0	1	1	17	O04986	O04986 [112-123]	0	1320.6582771	High	High	High	8.3e7			4.03697919845581	High	0	2.192E-05
High	[K].QAGEYQPEEQPEADTDYSR.[A]	1xDeamidated [Q]	9.52483E-05	0	1	1	2	Q43007	Q43007 [633-651]	0	2213.91054102	High	Not Found	Not Found	2.7e7			4.06829023361206	High	0	4.177E-07
High	[K].IIAVCADDPEYR.[H]	1xCarbamidomethyl [C5]	0.00202554	0	1	1	8	A2X8Q3	A2X8Q3 [140-151]	0	1421.67294112	High	High	High	1.8e8			3.68143892288208	High	0	4.59E-05
High	[K].QAGEYQPEEQPEADTDYSR.[A]		8.98728E-05	0	1	1	5	Q43007	Q43007 [633-651]	0	2212.92652502	High	High	High	6.3e6			4.72668886184692	High	0	9.716E-07
High	[K].TGSVLQQASEQVK.[S]		0.000242554	0	1	2	13	A2Y720	A2Y720 [143-155]	0	1374.7223338	High	High	High	1.6e8		5.6e8	4.15557146072388	High	0	1.782E-05
High	[K].IKDEEGNPAFALVNK.[A]		0.000174829	0	1	1	9	Q10M12	Q10M12 [74-88]	1	1644.85916154	High	High	High	4.4e7	8.0e6		4.77660608291626	High	0	9.16E-07
High	[R].VGLLVESAEPR.[E]		0.00446801	0	1	1	6	Q0JKD0	Q0JKD0 [766-776]	0	1169.65246347	High	High	High	7.0e6		4.2e7	3.00323939323425	High	0	6.068E-05
High	[R].VQTELSDWLNWLK.[S]		0.00229898	0	1	2	9	P27937	P27937 [182-194]	0	1631.84278325	High	High	High	2.8e6	3.5e6	1.0e7	3.55418014526367	High	4.2E-05	0.0001973
High	[K].DTAGGELPNR.[A]		0.00748532	0	1	2	6	P0C5D0	P0C5D0 [119-128]	0	1029.49596287	High	High	High	5.3e7		4.0e7	3.16078758239746	High	4.2E-05	0.000209
High	[R].ESGSTMDVVAAQTK.[A]	1xOxidation [M6]	0.000466864	0	1	1	6	P48494	P48494 [136-149]	0	1439.66824967	High	High	High	1.5e7		6.1e6	3.97536468505859	High	0	1.131E-05
High	[R].ESGSTMDVVAAQTK.[A]		0.000362334	0	1	1	13	P48494	P48494 [136-149]	0	1423.67333467	High	High	High	8.4e8	4.2e8	1.0e9	4.5213885307312	High	0	5.061E-06
High	[K].FAQETIAPHAAAIDASNHFPK.[D]		0.000111012	0	1	1	11	Q75IM9	Q75IM9 [45-65]	0	2236.11454113	High	High	High	7.4e7	9.6e6		5.25343751907349	High	0	2.765E-06
High	[K].DAEGQDAEATTEEAK.[K]		0.000309248	0	1	1	2	P49199	P49199 [134-148]	0	1564.66091514	Not Found	Not Found	High			2.7e7	4.48394775390625	High	0	1.928E-06
High	[R].VGQVAAVAQAK.[D]		0.00133499	0	1	1	6	P14717	P14717 [51-61]	0	1041.60511943	High	High	High	3.7e8	3.7e8	4.6e8	4.29127883911133	High	0	1.28E-05
High	[K].LCDQVSDAVLDACLAQDPDSK.[V]	2xCarbamidomethyl [C2; C13]	8.39096E-05	0	1	1	2	P93438	P93438 [21-41]	0	2320.04315207	Not Found	Not Found	High				5.35820055007935	High	0	3.546E-07
High	[K].LCDQVSDAVLDACLAQDPDSK.[V]	2xCarbamidomethyl [C2; C13]; 1xDeamidated [Q]	1.70272E-05	0	1	1	5	P93438	P93438 [21-41]	0	2321.02716807	Not Found	Not Found	High				6.2005410194397	High	0	1.038E-07
High	[K].LCDQVSDAVLDACLAQDPDSK.[V]	2xCarbamidomethyl [C2; C13]; 2xDeamidated [Q4; Q16]	0.000208112	0	1	1	2	P93438	P93438 [21-41]	0	2322.01118407	Not Found	High	Not Found				4.84768915176392	High	0	1.151E-06
High	[K].AVGVNLPGGGAASSAAAAAPAAK.[D]		2.88712E-07	0	1	1	5	P29545	P29545 [73-95]	0	1879.00319988	High	High	High	7.9e7	2.6e7		5.47395658493042	High	0	2.246E-09
High	[K].LLESHLVPSSTAPESK.[V]		1.93282E-05	0	1	1	11	Q7XTE8	Q7XTE8 [110-125]	0	1694.89594092	High	High	High	2.1e8		1.4e8	4.75578308105469	High	0	5.259E-08
High	[K].AEALDPAFGDDAER.[L]		0.00242353	0	1	2	7	A2X5P7	A2X5P7 [418-431]	0	1476.66012742	High	High	High	3.3e7	1.6e7		3.4862596988678	High	0	0.0001532
High	[K].VTEQVVDDPMQIPR.[S]		0.00075089	0	1	1	2	Q9XJ29	Q9XJ29 [168-181]	0	1626.81558218	Not Found	Not Found	High			1.8e7	3.5616819858551	High	0.0002632	0.002991
High	[R].NLEVGIPELLENDIK.[V]		0.0058144	0	1	1	4	P52712	P52712 [313-327]	0	1695.91634201	High	Not Found	High	6.1e6			3.55151462554932	High	0	8.475E-05
High	[K].DNQTVQSVLGTPTR.[D]		0.0028541	0	1	1	6	Q7Y0E8	Q7Y0E8 [165-178]	0	1515.77616021	High	High	High	9.0e7			4.43805837631226	High	0	8.064E-05
High	[K].GAIPALPTVAVAQELISK.[A]		0.000193281	0	1	1	11	Q0J8G4	Q0J8G4 [316-333]	0	1778.04221123	High	High	High	2.8e7	8.8e6	5.9e7	3.43785548210144	High	0	5.396E-05
High	[R].QGIHPASELR.[I]		0.00509709	0	1	1	17	P17654	P17654 [375-384]	0	1107.59053197	High	High	High	3.6e8	5.2e8	4.5e8	3.24041342735291	High	0	7.189E-05
High	[K].LKDGAFEDVLR.[S]		0.00616107	0	1	1	10	P31924	P31924 [67-77]	1	1262.67392716	High	High	High	1.8e7	3.0e7		3.63966608047485	High	4.2E-05	0.0001808
High	[R].ALHLPAACGADASAFSK.[C]	1xCarbamidomethyl [C8]	2.18245E-05	0	1	1	17	Q6ASY2	Q6ASY2 [103-119]	0	1686.82681589	High	High	High	1.9e8	2.6e7		4.87372875213623	High	0	2.701E-07
High	[K].LGVTQCTIAHALEK.[T]	1xCarbamidomethyl [C6]	5.27202E-05	0	1	1	11	P30298	P30298 [424-437]	0	1540.81518863	High	High	High	6.3e7	8.2e6		4.83210945129395	High	0	1.935E-07
High	[K].KIPLYQHIANLAGNK.[Q]		0.000368119	0	1	1	39	Q42971	Q42971 [133-147]	1	1679.95915041	High	High	High	7.7e7			4.38033771514893	High	0	9.951E-06
High	[R].VSSEQEAAPAVR.[A]		0.00108089	0	1	1	6	Q5Z8V9	Q5Z8V9 [46-57]	0	1243.62770521	High	High	High	1.5e7		2.9e7	3.4490180015564	High	0	9.959E-06
High	[R].VCIIGSGPSAHTAAIYAAR.[A]	1xCarbamidomethyl [C2]	0.000113982	0	1	1	6	Q6ZFU6	Q6ZFU6 [13-31]	0	1914.98544169	High	High	High	2.8e7			4.4670786857605	High	0	5.27E-07
High	[R].HPAESTNATNESVLK.[V]		2.14814E-05	0	1	1	5	Q2QXR8	Q2QXR8 [476-490]	0	1597.78163947	High	High	High	2.5e7		7.9e7	4.71967458724976	High	0	8.708E-08
High	[R].LLPDATGTTCGQR.[L]	1xCarbamidomethyl [C10]	0.00334338	0	1	1	6	P31924	P31924 [343-355]	0	1389.67908912	High	High	High	3.1e8	2.4e8	3.8e8	3.48615884780884	High	0	0.000138
High	[R].HPAESTSATNESVLK.[V]		1.43039E-05	0	1	1	9	B8BJ39	B8BJ39 [476-490]	0	1570.77074044	High	High	High	1.2e8		8.8e7	4.67905473709106	High	0	3.565E-08
High	[R].CGGFSVEEVAPR.[L]	1xCarbamidomethyl [C1]	0.00132097	0	1	2	6	A2XMN2	A2XMN2 [182-193]	0	1307.60486162	High	High	High	6.8e7			4.36289024353027	High	0	1.263E-05
High	[K].QEDFNLSGLVECQK.[K]	1xCarbamidomethyl [C12]	0.000153206	0	1	1	6	Q6Z6L4	Q6Z6L4 [517-530]	0	1666.77411157	High	High	High		1.1e7	2.1e7	4.65400552749634	High	0	3.873E-06
High	[K].TEGVNIYGGPIAHK.[A]		0.00557455	0	1	1	6	O04226	O04226 [570-583]	0	1455.75905369	High	High	High	1.6e7	2.4e7	5.3e7	3.17194318771362	High	0	0.0001054
High	[R].QLNMIDADEKDTAGGELPNR.[A]		0.000243838	0	1	2	11	P0C5D0	P0C5D0 [109-128]	1	2187.03463574	High	High	High	1.2e8	6.9e6		5.276526927948	High	0	1.412E-06
High	[R].VTYPIMADPSR.[E]		0.00909252	0	1	2	6	P0C5C8	P0C5C8 [94-104]	0	1249.62453417	High	High	High	1.2e7			3.08498334884644	High	0	0.000148
High	[R].TANLANNQIINYR.[C]		0.00164878	0	1	2	6	Q2QYW2	Q2QYW2 [151-163]	0	1504.78666538	High	High	High		8.3e6		3.60362815856934	High	0	4.371E-05
High	[R].YLAVEPSTPYNTTTMPK.[V]		0.000138579	0	1	1	6	P42863	P42863 [550-566]	0	1912.93609112	High	High	High	7.1e7	8.7e7	8.2e7	4.21538972854614	High	0	4.57E-05
High	[K].CALVYGQMNEPPGAR.[A]	1xCarbamidomethyl [C1]	0.000309248	0	1	1	6	Q01859	Q01859 [288-302]	0	1662.77267187	High	High	High		2.0e7	2.6e7	4.22860383987427	High	0	2.324E-06
High	[K].AIELDGESDGSELQSALAEWTGQR.[T]		0.00146031	0	1	1	4	P55142	P55142 [42-65]	0	2562.19542947	High	Not Found	High			5.5e6	4.01495790481567	High	0	1.446E-05
High	[K].GTVEVAGTNKETTTQGHDDLGK.[R]	2xDeamidated [N9; Q15]	0.000617636	0	1	1	1	Q5N725	Q5N725 [107-128]	1	2260.05753999	High	Not Found	Not Found				3.92580199241638	High	0	4.717E-06
High	[K].IDFPGAKPVSDAVAK.[S]		0.00520563	0	1	1	5	Q0JPA6	Q0JPA6 [94-108]	0	1514.82131956	High	High	High	3.7e6	1.6e7	3.9e7	2.76745390892029	High	0	7.352E-05
High	[K].GTVEVAGTNKETTTQGHDDLGK.[R]	1xDeamidated [N9]	0.000236233	0	1	1	4	Q5N725	Q5N725 [107-128]	1	2259.07352399	Not Found	High	High		3.9e7	5.9e7	3.64863348007202	High	0	1.358E-06
High	[K].GTVEVAGTNKETTTQGHDDLGK.[R]		0.000351033	0	1	1	4	Q5N725	Q5N725 [107-128]	1	2258.08950799	Not Found	High	High				4.1837215423584	High	0	5.622E-06
High	[K].KLSVETTANQDPLVTK.[G]		1.81412E-05	0	1	1	18	Q43008	Q43008 [166-181]	1	1743.94870473	High	High	High	2.0e8			5.51261329650879	High	0	9.459E-08
High	[K].GLEPTEFEDTVAQAFFDLENGNQELK.[S]	1xDeamidated [Q/N]	0.000261166	0	1	1	10	Q8LJU5	Q8LJU5 [13-38]	0	2942.35780362	High	Not Found	High	2.7e6			6.07868480682373	High	0	7.11E-06
High	[K].GLEPTEFEDTVAQAFFDLENGNQELK.[S]		0.00142981	0	1	1	4	Q8LJU5	Q8LJU5 [13-38]	0	2941.37378762	High	Not Found	High	4.4e5		8.3e6	5.42214345932007	High	0	1.404E-05
High	[R].TLDAHIEEQFGSGR.[L]		0.000779161	0	1	1	6	P49199	P49199 [165-178]	0	1559.74486009	High	Not Found	High	6.6e6			3.41030812263489	High	0	5.352E-05
High	[R].NMAVTQFEAADAR.[R]		0.00593816	0	1	1	6	Q0J5V5	Q0J5V5 [129-141]	0	1423.66343875	High	High	High	6.6e6			3.84489130973816	High	0.0002069	0.0008026
High	[K].QAAESTMNAYK.[A]		0.0040636	0	1	1	6	Q2R2W2	Q2R2W2 [153-163]	0	1213.55176313	High	High	High	1.9e7	2.4e7	2.7e7	4.02759552001953	High	0	5.38E-05
High	[K].GLQAHVGAIQK.[T]		0.00540115	0	1	1	6	P42863	P42863 [15-25]	0	1121.64256755	High	High	High	1.4e7			3.85756731033325	High	4.2E-05	0.0002124
High	[K].FAVAAPVAADSGAAAPSAAK.[E]		2.46409E-07	0	1	1	6	P41095	P41095 [278-297]	0	1742.90717432	High	High	High	2.0e8	1.2e8	2.7e8	5.99805116653442	High	0	7.108E-10
High	[K].FAPHIQQLSMESNGK.[G]	1xDeamidated [N13]	0.00171988	0	2	2	4	P42862; P42863	P42862 [350-364]; P42863 [350-364]	0	1687.81083158	Not Found	High	High			3.5e7	3.74054622650146	High	0	9.129E-05
High	[R].HGGSGGPADPVPVK.[L]		0.000237484	0	1	1	10	A2XS65	A2XS65 [71-84]	0	1274.64877504	High	High	High	2.1e8	4.1e7	2.0e8	3.98135423660278	High	0	2.68E-05
High	[R].GGGGGSGSEWEIKPSSLTGK.[S]		1.2208E-05	0	1	2	6	B8AL97	B8AL97 [245-264]	0	1890.91919544	High	High	High	5.7e6		2.4e7	4.75963592529297	High	0	3.419E-07
High	[K].GQEEEEEEQVGQGYETIR.[A]		3.19216E-05	0	1	1	6	Q75GX9	Q75GX9 [419-436]	0	2109.92071139	High	High	High	5.5e6			5.03679704666138	High	0	1.024E-07
High	[K].KPEDWDDKEYIPDPEDK.[K]		0.000487009	0	1	1	10	Q9SLY8	Q9SLY8 [225-241]	1	2118.95022068	High	High	High	2.4e7		6.9e6	4.08766078948975	High	0	3.473E-06
High	[K].DTSATAAATETTAR.[D]		0.000314186	0	1	2	8	A2Y720	A2Y720 [185-198]	0	1366.64447736	High	High	High	8.8e7		1.9e7	4.72653341293335	High	0	5.14E-06
High	[K].GTVEVAGTNKETTTQGHDDLGKR.[C]	1xDeamidated [N/Q]	0.000937298	0	1	1	14	Q5N725	Q5N725 [107-129]	2	2415.17463495	High	High	High	8.7e7		2.5e7	3.88507914543152	High	0	1.424E-05
High	[K].CCVAGCSGIR.[V]	3xCarbamidomethyl [C1; C2; C6]	0.00419417	0	1	1	4	Q75KR1	Q75KR1 [480-489]	0	1139.47544488	High	High	High	9.7e7		6.5e7	2.93036127090454	High	0	7.471E-05
High	[K].VDKGTIEVAGTEK.[E]		0.000637516	0	1	1	13	P17784	P17784 [104-116]	1	1346.7161858	High	High	High	1.0e8			4.08428573608398	High	0	1.195E-05
High	[RK].NGHVEIIANDQGNR.[I]		0.0018714	0	1	3	2	Q6Z7B0	Q6Z7B0 [52-65]	0	1536.75134246	Not Found	Not Found	High			1.2e7	3.81628966331482	High	0	1.984E-05
High	[K].VFAAVPSKPGAEFPNAAR.[W]		0.000155652	0	1	1	6	P29545	P29545 [39-56]	0	1828.9704433	High	High	High	3.4e7	2.1e7		3.86711287498474	High	0	7.916E-07
High	[K].AGTDDGANKDTSATAAATETTAR.[D]		4.61975E-06	0	1	1	14	A2Y720	A2Y720 [176-198]	1	2196.00108689	High	High	High	2.1e8			6.17832183837891	High	0	3.644E-08
High	[K].IHYETTGPEIWK.[AG]		0.00858182	0	2	2	6	Q9XEA8; Q9XEA6	Q9XEA8 [159-170]; Q9XEA6 [156-167]	0	1473.73725563	High	High	High				3.99470448493958	High	0.0003144	0.00371
High	[K].SHIPDGPGYQEK.[F]		0.00227485	0	1	1	8	Q93XI4	Q93XI4 [124-135]	0	1327.62770521	High	High	High	2.1e7		5.6e7	3.18272805213928	High	0.0006173	0.007839
High	[K].SQASALEAHAAPNCK.[V]	1xCarbamidomethyl [C14]	1.69375E-05	0	1	1	11	Q7XDC8	Q7XDC8 [112-126]	0	1554.73291553	High	High	High	1.7e8			5.71367645263672	High	0	2.406E-07
High	[K].ELQEFKPVDASANA.[-]		0.00190126	0	1	1	9	P09229	P09229 [127-140]	0	1518.74346312	High	High	High	3.9e8			4.23211002349854	High	0	8.526E-05
High	[K].LSVETTANQDPLVTK.[G]		9.47466E-05	0	1	1	11	Q43008	Q43008 [167-181]	0	1615.85374177	High	High	High	3.7e8			4.74922227859497	High	0	4.13E-07
High	[R].DEEVNYFPSR.[F]		0.00895032	0	1	2	5	A2YH64	A2YH64 [387-396]	0	1255.55895697	High	Not Found	High	3.7e7			3.49175143241882	High	0	0.0001445
High	[K].ALNEHHVLLEGSLLKPNMVTPGSESK.[K]		5.64567E-09	0	1	1	30	Q5N725	Q5N725 [211-236]	0	2800.46618879	High	High	High	2.8e7	2.7e7	6.4e7	7.0092453956604	High	0	8.555E-10
High	[K].ALSSAYVPIGAIMVSPEISDVIHSQSNK.[L]		0.000103646	0	1	2	9	Q01K11	Q01K11 [341-368]	0	2913.5026338	High	High	High	1.1e7	3.5e7	3.6e7	5.13695859909058	High	0	6.11E-07
High	[K].DAPMFVCGVNEDK.[Y]	1xCarbamidomethyl [C7]	0.000967463	0	1	1	8	A2YQT7	A2YQT7 [129-141]	0	1481.63992642	High	High	High	1.3e8	5.2e7	2.3e8	4.41982412338257	High	0.0001139	0.000394
High	[K].GLDVIQQAQSGTGK.[T]		0.000481892	0	2	5	12	Q6Z2Z4; P35683	Q6Z2Z4 [78-91]; P35683 [78-91]	0	1401.73323283	High	High	High				4.60885381698608	High	0	3.792E-06
High	[K].HAANAGLVNALK.[L]		0.000362334	0	1	1	6	P0C0L1	P0C0L1 [99-110]	0	1178.66403124	High	High	High	1.5e7			3.9892725944519	High	0	2.364E-06
High	[K].LLDSHLVPSSTAPESK.[V]		1.94305E-05	0	1	1	11	Q6EUP4	Q6EUP4 [110-125]	0	1680.88029086	High	High	High	6.2e7	2.5e7	1.3e8	4.44641971588135	High	0	5.589E-06
High	[K].HAVATPVNWKPGER.[V]		0.000208112	0	1	2	5	P0C5C8	P0C5C8 [169-182]	0	1561.82338527	High	High	High	2.1e7			4.61129236221313	High	0	1.422E-06
High	[K].AAGMIGWLPEK.[A]		0.00572328	0	1	1	8	P27933	P27933 [293-303]	0	1172.61324128	High	High	High	1.8e7		1.0e8	3.63886880874634	High	0	0.000104
High	[K].HGANAGLVNALK.[L]		0.00133499	0	1	1	6	Q7XJ02	Q7XJ02 [148-159]	0	1164.64838118	High	High	High	1.5e7	1.9e6		3.90590405464172	High	4.2E-05	0.0002011
High	[R].EAGVTVVESPAK.[I]		0.00127979	0	1	1	9	Q6ZL94	Q6ZL94 [304-315]	0	1186.63139364	High	High	High	1.4e8	2.5e7		3.73425197601318	High	0	4.035E-05
High	[K].EVDEQMINVQNK.[N]		0.00343271	0	3	8	8	P45960; Q40665; P46265	P45960 [325-336]; Q40665 [325-336]; P46265 [325-336]	0	1446.6893191	High	Not Found	High	2.1e7		4.1e7	3.77993726730347	High	0	4.338E-05
High	[R].QAQLKPETAPALR.[A]		0.00361858	0	1	1	8	Q9FWK4	Q9FWK4 [48-60]	0	1422.80633824	High	High	High	4.1e7	3.5e7		3.58846259117126	High	4.2E-05	0.0002155
High	[R].SLPLSAPNATQQASSR.[S]		0.000601543	0	1	1	3	Q8W1L6	Q8W1L6 [708-723]	0	1627.83982305	High	Not Found	High	2.3e7		4.4e7	3.65834736824036	High	0	4.907E-06
High	[R].YLLEHQPPTTGK.[A]		0.0065974	0	1	2	4	Q84XG9	Q84XG9 [424-435]	0	1383.72669097	Not Found	High	High				3.29993796348572	High	4.2E-05	0.0002113
High	[R].SYHPDIVHEPAIYR.[L]		0.00205786	0	1	1	2	Q9FWK4	Q9FWK4 [81-94]	0	1696.84418022	Not Found	Not Found	High			4.4e7	4.25020885467529	High	0	2.371E-05
High	[K].IGFESSQEVQHR.[I]		0.00247521	0	1	1	4	P35686	P35686 [17-28]	0	1416.68661702	High	High	High				3.80000853538513	High	0	2.86E-05
High	[R].TMASTVPLAVEGEPSNK.[-]		7.23756E-05	0	1	1	10	P31924	P31924 [800-816]	0	1730.86292622	High	High	High	9.4e7			4.26813459396362	High	0	2.921E-07
High	[R].VVIPPGVSDEEAK.[A]		0.00423862	0	1	2	19	P0C5D0	P0C5D0 [183-195]	0	1339.71037217	High	High	High	1.9e8	6.2e7	3.4e7	2.80338621139526	High	0.000141	0.0004951
High	[K].VCMLGDAQHVEEAEK.[I]	1xCarbamidomethyl [C2]	6.86525E-05	0	1	1	4	B7F845	B7F845 [64-78]	0	1715.77273136	High	Not Found	High	1.2e7		1.2e8	4.85518264770508	High	0	7.432E-07
High	[R].LIGPNCPGIIKPGECK.[I]	2xCarbamidomethyl [C6; C15]	0.000654571	0	1	1	11	Q6ZL94	Q6ZL94 [154-169]	0	1752.91352272	High	High	High	1.2e8	1.6e7	3.2e8	4.02881526947021	High	0	6.242E-06
High	[K].ANPAAADMVDR.[M]		0.00776602	0	1	1	5	Q6ZD89	Q6ZD89 [73-83]	0	1130.52588278	High	High	High	8.0e7	3.1e7		3.95284724235535	High	0	0.0001214
High	[K].KGDDEAEAEADPACEGGVCR.[K]	2xCarbamidomethyl [C14; C19]	1.54016E-05	0	1	1	10	Q7Y0E8	Q7Y0E8 [548-567]	1	2135.86043675	High	High	High	2.9e7	3.9e6		5.2621955871582	High	0	1.191E-07
High	[R].VATVQCLSGTGSLR.[V]	1xCarbamidomethyl [C6]	0.000276786	0	1	1	14	P37833	P37833 [101-114]	0	1448.75258839	High	High	High	2.6e8		8.6e7	4.63716077804565	High	0	2.079E-06
High	[R].INPDVDPQVHPYVATGNK.[T]		0.000381982	0	1	1	2	Q6ZG77	Q6ZG77 [219-236]	0	1963.98721545	Not Found	High	High		1.2e7	2.4e7	3.7770721912384	High	0	2.541E-06
High	[R].VSTNEYQPDGQAPISSTDR.[Q]		2.66748E-05	0	1	1	4	Q69TH8	Q69TH8 [118-136]	0	2064.94686662	High	High	High				4.83175563812256	High	0	3.53E-05
High	[R].AVSASAPAAATIAVGDK.[L]		0.000173908	0	1	1	6	Q69TY4	Q69TY4 [60-76]	0	1499.80639773	High	High	High	1.0e7		3.4e7	3.60522389411926	High	0	3.374E-05
High	[K].FSNACGAICTTK.[K]	2xCarbamidomethyl [C5; C9]	0.00176586	0	1	1	1	Q0J8G4	Q0J8G4 [303-314]	0	1329.59258269	Not Found	Not Found	High			6.9e7	3.64751791954041	High	0	1.84E-05
High	[K].VMANADTPEDATTAR.[Q]		1.76685E-05	0	1	1	6	Q6AVA8	Q6AVA8 [610-624]	0	1562.71151102	High	High	High	6.5e7	1.9e7	8.9e7	4.92937183380127	High	0	4.666E-08
High	[K].KAVENSPFLEK.[L]		0.0045632	0	2	3	7	Q0J4P2; Q07078	Q0J4P2 [473-483]; Q07078 [473-483]	1	1261.67867819	High	High	High	4.1e7	6.0e6		3.94866275787354	High	0	6.219E-05
High	[K].ETVASAPVVVYSK.[S]		0.00670239	0	1	1	2	P55142	P55142 [8-20]	0	1349.73110763	Not Found	Not Found	High			1.5e7	3.4913215637207	High	0	0.0001014
High	[K].AGEDADSLGLTGHER.[Y]		0.000161514	0	1	1	5	Q6YZX6	Q6YZX6 [825-839]	0	1527.70338917	High	High	High	1.3e8	7.0e6	6.5e7	4.53792142868042	High	0	8.308E-07
High	[K].ALEQLDAAVAK.[G]		0.00509709	0	1	1	12	Q43008	Q43008 [70-80]	0	1128.62591438	High	High	High	8.8e8		4.0e8	3.93629169464111	High	0	7.171E-05
High	[R].KQSSALSAASSACDHIR.[D]	1xCarbamidomethyl [C13]	5.82797E-07	0	1	1	8	Q7XDC8	Q7XDC8 [240-256]	1	1788.86572047	High	High	High	3.3e7			6.21131992340088	High	0	1.786E-09
High	[R].TMASTVPLAVEGEPSNK.[-]	1xOxidation [M2]	0.000549898	0	1	1	4	P31924	P31924 [800-816]	0	1746.85784122	Not Found	High	High		5.7e6	8.9e6	4.35131692886353	High	0	4.077E-06
High	[K].DSSNDRTDEYGGSLENR.[C]		0.00273616	0	1	2	6	Q69TI0	Q69TI0 [190-206]	1	1914.80601608	High	High	High	1.1e7			4.26537418365479	High	0	0.0001131
High	[K].TVDTLEGANPASLANK.[V]		0.000281206	0	1	1	4	Q0IWL9	Q0IWL9 [85-100]	0	1600.81769062	High	High	Not Found	4.6e7			5.14297819137573	High	0	1.7E-06
High	[K].MGVTHCTIAHALEK.[T]	1xCarbamidomethyl [C6]	0.00207969	0	1	1	2	P31924	P31924 [432-445]	0	1567.77194364	Not Found	Not Found	High				3.31426477432251	High	0	7.876E-05
High	[R].AYFSATSAHTCTGDGNAMVAR.[A]	1xCarbamidomethyl [C11]	8.79942E-05	0	1	1	6	Q6ZDY8	Q6ZDY8 [247-267]	0	2187.95461168	High	High	High	4.6e7	2.3e7	5.3e7	3.99537324905396	High	0	3.771E-07
High	[K].LLGISCDDVQSHK.[D]	1xCarbamidomethyl [C6]	0.0010639	0	1	2	10	P0C5C8	P0C5C8 [67-79]	0	1471.7209539	High	High	High	7.3e7	1.0e7	6.6e7	3.93214082717896	High	0	1.902E-05
High	[K].DIVESVPETER.[V]		0.00639232	0	1	1	6	Q0JKD0	Q0JKD0 [537-547]	0	1273.62703647	High	High	High	7.0e7	1.6e7	6.1e7	3.25760531425476	High	0	9.531E-05
High	[K].GEAGTGNVVEAVR.[H]		0.00127305	0	1	2	6	Q69LA6	Q69LA6 [175-187]	0	1258.63860424	High	High	High	4.4e7	1.8e7	5.2e7	4.24466276168823	High	0	7.083E-05
High	[R].NNGAEGIGLCR.[T]	1xCarbamidomethyl [C10]; 1xDeamidated [N]	0.00493849	0	1	1	12	Q75KR1	Q75KR1 [565-575]	0	1161.53169715	High	High	High	4.0e7		7.3e7	3.93895435333252	High	0	7.226E-05
High	[K].HIVQDLKPEIPVSK.[N]		0.000214812	0	1	1	10	P49027	P49027 [282-295]	0	1602.92136792	High	High	High	1.2e8	1.1e7	1.8e7	4.21557712554932	High	0	2.152E-06
High	[K].LLDSHLVPSSTAAESK.[V]		4.26808E-05	0	1	1	10	Q6ZKC0	Q6ZKC0 [104-119]	0	1654.8646408	High	High	High	1.4e8		1.6e8	4.54155349731445	High	0	1.466E-07
High	[K].LQQVSVHGLAAGK.[K]		0.00895032	0	1	1	4	Q9FR35	Q9FR35 [24-36]	0	1307.74300977	Not Found	High	High			1.3e8	3.30786204338074	High	0	0.0001449
High	[K].NGGIDTEDDYPYK.[A]		0.00237292	0	1	1	4	P25777	P25777 [220-232]	0	1486.63324396	Not Found	High	High				4.03437423706055	High	0	2.705E-05
High	[K].NGGIDTEDDYPYK.[A]	1xDeamidated [N1]	0.00108661	0	1	1	4	P25777	P25777 [220-232]	0	1487.61725996	Not Found	High	High				4.10336542129517	High	0	1.341E-05
High	[K].FANACGAITATK.[K]	1xCarbamidomethyl [C5]	0.00207969	0	1	2	6	A2WXV8	A2WXV8 [292-303]	0	1224.60413339	High	High	High	5.6e7		8.5e7	3.63093638420105	High	0	3.958E-05
High	[K].AAGVYTDAEGAAADK.[F]		0.000160663	0	1	1	2	Q84T92	Q84T92 [120-134]	0	1409.65431379	Not Found	Not Found	High				4.32691812515259	High	0	8.223E-07
High	[R].FGGAIDDAAR.[Y]		0.00493849	0	1	1	6	Q93VT8	Q93VT8 [448-457]	0	992.47958458	High	High	High	1.2e7	3.0e7	4.5e7	3.40772795677185	High	0	6.917E-05
High	[R].ATNTILATGGYGR.[A]		0.00272177	0	1	1	4	Q6ZDY8	Q6ZDY8 [234-246]	0	1294.67498976	Not Found	High	High			2.6e8	4.10408401489258	High	0	3.227E-05
High	[K].SQGATILTGGVRPK.[H]		0.000471821	0	1	1	10	B3VMC0	B3VMC0 [354-367]	0	1384.79068818	High	High	High	7.4e7	6.3e7	1.2e8	3.85123538970947	High	0	1.243E-05
High	[K].VATPDQAQEVHDGLR.[K]		4.49955E-05	0	1	1	15	P48494	P48494 [176-190]	0	1635.80852293	High	High	High	1.5e9	1.3e8	1.6e8	4.65507030487061	High	0	9.777E-06
High	[R].AVYYDPETGKEDPSK.[N]		0.00294587	0	1	1	8	P41345	P41345 [178-192]	1	1698.78572176	High	High	High	6.5e6	4.1e7		3.43793296813965	High	0	7.648E-05
High	[K].VFFTNSGSEANDSQVK.[LI]		7.12379E-05	0	1	4	6	Q01K11	Q01K11 [165-180]	0	1729.80276879	High	High	High	9.7e7			5.11890602111816	High	0	2.863E-07
High	[K].VAYALSQGLK.[V]		0.00853684	0	1	1	9	P48494	P48494 [114-123]	0	1049.59897143	High	High	High	1.4e9		1.9e9	3.37010860443115	High	0.0001728	0.0007052
High	[K].DSANDRTDEYGGSLENR.[C]		0.000178561	0	1	1	6	Q84QK0	Q84QK0 [195-211]	1	1898.81110148	High	High	High	4.5e6			5.34537410736084	High	0	9.461E-07
High	[K].AGEDDDDLDDEDAEDEDKADEK.[A]		5.79701E-08	0	1	1	10	Q9SLY8	Q9SLY8 [384-405]	1	2453.90703063	High	High	High	1.6e7			6.8207540512085	High	0	2.094E-10
High	[K].TVFGGQPTKPDYR.[D]		0.00266494	0	1	1	4	P48642	P48642 [356-368]	0	1465.74340363	High	Not Found	High	4.6e7			3.53918123245239	High	0	3.129E-05
High	[K].LGVSYNQPDGQK.[L]		0.00415019	0	1	2	5	A2XD35	A2XD35 [405-416]	0	1305.64335527	High	High	High	2.6e7			3.29109501838684	High	0	5.535E-05
High	[R].NTGDATTFTNADLGAK.[K]		3.5105E-05	0	1	1	6	Q0JNR2	Q0JNR2 [135-150]	0	1596.75000498	High	High	High	2.9e7	1.2e7	8.5e7	4.80393123626709	High	0	7.549E-07
High	[R].VVIPPGVSDDEAK.[E]		0.00322221	0	1	2	11	P0C5C8	P0C5C8 [183-195]	0	1325.69472211	High	High	High	2.3e7		4.1e7	3.01875925064087	High	0	4.13E-05
High	[R].VTSGEQQVVSGMNYR.[L]	1xOxidation [M12]	7.35314E-05	0	1	1	6	Q10J94	Q10J94 [70-84]	0	1670.78025966	High	High	High	6.4e7	3.5e7		5.28784227371216	High	0	1.264E-06
High	[K].GLNAGNAASIPSK.[C]		0.00389579	0	1	1	5	Q0IQK9	Q0IQK9 [85-97]	0	1199.63787601	High	High	High	1.1e8			3.56816101074219	High	0	9.683E-05
High	[R].AEYEESGPAIVHR.[K]		0.00175657	0	1	1	2	A3C6D7	A3C6D7 [362-374]	0	1457.70193271	Not Found	Not Found	High				2.64459133148193	High	0.0001139	0.0004251
High	[K].GDAVLGEGASESLHVK.[D]		3.43712E-05	0	1	1	194	P17784	P17784 [339-354]	0	1568.7914759	High	High	High	9.1e6	2.5e7	1.0e7	5.07328414916992	High	0	2.584E-07
High	[R].SLGGNPTQAQLR.[D]		0.00323925	0	1	1	6	Q84VG0	Q84VG0 [40-51]	0	1241.65967407	High	High	High				3.36227583885193	High	4.2E-05	0.0001696
High	[R].YDVGNAVPSDFHQTVHGK.[D]		0.000196367	0	1	1	9	P27933	P27933 [401-418]	0	1970.93551424	High	High	High	4.6e7	8.7e6	1.7e8	3.84989213943481	High	4.2E-05	0.000214
High	[R].VTSGEQQVVSGMNYR.[L]		0.000104195	0	1	1	8	Q10J94	Q10J94 [70-84]	0	1654.78534466	High	High	High	8.9e7	1.9e7	1.8e8	4.92877435684204	High	0	8.785E-07
High	[K].VLTMNPTGDLSSAR.[F]		0.000249044	0	1	1	7	P14717	P14717 [534-547]	0	1461.73660365	High	High	High	2.4e8		3.3e8	4.16024208068848	High	0	1.45E-06
High	[R].RGEGSSEEEDEGR.[E]		0.00327359	0	1	1	6	Q75GX9	Q75GX9 [85-97]	1	1436.58841898	High	High	Not Found	3.9e6	2.9e6		4.08824157714844	High	0.000141	0.0005506
High	[R].RAEQMLINNPSR.[V]		0.00155579	0	1	1	14	P37833	P37833 [56-67]	1	1428.73760676	High	High	High	2.3e7	4.6e6	8.2e7	4.15104198455811	High	0.000235	0.002925
High	[R].TYGGYSDAVVVSQR.[F]		0.000852328	0	1	1	4	Q0JA75	Q0JA75 [145-158]	0	1501.72814743	High	Not Found	High	2.0e7		1.7e7	3.96649432182312	High	0	3.406E-05
High	[K].MGVEVYHNLK.[S]		0.00822843	0	1	1	15	Q42971	Q42971 [190-199]	0	1189.60340485	High	High	High	1.3e7	2.2e7		3.4924623966217	High	0.0002067	0.0007813
High	[K].IGATGVVSQECK.[T]	1xCarbamidomethyl [C11]	0.00320526	0	1	1	4	Q42456	Q42456 [310-321]	0	1248.62526271	High	High	High	1.0e7	1.5e7	6.9e7	3.77145195007324	High	0	3.967E-05
High	[K].VVDGCEAQIAAK.[L]	1xCarbamidomethyl [C5]	0.00116379	0	1	1	3	Q9XEA8	Q9XEA8 [27-38]	0	1260.62526271	High	High	High	5.2e7	8.6e7	5.2e7	4.36542177200317	High	0	2.664E-05
High	[K].DAPMFVVGVNEK.[E]	1xOxidation [M4]	0.00652833	0	2	2	10	Q7FAH2; Q6K5G8	Q7FAH2 [129-140]; Q6K5G8 [129-140]	0	1321.64566389	High	High	High	5.1e7	3.8e7		3.55599808692932	High	0	9.792E-05
High	[K].IAVSPGTEGTSSPLTLHGR.[D]		3.31223E-06	0	1	1	6	B7EA73	B7EA73 [39-57]	0	1879.98721545	High	High	High	3.3e7	6.8e7	1.2e8	5.29496765136719	High	0	2.796E-08
High	[R].KPEEITKEEYAAFYK.[S]		0.00173813	0	2	3	2	Q0J4P2; Q07078	Q0J4P2 [273-287]; Q07078 [273-287]	1	1845.92690667	Not Found	Not Found	High			9.6e7	4.4700722694397	High	0	1.809E-05
High	[K].APGGAPANVAIAVAR.[L]		3.88104E-05	0	1	2	6	A2WXV8	A2WXV8 [36-50]	0	1334.7539088	High	High	High	1.5e8		3.2e8	4.13334321975708	High	0	1.302E-07
High	[K].FPTLVTHQESLESK.[V]		3.40101E-05	0	1	1	13	B7F845	B7F845 [133-146]	0	1615.83261245	High	High	High	1.4e7			4.977463722229	High	0	1.092E-07
High	[K].DAPMFVVGVNEK.[E]	1xDeamidated [N10]	0.00350589	0	2	2	7	Q7FAH2; Q6K5G8	Q7FAH2 [129-140]; Q6K5G8 [129-140]	0	1306.63476489	High	High	High	1.5e7		3.7e7	3.92214155197144	High	4.2E-05	0.0001715
High	[K].DAPMFVVGVNEK.[E]		0.00199373	0	2	2	28	Q7FAH2; Q6K5G8	Q7FAH2 [129-140]; Q6K5G8 [129-140]	0	1305.65074889	High	High	High	7.8e7	1.2e7		3.88522338867188	High	0	8.929E-05
High	[R].EGLQAQAPVPASAATGVDK.[K]		0.000404827	0	1	1	2	Q71VM4	Q71VM4 [51-69]	0	1809.93411727	Not Found	Not Found	High				4.05033874511719	High	0	2.729E-06
High	[R].NLNMGNAASIPSK.[C]	1xDeamidated [N]; 1xOxidation [M4]	0.00428354	0	1	1	5	Q2QYL3	Q2QYL3 [90-102]	0	1333.64164152	High	Not Found	High	2.8e6			3.67958664894104	High	0	5.772E-05
High	[K].IAVDMVNEGLIDR.[R]		0.00111567	0	1	1	9	Q75KR1	Q75KR1 [363-375]	0	1444.74644008	High	High	High	3.6e6	2.2e6		4.40570163726807	High	0	1.018E-05
High	[K].EVAAASEISGEK.[F]		0.00493849	0	1	1	4	Q6K669	Q6K669 [505-516]	0	1190.58992272	High	High	High	7.8e7	1.6e8	2.6e8	3.78477907180786	High	0	0.0001518
High	[K].VDGGYVINGNK.[M]	1xDeamidated [N8]	0.00688107	0	1	1	1	Q75IM9	Q75IM9 [172-182]	0	1136.55822917	Not Found	Not Found	High				4.28906726837158	High	0	0.0001048
High	[R].NLNMGNAASIPSK.[C]	1xOxidation [M4]	0.00275063	0	1	1	6	Q2QYL3	Q2QYL3 [90-102]	0	1332.65762552	High	High	High	6.2e7	1.3e8	2.7e8	4.01478052139282	High	0	6.418E-05
High	[K].VIACVGETLEQR.[E]	1xCarbamidomethyl [C4]	0.0013071	0	1	1	167	P48494	P48494 [124-135]	0	1374.70457561	High	High	High	8.9e7	8.7e6	3.5e6	4.4487624168396	High	0	1.486E-05
High	[K].QVHPDIGISSK.[A]		0.00899747	0	1	14	3	Q94JE1	Q94JE1 [78-88]	0	1180.63206238	High	High	High	1.9e7	2.6e7	2.6e7	3.27599120140076	High	4.2E-05	0.0002097
High	[K].LPDAGPSAPADHLR.[K]		0.000144559	0	1	1	9	Q7XJ02	Q7XJ02 [214-227]	0	1416.72300254	High	High	High	1.4e8	8.0e6	1.0e8	3.97443747520447	High	0	4.309E-06
High	[K].ASDASQEVDSQENHETVQEDESK.[V]		0.00213529	0	1	2	2	A2WNF5	A2WNF5 [221-243]	0	2562.07101671	Not Found	Not Found	High				2.88121843338013	High	0	2.357E-05
High	[R].TCYAQASQIR.[Q]	1xCarbamidomethyl [C2]	0.00258191	0	1	1	8	P49397	P49397 [153-162]	0	1197.56808224	High	High	High	5.5e7	5.4e7	8.8e7	4.06270265579224	High	0	3E-05
High	[R].EVNSVNDNPVIDVHR.[G]	1xDeamidated [N]	0.000573625	0	1	1	15	P14717	P14717 [364-378]	0	1707.82965268	High	High	High	1.1e7	4.5e7	6.0e7	4.30736017227173	High	0	4.281E-06
High	[R].SGADAAPGVIR.[D]		0.00216935	0	1	1	6	Q9LGQ6	Q9LGQ6 [51-61]	0	1013.53743379	High	High	High	9.0e7	7.8e7	1.4e8	3.64528584480286	High	0	2.406E-05
High	[R].VSTTDFQPNGQAPISSTDK.[Q]		1.60662E-05	0	1	2	6	Q84QK0	Q84QK0 [117-135]	0	1992.95088942	High	High	High	3.4e7			4.99006843566895	High	0	3.755E-06
High	[R].VSTTDFQPNGQAPISSTDK.[Q]	1xDeamidated [N/Q]	5.44175E-05	0	1	2	20	Q84QK0	Q84QK0 [117-135]	0	1993.93490542	High	High	High		2.9e7	1.7e8	5.40743589401245	High	0	2.021E-07
High	[R].EVNSVNDNPVIDVHR.[G]		0.000154017	0	1	1	16	P14717	P14717 [364-378]	0	1706.84563668	High	High	High	4.9e8		7.5e8	4.80635356903076	High	0	1.137E-06
High	[R].VSTTDFQPNGQAPISSTDK.[Q]	2xDeamidated [Q7; Q/N]	0.000843376	0	1	2	2	Q84QK0	Q84QK0 [117-135]	0	1994.91892142	Not Found	High	Not Found				5.50070238113403	High	0	7.065E-06
High	[R].IIYGGSVTGANCK.[E]	1xCarbamidomethyl [C12]	0.000285696	0	1	1	10	P48494	P48494 [207-219]	0	1339.66746186	High	High	High			1.8e9	4.73949337005615	High	0	1.739E-06
High	[K].VLTMNPTGDLSSAR.[F]	1xOxidation [M4]	0.000126013	0	1	1	4	P14717	P14717 [534-547]	0	1477.73151865	High	High	Not Found	1.6e7	1.9e7		4.12710189819336	High	0	5.992E-07
High	[R].AVGDLAAAAGVSR.[E]		0.00142228	0	1	3	5	A2XYW4	A2XYW4 [21-33]	0	1157.62731135	High	High	High		1.5e7		4.28416585922241	High	0	1.394E-05
High	[K].IADAEENLGESEVR.[E]		0.000139313	0	1	1	6	Q8W425	Q8W425 [88-101]	0	1531.72345589	High	High	High	2.6e7	1.8e7	3.4e7	5.28576946258545	High	0	6.815E-07
High	[K].ATEPHACLNNFTN.[-]	1xCarbamidomethyl [C7]	0.00542967	0	1	1	4	A2XID3	A2XID3 [228-240]	0	1488.65360263	Not Found	High	High		1.4e7	3.1e7	3.70580792427063	High	0	7.763E-05
High	[R].LEKPASYDQIK.[A]		0.00141479	0	2	2	23	Q7FAH2; Q6K5G8	Q7FAH2 [251-261]; Q6K5G8 [251-261]	0	1291.68924285	High	High	High	4.4e9		2.5e9	4.04226160049438	High	0	4.239E-05
High	[R].CNDELEPSQCTAACK.[S]	3xCarbamidomethyl [C1; C10; C14]	5.10758E-05	0	1	2	6	A2WK50	A2WK50 [143-157]	0	1782.70914539	High	High	High	3.1e7	1.8e7	5.8e7	4.90685701370239	High	0	1.85E-07
High	[R].IVQDPSSLQDQK.[K]		0.00304059	0	1	2	6	A2WXV8	A2WXV8 [273-284]	0	1357.69578471	High	High	High	5.2e6			3.62834405899048	High	0	0.0001055
High	[K].GILAADESTGTIGK.[R]		0.000532749	0	2	3	65	P17784; Q5N725	P17784 [25-38]; Q5N725 [25-38]	0	1332.70053574	High	High	High	1.2e10	4.4e9	8.8e9	4.88668012619019	High	0	9.107E-06
High	[K].SIGNGVQFLNR.[H]	1xDeamidated [N/Q]	0.00428354	0	2	3	4	P30298; P31924	P30298 [149-159]; P31924 [157-167]	0	1205.62731178	High	High	Not Found		1.8e7		3.45437836647034	High	0	5.764E-05
High	[R].DLIGPAMYFGLMGDGQPIGR.[Y]		1.1703E-05	0	2	2	18	Q6Z4G3; Q8H8T0	Q6Z4G3 [222-241]; Q8H8T0 [224-243]	0	2108.03034261	High	High	High	1.4e7	2.8e7	6.5e6	5.42191028594971	High	0	2.867E-07
High	[R].VEIIANDQGNR.[I]	1xDeamidated [Q/N]	0.0028541	0	1	1	11	Q75HQ0	Q75HQ0 [78-88]	0	1229.61205558	High	High	High	2.9e7			3.59793472290039	High	0	3.417E-05
High	[R].VEIIANDQGNR.[I]		0.00153945	0	1	1	12	Q75HQ0	Q75HQ0 [78-88]	0	1228.62803958	High	High	High				3.72354984283447	High	0	1.928E-05
High	[R].KEAAENTLVAYK.[S]		0.00563357	0	1	1	6	Q06967	Q06967 [148-159]	1	1336.71070654	High	High	High	5.9e6	3.7e6	2.1e7	3.72141313552856	High	0	8.139E-05
High	[R].FASINVENVEENRR.[S]	1xDeamidated [N12]	0.00473466	0	2	2	6	P17784; Q5N725	P17784 [40-53]; Q5N725 [40-53]	1	1677.81908802	High	High	High	1.7e7	1.1e7		3.99912405014038	High	0	6.557E-05
High	[K].YGVGDAHFEVTR.[F]		0.000693715	0	1	1	32	O04985	O04985 [115-126]	0	1350.64368964	High	High	High	3.6e7	4.6e7	3.3e8	4.07783842086792	High	0	2.706E-05
High	[K].GVVSPAEGTTHPEYR.[V]		0.000567599	0	1	3	4	Q852M2	Q852M2 [509-523]	0	1599.77616021	High	High	High	8.0e6		3.0e7	3.68424129486084	High	0	2.11E-05
High	[K].SPEDATNLIDDK.[K]		0.00146804	0	1	1	6	Q53LQ0	Q53LQ0 [159-170]	0	1317.61686567	High	High	High	5.7e7	5.5e7	6.7e7	3.94170141220093	High	0	7.652E-05
High	[R].KAEEHLSGLSADTPYSEFHHR.[F]		3.31238E-05	0	1	1	3	P31924	P31924 [215-235]	1	2411.13746128	Not Found	Not Found	High			3.7e7	5.25190401077271	High	0	1.057E-07
High	[R].TGGAPGGGADGEGGVDDEHDEL.[-]		5.52843E-06	0	1	1	4	Q6Z7B0	Q6Z7B0 [644-665]	0	2011.81116097	High	Not Found	High	6.0e7		1.1e8	5.51114368438721	High	0	1.034E-08
High	[K].SPEVVLEWPK.[K]		0.00849208	0	1	1	11	Q948T6	Q948T6 [10-19]	0	1183.63575081	High	High	High			1.1e7	3.86951351165771	High	4.2E-05	0.0002464
High	[R].GVLAKPTHDTIIR.[L]		0.00216935	0	1	1	7	Q10G56	Q10G56 [407-419]	0	1420.8270737	High	High	High	1.2e7		7.0e7	3.80916905403137	High	0	6.264E-05
High	[K].FDFHGQPAELK.[H]		0.00780697	0	1	1	6	Q6YZX6	Q6YZX6 [419-429]	0	1288.63206238	High	High	High	1.3e7	3.1e7	2.4e7	3.51179814338684	High	4.2E-05	0.000228
High	[K].LLDSHLVPSATAAESK.[V]		5.02709E-06	0	1	1	14	Q06967	Q06967 [109-124]	0	1638.8697262	High	High	High	1.4e8	3.3e7	1.0e8	5.69314765930176	High	0	9.122E-09
High	[K].IHNFDQNVGALSVK.[L]		8.79942E-05	0	1	2	8	Q7XQ45	Q7XQ45 [296-309]	0	1541.80706647	High	High	High		2.7e7	3.1e7	4.42882061004639	High	0	3.763E-07
High	[K].IAVDMVNEGLVER.[R]		0.00421634	0	1	1	7	Q6AVA8	Q6AVA8 [423-435]	0	1444.74644008	High	High	High	3.6e6	2.2e6		3.92083382606506	High	0	0.0001255
High	[R].VDVAAPEQCPPEGR.[L]	1xCarbamidomethyl [C9]	0.000271001	0	1	1	6	P0C0L1	P0C0L1 [151-164]	0	1524.71111747	High	High	High	5.8e7	2.5e7	4.7e7	3.8382670879364	High	0	8.806E-05
High	[R].LAAALSSPAHPAGGAGR.[N]		0.000588971	0	1	1	3	Q75H81	Q75H81 [19-35]	0	1503.80264981	Not Found	Not Found	High			7.0e7	3.90287017822266	High	0	5.395E-05
High	[R].DVQEACVHDGYVLPK.[L]	1xCarbamidomethyl [C6]; 1xDeamidated [Q3]	0.00186155	0	1	1	1	P49216	P49216 [52-66]	0	1730.80541212	High	Not Found	Not Found				4.41828155517578	High	0	1.98E-05
High	[K].ENVTSEALEAAR.[I]		0.00220396	0	1	1	10	A2Y0T4	A2Y0T4 [58-69]	0	1289.63318447	High	High	High	1.5e8	1.0e7	3.0e8	4.43343687057495	High	0	2.458E-05
High	[R].DVQEACVHDGYVLPK.[L]	1xCarbamidomethyl [C6]	4.33624E-05	0	1	1	10	P49216	P49216 [52-66]	0	1729.82139612	High	High	High	4.9e7	3.5e7	9.7e7	5.35016202926636	High	0	1.498E-07
High	[R].AGGVDDAPLVGNK.[A]		0.00142981	0	1	1	7	Q6ER94	Q6ER94 [61-73]	0	1212.62189158	High	High	High	2.0e7	2.3e7	5.2e7	3.72847294807434	High	0	1.405E-05
High	[R].SAHNYHPIPVVFSK.[G]		0.00232337	0	1	1	3	Q10G56	Q10G56 [50-63]	0	1595.83288733	High	High	High	3.1e7	9.3e6	7.3e6	3.28867554664612	High	0	2.625E-05
High	[K].SPCGEGTNTWDR.[F]	1xCarbamidomethyl [C3]	0.00302459	0	1	1	6	P35686	P35686 [77-88]	0	1379.5644533	High	High	High			9.6e6	3.06624555587769	High	0	3.681E-05
High	[R].TEEGKPLVLNVVR.[R]		0.000561636	0	1	1	17	P37833	P37833 [43-55]	0	1453.83730399	High	High	High	9.7e8	5.3e8	1.0e9	3.98416423797607	High	4.2E-05	0.000169
High	[K].DDTVSAPGELVDGEHPR.[R]		8.98728E-05	0	1	1	8	Q7XKU5	Q7XKU5 [254-270]	0	1793.83004611	High	High	High	1.1e7	7.0e7	2.2e7	4.6992506980896	High	0	8.721E-07
High	[K].VDATEDTDLAQK.[Y]		0.00325637	0	1	1	4	Q67IX6	Q67IX6 [131-142]	0	1305.61686567	Not Found	High	High		1.7e7	1.5e7	3.48503851890564	High	0	0.0001244
High	[R].SDEYGGSLENR.[C]		0.0079311	0	1	1	2	Q69TH8	Q69TH8 [202-212]	0	1226.52838508	Not Found	Not Found	High			2.4e7	3.22509622573853	High	0	0.0001251
High	[R].EGGEITTAPEEQIR.[E]		0.000188244	0	1	2	6	B8AL97	B8AL97 [223-236]	0	1529.74419135	High	High	High	1.0e8		1.5e8	4.5520339012146	High	0	3.65E-06
High	[K].MGNISPLTGTQGQIR.[L]		0.000466864	0	1	2	5	A2YPX3	A2YPX3 [293-307]	0	1572.81625092	High	High	High	3.2e7	1.8e7		4.12527751922607	High	0	7.455E-06
High	[K].ALNEHHVLLEGSLLKPNMVTPGSESK.[K]	1xOxidation [M18]	1.85277E-06	0	1	1	13	Q5N725	Q5N725 [211-236]	0	2816.46110379	High	High	High	1.8e7	1.8e7		5.95683097839355	High	0	5.193E-09
High	[K].QSSALSAASSACDHIR.[D]	1xCarbamidomethyl [C12]	0.000173908	0	1	1	6	Q7XDC8	Q7XDC8 [241-256]	0	1660.77075751	High	High	High		8.3e6		4.55377817153931	High	0	9.118E-07
High	[K].AGIALNDNFVK.[L]		0.00938371	0	2	2	7	Q7FAH2; A2YQT7	Q7FAH2 [301-311]; A2YQT7 [301-311]	0	1161.62624875	High	High	High	2.8e9	4.4e8		3.5904598236084	High	0	0.0001531
High	[K].AGIALNDNFVK.[L]	1xDeamidated [N]	0.00890341	0	2	2	14	Q7FAH2; A2YQT7	Q7FAH2 [301-311]; A2YQT7 [301-311]	0	1162.61026475	High	High	High	1.4e7	1.9e7		3.62223196029663	High	4.2E-05	0.0002516
High	[K].LTVSPAATQEHLGGGEER.[A]		7.79295E-05	0	1	2	3	A3AHG5	A3AHG5 [274-291]	0	1851.91952981	Not Found	High	High		2.7e7	5.3e7	4.20055484771729	High	0	2.798E-06
High	[R].TIPHLADAIHAAVTK.[L]		0.000861376	0	1	1	20	P37833	P37833 [391-405]	0	1557.87475211	High	High	High	5.3e7		5.3e7	3.71925497055054	High	0	2.163E-05
High	[K].IVTSANNTYEAGVPNGK.[E]		6.97463E-06	0	1	2	17	Q0JMY8	Q0JMY8 [97-113]	0	1734.8657034	High	High	High			2.9e9	5.12791872024536	High	0	4.343E-07
High	[K].MDATANDVPSEFDVQGYPTLYFVTPSGK.[M]		0.00066152	0	1	1	1	Q53LQ0	Q53LQ0 [442-469]	0	3049.41354396	High	Not Found	Not Found				4.46265316009521	High	0	5.176E-06
High	[K].MDATANDVPSEFDVQGYPTLYFVTPSGK.[M]	1xDeamidated [Q/N]	6.9016E-05	0	1	1	11	Q53LQ0	Q53LQ0 [442-469]	0	3050.39755996	High	High	High	1.0e7		2.1e7	4.79134464263916	High	0	4.79E-06
High	[K].VAIIGSGPAGLAAADQLNK.[M]		7.95932E-05	0	1	1	6	Q0JKD0	Q0JKD0 [1809-1827]	0	1765.98067359	High	High	High	5.3e7		8.8e7	5.18572759628296	High	0	1.913E-06
High	[R].IIGIDLNANR.[F]		0.00548717	0	1	1	13	Q2R8Z5	Q2R8Z5 [222-231]	0	1098.62658312	High	High	High		9.7e8	1.4e9	3.37047934532166	High	0	0.0001048
High	[K].IVTSANNTYEAGVPNGK.[E]	1xDeamidated [N]	3.32992E-05	0	1	2	43	Q0JMY8	Q0JMY8 [97-113]	0	1735.8497194	High	High	High	1.0e10	5.2e9	1.2e10	5.78319549560547	High	0	1.871E-07
High	[K].IVTSANNTYEAGVPNGK.[E]	2xDeamidated [N7; N15]	2.04843E-05	0	1	2	10	Q0JMY8	Q0JMY8 [97-113]	0	1736.8337354	High	High	High	8.3e8		9.8e8	5.88736200332642	High	0	4.431E-07
High	[R].IIGIDLNANR.[F]	1xDeamidated [N]	0.00943313	0	1	1	13	Q2R8Z5	Q2R8Z5 [222-231]	0	1099.61059912	High	High	High	8.7e6	1.0e7	3.1e7	3.21812605857849	High	4.2E-05	0.0001594
High	[K].GVVPDTHPLSATAAR.[S]		0.00288437	0	1	1	4	Q0JMH0	Q0JMH0 [260-274]	0	1491.79141641	High	Not Found	High	2.5e7		4.9e7	3.31552696228027	High	0.000141	0.0005653
High	[K].NYPVVSAEYQEAVEK.[A]		0.00043589	0	1	2	17	Q10N21	Q10N21 [4-18]	0	1725.83300631	High	High	High	5.4e6	1.1e7		4.43881893157959	High	0	4.352E-06
High	[K].KPEDWDDKEYIPDPEDKKPEGYDDIPK.[E]		0.00475967	0	1	1	2	Q9SLY8	Q9SLY8 [225-251]	2	3261.51100922	Not Found	Not Found	High			2.2e7	4.22213268280029	High	0	6.579E-05
High	[R].KGGLSTGDESGGER.[A]		0.000265336	0	1	1	8	P46520	P46520 [65-78]	1	1349.62916167	High	High	High	5.3e6			3.96064233779907	High	0	4.879E-05
High	[K].EAADETPAEQKEEK.[G]		0.000136401	0	1	2	8	B8AW64	B8AW64 [116-129]	1	1574.71803612	High	High	High	1.8e7			4.40687322616577	High	0	6.641E-07
High	[R].TIYIPQPTWGNHPK.[V]		0.0026231	0	1	1	12	P37833	P37833 [128-141]	0	1651.85910205	High	High	High	1.0e7	2.3e7		2.51409316062927	High	0	7.766E-05
High	[K].FLEDHPGGDDVLLSSTGK.[D]		0.00375463	0	1	1	6	P49100	P49100 [37-54]	0	1886.91304744	High	High	High	2.0e7	3.1e7	2.0e7	4.01188182830811	High	0	6.906E-05
High	[K].ETTTQGHDDLGK.[RQ]	1xDeamidated [Q5]	0.000903292	0	2	3	6	P17784; Q5N725	P17784 [117-128]; Q5N725 [117-128]	0	1302.58081495	High	High	Not Found	8.9e6			4.23629379272461	High	0	7.758E-06
High	[K].ETTTQGHDDLGK.[RQ]		0.00933454	0	2	3	7	P17784; Q5N725	P17784 [117-128]; Q5N725 [117-128]	0	1301.59679895	High	High	High	1.7e9			3.72628998756409	High	0.000141	0.0005842
High	[R].IESLDPALLRPGR.[I]		0.00560398	0	1	1	6	P46466	P46466 [342-354]	0	1436.8219883	High	High	High		8.6e6	2.3e7	2.02259516716003	High	4.2E-05	0.0001976
High	[K].ANADTPADALTAR.[N]		0.00191132	0	1	1	9	Q75KR1	Q75KR1 [552-564]	0	1286.63351884	High	High	High	5.8e8			3.91845464706421	High	0.0001139	0.0003895
High	[R].VDYGHQEASSK.[F]		0.00895032	0	1	1	4	Q0JKD0	Q0JKD0 [2004-2014]	0	1220.55420594	High	High	Not Found				3.1325695514679	High	0.002403	0.02718
High	[K].KDAPAGEKPEPVR.[T]		0.000865936	0	1	1	6	P31674	P31674 [74-86]	1	1393.74340363	High	High	High	1.3e8			4.43401050567627	High	0	7.347E-06
High	[K].ANADTPADALTAR.[N]	1xDeamidated [N2]	0.00652833	0	1	1	4	Q75KR1	Q75KR1 [552-564]	0	1287.61753484	Not Found	High	High			1.9e7	3.77807021141052	High	0.0001139	0.0003657
High	[K].VAVKPLDLESANEPPLNTYKPK.[E]		0.00129337	0	1	1	5	P41345	P41345 [72-93]	0	2423.3180514	Not Found	High	High				3.46655583381653	High	0	1.236E-05
High	[K].VAVKPLDLESANEPPLNTYKPK.[E]	1xDeamidated [N]	0.00243635	0	1	1	3	P41345	P41345 [72-93]	0	2424.3020674	High	Not Found	High				3.17166566848755	High	0	2.795E-05
High	[K].GGIGCAPGELSTSELER.[L]	1xCarbamidomethyl [C5]	4.13496E-05	0	1	1	6	Q33E23	Q33E23 [103-119]	0	1732.81703895	High	High	High	3.9e7	4.4e7	9.8e7	5.34019470214844	High	0	1.414E-07
High	[R].LVGCCNELNAGYAADGYAR.[A]	2xCarbamidomethyl [C4; C5]; 1xDeamidated [N]	5.02709E-06	0	1	2	5	A2XFI3	A2XFI3 [85-103]	0	2074.89570061	Not Found	High	Not Found				5.49266910552979	High	0	9.144E-09
High	[R].LVGCCNELNAGYAADGYAR.[A]	2xCarbamidomethyl [C4; C5]	2.58416E-06	0	1	2	19	A2XFI3	A2XFI3 [85-103]	0	2073.91168461	High	High	High	2.4e7		5.0e7	5.47314786911011	High	0	5.641E-08
High	[K].KDAEGQDAEATTEEAKK.[S]		6.75708E-06	0	1	1	6	P49199	P49199 [133-149]	2	1820.85084106	High	High	High	5.7e7			7.06534147262573	High	0	3.5E-08
High	[K].EAGEDEGAAPAR.[Y]		0.00159739	0	1	1	6	Q6Z7V2	Q6Z7V2 [162-173]	0	1172.51782042	High	High	High				3.1921021938324	High	0	4.491E-05
High	[R].AGHDGTWAAHPGLIPAIR.[E]		0.00736814	0	1	1	2	Q7XUG1	Q7XUG1 [374-391]	0	1839.96127561	Not Found	Not Found	High			3.0e7	3.82358741760254	High	0	0.0001136
High	[K].LGNYTEAVADANK.[A]		0.00139257	0	1	1	8	Q0JL44	Q0JL44 [53-65]	0	1365.66448459	High	High	High	1.8e7		4.6e7	4.12330198287964	High	0	1.356E-05
High	[R].TSSPQQTEVCQAIFQK.[L]	1xCarbamidomethyl [C10]	0.000620906	0	1	1	2	Q9ZTS1	Q9ZTS1 [109-124]	0	1851.89053822	Not Found	Not Found	High			1.6e7	4.15588474273682	High	0	5.927E-06
High	[K].SAEAVELVTK.[E]		0.00369571	0	1	1	12	Q948T6	Q948T6 [238-247]	0	1046.5728162	High	High	High	2.7e8	1.6e8	2.3e8	3.53928828239441	High	0	4.756E-05
High	[R].QDKPEPPPEGR.[L]		0.00237292	0	1	1	11	Q9FE01	Q9FE01 [121-131]	0	1249.61714055	High	High	High	3.1e7			3.2655885219574	High	0	2.691E-05
High	[K].YGQDATNVGDEGGFAPNIQENK.[E]		9.67622E-07	0	1	1	12	Q42971	Q42971 [206-227]	0	2324.04255781	High	High	High	7.4e8	1.9e9	9.7e7	6.03324604034424	High	0	1.913E-09
High	[K].YGQDATNVGDEGGFAPNIQENK.[E]	1xDeamidated [Q/N]	2.39999E-06	0	1	1	28	Q42971	Q42971 [206-227]	0	2325.02657381	High	High	Not Found	1.3e7	1.9e7		6.56932353973389	High	0	3.762E-09
High	[K].ALNEHHVLLEGSLLKPNMVTPGSESK.[K]	1xDeamidated [N]	6.54632E-06	0	1	1	13	Q5N725	Q5N725 [211-236]	0	2801.45020479	High	High	High	2.6e6			6.02669334411621	High	0	2.321E-08
High	[R].GYVASNSKDDPAK.[E]		0.00289962	0	1	1	7	O64937	O64937 [311-323]	1	1351.64883453	High	High	High	4.0e7			3.84640169143677	High	0	5.611E-05
High	[R].VGLIGLGQNAPSTTTACK.[G]	1xCarbamidomethyl [C17]	6.58099E-06	0	1	1	6	Q6K669	Q6K669 [173-190]	0	1787.93200914	High	High	High	3.7e8	1.6e8	2.0e8	5.67954349517822	High	0	1.295E-08
High	[K].TYDLNFKEENNDGSQK.[I]	1xDeamidated [N/Q]	0.000237484	0	1	1	60	Q42971	Q42971 [264-279]	1	1902.83519143	High	High	High	9.7e6	7.6e6	1.7e7	4.74201917648315	High	0	2.682E-06
High	[K].TYDLNFKEENNDGSQK.[I]		0.00012144	0	1	1	35	Q42971	Q42971 [264-279]	1	1901.85117543	High	High	High	2.9e8	1.6e8	1.4e9	5.0304479598999	High	0	2.167E-06
High	[R].VLNTGSPITVPVGR.[A]		0.000875127	0	1	1	7	Q01859	Q01859 [146-159]	0	1409.81108927	High	High	High	5.1e8	1.6e8	1.7e8	3.19415688514709	High	0	8.993E-05
High	[K].VLIAVADNVGSNQLQEIR.[K]		6.97463E-06	0	1	1	11	P41095	P41095 [28-45]	0	1939.06071472	High	High	High	2.4e7			5.48143434524536	High	0	1.401E-08
High	[K].APGGAPANVACAISK.[L]	1xCarbamidomethyl [C11]	3.14198E-05	0	1	1	6	Q0J8G4	Q0J8G4 [47-61]	0	1383.70490998	High	High	High	8.2e7	9.4e7	2.3e8	4.58755540847778	High	0	9.868E-08
High	[K].KMDATAQELSEEK.[T]		0.000194304	0	1	1	4	Q7XDC8	Q7XDC8 [312-324]	1	1479.69954939	High	Not Found	High	3.0e6		3.2e7	4.82222270965576	High	0	1.585E-06
High	[R].EDKPAPPPEGR.[L]		0.00275063	0	1	2	12	Q10N21	Q10N21 [120-130]	0	1192.59567686	High	High	High	7.5e7			3.22535824775696	High	0.0001728	0.0007095
High	[R].VAPEEHPVLLTEAPLNPK.[A]		7.08601E-06	0	1	1	14	Q10DV7	Q10DV7 [98-115]	0	1954.06440315	High	High	High	3.6e8	1.2e8	7.1e8	5.21317100524902	High	0	7.951E-08
High	[R].VAPEEHPVLLTEAPLNPK.[A]	1xDeamidated [N16]	0.00684495	0	1	1	2	Q10DV7	Q10DV7 [98-115]	0	1955.04841915	Not Found	Not Found	High				3.42982602119446	High	0	0.000104
High	[R].THAVLAAANK.[A]		0.00895032	0	1	1	4	P52428	P52428 [42-51]	0	995.56325465	High	High	High	7.8e7			2.75706791877747	High	0.0001139	0.0004357
High	[R].EQAVWALGNVAGDSPK.[C]		3.17534E-05	0	1	2	6	Q71VM4	Q71VM4 [176-191]	0	1641.82311039	High	High	High	4.5e6	1.7e7	1.3e7	5.2666335105896	High	0	1.279E-07
High	[K].IYGVEPVESAVLSGGKPGPHK.[I]		4.87049E-05	0	1	1	9	Q9XEA6	Q9XEA6 [202-222]	0	2121.13387962	High	High	High	2.8e7	1.4e7		4.21157693862915	High	0	2.712E-06
High	[K].SDLVNNLGTIAR.[S]		0.0015073	0	2	3	8	Q0J4P2; Q07078	Q0J4P2 [89-100]; Q07078 [89-100]	0	1272.69063982	High	High	High	2.9e8			3.77471876144409	High	4.2E-05	0.000217
High	[R].ELISNSSDALDK.[I]		0.00417212	0	2	3	7	Q0J4P2; Q07078	Q0J4P2 [35-46]; Q07078 [35-46]	0	1291.63760113	High	High	High	2.8e8	2.4e8	4.1e8	3.61102175712585	High	8.185E-05	0.0002986
High	[K].FSTAGDIGTANIVCR.[Q]	1xCarbamidomethyl [C14]	0.000148427	0	1	1	2	P17070	P17070 [169-183]	0	1581.76896668	Not Found	Not Found	High			2.3e7	3.75861501693726	High	0	7.422E-07
High	[R].NSGQTCVCANR.[I]	2xCarbamidomethyl [C6; C8]	0.00297711	0	1	1	2	B9F3B6	B9F3B6 [327-337]	0	1266.53137942	Not Found	Not Found	High				3.6584300994873	High	0.0001139	0.0003462
High	[K].AVGLAAHDDSGHLTPIR.[I]		1.72991E-05	0	1	1	6	Q0JA75	Q0JA75 [23-39]	0	1729.89800663	High	High	High	7.0e7	3.2e7	1.0e8	4.89315128326416	High	0	3.701E-07
High	[K].VLVNIEQQSPDIAQGVHGHFTK.[R]		9.77942E-06	0	2	3	7	A2Y053; P93438	A2Y053 [95-116]; P93438 [94-115]	0	2417.2571825	High	High	High	2.5e7		8.2e7	4.34468030929565	High	0	9.602E-07
High	[R].LNALQQQSGR.[L]		0.00526076	0	1	1	6	Q6Z965	Q6Z965 [267-276]	0	1114.5963456	High	High	High	2.0e7		2.1e7	3.6035680770874	High	0	7.493E-05
High	[R].VVAIIAEGVPESDTK.[Q]		9.83147E-05	0	1	1	5	Q93VT8	Q93VT8 [106-120]	0	1527.82646445	High	High	High	9.7e7	1.8e7	1.2e8	4.73928785324097	High	0	4.616E-07
High	[K].VGNGLEESTSQGPLINEAAVQK.[V]		1.20797E-05	0	1	1	2	B9F3B6	B9F3B6 [361-382]	0	2241.13572994	Not Found	Not Found	High			2.2e7	4.79402256011963	High	0	1.433E-07
High	[R].MSCPAMAQLLSNTLYYK.[R]	1xCarbamidomethyl [C3]	0.000604728	0	1	1	6	O64464	O64464 [87-103]	0	1990.94350181	High	High	High	3.3e6	4.9e6	1.6e7	4.69359540939331	High	0	4.602E-06
High	[R].NVIHGSDSVDNGKK.[E]	1xDeamidated [N11]	0.000384004	0	1	2	14	A6N0M9	A6N0M9 [112-125]	1	1470.71831143	High	High	High	1.3e9			4.68045377731323	High	0	1.821E-05
High	[K].QVVSGVAYYLK.[V]		0.00881032	0	1	1	9	A2XS65	A2XS65 [96-106]	0	1226.67794996	High	High	High				3.31590747833252	High	0	0.0001421
High	[R].NNIPLSTAATANFTR.[G]		4.06996E-05	0	1	1	4	Q9LST6	Q9LST6 [71-85]	0	1590.82344476	High	High	High	9.6e7	9.7e7		5.13883972167969	High	0	1.803E-07
High	[R].GEGAAATESEAYLEGEAVR.[E]		4.17868E-06	0	1	2	6	B8BKI7	B8BKI7 [9-27]	0	1909.87739015	High	High	High	7.9e6		2.2e7	5.57123851776123	High	0	7.183E-09
High	[R].SLASAVPLAVDGESTSK.[-]		0.000169376	0	1	1	10	P30298	P30298 [792-808]	0	1631.84865637	High	High	High	2.2e8	5.1e6	5.7e8	4.09587144851685	High	0	8.816E-07
High	[K].AFAGSPIVGEIR.[G]		0.000821404	0	1	2	6	Q01K11	Q01K11 [417-428]	0	1216.6684479	High	High	High	9.5e7		1.1e8	3.64148640632629	High	0	6.839E-06
High	[K].IDNPIGATNIGR.[A]		0.00134205	0	1	1	5	Q43007	Q43007 [101-112]	0	1240.6644251	High	High	High	1.8e7		3.8e7	3.69792675971985	High	0	1.29E-05
High	[R].NCDNFQVNQNDVEK.[I]	1xCarbamidomethyl [C2]; 1xDeamidated [N/Q]	0.000240005	0	1	1	5	Q6YZX6	Q6YZX6 [53-66]	0	1724.71805362	Not Found	High	Not Found				4.96312141418457	High	0	1.381E-06
High	[K].GLHNDTDLTATDLK.[E]		0.000433594	0	1	1	6	Q6AVA8	Q6AVA8 [239-252]	0	1513.74927675	High	High	High	6.7e6	1.7e7	2.2e7	4.20112133026123	High	0	2.897E-05
High	[K].EHISAYGEGNER.[R]		0.00629218	0	1	1	10	P14656	P14656 [279-290]	0	1361.60803235	High	High	High	6.8e6		1.3e7	3.67125940322876	High	4.2E-05	0.0002409
High	[K].FHGYSPAVVTGKPVDLGGSLGR.[D]		2.15952E-05	0	1	1	13	A2XMV1	A2XMV1 [160-181]	0	2214.16657671	High	High	High	1.8e7			4.74246835708618	High	0	1.102E-06
High	[K].VLEQLSGQSPVFSK.[A]		0.000440518	0	1	1	11	A2YDY2	A2YDY2 [38-51]	0	1518.81623416	High	High	High	2.6e8			4.50667715072632	High	0	3.043E-06
High	[K].YYCTVIDAPGHR.[D]	1xCarbamidomethyl [C3]	0.000381982	0	1	1	16	O64937	O64937 [85-96]	0	1451.67360986	High	High	High	6.5e8		8.1e8	3.86996150016785	High	0	2.762E-05
High	[R].LSTNENTLTVGGLYK.[V]		0.000746936	0	1	1	6	Q84P97	Q84P97 [207-221]	0	1609.84317711	High	High	High	3.5e6		2.1e7	3.89163970947266	High	0	6.057E-06
High	[R].IEEELGAAAVYAGAK.[F]		3.662E-05	0	1	1	250	Q42971	Q42971 [424-438]	0	1491.76894961	High	High	High	7.1e6	1.3e7	1.3e7	5.85374021530151	High	0	1.668E-07
High	[R].NCDNFQVNQNDVEK.[I]	1xCarbamidomethyl [C2]	0.000197407	0	1	1	6	Q6YZX6	Q6YZX6 [53-66]	0	1723.73403762	High	High	High	1.2e8		1.2e8	5.11880445480347	High	0	1.439E-06
High	[R].LGPNYLMLPVNAPK.[C]		0.000381982	0	2	3	6	Q0E4K1; A2YH64	Q0E4K1 [356-369]; A2YH64 [356-369]	0	1526.83994658	High	High	High	4.2e7	5.0e7	9.4e7	4.2788028717041	High	0	3.942E-06
High	[K].IVVVDHELPNQGSQQR.[R]		8.3028E-05	0	1	1	8	Q43007	Q43007 [338-353]	0	1818.94568504	High	High	High	6.2e6		1.2e7	4.19302129745483	High	0	3.774E-07
High	[K].SGVADMVNTGGR.[Q]		0.00211287	0	1	1	6	Q6K669	Q6K669 [532-543]	0	1163.54734647	High	High	High	3.8e7		1.0e8	4.35853958129883	High	0	2.32E-05
High	[K].IENLNQNIGALSVK.[L]		0.0012399	0	1	2	4	A2XRZ0	A2XRZ0 [292-305]	0	1512.83803222	Not Found	High	High			1.7e7	3.74191856384277	High	0	1.882E-05
High	[R].ATDALLTAAR.[H]		0.00540115	0	1	2	4	P0C5D0	P0C5D0 [159-168]	0	1002.55783488	Not Found	High	High			4.7e8	3.80728149414063	High	4.2E-05	0.0001987
High	[R].LDTGNYSWGSEAVTR.[K]		5.35621E-05	0	1	1	12	P49199	P49199 [61-75]	0	1655.76598941	High	High	High	1.7e8			4.85433673858643	High	0	4.283E-06
High	[K].TFTTAETMLNAR.[T]		0.00381449	0	2	2	6	P42862; P42863	P42862 [214-225]; P42863 [214-225]	0	1355.66237615	High	High	High	1.4e7	1.9e7	1.6e7	3.87622761726379	High	0	0.000154
High	[R].EPPNGQPDEPLR.[V]	1xDeamidated [N/Q]	0.00797291	0	2	2	20	Q0DHF6; A2Y5L9	Q0DHF6 [397-408]; A2Y5L9 [397-408]	0	1349.6331849	High	High	High	9.4e6		1.5e7	3.29799580574036	High	0.000141	0.0005528
High	[K].MDIGFDAWR.[L]	1xOxidation [M1]	0.00853684	0	1	1	15	P17654	P17654 [199-207]	0	1126.49860586	High	High	High	7.0e7	5.3e6	6.1e8	3.25442719459534	High	8.185E-05	0.0002808
High	[K].TVDVEELTVEER.[N]		0.00255481	0	1	1	6	Q6ZKC0	Q6ZKC0 [32-43]	0	1418.7009296	High	High	High	3.8e7			3.65863180160522	High	0	9.726E-05
High	[K].MDIGFDAWR.[L]		0.00805719	0	1	1	20	P17654	P17654 [199-207]	0	1110.50369086	High	High	High	1.1e7		4.3e6	3.27330231666565	High	0.0001139	0.0003083
High	[R].DTGADFGAAPDIDHLNTR.[V]		5.21663E-05	0	1	2	5	P27937	P27937 [164-181]	0	1885.86749423	High	High	High	7.6e6			4.67145442962646	High	0	1.908E-07
High	[R].DTGAGFGAAPDIDHLNPR.[V]		2.26464E-05	0	1	1	14	P27934	P27934 [163-180]	0	1823.86710037	High	High	High	5.1e8	1.7e8	7.0e8	5.61379098892212	High	0	6.459E-08
High	[R].LGEHNIDVLEGNEQFINAAK.[I]	1xDeamidated [Q/N]	9.42476E-05	0	1	1	4	P00761	P00761 [58-77]	0	2212.08805196	Not Found	High	Not Found				5.5019679069519	High	0	4.11E-07
High	[R].GTVFVVPSGHPIVVTSSR.[D]		0.00221562	0	1	1	2	Q75GX9	Q75GX9 [442-459]	0	1839.01230808	Not Found	Not Found	High				3.38020801544189	High	0	2.479E-05
High	[R].TAEALAEYVNSEAATNVK.[I]		9.52483E-05	0	1	1	2	Q75M08	Q75M08 [125-142]	0	1880.9236121	Not Found	Not Found	High				4.92220211029053	High	0	4.181E-07
High	[R].AIVQAVTHYSDPK.[I]		0.00166627	0	1	2	13	Q69LA6	Q69LA6 [275-287]	0	1428.74815466	High	High	High	4.8e7	5.7e7	4.1e7	3.51572775840759	High	0	1.915E-05
High	[K].GFLTINSQPAVNGER.[S]	1xDeamidated [N12]	0.00120124	0	1	1	3	Q75HE6	Q75HE6 [435-449]	0	1603.80746076	High	High	Not Found	1.4e7	6.3e6		3.89929723739624	High	0	1.12E-05
High	[K].KPGAPHNVR.[L]		0.00822843	0	1	1	4	P41345	P41345 [145-153]	0	975.54827333	High	Not Found	High	6.2e6		5.9e6	2.60630583763123	High	0.0002069	0.001606
High	[K].VGNGLEESTSQGPLINEAAVQK.[V]	1xDeamidated [Q/N]	7.39207E-05	0	1	1	7	B9F3B6	B9F3B6 [361-382]	0	2242.11974594	Not Found	High	Not Found				5.73039770126343	High	0	2.997E-07
High	[R].NVIHGSDSVDNGKK.[E]		0.000279725	0	1	2	15	A6N0M9	A6N0M9 [112-125]	1	1469.73429543	High	High	High	6.7e8			4.48783683776855	High	0	7.859E-06
High	[R].ETPAIDVCHGLLGDK.[A]	1xCarbamidomethyl [C8]	0.000291795	0	1	3	4	Q9AUV6	Q9AUV6 [343-357]	0	1624.79993243	Not Found	High	High		1.3e7		4.29207515716553	High	0	5.164E-06
High	[K].DAAGVAVELDEEARPR.[V]		8.5701E-05	0	1	1	32	P14717	P14717 [62-77]	0	1697.84530231	High	High	High	4.9e7	1.2e7	1.3e7	4.08470916748047	High	0	1.369E-05
High	[K].SAIVQVDAAPFK.[Q]		0.00174732	0	1	1	7	P49199	P49199 [100-111]	0	1245.68376359	High	High	High	2.0e8			3.91024374961853	High	0	0.0001144
High	[K].RGYVASNSKDDPAK.[E]		0.00729103	0	1	1	2	O64937	O64937 [310-323]	2	1507.74994549	Not Found	Not Found	High				4.08361577987671	High	0	0.0001124
High	[K].ETTTQGHDDLGKR.[C]		0.00600102	0	2	2	8	P17784; Q5N725	P17784 [117-129]; Q5N725 [117-129]	1	1457.69790991	High	High	High	1.1e9	5.2e8		3.63007855415344	High	0	8.842E-05
High	[K].AASELSSHQR.[K]		0.00629218	0	1	1	7	P52428	P52428 [52-61]	0	1085.53341099	High	High	Not Found	1.7e7			3.63773274421692	High	0	0.0001124
High	[R].VVLDCATADPDGR.[K]	1xCarbamidomethyl [C5]	0.000932363	0	1	3	6	Q2QNG7	Q2QNG7 [319-331]	0	1388.64745463	High	High	High	5.5e7	3.6e7	6.9e7	4.07169008255005	High	0	2.361E-05
High	[K].KPAEEEPAAEK.[A]		0.000424532	0	1	11	6	Q94JE1	Q94JE1 [13-23]	0	1198.59500812	High	High	High	2.1e7			4.56971216201782	High	0	2.907E-06
High	[R].GVYCVFEGGTPDDR.[L]	1xCarbamidomethyl [C4]	0.00084784	0	1	1	6	P27933	P27933 [127-140]	0	1571.67948298	High	High	High		4.8e7		4.11189460754395	High	0	7.134E-06
High	[R].GVYCVFEGGTPDGR.[L]	1xCarbamidomethyl [C4]	0.000234989	0	1	1	5	P27934	P27934 [127-140]	0	1513.67400372	High	High	High		1.2e8		4.23079586029053	High	0	1.345E-06
High	[K].KVQPEQSTNRPTR.[V]		0.00393708	0	1	1	3	Q0JKD0	Q0JKD0 [1642-1654]	1	1540.8190281	High	High	Not Found	4.4e7			3.45214462280273	High	8.185E-05	0.0002736
High	[R].RGEGSSEEEDEGRER.[G]		0.00219237	0	1	1	4	Q75GX9	Q75GX9 [85-99]	2	1721.73212295	High	High	High	3.2e7			3.91185474395752	High	0.0001139	0.0003672
High	[K].TAVANIPYGGAK.[G]		0.00263697	0	1	1	6	A2XMV1	A2XMV1 [91-102]	0	1161.62624875	High	High	High	2.8e8	1.5e8	2.8e8	3.32718443870544	High	0	4.379E-05
High	[K].HGRPGIGATHSSR.[F]		0.000821404	0	1	1	11	P31674	P31674 [137-149]	0	1332.6879545	High	High	High				3.58809518814087	High	0	1.929E-05
High	[K].IGIVEDAHALSIAGK.[Q]		0.000489587	0	1	1	6	Q6K4E7	Q6K4E7 [568-582]	0	1493.83221859	High	High	High	6.4e6	7.1e6		4.4123649597168	High	0	8.463E-06
High	[R].RREEEQGEEEHGER.[G]		0.00780697	0	1	2	2	B8AL97	B8AL97 [350-363]	2	1769.77974187	Not Found	Not Found	High				3.40114331245422	High	0	0.0001223
High	[K].AIGSGSEGADSSLQEQYNK.[E]		7.43061E-07	0	1	1	8	Q9LSU1	Q9LSU1 [167-185]	0	1940.88320378	High	High	High	9.3e7		1.1e8	5.25794172286987	High	0	1.617E-07
High	[K].SQLRPEIQVAAQNCWVK.[K]	1xCarbamidomethyl [C14]	9.27634E-06	0	1	1	49	P48494	P48494 [54-70]	0	2027.04910453	High	High	High	6.9e7	4.1e7	3.2e7	5.34229040145874	High	0	1.01E-05
High	[K].NAHSDIDSTNK.[T]		0.0011098	0	1	1	8	Q9XGP7	Q9XGP7 [13-23]	0	1201.54436951	High	High	High	7.2e6	2.9e6	5.3e6	3.65317225456238	High	0	1.011E-05
High	[R].CNLEGHGGYVNAVAVSPDGSLCASGGK.[D]	2xCarbamidomethyl [C1; C22]; 1xDeamidated [N11]	0.00706449	0	1	1	2	P49027	P49027 [203-229]	0	2677.19808987	Not Found	Not Found	High				4.63390302658081	High	0	0.0001112
High	[K].HSLGQGHPVK.[L]		0.0012399	0	1	1	6	Q10M12	Q10M12 [96-105]	0	1059.56940265	High	High	High	1.3e7	9.7e6	4.1e7	3.44525980949402	High	0	5.372E-05
High	[K].APGMIGWWPAK.[A]		0.00180353	0	1	3	13	P17654	P17654 [301-311]	0	1213.61866105	High	High	High			6.8e8	3.98329925537109	High	0	0.0001009
High	[K].HSLGQSHPVK.[L]		0.00515108	0	1	1	6	Q6Z4N6	Q6Z4N6 [87-96]	0	1089.57996731	High	High	High		1.1e6	2.6e7	3.6737756729126	High	0	7.266E-05
High	[K].VIAISDVTGAVK.[N]		0.00149936	0	1	1	11	A2XMV1	A2XMV1 [232-243]	0	1172.68851462	High	High	High	2.3e8	4.0e7		3.50218081474304	High	0	2.594E-05
High	[K].AGIALSDTFVK.[L]		0.00818528	0	1	1	41	Q6K5G8	Q6K5G8 [301-311]	0	1121.62010075	High	High	High	4.1e9	1.5e9	2.2e9	3.42377328872681	High	0.0001139	0.0003205
High	[R].REEEQGEEEHGER.[G]		0.000861376	0	1	2	6	B8AL97	B8AL97 [351-363]	1	1613.67863091	High	High	High	3.5e6	2.2e5	6.2e6	4.33572053909302	High	0	7.285E-06
High	[K].CYLSLAEQVR.[E]	1xCarbamidomethyl [C1]	0.00748532	0	1	1	13	Q8H8T0	Q8H8T0 [315-324]	0	1238.61978345	High	High	High	2.9e7			3.29768681526184	High	0.0001139	0.0003116
High	[R].NQYDTDVTTWSPAGR.[L]		0.000233751	0	1	1	8	P52428	P52428 [4-18]	0	1710.77180304	High	High	High	7.3e6	1.1e7		4.57130527496338	High	0	2.047E-06
High	[R].LKVPPALNQFTR.[T]		0.00223913	0	1	1	6	P0DKK7	P0DKK7 [67-78]	1	1383.81069541	High	Not Found	High	1.8e7			3.98745346069336	High	0	5.041E-05
High	[K].TPAELSHAANAGLDIAVR.[M]	1xDeamidated [N10]	0.00171083	0	1	2	3	Q10N21	Q10N21 [62-79]	0	1806.93445207	Not Found	High	High				3.40476083755493	High	0	1.766E-05
High	[K].AVAHQPVSVAIEAGGR.[E]		0.00029334	0	1	1	16	P25777	P25777 [267-282]	0	1561.84451459	High	High	High	7.6e6	6.9e6	1.5e7	4.66373825073242	High	0	2.68E-06
High	[K].TPAELSHAANAGLDIAVR.[M]		4.669E-05	0	1	2	9	Q10N21	Q10N21 [62-79]	0	1805.95043607	High	High	High		9.0e6	1.2e7	4.4197826385498	High	0	2.211E-07
High	[R].LNPDNWENCENLK.[R]	1xCarbamidomethyl [C9]	0.00219237	0	1	1	8	A2Z7C4	A2Z7C4 [52-64]	0	1645.72749576	High	High	High	2.2e7		3.3e7	3.18659496307373	High	0	2.443E-05
High	[R].ASDFDSLGSDGGPGPVR.[S]		1.37121E-05	0	1	1	6	B7FAL5	B7FAL5 [80-96]	0	1633.74525395	High	High	High	1.1e7	3.8e7	5.1e7	4.85136842727661	High	0	3.361E-08
High	[R].HLNAGIFGTGSDGHTLPSETVR.[A]		3.79957E-07	0	1	1	16	P14717	P14717 [123-144]	0	2266.12108299	High	High	High	6.3e7			6.23770618438721	High	0	4.966E-10
High	[K].EGQNDIYYITGESK.[K]		0.00104167	0	1	1	6	Q0J4P2	Q0J4P2 [459-472]	0	1616.74385698	High	High	High	2.6e7	2.5e7	8.0e7	4.12961578369141	High	0	9.316E-06
High	[R].LGPVVSEGQYEK.[I]		0.00760436	0	1	1	3	B3VMC0	B3VMC0 [333-344]	0	1305.66850739	Not Found	High	High		1.5e8	2.0e8	3.51386618614197	High	0	0.0001189
High	[R].AEQSPDDSSQPSASSEAR.[S]		0.000237484	0	1	1	4	Q2QMG2	Q2QMG2 [642-659]	0	1848.78421802	High	Not Found	High	3.1e6		7.0e6	4.36370658874512	High	0	2.643E-05
High	[K].ALHGGNFQGTPIGVSMDNAR.[L]		1.80448E-06	0	1	1	14	P14717	P14717 [381-400]	0	2041.98723221	High	High	High	3.6e7		1.3e7	5.58093929290771	High	0	4.121E-07
High	[R].INVYYNEASGGR.[YF]		0.00202554	0	2	3	5	Q40665; P46265	Q40665 [47-58]; P46265 [47-58]	0	1342.63860424	High	High	High	1.5e7	4.1e7	1.8e7	3.96755313873291	High	0	2.617E-05
High	[R].ETALLYDELLSSASNK.[Q]		8.52496E-05	0	1	1	6	Q0J5V5	Q0J5V5 [281-296]	0	1753.88543575	High	High	Not Found	1.9e7	2.4e7		4.4855637550354	High	0	6.909E-07
High	[R].GNATVPAMEMTK.[W]		0.00475967	0	2	2	6	Q2QLY5; Q2QLY4	Q2QLY5 [100-111]; Q2QLY4 [100-111]	0	1249.59151947	High	High	High	5.9e6			3.32439851760864	High	0	0.0001262
High	[R].QITPDDSGIVYSKPR.[R]		0.000362334	0	1	1	11	Q69TH8	Q69TH8 [137-151]	0	1675.86497517	High	High	High	1.7e8	6.5e7	2.5e8	4.65485620498657	High	0	3.139E-06
High	[K].VIGTEHTDILR.[V]		0.00367627	0	1	1	10	P30298	P30298 [351-361]	0	1253.68482619	High	High	High	6.2e7		1.4e8	3.1929292678833	High	0	0.0001063
High	[K].ALHGGNFQGTPIGVSMDNAR.[L]	1xDeamidated [Q/N]	9.72791E-06	0	1	1	5	P14717	P14717 [381-400]	0	2042.97124821	Not Found	High	Not Found				5.26610231399536	High	0	2.152E-08
High	[R].KSEPIPEVNDEPVK.[V]		0.000140051	0	1	1	10	Q53LQ0	Q53LQ0 [374-387]	1	1580.81662802	High	High	High	1.7e7		3.3e7	4.57354640960693	High	0	3.098E-06
High	[K].DAEGQDAEATTEEAKK.[S]		0.000230077	0	1	1	3	P49199	P49199 [134-149]	1	1692.7558781	High	Not Found	High			4.4e7	4.95906066894531	High	0	3.702E-06
High	[R].TIEECEADAVAGR.[F]	1xCarbamidomethyl [C5]	0.00162288	0	1	1	5	Q5Z8V9	Q5Z8V9 [63-75]	0	1420.63728383	High	High	High	1.4e7	5.9e6	1.2e7	3.60534524917603	High	0	1.654E-05
High	[K].KEEEKPAEAAAPAAEPEKQ.[-]		9.98848E-05	0	1	1	8	Q0JPA6	Q0JPA6 [186-204]	2	2022.9978396	High	High	High	1.2e7			5.58023929595947	High	0	4.435E-07
High	[K].IGGIGTVPVGR.[V]		0.00713921	0	1	1	7	O64937	O64937 [244-254]	0	1025.61020483	High	High	High	1.1e9	1.0e9	2.8e9	3.24360585212708	High	0.000141	0.0006236
High	[K].TGLPYIWHSK.[A]		0.00938371	0	2	2	5	Q6Z4G3; Q8H8T0	Q6Z4G3 [264-273]; Q8H8T0 [266-275]	0	1201.63641955	Not Found	High	High		1.8e7		3.42825436592102	High	0	0.0001531
High	[R].LPAAGPPSPAEHLR.[E]		0.00164878	0	1	1	6	P0C0L1	P0C0L1 [165-178]	0	1412.76447346	High	High	High	3.9e7	1.7e7	6.3e7	3.72330403327942	High	0	1.689E-05
High	[R].LGGGAAFVGK.[L]		0.00899747	0	1	2	5	A2WXV8	A2WXV8 [51-60]	0	876.49377818	High	High	High	4.4e7	4.9e7	4.3e7	3.43078374862671	High	0	0.0001485
High	[K].AVKPVMVGGPK.[I]		0.00625914	0	2	2	11	Q0DHF6; A2Y5L9	Q0DHF6 [251-261]; A2Y5L9 [251-261]	0	1082.63906214	High	High	High	1.8e8	9.5e7	2.4e8	3.57434773445129	High	0	0.0001095
High	[K].YGVTESTLLTR.[N]		0.0024883	0	1	1	11	Q8H8C7	Q8H8C7 [192-202]	0	1239.65794273	High	High	High	2.6e8			3.59121870994568	High	0	6.221E-05
High	[K].VELVEPPESAAVGER.[V]		0.00300868	0	1	1	4	Q9ZTS1	Q9ZTS1 [726-740]	0	1581.81187699	Not Found	High	High		9.8e6	2.9e7	3.52372908592224	High	4.2E-05	0.0002478
High	[K].KVSPQLIAEYTVR.[A]		0.000273878	0	1	1	69	Q5N725	Q5N725 [237-249]	1	1503.85295405	High	High	High	1.9e8	2.8e7	6.6e5	5.03566980361938	High	0	4.529E-06
High	[K].VDKGTVEVAGTNK.[E]		0.00103073	0	1	1	10	Q5N725	Q5N725 [104-116]	1	1317.70087011	High	High	High	5.8e8			4.6742639541626	High	0	2.186E-05
High	[K].AVDSLVPIGR.[G]		0.00784813	0	1	1	6	P0C520	P0C520 [154-163]	0	1026.5942204	High	High	High	5.4e7	2.1e7	1.2e8	3.05347394943237	High	0.0001139	0.0004362
High	[K].VVTDEGLVER.[A]		0.00818528	0	1	1	5	Q10G56	Q10G56 [340-349]	0	1116.58952886	High	High	High	1.4e8		1.5e8	3.40977501869202	High	0	0.0001301
High	[R].DGAAEAVGQR.[V]		0.00632538	0	1	1	5	Q75KR1	Q75KR1 [8-17]	0	973.46974815	High	High	High	3.8e8			3.99591016769409	High	4.2E-05	0.0002125
High	[R].GAAAGSVEEVK.[N]		0.00512401	0	1	1	6	Q6K9N6	Q6K9N6 [49-59]	0	1017.52111499	High	High	High	2.0e8		2.6e8	3.90146684646606	High	0	7.242E-05
High	[R].HATTEDAFQDGK.[S]		0.000541255	0	1	1	2	Q9XJ29	Q9XJ29 [264-275]	0	1319.58623429	Not Found	Not Found	High			4.0e7	3.87646269798279	High	0	3.989E-06
High	[R].EIQSQHDDLEAK.[F]		0.00020056	0	1	2	6	B8AW64	B8AW64 [66-77]	0	1412.66521282	High	High	High			9.6e6	4.78933238983154	High	0	1.1E-06
High	[R].GGAGPSAACCSGVR.[S]	2xCarbamidomethyl [C9; C10]	0.00206875	0	1	1	6	Q0IQK9	Q0IQK9 [44-57]	0	1306.56267954	High	High	High	9.1e7		7.8e7	3.67963051795959	High	4.2E-05	0.0001742
High	[K].ALNEHHVLLEGSLLKPNMVTPGSESK.[K]	1xDeamidated [N]; 1xOxidation [M18]	2.22904E-05	0	1	1	6	Q5N725	Q5N725 [211-236]	0	2817.44511979	High	High	High	1.4e7			5.49764537811279	High	0	2.23E-06
High	[K].SDLLLASNPVHK.[S]		0.00534455	0	1	1	12	Q06398	Q06398 [43-54]	0	1293.71612631	High	High	High	7.0e7	5.1e7	1.4e8	3.75370931625366	High	0	0.0001139
High	[R].KSPCGEGTNTWDR.[F]	1xCarbamidomethyl [C4]	0.00112157	0	1	1	12	P35686	P35686 [76-88]	1	1507.65941626	High	High	High	4.3e7			3.70883345603943	High	0	1.025E-05
High	[K].AGEDDDDLDDEDAEDEDK.[A]		4.69373E-05	0	1	1	4	Q9SLY8	Q9SLY8 [384-401]	0	2010.70541796	Not Found	High	High				4.79118967056274	High	0	1.669E-07
High	[K].DAYVGDEAQSK.[R]		0.00483551	0	4	4	5	A2XNS1; Q10DV7; P0C542; A3C6D7	A2XNS1 [53-63]; Q10DV7 [53-63]; P0C542 [52-62]; A3C6D7 [53-63]	0	1182.52732248	High	High	High	3.5e8			3.51634740829468	High	0	6.695E-05
High	[K].YGAGIGPGVYDIHSPR.[I]		4.74357E-05	0	2	2	9	Q2QLY5; Q2QLY4	Q2QLY5 [690-705]; Q2QLY4 [690-705]	0	1658.82853016	High	High	High	2.8e8	2.5e8	5.2e7	4.76270484924316	High	0	1.683E-07
High	[K].SLLDSNLEDGR.[Y]		0.00871821	0	1	1	5	Q0JKD0	Q0JKD0 [1933-1943]	0	1218.59607072	High	High	High	2.4e7			3.19952440261841	High	0	0.0001404
High	[K].SGQESHAACTEFDR.[T]	1xCarbamidomethyl [C9]	8.17229E-05	0	1	1	12	P35684	P35684 [291-304]	0	1594.65505909	High	High	High	9.9e7			5.07434129714966	High	0	2.734E-06
High	[R].EGQTVVPGGTGGK.[S]		0.000693715	0	1	1	6	P46520	P46520 [19-31]	0	1186.60624152	High	High	High	4.6e7			3.36237406730652	High	0.0001139	0.0004473
High	[K].KVSPEVIAEYTVR.[T]		0.000647695	0	1	1	32	P17784	P17784 [237-249]	1	1490.82131956	High	High	High	4.0e6	2.2e7		4.75216197967529	High	0	6.038E-06
High	[K].DGAEADKVVGAR.[K]		0.0015723	0	1	1	6	Q0D840	Q0D840 [90-101]	1	1187.60149049	High	High	High				4.03865194320679	High	0	1.592E-05
High	[R].HASLSSDGLR.[F]		0.00706449	0	1	1	9	Q10J94	Q10J94 [57-66]	0	1042.52759736	High	High	High	6.6e7			3.06887483596802	High	0	0.0001324
High	[K].SGAVSEPALLTAAQK.[E]		0.00066152	0	1	1	6	Q0IWL9	Q0IWL9 [273-287]	0	1442.78493404	High	High	High	2.1e7	6.5e6		3.87635946273804	High	0	1.482E-05
High	[K].GFDGGDAIDPR.[S]		0.00432893	0	1	1	6	A2XMV1	A2XMV1 [265-275]	0	1119.50652753	High	High	High	2.4e8		2.7e8	3.7035059928894	High	0	0.0001016
High	[R].VSAANSRPPNPQ.[-]	1xDeamidated [N/Q]	0.00179404	0	3	6	20	Q0DHF6; A2XFI3; A2Y5L9	Q0DHF6 [594-605]; A2XFI3 [595-606]; A2Y5L9 [594-605]	0	1238.61238995	High	High	High	2.1e8		3.0e8	4.3551287651062	High	0	2.091E-05
High	[K].NMAVTQFEPADAR.[R]		0.00226288	0	1	1	6	Q6Z6L4	Q6Z6L4 [138-150]	0	1449.67908881	High	High	High	1.0e7	2.7e7		4.09256315231323	High	0	3.803E-05
High	[R].IIGATRPWEAAPGTIR.[A]		0.00146031	0	1	2	15	A6N0M9	A6N0M9 [87-102]	0	1708.94931398	High	High	High	2.6e9	1.7e7	1.9e9	3.58793687820435	High	0	0.0001291
High	[K].GNKPWVSLPK.[G]		0.00876414	0	1	1	6	P49398	P49398 [231-240]	0	1125.64150495	High	Not Found	High	4.1e6		7.4e7	3.8313512802124	High	0	0.000141
High	[R].AQGDADSALDR.[L]		0.00512401	0	1	1	6	P35687	P35687 [60-70]	0	1118.50725576	High	High	High				3.99062132835388	High	0.0002069	0.002509
High	[K].AEEAESLAAK.[M]		0.00710175	0	1	1	4	Q6K9N6	Q6K9N6 [101-110]	0	1018.50513056	Not Found	High	High			2.9e8	3.58723187446594	High	0	0.0001224
High	[R].FYCWDTAGQEK.[F]	1xCarbamidomethyl [C3]	0.00943313	0	2	2	8	A2Y7R5; Q7F7I7	A2Y7R5 [64-74]; Q7F7I7 [64-74]	0	1404.58887719	High	High	High	1.1e8	1.8e7	7.0e7	3.15880656242371	High	0.0001139	0.0003107
High	[R].LLPDAVGTTCGQR.[V]	1xCarbamidomethyl [C10]	0.00680903	0	1	1	7	P30298	P30298 [335-347]	0	1387.69982458	High	High	High	4.6e8		5.8e8	3.68140268325806	High	0	0.00011
High	[K].EVSHEWNVMNK.[Q]		0.0033967	0	1	2	4	Q07078	Q07078 [255-265]	0	1372.6314104	Not Found	High	High		9.4e6	7.1e6	4.16773319244385	High	0	4.274E-05
High	[K].TVDSEELTVEER.[N]		0.00196242	0	2	2	18	Q7XTE8; Q6EUP4	Q7XTE8 [38-49]; Q6EUP4 [38-49]	0	1406.66454408	High	High	High	8.7e6	3.4e7	5.7e7	4.02566242218018	High	0	5.528E-05
High	[R].LNIHEYQGAELMGK.[Y]		0.0033083	0	1	1	8	Q6K9N6	Q6K9N6 [28-41]	0	1602.79445286	High	High	High				3.36213755607605	High	4.2E-05	0.0001827
High	[R].IQNGGTEVVEAK.[A]	1xDeamidated [N3]	0.00234801	0	1	1	4	Q42972	Q42972 [250-261]	0	1245.6321223	High	Not Found	High			6.3e6	3.61178255081177	High	0	2.67E-05
High	[K].SAQDIALADLPTTHPIR.[L]		3.7799E-05	0	1	1	14	Q06967	Q06967 [160-176]	0	1818.97083716	High	High	High	1.1e8	4.4e7	5.2e8	4.81872987747192	High	0	1.72E-06
High	[K].IQDKEGIPPDQQR.[L]		0.000301189	0	2	6	9	P0CH35; P51431	P0CH35 [30-42]; P51431 [30-42]	1	1523.78124561	High	High	High			3.1e7	4.43720436096191	High	0	1.862E-06
High	[R].CQGGANAGHTIYNSEGK.[K]	1xCarbamidomethyl [C1]	0.00012144	0	1	3	2	A2XD35	A2XD35 [95-111]	0	1763.77657114	Not Found	Not Found	High				4.6612606048584	High	0	5.73E-07
High	[R].EAEEFAEEDKK.[V]		0.00247521	0	1	1	9	Q6Z7B0	Q6Z7B0 [550-560]	1	1324.59031658	High	High	High	2.1e7		6.0e7	4.1998143196106	High	0	6.577E-05
High	[K].VSSSYDASSQTFSLK.[F]		0.000704791	0	1	1	4	B7EA73	B7EA73 [453-467]	0	1606.75950704	Not Found	High	High				3.61071157455444	High	0	5.599E-06
High	[K].YIGLSEASASTIR.[R]		0.00123337	0	2	4	4	A2XRZ0; Q7XQ45	A2XRZ0 [160-172]; Q7XQ45 [164-176]	0	1367.71652017	High	Not Found	High	2.1e7			3.64292645454407	High	0	1.161E-05
High	[K].LLNQADCVVSTYR.[D]	1xCarbamidomethyl [C7]	0.000787432	0	1	1	6	Q7XTJ3	Q7XTJ3 [124-136]	0	1538.76315305	High	High	High	1.3e7	1.8e7		3.82776737213135	High	0	6.482E-06
High	[K].LTSSNCTVAIVGR.[K]	1xCarbamidomethyl [C6]	0.00540115	0	1	1	3	P52428	P52428 [204-216]	0	1377.71547464	High	Not Found	High	3.1e7			3.38165545463562	High	0	8.255E-05
High	[R].MGHAGAIVSGGK.[G]		0.000624193	0	1	1	10	Q6ZL94	Q6ZL94 [281-292]	0	1084.55678904	High	High	High	1.9e7			4.01759719848633	High	0	1.097E-05
High	[R].AASFNIIPSSTGAAK.[A]		0.000746936	0	3	3	16	Q7FAH2; Q6K5G8; A2YQT7	Q7FAH2 [203-217]; Q6K5G8 [203-217]; A2YQT7 [203-217]	0	1434.75871932	High	High	High	1.1e10	3.4e9	1.0e10	4.27161931991577	High	0	1.028E-05
High	[R].AASFNIIPSSTGAAK.[A]	1xDeamidated [N5]	0.000977732	0	3	3	6	Q7FAH2; Q6K5G8; A2YQT7	Q7FAH2 [203-217]; Q6K5G8 [203-217]; A2YQT7 [203-217]	0	1435.74273532	High	High	High				3.68641304969788	High	0.0002069	0.001185
High	[K].VGGIHDAPAGR.[E]		0.00176586	0	1	1	12	P20907	P20907 [56-66]	0	1049.54866719	High	High	High	6.7e7			3.89574241638184	High	0	1.847E-05
High	[R].DHTVSATHGDMDQNTR.[D]	1xOxidation [M11]	0.000301189	0	2	5	4	Q6Z2Z4; P35683	Q6Z2Z4 [304-319]; P35683 [304-319]	0	1800.756564	High	High	Not Found	3.5e6	1.0e7		3.18647766113281	High	4.2E-05	0.0001562
High	[R].EEEEEEEEQQKGQEEEEEEQVGQGYETIR.[A]		0.00336106	0	1	1	2	Q75GX9	Q75GX9 [408-436]	1	3526.47357331	Not Found	Not Found	High				4.26208591461182	High	0	6.154E-05
High	[K].VAAQVPDSGPCVTYIGK.[G]	1xCarbamidomethyl [C11]	0.000127351	0	1	1	10	Q9LI00	Q9LI00 [162-178]	0	1761.88399636	High	High	High	3.8e8			4.46552467346191	High	0	5.874E-06
High	[R].DHTVSATHGDMDQNTR.[D]		2.04843E-05	0	2	5	12	Q6Z2Z4; P35683	Q6Z2Z4 [304-319]; P35683 [304-319]	0	1784.761649	High	High	High	6.1e7			4.07283401489258	High	0	3.072E-07
High	[K].GALDGGLDIPHSDKR.[F]		0.000172992	0	1	3	8	Q8L4L4	Q8L4L4 [165-179]	1	1550.79214464	Not Found	High	High		6.9e7	2.4e8	4.31875038146973	High	0	9.059E-07
High	[R].GAFGKPQGTCAR.[V]	1xCarbamidomethyl [C10]	0.0013071	0	1	2	4	A2Y0T4	A2Y0T4 [117-128]	0	1249.61061576	Not Found	High	High				3.10514760017395	High	0	1.246E-05
High	[K].ISDHQGPLSTGFPIENR.[G]		0.000309248	0	1	1	3	Q9AS33	Q9AS33 [328-344]	0	1867.92970061	Not Found	High	High		8.8e6		4.68297100067139	High	0	1.931E-06
High	[K].HHATYVANYNK.[A]		0.00121399	0	1	1	12	Q43008	Q43008 [59-69]	0	1317.63345935	High	High	High	1.8e7			4.43854379653931	High	0	1.134E-05
High	[K].GIGESVASVAK.[S]		0.00327359	0	1	1	6	Q6K669	Q6K669 [191-201]	0	1017.55750051	High	High	High	1.4e8	6.1e7	1.3e8	3.8885498046875	High	0	4.087E-05
High	[K].KDAEGQDAEATTEEAK.[K]		4.22305E-06	0	1	1	8	P49199	P49199 [133-148]	1	1692.7558781	High	High	High	3.3e7			6.14437389373779	High	0	7.3E-09
High	[R].FASINVENVEENR.[R]		0.000117032	0	2	2	16	P17784; Q5N725	P17784 [40-52]; Q5N725 [40-52]	0	1520.73396106	High	High	High	1.1e9	1.2e7		4.58996343612671	High	0	0.0001244
High	[R].MEGKPVQGFNSSTASLLTR.[Y]		0.00408508	0	1	1	4	P42863	P42863 [531-549]	0	2023.02770002	High	Not Found	High	8.8e6			2.94091296195984	High	0	5.409E-05
High	[K].SGGELESAQAK.[N]		0.00239809	0	1	1	6	Q93VT8	Q93VT8 [278-288]	0	1076.52184322	High	High	High	5.3e7			3.96146655082703	High	0	6.863E-05
High	[K].DNQTIHSLFGTPTR.[D]		0.000484444	0	1	1	6	Q7Y0F2	Q7Y0F2 [172-185]	0	1586.79214464	High	High	High	1.3e7			4.02672529220581	High	0.0002069	0.001347
High	[R].NVIHGSDSVDNGK.[K]	1xDeamidated [N11]	0.000108119	0	1	2	12	A6N0M9	A6N0M9 [112-124]	0	1342.62334847	High	High	High	1.1e8			4.31739473342896	High	0	1.001E-06
High	[R].TKDGPALQVELLR.[H]		6.9016E-05	0	1	1	10	P14717	P14717 [110-122]	1	1439.82165393	High	High	High	1.4e7			4.54471158981323	High	0	2.751E-07
High	[R].NVIHGSDSVDNGK.[K]		0.000291795	0	1	2	11	A6N0M9	A6N0M9 [112-124]	0	1341.63933247	High	High	High	1.2e8			4.13220977783203	High	0	6.889E-06
High	[R].EIENGILWEVDGK.[W]	1xDeamidated [N4]	0.00312184	0	1	1	16	P35681	P35681 [22-34]	0	1502.73731555	High	High	High	8.9e6	8.0e6		4.15488481521606	High	0.000141	0.0004951
High	[R].IGYSMITDAEEK.[G]		0.00215794	0	2	2	7	Q9XEA8; Q9XEA6	Q9XEA8 [52-63]; Q9XEA6 [49-60]	0	1356.63515832	High	High	High	1.2e7			4.21190595626831	High	0	2.703E-05
High	[K].TDSDSVADTENK.[T]		0.00818528	0	1	1	5	Q10MJ1	Q10MJ1 [900-911]	0	1281.54409463	High	High	High				3.26082730293274	High	0	0.0001297
High	[K].GILAADESTGTIGKR.[F]		0.00259557	0	2	3	7	P17784; Q5N725	P17784 [25-39]; Q5N725 [25-39]	1	1488.8016467	High	High	High	4.2e7		1.1e8	4.16613435745239	High	0	3.037E-05
High	[R].EAELANSFIGTTK.[R]		0.000743003	0	1	2	6	A2XD35	A2XD35 [181-193]	0	1380.70053574	High	High	High	3.3e7			4.54606485366821	High	0	5.987E-06
High	[R].ESSPSSSCCSGVR.[T]	2xCarbamidomethyl [C8; C9]	0.00210175	0	1	1	6	Q2QYL3	Q2QYL3 [50-62]	0	1399.55765363	High	High	High	1.3e8			3.02109360694885	High	0	3.612E-05
High	[R].ALLEVVESGGK.[N]		0.00780697	0	1	2	6	A2YXU2	A2YXU2 [193-203]	0	1101.61501535	High	High	High	9.6e7	2.4e7		3.41069006919861	High	0.0001139	0.0003012
High	[K].AAAVGANSQAAQSMLK.[Q]		3.70088E-05	0	1	2	8	P0C8Y9	P0C8Y9 [161-176]	0	1517.77405177	High	High	High	8.2e7	7.6e7	1.3e8	5.40773582458496	High	0	2.221E-07
High	[R].EEEEEEEEQQKGQEEEEEEQVGQGYETIR.[A]	1xDeamidated [Q]	0.00075089	0	1	1	9	Q75GX9	Q75GX9 [408-436]	1	3527.45758931	Not Found	Not Found	High				4.98723173141479	High	0	1.267E-05
High	[K].KLPSILVDETSVQK.[I]		0.00216935	0	1	1	4	Q10KF0	Q10KF0 [51-64]	1	1556.88939906	Not Found	High	High				3.81190800666809	High	0	5.159E-05
High	[K].NILTTLPKPGGGEYGK.[F]		0.000454699	0	1	1	12	Q6YZX6	Q6YZX6 [9-24]	0	1644.89554706	High	High	High	1.3e7	7.8e6		3.51560950279236	High	0.000141	0.0004947
High	[R].GIYAYGFEKPSAIQQR.[GA]		0.000111012	0	2	7	9	Q6Z2Z4; P35683	Q6Z2Z4 [55-70]; P35683 [55-70]	0	1827.93880881	High	High	High	8.9e6			4.59743738174438	High	0	5.077E-07
High	[R].VSAANSRPPNPQ.[-]		0.00310542	0	3	6	11	Q0DHF6; A2XFI3; A2Y5L9	Q0DHF6 [594-605]; A2XFI3 [595-606]; A2Y5L9 [594-605]	0	1237.62837395	High	High	High	2.6e9			3.95056200027466	High	0	8.583E-05
High	[K].GELEASAATPYELQR.[R]		0.000117652	0	1	1	12	P56724	P56724 [22-36]	0	1634.80204056	High	High	High	8.0e7			4.91633796691895	High	0	4.306E-05
High	[K].YDCSSADINPIGSVSK.[Q]	1xCarbamidomethyl [C3]	0.00025979	0	1	1	2	Q0D8D4	Q0D8D4 [529-544]	0	1712.77959083	Not Found	Not Found	High				3.95762395858765	High	0	1.446E-05
High	[R].AFGGQSLDFGK.[G]		0.00918857	0	1	1	5	Q6ZDY8	Q6ZDY8 [156-166]	0	1126.55274948	High	High	High	8.6e7	5.6e7		3.37048149108887	High	0	0.0001496
High	[R].ANLPGAENLVVQR.[F]		0.00699054	0	1	2	1	Q2QYW2	Q2QYW2 [368-380]	0	1380.75938806	Not Found	Not Found	High				2.84593224525452	High	0	0.0001068
High	[K].IYGVEPTESAILSGGRPGPHK.[I]		0.00294587	0	1	1	5	Q9XEA8	Q9XEA8 [205-225]	0	2165.13494222	High	High	High	1.2e7			3.70721840858459	High	0	0.0001032
High	[R].TLGVISMSCDNDATR.[G]	1xCarbamidomethyl [C9]	0.000795791	0	1	1	5	Q10G56	Q10G56 [180-194]	0	1639.74143124	High	High	High	2.2e7	2.4e7		3.44186425209045	High	0	2.619E-05
High	[R].EILHIQGGQCGNQIGAK.[F]	1xCarbamidomethyl [C10]	1.14583E-05	0	3	6	2	P45960; Q40665; P46265	P45960 [3-19]; Q40665 [3-19]; P46265 [3-19]	0	1822.92284145	Not Found	Not Found	High				4.39318704605103	High	0	2.657E-08
High	[R].IDVTGPEQCPPEGK.[L]	1xCarbamidomethyl [C9]	0.00028873	0	1	1	8	Q7XJ02	Q7XJ02 [200-213]	0	1526.71553413	High	High	High		1.0e7	4.6e7	4.54811429977417	High	0	5.788E-06
High	[R].AALPVGTVSGAPK.[V]		0.00356179	0	1	3	5	Q9XJ29	Q9XJ29 [486-498]	0	1167.67319893	High	High	High	6.6e7	5.2e7	1.2e8	2.83441233634949	High	0	4.841E-05
High	[K].CCVSGCSSVR.[V]	3xCarbamidomethyl [C1; C2; C6]	0.00904487	0	1	1	6	Q6AVA8	Q6AVA8 [540-549]	0	1171.46527408	High	High	High				2.73424625396729	High	0.0001139	0.0003036
High	[K].AEYDESGPSIVHR.[K]		0.00560398	0	1	1	8	Q10DV7	Q10DV7 [362-374]	0	1459.68119725	High	High	High	2.9e7		1.0e8	3.27477192878723	High	0	8.083E-05
High	[R].IFIPDREPPNGQPDEPLR.[V]	1xDeamidated [N/Q]	0.000234989	0	2	2	29	Q0DHF6; A2Y5L9	Q0DHF6 [391-408]; A2Y5L9 [391-408]	1	2091.05054435	High	High	High	4.9e6	2.3e7	4.8e7	4.32527112960815	High	0	3.459E-05
High	[K].DAPAGEKPEPVR.[T]		0.00428354	0	1	1	11	P31674	P31674 [75-86]	0	1265.64844067	High	High	High	9.4e7			3.32095336914063	High	0	0.000135
High	[K].LDRPAEDEAMAGQEVAAAE.[-]		0.00453921	0	1	1	6	P49397	P49397 [244-262]	0	1972.89166	High	High	High	2.6e7	3.1e7		4.21023273468018	High	4.2E-05	0.00023
High	[R].IFIPDREPPNGQPDEPLR.[V]		0.00145262	0	2	2	17	Q0DHF6; A2Y5L9	Q0DHF6 [391-408]; A2Y5L9 [391-408]	1	2090.06652835	High	High	High	4.4e8			3.56299424171448	High	0	1.492E-05
High	[R].AMDGLPVTIR.[L]		0.00895032	0	2	2	5	Q75KR1; Q6AVA8	Q75KR1 [623-632]; Q6AVA8 [683-692]	0	1072.58194116	High	High	High	2.4e8	8.4e7		2.99349045753479	High	0	0.0001452
High	[K].LQNGVTATDLVLTVTQMLR.[K]	2xDeamidated [Q2; Q/N]	0.0143524	0.00045822	1	1	4	Q6YZX6	Q6YZX6 [255-273]	0	2075.10528244	High	Not Found	High				3.80182671546936	High	4.2E-05	0.000254
High	[R].LPANLVQAQR.[D]		0.0100468	0.00045822	1	1	6	Q9LI00	Q9LI00 [441-450]	0	1109.64256755	High	High	High	1.2e8		1.5e8	3.57097125053406	High	4.2E-05	0.000167
High	[K].SAESNMCDLLR.[I]	1xCarbamidomethyl [C7]; 1xOxidation [M6]	0.0161891	0.00045822	1	1	6	Q2R8Z5	Q2R8Z5 [107-117]	0	1311.56676192	High	High	High	4.0e7		3.6e7	2.88645625114441	High	8.185E-05	0.0002928
High	[K].VVIGMDVAASEFYNDKDK.[T]	1xDeamidated [N14]	0.0118841	0.00045822	1	1	5	Q42971	Q42971 [246-263]	1	2001.94738444	Not Found	High	High				4.18401622772217	High	0.001222	0.01451
High	[R].VATPVNWKPGER.[V]		0.0133372	0.00045822	1	2	8	P0C5D0	P0C5D0 [171-182]	0	1353.72735971	High	High	High	7.7e7	8.9e7	9.4e7	3.29561495780945	High	0.0001728	0.0007074
High	[K].LWCSDLHAGR.[V]	1xCarbamidomethyl [C3]	0.0179744	0.00045822	2	2	18	Q7G765; Q7G764	Q7G765 [88-97]; Q7G764 [86-95]	0	1214.57350201	High	High	High	3.1e7		5.8e7	3.16933250427246	High	0.0001139	0.0003297
High	[R].QELVNWVEGVGKPATAFDFTTK.[G]	1xDeamidated [Q/N]	0.0226152	0.00045822	1	1	2	P27934	P27934 [251-272]	0	2438.2238171	High	Not Found	Not Found				2.55508708953857	High	0.0001139	0.0004285
High	[R].AVDTISSCLK.[A]	1xCarbamidomethyl [C8]	0.0209137	0.00045822	1	1	6	B8BJ39	B8BJ39 [42-51]	0	1093.55578624	High	High	High	9.9e7	1.0e8	1.8e8	3.24840116500854	High	0.0001139	0.0003905
High	[R].IPSTEEIADR.[VI]		0.011336	0.00045822	2	2	10	Q2QLY5; Q2QLY4	Q2QLY5 [706-715]; Q2QLY4 [706-715]	0	1130.5687934	High	High	High	5.3e8		6.5e8	3.50674891471863	High	8.185E-05	0.0002913
High	[K].QLNMVDPDEK.[D]		0.0226152	0.00045822	1	2	6	P0C5C8	P0C5C8 [109-118]	0	1188.55651416	High	High	High	6.9e6	7.9e6	2.3e7	3.24869513511658	High	0.000141	0.0005044
High	[R].DQSSYDEFFSGMPWLALPLGDER.[K]	1xDeamidated [Q2]	0.0104229	0.00045822	1	1	6	Q7Y0E8	Q7Y0E8 [405-427]	0	2661.18135983	Not Found	High	High		9.5e5		3.59278702735901	High	4.2E-05	0.0001743
High	[R].TLFDLQEVSAQIR.[E]		0.00978642	0.00045822	1	1	4	Q6K8J4	Q6K8J4 [654-666]	0	1519.81148313	Not Found	High	High			4.4e6	3.27989196777344	High	4.2E-05	0.0001617
High	[K].AVDNSGTVVGIK.[C]		0.0142028	0.00045822	1	1	6	Q9LSU0	Q9LSU0 [30-41]	0	1159.63172801	High	High	High	1.3e8			3.58901786804199	High	4.2E-05	0.000251
High	[K].SAESNMCDLLR.[I]	1xCarbamidomethyl [C7]	0.0196439	0.00045822	1	1	11	Q2R8Z5	Q2R8Z5 [107-117]	0	1295.57184692	High	High	High		9.8e7		3.11607050895691	High	0.0001139	0.0003652
High	[K].MTAEIGEQVQIVGDDLLVTNPTR.[V]	2xDeamidated [Q8; N/Q]	0.0118219	0.00045822	1	1	2	Q42971	Q42971 [316-338]	0	2501.2439605	High	Not Found	High	5.4e6			3.74110126495361	High	4.2E-05	0.000203
High	[R].DNWQELIQSIK.[A]		0.0120726	0.00045822	1	1	12	Q9SE42	Q9SE42 [100-110]	0	1373.70595551	High	High	High	6.3e6		3.9e7	3.57711577415466	High	0.000141	0.0005234
High	[K].DSTLIMQLLR.[D]	1xOxidation [M6]	0.0170587	0.00045822	6	7	8	Q6ZKC0; Q84J55; Q2R2W2; Q7XTE8; Q06967; Q6EUP4	Q6ZKC0 [217-226]; Q84J55 [227-236]; Q2R2W2 [226-235]; Q7XTE8 [223-232]; Q06967 [222-231]; Q6EUP4 [223-232]	0	1205.65583469	High	High	High		3.3e6		3.14599752426147	High	0.0002069	0.001977
High	[R].LKIDPELEK.[E]		0.0194398	0.00045822	1	1	9	Q9SXP2	Q9SXP2 [221-229]	1	1084.62485178	High	High	High	4.0e7	1.4e7	1.6e8	3.21196126937866	High	0.000141	0.0005534
High	[K].APGMIGWWPAK.[A]	1xOxidation [M4]	0.0192378	0.00045822	1	3	6	P17654	P17654 [301-311]	0	1229.61357605	High	High	High	1.3e7	7.3e6	7.2e7	3.10963416099548	High	0.000141	0.0005047
High	[K].SEESNMCDLLR.[I]	1xCarbamidomethyl [C7]; 1xOxidation [M6]	0.0179744	0.00045822	1	1	6	Q0ITW7	Q0ITW7 [107-117]	0	1369.57224118	High	High	High	7.7e6		1.3e7	3.47423386573792	High	0.0001139	0.0003288
High	[R].AIPGYGGGMSSAK.[A]		0.018547	0.00045822	1	1	6	Q6Z0I4	Q6Z0I4 [260-272]	0	1195.57758399	High	High	High	2.0e7		6.1e7	2.12169718742371	High	0.000141	0.000476
High	[R].AEAEGALPVLGHR.[D]		0.0123933	0.00045822	1	1	4	Q2R480	Q2R480 [64-76]	0	1319.70662425	Not Found	High	High				2.78723311424255	High	4.2E-05	0.0002145
High	[K].HSLGYWENEK.[V]		0.0179744	0.00045822	1	1	9	Q6ZDY8	Q6ZDY8 [594-603]	0	1262.5800268	High	High	High	1.5e7			3.23305749893188	High	0.0002069	0.0009472
High	[K].TAIAEGLAQR.[I]		0.0166183	0.00045822	1	5	2	Q7F9I1	Q7F9I1 [303-312]	0	1029.56873391	Not Found	Not Found	High			3.7e7	2.94639205932617	High	0.0001139	0.0003001
High	[R].VAVLEAAPR.[A]		0.011159	0.00045822	1	2	6	B8AL97	B8AL97 [96-104]	0	925.54654199	High	High	High	8.7e7		9.3e7	3.18097138404846	High	0.000141	0.0005979
High	[K].IIIDSNNNPEHFLTTNPFYDSR.[V]		0.0210231	0.00045822	1	2	1	Q2QYW2	Q2QYW2 [896-917]	0	2607.24740556	Not Found	Not Found	High				2.55254030227661	High	0.0001139	0.0003934
High	[K].TKDGKPFVDVLK.[E]		0.0123933	0.00045822	2	3	16	P17784; Q5N725	P17784 [83-94]; Q5N725 [83-94]	1	1346.76782752	High	High	High				3.53595113754272	High	0.0001139	0.000313
High	[R].QVFGAQMGLSDQDIVALSGGHTLGR.[C]		0.00953275	0.00045822	1	2	3	Q10N21	Q10N21 [143-167]	0	2557.28274524	Not Found	High	Not Found				2.51632928848267	High	4.2E-05	0.0001567
High	[R].LGDPARPLLLSVR.[S]		0.0229715	0.00045822	1	1	5	Q6AVA8	Q6AVA8 [156-168]	0	1406.84780916	High	High	High	1.2e7	1.3e7	5.7e7	2.40161561965942	High	0.0002069	0.002523
High	[K].SEESNMCDLLR.[I]	1xCarbamidomethyl [C7]	0.0182585	0.00045822	1	1	6	Q0ITW7	Q0ITW7 [107-117]	0	1353.57732618	High	High	High		2.3e6		2.9696102142334	High	0.004695	0.05468
High	[K].QSISLEPGGQFELSGAPLETLHQTCAEVNSHLYQVK.[A]	1xCarbamidomethyl [C25]	0.0142774	0.00045822	1	4	2	A2YL07	A2YL07 [136-171]	0	3967.94945557	High	Not Found	Not Found	2.1e7			2.48740816116333	High	4.2E-05	0.0002522
High	[R].SGQGADFGPFFYLPK.[M]		0.0212436	0.00045822	1	1	2	Q7XUG1	Q7XUG1 [215-229]	0	1630.79001944	Not Found	Not Found	High				4.36581993103027	High	0.000141	0.000619
High	[K].VSDPLEEGCR.[L]	1xCarbamidomethyl [C9]	0.0183542	0.00045822	1	1	6	B3VMC0	B3VMC0 [323-332]	0	1161.52046332	High	High	High	3.4e7		3.3e7	3.0601921081543	High	0.000141	0.0006203
High	[R].ADYAVEVGR.[N]		0.0112767	0.00045822	1	2	10	A6N0M9	A6N0M9 [103-111]	0	979.48433561	High	High	High				3.8681423664093	High	4.2E-05	0.0001967
High	[R].VVDSMTDNLRPTR.[A]		0.0235776	0.00045822	2	2	8	Q2QXR8; B8BJ39	Q2QXR8 [315-327]; B8BJ39 [315-327]	0	1503.75840171	High	High	High	9.9e7		1.4e8	2.6811511516571	High	0.0001139	0.0004499
High	[R].LNADDWENDENLKK.[I]		0.0237007	0.00045822	1	1	2	A2XCT8	A2XCT8 [52-65]	1	1703.78711873	Not Found	Not Found	High			4.0e7	3.62544107437134	High	0.000141	0.0004524
High	[K].DKTYDLNFKEENNDGSQK.[I]		0.0226152	0.00045822	1	1	2	Q42971	Q42971 [262-279]	2	2144.97308134	Not Found	Not Found	High			1.6e7	2.82531833648682	High	0.0001139	0.000428
High	[K].TAVAVSYCKPGR.[G]	1xCarbamidomethyl [C8]	0.0203751	0.00045822	1	1	4	A2ZB00	A2ZB00 [21-32]	0	1308.67288163	Not Found	High	High		1.4e7	2.8e7	3.33268785476685	High	0.0001139	0.0003805
High	[R].AGWGVMTSHR.[S]		0.0123933	0.00045822	1	1	13	Q42971	Q42971 [374-383]	0	1101.52582329	High	High	High	3.5e7		2.6e8	3.68841981887817	High	4.2E-05	0.0002145
High	[R].EAIWCGSTNSSTEEGK.[E]	1xCarbamidomethyl [C5]; 1xDeamidated [N9]	0.012524	0.00045822	1	2	2	B8AU84	B8AU84 [89-104]	0	1756.73303494	Not Found	High	Not Found		9.4e6		2.56918001174927	High	0.000141	0.0005862
High	[R].ILMVGLDAAGK.[T]		0.0134073	0.00045822	1	2	2	P51823	P51823 [20-30]	0	1087.61799231	Not Found	High	Not Found		8.3e6		2.71128559112549	High	4.2E-05	0.0002347
High	[K].IINQDPPALSDK.[S]		0.0118219	0.00045822	1	1	2	Q2QMN7	Q2QMN7 [395-406]	0	1310.69505648	Not Found	High	Not Found		1.4e7		3.37182068824768	High	0.0002069	0.001303
High	[R].STDDFNGAQLK.[A]		0.0226152	0.00045822	1	1	2	P46465	P46465 [377-387]	0	1195.55895697	Not Found	High	Not Found				3.42151284217834	High	0.0001139	0.0004271
High	[K].IQEAAADGR.[T]		0.015937	0.00045822	1	1	2	Q75HE6	Q75HE6 [7-15]	0	930.46393452	High	Not Found	Not Found				2.95196795463562	High	8.185E-05	0.0002873
High	[R].VQCVAAVPR.[V]	1xCarbamidomethyl [C3]	0.0176024	0.00045822	1	1	4	Q7XKU5	Q7XKU5 [234-242]	0	999.54041106	High	High	Not Found	1.7e7	3.4e7		3.37616944313049	High	0.0001139	0.0003214
High	[K].CNMAGKPAVVTR.[V]	1xCarbamidomethyl [C1]	0.0148884	0.00045822	2	2	4	Q2QXR8; B8BJ39	Q2QXR8 [303-314]; B8BJ39 [303-314]	0	1303.66093676	High	High	Not Found	1.3e7			2.94857263565063	High	8.185E-05	0.0002652
High	[K].TAETAQYTK.[D]		0.0212436	0.00045822	1	2	4	A2Y720	A2Y720 [125-133]	0	1012.4945659	High	High	High	1.7e8			3.1866660118103	High	0.0001139	0.0003976
High	[K].AMPAGLWDEILAALTWVEGNMGAVLGDPR.[R]	1xDeamidated [N20]	0.0180686	0.00045822	1	1	3	Q75KR1	Q75KR1 [72-100]	0	3054.50633942	Not Found	High	High		3.0e5	3.4e5	2.87875866889954	High	0.0001139	0.0003309
High	[R].SHVVHDSYAPSR.[T]		0.0195416	0.00045822	1	1	5	Q653V7	Q653V7 [802-813]	0	1354.64983764	High	High	High	2.1e7			4.18467617034912	High	0.0002069	0.001203
High	[R].LAIANIGKLMFAQFSELVNEFYNNGLTSNLAGSR.[N]	1xDeamidated [N/Q]	0.0221485	0.00045822	1	1	17	P14717	P14717 [401-434]	1	3703.87885713	High	High	High	4.9e5	1.8e5	5.1e5	4.83655595779419	High	0.001828	0.02017
High	[R].CEMEEGADGK.[L]	1xCarbamidomethyl [C1]	0.0134777	0.00045822	1	1	6	Q6ZD89	Q6ZD89 [96-105]	0	1125.41870038	High	High	High				2.97024416923523	High	0.0001139	0.0004318
High	[K].EAAENTLVAYK.[S]		0.0146563	0.00045822	1	1	3	Q06967	Q06967 [149-159]	0	1208.61574358	High	High	High	1.4e8		1.4e8	3.22722244262695	High	0.000141	0.0005877
High	[R].NIWADDLAASLTTLESLEAIVGK.[D]	1xDeamidated [N1]	0.00999417	0.00045822	2	2	3	Q2QLY5; Q2QLY4	Q2QLY5 [298-320]; Q2QLY4 [298-320]	0	2431.26026211	High	Not Found	High	1.2e6			3.52010726928711	High	4.2E-05	0.0001655
High	[R].FDVWPFLETYTEDVANEIMR.[E]	1xDeamidated [N16]	0.0143524	0.00045822	1	1	6	P30298	P30298 [378-397]	0	2476.13770422	Not Found	Not Found	High				3.13242363929749	High	4.2E-05	0.0002538
High	[R].DLKPSNLLLNANCDLK.[I]	1xCarbamidomethyl [C13]	0.0130605	0.00045822	1	2	2	Q84UI5	Q84UI5 [193-208]	0	1827.96330926	Not Found	High	Not Found				3.47405481338501	High	0.000438	0.006234
High	[R].AEQMLINNPSR.[V]		0.0100997	0.00045822	1	1	6	P37833	P37833 [57-67]	0	1272.6364958	High	High	High	2.6e7	1.3e7	3.7e7	3.89979791641235	High	8.185E-05	0.0002878
High	[K].VHACVGGTSVR.[E]	1xCarbamidomethyl [C4]	0.011159	0.00045822	2	4	6	Q6Z2Z4; P35683	Q6Z2Z4 [140-150]; P35683 [140-150]	0	1142.57350201	High	High	High				2.57816219329834	High	0.0002069	0.0009711
High	[R].GKDSVCVVTQK.[K]	1xCarbamidomethyl [C6]	0.0183542	0.00045822	1	1	2	Q9LSU3	Q9LSU3 [44-54]	1	1220.63034811	Not Found	Not Found	High				3.66037249565125	High	0.0002069	0.001019
High	[R].DELVVPIIENTPYEYELTDSLAEAIAAYPK.[A]		0.0172381	0.00045822	1	2	2	B8BKI7	B8BKI7 [169-198]	0	3366.68791091	High	Not Found	High			2.1e6	2.7146143913269	High	0.0001139	0.0003145
High	[R].LSPFVDFMDCFDSDPVALGSYMVQQLNK.[H]	1xCarbamidomethyl [C10]; 1xDeamidated [Q/N]	0.0142028	0.00045822	1	1	15	Q84QK0	Q84QK0 [235-262]	0	3224.46248549	High	High	High	3.5e6	3.8e6	3.7e5	5.14304447174072	High	4.2E-05	0.0002507
High	[K].TFQGNRPSLSLLLPSLSAYEIGQLLSIYEHR.[I]	1xDeamidated [Q23]	0.0104229	0.00045822	1	1	4	P42863	P42863 [464-494]	0	3503.85329439	Not Found	High	High			2.7e6	4.23745155334473	High	4.2E-05	0.0001746
High	[K].IQGIGAGFVPGVLDVDLINETVQVSSDEAIEMAK.[A]	1xDeamidated [Q/N]	0.0134777	0.00045822	1	1	6	Q9XEA6	Q9XEA6 [223-256]	0	3515.78255669	Not Found	Not Found	High			2.9e6	3.59598684310913	High	4.2E-05	0.0002359
High	[R].GLDFQGLLEDLGSAPSGAIVLLHACAHNPTGVDPTLDQWEQIR.[Q]	1xCarbamidomethyl [C25]; 1xDeamidated [Q/N]	0.0103141	0.00045822	1	1	10	P37833	P37833 [162-204]	0	4612.27766612	High	High	High				4.80821323394775	High	0.0002069	0.001646
High	[K].LGIHEDSTNR.[NT]		0.0196439	0.00045822	2	3	8	Q0J4P2; Q07078	Q0J4P2 [420-429]; Q07078 [420-429]	0	1141.55962571	High	High	High	1.2e8		1.7e8	2.88980960845947	High	0.0001139	0.0003644
High	[R].EQSSYDEFFSGMPWLALPLGDER.[K]	1xDeamidated [Q2]	0.0169697	0.00045822	1	1	2	Q7Y0F2	Q7Y0F2 [412-434]	0	2675.19700989	Not Found	High	Not Found				2.94507479667664	High	0.0002069	0.001271
High	[R].EQSSYDEFFSGMPWLALPLGDER.[K]		0.0177875	0.00045822	1	1	4	Q7Y0F2	Q7Y0F2 [412-434]	0	2674.21299389	High	Not Found	High	1.6e6		1.7e7	3.06209707260132	High	0.0003334	0.004782
High	[R].VFIMDNCEELIPEWLSFVK.[G]	1xCarbamidomethyl [C7]	0.0130605	0.00045822	2	3	11	Q0J4P2; Q07078	Q0J4P2 [341-359]; Q07078 [341-359]	0	2369.15560289	High	High	High	8.7e6	8.6e5	1.2e7	3.42144441604614	High	0.000141	0.0006103
High	[K].SEVQFGHAGAK.[S]		0.0124585	0.00045822	1	1	6	Q93VT8	Q93VT8 [267-277]	0	1130.55889748	High	High	High	2.8e7		2.4e7	3.15414261817932	High	0.0002069	0.00202
High	[R].LEGTNVDQGKR.[I]		0.0177875	0.00045822	1	1	7	Q6K9N6	Q6K9N6 [384-394]	1	1216.62803958	High	High	High	6.9e7			2.84662175178528	High	0.0001139	0.0003262
High	[R].TSELEDNEFIK.[F]		0.0205889	0.00045822	1	1	4	Q6F2U9	Q6F2U9 [168-178]	0	1324.6267021	High	High	Not Found	5.6e6	2.0e7		2.73944163322449	High	0.000141	0.0004541
High	[K].GVLLYGPPGTGK.[T]		0.0120726	0.00045822	1	1	4	P46465	P46465 [212-223]	0	1158.65173524	High	High	Not Found	4.3e6			3.26709866523743	High	4.2E-05	0.0002074
High	[R].LSELSDAEVGGLK.[A]		0.0133372	0.00045822	1	1	2	Q5NAY4	Q5NAY4 [44-56]	0	1317.68963671	Not Found	High	Not Found				3.2250645160675	High	0.0001728	0.0007466
High	[R].ATSGGLLVTEATGVSDTAQGYPDTPGIWTQQQVEAWKPIVDAVHR.[K]	2xDeamidated [Q]	0.0132675	0.00045822	1	1	4	Q69TH8	Q69TH8 [59-103]	0	4752.34276878	High	Not Found	Not Found	7.5e5			2.81134557723999	High	4.2E-05	0.0002325
High	[K].EAAESTMVAYK.[A]		0.00953275	0.00045822	1	1	6	Q6ZKC0	Q6ZKC0 [144-154]	0	1199.56126519	High	High	High	1.7e7		3.8e7	3.17054581642151	High	0.0002069	0.001411
High	[R].LNVLGILSSCQDK.[D]	1xCarbamidomethyl [C10]	0.0143524	0.00045822	1	1	2	Q6K4E7	Q6K4E7 [735-747]	0	1446.76209045	High	Not Found	Not Found				3.38417816162109	High	0.0002069	0.002323
High	[K].YEVLPGWQSDISSVR.[S]		0.0177875	0.00045822	1	2	1	A2XD35	A2XD35 [434-448]	0	1735.86497517	High	Not Found	Not Found				2.7568244934082	High	0.0001139	0.0003251
High	[K].TYNLFGQFR.[W]		0.0208049	0.00045822	1	1	2	Q10LP5	Q10LP5 [634-642]	0	1145.57381931	High	Not Found	Not Found	1.5e7			3.03111505508423	High	0.0001139	0.0003887
High	[K].LSFLYPSCVGR.[N]	1xCarbamidomethyl [C8]	0.0191376	0.00045822	1	1	1	P0C5C8	P0C5C8 [141-151]	0	1298.65616897	High	Not Found	Not Found	4.6e7			3.10384130477905	High	0.0001139	0.0003537
High	[R].LHPGTNLSELSK.[T]		0.0114556	0.00045822	1	1	9	P48642	P48642 [258-269]	0	1295.69539085	High	High	High	4.0e7			3.59270358085632	High	4.2E-05	0.0001946
High	[R].TPALAAWEER.[F]		0.0114556	0.00045822	1	1	2	Q06398	Q06398 [193-202]	0	1143.57929857	High	Not Found	Not Found	2.4e8			3.75509834289551	High	4.2E-05	0.0001949
High	[K].LLGFSCDDVESHK.[D]	1xCarbamidomethyl [C6]	0.0115159	0.00045822	1	2	1	P0C5D0	P0C5D0 [67-79]	0	1506.68931941	High	Not Found	Not Found	4.2e6			2.88934421539307	High	4.2E-05	0.0001967
High	[R].SAAASSMSALK.[Q]		0.0102063	0.00045822	1	1	2	Q93VT8	Q93VT8 [90-100]	0	1023.51392115	High	Not Found	Not Found	1.3e7			3.13332724571228	High	4.2E-05	0.0001703
High	[K].ASSPSTVAAPEK.[K]		0.00968416	0.00045822	1	1	2	Q75W16	Q75W16 [59-70]	0	1144.58444346	High	Not Found	Not Found	1.4e7			3.04682564735413	High	0.000141	0.0005315
High	[R].EEEQGEEEHGER.[G]		0.0107564	0.00045822	1	2	2	B8AL97	B8AL97 [352-363]	0	1457.57751995	High	Not Found	Not Found	6.8e5			2.96626091003418	High	4.2E-05	0.0001811
High	[K].IAHGLLPFR.[K]		0.0176947	0.00045822	1	1	2	Q84QK0	Q84QK0 [285-293]	0	1023.60981097	High	Not Found	Not Found				2.75563812255859	High	0.0001139	0.0003231
High	[R].SNSLFPYELLEIVR.[A]		0.0191376	0.00045822	1	1	3	Q0JNR2	Q0JNR2 [183-196]	0	1679.90029809	High	High	Not Found	2.3e6			2.54247570037842	High	0.003756	0.04206
High	[K].DQSTASTNLR.[G]		0.0145797	0.00045822	1	1	6	Q67IX6	Q67IX6 [541-550]	0	1092.52799122	High	High	High				2.98892688751221	High	4.2E-05	0.0002583
High	[K].VAPALAAGCTAVLKPSELASVTCLELADVCK.[E]	3xCarbamidomethyl [C9; C23; C30]	0.0134777	0.00045822	1	1	2	B3VMC0	B3VMC0 [172-202]	0	3214.65201774	Not Found	High	Not Found				3.22464537620544	High	4.2E-05	0.0002369
High	[R].FQVPDVLLPDVEAR.[T]		0.0205889	0.00045822	1	1	2	B9F676	B9F676 [116-129]	0	1597.85843331	Not Found	High	Not Found		7.5e6		2.66870546340942	High	0.000235	0.002804
High	[R].AHEPYVDYLKPIIADGDTGFGGATATVK.[L]		0.0161891	0.00045822	1	1	3	Q6Z6M4	Q6Z6M4 [161-188]	0	2906.45706383	High	High	Not Found	2.9e6	6.7e6		2.80347585678101	High	0.0002069	0.001086
High	[R].GNDAHAATIR.[S]		0.0189387	0.00045822	1	1	5	Q2R2W2	Q2R2W2 [84-93]	0	1025.51228167	High	High	Not Found	2.8e8	1.1e8		2.02564454078674	High	0.0001139	0.0003491
High	[R].ENALLEFVR.[V]		0.0201635	0.00045822	1	1	4	Q0JNR2	Q0JNR2 [78-86]	0	1090.589135	High	High	Not Found				2.90780115127563	High	0.0001139	0.0003762
High	[K].MAGIDPDDVYSEVPYEK.[G]		0.0191376	0.00045822	1	1	2	Q84TA3	Q84TA3 [379-395]	0	1927.86298571	Not Found	High	Not Found				2.46258139610291	High	0.0001139	0.0003535
High	[R].LANLGTHAADLQIGVAPFEEK.[H]		0.0237007	0.00045822	1	1	2	Q6K8J4	Q6K8J4 [362-382]	0	2194.15025791	Not Found	High	Not Found				2.50022125244141	High	0.0001139	0.0004516
High	[R].GLDQEYEGNVEATGEDYYVEPADER.[R]		0.0165316	0.00045822	1	1	2	Q8L4L4	Q8L4L4 [115-139]	0	2848.20678185	Not Found	High	Not Found				3.32846736907959	High	0.000141	0.000472
High	[R].SLPNYGGLAIYDR.[Y]		0.0116373	0.00045822	1	1	4	Q53NL5	Q53NL5 [266-278]	0	1438.7325046	High	High	Not Found	6.0e7	3.6e7		3.48237371444702	High	0.0001139	0.0003481
High	[K].LSEVNPMLGFR.[G]		0.0149665	0.00045822	2	2	7	Q75KR1; Q6AVA8	Q75KR1 [672-682]; Q6AVA8 [732-742]	0	1262.65616866	High	High	Not Found	1.5e8	2.3e7		3.49636197090149	High	8.185E-05	0.0002662
High	[K].ESDAWPAEPQDAYGLEK.[L]		0.015937	0.00045822	1	3	4	Q2R1V8	Q2R1V8 [156-172]	0	1905.85011283	High	High	Not Found	5.7e7			3.21096014976501	High	8.185E-05	0.0002863
High	[R].RGNDEVMAR.[G]		0.0237007	0.00045822	1	1	4	Q6YZX6	Q6YZX6 [717-725]	1	1047.50000243	High	High	Not Found	4.5e7			3.82312917709351	High	0.000141	0.0004531
High	[K].KLAPILDEAATTLK.[S]		0.0227333	0.00045822	1	1	2	Q53LQ0	Q53LQ0 [419-432]	1	1483.87302077	Not Found	High	Not Found				3.04461860656738	High	0.0001139	0.0004296
High	[R].EFQLYHSGVFSGR.[C]		0.0150451	0.00045822	1	1	2	P25777	P25777 [283-295]	0	1526.7386526	Not Found	High	Not Found				3.22398233413696	High	0.000141	0.0005608
High	[K].LFELTGDECR.[H]	1xCarbamidomethyl [C9]	0.0114556	0.00045822	1	2	2	B8AL97	B8AL97 [275-284]	0	1239.5674135	Not Found	High	Not Found				3.09563755989075	High	4.2E-05	0.0001945
High	[R].EMQAKPDLIIGNYSDGNLVATLLAHK.[L]	1xDeamidated [N12]	0.0104778	0.00045822	1	1	2	P30298	P30298 [398-423]	0	2812.45495582	Not Found	High	Not Found		5.5e6		4.02925395965576	High	4.2E-05	0.0001751
High	[R].QADCFLFGSPEYNYSIATPLK.[N]	1xCarbamidomethyl [C4]; 1xDeamidated [Q/N]	0.0133372	0.00045822	1	1	3	Q941Z0	Q941Z0 [80-100]	0	2422.12713987	Not Found	High	Not Found				4.26920795440674	High	0.000141	0.0005618
High	[R].TQETLEEGCK.[L]	1xCarbamidomethyl [C9]	0.0144277	0.00045822	1	1	6	Q6ZDY8	Q6ZDY8 [514-523]	0	1194.53069361	High	High	High	1.5e8		1.2e8	3.59448623657227	High	4.2E-05	0.0002557
High	[R].IYVDNTNPTFVVGEIWSSLIYNGDGKPSTNQDADR.[Q]	2xDeamidated [N/Q]	0.0114556	0.00045822	1	1	7	P27934	P27934 [216-250]	0	3887.82463274	High	High	High	2.1e6			3.07243251800537	High	0.0001139	0.0003852
High	[K].VLGTEHTHILR.[V]		0.021133	0.00045822	1	2	7	P31924	P31924 [359-369]	0	1275.71679505	High	High	High	1.2e7	1.6e7		3.41002178192139	High	0.0002067	0.0007873
High	[K].ANSEATLGTYK.[G]		0.0142774	0.00045822	1	2	10	P17784	P17784 [328-338]	0	1154.5687934	High	High	High	1.1e9	5.2e8	1.1e9	3.56837630271912	High	0.0002069	0.0008707
High	[K].FIDASSTPK.[V]		0.0219188	0.00045822	1	1	3	Q53LQ0	Q53LQ0 [247-255]	0	965.49383767	High	High	High	1.3e8		2.6e8	2.96817684173584	High	0.000141	0.000512
High	[R].TLSGPVTDPSK.[L]		0.0135486	0.00045822	1	1	11	P14656	P14656 [39-49]	0	1101.57862983	High	High	High	5.6e7			2.99581670761108	High	4.2E-05	0.0002373
High	[R].DLIPPGPLEEALEPTFK.[A]		0.0190379	0.00045822	1	2	7	A2Y9C5	A2Y9C5 [439-455]	0	1865.98950691	High	High	High	7.0e6	6.4e6	4.7e7	3.14696455001831	High	0.0003334	0.005229
High	[R].ATIANMSPEYGATMGFFPVDHVTLDYLK.[L]		0.0127226	0.00045822	1	1	2	Q6YZX6	Q6YZX6 [298-325]	0	3088.47945553	Not Found	Not Found	High			9.9e6	3.54284262657166	High	4.2E-05	0.0002205
High	[R].WDPDSPSTKPHLK.[D]		0.0210231	0.00045822	1	1	2	Q9S827	Q9S827 [56-68]	0	1507.75396829	Not Found	High	High		5.5e7	1.0e8	2.49593043327332	High	0.0001139	0.0003943
High	[K].LMAGSANTVK.[K]		0.0168812	0.00045822	1	1	4	B9F3B6	B9F3B6 [284-293]	0	991.52409195	High	High	Not Found	1.8e7			2.61042785644531	High	0.0001139	0.0003059
High	[R].STFYIQDPVVGYTDYPFLDEK.[D]		0.0191376	0.00045822	1	1	4	Q69TH8	Q69TH8 [352-372]	0	2497.18094878	Not Found	High	High				3.45802211761475	High	0.0002069	0.0009804
High	[K].LFVQVIDPEEEERFDFDPLDDTK.[T]		0.0194398	0.00045822	1	1	6	Q0E4K1	Q0E4K1 [269-291]	1	2796.32504661	Not Found	High	High		8.0e6	2.7e7	2.72032523155212	High	0.0001139	0.0003594
High	[R].TVVASNLEGR.[G]		0.012264	0.00045822	1	1	4	P48642	P48642 [245-254]	0	1045.56364851	High	High	High	4.8e7	2.2e8	2.9e8	2.9395067691803	High	4.2E-05	0.0002117
High	[K].SGLQGGVHIVK.[A]		0.0218048	0.00045822	1	1	9	Q6K9N6	Q6K9N6 [90-100]	0	1094.63166852	High	High	High	1.9e7	2.8e7	9.1e7	2.72315192222595	High	0.001499	0.01798
High	[R].TVEITGPAEPR.[K]		0.00994183	0.00045822	1	1	5	Q7XUG1	Q7XUG1 [100-110]	0	1169.61607795	High	High	High	8.9e7			3.20763063430786	High	4.2E-05	0.0002591
High	[K].HDPPIVLAK.[V]		0.0193386	0.00045822	1	1	7	Q53LQ0	Q53LQ0 [89-97]	0	989.57784211	High	High	High		5.1e6	1.9e8	2.91038060188293	High	0.0001139	0.0003832
High	[R].TDQYGGSLENR.[C]	1xDeamidated [Q3]	0.0123933	0.00045822	0	1	8			0	1240.54403557	High	High	High	5.8e7		7.9e7	3.73051071166992	High	0.0001728	0.0006947
High	[R].NLFPLLPEAFK.[G]		0.0197468	0.00045822	1	1	9	Q65XK0	Q65XK0 [95-105]	0	1288.72998554	High	High	High	3.4e7		9.9e7	2.8754358291626	High	0.0001139	0.0003675
High	[R].TDEYGGSLENR.[C]		0.0123933	0.00045822	2	3	8	Q84QK0; Q69TI0	Q84QK0 [201-211]; Q69TI0 [196-206]	0	1240.54403514	High	High	High	5.8e7		7.9e7	3.73051071166992	High	0.0001728	0.0006948
High	[K].TIEVDNTDAEGR.[L]		0.0117601	0.00045822	0	1	4			0	1319.60736361	High	Not Found	High	9.1e6		1.4e7	3.20259118080139	High	4.2E-05	0.0002011
High	[K].QAFDEAISELDTLGEESYK.[D]	1xDeamidated [Q1]	0.0127894	0.00045822	2	2	1	Q6ZKC0; Q84J55	Q6ZKC0 [198-216]; Q84J55 [208-226]	0	2145.97101606	Not Found	Not Found	High				4.36561393737793	High	4.2E-05	0.0002222
High	[K].LGGSSAFVGK.[F]		0.01026	0.00045822	1	1	6	Q0J8G4	Q0J8G4 [62-71]	0	922.49925744	High	High	High	5.1e7			3.0616569519043	High	4.2E-05	0.0001864
High	[R].DALTEIFEVAR.[E]		0.00948281	0.00045822	1	1	2	Q9LD61	Q9LD61 [64-74]	0	1263.65794273	Not Found	Not Found	High			1.2e7	4.09891271591187	High	4.2E-05	0.0001553
High	[K].DDSIFHNEEK.[L]		0.0100997	0.00045822	1	1	4	Q0J8G4	Q0J8G4 [287-296]	0	1233.53822151	High	High	High	1.3e7	3.2e7		3.36057925224304	High	4.2E-05	0.0001675
High	[K].QEITALAAIR.[E]		0.0223806	0.00045822	1	1	6	P27933	P27933 [355-364]	0	1085.63133415	High	High	High	1.1e7	1.2e7	2.6e7	2.92055988311768	High	0.0002069	0.001192
High	[K].IGINGFGR.[I]	1xDeamidated [N4]	0.0224976	0.00045822	3	3	27	Q7FAH2; Q6K5G8; A2YQT7	Q7FAH2 [6-13]; Q6K5G8 [6-13]; A2YQT7 [6-13]	0	834.44682843	High	High	High	1.9e9	9.6e7		2.5909571647644	High	0.0002069	0.001116
High	[K].KVNEMDPLLKPK.[Q]		0.012524	0.00045822	1	1	6	P14717	P14717 [323-334]	1	1411.79774743	High	High	High	6.6e7			3.71007084846497	High	4.2E-05	0.0002522
High	[K].VLCEGEWLSLNGSTGEVILGK.[L]	1xCarbamidomethyl [C3]	0.0201635	0.00045822	1	1	2	Q75KR1	Q75KR1 [503-523]	0	2261.14820927	Not Found	Not Found	High				3.51295185089111	High	0.0001139	0.0003876
High	[K].WLQTITSLPILVK.[G]		0.018547	0.00045822	1	1	6	Q7FAS1	Q7FAS1 [219-231]	0	1511.91957709	High	High	High	1.7e7	1.2e7		3.58884215354919	High	0.0001139	0.0003422
High	[R].NNGAEGIGLCR.[T]	1xCarbamidomethyl [C10]	0.00988975	0.00045822	1	1	6	Q75KR1	Q75KR1 [565-575]	0	1160.54768115	High	High	High	3.1e7	9.5e6	5.2e7	3.5820460319519	High	0.0001139	0.0003301
High	[K].MELPEWVDIVK.[T]		0.0148106	0.00045822	1	1	4	P40978	P40978 [31-41]	0	1358.7024501	High	High	High	4.4e7			2.68893504142761	High	0.000141	0.0005641
High	[K].KPEGYDDIPK.[E]		0.0167055	0.00045822	1	1	5	Q9SLY8	Q9SLY8 [242-251]	0	1161.57862983	High	High	High	5.3e6			3.40540623664856	High	0.0004629	0.006484
High	[R].TLSGPVDDPSK.[L]		0.0147332	0.00045822	1	1	1	Q4W8D0	Q4W8D0 [41-51]	0	1115.55789437	Not Found	Not Found	High			3.6e6	2.72115111351013	High	8.185E-05	0.0002622
High	[K].LLGGDVDQK.[K]		0.0124585	0.00045822	1	1	6	Q9SLY8	Q9SLY8 [122-130]	0	944.5047367	High	High	High	5.3e7	4.6e7	7.0e7	3.12245607376099	High	0.0001139	0.00031
High	[R].TDEYGGSLSNR.[C]		0.0172381	0.00045822	1	1	2	Q6Z965	Q6Z965 [208-218]	0	1198.53347048	Not Found	Not Found	High			1.1e7	3.4783501625061	High	0.0001139	0.0003136
High	[R].IQNGGTEVVEAK.[A]		0.0181633	0.00045822	1	1	4	Q42972	Q42972 [250-261]	0	1244.6481063	Not Found	High	High		1.2e7	9.0e6	3.08056998252869	High	0.0001139	0.0003353
High	[K].DAVLDGGIPFNK.[A]		0.0166183	0.00045822	1	1	8	Q6ZD89	Q6ZD89 [149-160]	0	1245.64737807	High	High	High	5.9e7		1.1e8	3.40197706222534	High	0.000141	0.0004564
High	[R].SLSGSVTGGTK.[D]		0.0203751	0.00045822	1	1	4	Q8H859	Q8H859 [293-303]	0	993.52111499	Not Found	High	High				2.42606735229492	High	0.0002069	0.002186
High	[K].GELVSDDLVVGIIDEAMK.[K]		0.0105329	0.00045822	2	2	4	Q08480; Q08479	Q08480 [86-103]; Q08479 [84-101]	0	1902.9728705	Not Found	High	High				3.26892900466919	High	4.2E-05	0.0001765
High	[R].AAGGASGGEELTVEER.[N]		0.0161891	0.00045822	1	1	11	Q2R2W2	Q2R2W2 [37-52]	0	1532.71870486	High	High	High	1.1e5	3.2e5	3.4e5	3.71429252624512	High	0.0002069	0.0008029
High	[K].DINWPLGWPVGGFPGPQGPYYCGIGADK.[S]	1xCarbamidomethyl [C22]; 1xDeamidated [Q/N]	0.0235776	0.00045822	1	1	7	P14656	P14656 [138-165]	0	3019.40834032	Not Found	High	High			2.0e7	3.35291385650635	High	0.0002069	0.001535
High	[K].LATPTFGDLNHLISATMSGVTCCLR.[F]	2xCarbamidomethyl [C22; C23]; 1xDeamidated [N10]	0.012264	0.00045822	2	3	1	Q40665; P46265	Q40665 [217-241]; P46265 [217-241]	0	2736.31536828	Not Found	Not Found	High			3.0e6	3.80661010742188	High	4.2E-05	0.0002108
High	[R].NADIIPGSGYVPPGTANPLYEAFGLCDAAAPADVDAFCAR.[L]	2xCarbamidomethyl [C26; C38]; 2xDeamidated [N1; N17]	0.0141286	0.00045822	1	1	3	Q7XKU5	Q7XKU5 [67-106]	0	4125.88447318	High	Not Found	High	2.3e6			3.07175850868225	High	4.2E-05	0.0002502
High	[R].NADIIPGSGYVPPGTANPLYEAFGLCDAAAPADVDAFCAR.[L]	2xCarbamidomethyl [C26; C38]; 1xDeamidated [N]	0.0160206	0.00045822	1	1	6	Q7XKU5	Q7XKU5 [67-106]	0	4124.90045718	High	Not Found	High	3.2e6		2.8e7	4.15066719055176	High	0.0001139	0.0003227
High	[R].ELTDWLNWLR.[T]		0.0143524	0.00045822	1	1	17	P27934	P27934 [184-193]	0	1345.68991159	High	High	High	4.2e7	8.1e6		3.71742534637451	High	4.2E-05	0.0002549
High	[R].SQETIHLLLDLLEAPDPSTLEK.[F]	1xDeamidated [Q2]	0.0154442	0.00045822	1	1	6	P31924	P31924 [252-273]	0	2463.28647683	High	High	High	7.8e5		4.2e6	4.045081615448	High	0.0003334	0.004917
High	[R].SQETIHLLLDLLEAPDPSTLEK.[F]		0.0123285	0.00045822	1	1	3	P31924	P31924 [252-273]	0	2462.30246083	Not Found	High	High		2.5e6		3.55942988395691	High	4.2E-05	0.000213
High	[K].KGVIIVNNAR.[G]		0.021133	0.00045822	1	1	6	Q9SXP2	Q9SXP2 [273-282]	1	1083.66330301	High	High	High	2.4e7	1.4e7		3.02807021141052	High	0.0002069	0.0009413
High	[R].ELTDWLNWLK.[S]		0.0119466	0.00045822	1	1	12	P27933	P27933 [184-193]	0	1317.68376359	High	High	High	2.5e6	2.9e7	2.9e7	3.73048138618469	High	0.0002069	0.0007963
High	[R].GGMTSHAAVVAR.[G]		0.00958296	0.00045822	2	2	2	Q75KR1; Q6AVA8	Q75KR1 [464-475]; Q6AVA8 [524-535]	0	1156.58915176	Not Found	Not Found	High			2.3e7	3.37473177909851	High	4.2E-05	0.0001578
High	[K].GINSQYDDQDR.[Q]		0.0230914	0.00045822	1	1	6	Q6K4E7	Q6K4E7 [513-523]	0	1310.5607478	High	High	High	3.8e6	3.7e6	2.1e7	3.0872917175293	High	0.000141	0.0005333
High	[R].EDSFTTCSGR.[K]	1xCarbamidomethyl [C7]	0.015771	0.00045822	1	1	5	B7EA73	B7EA73 [201-210]	0	1159.46842774	High	High	High			1.5e7	3.01068639755249	High	8.185E-05	0.000297
High	[K].AVAAAAATEEEVQVQVATK.[F]		0.011336	0.00045822	1	1	30	Q7XQ45	Q7XQ45 [82-100]	0	1885.98654671	High	High	High	2.1e5	2.2e5	4.1e5	3.97277140617371	High	8.185E-05	0.0002958
High	[K].LMGASGEPGDR.[V]		0.0209137	0.00045822	1	1	6	Q9LST6	Q9LST6 [43-53]	0	1089.49933369	High	High	High	1.9e7	2.8e7		3.37044787406921	High	0.0001139	0.0003924
High	[R].YALSYQEPIPVEQLVQSLCDTK.[Q]	1xCarbamidomethyl [C19]; 1xDeamidated [Q]	0.0112767	0.00045822	1	2	13	P0C8Y9	P0C8Y9 [97-118]	0	2582.26944687	High	High	High	1.6e6	6.5e6		4.16009569168091	High	0.0001728	0.000737
High	[R].AVDALQTAAK.[H]		0.0129922	0.00045822	1	2	2	P0C5C8	P0C5C8 [159-168]	0	987.54693585	Not Found	Not Found	High			1.7e8	3.15761590003967	High	4.2E-05	0.0002264
High	[K].MLYASSNER.[F]		0.0142028	0.00045822	1	1	6	Q84TB3	Q84TB3 [101-109]	0	1070.49352006	High	High	High	1.6e7	1.6e7	3.6e7	3.24968504905701	High	4.2E-05	0.0002605
High	[K].TIEVNNTDAEGR.[L]	1xDeamidated [N]	0.0117601	0.00045822	1	1	8	Q6K669	Q6K669 [445-456]	0	1319.60736404	High	Not Found	High	9.1e6		1.4e7	3.210768699646	High	4.2E-05	0.000237
High	[R].ALHIVGPDK.[K]		0.0226152	0.00045822	2	4	8	P0C5D0; P0C5C8	P0C5D0 [129-137]; P0C5C8 [129-137]	0	949.54654199	Not Found	High	High		1.5e7	1.0e7	3.22647786140442	High	0.0001139	0.000427
High	[K].YIPSNTFSYYDQVLDTAAMLGAVPER.[Y]	1xDeamidated [Q/N]; 1xOxidation [M19]	0.00983795	0.00045822	1	1	19	Q2QLY5	Q2QLY5 [56-81]	0	2938.38151644	High	High	High	6.2e6	1.7e7		4.30249357223511	High	4.2E-05	0.0001843
High	[K].IQGIGAGFVPGVLDVNLLDEVVQVSSDEAISMAK.[Q]		0.0174193	0.00045822	1	1	5	Q9XEA8	Q9XEA8 [226-259]	0	3470.80871149	High	Not Found	High			3.4e6	3.8971631526947	High	0.0001139	0.0003178
High	[R].DILSNFDTLLPK.[F]		0.0116373	0.00045822	1	1	9	Q0JKD0	Q0JKD0 [1590-1601]	0	1375.74675769	High	High	High	8.7e6			3.34136700630188	High	4.2E-05	0.0002495
High	[R].SVDPVFQELLY.[-]		0.0131291	0.00045822	1	4	3	A2YL07	A2YL07 [486-496]	0	1309.66744479	Not Found	High	High		1.0e7	2.1e7	3.35509061813354	High	4.2E-05	0.0002288
High	[K].AANGVVIATEK.[K]		0.0144277	0.00045822	1	1	2	Q10KF0	Q10KF0 [40-50]	0	1072.59969966	Not Found	Not Found	High			2.8e7	3.54543519020081	High	4.2E-05	0.0002563
High	[K].AANGVVIATEK.[K]	1xDeamidated [N3]	0.0184503	0.00045822	1	1	2	Q10KF0	Q10KF0 [40-50]	0	1073.58371566	Not Found	Not Found	High			8.2e7	3.35081553459167	High	0.0001139	0.0003391
High	[K].GVFAAGDVQDKK.[Y]		0.0171481	0.00045822	1	2	6	Q6ZFU6	Q6ZFU6 [287-298]	1	1234.64262704	High	High	High	6.3e6	1.5e7	2.0e7	3.44722366333008	High	0.005061	0.05916
High	[R].IVEPEAGSPAIR.[C]		0.0115764	0.00045822	1	1	2	Q9LGQ6	Q9LGQ6 [78-89]	0	1238.67392716	Not Found	Not Found	High				2.88577437400818	High	4.2E-05	0.0001973
High	[K].IIDLATLTGACVVALGPSIAGIFTPSDELAK.[E]	1xCarbamidomethyl [C11]	0.0164453	0.00045822	1	1	1	Q6K669	Q6K669 [474-504]	0	3113.68026403	High	Not Found	Not Found	6.0e6			1.71941649913788	High	8.185E-05	0.0002978
High	[R].VVDALGVPIDGK.[G]		0.0201635	0.00045822	1	1	4	P0C520	P0C520 [109-120]	0	1182.67286456	High	High	High	1.1e8	8.0e7		3.05451488494873	High	0.0002069	0.0008387
High	[R].VFDAVVVVK.[A]		0.0175106	0.00045822	1	1	18	A2XS65	A2XS65 [125-133]	0	975.58734417	High	High	High	2.3e7			3.13293600082397	High	0.0001139	0.0003397
High	[K].FGCTDFVNPK.[D]	1xCarbamidomethyl [C3]	0.0200585	0.00045822	1	1	6	Q0ITW7	Q0ITW7 [238-247]	0	1184.54047055	High	High	High	2.8e8			3.78135418891907	High	0.0001728	0.0007348
High	[K].LNFDDNAAFR.[Q]		0.0228521	0.00045822	1	1	4	Q6K9N6	Q6K9N6 [251-260]	0	1182.55381208	High	High	High	1.3e8			2.84661173820496	High	0.0001139	0.0004326
High	[K].IAIDLLEPIK.[A]		0.0110424	0.00045822	1	1	6	Q6ZJJ1	Q6ZJJ1 [74-83]	0	1124.69253742	High	High	High	2.3e6		1.8e7	3.00201463699341	High	0.0001139	0.0003844
High	[K].YVLDTTVLPR.[E]		0.0228521	0.00045822	1	1	5	Q9XGP7	Q9XGP7 [34-43]	0	1176.6622999	High	High	High		2.7e7	1.5e8	2.92438244819641	High	0.0001139	0.0004337
High	[R].YLSSVLFESIK.[R]		0.0114556	0.00045822	1	1	2	Q9XEA8	Q9XEA8 [305-315]	0	1285.70383031	Not Found	Not Found	High			8.9e6	2.91026973724365	High	4.2E-05	0.0001948
High	[K].VNLGVGAYR.[T]		0.0134777	0.00045822	1	1	5	P37833	P37833 [34-42]	0	948.5261409	High	High	High	1.5e8		2.9e8	3.34013819694519	High	0.0001139	0.0003322
High	[K].KPEDWDDEEDGEWTAPTIPNPEYK.[G]	1xDeamidated [N20]	0.0150451	0.00045822	1	1	3	Q9SLY8	Q9SLY8 [260-283]	0	2862.22645514	Not Found	High	High				3.88564252853394	High	8.185E-05	0.0002684
High	[K].SGDELTSLKDYVTR.[M]		0.0112177	0.00045822	2	3	3	Q0J4P2; Q07078	Q0J4P2 [443-456]; Q07078 [443-456]	1	1583.79114153	Not Found	High	High			2.5e7	3.71386647224426	High	4.2E-05	0.0001902
High	[K].TNNSFILQQFENPANPK.[I]	1xDeamidated [N/Q]	0.0193386	0.00045822	1	1	8	Q9XEA6	Q9XEA6 [139-155]	0	1962.95558139	Not Found	High	Not Found		1.8e7		4.23608016967773	High	0.0001139	0.0003693
High	[R].KTLEAVDILK.[L]		0.01884	0.00045822	1	1	6	P14717	P14717 [487-496]	1	1129.68270099	High	High	High		5.9e7		3.36020088195801	High	0.0001139	0.0004389
High	[R].FIAPVFAEYAK.[K]		0.015937	0.00045822	1	1	10	Q0D840	Q0D840 [45-55]	0	1255.67213633	High	High	High	1.9e8		2.7e8	2.9876012802124	High	0.0001139	0.0003385
High	[R].HITIFSPEGR.[L]		0.0174193	0.00045822	1	1	6	Q9LSU3	Q9LSU3 [12-21]	0	1156.61093306	Not Found	High	High				2.93162083625793	High	0.00207	0.02344
High	[R].QMIMAETIEHR.[Q]		0.0198501	0.00045822	1	1	2	Q75KR1	Q75KR1 [592-602]	0	1358.65551668	Not Found	Not Found	High			1.4e7	3.03903913497925	High	0.0001139	0.0003681
High	[K].SISELIPHEIATIEK.[R]		0.0212436	0.00045822	1	1	1	Q7XKE9	Q7XKE9 [188-202]	0	1679.92142741	Not Found	Not Found	High				2.80939698219299	High	0.0001139	0.0003976
High	[R].GYYGNSIFPVK.[M]		0.0171481	0.00045822	1	1	6	Q9LGQ6	Q9LGQ6 [285-295]	0	1244.63099978	High	High	High	2.0e7		3.5e7	3.31353163719177	High	0.0001139	0.0003125
High	[K].LLLVTLGDQGCK.[Y]	1xCarbamidomethyl [C11]	0.0130605	0.00045822	1	2	6	A2WXV8	A2WXV8 [227-238]	0	1316.72424847	High	High	High	9.5e6		4.6e7	3.03850960731506	High	4.2E-05	0.0002272
High	[R].TALAFVTLR.[A]		0.0232121	0.00045822	1	2	4	A2WXV8	A2WXV8 [92-100]	0	991.59349217	Not Found	High	High			1.8e7	2.49275803565979	High	0.0001139	0.0004408
High	[R].ALNLEPGATVK.[L]		0.0125898	0.00045822	1	1	5	Q9LGQ6	Q9LGQ6 [259-269]	0	1112.63099978	High	High	High	3.5e7	7.7e7	1.2e8	2.97075176239014	High	4.2E-05	0.0002363
High	[R].YLELTSSLPPPGR.[A]		0.0198501	0.00045822	1	1	2	Q653V7	Q653V7 [164-176]	0	1429.76855575	Not Found	Not Found	High			2.3e7	3.07948875427246	High	0.0001139	0.0003698
High	[K].KGQMPSQIGVVLR.[D]		0.0227333	0.00045822	1	2	5	Q69UI1	Q69UI1 [43-55]	1	1412.8042298	Not Found	High	High				3.79324960708618	High	0.0001139	0.0004315
High	[R].IMNVIGEPIDEK.[G]		0.0169697	0.00045822	1	1	5	Q01859	Q01859 [165-176]	0	1357.70317833	High	High	High	6.8e7	5.5e7	8.7e7	3.72376656532288	High	0.0001139	0.0003769
High	[K].RAPFDLFDTR.[K]		0.0200585	0.00045822	2	3	3	Q0J4P2; Q07078	Q0J4P2 [319-328]; Q07078 [319-328]	1	1237.63239675	High	High	High	6.4e6		2.6e7	3.86687326431274	High	0.001405	0.01713
High	[K].NSETPPLSSWR.[S]		0.0129922	0.00045822	1	2	11	Q7XQ45	Q7XQ45 [342-352]	0	1273.61714055	High	High	High	7.1e6			2.9257447719574	High	0.005695	0.06651
High	[K].VDGMDVLAVK.[Q]		0.0210231	0.00045822	1	2	6	Q6Z5N4	Q6Z5N4 [255-264]	0	1046.5550577	High	High	High		2.9e7	1.7e7	2.97584581375122	High	0.0002069	0.001254
High	[K].AAVAWEAAKPLVIEEVEVAPPQAMEVR.[V]	1xDeamidated [Q22]; 1xOxidation [M24]	0.0198501	0.00045822	1	1	7	Q2R8Z5	Q2R8Z5 [12-38]	0	2920.51247106	High	High	High	6.4e6	1.5e7		5.01312494277954	High	0.0001139	0.0003681
High	[K].AAVAWEAAKPLVIEEVEVAPPQAMEVR.[V]	1xDeamidated [Q22]	0.0183542	0.00045822	1	1	8	Q2R8Z5	Q2R8Z5 [12-38]	0	2904.51755606	High	High	High		4.1e6		4.26477098464966	High	0.000141	0.0005131
High	[K].ELVSASAVENER.[D]		0.0100997	0.00045822	1	2	1	Q6ZJS7	Q6ZJS7 [276-287]	0	1303.64883453	Not Found	Not Found	High			2.8e7	4.01519298553467	High	4.2E-05	0.0001674
High	[K].GYLVETPDELK.[S]		0.0232121	0.00045822	1	1	6	Q0JMH0	Q0JMH0 [533-543]	0	1263.64670933	High	High	High	4.3e6	1.9e7	3.6e7	3.31317210197449	High	0.002403	0.02658
High	[K].IGSTMFEIFK.[Q]		0.00978642	0.00045822	1	1	10	Q6ZL94	Q6ZL94 [316-325]	0	1172.60200788	High	High	High	1.3e7	1.8e7		3.58688235282898	High	4.2E-05	0.0002353
High	[R].LAASEIPEIVEQYR.[Q]		0.0216914	0.00045822	1	1	2	Q6Z965	Q6Z965 [159-172]	0	1617.84826251	Not Found	Not Found	High			1.4e7	3.17630910873413	High	0.0001139	0.0004081
High	[R].YVDAVMTVPK.[G]		0.0175106	0.00045822	1	1	3	Q8H8T0	Q8H8T0 [199-208]	0	1122.58635782	Not Found	High	High				3.73918962478638	High	0.0001139	0.0003194
High	[K].VFANAETTISYK.[I]		0.0142028	0.00045822	1	1	10	Q75KR1	Q75KR1 [744-755]	0	1343.68415745	High	High	High	4.6e6	2.0e5	5.0e5	3.2395646572113	High	8.185E-05	0.0002653
High	[K].NITGLVEAYAK.[N]		0.0131291	0.00045822	1	1	6	Q10LP5	Q10LP5 [584-594]	0	1178.64156444	High	High	High	8.1e6			2.99160623550415	High	4.2E-05	0.000229
High	[K].LLNPTELIDPK.[C]		0.0222643	0.00045822	1	1	2	Q9ZTS1	Q9ZTS1 [178-188]	0	1252.71472934	Not Found	High	High		4.0e6	2.1e7	3.11941623687744	High	0.0001139	0.0004196
High	[K].TFILTPEQYIVK.[L]		0.0186442	0.00045822	1	1	9	P42211	P42211 [432-443]	0	1451.81444333	High	High	High	3.3e7	2.8e6	9.7e7	3.33878993988037	High	0.001337	0.0161
High	[R].TEHMFFSSDER.[I]		0.0105329	0.00045822	1	1	6	Q75KR1	Q75KR1 [576-586]	0	1385.57904045	High	High	High	1.8e7		2.0e7	3.22317981719971	High	4.2E-05	0.0001764
High	[R].GNLGIDLPPEK.[V]		0.0173284	0.00045822	2	2	8	Q2QXR8; B8BJ39	Q2QXR8 [281-291]; B8BJ39 [281-291]	0	1152.62591438	High	Not Found	High				3.54398250579834	High	0.0002069	0.001835
High	[R].EDQVPLIIIQDGESKK.[F]		0.0132675	0.00045822	1	1	11	Q53LQ0	Q53LQ0 [331-346]	1	1811.97491945	High	High	High	8.5e7		1.4e8	3.99784445762634	High	0.0001139	0.0004062
High	[R].GLFPMLADPR.[H]		0.0223806	0.00045822	2	2	10	Q2QXR8; B8BJ39	Q2QXR8 [466-475]; B8BJ39 [466-475]	0	1116.58702656	High	High	High	5.0e7	1.2e7		2.74833679199219	High	0.0002069	0.001028
High	[K].VVDIVDTFR.[L]		0.0149665	0.00045822	1	1	11	P35681	P35681 [67-75]	0	1063.57823597	High	High	High	1.0e8			3.37877726554871	High	0.0001139	0.0003079
High	[K].YPIEHGIVSNWDDMEK.[I]	1xDeamidated [N10]	0.0214663	0.00045822	2	2	3	Q10DV7; A3C6D7	Q10DV7 [71-86]; A3C6D7 [71-86]	0	1933.86365488	High	Not Found	High			4.8e7	3.55582141876221	High	0.0002069	0.001281
High	[R].FALLADNLK.[V]		0.0190379	0.00045822	1	1	6	Q9FR35	Q9FR35 [130-138]	0	1004.57750774	High	High	High	6.5e7		1.0e8	2.84024286270142	High	0.0002892	0.003511
High	[K].LVDVTECLAGR.[I]	1xCarbamidomethyl [C7]	0.0152833	0.00045822	1	1	4	Q6F2U9	Q6F2U9 [127-137]	0	1232.63034811	Not Found	High	High			2.8e7	3.34215974807739	High	8.185E-05	0.0002738
High	[K].DEMIDIIGVTK.[G]		0.0118841	0.00045822	1	1	4	P35684	P35684 [215-225]	0	1233.63951549	Not Found	High	High		8.7e6	2.6e7	3.34992504119873	High	0.0001139	0.0004014
High	[K].EFFDTPYPLPK.[L]		0.0193386	0.00045822	1	1	4	Q6K4E7	Q6K4E7 [247-257]	0	1353.67253019	High	Not Found	High	3.0e7		7.5e6	3.09729266166687	High	0.002632	0.03139
High	[R].QPGPLPGLNTK.[I]		0.0218048	0.00045822	1	1	7	Q948T6	Q948T6 [256-266]	0	1121.63133415	High	High	High	3.6e6			2.61803770065308	High	0.000141	0.0004626
High	[R].APGVQTPVIVR.[F]		0.012264	0.00045822	1	2	6	A2YH64	A2YH64 [92-102]	0	1136.6786187	High	High	High	6.9e7		1.8e8	2.59285879135132	High	0.0001139	0.0003736
High	[K].CGIAVEPSYPLK.[K]	1xCarbamidomethyl [C1]	0.0173284	0.00045822	1	1	4	P25776	P25776 [334-345]	0	1333.68204932	High	High	High	8.1e7		5.6e7	3.18359661102295	High	0.003146	0.03471
High	[K].EITALAPSSMK.[I]		0.0142774	0.00045822	3	3	5	A2XNS1; Q10DV7; A3C6D7	A2XNS1 [318-328]; Q10DV7 [318-328]; A3C6D7 [318-328]	0	1147.60273611	High	High	High	1.6e8	3.4e7	2.6e8	3.07858371734619	High	0.0001139	0.0003472
High	[K].SAGILCSYDPNVR.[L]	1xCarbamidomethyl [C6]	0.0100468	0.00045822	1	1	6	Q0J8G4	Q0J8G4 [171-183]	0	1451.69473918	High	High	High	2.7e7			3.67240142822266	High	4.2E-05	0.0001671
High	[K].VSPQLIAEYTVR.[A]	1xDeamidated [Q4]	0.0129242	0.00045822	1	1	4	Q5N725	Q5N725 [238-249]	0	1376.74200709	High	Not Found	Not Found	1.1e7			2.86324238777161	High	0.001593	0.01865
High	[R].YLSSVLFQSIK.[K]	1xDeamidated [Q8]	0.0114556	0.00045822	1	1	2	Q9XEA6	Q9XEA6 [302-312]	0	1285.70383074	Not Found	Not Found	High			8.9e6	2.91026973724365	High	4.2E-05	0.0001947
High	[K].ESTLHLVLR.[L]		0.0167055	0.00045822	2	7	33	P0CH35; P51431	P0CH35 [64-72]; P51431 [64-72]	0	1067.62076949	High	High	High	1.1e8	2.7e7	2.9e7	3.28150939941406	High	0.0002069	0.0008941
High	[R].AAPRPLGNAVSYVNSAFLAR.[S]		0.0127226	0.00045822	1	2	2	Q852M2	Q852M2 [434-453]	0	2074.11923267	Not Found	Not Found	High			1.7e7	3.56192493438721	High	4.2E-05	0.0002211
High	[K].LQIWDTAGQER.[F]		0.01026	0.00045822	1	1	9	P40392	P40392 [59-69]	0	1316.6593397	High	High	High	4.9e7	9.4e6		3.20050811767578	High	0.0001139	0.0003139
High	[K].EVDEQMLNVQNK.[N]	1xDeamidated [Q/N]	0.0179744	0.00045822	3	8	16	P45960; Q40665; P46265	P45960 [325-336]; Q40665 [325-336]; P46265 [325-336]	0	1447.6733351	Not Found	High	Not Found				2.93074321746826	High	0.0001139	0.0003337
High	[K].GAIPSLPTEVEVLK.[L]		0.0127226	0.00045822	1	2	7	A2WXV8	A2WXV8 [305-318]	0	1452.83082162	High	High	High	8.9e7		1.3e8	2.55849933624268	High	4.2E-05	0.0002356
High	[R].GLIGDIISR.[F]		0.0141286	0.00045822	1	2	17	A6N0M9	A6N0M9 [16-24]	0	943.55710665	High	High	High		1.1e8	3.0e8	3.13014197349548	High	0.000141	0.0006027
High	[K].EGLPAFPMGNIDQTR.[M]		0.0158538	0.00045822	1	1	7	Q65XK0	Q65XK0 [408-422]	0	1645.80026649	High	High	High	3.4e7	3.8e7	6.8e7	3.21256303787231	High	8.185E-05	0.0002846
High	[K].FCSGFDVLTAK.[L]	1xCarbamidomethyl [C2]	0.0142774	0.00045822	1	1	4	Q9LGQ6	Q9LGQ6 [241-251]	0	1244.59798539	Not Found	High	High			6.2e7	3.30037403106689	High	4.2E-05	0.0002523
High	[K].FGCTEFVNPK.[D]	1xCarbamidomethyl [C3]	0.0143524	0.00045822	1	1	9	Q2R8Z5	Q2R8Z5 [238-247]	0	1198.55612061	High	High	High	8.7e8		5.8e8	3.77901029586792	High	0.0002069	0.001125
High	[R].VILVGPPGCGK.[G]	1xCarbamidomethyl [C9]	0.0194398	0.00045822	1	1	4	Q08479	Q08479 [31-41]	0	1096.61832699	High	High	High	5.2e7		9.2e7	2.3890073299408	High	0.0001139	0.0003852
High	[R].LNWLLHFGEPPK.[W]		0.0141286	0.00045822	1	1	2	Q0JMH0	Q0JMH0 [291-302]	0	1450.78414632	Not Found	Not Found	High			8.1e6	2.99861145019531	High	0.0002069	0.001994
High	[K].ASAIADFVSANK.[L]		0.0234551	0.00045822	1	1	4	Q67IX6	Q67IX6 [273-284]	0	1193.61607795	Not Found	High	High			1.3e7	3.54588103294373	High	0.0001728	0.000772
High	[K].AFNVEVAPSDFK.[V]		0.0109271	0.00045822	1	1	6	Q9SDD6	Q9SDD6 [176-187]	0	1323.65794273	High	High	High	1.8e7			3.09166669845581	High	0.0001139	0.0002997
High	[K].LQEEWAVPVK.[S]		0.0145035	0.00045822	1	1	4	Q75HE6	Q75HE6 [380-389]	0	1198.64664984	Not Found	High	High		1.9e7	2.7e7	3.14602041244507	High	0.0002069	0.002124
High	[R].AAQEAIVLPPWVALAIRPRPGVWDYIR.[V]		0.0161891	0.00045822	1	1	5	P30298	P30298 [70-96]	0	3057.71489078	High	High	High	2.0e6	1.0e6	1.1e7	1.63462996482849	High	0.000141	0.0006335
High	[K].QFFPHLAVGFEDPR.[V]		0.0193386	0.00045822	1	1	4	Q9SMB1	Q9SMB1 [149-162]	0	1659.82780193	Not Found	Not Found	High				3.04940915107727	High	0.004096	0.04537
High	[K].SDLVNNLGTIAR.[S]	1xDeamidated [N]	0.0108699	0.00045822	2	3	4	Q0J4P2; Q07078	Q0J4P2 [89-100]; Q07078 [89-100]	0	1273.67465582	Not Found	Not Found	High			3.9e7	3.37625575065613	High	0.0002069	0.002631
High	[K].QAFDDAIAELDTLGEESYK.[D]	1xDeamidated [Q1]	0.011336	0.00045822	1	1	2	Q06967	Q06967 [203-221]	0	2115.9604514	Not Found	High	Not Found				3.47303986549377	High	4.2E-05	0.000193
High	[K].YSGDSDLQLER.[I]		0.0103141	0.00045822	2	2	6	Q40665; P46265	Q40665 [36-46]; P46265 [36-46]	0	1282.59098532	High	High	High	2.9e7	2.2e7	2.1e7	3.49096035957336	High	8.185E-05	0.0002837
High	[K].IGLFGGAGVGK.[T]		0.021133	0.00045822	1	2	7	Q01859	Q01859 [223-233]	0	975.56219205	High	High	High	2.5e7	8.6e7	1.6e8	2.72598385810852	High	0.0001139	0.0003952
High	[K].LAEIPFKPAR.[V]		0.0172381	0.00045822	1	1	9	Q6YZX6	Q6YZX6 [77-86]	0	1141.67280507	High	High	High	5.8e7		8.7e7	3.21096253395081	High	0.0001139	0.000403
High	[K].SEPIPEVNDQPVK.[T]	2xDeamidated [N8; Q10]	0.0111005	0.00045822	0	1	4			0	1453.70568149	Not Found	High	High				2.7426426410675	High	4.2E-05	0.0001881
High	[K].SEPIPEVNDQPVK.[T]	1xDeamidated [N/Q]	0.0162741	0.00045822	0	1	7			0	1452.72166549	High	High	High	1.6e8	1.3e7	2.1e7	2.88227534294128	High	0.001663	0.01915
High	[K].ELPPYDPDWYYTR.[A]		0.0180686	0.00045822	1	1	8	P40978	P40978 [47-59]	0	1714.77476324	High	High	High				2.50450968742371	High	0.0001139	0.000336
High	[K].SEPIPEVNDEPVK.[V]	1xDeamidated [N8]	0.0111005	0.00045822	1	1	4	Q53LQ0	Q53LQ0 [375-387]	0	1453.70568106	Not Found	High	High				2.7426426410675	High	4.2E-05	0.0001881
High	[K].SEPIPEVNDEPVK.[V]		0.0162741	0.00045822	1	1	4	Q53LQ0	Q53LQ0 [375-387]	0	1452.72166506	High	High	High	1.6e8	1.3e7	2.1e7	2.86697435379028	High	0.000141	0.0004997
High	[K].AAVAWEAGKPLSIEEVEVAPPQAMEVR.[V]	1xDeamidated [Q22]; 1xOxidation [M24]	0.0109846	0.00045822	1	1	3	Q0ITW7	Q0ITW7 [12-38]	0	2894.46043548	High	High	Not Found		9.4e6		4.77207469940186	High	8.185E-05	0.0002722
High	[K].NNPCLIGEPGVGK.[T]	1xCarbamidomethyl [C4]	0.00968416	0.00045822	1	4	4	Q7F9I1	Q7F9I1 [290-302]	0	1354.67836089	Not Found	High	High				3.05496954917908	High	0.000141	0.0004859
High	[R].FVIGGPHGDAGLTGR.[K]		0.0167931	0.00045822	2	3	2	A2Y053; P93438	A2Y053 [241-255]; P93438 [240-254]	0	1453.75463703	Not Found	High	High		8.8e6	1.8e7	2.78990864753723	High	0.0001139	0.0003039
High	[K].FLADGLGTYTK.[A]		0.0139082	0.00045822	1	1	6	Q9FR35	Q9FR35 [100-110]	0	1185.61501535	High	High	High	1.1e8	1.1e8		3.18223690986633	High	8.185E-05	0.0002701
High	[K].VICDHLSLGVK.[T]	1xCarbamidomethyl [C3]	0.0219188	0.00045822	1	1	8	Q8H8T0	Q8H8T0 [255-265]	0	1240.67181903	High	Not Found	High	1.5e7		3.8e7	2.94428181648254	High	0.0007666	0.009297
High	[K].ALMADPAFRPLVEK.[Y]		0.0161891	0.00045822	1	1	3	Q9FE01	Q9FE01 [211-224]	0	1557.84576021	High	High	High	2.1e7	1.6e7	3.9e7	2.81767535209656	High	8.185E-05	0.0002924
High	[K].LYRPGSVGFVSK.[S]		0.0121361	0.00045822	1	1	2	Q93VT8	Q93VT8 [164-175]	0	1309.72629711	Not Found	Not Found	High			7.8e7	3.320228099823	High	4.2E-05	0.000209
High	[K].TAVAAIPYGGAK.[G]		0.0182585	0.00045822	1	1	6	Q33E23	Q33E23 [91-102]	0	1118.62043512	High	High	High	5.5e7	7.9e7	1.0e8	3.5183207988739	High	0.000141	0.000508
High	[R].VTAEDLASIR.[M]		0.0134777	0.00045822	1	1	2	Q6ETN3	Q6ETN3 [293-302]	0	1074.5789642	Not Found	Not Found	High				2.98390984535217	High	4.2E-05	0.0002356
High	[K].NSSYFVEWIPNNVK.[S]		0.0233333	0.00045822	3	8	2	P45960; Q40665; P46265	P45960 [337-350]; Q40665 [337-350]; P46265 [337-350]	0	1696.83294682	Not Found	Not Found	High				3.27106976509094	High	0.0001139	0.0004439
High	[K].MGIIDVDPK.[G]		0.0156067	0.00045822	1	1	4	P40978	P40978 [113-121]	0	987.51794395	Not Found	High	High		4.2e7	5.0e7	3.1447811126709	High	8.185E-05	0.0002796
High	[K].SPSPLLLPAR.[D]		0.0127894	0.00045822	1	1	5	O64464	O64464 [159-168]	0	1050.63060592	High	High	High	3.5e7	8.2e7		2.86672282218933	High	4.2E-05	0.0002515
High	[R].VLPCPLLVAQETDER.[R]	1xCarbamidomethyl [C4]	0.0234551	0.00045822	1	1	2	P29421	P29421 [60-74]	0	1739.89964642	Not Found	Not Found	High			8.1e6	2.82398080825806	High	0.008409	0.1109
High	[K].VYDFVGVLK.[K]		0.0230914	0.00045822	1	2	10	A2XMN2	A2XMN2 [217-225]	0	1039.58225877	High	High	High	3.3e7	1.8e7	5.3e7	2.64040064811707	High	0.0002069	0.001848
High	[K].SNYMSAGQINVPIVFR.[G]		0.0128567	0.00045822	1	1	1	Q6Z1G7	Q6Z1G7 [138-153]	0	1795.91596491	Not Found	Not Found	High				2.64812111854553	High	4.2E-05	0.000223
High	[K].SLIEAFHGK.[G]		0.0161046	0.00045822	1	1	14	P17654	P17654 [103-111]	0	1001.54145659	High	High	High	1.4e8		6.6e8	2.45579290390015	High	0.0002069	0.001017
High	[K].EGLLQLPSDK.[A]		0.00988975	0.00045822	2	3	6	Q9FE01; Q10N21	Q9FE01 [201-210]; Q10N21 [200-209]	0	1099.59936529	High	High	High	9.3e7	5.5e7		3.21188044548035	High	4.2E-05	0.0001637
High	[K].TKYPNSDIYLDK.[F]		0.0167931	0.00045822	1	1	4	P30298	P30298 [438-449]	1	1456.73183586	High	High	High	4.9e6		2.2e7	4.16979932785034	High	0.0001139	0.0003978
High	[K].LNVNQTGFYR.[V]		0.0168812	0.00045822	1	1	6	Q6Z6L4	Q6Z6L4 [538-547]	0	1211.61674669	High	High	High	3.9e7		5.9e7	3.41135501861572	High	0.0001728	0.0007578
High	[K].SIAQINTPDATSLLIQPYDK.[S]		0.0138355	0.00045822	1	1	2	A3BLC3	A3BLC3 [134-153]	0	2188.14958917	Not Found	Not Found	High				3.62603998184204	High	4.2E-05	0.0002431
High	[R].LVVAPQNFIIK.[I]		0.0223806	0.00045822	1	1	7	Q9LST6	Q9LST6 [170-180]	0	1241.76162003	High	High	High	5.8e7		2.5e8	2.65885472297668	High	0.0001139	0.0004239
High	[R].TIAMDGTEGLVR.[G]		0.0131981	0.00045822	1	1	6	Q01859	Q01859 [131-142]	0	1262.64091246	High	High	High	3.9e7			3.27301907539368	High	4.2E-05	0.0002308
High	[K].SFGVLIPDQGIALR.[G]		0.0128567	0.00045822	1	1	6	Q6ER94	Q6ER94 [177-190]	0	1485.84238939	High	High	High	4.1e7		1.0e8	3.41319537162781	High	4.2E-05	0.0002391
High	[R].DLETIGEELR.[L]		0.0105884	0.00045822	1	2	2	B8BBN7	B8BBN7 [146-155]	0	1174.59500812	Not Found	Not Found	High			4.4e7	3.4535551071167	High	4.2E-05	0.0001772
High	[K].EGVIQHSTINNLAIGR.[S]		0.0221485	0.00045822	1	1	2	Q6ER94	Q6ER94 [198-213]	0	1721.92930675	High	Not Found	Not Found	1.3e7			2.79465818405151	High	0.0001139	0.0004173
High	[K].VSEVAALFGADPR.[A]		0.0194398	0.00045822	1	1	2	Q69T51	Q69T51 [54-66]	0	1331.69539085	Not Found	Not Found	High				2.26567006111145	High	0.0001139	0.0003602
High	[K].AQLAQAYAQEFLETVGNK.[C]	2xDeamidated [Q/N]	0.0121361	0.00045822	1	1	4	Q9XGY5	Q9XGY5 [23-40]	0	1982.97056314	High	Not Found	Not Found	4.6e6			3.60239934921265	High	0.0003334	0.004001
High	[K].LNVNQTGFYR.[V]	1xDeamidated [N/Q]	0.0101529	0.00045822	1	1	9	Q6Z6L4	Q6Z6L4 [538-547]	0	1212.60076269	High	High	High	1.0e7			3.33591938018799	High	4.2E-05	0.000217
High	[K].GWNLNLAELAR.[I]		0.0136913	0.00045822	1	1	4	Q2R480	Q2R480 [378-388]	0	1256.6745959	Not Found	High	High				3.79127597808838	High	0.0001139	0.0003662
High	[R].ESSDNITCVVVR.[F]	1xCarbamidomethyl [C8]	0.0146563	0.00045822	1	1	4	Q7XR06	Q7XR06 [260-271]	0	1378.66310469	High	High	Not Found				2.85960054397583	High	4.2E-05	0.00026
High	[R].VSYDEELASR.[L]		0.0113956	0.00045822	1	1	6	Q6Z6L4	Q6Z6L4 [548-557]	0	1168.54805794	High	High	High	2.0e7		4.1e7	3.70140814781189	High	0.0001139	0.0004072
High	[K].LLNTGVTPCLPLR.[G]	1xCarbamidomethyl [C9]	0.0119466	0.00045822	1	1	4	P14717	P14717 [172-184]	0	1453.8195458	Not Found	High	High		1.0e7	2.0e7	3.25867247581482	High	0.0002069	0.002099
High	[R].ENDLTTVELAR.[F]		0.00978642	0.00045822	1	1	6	P20907	P20907 [67-77]	0	1260.6430209	High	High	High	1.3e8	5.5e7		3.08362174034119	High	4.2E-05	0.0001854
High	[R].AKVEGNLPVYGFHDPASFVNSIQKPR.[V]	1xDeamidated [N6]	0.0203751	0.00045822	1	1	2	Q9LI00	Q9LI00 [46-71]	1	2871.47880283	Not Found	High	Not Found				3.35829877853394	High	0.0001139	0.0003799
High	[R].VDMPGSFHTEWFK.[I]		0.015771	0.00045822	1	1	4	Q9LI00	Q9LI00 [461-473]	0	1580.72022536	High	Not Found	High	2.1e7		2.0e7	3.46303129196167	High	8.185E-05	0.0002826
High	[K].LLLIGDSGVGK.[S]		0.0158538	0.00045822	1	1	6	P40392	P40392 [11-21]	0	1071.64083621	High	High	High	5.2e7	4.0e7	2.8e7	2.91714096069336	High	0.000141	0.0004579
High	[K].ISEEEYISAIK.[E]		0.00999417	0.00045822	1	1	4	Q2QLY5	Q2QLY5 [459-469]	0	1281.65727399	Not Found	High	High				3.620600938797	High	4.2E-05	0.0001653
High	[R].SIQDAYIHAIR.[R]		0.0119466	0.00045822	1	2	2	Q43007	Q43007 [503-513]	0	1286.68516056	High	Not Found	High	6.6e7		1.5e7	2.75396823883057	High	4.2E-05	0.0002044
High	[R].SLSALQGALR.[K]		0.0145797	0.00045822	1	1	7	P31924	P31924 [205-214]	0	1015.58946937	High	High	High	1.5e8			2.60057234764099	High	4.2E-05	0.0002583
High	[R].ILVATDLVGR.[G]		0.0104778	0.00045822	1	3	6	Q0JM17	Q0JM17 [346-355]	0	1056.64117058	High	High	High		1.4e7	2.8e7	2.89413523674011	High	4.2E-05	0.0001755
High	[K].TEEGLDNLFER.[M]		0.0103683	0.00045822	1	1	8	Q75HE6	Q75HE6 [27-37]	0	1322.62228544	High	High	High	1.2e7	1.2e7	5.4e7	3.43701195716858	High	4.2E-05	0.0001941
High	[R].EEVFGPVLCVK.[E]	1xCarbamidomethyl [C9]	0.0152833	0.00045822	2	2	12	B3VMC0; O24174	B3VMC0 [392-402]; O24174 [394-404]	0	1276.66058563	High	High	High	2.7e7	3.4e7	7.5e7	3.25557780265808	High	0.0002069	0.001498
High	[R].LDFEGIFR.[A]		0.0155253	0.00045822	1	1	12	Q75KR1	Q75KR1 [615-622]	0	996.5149075	High	High	High	1.5e7			3.14141964912415	High	0.000141	0.0004894
High	[K].YIIEAANHPTDPEADEILSK.[K]	1xDeamidated [N7]	0.0105884	0.00045822	1	1	2	A2XMV1	A2XMV1 [306-325]	0	2227.07648419	Not Found	High	Not Found				2.53436398506165	High	4.2E-05	0.000177
High	[K].TAIAIDTILNQK.[Q]		0.0116373	0.00045822	1	1	5	P0C520	P0C520 [178-189]	0	1300.74709206	High	High	High	3.3e7	2.8e7	8.9e7	3.25231266021729	High	0.0001139	0.0003528
High	[R].VFIETPIQNTNR.[A]		0.0210231	0.00045822	1	1	6	Q0JKD0	Q0JKD0 [1377-1388]	0	1431.75905369	High	High	High	4.7e7	5.4e7	7.7e7	2.93945980072021	High	0.0001139	0.0003931
High	[K].AGVTHVWLPPPSHSVAPQGYMPGR.[L]	1xDeamidated [Q18]	0.0176947	0.00045822	1	1	1	P27933	P27933 [57-80]	0	2542.26597352	Not Found	High	Not Found				3.10478329658508	High	0.0001139	0.0003228
High	[K].FGITPAWEVR.[G]		0.0107564	0.00045822	1	2	8	Q7XQ45	Q7XQ45 [101-110]	0	1175.62076949	High	High	High	9.9e7		1.7e8	3.24764847755432	High	0.0002892	0.00315
High	[R].ALLDVGLIR.[T]		0.012524	0.00045822	1	3	6	Q8L4L4	Q8L4L4 [144-152]	0	969.60914223	High	High	High	4.8e7	1.3e7		2.37807083129883	High	4.2E-05	0.0002168
High	[K].GILSIPFPYQK.[S]		0.0102063	0.00045822	1	1	6	Q6L5I5	Q6L5I5 [98-108]	0	1262.71433548	High	High	High	4.0e6			2.96754479408264	High	4.2E-05	0.0001699
High	[R].IIGVDLNPAK.[F]		0.0124585	0.00045822	1	1	7	Q0ITW7	Q0ITW7 [222-231]	0	1039.61462149	High	High	High			7.2e8	2.5105447769165	High	4.2E-05	0.0002333
High	[R].SLLGESNEFVGDK.[V]		0.00968416	0.00045822	1	1	7	P48494	P48494 [101-113]	0	1394.67980028	High	High	High	9.0e8			3.89963412284851	High	0.0002069	0.001362
High	[K].SAIAETYNHTDSEFLK.[A]		0.0127226	0.00045822	1	1	2	Q67UX7	Q67UX7 [149-164]	0	1825.86028363	Not Found	Not Found	High				3.00244903564453	High	0.0002069	0.0009758
High	[K].TIFHLNPSGR.[F]		0.0174193	0.00045822	2	3	4	A2Y053; P93438	A2Y053 [231-240]; P93438 [230-239]	0	1141.61126743	Not Found	High	High		2.1e7	5.4e7	2.72769236564636	High	0.0001728	0.0007336
High	[R].AFEDKEVTHIDDSVDPVR.[D]		0.0145035	0.00045822	1	2	2	B8BBN7	B8BBN7 [128-145]	1	2071.99308857	Not Found	Not Found	High				4.00191116333008	High	4.2E-05	0.0002574
High	[K].LNVDQTGFYR.[V]		0.0101529	0.00045822	1	1	6	Q0J5V5	Q0J5V5 [533-542]	0	1212.60076226	High	High	High	1.0e7			3.33591938018799	High	4.2E-05	0.000217
High	[K].ELCGLDVVER.[YD]	1xCarbamidomethyl [C3]	0.0256249	0.000841188	1	3	6	Q852M2	Q852M2 [1338-1347]	0	1189.58814896	High	High	High	3.2e7	1.6e7	6.0e7	2.85483312606812	High	0.000141	0.0004933
High	[K].QVEGGVTAAK.[G]		0.0335582	0.000841188	1	1	5	B8AL33	B8AL33 [56-65]	0	959.51563573	High	High	High				3.07261991500854	High	0.0002069	0.0008559
High	[R].SGFEGPWTR.[N]		0.0347949	0.000841188	1	2	6	Q10N21	Q10N21 [173-181]	0	1036.48466998	High	High	High	4.3e7	7.1e7		2.87387466430664	High	0.0001728	0.0007112
High	[K].EAAPPAPATGK.[A]		0.0335582	0.000841188	1	1	5	Q01859	Q01859 [54-64]	0	1009.53128579	High	High	High	6.7e7			2.44051241874695	High	0.000141	0.0006811
High	[K].VMGIPHLVILDAK.[S]		0.037791	0.000841188	1	1	2	Q7Y0F2	Q7Y0F2 [120-132]	0	1405.82356829	Not Found	Not Found	High				2.88070940971375	High	0.0002067	0.0007902
High	[R].FGPYFCQPVIAGLGEDNEPFICTMDCIGAK.[E]	3xCarbamidomethyl [C6; C22; C26]; 1xDeamidated [Q/N]	0.0245803	0.000841188	1	1	4	Q9LST7	Q9LST7 [100-129]	0	3407.50911868	Not Found	High	High			2.2e6	3.65927529335022	High	0.000141	0.0004709
High	[K].FLPIYLSQGILQHDPFEVLDQR.[G]	1xDeamidated [Q]	0.0353384	0.000841188	1	1	3	Q6AVA8	Q6AVA8 [861-882]	0	2629.36606461	Not Found	High	Not Found		2.5e6		3.09286022186279	High	0.0002069	0.0008585
High	[K].KGAIPSLPTEVEVLK.[L]		0.0262998	0.000841188	1	2	4	A2WXV8	A2WXV8 [304-318]	1	1580.92578458	Not Found	High	High				3.88627696037292	High	0.00129	0.01563
High	[K].TQKPVVAFIAGLTAPPGR.[R]	1xDeamidated [Q2]	0.0353384	0.000841188	1	1	1	Q6ZL94	Q6ZL94 [262-279]	0	1824.037795	Not Found	High	Not Found				3.1223521232605	High	0.0001728	0.0007249
High	[R].FASINVENVEENRR.[S]		0.0260278	0.000841188	2	2	26	P17784; Q5N725	P17784 [40-53]; Q5N725 [40-53]	1	1676.83507202	High	High	High	1.0e10	5.6e5	8.6e5	3.31558513641357	High	0.001477	0.01767
High	[K].YIYGGHVADYMR.[S]		0.0293299	0.000841188	1	3	4	Q8L4L4	Q8L4L4 [198-209]	0	1444.66779592	Not Found	High	High		5.8e6		2.63360667228699	High	0.0002069	0.0008906
High	[R].NGPSLMPGGSFEAYK.[Y]	1xDeamidated [N1]	0.0353384	0.000841188	1	1	4	Q9LI00	Q9LI00 [139-153]	0	1555.70972062	High	High	Not Found				3.4765887260437	High	0.0001728	0.0007267
High	[K].FYFNPGDTGFK.[A]		0.0244527	0.000841188	1	1	7	Q93XI4	Q93XI4 [136-146]	0	1292.59461426	High	High	High	6.8e7	7.2e7	1.6e8	2.93927121162415	High	0.000141	0.0006799
High	[K].SIGNGVQFLNR.[H]		0.0253598	0.000841188	2	3	6	P30298; P31924	P30298 [149-159]; P31924 [157-167]	0	1204.64329578	High	High	High	4.3e7			3.88511204719543	High	0.000141	0.0004884
High	[K].TASVLCLTTVK.[N]	1xCarbamidomethyl [C6]	0.0344371	0.000841188	1	1	6	P0DKK7	P0DKK7 [190-200]	0	1192.66058563	High	High	High	1.7e8	4.1e7		2.55482149124146	High	0.0002069	0.002147
High	[K].YLFAGVVDGR.[N]		0.0340829	0.000841188	2	2	8	Q2QLY5; Q2QLY4	Q2QLY5 [288-297]; Q2QLY4 [288-297]	0	1096.57857034	High	High	High	1.8e7		4.0e6	3.21944880485535	High	0.0002632	0.002959
High	[K].FALKPEEYILK.[V]		0.0366391	0.000841188	1	1	4	Q42456	Q42456 [446-456]	0	1350.76676492	Not Found	High	High			1.5e7	3.03109884262085	High	0.0001728	0.0007612
High	[R].DIVDSHYK.[A]		0.0282837	0.000841188	1	1	9	P14656	P14656 [170-177]	0	976.47343658	High	High	High	1.3e8		3.6e7	2.19968605041504	High	0.002745	0.03208
High	[R].DVEEDIVPTCR.[E]	1xCarbamidomethyl [C10]	0.0253598	0.000841188	1	3	10	Q7XQ45	Q7XQ45 [197-207]	0	1332.61000651	High	High	High	8.3e7			3.19819188117981	High	0.0004629	0.006481
High	[R].FEELNNDLFR.[K]		0.0261635	0.000841188	1	2	3	Q6Z7B0	Q6Z7B0 [331-340]	0	1296.62189158	High	Not Found	High	1.0e7		9.0e7	3.50398325920105	High	0.000141	0.0005167
High	[R].SLGQNPTEAELQDMINEVDADGNGTIDFPEFLNLMAK.[K]	1xDeamidated [N/Q]	0.0260278	0.000841188	1	1	9	Q6F332	Q6F332 [39-75]	0	4037.86306793	High	Not Found	High			1.7e6	4.20903062820435	High	0.00254	0.03049
High	[R].CAGNDDIITIK.[A]	1xCarbamidomethyl [C1]	0.0307309	0.000841188	1	1	2	P17070	P17070 [81-91]	0	1219.59871362	Not Found	Not Found	High			1.7e7	2.45307445526123	High	0.000141	0.0006114
High	[R].LDWGPHMICR.[D]	1xCarbamidomethyl [C9]	0.0274161	0.000841188	1	3	10	P17654	P17654 [147-156]	0	1284.59760829	High	High	High		6.1e6	2.7e7	3.31218004226685	High	0.0002069	0.001642
High	[K].NPDNHPYLLK.[F]		0.0247086	0.000841188	1	1	4	Q53LQ0	Q53LQ0 [262-271]	0	1210.62149772	High	Not Found	High	9.7e6			3.5522472858429	High	0.000141	0.0004755
High	[K].LALDGFLSK.[V]		0.028877	0.000841188	1	2	2	A2Z3C4	A2Z3C4 [157-165]	0	963.55095865	Not Found	Not Found	High			4.0e7	2.54032635688782	High	0.0002069	0.001079
High	[K].YAPFEDILR.[A]		0.0346155	0.000841188	1	1	8	P30298	P30298 [61-69]	0	1123.57823597	High	High	High	2.6e7		4.3e7	1.97137355804443	High	0.0002069	0.001899
High	[R].GPFNILEQRPR.[F]		0.0265746	0.000841188	1	1	2	Q75GX9	Q75GX9 [310-320]	0	1326.72769408	Not Found	Not Found	High				2.51950120925903	High	0.000141	0.0005168
High	[K].STTTGHLIYK.[L]		0.025492	0.000841188	1	1	13	O64937	O64937 [21-30]	0	1120.59969966	High	High	High	1.0e9	1.4e8	9.2e8	3.32593846321106	High	0.000141	0.0004902
High	[K].ITDEFTGAGAVGQVCQVIGAVVDVR.[F]	1xCarbamidomethyl [C15]; 1xDeamidated [Q]	0.036076	0.000841188	1	1	3	Q01859	Q01859 [71-95]	0	2562.28682827	High	Not Found	Not Found	4.5e6			3.95791625976563	High	0.0002069	0.001665
High	[K].IAAADVDGFANALQK.[M]		0.0375966	0.000841188	1	1	2	Q9AWZ8	Q9AWZ8 [323-337]	0	1503.78018301	Not Found	Not Found	High				3.03840756416321	High	0.0002067	0.0007866
High	[K].IYFVSPDVVK.[M]		0.0305721	0.000841188	1	1	2	Q9LD61	Q9LD61 [238-247]	0	1166.64558724	Not Found	Not Found	High			2.3e7	2.41392397880554	High	0.000141	0.00061
High	[R].ALENEMLLR.[I]		0.0250973	0.000841188	1	1	5	P30298	P30298 [309-317]	0	1088.57685576	High	High	High	1.1e8	1.0e8		3.13649964332581	High	0.000141	0.000484
High	[R].SLRELLFCTPGALQYLSGVILFEETLYQK.[T]	1xCarbamidomethyl [C8]; 1xDeamidated [Q]	0.0238244	0.000841188	1	1	11	P17784	P17784 [54-82]	1	3389.77014202	High	High	High	6.7e5	1.3e6	6.8e5	4.57634258270264	High	0.0002069	0.001082
High	[K].AESAPAEPLKDEL.[-]		0.0372107	0.000841188	1	1	3	Q53LQ0	Q53LQ0 [500-512]	1	1369.68455131	Not Found	High	High		2.3e7	1.3e7	3.44902729988098	High	0.0001728	0.0007752
High	[K].QPQYEPLPIEK.[Q]		0.0241995	0.000841188	1	1	6	P0C520	P0C520 [433-443]	0	1341.70489291	High	High	High	1.7e7	5.3e7		2.88300943374634	High	0.000141	0.0006225
High	[K].VHQSAIEISK.[N]		0.0375966	0.000841188	1	1	2	Q2QMN7	Q2QMN7 [375-384]	0	1111.61059869	Not Found	Not Found	High			1.3e7	2.45646500587463	High	0.006491	0.07906
High	[R].VEAEVGAER.[F]		0.0277024	0.000841188	1	1	6	Q7XUG1	Q7XUG1 [512-520]	0	959.47925021	High	High	High			1.6e7	3.07103228569031	High	0.000141	0.0005412
High	[R].KDDLQNTIVK.[H]		0.0256249	0.000841188	1	1	5	Q0D840	Q0D840 [102-111]	1	1173.64737807	High	High	High	8.6e7		3.5e8	3.95621156692505	High	0.000141	0.0005208
High	[R].EVISILMQR.[H]		0.0318657	0.000841188	1	1	4	P49398	P49398 [60-68]	0	1088.61324128	Not Found	High	High		9.5e6		2.95315742492676	High	0.0003334	0.004347
High	[K].ANSEATLGTYK.[G]	1xDeamidated [N2]	0.0318657	0.000841188	1	2	5	P17784	P17784 [328-338]	0	1155.5528094	Not Found	High	High		4.7e6	7.1e7	3.31521320343018	High	0.000141	0.0006398
High	[R].ALSNQHQVR.[V]		0.0351563	0.000841188	2	3	4	Q6Z7B0; Q75HQ0	Q6Z7B0 [302-310]; Q75HQ0 [326-334]	0	1052.55956622	High	High	Not Found	2.0e6	1.1e6		2.6371648311615	High	0.0002069	0.0008359
High	[K].DVVPFNFLTPLR.[I]		0.0317011	0.000841188	1	1	9	Q0JMH0	Q0JMH0 [378-389]	0	1417.78381195	High	High	High	1.9e7		4.4e7	3.06681227684021	High	0.0001728	0.0007279
High	[R].AGDPNVNSSAR.[D]		0.0318657	0.000841188	1	1	4	Q10LJ0	Q10LJ0 [762-772]	0	1087.51267553	High	High	Not Found	8.0e6			2.73736548423767	High	0.000141	0.0006396
High	[R].STFYIQDPVVGYTDYPFLDEKDEGAATYA.[-]		0.0291782	0.000841188	1	1	6	Q69TH8	Q69TH8 [352-380]	1	3275.49429656	High	High	High	8.9e6	8.4e6	7.3e7	3.73171734809875	High	0.000141	0.000576
High	[R].NELVALLSK.[Y]		0.0239488	0.000841188	1	1	4	Q10LP5	Q10LP5 [25-33]	0	986.5880724	Not Found	High	High		1.7e7	4.8e7	2.98655080795288	High	0.000141	0.0004584
High	[K].YKDELIKNAAYIGTPGK.[G]	1xDeamidated [N8]	0.0366391	0.000841188	2	3	2	P17784; Q5N725	P17784 [8-24]; Q5N725 [8-24]	2	1881.99565534	Not Found	Not Found	High			2.9e7	2.92627692222595	High	0.0001728	0.0007595
High	[K].SEAAISLEANGTVVLTPDQGQEASSELLPINFSGLAK.[A]	2xDeamidated [Q/N]	0.0312123	0.000841188	1	1	14	B8BJ39	B8BJ39 [104-140]	0	3758.88583601	High	High	High	3.1e5	1.2e6	2.6e6	3.52206778526306	High	0.0003144	0.003848
High	[K].DAPMFVCGVNEDK.[Y]	1xCarbamidomethyl [C7]; 1xOxidation [M4]	0.024967	0.000841188	1	1	2	A2YQT7	A2YQT7 [129-141]	0	1497.63484142	Not Found	Not Found	High				3.24262285232544	High	0.0002069	0.001772
High	[R].MPLEESYWESMK.[S]		0.0279915	0.000841188	1	1	4	Q6K669	Q6K669 [520-531]	0	1529.66507823	Not Found	High	High		6.0e6	2.2e7	2.97402954101563	High	0.0002069	0.001991
High	[R].EPVPLFISPR.[L]		0.0305721	0.000841188	2	2	13	Q0DHF6; A2Y5L9	Q0DHF6 [221-230]; A2Y5L9 [221-230]	0	1154.65682064	High	High	High		1.2e8	2.2e9	2.68342065811157	High	0.000141	0.0006079
High	[K].DIEAYKPGR.[R]		0.0277024	0.000841188	1	2	10	P0C5D0	P0C5D0 [84-92]	0	1048.54218482	High	High	High	8.9e7		1.7e8	2.80151152610779	High	0.0002069	0.0009239
High	[R].LPLQDVYK.[I]		0.0269921	0.000841188	1	1	9	O64937	O64937 [236-243]	0	975.55095865	High	High	High	6.7e8			2.479576587677	High	0.001936	0.02144
High	[K].IIDWENTSPK.[L]		0.0275589	0.000841188	1	1	6	Q6YZX6	Q6YZX6 [67-76]	0	1202.60517892	High	High	High	6.5e7			3.29335141181946	High	0.000141	0.0005985
High	[K].GIFWQEDIIPFFQNATIPK.[E]	1xDeamidated [Q/N]	0.0275589	0.000841188	1	1	2	Q8H8T0	Q8H8T0 [289-307]	0	2265.15903217	Not Found	High	Not Found		5.5e6		2.94565224647522	High	0.000141	0.00054
[truncated: 698 more rows]
