# Supplementary material for: Pluronic F-68 Improves Callus Proliferation of Recalcitrant Rice Cultivar via Enhanced Carbon and Nitrogen Metabolism and Nutrients Uptake
Source: Front Plant Sci. 2021 Jun 2;12:667434. doi: 10.3389/fpls.2021.667434 (PMC8207202; doi:10.3389/fpls.2021.667434)
Supplement: Data Sheet 1 — 0.04% PF-68. [file Data_Sheet_1.ZIP › 0.04% PF-68/0.04%2_030218_01_ProteinGroups.txt]

Protein FDR Confidence	Master	Accession	Description	Exp. q-value	Sum PEP Score	Coverage	# Peptides	# PSMs	# Unique Peptides	# Protein Groups	# AAs	MW [kDa]	calc. pI	Found in Sample: [S6] F6: Sample	Found in Sample: [S5] F5: Sample	Found in Sample: [S4] F4: Sample	Area: F6: Sample	Area: F5: Sample	Area: F4: Sample	emPAI	Score Sequest HT	# Peptides Sequest HT
High	IsMasterProtein	Q42971	Enolase OS=Oryza sativa subsp. japonica GN=ENO1 PE=1 SV=2	0	437.767601574619	78.0269058295964	26	4619	26	1	446	47.942	5.57	High	High	High	3.3e9	2.9e9	4.1e9	281.887	13115.2256554365	26
High	IsMasterProtein	Q5N725	Fructose-bisphosphate aldolase 3, cytoplasmic OS=Oryza sativa subsp. japonica GN=FBA3 PE=2 SV=1	0	412.315363849663	75.9776536312849	25	4792	13	1	358	38.799	8.16	High	High	High	1.3e9	1.3e9	1.9e9	3726.594	14104.2823359966	25
High	IsMasterProtein	Q0DHF6	Pyruvate decarboxylase 1 OS=Oryza sativa subsp. japonica GN=PDC1 PE=2 SV=1	0	293.373800393054	51.0743801652893	21	662	2	1	605	65.114	6.23	High	High	High	1.2e8	6.7e6	4.4e8	60.054	2327.19979572296	21
High	IsMasterProtein	P17784	Fructose-bisphosphate aldolase 1, cytoplasmic OS=Oryza sativa subsp. japonica GN=FBA1 PE=1 SV=2	0	292.909003742119	74.8603351955307	26	1663	14	1	358	38.839	7.33	High	High	High	7.9e8	4.9e8	8.6e8	999	4342.83424842358	26
High	IsMasterProtein	A2Y5L9	Pyruvate decarboxylase 1 OS=Oryza sativa subsp. indica GN=PDC1 PE=2 SV=1	0	288.00337191453	50.9090909090909	20	650	1	1	605	65.103	6.3	High	High	High	3.6e8		5.7e8	55.234	2276.07157206535	20
High	IsMasterProtein	P14717	Phenylalanine ammonia-lyase OS=Oryza sativa subsp. japonica GN=PAL PE=1 SV=2	0	262.021548560482	57.6319543509273	33	312	31	1	701	75.451	6.49	High	High	High	4.3e8	3.4e8	6.5e8	18.307	944.205016493797	33
High	IsMasterProtein	A2XFI3	Pyruvate decarboxylase 2 OS=Oryza sativa subsp. indica GN=PDC2 PE=2 SV=2	0	253.838350879469	54.2904290429043	20	484	17	1	606	64.805	5.91	High	High	High	7.5e8	2.2e8	1.3e9	75.668	1588.05983376503	20
High	IsMasterProtein	P17654	Alpha-amylase OS=Oryza sativa subsp. japonica GN=AMY1.1 PE=1 SV=2	0	252.515239268407	58.0645161290323	18	1417	16	1	434	48.426	5.27	High	High	High	2.9e9	4.4e8	3.6e9	89.852	3710.24444699287	18
High	IsMasterProtein	Q75KR1	Pyruvate, phosphate dikinase 2 OS=Oryza sativa subsp. japonica GN=PPDK2 PE=3 SV=1	0	248.034613610362	51.4092446448703	32	436	28	1	887	96.491	5.6	High	High	High	4.9e8	1.2e8	5.7e8	6.038	1342.39158391953	32
High	IsMasterProtein	Q6K5G8	Glyceraldehyde-3-phosphate dehydrogenase 3, cytosolic OS=Oryza sativa subsp. japonica GN=GAPC3 PE=2 SV=1	0	240.172680187414	70.6231454005935	21	2404	9	1	337	36.545	7.88	High	High	High	2.8e9	1.3e9	2.2e9	99	6713.59564244747	21
High	IsMasterProtein	Q2QLY5	5-methyltetrahydropteroyltriglutamate--homocysteine methyltransferase 1 OS=Oryza sativa subsp. japonica GN=Os12g0623900 PE=2 SV=1	0	224.188536661243	43.6031331592689	25	334	6	1	766	84.531	6.3	High	High	High	6.9e6	1.3e7	2.7e7	6.827	1141.0763027668	25
High	IsMasterProtein	Q6YZX6	Putative aconitate hydratase, cytoplasmic OS=Oryza sativa subsp. japonica GN=Os08g0191100 PE=3 SV=1	0	208.367894914337	49.3318485523385	28	249	28	1	898	98.021	6.01	High	High	High	1.5e8	7.3e7	1.1e8	7.348	710.515255689621	28
High	IsMasterProtein	Q2QLY4	5-methyltetrahydropteroyltriglutamate--homocysteine methyltransferase 2 OS=Oryza sativa subsp. japonica GN=Os12g0624000 PE=2 SV=1	0	204.176243189839	40.8616187989556	22	303	3	1	766	84.612	6.3	High	High	High	2.5e7	2.5e7	6.4e7	5.434	1034.57925093174	22
High	IsMasterProtein	A2YQT7	Glyceraldehyde-3-phosphate dehydrogenase, cytosolic OS=Oryza sativa subsp. indica GN=GAPC PE=2 SV=1	0	204.169461834278	60.2373887240356	17	1515	9	1	337	36.39	7.11	High	High	High	1.7e8	5.2e7	2.8e8	47.064	4743.50814545155	17
High	IsMasterProtein	Q7FAH2	Glyceraldehyde-3-phosphate dehydrogenase 2, cytosolic OS=Oryza sativa subsp. japonica GN=GAPC2 PE=1 SV=1	0	194.042962312393	71.2166172106825	21	1183	8	1	337	36.75	6.81	High	High	High	4.0e8	4.5e7	5.6e8	67.129	3192.97098183632	21
High	IsMasterProtein	P30298	Sucrose synthase 2 OS=Oryza sativa subsp. japonica GN=SUS2 PE=1 SV=2	0	193.249827412788	48.8861386138614	28	286	24	1	808	92.071	6.39	High	High	High	3.4e8	7.4e7	5.7e8	7.577	853.181382894516	28
High	IsMasterProtein	Q2R8Z5	Alcohol dehydrogenase 1 OS=Oryza sativa subsp. japonica GN=ADH1 PE=2 SV=2	0	185.728137198348	57.7836411609499	14	1006	12	1	379	40.958	6.65	High	High	High	5.4e8	5.3e8	9.9e8	47.064	2639.63228368759	14
High	IsMasterProtein	Q9LI00	6-phosphogluconate dehydrogenase, decarboxylating 1 OS=Oryza sativa subsp. japonica GN=G6PGH1 PE=2 SV=1	0	178.796205571068	52.9166666666667	19	317	18	1	480	52.688	6.18	High	High	High	2.5e8	1.4e8	2.6e8	19.434	891.736154437065	19
High	IsMasterProtein	P31924	Sucrose synthase 1 OS=Oryza sativa subsp. japonica GN=SUS1 PE=1 SV=1	0	159.688593310102	37.6225490196078	23	216	19	1	816	92.849	6.38	High	High	High	2.4e8	1.4e8	2.1e8	5.31	625.758319020271	23
High	IsMasterProtein	P48494	Triosephosphate isomerase, cytosolic OS=Oryza sativa subsp. japonica GN=TPI PE=1 SV=3	0	149.750294983977	83.399209486166	16	1782	16	1	253	27.046	5.49	High	High	High	1.4e9	2.7e8	1.8e9	116.877	5102.78912115097	16
High	IsMasterProtein	B8BJ39	Pyruvate kinase 1, cytosolic OS=Oryza sativa subsp. indica GN=OsI_35105 PE=3 SV=1	0	143.238902380678	52.9411764705882	18	213	4	1	527	57.284	6.76	High	High	High	1.1e8	5.1e7	1.3e8	4.995	668.739273190498	18
High	IsMasterProtein	Q2QXR8	Pyruvate kinase 2, cytosolic OS=Oryza sativa subsp. japonica GN=Os12g0145700 PE=2 SV=1	0	140.803829926058	52.9411764705882	18	212	4	1	527	57.406	6.76	High	High	High	5.8e7	8.5e6	1.0e8	4.623	610.260751485825	18
High	IsMasterProtein	Q0JMY8	Salt stress-induced protein OS=Oryza sativa subsp. japonica GN=SALT PE=2 SV=1	0	135.301609872883	91.0344827586207	8	812	8	1	145	15.163	5.15	High	High	High	5.5e9	3.4e9	7.3e9	561.341	2469.3960044384	8
High	IsMasterProtein	Q01859	ATP synthase subunit beta, mitochondrial OS=Oryza sativa subsp. japonica GN=ATPB PE=1 SV=2	0	133.318762537343	51.268115942029	19	176	19	1	552	58.898	6.37	High	High	High	3.8e8	1.2e8	3.2e8	5.136	576.632160663605	19
High	IsMasterProtein	Q53LQ0	Protein disulfide isomerase-like 1-1 OS=Oryza sativa subsp. japonica GN=PDIL1-1 PE=2 SV=1	0	127.939009764082	45.703125	23	174	23	1	512	56.819	5.12	High	High	High	1.7e8	8.7e7	2.4e8	5.158	507.577619671822	23
High	IsMasterProtein	Q8H8T0	UDP-arabinopyranose mutase 1 OS=Oryza sativa subsp. japonica GN=UAM1 PE=1 SV=1	0	126.52130400682	57.967032967033	15	193	8	1	364	41.322	6.19	High	High	High	9.8e7	9.6e6	1.3e8	12.335	604.139544487	15
High	IsMasterProtein	Q07078	Heat shock protein 81-3 OS=Oryza sativa subsp. japonica GN=HSP81-3 PE=1 SV=2	0	124.763047734666	40.9155937052933	25	164	4	1	699	80.134	5.06	High	High	High	6.1e7	3.3e7	3.8e7	3.885	496.181651353836	25
High	IsMasterProtein	P42862	Glucose-6-phosphate isomerase, cytosolic A OS=Oryza sativa subsp. japonica GN=Os03g0776000 PE=2 SV=2	0	124.629414783447	56.2610229276896	19	215	6	1	567	62.484	7.28	High	High	High	1.0e8	2.2e7	2.3e8	4.712	566.958625435829	19
High	IsMasterProtein	P37833	Aspartate aminotransferase, cytoplasmic OS=Oryza sativa subsp. japonica GN=Os01g0760600 PE=2 SV=1	0	124.590192561366	55.5282555282555	17	549	17	1	407	44.479	7.94	High	High	High	6.9e8	3.2e8	7.2e8	8.152	1506.82637441158	17
High	IsMasterProtein	P27933	Alpha-amylase isozyme 3D OS=Oryza sativa subsp. japonica GN=AMY1.3 PE=2 SV=2	0	124.290287060486	53.4403669724771	17	161	16	1	436	47.97	6.29	High	High	High	3.9e8	1.4e8	2.0e8	9	510.460886240005	17
High	IsMasterProtein	Q6K669	Leucine aminopeptidase 2, chloroplastic OS=Oryza sativa subsp. japonica GN=Os02g0794700 PE=2 SV=1	0	121.452692802961	42.9765886287625	17	146	17	1	598	61.78	8.1	High	High	High	2.8e8	1.6e8	2.3e8	4.722	461.109149575233	17
High	IsMasterProtein	Q0J4P2	Heat shock protein 81-1 OS=Oryza sativa subsp. japonica GN=HSP81-1 PE=3 SV=2	0	119.676286348092	38.3404864091559	23	159	2	1	699	80.144	5.07	High	High	High	2.2e7	2.5e7	8.0e7	3.642	474.536426901817	23
High	IsMasterProtein	P27934	Alpha-amylase isozyme 3E OS=Oryza sativa subsp. japonica GN=AMY1.4 PE=2 SV=1	0	119.668355102044	56.5217391304348	14	167	12	1	437	48.677	5.63	High	High	High	3.6e8	1.4e8	4.2e8	11.328	485.347246050835	14
High	IsMasterProtein	B3VMC0	Betaine aldehyde dehydrogenase 2 OS=Oryza sativa subsp. indica GN=BADH2 PE=2 SV=1	0	118.831511693665	50.4970178926441	15	82	14	1	503	54.648	5.45	High	High	High	8.3e7	1.2e8	2.7e8	5.918	297.824615836143	15
High	IsMasterProtein	Q6Z7B0	Heat shock 70 kDa protein BIP1 OS=Oryza sativa subsp. japonica GN=BIP1 PE=1 SV=1	0	117.422004038766	38.796992481203	20	136	16	1	665	73.345	5.19	High	High	High	2.2e8	5.9e7	2.4e8	2.981	474.013229608536	20
High	IsMasterProtein	Q0JKD0	Glutamate synthase 1 [NADH], chloroplastic OS=Oryza sativa subsp. japonica GN=Os01g0681900 PE=2 SV=1	0	112.435099177894	13.936317489617	23	115	23	1	2167	236.745	7.09	High	High	High	6.8e7	4.3e7	9.7e7	0.619	377.125408172607	23
High	IsMasterProtein	P14656	Glutamine synthetase cytosolic isozyme 1-1 OS=Oryza sativa subsp. japonica GN=GLN1-1 PE=1 SV=1	0	111.811576723852	49.7191011235955	13	185	12	1	356	39.176	5.73	High	High	High	1.4e8	1.1e8	4.7e8	35.517	600.865034461021	13
High	IsMasterProtein	P42863	Glucose-6-phosphate isomerase, cytosolic B OS=Oryza sativa subsp. japonica GN=Os06g0256500 PE=2 SV=2	0	110.526283965505	50.6172839506173	18	187	5	1	567	62.329	6.93	High	High	High	7.4e7	4.4e7	1.2e8	3.549	531.807656168938	18
High	IsMasterProtein	A2XMV1	Glutamate dehydrogenase 1, mitochondrial OS=Oryza sativa subsp. indica GN=GDH1 PE=3 SV=2	0	108.824512598318	45.7420924574209	13	170	11	1	411	44.314	6.61	High	High	High	3.1e8	1.6e8	4.4e8	4.878	564.05669760704	13
High	IsMasterProtein	Q9SLY8	Calreticulin OS=Oryza sativa subsp. japonica GN=Os07g0246200 PE=1 SV=2	0	104.750116140536	52.3584905660377	18	115	18	1	424	48.279	4.63	High	High	High	6.1e7	4.8e7	1.7e8	5.723	405.579568147659	18
High	IsMasterProtein	Q84QK0	12-oxophytodienoate reductase 1 OS=Oryza sativa subsp. japonica GN=OPR1 PE=2 SV=1	0	103.691913052807	49.4736842105263	14	130	13	1	380	42.438	6.2	High	High	High	1.1e8	1.9e7	2.9e8	9	388.600463271141	14
High	IsMasterProtein	Q7XDC8	Malate dehydrogenase, cytoplasmic OS=Oryza sativa subsp. japonica GN=Os10g0478200 PE=1 SV=3	0	100.638558899265	50.9036144578313	13	107	13	1	332	35.546	6.09	High	High	High	3.1e8	9.5e7	5.4e8	11.915	373.645820856094	13
High	IsMasterProtein	O64937	Elongation factor 1-alpha OS=Oryza sativa subsp. japonica GN=REFA1 PE=2 SV=2	0	100.170739709673	42.7293064876958	14	244	14	1	447	49.262	9.06	High	High	High	1.1e9	5.9e8	1.9e9	5.723	820.269629955292	14
High	IsMasterProtein	P48642	Glutathione reductase, cytosolic OS=Oryza sativa subsp. japonica GN=GRC2 PE=2 SV=2	0	98.4131855953441	44.9596774193548	12	110	12	1	496	53.473	6.67	High	High	High	7.2e7	1.7e8	1.8e8	2.808	365.965898275375	12
High	IsMasterProtein	Q6AVA8	Pyruvate, phosphate dikinase 1, chloroplastic OS=Oryza sativa subsp. japonica GN=PPDK1 PE=1 SV=1	0	93.3201177339142	28.5110876451954	19	135	15	1	947	102.722	6.37	High	High	High	5.3e7	2.6e7	7.3e7	1.264	366.632868647575	19
High	IsMasterProtein	Q6EUP4	14-3-3-like protein GF14-E OS=Oryza sativa subsp. japonica GN=GF14E PE=2 SV=1	0	92.7570463863466	53.4351145038168	13	127	3	1	262	29.674	4.77	High	High	High	3.9e7	2.2e7	9.9e7	7.913	437.273439407349	13
High	IsMasterProtein	Q10DV7	Actin-1 OS=Oryza sativa subsp. japonica GN=ACT1 PE=2 SV=1	0	90.7280196283536	46.684350132626	13	110	3	1	377	41.786	5.49	High	High	High	2.0e8	1.2e8	4.1e8	5.813	334.941066622734	13
High	IsMasterProtein	Q0ITW7	Alcohol dehydrogenase 2 OS=Oryza sativa subsp. japonica GN=ADH2 PE=2 SV=2	0	88.755217540811	40.8970976253298	11	148	9	1	379	41.18	6.46	High	High	High	1.9e8	1.6e7	5.0e8	9	472.747440218925	11
High	IsMasterProtein	Q7XTE8	14-3-3-like protein GF14-B OS=Oryza sativa subsp. japonica GN=GF14B PE=1 SV=2	0	85.0956019382402	51.9083969465649	12	137	2	1	262	29.845	4.81	High	High	High	1.1e8	4.8e6	7.5e7	6.079	490.09667468071	12
High	IsMasterProtein	Q6K9N6	Succinate--CoA ligase [ADP-forming] subunit beta, mitochondrial OS=Oryza sativa subsp. japonica GN=Os02g0621700 PE=1 SV=1	0	84.6395111302666	46.2085308056872	17	111	17	1	422	45.063	6.32	High	High	High	2.0e8	5.3e7	2.7e8	2.831	350.188612699509	17
High	IsMasterProtein	Q6ZL94	Succinate--CoA ligase [ADP-forming] subunit alpha, mitochondrial OS=Oryza sativa subsp. japonica GN=Os07g0577700 PE=1 SV=1	0	84.2876596055617	42.9003021148036	9	88	9	1	331	34.225	8.22	High	High	High	1.3e8	2.3e7	1.8e8	7.733	285.192552566528	9
High	IsMasterProtein	Q06967	14-3-3-like protein GF14-F OS=Oryza sativa subsp. japonica GN=GF14F PE=1 SV=2	0	81.5914924137527	55.3846153846154	12	99	7	1	260	29.16	4.88	High	High	High	1.4e8	5.6e7	3.3e8	7.031	292.032846927643	12
High	IsMasterProtein	Q6ZKC0	14-3-3-like protein GF14-C OS=Oryza sativa subsp. japonica GN=GF14C PE=1 SV=1	0	80.7941155068809	56.640625	13	114	5	1	256	28.808	4.84	High	High	High	9.2e7		1.2e8	6.943	368.253027915955	13
High	IsMasterProtein	Q7G764	Probable NAD(P)H-dependent oxidoreductase 1 OS=Oryza sativa subsp. japonica GN=Os10g0113000 PE=1 SV=1	0	80.6417900242627	53.582554517134	12	94	7	1	321	35.69	5.45	High	High	High	5.6e7	8.6e7	2.0e8	5.579	311.518411159515	12
High	IsMasterProtein	Q2R2W2	14-3-3-like protein GF14-D OS=Oryza sativa subsp. japonica GN=GF14D PE=1 SV=1	0	80.1794646382617	55.4716981132075	11	122	7	1	265	29.244	4.91	High	High	High	1.6e8	8.1e7	1.8e8	5.31	382.806416988373	11
High	IsMasterProtein	Q69TH8	Putative 12-oxophytodienoate reductase 4 OS=Oryza sativa subsp. japonica GN=OPR4 PE=2 SV=1	0	79.8449410446627	52.1052631578947	13	92	13	1	380	42.405	6.34	High	High	High	9.7e7	4.3e7	1.6e8	4.484	275.816870689392	13
High	IsMasterProtein	Q93VT8	ATP-citrate synthase beta chain protein 1 OS=Oryza sativa subsp. japonica GN=ACLB-1 PE=2 SV=1	0	79.3739472182586	34.2105263157895	16	108	16	1	608	66.028	7.68	High	High	High	9.7e7	2.9e7	1.4e8	2.065	373.341690182686	16
High	IsMasterProtein	Q10G56	Ornithine aminotransferase, mitochondrial OS=Oryza sativa subsp. japonica GN=OAT PE=2 SV=1	0	78.5495015701753	36.3636363636364	11	88	11	1	473	51.409	7.61	High	High	High	1.4e8	6.6e7	2.5e8	3.262	277.51451086998	11
High	IsMasterProtein	P35683	Eukaryotic initiation factor 4A-1 OS=Oryza sativa subsp. japonica GN=Os06g0701100 PE=2 SV=2	0	77.7008355267368	35.7487922705314	14	95	2	1	414	47.058	5.57	High	High	High	5.6e6	3.3e6	2.1e7	3.924	283.450685501099	14
High	IsMasterProtein	Q75GX9	63 kDa globulin-like protein OS=Oryza sativa subsp. japonica GN=Os03g0663800 PE=1 SV=1	0	77.0284779253526	30.0711743772242	14	72	14	1	562	63.389	8.13	High	High	High	6.3e7	3.3e7	3.5e7	2.162	224.585869073868	14
High	IsMasterProtein	A3C6D7	Actin-2 OS=Oryza sativa subsp. japonica GN=ACT2 PE=2 SV=1	0	76.9130236121883	44.5623342175066	12	94	2	1	377	41.653	5.49	High	High	High	6.0e7			4.109	291.575761914253	12
High	IsMasterProtein	P0C5D0	1-Cys peroxiredoxin B OS=Oryza sativa subsp. indica GN=OsI_026085 PE=3 SV=1	0	76.633108361704	59.5454545454545	15	121	13	1	220	24.189	5.67	High	High	High	2.5e8	1.3e8	3.4e8	25.827	327.970876455307	15
High	IsMasterProtein	Q10N21	L-ascorbate peroxidase 1, cytosolic OS=Oryza sativa subsp. japonica GN=APX1 PE=1 SV=1	0	76.3077208742362	50.8	10	83	9	1	250	27.139	5.66	High	High	High	1.2e8	6.2e7	9.9e7	5.952	224.935060024261	10
High	IsMasterProtein	Q6ZDY8	Succinate dehydrogenase [ubiquinone] flavoprotein subunit, mitochondrial OS=Oryza sativa subsp. japonica GN=SDH1 PE=1 SV=1	0	75.4781560383355	35.8730158730159	14	93	14	1	630	68.81	7.08	High	High	High	1.2e8	4.0e7	2.1e8	2.162	288.321624398232	14
High	IsMasterProtein	P49199	40S ribosomal protein S8 OS=Oryza sativa subsp. japonica GN=RPS8 PE=2 SV=2	0	74.1914697703462	37.2727272727273	9	62	9	1	220	24.814	10.4	High	High	High	1.9e8	5.8e7	4.5e7	7.254	251.441908836365	9
High	IsMasterProtein	Q9XEA6	Cysteine synthase OS=Oryza sativa subsp. japonica GN=RCS1 PE=2 SV=2	0	71.0352697031758	51.0903426791277	11	87	9	1	321	33.817	5.43	High	High	High	1.2e8	4.4e7	1.5e8	4.179	276.533763408661	11
High	IsMasterProtein	Q7XQ45	Probable aldo-keto reductase 3 OS=Oryza sativa subsp. japonica GN=Os04g0339400 PE=2 SV=2	0	70.5702097930636	43.0985915492958	12	110	10	1	355	38.249	5.97	High	High	High	9.1e7	5.3e7	1.5e8	3.365	332.116969108582	12
High	IsMasterProtein	A6N0M9	Nucleoside diphosphate kinase 1 OS=Oryza sativa subsp. indica GN=NDKR PE=1 SV=1	0	69.8508548976582	41.6107382550336	6	117	6	1	149	16.835	6.8	High	High	High	1.9e9	6.6e7	1.1e9	30.623	335.328202843666	6
High	IsMasterProtein	Q6Z2Z4	Eukaryotic initiation factor 4A-3 OS=Oryza sativa subsp. japonica GN=Os02g0146600 PE=1 SV=1	0	69.1303964290769	31.8840579710145	13	93	1	1	414	47.108	5.67	High	High	High	8.5e6	8.4e6	6.0e7	3.125	278.285323858261	13
High	IsMasterProtein	Q7Y0F2	Probable nucleoredoxin 1-2 OS=Oryza sativa subsp. japonica GN=Os03g0405900 PE=2 SV=1	0	69.0239541659623	31.4974182444062	11	68	8	1	581	64.381	4.93	High	High	High	4.3e7	7.6e6	1.2e8	2.047	226.035553812981	11
High	IsMasterProtein	Q10M12	Ricin B-like lectin R40C1 OS=Oryza sativa subsp. japonica GN=R40C1 PE=1 SV=1	0	67.991882697442	35.632183908046	9	68	8	1	348	38.798	6.8	High	High	High	5.7e7	4.8e7	4.6e7	2.3	244.203670024872	9
High	IsMasterProtein	Q75HE6	Probable methylenetetrahydrofolate reductase OS=Oryza sativa subsp. japonica GN=Os03g0815200 PE=2 SV=1	0	67.0237359260561	29.6296296296296	12	76	12	1	594	66.388	5.57	High	High	High	5.1e7	1.9e7	6.9e7	1.572	225.17036151886	12
High	IsMasterProtein	Q7Y0E8	Probable nucleoredoxin 1-1 OS=Oryza sativa subsp. japonica GN=Os03g0405500 PE=2 SV=1	0	66.9642007845777	25.4833040421793	9	77	6	1	569	63.249	5.06	High	High	High	6.0e7	3.0e6	5.1e7	2.282	232.723509907722	9
High	IsMasterProtein	Q7XJ02	Probable L-ascorbate peroxidase 7, chloroplastic OS=Oryza sativa subsp. japonica GN=APX7 PE=2 SV=1	0	66.5352535460351	37.0473537604457	9	76	8	1	359	38.302	8.65	High	High	High	1.3e8	7.2e7	1.4e8	2.455	255.058764219284	9
High	IsMasterProtein	P49027	Guanine nucleotide-binding protein subunit beta-like protein A OS=Oryza sativa subsp. japonica GN=RACK1A PE=1 SV=1	0	66.2794379930783	50.8982035928144	10	87	9	1	334	36.209	6.44	High	High	High	1.0e8	1.3e7	5.5e7	4.456	278.246209740639	10
High	IsMasterProtein	Q43008	Superoxide dismutase [Mn], mitochondrial OS=Oryza sativa subsp. japonica GN=SODA PE=2 SV=2	0	66.1261819403106	46.7532467532467	8	113	8	1	231	24.982	7.02	High	High	High	6.3e8	6.1e6	2.2e8	9	394.673528432846	8
High	IsMasterProtein	O04985	Non-symbiotic hemoglobin 2 OS=Oryza sativa subsp. japonica GN=HB2 PE=2 SV=1	0	64.4369011569339	51.4792899408284	9	155	7	1	169	18.604	8.94	High	High	High	2.3e8	3.0e7	5.4e8	11.115	525.47928071022	9
High	IsMasterProtein	P46265	Tubulin beta-5 chain OS=Oryza sativa subsp. japonica GN=TUBB5 PE=1 SV=1	0	62.3771439912351	39.1498881431767	11	64	1	1	447	50.073	4.83	High	High	High	8.3e6	8.0e6	1.4e7	2.831	186.779165506363	11
High	IsMasterProtein	Q40665	Tubulin beta-3 chain OS=Oryza sativa subsp. japonica GN=TUBB3 PE=2 SV=2	0	61.3298498812729	39.237668161435	11	56	1	1	446	50.089	4.83	High	High	High	3.8e6	1.0e7	1.8e7	2.831	157.311056613922	11
High	IsMasterProtein	Q852M2	Probable aldehyde oxidase 3 OS=Oryza sativa subsp. japonica GN=Os03g0790700 PE=2 SV=1	0	60.3401375252779	12.5368731563422	11	55	11	1	1356	145.245	6.49	High	High	High	5.1e7	2.8e7	6.5e7	0.499	172.311391592026	11
High	IsMasterProtein	A2XD35	Adenylosuccinate synthetase, chloroplastic OS=Oryza sativa subsp. indica GN=PURA PE=3 SV=2	0	59.134884572995	35.3182751540041	11	47	11	1	487	51.976	6.84	High	High	High	5.0e7	2.8e7		1.593	152.836403131485	11
High	IsMasterProtein	Q0J8G4	Fructokinase-2 OS=Oryza sativa subsp. japonica GN=FRK2 PE=1 SV=1	0	59.0141142663565	43.1547619047619	13	85	13	1	336	35.494	5.17	High	High	High	6.6e7	6.3e7	1.6e8	3.16	274.481509685516	13
High	IsMasterProtein	P93438	S-adenosylmethionine synthase 2 OS=Oryza sativa subsp. japonica GN=SAM2 PE=2 SV=1	0	58.5421392551112	29.1878172588832	8	42	3	1	394	42.874	6.05	High	High	High	1.7e7	3.8e7	2.3e7	2.728	114.936958312988	8
High	IsMasterProtein	Q6ZD89	Flavone 3'-O-methyltransferase 1 OS=Oryza sativa subsp. japonica GN=COMT PE=1 SV=1	0	57.4056981324165	41.5760869565217	10	62	10	1	368	39.724	5.66	High	High	High	1.6e8	4.8e7	2.0e8	2.511	200.343093514442	10
High	IsMasterProtein	Q9SXP2	Formate dehydrogenase 1, mitochondrial OS=Oryza sativa subsp. japonica GN=Os06g0486800 PE=1 SV=2	0	56.6886321947775	28.9893617021277	9	82	9	1	376	41.315	7.17	High	High	High	1.1e8	3.3e7	2.1e8	2.831	254.757507801056	9
High	IsMasterProtein	P14654	Glutamine synthetase cytosolic isozyme 1-2 OS=Oryza sativa subsp. japonica GN=GLN1-2 PE=1 SV=1	0	56.4001844720271	28.8515406162465	5	71	4	1	357	39.234	6.07	High	High	High	3.2e7	1.5e7	3.1e7	3.217	256.305166959763	5
High	IsMasterProtein	Q43007	Phospholipase D alpha 1 OS=Oryza sativa subsp. japonica GN=PLD1 PE=1 SV=2	0	56.3493464721474	13.6699507389163	7	43	7	1	812	92.161	5.96	High	High	High	4.6e7	1.2e7	3.5e7	0.585	148.343932390213	7
High	IsMasterProtein	P49398	40S ribosomal protein S4 OS=Oryza sativa subsp. japonica GN=RPS4 PE=2 SV=3	0	55.87529142998	40	10	66	10	1	265	29.846	10.13	High	High	High	9.8e7	3.7e7	1.7e8	4.179	166.05213201046	10
High	IsMasterProtein	Q6Z6L4	Aminopeptidase M1-A OS=Oryza sativa subsp. japonica GN=Os02g0218200 PE=2 SV=1	0	55.379264717368	17.7676537585421	12	72	12	1	878	98.391	5.2	High	High	High	3.2e7	3.4e7	6.4e7	0.743	222.655888438225	12
High	IsMasterProtein	Q69TI0	Putative 12-oxophytodienoate reductase 5 OS=Oryza sativa subsp. japonica GN=OPR5 PE=2 SV=1	0	54.8321145785902	51.8716577540107	11	64	10	1	374	41.659	5.48	High	High	High	2.1e7	2.4e7	9.0e7	2.511	184.646678805351	11
High	IsMasterProtein	A2YH64	Catalase isozyme B OS=Oryza sativa subsp. indica GN=CATB PE=2 SV=2	0	54.3684777818104	31.3008130081301	11	79	9	1	492	56.551	7.05	High	High	High	7.4e7	8.0e6	1.0e8	1.626	229.431440591812	11
High	IsMasterProtein	P52428	Proteasome subunit alpha type-1 OS=Oryza sativa subsp. japonica GN=PAF1 PE=2 SV=1	0	54.2411011023158	39.2592592592593	8	65	8	1	270	29.612	5.54	High	High	High	6.7e7	7.9e6	4.2e7	3.87	222.783127307892	8
High	IsMasterProtein	O04226	Delta-1-pyrroline-5-carboxylate synthase 1 OS=Oryza sativa subsp. japonica GN=P5CS1 PE=2 SV=2	0	53.7584530943872	18.9944134078212	9	54	9	1	716	77.697	6.84	High	High	High	3.7e7	2.4e7	6.2e7	0.6	183.886543989182	9
High	IsMasterProtein	B8AL97	Cupincin OS=Oryza sativa subsp. indica GN=OsI_13867 PE=1 SV=1	0	53.7002601526338	27.0212765957447	11	54	11	1	470	52.028	7.43	High	High	High	1.3e8	7.3e6	1.8e8	1.649	176.086888074875	11
High	IsMasterProtein	P0C5C8	1-Cys peroxiredoxin A OS=Oryza sativa subsp. indica GN=OsI_27030 PE=2 SV=1	0	53.0365763487197	52.7272727272727	11	75	9	1	220	24.057	6.43	High	High	High	6.0e7	9.1e6	1.2e8	9	217.220497965813	11
High	IsMasterProtein	Q8H8C7	Chitin elicitor-binding protein OS=Oryza sativa subsp. japonica GN=CEBIP PE=1 SV=1	0	52.9376066239664	23.876404494382	5	58	5	1	356	37.176	7.36	High	High	High	2.8e8	1.7e8	1.3e8	2.384	205.086160421371	5
High	IsMasterProtein	P0C520	ATP synthase subunit alpha, mitochondrial OS=Oryza sativa GN=ATPA PE=3 SV=1	0	52.7292475378392	22.5933202357564	10	77	10	1	509	55.339	6.1	High	High	High	9.1e7	6.6e7	1.2e8	1.31	254.182119369507	10
High	IsMasterProtein	Q84J55	14-3-3-like protein GF14-A OS=Oryza sativa subsp. japonica GN=GF14A PE=2 SV=1	0	52.4926035781109	32.9545454545455	8	75	3	1	264	28.982	4.94	High	High	High	1.4e7	6.4e6	3.0e7	2.981	263.84667301178	8
High	IsMasterProtein	Q6Z4G3	UDP-arabinopyranose mutase 3 OS=Oryza sativa subsp. japonica GN=UAM3 PE=1 SV=1	0	52.2108057477924	29.7814207650273	8	74	1	1	366	41.253	6.43	High	High	High	2.4e6	1.5e7	5.6e6	2.311	221.96979367733	8
High	IsMasterProtein	O64464	Proteasome subunit beta type-1 OS=Oryza sativa subsp. japonica GN=PBF1 PE=2 SV=1	0	52.006833909212	52.4886877828054	8	50	8	1	221	24.266	6.89	High	High	High	5.2e7	1.1e8	1.6e8	4.412	159.625335454941	8
High	IsMasterProtein	Q0JA75	Cinnamyl alcohol dehydrogenase 7 OS=Oryza sativa subsp. japonica GN=CAD7 PE=1 SV=1	0	51.7063449255252	26.9129287598945	8	50	8	1	379	39.541	7.27	High	High	High	8.4e7	5.4e7	7.1e7	2.594	168.191465616226	8
High	IsMasterProtein	O04986	Non-symbiotic hemoglobin 1 OS=Oryza sativa subsp. japonica GN=HB1 PE=1 SV=1	0	51.1972250696265	46.9879518072289	7	104	5	1	166	18.433	7.49	High	High	High	4.8e7	2.7e7	2.9e7	7.254	289.93459379673	7
High	IsMasterProtein	P35684	60S ribosomal protein L3 OS=Oryza sativa subsp. japonica GN=RPL3 PE=2 SV=2	0	50.8385019230492	26.7352185089974	10	63	10	1	389	44.436	10.08	High	High	High	9.8e7	2.7e7	1.7e8	2.311	186.597660064697	10
High	IsMasterProtein	A2YL07	Glutamate--cysteine ligase B, chloroplastic OS=Oryza sativa subsp. indica GN=GSH1-2 PE=3 SV=2	0	50.5491421653266	26.008064516129	7	61	7	1	496	56.118	7.02	High	High	High	2.1e7	1.4e7	3.6e7	1.326	183.383917689323	7
High	IsMasterProtein	Q01K11	Gamma-aminobutyrate transaminase 1, mitochondrial OS=Oryza sativa subsp. indica GN=OsI_17385 PE=3 SV=1	0	50.4299900078354	26.7441860465116	9	65	9	1	516	56.335	6.8	High	High	High	9.6e7	3.3e7	1.0e8	1.471	199.883381724358	9
High	IsMasterProtein	B7EA73	Puromycin-sensitive aminopeptidase OS=Oryza sativa subsp. japonica GN=Os08g0562700 PE=2 SV=1	0	50.3615965643667	14.543404735062	9	42	9	1	887	99.461	5.59	High	High	High	2.3e7	4.1e7	7.2e7	0.532	121.502172470093	9
High	IsMasterProtein	A2XNS1	Actin-3 OS=Oryza sativa subsp. indica GN=ACT3 PE=3 SV=2	0	50.1860042844217	40.3183023872679	11	67	2	1	377	41.679	5.49	Not Found	High	High		8.0e6	9.0e6	2.481	181.451902270317	11
High	IsMasterProtein	Q9LSU1	Proteasome subunit alpha type-5 OS=Oryza sativa subsp. japonica GN=PAE1 PE=2 SV=1	0	49.9953207724926	49.789029535865	8	83	8	1	237	25.977	4.75	High	High	High	1.2e8	1.1e8	9.9e7	3.642	297.497787833214	8
High	IsMasterProtein	P35681	Translationally-controlled tumor protein homolog OS=Oryza sativa subsp. japonica GN=TCTP PE=1 SV=1	0	49.7491502274213	35.1190476190476	4	78	4	1	168	18.934	4.68	High	High	High	5.7e7	8.6e6	4.6e7	9	267.080146312714	4
High	IsMasterProtein	A2WXV8	Fructokinase-1 OS=Oryza sativa subsp. indica GN=FRK1 PE=1 SV=1	0	48.7732935301069	38.6996904024768	11	66	11	1	323	34.707	5.27	High	High	High	1.5e8	2.8e7	2.2e8	2.008	210.273564815521	11
High	IsMasterProtein	Q6ZFT5	Ribose-phosphate pyrophosphokinase 4 OS=Oryza sativa subsp. japonica GN=Os02g0714600 PE=2 SV=1	0	48.6377102230476	35.0769230769231	7	69	7	1	325	36.126	6.79	High	High	High	2.1e7	8.1e6	3.4e7	3.281	171.061904788017	7
High	IsMasterProtein	B9F3B6	Succinate-semialdehyde dehydrogenase, mitochondrial OS=Oryza sativa subsp. japonica GN=ALDH5F1 PE=3 SV=1	0	48.0059255744084	24.8576850094877	9	45	9	1	527	56.058	8.1	High	High	High	5.1e7	4.9e7	9.7e7	1.106	124.57920062542	9
High	IsMasterProtein	Q10LP5	Sucrose synthase 4 OS=Oryza sativa subsp. japonica GN=SUS4 PE=2 SV=1	0	47.7193017771225	18.7886279357231	13	46	13	1	809	92.159	6.54	High	High	High	2.5e7	1.5e7	8.2e7	0.891	130.88708782196	13
High	IsMasterProtein	P41095	60S acidic ribosomal protein P0 OS=Oryza sativa subsp. japonica GN=Os08g0130500 PE=1 SV=3	0	47.2321952683448	34.4827586206897	7	55	7	1	319	34.356	5.49	High	High	High	2.0e8	6.3e7	2.6e8	3.394	155.723262310028	7
High	IsMasterProtein	Q9LGQ6	Acyl transferase 9 OS=Oryza sativa subsp. japonica GN=AT9 PE=2 SV=1	0	45.2728317683863	31.7422434367542	10	56	10	1	419	46.136	5.92	High	High	High	6.2e7	7.8e7	1.3e8	1.555	156.349961400032	10
High	IsMasterProtein	A2Y053	S-adenosylmethionine synthase 1 OS=Oryza sativa subsp. indica GN=SAM1 PE=2 SV=2	0	44.9033605399883	25.2525252525253	7	33	2	1	396	43.193	6.14	High	High	High	5.2e7			1.462	78.357209444046	7
High	IsMasterProtein	Q0JMH0	2-hydroxyacyl-CoA lyase OS=Oryza sativa subsp. japonica GN=Os01g0505400 PE=3 SV=3	0	44.7660315099851	23.2235701906412	9	42	9	1	577	60.787	6.35	High	High	High	2.9e7	1.4e7	4.6e7	1.062	123.454589128494	9
High	IsMasterProtein	A2Y720	Late embryogenesis abundant protein, group 3 OS=Oryza sativa subsp. indica GN=LEA3 PE=1 SV=1	0	44.577613932216	28.5	6	62	6	1	200	20.455	6.96	High	High	High	2.0e8	4.4e7	4.7e8	2.415	236.909917354584	6
High	IsMasterProtein	Q9FE01	L-ascorbate peroxidase 2, cytosolic OS=Oryza sativa subsp. japonica GN=APX2 PE=1 SV=1	0	44.5704907273867	35.4581673306773	6	60	5	1	251	27.101	5.36	High	High	High	2.6e7	1.5e7	4.5e7	2.875	188.074206233025	6
High	IsMasterProtein	P0C542	Actin-7 OS=Oryza sativa subsp. indica GN=ACT7 PE=3 SV=1	0	43.7301418577309	34.0425531914894	9	52	2	1	376	41.588	5.39	High	High	Not Found	5.1e6	1.6e7		1.61	146.594812989235	9
High	IsMasterProtein	Q0E4K1	Catalase isozyme A OS=Oryza sativa subsp. japonica GN=CATA PE=2 SV=1	0	43.6004767437434	23.9837398373984	6	52	4	1	492	56.662	7.01	High	High	High	4.7e6	1.0e7	5.2e7	1.043	150.339244127274	6
High	IsMasterProtein	P25776	Oryzain alpha chain OS=Oryza sativa subsp. japonica GN=Os04g0650000 PE=1 SV=2	0	43.5534033050523	15.2838427947598	5	53	5	1	458	50.099	5.27	High	High	High	8.9e7	4.4e7	4.6e7	1.512	196.594171881676	5
High	IsMasterProtein	P31674	40S ribosomal protein S15 OS=Oryza sativa subsp. japonica GN=RPS15 PE=2 SV=2	0	42.4598322138607	31.1688311688312	4	46	4	1	154	17.404	10.2	High	High	High	1.1e8		7.0e6	18.307	114.910191774368	4
High	IsMasterProtein	Q69TY4	Peroxiredoxin-2E-1, chloroplastic OS=Oryza sativa subsp. japonica GN=PRXIIE-1 PE=2 SV=1	0	42.411328307563	32.3275862068966	5	40	5	1	232	23.674	8.79	High	High	High	5.1e7	3.6e7	8.7e7	1.929	168.94895863533	5
High	IsMasterProtein	Q8LJU5	40S ribosomal protein S7 OS=Oryza sativa subsp. japonica GN=RPS7 PE=2 SV=2	0	41.9936878851469	30.7291666666667	4	81	4	1	192	22.293	9.76	High	High	High	2.4e7	1.0e7	3.3e7	4.623	226.084257721901	4
High	IsMasterProtein	Q6Z5N4	Pyruvate dehydrogenase E1 component subunit alpha-1, mitochondrial OS=Oryza sativa subsp. japonica GN=Os02g0739600 PE=2 SV=1	0	41.8384390501321	25.3846153846154	7	47	7	1	390	42.675	7.77	High	High	High	8.1e6	1.7e7	1.1e8	1.291	152.213151216507	7
High	IsMasterProtein	Q75HQ0	Heat shock 70 kDa protein BIP4 OS=Oryza sativa subsp. japonica GN=BIP4 PE=2 SV=1	0	41.2820989720732	6.55021834061135	5	55	1	1	687	74.267	5.22	High	High	High	2.9e7			0.535	157.521504402161	5
High	IsMasterProtein	Q9AUV6	UDP-glucose 6-dehydrogenase 3 OS=Oryza sativa subsp. japonica GN=UGD3 PE=2 SV=1	0	41.0838438729258	19.375	5	31	5	1	480	52.865	6.13	High	High	High	2.1e7	1.4e7	2.7e7	0.565	95.4288301467896	5
High	IsMasterProtein	Q2R480	6-phosphogluconate dehydrogenase, decarboxylating 2, chloroplastic OS=Oryza sativa subsp. japonica GN=G6PGH2 PE=2 SV=1	0	41.0764839460798	28.3464566929134	8	45	7	1	508	54.266	6.47	High	High	High	6.9e6	1.7e6	6.9e6	1.276	120.752975940704	8
High	IsMasterProtein	P25778	Oryzain gamma chain OS=Oryza sativa subsp. japonica GN=Os09g0442300 PE=2 SV=2	0	40.6371853996755	20.9944751381215	5	45	5	1	362	39.089	7.15	High	High	High	1.5e7	1.9e7	1.7e7	3.394	153.433621883392	5
High	IsMasterProtein	P45960	Tubulin beta-4 chain OS=Oryza sativa subsp. japonica GN=TUBB4 PE=2 SV=1	0	40.4293484125596	28.4116331096197	8	36	1	1	447	50.257	4.86	Not Found	Not Found	High				1.371	97.0523812770844	8
High	IsMasterProtein	B8AU84	Arginase 1, mitochondrial OS=Oryza sativa subsp. indica GN=B0616E02-H0507E05.7 PE=1 SV=1	0	40.3508650962583	27.9411764705882	6	42	6	1	340	36.951	6.32	High	High	High	1.2e8	3.1e7	1.8e8	1.512	133.166537284851	6
High	IsMasterProtein	P49397	40S ribosomal protein S3a OS=Oryza sativa subsp. japonica GN=RPS3A PE=2 SV=2	0	39.7558470979052	32.824427480916	7	56	7	1	262	29.709	9.8	High	High	High	2.1e8	5.2e7	2.4e8	2.162	188.843455195427	7
High	IsMasterProtein	Q6Z0I4	Enoyl-[acyl-carrier-protein] reductase [NADH] 1, chloroplastic OS=Oryza sativa subsp. japonica GN=Os08g0327400 PE=2 SV=1	0	39.7500921122245	41.0666666666667	8	42	6	1	375	39.106	8.68	High	High	High	2.1e7		4.9e7	2.548	105.438058018684	8
High	IsMasterProtein	P27937	Alpha-amylase isozyme 3B OS=Oryza sativa subsp. japonica GN=AMY1.6 PE=2 SV=1	0	38.6414269123095	18.7214611872146	6	78	3	1	438	48.561	6.2	High	High	High	1.3e7	9.0e6	1.1e9	1.228	244.094856739044	6
High	IsMasterProtein	P0C0L1	Probable L-ascorbate peroxidase 6, chloroplastic/mitochondrial OS=Oryza sativa subsp. japonica GN=APX6 PE=2 SV=1	0	38.0856234778769	30.42071197411	6	38	5	1	309	33.481	7.23	High	High	High	4.9e7	2.1e7	5.5e7	1.31	126.382408380508	6
High	IsMasterProtein	Q8L4L4	60S ribosomal protein L5-2 OS=Oryza sativa subsp. japonica GN=RPL5B PE=2 SV=2	0	37.959010663934	34.2105263157895	8	45	8	1	304	34.716	9.1	High	High	High	4.0e7	4.1e7	1.3e8	1.683	123.219425320625	8
High	IsMasterProtein	Q69LA6	Probable pyridoxal 5'-phosphate synthase subunit PDX1.1 OS=Oryza sativa subsp. japonica GN=PDX11 PE=2 SV=1	0	37.8343813820345	29.2452830188679	10	48	10	1	318	33.715	6.89	High	High	High	9.3e7	4.4e7	1.1e8	2.34	136.139953374863	10
High	IsMasterProtein	P41345	Ferredoxin--NADP reductase, root isozyme, chloroplastic OS=Oryza sativa subsp. japonica GN=Os03g0784700 PE=1 SV=1	0	37.3952146791953	31.2169312169312	8	40	8	1	378	41.852	8.6	High	High	High	3.6e7	3.2e7	3.4e7	1.61	101.146870136261	8
High	IsMasterProtein	Q7XUG1	Malate synthase OS=Oryza sativa subsp. japonica GN=MS PE=2 SV=1	0	37.37116295469	24.6913580246914	11	38	11	1	567	62.6	7.14	High	High	High	6.4e7		6.5e7	1.106	105.517237067223	11
High	IsMasterProtein	Q06398	Probable glutathione S-transferase GSTU6 OS=Oryza sativa subsp. japonica GN=GSTU6 PE=2 SV=2	0	37.2417772081993	20.3389830508475	5	44	5	1	236	25.64	6.1	High	High	High	1.9e8	3.6e7	9.0e7	2.728	127.547463536263	5
High	IsMasterProtein	Q6K4E7	Aminopeptidase M1-D OS=Oryza sativa subsp. japonica GN=Os09g0362800 PE=2 SV=1	0	37.1639177325966	11.6838487972509	8	37	7	1	873	98.451	5.47	High	High	High	1.8e7	8.0e6	1.4e7	0.448	99.1783318519592	8
High	IsMasterProtein	Q9XEA8	Cysteine synthase OS=Oryza sativa subsp. japonica GN=RCS3 PE=2 SV=1	0	36.9456647635908	40	8	46	6	1	325	34.285	5.41	High	High	High	3.4e7	5.8e7	3.1e7	1.512	142.517242908478	8
High	IsMasterProtein	Q653V7	Probable alpha-glucosidase Os06g0675700 OS=Oryza sativa subsp. japonica GN=Os06g0675700 PE=1 SV=1	0	35.5258639577655	12.9943502824859	7	30	7	1	885	96.275	8.59	High	High	High	3.0e7	2.4e7	5.6e7	0.506	110.778761863709	7
High	IsMasterProtein	Q65XK0	Ketol-acid reductoisomerase, chloroplastic OS=Oryza sativa subsp. japonica GN=Os05g0573700 PE=1 SV=1	0	34.1916733575965	12.80276816609	5	29	5	1	578	62.338	6.43	High	High	High	3.4e7	3.4e7	1.1e8	0.61	82.2156072854996	5
High	IsMasterProtein	P51431	Ubiquitin-40S ribosomal protein S27a-2 OS=Oryza sativa subsp. japonica GN=RPS27AB PE=2 SV=3	0	33.9108415679983	41.9354838709677	7	231	2	1	155	17.671	9.8	High	High	High	1.1e7		2.5e7	4.623	833.700906515121	7
High	IsMasterProtein	P0CH35	Ubiquitin-60S ribosomal protein L40-2 OS=Oryza sativa subsp. japonica GN=Ub-CEP52-2 PE=3 SV=1	0	33.4493948794345	44.1860465116279	6	235	1	1	129	14.775	9.92	High	High	High	1.6e6	1.7e7	1.8e7	9	830.87376666069	6
High	IsMasterProtein	Q9LSU3	Proteasome subunit alpha type-6 OS=Oryza sativa subsp. japonica GN=PAA1 PE=2 SV=1	0	32.6128762581756	41.0569105691057	7	37	7	1	246	27.556	6.65	High	High	High	5.7e7	3.9e7	8.9e6	2.162	108.711783528328	7
High	IsMasterProtein	Q75IM9	Isovaleryl-CoA dehydrogenase, mitochondrial OS=Oryza sativa subsp. japonica GN=Os05g0125500 PE=2 SV=2	0	32.3543212852814	22.9828850855746	5	25	5	1	409	44.502	6.96	High	High	High	4.7e7	9.6e6	1.5e7	0.738	83.9269421100616	5
High	IsMasterProtein	P0C8Y9	Proteasome subunit alpha type-4-2 OS=Oryza sativa subsp. indica GN=OsI_021067 PE=1 SV=1	0	31.7020846355619	22.4	4	47	4	1	250	27.009	6.92	High	High	High	6.5e7	6.6e7	7.6e7	2.831	154.321858167648	4
High	IsMasterProtein	Q93XI4	N-carbamoylputrescine amidase OS=Oryza sativa subsp. japonica GN=CPA PE=2 SV=1	0	30.9627095793531	25.2491694352159	5	42	5	1	301	33.442	5.44	High	High	High	5.8e7	4.5e7	1.1e8	2.162	120.640868067741	5
High	IsMasterProtein	B8AL33	Arginine biosynthesis bifunctional protein ArgJ, chloroplastic OS=Oryza sativa subsp. indica GN=OsI_11009 PE=3 SV=1	0	30.8364253606111	15.9827213822894	4	22	4	1	463	47.823	6.92	High	High	High	5.2e6		1.9e7	0.585	85.8985021114349	4
High	IsMasterProtein	Q2QYW2	Clathrin heavy chain 2 OS=Oryza sativa subsp. japonica GN=Os12g0104800 PE=3 SV=1	0	30.8140880199586	5.09367681498829	5	38	5	1	1708	193.225	5.39	High	High	High	4.2e6	9.4e6	2.8e6	0.173	100.295855045319	5
High	IsMasterProtein	Q75M08	Protein disulfide isomerase-like 2-1 OS=Oryza sativa subsp. japonica GN=PDIL2-1 PE=2 SV=2	0	30.5261146523772	25.6830601092896	6	33	6	1	366	39.888	6.99	High	High	High	1.4e7	1.3e7	2.1e7	0.743	114.774723410606	6
High	IsMasterProtein	Q7XKU5	2-oxoglutarate-dependent dioxygenase DAO OS=Oryza sativa subsp. japonica GN=DAO PE=2 SV=2	0	30.4357330211919	29.6666666666667	5	27	5	1	300	32.082	5.82	High	High	High	2.4e7	5.2e7	2.5e7	2.455	73.4342398643494	5
High	IsMasterProtein	Q9FWK4	Cyanate hydratase OS=Oryza sativa subsp. japonica GN=CYN PE=2 SV=2	0	30.3191776343187	45.2380952380952	5	36	5	1	168	18.596	5.88	High	High	High	3.2e7	2.9e7	3.3e7	2.831	101.435103058815	5
High	IsMasterProtein	P25777	Oryzain beta chain OS=Oryza sativa subsp. japonica GN=Os04g0670200 PE=1 SV=2	0	30.2687073577171	12.4463519313305	4	33	4	1	466	49.767	5.36	High	High	High	7.6e6	6.9e6	7.2e7	0.778	111.949784994125	4
High	IsMasterProtein	A1XBB7	Protein IN2-1 homolog B OS=Oryza sativa subsp. indica GN=GSTZ5 PE=1 SV=1	0	30.1388474800393	42.6229508196721	8	24	8	1	244	27.344	5.53	High	High	High	2.5e7	3.3e7	2.9e7	1.637	77.438441991806	8
High	IsMasterProtein	O82451	Probable glutathione S-transferase GSTF2 OS=Oryza sativa subsp. japonica GN=GSTF2 PE=1 SV=3	0	29.5070299893844	22.3255813953488	4	44	4	1	215	23.961	6.13	High	High	High	4.5e8	2.0e8	2.6e8	2.511	180.205814361572	4
High	IsMasterProtein	P49210	60S ribosomal protein L9 OS=Oryza sativa subsp. japonica GN=RPL9 PE=2 SV=3	0	29.4074696384643	28.9473684210526	4	49	4	1	190	21.335	9.61	High	High	High	2.4e7	8.5e6	1.7e7	1.894	139.473184108734	4
High	IsMasterProtein	Q10J94	Cysteine proteinase inhibitor 8 OS=Oryza sativa subsp. japonica GN=Os03g0429000 PE=2 SV=1	0	29.3252297762106	53.6585365853659	4	43	4	1	123	12.871	8.69	High	High	High	7.7e7	3.5e7	9.5e7	9	136.02663064003	4
High	IsMasterProtein	Q6Z965	12-oxophytodienoate reductase 7 OS=Oryza sativa subsp. japonica GN=OPR7 PE=2 SV=1	0	29.2627064923911	29.9492385786802	8	25	8	1	394	43.65	8.56	High	High	High	2.6e7		2.0e7	1.089	67.0680458545685	8
High	IsMasterProtein	Q9S827	Succinate dehydrogenase [ubiquinone] iron-sulfur subunit 1, mitochondrial OS=Oryza sativa subsp. japonica GN=SDH2-1 PE=1 SV=1	0	29.1020722528468	29.8932384341637	6	30	6	1	281	31.099	8.48	High	High	High	4.1e7	4.2e7	7.2e7	1.239	106.141801476479	6
High	IsMasterProtein	A2Y7R5	GTP-binding nuclear protein Ran-2 OS=Oryza sativa subsp. indica GN=RAN2 PE=2 SV=1	0	28.8133286061823	39.8190045248869	7	41	2	1	221	25.023	7.12	Not Found	High	High				3.329	123.105451703072	7
High	IsMasterProtein	P43279	NADP-dependent malic enzyme, chloroplastic OS=Oryza sativa subsp. japonica GN=ME6 PE=2 SV=2	0	28.7614609528792	9.23317683881064	3	29	3	1	639	69.822	7.14	High	High	High	1.1e8	5.6e7	8.9e7	0.377	111.025727987289	3
High	IsMasterProtein	P0DKK7	60S ribosomal protein L7a-2 OS=Oryza sativa subsp. japonica GN=RPL7A-2 PE=2 SV=1	0	28.6034145788576	25.1937984496124	6	45	6	1	258	29.285	10.35	High	High	High	1.1e8	3.3e7	7.3e7	2.162	135.325541377068	6
High	IsMasterProtein	Q948T6	Lactoylglutathione lyase OS=Oryza sativa subsp. japonica GN=GLYI-11 PE=1 SV=2	0	28.1967737623691	28.1786941580756	7	65	7	1	291	32.533	5.67	High	High	High	3.1e8	8.6e7	2.6e8	1.154	182.052943229675	7
High	IsMasterProtein	B7F845	60S ribosomal protein L10a OS=Oryza sativa subsp. japonica GN=RPL10A PE=1 SV=1	0	27.9269419218668	18.5185185185185	3	20	3	1	216	24.467	9.82	High	High	High	1.3e7		1.2e8	1.154	69.4804549217224	3
High	IsMasterProtein	Q0IWL9	Monothiol glutaredoxin-S11 OS=Oryza sativa subsp. japonica GN=GRXS11 PE=2 SV=2	0	27.8501240960268	14.867617107943	4	28	4	1	491	53.121	5.25	High	High	High	3.3e7	1.1e7	2.0e7	0.45	101.404840707779	4
High	IsMasterProtein	P0C519	ATP synthase subunit 9, mitochondrial OS=Oryza sativa subsp. japonica GN=ATP9 PE=2 SV=1	0	27.8440336825171	41.8918918918919	1	66	1	1	74	7.552	8.75	High	High	High		7.2e5	9.7e5	9	195.491030454636	1
High	IsMasterProtein	Q6ER94	2-Cys peroxiredoxin BAS1, chloroplastic OS=Oryza sativa subsp. japonica GN=BAS1 PE=1 SV=1	0	27.6108078806474	26.0536398467433	4	26	4	1	261	28.079	6	High	High	High	4.0e7	3.6e7	7.6e7	0.833	78.9283211231232	4
High	IsMasterProtein	Q53NL5	Xylanase inhibitor protein 2 OS=Oryza sativa subsp. japonica GN=Chib3H-h PE=1 SV=1	0	27.0536276943395	23.448275862069	6	69	6	1	290	31.634	6.61	High	High	High	7.5e7	3.6e7		1.955	117.492738842964	6
High	IsMasterProtein	Q53M52	Tubulin alpha-2 chain OS=Oryza sativa subsp. japonica GN=TUBA PE=2 SV=1	0	26.9312018476475	18.6252771618625	6	26	2	1	451	49.705	4.96	High	High	High	3.1e7	9.8e6	2.3e7	0.778	91.0790281295776	6
High	IsMasterProtein	Q69UI1	40S ribosomal protein S13-2 OS=Oryza sativa subsp. japonica GN=Os08g0117300 PE=1 SV=1	0	26.8085426700523	40.3973509933775	5	46	5	1	151	17.135	10.54	High	High	High	9.6e7	8.7e6	2.7e7	5.31	126.362354516983	5
High	IsMasterProtein	Q7FAY6	Probable UDP-arabinopyranose mutase 2 OS=Oryza sativa subsp. japonica GN=UAM2 PE=1 SV=1	0	26.7101102347809	21.6138328530259	6	28	5	1	347	38.882	6.44	High	High	High	1.5e7	1.0e7	1.9e7	0.957	75.8040143251419	6
High	IsMasterProtein	P00761	Trypsin OS=Sus scrofa PE=1 SV=1	0	26.1262453478006	12.987012987013	2	13	2	1	231	24.394	7.18	High	High	High	1.1e8	5.6e7		1.424	45.0902528762817	2
High	IsMasterProtein	Q0JPA6	Salt stress root protein RS1 OS=Oryza sativa subsp. japonica GN=Os01g0233000 PE=2 SV=1	0	25.7424945873136	35.2941176470588	5	34	5	1	204	21.788	4.92	High	High	High	7.3e7	9.5e6	4.0e7	1.683	105.184796214104	5
High	IsMasterProtein	B8BBN7	Obg-like ATPase 1 OS=Oryza sativa subsp. indica GN=OsI_28170 PE=3 SV=1	0	25.6322027550736	23.0964467005076	7	26	7	1	394	44.319	6.76	High	High	High	1.1e7	1.2e7	4.2e7	0.859	72.309025645256	7
High	IsMasterProtein	Q10MX3	Asparagine synthetase [glutamine-hydrolyzing] 1 OS=Oryza sativa subsp. japonica GN=Os03g0291500 PE=2 SV=1	0	25.5359619738983	14.9006622516556	5	20	5	1	604	67.279	6.54	High	High	High	2.1e7		4.1e7	0.655	61.1189939975739	5
High	IsMasterProtein	Q9FR35	Peroxiredoxin-2C OS=Oryza sativa subsp. japonica GN=PRXIIC PE=1 SV=1	0	25.4843709506291	59.2592592592593	6	41	6	1	162	17.28	5.88	High	High	High	8.8e7	1.1e8	1.4e8	6.743	84.8857909440994	6
High	IsMasterProtein	P0DKK8	40S ribosomal protein S10-1 OS=Oryza sativa subsp. japonica GN=RPS10-1 PE=2 SV=1	0	25.4469167965603	31.1475409836066	4	31	4	1	183	20.25	9.76	High	High	High	6.4e7	2.9e7	1.2e8	2.162	89.3439981937408	4
High	IsMasterProtein	Q9LST6	Proteasome subunit beta type-2 OS=Oryza sativa subsp. japonica GN=PBD1 PE=2 SV=2	0	25.3430382828373	37.2641509433962	7	32	7	1	212	23.463	5.64	High	High	High	8.2e7	7.4e7	2.0e8	2.455	87.0741922855377	7
High	IsMasterProtein	Q10KF0	Proteasome subunit alpha type-2 OS=Oryza sativa subsp. japonica GN=PAB1 PE=2 SV=1	0	25.2406622726888	31.9148936170213	5	16	5	1	235	25.828	5.48	Not Found	High	High		4.7e7	1.7e8	1.894	41.9071677923203	5
High	IsMasterProtein	Q9XGP7	Tricin synthase 1 OS=Oryza sativa subsp. japonica GN=ROMT-15 PE=1 SV=1	0	25.1129302751057	27.7777777777778	5	33	5	1	252	27.754	5.31	High	High	High	3.3e7	2.0e7	8.5e7	1.581	85.1929819583893	5
High	IsMasterProtein	Q6ZFU6	Thioredoxin reductase NTRB OS=Oryza sativa subsp. japonica GN=NTRB PE=2 SV=1	0	24.981117286532	24.773413897281	5	23	5	1	331	34.655	6.64	High	High	High	1.7e7	1.6e7	1.7e7	1.054	76.6504354476929	5
High	IsMasterProtein	Q941Z0	Probable NADPH:quinone oxidoreductase 1 OS=Oryza sativa subsp. japonica GN=Os01g0953600 PE=2 SV=1	0	24.9428801703611	26.3959390862944	2	27	2	1	197	21.311	7.81	High	High	High		9.9e6	2.2e7	1.031	112.679919242859	2
High	IsMasterProtein	B8BKI7	Probable bifunctional methylthioribulose-1-phosphate dehydratase/enolase-phosphatase E1 OS=Oryza sativa subsp. indica GN=OsI_36120 PE=2 SV=1	0	24.1456787738802	18.5328185328185	4	24	4	1	518	57.006	6	High	High	High	7.9e6	2.5e7	1.8e7	0.468	85.5855133533478	4
High	IsMasterProtein	P35686	40S ribosomal protein S20 OS=Oryza sativa subsp. japonica GN=RPS20 PE=2 SV=2	0	23.6862369197065	28.90625	4	27	4	1	128	14.037	9.44	High	High	High	6.6e7		2.8e7	4.623	79.0226463079453	4
High	IsMasterProtein	Q7F7I7	GTP-binding nuclear protein Ran-1 OS=Oryza sativa subsp. japonica GN=RAN1 PE=2 SV=1	0	23.5538826567435	30.316742081448	6	37	1	1	221	24.987	6.86	High	Not Found	High	2.0e7		1.6e7	2.511	112.910487055779	6
High	IsMasterProtein	P46466	26S proteasome regulatory subunit 4 homolog OS=Oryza sativa subsp. japonica GN=TBP2 PE=2 SV=2	0	23.4582300914331	14.9553571428571	4	16	4	1	448	49.556	6.21	High	High	High		1.1e7	1.5e7	0.487	30.8968548774719	4
High	IsMasterProtein	Q7XPL2	Oxygen-dependent coproporphyrinogen-III oxidase, chloroplastic OS=Oryza sativa subsp. japonica GN=CPX PE=2 SV=2	0	23.4360146276765	16.7919799498747	6	30	6	1	399	43.844	6.67	High	High	High	1.5e7	1.8e7	4.0e7	0.61	79.3000773191452	6
High	IsMasterProtein	P28752	Tubulin alpha-1 chain OS=Oryza sativa subsp. japonica GN=TUBA1 PE=1 SV=1	0	23.2478696887226	17.1111111111111	6	23	2	1	450	49.622	5.06	High	High	High	1.8e7	1.8e7	3.6e7	0.874	73.4715118408203	6
High	IsMasterProtein	P42211	Aspartic proteinase OS=Oryza sativa subsp. japonica GN=RAP PE=2 SV=2	0	23.008776520489	14.7177419354839	5	29	5	1	496	54.055	6.15	High	High	High	4.1e7	1.3e7	6.1e7	0.585	92.2197587490082	5
High	IsMasterProtein	Q6Z4N6	Ricin B-like lectin R40G2 OS=Oryza sativa subsp. japonica GN=R40G2 PE=2 SV=1	0	22.8960572419936	19.2419825072886	5	26	4	1	343	38.504	7.27	High	High	High	1.8e7	2.3e7	4.5e7	0.778	77.025897026062	5
High	IsMasterProtein	Q7F9I1	Chaperone protein ClpC1, chloroplastic OS=Oryza sativa subsp. japonica GN=CLPC1 PE=2 SV=2	0	22.5034134891446	10.5664488017429	6	17	6	1	918	101.739	6.51	High	High	High		6.7e6	3.7e7	0.327	47.9576148986816	6
High	IsMasterProtein	Q7G765	Probable NAD(P)H-dependent oxidoreductase 2 OS=Oryza sativa subsp. japonica GN=Os10g0113100 PE=2 SV=1	0	22.1981014123402	18.944099378882	6	30	1	1	322	35.761	5.58	High	High	High	3.1e7		5.8e7	1.081	75.4982094764709	6
High	IsMasterProtein	Q42972	Malate dehydrogenase, glyoxysomal OS=Oryza sativa subsp. japonica GN=Os12g0632700 PE=1 SV=3	0	22.1743765877068	14.8876404494382	4	34	4	1	356	37.362	7.88	High	High	High	1.7e7	7.6e6	9.1e6	0.73	111.09158205986	4
High	IsMasterProtein	P20907	Cysteine proteinase inhibitor 2 OS=Oryza sativa subsp. japonica GN=Os05g0494200 PE=2 SV=3	0	22.0145094861825	29.1390728476821	4	35	4	1	151	16.55	8.75	High	High	High	9.7e7	5.7e7		2.511	84.0281217098236	4
High	IsMasterProtein	Q94DM8	Ubiquitin-fold modifier 1 OS=Oryza sativa subsp. japonica GN=Os01g0962400 PE=3 SV=1	0	21.8985097027225	42.156862745098	2	26	2	1	102	10.356	9.61	High	High	High	3.0e7	4.0e7	1.1e8	2.728	89.0201857089996	2
High	IsMasterProtein	Q2QMN7	Probable ureidoglycolate hydrolase OS=Oryza sativa subsp. japonica GN=UAH PE=1 SV=2	0	21.5117336228778	16.7355371900826	6	17	6	1	484	51.683	5.63	High	High	High		1.4e7	1.9e7	0.54	48.1288217306137	6
High	IsMasterProtein	Q60DX8	Beta-glucosidase 22 OS=Oryza sativa subsp. japonica GN=BGLU22 PE=2 SV=1	0	21.3785252207032	9.75609756097561	4	25	4	1	533	59.506	5.15	High	High	High	1.9e7	1.1e7	5.2e7	0.509	79.1713598966599	4
High	IsMasterProtein	Q0J5V5	Aminopeptidase M1-B OS=Oryza sativa subsp. japonica GN=Os08g0398700 PE=2 SV=1	0	21.3293382744244	7.88571428571429	6	30	5	1	875	97.842	5.39	High	High	High	1.7e7	2.4e7	4.7e7	0.269	94.1152091026306	6
High	IsMasterProtein	A2X7F7	Phenylalanine ammonia-lyase OS=Oryza sativa subsp. indica GN=ZB8 PE=3 SV=1	0	21.2906356220348	7.43338008415147	4	37	2	1	713	76.888	6.37	High	Not Found	High			2.7e7	0.35	85.1718628406525	4
High	IsMasterProtein	Q42456	Aspartic proteinase oryzasin-1 OS=Oryza sativa subsp. japonica GN=Os05g0567100 PE=2 SV=2	0	21.2380521051489	8.84086444007859	3	29	3	1	509	54.039	5.33	High	High	High	5.3e6	9.5e6	4.3e7	0.532	89.6496824026108	3
High	IsMasterProtein	A2X8Q3	Soluble inorganic pyrophosphatase OS=Oryza sativa subsp. indica GN=IPP PE=2 SV=1	0	21.0227003803727	21.9626168224299	3	26	3	1	214	24.144	5.86	High	High	High	9.7e7	1.8e7	3.2e7	0.931	81.2074027061462	3
High	IsMasterProtein	Q2QYL3	Non-specific lipid-transfer protein 3 OS=Oryza sativa subsp. japonica GN=LTP110-A PE=2 SV=1	0	20.4197818011393	35.5371900826446	3	29	3	1	121	12.137	8.91	High	High	High	9.6e7	1.3e8	1.6e8	2.162	95.3646891117096	3
High	IsMasterProtein	Q9LDN2	Uridine 5'-monophosphate synthase OS=Oryza sativa subsp. japonica GN=UMPS1 PE=2 SV=1	0	20.3564465630911	10.272536687631	2	23	2	1	477	50.772	7.21	High	High	High	6.8e6	6.3e6	4.2e6	0.318	78.5836129188538	2
High	IsMasterProtein	Q0D840	Thioredoxin H1 OS=Oryza sativa subsp. japonica GN=TRXH PE=1 SV=1	0	20.3140642569876	52.4590163934426	6	33	6	1	122	13.148	5.3	High	High	High	1.5e8	3.5e7	3.1e8	2.981	95.4013512134552	6
High	IsMasterProtein	Q943F3	60S ribosomal protein L18a OS=Oryza sativa subsp. japonica GN=RPL18A PE=1 SV=1	0	20.2981157672116	30.8988764044944	5	25	5	1	178	21.386	10.45	High	High	High	9.8e6		6.3e7	1.683	55.8028913736343	5
High	IsMasterProtein	Q6F332	Calmodulin-2 OS=Oryza sativa subsp. japonica GN=CAM2 PE=2 SV=3	0	20.0211075020179	47.6510067114094	4	32	1	1	149	16.807	4.27	High	Not Found	High			1.7e6	2.162	100.548131108284	4
High	IsMasterProtein	B8AW64	Nucleosome assembly protein 1;2 OS=Oryza sativa subsp. indica GN=NAP1;2 PE=1 SV=1	0	19.9547355564666	10.1648351648352	3	16	3	1	364	41.732	4.45	High	High	High	1.8e7		9.6e6	0.624	53.0305781364441	3
High	IsMasterProtein	A2Z3C4	Probable 6-phosphogluconolactonase 4, chloroplastic OS=Oryza sativa subsp. indica GN=OsI_031067 PE=3 SV=2	0	19.9269069706163	11.7283950617284	2	10	2	1	324	34.54	8.59	High	High	High		1.4e7	5.3e7	0.389	40.5721461772919	2
High	IsMasterProtein	Q6ESI7	Tripeptidyl-peptidase 2 OS=Oryza sativa subsp. japonica GN=TPP2 PE=2 SV=1	0	19.7153952748918	6.03384841795438	4	15	4	1	1359	148.54	6.58	High	High	High	7.8e6	7.6e6	2.2e7	0.124	47.6115570068359	4
High	IsMasterProtein	Q2QNG7	ATP-citrate synthase alpha chain protein 3 OS=Oryza sativa subsp. japonica GN=ACLA-3 PE=2 SV=1	0	19.7089668334194	15.1300236406619	5	16	5	1	423	46.765	5.58	High	High	High	5.5e7	3.6e7	5.8e7	0.688	55.3915519714355	5
High	IsMasterProtein	Q0JNR2	Cysteine proteinase inhibitor 12 OS=Oryza sativa subsp. japonica GN=Os01g0270100 PE=2 SV=1	0	19.6462669175357	27.6	5	17	5	1	250	27.252	6.54	High	High	High	1.6e7	1.1e7	8.5e7	1.424	53.5738890171051	5
High	IsMasterProtein	Q84TA3	Leukotriene A-4 hydrolase homolog OS=Oryza sativa subsp. japonica GN=LKHA4 PE=2 SV=1	0	19.5734845670023	16.5302782324059	6	22	6	1	611	67.749	5.14	High	High	High		3.7e6	9.2e5	0.52	47.5166773796082	6
High	IsMasterProtein	P46520	Embryonic abundant protein 1 OS=Oryza sativa subsp. japonica GN=EMP1 PE=2 SV=1	0	19.4945200795722	41.0526315789474	3	16	3	1	95	10.159	5.6	High	High	High	3.7e7			3.642	51.8482596874237	3
High	IsMasterProtein	A2YXU2	Proteasome subunit alpha type-7-A OS=Oryza sativa subsp. indica GN=OsI_029135 PE=2 SV=2	0	19.4667256531411	20.4819277108434	4	23	4	1	249	27.279	7.43	High	High	High	7.3e7	2.4e7	2.2e7	0.931	86.6500235795975	4
High	IsMasterProtein	Q33E23	Glutamate dehydrogenase 2, mitochondrial OS=Oryza sativa subsp. japonica GN=GDH2 PE=2 SV=1	0	19.4434915921162	13.38199513382	5	33	3	1	411	44.523	6.68	High	High	High	4.7e7	6.2e7	9.9e7	0.585	86.667662858963	5
High	IsMasterProtein	Q08480	Adenylate kinase 4 OS=Oryza sativa subsp. japonica GN=ADK-B PE=2 SV=1	0	18.924513083646	25.5144032921811	5	23	3	1	243	26.658	7.8	High	High	High	6.2e7	7.2e6	7.7e7	0.778	67.78830909729	5
High	IsMasterProtein	Q0JNS6	Calmodulin-1 OS=Oryza sativa subsp. japonica GN=CAM1-1 PE=1 SV=2	0	18.8608296821787	47.6510067114094	4	34	1	1	149	16.821	4.27	High	High	High	9.4e5		1.8e6	2.162	99.346249461174	4
High	IsMasterProtein	Q67IX6	Protein disulfide isomerase-like 1-4 OS=Oryza sativa subsp. japonica GN=PDIL1-4 PE=2 SV=1	0	18.8046329605315	11.3676731793961	5	22	5	1	563	62.214	4.93	High	High	High	1.2e7	1.7e7	2.1e7	0.417	61.9409123659134	5
High	IsMasterProtein	Q6ZHS4	Cinnamyl alcohol dehydrogenase 2 OS=Oryza sativa subsp. japonica GN=CAD2 PE=1 SV=1	0	18.4981134479965	14.6005509641873	4	13	4	1	363	38.618	6.39	Not Found	High	High		1.1e7	2.5e7	0.778	39.2498831748962	4
High	IsMasterProtein	A2Y0T4	60S ribosomal protein L10-2 OS=Oryza sativa subsp. indica GN=SG12 PE=2 SV=2	0	18.2242597883413	23.7442922374429	5	22	5	1	219	24.656	10.36	High	High	High	8.4e7	2.0e7	3.0e8	1.154	59.6697721481323	5
High	IsMasterProtein	Q08479	Adenylate kinase 3 OS=Oryza sativa subsp. japonica GN=ADK-A PE=2 SV=1	0	18.0495120682344	21.9917012448133	4	24	2	1	241	26.389	8.28	High	High	High	5.5e7		7.1e7	0.668	70.8450372219086	4
High	IsMasterProtein	A2XS65	Cysteine proteinase inhibitor 10 OS=Oryza sativa subsp. indica GN=OsI_014908 PE=3 SV=2	0	17.9448087328983	27.8145695364238	4	45	4	1	151	15.438	10.15	High	High	High	3.8e8	4.1e7	2.0e8	1.848	119.246407985687	4
High	IsMasterProtein	Q9XJ29	Anthranilate synthase alpha subunit 2, chloroplastic OS=Oryza sativa subsp. japonica GN=OsASA2 PE=1 SV=1	0	17.6693765743486	8.08580858085809	4	12	4	1	606	66.946	7.12	High	High	High	6.6e7	3.2e7	7.9e7	0.266	33.8314964771271	4
High	IsMasterProtein	Q9SMB1	Spermidine synthase 1 OS=Oryza sativa subsp. japonica GN=SPDSYN1 PE=2 SV=1	0	17.510715652803	15.1702786377709	2	20	2	1	323	35.124	5.4	High	High	High	1.2e6	6.8e6		0.931	40.0522475242615	2
High	IsMasterProtein	P09229	Cysteine proteinase inhibitor 1 OS=Oryza sativa subsp. japonica GN=Os01g0803200 PE=1 SV=2	0	17.4276344296274	30	5	33	5	1	140	15.346	5.85	High	High	High	2.8e8	7.2e6	2.7e7	4.623	93.1749206781387	5
High	IsMasterProtein	P49216	40S ribosomal protein S26 OS=Oryza sativa subsp. japonica GN=RPS26 PE=2 SV=2	0	17.2278049992884	18.0451127819549	2	16	2	1	133	14.982	11.02	High	High	High	1.1e8	3.5e7	1.8e8	5.31	49.5569211244583	2
High	IsMasterProtein	Q6L4F8	Guanine nucleotide-binding protein subunit beta-like protein B OS=Oryza sativa subsp. japonica GN=RACK1B PE=1 SV=1	0	17.1441560704103	22.3214285714286	5	15	4	1	336	36.429	6.54	Not Found	High	High			1.4e7	0.778	36.2003333568573	5
High	IsMasterProtein	P55142	Glutaredoxin-C6 OS=Oryza sativa subsp. japonica GN=GRXC6 PE=1 SV=2	0	17.0178316837493	56.25	4	12	4	1	112	11.767	6.04	High	High	High	4.5e6	5.9e6	1.8e7	2.728	38.0056159496307	4
High	IsMasterProtein	P46465	26S proteasome regulatory subunit 6A homolog OS=Oryza sativa subsp. japonica GN=TBP1 PE=2 SV=2	0	17.0138499814895	14.2191142191142	5	14	5	1	429	47.768	5.07	High	High	High	4.3e6		2.0e7	0.557	39.1651427745819	5
High	IsMasterProtein	Q9ZTS1	Probable methionine--tRNA ligase OS=Oryza sativa subsp. japonica GN=Os06g0508700 PE=2 SV=2	0	17.0017747566473	7.74032459425718	4	12	4	1	801	89.396	6.95	Not Found	High	High		6.9e6	2.5e7	0.227	39.637359380722	4
High	IsMasterProtein	Q8W1L6	Peroxisomal fatty acid beta-oxidation multifunctional protein OS=Oryza sativa subsp. japonica GN=MFP PE=1 SV=2	0	16.991391165703	9.366391184573	4	12	4	1	726	78.41	8.98	High	High	High	1.8e7	6.4e6	3.4e7	0.389	28.2689303159714	4
High	IsMasterProtein	Q75H81	Serpin-ZXA OS=Oryza sativa subsp. japonica GN=Os03g0610650 PE=1 SV=1	0	16.5124981782736	16.1616161616162	3	9	3	1	396	42.114	6.15	Not Found	High	High		5.3e6	4.4e7	0.445	25.1651512384415	3
High	IsMasterProtein	A2XMN2	Probable glutathione S-transferase GSTU1 OS=Oryza sativa subsp. indica GN=GSTU1 PE=1 SV=1	0	16.4956335930799	21.6450216450216	5	30	5	1	231	25.816	6.25	High	High	High	5.8e7	1.8e7	3.4e7	0.833	75.7903184890747	5
High	IsMasterProtein	P40978	40S ribosomal protein S19 OS=Oryza sativa subsp. japonica GN=RPS19A PE=2 SV=1	0	16.3435553057481	34.2465753424658	5	28	5	1	146	16.377	10.04	High	High	High	5.2e7	4.2e7	3.1e7	1.683	57.2574305534363	5
High	IsMasterProtein	Q94JE1	Histone H2B.5 OS=Oryza sativa subsp. japonica GN=H2B.5 PE=3 SV=1	0	15.8848195705399	29.6774193548387	4	21	4	1	155	16.747	10.02	High	High	High	2.0e7	3.3e7	1.4e7	1.512	63.8572355508804	4
High	IsMasterProtein	P29545	Elongation factor 1-beta OS=Oryza sativa subsp. japonica GN=Os07g0662500 PE=1 SV=3	0	15.7533841459854	18.3035714285714	2	11	2	1	224	23.785	4.77	High	High	High	5.6e7	2.3e7		0.468	34.8504450321198	2
High	IsMasterProtein	Q6ETN3	Probable 4-coumarate--CoA ligase 3 OS=Oryza sativa subsp. japonica GN=4CL3 PE=2 SV=1	0	15.3284456653941	9.2057761732852	4	18	4	1	554	59.603	5.17	High	High	High	1.5e7		1.3e7	0.301	46.4568077325821	4
High	IsMasterProtein	Q84TB3	Actin-depolymerizing factor 4 OS=Oryza sativa subsp. japonica GN=ADF4 PE=1 SV=1	0	15.0121233474886	30.2158273381295	3	12	3	1	139	15.936	6.04	High	High	High	6.1e7	1.6e7	3.6e7	1.154	36.3470690250397	3
High	IsMasterProtein	Q0JBZ8	Hydroxycinnamoyltransferase 1 OS=Oryza sativa subsp. japonica GN=HCT1 PE=2 SV=1	0	14.9408573711248	13.5746606334842	3	12	3	1	442	48.464	6.3	High	High	High	9.5e6	5.3e6	1.4e7	0.318	44.3440587520599	3
High	IsMasterProtein	Q6ZJS7	Elongation factor Ts, mitochondrial OS=Oryza sativa subsp. japonica GN=EFTS PE=2 SV=1	0	14.8211387219088	10.1092896174863	2	16	2	1	366	39.989	8.37	High	High	High	6.3e6	8.2e6	1.6e7	0.318	23.9658079147339	2
High	IsMasterProtein	A2XNR6	Electron transfer flavoprotein subunit alpha, mitochondrial OS=Oryza sativa subsp. indica GN=ETFA PE=3 SV=1	0	14.6549400943896	10.8938547486034	2	12	2	1	358	37.329	6.55	High	High	High	3.1e7	2.5e7	4.2e7	0.259	54.057727098465	2
High	IsMasterProtein	A2X5P7	Beta-fructofuranosidase, insoluble isoenzyme 1 OS=Oryza sativa subsp. indica GN=CIN1 PE=2 SV=2	0	14.0991265058818	7.97227036395147	4	15	4	1	577	63.954	8.5	High	High	High	2.3e7	1.1e7	8.4e6	0.346	46.5911955833435	4
High	IsMasterProtein	A2ZB00	40S ribosomal protein S16 OS=Oryza sativa subsp. indica GN=RPS16A PE=2 SV=1	0	14.0272582395384	24.8322147651007	3	22	3	1	149	16.808	10.56	High	High	High	9.8e7	5.3e7	2.3e8	2.162	44.6537665128708	3
High	IsMasterProtein	Q5Z8V9	Delta-aminolevulinic acid dehydratase, chloroplastic OS=Oryza sativa subsp. japonica GN=HEMB PE=2 SV=1	0	13.9577914746701	8.68544600938967	3	15	3	1	426	46.256	6.15	High	High	High	1.4e7	5.9e6	2.0e7	0.318	46.0932552814484	3
High	IsMasterProtein	Q6H5J0	Enoyl-[acyl-carrier-protein] reductase [NADH] 2, chloroplastic OS=Oryza sativa subsp. japonica GN=Os09g0277800 PE=2 SV=1	0	13.8668240676995	11.3207547169811	3	20	1	1	371	38.996	9.01	Not Found	High	High			2.1e7	0.389	59.6208221912384	3
High	IsMasterProtein	Q6ASY2	Non-specific lipid transfer protein-like 1 OS=Oryza sativa subsp. japonica GN=LTPL1 PE=1 SV=1	0	13.8160189801075	9.55056179775281	1	17	1	1	178	16.888	8.25	High	High	High	1.9e8	2.6e7		0.52	68.1190280914307	1
High	IsMasterProtein	Q0JL44	Protein SGT1 homolog OS=Oryza sativa subsp. japonica GN=SGT1 PE=1 SV=1	0	13.8001165369581	12.2615803814714	2	18	2	1	367	40.912	5.06	High	High	High	1.8e7		4.6e7	0.389	61.9615852832794	2
High	IsMasterProtein	Q84T92	Chalcone--flavonone isomerase OS=Oryza sativa subsp. japonica GN=CHI PE=2 SV=1	0	13.6203845058456	19.31330472103	3	10	3	1	233	23.878	5.27	High	High	High	7.3e6	1.5e7	1.9e7	0.701	32.4006967544556	3
High	IsMasterProtein	Q9AS33	NPL4-like protein OS=Oryza sativa subsp. japonica GN=Os01g0377700 PE=2 SV=1	0	13.5296935167754	11.0843373493976	2	9	2	1	415	44.863	5.54	High	High	High	5.6e6	8.8e6	7.4e6	0.292	29.2359402179718	2
High	IsMasterProtein	A2XID3	Allene oxide cyclase, chloroplastic OS=Oryza sativa subsp. indica GN=AOC PE=2 SV=1	0	13.4985865084166	17.5	3	14	3	1	240	26.034	9.23	High	High	High	2.4e7	1.4e7	3.4e7	0.54	43.9501361846924	3
High	IsMasterProtein	Q9FXT4	Alpha-galactosidase OS=Oryza sativa subsp. japonica GN=Os10g0493600 PE=1 SV=1	0	13.3914602164065	9.11270983213429	3	11	3	1	417	45.792	7.94	High	High	High	1.4e7	3.2e7		0.28	31.3332059383392	3
High	IsMasterProtein	A2Z7C4	1,2-dihydroxy-3-keto-5-methylthiopentene dioxygenase 1 OS=Oryza sativa subsp. indica GN=ARD1 PE=1 SV=2	0	13.3338068324251	22.1105527638191	4	16	4	1	199	23.627	5.2	High	High	High	2.9e7		2.8e7	0.931	39.4123014211655	4
High	IsMasterProtein	Q5NAY4	Histidinol dehydrogenase, chloroplastic OS=Oryza sativa subsp. japonica GN=HDH PE=2 SV=1	0	13.3205815380383	9.30232558139535	3	10	3	1	473	50.534	6.47	High	High	High	8.1e6	4.5e6	1.0e7	0.269	33.5256175994873	3
High	IsMasterProtein	Q42997	Ferredoxin--nitrite reductase, chloroplastic OS=Oryza sativa subsp. japonica GN=Os01g0357100 PE=2 SV=1	0	13.1156120889001	9.8993288590604	3	13	3	1	596	66.101	7.23	High	High	High	4.4e6	1.4e7	2.3e7	0.205	43.6454885005951	3
High	IsMasterProtein	Q9SDD6	Peroxiredoxin-2F, mitochondrial OS=Oryza sativa subsp. japonica GN=PRXIIF PE=2 SV=1	0	13.0066132111659	19.6969696969697	3	12	3	1	198	20.861	7.99	High	High	High	1.2e7	7.1e6	3.2e7	0.778	40.2811114788055	3
High	IsMasterProtein	Q0JDA2	Succinate dehydrogenase subunit 5, mitochondrial OS=Oryza sativa subsp. japonica GN=SDH5 PE=1 SV=1	0	12.8865600852335	15.5844155844156	3	19	3	1	231	24.568	8.65	High	High	High	6.2e6	8.4e6	2.9e7	0.701	58.5623984336853	3
High	IsMasterProtein	A2WK50	Bowman-Birk type bran trypsin inhibitor OS=Oryza sativa subsp. indica GN=RBBI3.3 PE=2 SV=2	0	12.7446136764034	13.7795275590551	3	14	3	1	254	27.737	5.57	High	High	High	2.9e7	1.8e7	5.8e7	0.468	42.7870630025864	3
High	IsMasterProtein	Q71VM4	Importin subunit alpha-1a OS=Oryza sativa subsp. japonica GN=Os01g0253300 PE=1 SV=2	0	12.5639964643301	6.65399239543726	2	8	2	1	526	57.535	5.22	High	High	High	4.5e6	1.7e7	1.3e7	0.172	35.1232149600983	2
High	IsMasterProtein	Q8W425	26S proteasome non-ATPase regulatory subunit 6 OS=Oryza sativa subsp. japonica GN=RPN7 PE=2 SV=1	0	12.5307605680168	8.9974293059126	3	10	3	1	389	44.057	5.92	High	High	High	2.6e7	1.8e7	2.0e7	0.318	37.3680465221405	3
High	IsMasterProtein	A2Y5G8	Probable histone H2A.4 OS=Oryza sativa subsp. indica GN=OsI_019561 PE=3 SV=1	0	12.4808726635279	23.3128834355828	2	25	1	1	163	16.961	10.68	High	High	High	4.3e5	4.8e5	1.6e5	1.154	55.5070791244507	2
High	IsMasterProtein	A2XRZ0	Probable aldo-keto reductase 2 OS=Oryza sativa subsp. indica GN=OsI_15387 PE=3 SV=1	0	12.2350007742588	11.6809116809117	3	10	1	1	351	38.152	6.62	Not Found	High	High			1.7e7	0.369	30.7974877357483	3
High	IsMasterProtein	Q2QMG2	Methylcrotonoyl-CoA carboxylase subunit alpha, mitochondrial OS=Oryza sativa subsp. japonica GN=MCCA PE=2 SV=2	0	11.999996525658	4.74898236092266	2	6	2	1	737	80.234	6.8	High	Not Found	High	3.1e6		7.0e6	0.099	21.2083642482758	2
High	IsMasterProtein	Q69RJ0	Ferredoxin-dependent glutamate synthase, chloroplastic OS=Oryza sativa subsp. japonica GN=GLU PE=2 SV=2	0	11.7715922029127	3.46749226006192	3	16	3	1	1615	174.934	6.84	High	High	High	7.5e6	9.0e6	1.7e7	0.074	36.7400014400482	3
High	IsMasterProtein	P52712	Serine carboxypeptidase-like OS=Oryza sativa subsp. japonica GN=CBP31 PE=2 SV=2	0	11.4832875424459	10.955710955711	3	7	3	1	429	47.759	5.29	High	Not Found	High	6.1e6		2.6e7	0.369	23.3508303165436	3
High	IsMasterProtein	B8B7X6	Probable D-2-hydroxyglutarate dehydrogenase, mitochondrial OS=Oryza sativa subsp. indica GN=D2HGDH PE=3 SV=1	0	11.3659311183002	5.36672629695885	2	10	2	1	559	61.09	7.3	High	High	High	1.1e7	5.1e6	2.9e7	0.125	37.5924537181854	2
High	IsMasterProtein	Q67UX7	Probable protein phosphatase 2C 10 OS=Oryza sativa subsp. japonica GN=Os02g0149800 PE=2 SV=1	0	11.3359693635963	10.9195402298851	3	11	2	1	348	37.545	5.16	High	High	High				0.318	32.4804241657257	3
High	IsMasterProtein	Q10MQ2	Probable LL-diaminopimelate aminotransferase, chloroplastic OS=Oryza sativa subsp. japonica GN=AGD2 PE=2 SV=1	0	11.2804462787374	8.62068965517241	3	10	3	1	464	49.826	8.41	High	High	High	2.2e7		1.5e7	0.269	31.1718831062317	3
High	IsMasterProtein	Q9LST7	Proteasome subunit beta type-3 OS=Oryza sativa subsp. japonica GN=PBC1 PE=2 SV=1	0	10.9302797027712	25.9803921568627	3	18	3	1	204	22.787	5.27	High	High	High	5.1e7		2.9e7	1.371	57.3218750953674	3
High	IsMasterProtein	Q6YZE2	Glutamate-1-semialdehyde 2,1-aminomutase, chloroplastic OS=Oryza sativa subsp. japonica GN=GSA PE=2 SV=1	0	10.7949657048422	8.15899581589958	2	6	2	1	478	50.206	6.95	High	Not Found	High	1.4e7		3.2e7	0.202	21.3970365524292	2
High	IsMasterProtein	Q84ZC0	Probable V-type proton ATPase subunit H OS=Oryza sativa subsp. japonica GN=Os07g0549700 PE=2 SV=1	0	10.7948412731174	7.9646017699115	2	6	2	1	452	51.357	7.42	High	Not Found	High			2.2e6	0.259	17.6792340278625	2
High	IsMasterProtein	A2XAZ3	Alcohol dehydrogenase class-3 OS=Oryza sativa subsp. indica GN=ADHIII PE=3 SV=1	0	10.6750602673148	11.8110236220472	3	15	3	1	381	40.769	7.17	High	High	High	4.3e7		1.4e8	0.245	36.0972411632538	3
High	IsMasterProtein	Q6K8J4	4-hydroxy-3-methylbut-2-en-1-yl diphosphate synthase (ferredoxin), chloroplastic OS=Oryza sativa subsp. japonica GN=ISPG PE=2 SV=1	0	10.3892019372248	6.04838709677419	3	13	3	1	744	82.109	5.94	High	High	High	7.6e6		4.4e6	0.148	32.5169883966446	3
High	IsMasterProtein	P48489	Serine/threonine-protein phosphatase PP1 OS=Oryza sativa subsp. japonica GN=Os03g0268000 PE=2 SV=2	0	10.1487252585028	10.8695652173913	2	10	2	1	322	36.143	5.2	High	High	High			1.2e7	0.245	31.2426285743713	2
High	IsMasterProtein	Q6F2U9	Lysine--tRNA ligase OS=Oryza sativa subsp. japonica GN=Os03g0586800 PE=2 SV=1	0	10.1444084730611	5.81395348837209	3	10	3	1	602	68.344	6.2	High	High	High	5.6e6	2.0e7	2.8e7	0.199	26.2380015850067	3
High	IsMasterProtein	Q0J0H4	Pyruvate dehydrogenase E1 component subunit beta-2, mitochondrial OS=Oryza sativa subsp. japonica GN=Os09g0509200 PE=2 SV=1	0	10.0999756292091	17.0212765957447	3	4	3	1	376	40.226	5.49	Not Found	High	High			1.0e7	0.468	9.78027868270874	3
High	IsMasterProtein	A2YGP6	UDP-sugar pyrophosphorylase OS=Oryza sativa subsp. indica GN=USP PE=3 SV=2	0	10.0750291359592	5.84415584415584	3	10	3	1	616	67.419	6.99	High	High	High	2.4e7	5.7e6	1.4e7	0.194	26.0661560297012	3
High	IsMasterProtein	Q69T51	LysM domain-containing GPI-anchored protein LYP6 OS=Oryza sativa subsp. japonica GN=LYP6 PE=1 SV=1	0	10.0587445485782	7.57946210268949	2	6	2	1	409	40.478	4.96	Not Found	High	High		7.6e6	7.8e6	0.778	23.1680510044098	2
High	IsMasterProtein	P83647	Profilin LP04 OS=Oryza sativa subsp. indica GN=OsI_020954 PE=1 SV=2	0	9.93642084813895	24.4274809160305	2	16	2	1	131	14.124	4.87	High	High	High	9.6e7	1.6e7	1.4e8	1.512	57.1422262191772	2
High	IsMasterProtein	B7F7K7	Beta-glucosidase 31 OS=Oryza sativa subsp. japonica GN=BGLU31 PE=2 SV=1	0	9.84056564179039	3.05927342256214	1	4	1	1	523	58.411	5.68	High	High	Not Found	1.2e7	1.5e6		0.202	14.5128488540649	1
High	IsMasterProtein	A3AHG5	Late embryogenesis abundant protein 1 OS=Oryza sativa subsp. japonica GN=LEA1 PE=2 SV=1	0	9.79443965509602	10.4651162790698	2	9	2	1	344	36.769	6.83	High	High	High	1.1e7	1.9e7	3.8e7	0.212	23.4285544157028	2
High	IsMasterProtein	Q8S919	Ubiquitin-conjugating enzyme E2 5B OS=Oryza sativa subsp. japonica GN=UBC5B PE=2 SV=1	0	9.65754352448574	19.5945945945946	2	13	2	1	148	16.435	7.88	High	High	High	6.8e7		1.8e7	2.162	35.0517356395721	2
High	IsMasterProtein	O24174	Betaine aldehyde dehydrogenase 1 OS=Oryza sativa subsp. japonica GN=BADH1 PE=1 SV=1	0	9.64605835427193	8.51485148514852	2	8	1	1	505	54.613	7.02	High	High	High	2.7e7	3.4e7	7.5e7	0.212	27.5140297412872	2
High	IsMasterProtein	A2YDY2	60S ribosomal protein L11 OS=Oryza sativa subsp. indica GN=RPL11 PE=2 SV=2	0	9.59911120607751	16.4835164835165	3	17	3	1	182	20.823	9.92	High	High	High	1.6e8			0.874	53.582524061203	3
High	IsMasterProtein	P56724	60S acidic ribosomal protein P3 OS=Oryza sativa subsp. japonica GN=Os06g0701400 PE=3 SV=3	0	9.36081431400363	20.1680672268908	2	16	2	1	119	11.887	4.41	High	High	High	7.2e7			2.162	56.8228253126144	2
High	IsMasterProtein	P17070	Proliferating cell nuclear antigen OS=Oryza sativa subsp. japonica GN=Os02g0805200 PE=1 SV=2	0	9.34315361559717	9.88593155893536	2	4	2	1	263	29.252	4.75	Not Found	Not Found	High			2.0e7	0.292	12.0795199871063	2
High	IsMasterProtein	Q56UD1	Beta-fructofuranosidase, insoluble isoenzyme 5 OS=Oryza sativa subsp. japonica GN=CIN5 PE=2 SV=3	0	9.28189056030665	4.4280442804428	2	9	2	1	542	59.495	6.25	High	High	High	2.6e7	1.4e7	3.3e7	0.28	24.533264875412	2
High	IsMasterProtein	Q6YXW6	Sucrose-phosphatase 2 OS=Oryza sativa subsp. japonica GN=SPP2 PE=1 SV=1	0	9.25114887750149	7.09219858156028	2	8	2	1	423	47.225	5.82	High	High	High	2.2e7		2.8e7	0.233	30.8518686294556	2
High	IsMasterProtein	Q9LSU0	Proteasome subunit alpha type-3 OS=Oryza sativa subsp. japonica GN=PAG1 PE=2 SV=1	0	9.19178512587257	12.4497991967871	3	18	3	1	249	27.221	6.09	High	High	High	1.1e8	4.8e7	1.1e8	0.501	46.0597949028015	3
High	IsMasterProtein	P51823	ADP-ribosylation factor 2 OS=Oryza sativa subsp. japonica GN=ARF PE=2 SV=2	0	9.06671052305622	22.0994475138122	3	7	3	1	181	20.695	6.95	High	High	High	1.8e7	8.3e6	1.9e7	0.778	16.2379080057144	3
High	IsMasterProtein	A2Y4S9	Cytochrome c OS=Oryza sativa subsp. indica GN=CC-1 PE=3 SV=1	0	8.97875190934094	16.9642857142857	2	14	2	1	112	12.263	9.32	High	High	High	3.4e7	9.1e6	2.3e7	1.371	28.4428776502609	2
High	IsMasterProtein	Q0IQK9	Non-specific lipid-transfer protein 1 OS=Oryza sativa subsp. japonica GN=LTP PE=1 SV=1	0	8.93676593579561	23.2758620689655	2	11	2	1	116	11.338	9.33	High	High	High	9.9e7		7.8e7	1.154	36.5631742477417	2
High	IsMasterProtein	Q9SE42	Ribulose-phosphate 3-epimerase, cytoplasmic isoform OS=Oryza sativa subsp. japonica GN=Os09g0505700 PE=1 SV=1	0	8.81639435583113	14.0350877192982	2	16	2	1	228	24.275	5.6	High	High	High	6.3e6	7.5e6	3.0e7	0.585	44.4809086322784	2
High	IsMasterProtein	Q0JM17	DEAD-box ATP-dependent RNA helicase 56 OS=Oryza sativa subsp. japonica GN=AIP1 PE=1 SV=2	0	8.759590942886	5.32407407407407	2	9	2	1	432	48.623	5.72	High	High	High		1.4e7	2.3e7	0.269	22.7506012916565	2
High	IsMasterProtein	Q6ZJJ1	Probable L-ascorbate peroxidase 4, peroxisomal OS=Oryza sativa subsp. japonica GN=APX4 PE=2 SV=1	0	8.73552720047116	8.24742268041237	2	8	2	1	291	31.718	7.97	High	High	High	2.3e6		1.0e7	0.233	22.9561734199524	2
High	IsMasterProtein	Q2QX45	Calcium-dependent protein kinase 28 OS=Oryza sativa subsp. japonica GN=CPK28 PE=3 SV=1	0	8.6537813254712	3.42205323193916	1	6	1	1	526	57.952	5.74	High	High	High	1.1e7		4.1e7	0.202	21.2704045772552	1
High	IsMasterProtein	Q53RJ5	Heat shock 70 kDa protein BIP2 OS=Oryza sativa subsp. japonica GN=BIP2 PE=2 SV=1	0	8.55718663087767	4.63378176382661	3	10	2	1	669	73.329	5.53	High	High	High		5.4e7	1.1e8	0.189	28.1301968097687	3
High	IsMasterProtein	Q8H3C9	IAA-amino acid hydrolase ILR1-like 7 OS=Oryza sativa subsp. japonica GN=ILL7 PE=2 SV=1	0	8.50336007040261	6.59340659340659	2	5	2	1	455	47.966	5.99	High	High	High	2.6e7	1.4e7	2.2e7	0.202	17.7903122901917	2
High	IsMasterProtein	A2YPX3	Peroxidase 2 OS=Oryza sativa subsp. indica GN=PRX112 PE=3 SV=2	0	8.49170654761657	4.77707006369427	1	6	1	1	314	32.614	5.86	High	High	High	3.2e7	1.8e7		0.389	19.2068960666656	1
High	IsMasterProtein	Q6Z6M4	Isocitrate lyase OS=Oryza sativa subsp. japonica GN=ICL PE=1 SV=1	0	8.45708523454037	7.34265734265734	2	5	2	1	572	63.011	7.23	High	High	Not Found	2.9e6	7.2e6		0.15	10.4154527187347	2
High	IsMasterProtein	Q6Z4A7	Probable 5'-adenylylsulfate reductase 1, chloroplastic OS=Oryza sativa subsp. japonica GN=APR1 PE=2 SV=1	0	8.42497896311415	7.78947368421053	2	7	2	1	475	50.56	8.15	High	High	High			1.9e7	0.179	21.5479130744934	2
High	IsMasterProtein	Q2R1V8	GDP-mannose 3,5-epimerase 2 OS=Oryza sativa subsp. japonica GN=GME-2 PE=2 SV=2	0	8.38693246158106	8.89487870619946	2	8	2	1	371	42.105	6.09	High	High	High	5.7e7	1.2e7	1.6e7	0.212	20.2690727710724	2
High	IsMasterProtein	Q84XG9	IAA-amino acid hydrolase ILR1-like 1 OS=Oryza sativa subsp. indica GN=ILL1 PE=2 SV=1	0	8.17896769796151	7.01357466063348	2	6	2	1	442	47.165	6.04	Not Found	High	High				0.233	17.1039596796036	2
High	IsMasterProtein	B8AEC1	NAP1-related protein 2 OS=Oryza sativa subsp. indica GN=OsI_07785 PE=2 SV=1	0	8.1225103624345	9.52380952380952	1	15	1	1	252	28.601	4.32	High	High	High	9.4e6	5.7e6	1.6e7	0.359	43.0100791454315	1
High	IsMasterProtein	Q8S2E5	Ribose-phosphate pyrophosphokinase 3, chloroplastic OS=Oryza sativa subsp. japonica GN=Os01g0723600 PE=2 SV=1	0	8.09665689310239	10.0244498777506	2	5	2	1	409	43.882	7.4	High	Not Found	High			1.1e7	0.233	16.5762660503387	2
High	IsMasterProtein	Q10MJ1	Probable glutamyl endopeptidase, chloroplastic OS=Oryza sativa subsp. japonica GN=GEP PE=2 SV=1	0	8.0320863501895	2.66524520255864	2	7	2	1	938	103.83	5.95	High	High	High	1.3e7			0.087	19.2788968086243	2
High	IsMasterProtein	Q7DNA1	Chitinase 2 OS=Oryza sativa subsp. japonica GN=Cht2 PE=1 SV=1	0	8.02017856996977	7.05882352941176	1	2	1	1	340	35.564	7.4	Not Found	Not Found	High			8.1e6	0.155	9.46213531494141	1
High	IsMasterProtein	B7FAL5	RNA-binding protein Y14A OS=Oryza sativa subsp. japonica GN=Y14A PE=1 SV=1	0	7.47353148753052	8.33333333333333	1	6	1	1	204	22.091	5.4	High	High	High	1.1e7	3.8e7	5.1e7	0.259	26.0827393531799	1
High	IsMasterProtein	Q6K548	Mitochondrial outer membrane protein porin 1 OS=Oryza sativa subsp. japonica GN=VDAC1 PE=1 SV=3	0	7.46054750845054	7.66423357664234	1	6	1	1	274	29.202	7.66	High	High	High	1.9e7	9.6e6	1.0e7	0.179	23.6690487861633	1
High	IsMasterProtein	Q6Z7V2	24.1 kDa heat shock protein, mitochondrial OS=Oryza sativa subsp. japonica GN=HSP24.1 PE=2 SV=1	0	7.4293449985817	9.54545454545455	2	8	2	1	220	24.082	7.5	High	High	High	2.1e7			0.389	21.7371621131897	2
High	IsMasterProtein	P40392	Ras-related protein RIC1 OS=Oryza sativa subsp. japonica GN=RIC1 PE=2 SV=2	0	7.31068776600395	10.8910891089109	2	15	2	1	202	22.462	5.27	High	High	High	5.0e7	2.5e7	2.8e7	0.292	41.4985663890839	2
High	IsMasterProtein	A2XQV4	Electron transfer flavoprotein subunit beta, mitochondrial OS=Oryza sativa subsp. indica GN=ETFB PE=3 SV=1	0	7.26839318658644	9.88142292490119	2	7	2	1	253	27.45	6.62	High	High	High	3.3e6	4.8e6	1.4e7	0.389	23.2950954437256	2
High	IsMasterProtein	Q9LD61	Aspartate carbamoyltransferase, chloroplastic OS=Oryza sativa subsp. japonica GN=PYRB PE=2 SV=1	0	7.02349870926067	5.78512396694215	2	4	2	1	363	39.867	7.44	Not Found	Not Found	High			1.8e7	0.194	11.8703331947327	2
High	IsMasterProtein	A2YMC5	Probable histone H2A.1 OS=Oryza sativa subsp. indica GN=OsI_26380 PE=3 SV=2	0	7.00508558627879	28.1481481481481	2	7	1	1	135	14.036	10.05	Not Found	High	High		1.9e5	3.1e5	0.931	17.9172401428223	2
High	IsMasterProtein	Q6AUR2	Nitrogen regulatory protein P-II homolog OS=Oryza sativa subsp. japonica GN=GLB PE=2 SV=1	0	6.98566951715832	13.2075471698113	2	7	2	1	212	22.687	9.91	High	High	High	7.3e6	1.6e7	2.0e7	0.292	16.184406876564	2
High	IsMasterProtein	Q851K1	Germin-like protein 3-6 OS=Oryza sativa subsp. japonica GN=Os03g0694000 PE=2 SV=1	0	6.87509677927513	8.29694323144105	2	14	2	1	229	24.164	6.38	High	High	High	8.1e7		1.7e8	0.468	38.1012096405029	2
High	IsMasterProtein	P31691	ADP,ATP carrier protein, mitochondrial OS=Oryza sativa subsp. japonica GN=Os02g0718900 PE=2 SV=1	0	6.66025196828712	6.02094240837696	2	7	2	1	382	41.484	9.77	High	High	High	1.1e7	8.0e6	1.7e7	0.233	17.5079060792923	2
High	IsMasterProtein	Q8H859	Probable cinnamyl alcohol dehydrogenase 1 OS=Oryza sativa subsp. japonica GN=CAD1 PE=2 SV=1	0	6.6401750243	5.93220338983051	2	6	2	1	354	38.487	6.38	Not Found	High	High			2.0e7	0.233	15.0736310482025	2
High	IsMasterProtein	Q7XR06	Probable protein phosphatase 2C 45 OS=Oryza sativa subsp. japonica GN=Os04g0659500 PE=2 SV=2	0	6.53892186478314	7.4468085106383	2	8	1	1	282	30.565	5.15	High	High	Not Found				0.259	19.357213139534	2
High	IsMasterProtein	Q9AY76	Actin-depolymerizing factor 2 OS=Oryza sativa subsp. japonica GN=ADF2 PE=2 SV=1	0	6.37499639898514	14.4827586206897	1	6	1	1	145	16.783	5.94	High	High	High	3.6e6		3.4e7	0.334	21.9959425926209	1
High	IsMasterProtein	Q7FAS1	Peroxisomal (S)-2-hydroxy-acid oxidase GLO3 OS=Oryza sativa subsp. japonica GN=GLO3 PE=2 SV=1	0.00198807157057654	6.28387640685015	5.99455040871935	2	10	2	1	367	40.507	9.06	High	High	High	1.7e7	1.2e7		0.212	28.1385130882263	2
High	IsMasterProtein	Q6Z4N4	Ricin B-like lectin R40G3 OS=Oryza sativa subsp. japonica GN=R40G3 PE=2 SV=1	0.00198807157057654	6.25944592199268	8.82352941176471	2	8	1	1	204	22.807	7.81	High	High	High	1.4e6	2.9e6		0.54	19.3304028511047	2
High	IsMasterProtein	Q75W16	Phospho-2-dehydro-3-deoxyheptonate aldolase 2, chloroplastic OS=Oryza sativa subsp. japonica GN=DAHPS2 PE=2 SV=1	0.00198807157057654	6.14365810004681	4.63821892393321	2	4	2	1	539	59.296	8.41	High	Not Found	High	1.4e7			0.136	10.4044318199158	2
High	IsMasterProtein	Q6H545	Inositol polyphosphate multikinase IPK2 OS=Oryza sativa subsp. japonica GN=IPK2 PE=2 SV=1	0.00198807157057654	6.12234075588839	6.77966101694915	1	3	1	1	295	31.01	6.68	Not Found	High	High		8.0e6	4.1e6	0.166	8.46875	1
High	IsMasterProtein	Q0D8D4	Glutamine-dependent NAD(+) synthetase OS=Oryza sativa subsp. japonica GN=Os07g0167100 PE=3 SV=2	0.00198807157057654	5.81445784514562	2.17687074829932	1	2	1	1	735	82.025	6.54	Not Found	Not Found	High				0.068	7.20218873023987	1
High	IsMasterProtein	Q6ZJW9	Actin-related protein 4 OS=Oryza sativa subsp. japonica GN=ARP4 PE=2 SV=1	0.00198807157057654	5.70136521687556	4.51467268623025	1	6	1	1	443	48.463	5.29	High	High	High	4.1e6			0.089	21.9669110774994	1
High	IsMasterProtein	Q6ZG77	Probable diaminopimelate decarboxylase, chloroplastic OS=Oryza sativa subsp. japonica GN=LYSA PE=2 SV=1	0.00198807157057654	5.59499533494963	3.6734693877551	1	2	1	1	490	53.181	6.84	Not Found	High	High		1.2e7	2.4e7	0.077	6.51191377639771	1
High	IsMasterProtein	Q7XKA8	Serine/threonine-protein kinase SAPK5 OS=Oryza sativa subsp. japonica GN=SAPK5 PE=2 SV=1	0.00198807157057654	5.58619748323065	4.32432432432432	1	6	1	1	370	42.139	6.42	High	High	High	1.4e7	1.2e7	1.1e7	0.101	19.6932127475739	1
High	IsMasterProtein	Q6Z1G7	Pyruvate dehydrogenase E1 component subunit beta-1, mitochondrial OS=Oryza sativa subsp. japonica GN=Os08g0536000 PE=2 SV=1	0.00198807157057654	5.55617709462869	7.2192513368984	2	2	2	1	374	39.919	5.36	Not Found	Not Found	High			1.3e7	0.292	5.11634302139282	2
High	IsMasterProtein	Q0DAE4	Glutaredoxin-C8 OS=Oryza sativa subsp. japonica GN=GRXC8 PE=2 SV=2	0.00198807157057654	5.54393777554505	11.7647058823529	1	4	1	1	136	14.752	7.97	Not Found	High	High			5.4e6	0.292	13.7654051780701	1
High	IsMasterProtein	B8AYH1	Bidirectional sugar transporter SWEET1b OS=Oryza sativa subsp. indica GN=SWEET1B PE=3 SV=1	0.00198807157057654	5.5079383954874	6.13026819923372	1	2	1	1	261	27.6	8.24	High	Not Found	Not Found				0.292	7.53345847129822	1
High	IsMasterProtein	Q40680	Elongation factor 1-delta 1 OS=Oryza sativa subsp. japonica GN=Os07g0614500 PE=2 SV=3	0.00198807157057654	5.48825028865502	7.86026200873363	1	6	1	1	229	24.847	4.53	High	High	Not Found	3.7e7			0.212	20.2868793010712	1
High	IsMasterProtein	Q7XKE9	Clathrin light chain 1 OS=Oryza sativa subsp. japonica GN=Os04g0679100 PE=2 SV=1	0.00198807157057654	5.38226931584819	7.9734219269103	2	2	2	1	301	32.516	5.03	Not Found	Not Found	High				0.425	5.27582168579102	2
High	IsMasterProtein	A2ZVI7	Calcium-dependent protein kinase 1 OS=Oryza sativa subsp. japonica GN=CPK1 PE=2 SV=1	0.00198807157057654	5.33620487778059	2.8957528957529	1	8	1	1	518	58.703	6.51	High	High	High			2.8e7	0.077	26.6265172958374	1
High	IsMasterProtein	Q84P97	Mitochondrial outer membrane protein porin 5 OS=Oryza sativa subsp. japonica GN=VDAC5 PE=2 SV=1	0.00198807157057654	5.2177424263367	5.41516245487365	1	6	1	1	277	29.456	9.17	High	High	High	3.5e6		2.1e7	0.129	21.5739846229553	1
High	IsMasterProtein	Q7XTJ3	Pyruvate dehydrogenase E1 component subunit alpha-3, chloroplastic OS=Oryza sativa subsp. japonica GN=Os04g0119400 PE=2 SV=2	0.00198807157057654	5.18829097330381	3.05882352941176	1	6	1	1	425	46.115	6.61	High	High	High	1.3e7	1.8e7		0.093	21.4070394039154	1
High	IsMasterProtein	Q5J4W4	Mitogen-activated protein kinase 2 OS=Oryza sativa subsp. japonica GN=MPK2 PE=2 SV=1	0.00198807157057654	5.02466011539454	4.56852791878173	1	4	1	1	394	44.557	6.9	Not Found	High	High		7.0e6	1.1e7	0.101	14.5539839267731	1
High	IsMasterProtein	Q8H7Y8	Probable histone H2A variant 1 OS=Oryza sativa subsp. japonica GN=Os03g0162200 PE=2 SV=1	0.00198807157057654	4.96924318332051	27.536231884058	2	7	1	1	138	14.547	10.32	Not Found	Not Found	High			8.3e5	0.931	13.7230815887451	2
High	IsMasterProtein	Q5JMR9	Thioredoxin Y, chloroplastic OS=Oryza sativa subsp. japonica GN=Os01g0963400 PE=3 SV=2	0.00198807157057654	4.88442543142532	13.0952380952381	1	3	1	1	168	18.17	9.32	High	Not Found	High				0.585	7.5592999458313	1
High	IsMasterProtein	Q8H852	Coatomer subunit gamma-1 OS=Oryza sativa subsp. japonica GN=Os03g0227000 PE=2 SV=2	0.00198807157057654	4.86327943284359	2.26244343891403	1	2	1	1	884	98.544	5.21	High	Not Found	Not Found				0.044	7.3017885684967	1
High	IsMasterProtein	A2XYW4	Anamorsin homolog 1 OS=Oryza sativa subsp. indica GN=H0403D02.15 PE=2 SV=1	0.00198807157057654	4.85573722623801	4.90566037735849	1	5	1	1	265	27.643	5.08	High	High	High		1.5e7		0.155	18.6051943302155	1
High	IsMasterProtein	Q9SDG6	60S ribosomal protein L30 OS=Oryza sativa subsp. japonica GN=RPL30 PE=3 SV=1	0.00198807157057654	4.83803338363593	14.4144144144144	1	1	1	1	111	12.356	9.58	Not Found	High	Not Found				0.389	3.99155306816101	1
High	IsMasterProtein	Q0IP28	Laccase-25 OS=Oryza sativa subsp. japonica GN=LAC25 PE=3 SV=1	0.00198807157057654	4.80604102198081	2.4263431542461	1	12	1	1	577	63.639	8.53	High	High	High	1.6e8			0.101	42.5557579994202	1
High	IsMasterProtein	A2WNF5	Glucosidase 2 subunit beta OS=Oryza sativa subsp. indica GN=OsI_01383 PE=3 SV=1	0.00198807157057654	4.62764041747568	3.74592833876222	1	2	1	1	614	69.305	4.86	Not Found	Not Found	High				0.07	4.97375583648682	1
High	IsMasterProtein	P0DKK0	26S proteasome regulatory subunit 7B OS=Oryza sativa subsp. japonica GN=RPT1B PE=2 SV=1	0.00198807157057654	4.5639964643301	3.05164319248826	1	2	1	1	426	47.651	6.29	Not Found	Not Found	High			3.2e7	0.08	6.91638612747192	1
High	IsMasterProtein	Q851R5	Thioredoxin H2-2 OS=Oryza sativa subsp. japonica GN=Os03g0800700 PE=2 SV=1	0.00198807157057654	4.50265561898242	8.2089552238806	1	2	1	1	134	14.786	5.97	Not Found	Not Found	High			1.2e7	0.334	7.41968750953674	1
High	IsMasterProtein	Q6ES52	TPR repeat-containing thioredoxin TDX OS=Oryza sativa subsp. japonica GN=Os09g0401200 PE=2 SV=1	0.00198807157057654	4.47069800221202	3.78548895899054	1	2	1	1	317	34.959	6.16	Not Found	Not Found	High			7.4e6	0.11	7.44237303733826	1
High	IsMasterProtein	Q84VG0	Probable calcium-binding protein CML7 OS=Oryza sativa subsp. japonica GN=CML7 PE=2 SV=1	0.00198807157057654	4.3963144503853	8.10810810810811	1	6	1	1	148	16.672	5.06	High	High	High				0.194	16.3597419261932	1
High	IsMasterProtein	Q7FAE1	Momilactone A synthase OS=Oryza sativa subsp. japonica GN=Os04g0179200 PE=2 SV=1	0.00198807157057654	4.36421476446635	5.47445255474453	1	4	1	1	274	27.816	6.73	Not Found	High	High		5.6e6	1.6e7	0.166	12.9490909576416	1
High	IsMasterProtein	P49100	Cytochrome b5 OS=Oryza sativa subsp. japonica GN=Os05g0108800 PE=2 SV=2	0.00198807157057654	4.31416872537394	13.1386861313869	1	6	1	1	137	15.273	5.33	High	High	High	2.0e7	3.1e7	2.0e7	0.259	20.0787069797516	1
High	IsMasterProtein	Q6AV34	Probable N-acetyl-gamma-glutamyl-phosphate reductase, chloroplastic OS=Oryza sativa subsp. japonica GN=Os03g0617900 PE=1 SV=1	0.00198807157057654	4.18681946741399	4.09638554216868	1	2	1	1	415	44.758	8.4	Not Found	Not Found	High				0.086	6.42698311805725	1
High	IsMasterProtein	P35687	40S ribosomal protein S21 OS=Oryza sativa subsp. japonica GN=RPS21 PE=3 SV=1	0.00198807157057654	4.14134251590919	13.4146341463415	1	6	1	1	82	9.248	7.34	High	High	High				0.585	21.6463327407837	1
High	IsMasterProtein	Q0INM3	Beta-galactosidase 15 OS=Oryza sativa subsp. japonica GN=Os12g0429200 PE=2 SV=1	0.00198807157057654	4.09186153622539	5.11425462459195	2	6	2	1	919	100.942	5.99	Not Found	High	High			3.6e7	0.096	10.7360534667969	2
High	IsMasterProtein	B9EXM2	Carbamoyl-phosphate synthase large chain, chloroplastic OS=Oryza sativa subsp. japonica GN=CARB PE=2 SV=1	0.00391389432485323	4.0417228744523	1.19453924914676	1	2	1	1	1172	127.687	6.01	Not Found	Not Found	High				0.033	6.81952023506165	1
High	IsMasterProtein	Q10L71	Villin-2 OS=Oryza sativa subsp. japonica GN=VLN2 PE=2 SV=1	0.00391389432485323	3.9457700901366	1.34575569358178	1	4	1	1	966	106.054	5.82	High	High	Not Found	1.5e6			0.037	9.39375472068787	1
High	IsMasterProtein	O64437	Inositol-3-phosphate synthase 1 OS=Oryza sativa subsp. japonica GN=RINO1 PE=1 SV=2	0.00391389432485323	3.89768143535314	4.70588235294118	1	7	1	1	510	56.229	5.66	High	High	High		5.2e7	4.7e7	0.179	9.57650434970856	1
High	IsMasterProtein	Q764B9	Anthranilate synthase beta subunit 2, chloroplastic OS=Oryza sativa subsp. japonica GN=ASB2 PE=2 SV=1	0.00391389432485323	3.8784401558125	5.86080586080586	1	2	1	1	273	29.79	7.85	Not Found	Not Found	High				0.166	6.90134596824646	1
High	IsMasterProtein	Q6K9A2	Cinnamoyl-CoA reductase 1 OS=Oryza sativa subsp. japonica GN=CCR1 PE=1 SV=1	0.00391389432485323	3.87127771566157	2.9585798816568	1	6	1	1	338	37.366	8.02	High	High	High	1.1e7	2.4e7		0.116	17.4144909381866	1
High	IsMasterProtein	Q6L5I5	Mitochondrial outer membrane protein porin 2 OS=Oryza sativa subsp. japonica GN=VDAC2 PE=2 SV=1	0.00580270793036751	3.76980662113095	3.92857142857143	1	6	1	1	280	29.584	8.65	High	High	High	4.0e6			0.179	15.2130453586578	1
High	IsMasterProtein	Q9XGY5	Mitochondrial import inner membrane translocase subunit Tim13 OS=Oryza sativa subsp. japonica GN=TIM13 PE=3 SV=2	0.0075187969924812	3.67881597269769	21.4285714285714	1	4	1	1	84	8.93	6.48	High	Not Found	Not Found	4.6e6			0.585	6.75258350372314	1
High	IsMasterProtein	Q84UI5	Mitogen-activated protein kinase 1 OS=Oryza sativa subsp. japonica GN=MPK1 PE=1 SV=1	0.0075187969924812	3.6416843599178	4.02010050251256	1	2	1	1	398	44.829	5.74	Not Found	High	Not Found				0.11	6.9200587272644	1
High	IsMasterProtein	A3BLC3	Ribosome-recycling factor, chloroplastic OS=Oryza sativa subsp. japonica GN=Os07g0570700 PE=2 SV=2	0.0075187969924812	3.61421504115666	7.5187969924812	1	2	1	1	266	29.634	9.33	Not Found	Not Found	High				0.136	6.85977435112	1
High	IsMasterProtein	Q4W8D0	Glutamine synthetase cytosolic isozyme 1-3 OS=Oryza sativa subsp. japonica GN=GLN1-3 PE=2 SV=1	0.0075187969924812	3.58136731264593	2.97297297297297	1	1	1	1	370	40.652	6.67	Not Found	Not Found	High			3.6e6	0.155	2.72115111351013	1
High	IsMasterProtein	A2Y9C5	Putative laccase-19 OS=Oryza sativa subsp. indica GN=LAC19 PE=3 SV=1	0.0075187969924812	3.45321064836874	2.88135593220339	1	7	1	1	590	65.806	6.98	High	High	High	7.0e6	6.4e6	4.7e7	0.086	17.786950469017	1
High	IsMasterProtein	B9F676	Probable glucan 1,3-alpha-glucosidase OS=Oryza sativa subsp. japonica GN=Os03g0216600 PE=3 SV=1	0.0075187969924812	3.41600820080168	1.5233949945593	1	2	1	1	919	103.15	6.02	Not Found	High	Not Found		7.5e6		0.044	5.16632342338562	1
High	IsMasterProtein	P29421	Alpha-amylase/subtilisin inhibitor OS=Oryza sativa subsp. japonica GN=RASI PE=1 SV=2	0.0075187969924812	3.35017853677543	7.5	1	2	1	1	200	21.404	8.37	Not Found	Not Found	High			8.1e6	0.292	5.47779035568237	1
High	IsMasterProtein	A2XCT8	1,2-dihydroxy-3-keto-5-methylthiopentene dioxygenase 2 OS=Oryza sativa subsp. indica GN=ARD2 PE=2 SV=2	0.00914076782449726	3.34447740374658	7.07070707070707	1	2	1	1	198	23.483	5.2	Not Found	Not Found	High			4.0e7	0.179	5.88085842132568	1
High	IsMasterProtein	P0DKK2	60S ribosomal protein L37a-2 OS=Oryza sativa subsp. japonica GN=Os05g0557000 PE=1 SV=1	0.00914076782449726	3.33423144928062	9.78260869565217	1	1	1	1	92	10.236	10.29	High	Not Found	Not Found	6.5e5			0.468	2.91940259933472	1
High	IsMasterProtein	P25766	Ras-related protein RGP1 OS=Oryza sativa subsp. japonica GN=RGP1 PE=2 SV=2	0.00914076782449726	3.30812317744067	4.86725663716814	1	4	1	1	226	24.964	7.37	High	High	Not Found	2.9e7	1.3e7		0.129	11.4480772018433	1
High	IsMasterProtein	Q5Z9Z3	Thioredoxin-like protein Clot OS=Oryza sativa subsp. japonica GN=Os06g0320000 PE=2 SV=1	0.00914076782449726	3.19907681818678	7.9136690647482	1	6	1	1	139	15.223	5.11	High	High	High	3.1e7			0.212	15.6867399215698	1
High	IsMasterProtein	Q10LJ0	Nuclear cap-binding protein subunit 1 OS=Oryza sativa subsp. japonica GN=ABH1 PE=2 SV=1	0.00914076782449726	3.1940915449258	1.26874279123414	1	4	1	1	867	98.828	5.74	High	High	Not Found	8.0e6			0.043	9.48926293849945	1
High	IsMasterProtein	Q7XDP2	Inosine triphosphate pyrophosphatase OS=Oryza sativa subsp. japonica GN=Os10g0457500 PE=2 SV=2	0.00914076782449726	3.19023833489288	6.34146341463415	1	2	1	1	205	21.925	6.79	Not Found	High	Not Found		7.7e6		0.194	5.21629357337952	1
High	IsMasterProtein	Q35322	NADH dehydrogenase [ubiquinone] iron-sulfur protein 3 OS=Oryza sativa subsp. japonica GN=NAD9 PE=2 SV=2	0.00914076782449726	3.17874856845406	5.26315789473684	1	5	1	1	190	22.976	7.5	High	High	Not Found				0.179	11.3894731998444	1
High	IsMasterProtein	B9FK36	Acetyl-CoA carboxylase 2 OS=Oryza sativa subsp. japonica GN=ACC2 PE=3 SV=2	0.00914076782449726	3.14496568332412	1.16029222174474	1	1	1	1	2327	257.553	6.42	Not Found	High	Not Found				0.016	2.95501518249512	1
High	IsMasterProtein	Q9AWZ8	3-methyl-2-oxobutanoate hydroxymethyltransferase 1, mitochondrial OS=Oryza sativa subsp. japonica GN=KPHMT1 PE=2 SV=1	0.00914076782449726	3.10424605792627	4.12087912087912	1	2	1	1	364	37.896	7.8	Not Found	Not Found	High				0.155	5.92928600311279	1
Medium	IsMasterProtein	Q8W2X5	Flavanone 3-dioxygenase 2 OS=Oryza sativa subsp. japonica GN=F3H-2 PE=1 SV=1	0.0104712041884817	3.01466335826439	3.50877192982456	1	2	1	1	342	38.706	5.92	Not Found	High	High		4.0e6		0.129	2.94638848304749	1
Medium	IsMasterProtein	Q84PB3	Eukaryotic translation initiation factor isoform 4G-1 OS=Oryza sativa subsp. japonica GN=Os04g0499300 PE=2 SV=2	0.0104712041884817	2.96337110463784	1.38713745271122	1	1	1	1	793	86.967	7.52	Not Found	High	Not Found				0.048	2.20941209793091	1
Medium	IsMasterProtein	Q00058	ATP synthase protein MI25 OS=Oryza sativa subsp. indica PE=3 SV=1	0.0104712041884817	2.95781840548423	5.0761421319797	1	2	1	1	197	22.074	9.38	Not Found	Not Found	High			1.5e7	0.166	4.69609761238098	1
Medium	IsMasterProtein	Q0JQ12	Cytokinin dehydrogenase 1 OS=Oryza sativa subsp. japonica GN=CKX1 PE=3 SV=2	0.0104712041884817	2.9434762759209	4.13533834586466	1	1	1	1	532	56	6.3	Not Found	Not Found	High			1.5e6	0.101	2.95171642303467	1
Medium	IsMasterProtein	P49030	Protein mago nashi homolog 2 OS=Oryza sativa subsp. japonica GN=MAGO2 PE=1 SV=2	0.0104712041884817	2.92154318194671	6.25	1	4	1	1	160	18.418	6.2	Not Found	High	High		1.4e7	1.8e7	0.179	9.38484525680542	1
Medium	IsMasterProtein	Q00G37	Ent-cassa-12,15-diene synthase OS=Oryza sativa subsp. indica GN=KSL7 PE=2 SV=2	0.0104712041884817	2.90833304240432	1.80722891566265	1	2	1	1	830	92.121	5.26	Not Found	Not Found	High				0.05	5.62573766708374	1
Medium	IsMasterProtein	Q69T31	Cytosolic invertase 1 OS=Oryza sativa subsp. japonica GN=CINV1 PE=1 SV=1	0.0104712041884817	2.80771138743188	2.84697508896797	1	2	1	1	562	63.41	6.8	Not Found	Not Found	High				0.068	4.90113091468811	1
Medium	IsMasterProtein	Q109R6	Protein CutA 1, chloroplastic OS=Oryza sativa subsp. japonica GN=CUTA1 PE=1 SV=1	0.0104712041884817	2.79942307324515	6.77966101694915	1	2	1	1	177	18.763	9.04	Not Found	Not Found	High				0.233	0	1
Medium	IsMasterProtein	Q75I93	Beta-glucosidase 7 OS=Oryza sativa subsp. japonica GN=BGLU7 PE=1 SV=1	0.0104712041884817	2.79075315124663	3.76984126984127	1	2	1	1	504	56.836	9.04	Not Found	Not Found	High				0.089	4.99254107475281	1
Medium	IsMasterProtein	Q0J035	Pantothenate kinase 2 OS=Oryza sativa subsp. japonica GN=Os09g0533100 PE=2 SV=2	0.0104712041884817	2.75770709501707	1.10619469026549	1	2	1	1	904	98.888	6.33	Not Found	Not Found	High			9.4e6	0.04	4.34297966957092	1
Medium	IsMasterProtein	Q336R9	Peptide methionine sulfoxide reductase A4, chloroplastic OS=Oryza sativa subsp. japonica GN=MSRA4 PE=2 SV=2	0.0104712041884817	2.74690441415097	3.80228136882129	1	2	1	1	263	28.621	8.35	Not Found	Not Found	High			5.6e6	0.155	5.13152885437012	1
Medium	IsMasterProtein	Q6Z382	Coatomer subunit gamma-2 OS=Oryza sativa subsp. japonica GN=Os07g0201100 PE=2 SV=1	0.0104712041884817	2.72010501998836	1.46231721034871	1	1	1	1	889	98.492	5.11	Not Found	Not Found	High				0.041	2.56721234321594	1
Medium	IsMasterProtein	Q6ZHE5	Putative D-cysteine desulfhydrase 1, mitochondrial OS=Oryza sativa subsp. japonica GN=Os02g0773300 PE=2 SV=2	0.0104712041884817	2.6959405337824	3.9906103286385	1	2	1	1	426	45.465	7.81	Not Found	Not Found	High			1.2e7	0.101	5.3837833404541	1
Medium	IsMasterProtein	P55857	Small ubiquitin-related modifier 1 OS=Oryza sativa subsp. japonica GN=SUMO1 PE=1 SV=1	0.0104712041884817	2.62948691040141	10	1	2	1	1	100	10.921	5.1	Not Found	Not Found	High				0.468	5.83663392066956	1
Medium	IsMasterProtein	Q9XGX7	Mitochondrial import inner membrane translocase subunit Tim9 OS=Oryza sativa subsp. japonica GN=TIM9 PE=3 SV=2	0.0121739130434783	2.55144826079842	11.8279569892473	1	2	1	1	93	10.832	6.11	Not Found	Not Found	High				0.468	5.03858757019043	1
Medium	IsMasterProtein	Q8S9Z2	UDP-D-apiose/UDP-D-xylose synthase OS=Oryza sativa subsp. japonica GN=Os01g0969100 PE=2 SV=1	0.0121739130434783	2.54257230705352	3.26633165829146	1	1	1	1	398	44.304	6.25	Not Found	Not Found	High				0.096	2.07719779014587	1
Medium	IsMasterProtein	Q10RI7	DEAD-box ATP-dependent RNA helicase 38 OS=Oryza sativa subsp. japonica GN=Os03g0158200 PE=3 SV=1	0.0172117039586919	2.50640255099947	1.98019801980198	1	2	1	1	505	55.819	5.74	Not Found	Not Found	High				0.08	3.98517096042633	1
Medium	IsMasterProtein	Q9SDG8	Protein argonaute 4A OS=Oryza sativa subsp. japonica GN=AGO4A PE=2 SV=1	0.0172117039586919	2.47833898488793	2.32300884955752	1	1	1	1	904	100.576	8.97	Not Found	High	Not Found				0.043	3.01653528213501	1
Medium	IsMasterProtein	Q0JCT1	Histone H3.3 OS=Oryza sativa subsp. japonica GN=H3 PE=1 SV=2	0.0172117039586919	2.45642857603763	6.61764705882353	1	2	1	1	136	15.397	11.15	High	Not Found	High			5.7e6	0.389	2.25932550430298	1
Medium	IsMasterProtein	Q40677	Fructose-bisphosphate aldolase, chloroplastic OS=Oryza sativa subsp. japonica GN=ALDP PE=1 SV=2	0.0188034188034188	2.43250310889578	2.06185567010309	1	6	1	1	388	41.98	6.8	High	High	High	5.2e7		5.1e7	0.093	13.7907564640045	1
Medium	IsMasterProtein	Q7F4F8	Mitochondrial outer membrane protein porin 3 OS=Oryza sativa subsp. japonica GN=VDAC3 PE=2 SV=1	0.0188034188034188	2.2894595520667	4	1	2	1	1	275	29.873	7.77	Not Found	Not Found	High				0.166	4.86092853546143	1
Medium	IsMasterProtein	Q652A8	UDP-glucose 4-epimerase 3 OS=Oryza sativa subsp. japonica GN=UGE-3 PE=2 SV=1	0.0188034188034188	2.26464066699829	2.41286863270777	1	1	1	1	373	40.36	7.12	Not Found	High	Not Found		1.0e7		0.096	1.64364004135132	1
Medium	IsMasterProtein	Q8GU86	ABC transporter G family member 43 OS=Oryza sativa subsp. japonica GN=ABCG43 PE=2 SV=2	0.020442930153322	2.22541004973521	0.481430536451169	1	3	1	1	1454	163.795	8.29	High	Not Found	High			1.7e7	0.028	5.25142741203308	1
Medium	IsMasterProtein	A2WYE9	Probable sucrose-phosphate synthase 1 OS=Oryza sativa subsp. indica GN=SPS1 PE=2 SV=2	0.020442930153322	2.21997087266266	1.38376383763838	1	1	1	1	1084	119.273	6.73	Not Found	Not Found	High			7.0e6	0.037	2.6126229763031	1
Medium	IsMasterProtein	A2ZF53	Glutamyl-tRNA(Gln) amidotransferase subunit B, chloroplastic/mitochondrial OS=Oryza sativa subsp. indica GN=GATB PE=3 SV=1	0.0220338983050847	2.19702114466474	4.41176470588235	1	2	1	1	544	60.057	6.4	Not Found	Not Found	High			6.3e5	0.064	4.39751744270325	1
Medium	IsMasterProtein	Q6ZHZ1	Probable sucrose-phosphate synthase 4 OS=Oryza sativa subsp. japonica GN=SPS4 PE=2 SV=1	0.0220338983050847	2.19023833489288	0.938086303939963	1	2	1	1	1066	118.651	6.39	Not Found	Not Found	High				0.04	4.38803315162659	1
Medium	IsMasterProtein	Q0D519	Formin-like protein 13 OS=Oryza sativa subsp. japonica GN=FH13 PE=2 SV=1	0.0253807106598985	2.13442229258007	1.93798449612403	1	2	1	1	774	83.758	8.47	Not Found	High	High		5.1e6	1.2e7	0.054	4.07525646686554	1
Medium	IsMasterProtein	Q2QWT4	3'(2'),5'-bisphosphate nucleotidase OS=Oryza sativa subsp. japonica GN=Os12g0183300 PE=2 SV=1	0.03035413153457	2.10585015323208	2.51396648044693	1	1	1	1	358	37.457	4.74	Not Found	Not Found	High				0.105	2.16603565216064	1
Medium	IsMasterProtein	Q6K309	Putative cysteine proteinase inhibitor 11 OS=Oryza sativa subsp. japonica GN=Os09g0255200 PE=3 SV=1	0.03035413153457	2.10215306842043	7.5	1	1	1	1	120	12.894	9.77	Not Found	High	Not Found				0.468	1.64828324317932	1
Medium	IsMasterProtein	Q9FWQ2	Probable trehalose-phosphate phosphatase 2 OS=Oryza sativa subsp. japonica GN=TPP2 PE=1 SV=1	0.0369127516778524	2.05675287486214	7.32984293193717	1	1	1	1	382	42.551	6.23	Not Found	Not Found	High				0.093	3.51546764373779	1
Medium	IsMasterProtein	Q0J7N5	Phosphopantothenate--cysteine ligase 2 OS=Oryza sativa subsp. japonica GN=Os08g0176100 PE=2 SV=2	0.0369127516778524	2.02710321556346	3.40557275541796	1	1	1	1	323	35.81	6.1	High	Not Found	Not Found	7.4e6			0.122	1.76409947872162	1
Medium	IsMasterProtein	Q67WJ2	ATP-dependent zinc metalloprotease FTSH 6, chloroplastic OS=Oryza sativa subsp. japonica GN=FTSH6 PE=3 SV=1	0.0383333333333333	2.02259651912657	3.64431486880466	1	1	1	1	686	72.579	6.44	Not Found	High	Not Found		4.1e6		0.061	3.27138781547546	1
Medium	IsMasterProtein	Q6L4S0	DNA damage-binding protein 1 OS=Oryza sativa subsp. japonica GN=DBB1 PE=1 SV=1	0.0383333333333333	1.995248844409	1.00917431192661	1	1	1	1	1090	121.803	5.36	High	Not Found	Not Found	2.8e6			0.04	1.90996491909027	1
Medium	IsMasterProtein	Q10MH8	DEAD-box ATP-dependent RNA helicase 24 OS=Oryza sativa subsp. japonica GN=Os03g0308500 PE=2 SV=1	0.0383333333333333	1.99353395775077	0.779220779220779	1	4	1	1	770	83.133	6.16	High	Not Found	High	2.8e6			0.053	5.52783167362213	1
Medium	IsMasterProtein	Q6H6D2	Porphobilinogen deaminase, chloroplastic OS=Oryza sativa subsp. japonica GN=HEMC PE=2 SV=1	0.0415973377703827	1.97963871735229	4.46927374301676	1	2	1	1	358	38.373	7.39	Not Found	High	Not Found				0.105	5.55753302574158	1
Medium	IsMasterProtein	A0A075F7E9	G-type lectin S-receptor-like serine/threonine-protein kinase LECRK1 OS=Oryza sativa subsp. indica GN=LECRK1 PE=1 SV=2	0.0431177446102819	1.97592501269257	2.5830258302583	1	2	1	1	813	90.712	6.37	Not Found	Not Found	High				0.054	2.90144753456116	1
Medium	IsMasterProtein	Q10BU2	Germin-like protein 3-7 OS=Oryza sativa subsp. japonica GN=GER7 PE=2 SV=1	0.0463576158940397	1.9515581964496	14.1630901287554	1	2	1	1	233	23.95	6.52	Not Found	Not Found	High				0.334	6.60506844520569	1
Medium	IsMasterProtein	Q688R3	Zinc finger CCCH domain-containing protein 33 OS=Oryza sativa subsp. japonica GN=Os05g0128200 PE=2 SV=1	0.0494233937397035	1.88140463477624	3.82695507487521	1	4	1	1	601	63.195	8.35	Not Found	High	Not Found		3.9e6		0.066	8.74693012237549	1
Low	IsMasterProtein	Q40691	Homeobox-leucine zipper protein HOX1 OS=Oryza sativa subsp. indica GN=HOX1 PE=1 SV=2	0.0509868421052632	1.86582289242323	10.2893890675241	1	6	1	1	311	33.023	8.65	High	High	High				0.129	0	1
