# Supplementary material for: Pluronic F-68 Improves Callus Proliferation of Recalcitrant Rice Cultivar via Enhanced Carbon and Nitrogen Metabolism and Nutrients Uptake
Source: Front Plant Sci. 2021 Jun 2;12:667434. doi: 10.3389/fpls.2021.667434 (PMC8207202; doi:10.3389/fpls.2021.667434)
Supplement: Data Sheet 1 — 0.04% PF-68. [file Data_Sheet_1.ZIP › 0.04% PF-68/0.04%2_030218_01_PSMs.txt]

Confidence	Identifying Node	PSM Ambiguity	Annotated Sequence	Modifications	# Protein Groups	# Proteins	Master Protein Accessions	Protein Accessions	# Missed Cleavages	Charge	DeltaScore	DeltaCn	Rank	Search Engine Rank	m/z [Da]	MH+ [Da]	DeltaM [ppm]	Deltam/z [Da]	Activation Type	MS Order	Isolation Interference [%]	Ion Inject Time [ms]	RT [min]	First Scan	Spectrum File	Ions Matched	XCorr	Area	Apex RT [min]	Percolator q-Value	Percolator PEP
High	Sequest HT (A2)	Unambiguous	[R].VFEVSLADLQNDEDQAYR.[K]		1	1	P49397	P49397	0	2	0.5594	0	1	1	1056.49768066406	2111.98808469813	0.0386025512185028	4.07640625326167E-05	HCD	MS2	0	33.1	44.2080165186667	38714	LPF2_030218_02.raw	0/0	4.96548366546631	7938119.25	44.2299461364746	0	3.286E-08
High	Sequest HT (A2)	Unambiguous	[R].LGATFSSHPNELIALFSR.[Y]		1	1	P30298	P30298	0	3	0.5463	0	1	1	654.015563964844	1960.03213863453	1.76133367600208	0.00115075484374453	HCD	MS2	15.5972	30.46	45.7519278706667	38549	LPF2_030218_03.raw	0/0	5.50891733169556	23041859.5	45.7687797546387	0	8.522E-09
High	Sequest HT (A2)	Unambiguous	[K].SAQDIALADLPTTHPIR.[L]		1	1	Q06967	Q06967	0	2	0.4295	0	1	1	909.988586425781	1818.96989622156	-0.517291656484851	-0.000470469218726066	CID	MS2		41.505	34.4414947165333	29050	LPF2_030218_02.raw	0/0	4.81872987747192	43511138	34.5253677368164	0	1.72E-06
High	Sequest HT (A2)	Unambiguous	[K].SAQDIALADLPTTHPIR.[L]		1	1	Q06967	Q06967	0	2	0.3973	0	1	1	909.988586425781	1818.96989622156	-0.517291656484851	-0.000470469218726066	HCD	MS2	52.1685	33.1	34.4395218133333	29048	LPF2_030218_02.raw	0/0	4.38368654251099	43511138	34.5253677368164	0	7.234E-07
High	Sequest HT (A2)	Unambiguous	[R].LGATFSSHPNELIALFSR.[Y]		1	1	P30298	P30298	0	3	0.423	0	1	1	654.015563964844	1960.03213863453	1.76133367600208	0.00115075484374453	CID	MS2		39.3	45.7538528565333	38551	LPF2_030218_03.raw	0/0	4.35093069076538	23041859.5	45.7687797546387	0	8.677E-07
High	Sequest HT (A2)	Unambiguous	[K].HPQIDVPNLQVIK.[L]		1	1	P0DKK8	P0DKK8	0	2	0.4221	0	1	1	750.93017578125	1500.8530749325	-0.142244083098968	-0.000106743749938687	HCD	MS2	18.54705	29.59239	34.4275078424	29035	LPF2_030218_02.raw	0/0	3.98388314247131			0	1.188E-06
High	Sequest HT (A2)	Unambiguous	[R].GNPTVEVDVccSDGTFAR.[A]	C10(Carbamidomethyl); C11(Carbamidomethyl)	1	1	Q42971	Q42971	0	2	0.7421	0	1	1	992.430053710938	1983.85283079188	-0.337846582179923	-0.00033511906243433	CID	MS2		33.1	34.4218454229333	29029	LPF2_030218_02.raw	0/0	4.77070903778076			0	1.049E-07
High	Sequest HT (A2)	Unambiguous	[R].GNPTVEVDVccSDGTFAR.[A]	C10(Carbamidomethyl); C11(Carbamidomethyl)	1	1	Q42971	Q42971	0	2	0.6862	0	1	1	992.430053710938	1983.85283079188	-0.337846582179923	-0.00033511906243433	HCD	MS2	0	40.45	34.4200829837333	29027	LPF2_030218_02.raw	0/0	4.272873878479			0	6.176E-08
High	Sequest HT (A2)	Unambiguous	[R].VGMGTAAFPFTSSEDTTAAMLR.[A]		1	1	Q7G764	Q7G764	0	3	0.3943	0	1	1	754.358215332031	2261.06009273609	1.06733946490872	0.000804438697893299	HCD	MS2	26.97759	40.275	45.7200397405333	38527	LPF2_030218_03.raw	0/0	4.59436845779419	3310080.1875	45.7029762268066	0	8.856E-06
High	Sequest HT (A2)	Unambiguous	[K].SAQDIALADLPTTHPIR.[L]		1	1	Q06967	Q06967	0	3	0.5036	0	1	1	606.995239257813	1818.97116451344	0.17996629241209	0.000109117812523133	CID	MS2		13.22513	34.4190998077333	29026	LPF2_030218_02.raw	0/0	2.79911351203918			0	2.902E-05
High	Sequest HT (A2)	Unambiguous	[K].SAQDIALADLPTTHPIR.[L]		1	1	Q06967	Q06967	0	3	0.5687	0	1	1	606.994750976563	1818.96969966969	-0.625348295416648	-0.000379163437476867	HCD	MS2	29.41969	7.675703	34.4168311728	29024	LPF2_030218_02.raw	0/0	3.70682406425476			0	7.763E-06
High	Sequest HT (A2)	Unambiguous	[K].LIGccNELNAGYAADGYAR.[A]	C4(Carbamidomethyl); C5(Carbamidomethyl)	2	2	Q0DHF6; A2Y5L9	Q0DHF6; A2Y5L9	0	2	0.6905	0	1	1	1044.46704101563	2087.92680540125	-0.253490023841078	-0.000264634374921968	HCD	MS2	0	40.72	34.4159874605333	29023	LPF2_030218_02.raw	0/0	4.74553632736206			0	4.086E-08
High	Sequest HT (A2)	Unambiguous	[K].TPLVAHGADAFPFTEEK.[L]		1	1	Q7Y0F2	Q7Y0F2	0	3	0.7208	0	1	1	610.639587402344	1829.90420894703	-1.43777973361467	-0.000877000989627656	CID	MS2		20.35	34.3891344176	28997	LPF2_030218_02.raw	0/0	3.93781709671021			0	4.191E-06
High	Sequest HT (A2)	Unambiguous	[K].TPLVAHGADAFPFTEEK.[L]		1	1	Q7Y0F2	Q7Y0F2	0	3	0.6427	0	1	1	610.639587402344	1829.90420894703	-1.43777973361467	-0.000877000989627656	HCD	MS2	60.80975	35.92712	34.3873825592	28995	LPF2_030218_02.raw	0/0	5.01049852371216			0	5.722E-07
High	Sequest HT (A2)	Unambiguous	[K].LLGVTIYSSDAIR.[S]		1	2	Q0JMY8	Q0JMY8; A2WPN7	0	2	0.4379	0	1	1	704.396789550781	1407.78630247156	1.48933448312986	0.00104833078125921	HCD	MS2	42.73952	22.705	45.7635314258667	38561	LPF2_030218_03.raw	0/0	3.05835795402527	6249352.75	45.8480072021484	0	5.656E-05
High	Sequest HT (A2)	Unambiguous	[K].VNQIGSVTESIEAVK.[M]		1	1	Q42971	Q42971	0	2	0.6635	0	1	1	787.424865722656	1573.84245481531	-0.458936886567377	-0.000361147343824086	CID	MS2		11.24854	34.3719790725333	28978	LPF2_030218_02.raw	0/0	4.24558258056641			0	2.587E-06
High	Sequest HT (A2)	Unambiguous	[K].VNQIGSVTESIEAVK.[M]		1	1	Q42971	Q42971	0	2	0.5814	0	1	1	787.424865722656	1573.84245481531	-0.458936886567377	-0.000361147343824086	HCD	MS2	5.192206	15.87618	34.3702227573333	28976	LPF2_030218_02.raw	0/0	4.29567241668701			0	4.615E-07
High	Sequest HT (A2)	Unambiguous	[K].LIGccNELNAGYAADGYAR.[A]	C4(Carbamidomethyl); C5(Carbamidomethyl)	2	2	Q0DHF6; A2Y5L9	Q0DHF6; A2Y5L9	0	2	0.7537	0	1	1	1044.46752929688	2087.92778196375	0.214228600166662	0.000223646875078032	CID	MS2		30.58	34.4177572688	29025	LPF2_030218_02.raw	0/0	6.05140256881714			0	6.204E-09
High	Sequest HT (A2)	Unambiguous	[K].YGLNHVTYLIEQSK.[A]		1	1	P0DKK7	P0DKK7	0	2	0.5619	0	1	1	832.934814453125	1664.86235227625	-1.13802897333127	-0.000947331874840529	CID	MS2		37.215	34.3589755304	28965	LPF2_030218_02.raw	0/0	4.35730695724487	7767161	34.3352203369141	0	2.465E-05
High	Sequest HT (A2)	Unambiguous	[K].HLPAISDPEVESAFK.[D]		1	1	Q0JDA2	Q0JDA2	0	2	0.3747	0	1	1	820.420288085938	1639.83329954188	0.41900122587834	0.000343545937425915	HCD	MS2	0	42.345	34.477986904	29086	LPF2_030218_02.raw	0/0	3.71211004257202	5204996.375	34.3933486938477	0	1.435E-06
High	Sequest HT (A2)	Unambiguous	[R].VGFPIVADPDREAIR.[Q]		1	2	P0C5D0	P0C5D1; P0C5D0	1	3	0.2748	0	1	1	552.301025390625	1654.88852291188	-1.5756251737024	-0.000869162708265018	HCD	MS2	0	14.4115	34.5009277429333	29107	LPF2_030218_02.raw	0/0	2.22167825698853			0	9.852E-05
High	Sequest HT (A2)	Unambiguous	[R].IEEELGAAAVYAGAK.[F]		1	1	Q42971	Q42971	0	2	0.5963	0	1	1	746.388244628906	1491.76921262781	0.176312700721462	0.000131508906179079	CID	MS2		13.2901	34.5683035685333	29181	LPF2_030218_02.raw	0/0	5.4503812789917			0	1.913E-07
High	Sequest HT (A2)	Unambiguous	[K].GFLTINSQPAVnGER.[S]	N12(Deamidated)	1	1	Q75HE6	Q75HE6	0	2	0.1179	0	1	1	802.406860351563	1603.80644407313	-0.633920779072887	-0.000508343437503944	CID	MS2		41.86	34.560272912	29173	LPF2_030218_02.raw	0/0	3.89929723739624	6272441.125	34.581298828125	0	1.12E-05
High	Sequest HT (A2)	Unambiguous	[K].GFLTINSQPAVnGER.[S]	N12(Deamidated)	1	1	Q75HE6	Q75HE6	0	2	0.0903	0	1	1	802.406860351563	1603.80644407313	-0.633920779072887	-0.000508343437503944	HCD	MS2	0	32.125	34.5583583037333	29171	LPF2_030218_02.raw	0/0	3.21033835411072	6272441.125	34.581298828125	0	8.228E-05
High	Sequest HT (A2)	Unambiguous	[K].VVVVEcVLPESSDATAR.[E]	C6(Carbamidomethyl)	1	1	Q6ZD89	Q6ZD89	0	2	0.6409	0	1	1	915.963134765625	1830.91899290125	-4.14897505669228	-0.0037982343749654	CID	MS2		42.03	34.5491775426667	29161	LPF2_030218_02.raw	0/0	4.79175615310669	51000837.5	34.631763458252	0	3.241E-05
High	Sequest HT (A2)	Unambiguous	[K].VVVVEcVLPESSDATAR.[E]	C6(Carbamidomethyl)	1	1	Q6ZD89	Q6ZD89	0	2	0.5248	0	1	1	915.963134765625	1830.91899290125	-4.14897505669228	-0.0037982343749654	HCD	MS2	0	33.1	34.5471900045333	29159	LPF2_030218_02.raw	0/0	4.03728628158569	51000837.5	34.631763458252	0	0.0001449
High	Sequest HT (A2)	Unambiguous	[K].YIIEAANHPTDPEADEILSK.[K]		1	1	A2XMV1	A2XMV1	0	3	0.5882	0	1	1	742.702758789063	2226.09372310719	0.563730934738583	0.000418305729302422	CID	MS2		23.51482	34.5410175296	29152	LPF2_030218_02.raw	0/0	3.39504790306091			0	3.361E-06
High	Sequest HT (A2)	Unambiguous	[K].YIIEAANHPTDPEADEILSK.[K]		1	1	A2XMV1	A2XMV1	0	3	0.4317	0	1	1	742.702880859375	2226.09408931813	0.728239347004925	0.000540376041802422	HCD	MS2	0	13.1915	34.5393529949333	29150	LPF2_030218_02.raw	0/0	3.14830756187439			0	6.371E-05
High	Sequest HT (A2)	Unambiguous	[R].AAVPSGASTGVYEALELR.[D]		1	1	Q42971	Q42971	0	2	0.4815	0	1	1	895.968566894531	1790.92985715906	0.867437886611143	0.00077675953139078	CID	MS2		41.865	45.7067760226667	38515	LPF2_030218_03.raw	0/0	4.32058334350586			0	2.537E-05
High	Sequest HT (A2)	Unambiguous	[R].VIDLVSSADVVK.[Q]		1	1	P35686	P35686	0	2	0.7202	0	1	1	622.857971191406	1244.70866575281	-0.785875800206881	-0.000489093593728285	CID	MS2		12.38682	34.5267470232	29137	LPF2_030218_02.raw	0/0	3.85557508468628			0	3.535E-05
High	Sequest HT (A2)	Unambiguous	[K].IGPWGGnGGSAQDISVPPKK.[L]	N7(Deamidated)	1	1	Q0JMY8	Q0JMY8	1	3	0.0909	0	1	1	656.004760742188	1965.99972896656	-1.5956097987878	-0.00104565781244625	CID	MS2		18.925	34.5130518869333	29121	LPF2_030218_02.raw	0/0	3.95856380462646			0	5.716E-05
High	Sequest HT (A2)	Unambiguous	[K].IGPWGGnGGSAQDISVPPKK.[L]	N7(Deamidated)	1	1	Q0JMY8	Q0JMY8	1	3	0.1145	0	1	1	656.004760742188	1965.99972896656	-1.5956097987878	-0.00104565781244625	HCD	MS2	65.0069	17.35926	34.5113873981333	29119	LPF2_030218_02.raw	0/0	4.54463243484497			0	6.117E-06
High	Sequest HT (A2)	Unambiguous	[K].LIEAYNELVSQGK.[SN]		2	2	Q7Y0F2; Q7Y0E8	Q7Y0F2; Q7Y0E8	0	2	0.6115	0	1	1	732.390258789063	1463.77324094813	-0.542475720992828	-0.000397030937506315	CID	MS2		28.21	34.5106313546667	29118	LPF2_030218_02.raw	0/0	3.98915886878967	91559622	34.5810661315918	0	4.357E-05
High	Sequest HT (A2)	Unambiguous	[K].LIEAYNELVSQGK.[SN]		2	2	Q7Y0F2; Q7Y0E8	Q7Y0F2; Q7Y0E8	0	2	0.5119	0	1	1	732.390258789063	1463.77324094813	-0.542475720992828	-0.000397030937506315	HCD	MS2	0	17.83	34.5090125445333	29116	LPF2_030218_02.raw	0/0	3.79479670524597	91559622	34.5810661315918	0	2.62E-06
High	Sequest HT (A2)	Unambiguous	[K].LGDLSQTQIFAK.[I]		2	2	Q2QXR8; B8BJ39	Q2QXR8; B8BJ39	0	2	0.4338	0	1	1	660.860595703125	1320.71391477625	-1.4213230140648	-0.000938581875061573	CID	MS2		42.535	34.5073002712	29114	LPF2_030218_02.raw	0/0	3.54986906051636			0	0.0001281
High	Sequest HT (A2)	Unambiguous	[K].LGDLSQTQIFAK.[I]		2	2	Q2QXR8; B8BJ39	Q2QXR8; B8BJ39	0	2	0.3689	0	1	1	660.860595703125	1320.71391477625	-1.4213230140648	-0.000938581875061573	HCD	MS2	12.49738	31.46403	34.5054481117333	29112	LPF2_030218_02.raw	0/0	3.09201455116272			0	0.0001106
High	Sequest HT (A2)	Unambiguous	[R].AAVPSGASTGVYEALELR.[D]		1	1	Q42971	Q42971	0	2	0.4936	0	1	1	895.968566894531	1790.92985715906	0.867437886611143	0.00077675953139078	HCD	MS2	16.33752	33.1	45.7048380677333	38513	LPF2_030218_03.raw	0/0	4.66324043273926			0	1.143E-06
High	Sequest HT (A2)	Unambiguous	[R].VIDLVSSADVVK.[Q]		1	1	P35686	P35686	0	2	0.6404	0	1	1	622.857971191406	1244.70866575281	-0.785875800206881	-0.000489093593728285	HCD	MS2	50.54268	15.72267	34.5252307010667	29135	LPF2_030218_02.raw	0/0	3.5585150718689			0	0.0001449
High	Sequest HT (A2)	Unambiguous	[K].YGLNHVTYLIEQSK.[A]		1	1	P0DKK7	P0DKK7	0	2	0.3615	0	1	1	832.934814453125	1664.86235227625	-1.13802897333127	-0.000947331874840529	HCD	MS2	58.88823	28.045	34.3571627784	28963	LPF2_030218_02.raw	0/0	3.79462099075317	7767161	34.3352203369141	0	1.798E-05
High	Sequest HT (A2)	Unambiguous	[K].LLGVTIYSSDAIR.[S]		1	2	Q0JMY8	Q0JMY8; A2WPN7	0	2	0.6677	0	1	1	704.396789550781	1407.78630247156	1.48933448312986	0.00104833078125921	CID	MS2		32.41	45.7652254837333	38563	LPF2_030218_03.raw	0/0	3.34477949142456	6249352.75	45.8480072021484	0	2.761E-05
High	Sequest HT (A2)	Unambiguous	[K].ALNEHHVLLEGTLLKPnMVTPGSDAK.[K]	N17(Deamidated)	1	2	P17784	P17784; Q10A30	0	4	0.1368	0	1	1	697.123779296875	2785.4732872975	6.46110083446308	0.00449927687495155	CID	MS2		19.68055	34.3071235168	28910	LPF2_030218_02.raw	0/0	3.50735139846802			0	8.228E-07
High	Sequest HT (A2)	Unambiguous	[K].LGDLSQTQIFAK.[I]		2	2	Q2QXR8; B8BJ39	Q2QXR8; B8BJ39	0	2	0.5714	0	1	1	660.861450195313	1320.71562376063	-0.127339565521592	-8.40896875615726E-05	CID	MS2		8.76494	34.1282166949333	28739	LPF2_030218_02.raw	0/0	3.84737300872803	48891988	34.1388854980469	0	5.201E-05
High	Sequest HT (A2)	Unambiguous	[K].LGDLSQTQIFAK.[I]		2	2	Q2QXR8; B8BJ39	Q2QXR8; B8BJ39	0	2	0.4667	0	1	1	660.861450195313	1320.71562376063	-0.127339565521592	-8.40896875615726E-05	HCD	MS2	41.81835	14.22692	34.1267981594667	28737	LPF2_030218_02.raw	0/0	3.30368852615356	48891988	34.1388854980469	0	0.0001176
High	Sequest HT (A2)	Unambiguous	[R].SDSTSVGWGGPGGYVYQK.[A]		1	1	Q75HE6	Q75HE6	0	2	0.6482	0	1	1	922.925537109375	1844.84379758875	-0.634390027551091	-0.000585175625019474	CID	MS2		31.765	34.117171252	28728	LPF2_030218_02.raw	0/0	3.98027634620667	3939173.25	34.1538772583008	0	4.641E-05
High	Sequest HT (A2)	Unambiguous	[R].SDSTSVGWGGPGGYVYQK.[A]		1	1	Q75HE6	Q75HE6	0	2	0.4301	0	1	1	922.925537109375	1844.84379758875	-0.634390027551091	-0.000585175625019474	HCD	MS2	0	36.405	34.11551348	28726	LPF2_030218_02.raw	0/0	3.65184831619263	3939173.25	34.1538772583008	0	9.678E-06
High	Sequest HT (A2)	Unambiguous	[R].TAISHVQNLITGVTK.[G]		1	1	P49210	P49210	0	3	0.3553	0	1	1	527.969848632813	1581.89499263844	-0.561852124914244	-0.000296263854124845	CID	MS2		20.68	34.1100717061333	28720	LPF2_030218_02.raw	0/0	3.18478274345398	8507981.5	34.1365509033203	0	3.479E-07
High	Sequest HT (A2)	Unambiguous	[R].TAISHVQNLITGVTK.[G]		1	1	P49210	P49210	0	3	0.505	0	1	1	527.969848632813	1581.89499263844	-0.561852124914244	-0.000296263854124845	HCD	MS2	53.08506	36.46	34.1084906568	28718	LPF2_030218_02.raw	0/0	4.97324132919312	8507981.5	34.1365509033203	0	1.348E-06
High	Sequest HT (A2)	Unambiguous	[K].ALNEHHVLLEGSLLKPNMVTPGSESK.[K]		1	1	Q5N725	Q5N725	0	3	0.5955	0	1	1	934.160705566406	2800.46756343922	0.490864422550584	0.000458216406210947	CID	MS2		26.185	34.1065241672	28716	LPF2_030218_02.raw	0/0	6.65237903594971	15692778.25	34.1247329711914	0	2.684E-10
High	Sequest HT (A2)	Unambiguous	[R].VAPEEHPILLTEAPLNPK.[A]		2	2	A2XNS1; A3C6D7	A2XNS1; A3C6D7	0	3	0.2091	0	1	1	656.699035644531	1968.08255367359	1.27050908827722	0.000833487864686807	HCD	MS2	62.15539	21.37	34.1450889736	28757	LPF2_030218_02.raw	0/0	3.30086946487427			0	1.856E-05
High	Sequest HT (A2)	Unambiguous	[K].IGPWGGNGGSAqDISVPPKK.[L]	Q12(Deamidated)	1	1	Q0JMY8	Q0JMY8	1	3	0.0246	0	1	1	656.005065917969	1966.00064449391	-1.12993024174796	-0.000740482031196255	CID	MS2		38.17916	34.0924639661333	28702	LPF2_030218_02.raw	0/0	3.65924096107483			0	7.083E-05
High	Sequest HT (A2)	Unambiguous	[K].IGPWGGNGGSAqDISVPPKK.[L]	Q12(Deamidated)	1	1	Q0JMY8	Q0JMY8	1	3	0.0084	0	1	1	656.005065917969	1966.00064449391	-1.12993024174796	-0.000740482031196255	HCD	MS2	46.29622	31.17113	34.0904227682667	28700	LPF2_030218_02.raw	0/0	3.56556463241577			0	6.528E-05
High	Sequest HT (A2)	Unambiguous	[K].LIGccNELNAGYAADGYAR.[A]	C4(Carbamidomethyl); C5(Carbamidomethyl)	2	2	Q0DHF6; A2Y5L9	Q0DHF6; A2Y5L9	0	2	0.6928	0	1	1	1044.46667480469	2087.92607297938	-0.604278991846883	-0.000630845312421968	CID	MS2		33.1	34.0715131653333	28684	LPF2_030218_02.raw	0/0	5.98523855209351	38523648	34.0529479980469	0	1.037E-07
High	Sequest HT (A2)	Unambiguous	[R].LTAFHPEIEELLYSEVENDEHK.[F]		1	1	P30298	P30298	0	4	0.5253	0	1	1	661.321533203125	2642.2643029225	0.851699208950006	0.000562603124990346	HCD	MS2	13.19275	40.845	45.8027216509333	38601	LPF2_030218_03.raw	0/0	4.34272623062134	4774366.875	45.7871894836426	0	1.255E-06
High	Sequest HT (A2)	Unambiguous	[K].HPQIDVPNLQVIK.[L]		1	1	P0DKK8	P0DKK8	0	2	0.4433	0	1	1	750.929016113281	1500.85075559656	-1.68758895817443	-0.00126641171868869	HCD	MS2	25.11113	37.44788	34.0644195624	28677	LPF2_030218_02.raw	0/0	3.96836543083191	31410092.5	34.1498489379883	0	1.534E-05
High	Sequest HT (A2)	Unambiguous	[R].GNPTVEVDVccSDGTFAR.[A]	C10(Carbamidomethyl); C11(Carbamidomethyl)	1	1	Q42971	Q42971	0	2	0.7332	0	1	1	992.429504394531	1983.85173215906	-0.891633851214456	-0.00088443546868433	CID	MS2		40.72	34.0631069474667	28676	LPF2_030218_02.raw	0/0	4.46098566055298			0	1.283E-07
High	Sequest HT (A2)	Unambiguous	[R].GNPTVEVDVccSDGTFAR.[A]	C10(Carbamidomethyl); C11(Carbamidomethyl)	1	1	Q42971	Q42971	0	2	0.6882	0	1	1	992.429504394531	1983.85173215906	-0.891633851214456	-0.00088443546868433	HCD	MS2	0	30.88	34.0611114138667	28674	LPF2_030218_02.raw	0/0	3.71755909919739			0	7.954E-06
High	Sequest HT (A2)	Unambiguous	[K].AGVTHVWLPPPSHSVAPQGYMPGR.[L]		1	1	P27933	P27933	0	4	0.4991	0	1	1	636.076416015625	2541.2838341725	0.738466857015174	0.000469163124989791	HCD	MS2	24.14722	22.30111	34.0518431621333	28665	LPF2_030218_02.raw	0/0	5.38516521453857	53266854	33.9615211486816	0	2.275E-07
High	Sequest HT (A2)	Unambiguous	[K].IGPWGGnGGSAQDISVPPKK.[L]	N7(Deamidated)	1	1	Q0JMY8	Q0JMY8	1	3		0.0084	2	2	656.005065917969	1966.00064449391	-1.12993024174796	-0.000740482031196255	HCD	MS2	46.29622	31.17113	34.0904227682667	28700	LPF2_030218_02.raw	0/0	3.54492354393005			0	1.584E-05
High	Sequest HT (A2)	Unambiguous	[K].SSEPVELTEAETEYAINVVK.[H]		1	1	Q8H852	Q8H852	0	2	0.5607	0	1	1	1104.54992675781	2208.09257688563	0.352084829608078	0.000388717812484174	CID	MS2		31.345	45.789936444	38590	LPF2_030218_03.raw	0/0	3.46236896514893			0	1.37E-05
High	Sequest HT (A2)	Unambiguous	[R].EGVQLcGYSPLGAK.[G]	C6(Carbamidomethyl)	2	2	Q7G765; Q7G764	Q7G765; Q7G764	0	2	0.5738	0	1	1	739.867126464844	1478.72697629969	-2.57925941439876	-0.00190701515615999	HCD	MS2	91.69991	17.76924	34.1608797890667	28769	LPF2_030218_02.raw	0/0	4.19640111923218			0	4.477E-06
High	Sequest HT (A2)	Unambiguous	[R].EGVQLcGYSPLGAK.[G]	C6(Carbamidomethyl)	2	2	Q7G765; Q7G764	Q7G765; Q7G764	0	2	0.6349	0	1	1	739.867126464844	1478.72697629969	-2.57925941439876	-0.00190701515615999	CID	MS2		30.895	34.1625218301333	28771	LPF2_030218_02.raw	0/0	3.77672672271729			0	3.057E-05
High	Sequest HT (A2)	Unambiguous	[K].ALNEHHVLLEGTLLKPNMVTPGSDAK.[K]		1	2	P17784	P17784; Q10A30	0	4	0.5412	0	1	1	696.872619628906	2784.46864862563	-0.942931033094447	-0.000656391093798447	HCD	MS2	42.07714	19.0307	34.3049383250667	28909	LPF2_030218_02.raw	0/0	5.34254884719849			0	1.851E-08
High	Sequest HT (A2)	Unambiguous	[K].SLTNDWEEHLAVK.[H]		2	3	Q0J4P2; Q07078	Q0J4P2; Q69QQ6; Q07078	0	2	0.32	0	1	1	771.383239746094	1541.75920286219	-0.158706867432749	-0.000122343906127753	HCD	MS2	0	28.78	34.297744764	28901	LPF2_030218_02.raw	0/0	3.49770426750183	5423701.5	34.3049545288086	0	3.191E-05
High	Sequest HT (A2)	Unambiguous	[K].LIFGADSPAIQENR.[V]		1	1	P37833	P37833	0	2	0.669	0	1	1	765.898620605469	1530.78996458094	-0.729987962159631	-0.000558729531235258	CID	MS2		13.88001	34.2925761688	28895	LPF2_030218_02.raw	0/0	4.34622192382813	87600609	34.2945213317871	0	7.346E-06
High	Sequest HT (A2)	Unambiguous	[K].SVEMHHEALQEALPGDNVGFNVK.[N]		1	1	O64937	O64937	0	4	0.4057	0	1	1	631.057861328125	2521.2096154225	-1.7378840134097	-0.00109539437494277	HCD	MS2	68.10315	27.475	34.2821704016	28884	LPF2_030218_02.raw	0/0	4.56473064422607	11203169.75	34.2623023986816	0	3.969E-05
High	Sequest HT (A2)	Unambiguous	[K].SQLRPEIQVAAQNcWVK.[K]	C14(Carbamidomethyl)	1	1	P48494	P48494	0	3	0.6006	0	1	1	676.354370117188	2027.04855709156	-0.270066687633107	-0.000182479479110024	CID	MS2		15.19378	34.2768125682667	28878	LPF2_030218_02.raw	0/0	3.57506370544434	41494736.25	34.3389511108398	0	2.615E-05
High	Sequest HT (A2)	Unambiguous	[K].AGVILSSVDELIDR.[L]		1	1	A2XQV4	A2XQV4	0	2	0.5339	0	1	1	743.91015625	1486.81303587	1.26923315154836	0.000943555000048946	CID	MS2		41.41	45.787305776	38587	LPF2_030218_03.raw	0/0	3.84469246864319	3312792.5	45.7583122253418	0	5.066E-05
High	Sequest HT (A2)	Unambiguous	[K].YIIEAANHPTDPEADEILSK.[K]		1	1	A2XMV1	A2XMV1	0	2	0.7139	0	1	1	1113.54931640625	2226.0913561825	-0.499533382150302	-0.000556003749807132	CID	MS2		22.33	34.2439179698667	28844	LPF2_030218_02.raw	0/0	4.01947450637817	60608999.5	34.3082466125488	0	2.408E-05
High	Sequest HT (A2)	Unambiguous	[K].ALNEHHVLLEGSLLKPNMVTPGSESK.[K]		1	1	Q5N725	Q5N725	0	4	0.6834	0	1	1	700.8720703125	2800.46645136	0.0937593894028839	6.5642499976093E-05	CID	MS2		7.623884	34.2207712906667	28820	LPF2_030218_02.raw	0/0	5.77646207809448			0	2.179E-08
High	Sequest HT (A2)	Unambiguous	[K].ALNEHHVLLEGSLLKPNMVTPGSESK.[K]		1	1	Q5N725	Q5N725	0	4	0.6347	0	1	1	700.871887207031	2800.46571893813	-0.167776307022167	-0.000117462968773907	HCD	MS2	0	8.013596	34.218877276	28818	LPF2_030218_02.raw	0/0	6.68272686004639			0	7.817E-09
High	Sequest HT (A2)	Unambiguous	[K].VDGLVSGIGTGGTITGAGR.[Y]		1	1	Q9XEA6	Q9XEA6	0	2	0.737	0	1	1	844.45263671875	1687.8979968075	0.390377711495274	0.000329458750002232	CID	MS2		20.29227	34.2129420976	28815	LPF2_030218_02.raw	0/0	4.03211879730225			0	1.238E-07
High	Sequest HT (A2)	Unambiguous	[R].TAISHVQNLITGVTK.[G]		1	1	P49210	P49210	0	2	0.5078	0	1	1	791.452026367188	1581.89677610438	0.565570961784897	0.000447337187551966	HCD	MS2	0	16.39	34.1940784725333	28796	LPF2_030218_02.raw	0/0	3.83516883850098	4217379.125	34.225902557373	0	3.841E-07
High	Sequest HT (A2)	Unambiguous	[K].YGLNHVTYLIEQSK.[A]		1	1	P0DKK7	P0DKK7	0	3	0.6322	0	1	1	555.626831054688	1664.86593990406	1.01687814243841	0.000564321354280158	CID	MS2		19.585	34.191634636	28793	LPF2_030218_02.raw	0/0	3.96828079223633			0	1.243E-06
High	Sequest HT (A2)	Unambiguous	[K].YGLNHVTYLIEQSK.[A]		1	1	P0DKK7	P0DKK7	0	3	0.4187	0	1	1	555.626831054688	1664.86593990406	1.01687814243841	0.000564321354280158	HCD	MS2	15.41144	28.795	34.1901533776	28791	LPF2_030218_02.raw	0/0	3.63327860832214			0	1.764E-05
High	Sequest HT (A2)	Unambiguous	[K].TPLTAHGADAFPFTEER.[L]		1	1	Q7Y0E8	Q7Y0E8	0	2	0.4588	0	1	1	930.452941894531	1859.89860715906	3.41668666778684	0.00317733453130131	HCD	MS2	51.79443	40.98	34.1863808432	28787	LPF2_030218_02.raw	0/0	3.63749432563782			0	3.263E-05
High	Sequest HT (A2)	Unambiguous	[R].IEEELGAAAVYAGAK.[F]		1	1	Q42971	Q42971	0	2	0.7397	0	1	1	746.388610839844	1491.76994504969	0.667288112960388	0.000497719843679079	CID	MS2		11.25163	34.1844329869333	28785	LPF2_030218_02.raw	0/0	5.11018657684326			0	2.724E-07
High	Sequest HT (A2)	Unambiguous	[K].YIIEAANHPTDPEADEILSK.[K]		1	1	A2XMV1	A2XMV1	0	3	0.664	0	1	1	742.701904296875	2226.09115963063	-0.587827951125814	-0.000436186458197578	CID	MS2		25.105	34.1650587704	28774	LPF2_030218_02.raw	0/0	3.69411325454712	5754366	34.1516456604004	0	4.481E-07
High	Sequest HT (A2)	Unambiguous	[K].YIIEAANHPTDPEADEILSK.[K]		1	1	A2XMV1	A2XMV1	0	3	0.3987	0	1	1	742.701904296875	2226.09115963063	-0.587827951125814	-0.000436186458197578	HCD	MS2	0	29.21701	34.1633258106667	28772	LPF2_030218_02.raw	0/0	3.15756130218506	5754366	34.1516456604004	0	6.196E-06
High	Sequest HT (A2)	Unambiguous	[R].TAISHVQNLITGVTK.[G]		1	1	P49210	P49210	0	3	0.5556	0	1	1	527.9697265625	1581.8946264275	-0.793353415105955	-0.000418334166624845	HCD	MS2	56.57597	12.16252	34.5711139373333	29184	LPF2_030218_02.raw	0/0	3.42017531394959			0	2.048E-05
High	Sequest HT (A2)	Unambiguous	[K].DSSVPEGAVAAAAIENR.[A]		1	1	Q84T92	Q84T92	0	2	0.5942	0	1	1	828.913635253906	1656.81999387781	0.748819271962019	0.00062032890627961	CID	MS2		40.185	34.0462062834667	28659	LPF2_030218_02.raw	0/0	3.77244567871094	14591563	33.9975662231445	0	4.233E-06
High	Sequest HT (A2)	Unambiguous	[R].TAISHVQNLITGVTK.[G]		1	1	P49210	P49210	0	3	0.4464	0	1	1	527.9697265625	1581.8946264275	-0.793353415105955	-0.000418334166624845	CID	MS2		28.53444	34.5731118373333	29186	LPF2_030218_02.raw	0/0	3.3615140914917			0	1.43E-05
High	Sequest HT (A2)	Unambiguous	[K].SGEIYTEDGVELVHEYGTEAYPFTTER.[I]		1	1	Q7Y0F2	Q7Y0F2	0	3	0.4785	0	1	1	1031.47253417969	3092.40304927906	0.749808729182052	0.00077290302063678	HCD	MS2	12.00375	23.53	45.69251384	38502	LPF2_030218_03.raw	0/0	4.18216323852539	6152334.75	45.7001571655273	0	7.986E-05
High	Sequest HT (A2)	Unambiguous	[K].GILQAAVQGELWR.[L]		1	1	P27934	P27934	0	2	0.6048	0	1	1	720.902099609375	1440.79692258875	0.797482038073579	0.000574504374981188	HCD	MS2	0	42.48	45.5693634773333	38390	LPF2_030218_03.raw	0/0	3.76564192771912			0	5.341E-06
High	Sequest HT (A2)	Unambiguous	[K].GILQAAVQGELWR.[L]		1	1	P27934	P27934	0	2	0.5565	0	1	1	720.902099609375	1440.79692258875	0.797482038073579	0.000574504374981188	CID	MS2		14.51614	45.5710213130667	38392	LPF2_030218_03.raw	0/0	3.71505188941956			0	1.965E-05
High	Sequest HT (A2)	Unambiguous	[K].GEIVSNHDELMSNFFAQPDALAYGK.[T]		2	2	P42862; P42863	P42862; P42863	0	3	0.5626	0	1	1	918.433837890625	2753.28696041188	-0.216231727847755	-0.000198449375147902	HCD	MS2	0	33.1	45.5996158266667	38415	LPF2_030218_03.raw	0/0	5.03061819076538	15692200.5	45.443733215332	0	2.002E-07
High	Sequest HT (A2)	Unambiguous	[R].VETGVLKPGMVVTFGPSGLTTEVK.[S]		1	1	O64937	O64937	0	3	0.4185	0	1	1	816.114685058594	2446.32950191578	1.36067946199509	0.00110955526042744	CID	MS2		21.61894	45.6004906904	38416	LPF2_030218_03.raw	0/0	4.5393180847168			0	1.111E-08
High	Sequest HT (A2)	Unambiguous	[K].GEIVSNHDELMSNFFAQPDALAYGK.[T]		2	2	P42862; P42863	P42862; P42863	0	3	0.5792	0	1	1	918.433837890625	2753.28696041188	-0.216231727847755	-0.000198449375147902	CID	MS2		42.315	45.6015974274667	38417	LPF2_030218_03.raw	0/0	4.7982382774353	15692200.5	45.443733215332	0	4.091E-07
High	Sequest HT (A2)	Unambiguous	[R].FAQVTNPAIDPLR.[E]		1	1	Q69RJ0	Q69RJ0	0	2	0.4323	0	1	1	721.393371582031	1441.77946653406	-0.223762282993024	-0.000161307968596702	HCD	MS2	0	42.445	34.9765877818667	29582	LPF2_030218_02.raw	0/0	3.10432505607605	11880739	34.8976821899414	0	0.0001439
High	Sequest HT (A2)	Unambiguous	[K].VFQGDFSSNLPVDK.[A]		1	1	Q9LI00	Q9LI00	0	2	0.4632	0	1	1	776.885314941406	1552.76335325281	-0.544401518489035	-0.000422663593781181	HCD	MS2	7.931157	32.26525	34.9561343512	29567	LPF2_030218_02.raw	0/0	3.6664080619812			0	7.401E-06
High	Sequest HT (A2)	Unambiguous	[R].LLDPPLHEFLPEGNVEDMVR.[L]		1	1	Q75KR1	Q75KR1	0	3	0.628	0	1	1	774.060424804688	2320.16672115406	1.08947636969304	0.00084258802083544	CID	MS2		6.414746	45.568359036	38389	LPF2_030218_03.raw	0/0	3.28201770782471	24198401.625	45.6444244384766	0	4.186E-07
High	Sequest HT (A2)	Unambiguous	[K].AAQDIALADLAPTHPIR.[L]		2	2	Q6ZKC0; Q2R2W2	Q6ZKC0; Q2R2W2	0	3	0.6013	0	1	1	591.65966796875	1772.96445064625	-0.511715440762257	-0.00030241791652467	CID	MS2		18.52555	34.9259606912	29535	LPF2_030218_02.raw	0/0	3.16498422622681			0	9.369E-07
High	Sequest HT (A2)	Unambiguous	[R].IEEELGAAAVYAGAK.[F]		1	1	Q42971	Q42971	0	2	0.5446	0	1	1	746.387756347656	1491.76823606531	-0.478321182263773	-0.000356772343820921	CID	MS2		19.53937	34.9224799464	29531	LPF2_030218_02.raw	0/0	5.05452919006348			0	3.351E-07
High	Sequest HT (A2)	Unambiguous	[K].VVSIDGFEDVPQNDEK.[S]		1	1	P25777	P25777	0	2	0.422	0	1	1	895.924499511719	1790.84172239344	-1.43887805525734	-0.00128840328125079	CID	MS2		15.84165	34.921502832	29530	LPF2_030218_02.raw	0/0	2.81983256340027			0	3.263E-05
High	Sequest HT (A2)	Unambiguous	[R].IEEELGAAAVYAGAK.[F]		1	1	Q42971	Q42971	0	2	0.4749	0	1	1	746.387756347656	1491.76823606531	-0.478321182263773	-0.000356772343820921	HCD	MS2	7.441525	24.95469	34.9206777613333	29529	LPF2_030218_02.raw	0/0	4.38341760635376			0	1.087E-06
High	Sequest HT (A2)	Unambiguous	[K].VVVVEcVLPESSDATAR.[E]	C6(Carbamidomethyl)	1	1	Q6ZD89	Q6ZD89	0	2	0.5938	0	1	1	915.966735839844	1830.92619504969	-0.215366533382689	-0.000197160156215404	CID	MS2		30.985	34.8942062242667	29503	LPF2_030218_02.raw	0/0	4.48492908477783	23380624.5	34.8528137207031	0	1.378E-05
High	Sequest HT (A2)	Unambiguous	[K].VVVVEcVLPESSDATAR.[E]	C6(Carbamidomethyl)	1	1	Q6ZD89	Q6ZD89	0	2	0.5561	0	1	1	915.966735839844	1830.92619504969	-0.215366533382689	-0.000197160156215404	HCD	MS2	0	21.055	34.8924727418667	29501	LPF2_030218_02.raw	0/0	4.10445117950439	23380624.5	34.8528137207031	0	1.377E-05
High	Sequest HT (A2)	Unambiguous	[R].VGMGTAAFPFTSSEDTTAAMLR.[A]		1	1	Q7G764	Q7G764	0	2	0.4327	0	1	1	1131.03186035156	2261.05644407313	-0.546357966157026	-0.000617673437545818	HCD	MS2	0	42.595	45.6149964976	38429	LPF2_030218_03.raw	0/0	4.1592116355896			0	1.212E-06
High	Sequest HT (A2)	Unambiguous	[R].VGLTGLTVAEHFR.[D]		1	1	Q01859	Q01859	0	3	0.2735	0	1	1	467.260803222656	1399.76785640797	-0.977362558923024	-0.000456027343716414	CID	MS2		29.66899	34.8582636968	29473	LPF2_030218_02.raw	0/0	2.44573640823364	8625598	34.8655624389648	0	7.501E-06
High	Sequest HT (A2)	Unambiguous	[K].AAQDIALADLAPTHPIR.[L]		2	2	Q6ZKC0; Q2R2W2	Q6ZKC0; Q2R2W2	0	3	0.6727	0	1	1	591.65966796875	1772.96445064625	-0.511715440762257	-0.00030241791652467	HCD	MS2	0	21.91	34.9241692373333	29533	LPF2_030218_02.raw	0/0	4.43060827255249			0	1.648E-07
High	Sequest HT (A2)	Unambiguous	[R].VGLTGLTVAEHFR.[D]		1	1	Q01859	Q01859	0	3	0.2032	0	1	1	467.260803222656	1399.76785640797	-0.977362558923024	-0.000456027343716414	HCD	MS2	59.50462	37.15533	34.8566407181333	29471	LPF2_030218_02.raw	0/0	3.14805674552917	8625598	34.8655624389648	0	7.97E-05
High	Sequest HT (A2)	Unambiguous	[R].DDPYGDGTGNPDTGADFAAAPDIDHLNKR.[V]		1	1	P17654	P17654	1	3	0.828	0	1	1	1005.78350830078	3015.33597164234	0.285541179241131	0.000287000781099778	CID	MS2		16.93362	35.0034762528	29608	LPF2_030218_02.raw	0/0	5.64049816131592	350236421	34.9167404174805	0	2.751E-11
High	Sequest HT (A2)	Unambiguous	[R].DDPYGDGTGNPDTGADFAAAPDIDHLNKR.[V]		1	1	P17654	P17654	1	4	0.6859	0	1	1	754.589294433594	3015.33534784438	0.0786660075471741	5.93010936427163E-05	CID	MS2		3.116512	35.0342038784	29639	LPF2_030218_02.raw	0/0	5.03217124938965			0	1.168E-06
High	Sequest HT (A2)	Unambiguous	[K].AAQDIALADLAPTHPIR.[L]		2	2	Q6ZKC0; Q2R2W2	Q6ZKC0; Q2R2W2	0	2	0.5901	0	1	1	886.986022949219	1772.96476926844	-0.332003983875213	-0.000294315781047771	CID	MS2		21.32066	35.125808416	29734	LPF2_030218_02.raw	0/0	3.22388100624084			0	7.269E-06
High	Sequest HT (A2)	Unambiguous	[K].VVTIDSYEDVTPNSETSLQK.[A]		1	1	P25776	P25776	0	2	0.6285	0	1	1	1113.04406738281	2225.08085813563	-0.496558955432432	-0.000552442187654378	HCD	MS2	0	29.86	35.1249395506667	29733	LPF2_030218_02.raw	0/0	4.9783821105957			0	8.269E-09
High	Sequest HT (A2)	Unambiguous	[K].AAQDIALADLAPTHPIR.[L]		2	2	Q6ZKC0; Q2R2W2	Q6ZKC0; Q2R2W2	0	2	0.606	0	1	1	886.986022949219	1772.96476926844	-0.332003983875213	-0.000294315781047771	HCD	MS2	39.43782	30.51193	35.1241709581333	29732	LPF2_030218_02.raw	0/0	3.34688353538513			0	2.66E-06
High	Sequest HT (A2)	Unambiguous	[K].VNQIGSVTESIEAVK.[M]		1	1	Q42971	Q42971	0	2	0.6622	0	1	1	787.425170898438	1573.84306516688	-0.0711272423938264	-5.59715625740864E-05	CID	MS2		17.08656	35.1231689664	29731	LPF2_030218_02.raw	0/0	4.49534893035889			0	3.908E-06
High	Sequest HT (A2)	Unambiguous	[K].VNQIGSVTESIEAVK.[M]		1	1	Q42971	Q42971	0	2	0.4527	0	1	1	787.425170898438	1573.84306516688	-0.0711272423938264	-5.59715625740864E-05	HCD	MS2	3.599909	29.1158	35.1212938056	29729	LPF2_030218_02.raw	0/0	4.01845026016235			0	6.239E-07
High	Sequest HT (A2)	Unambiguous	[R].AYLPVQELLnGEEIDR.[W]	N10(Deamidated)	1	1	Q43007	Q43007	0	2	0.1387	0	1	1	930.475158691406	1859.94304075281	2.42287190110507	0.0022531964063417	CID	MS2		39.795	45.5473890333333	38368	LPF2_030218_03.raw	0/0	3.8214852809906	12177605.125	45.5321846008301	0	4.127E-05
High	Sequest HT (A2)	Unambiguous	[R].LLDPPLHEFLPEGNVEDMVR.[L]		1	1	Q75KR1	Q75KR1	0	3	0.5303	0	1	1	774.060119628906	2320.16580562672	0.694880441371124	0.00053741223958544	HCD	MS2	0	25.74346	45.5663732989333	38387	LPF2_030218_03.raw	0/0	4.4472541809082	24198401.625	45.6444244384766	0	2.619E-07
High	Sequest HT (A2)	Unambiguous	[K].FITHSVPFSEINTAFDLMHK.[G]		1	1	Q2R8Z5	Q2R8Z5	0	4	0.4781	0	1	1	584.295837402344	2334.16151971938	1.20197026808871	0.000701397343846111	CID	MS2		11.96922	45.5672528128	38388	LPF2_030218_03.raw	0/0	2.51318955421448			0	5.161E-06
High	Sequest HT (A2)	Unambiguous	[R].HETADINTFSWGVANR.[G]		1	1	P14656	P14656	0	2	0.7184	0	1	1	909.431762695313	1817.85624876063	-0.157850396584193	-0.000143474687547496	CID	MS2		36.48	35.0942409093333	29700	LPF2_030218_02.raw	0/0	5.22435092926025			0	3.009E-08
High	Sequest HT (A2)	Unambiguous	[R].HETADINTFSWGVANR.[G]		1	1	P14656	P14656	0	2	0.7241	0	1	1	909.431762695313	1817.85624876063	-0.157850396584193	-0.000143474687547496	HCD	MS2	0	27.19	35.0923493277333	29698	LPF2_030218_02.raw	0/0	5.21874856948853			0	3.857E-09
High	Sequest HT (A2)	Unambiguous	[K].VPGVDDVTGEPLIQR.[K]		1	1	Q08480	Q08480	0	2	0.5532	0	1	1	797.925170898438	1594.84306516688	-0.279847597271742	-0.000223156562356053	HCD	MS2	0	40.42	35.0915120381333	29697	LPF2_030218_02.raw	0/0	3.28644013404846			0	6.965E-07
High	Sequest HT (A2)	Unambiguous	[R].HETADINTFSWGVANR.[G]		1	1	P14656	P14656	0	3	0.6659	0	1	1	606.623046875	1817.854587365	-1.07178149749452	-0.00064944833335782	CID	MS2		19.42425	35.0906767850667	29696	LPF2_030218_02.raw	0/0	4.25417518615723			0	2.208E-05
High	Sequest HT (A2)	Unambiguous	[K].IGPWGGnGGSAQDISVPPKK.[L]	N7(Deamidated)	1	1	Q0JMY8	Q0JMY8	1	3	0.067	0	1	1	656.005187988281	1966.00101070484	-0.943658418932022	-0.000618411718696255	CID	MS2		21.05592	35.0664841312	29672	LPF2_030218_02.raw	0/0	4.17900133132935			0	4.303E-05
High	Sequest HT (A2)	Unambiguous	[K].IGPWGGnGGSAQDISVPPKK.[L]	N7(Deamidated)	1	1	Q0JMY8	Q0JMY8	1	3	0.1018	0	1	1	656.005493164063	1966.00192623219	-0.477978861892179	-0.000313235937446255	HCD	MS2	0	29.61628	35.0648050973333	29670	LPF2_030218_02.raw	0/0	4.41899251937866			0	2.858E-06
High	Sequest HT (A2)	Unambiguous	[K].ALNEHHVLLEGTLLKPnMVTPGSDAK.[K]	N17(Deamidated)	1	2	P17784	P17784; Q10A30	0	4	0.0744	0	1	1	697.124755859375	2785.4771935475	7.86347480677464	0.00547583937495155	CID	MS2		32.5456	35.0580115285333	29664	LPF2_030218_02.raw	0/0	3.63028860092163	7821479	35.0864524841309	0	1.821E-05
High	Sequest HT (A2)	Unambiguous	[K].ALNEHHVLLEGTLLKPNMVTPGSDAK.[K]		1	2	P17784	P17784; Q10A30	0	4	0.3438	0	1	1	696.872863769531	2784.46962518813	-0.59221364230934	-0.000412250468798447	HCD	MS2	56.67113	28.48888	35.0559883122667	29662	LPF2_030218_02.raw	0/0	3.51531744003296			0	1.246E-06
High	Sequest HT (A2)	Unambiguous	[K].VPGVDDVTGEPLIQR.[K]		1	1	Q08480	Q08480	0	2	0.6588	0	1	1	797.925170898438	1594.84306516688	-0.279847597271742	-0.000223156562356053	CID	MS2		30.535	35.0931743482667	29699	LPF2_030218_02.raw	0/0	4.22128915786743			0	5.289E-07
High	Sequest HT (A2)	Unambiguous	[K].LLDHTSVTHLFPITK.[Y]		1	1	Q9LSU3	Q9LSU3	0	4	0.6385	0	1	1	431.244659423828	1721.95680780531	-0.972070293859558	-0.000418466171822729	CID	MS2		33.1	34.8542808661333	29469	LPF2_030218_02.raw	0/0	2.60264110565186	7646142.75	34.7545051574707	0	4.309E-05
High	Sequest HT (A2)	Unambiguous	[K].LLDHTSVTHLFPITK.[Y]		1	1	Q9LSU3	Q9LSU3	0	4	0.2582	0	1	1	431.244659423828	1721.95680780531	-0.972070293859558	-0.000418466171822729	HCD	MS2	0	38.085	34.8526394176	29467	LPF2_030218_02.raw	0/0	3.3662531375885	7646142.75	34.7545051574707	0	5.484E-05
High	Sequest HT (A2)	Unambiguous	[K].LIGccNELNAGYAADGYAR.[A]	C4(Carbamidomethyl); C5(Carbamidomethyl)	2	2	Q0DHF6; A2Y5L9	Q0DHF6; A2Y5L9	0	2	0.6583	0	1	1	1044.46704101563	2087.92680540125	-0.253490023841078	-0.000264634374921968	CID	MS2		33.1	34.8084547717333	29422	LPF2_030218_02.raw	0/0	5.59053611755371			0	8.978E-08
High	Sequest HT (A2)	Unambiguous	[K].ALNEHHVLLEGTLLKPNMVTPGSDAK.[K]		1	2	P17784	P17784; Q10A30	0	4	0.3913	0	1	1	696.87255859375	2784.468404485	-1.03061038079072	-0.000717426250048447	CID	MS2		16.64484	34.6718029490667	29287	LPF2_030218_02.raw	0/0	3.90935039520264			0	4.465E-06
High	Sequest HT (A2)	Unambiguous	[K].ALNEHHVLLEGTLLKPNMVTPGSDAK.[K]		1	2	P17784	P17784; Q10A30	0	4	0.4266	0	1	1	696.87255859375	2784.468404485	-1.03061038079072	-0.000717426250048447	HCD	MS2	21.23962	18.985	34.6700096496	29285	LPF2_030218_02.raw	0/0	4.28551340103149			0	4.481E-07
High	Sequest HT (A2)	Unambiguous	[R].DDPYGDGTGNPDTGADFAAAPDIDHLNKR.[V]		1	1	P17654	P17654	1	4	0.6434	0	1	1	754.588806152344	3015.33339471938	-0.569064652009751	-0.000428980156357284	CID	MS2		4.545718	34.6673226186667	29282	LPF2_030218_02.raw	0/0	4.88453197479248			0	1.164E-05
High	Sequest HT (A2)	Unambiguous	[K].IGPWGGNGGSAQDISVPPK.[K]		1	1	Q0JMY8	Q0JMY8	0	2	0.6124	0	1	1	918.965454101563	1836.92363157313	-0.139040532215471	-0.000127703437442506	CID	MS2		25.48	34.6584580469333	29273	LPF2_030218_02.raw	0/0	4.67231941223145			0	2.568E-07
High	Sequest HT (A2)	Unambiguous	[R].DDPYGDGTGnPDTGADFAAAPDIDHLNKR.[V]	N10(Deamidated)	1	1	P17654	P17654	1	3	0.173	0	1	1	1006.11712646484	3016.33682613453	5.86791177845811	0.00589983151026644	CID	MS2		36.625	34.6538187269333	29269	LPF2_030218_02.raw	0/0	5.48700666427612			0	5.899E-08
High	Sequest HT (A2)	Unambiguous	[R].DDPYGDGTGNPDTGADFAAAPDIDHLNKR.[V]		1	1	P17654	P17654	1	3	0.6439	0	1	1	1005.78424072266	3015.33816890797	1.01423817124267	0.00101942265609978	HCD	MS2	0	26.365	34.6519229429333	29267	LPF2_030218_02.raw	0/0	5.56398868560791			0	2.248E-11
High	Sequest HT (A2)	Unambiguous	[K].ALNEHHVLLEGTLLKPnMVTPGSDAK.[K]	N17(Deamidated)	1	2	P17784	P17784; Q10A30	0	3	0.078	0	1	1	929.163024902344	2785.47452144703	6.90417006468012	0.00641041901034489	CID	MS2		34.645	34.6389798618667	29253	LPF2_030218_02.raw	0/0	3.45872807502747			0	2.641E-05
High	Sequest HT (A2)	Unambiguous	[K].IGPWGGnGGSAQDISVPPKK.[L]	N7(Deamidated)	1	1	Q0JMY8	Q0JMY8	1	3	0.0154	0	1	1	656.005126953125	1966.00082759938	-1.03679433033999	-0.000679446874946255	HCD	MS2	69.42006	22.81383	34.6810987416	29295	LPF2_030218_02.raw	0/0	4.55687618255615			0	3.872E-05
High	Sequest HT (A2)	Unambiguous	[K].ALnEHHVLLEGTLLKPNMVTPGSDAK.[K]	N3(Deamidated)	1	2	P17784	P17784; Q10A30	0	3		0.0221	2	2	929.163024902344	2785.47452144703	6.90417006468012	0.00641041901034489	HCD	MS2	46.66357	25.3	34.6371048269333	29251	LPF2_030218_02.raw	0/0	3.98485326766968			0	0.0001088
High	Sequest HT (A2)	Unambiguous	[R].HQLLAEFDALIEADKEK.[Y]		1	1	P30298	P30298	1	3	0.4052	0	1	1	657.347229003906	1970.02713375172	2.13272731517928	0.00140050723969883	HCD	MS2	0	33.1	45.6543629589333	38467	LPF2_030218_03.raw	0/0	4.27192687988281	3457573.34375	45.6355667114258	0	3.108E-05
High	Sequest HT (A2)	Unambiguous	[K].VFQGDFSSNLPVDK.[A]		1	1	Q9LI00	Q9LI00	0	2	0.5899	0	1	1	776.885986328125	1552.76469602625	0.320361746099345	0.000248723124968819	HCD	MS2	0	42.51	34.6007856890667	29213	LPF2_030218_02.raw	0/0	3.55682301521301	262685140	34.7575759887695	0	3.941E-06
High	Sequest HT (A2)	Unambiguous	[R].HQLLAEFDALIEADKEK.[Y]		1	1	P30298	P30298	1	3	0.463	0	1	1	657.347229003906	1970.02713375172	2.13272731517928	0.00140050723969883	CID	MS2		41.28	45.6563844930667	38469	LPF2_030218_03.raw	0/0	4.18934965133667	3457573.34375	45.6355667114258	0	5.958E-06
High	Sequest HT (A2)	Unambiguous	[R].TLTAVHDGILEDVVYPAEIVGK.[R]		1	1	Q8LJU5	Q8LJU5	0	2	0.5301	0	1	1	1170.12951660156	2339.25175657313	1.04880361489504	0.00122670656264745	HCD	MS2	0	42.67	45.6645256269333	38478	LPF2_030218_03.raw	0/0	4.49384069442749			0	1.261E-05
High	Sequest HT (A2)	Unambiguous	[K].VNQIGSVTESIEAVK.[M]		1	1	Q42971	Q42971	0	3	0.543	0	1	1	525.285827636719	1573.84292965016	-0.157232847259308	-8.24866146255469E-05	CID	MS2		31.4566	34.5887217154667	29203	LPF2_030218_02.raw	0/0	4.07261276245117	16225508.5	34.5776596069336	0	4.062E-08
High	Sequest HT (A2)	Unambiguous	[K].VNQIGSVTESIEAVK.[M]		1	1	Q42971	Q42971	0	3	0.3219	0	1	1	525.285827636719	1573.84292965016	-0.157232847259308	-8.24866146255469E-05	HCD	MS2	41.51229	32.35283	34.5868089896	29201	LPF2_030218_02.raw	0/0	2.91530656814575	16225508.5	34.5776596069336	0	4.696E-05
High	Sequest HT (A2)	Unambiguous	[K].ALNEHHVLLEGSLLKPNMVTPGSESK.[K]		1	1	Q5N725	Q5N725	0	4	0.6114	0	1	1	700.871765136719	2800.46523065688	-0.3421334379722	-0.000239533281273907	CID	MS2		15.58532	34.5806362762667	29194	LPF2_030218_02.raw	0/0	5.0736346244812			0	6.712E-08
High	Sequest HT (A2)	Unambiguous	[K].ALNEHHVLLEGTLLKPnMVTPGSDAK.[K]	N17(Deamidated)	1	2	P17784	P17784; Q10A30	0	3	0.0221	0	1	1	929.163024902344	2785.47452144703	6.90417006468012	0.00641041901034489	HCD	MS2	46.66357	25.3	34.6371048269333	29251	LPF2_030218_02.raw	0/0	4.06962919235229			0	1.401E-05
High	Sequest HT (A2)	Unambiguous	[K].IGPWGGNGGSAqDISVPPKK.[L]	Q12(Deamidated)	1	1	Q0JMY8	Q0JMY8	1	3		0.0154	2	2	656.005126953125	1966.00082759938	-1.03679433033999	-0.000679446874946255	HCD	MS2	69.42006	22.81383	34.6810987416	29295	LPF2_030218_02.raw	0/0	4.4885687828064			0	1.041E-05
High	Sequest HT (A2)	Unambiguous	[R].QIGITcPIVPGIMPINNYK.[G]	C6(Carbamidomethyl)	1	1	Q75HE6	Q75HE6	0	2	0.5084	0	1	1	1064.5693359375	2128.131395245	0.971071152714418	0.00103328250016332	HCD	MS2	0	41.04	45.6535152832	38466	LPF2_030218_03.raw	0/0	4.17264604568481	5552481.8125	45.7250900268555	0	1.036E-05
High	Sequest HT (A2)	Unambiguous	[K].IGPWGGnGGSAQDISVPPKK.[L]	N7(Deamidated)	1	1	Q0JMY8	Q0JMY8	1	3	0.0798	0	1	1	656.005126953125	1966.00082759938	-1.03679433033999	-0.000679446874946255	CID	MS2		20.16032	34.6827110968	29297	LPF2_030218_02.raw	0/0	4.26318740844727			0	2.055E-05
High	Sequest HT (A2)	Unambiguous	[K].LIGccNELNAGYAADGYAR.[A]	C4(Carbamidomethyl); C5(Carbamidomethyl)	2	2	Q0DHF6; A2Y5L9	Q0DHF6; A2Y5L9	0	2	0.6411	0	1	1	1044.4658203125	2087.924363995	-1.42278658386043	-0.00148533749992197	HCD	MS2	0	41.505	34.8066579346667	29420	LPF2_030218_02.raw	0/0	4.04224872589111			0	1.071E-06
High	Sequest HT (A2)	Unambiguous	[R].GNPTVEVDVccSDGTFAR.[A]	C10(Carbamidomethyl); C11(Carbamidomethyl)	1	1	Q42971	Q42971	0	2	0.72	0	1	1	992.429748535156	1983.85222044031	-0.645506176087997	-0.00064029484368433	CID	MS2		36.945	34.8057495658667	29419	LPF2_030218_02.raw	0/0	4.74627351760864			0	6.128E-08
High	Sequest HT (A2)	Unambiguous	[R].GNPTVEVDVccSDGTFAR.[A]	C10(Carbamidomethyl); C11(Carbamidomethyl)	1	1	Q42971	Q42971	0	2	0.7009	0	1	1	992.429748535156	1983.85222044031	-0.645506176087997	-0.00064029484368433	HCD	MS2	0	27.73	34.8038640114667	29417	LPF2_030218_02.raw	0/0	4.28443479537964			0	2.396E-07
High	Sequest HT (A2)	Unambiguous	[K].IGPWGGnGGSAqDISVPPK.[K]	N7(Deamidated); Q12(Deamidated)	1	1	Q0JMY8	Q0JMY8	0	2	0.7037	0	1	1	919.95849609375	1838.9097155575	9.67788118291717	0.00889828875005749	CID	MS2		18.685	34.7957582941333	29409	LPF2_030218_02.raw	0/0	5.12689161300659			0	2.861E-07
High	Sequest HT (A2)	Unambiguous	[K].IGPWGGNGGSAqDISVPPK.[K]	Q12(Deamidated)	1	1	Q0JMY8	Q0JMY8	0	2		0.0204	2	2	919.457702636719	1837.90812864344	0.122782777770907	0.000112831718807493	HCD	MS2	0	41.70968	34.7940020714667	29407	LPF2_030218_02.raw	0/0	5.7566442489624			0	7.184E-08
High	Sequest HT (A2)	Unambiguous	[K].IGPWGGnGGSAQDISVPPK.[K]	N7(Deamidated)	1	1	Q0JMY8	Q0JMY8	0	2	0.0204	0	1	1	919.457702636719	1837.90812864344	0.122782777770907	0.000112831718807493	HCD	MS2	0	41.70968	34.7940020714667	29407	LPF2_030218_02.raw	0/0	5.88467454910278			0	7.08E-09
High	Sequest HT (A2)	Unambiguous	[R].VGMGTAAFPFTSSEDTTAAMLR.[A]		1	1	Q7G764	Q7G764	0	2	0.7368	0	1	1	1131.03186035156	2261.05644407313	-0.546357966157026	-0.000617673437545818	CID	MS2		28.93	45.6167885336	38431	LPF2_030218_03.raw	0/0	3.99263906478882			0	2.898E-07
High	Sequest HT (A2)	Unambiguous	[R].ILGLGDLGcQGMGIPVGK.[L]	C9(Carbamidomethyl)	1	1	P43279	P43279	0	2	0.461	0	1	1	892.975708007813	1784.94413938563	2.46633291503137	0.00220112781251558	HCD	MS2	8.834429	33.1	45.6466782264	38459	LPF2_030218_03.raw	0/0	3.96724081039429			0	2.748E-07
High	Sequest HT (A2)	Unambiguous	[R].DDPYGDGTGNPDTGADFAAAPDIDHLNKR.[V]		1	1	P17654	P17654	1	2	0.7469	0	1	1	1508.17114257813	3015.33500852625	-0.0338648099549127	-5.10568752360996E-05	HCD	MS2	0	39.58	34.7465999613333	29356	LPF2_030218_02.raw	0/0	3.24294805526733	36536304	34.8136940002441	0	4.868E-05
High	Sequest HT (A2)	Unambiguous	[K].VVTIDSYEDVTPNSETSLQK.[A]		1	1	P25776	P25776	0	2	0.6645	0	1	1	1113.04565429688	2225.08403196375	0.929828107043375	0.00103447187484562	CID	MS2		22.42	34.7410022434667	29350	LPF2_030218_02.raw	0/0	6.04685163497925	43573219	34.8648452758789	0	5.502E-08
High	Sequest HT (A2)	Unambiguous	[K].VVTIDSYEDVTPNSETSLQK.[A]		1	1	P25776	P25776	0	2	0.4735	0	1	1	1113.04455566406	2225.08183469813	-0.0576706285167992	-6.41609376543784E-05	HCD	MS2	0	34.375	34.7393608661333	29348	LPF2_030218_02.raw	0/0	5.28043413162231	43573219	34.8648452758789	0	7.147E-08
High	Sequest HT (A2)	Unambiguous	[K].VNQIGSVTESIEAVK.[M]		1	1	Q42971	Q42971	0	2	0.7136	0	1	1	787.425170898438	1573.84306516688	-0.0711272423938264	-5.59715625740864E-05	CID	MS2		2.476309	34.737535712	29346	LPF2_030218_02.raw	0/0	4.11502122879028			0	3.275E-06
High	Sequest HT (A2)	Unambiguous	[R].HETADINTFSWGVANR.[G]		1	1	P14656	P14656	0	2	0.7086	0	1	1	909.431396484375	1817.85551633875	-0.560754509539366	-0.000509685625047496	CID	MS2		38.445	34.7192075285333	29332	LPF2_030218_02.raw	0/0	4.77141857147217	15343521.75	34.8361587524414	0	6.024E-08
High	Sequest HT (A2)	Unambiguous	[R].HETADINTFSWGVANR.[G]		1	1	P14656	P14656	0	2	0.6706	0	1	1	909.431396484375	1817.85551633875	-0.560754509539366	-0.000509685625047496	HCD	MS2	67.87565	29.47	34.7170057296	29330	LPF2_030218_02.raw	0/0	4.22235870361328	15343521.75	34.8361587524414	0	2.092E-05
High	Sequest HT (A2)	Unambiguous	[K].SQLRPEIQVAAQNcWVK.[K]	C14(Carbamidomethyl)	1	1	P48494	P48494	0	3	0.6411	0	1	1	676.353637695313	2027.04635982594	-1.35403925647202	-0.000914901354110024	CID	MS2		40.435	34.715161844	29328	LPF2_030218_02.raw	0/0	3.65458059310913	7926684.5	34.6942481994629	0	1.185E-06
High	Sequest HT (A2)	Unambiguous	[R].HETADINTFSWGVANR.[G]		1	1	P14656	P14656	0	3	0.446	0	1	1	606.623901367188	1817.85715084156	0.338382897848586	0.00020504385414218	CID	MS2		26.53298	34.7140513152	29327	LPF2_030218_02.raw	0/0	3.52125310897827			0	3.637E-05
High	Sequest HT (A2)	Unambiguous	[K].SQLRPEIQVAAQNcWVK.[K]	C14(Carbamidomethyl)	1	1	P48494	P48494	0	3	0.4038	0	1	1	676.353637695313	2027.04635982594	-1.35403925647202	-0.000914901354110024	HCD	MS2	18.40428	30.565	34.7132179456	29326	LPF2_030218_02.raw	0/0	4.16147375106812	7926684.5	34.6942481994629	0	6.161E-06
High	Sequest HT (A2)	Unambiguous	[R].TAISHVQNLITGVTK.[G]		1	1	P49210	P49210	0	2	0.31	0	1	1	791.451232910156	1581.89518919031	-0.437601295712521	-0.000346119843698034	HCD	MS2	50.51451	19.45	34.5748366184	29188	LPF2_030218_02.raw	0/0	3.28683686256409	7399758.5	34.5792579650879	0	3.041E-06
High	Sequest HT (A2)	Unambiguous	[R].DTGEGFGAAPDIDHLNPR.[V]		1	1	P27933	P27933	0	2	0.6545	0	1	1	941.442077636719	1881.87687864344	2.28443385820297	0.00214950671886527	CID	MS2		28.12	34.0451851018667	28658	LPF2_030218_02.raw	0/0	4.37377309799194			0	9.833E-05
High	Sequest HT (A2)	Unambiguous	[K].DSSVPEGAVAAAAIENR.[A]		1	1	Q84T92	Q84T92	0	2	0.4342	0	1	1	828.913635253906	1656.81999387781	0.748819271962019	0.00062032890627961	HCD	MS2	30.90131	31.495	34.0442893128	28657	LPF2_030218_02.raw	0/0	2.80741906166077	14591563	33.9975662231445	0	5.083E-06
High	Sequest HT (A2)	Unambiguous	[R].DTGEGFGAAPDIDHLNPR.[V]		1	1	P27933	P27933	0	2	0.6411	0	1	1	941.442077636719	1881.87687864344	2.28443385820297	0.00214950671886527	HCD	MS2	0	42.54	34.0434122325333	28656	LPF2_030218_02.raw	0/0	4.81985712051392			0	1.403E-08
High	Sequest HT (A2)	Unambiguous	[K].FHGYSPAVVTGKPVDLGGSLGR.[D]		1	1	A2XMV1	A2XMV1	0	4	0.5829	0	1	1	554.296508789063	2214.16420526625	-1.07103222256378	-0.000592860937445039	CID	MS2		22.58628	33.4000280802667	27983	LPF2_030218_02.raw	0/0	3.49725604057312			0	3.085E-05
High	Sequest HT (A2)	Unambiguous	[K].FHGYSPAVVTGKPVDLGGSLGR.[D]		1	1	A2XMV1	A2XMV1	0	4	0.5844	0	1	1	554.296508789063	2214.16420526625	-1.07103222256378	-0.000592860937445039	HCD	MS2	6.216231	20.69318	33.3984448264	27981	LPF2_030218_02.raw	0/0	4.74246835708618			0	1.102E-06
High	Sequest HT (A2)	Unambiguous	[R].STGDVLFDTTPNLVFK.[D]		1	1	Q653V7	Q653V7	0	2	0.5776	0	1	1	877.456176757813	1753.90507688563	2.50010484923002	0.00219246781250604	CID	MS2		20.425	46.0651056738667	38823	LPF2_030218_03.raw	0/0	4.37930345535278	35128243.6875	46.1196479797363	0	0.0001528
High	Sequest HT (A2)	Unambiguous	[K].VIAcVGETLEQR.[E]	C4(Carbamidomethyl)	1	1	P48494	P48494	0	2	0.4164	0	1	1	687.856567382813	1374.70585813563	0.932946356479337	0.000641262812525412	HCD	MS2	0	29.53	33.3698356416	27950	LPF2_030218_02.raw	0/0	3.53296542167664	7220740.75	33.2984466552734	0	3.013E-05
High	Sequest HT (A2)	Unambiguous	[K].FHGYSPAVVTGKPVDLGGSLGR.[D]		1	1	A2XMV1	A2XMV1	0	3	0.5671	0	1	1	738.727905273438	2214.16916256031	1.16786620297584	0.000861950104232771	CID	MS2		19.36	33.367970992	27948	LPF2_030218_02.raw	0/0	2.97670698165894			0	5.4E-05
High	Sequest HT (A2)	Unambiguous	[K].FHGYSPAVVTGKPVDLGGSLGR.[D]		1	1	A2XMV1	A2XMV1	0	3	0.5891	0	1	1	738.726928710938	2214.16623287281	-0.155289665609798	-0.000114612395767229	HCD	MS2	13.19926	42.42523	33.3661667805333	27946	LPF2_030218_02.raw	0/0	4.20923900604248			0	2.048E-07
High	Sequest HT (A2)	Unambiguous	[R].NQYDTDVTTWSPAGR.[L]		1	1	P52428	P52428	0	2	0.6757	0	1	1	855.889343261719	1710.77140989344	-0.2298065478094	-0.000196573281073142	CID	MS2		28.97572	33.3615445261333	27941	LPF2_030218_02.raw	0/0	4.40514326095581	11495166	33.3601341247559	0	8.121E-06
High	Sequest HT (A2)	Unambiguous	[R].STGDVLFDTTPNLVFK.[D]		1	1	Q653V7	Q653V7	0	2	0.3422	0	1	1	877.456176757813	1753.90507688563	2.50010484923002	0.00219246781250604	HCD	MS2	8.251527	42.64	46.0633601133333	38821	LPF2_030218_03.raw	0/0	3.38740634918213	35128243.6875	46.1196479797363	0	1.324E-05
High	Sequest HT (A2)	Unambiguous	[R].NQYDTDVTTWSPAGR.[L]		1	1	P52428	P52428	0	2	0.5784	0	1	1	855.889343261719	1710.77140989344	-0.2298065478094	-0.000196573281073142	HCD	MS2	15.31131	20.86	33.3598441578667	27939	LPF2_030218_02.raw	0/0	4.07717704772949	11495166	33.3601341247559	0	1.336E-06
High	Sequest HT (A2)	Unambiguous	[R].GEGAAATESEAYLEGEAVR.[E]		1	2	B8BKI7	B8BKI7; Q2R483	0	2	0.766	0	1	1	955.442443847656	1909.87761106531	0.115669892502344	0.000110457656205654	CID	MS2		14.44	33.3319579365333	27910	LPF2_030218_02.raw	0/0	5.46850633621216			0	3.543E-07
High	Sequest HT (A2)	Unambiguous	[R].GEGAAATESEAYLEGEAVR.[E]		1	2	B8BKI7	B8BKI7; Q2R483	0	2	0.6596	0	1	1	955.442443847656	1909.87761106531	0.115669892502344	0.000110457656205654	HCD	MS2	56.98736	29.005	33.3303854168	27908	LPF2_030218_02.raw	0/0	4.72801637649536			0	5.642E-06
High	Sequest HT (A2)	Unambiguous	[R].GNPTVEVDVccSDGTFAR.[A]	C10(Carbamidomethyl); C11(Carbamidomethyl)	1	1	Q42971	Q42971	0	2	0.6957	0	1	1	992.4296875	1983.85209837	-0.707038094869612	-0.00070132999993433	CID	MS2		42.525	33.3180691765333	27895	LPF2_030218_02.raw	0/0	4.14447021484375			0	9.452E-07
High	Sequest HT (A2)	Unambiguous	[R].GNPTVEVDVccSDGTFAR.[A]	C10(Carbamidomethyl); C11(Carbamidomethyl)	1	1	Q42971	Q42971	0	2	0.6082	0	1	1	992.4296875	1983.85209837	-0.707038094869612	-0.00070132999993433	HCD	MS2	0	33.1	33.3160458210667	27893	LPF2_030218_02.raw	0/0	4.16315174102783			0	7.647E-06
High	Sequest HT (A2)	Unambiguous	[K].KVSPQLIAEYTVR.[A]		1	1	Q5N725	Q5N725	1	2	0.4973	0	1	1	752.429809570313	1503.85234251063	-0.406648385029362	-0.000305769687543034	HCD	MS2	0	39.18107	33.311498596	27888	LPF2_030218_02.raw	0/0	3.69780516624451			0	8.718E-06
High	Sequest HT (A2)	Unambiguous	[R].AAVPSGASTGVYEALELR.[D]		1	1	Q42971	Q42971	0	2	0.5111	0	1	1	895.969604492188	1790.93193235438	2.02616395525512	0.00181435718764078	HCD	MS2	0	31.615	46.0733864970667	38831	LPF2_030218_03.raw	0/0	4.51802825927734			0	5.131E-07
High	Sequest HT (A2)	Unambiguous	[R].AAVPSGASTGVYEALELR.[D]		1	1	Q42971	Q42971	0	2	0.4773	0	1	1	895.969604492188	1790.93193235438	2.02616395525512	0.00181435718764078	CID	MS2		40.29	46.0752888616	38833	LPF2_030218_03.raw	0/0	3.95602321624756			0	0.0001311
High	Sequest HT (A2)	Unambiguous	[K].FHGYSPAVVTGKPVDLGGSLGR.[D]		1	1	A2XMV1	A2XMV1	0	4	0.6037	0	1	1	554.297424316406	2214.16786737563	0.582912613168259	0.000322666406304961	HCD	MS2	21.0948	23.19559	33.3370517029333	27916	LPF2_030218_02.raw	0/0	4.33621215820313			0	6.405E-07
High	Sequest HT (A2)	Unambiguous	[K].AFAGSPIVGEIR.[G]		1	2	Q01K11	Q01K11; Q7XN11	0	2	0.6484	0	1	1	608.837341308594	1216.66740598719	-0.856365441296652	-0.000520956406148798	CID	MS2		20.25189	33.2925181282667	27868	LPF2_030218_02.raw	0/0	3.64148640632629			0	6.839E-06
High	Sequest HT (A2)	Unambiguous	[R].DTGAGFGAAPDIDHLNPR.[V]		1	1	P27934	P27934	0	2	0.6631	0	1	1	912.439880371094	1823.87248411219	2.95182811650049	0.00269187109381619	HCD	MS2	0	32.755	33.436780776	28018	LPF2_030218_02.raw	0/0	5.61379098892212	60335841	33.4966163635254	0	6.459E-08
High	Sequest HT (A2)	Unambiguous	[R].DTGADFGAAPDIDHLNTR.[V]		1	2	P27937	P27937; P27939	0	2	0.5714	0	1	1	943.439147949219	1885.87101926844	1.86918669969472	0.00176251921880066	HCD	MS2	0	42.01	33.4404199730667	28022	LPF2_030218_02.raw	0/0	4.19649839401245			0	1.653E-05
High	Sequest HT (A2)	Unambiguous	[K].ALNEHHVLLEGSLLKPNMVTPGSESK.[K]		1	1	Q5N725	Q5N725	0	4	0.673	0	1	1	700.872009277344	2800.46620721938	0.00658082392786702	4.60734372609295E-06	CID	MS2		29.35739	33.5116232221333	28099	LPF2_030218_02.raw	0/0	4.77219247817993	18208210	33.4698295593262	0	1.039E-07
High	Sequest HT (A2)	Unambiguous	[K].ALNEHHVLLEGSLLKPNMVTPGSESK.[K]		1	1	Q5N725	Q5N725	0	4	0.5875	0	1	1	700.872009277344	2800.46620721938	0.00658082392786702	4.60734372609295E-06	HCD	MS2	0	25.045	33.5097209749333	28097	LPF2_030218_02.raw	0/0	5.43479681015015	18208210	33.4698295593262	0	1.167E-09
High	Sequest HT (A2)	Unambiguous	[R].EGAPTAVSHGLWLNIPDYDAPTQLVKPLER.[N]		1	1	Q6Z4G3	Q6Z4G3	0	4	0.4676	0	1	1	822.684265136719	3287.71523065688	2.837570377077	0.00233227421870197	HCD	MS2	20.68153	42.165	46.0240054994667	38786	LPF2_030218_03.raw	0/0	4.31821346282959			0	1.112E-05
High	Sequest HT (A2)	Unambiguous	[R].VPTVDVSVVDLTVR.[LI]		3	3	Q7FAH2; Q6K5G8; A2YQT7	Q7FAH2; Q6K5G8; A2YQT7	0	2	0.411	0	1	1	749.929260253906	1498.85124387781	2.47496675124648	0.00185479890626539	HCD	MS2	29.9164	41.55	46.0346280384	38795	LPF2_030218_03.raw	0/0	2.91967749595642	5859097.375	46.0122947692871	0	9.65E-05
High	Sequest HT (A2)	Unambiguous	[K].IGPWGGNGGSAQDISVPPK.[K]		1	1	Q0JMY8	Q0JMY8	0	2	0.568	0	1	1	918.965759277344	1836.92424192469	0.193227759805844	0.000177472343807494	CID	MS2		38.65	33.4973071418667	28083	LPF2_030218_02.raw	0/0	4.1944785118103			0	1.335E-07
High	Sequest HT (A2)	Unambiguous	[K].IGPWGGNGGSAQDISVPPK.[K]		1	1	Q0JMY8	Q0JMY8	0	2	0.5416	0	1	1	918.965759277344	1836.92424192469	0.193227759805844	0.000177472343807494	HCD	MS2	0	28.585	33.4953571653333	28081	LPF2_030218_02.raw	0/0	4.68502521514893			0	4.72E-10
High	Sequest HT (A2)	Unambiguous	[R].IFIPDREPPNGqPDEPLR.[V]	Q12(Deamidated)	2	2	Q0DHF6; A2Y5L9	Q0DHF6; A2Y5L9	1	3		0.0307	2	2	697.688232421875	2091.05014400563	-0.191456096463078	-0.000133448124909415	CID	MS2		19.73121	33.4831894229333	28067	LPF2_030218_02.raw	0/0	2.83610248565674			0	0.0001325
High	Sequest HT (A2)	Unambiguous	[R].DTGAGFGAAPDIDHLNPR.[V]		1	1	P27934	P27934	0	2	0.6062	0	1	1	912.438903808594	1823.87053098719	1.88095787622707	0.00171530859381619	CID	MS2		32.29	33.4383783125333	28020	LPF2_030218_02.raw	0/0	5.17605066299438	60335841	33.4966163635254	0	5.855E-07
High	Sequest HT (A2)	Unambiguous	[R].IFIPDREPPnGQPDEPLR.[V]	N10(Deamidated)	2	2	Q0DHF6; A2Y5L9	Q0DHF6; A2Y5L9	1	3	0.0307	0	1	1	697.688232421875	2091.05014400563	-0.191456096463078	-0.000133448124909415	CID	MS2		19.73121	33.4831894229333	28067	LPF2_030218_02.raw	0/0	2.93177604675293			0	4.113E-05
High	Sequest HT (A2)	Unambiguous	[R].IFIPDREPPnGQPDEPLR.[V]	N10(Deamidated)	2	2	Q0DHF6; A2Y5L9	Q0DHF6; A2Y5L9	1	3	0.0458	0	1	1	697.687866210938	2091.04904537281	-0.71685363669399	-0.000499659062409415	HCD	MS2	10.48077	14.24878	33.4813200437333	28065	LPF2_030218_02.raw	0/0	3.92796039581299			0	0.0001351
High	Sequest HT (A2)	Unambiguous	[R].VPTVDVSVVDLTVR.[LI]		3	3	Q7FAH2; Q6K5G8; A2YQT7	Q7FAH2; Q6K5G8; A2YQT7	0	2	0.53	0	1	1	749.929260253906	1498.85124387781	2.47496675124648	0.00185479890626539	CID	MS2		33.15	46.0370944122667	38796	LPF2_030218_03.raw	0/0	2.99672198295593	5859097.375	46.0122947692871	0	4.91E-05
High	Sequest HT (A2)	Unambiguous	[R].RLPVVNPATESPIGEIPAGTAEDVDAAVAAAR.[E]		1	1	B3VMC0	B3VMC0	1	3	0.7524	0	1	1	1053.22399902344	3157.65744381031	2.74356995166864	0.0028877434374408	HCD	MS2	0	29.905	46.0563602613333	38814	LPF2_030218_03.raw	0/0	6.25741243362427	12352901.90625	45.9678039550781	0	1.895E-09
High	Sequest HT (A2)	Unambiguous	[R].RLPVVNPATESPIGEIPAGTAEDVDAAVAAAR.[E]		1	1	B3VMC0	B3VMC0	1	3	0.7486	0	1	1	1053.22399902344	3157.65744381031	2.74356995166864	0.0028877434374408	CID	MS2		38.82	46.0584940554667	38816	LPF2_030218_03.raw	0/0	5.21245527267456	12352901.90625	45.9678039550781	0	8.226E-09
High	Sequest HT (A2)	Unambiguous	[R].DTGAGFGAAPDIDHLNPR.[V]		1	1	P27934	P27934	0	3	0.5404	0	1	1	608.626770019531	1823.86575679859	-0.736660804848952	-0.000447857135365363	CID	MS2		4.652866	33.4642505874667	28046	LPF2_030218_02.raw	0/0	2.8461594581604	168950063	33.5048828125	0	2.9E-05
High	Sequest HT (A2)	Unambiguous	[K].SQLRPEIQVAAQNcWVK.[K]	C14(Carbamidomethyl)	1	1	P48494	P48494	0	3	0.7449	0	1	1	676.354553222656	2027.04910640797	0.000926454576621214	6.25989639975918E-07	CID	MS2		4.014977	33.4631272026667	28045	LPF2_030218_02.raw	0/0	4.43176937103271			0	1.168E-07
High	Sequest HT (A2)	Unambiguous	[R].DTGAGFGAAPDIDHLNPR.[V]		1	1	P27934	P27934	0	3	0.5511	0	1	1	608.626770019531	1823.86575679859	-0.736660804848952	-0.000447857135365363	HCD	MS2	20.74333	6.804308	33.4622417573333	28044	LPF2_030218_02.raw	0/0	4.49938821792603	168950063	33.5048828125	0	2.429E-07
High	Sequest HT (A2)	Unambiguous	[R].IEEELGAAAVYAGAK.[F]		1	1	Q42971	Q42971	0	2	0.5637	0	1	1	746.3876953125	1491.768113995	-0.560150417636928	-0.000417807500070921	CID	MS2		8.93105	33.4820805773333	28066	LPF2_030218_02.raw	0/0	5.33938980102539			0	2.568E-07
High	Sequest HT (A2)	Unambiguous	[K].AFAGSPIVGEIR.[G]		1	2	Q01K11	Q01K11; Q7XN11	0	2	0.5709	0	1	1	608.837341308594	1216.66740598719	-0.856365441296652	-0.000520956406148798	HCD	MS2	0	21.05117	33.2908159048	27866	LPF2_030218_02.raw	0/0	2.47373151779175			0	9.906E-05
High	Sequest HT (A2)	Unambiguous	[K].TPAELSHAAnAGLDIAVR.[M]	N10(Deamidated)	1	2	Q10N21	Q10N21; A2XFC7	0	3	0.6088	0	1	1	602.98876953125	1806.95175533375	9.57603289383147	0.00576775458333989	CID	MS2		25.55924	33.2873666888	27863	LPF2_030218_02.raw	0/0	3.40476083755493			0	1.766E-05
High	Sequest HT (A2)	Unambiguous	[K].TPAELSHAANAGLDIAVR.[M]		1	2	Q10N21	Q10N21; A2XFC7	0	3	0.4926	0	1	1	602.65478515625	1805.94980220875	-0.350984853914207	-0.000211287083326776	HCD	MS2	15.34346	17.2901	33.2855138677333	27861	LPF2_030218_02.raw	0/0	4.04299116134644	8972722	33.1955032348633	0	1.648E-07
High	Sequest HT (A2)	Unambiguous	[R].LTAFHPEIEELLYSEVENDEHK.[F]		1	1	P30298	P30298	0	4	0.6589	0	1	1	661.322021484375	2642.2662560475	1.59088592139007	0.00105088437499035	HCD	MS2	1.593921	26.74256	46.1706242189333	38924	LPF2_030218_03.raw	0/0	5.5661940574646	47171775	46.1160430908203	0	2.301E-07
High	Sequest HT (A2)	Unambiguous	[R].TIYIPQPTWGNHPK.[V]		1	1	P37833	P37833	0	3	0.3347	0	1	1	551.291198730469	1651.85904293141	-0.0357891261308969	-1.97061979179125E-05	HCD	MS2	3.995367	8.129711	33.1550260944	27725	LPF2_030218_02.raw	0/0	2.51409316062927	10900802.625	33.2486038208008	0	7.766E-05
High	Sequest HT (A2)	Unambiguous	[R].LVGccNELNAGYAADGYAR.[A]	C4(Carbamidomethyl); C5(Carbamidomethyl)	1	2	A2XFI3	Q10MW3; A2XFI3	0	2	0.632	0	1	1	1037.45837402344	2073.90947141688	-1.06715880968768	-0.00110659656237289	CID	MS2		25.465	33.1471034936	27717	LPF2_030218_02.raw	0/0	4.61925506591797			0	1.035E-06
High	Sequest HT (A2)	Unambiguous	[R].LVGccNELNAGYAADGYAR.[A]	C4(Carbamidomethyl); C5(Carbamidomethyl)	1	2	A2XFI3	Q10MW3; A2XFI3	0	2	0.4444	0	1	1	1037.45837402344	2073.90947141688	-1.06715880968768	-0.00110659656237289	HCD	MS2	0	42.61	33.1453101386667	27715	LPF2_030218_02.raw	0/0	3.60202884674072			0	1.105E-05
High	Sequest HT (A2)	Unambiguous	[R].IEEELGAAAVYAGAK.[F]		1	1	Q42971	Q42971	0	2	0.5134	0	1	1	746.390319824219	1491.77336301844	2.95850670340871	0.00220670421867908	CID	MS2		23.74	33.1235733957333	27696	LPF2_030218_02.raw	0/0	4.11230278015137			0	6.529E-06
High	Sequest HT (A2)	Unambiguous	[R].IEEELGAAAVYAGAK.[F]		1	1	Q42971	Q42971	0	2	0.2659	0	1	1	746.390319824219	1491.77336301844	2.95850670340871	0.00220670421867908	HCD	MS2	0	31.975	33.1220860997333	27694	LPF2_030218_02.raw	0/0	3.61339569091797			0	2.118E-05
High	Sequest HT (A2)	Unambiguous	[R].ETPAIDVcHGLLGDK.[A]	C8(Carbamidomethyl)	1	3	Q9AUV6	Q2QS14; Q9AUV6; Q2QS13	0	3	0.5013	0	1	1	542.271179199219	1624.79898433766	-0.58351328341002	-0.000316030781152203	HCD	MS2	30.40293	30.84883	33.1185921917333	27690	LPF2_030218_02.raw	0/0	3.77174353599548	12954058.5	33.1724700927734	0	1.788E-06
High	Sequest HT (A2)	Unambiguous	[K].IGPWGGnGGSAQDISVPPKK.[L]	N7(Deamidated)	1	1	Q0JMY8	Q0JMY8	1	3	0.0507	0	1	1	656.005493164063	1966.00192623219	-0.477978861892179	-0.000313235937446255	HCD	MS2	60.86812	21.93493	33.1610507784	27732	LPF2_030218_02.raw	0/0	4.34021520614624			0	1.878E-06
High	Sequest HT (A2)	Unambiguous	[R].LTAFHPEIEELLYSEVENDEHK.[F]		1	1	P30298	P30298	0	4	0.5026	0	1	1	661.322143554688	2642.26674432875	1.77568259950008	0.00117295468749035	CID	MS2		20.93495	46.1724182741333	38926	LPF2_030218_03.raw	0/0	1.8933242559433	47171775	46.1160430908203	0	4.001E-06
High	Sequest HT (A2)	Unambiguous	[K].LTPDEMSELESYASADVVQGDR.[Y]		1	2	Q7XQ45	A2XRZ6; Q7XQ45	0	2	0.728	0	1	1	1206.54797363281	2412.08867063563	0.640924454547567	0.000772982812350165	HCD	MS2	11.41291	42.495	46.1801738306667	38933	LPF2_030218_03.raw	0/0	5.22094345092773	13607703.75	46.2718467712402	0	1.498E-08
High	Sequest HT (A2)	Unambiguous	[K].LTPDEMSELESYASADVVQGDR.[Y]		1	2	Q7XQ45	A2XRZ6; Q7XQ45	0	2	0.7934	0	1	1	1206.54797363281	2412.08867063563	0.640924454547567	0.000772982812350165	CID	MS2		33.1	46.1819598565333	38935	LPF2_030218_03.raw	0/0	5.18376350402832	13607703.75	46.2718467712402	0	1.882E-08
High	Sequest HT (A2)	Unambiguous	[R].QELVNWVEGVGKPATAFDFTTK.[G]		1	1	P27934	P27934	0	3	0.2157	0	1	1	813.085021972656	2437.24051265797	0.29195238318148	0.000237185989438634	HCD	MS2	0	37.965	46.187671264	38941	LPF2_030218_03.raw	0/0	4.96055221557617	12754146.9375	46.3194770812988	0	5.116E-09
High	Sequest HT (A2)	Unambiguous	[K].YGQDATNVGDEGGFAPNIQEnK.[E]	N21(Deamidated)	1	1	Q42971	Q42971	0	2		0.049	3	3	1163.01806640625	2325.0288561825	0.981654371370028	0.00114118624986603	CID	MS2		31.54	33.0401082685333	27617	LPF2_030218_02.raw	0/0	4.84863185882568	18876744.5	33.0892028808594	0	1.362E-06
High	Sequest HT (A2)	Unambiguous	[K].YGQDATNVGDEGGFAPNIqENK.[E]	Q19(Deamidated)	1	1	Q42971	Q42971	0	2		0.0392	2	2	1163.01806640625	2325.0288561825	0.981654371370028	0.00114118624986603	CID	MS2		31.54	33.0401082685333	27617	LPF2_030218_02.raw	0/0	4.89582872390747	18876744.5	33.0892028808594	0	1.247E-06
High	Sequest HT (A2)	Unambiguous	[K].YGQDATNVGDEGGFAPnIQENK.[E]	N17(Deamidated)	1	1	Q42971	Q42971	0	2	0.0392	0	1	1	1163.01806640625	2325.0288561825	0.981654371370028	0.00114118624986603	CID	MS2		31.54	33.0401082685333	27617	LPF2_030218_02.raw	0/0	5.10407733917236	18876744.5	33.0892028808594	0	1.002E-06
High	Sequest HT (A2)	Unambiguous	[K].YGQDATNVGDEGGFAPNIQEnK.[E]	N21(Deamidated)	1	1	Q42971	Q42971	0	2		0.0353	3	3	1163.01806640625	2325.0288561825	0.981654371370028	0.00114118624986603	HCD	MS2	0	40.26	33.038354356	27615	LPF2_030218_02.raw	0/0	4.63881015777588	18876744.5	33.0892028808594	0	4.287E-08
High	Sequest HT (A2)	Unambiguous	[R].IFIPDREPPnGQPDEPLR.[V]	N10(Deamidated)	2	2	Q0DHF6; A2Y5L9	Q0DHF6; A2Y5L9	1	3	0.0695	0	1	1	697.688537597656	2091.05105953297	0.246375187062682	0.000171727656340585	CID	MS2		13.56204	33.1126489933333	27684	LPF2_030218_02.raw	0/0	3.31086015701294			0	1.978E-06
High	Sequest HT (A2)	Unambiguous	[R].TIPHLADAIHAAVTK.[L]		1	1	P37833	P37833	0	3	0.5968	0	1	1	519.962524414063	1557.87301998219	-1.11185306137642	-0.000577375937458176	HCD	MS2	59.31271	20.49364	33.1620504962667	27733	LPF2_030218_02.raw	0/0	3.71925497055054			0	2.163E-05
High	Sequest HT (A2)	Unambiguous	[K].AAVAWEAAKPLVIEEVEVAPPQAMEVR.[V]		1	1	Q2R8Z5	Q2R8Z5	0	3	0.5642	0	1	1	968.517700195313	2903.53854732594	1.72454213730461	0.0016690886456369	CID	MS2		24.64117	46.1685283301333	38922	LPF2_030218_03.raw	0/0	3.97001981735229	43713931.5	46.1168251037598	0	1.264E-06
High	Sequest HT (A2)	Unambiguous	[R].NNIPLSTAATANFTR.[G]		1	1	Q9LST6	Q9LST6	0	2	0.6085	0	1	1	795.915893554688	1590.82451047938	0.669916814923649	0.000532859687609744	CID	MS2		24.88	33.1704630938667	27741	LPF2_030218_02.raw	0/0	4.93431520462036	97057754	33.2664451599121	0	5.863E-07
High	Sequest HT (A2)	Unambiguous	[K].NYPVVSAEYQEAVEK.[A]		1	2	Q10N21	Q10N21; A2XFC7	0	2	0.4942	0	1	1	863.419555664063	1725.83183469813	-0.678867463229754	-0.000585805937475925	CID	MS2		33.1	33.2823665864	27858	LPF2_030218_02.raw	0/0	4.32758712768555	10572296.375	33.293888092041	0	4.058E-06
High	Sequest HT (A2)	Unambiguous	[K].NYPVVSAEYQEAVEK.[A]		1	2	Q10N21	Q10N21; A2XFC7	0	2	0.3794	0	1	1	863.419555664063	1725.83183469813	-0.678867463229754	-0.000585805937475925	HCD	MS2	0	32.335	33.2808124848	27856	LPF2_030218_02.raw	0/0	3.10993528366089	10572296.375	33.293888092041	0	8.656E-06
High	Sequest HT (A2)	Unambiguous	[R].LSTNENTLTVGGLYK.[V]		1	1	Q84P97	Q84P97	0	2	0.5236	0	1	1	805.425048828125	1609.84282102625	-0.2211915762876	-0.0001780418749604	CID	MS2		25.855	33.2712878984	27846	LPF2_030218_02.raw	0/0	3.82055878639221			0	2.241E-05
High	Sequest HT (A2)	Unambiguous	[R].LSTNENTLTVGGLYK.[V]		1	1	Q84P97	Q84P97	0	2	0.3311	0	1	1	805.425048828125	1609.84282102625	-0.2211915762876	-0.0001780418749604	HCD	MS2	0	15.1	33.2696920306667	27844	LPF2_030218_02.raw	0/0	2.95861721038818			0	1.474E-05
High	Sequest HT (A2)	Unambiguous	[R].LDTGNYSWGSEAVTR.[K]		1	1	P49199	P49199	0	2	0.6722	0	1	1	828.387023925781	1655.76677122156	0.472175155048825	0.000390905781387119	CID	MS2		19.945	33.2633067690667	27837	LPF2_030218_02.raw	0/0	4.85433673858643			0	4.283E-06
High	Sequest HT (A2)	Unambiguous	[R].LDTGNYSWGSEAVTR.[K]		1	1	P49199	P49199	0	2	0.5859	0	1	1	828.387023925781	1655.76677122156	0.472175155048825	0.000390905781387119	HCD	MS2	51.14939	41.4	33.2616114144	27835	LPF2_030218_02.raw	0/0	4.25266695022583			0	1.205E-06
High	Sequest HT (A2)	Unambiguous	[K].VAVKPLDLESANEPPLNTYKPK.[E]		1	1	P41345	P41345	0	4	0.2609	0	1	1	606.584533691406	2423.31630487563	-0.720716116664769	-0.000436631093862161	HCD	MS2	0	41.5817	33.2577175325333	27831	LPF2_030218_02.raw	0/0	2.30368709564209			0	3.34E-05
High	Sequest HT (A2)	Unambiguous	[K].IENLNQNIGALSVK.[L]		1	2	A2XRZ0	A2XRZ0; Q7XT99	0	2	0.5559	0	1	1	756.923095703125	1512.83891477625	0.58337788392804	0.000441278124981181	CID	MS2		15.925	33.2524426864	27825	LPF2_030218_02.raw	0/0	3.13474273681641			0	8.384E-05
High	Sequest HT (A2)	Unambiguous	[K].IENLNQNIGALSVK.[L]		1	2	A2XRZ0	A2XRZ0; Q7XT99	0	2	0.3248	0	1	1	756.923095703125	1512.83891477625	0.58337788392804	0.000441278124981181	HCD	MS2	26.98658	26.485	33.2510391168	27823	LPF2_030218_02.raw	0/0	3.13649654388428			0	1.166E-05
High	Sequest HT (A2)	Unambiguous	[K].VRTEEELIEAIATATGAK.[K]		2	2	Q0DHF6; A2Y5L9	Q0DHF6; A2Y5L9	1	2	0.4163	0	1	1	951.515197753906	1902.02311887781	2.77181826700537	0.00263602390600681	HCD	MS2	0	33.1	46.134427724	38889	LPF2_030218_03.raw	0/0	4.06328582763672	6959612.5	46.1189918518066	0	5.135E-06
High	Sequest HT (A2)	Unambiguous	[K].VRTEEELIEAIATATGAK.[K]		2	2	Q0DHF6; A2Y5L9	Q0DHF6; A2Y5L9	1	2	0.6042	0	1	1	951.515197753906	1902.02311887781	2.77181826700537	0.00263602390600681	CID	MS2		41.7	46.1364235213333	38891	LPF2_030218_03.raw	0/0	4.80197668075562	6959612.5	46.1189918518066	0	3.159E-06
High	Sequest HT (A2)	Unambiguous	[K].KLEQLLSLAAVRPAVNQVEVNPMWQQR.[T]		1	1	Q7G764	Q7G764	1	4	0.4334	0	1	1	780.181884765625	3117.7057091725	2.15754392508624	0.00168164312503905	HCD	MS2	42.61666	33.1	46.1420147968	38897	LPF2_030218_03.raw	0/0	3.53269195556641			0	8.073E-05
High	Sequest HT (A2)	Unambiguous	[R].SLASAVPLAVDGESTSK.[-]		1	1	P30298	P30298	0	2	0.5884	0	1	1	816.4267578125	1631.846238995	-1.48137205640137	-0.00120868749991132	CID	MS2		17.23	33.2425598024	27813	LPF2_030218_02.raw	0/0	3.44775009155273			0	5.55E-06
High	Sequest HT (A2)	Unambiguous	[K].VLEQLSGQSPVFSK.[A]		1	1	A2YDY2	A2YDY2	0	2	0.6142	0	1	1	759.911743164063	1518.81620969813	-0.0161058821188942	-1.22309376138219E-05	CID	MS2		31.81638	33.2141383909333	27788	LPF2_030218_02.raw	0/0	4.50667715072632			0	3.043E-06
High	Sequest HT (A2)	Unambiguous	[K].VLEQLSGQSPVFSK.[A]		1	1	A2YDY2	A2YDY2	0	2	0.529	0	1	1	759.911743164063	1518.81620969813	-0.0161058821188942	-1.22309376138219E-05	HCD	MS2	51.79582	25.36	33.2124069154667	27786	LPF2_030218_02.raw	0/0	4.14155340194702			0	6.74E-06
High	Sequest HT (A2)	Unambiguous	[K].SQLRPEIQVAAQNcWVK.[K]	C14(Carbamidomethyl)	1	1	P48494	P48494	0	2	0.7081	0	1	1	1014.02868652344	2027.05009641688	0.489325528884205	0.000495943437574198	CID	MS2		33.1	33.1739670994667	27745	LPF2_030218_02.raw	0/0	3.93822193145752			0	8.397E-05
High	Sequest HT (A2)	Unambiguous	[K].SQLRPEIQVAAQNcWVK.[K]	C14(Carbamidomethyl)	1	1	P48494	P48494	0	2	0.5639	0	1	1	1014.02697753906	2027.04667844813	-1.19685402264299	-0.0012130409374258	HCD	MS2	0	34.285	33.172319284	27743	LPF2_030218_02.raw	0/0	3.60479927062988			0	9.67E-06
High	Sequest HT (A2)	Unambiguous	[K].ILDVIDcTGSGDVDTSK.[V]	C7(Carbamidomethyl)	1	1	Q6ESI7	Q6ESI7	0	2	0.5387	0	1	1	897.92529296875	1794.8433093075	0.403588318175013	0.000362188750120396	HCD	MS2	0	24.91	33.5305970752	28118	LPF2_030218_02.raw	0/0	2.70554375648499			0	1.659E-05
High	Sequest HT (A2)	Unambiguous	[K].ILDVIDcTGSGDVDTSK.[V]	C7(Carbamidomethyl)	1	1	Q6ESI7	Q6ESI7	0	2	0.7082	0	1	1	897.92529296875	1794.8433093075	0.403588318175013	0.000362188750120396	CID	MS2		34.315	33.5324764266667	28120	LPF2_030218_02.raw	0/0	4.49193859100342			0	6.256E-07
High	Sequest HT (A2)	Unambiguous	[K].TPAELSHAANAGLDIAVR.[M]		1	2	Q10N21	Q10N21; A2XFC7	0	3	0.5251	0	1	1	602.655029296875	1805.95053463063	0.0545754872620724	3.28535416732242E-05	HCD	MS2	83.16963	15.79353	33.547106816	28135	LPF2_030218_02.raw	0/0	2.18750929832459			0	5.305E-05
High	Sequest HT (A2)	Unambiguous	[K].TPAELSHAANAGLDIAVR.[M]		1	2	Q10N21	Q10N21; A2XFC7	0	3	0.5486	0	1	1	602.655029296875	1805.95053463063	0.0545754872620724	3.28535416732242E-05	CID	MS2		22.53609	33.5489444866667	28137	LPF2_030218_02.raw	0/0	1.7460709810257			0	4.999E-06
High	Sequest HT (A2)	Unambiguous	[K].IGPWGGNGGSAQDISVPPK.[K]		1	1	Q0JMY8	Q0JMY8	0	2	0.7466	0	1	1	918.965759277344	1836.92424192469	0.193227759805844	0.000177472343807494	CID	MS2		23.665	33.8555306896	28460	LPF2_030218_02.raw	0/0	5.1294846534729			0	1.788E-08
High	Sequest HT (A2)	Unambiguous	[R].GDGGGGSGGSSPFYVDSDGLQR.[Q]		1	1	Q2QMN7	Q2QMN7	0	2	0.7222	0	1	1	1036.45056152344	2071.89384641688	-0.636611903496238	-0.000659496562548156	CID	MS2		39.825	33.8432648266667	28448	LPF2_030218_02.raw	0/0	4.32372188568115			0	2.913E-06
High	Sequest HT (A2)	Unambiguous	[R].GDGGGGSGGSSPFYVDSDGLQR.[Q]		1	1	Q2QMN7	Q2QMN7	0	2	0.7054	0	1	1	1036.45056152344	2071.89384641688	-0.636611903496238	-0.000659496562548156	HCD	MS2	0	31.075	33.8412856328	28446	LPF2_030218_02.raw	0/0	4.65119218826294			0	1.858E-07
High	Sequest HT (A2)	Unambiguous	[R].IEEELGAAAVYAGAK.[F]		1	1	Q42971	Q42971	0	2	0.5964	0	1	1	746.388061523438	1491.76884641688	-0.0691750053980015	-5.15965625709214E-05	CID	MS2		5.487202	33.8354005208	28439	LPF2_030218_02.raw	0/0	4.98288297653198			0	4.876E-07
High	Sequest HT (A2)	Unambiguous	[K].IPLYQHIANLAGNK.[Q]		1	1	Q42971	Q42971	0	3	0.6653	0	1	1	517.959106445313	1551.86276607594	-0.915913952953645	-0.000473791354124842	CID	MS2		20.95	33.8216093677333	28426	LPF2_030218_02.raw	0/0	2.47885704040527			0	2.501E-05
High	Sequest HT (A2)	Unambiguous	[K].IPLYQHIANLAGNK.[Q]		1	1	Q42971	Q42971	0	3	0.6142	0	1	1	517.959106445313	1551.86276607594	-0.915913952953645	-0.000473791354124842	HCD	MS2	16.47282	24.28989	33.8200092864	28424	LPF2_030218_02.raw	0/0	4.38351154327393			0	4.312E-06
High	Sequest HT (A2)	Unambiguous	[K].SQLRPEIQVAAQNcWVK.[K]	C14(Carbamidomethyl)	1	1	P48494	P48494	0	3	0.6366	0	1	1	676.354675292969	2027.04947261891	0.181588549383107	0.000122696302139976	CID	MS2		9.232556	33.8177885970667	28422	LPF2_030218_02.raw	0/0	4.31513595581055			0	2.103E-06
High	Sequest HT (A2)	Unambiguous	[K].ALNEHHVLLEGSLLKPNMVTPGSESK.[K]		1	1	Q5N725	Q5N725	0	4	0.6197	0	1	1	700.871826171875	2800.4654747975	-0.254954872497184	-0.000178498125023907	CID	MS2		10.56136	33.8684803416	28473	LPF2_030218_02.raw	0/0	5.68112850189209			0	3.729E-09
High	Sequest HT (A2)	Unambiguous	[K].SQLRPEIQVAAQNcWVK.[K]	C14(Carbamidomethyl)	1	1	P48494	P48494	0	3	0.561	0	1	1	676.354675292969	2027.04947261891	0.181588549383107	0.000122696302139976	HCD	MS2	19.39197	22.37271	33.8161369701333	28420	LPF2_030218_02.raw	0/0	4.50959777832031			0	3.946E-06
High	Sequest HT (A2)	Unambiguous	[R].FHLPGETEEEFATR.[L]		1	3	Q01K11	Q01K11; Q7XN11; Q6ZH29	0	3	0.6282	0	1	1	554.929382324219	1662.77359371266	-1.34241026898755	-0.000744042447877291	CID	MS2		22.50055	33.7794948016	28381	LPF2_030218_02.raw	0/0	3.8991870880127			0	4.046E-05
High	Sequest HT (A2)	Unambiguous	[R].VAPEEHPILLTEAPLNPK.[A]		2	2	A2XNS1; A3C6D7	A2XNS1; A3C6D7	0	3	0.5197	0	1	1	656.698181152344	1968.07999019703	-0.032017482386859	-2.10043228131932E-05	CID	MS2		19.11389	33.7757615290667	28377	LPF2_030218_02.raw	0/0	3.03602528572083	30039553	33.8198928833008	0	3.156E-05
High	Sequest HT (A2)	Unambiguous	[K].VRTEEELIEAIATATGAK.[K]		2	2	Q0DHF6; A2Y5L9	Q0DHF6; A2Y5L9	1	3	0.5753	0	1	1	634.678894042969	1902.02212886891	2.25131373657814	0.00142734630192839	CID	MS2		40.965	45.8946031333333	38675	LPF2_030218_03.raw	0/0	3.64707159996033			0	8.692E-05
High	Sequest HT (A2)	Unambiguous	[R].VAPEEHPILLTEAPLNPK.[A]		2	2	A2XNS1; A3C6D7	A2XNS1; A3C6D7	0	3	0.5332	0	1	1	656.697204589844	1968.07706050953	-1.52061927743152	-0.000997566822813193	HCD	MS2	32.17991	23.49946	33.7737218506667	28375	LPF2_030218_02.raw	0/0	3.7695460319519	30039553	33.8198928833008	0	9.342E-06
High	Sequest HT (A2)	Unambiguous	[K].ALNEHHVLLEGSLLKPNMVTPGSESK.[K]		1	1	Q5N725	Q5N725	0	5	0.6069	0	1	1	560.899047851563	2800.46613273781	-0.0200153059510119	-1.12104375148192E-05	HCD	MS2	10.98969	20.1598	33.772792676	28374	LPF2_030218_02.raw	0/0	4.91466188430786	27428211.5	33.8033561706543	0	2.728E-05
High	Sequest HT (A2)	Unambiguous	[K].ALNEHHVLLEGSLLKPnMVTPGSESK.[K]	N17(Deamidated)	1	1	Q5N725	Q5N725	0	3		0.0348	2	2	934.494079589844	2801.46768550953	6.23988229426452	0.00582690651037761	CID	MS2		27.91	33.7543561584	28355	LPF2_030218_02.raw	0/0	4.98647022247314			0	2.42E-08
High	Sequest HT (A2)	Unambiguous	[K].ALnEHHVLLEGSLLKPNMVTPGSESK.[K]	N3(Deamidated)	1	1	Q5N725	Q5N725	0	3	0.0348	0	1	1	934.494079589844	2801.46768550953	6.23988229426452	0.00582690651037761	CID	MS2		27.91	33.7543561584	28355	LPF2_030218_02.raw	0/0	5.1711859703064			0	5.511E-08
High	Sequest HT (A2)	Unambiguous	[K].QVVSGVAYYLK.[V]		1	1	A2XS65	A2XS65	0	2	0.6054	0	1	1	613.842468261719	1226.67765989344	-0.2364651312645	-0.00014503328122828	HCD	MS2	13.94826	20.87949	33.7977604466667	28400	LPF2_030218_02.raw	0/0	3.31590747833252			0	0.0001421
High	Sequest HT (A2)	Unambiguous	[R].VETGVLKPGMVVTFGPSGLTTEVK.[S]		1	1	O64937	O64937	0	2	0.4021	0	1	1	1223.66784667969	2446.32841672938	0.917081049756452	0.0011217396875054	HCD	MS2	0	42.73	45.8839680048	38664	LPF2_030218_03.raw	0/0	2.8567533493042			0	5.287E-05
High	Sequest HT (A2)	Unambiguous	[R].FPAGFETAQLPSNK.[C]		1	2	P0C5D0	P0C5D1; P0C5D0	0	2	0.4193	0	1	1	753.882751464844	1506.75822629969	-0.327205879971957	-0.00024651015633026	HCD	MS2	33.04567	21.88162	33.9089389133333	28516	LPF2_030218_02.raw	0/0	4.46118879318237			0	7.473E-07
High	Sequest HT (A2)	Unambiguous	[R].FPAGFETAQLPSNK.[C]		1	2	P0C5D0	P0C5D1; P0C5D0	0	2	0.3787	0	1	1	753.882751464844	1506.75822629969	-0.327205879971957	-0.00024651015633026	CID	MS2		28.74129	33.9106370978667	28518	LPF2_030218_02.raw	0/0	4.40705347061157			0	5.292E-06
High	Sequest HT (A2)	Unambiguous	[R].LTAFHPEIEELLYSEVENDEHK.[F]		1	1	P30298	P30298	0	4	0.6491	0	1	1	661.321533203125	2642.2643029225	0.851699208950006	0.000562603124990346	CID	MS2		31.105	45.8044881424	38603	LPF2_030218_03.raw	0/0	2.65474843978882	4774366.875	45.7871894836426	0	4.09E-07
High	Sequest HT (A2)	Unambiguous	[K].AAQDIALAELPPTHPIR.[L]		2	2	Q7XTE8; Q6EUP4	Q7XTE8; Q6EUP4	0	3	0.6168	0	1	1	605.003540039063	1812.99606685719	-0.326069444008771	-0.00019705427075678	CID	MS2		28.98741	34.0106716336	28620	LPF2_030218_02.raw	0/0	3.33943033218384			0	4.814E-08
High	Sequest HT (A2)	Unambiguous	[K].AAQDIALAELPPTHPIR.[L]		2	2	Q7XTE8; Q6EUP4	Q7XTE8; Q6EUP4	0	3	0.5	0	1	1	605.003540039063	1812.99606685719	-0.326069444008771	-0.00019705427075678	HCD	MS2	8.125611	11.66711	34.0089136773333	28618	LPF2_030218_02.raw	0/0	3.75853252410889			0	3.712E-06
High	Sequest HT (A2)	Unambiguous	[R].DTGEGFGAAPDIDHLNPR.[V]		1	1	P27933	P27933	0	3	0.4752	0	1	1	627.962158203125	1881.87192134938	-0.349800848300451	-0.000219426874915977	CID	MS2		12.73079	34.0072159693333	28616	LPF2_030218_02.raw	0/0	2.81741523742676			0	4.152E-05
High	Sequest HT (A2)	Unambiguous	[R].DTGEGFGAAPDIDHLNPR.[V]		1	1	P27933	P27933	0	3	0.6623	0	1	1	627.961730957031	1881.87063961109	-1.03089812083843	-0.000646672968665977	HCD	MS2	6.736298	8.311494	34.0054282682667	28614	LPF2_030218_02.raw	0/0	4.58609199523926			0	4.731E-07
High	Sequest HT (A2)	Unambiguous	[K].SQLRPEIQVAAQNcWVK.[K]	C14(Carbamidomethyl)	1	1	P48494	P48494	0	2	0.5635	0	1	1	1014.02856445313	2027.04985227625	0.368884132346548	0.000373873125074198	CID	MS2		32.245	33.9839902456	28593	LPF2_030218_02.raw	0/0	3.9413959980011	7780380.125	33.9402008056641	0	3.68E-05
High	Sequest HT (A2)	Unambiguous	[K].SQLRPEIQVAAQNcWVK.[K]	C14(Carbamidomethyl)	1	1	P48494	P48494	0	2	0.5082	0	1	1	1014.02856445313	2027.04985227625	0.368884132346548	0.000373873125074198	HCD	MS2	0	22.51	33.9819711469333	28591	LPF2_030218_02.raw	0/0	3.67907857894897	7780380.125	33.9402008056641	0	1.077E-05
High	Sequest HT (A2)	Unambiguous	[K].AAVAWEAAKPLVIEEVEVAPPQAMEVR.[V]		1	1	Q2R8Z5	Q2R8Z5	0	3	0.6066	0	1	1	968.517333984375	2903.53744869313	1.34616427552269	0.0013028777081369	HCD	MS2	42.09259	36.81	45.8104505634667	38609	LPF2_030218_03.raw	0/0	4.87813234329224			0	4.549E-06
High	Sequest HT (A2)	Unambiguous	[K].AAVAWEAAKPLVIEEVEVAPPQAMEVR.[V]		1	1	Q2R8Z5	Q2R8Z5	0	3	0.5971	0	1	1	968.517333984375	2903.53744869313	1.34616427552269	0.0013028777081369	CID	MS2		33.1	45.8121587210667	38611	LPF2_030218_03.raw	0/0	3.45208311080933			0	0.0001279
High	Sequest HT (A2)	Unambiguous	[R].VcENIPIVLcGNK.[V]	C2(Carbamidomethyl); C10(Carbamidomethyl)	2	2	A2Y7R5; Q7F7I7	A2Y7R5; Q7F7I7	0	2	0.5755	0	1	1	758.386840820313	1515.76640501063	0.401817105740607	0.000304530312554618	CID	MS2		24.63016	33.9465007845333	28556	LPF2_030218_02.raw	0/0	4.23758363723755	103304330	34.0385284423828	0	6.323E-06
High	Sequest HT (A2)	Unambiguous	[K].ANSEATLGTYQGDAVLGEGASESLHVK.[D]		1	1	Q5N725	Q5N725	0	3	0.6086	0	1	1	902.107421875	2704.307712365	0.617487434419181	0.000556625000020479	CID	MS2		28.26642	45.8660123730667	38646	LPF2_030218_03.raw	0/0	3.26637554168701			0	1.286E-06
High	Sequest HT (A2)	Unambiguous	[R].VcENIPIVLcGNK.[V]	C2(Carbamidomethyl); C10(Carbamidomethyl)	2	2	A2Y7R5; Q7F7I7	A2Y7R5; Q7F7I7	0	2	0.3938	0	1	1	758.386840820313	1515.76640501063	0.401817105740607	0.000304530312554618	HCD	MS2	13.31571	18.865	33.9448415653333	28554	LPF2_030218_02.raw	0/0	3.52535843849182	103304330	34.0385284423828	0	3.079E-06
High	Sequest HT (A2)	Unambiguous	[K].IGPNEPSQLSIDLNAQGLAR.[Y]		1	1	Q5N725	Q5N725	0	2	0.6242	0	1	1	1047.05444335938	2093.10161008875	1.45878880880102	0.00152669437511577	HCD	MS2	0	39.135	45.8725269136	38652	LPF2_030218_03.raw	0/0	4.70848369598389			0	2.525E-09
High	Sequest HT (A2)	Unambiguous	[K].SIGnGVQFLNR.[H]	N4(Deamidated)	2	3	P30298; P31924	P30298; P31924; Q43009	0	2	0.054	0	1	1	603.317138671875	1205.62700071375	-0.258011946750429	-0.000155533124883922	CID	MS2		18.09141	33.9423290296	28551	LPF2_030218_02.raw	0/0	3.15451741218567			0	0.0001508
High	Sequest HT (A2)	Unambiguous	[K].LIFGADSPAIQENR.[V]		1	1	P37833	P37833	0	2	0.57	0	1	1	765.898803710938	1530.79033079188	-0.490758101340236	-0.000375624062485258	CID	MS2		42.625	33.9335259237333	28543	LPF2_030218_02.raw	0/0	4.07418584823608			0	8.258E-06
High	Sequest HT (A2)	Unambiguous	[K].IGPNEPSQLSIDLNAQGLAR.[Y]		1	1	Q5N725	Q5N725	0	2	0.6646	0	1	1	1047.05444335938	2093.10161008875	1.45878880880102	0.00152669437511577	CID	MS2		33.1	45.8742767309333	38654	LPF2_030218_03.raw	0/0	4.89262771606445			0	1.072E-08
High	Sequest HT (A2)	Unambiguous	[K].LIFGADSPAIQENR.[V]		1	1	P37833	P37833	0	2	0.4061	0	1	1	765.898803710938	1530.79033079188	-0.490758101340236	-0.000375624062485258	HCD	MS2	31.7385	33.1	33.9315837349333	28541	LPF2_030218_02.raw	0/0	3.62169456481934			0	1.105E-05
High	Sequest HT (A2)	Unambiguous	[K].ALNEHHVLLEGSLLKPnMVTPGSESK.[K]	N17(Deamidated)	1	1	Q5N725	Q5N725	0	3	0.0699	0	1	1	934.494079589844	2801.46768550953	6.23988229426452	0.00582690651037761	HCD	MS2	0	34.825	33.7526938309333	28353	LPF2_030218_02.raw	0/0	5.00535869598389			0	1.287E-08
High	Sequest HT (A2)	Unambiguous	[K].VVTIDSYEDVTPNSETSLQK.[A]		1	1	P25776	P25776	0	2	0.6269	0	1	1	1113.04406738281	2225.08085813563	-0.496558955432432	-0.000552442187654378	CID	MS2		38.775	35.1271777408	29735	LPF2_030218_02.raw	0/0	5.79341697692871			0	3.913E-08
High	Sequest HT (A2)	Unambiguous	[R].LLDPPLHEFLPEGNVEDMVR.[L]		1	1	Q75KR1	Q75KR1	0	3	0.5332	0	1	1	774.060974121094	2320.16836910328	1.79974904067249	0.00139190442708544	HCD	MS2	15.41279	9.255869	45.9220848266667	38697	LPF2_030218_03.raw	0/0	4.36541509628296	51916546.875	45.9935836791992	0	1.031E-06
High	Sequest HT (A2)	Unambiguous	[R].FGIVEGLmTTVHAITATQK.[T]	M8(Oxidation)	2	2	Q7FAH2; Q6K5G8	Q7FAH2; Q6K5G8	0	3	0.3276	0	1	1	678.364685058594	2033.07950191578	2.90885475862291	0.00197130526036145	HCD	MS2	4.654455	42.48	45.9248661141333	38700	LPF2_030218_03.raw	0/0	3.51059079170227	26898961	45.8598518371582	0	4.386E-06
High	Sequest HT (A2)	Unambiguous	[R].LDTGNYSWGSEAVTR.[K]		1	1	P49199	P49199	0	2	0.5972	0	1	1	828.386657714844	1655.76603879969	0.0298289058297642	2.46948438871186E-05	HCD	MS2	0	20.635	33.6169248141333	28210	LPF2_030218_02.raw	0/0	4.32071304321289			0	1.971E-07
High	Sequest HT (A2)	Unambiguous	[R].LTAFHPEIEELLYSEVENDEHK.[F]		1	1	P30298	P30298	0	3	0.3917	0	1	1	881.426452636719	2642.26480465016	1.04158486232487	0.000917380052063284	HCD	MS2	68.42223	42.805	45.9360095362667	38712	LPF2_030218_03.raw	0/0	4.79863405227661	5947597.375	45.8903465270996	0	4.142E-05
High	Sequest HT (A2)	Unambiguous	[R].VETGVLKPGMVVTFGPSGLTTEVK.[S]		1	1	O64937	O64937	0	3	0.4882	0	1	1	816.114135742188	2446.32785396656	0.687036986690722	0.000560238854177442	CID	MS2		11.07926	45.9604269997333	38728	LPF2_030218_03.raw	0/0	4.23502063751221			0	7.024E-06
High	Sequest HT (A2)	Unambiguous	[K].GILQAAVQGELWR.[L]		1	1	P27934	P27934	0	2	0.5287	0	1	1	720.902954101563	1440.79863157313	1.98362125803646	0.00142899656248119	HCD	MS2	0	41.46	45.9625610672	38730	LPF2_030218_03.raw	0/0	3.13977241516113			0	5.608E-05
High	Sequest HT (A2)	Unambiguous	[K].SQLRPEIQVAAQNcWVK.[K]	C14(Carbamidomethyl)	1	1	P48494	P48494	0	2	0.4232	0	1	1	1014.02557373047	2027.04387083094	-2.58193008282605	-0.0026168495311758	CID	MS2		33.1	33.6049541685333	28198	LPF2_030218_02.raw	0/0	4.75256443023682			0	0.0001184
High	Sequest HT (A2)	Unambiguous	[K].SQLRPEIQVAAQNcWVK.[K]	C14(Carbamidomethyl)	1	1	P48494	P48494	0	2	0.6165	0	1	1	1014.02691650391	2027.04655637781	-1.25707472091182	-0.0012740760936758	HCD	MS2	0	32.59	33.603260984	28196	LPF2_030218_02.raw	0/0	4.12066650390625			0	2.49E-06
High	Sequest HT (A2)	Unambiguous	[K].GILQAAVQGELWR.[L]		1	1	P27934	P27934	0	2	0.6451	0	1	1	720.902954101563	1440.79863157313	1.98362125803646	0.00142899656248119	CID	MS2		11.5442	45.9642041570667	38732	LPF2_030218_03.raw	0/0	3.54532933235168			0	3.144E-05
High	Sequest HT (A2)	Unambiguous	[R].LDTGNYSWGSEAVTR.[K]		1	1	P49199	P49199	0	2	0.6162	0	1	1	828.386657714844	1655.76603879969	0.0298289058297642	2.46948438871186E-05	CID	MS2		30.29084	33.6187957056	28212	LPF2_030218_02.raw	0/0	4.82122755050659			0	6.539E-07
High	Sequest HT (A2)	Unambiguous	[R].SLASAVPLAVDGESTSK.[-]		1	1	P30298	P30298	0	2	0.6162	0	1	1	816.426391601563	1631.84550657313	-1.93020159224157	-0.00157489843741132	CID	MS2		22.915	33.6013441256	28194	LPF2_030218_02.raw	0/0	3.82604742050171	5071621.125	33.6166038513184	0	3.563E-05
High	Sequest HT (A2)	Unambiguous	[R].LVGccNELnAGYAADGYAR.[A]	C4(Carbamidomethyl); C5(Carbamidomethyl); N9(Deamidated)	1	2	A2XFI3	Q10MW3; A2XFI3	0	2	0.0308	0	1	1	1037.96057128906	2074.91386594813	8.75481987837451	0.00908266906262711	CID	MS2		19.615	33.5814389864	28173	LPF2_030218_02.raw	0/0	4.53858041763306			0	1.558E-06
High	Sequest HT (A2)	Unambiguous	[R].VGMGTAAFPFTSSEDTTAAMLR.[A]		1	1	Q7G764	Q7G764	0	2	0.4881	0	1	1	1131.03454589844	2261.06181516688	1.82912046541389	0.00206787343745418	HCD	MS2	0	33.1	45.9671122298667	38735	LPF2_030218_03.raw	0/0	3.77282619476318	80378136	45.7826995849609	0	2.191E-05
High	Sequest HT (A2)	Unambiguous	[R].LVGccNELnAGYAADGYAR.[A]	C4(Carbamidomethyl); C5(Carbamidomethyl); N9(Deamidated)	1	2	A2XFI3	Q10MW3; A2XFI3	0	2	0.0546	0	1	1	1037.96057128906	2074.91386594813	8.75481987837451	0.00908266906262711	HCD	MS2	0	41.065	33.5796160709333	28171	LPF2_030218_02.raw	0/0	5.49266910552979			0	9.144E-09
High	Sequest HT (A2)	Unambiguous	[K].VLEQLSGQSPVFSK.[A]		1	1	A2YDY2	A2YDY2	0	2	0.4343	0	1	1	759.912048339844	1518.81682004969	0.385754164391316	0.000292944843636178	HCD	MS2	25.75363	25.36	33.5695393626667	28160	LPF2_030218_02.raw	0/0	3.73111939430237			0	0.0001403
High	Sequest HT (A2)	Unambiguous	[K].IGPNEPSQLSIDLNAQGLAR.[Y]		1	1	Q5N725	Q5N725	0	3	0.6561	0	1	1	698.371520996094	2093.10000972828	0.694199648101581	0.000484342760501022	CID	MS2		17.46583	45.9680350330667	38736	LPF2_030218_03.raw	0/0	3.78463983535767			0	1.325E-06
High	Sequest HT (A2)	Unambiguous	[R].FPAGFETAQLPSNK.[C]		1	2	P0C5D0	P0C5D1; P0C5D0	0	2	0.5186	0	1	1	753.883178710938	1506.75908079188	0.239900304013248	0.00018073593741974	CID	MS2		26.36958	33.5558254005333	28145	LPF2_030218_02.raw	0/0	4.02679014205933			0	5.972E-06
High	Sequest HT (A2)	Unambiguous	[R].FPAGFETAQLPSNK.[C]		1	2	P0C5D0	P0C5D1; P0C5D0	0	2	0.4113	0	1	1	753.883178710938	1506.75908079188	0.239900304013248	0.00018073593741974	HCD	MS2	0	22.36	33.554100456	28143	LPF2_030218_02.raw	0/0	4.05757474899292			0	6.82E-07
High	Sequest HT (A2)	Unambiguous	[R].LVGccnELNAGYAADGYAR.[A]	C4(Carbamidomethyl); C5(Carbamidomethyl); N6(Deamidated)	1	2	A2XFI3	Q10MW3; A2XFI3	0	2		0.0308	2	2	1037.96057128906	2074.91386594813	8.75481987837451	0.00908266906262711	CID	MS2		19.615	33.5814389864	28173	LPF2_030218_02.raw	0/0	4.40054655075073			0	1.991E-06
High	Sequest HT (A2)	Unambiguous	[K].KVSPQLIAEYTVR.[A]		1	1	Q5N725	Q5N725	1	3	0.6589	0	1	1	501.955535888672	1503.85205440602	-0.598226031352813	-0.000299881328146512	CID	MS2		26.17227	33.6297241925333	28224	LPF2_030218_02.raw	0/0	4.27619647979736			0	2.779E-05
High	Sequest HT (A2)	Unambiguous	[R].DTGEGFGAAPDIDHLNPR.[V]		1	1	P27933	P27933	0	3	0.5758	0	1	1	627.961730957031	1881.87063961109	-1.03089812083843	-0.000646672968665977	CID	MS2		33.1	33.642190168	28236	LPF2_030218_02.raw	0/0	3.55694365501404	176556860	33.7781715393066	0	4.164E-06
High	Sequest HT (A2)	Unambiguous	[R].YLAVEPSTPYNTTTMPK.[V]		1	1	P42863	P42863	0	2	0.6418	0	1	1	956.971801757813	1912.93632688563	0.123248040413015	0.000117882812332937	HCD	MS2	0	33.1	33.6452590581333	28239	LPF2_030218_02.raw	0/0	4.02087450027466	87208977	33.7798843383789	0	1.454E-06
High	Sequest HT (A2)	Unambiguous	[K].LIGccNELNAGYAADGYAR.[A]	C4(Carbamidomethyl); C5(Carbamidomethyl)	2	2	Q0DHF6; A2Y5L9	Q0DHF6; A2Y5L9	0	2	0.7964	0	1	1	1044.46716308594	2087.92704954188	-0.136560367839143	-0.000142564062421968	CID	MS2		40.26	33.7220637890667	28321	LPF2_030218_02.raw	0/0	5.06190156936646			0	1.718E-07
High	Sequest HT (A2)	Unambiguous	[K].LIGccNELNAGYAADGYAR.[A]	C4(Carbamidomethyl); C5(Carbamidomethyl)	2	2	Q0DHF6; A2Y5L9	Q0DHF6; A2Y5L9	0	2	0.6049	0	1	1	1044.46716308594	2087.92704954188	-0.136560367839143	-0.000142564062421968	HCD	MS2	53.36141	31.57	33.7200846064	28319	LPF2_030218_02.raw	0/0	4.04819488525391			0	4.597E-07
High	Sequest HT (A2)	Unambiguous	[K].MIEYSYVNAPLQK.[E]		2	2	Q6Z0I4; Q6H5J0	Q6Z0I4; Q6H5J0	0	2	0.5364	0	1	1	778.395141601563	1555.78300657313	0.33124368486522	0.000257671562621908	CID	MS2		35.185	33.7114100706667	28309	LPF2_030218_02.raw	0/0	3.43456029891968	29948599.5	33.7694931030273	0	1.316E-05
High	Sequest HT (A2)	Unambiguous	[R].FGIVEGLmTTVHAITATQK.[T]	M8(Oxidation)	2	2	Q7FAH2; Q6K5G8	Q7FAH2; Q6K5G8	0	3	0.4693	0	1	1	678.364440917969	2033.07876949391	2.5486012590334	0.00172716463536145	CID	MS2		6.115623	45.9266691090667	38702	LPF2_030218_03.raw	0/0	2.2816469669342	26898961	45.8598518371582	0	8.207E-05
High	Sequest HT (A2)	Unambiguous	[K].FITHSVPFSEINTAFDLMHK.[G]		1	1	Q2R8Z5	Q2R8Z5	0	4	0.4143	0	1	1	584.296142578125	2334.1627404225	1.72494375639968	0.00100657312509611	HCD	MS2	16.78188	32.0192	45.9287492824	38704	LPF2_030218_03.raw	0/0	5.31017684936523	18026284.625	45.9997253417969	0	8.831E-07
High	Sequest HT (A2)	Unambiguous	[K].FITHSVPFSEINTAFDLMHK.[G]		1	1	Q2R8Z5	Q2R8Z5	0	4	0.4799	0	1	1	584.296142578125	2334.1627404225	1.72494375639968	0.00100657312509611	CID	MS2		15.38859	45.9304011317333	38706	LPF2_030218_03.raw	0/0	2.97536039352417	18026284.625	45.9997253417969	0	4.259E-05
High	Sequest HT (A2)	Unambiguous	[R].GNPTVEVDVccSDGTFAR.[A]	C10(Carbamidomethyl); C11(Carbamidomethyl)	1	1	Q42971	Q42971	0	2	0.75	0	1	1	992.429931640625	1983.85258665125	-0.460910419743153	-0.00045718937493433	CID	MS2		33.49	33.7043920576	28301	LPF2_030218_02.raw	0/0	4.68266916275024			0	9.997E-08
High	Sequest HT (A2)	Unambiguous	[K].WFDTNYHFIVPELGPNTK.[F]		2	2	Q2QLY5; Q2QLY4	Q2QLY5; Q2QLY4	0	3	0.4367	0	1	1	726.69482421875	2178.06991939625	2.04477152782881	0.0014845487500376	HCD	MS2	14.33393	31.09	45.9323013656	38708	LPF2_030218_03.raw	0/0	4.02854871749878	14750441.25	46.0350379943848	0	8.732E-06
High	Sequest HT (A2)	Unambiguous	[R].GNPTVEVDVccSDGTFAR.[A]	C10(Carbamidomethyl); C11(Carbamidomethyl)	1	1	Q42971	Q42971	0	2	0.7167	0	1	1	992.429931640625	1983.85258665125	-0.460910419743153	-0.00045718937493433	HCD	MS2	0	23.965	33.7025230101333	28299	LPF2_030218_02.raw	0/0	4.12897539138794			0	2.958E-06
High	Sequest HT (A2)	Unambiguous	[K].WFDTNYHFIVPELGPNTK.[F]		2	2	Q2QLY5; Q2QLY4	Q2QLY5; Q2QLY4	0	3	0.465	0	1	1	726.69482421875	2178.06991939625	2.04477152782881	0.0014845487500376	CID	MS2		30.53911	45.9339073312	38710	LPF2_030218_03.raw	0/0	2.85583472251892	14750441.25	46.0350379943848	0	7.34E-05
High	Sequest HT (A2)	Unambiguous	[K].VVAENLSDEEITGLK.[E]		1	1	A2ZVI7	A2ZVI7	0	2	0.3444	0	1	1	808.922241210938	1616.83720579188	-0.341127687240158	-0.000275774062401979	HCD	MS2	0	39.43	33.6732891666667	28267	LPF2_030218_02.raw	0/0	3.31103014945984			0	4.611E-06
High	Sequest HT (A2)	Unambiguous	[R].DTGEGFGAAPDIDHLNPR.[V]		1	1	P27933	P27933	0	2	0.6322	0	1	1	941.441162109375	1881.87504758875	1.31143775457729	0.00123397937511527	CID	MS2		29.455	33.6712743810667	28265	LPF2_030218_02.raw	0/0	4.16126251220703	72745314.5	33.783447265625	0	4.001E-06
High	Sequest HT (A2)	Unambiguous	[R].DTGEGFGAAPDIDHLNPR.[V]		1	1	P27933	P27933	0	2	0.6179	0	1	1	941.441162109375	1881.87504758875	1.31143775457729	0.00123397937511527	HCD	MS2	50.13969	39.315	33.6695472304	28263	LPF2_030218_02.raw	0/0	5.13489294052124	72745314.5	33.783447265625	0	2.252E-07
High	Sequest HT (A2)	Unambiguous	[K].AAQDIALAELPPTHPIR.[L]		2	2	Q7XTE8; Q6EUP4	Q7XTE8; Q6EUP4	0	2	0.4207	0	1	1	907.002990722656	1812.99870481531	1.12895702463316	0.00102339765635406	CID	MS2		29.635	33.6682495565333	28262	LPF2_030218_02.raw	0/0	4.16105794906616	9768828.5	33.6459808349609	0	6.879E-06
High	Sequest HT (A2)	Unambiguous	[K].AAQDIALAELPPTHPIR.[L]		2	2	Q7XTE8; Q6EUP4	Q7XTE8; Q6EUP4	0	2	0.3643	0	1	1	907.002990722656	1812.99870481531	1.12895702463316	0.00102339765635406	HCD	MS2	40.88496	19.495	33.6664662744	28260	LPF2_030218_02.raw	0/0	4.08616065979004	9768828.5	33.6459808349609	0	4.597E-05
High	Sequest HT (A2)	Unambiguous	[K].AGVTHVWLPPPSHSVAPQGYMPGR.[L]		1	1	P27933	P27933	0	4	0.3489	0	1	1	636.075317382813	2541.27943964125	-0.990790786748432	-0.000629469687510209	HCD	MS2	80.16022	30.82049	33.6564958693333	28250	LPF2_030218_02.raw	0/0	4.4993109703064	5961512.4375	33.6434745788574	0	1.735E-06
High	Sequest HT (A2)	Unambiguous	[R].YLAVEPSTPYNTTTMPK.[V]		1	1	P42863	P42863	0	2	0.6989	0	1	1	956.971801757813	1912.93632688563	0.123248040413015	0.000117882812332937	CID	MS2		42.03	33.6481816437333	28241	LPF2_030218_02.raw	0/0	3.62397742271423	87208977	33.7798843383789	0	2.135E-05
High	Sequest HT (A2)	Unambiguous	[R].LLDPPLHEFLPEGNVEDMVR.[L]		1	1	Q75KR1	Q75KR1	0	3	0.5541	0	1	1	774.061706542969	2320.17056636891	2.7467792686451	0.00212432630208544	CID	MS2		2.893144	45.9239684706667	38699	LPF2_030218_03.raw	0/0	3.70433831214905	51916546.875	45.9935836791992	0	8.055E-08
High	Sequest HT (A2)	Unambiguous	[K].ANSEATLGTYQGDAVLGEGASESLHVK.[D]		1	1	Q5N725	Q5N725	0	3	0.6004	0	1	1	902.106018066406	2704.30350093922	-0.939816256464974	-0.000847183593729521	HCD	MS2	0	15.28	35.1326495285333	29741	LPF2_030218_02.raw	0/0	5.43346834182739	8948618.5	35.1287803649902	0	1.919E-08
High	Sequest HT (A2)	Unambiguous	[K].ANSEATLGTYQGDAVLGEGASESLHVK.[D]		1	1	Q5N725	Q5N725	0	3	0.5839	0	1	1	902.106018066406	2704.30350093922	-0.939816256464974	-0.000847183593729521	CID	MS2		26.005	35.1343539416	29743	LPF2_030218_02.raw	0/0	3.22138571739197	8948618.5	35.1287803649902	0	2.068E-07
High	Sequest HT (A2)	Unambiguous	[K].IGPWGGnGGSAQDISVPPK.[K]	N7(Deamidated)	1	1	Q0JMY8	Q0JMY8	0	2	0.0262	0	1	1	919.459350585938	1837.91142454188	1.91607091378469	0.00176078093755749	HCD	MS2	0	20.92	35.1549569285333	29764	LPF2_030218_02.raw	0/0	5.33751010894775			0	9.827E-09
High	Sequest HT (A2)	Unambiguous	[R].GNPTVEVDVccSDGTFAR.[A]	C10(Carbamidomethyl); C11(Carbamidomethyl)	1	1	Q42971	Q42971	0	2	0.7542	0	1	1	992.430114746094	1983.85295286219	-0.276314663398309	-0.00027408390618433	CID	MS2		42.565	36.7026576893333	31323	LPF2_030218_02.raw	0/0	4.76151895523071			0	8.474E-08
High	Sequest HT (A2)	Unambiguous	[R].GNPTVEVDVccSDGTFAR.[A]	C10(Carbamidomethyl); C11(Carbamidomethyl)	1	1	Q42971	Q42971	0	2	0.7039	0	1	1	992.430114746094	1983.85295286219	-0.276314663398309	-0.00027408390618433	HCD	MS2	0	33.1	36.7004141493333	31321	LPF2_030218_02.raw	0/0	4.12242889404297			0	4.761E-06
High	Sequest HT (A2)	Unambiguous	[R].LLSSGNVYTQEEILTR.[I]		1	1	Q75KR1	Q75KR1	0	2	0.6827	0	1	1	911.980590820313	1822.95390501063	-0.336458956402489	-0.000306674687408304	CID	MS2		24.955	36.6801446408	31301	LPF2_030218_02.raw	0/0	4.56596088409424			0	5.759E-07
High	Sequest HT (A2)	Unambiguous	[R].LLSSGNVYTQEEILTR.[I]		1	1	Q75KR1	Q75KR1	0	2	0.543	0	1	1	911.980590820313	1822.95390501063	-0.336458956402489	-0.000306674687408304	HCD	MS2	9.225198	33.52	36.6785360333333	31299	LPF2_030218_02.raw	0/0	4.4163384437561			0	3.543E-07
High	Sequest HT (A2)	Unambiguous	[K].IGPWGGNGGSAqDISVPPK.[K]	Q12(Deamidated)	1	1	Q0JMY8	Q0JMY8	0	2		0.0306	2	2	919.457580566406	1837.90788450281	-0.0100533804523361	-9.23859369250657E-06	CID	MS2		17.73909	36.6766402245333	31297	LPF2_030218_02.raw	0/0	5.39467763900757			0	2.526E-07
High	Sequest HT (A2)	Unambiguous	[K].IGPWGGnGGSAQDISVPPK.[K]	N7(Deamidated)	1	1	Q0JMY8	Q0JMY8	0	2	0.0306	0	1	1	919.457580566406	1837.90788450281	-0.0100533804523361	-9.23859369250657E-06	CID	MS2		17.73909	36.6766402245333	31297	LPF2_030218_02.raw	0/0	5.55681753158569			0	3.98E-08
High	Sequest HT (A2)	Unambiguous	[R].EELGcVFLTGEK.[L]	C5(Carbamidomethyl)	1	1	P14717	P14717	0	2	0.5878	0	1	1	691.336608886719	1381.66594114344	-0.616629542330594	-0.000425988281147482	HCD	MS2	18.10305	12.54307	36.6758004066667	31296	LPF2_030218_02.raw	0/0	3.7553768157959			0	8.35E-06
High	Sequest HT (A2)	Unambiguous	[K].YNGGLDTEEAYPYTGVnGIcHYKPEnVGVK.[V]	N17(Deamidated); C20(Carbamidomethyl); N26(Deamidated)	1	1	P25778	P25778	0	4	0.0723	0	1	1	837.389465332031	3346.53603143813	4.53242598600193	0.0037919645311969	HCD	MS2	37.04003	42.33	36.7246464026667	31348	LPF2_030218_02.raw	0/0	4.14662885665894			0	8.716E-06
High	Sequest HT (A2)	Unambiguous	[K].DHDKPVqQVLAEMTnGGVDR.[S]	Q7(Deamidated); N15(Deamidated)	1	1	Q2R8Z5	Q2R8Z5	0	2	0.2667	0	1	1	1106.02966308594	2211.05204954188	7.87547222764421	0.00870647093745136	CID	MS2		40.5	36.6726570210667	31293	LPF2_030218_02.raw	0/0	4.65275192260742			0	6.198E-05
High	Sequest HT (A2)	Unambiguous	[K].ANSEATLGTYQGDAVLGEGASESLHVK.[D]		1	1	Q5N725	Q5N725	0	3	0.6912	0	1	1	902.106994628906	2704.30643062672	0.143525441541394	0.000129378906270479	CID	MS2		18.09505	36.643575052	31262	LPF2_030218_02.raw	0/0	3.53416419029236			0	2.252E-07
High	Sequest HT (A2)	Unambiguous	[R].IEEELGAAAVYAGAK.[F]		1	1	Q42971	Q42971	0	2	0.484	0	1	1	746.387512207031	1491.76774778406	-0.805638123756391	-0.000600912968820921	CID	MS2		25.9891	36.6315110813333	31251	LPF2_030218_02.raw	0/0	4.06795120239258			0	3.104E-06
High	Sequest HT (A2)	Unambiguous	[K].DHDKPVQQVLAEMTnGGVDR.[S]	N15(Deamidated)	1	1	Q2R8Z5	Q2R8Z5	0	4	0.1807	0	1	1	553.267639160156	2210.04872675063	-0.856925790478074	-0.000473462343763553	HCD	MS2	49.39768	16.45898	36.6306879802667	31250	LPF2_030218_02.raw	0/0	4.15267658233643			0	5.173E-06
High	Sequest HT (A2)	Unambiguous	[R].IEEELGAAAVYAGAK.[F]		1	1	Q42971	Q42971	0	2	0.3459	0	1	1	746.387512207031	1491.76774778406	-0.805638123756391	-0.000600912968820921	HCD	MS2	54.03999	23.25325	36.629819312	31249	LPF2_030218_02.raw	0/0	3.70197033882141			0	7.98E-06
High	Sequest HT (A2)	Unambiguous	[K].GGEYADKNPNFVGcVEGALGIR.[E]	C14(Carbamidomethyl)	1	1	Q9SXP2	Q9SXP2	1	3	0.408	0	1	1	775.042541503906	2323.11307125172	-0.208271472801299	-0.000161279427201085	CID	MS2		40.935	45.1597497048	38008	LPF2_030218_03.raw	0/0	3.74994373321533	7461056.125	45.1079902648926	0	3.175E-06
High	Sequest HT (A2)	Unambiguous	[R].IDSTVPVEITMGELKK.[L]		1	2	Q7XQ45	A2XRZ6; Q7XQ45	1	3	0.3183	0	1	1	587.321838378906	1759.95096187672	-0.0290197174696751	-1.70244270520925E-05	HCD	MS2	0	33.1	36.6097596698667	31229	LPF2_030218_02.raw	0/0	2.8883273601532	15250013.75	36.6585121154785	0	8.087E-05
High	Sequest HT (A2)	Unambiguous	[K].ATTFVDNHDTGSTQHLWPFPSDK.[V]		1	1	P17654	P17654	0	3	0.7033	0	1	1	867.738464355469	2601.20083980641	0.147788074437467	0.000128142135508824	CID	MS2		4.445837	36.6031099434667	31222	LPF2_030218_02.raw	0/0	5.99776172637939			0	4.531E-09
High	Sequest HT (A2)	Unambiguous	[K].DHDKPVqQVLAEMTnGGVDR.[S]	Q7(Deamidated); N15(Deamidated)	1	1	Q2R8Z5	Q2R8Z5	0	2	0.219	0	1	1	1106.02966308594	2211.05204954188	7.87547222764421	0.00870647093745136	HCD	MS2	33.2863	40.125	36.6697407706667	31292	LPF2_030218_02.raw	0/0	4.84375905990601			0	1.925E-06
High	Sequest HT (A2)	Unambiguous	[K].TPGLDDVTGEPLIQR.[K]		1	1	Q08479	Q08479	0	2	0.4319	0	1	1	805.922546386719	1610.83781614344	-0.378645401342708	-0.000304968281170659	CID	MS2		26.335	36.5859543802667	31211	LPF2_030218_02.raw	0/0	3.00861430168152			0	0.0001512
High	Sequest HT (A2)	Unambiguous	[K].YnGGLDTEEAYPYTGVnGIcHYKPENVGVK.[V]	N2(Deamidated); N17(Deamidated); C20(Carbamidomethyl)	1	1	P25778	P25778	0	4	0.2238	0	1	1	837.389465332031	3346.53603143813	4.53242598600286	0.00379196453119768	CID	MS2		40.5	36.7276256208	31349	LPF2_030218_02.raw	0/0	4.28663778305054			0	3.153E-07
High	Sequest HT (A2)	Unambiguous	[R].SFDDGFPNLFINNAHDIR.[G]		1	1	Q6ZFT5	Q6ZFT5	0	3	0.4578	0	1	1	698.001098632813	2091.98874263844	0.222079847304949	0.000154862812451029	HCD	MS2	76.64256	21.265	45.1395963114667	37986	LPF2_030218_03.raw	0/0	3.67375612258911	39438716.125	45.2239379882813	0	7.803E-05
High	Sequest HT (A2)	Unambiguous	[R].AAVDAGFVPNELQVGQTGK.[I]		1	1	A2XNR6	A2XNR6	0	2	0.6742	0	1	1	950.992553710938	1900.97783079188	0.796628480883947	0.000757185937573013	CID	MS2		40.8	36.9102966261333	31534	LPF2_030218_02.raw	0/0	4.44910192489624	31916954	36.9415893554688	0	9.721E-07
High	Sequest HT (A2)	Unambiguous	[R].AAVDAGFVPNELQVGQTGK.[I]		1	1	A2XNR6	A2XNR6	0	2	0.5835	0	1	1	950.992553710938	1900.97783079188	0.796628480883947	0.000757185937573013	HCD	MS2	0	32.2	36.9083090306667	31532	LPF2_030218_02.raw	0/0	4.37498235702515	31916954	36.9415893554688	0	1.497E-06
High	Sequest HT (A2)	Unambiguous	[R].VLSPSESFIHELDEK.[T]		1	1	Q2QNG7	Q2QNG7	0	3	0.4599	0	1	1	577.293334960938	1729.86545162281	0.662013088871396	0.000381730937609367	HCD	MS2	39.15234	30.77811	36.9038177461333	31527	LPF2_030218_02.raw	0/0	3.24293279647827			0	8.495E-06
High	Sequest HT (A2)	Unambiguous	[K].VSPEVIAEYTVR.[T]		1	1	P17784	P17784	0	2	0.5466	0	1	1	681.866638183594	1362.72599973719	-0.261874154460582	-0.000178431406197888	CID	MS2		33.1	36.9018634656	31525	LPF2_030218_02.raw	0/0	3.21662020683289			0	0.000147
High	Sequest HT (A2)	Unambiguous	[K].VSPEVIAEYTVR.[T]		1	1	P17784	P17784	0	2	0.6021	0	1	1	681.866638183594	1362.72599973719	-0.261874154460582	-0.000178431406197888	HCD	MS2	37.41938	33.865	36.9003657533333	31523	LPF2_030218_02.raw	0/0	2.84433937072754			0	9.396E-05
High	Sequest HT (A2)	Unambiguous	[K].SDVNIVSNAScTTNcLAPLAK.[V]	C11(Carbamidomethyl); C15(Carbamidomethyl)	1	1	Q6K5G8	Q6K5G8	0	2	0.6119	0	1	1	1118.03784179688	2235.06840696375	-2.67809262615462	-0.00299286812499844	CID	MS2		22.54	36.8702920056	31492	LPF2_030218_02.raw	0/0	3.52719831466675	9685412.25	36.836540222168	0	8.061E-05
High	Sequest HT (A2)	Unambiguous	[K].SDVNIVSNAScTTNcLAPLAK.[V]	C11(Carbamidomethyl); C15(Carbamidomethyl)	1	1	Q6K5G8	Q6K5G8	0	2	0.5883	0	1	1	1118.03784179688	2235.06840696375	-2.67809262615462	-0.00299286812499844	HCD	MS2	0	30.22	36.8682612034667	31490	LPF2_030218_02.raw	0/0	5.15003490447998	9685412.25	36.836540222168	0	1.847E-07
High	Sequest HT (A2)	Unambiguous	[K].ATTFVDNHDTGSTQHLWPFPSDK.[V]		1	1	P17654	P17654	0	2	0.6792	0	1	1	1301.10266113281	2601.19804563563	-0.92639702940273	-0.00120487218737253	HCD	MS2	0	33.1	36.7784295157333	31398	LPF2_030218_02.raw	0/0	3.46090006828308			0	7.715E-05
High	Sequest HT (A2)	Unambiguous	[K].TITLEVESSDTIDNVK.[A]		2	6	P0CH35; P51431	P0CH35; P0C030; Q58G87; P51431; P0C031; Q9ARZ9	0	2	0.5864	0	1	1	882.449645996094	1763.89201536219	0.623820996007416	0.000550176093724986	CID	MS2		41.685	45.0292140021333	37889	LPF2_030218_03.raw	0/0	4.40384817123413	4679465.25	44.9686088562012	0	4.041E-06
High	Sequest HT (A2)	Unambiguous	[R].EQAVWALGNVAGDSPK.[C]		1	2	Q71VM4	Q9SLX0; Q71VM4	0	2	0.6905	0	1	1	821.415161132813	1641.82304563563	-0.0394405308217551	-3.23771874946033E-05	CID	MS2		26.5	36.8401293341333	31461	LPF2_030218_02.raw	0/0	4.61948394775391	17308568	36.8016777038574	0	2.017E-07
High	Sequest HT (A2)	Unambiguous	[R].EQAVWALGNVAGDSPK.[C]		1	2	Q71VM4	Q9SLX0; Q71VM4	0	2	0.6205	0	1	1	821.414672851563	1641.82206907313	-0.634244254694314	-0.000520658437494603	HCD	MS2	0	41.475	36.8384290477333	31459	LPF2_030218_02.raw	0/0	5.2666335105896	17308568	36.8016777038574	0	1.279E-07
High	Sequest HT (A2)	Unambiguous	[K].VEEIASTGATHVWLPPPSHSVSPqGYMPGR.[L]	Q24(Deamidated)	1	1	P27934	P27934	0	3	0.463	0	1	1	1063.52673339844	3188.56564693531	5.86108831220018	0.00622945177061155	CID	MS2		33.1	36.8246355877333	31448	LPF2_030218_02.raw	0/0	2.57138013839722			0	0.0001156
High	Sequest HT (A2)	Unambiguous	[K].ELAITSDEALSLEELPK.[R]		1	1	P48642	P48642	0	2	0.5084	0	1	1	929.488403320313	1857.96953001063	0.196289923401618	0.000182350312570634	HCD	MS2	37.91424	29.635	45.1104704717333	37957	LPF2_030218_03.raw	0/0	4.18841552734375	3951859.875	45.0898857116699	0	1.637E-06
High	Sequest HT (A2)	Unambiguous	[K].ELAITSDEALSLEELPK.[R]		1	1	P48642	P48642	0	2	0.5789	0	1	1	929.488403320313	1857.96953001063	0.196289923401618	0.000182350312570634	CID	MS2		38.58	45.1124081824	37959	LPF2_030218_03.raw	0/0	3.80221104621887	3951859.875	45.0898857116699	0	6.258E-05
High	Sequest HT (A2)	Unambiguous	[K].AVIELENYGLPFSR.[T]		1	1	Q6ZDY8	Q6ZDY8	0	2	0.3587	0	1	1	804.4248046875	1607.842332745	-0.280192195768743	-0.000225252499944872	HCD	MS2	0	27.13	45.1141723706667	37961	LPF2_030218_03.raw	0/0	3.29265546798706			0	4.268E-06
High	Sequest HT (A2)	Unambiguous	[K].AVIELENYGLPFSR.[T]		1	1	Q6ZDY8	Q6ZDY8	0	2	0.6237	0	1	1	804.4248046875	1607.842332745	-0.280192195768743	-0.000225252499944872	CID	MS2		36.42	45.116012212	37963	LPF2_030218_03.raw	0/0	3.95655846595764			0	3.468E-06
High	Sequest HT (A2)	Unambiguous	[K].NVRPDYLSNIWK.[V]		1	1	Q43008	Q43008	0	3	0.6077	0	1	1	502.267944335938	1504.78927974781	-0.935965512334069	-0.000469477395805977	CID	MS2		30.685	36.864136208	31485	LPF2_030218_02.raw	0/0	4.17911529541016			0	4.74E-06
High	Sequest HT (A2)	Unambiguous	[K].TPGLDDVTGEPLIQR.[K]		1	1	Q08479	Q08479	0	2	0.47	0	1	1	805.922546386719	1610.83781614344	-0.378645401342708	-0.000304968281170659	HCD	MS2	12.85398	38.905	36.5843151978667	31209	LPF2_030218_02.raw	0/0	3.83172273635864			0	1.161E-05
High	Sequest HT (A2)	Unambiguous	[K].SDVNIVSNAScTTNcLAPLAK.[V]	C11(Carbamidomethyl); C15(Carbamidomethyl)	1	1	Q6K5G8	Q6K5G8	0	3	0.3686	0	1	1	745.69580078125	2235.07284908375	-0.690633052312247	-0.000514538749991781	CID	MS2		25.255	36.5782758317333	31203	LPF2_030218_02.raw	0/0	3.49612617492676			0	1.291E-06
High	Sequest HT (A2)	Unambiguous	[K].SDVNIVSNAScTTNcLAPLAK.[V]	C11(Carbamidomethyl); C15(Carbamidomethyl)	1	1	Q6K5G8	Q6K5G8	0	3	0.3067	0	1	1	745.695495605469	2235.07193355641	-1.10025133917563	-0.000819714531241781	HCD	MS2	20.03687	17.73658	36.5767029525333	31201	LPF2_030218_02.raw	0/0	3.87982749938965			0	2.271E-05
High	Sequest HT (A2)	Unambiguous	[K].TEDLWAALEEGSGEPVK.[T]		1	1	Q6Z6L4	Q6Z6L4	0	2	0.6154	0	1	1	915.943481445313	1830.87968626063	2.23223283250231	0.00204347031251473	CID	MS2		42.51	45.172469884	38019	LPF2_030218_03.raw	0/0	5.20464086532593	23488221.625	45.0856857299805	0	1.406E-07
High	Sequest HT (A2)	Unambiguous	[R].TDLPNVVELYMK.[K]		2	2	Q0ITW7; Q2R8Z5	Q0ITW7; Q2R8Z5	0	2	0.6182	0	1	1	711.37158203125	1421.7358874325	0.991030689280375	0.000704491250075989	CID	MS2		8.531666	45.1835381325333	38029	LPF2_030218_03.raw	0/0	3.85264682769775			0	3.964E-05
High	Sequest HT (A2)	Unambiguous	[R].LWDLSTGVTTR.[R]		1	1	P49027	P49027	0	2	0.4969	0	1	1	624.833435058594	1248.65959348719	1.05424134994616	0.000658193593835676	CID	MS2		31.84	36.35562518	30974	LPF2_030218_02.raw	0/0	3.24498748779297			0	3.359E-05
High	Sequest HT (A2)	Unambiguous	[R].FGIVEGLmTTVHAITATQK.[T]	M8(Oxidation)	2	2	Q7FAH2; Q6K5G8	Q7FAH2; Q6K5G8	0	3	0.5448	0	1	1	678.36328125	2033.07529049	0.837397135983233	0.000567496666611452	HCD	MS2	27.40303	40.675	45.1893946842667	38035	LPF2_030218_03.raw	0/0	3.90792083740234	8077550.625	45.2438316345215	0	3.694E-07
High	Sequest HT (A2)	Unambiguous	[K].GSFETIHVEDALGHQFATR.[L]		1	1	P49398	P49398	0	4	0.5319	0	1	1	529.511779785156	2115.02528925063	-0.0484861199232276	-2.56373436968715E-05	CID	MS2		34.48	36.3305386352	30956	LPF2_030218_02.raw	0/0	1.87663531303406			0	0.0001218
High	Sequest HT (A2)	Unambiguous	[K].GSFETIHVEDALGHQFATR.[L]		1	1	P49398	P49398	0	4	0.5227	0	1	1	529.51123046875	2115.023091985	-1.08736992411719	-0.000574953749946872	HCD	MS2	19.70826	20.99569	36.3286199109333	30954	LPF2_030218_02.raw	0/0	3.07799696922302			0	9.707E-06
High	Sequest HT (A2)	Unambiguous	[K].ILPWGDEAYAGGSANAPR.[G]		1	1	Q10M12	Q10M12	0	2	0.7013	0	1	1	922.947875976563	1844.88847532313	-2.2286050171307	-0.00205576843757171	CID	MS2		21.34	36.3260825437333	30951	LPF2_030218_02.raw	0/0	5.48760557174683	9497841.5	36.2814903259277	0	1.176E-07
High	Sequest HT (A2)	Unambiguous	[K].ATTFVDNHDTGSTQHLWPFPSDK.[V]		1	1	P17654	P17654	0	4	0.5429	0	1	1	651.054992675781	2601.19814081313	-0.889807192642471	-0.000578641718675499	HCD	MS2	4.872956	2.578097	36.4286508581333	31047	LPF2_030218_02.raw	0/0	4.31004524230957			0	1.135E-06
High	Sequest HT (A2)	Unambiguous	[K].ILPWGDEAYAGGSANAPR.[G]		1	1	Q10M12	Q10M12	0	2	0.5391	0	1	1	922.947875976563	1844.88847532313	-2.2286050171307	-0.00205576843757171	HCD	MS2	55.1727	41.52	36.3243306021333	30949	LPF2_030218_02.raw	0/0	3.70505356788635	9497841.5	36.2814903259277	0	3.861E-06
High	Sequest HT (A2)	Unambiguous	[R].GNPTVEVDVccSDGTFAR.[A]	C10(Carbamidomethyl); C11(Carbamidomethyl)	1	1	Q42971	Q42971	0	2	0.7092	0	1	1	992.428771972656	1983.85026731531	-1.63001687659383	-0.00161685734368433	HCD	MS2	0	33.1	36.3213059333333	30946	LPF2_030218_02.raw	0/0	4.22966146469116			0	1.099E-05
High	Sequest HT (A2)	Selected	[K].FDLSGIPAAPR.[G]		1	1	Q6Z7B0	Q6Z7B0	0	2	0.0031	0	1	1	572.3115234375	1143.615770245	0.0753356231368952	4.30775000950234E-05	CID	MS2		19	36.3153393882667	30939	LPF2_030218_02.raw	0/0	3.18073129653931	54370454	36.2818603515625	0	2.888E-05
High	Sequest HT (A2)	Selected	[K].FDLSGIPAAPR.[G]		1	1	Q6Z7B0	Q6Z7B0	0	2	0.0374	0	1	1	572.3115234375	1143.615770245	0.0753356231368952	4.30775000950234E-05	HCD	MS2	8.870885	20.24299	36.3139977770667	30937	LPF2_030218_02.raw	0/0	2.94141173362732	54370454	36.2818603515625	0	0.0001048
High	Sequest HT (A2)	Unambiguous	[R].LLSSGNVYTQEEILTR.[I]		1	1	Q75KR1	Q75KR1	0	2	0.6513	0	1	1	911.980529785156	1822.95378294031	-0.403421851675279	-0.000367709843658304	CID	MS2		18.145	36.3118501810667	30935	LPF2_030218_02.raw	0/0	5.2216682434082			0	2.733E-07
High	Sequest HT (A2)	Unambiguous	[R].LLSSGNVYTQEEILTR.[I]		1	1	Q75KR1	Q75KR1	0	2	0.6012	0	1	1	911.980529785156	1822.95378294031	-0.403421851675279	-0.000367709843658304	HCD	MS2	0	25.85751	36.3100897768	30933	LPF2_030218_02.raw	0/0	4.93954133987427			0	5.168E-08
High	Sequest HT (A2)	Unambiguous	[K].IGPWGGnGGSAQDISVPPK.[K]	N7(Deamidated)	1	1	Q0JMY8	Q0JMY8	0	2	0.0619	0	1	1	919.456970214844	1837.90666379969	-0.674234171568551	-0.000619590156192507	CID	MS2		17.09175	36.3080313344	30931	LPF2_030218_02.raw	0/0	4.84728288650513			0	4.886E-08
High	Sequest HT (A2)	Unambiguous	[R].FGIVEGLmTTVHAITATQK.[T]	M8(Oxidation)	2	2	Q7FAH2; Q6K5G8	Q7FAH2; Q6K5G8	0	3	0.5937	0	1	1	678.36328125	2033.07529049	0.837397135983233	0.000567496666611452	CID	MS2		33.1	45.1911565224	38037	LPF2_030218_03.raw	0/0	3.1524772644043	8077550.625	45.2438316345215	0	1.23E-05
High	Sequest HT (A2)	Unambiguous	[R].GNPTVEVDVccSDGTFAR.[A]	C10(Carbamidomethyl); C11(Carbamidomethyl)	1	1	Q42971	Q42971	0	2	0.8063	0	1	1	992.430114746094	1983.85295286219	-0.276314663398309	-0.00027408390618433	CID	MS2		42.565	36.3233266234667	30948	LPF2_030218_02.raw	0/0	4.13165855407715			0	1.022E-06
High	Sequest HT (A2)	Unambiguous	[K].LVVSTScSLMHTAVDLVNETK.[L]	C7(Carbamidomethyl)	2	2	Q2QLY5; Q2QLY4	Q2QLY5; Q2QLY4	0	3	0.4281	0	1	1	768.725158691406	2304.16092281422	1.53162029133109	0.00117636473954737	CID	MS2		30.745	45.1712619301333	38018	LPF2_030218_03.raw	0/0	3.26622295379639			0	4.933E-06
High	Sequest HT (A2)	Unambiguous	[K].DHDKPVQQVLAEMTnGGVDR.[S]	N15(Deamidated)	1	1	Q2R8Z5	Q2R8Z5	0	3	0.2525	0	1	1	737.354431152344	2210.04874019703	-0.850841583128644	-0.000626800989608582	HCD	MS2	66.14529	16.96346	36.4361506032	31055	LPF2_030218_02.raw	0/0	4.99438047409058			0	3.25E-07
High	Sequest HT (A2)	Unambiguous	[K].DHDKPVQQVLAEMTnGGVDR.[S]	N15(Deamidated)	1	1	Q2R8Z5	Q2R8Z5	0	3	0.1737	0	1	1	737.354431152344	2210.04874019703	-0.850841583128644	-0.000626800989608582	CID	MS2		28.87	36.4379173138667	31057	LPF2_030218_02.raw	0/0	4.72129392623901			0	2.384E-08
High	Sequest HT (A2)	Unambiguous	[R].FVYAHFPINASITnSNTAIEIR.[N]	N14(Deamidated)	1	1	P49210	P49210	0	3	0.0156	0	1	1	827.099060058594	2479.28262691578	8.4812856314129	0.00700910859370548	HCD	MS2	63.08301	42.48	45.1607248306667	38009	LPF2_030218_03.raw	0/0	5.13033246994019			0	4.942E-06
High	Sequest HT (A2)	Unambiguous	[R].FVYAHFPINASITNSnTAIEIR.[N]	N16(Deamidated)	1	1	P49210	P49210	0	3		0.0156	2	2	827.099060058594	2479.28262691578	8.4812856314129	0.00700910859370548	HCD	MS2	63.08301	42.48	45.1607248306667	38009	LPF2_030218_03.raw	0/0	5.04518747329712			0	4.621E-06
High	Sequest HT (A2)	Unambiguous	[R].VPEGFDYELYNR.[DN]		2	2	Q6Z4G3; Q8H8T0	Q6Z4G3; Q8H8T0	0	2	0.7973	0	1	1	751.351318359375	1501.69536008875	-0.282761165277263	-0.000212310624988277	CID	MS2		16.1976	36.5509311416	31176	LPF2_030218_02.raw	0/0	3.69879078865051			0	8.865E-05
High	Sequest HT (A2)	Unambiguous	[K].VnQIGSVTESIEAVK.[M]	N2(Deamidated)	1	1	Q42971	Q42971	0	2		0.011	2	2	787.916442871094	1574.82560911219	-1.00582325449948	-0.000791998906324087	CID	MS2		23.91132	36.5115327042667	31135	LPF2_030218_02.raw	0/0	4.51396322250366			0	6.071E-07
High	Sequest HT (A2)	Unambiguous	[K].VNqIGSVTESIEAVK.[M]	Q3(Deamidated)	1	1	Q42971	Q42971	0	2	0.011	0	1	1	787.916442871094	1574.82560911219	-1.00582325449948	-0.000791998906324087	CID	MS2		23.91132	36.5115327042667	31135	LPF2_030218_02.raw	0/0	4.5580849647522			0	5.868E-07
High	Sequest HT (A2)	Unambiguous	[R].ALTTEEIDQHLTAISERD.[-]		1	1	Q9LSU3	Q9LSU3	1	3	0.5652	0	1	1	681.339721679688	2042.00461177906	0.469415939081395	0.000319516354162867	HCD	MS2	27.92263	25.55934	36.5107097109333	31134	LPF2_030218_02.raw	0/0	3.67659711837769	14802461.5	36.5988502502441	0	6.488E-05
High	Sequest HT (A2)	Unambiguous	[K].VNqIGSVTESIEAVK.[M]	Q3(Deamidated)	1	1	Q42971	Q42971	0	2		0.0099	2	2	787.916442871094	1574.82560911219	-1.00582325449948	-0.000791998906324087	HCD	MS2	18.7923	30.21758	36.5099558576	31133	LPF2_030218_02.raw	0/0	4.99678134918213			0	5.254E-08
High	Sequest HT (A2)	Unambiguous	[K].VnQIGSVTESIEAVK.[M]	N2(Deamidated)	1	1	Q42971	Q42971	0	2	0.0099	0	1	1	787.916442871094	1574.82560911219	-1.00582325449948	-0.000791998906324087	HCD	MS2	18.7923	30.21758	36.5099558576	31133	LPF2_030218_02.raw	0/0	5.05213117599487			0	4.851E-08
High	Sequest HT (A2)	Unambiguous	[K].NVRPDYLSNIWK.[V]		1	1	Q43008	Q43008	0	3	0.6287	0	1	1	502.268493652344	1504.79092769703	0.159169666062832	7.98390104440235E-05	CID	MS2		15.31802	36.507839816	31131	LPF2_030218_02.raw	0/0	4.39338254928589			0	5.507E-06
High	Sequest HT (A2)	Unambiguous	[K].DAPMFVVGVNEK.[E]		2	2	Q7FAH2; Q6K5G8	Q7FAH2; Q6K5G8	0	2	0.5347	0	1	1	653.329528808594	1305.65178098719	0.79048488921508	0.000516048593794949	CID	MS2		9.611203	36.5045684576	31127	LPF2_030218_02.raw	0/0	3.88522338867188			0	8.929E-05
High	Sequest HT (A2)	Unambiguous	[K].IGPNEPSQLSIDLNAQGLAR.[Y]		1	1	Q5N725	Q5N725	0	2	0.6491	0	1	1	1047.05395507813	2093.10063352625	0.992225733271671	0.00103841312511577	HCD	MS2	22.9476	33.1	45.1664888773333	38013	LPF2_030218_03.raw	0/0	4.36420392990112			0	4.591E-08
High	Sequest HT (A2)	Unambiguous	[K].ANSEATLGTYQGDAVLGEGASESLHVK.[D]		1	1	Q5N725	Q5N725	0	3	0.6658	0	1	1	902.107727050781	2704.30862789234	0.956031715046171	0.000861800781270479	CID	MS2		33.1	45.1673682224	38014	LPF2_030218_03.raw	0/0	3.89225769042969			0	1.964E-07
High	Sequest HT (A2)	Unambiguous	[K].STVGTPAYIAPEVLSR.[RK]		1	5	Q7XKA8	Q6ZI44; Q7XQP4; Q75LR7; P0C5D6; Q7XKA8	0	2	0.6166	0	1	1	830.9482421875	1660.889207745	-0.754965501309073	-0.0006269575000033	CID	MS2		20.86	36.4613183701333	31084	LPF2_030218_02.raw	0/0	3.72964882850647	11635164.875	36.476619720459	0	2.777E-06
High	Sequest HT (A2)	Unambiguous	[K].STVGTPAYIAPEVLSR.[RK]		1	5	Q7XKA8	Q6ZI44; Q7XQP4; Q75LR7; P0C5D6; Q7XKA8	0	2	0.441	0	1	1	830.9482421875	1660.889207745	-0.754965501309073	-0.0006269575000033	HCD	MS2	0	30.16	36.4598143277333	31082	LPF2_030218_02.raw	0/0	3.21850085258484	11635164.875	36.476619720459	0	3.066E-06
High	Sequest HT (A2)	Unambiguous	[K].IGPNEPSQLSIDLNAQGLAR.[Y]		1	1	Q5N725	Q5N725	0	2	0.7094	0	1	1	1047.05395507813	2093.10063352625	0.992225733271671	0.00103841312511577	CID	MS2		41.955	45.1684807074667	38015	LPF2_030218_03.raw	0/0	4.36930084228516			0	8.803E-08
High	Sequest HT (A2)	Unambiguous	[K].LVVSTScSLMHTAVDLVNETK.[L]	C7(Carbamidomethyl)	2	2	Q2QLY5; Q2QLY4	Q2QLY5; Q2QLY4	0	3	0.5778	0	1	1	768.725158691406	2304.16092281422	1.53162029133109	0.00117636473954737	HCD	MS2	3.955779	39.65673	45.1694725421333	38016	LPF2_030218_03.raw	0/0	4.5030837059021			0	2.386E-08
High	Sequest HT (A2)	Unambiguous	[K].TEDLWAALEEGSGEPVK.[T]		1	1	Q6Z6L4	Q6Z6L4	0	2	0.4553	0	1	1	915.942810058594	1830.87834348719	1.4988277677351	0.00137208359376473	HCD	MS2	21.00049	33.1	45.1703304226667	38017	LPF2_030218_03.raw	0/0	4.81163358688354	23488221.625	45.0856857299805	0	1.754E-07
High	Sequest HT (A2)	Unambiguous	[K].TITLEVESSDTIDNVK.[A]		2	6	P0CH35; P51431	P0CH35; P0C030; Q58G87; P51431; P0C031; Q9ARZ9	0	2	0.4674	0	1	1	882.449645996094	1763.89201536219	0.623820996007416	0.000550176093724986	HCD	MS2	52.3992	33.1	45.0270820789333	37887	LPF2_030218_03.raw	0/0	4.44748115539551	4679465.25	44.9686088562012	0	3.938E-06
High	Sequest HT (A2)	Unambiguous	[K].DAPMFVVGVNEK.[E]		2	2	Q7FAH2; Q6K5G8	Q7FAH2; Q6K5G8	0	2	0.5337	0	1	1	653.329345703125	1305.65141477625	0.510003345577676	0.000332943125044949	HCD	MS2	7.795783	40.365	36.9407744178667	31564	LPF2_030218_02.raw	0/0	3.55512571334839			0	2.155E-05
High	Sequest HT (A2)	Unambiguous	[K].DAPMFVVGVNEK.[E]		2	2	Q7FAH2; Q6K5G8	Q7FAH2; Q6K5G8	0	2	0.483	0	1	1	653.329772949219	1305.65226926844	1.16446028073162	0.000760189218794949	CID	MS2		32.8	36.9423701893333	31566	LPF2_030218_02.raw	0/0	3.82815670967102			0	0.0001373
High	Sequest HT (A2)	Unambiguous	[R].FPDEQVVGAAVGGYR.[V]		1	2	B8AL97	B8AL97; Q852L2	0	2	0.5115	0	1	1	782.891845703125	1564.77641477625	0.628074949313372	0.000491398125063824	HCD	MS2	36.90866	42.475	36.9446200346667	31568	LPF2_030218_02.raw	0/0	3.92943048477173			0	9.616E-06
High	Sequest HT (A2)	Unambiguous	[K].VNQIGSVTESIEAVK.[M]		1	1	Q42971	Q42971	0	2	0.4164	0	1	1	787.425354003906	1573.84343137781	0.161558544110304	0.000127133906175914	CID	MS2		34.27	37.3026085816	31931	LPF2_030218_02.raw	0/0	2.80943250656128	6601438.875	37.324047088623	0	9.398E-05
High	Sequest HT (A2)	Unambiguous	[K].IGPNEPSQLSIDLNAQGLAR.[Y]		1	1	Q5N725	Q5N725	0	2	0.6456	0	1	1	1047.05346679688	2093.09965696375	0.525662657742319	0.000550131875115767	CID	MS2		41.955	44.8091192802667	37708	LPF2_030218_03.raw	0/0	5.22211694717407			0	1.255E-08
High	Sequest HT (A2)	Unambiguous	[K].FITHSVPFSEINTAFDLMHK.[G]		1	1	Q2R8Z5	Q2R8Z5	0	4	0.5636	0	1	1	584.295471191406	2334.16005487563	0.574402082115557	0.000335186406346111	CID	MS2		24.91722	44.8465759853333	37737	LPF2_030218_03.raw	0/0	2.91248440742493	8637864.25	44.8968124389648	0	5.726E-06
High	Sequest HT (A2)	Unambiguous	[K].DAPMFVVGVNEK.[E]		2	2	Q7FAH2; Q6K5G8	Q7FAH2; Q6K5G8	0	2	0.4335	0	1	1	653.329345703125	1305.65141477625	0.510003345577676	0.000332943125044949	CID	MS2		21.715	37.2982328693333	31926	LPF2_030218_02.raw	0/0	3.45844864845276			0	0.0001309
High	Sequest HT (A2)	Unambiguous	[K].DAPMFVVGVNEK.[E]		2	2	Q7FAH2; Q6K5G8	Q7FAH2; Q6K5G8	0	2	0.429	0	1	1	653.329162597656	1305.65104856531	0.229521801940271	0.000149837656294949	HCD	MS2	27.07227	42.55	37.2965422512	31924	LPF2_030218_02.raw	0/0	3.17422819137573			0	0.0001524
High	Sequest HT (A2)	Unambiguous	[K].TITLEVESSDTIDNVK.[A]		2	6	P0CH35; P51431	P0CH35; P0C030; Q58G87; P51431; P0C031; Q9ARZ9	0	2	0.5	0	1	1	882.449768066406	1763.89225950281	0.762231270090956	0.000672246406224986	HCD	MS2	0	30.625	44.8589690744	37749	LPF2_030218_03.raw	0/0	4.34401702880859			0	3.58E-06
High	Sequest HT (A2)	Unambiguous	[R].GNPTVEVDVccSDGTFAR.[A]	C10(Carbamidomethyl); C11(Carbamidomethyl)	1	1	Q42971	Q42971	0	2	0.7584	0	1	1	992.428771972656	1983.85026731531	-1.63001687659383	-0.00161685734368433	CID	MS2		33.205	37.2825761645333	31910	LPF2_030218_02.raw	0/0	4.18311214447021			0	4.042E-07
High	Sequest HT (A2)	Unambiguous	[R].VIVGNGPAFGcVMMK.[E]	C11(Carbamidomethyl)	1	2	A2XFI3	Q10MW3; A2XFI3	0	2	0.5586	0	1	1	790.393981933594	1579.78068723719	0.854535285835927	0.000674988593761583	HCD	MS2	0	30.31	37.3068917285333	31936	LPF2_030218_02.raw	0/0	4.00590801239014			0	4.384E-06
High	Sequest HT (A2)	Unambiguous	[R].GNPTVEVDVccSDGTFAR.[A]	C10(Carbamidomethyl); C11(Carbamidomethyl)	1	1	Q42971	Q42971	0	2	0.6721	0	1	1	992.428771972656	1983.85026731531	-1.63001687659383	-0.00161685734368433	HCD	MS2	0	23.62	37.2807633826667	31908	LPF2_030218_02.raw	0/0	4.30035066604614			0	2.908E-06
High	Sequest HT (A2)	Unambiguous	[R].DDPYGDGTGNPDTGADFAAAPDIDHLnK.[R]	N27(Deamidated)	1	1	P17654	P17654	0	3	0.0121	0	1	1	954.083618164063	2860.23630123219	6.3930623773155	0.00609518406232127	CID	MS2		29.68	37.2772847136	31905	LPF2_030218_02.raw	0/0	4.9424147605896			0	1.14E-06
High	Sequest HT (A2)	Unambiguous	[R].DDPYGDGTGNPDTGADFAAAPDIDHLNK.[R]		1	1	P17654	P17654	0	3	0.7545	0	1	1	953.749877929688	2859.23508052906	0.378020498526803	0.000360283020654606	HCD	MS2	0	18.715	37.2755449813333	31903	LPF2_030218_02.raw	0/0	6.06876993179321			0	1.631E-10
High	Sequest HT (A2)	Unambiguous	[K].NVEcLADIVINHR.[C]	C4(Carbamidomethyl)	1	1	P27934	P27934	0	3	0.4696	0	1	1	518.267883300781	1552.78909664234	-0.605276717325145	-0.000313289218664655	HCD	MS2	0	29.77	37.2643349925333	31891	LPF2_030218_02.raw	0/0	3.13255262374878			0	3.652E-06
High	Sequest HT (A2)	Unambiguous	[K].TITLEVESSDTIDNVK.[A]		2	6	P0CH35; P51431	P0CH35; P0C030; Q58G87; P51431; P0C031; Q9ARZ9	0	2	0.6586	0	1	1	882.449768066406	1763.89225950281	0.762231270090956	0.000672246406224986	CID	MS2		39.435	44.8610563792	37751	LPF2_030218_03.raw	0/0	4.95155382156372			0	5.063E-07
High	Sequest HT (A2)	Unambiguous	[K].LYGSTLSWNVTR.[C]		1	1	O82451	O82451	0	2	0.5556	0	1	1	698.864318847656	1396.72136106531	-0.414452348036585	-0.000289437343781174	CID	MS2		22.21	37.2151560549333	31842	LPF2_030218_02.raw	0/0	3.42450761795044			0	4.567E-05
High	Sequest HT (A2)	Unambiguous	[K].LYGSTLSWNVTR.[C]		1	1	O82451	O82451	0	2	0.5932	0	1	1	698.864318847656	1396.72136106531	-0.414452348036585	-0.000289437343781174	HCD	MS2	23.01861	24.1169	37.2135376770667	31840	LPF2_030218_02.raw	0/0	3.22368431091309			0	6.279E-05
High	Sequest HT (A2)	Unambiguous	[K].SDVNIVSnAScTTNcLAPLAK.[V]	N8(Deamidated); C11(Carbamidomethyl); C15(Carbamidomethyl)	1	1	Q6K5G8	Q6K5G8	0	2		0.0279	2	2	1118.53308105469	2236.05888547938	0.213223131001941	0.000238389687503116	CID	MS2		30.22	37.2127457682667	31839	LPF2_030218_02.raw	0/0	5.5664758682251			0	1.787E-08
High	Sequest HT (A2)	Unambiguous	[R].DDPYGDGTGnPDTGADFAAAPDIDHLNK.[R]	N10(Deamidated)	1	1	P17654	P17654	0	3		0.0121	2	2	954.083618164063	2860.23630123219	6.3930623773155	0.00609518406232127	CID	MS2		29.68	37.2772847136	31905	LPF2_030218_02.raw	0/0	4.8847017288208			0	6.136E-06
High	Sequest HT (A2)	Unambiguous	[K].ANSEATLGTYQGDAVLGEGASESLHVK.[D]		1	1	Q5N725	Q5N725	0	2	0.7298	0	1	1	1352.65759277344	2704.30790891688	0.690168511150234	0.000933213437519953	CID	MS2		33.1	37.3121369922667	31942	LPF2_030218_02.raw	0/0	3.96341943740845	7777515.25	37.2973747253418	0	7.044E-06
High	Sequest HT (A2)	Unambiguous	[K].ANSEATLGTYQGDAVLGEGASESLHVK.[D]		1	1	Q5N725	Q5N725	0	3	0.6583	0	1	1	902.107360839844	2704.30752925953	0.549778578293783	0.000495589843770479	CID	MS2		25.24883	44.8080190770667	37707	LPF2_030218_03.raw	0/0	3.97673296928406			0	2.592E-07
High	Sequest HT (A2)	Unambiguous	[K].IGPNEPSQLSIDLNAQGLAR.[Y]		1	1	Q5N725	Q5N725	0	2	0.6898	0	1	1	1047.05346679688	2093.09965696375	0.525662657742319	0.000550131875115767	HCD	MS2	2.592747	33.1	44.8071420658667	37706	LPF2_030218_03.raw	0/0	4.60731554031372			0	1.361E-07
High	Sequest HT (A2)	Unambiguous	[R].DDPYGDGTGNPDTGADFAAAPDIDHLNK.[R]		1	1	P17654	P17654	0	2	0.7189	0	1	1	1430.12097167969	2859.23466672938	0.233296531349634	0.000333524687221143	HCD	MS2	0	31.12	37.3803005658667	32009	LPF2_030218_02.raw	0/0	4.97717046737671	228417210	37.4882049560547	0	1.9E-07
High	Sequest HT (A2)	Unambiguous	[K].ANSEATLGTYQGDAVLGEGASESLHVK.[D]		1	1	Q5N725	Q5N725	0	3	0.6601	0	1	1	902.107238769531	2704.30716304859	0.414360866042987	0.000373519531270479	CID	MS2		9.28237	37.3742741165333	32003	LPF2_030218_02.raw	0/0	3.03408598899841			0	1.224E-06
High	Sequest HT (A2)	Unambiguous	[K].TEDLWAALEEGSGEPVK.[T]		1	1	Q6Z6L4	Q6Z6L4	0	2	0.4523	0	1	1	915.94140625	1830.87553587	-0.0346555495054442	-3.1724999985272E-05	HCD	MS2	9.836707	33.1	44.7986112762667	37699	LPF2_030218_03.raw	0/0	4.39855432510376	1751149.1875	44.8169136047363	0	2.93E-06
High	Sequest HT (A2)	Unambiguous	[K].AAVLASNSGTPVVITSGFEnR.[S]	N20(Deamidated)	1	1	O04226	O04226	0	2	0.0679	0	1	1	1046.04809570313	2091.08891477625	8.24510535286241	0.00862055312489773	CID	MS2		40.5	37.3705825472	31999	LPF2_030218_02.raw	0/0	5.4494366645813			0	1.138E-05
High	Sequest HT (A2)	Unambiguous	[K].AAVLASnSGTPVVITSGFENR.[S]	N7(Deamidated)	1	1	O04226	O04226	0	2		0.0441	2	2	1046.04809570313	2091.08891477625	8.24510535286241	0.00862055312489773	HCD	MS2	48.98483	42.445	37.3676035666667	31998	LPF2_030218_02.raw	0/0	4.77050304412842			0	1.59E-07
High	Sequest HT (A2)	Unambiguous	[K].AAVLASNSGTPVVITSGFEnR.[S]	N20(Deamidated)	1	1	O04226	O04226	0	2	0.0441	0	1	1	1046.04809570313	2091.08891477625	8.24510535286241	0.00862055312489773	HCD	MS2	48.98483	42.445	37.3676035666667	31998	LPF2_030218_02.raw	0/0	4.98798513412476			0	0.0001372
High	Sequest HT (A2)	Unambiguous	[K].VAIIGSGPAGLAAADQLNK.[M]		1	1	Q0JKD0	Q0JKD0	0	2	0.6754	0	1	1	883.493957519531	1765.98063840906	-0.0199214736200274	-1.75904687012007E-05	CID	MS2		33.1	37.3616807696	31992	LPF2_030218_02.raw	0/0	4.99480438232422			0	1.806E-05
High	Sequest HT (A2)	Unambiguous	[K].VAIIGSGPAGLAAADQLNK.[M]		1	1	Q0JKD0	Q0JKD0	0	2	0.6185	0	1	1	883.493957519531	1765.98063840906	-0.0199214736200274	-1.75904687012007E-05	HCD	MS2	75.68002	36.69	37.3600394125333	31990	LPF2_030218_02.raw	0/0	4.42867803573608			0	3.304E-07
High	Sequest HT (A2)	Unambiguous	[R].FPDEQVVGAAVGGYR.[V]		1	2	B8AL97	B8AL97; Q852L2	0	2	0.4354	0	1	1	782.891052246094	1564.77482786219	-0.386073170645277	-0.000302058906186176	CID	MS2		27.43	37.3581370733333	31988	LPF2_030218_02.raw	0/0	4.17697715759277	5965059.625	37.3039321899414	0	7.332E-06
High	Sequest HT (A2)	Unambiguous	[R].FPDEQVVGAAVGGYR.[V]		1	2	B8AL97	B8AL97; Q852L2	0	2	0.4167	0	1	1	782.891052246094	1564.77482786219	-0.386073170645277	-0.000302058906186176	HCD	MS2	0	36.11596	37.3564498314667	31986	LPF2_030218_02.raw	0/0	3.59726285934448	5965059.625	37.3039321899414	0	4.61E-05
High	Sequest HT (A2)	Unambiguous	[K].ATTFVDNHDTGSTQHLWPFPSDK.[V]		1	1	P17654	P17654	0	3	0.6186	0	1	1	867.736511230469	2601.19498043141	-2.10477765454401	-0.00182498286449118	CID	MS2		39.97	37.3554983056	31985	LPF2_030218_02.raw	0/0	4.09208297729492			0	3.066E-06
High	Sequest HT (A2)	Unambiguous	[K].ATTFVDNHDTGSTQHLWPFPSDK.[V]		1	1	P17654	P17654	0	3	0.623	0	1	1	867.738342285156	2601.20047359547	0.00700271637612465	6.07182300882414E-06	HCD	MS2	0	30.04	37.3535162096	31983	LPF2_030218_02.raw	0/0	4.96343326568604			0	2.335E-06
High	Sequest HT (A2)	Unambiguous	[R].IPSFTEEQSELIR.[G]		1	1	Q60DX8	Q60DX8	0	2	0.3902	0	1	1	774.898315429688	1548.78935422938	-0.683804997654008	-0.000529535312466578	CID	MS2		26.90937	37.3502209976	31980	LPF2_030218_02.raw	0/0	3.46040201187134			0	2.95E-05
High	Sequest HT (A2)	Unambiguous	[R].IPSFTEEQSELIR.[G]		1	1	Q60DX8	Q60DX8	0	2	0.3552	0	1	1	774.898315429688	1548.78935422938	-0.683804997654008	-0.000529535312466578	HCD	MS2	12.78364	21.32802	37.3485585808	31978	LPF2_030218_02.raw	0/0	2.90135741233826			0	7.046E-05
High	Sequest HT (A2)	Unambiguous	[R].ILHHTIGLPDFSQELR.[C]		3	6	Q0DHF6; A2XFI3; A2Y5L9	Q0DHF6; Q0D3D2; Q10MW3; A2XFI3; A2YQ76; A2Y5L9	0	3	0.6988	0	1	1	626.007080078125	1876.00668697438	-0.463791108565594	-0.000290025208187217	CID	MS2		15.32402	37.3477608021333	31977	LPF2_030218_02.raw	0/0	3.41565942764282			0	8.194E-07
High	Sequest HT (A2)	Unambiguous	[K].TEDLWAALEEGSGEPVK.[T]		1	1	Q6Z6L4	Q6Z6L4	0	2	0.6654	0	1	1	915.94140625	1830.87553587	-0.0346555495054442	-3.1724999985272E-05	CID	MS2		42.165	44.8005927437333	37701	LPF2_030218_03.raw	0/0	5.19671583175659	1751149.1875	44.8169136047363	0	1.106E-07
High	Sequest HT (A2)	Unambiguous	[R].ILHHTIGLPDFSQELR.[C]		3	6	Q0DHF6; A2XFI3; A2Y5L9	Q0DHF6; Q0D3D2; Q10MW3; A2XFI3; A2YQ76; A2Y5L9	0	3	0.6042	0	1	1	626.007080078125	1876.00668697438	-0.463791108565594	-0.000290025208187217	HCD	MS2	8.386341	11.34506	37.3460167424	31975	LPF2_030218_02.raw	0/0	3.83855056762695			0	1.401E-06
High	Sequest HT (A2)	Unambiguous	[K].SDVNIVSNAScTTncLAPLAK.[V]	C11(Carbamidomethyl); N14(Deamidated); C15(Carbamidomethyl)	1	1	Q6K5G8	Q6K5G8	0	2	0.0279	0	1	1	1118.53308105469	2236.05888547938	0.213223131001941	0.000238389687503116	CID	MS2		30.22	37.2127457682667	31839	LPF2_030218_02.raw	0/0	5.72964477539063			0	1.313E-08
High	Sequest HT (A2)	Unambiguous	[K].ANSEATLGTYQGDAVLGEGASESLHVK.[D]		1	1	Q5N725	Q5N725	0	3	0.5963	0	1	1	902.106323242188	2704.30441646656	-0.601271975837984	-0.000542007812479521	CID	MS2		31.015	36.2950548114667	30918	LPF2_030218_02.raw	0/0	3.74206328392029			0	3.607E-07
High	Sequest HT (A2)	Unambiguous	[K].SDVNIVSNAScTTncLAPLAK.[V]	C11(Carbamidomethyl); N14(Deamidated); C15(Carbamidomethyl)	1	1	Q6K5G8	Q6K5G8	0	2	0.0748	0	1	1	1118.53308105469	2236.05888547938	0.213223131001941	0.000238389687503116	HCD	MS2	0	20.17	37.2109872570667	31837	LPF2_030218_02.raw	0/0	5.74844217300415			0	2.094E-08
High	Sequest HT (A2)	Unambiguous	[K].ATTFVDNHDTGSTQHLWPFPSDK.[V]		1	1	P17654	P17654	0	4	0.5056	0	1	1	651.054931640625	2601.1978966725	-0.9836640980167	-0.000639676874925499	HCD	MS2	17.96495	18.82525	37.2046564949333	31831	LPF2_030218_02.raw	0/0	4.48643827438354			0	5.732E-05
High	Sequest HT (A2)	Unambiguous	[K].ASAcLLGVPLGHNSSFLQGPAFAPPR.[I]	C4(Carbamidomethyl)	1	2	B8AU84	B8AU84; Q7X7N2	0	3	0.4631	0	1	1	888.796569824219	2664.37515621266	1.37187800368384	0.00121839755196381	HCD	MS2	52.13071	33.1	44.9612208034667	37833	LPF2_030218_03.raw	0/0	3.92611646652222			0	1.024E-07
High	Sequest HT (A2)	Unambiguous	[K].ASAcLLGVPLGHnSSFLQGPAFAPPR.[I]	C4(Carbamidomethyl); N13(Deamidated)	1	2	B8AU84	B8AU84; Q7X7N2	0	3	0.0438	0	1	1	889.130981445313	2665.37839107594	8.58199057914636	0.00762468531238047	CID	MS2		29.0978	44.9633270658667	37835	LPF2_030218_03.raw	0/0	3.65296959877014	11246763.625	44.9125595092773	0	5.185E-05
High	Sequest HT (A2)	Unambiguous	[R].FTQANSEVSALLGR.[I]		1	1	Q01859	Q01859	0	2	0.62	0	1	1	746.889953613281	1492.77263059656	-1.87662750696307	-0.00140069171868618	CID	MS2		9.526369	37.017204552	31641	LPF2_030218_02.raw	0/0	5.00147819519043			0	2.645E-06
High	Sequest HT (A2)	Unambiguous	[K].ANSEATLGTYQGDAVLGEGASESLHVK.[D]		1	1	Q5N725	Q5N725	0	3	0.6431	0	1	1	902.106384277344	2704.30459957203	-0.533563119712586	-0.000480972656229521	CID	MS2		8.391637	37.0161524144	31640	LPF2_030218_02.raw	0/0	3.53116345405579			0	6.366E-06
High	Sequest HT (A2)	Unambiguous	[R].FTQANSEVSALLGR.[I]		1	1	Q01859	Q01859	0	2	0.5439	0	1	1	746.889953613281	1492.77263059656	-1.87662750696307	-0.00140069171868618	HCD	MS2	24.18871	8.596544	37.0152105162667	31639	LPF2_030218_02.raw	0/0	4.55606651306152			0	1.523E-05
High	Sequest HT (A2)	Unambiguous	[R].ILHHTIGLPDFSQELR.[C]		3	6	Q0DHF6; A2XFI3; A2Y5L9	Q0DHF6; Q0D3D2; Q10MW3; A2XFI3; A2YQ76; A2Y5L9	0	3	0.6061	0	1	1	626.007141113281	1876.00687007984	-0.366187307311226	-0.000228990051937217	CID	MS2		23.09398	36.9882392109333	31613	LPF2_030218_02.raw	0/0	3.62606453895569			0	3.423E-06
High	Sequest HT (A2)	Unambiguous	[K].ASNTLSIIDSGVGMTK.[S]		1	2	Q07078	Q69QQ6; Q07078	0	2	0.659	0	1	1	797.410949707031	1593.81462278406	-0.392157082454071	-0.000312512968775991	CID	MS2		20.59	36.9805938813333	31605	LPF2_030218_02.raw	0/0	4.34057760238647			0	0.0001296
High	Sequest HT (A2)	Unambiguous	[K].IGPWGGnGGSAQDISVPPK.[K]	N7(Deamidated)	1	1	Q0JMY8	Q0JMY8	0	2	0.0636	0	1	1	919.457336425781	1837.90739622156	-0.275725696898822	-0.000253379218692507	CID	MS2		13.95496	37.0468447416	31671	LPF2_030218_02.raw	0/0	5.02601480484009			0	7.866E-08
High	Sequest HT (A2)	Unambiguous	[K].ASNTLSIIDSGVGMTK.[S]		1	2	Q07078	Q69QQ6; Q07078	0	2	0.4187	0	1	1	797.410949707031	1593.81462278406	-0.392157082454071	-0.000312512968775991	HCD	MS2	5.506938	28.87828	36.9788416933333	31603	LPF2_030218_02.raw	0/0	4.06295967102051			0	6.477E-07
High	Sequest HT (A2)	Unambiguous	[K].ATTFVDNHDTGSTQHLWPFPSDK.[V]		1	1	P17654	P17654	0	3	0.7005	0	1	1	867.737670898438	2601.19845943531	-0.767316752961258	-0.000665314895741176	HCD	MS2	3.831873	21.27012	36.9760288656	31600	LPF2_030218_02.raw	0/0	6.10580205917358			0	1.721E-08
High	Sequest HT (A2)	Selected	[K].KYEPTIGVEVHPLDFTTNcGK.[I]	C19(Carbamidomethyl)	1	1	A2Y7R5	A2Y7R5	1	3	0.0096	0	1	1	802.3984375	2405.18075924	0.0778527825658644	6.24166667009263E-05	HCD	MS2	19.25331	33.1	36.9599567448	31585	LPF2_030218_02.raw	0/0	3.12926650047302			0	1.095E-05
High	Sequest HT (A2)	Unambiguous	[K].QFnGTFIAAGGYDR.[E]	N3(Deamidated)	1	3	Q84QK0	Q84QK0; Q69TH4; Q69TI2	0	2	0.1629	0	1	1	759.355102539063	1517.70292844813	0.655799471351358	0.000497654062711073	CID	MS2		40	36.9582466818667	31583	LPF2_030218_02.raw	0/0	3.49553418159485			0	3.282E-05
High	Sequest HT (A2)	Unambiguous	[K].QFnGTFIAAGGYDR.[E]	N3(Deamidated)	1	3	Q84QK0	Q84QK0; Q69TH4; Q69TI2	0	2	0.1463	0	1	1	759.355102539063	1517.70292844813	0.655799471351358	0.000497654062711073	HCD	MS2	0	30.085	36.9563905392	31581	LPF2_030218_02.raw	0/0	3.68925046920776			0	0.0001241
High	Sequest HT (A2)	Unambiguous	[K].IGPNEPSQLSIDLNAQGLAR.[Y]		1	1	Q5N725	Q5N725	0	3	0.4453	0	1	1	698.371398925781	2093.09964351734	0.519238494778073	0.000362272448001022	HCD	MS2	0	33.1	45.0197765317333	37882	LPF2_030218_03.raw	0/0	4.10758972167969			0	4.491E-06
High	Sequest HT (A2)	Unambiguous	[K].IGPNEPSQLSIDLNAQGLAR.[Y]		1	1	Q5N725	Q5N725	0	3	0.5677	0	1	1	698.371398925781	2093.09964351734	0.519238494778073	0.000362272448001022	CID	MS2		41.865	45.0218788104	37884	LPF2_030218_03.raw	0/0	3.02900791168213			0	1.478E-05
High	Sequest HT (A2)	Unambiguous	[R].FPDEQVVGAAVGGYR.[V]		1	2	B8AL97	B8AL97; Q852L2	0	2	0.5472	0	1	1	782.891845703125	1564.77641477625	0.628074949313372	0.000491398125063824	CID	MS2		32.14	36.9463178322667	31570	LPF2_030218_02.raw	0/0	4.6583833694458			0	3.415E-07
High	Sequest HT (A2)	Unambiguous	[K].ATTFVDNHDTGSTQHLWPFPSDK.[V]		1	1	P17654	P17654	0	3	0.7289	0	1	1	867.738159179688	2601.19992427906	-0.204175320715889	-0.000177033645741176	CID	MS2		27.41161	36.9779899008	31602	LPF2_030218_02.raw	0/0	5.68242454528809			0	4.063E-08
High	Sequest HT (A2)	Unambiguous	[R].LLSSGNVYTQEEILTR.[I]		1	1	Q75KR1	Q75KR1	0	2	0.4537	0	1	1	911.980102539063	1822.95292844813	-0.872162118584809	-0.000794955937408304	HCD	MS2	0	33.1	37.0530925826667	31678	LPF2_030218_02.raw	0/0	4.32117557525635			0	7.465E-07
High	Sequest HT (A2)	Unambiguous	[R].LLSSGNVYTQEEILTR.[I]		1	1	Q75KR1	Q75KR1	0	2	0.5188	0	1	1	911.980895996094	1822.95451536219	-0.00164448003853898	-1.49890615830373E-06	CID	MS2		42.73	37.055100644	31680	LPF2_030218_02.raw	0/0	3.99146842956543			0	2.514E-06
High	Sequest HT (A2)	Unambiguous	[R].ALTVPELTQQMWDAK.[N]		3	8	P45960; Q40665; P46265	Q43594; Q76FS2; Q8H7U1; P45960; Q40665; P46265; Q76FS3; P37832	0	2	0.3259	0	1	1	865.944580078125	1730.88188352625	2.13828233990262	0.00185055312499571	HCD	MS2	0	32.17	44.9574705632	37829	LPF2_030218_03.raw	0/0	2.70130491256714	13231856.25	44.9662284851074	0	3.762E-05
High	Sequest HT (A2)	Unambiguous	[R].VETGVLKPGMVVTFGPSGLTTEVK.[S]		1	1	O64937	O64937	0	3	0.6201	0	1	1	816.114990234375	2446.33041744313	1.73492528160863	0.00141473104167744	CID	MS2		15.03245	44.8946050317333	37783	LPF2_030218_03.raw	0/0	4.37352228164673			0	5.779E-08
High	Sequest HT (A2)	Unambiguous	[R].VPTVDVSVVDLTVR.[LI]		3	3	Q7FAH2; Q6K5G8; A2YQT7	Q7FAH2; Q6K5G8; A2YQT7	0	2	0.6376	0	1	1	749.9287109375	1498.850145245	1.74198171616235	0.00130548250001539	HCD	MS2	0	32.05	44.9105814064	37796	LPF2_030218_03.raw	0/0	3.67296743392944			0	2.872E-06
High	Sequest HT (A2)	Rejected	[K].ANSEATLGTYqGDAVLGEGASESLHVK.[D]	Q11(Deamidated)	1	1	Q5N725	Q5N725	0	2	0.0241	0	1	1	1353.15808105469	2705.30888547938	6.95932375752288	0.00941349468751995	CID	MS2		40.42	37.1834346090667	31809	LPF2_030218_02.raw	0/0	3.7437264919281			0	4.243E-05
High	Sequest HT (A2)	Unambiguous	[K].ANSEATLGTYqGDAVLGEGASESLHVK.[D]	Q11(Deamidated)	1	1	Q5N725	Q5N725	0	2	0.1245	0	1	1	1353.15808105469	2705.30888547938	6.95932375752288	0.00941349468751995	HCD	MS2	0	30.55	37.1814804464	31807	LPF2_030218_02.raw	0/0	2.57485437393188			0	7.991E-05
High	Sequest HT (A2)	Unambiguous	[K].VQQVDTTGAGDAFVGALLR.[R]		1	2	A2WXV8	A2WXV8; Q0JGZ6	0	2	0.6661	0	1	1	959.505920410156	1918.00456419031	0.885650560317331	0.000849340156264589	CID	MS2		25.75	44.9114479274667	37797	LPF2_030218_03.raw	0/0	6.04772901535034	42217983	44.9010009765625	0	2.272E-09
High	Sequest HT (A2)	Unambiguous	[R].VPTVDVSVVDLTVR.[LI]		3	3	Q7FAH2; Q6K5G8; A2YQT7	Q7FAH2; Q6K5G8; A2YQT7	0	2	0.5909	0	1	1	749.9287109375	1498.850145245	1.74198171616235	0.00130548250001539	CID	MS2		40.665	44.9124399866667	37798	LPF2_030218_03.raw	0/0	3.08265018463135			0	2.162E-05
High	Sequest HT (A2)	Unambiguous	[R].IFVPEGQPLESEPNEPLR.[V]		1	2	A2XFI3	Q10MW3; A2XFI3	0	3	0.6122	0	1	1	684.352783203125	2051.04379634938	-0.29232454759128	-0.000199856875042315	CID	MS2		33.205	37.151188216	31777	LPF2_030218_02.raw	0/0	3.60682225227356			0	1.852E-06
High	Sequest HT (A2)	Unambiguous	[R].IFVPEGQPLESEPNEPLR.[V]		1	2	A2XFI3	Q10MW3; A2XFI3	0	3	0.4534	0	1	1	684.352783203125	2051.04379634938	-0.29232454759128	-0.000199856875042315	HCD	MS2	46.86959	23.635	37.1493276837333	31775	LPF2_030218_02.raw	0/0	3.85728073120117			0	3.716E-05
High	Sequest HT (A2)	Unambiguous	[R].NYLNLPSEIVPATLK.[K]		1	1	P0DKK8	P0DKK8	0	2	0.7045	0	1	1	836.471252441406	1671.93522825281	2.17116705984455	0.0018150214061734	CID	MS2		26.52538	44.9511042424	37822	LPF2_030218_03.raw	0/0	4.23124599456787	35057910.25	44.9506950378418	0	2.77E-06
High	Sequest HT (A2)	Unambiguous	[R].EAGGWAcAPVPPAIADR.[T]	C7(Carbamidomethyl)	1	1	Q7XUG1	Q7XUG1	0	2	0.6598	0	1	1	869.423950195313	1737.84062376063	1.67382753888439	0.00145442031267251	CID	MS2		28.39	37.1279848626667	31752	LPF2_030218_02.raw	0/0	4.35035228729248			0	5.981E-06
High	Sequest HT (A2)	Unambiguous	[R].EAGGWAcAPVPPAIADR.[T]	C7(Carbamidomethyl)	1	1	Q7XUG1	Q7XUG1	0	2	0.5711	0	1	1	869.423400878906	1737.83952512781	1.04164376069393	0.000905103906422511	HCD	MS2	0	41.88	37.1262597456	31750	LPF2_030218_02.raw	0/0	4.569260597229			0	1.213E-06
High	Sequest HT (A2)	Unambiguous	[K].VSPQLIAEYTVR.[A]		1	1	Q5N725	Q5N725	0	2	0.6147	0	1	1	688.382385253906	1375.75749387781	-0.361409630620771	-0.000248606093691706	CID	MS2		22.57202	37.1239204202667	31748	LPF2_030218_02.raw	0/0	3.27103209495544			0	0.0001506
High	Sequest HT (A2)	Unambiguous	[K].VSPQLIAEYTVR.[A]		1	1	Q5N725	Q5N725	0	2	0.4812	0	1	1	688.382385253906	1375.75749387781	-0.361409630620771	-0.000248606093691706	HCD	MS2	5.731309	21.3635	37.1224125696	31746	LPF2_030218_02.raw	0/0	2.38973951339722			0	0.000121
High	Sequest HT (A2)	Unambiguous	[K].cDVIVINTPLTEK.[T]	C1(Carbamidomethyl)	1	1	Q9SXP2	Q9SXP2	0	2	0.3545	0	1	1	751.39990234375	1501.7925280575	-0.351674618559174	-0.000264071250096976	CID	MS2		13.82953	37.1010631509333	31723	LPF2_030218_02.raw	0/0	3.29881930351257			0	1.332E-05
High	Sequest HT (A2)	Unambiguous	[K].YTIGGDLGGGEGHnGWVScVR.[F]	N14(Deamidated); C19(Carbamidomethyl)	1	1	P49027	P49027	0	3	0.3687	0	1	1	731.33203125	2191.98154049	-0.456627724585824	-0.000333640000071966	HCD	MS2	0	41.445	37.0830014725333	31710	LPF2_030218_02.raw	0/0	3.39203953742981			0	3.535E-07
High	Sequest HT (A2)	Unambiguous	[R].IFVPEGQPLESEPNEPLR.[V]		1	2	A2XFI3	Q10MW3; A2XFI3	0	2	0.6775	0	1	1	1026.02453613281	2051.04179563563	-1.26778551469731	-0.00130014218757424	CID	MS2		34.18	37.0821411914667	31709	LPF2_030218_02.raw	0/0	3.07226037979126			0	3.202E-06
High	Sequest HT (A2)	Unambiguous	[R].IFVPEGQPLESEPNEPLR.[V]		1	2	A2XFI3	Q10MW3; A2XFI3	0	2	0.5406	0	1	1	1026.02453613281	2051.04179563563	-1.26778551469731	-0.00130014218757424	HCD	MS2	0	24.76	37.080291	31707	LPF2_030218_02.raw	0/0	3.20187950134277			0	1.519E-05
High	Sequest HT (A2)	Unambiguous	[K].YGVSGYPTIQWFPK.[G]		1	2	Q75M08	Q942L2; Q75M08	0	2	0.5097	0	1	1	821.917541503906	1642.82780637781	0.853052890145308	0.000700708906379077	HCD	MS2	0	42.505	44.8880200426667	37778	LPF2_030218_03.raw	0/0	3.59315633773804	5023110.3125	44.8896560668945	0	1.47E-05
High	Sequest HT (A2)	Unambiguous	[K].YGQDATNVGDEGGFAPNIqENK.[E]	Q19(Deamidated)	1	1	Q42971	Q42971	0	2	0.0353	0	1	2	1163.01806640625	2325.0288561825	0.981654371370028	0.00114118624986603	HCD	MS2	0	40.26	33.038354356	27615	LPF2_030218_02.raw	0/0	4.8054838180542	18876744.5	33.0892028808594	0	3.397E-08
High	Sequest HT (A2)	Unambiguous	[K].FITHSVPFSEINTAFDLMHK.[G]		1	1	Q2R8Z5	Q2R8Z5	0	4	0.4873	0	1	1	584.295471191406	2334.16005487563	0.574402082115557	0.000335186406346111	CID	MS2		9.458958	45.1969252061333	38042	LPF2_030218_03.raw	0/0	2.74832940101624			0	3.563E-05
High	Sequest HT (A2)	Unambiguous	[K].DHDKPVQQVLAEMTnGGVDR.[S]	N15(Deamidated)	1	1	Q2R8Z5	Q2R8Z5	0	2	0.128	0	1	1	1105.529296875	2210.05131712	0.315160201947604	0.000348259999951361	CID	MS2		38.515	36.2834304509333	30906	LPF2_030218_02.raw	0/0	4.137366771698	18687160.5	36.271842956543	0	1.669E-05
High	Sequest HT (A2)	Unambiguous	[R].SEcINHAFVYDAPLPVSR.[L]	C3(Carbamidomethyl)	1	1	P52428	P52428	0	2	0.686	0	1	1	1038.00280761719	2074.99833860438	-1.51662813101522	-0.00157350281248725	CID	MS2		19.96	35.579971616	30180	LPF2_030218_02.raw	0/0	3.63067626953125			0	5.496E-05
High	Sequest HT (A2)	Unambiguous	[R].AVLVEHALTSGDAEPEASVFSK.[I]		1	1	P14717	P14717	0	2	0.5645	0	1	1	1129.07043457031	2257.13359251063	-0.476191957166627	-0.000537414687414639	CID	MS2		15.28	35.5689991722667	30168	LPF2_030218_02.raw	0/0	5.73908185958862			0	6.547E-07
High	Sequest HT (A2)	Unambiguous	[R].AVLVEHALTSGDAEPEASVFSK.[I]		1	1	P14717	P14717	0	2	0.5981	0	1	1	1129.07043457031	2257.13359251063	-0.476191957166627	-0.000537414687414639	HCD	MS2	0	41.38	35.5672391528	30166	LPF2_030218_02.raw	0/0	5.1977481842041			0	7.077E-08
High	Sequest HT (A2)	Unambiguous	[K].IGPWGGNGGSAqDISVPPK.[K]	Q12(Deamidated)	1	1	Q0JMY8	Q0JMY8	0	2		0.0177	2	2	919.4580078125	1837.908738995	0.454873173329014	0.000418007500057493	CID	MS2		41.505	35.5619264874667	30161	LPF2_030218_02.raw	0/0	4.98936557769775			0	4.878E-07
High	Sequest HT (A2)	Unambiguous	[K].IGPWGGnGGSAQDISVPPK.[K]	N7(Deamidated)	1	1	Q0JMY8	Q0JMY8	0	2	0.0177	0	1	1	919.4580078125	1837.908738995	0.454873173329014	0.000418007500057493	CID	MS2		41.505	35.5619264874667	30161	LPF2_030218_02.raw	0/0	5.07838726043701			0	2.666E-07
High	Sequest HT (A2)	Unambiguous	[R].GNPTVEVDVccSDGTFAR.[A]	C10(Carbamidomethyl); C11(Carbamidomethyl)	1	1	Q42971	Q42971	0	2	0.8012	0	1	1	992.4296875	1983.85209837	-0.707038094869612	-0.00070132999993433	CID	MS2		30.85	35.5608372586667	30160	LPF2_030218_02.raw	0/0	5.13155841827393			0	4.062E-08
High	Sequest HT (A2)	Unambiguous	[K].IGPWGGNGGSAqDISVPPK.[K]	Q12(Deamidated)	1	1	Q0JMY8	Q0JMY8	0	2		0.0183	2	2	919.459289550781	1837.91130247156	1.84965283467307	0.00169974578130749	HCD	MS2	0	33.025	35.5599227386667	30159	LPF2_030218_02.raw	0/0	5.35042762756348			0	3.509E-08
High	Sequest HT (A2)	Unambiguous	[K].NTGDGAGILVALPHNFFR.[E]		1	2	Q0JKD0	Q0JKD0; Q0DG35	0	3	0.5198	0	1	1	633.667236328125	1898.98715572438	-0.000124079216656037	-7.85416129171305E-08	HCD	MS2	7.465575	42.73	45.4844919608	38304	LPF2_030218_03.raw	0/0	3.28827548027039	2240952.9375	45.3716812133789	0	4.83E-05
High	Sequest HT (A2)	Unambiguous	[K].IGPWGGnGGSAQDISVPPK.[K]	N7(Deamidated)	1	1	Q0JMY8	Q0JMY8	0	2	0.0183	0	1	1	919.459289550781	1837.91130247156	1.84965283467307	0.00169974578130749	HCD	MS2	0	33.025	35.5599227386667	30159	LPF2_030218_02.raw	0/0	5.44528961181641			0	2.174E-08
High	Sequest HT (A2)	Unambiguous	[K].ANSEATLGTYQGDAVLGEGASESLHVK.[D]		1	1	Q5N725	Q5N725	0	3	0.4043	0	1	1	902.106323242188	2704.30441646656	-0.601271975837984	-0.000542007812479521	CID	MS2		33.1	35.5319028712	30129	LPF2_030218_02.raw	0/0	2.29579377174377			0	1.991E-06
High	Sequest HT (A2)	Unambiguous	[K].ANSEATLGTYQGDAVLGEGASESLHVK.[D]		1	1	Q5N725	Q5N725	0	3	0.4931	0	1	1	902.105529785156	2704.30203609547	-1.48148710546816	-0.00133546484372952	HCD	MS2	0	38.64	35.5301093077333	30127	LPF2_030218_02.raw	0/0	5.78019428253174			0	8.676E-08
High	Sequest HT (A2)	Unambiguous	[R].GNPTVEVDVccSDGTFAR.[A]	C10(Carbamidomethyl); C11(Carbamidomethyl)	1	1	Q42971	Q42971	0	2	0.5213	0	1	1	992.430358886719	1983.85344114344	-0.0301869882718497	-2.99432811843303E-05	CID	MS2		33.1	45.4901289946667	38310	LPF2_030218_03.raw	0/0	3.04608678817749	6258164.875	45.4020576477051	0	3.108E-05
High	Sequest HT (A2)	Unambiguous	[R].SEcINHAFVYDAPLPVSR.[L]	C3(Carbamidomethyl)	1	1	P52428	P52428	0	3	0.6034	0	1	1	692.338439941406	2075.00076656422	-0.346527839227827	-0.000239681927067655	CID	MS2		18.58205	35.5183579194667	30114	LPF2_030218_02.raw	0/0	3.53097176551819			0	5.711E-06
High	Sequest HT (A2)	Unambiguous	[K].VNQIGSVTESIEAVK.[M]		1	1	Q42971	Q42971	0	2	0.4365	0	1	1	787.425109863281	1573.84294309656	-0.148689171228537	-0.000117006718824086	CID	MS2		33.1	35.5172494584	30113	LPF2_030218_02.raw	0/0	3.77983427047729			0	7.652E-06
High	Sequest HT (A2)	Unambiguous	[R].SEcINHAFVYDAPLPVSR.[L]	C3(Carbamidomethyl)	1	1	P52428	P52428	0	3	0.6304	0	1	1	692.338073730469	2074.99966793141	-0.875989056542102	-0.000605892864567655	HCD	MS2	25.32127	22.0923	35.5164764712	30112	LPF2_030218_02.raw	0/0	4.59710931777954			0	1.881E-07
High	Sequest HT (A2)	Unambiguous	[R].DVGVNSFVLFPK.[V]		1	1	Q5Z8V9	Q5Z8V9	0	2	0.6571	0	1	1	661.361389160156	1321.71550169031	0.331372717675298	0.000218990156326981	CID	MS2		24.49	45.5050072776	38326	LPF2_030218_03.raw	0/0	3.11950469017029	7519127.5	45.3978996276855	0	0.0001449
High	Sequest HT (A2)	Unambiguous	[R].GNPTVEVDVccSDGTFAR.[A]	C10(Carbamidomethyl); C11(Carbamidomethyl)	1	1	Q42971	Q42971	0	2	0.7393	0	1	1	992.4296875	1983.85209837	-0.707038094869612	-0.00070132999993433	HCD	MS2	0	32.575	35.5592164074667	30158	LPF2_030218_02.raw	0/0	4.44524669647217			0	2.566E-07
High	Sequest HT (A2)	Unambiguous	[K].AVIELENYGLPFSR.[T]		1	1	Q6ZDY8	Q6ZDY8	0	2	0.6958	0	1	1	804.425720214844	1607.84416379969	0.858634750855237	0.000690274843805128	CID	MS2		33.1	45.5107303098667	38331	LPF2_030218_03.raw	0/0	4.00596761703491	64285336.9375	45.4125328063965	0	4.09E-06
High	Sequest HT (A2)	Unambiguous	[K].EFSIPLQDSGHVVGFFGR.[S]		1	2	Q0JMY8	Q0JMY8; A2WPN7	0	3	0.4461	0	1	1	664.671264648438	1991.99924068531	0.930942643311502	0.000618145104075059	HCD	MS2	17.71543	29.635	45.4815896533333	38301	LPF2_030218_03.raw	0/0	3.98500299453735	2587344.625	45.4399833679199	0	8.719E-05
High	Sequest HT (A2)	Unambiguous	[R].IINEPTAAAIAYGIDKK.[G]		2	2	Q75HQ0	Q6Z058; Q75HQ0	1	3	0.5972	0	1	2	596.667785644531	1787.98880367359	-0.767328827931798	-0.000457325468611695	HCD	MS2	11.81773	12.62148	35.6130265322667	30216	LPF2_030218_02.raw	0/0	4.22153902053833			0	1.225E-06
High	Sequest HT (A2)	Unambiguous	[K].IGPWGGnGGSAQDISVPPKK.[L]	N7(Deamidated)	1	1	Q0JMY8	Q0JMY8	1	3	0.0722	0	1	1	656.005554199219	1966.00210933766	-0.384842950484211	-0.000252200781196255	HCD	MS2	19.18367	23.37429	35.7474227922667	30359	LPF2_030218_02.raw	0/0	4.7133321762085			0	2.563E-08
High	Sequest HT (A2)	Unambiguous	[K].ITLEVPSETVALSNMPVVEEK.[V]		1	1	Q6Z6L4	Q6Z6L4	0	2	0.5262	0	1	1	1143.1015625	2285.19584837	0.594247012912586	0.00067898499992225	HCD	MS2	16.817	27.175	45.3403292426667	38179	LPF2_030218_03.raw	0/0	3.63027024269104	8528582.375	45.3105087280273	0	9.333E-06
High	Sequest HT (A2)	Unambiguous	[R].SLNSVWAQHLSEEVR.[R]		1	1	P35684	P35684	0	2	0.5594	0	1	1	877.943908691406	1754.88054075281	-0.844186200938364	-0.000740723593708026	CID	MS2		23.35	35.7209695842667	30333	LPF2_030218_02.raw	0/0	4.28511190414429			0	1.219E-05
High	Sequest HT (A2)	Unambiguous	[R].SLNSVWAQHLSEEVR.[R]		1	1	P35684	P35684	0	2	0.5955	0	1	1	877.943908691406	1754.88054075281	-0.844186200938364	-0.000740723593708026	HCD	MS2	0	32.23	35.719399052	30331	LPF2_030218_02.raw	0/0	3.97798585891724			0	9.98E-07
High	Sequest HT (A2)	Unambiguous	[K].ITLEVPSETVALSNMPVVEEK.[V]		1	1	Q6Z6L4	Q6Z6L4	0	2	0.7362	0	1	1	1143.1015625	2285.19584837	0.594247012912586	0.00067898499992225	CID	MS2		36.465	45.3422479733333	38181	LPF2_030218_03.raw	0/0	3.98495364189148	8528582.375	45.3105087280273	0	1.12E-05
High	Sequest HT (A2)	Unambiguous	[K].LIGccNELNAGYAADGYAR.[A]	C4(Carbamidomethyl); C5(Carbamidomethyl)	2	2	Q0DHF6; A2Y5L9	Q0DHF6; A2Y5L9	0	2	0.7596	0	1	1	1044.46716308594	2087.92704954188	-0.136560367839143	-0.000142564062421968	CID	MS2		27.73	35.6993788997333	30310	LPF2_030218_02.raw	0/0	4.15571594238281			0	2.535E-06
High	Sequest HT (A2)	Unambiguous	[K].LIGccNELNAGYAADGYAR.[A]	C4(Carbamidomethyl); C5(Carbamidomethyl)	2	2	Q0DHF6; A2Y5L9	Q0DHF6; A2Y5L9	0	2	0.616	0	1	1	1044.46716308594	2087.92704954188	-0.136560367839143	-0.000142564062421968	HCD	MS2	50.06537	42.075	35.6975895938667	30308	LPF2_030218_02.raw	0/0	4.00999307632446			0	5.808E-07
High	Sequest HT (A2)	Unambiguous	[R].IINEPTAAAIAYGLDKK.[G]		1	1	Q6Z7B0	Q6Z7B0	1	3	0.5972	0	1	1	596.667785644531	1787.98880367359	-0.767328827931798	-0.000457325468611695	HCD	MS2	11.81773	12.62148	35.6130265322667	30216	LPF2_030218_02.raw	0/0	4.22153902053833			0	1.225E-06
High	Sequest HT (A2)	Unambiguous	[R].VPTVDVSVVDLTVR.[LI]		3	3	Q7FAH2; Q6K5G8; A2YQT7	Q7FAH2; Q6K5G8; A2YQT7	0	2	0.5371	0	1	1	749.92919921875	1498.8511218075	2.39352396957047	0.00179376375001539	HCD	MS2	25.92422	33.37	45.3864814290667	38217	LPF2_030218_03.raw	0/0	3.36706566810608			0	5.056E-05
High	Sequest HT (A2)	Unambiguous	[R].IEEELGAAAVYAGAK.[F]		1	1	Q42971	Q42971	0	2	0.5854	0	1	1	746.388244628906	1491.76921262781	0.176312700721462	0.000131508906179079	CID	MS2		22.83522	35.6810632357333	30290	LPF2_030218_02.raw	0/0	4.79617547988892			0	8.872E-07
High	Sequest HT (A2)	Unambiguous	[R].IEEELGAAAVYAGAK.[F]		1	1	Q42971	Q42971	0	2	0.4218	0	1	1	746.388244628906	1491.76921262781	0.176312700721462	0.000131508906179079	HCD	MS2	14.39529	22.71414	35.6794756725333	30288	LPF2_030218_02.raw	0/0	4.03101968765259			0	2.464E-05
High	Sequest HT (A2)	Unambiguous	[K].KPWALSFSFGR.[A]		1	1	Q5N725	Q5N725	0	3	0.7801	0	1	1	432.568023681641	1295.68951778492	4.2388327258782E-05	1.83073704344376E-08	CID	MS2		42.54	45.4404562429333	38258	LPF2_030218_03.raw	0/0	4.22604274749756	2600750.8125	45.4322738647461	0	4.017E-05
High	Sequest HT (A2)	Unambiguous	[R].nGIHAESTLDILK.[A]	N1(Deamidated)	1	1	P27934	P27934	0	3	0.4956	0	1	1	471.252014160156	1411.74148922047	-0.882667570909645	-0.000415366510311414	CID	MS2		15.61	35.6435500530667	30248	LPF2_030218_02.raw	0/0	3.38665676116943			0	4.783E-06
High	Sequest HT (A2)	Unambiguous	[R].nGIHAESTLDILK.[A]	N1(Deamidated)	1	1	P27934	P27934	0	3	0.5246	0	1	1	471.252014160156	1411.74148922047	-0.882667570909645	-0.000415366510311414	HCD	MS2	53.37167	32.53588	35.6419002117333	30246	LPF2_030218_02.raw	0/0	4.66852998733521			0	1.334E-05
High	Sequest HT (A2)	Unambiguous	[K].VSPEVIAEYTVR.[T]		1	1	P17784	P17784	0	2	0.8082	0	1	1	681.866455078125	1362.72563352625	-0.530608178519305	-0.000361536874947888	CID	MS2		5.926918	35.6291198272	30232	LPF2_030218_02.raw	0/0	3.91470646858215			0	0.0001129
High	Sequest HT (A2)	Unambiguous	[R].TLTAVHDGILEDVVYPAEIVGK.[R]		1	1	Q8LJU5	Q8LJU5	0	3	0.4887	0	1	1	780.422119140625	2339.25180416188	1.06914721399636	0.000833667291772144	CID	MS2		8.660679	45.4668196978667	38286	LPF2_030218_03.raw	0/0	4.41735363006592			0	5.235E-07
High	Sequest HT (A2)	Unambiguous	[R].VPTVDVSVVDLTVR.[LI]		3	3	Q7FAH2; Q6K5G8; A2YQT7	Q7FAH2; Q6K5G8; A2YQT7	0	2	0.6051	0	1	1	749.92919921875	1498.8511218075	2.39352396957047	0.00179376375001539	CID	MS2		33.1	45.3880043008	38219	LPF2_030218_03.raw	0/0	3.51658916473389			0	2.344E-05
High	Sequest HT (A2)	Unambiguous	[R].AVLVEHALTSGDAEPEASVFSK.[I]		1	1	P14717	P14717	0	3	0.5895	0	1	1	753.051452636719	2257.13980465016	2.27603174537056	0.00171243671881408	CID	MS2		19.40704	35.4879445096	30081	LPF2_030218_02.raw	0/0	4.74683523178101			0	7.586E-09
High	Sequest HT (A2)	Unambiguous	[R].AVLVEHALTSGDAEPEASVFSK.[I]		1	1	P14717	P14717	0	3	0.5708	0	1	1	753.049438476563	2257.13376216969	-0.4010262769897	-0.000301723437435915	HCD	MS2	36.73799	23.005	35.4861277208	30079	LPF2_030218_02.raw	0/0	4.58682060241699			0	9.377E-08
High	Sequest HT (A2)	Unambiguous	[K].ANSEATLGTYQGDAVLGEGASESLHVK.[D]		1	1	Q5N725	Q5N725	0	3	0.6061	0	1	1	902.107604980469	2704.30826168141	0.820614002795375	0.000739730468770479	CID	MS2		31.49198	45.5223047205333	38342	LPF2_030218_03.raw	0/0	3.63335108757019			0	1.71E-06
High	Sequest HT (A2)	Unambiguous	[R].VGLTGLTVAEHFR.[D]		1	1	Q01859	Q01859	0	3	0.3436	0	1	1	467.260772705078	1399.76776485523	-1.04276815062572	-0.000486544921841414	CID	MS2		27.67471	35.2438364197333	29852	LPF2_030218_02.raw	0/0	2.9077570438385			0	4.486E-05
High	Sequest HT (A2)	Unambiguous	[R].VGLTGLTVAEHFR.[D]		1	1	Q01859	Q01859	0	3	0.2857	0	1	1	467.260772705078	1399.76776485523	-1.04276815062572	-0.000486544921841414	HCD	MS2	0	33.28	35.2423487530667	29850	LPF2_030218_02.raw	0/0	3.64060592651367			0	7.753E-06
High	Sequest HT (A2)	Unambiguous	[K].LFEIGAGTSEIR.[R]		1	1	Q75IM9	Q75IM9	0	2	0.5055	0	1	1	646.845520019531	1292.68376340906	-0.563487024123937	-0.000364205468713408	CID	MS2		29.725	35.2311977394667	29840	LPF2_030218_02.raw	0/0	3.65686440467834			0	0.0001063
High	Sequest HT (A2)	Unambiguous	[R].TDLPNVVELYMK.[K]		2	2	Q0ITW7; Q2R8Z5	Q0ITW7; Q2R8Z5	0	2	0.5478	0	1	1	711.372253417969	1421.73723020594	1.93549216071062	0.00137587796882599	HCD	MS2	9.644417	18.1369	45.5345999170667	38354	LPF2_030218_03.raw	0/0	3.55593657493591			0	6.912E-05
High	Sequest HT (A2)	Unambiguous	[R].FGIVEGLmTTVHAITATQK.[T]	M8(Oxidation)	2	2	Q7FAH2; Q6K5G8	Q7FAH2; Q6K5G8	0	3	0.5731	0	1	1	678.364135742188	2033.07785396656	2.09828438454652	0.00142198885411145	CID	MS2		24.595	45.5354769450667	38355	LPF2_030218_03.raw	0/0	4.24151420593262	56112856	45.5213584899902	0	1.046E-07
High	Sequest HT (A2)	Rejected	[K].IAVDMVNEGLVER.[R]		1	1	Q6AVA8	Q6AVA8	0	2	0.0268	0	1	1	722.8779296875	1444.748582745	1.48307338948616	0.00107133249991875	CID	MS2		36.675	35.2007593648	29813	LPF2_030218_02.raw	0/0	2.60898494720459			0	9.043E-05
High	Sequest HT (A2)	Unambiguous	[R].TDLPNVVELYMK.[K]		2	2	Q0ITW7; Q2R8Z5	Q0ITW7; Q2R8Z5	0	2	0.6241	0	1	1	711.372253417969	1421.73723020594	1.93549216071062	0.00137587796882599	CID	MS2		15.13766	45.5364354536	38356	LPF2_030218_03.raw	0/0	3.98800849914551			0	2.849E-05
High	Sequest HT (A2)	Unambiguous	[K].VFSVPEAAPFTAVLK.[F]		1	1	Q94DM8	Q94DM8	0	2	0.5659	0	1	1	788.443725585938	1575.88017454188	1.3125202174956	0.0010341859373284	CID	MS2		33.1	45.5298334157333	38350	LPF2_030218_03.raw	0/0	2.57790374755859	29082423	45.5712013244629	0	6.501E-05
High	Sequest HT (A2)	Unambiguous	[K].LIGccNELNAGYAADGYAR.[A]	C4(Carbamidomethyl); C5(Carbamidomethyl)	2	2	Q0DHF6; A2Y5L9	Q0DHF6; A2Y5L9	0	2	0.6754	0	1	1	1044.4677734375	2087.928270245	0.448087912170532	0.000467787500078032	CID	MS2		40.03	35.1937825010667	29805	LPF2_030218_02.raw	0/0	4.96352195739746			0	1.572E-07
High	Sequest HT (A2)	Unambiguous	[R].IINEPTAAAIAYGLDKK.[G]		1	1	Q6Z7B0	Q6Z7B0	1	3	0.6322	0	1	2	596.66796875	1787.98935299	-0.460103198993259	-0.000274219999861695	HCD	MS2	33.11633	18.34576	35.1910805466667	29802	LPF2_030218_02.raw	0/0	3.97095274925232			0	2.051E-06
High	Sequest HT (A2)	Unambiguous	[R].IINEPTAAAIAYGIDKK.[G]		2	2	Q75HQ0	Q6Z058; Q75HQ0	1	3	0.6322	0	1	1	596.66796875	1787.98935299	-0.460103198993259	-0.000274219999861695	HCD	MS2	33.11633	18.34576	35.1910805466667	29802	LPF2_030218_02.raw	0/0	3.97095274925232			0	2.051E-06
High	Sequest HT (A2)	Unambiguous	[R].GNPTVEVDVccSDGTFAR.[A]	C10(Carbamidomethyl); C11(Carbamidomethyl)	1	1	Q42971	Q42971	0	2	0.7175	0	1	1	992.430786132813	1983.85429563563	0.400536443199453	0.00039730281256567	CID	MS2		24.055	35.188952332	29800	LPF2_030218_02.raw	0/0	4.92325496673584			0	5.772E-08
High	Sequest HT (A2)	Unambiguous	[R].GNPTVEVDVccSDGTFAR.[A]	C10(Carbamidomethyl); C11(Carbamidomethyl)	1	1	Q42971	Q42971	0	2	0.6957	0	1	1	992.430786132813	1983.85429563563	0.400536443199453	0.00039730281256567	HCD	MS2	0	36.945	35.1872411434667	29798	LPF2_030218_02.raw	0/0	4.46600484848022			0	6.373E-08
High	Sequest HT (A2)	Unambiguous	[K].IGPWGGNGGSAqDISVPPK.[K]	Q12(Deamidated)	1	1	Q0JMY8	Q0JMY8	0	2		0.0339	2	2	919.457763671875	1837.90825071375	0.189200856882528	0.000173866875057493	CID	MS2		30.865	35.1567007194667	29766	LPF2_030218_02.raw	0/0	4.84343528747559			0	4.024E-07
High	Sequest HT (A2)	Unambiguous	[K].IGPWGGnGGSAQDISVPPK.[K]	N7(Deamidated)	1	1	Q0JMY8	Q0JMY8	0	2	0.0339	0	1	1	919.457763671875	1837.90825071375	0.189200856882528	0.000173866875057493	CID	MS2		30.865	35.1567007194667	29766	LPF2_030218_02.raw	0/0	5.0140552520752			0	6.222E-08
High	Sequest HT (A2)	Unambiguous	[K].IGPWGGNGGSAqDISVPPK.[K]	Q12(Deamidated)	1	1	Q0JMY8	Q0JMY8	0	2		0.0262	2	2	919.459350585938	1837.91142454188	1.91607091378469	0.00176078093755749	HCD	MS2	0	20.92	35.1549569285333	29764	LPF2_030218_02.raw	0/0	5.20436716079712			0	6.025E-08
High	Sequest HT (A2)	Unambiguous	[K].LIGccNELNAGYAADGYAR.[A]	C4(Carbamidomethyl); C5(Carbamidomethyl)	2	2	Q0DHF6; A2Y5L9	Q0DHF6; A2Y5L9	0	2	0.6878	0	1	1	1044.4677734375	2087.928270245	0.448087912170532	0.000467787500078032	HCD	MS2	22.59727	30.115	35.1918076408	29803	LPF2_030218_02.raw	0/0	4.57687902450562			0	9.067E-07
High	Sequest HT (A2)	Unambiguous	[R].SFDDGFPNLFINNAHDIR.[G]		1	1	Q6ZFT5	Q6ZFT5	0	3	0.4583	0	1	1	698.00146484375	2091.98984127125	0.747241878099913	0.000521073749951029	HCD	MS2	35.86531	26.905	45.5289896482667	38349	LPF2_030218_03.raw	0/0	3.11655640602112			0	8.894E-05
High	Sequest HT (A2)	Unambiguous	[K].VFSVPEAAPFTAVLK.[F]		1	1	Q94DM8	Q94DM8	0	2	0.3468	0	1	1	788.443725585938	1575.88017454188	1.3125202174956	0.0010341859373284	HCD	MS2	14.20786	41.355	45.5280981602667	38348	LPF2_030218_03.raw	0/0	2.47521877288818	29082423	45.5712013244629	0	1.814E-05
High	Sequest HT (A2)	Unambiguous	[K].FPQGFDTADLPSGK.[G]		1	2	P0C5C8	P0C5C9; P0C5C8	0	2	0.4505	0	1	1	740.358520507813	1479.70976438563	-1.12885819209362	-0.000835192187537359	HCD	MS2	59.1143	18.715	35.2854991768	29888	LPF2_030218_02.raw	0/0	3.63707447052002			0	2.698E-05
High	Sequest HT (A2)	Unambiguous	[R].DDPYGDGTGnPDTGADFAAAPDIDHLnKR.[V]	N10(Deamidated); N27(Deamidated)	1	1	P17654	P17654	1	4	0.6046	0	1	1	755.086608886719	3017.32460565688	7.11331141086199	0.00536575421864272	CID	MS2		23.5822	35.4739597709333	30067	LPF2_030218_02.raw	0/0	4.82804775238037			0	8.867E-06
High	Sequest HT (A2)	Unambiguous	[R].DDPYGDGTGnPDTGADFAAAPDIDHLnKR.[V]	N10(Deamidated); N27(Deamidated)	1	1	P17654	P17654	1	3	0.6434	0	1	1	1006.44750976563	3017.32797603688	8.23032877393329	0.00827779895818311	CID	MS2		40.5	35.4444444762667	30035	LPF2_030218_02.raw	0/0	5.01735877990723			0	1.712E-06
High	Sequest HT (A2)	Unambiguous	[R].DDPYGDGTGNPDTGADFAAAPDIDHLnKR.[V]	N27(Deamidated)	1	1	P17654	P17654	1	3	0.1526	0	1	1	1006.11364746094	3016.32638912281	2.40773025238192	0.00242082760401644	HCD	MS2	0	36.7	35.4415696333333	30034	LPF2_030218_02.raw	0/0	4.85377407073975			0	2.882E-06
High	Sequest HT (A2)	Unambiguous	[K].EALEWLDENQTAEKEEYEEK.[L]		1	1	Q6Z7B0	Q6Z7B0	1	3	0.5272	0	1	1	828.374145507813	2483.10788326344	-0.705138644872692	-0.000583645520843371	HCD	MS2	33.00372	30.58	35.4198729157333	30010	LPF2_030218_02.raw	0/0	4.77850151062012			0	7.187E-06
High	Sequest HT (A2)	Unambiguous	[K].IGPNEPSQLSIDLNAQGLAR.[Y]		1	1	Q5N725	Q5N725	0	2	0.6833	0	1	1	1047.05407714844	2093.10087766688	1.10886650215401	0.00116048343761577	HCD	MS2	5.260425	21.265	45.5252711968	38345	LPF2_030218_03.raw	0/0	4.61017036437988			0	1.823E-07
High	Sequest HT (A2)	Unambiguous	[K].SDVNIVSNAScTTNcLAPLAK.[V]	C11(Carbamidomethyl); C15(Carbamidomethyl)	1	1	Q6K5G8	Q6K5G8	0	2	0.5943	0	1	1	1118.04296875	2235.07866087	1.90963218671532	0.00213408500000156	CID	MS2		40.155	35.3832326562667	29972	LPF2_030218_02.raw	0/0	3.18387770652771			0	6.882E-05
High	Sequest HT (A2)	Unambiguous	[K].SDVNIVSNAScTTNcLAPLAK.[V]	C11(Carbamidomethyl); C15(Carbamidomethyl)	1	1	Q6K5G8	Q6K5G8	0	2	0.479	0	1	1	1118.04296875	2235.07866087	1.90963218671532	0.00213408500000156	HCD	MS2	0	31.45	35.3812510848	29970	LPF2_030218_02.raw	0/0	4.27868127822876			0	1.756E-05
High	Sequest HT (A2)	Unambiguous	[R].IINEPTAAAIAYGLDKK.[G]		1	1	Q6Z7B0	Q6Z7B0	1	2	0.6011	0	1	2	894.501159667969	1787.99504270594	2.72208203611859	0.00243352796894669	CID	MS2		31.84	35.3678247808	29955	LPF2_030218_02.raw	0/0	3.760329246521			0	2.397E-05
High	Sequest HT (A2)	Unambiguous	[R].IINEPTAAAIAYGIDKK.[G]		2	2	Q75HQ0	Q6Z058; Q75HQ0	1	2	0.6011	0	1	1	894.501159667969	1787.99504270594	2.72208203611859	0.00243352796894669	CID	MS2		31.84	35.3678247808	29955	LPF2_030218_02.raw	0/0	3.760329246521			0	2.397E-05
High	Sequest HT (A2)	Unambiguous	[K].EAFSLFDKDGDGcITTK.[E]	C13(Carbamidomethyl)	2	4	Q6F332; Q0JNS6	Q6F332; Q0JNS6; Q0JNL7; A2WNH1	1	2	0.6829	0	1	1	952.443115234375	1903.87895383875	2.48672874590848	0.00236720937501289	HCD	MS2	0	30.115	35.3669289077333	29954	LPF2_030218_02.raw	0/0	4.72587633132935			0	1.823E-05
High	Sequest HT (A2)	Unambiguous	[R].IINEPTAAAIAYGLDKK.[G]		1	1	Q6Z7B0	Q6Z7B0	1	2	0.6026	0	1	2	894.500183105469	1787.99308958094	1.62972424433712	0.00145696546894669	HCD	MS2	0	42.015	35.3660624437333	29953	LPF2_030218_02.raw	0/0	3.9035804271698			0	5.105E-06
High	Sequest HT (A2)	Unambiguous	[R].IINEPTAAAIAYGIDKK.[G]		2	2	Q75HQ0	Q6Z058; Q75HQ0	1	2	0.6026	0	1	1	894.500183105469	1787.99308958094	1.62972424433712	0.00145696546894669	HCD	MS2	0	42.015	35.3660624437333	29953	LPF2_030218_02.raw	0/0	3.9035804271698			0	5.105E-06
High	Sequest HT (A2)	Unambiguous	[K].EAFSLFDKDGDGcITTK.[E]	C13(Carbamidomethyl)	2	4	Q6F332; Q0JNS6	Q6F332; Q0JNS6; Q0JNL7; A2WNH1	1	3	0.5131	0	1	1	635.295654296875	1903.87240963063	-0.950582426345383	-0.000603263124984229	HCD	MS2	28.89441	31.705	35.3284577645333	29917	LPF2_030218_02.raw	0/0	3.81892061233521			0	1.893E-05
High	Sequest HT (A2)	Unambiguous	[K].AAQDIALADLAPTHPIR.[L]		2	2	Q6ZKC0; Q2R2W2	Q6ZKC0; Q2R2W2	0	3	0.6205	0	1	1	591.659606933594	1772.96426754078	-0.614991834705385	-0.00036345307277467	CID	MS2		18.73	35.3180624984	29906	LPF2_030218_02.raw	0/0	3.02573657035828			0	2.354E-06
High	Sequest HT (A2)	Unambiguous	[K].AAQDIALADLAPTHPIR.[L]		2	2	Q6ZKC0; Q2R2W2	Q6ZKC0; Q2R2W2	0	3	0.6259	0	1	1	591.659606933594	1772.96426754078	-0.614991834705385	-0.00036345307277467	HCD	MS2	17.86814	21.68911	35.3163917768	29904	LPF2_030218_02.raw	0/0	4.0902419090271			0	3.162E-07
High	Sequest HT (A2)	Unambiguous	[R].IEEELGAAAVYAGAK.[F]		1	1	Q42971	Q42971	0	2	0.4693	0	1	1	746.387634277344	1491.76799192469	-0.641979653010082	-0.000478842656320921	CID	MS2		42.04352	35.315387776	29903	LPF2_030218_02.raw	0/0	5.04902362823486			0	5.265E-07
High	Sequest HT (A2)	Unambiguous	[R].IEEELGAAAVYAGAK.[F]		1	1	Q42971	Q42971	0	2	0.381	0	1	1	746.387634277344	1491.76799192469	-0.641979653010082	-0.000478842656320921	HCD	MS2	30.92441	33.1	35.3133979090667	29901	LPF2_030218_02.raw	0/0	4.19562387466431			0	3.953E-06
High	Sequest HT (A2)	Unambiguous	[K].IGPWGGnGGSAQDISVPPKK.[L]	N7(Deamidated)	1	1	Q0JMY8	Q0JMY8	1	3	0.1357	0	1	1	656.005554199219	1966.00210933766	-0.384842950484211	-0.000252200781196255	CID	MS2		25.30021	35.7494226826667	30361	LPF2_030218_02.raw	0/0	3.39143967628479			0	4.435E-05
High	Sequest HT (A2)	Unambiguous	[K].DAPMFVVGVNEK.[E]		2	2	Q7FAH2; Q6K5G8	Q7FAH2; Q6K5G8	0	2	0.6786	0	1	1	653.328918457031	1305.65056028406	-0.144453589576268	-9.43029687050512E-05	CID	MS2		10.1396	35.7720739176	30383	LPF2_030218_02.raw	0/0	3.63633871078491			0	3.99E-05
High	Sequest HT (A2)	Unambiguous	[R].VLAAQPEQILLR.[G]		1	2	B8AL97	B8AL97; Q852L2	0	2	0.6767	0	1	1	675.90869140625	1350.8101061825	-0.188670080709022	-0.00012742874992	HCD	MS2	39.55559	22.05704	35.7738153138667	30385	LPF2_030218_02.raw	0/0	3.30871105194092			0	8.666E-05
High	Sequest HT (A2)	Unambiguous	[R].LFLANPDLPR.[R]		1	5	Q84QK0	Q84QK0; B9FFD3; Q69TH6; Q69TH4; B9FFD2	0	2	0.4276	0	1	1	578.329650878906	1155.65202512781	-0.0384909857792079	-2.22410936885353E-05	CID	MS2		23.08	35.7761571442667	30388	LPF2_030218_02.raw	0/0	2.96827435493469			0	0.0001195
High	Sequest HT (A2)	Unambiguous	[R].VPEGFDYELYNR.[DN]		2	2	Q6Z4G3; Q8H8T0	Q6Z4G3; Q8H8T0	0	2	0.7419	0	1	1	751.35107421875	1501.6948718075	-0.60791440534865	-0.000456451249988277	CID	MS2		25.27	36.17206432	30788	LPF2_030218_02.raw	0/0	3.72416019439697	52605019	36.2081031799316	0	8.917E-05
High	Sequest HT (A2)	Unambiguous	[R].VETGVLKPGMVVTFGPSGLTTEVK.[S]		1	1	O64937	O64937	0	3	0.6004	0	1	1	816.11474609375	2446.32968502125	1.4355286259178	0.00117059041667744	CID	MS2		33.1	45.2423043312	38084	LPF2_030218_03.raw	0/0	4.63331127166748			0	1.452E-08
High	Sequest HT (A2)	Unambiguous	[K].VQQVDTTGAGDAFVGALLR.[R]		1	2	A2WXV8	A2WXV8; Q0JGZ6	0	2	0.5764	0	1	1	959.506896972656	1918.00651731531	1.90396238618661	0.00182590265626459	HCD	MS2	0	42.585	45.2524936490667	38093	LPF2_030218_03.raw	0/0	4.579749584198	38207787.6875	45.0900115966797	0	3.405E-08
High	Sequest HT (A2)	Unambiguous	[K].TTTTNAGAPVWNDNEALTVGPR.[G]		1	1	Q0E4K1	Q0E4K1	0	2	0.7146	0	1	1	1143.060546875	2285.11381712	-0.807880331696088	-0.00092304999998305	CID	MS2		33.1	36.1568025194667	30771	LPF2_030218_02.raw	0/0	5.01321601867676	12013715.25	36.1317100524902	0	3.091E-06
High	Sequest HT (A2)	Unambiguous	[K].DHDKPVQQVLAEMTnGGVDR.[S]	N15(Deamidated)	1	1	Q2R8Z5	Q2R8Z5	0	4	0.131	0	1	1	553.267639160156	2210.04872675063	-0.856925790478074	-0.000473462343763553	HCD	MS2	0	33.1	36.1558921989333	30770	LPF2_030218_02.raw	0/0	4.19743728637695			0	4.813E-06
High	Sequest HT (A2)	Unambiguous	[K].TTTTNAGAPVWNDNEALTVGPR.[G]		1	1	Q0E4K1	Q0E4K1	0	2	0.551	0	1	1	1143.060546875	2285.11381712	-0.807880331696088	-0.00092304999998305	HCD	MS2	0	39.805	36.1550652490667	30769	LPF2_030218_02.raw	0/0	3.43366813659668	12013715.25	36.1317100524902	0	1.154E-05
High	Sequest HT (A2)	Unambiguous	[K].VNQIGSVTESIEAVK.[M]		1	1	Q42971	Q42971	0	2	0.5567	0	1	1	787.42431640625	1573.8413561825	-1.15699424607977	-0.000910463750074086	CID	MS2		31.99912	36.1393223709333	30753	LPF2_030218_02.raw	0/0	3.8812563419342	10783459.25	36.1431503295898	0	4.475E-05
High	Sequest HT (A2)	Unambiguous	[K].SDVNIVSNAScTTNcLAPLAK.[V]	C11(Carbamidomethyl); C15(Carbamidomethyl)	1	1	Q6K5G8	Q6K5G8	0	3	0.4066	0	1	1	745.697082519531	2235.07669429859	1.02976375251398	0.000767199531258219	HCD	MS2	29.89982	33.1	36.1949674464	30810	LPF2_030218_02.raw	0/0	4.86542367935181			0	2.774E-07
High	Sequest HT (A2)	Unambiguous	[K].NVRPDYLSNIWK.[V]		1	1	Q43008	Q43008	0	3	0.6577	0	1	1	502.267822265625	1504.78891353688	-1.17932888531116	-0.000591547708305976	CID	MS2		22.48141	36.1323081144	30745	LPF2_030218_02.raw	0/0	4.85271453857422	9220455.25	36.1062240600586	0	4.59E-07
High	Sequest HT (A2)	Unambiguous	[K].SDVNIVSNAScTTNcLAPLAK.[V]	C11(Carbamidomethyl); C15(Carbamidomethyl)	1	1	Q6K5G8	Q6K5G8	0	2	0.5787	0	1	1	1118.0390625	2235.07084837	-1.58577719451892	-0.00177216499999844	HCD	MS2	0	30.595	36.1256998408	30738	LPF2_030218_02.raw	0/0	5.72309684753418			0	1.622E-08
High	Sequest HT (A2)	Unambiguous	[K].VQQVDTTGAGDAFVGALLR.[R]		1	2	A2WXV8	A2WXV8; Q0JGZ6	0	2	0.6235	0	1	1	959.506896972656	1918.00651731531	1.90396238618661	0.00182590265626459	CID	MS2		29.815	45.2542748944	38095	LPF2_030218_03.raw	0/0	5.09807300567627	38207787.6875	45.0900115966797	0	8.547E-07
High	Sequest HT (A2)	Unambiguous	[R].DNLTLWTSDnAEDGGDEIKEAAKPEGEGH.[-]	N10(Deamidated)	1	1	Q06967	Q06967	1	3	0.1253	0	1	1	1033.79870605469	3099.38156490406	4.97798368550887	0.00514286468732328	HCD	MS2	46.09252	41.37	36.1145128773333	30727	LPF2_030218_02.raw	0/0	4.86570644378662			0	6.691E-07
High	Sequest HT (A2)	Unambiguous	[R].DNLTLWTSDNAEDGGDEIKEAAKPEGEGH.[-]		1	1	Q06967	Q06967	1	4	0.4304	0	1	1	775.350158691406	3098.37880487563	-1.07005341716112	-0.000828858593877158	HCD	MS2	44.41236	26.95343	36.110466988	30723	LPF2_030218_02.raw	0/0	3.81467390060425	28389823.5	36.0617485046387	0	6.385E-06
High	Sequest HT (A2)	Unambiguous	[R].IEEELGAAAVYAGAK.[F]		1	1	Q42971	Q42971	0	2	0.5545	0	1	1	746.387756347656	1491.76823606531	-0.478321182263773	-0.000356772343820921	CID	MS2		22.94613	36.1096910941333	30722	LPF2_030218_02.raw	0/0	4.40036392211914			0	8.779E-07
High	Sequest HT (A2)	Unambiguous	[R].IEEELGAAAVYAGAK.[F]		1	1	Q42971	Q42971	0	2	0.3663	0	1	1	746.387756347656	1491.76823606531	-0.478321182263773	-0.000356772343820921	HCD	MS2	0	19.03	36.1080380757333	30720	LPF2_030218_02.raw	0/0	3.43615055084229			0	5.13E-06
High	Sequest HT (A2)	Unambiguous	[R].TLTAVHDGILEDVVYPAEIVGK.[R]		1	1	Q8LJU5	Q8LJU5	0	2	0.3687	0	1	1	1170.13073730469	2339.25419797938	2.09247443984815	0.00244740968764745	CID	MS2		42.48	45.2592144197333	38100	LPF2_030218_03.raw	0/0	3.58474159240723	3179412.625	45.2406349182129	0	3.147E-05
High	Sequest HT (A2)	Unambiguous	[K].SDVNIVSNAScTTNcLAPLAK.[V]	C11(Carbamidomethyl); C15(Carbamidomethyl)	1	1	Q6K5G8	Q6K5G8	0	2	0.714	0	1	1	1118.0390625	2235.07084837	-1.58577719451892	-0.00177216499999844	CID	MS2		28.075	36.1272871514667	30740	LPF2_030218_02.raw	0/0	5.21125888824463			0	7.068E-08
High	Sequest HT (A2)	Unambiguous	[K].SDVNIVSNAScTTNcLAPLAK.[V]	C11(Carbamidomethyl); C15(Carbamidomethyl)	1	1	Q6K5G8	Q6K5G8	0	3	0.5402	0	1	1	745.697082519531	2235.07669429859	1.02976375251398	0.000767199531258219	CID	MS2		9.857233	36.1969528981333	30812	LPF2_030218_02.raw	0/0	3.47747135162354			0	7.266E-08
High	Sequest HT (A2)	Unambiguous	[K].IIYSGGQDLDVLPQGAGK.[G]		1	1	Q6YXW6	Q6YXW6	0	2	0.5157	0	1	1	915.984313964844	1830.96135129969	0.954439237215578	0.000873769843792616	HCD	MS2	0	21.46	36.1988632968	30814	LPF2_030218_02.raw	0/0	4.13374853134155			0	5.016E-06
High	Sequest HT (A2)	Unambiguous	[K].IIYSGGQDLDVLPQGAGK.[G]		1	1	Q6YXW6	Q6YXW6	0	2	0.477	0	1	1	915.984313964844	1830.96135129969	0.954439237215578	0.000873769843792616	CID	MS2		31.33	36.2007968458667	30816	LPF2_030218_02.raw	0/0	4.78278636932373			0	1.21E-06
High	Sequest HT (A2)	Unambiguous	[R].AVFVDLEPTVIDEVR.[T]		1	1	Q53M52	Q53M52	0	2	0.5055	0	1	1	851.455505371094	1701.90373411219	-1.20055871456068	-0.00102161890617936	HCD	MS2	0	41.745	45.1990356501333	38044	LPF2_030218_03.raw	0/0	4.54564476013184	31432883.75	45.3596305847168	0	1.349E-06
High	Sequest HT (A2)	Unambiguous	[R].AVLINAGQANAATGDAGYQDTVDSADAVAK.[L]		1	1	B8AL33	B8AL33	0	3	0.5921	0	1	1	959.800415039063	2877.38669185719	0.211385323252136	0.000202745729135737	CID	MS2		18.91	36.2790346592	30901	LPF2_030218_02.raw	0/0	3.53004026412964			0	8.206E-06
High	Sequest HT (A2)	Unambiguous	[K].GEIVSNHDELMSNFFAQPDALAYGK.[T]		2	2	P42862; P42863	P42862; P42863	0	3	0.5289	0	1	1	918.433349609375	2753.28549556813	-0.748266148638813	-0.000686730625147902	HCD	MS2	14.87719	33.1	45.2169136536	38061	LPF2_030218_03.raw	0/0	5.37195014953613	26858060	45.266845703125	0	3.801E-07
High	Sequest HT (A2)	Unambiguous	[R].AVLINAGQANAATGDAGYQDTVDSADAVAK.[L]		1	1	B8AL33	B8AL33	0	3	0.3851	0	1	1	959.800415039063	2877.38669185719	0.211385323252136	0.000202745729135737	HCD	MS2	0	41.025	36.2772660096	30899	LPF2_030218_02.raw	0/0	5.0916805267334			0	7.045E-07
High	Sequest HT (A2)	Unambiguous	[K].YPIEHGIVSNWDDMEK.[I]		2	2	Q10DV7; A3C6D7	Q10DV7; A3C6D7	0	3	0.2665	0	1	1	644.96533203125	1932.88144283375	0.933298542796763	0.000601317916789412	HCD	MS2	32.98643	30.865	36.2698728176	30891	LPF2_030218_02.raw	0/0	3.49344706535339			0	2.506E-05
High	Sequest HT (A2)	Unambiguous	[K].GEIVSNHDELMSNFFAQPDALAYGK.[T]		2	2	P42862; P42863	P42862; P42863	0	3	0.5153	0	1	1	918.434936523438	2753.29025631031	0.980845718932126	0.000900183437352098	CID	MS2		41.295	45.2189032834667	38063	LPF2_030218_03.raw	0/0	4.25271892547607	26858060	45.266845703125	0	2.41E-07
High	Sequest HT (A2)	Unambiguous	[R].AVFVDLEPTVIDEVR.[T]		1	1	Q53M52	Q53M52	0	2	0.6145	0	1	1	851.4580078125	1701.908738995	1.74019328188239	0.00148082250007064	HCD	MS2	10.55806	39.775	45.2285301394667	38071	LPF2_030218_03.raw	0/0	4.15236568450928	31432883.75	45.3596305847168	0	3.034E-06
High	Sequest HT (A2)	Unambiguous	[K].QDSTYWDNISQGGLQR.[I]		1	1	P30298	P30298	0	2	0.6586	0	1	1	934.432373046875	1867.85746946375	0.289044488126624	0.000269946875050664	CID	MS2		43.135	36.26176678	30882	LPF2_030218_02.raw	0/0	4.56741333007813	13071384.5	36.277530670166	0	1.335E-07
High	Sequest HT (A2)	Unambiguous	[K].QDSTYWDNISQGGLQR.[I]		1	1	P30298	P30298	0	2	0.6682	0	1	1	934.432373046875	1867.85746946375	0.289044488126624	0.000269946875050664	HCD	MS2	50.57996	33.1	36.2597857458667	30880	LPF2_030218_02.raw	0/0	4.24795007705688	13071384.5	36.277530670166	0	2.492E-06
High	Sequest HT (A2)	Unambiguous	[R].AVFVDLEPTVIDEVR.[T]		1	1	Q53M52	Q53M52	0	2	0.6644	0	1	1	851.4580078125	1701.908738995	1.74019328188239	0.00148082250007064	CID	MS2		33.1	45.2302092536	38073	LPF2_030218_03.raw	0/0	4.34973812103271	31432883.75	45.3596305847168	0	3.669E-06
High	Sequest HT (A2)	Unambiguous	[K].VGLNYVScSPFR.[V]	C8(Carbamidomethyl)	1	1	Q75KR1	Q75KR1	0	2	0.6992	0	1	1	699.844970703125	1398.68266477625	-0.558749552675504	-0.000390756874974585	CID	MS2		15.7626	36.2376906088	30856	LPF2_030218_02.raw	0/0	3.58500337600708	45707096	36.2003211975098	0	3.579E-05
High	Sequest HT (A2)	Unambiguous	[K].ATTFVDNHDTGSTqHLWPFPSDK.[V]	Q14(Deamidated)	1	1	P17654	P17654	0	3		0.0228	2	2	868.073425292969	2602.20572261891	8.16669192374991	0.00708374630217549	CID	MS2		27.01	36.2275514568	30847	LPF2_030218_02.raw	0/0	4.71925592422485			0	1.718E-07
High	Sequest HT (A2)	Unambiguous	[K].ATTFVDnHDTGSTQHLWPFPSDK.[V]	N7(Deamidated)	1	1	P17654	P17654	0	3	0.0228	0	1	1	868.073425292969	2602.20572261891	8.16669192374991	0.00708374630217549	CID	MS2		27.01	36.2275514568	30847	LPF2_030218_02.raw	0/0	4.82742881774902			0	4.42E-06
High	Sequest HT (A2)	Unambiguous	[K].ATTFVDNHDTGSTQHLWPFPSDK.[V]		1	1	P17654	P17654	0	3	0.6734	0	1	1	867.738891601563	2601.20212154469	0.640536827652165	0.000555388229258824	HCD	MS2	18.67577	42.685	36.2257435426667	30845	LPF2_030218_02.raw	0/0	5.93977022171021			0	6.075E-08
High	Sequest HT (A2)	Unambiguous	[K].YGVSGYPTIQWFPK.[G]		1	2	Q75M08	Q942L2; Q75M08	0	2	0.5543	0	1	1	821.917602539063	1642.82792844813	0.927357948873027	0.000761744062629077	HCD	MS2	0	42.12	45.2323654130667	38075	LPF2_030218_03.raw	0/0	3.59382915496826	10236078.25	45.2532615661621	0	1.298E-05
High	Sequest HT (A2)	Unambiguous	[K].DHDKPVQQVLAEMTnGGVDR.[S]	N15(Deamidated)	1	1	Q2R8Z5	Q2R8Z5	0	2	0.182	0	1	1	1105.53002929688	2210.05278196375	0.977970246362927	0.00108068187495136	CID	MS2		33.1	36.2163332954667	30835	LPF2_030218_02.raw	0/0	4.33932542800903	18687160.5	36.271842956543	0	2.119E-07
High	Sequest HT (A2)	Unambiguous	[K].DHDKPVQQVLAEMTnGGVDR.[S]	N15(Deamidated)	1	1	Q2R8Z5	Q2R8Z5	0	2	0.1637	0	1	1	1105.53002929688	2210.05278196375	0.977970246362927	0.00108068187495136	HCD	MS2	0	30.19	36.2147751386667	30833	LPF2_030218_02.raw	0/0	3.97202134132385	18687160.5	36.271842956543	0	6.21E-07
High	Sequest HT (A2)	Unambiguous	[K].YMVIQGEPGVVIR.[G]		1	1	P83647	P83647	0	2	0.4297	0	1	1	730.900085449219	1460.79289426844	-0.0699151506906732	-5.1065781235593E-05	HCD	MS2	0	27.385	36.0696900522667	30678	LPF2_030218_02.raw	0/0	2.48890161514282	7138729	36.0377540588379	0	0.0001193
High	Sequest HT (A2)	Unambiguous	[K].DITPMGGFPHYGVVK.[G]		1	1	P35684	P35684	0	2	0.338	0	1	1	809.408386230469	1617.80949583094	0.0748796114524478	6.05704686904573E-05	HCD	MS2	0	31.675	36.2852094685333	30908	LPF2_030218_02.raw	0/0	2.83949494361877	17066995.25	36.209300994873	0	1.43E-05
High	Sequest HT (A2)	Unambiguous	[K].DHDKPVqQVLAEMTnGGVDR.[S]	Q7(Deamidated); N15(Deamidated)	1	1	Q2R8Z5	Q2R8Z5	0	4	0.4303	0	1	1	553.518310546875	2211.0514122975	7.58726128584872	0.00419392437498645	HCD	MS2	57.60988	35.67	36.0611634682667	30671	LPF2_030218_02.raw	0/0	4.22637367248535			0	6.683E-05
High	Sequest HT (A2)	Unambiguous	[R].HQLLAEFDALIEADKEK.[Y]		1	1	P30298	P30298	1	3	0.6529	0	1	1	657.347290039063	1970.02731685719	2.22567317167381	0.00146154239594883	CID	MS2		42.625	45.2668785	38108	LPF2_030218_03.raw	0/0	4.11528253555298	3519193.0625	45.3088569641113	0	4.649E-07
High	Sequest HT (A2)	Unambiguous	[R].DNLTLWTSDLTEDGGDEVK.[E]		1	1	Q6ZKC0	Q6ZKC0	0	2	0.6019	0	1	1	1054.48889160156	2107.97050657313	1.85373104429336	0.00195380156242209	HCD	MS2	0	24.385	45.3367419872	38175	LPF2_030218_03.raw	0/0	4.26706552505493	2411223.6875	45.3230361938477	0	1.34E-06
High	Sequest HT (A2)	Unambiguous	[K].VGLNYVScSPFR.[V]	C8(Carbamidomethyl)	1	1	Q75KR1	Q75KR1	0	2	0.4945	0	1	1	699.845153808594	1398.68303098719	-0.296924092117311	-0.000207651406224585	CID	MS2		31.65	35.8631823266667	30480	LPF2_030218_02.raw	0/0	3.61776685714722			0	2.855E-05
High	Sequest HT (A2)	Unambiguous	[R].VEGKPVLGFNSSTTSLLTR.[Y]		1	1	P42862	P42862	0	3	0.6648	0	1	1	669.368225097656	2006.09012203297	-0.776852347481074	-0.00051947901041179	CID	MS2		33.1	35.8523096066667	30469	LPF2_030218_02.raw	0/0	3.58219861984253			0	3.786E-06
High	Sequest HT (A2)	Unambiguous	[R].VEGKPVLGFNSSTTSLLTR.[Y]		1	1	P42862	P42862	0	3	0.4964	0	1	1	669.368225097656	2006.09012203297	-0.776852347481074	-0.00051947901041179	HCD	MS2	39.23548	29.14	35.8507328994667	30467	LPF2_030218_02.raw	0/0	4.17318439483643			0	1.005E-06
High	Sequest HT (A2)	Unambiguous	[K].IGDTAGTIDNIIQcK.[L]	C14(Carbamidomethyl)	1	1	Q93VT8	Q93VT8	0	2	0.6258	0	1	1	809.908020019531	1618.80876340906	-1.07095978224259	-0.000866840468727759	CID	MS2		18.91	35.8489743989333	30465	LPF2_030218_02.raw	0/0	4.81311464309692			0	1.697E-06
High	Sequest HT (A2)	Unambiguous	[K].IGDTAGTIDNIIQcK.[L]	C14(Carbamidomethyl)	1	1	Q93VT8	Q93VT8	0	2	0.5916	0	1	1	809.908020019531	1618.80876340906	-1.07095978224259	-0.000866840468727759	HCD	MS2	0	36.99	35.8473600341333	30463	LPF2_030218_02.raw	0/0	4.74795341491699			0	2.007E-07
High	Sequest HT (A2)	Unambiguous	[K].VVDLLAPYQR.[G]		1	1	Q01859	Q01859	0	2	0.6592	0	1	1	587.334350585938	1173.66142454188	-1.03072900981423	-0.000604864062438537	CID	MS2		14.95866	35.8388316528	30454	LPF2_030218_02.raw	0/0	3.10796523094177			0	0.0001498
High	Sequest HT (A2)	Unambiguous	[R].HVVIVDDLVQSGGTLR.[E]		1	1	Q6ZFT5	Q6ZFT5	0	2	0.5188	0	1	1	854.472229003906	1707.93718137781	-0.952863287044428	-0.000813716093716721	CID	MS2		29.98	35.8855271117333	30504	LPF2_030218_02.raw	0/0	2.93331527709961			0	5.852E-05
High	Sequest HT (A2)	Unambiguous	[R].AVLVEHALTSGDAEPEASVFSK.[I]		1	1	P14717	P14717	0	3	0.6468	0	1	1	753.049682617188	2257.13449459156	-0.0765343954914872	-5.75828124359153E-05	CID	MS2		12.65268	35.8379480168	30453	LPF2_030218_02.raw	0/0	4.19471788406372			0	2.614E-09
High	Sequest HT (A2)	Unambiguous	[K].SDVNIVSNAScTTncLAPLAK.[V]	C11(Carbamidomethyl); N14(Deamidated); C15(Carbamidomethyl)	1	1	Q6K5G8	Q6K5G8	0	2	0.0862	0	1	1	1118.53991699219	2236.07255735438	6.32749767177682	0.00707432718750312	HCD	MS2	0	33.1	35.7997286936	30414	LPF2_030218_02.raw	0/0	5.56582498550415			0	2.345E-08
High	Sequest HT (A2)	Unambiguous	[K].cGINYQPPSVVPGGDLAK.[V]	C1(Carbamidomethyl)	2	2	Q53M52; P28752	Q53M52; P28752	0	2	0.5882	0	1	1	936.4697265625	1871.932176495	0.0894022855184989	8.36774999761758E-05	CID	MS2		31.12	35.7967974328	30411	LPF2_030218_02.raw	0/0	4.07968473434448			0	1.678E-05
High	Sequest HT (A2)	Unambiguous	[K].cGINYQPPSVVPGGDLAK.[V]	C1(Carbamidomethyl)	2	2	Q53M52; P28752	Q53M52; P28752	0	2	0.3183	0	1	1	936.4697265625	1871.932176495	0.0894022855184989	8.36774999761758E-05	HCD	MS2	0	40.65	35.7950666848	30409	LPF2_030218_02.raw	0/0	3.32682275772095			0	5.301E-07
High	Sequest HT (A2)	Unambiguous	[R].DNLTLWTSDLTEDGGDEVK.[E]		1	1	Q6ZKC0	Q6ZKC0	0	2	0.7293	0	1	1	1054.48889160156	2107.97050657313	1.85373104429336	0.00195380156242209	CID	MS2		33.865	45.3386169757333	38177	LPF2_030218_03.raw	0/0	4.95354509353638	2411223.6875	45.3230361938477	0	2.938E-07
High	Sequest HT (A2)	Unambiguous	[K].VSDDEVAFLTQGDANDEK.[N]		1	1	Q0J8G4	Q0J8G4	0	2	0.5918	0	1	1	976.939453125	1952.87162962	-0.174491725475568	-0.000170379999872239	CID	MS2		33.1	35.7858375205333	30399	LPF2_030218_02.raw	0/0	5.3383002281189			0	1.464E-05
High	Sequest HT (A2)	Unambiguous	[K].VSDDEVAFLTQGDANDEK.[N]		1	1	Q0J8G4	Q0J8G4	0	2	0.4659	0	1	1	976.939453125	1952.87162962	-0.174491725475568	-0.000170379999872239	HCD	MS2	0	26.53	35.7843255642667	30397	LPF2_030218_02.raw	0/0	4.39917612075806			0	1.559E-06
High	Sequest HT (A2)	Unambiguous	[R].NGPSLMPGGSFEAYK.[Y]		1	1	Q9LI00	Q9LI00	0	2	0.4383	0	1	1	777.8662109375	1554.725145245	-0.359790153532508	-0.000279687499983083	HCD	MS2	30.29187	33.1	35.7780212045333	30390	LPF2_030218_02.raw	0/0	3.24127531051636			0	2.559E-05
High	Sequest HT (A2)	Unambiguous	[K].SDVNIVSNAScTTncLAPLAK.[V]	C11(Carbamidomethyl); N14(Deamidated); C15(Carbamidomethyl)	1	1	Q6K5G8	Q6K5G8	0	2	0.1098	0	1	1	1118.53991699219	2236.07255735438	6.32749767177682	0.00707432718750312	CID	MS2		42.54	35.801749572	30416	LPF2_030218_02.raw	0/0	5.73748397827148			0	4.8E-09
High	Sequest HT (A2)	Unambiguous	[K].ANSEATLGTYQGDAVLGEGASESLHVK.[D]		1	1	Q5N725	Q5N725	0	3	0.5101	0	1	1	902.108642578125	2704.31137447438	1.97166455692714	0.00177732812502048	HCD	MS2	70.99458	32.365	35.9109611672	30520	LPF2_030218_02.raw	0/0	5.47411203384399			0	2.459E-08
High	Sequest HT (A2)	Unambiguous	[K].ANSEATLGTYQGDAVLGEGASESLHVK.[D]		1	1	Q5N725	Q5N725	0	3	0.5426	0	1	1	902.108642578125	2704.31137447438	1.97166455692714	0.00177732812502048	CID	MS2		42.07	35.9129301693333	30522	LPF2_030218_02.raw	0/0	3.52482199668884			0	7.419E-06
High	Sequest HT (A2)	Unambiguous	[R].DDPYGDGTGNPDTGADFAAAPDIDHLnKR.[V]	N27(Deamidated)	1	1	P17654	P17654	1	3	0.3696	0	1	1	1006.11541748047	3016.33169918141	4.168173484947	0.00419084713526644	HCD	MS2	0	24.295	35.9218899498667	30532	LPF2_030218_02.raw	0/0	4.86978387832642			0	2.927E-06
High	Sequest HT (A2)	Unambiguous	[K].AQISIYDPQVTEDQIQR.[D]		1	3	Q9AUV6	Q2QS14; Q9AUV6; Q2QS13	0	2	0.7146	0	1	1	1002.50573730469	2004.00419797938	0.468367189941881	0.000469304687612748	CID	MS2		42.015	36.0419990666667	30650	LPF2_030218_02.raw	0/0	5.01365947723389	15846519.25	36.0431480407715	0	1.58E-07
High	Sequest HT (A2)	Unambiguous	[K].AQISIYDPQVTEDQIQR.[D]		1	3	Q9AUV6	Q2QS14; Q9AUV6; Q2QS13	0	2	0.6527	0	1	1	1002.50573730469	2004.00419797938	0.468367189941881	0.000469304687612748	HCD	MS2	19.12032	33.1	36.0399473677333	30648	LPF2_030218_02.raw	0/0	4.28644752502441	15846519.25	36.0431480407715	0	5.186E-07
High	Sequest HT (A2)	Unambiguous	[K].ASAcLLGVPLGHNSSFLQGPAFAPPR.[I]	C4(Carbamidomethyl)	1	2	B8AU84	B8AU84; Q7X7N2	0	3	0.6585	0	1	1	888.7958984375	2664.3731420525	0.615917299450617	0.000547010833213809	HCD	MS2	9.495658	33.1	45.3013311362667	38139	LPF2_030218_03.raw	0/0	5.73554849624634	61448575.375	45.2295722961426	0	8.633E-10
High	Sequest HT (A2)	Unambiguous	[R].LGADGFIVSTNASEMK.[A]		1	1	Q0JA75	Q0JA75	0	2	0.4309	0	1	1	820.403625488281	1639.79997434656	0.229660113993758	0.000188298281273092	HCD	MS2	0	18.67	36.0311121914667	30639	LPF2_030218_02.raw	0/0	4.98579359054565			0	9.209E-07
High	Sequest HT (A2)	Unambiguous	[R].SENEADVAAAQVAGYEKPLVAR.[L]		1	1	O04226	O04226	0	3	0.5424	0	1	1	763.38916015625	2288.15292720875	0.530051719305816	0.000404279583411456	CID	MS2		34	36.0188192026667	30625	LPF2_030218_02.raw	0/0	3.89227390289307	20234620	36.1266746520996	0	1.041E-06
High	Sequest HT (A2)	Unambiguous	[K].ASAcLLGVPLGHNSSFLQGPAFAPPR.[I]	C4(Carbamidomethyl)	1	2	B8AU84	B8AU84; Q7X7N2	0	3	0.7382	0	1	1	888.7958984375	2664.3731420525	0.615917299450617	0.000547010833213809	CID	MS2		35.19253	45.3033227610667	38141	LPF2_030218_03.raw	0/0	5.07727193832397	61448575.375	45.2295722961426	0	3.349E-08
High	Sequest HT (A2)	Unambiguous	[R].SENEADVAAAQVAGYEKPLVAR.[L]		1	1	O04226	O04226	0	3	0.6023	0	1	1	763.38916015625	2288.15292720875	0.530051719305816	0.000404279583411456	HCD	MS2	0	24.55	36.0169378477333	30623	LPF2_030218_02.raw	0/0	5.23339223861694	20234620	36.1266746520996	0	3.314E-08
High	Sequest HT (A2)	Unambiguous	[K].VSPEVIAEYTVR.[T]		1	1	P17784	P17784	0	2	0.7963	0	1	1	681.866516113281	1362.72575559656	-0.441030170499731	-0.000300501718697888	CID	MS2		13.56642	36.0072528245333	30616	LPF2_030218_02.raw	0/0	3.78269910812378			0	0.0001391
High	Sequest HT (A2)	Unambiguous	[K].GSFETIHVEDALGHQFATR.[L]		1	1	P49398	P49398	0	3	0.5523	0	1	1	705.679321289063	2115.02341060719	-0.936722944315537	-0.000660397604103006	CID	MS2		23.43451	35.9771605232	30585	LPF2_030218_02.raw	0/0	2.38661551475525			0	1.337E-06
High	Sequest HT (A2)	Unambiguous	[R].LLSSGNVYTQEEILTR.[I]		1	1	Q75KR1	Q75KR1	0	2	0.6462	0	1	1	911.981506347656	1822.95573606531	0.667984472689361	0.000608852656341696	CID	MS2		18.745	35.9636985162667	30576	LPF2_030218_02.raw	0/0	4.23659181594849			0	2.206E-05
High	Sequest HT (A2)	Unambiguous	[R].LLSSGNVYTQEEILTR.[I]		1	1	Q75KR1	Q75KR1	0	2	0.4235	0	1	1	911.981506347656	1822.95573606531	0.667984472689361	0.000608852656341696	HCD	MS2	53.17891	37.42	35.9620343061333	30574	LPF2_030218_02.raw	0/0	3.40388011932373			0	8.862E-06
High	Sequest HT (A2)	Unambiguous	[R].AVLVEHALTSGDAEPEASVFSK.[I]		1	1	P14717	P14717	0	2	0.6946	0	1	1	1129.07275390625	2257.1382311825	1.57892329232206	0.00178192125008536	CID	MS2		32.47	35.956284208	30568	LPF2_030218_02.raw	0/0	5.37109899520874			0	6.037E-09
High	Sequest HT (A2)	Unambiguous	[R].AVLVEHALTSGDAEPEASVFSK.[I]		1	1	P14717	P14717	0	2	0.6572	0	1	1	1129.07275390625	2257.1382311825	1.57892329232206	0.00178192125008536	HCD	MS2	0	40.56	35.9545428698667	30566	LPF2_030218_02.raw	0/0	4.93245410919189			0	3.844E-07
High	Sequest HT (A2)	Unambiguous	[R].GNPTVEVDVccSDGTFAR.[A]	C10(Carbamidomethyl); C11(Carbamidomethyl)	1	1	Q42971	Q42971	0	2	0.7611	0	1	1	992.430969238281	1983.85466184656	0.585132199544298	0.00058040828131567	CID	MS2		26.5	35.9484096154667	30560	LPF2_030218_02.raw	0/0	5.19302415847778			0	3.293E-08
High	Sequest HT (A2)	Unambiguous	[R].GNPTVEVDVccSDGTFAR.[A]	C10(Carbamidomethyl); C11(Carbamidomethyl)	1	1	Q42971	Q42971	0	2	0.7198	0	1	1	992.429931640625	1983.85258665125	-0.460910419743153	-0.00045718937493433	HCD	MS2	0	31.885	35.9467994392	30558	LPF2_030218_02.raw	0/0	4.38900995254517			0	2.98E-07
High	Sequest HT (A2)	Unambiguous	[R].ILGLGDLGcQGMGIPVGK.[L]	C9(Carbamidomethyl)	1	1	P43279	P43279	0	2	0.4884	0	1	1	892.973571777344	1784.93986692469	0.0727165656247062	6.48973437655798E-05	HCD	MS2	20.67473	40.875	45.3079640389333	38146	LPF2_030218_03.raw	0/0	4.29652452468872	7650557.84375	45.3071632385254	0	1.029E-07
High	Sequest HT (A2)	Unambiguous	[K].IGPWGGnGGSAQDISVPPK.[K]	N7(Deamidated)	1	1	Q0JMY8	Q0JMY8	0	2	0.0664	0	1	1	919.457153320313	1837.90703001063	-0.474979934233687	-0.000436484687442507	CID	MS2		10.90478	35.9449368925333	30556	LPF2_030218_02.raw	0/0	5.27074146270752			0	1.668E-08
High	Sequest HT (A2)	Unambiguous	[R].HQLLAEFDALIEADKEK.[Y]		1	1	P30298	P30298	1	3	0.5896	0	1	1	657.347290039063	1970.02731685719	2.22567317167381	0.00146154239594883	HCD	MS2	0	33.1	45.2648574525333	38106	LPF2_030218_03.raw	0/0	4.41113567352295	3519193.0625	45.3088569641113	0	1.407E-06
High	Sequest HT (A2)	Unambiguous	[R].DDPYGDGTGNPDTGADFAAAPDIDHLNK.[R]		1	1	P17654	P17654	0	2	0.8875	0	1	1	1430.12158203125	2859.2358874325	0.660230152430182	0.000943876249721143	CID	MS2		25.435	37.3818860962667	32011	LPF2_030218_02.raw	0/0	4.0012412071228	228417210	37.4882049560547	0	5.366E-05
High	Sequest HT (A2)	Unambiguous	[K].YGQDATNVGDEGGFAPnIQENK.[E]	N17(Deamidated)	1	1	Q42971	Q42971	0	2	0.0353	0	1	1	1163.01806640625	2325.0288561825	0.981654371370028	0.00114118624986603	HCD	MS2	0	40.26	33.038354356	27615	LPF2_030218_02.raw	0/0	4.8095817565918	18876744.5	33.0892028808594	0	3.236E-08
High	Sequest HT (A2)	Unambiguous	[K].SDLVNNLGTIAR.[S]		2	3	Q0J4P2; Q07078	Q0J4P2; Q69QQ6; Q07078	0	2	0.3179	0	1	1	636.849487304688	1272.69169797938	0.831434868793913	0.000529079687566991	HCD	MS2	0	36.03	33.0318044234667	27607	LPF2_030218_02.raw	0/0	3.23542213439941			0	1.504E-05
High	Sequest HT (A2)	Unambiguous	[K].GDAVLGEGASESLHVK.[D]		1	1	P17784	P17784	0	3	0.2968	0	1	1	523.601379394531	1568.78958492359	-1.20537141824104	-0.000630325468743346	HCD	MS2	48.73607	28.195	29.0492006026667	23505	LPF2_030218_02.raw	0/0	3.74224162101746			0	5.771E-06
High	Sequest HT (A2)	Unambiguous	[K].VPIPTGQVYAInDALSAEGAADDYETcLK.[Q]	N12(Deamidated); C27(Carbamidomethyl)	1	2	A2Z3C4	A2Z3C4; Q69NG5	0	3	0.085	0	1	1	1028.16455078125	3082.47909908375	7.44905125138812	0.00765379124998589	HCD	MS2	34.41264	40.875	47.4719694781333	40032	LPF2_030218_03.raw	0/0	5.64721250534058			0	2.62E-08
High	Sequest HT (A2)	Unambiguous	[K].VPIPTGQVYAInDALSAEGAADDYETcLK.[Q]	N12(Deamidated); C27(Carbamidomethyl)	1	2	A2Z3C4	A2Z3C4; Q69NG5	0	3	0.039	0	1	1	1028.16455078125	3082.47909908375	7.44905125138812	0.00765379124998589	CID	MS2		40.5	47.4746709896	40033	LPF2_030218_03.raw	0/0	5.63947820663452			0	7.094E-08
High	Sequest HT (A2)	Unambiguous	[K].VPIPTGqVYAINDALSAEGAADDYETcLK.[Q]	Q7(Deamidated); C27(Carbamidomethyl)	1	2	A2Z3C4	A2Z3C4; Q69NG5	0	3		0.039	2	2	1028.16455078125	3082.47909908375	7.44905125138812	0.00765379124998589	CID	MS2		40.5	47.4746709896	40033	LPF2_030218_03.raw	0/0	5.42331027984619			0	2.346E-07
High	Sequest HT (A2)	Unambiguous	[R].LNALNSSAGADDDDEEEDDE.[-]		1	3	Q8L4L4	Q0JGY1; Q8L4L4; A2WXX3	0	2	1	0	1	1	1062.40380859375	2123.8003405575	-0.176444285378039	-0.000187366249747356	CID	MS2		31.495	29.0216663226667	23474	LPF2_030218_02.raw	0/0	4.71921586990356			0	3.458E-06
High	Sequest HT (A2)	Unambiguous	[K].GILAADESTGTIGK.[R]		2	3	P17784; Q5N725	P17784; Q10A30; Q5N725	0	2	0.4212	0	1	1	666.853881835938	1332.70048704188	-0.0365409360543211	-2.43490625280174E-05	HCD	MS2	15.88865	33.56474	29.0121479298667	23463	LPF2_030218_02.raw	0/0	3.29619932174683			0	3.622E-05
High	Sequest HT (A2)	Unambiguous	[R].RVPTDNSDLGESALQTEPVIEQVFLTK.[S]		1	1	Q0JKD0	Q0JKD0	1	3	0.6486	0	1	1	996.186279296875	2986.54428463063	2.51597124107262	0.00250468020840344	HCD	MS2	33.04033	42.595	47.4886395282667	40040	LPF2_030218_03.raw	0/0	6.46483469009399	2583714.9375	47.4769020080566	0	3.542E-07
High	Sequest HT (A2)	Unambiguous	[K].WLAANVSAEVAESTR.[I]		1	1	P48494	P48494	0	2	0.4794	0	1	1	802.409301757813	1603.81132688563	2.41086023136842	0.00193327781244079	CID	MS2		42.49439	47.4476828128	40014	LPF2_030218_03.raw	0/0	3.15365481376648			0	1.258E-05
High	Sequest HT (A2)	Unambiguous	[K].KYGQDATNVGDEGGFAPNIQEnK.[E]	N22(Deamidated)	1	1	Q42971	Q42971	1	2		0.0448	3	3	1227.07373046875	2453.1401843075	7.60155468072102	0.00932376875010577	CID	MS2		33.1	28.9706371357333	23423	LPF2_030218_02.raw	0/0	4.69477605819702			0	1.341E-05
High	Sequest HT (A2)	Unambiguous	[K].KYGQDATNVGDEGGFAPnIQENK.[E]	N18(Deamidated)	1	1	Q42971	Q42971	1	2	0.0061	0	1	1	1227.07373046875	2453.1401843075	7.60155468072102	0.00932376875010577	CID	MS2		33.1	28.9706371357333	23423	LPF2_030218_02.raw	0/0	4.90767383575439			0	1.1E-06
High	Sequest HT (A2)	Unambiguous	[K].KYGQDATNVGDEGGFAPNIQENK.[E]		1	1	Q42971	Q42971	1	2	0.708	0	1	1	1226.57165527344	2452.13603391688	-0.606349812029131	-0.000743426562394234	HCD	MS2	0	39.45	28.9689185085333	23421	LPF2_030218_02.raw	0/0	6.13499164581299	6481298	28.9908351898193	0	1.15E-09
High	Sequest HT (A2)	Unambiguous	[R].GVLVSPVLEPGATTVTAYFPAGR.[W]		1	1	Q653V7	Q653V7	0	3	0.6293	0	1	1	768.087585449219	2302.24820308766	1.75690212589541	0.00134827255199828	HCD	MS2	49.95551	41.445	47.5227835288	40076	LPF2_030218_03.raw	0/0	4.63889455795288	17037512	47.6388854980469	0	3.768E-07
High	Sequest HT (A2)	Unambiguous	[K].IIAVcADDPEYR.[H]	C5(Carbamidomethyl)	1	1	A2X8Q3	A2X8Q3	0	2	0.7775	0	1	1	711.340087890625	1421.67289915125	-0.0295206785946685	-2.09843749807703E-05	CID	MS2		31.525	28.9200121904	23370	LPF2_030218_02.raw	0/0	3.46234464645386			0	2.207E-05
High	Sequest HT (A2)	Unambiguous	[K].IIAVcADDPEYR.[H]	C5(Carbamidomethyl)	1	1	A2X8Q3	A2X8Q3	0	2	0.6187	0	1	1	711.340087890625	1421.67289915125	-0.0295206785946685	-2.09843749807703E-05	HCD	MS2	11.46831	37.98	28.9184293512	23368	LPF2_030218_02.raw	0/0	2.78149557113647			0	4.839E-05
High	Sequest HT (A2)	Unambiguous	[R].GVLVSPVLEPGATTVTAYFPAGR.[W]		1	1	Q653V7	Q653V7	0	3	0.6266	0	1	1	768.087585449219	2302.24820308766	1.75690212589541	0.00134827255199828	CID	MS2		33.1	47.5245626792	40078	LPF2_030218_03.raw	0/0	3.1618504524231	17037512	47.6388854980469	0	3.839E-05
High	Sequest HT (A2)	Unambiguous	[K].EDPLNWGAAAAEMAGSHLDEVK.[R]		1	1	P14717	P14717	0	3	0.4981	0	1	1	771.029968261719	2311.07535152516	4.0741655227429	0.00313855505222212	HCD	MS2	39.4156	33.1	47.5343955061333	40086	LPF2_030218_03.raw	0/0	5.23805952072144	5721810.4375	47.4231262207031	0	1.28E-05
High	Sequest HT (A2)	Unambiguous	[K].KYGQDATnVGDEGGFAPNIQENK.[E]	N8(Deamidated)	1	1	Q42971	Q42971	1	2		0.0061	2	2	1227.07373046875	2453.1401843075	7.60155468072102	0.00932376875010577	CID	MS2		33.1	28.9706371357333	23423	LPF2_030218_02.raw	0/0	4.87913227081299			0	1.555E-07
High	Sequest HT (A2)	Unambiguous	[R].EAIWcGSTNSSTEEGKELNDPR.[V]	C5(Carbamidomethyl)	1	2	B8AU84	B8AU84; Q7X7N2	1	3	0.6599	0	1	1	827.371459960938	2480.09982662281	0.163559093207704	0.000135214270786814	CID	MS2		24.745	28.8957508938667	23344	LPF2_030218_02.raw	0/0	1.96780121326447	9667764.25	28.8636722564697	0	1.585E-05
High	Sequest HT (A2)	Unambiguous	[K].WLAANVSAEVAESTR.[I]		1	1	P48494	P48494	0	2	0.339	0	1	1	802.409301757813	1603.81132688563	2.41086023136842	0.00193327781244079	HCD	MS2	18.67035	33.1	47.4457931776	40012	LPF2_030218_03.raw	0/0	3.53782248497009			0	0.0001181
High	Sequest HT (A2)	Unambiguous	[R].VADHAGVALAGLTADGR.[V]		1	1	P52428	P52428	0	2	0.7117	0	1	1	797.42138671875	1593.8354968075	0.723423676176426	0.000576508750100402	CID	MS2		25.135	29.066274664	23524	LPF2_030218_02.raw	0/0	4.37409591674805			0	5.021E-07
High	Sequest HT (A2)	Unambiguous	[K].VIAcVGETLEQR.[E]	C4(Carbamidomethyl)	1	1	P48494	P48494	0	2	0.601	0	1	1	687.855834960938	1374.70439329188	-0.132623494664864	-9.11590624745884E-05	CID	MS2		8.581817	29.2257388298667	23684	LPF2_030218_02.raw	0/0	4.01294422149658			0	3.303E-05
High	Sequest HT (A2)	Unambiguous	[K].VIAcVGETLEQR.[E]	C4(Carbamidomethyl)	1	1	P48494	P48494	0	2	0.5892	0	1	1	687.855834960938	1374.70439329188	-0.132623494664864	-9.11590624745884E-05	HCD	MS2	29.8738	9.260927	29.2239196656	23682	LPF2_030218_02.raw	0/0	3.69522213935852			0	5.051E-05
High	Sequest HT (A2)	Unambiguous	[K].AVANQPVSVAIEAGGR.[A]		1	1	P25776	P25776	0	2	0.63	0	1	1	769.917907714844	1538.82853879969	0.00561445765528366	4.31984381066286E-06	CID	MS2		31.09	29.2194390578667	23679	LPF2_030218_02.raw	0/0	3.73011064529419			0	1.84E-06
High	Sequest HT (A2)	Unambiguous	[K].AVANQPVSVAIEAGGR.[A]		1	1	P25776	P25776	0	2	0.5392	0	1	1	769.917907714844	1538.82853879969	0.00561445765528366	4.31984381066286E-06	HCD	MS2	0	21.175	29.2177453322667	23677	LPF2_030218_02.raw	0/0	3.3228006362915			0	1.43E-05
High	Sequest HT (A2)	Unambiguous	[K].VVEVVESSPPEIK.[A]		1	1	Q0JPA6	Q0JPA6	0	2	0.5738	0	1	1	706.387084960938	1411.76689329188	-0.703882085709332	-0.000496859062423027	CID	MS2		31.24991	29.1945755773333	23654	LPF2_030218_02.raw	0/0	4.27311086654663			0	2.516E-05
High	Sequest HT (A2)	Unambiguous	[R].EVDAVISSGVTPAER.[L]		1	4	A2YL07	Q688Q9; Q8GU95; A2YL07; Q6Z3A3	0	2	0.5146	0	1	1	765.393676757813	1529.78007688563	-0.326834045707312	-0.000249992187491443	CID	MS2		24.445	29.1936209688	23653	LPF2_030218_02.raw	0/0	3.41582608222961			0	8.808E-05
High	Sequest HT (A2)	Unambiguous	[K].VVEVVESSPPEIK.[A]		1	1	Q0JPA6	Q0JPA6	0	2	0.5106	0	1	1	706.387084960938	1411.76689329188	-0.703882085709332	-0.000496859062423027	HCD	MS2	25.60088	22.8244	29.1928170781333	23652	LPF2_030218_02.raw	0/0	3.29060983657837			0	0.0001292
High	Sequest HT (A2)	Unambiguous	[R].VADHAGVALAGLTADGR.[V]		1	1	P52428	P52428	0	2	0.4747	0	1	1	797.42138671875	1593.8354968075	0.723423676176426	0.000576508750100402	HCD	MS2	0	14.275	29.0647097914667	23522	LPF2_030218_02.raw	0/0	3.15807485580444			0	8.643E-06
High	Sequest HT (A2)	Unambiguous	[R].EVDAVISSGVTPAER.[L]		1	4	A2YL07	Q688Q9; Q8GU95; A2YL07; Q6Z3A3	0	2	0.4286	0	1	1	765.393676757813	1529.78007688563	-0.326834045707312	-0.000249992187491443	HCD	MS2	0	32.245	29.1921108693333	23651	LPF2_030218_02.raw	0/0	2.94298791885376			0	6.418E-05
High	Sequest HT (A2)	Unambiguous	[K].NAIIWGNHSSTQYPDVNHATVK.[T]		1	1	Q7XDC8	Q7XDC8	0	4	0.5179	0	1	1	613.804748535156	2452.19716425063	-1.31785288831966	-0.000807909843615562	HCD	MS2	45.93224	17.62962	29.1417277125333	23600	LPF2_030218_02.raw	0/0	4.19189596176147	7933332.25	29.1197299957275	0	1.54E-05
High	Sequest HT (A2)	Unambiguous	[R].RVPTDNSDLGESALQTEPVIEQVFLTK.[S]		1	1	Q0JKD0	Q0JKD0	1	3	0.6418	0	1	1	996.183837890625	2986.53696041188	0.0635591957479324	6.32739584034425E-05	HCD	MS2	19.21506	41.085	47.4240110114667	39996	LPF2_030218_03.raw	0/0	5.35972929000854			0	6.289E-07
High	Sequest HT (A2)	Unambiguous	[R].VSTTDFQPNGqAPISSTDK.[Q]	Q11(Deamidated)	1	2	Q84QK0	Q84QK0; Q69TH4	0	2		0.0173	2	2	997.47119140625	1993.9351061825	0.100686586927368	0.000100381250091042	CID	MS2		23.695	29.104831236	23566	LPF2_030218_02.raw	0/0	3.98324370384216	28552762.5	29.185791015625	0	2.977E-05
High	Sequest HT (A2)	Unambiguous	[R].VSTTDFQPnGQAPISSTDK.[Q]	N9(Deamidated)	1	2	Q84QK0	Q84QK0; Q69TH4	0	2	0.0173	0	1	1	997.47119140625	1993.9351061825	0.100686586927368	0.000100381250091042	CID	MS2		23.695	29.104831236	23566	LPF2_030218_02.raw	0/0	4.04640054702759	28552762.5	29.185791015625	0	1.805E-05
High	Sequest HT (A2)	Unambiguous	[R].VSTTDFQPNGqAPISSTDK.[Q]	Q11(Deamidated)	1	2	Q84QK0	Q84QK0; Q69TH4	0	2		0.0244	2	2	997.47119140625	1993.9351061825	0.100686586927368	0.000100381250091042	HCD	MS2	0	41.325	29.1030606816	23564	LPF2_030218_02.raw	0/0	3.99584746360779	28552762.5	29.185791015625	0	2.371E-05
High	Sequest HT (A2)	Unambiguous	[R].VSTTDFQPnGQAPISSTDK.[Q]	N9(Deamidated)	1	2	Q84QK0	Q84QK0; Q69TH4	0	2	0.0244	0	1	1	997.47119140625	1993.9351061825	0.100686586927368	0.000100381250091042	HCD	MS2	0	41.325	29.1030606816	23564	LPF2_030218_02.raw	0/0	4.10173845291138	28552762.5	29.185791015625	0	1.906E-05
High	Sequest HT (A2)	Unambiguous	[R].RVPTDNSDLGESALQTEPVIEqVFLTK.[S]	Q22(Deamidated)	1	1	Q0JKD0	Q0JKD0	1	3	0.0601	0	1	1	996.519836425781	2987.54495601734	8.09012859507085	0.00805647578132011	CID	MS2		33.1	47.4257876589333	39998	LPF2_030218_03.raw	0/0	5.66462850570679	6845281.625	47.3390121459961	0	1.523E-05
High	Sequest HT (A2)	Unambiguous	[K].MFVLDEADEMLSR.[G]		2	5	Q6Z2Z4; P35683	Q6Z2Z4; P35683; P41376; Q9CAI7; P41377	0	2	0.578	0	1	1	778.361022949219	1555.71476926844	1.07877117411692	0.000839129218888957	CID	MS2		35.28314	47.4196029448	39991	LPF2_030218_03.raw	0/0	4.36117649078369			0	5.617E-06
High	Sequest HT (A2)	Unambiguous	[R].EAIWcGSTNSSTEEGKELNDPR.[V]	C5(Carbamidomethyl)	1	2	B8AU84	B8AU84; Q7X7N2	1	3	0.3082	0	1	1	827.371459960938	2480.09982662281	0.163559093207704	0.000135214270786814	HCD	MS2	0	13.81	28.8940927178667	23342	LPF2_030218_02.raw	0/0	2.92182850837708	9667764.25	28.8636722564697	0	2.316E-05
High	Sequest HT (A2)	Unambiguous	[K].KYGQDATNVGDEGGFAPNIQENK.[E]		1	1	Q42971	Q42971	1	3	0.6236	0	1	1	818.050537109375	2452.13705806813	-0.188693281207834	-0.000154233958255645	CID	MS2		32.185	28.8853470397333	23332	LPF2_030218_02.raw	0/0	6.26513719558716			0	6.307E-09
High	Sequest HT (A2)	Unambiguous	[K].KYGQDATNVGDEGGFAPNIQENK.[E]		1	1	Q42971	Q42971	1	3	0.4439	0	1	1	818.050537109375	2452.13705806813	-0.188693281207834	-0.000154233958255645	HCD	MS2	20.16212	22.45	28.8834890784	23330	LPF2_030218_02.raw	0/0	6.59590768814087			0	6.986E-08
High	Sequest HT (A2)	Unambiguous	[R].TEEGKPLVLNVVR.[R]		1	1	P37833	P37833	0	2	0.5046	0	1	1	727.421997070313	1453.83671751063	-0.403400967323482	-0.000293239687380265	HCD	MS2	18.90297	33.1	28.464026316	22880	LPF2_030218_02.raw	0/0	3.22536492347717			0	0.0001023
High	Sequest HT (A2)	Unambiguous	[K].ANSEATLGTYQGDAVLGEGASESLHVK.[D]		1	1	Q5N725	Q5N725	0	3	0.6714	0	1	1	902.107727050781	2704.30862789234	0.956031715046171	0.000861800781270479	CID	MS2		32.95	47.63281982	40179	LPF2_030218_03.raw	0/0	3.52570176124573			0	1.111E-08
High	Sequest HT (A2)	Unambiguous	[R].AVGDLAAAAGVSR.[E]		1	3	A2XYW4	Q7XQ97; B8ARI7; A2XYW4	0	2	0.5421	0	1	1	579.315612792969	1157.62394895594	-2.90455661283355	-0.00168119703118919	CID	MS2		21.685	28.4615886005333	22877	LPF2_030218_02.raw	0/0	4.28416585922241	15237056	28.4550609588623	0	1.394E-05
High	Sequest HT (A2)	Unambiguous	[K].LVPFNPEYEDASVLWTESK.[D]		1	1	Q6Z4N6	Q6Z4N6	0	2	0.4394	0	1	1	1112.54565429688	2224.08403196375	1.43476518076461	0.00159551687488602	HCD	MS2	6.842462	42.61	47.6350783592	40181	LPF2_030218_03.raw	0/0	3.71364879608154	16609769.25	47.6404876708984	0	5.456E-06
High	Sequest HT (A2)	Unambiguous	[K].LVPFNPEYEDASVLWTESK.[D]		1	1	Q6Z4N6	Q6Z4N6	0	2	0.5085	0	1	1	1112.54565429688	2224.08403196375	1.43476518076461	0.00159551687488602	CID	MS2		33.1	47.6368763845333	40183	LPF2_030218_03.raw	0/0	3.53950643539429	16609769.25	47.6404876708984	0	3.949E-06
High	Sequest HT (A2)	Unambiguous	[K].APGGAPANVAIAVAR.[L]		1	2	A2WXV8	A2WXV8; Q0JGZ6	0	2	0.6817	0	1	1	667.88037109375	1334.7534655575	-0.332078068413213	-0.000221621249920645	CID	MS2		10.3696	28.4133223746667	22822	LPF2_030218_02.raw	0/0	2.88845348358154			0	5.71E-06
High	Sequest HT (A2)	Unambiguous	[R].TEEGKPLVLNVVR.[R]		1	1	P37833	P37833	0	3	0.6521	0	1	1	485.283569335938	1453.83615474781	-0.790488855998499	-0.000383080729079666	CID	MS2		6.228308	28.4123890565333	22821	LPF2_030218_02.raw	0/0	3.65024375915527	534904818	28.297420501709	0	2.483E-05
High	Sequest HT (A2)	Unambiguous	[K].FPTLVTHQESLESK.[V]		1	1	B7F845	B7F845	0	3	0.2926	0	1	1	539.282043457031	1615.83157711109	-0.640746385592153	-0.000345112968716421	HCD	MS2	64.74123	27.7491	28.504824468	22926	LPF2_030218_02.raw	0/0	3.7638521194458			0	5.46E-06
High	Sequest HT (A2)	Unambiguous	[K].APGGAPANVAIAVAR.[L]		1	2	A2WXV8	A2WXV8; Q0JGZ6	0	2	0.7421	0	1	1	667.88037109375	1334.7534655575	-0.332078068413213	-0.000221621249920645	HCD	MS2	38.48164	22.94107	28.4116428802667	22820	LPF2_030218_02.raw	0/0	3.49475383758545			0	1.633E-07
High	Sequest HT (A2)	Unambiguous	[K].IGPNEPSQLSIDLNAQGLAR.[Y]		1	1	Q5N725	Q5N725	0	2	0.6584	0	1	1	1047.05419921875	2093.1011218075	1.22550727103635	0.00128255375011577	CID	MS2		28.555	47.6759371461333	40221	LPF2_030218_03.raw	0/0	4.04312467575073			0	6.026E-07
High	Sequest HT (A2)	Unambiguous	[K].KIPLYqHIANLAGNKQLVLPVPAFNVINGGSHAGnK.[L]	Q6(Deamidated); N35(Deamidated)	1	1	Q42971	Q42971	2	5	0.0608	0	1	1	759.826538085938	3795.10358390969	8.73378774486288	0.00662906793745481	CID	MS2		40.5	47.7398698650667	40278	LPF2_030218_03.raw	0/0	5.75944566726685			0	1.562E-06
High	Sequest HT (A2)	Unambiguous	[K].VVLFGVPGAFTPTcSNQHVPGFINQAEQLK.[A]	C14(Carbamidomethyl)	1	1	Q9FR35	Q9FR35	0	3	0.4424	0	1	1	1085.89306640625	3255.66464595875	0.834640945259557	0.000905769583191329	HCD	MS2	3.958647	33.1	47.7532378802667	40288	LPF2_030218_03.raw	0/0	3.82129716873169	12587706.5	47.7126922607422	0	1.974E-05
High	Sequest HT (A2)	Unambiguous	[K].IHNFDQNVGALSVK.[L]		1	2	Q7XQ45	A2XRZ6; Q7XQ45	0	2	0.6449	0	1	1	771.406799316406	1541.80632200281	-0.482853661639932	-0.00037223359379368	CID	MS2		29.74	28.3698178869333	22779	LPF2_030218_02.raw	0/0	3.51639366149902	27108997	28.3759117126465	0	8.617E-06
High	Sequest HT (A2)	Unambiguous	[K].IHNFDQNVGALSVK.[L]		1	2	Q7XQ45	A2XRZ6; Q7XQ45	0	2	0.5323	0	1	1	771.406799316406	1541.80632200281	-0.482853661639932	-0.00037223359379368	HCD	MS2	54.9494	19.615	28.3681823986667	22777	LPF2_030218_02.raw	0/0	4.34306335449219	27108997	28.3759117126465	0	2.984E-05
High	Sequest HT (A2)	Unambiguous	[K].YGVGDAHFEVTR.[F]		1	1	O04985	O04985	0	2	0.6138	0	1	1	675.825317382813	1350.64335813563	-0.245441767928172	-0.000165752187513135	CID	MS2		21.24428	28.3281321410667	22735	LPF2_030218_02.raw	0/0	3.90923452377319			0	2.7E-05
High	Sequest HT (A2)	Unambiguous	[K].YGVGDAHFEVTR.[F]		1	1	O04985	O04985	0	2	0.6676	0	1	1	675.825317382813	1350.64335813563	-0.245441767928172	-0.000165752187513135	HCD	MS2	0	18.74427	28.3264591746667	22733	LPF2_030218_02.raw	0/0	3.671311378479			0	5.488E-06
High	Sequest HT (A2)	Unambiguous	[K].VIATGLPASPGAAVGQIVFTADDAEAWHAQGK.[S]		1	1	Q75KR1	Q75KR1	0	3	0.5777	0	1	1	1050.2060546875	3148.6036108025	-0.818383547229929	-0.000858922500204547	HCD	MS2	16.96633	41.37	47.6697210333333	40216	LPF2_030218_03.raw	0/0	4.12007141113281	5710024.5	47.6885147094727	0	7.295E-08
High	Sequest HT (A2)	Unambiguous	[K].ANSEATLGTYQGDAVLGEGASESLHVK.[D]		1	1	Q5N725	Q5N725	0	3	0.6188	0	1	1	902.107727050781	2704.30862789234	0.956031715046171	0.000861800781270479	HCD	MS2	2.658533	23.78777	47.6310250682667	40177	LPF2_030218_03.raw	0/0	7.11259794235229			0	1.074E-10
High	Sequest HT (A2)	Unambiguous	[R].VSTTDFQPNGQAPISSTDK.[Q]		1	2	Q84QK0	Q84QK0; Q69TH4	0	2	0.6146	0	1	1	996.978393554688	1992.94951047938	-0.691908983878284	-0.000689470312408957	HCD	MS2	0	33.1	28.5444727138667	22970	LPF2_030218_02.raw	0/0	3.96532464027405			0	2.395E-07
High	Sequest HT (A2)	Unambiguous	[R].VSTTDFQPNGQAPISSTDK.[Q]		1	2	Q84QK0	Q84QK0; Q69TH4	0	2	0.7641	0	1	1	996.978393554688	1992.94951047938	-0.691908983878284	-0.000689470312408957	CID	MS2		41.43	28.5464895738667	22972	LPF2_030218_02.raw	0/0	4.96268939971924			0	2.846E-06
High	Sequest HT (A2)	Unambiguous	[K].FPTLVTHQESLESK.[V]		1	1	B7F845	B7F845	0	3	0.5778	0	1	1	539.282043457031	1615.83157711109	-0.640746385592153	-0.000345112968716421	CID	MS2		11.30803	28.8809598858667	23327	LPF2_030218_02.raw	0/0	4.05127429962158			0	2.815E-06
High	Sequest HT (A2)	Unambiguous	[R].LYSLDAGSIIHSLcFSPNR.[Y]	C14(Carbamidomethyl)	1	1	P49027	P49027	0	3	0.301	0	1	1	717.362365722656	2150.07254390797	1.2299265104594	0.000881475989570409	HCD	MS2	73.46536	33.1	47.5422455669333	40094	LPF2_030218_03.raw	0/0	2.8946521282196	4199614.0625	47.5040512084961	0	2.872E-05
High	Sequest HT (A2)	Unambiguous	[K].VIAcVGETLEQR.[E]	C4(Carbamidomethyl)	1	1	P48494	P48494	0	2	0.6469	0	1	1	687.855834960938	1374.70439329188	-0.132623494664864	-9.11590624745884E-05	CID	MS2		7.118606	28.8581544714667	23302	LPF2_030218_02.raw	0/0	3.88206267356873			0	1.458E-05
High	Sequest HT (A2)	Unambiguous	[K].VIAcVGETLEQR.[E]	C4(Carbamidomethyl)	1	1	P48494	P48494	0	2	0.6549	0	1	1	687.855834960938	1374.70439329188	-0.132623494664864	-9.11590624745884E-05	HCD	MS2	0	8.868589	28.8565754242667	23300	LPF2_030218_02.raw	0/0	3.97422790527344			0	1.748E-05
High	Sequest HT (A2)	Unambiguous	[R].GVLVSPVLEPGATTVTAYFPAGR.[W]		1	1	Q653V7	Q653V7	0	2	0.7407	0	1	1	1151.62829589844	2302.24931516688	2.23994351606843	0.00257844843736166	HCD	MS2	0	42.52	47.545270144	40097	LPF2_030218_03.raw	0/0	4.81969356536865	24853723.75	47.6542205810547	0	1.358E-06
High	Sequest HT (A2)	Unambiguous	[R].EVDAVISSGVTPAER.[L]		1	4	A2YL07	Q688Q9; Q8GU95; A2YL07; Q6Z3A3	0	2	0.6025	0	1	1	765.3935546875	1529.779832745	-0.48642596934091	-0.000372062499991443	CID	MS2		16.855	28.8068338141333	23243	LPF2_030218_02.raw	0/0	4.05083465576172			0	5.992E-07
High	Sequest HT (A2)	Unambiguous	[R].EVDAVISSGVTPAER.[L]		1	4	A2YL07	Q688Q9; Q8GU95; A2YL07; Q6Z3A3	0	2	0.482	0	1	1	765.3935546875	1529.779832745	-0.48642596934091	-0.000372062499991443	HCD	MS2	0	37.875	28.8052319424	23241	LPF2_030218_02.raw	0/0	3.87766051292419			0	7.112E-06
High	Sequest HT (A2)	Unambiguous	[K].GDAVLGEGASESLHVK.[D]		1	1	P17784	P17784	0	2	0.5278	0	1	1	784.899230957031	1568.79118528406	-0.185248289505683	-0.000145307968750785	CID	MS2		41.955	28.7810229842667	23217	LPF2_030218_02.raw	0/0	3.96022605895996			0	5.082E-06
High	Sequest HT (A2)	Unambiguous	[K].GDAVLGEGASESLHVK.[D]		1	1	P17784	P17784	0	2	0.2796	0	1	1	784.899230957031	1568.79118528406	-0.185248289505683	-0.000145307968750785	HCD	MS2	0	33.1	28.7791018530667	23215	LPF2_030218_02.raw	0/0	3.72038269042969			0	9.637E-06
High	Sequest HT (A2)	Unambiguous	[K].AAVAWEAAKPLVIEEVEVAPPQAMEVR.[V]		1	1	Q2R8Z5	Q2R8Z5	0	3	0.3351	0	1	1	968.516845703125	2903.53598384938	0.841660459813458	0.0008145964581369	HCD	MS2	27.24249	22.225	47.5728521445333	40126	LPF2_030218_03.raw	0/0	3.85315918922424			0	5.554E-05
High	Sequest HT (A2)	Unambiguous	[K].DFDEPGSLAPTGLFLGGTK.[Y]		1	1	P83647	P83647	0	2	0.5	0	1	1	961.482177734375	1921.95707883875	1.50620070671629	0.00144742437510104	HCD	MS2	0	29.335	47.5933533181333	40144	LPF2_030218_03.raw	0/0	3.11579132080078			0	1.087E-06
High	Sequest HT (A2)	Unambiguous	[K].DFDEPGSLAPTGLFLGGTK.[Y]		1	1	P83647	P83647	0	2	0.6757	0	1	1	961.482177734375	1921.95707883875	1.50620070671629	0.00144742437510104	CID	MS2		39.325	47.598903192	40146	LPF2_030218_03.raw	0/0	4.41325187683105			0	1.961E-06
High	Sequest HT (A2)	Unambiguous	[K].NWDYTGLIDAIHNSDGNcWTK.[K]	C18(Carbamidomethyl)	2	2	Q0DHF6; A2Y5L9	Q0DHF6; A2Y5L9	0	3	0.4676	0	1	1	827.367797851563	2480.08884029469	-1.89814021978589	-0.00156918843734151	HCD	MS2	0	20.515	47.6090796218667	40155	LPF2_030218_03.raw	0/0	3.69940400123596			0	0.000118
High	Sequest HT (A2)	Unambiguous	[K].NWDYTGLIDAIHNSDGNcWTK.[K]	C18(Carbamidomethyl)	2	2	Q0DHF6; A2Y5L9	Q0DHF6; A2Y5L9	0	3	0.3948	0	1	1	827.367797851563	2480.08884029469	-1.89814021978589	-0.00156918843734151	CID	MS2		30.52	47.6108466245333	40157	LPF2_030218_03.raw	0/0	3.09078454971313			0	0.0001243
High	Sequest HT (A2)	Unambiguous	[R].LNALNSSAGADDDDEEEDDE.[-]		1	3	Q8L4L4	Q0JGY1; Q8L4L4; A2WXX3	0	2	1	0	1	1	1062.404296875	2123.80131712	0.283374045489532	0.000300915000252644	CID	MS2		33.1	28.6262212141333	23053	LPF2_030218_02.raw	0/0	5.22348117828369			0	4.221E-09
High	Sequest HT (A2)	Unambiguous	[R].AAVPSGASTGVYEALELR.[D]		1	1	Q42971	Q42971	0	2	0.5786	0	1	1	895.968505859375	1790.92973508875	0.799277529632086	0.00071572437514078	HCD	MS2	0	29.845	47.6125109269333	40159	LPF2_030218_03.raw	0/0	4.19649791717529			0	1.446E-06
High	Sequest HT (A2)	Unambiguous	[R].AAVPSGASTGVYEALELR.[D]		1	1	Q42971	Q42971	0	2	0.4	0	1	1	895.968505859375	1790.92973508875	0.799277529632086	0.00071572437514078	CID	MS2		38.76	47.6144462437333	40161	LPF2_030218_03.raw	0/0	3.54670357704163			0	0.0001349
High	Sequest HT (A2)	Unambiguous	[K].NAIIWGNHSSTQYPDVNHATVK.[T]		1	1	Q7XDC8	Q7XDC8	0	3	0.5283	0	1	1	818.072265625	2452.202243615	0.753496738526383	0.000615908333505407	CID	MS2		13.84705	29.2439771906667	23702	LPF2_030218_02.raw	0/0	3.70503163337708			0	1.998E-06
High	Sequest HT (A2)	Unambiguous	[K].LLDSHLVPSATAAESK.[V]		1	1	Q06967	Q06967	0	2	0.7424	0	1	1	819.937866210938	1638.86845579188	-0.775173343389109	-0.000635204062518824	CID	MS2		33.1	28.3066350616	22714	LPF2_030218_02.raw	0/0	3.60631203651428	33362545	28.3551445007324	0	5.983E-05
High	Sequest HT (A2)	Unambiguous	[K].MFVLDEADEMLSR.[G]		2	5	Q6Z2Z4; P35683	Q6Z2Z4; P35683; P41376; Q9CAI7; P41377	0	2	0.5552	0	1	1	778.361022949219	1555.71476926844	1.07877117411692	0.000839129218888957	HCD	MS2	0	33.1	47.4176856856	39989	LPF2_030218_03.raw	0/0	3.62347602844238			0	2.841E-05
High	Sequest HT (A2)	Unambiguous	[R].VADHAGVALAGLTADGR.[V]		1	1	P52428	P52428	0	2	0.6097	0	1	1	797.420593261719	1593.83390989344	-0.272234416324239	-0.000216948281149598	HCD	MS2	52.67931	42.255	29.2659202048	23728	LPF2_030218_02.raw	0/0	3.51357388496399			0	8.144E-06
High	Sequest HT (A2)	Unambiguous	[K].cALVYGQMNEPPGAR.[A]	C1(Carbamidomethyl)	1	1	Q01859	Q01859	0	2	0.6837	0	1	1	831.889526367188	1662.77177610438	-0.538718034207679	-0.000447882812562028	CID	MS2		31.96	29.7422700370667	24205	LPF2_030218_02.raw	0/0	3.91789937019348	20190017.75	29.8152961730957	0	1.921E-06
High	Sequest HT (A2)	Unambiguous	[K].cALVYGQMNEPPGAR.[A]	C1(Carbamidomethyl)	1	1	Q01859	Q01859	0	2	0.5576	0	1	1	831.889526367188	1662.77177610438	-0.538718034207679	-0.000447882812562028	HCD	MS2	0	22.18	29.7405138866667	24203	LPF2_030218_02.raw	0/0	3.30189967155457	20190017.75	29.8152961730957	0	4.837E-06
High	Sequest HT (A2)	Unambiguous	[K].IDFPGAKPVSDAVAK.[S]		1	1	Q0JPA6	Q0JPA6	0	3	0.3101	0	1	1	505.611511230469	1514.81998043141	-0.884017524760689	-0.000446376197790717	HCD	MS2	25.95556	20.07646	29.7121629696	24178	LPF2_030218_02.raw	0/0	2.57962894439697	16077079	29.7338428497314	0	9.177E-05
High	Sequest HT (A2)	Unambiguous	[K].NAGLPWELGLAETHQTLVANGLR.[G]		1	2	Q0JKD0	Q0JKD0; Q0DG35	0	3	0.1291	0	1	1	820.772888183594	2460.30411129078	1.92238424998582	0.00157654692717794	HCD	MS2	59.0289	32.05	47.249055924	39850	LPF2_030218_03.raw	0/0	3.01743769645691			0	1.409E-05
High	Sequest HT (A2)	Unambiguous	[K].DAADATLAAYQAAQDIAMK.[E]		1	1	Q84J55	Q84J55	0	3	0.3729	0	1	1	646.647827148438	1937.92892818531	0.831246506708033	0.000536965104250461	HCD	MS2	15.29806	42.285	47.2520351010667	39853	LPF2_030218_03.raw	0/0	4.207603931427			0	1.066E-05
High	Sequest HT (A2)	Unambiguous	[K].DAADATLAAYQAAQDIAMK.[E]		1	1	Q84J55	Q84J55	0	3	0.6034	0	1	1	646.647827148438	1937.92892818531	0.831246506708033	0.000536965104250461	CID	MS2		33.1	47.2538121029333	39855	LPF2_030218_03.raw	0/0	4.69143533706665			0	1.346E-07
High	Sequest HT (A2)	Unambiguous	[K].ANSEATLGTYQGDAVLGEGASESLHVK.[D]		1	1	Q5N725	Q5N725	0	3	0.5595	0	1	1	902.106994628906	2704.30643062672	0.143525441541394	0.000129378906270479	HCD	MS2	5.230287	32.965	47.2733089594667	39870	LPF2_030218_03.raw	0/0	6.72468137741089			0	4.055E-10
High	Sequest HT (A2)	Unambiguous	[K].NWDYTGLIDAIHnSDGNcWTK.[K]	N13(Deamidated); C18(Carbamidomethyl)	2	2	Q0DHF6; A2Y5L9	Q0DHF6; A2Y5L9	0	3	0.069	0	1	1	827.697204589844	2481.07706050953	-0.202875748667984	-0.000167783489423812	HCD	MS2	39.69481	33.1	47.233808724	39834	LPF2_030218_03.raw	0/0	4.34537553787231	10450923.75	47.1992721557617	0	1.466E-05
High	Sequest HT (A2)	Unambiguous	[K].ANSEATLGTYQGDAVLGEGASESLHVK.[D]		1	1	Q5N725	Q5N725	0	3	0.6401	0	1	1	902.107360839844	2704.30752925953	0.549778578293783	0.000495589843770479	CID	MS2		35.5735	47.2752925853333	39872	LPF2_030218_03.raw	0/0	3.38998818397522			0	1.821E-07
High	Sequest HT (A2)	Unambiguous	[K].IGPNEPSQLSIDLNAQGLAR.[Y]		1	1	Q5N725	Q5N725	0	2	0.5798	0	1	1	1047.05297851563	2093.09868040125	0.0590995822129668	6.18506251157669E-05	HCD	MS2	16.41031	42.15	47.3119616144	39901	LPF2_030218_03.raw	0/0	4.25613164901733			0	5.902E-07
High	Sequest HT (A2)	Unambiguous	[R].VMQGHAGANLVPLVASNR.[I]		1	1	Q93XI4	Q93XI4	0	2	0.7701	0	1	1	917.490783691406	1833.97429075281	-0.501826405185677	-0.000460168593690469	CID	MS2		40.035	29.6009658469333	24063	LPF2_030218_02.raw	0/0	4.22319269180298	17087507.5	29.6479816436768	0	5.01E-08
High	Sequest HT (A2)	Unambiguous	[R].VMQGHAGANLVPLVASNR.[I]		1	1	Q93XI4	Q93XI4	0	2	0.7061	0	1	1	917.490783691406	1833.97429075281	-0.501826405185677	-0.000460168593690469	HCD	MS2	0	33.1	29.5990240776	24061	LPF2_030218_02.raw	0/0	3.30343723297119	17087507.5	29.6479816436768	0	1.842E-07
High	Sequest HT (A2)	Unambiguous	[R].VTSPLLEPSSVEK.[I]		1	1	Q9LSU1	Q9LSU1	0	2	0.3629	0	1	1	693.379638671875	1385.75200071375	-0.170475099138366	-0.000118118124987632	HCD	MS2	35.60678	23.88967	29.5871643602667	24048	LPF2_030218_02.raw	0/0	2.59106731414795	134888844	29.7211437225342	0	9.897E-05
High	Sequest HT (A2)	Unambiguous	[K].VIAcVGETLEQR.[E]	C4(Carbamidomethyl)	1	1	P48494	P48494	0	2	0.5956	0	1	1	687.855651855469	1374.70402708094	-0.399015957450914	-0.000274264531224588	CID	MS2		13.81627	29.5863334088	24047	LPF2_030218_02.raw	0/0	4.07993173599243			0	1.343E-05
High	Sequest HT (A2)	Unambiguous	[K].VIAcVGETLEQR.[E]	C4(Carbamidomethyl)	1	1	P48494	P48494	0	2	0.5874	0	1	1	687.855651855469	1374.70402708094	-0.399015957450914	-0.000274264531224588	HCD	MS2	33.93	12.60322	29.5846913653333	24045	LPF2_030218_02.raw	0/0	3.48759889602661			0	3.799E-05
High	Sequest HT (A2)	Unambiguous	[K].GVQcVADVVINHR.[C]	C4(Carbamidomethyl)	1	1	P27933	P27933	0	2	0.2126	0	1	1	733.880065917969	1466.75285520594	-0.274022955267726	-0.000200962031083662	HCD	MS2	21.7235	39.11295	29.5748544421333	24035	LPF2_030218_02.raw	0/0	3.00620269775391			0	4.674E-05
High	Sequest HT (A2)	Unambiguous	[K].DPTSQAELDNFMVQQLDGTK.[N]		1	1	Q42971	Q42971	0	2	0.609	0	1	1	1119.02380371094	2237.04033079188	0.571466051834944	0.000639195937537806	CID	MS2		33.1	47.3023306274667	39891	LPF2_030218_03.raw	0/0	5.77934408187866			0	1.055E-07
High	Sequest HT (A2)	Unambiguous	[K].GDAPAIVHLQSAIK.[F]		1	1	Q43008	Q43008	0	2	0.7083	0	1	1	710.401123046875	1419.79496946375	-0.330854879929443	-0.000234873124782098	CID	MS2		18.97	29.5700402032	24029	LPF2_030218_02.raw	0/0	3.84388899803162			0	1.546E-05
High	Sequest HT (A2)	Unambiguous	[R].VGLLVESAEPR.[E]		1	1	Q0JKD0	Q0JKD0	0	2	0.4814	0	1	1	585.330200195313	1169.65312376063	0.564518646105353	0.000330145312545937	HCD	MS2	0	25.08574	29.7719271309333	24232	LPF2_030218_02.raw	0/0	2.95383548736572			0	0.0001108
High	Sequest HT (A2)	Unambiguous	[K].DTVGQYESHIAFTLPGLYR.[V]		1	1	P30298	P30298	0	3	0.5292	0	1	1	723.032775878906	2167.08377437672	0.890753952948831	0.000643445572980757	HCD	MS2	20.02287	34.645	47.2330630781333	39833	LPF2_030218_03.raw	0/0	4.80381345748901	5792064.625	47.2002334594727	0	4.088E-06
High	Sequest HT (A2)	Unambiguous	[K].VIAcVGETLEQR.[E]	C4(Carbamidomethyl)	1	1	P48494	P48494	0	2	0.5123	0	1	1	687.85546875	1374.70366087	-0.665408420236965	-0.000457369999974588	HCD	MS2	6.751186	26.23995	29.9541171941333	24420	LPF2_030218_02.raw	0/0	3.64560341835022			0	3.585E-05
High	Sequest HT (A2)	Unambiguous	[K].GQLTSEAGIVESLAPLVK.[E]		1	1	Q75M08	Q75M08	0	2	0.4921	0	1	1	906.511169433594	1812.01506223719	2.07353407639375	0.001878633593833	CID	MS2		41.58	47.1136703024	39729	LPF2_030218_03.raw	0/0	3.77666354179382	17487361.75	47.097282409668	0	8.585E-06
High	Sequest HT (A2)	Unambiguous	[R].AIFVDLEPTVIDEVR.[T]		1	1	P28752	P28752	0	2	0.1823	0	1	1	858.4658203125	1715.924363995	1.71137498089035	0.00146829250002156	HCD	MS2	4.787103	39.3	47.1146558362667	39730	LPF2_030218_03.raw	0/0	3.94887137413025	17796405	47.1234169006348	0	2.985E-06
High	Sequest HT (A2)	Unambiguous	[K].GILAADESTGTIGK.[R]		2	3	P17784; Q5N725	P17784; Q10A30; Q5N725	0	2	0.4452	0	1	1	666.853637695313	1332.69999876063	-0.402925759130028	-0.000268489687528017	HCD	MS2	34.82825	33.2505	29.9319033805333	24401	LPF2_030218_02.raw	0/0	2.91698813438416			0	9.31E-05
High	Sequest HT (A2)	Unambiguous	[K].AVANQPVSVAIEAGGR.[A]		1	1	P25776	P25776	0	2	0.6624	0	1	1	769.917236328125	1538.82719602625	-0.866980123990785	-0.000667066874939337	CID	MS2		30.115	29.9311118432	24400	LPF2_030218_02.raw	0/0	3.90852403640747			0	2.987E-06
High	Sequest HT (A2)	Unambiguous	[R].LEPFIADTVHVLNESIQQK.[K]		1	1	A2XD35	A2XD35	0	3	0.4184	0	1	1	727.724792480469	2181.15982418141	2.20765667124432	0.00160508046883479	HCD	MS2	0	29.02	47.1154786648	39731	LPF2_030218_03.raw	0/0	3.37384986877441	6375795.25	47.0972862243652	0	9.045E-05
High	Sequest HT (A2)	Unambiguous	[K].AVANQPVSVAIEAGGR.[A]		1	1	P25776	P25776	0	2	0.5335	0	1	1	769.917236328125	1538.82719602625	-0.866980123990785	-0.000667066874939337	HCD	MS2	40.76829	20.035	29.9294074581333	24398	LPF2_030218_02.raw	0/0	3.42789888381958			0	5.801E-05
High	Sequest HT (A2)	Unambiguous	[R].VGLLVESAEPR.[E]		1	1	Q0JKD0	Q0JKD0	0	2	0.6367	0	1	1	585.330200195313	1169.65312376063	0.564518646105353	0.000330145312545937	CID	MS2		21.66031	29.7734749853333	24234	LPF2_030218_02.raw	0/0	3.00323939323425			0	6.068E-05
High	Sequest HT (A2)	Unambiguous	[K].LSVETTANQDPLVTK.[G]		1	1	Q43008	Q43008	0	2	0.6222	0	1	1	808.430908203125	1615.85453977625	0.493860446308132	0.000399003125039599	CID	MS2		28.345	29.9146768949333	24384	LPF2_030218_02.raw	0/0	3.52169013023376			0	1.131E-05
High	Sequest HT (A2)	Unambiguous	[K].DGKPFVDVLK.[E]		2	3	P17784; Q5N725	P17784; Q10A30; Q5N725	0	3	0.5409	0	1	1	373.212982177734	1117.6243932732	-0.709429965115308	-0.000264292265607461	CID	MS2		1.768378	29.8799244768	24345	LPF2_030218_02.raw	0/0	3.78970885276794			0	8.302E-05
High	Sequest HT (A2)	Unambiguous	[K].FAVAAPVAADSGAAAPSAAK.[E]		1	1	P41095	P41095	0	2	0.7535	0	1	1	871.958251953125	1742.90922727625	1.17789190386906	0.00102647812491341	CID	MS2		42.835	29.8502192144	24313	LPF2_030218_02.raw	0/0	5.76058578491211	118567448	29.9518737792969	0	8.809E-10
High	Sequest HT (A2)	Unambiguous	[K].FAVAAPVAADSGAAAPSAAK.[E]		1	1	P41095	P41095	0	2	0.6883	0	1	1	871.958251953125	1742.90922727625	1.17789190386906	0.00102647812491341	HCD	MS2	0	33.1	29.8482506557333	24311	LPF2_030218_02.raw	0/0	4.45513153076172	118567448	29.9518737792969	0	1.618E-07
High	Sequest HT (A2)	Unambiguous	[K].ATSSIFPLQNVFVR.[K]		1	1	P49397	P49397	0	2	0.6192	0	1	1	789.935913085938	1578.86454954188	0.441115852729551	0.000348230937447624	HCD	MS2	0.7316389	12.90966	47.1597972602667	39775	LPF2_030218_03.raw	0/0	3.22655820846558	294606649	47.1053237915039	0	4.666E-06
High	Sequest HT (A2)	Unambiguous	[K].ATSSIFPLQNVFVR.[K]		1	1	P49397	P49397	0	2	0.6606	0	1	1	789.935913085938	1578.86454954188	0.441115852729551	0.000348230937447624	CID	MS2		13.75411	47.1616474413333	39777	LPF2_030218_03.raw	0/0	3.826744556427	294606649	47.1053237915039	0	7.231E-06
High	Sequest HT (A2)	Unambiguous	[K].ELQEFKPVDASANA.[-]		1	1	P09229	P09229	0	2	0.5053	0	1	1	759.875244140625	1518.74321165125	-0.16557684456082	-0.000125734375160391	CID	MS2		35.575	29.8037446162667	24264	LPF2_030218_02.raw	0/0	3.74128580093384			0	0.0001091
High	Sequest HT (A2)	Unambiguous	[R].AAVPSGASTGVYEALELR.[D]		1	1	Q42971	Q42971	0	2	0.6012	0	1	1	895.970458984375	1790.93364133875	2.98040895296192	0.00266884937514078	CID	MS2		33.1	47.1956625677333	39807	LPF2_030218_03.raw	0/0	3.45668935775757			0	8.644E-05
High	Sequest HT (A2)	Unambiguous	[K].LSVETTANQDPLVTK.[G]		1	1	Q43008	Q43008	0	2	0.4505	0	1	1	808.430908203125	1615.85453977625	0.493860446308132	0.000399003125039599	HCD	MS2	52.71891	26.83	29.9132460453333	24382	LPF2_030218_02.raw	0/0	2.93169331550598			0	6.987E-05
High	Sequest HT (A2)	Unambiguous	[K].GDAPAIVHLQSAIK.[F]		1	1	Q43008	Q43008	0	2	0.6345	0	1	1	710.401123046875	1419.79496946375	-0.330854879929443	-0.000234873124782098	HCD	MS2	15.00332	21.36348	29.5681462450667	24027	LPF2_030218_02.raw	0/0	4.46384811401367			0	3.744E-07
High	Sequest HT (A2)	Unambiguous	[K].AVANQPVSVAIEAGGR.[A]		1	1	P25776	P25776	0	2	0.6742	0	1	1	769.91748046875	1538.8276843075	-0.549673003392215	-0.000422926249939337	CID	MS2		23.31837	29.5662859856	24025	LPF2_030218_02.raw	0/0	3.9558413028717			0	1.438E-06
High	Sequest HT (A2)	Unambiguous	[K].AVANQPVSVAIEAGGR.[A]		1	1	P25776	P25776	0	2	0.6506	0	1	1	769.91748046875	1538.8276843075	-0.549673003392215	-0.000422926249939337	HCD	MS2	0	26.50718	29.5648425456	24023	LPF2_030218_02.raw	0/0	4.14964914321899			0	2.582E-07
High	Sequest HT (A2)	Unambiguous	[K].KIPLYQHIANLAGNKQLVLPVPAFNVINGGSHAGnK.[L]	N35(Deamidated)	1	1	Q42971	Q42971	2	5		0.0235	2	2	759.626525878906	3794.10352287453	4.50709410025532	0.00342006090620481	HCD	MS2	0	29.38	47.4017678626667	39974	LPF2_030218_03.raw	0/0	5.40152931213379			0	8.041E-05
High	Sequest HT (A2)	Unambiguous	[K].KIPLYQHIANLAGNKQLVLPVPAFnVINGGSHAGNK.[L]	N25(Deamidated)	1	1	Q42971	Q42971	2	5		0.0416	3	3	759.626525878906	3794.10352287453	4.50709410025532	0.00342006090620481	HCD	MS2	0	29.38	47.4017678626667	39974	LPF2_030218_03.raw	0/0	5.29734230041504			0	2.362E-06
High	Sequest HT (A2)	Unambiguous	[K].KIPLYQHIANLAGnKQLVLPVPAFNVINGGSHAGNK.[L]	N14(Deamidated)	1	1	Q42971	Q42971	2	5	0.022	0	1	1	759.626525878906	3794.10352287453	4.50709410025532	0.00342006090620481	CID	MS2		38.05732	47.4036849253333	39976	LPF2_030218_03.raw	0/0	5.00513887405396			0	1.65E-06
High	Sequest HT (A2)	Unambiguous	[K].KIPLYQHIANLAGNKQLVLPVPAFNVInGGSHAGNK.[L]	N28(Deamidated)	1	1	Q42971	Q42971	2	5		0.022	2	2	759.626525878906	3794.10352287453	4.50709410025532	0.00342006090620481	CID	MS2		38.05732	47.4036849253333	39976	LPF2_030218_03.raw	0/0	4.8980770111084			0	5.594E-06
High	Sequest HT (A2)	Unambiguous	[K].KIPLYQHIANLAGNKQLVLPVPAFNVINGGSHAGnK.[L]	N35(Deamidated)	1	1	Q42971	Q42971	2	5		0.0259	3	3	759.626525878906	3794.10352287453	4.50709410025532	0.00342006090620481	CID	MS2		38.05732	47.4036849253333	39976	LPF2_030218_03.raw	0/0	4.87869358062744			0	1.362E-05
High	Sequest HT (A2)	Unambiguous	[K].KIPLYQHIANLAGNKqLVLPVPAFNVINGGSHAGNK.[L]	Q16(Deamidated)	1	1	Q42971	Q42971	2	5		0.0419	4	4	759.626525878906	3794.10352287453	4.50709410025532	0.00342006090620481	CID	MS2		38.05732	47.4036849253333	39976	LPF2_030218_03.raw	0/0	4.8032341003418			0	1.797E-06
High	Sequest HT (A2)	Unambiguous	[K].VVLFGVPGAFTPTcSNQHVPGFINQAEQLK.[A]	C14(Carbamidomethyl)	1	1	Q9FR35	Q9FR35	0	3	0.3427	0	1	1	1085.89294433594	3255.66427974781	0.722156619329606	0.000783699270691329	HCD	MS2	23.08835	39.42	47.4130176962667	39984	LPF2_030218_03.raw	0/0	3.21001958847046	9848768	47.4173698425293	0	8.223E-06
High	Sequest HT (A2)	Unambiguous	[K].KIPLYQHIANLAGNKQLVLPVPAFNVInGGSHAGNK.[L]	N28(Deamidated)	1	1	Q42971	Q42971	2	5	0.0235	0	1	1	759.626525878906	3794.10352287453	4.50709410025532	0.00342006090620481	HCD	MS2	0	29.38	47.4017678626667	39974	LPF2_030218_03.raw	0/0	5.53093242645264			0	1.279E-06
High	Sequest HT (A2)	Unambiguous	[K].MFVDYNEPQTER.[V]		1	1	Q6YZX6	Q6YZX6	0	2	0.5675	0	1	1	764.840515136719	1528.67375364344	0.055344341577	4.23017188495578E-05	CID	MS2		30.835	29.3190370314667	23780	LPF2_030218_02.raw	0/0	3.25953960418701			0	0.0001005
High	Sequest HT (A2)	Unambiguous	[R].VADHAGVALAGLTADGR.[V]		1	1	P52428	P52428	0	3	0.5777	0	1	1	531.948913574219	1593.83218746266	-1.35291810716044	-0.000718775781175888	CID	MS2		31.705	29.2960729741333	23757	LPF2_030218_02.raw	0/0	3.85812997817993			0	5.357E-05
High	Sequest HT (A2)	Unambiguous	[K].IDNPIGATNIGR.[A]		1	1	Q43007	Q43007	0	2	0.6401	0	1	1	620.8349609375	1240.662645245	-1.43459823926554	-0.000889927499883925	CID	MS2		25.84255	29.2950746349333	23756	LPF2_030218_02.raw	0/0	3.1406843662262			0	0.0001059
High	Sequest HT (A2)	Unambiguous	[R].VADHAGVALAGLTADGR.[V]		1	1	P52428	P52428	0	3	0.5599	0	1	1	531.948913574219	1593.83218746266	-1.35291810716044	-0.000718775781175888	HCD	MS2	48.24465	21.895	29.2943475714667	23755	LPF2_030218_02.raw	0/0	3.84425520896912			0	3.714E-05
High	Sequest HT (A2)	Unambiguous	[K].IVTSANNTYEAGVPnGK.[E]	N15(Deamidated)	1	2	Q0JMY8	Q0JMY8; A2WPN7	0	2	0.1768	0	1	1	868.428894042969	1735.85051145594	0.456292920068276	0.000396027968632362	CID	MS2		35.4	29.2804512776	23742	LPF2_030218_02.raw	0/0	3.1144688129425	4730359.25	29.3097267150879	0	1.543E-05
High	Sequest HT (A2)	Unambiguous	[K].IVTSANNTYEAGVPnGK.[E]	N15(Deamidated)	1	2	Q0JMY8	Q0JMY8; A2WPN7	0	2	0.1681	0	1	1	868.428894042969	1735.85051145594	0.456292920068276	0.000396027968632362	HCD	MS2	32.57692	25.945	29.2786152584	23740	LPF2_030218_02.raw	0/0	3.5650691986084	4730359.25	29.3097267150879	0	2.11E-06
High	Sequest HT (A2)	Unambiguous	[R].VNcVSPAGVATPLAR.[A]	C3(Carbamidomethyl)	1	1	Q7FAE1	Q7FAE1	0	2	0.2926	0	1	1	756.403137207031	1511.79899778406	-0.578883457314921	-0.000437577968607883	HCD	MS2	20.13072	29.26	29.2779675413333	23739	LPF2_030218_02.raw	0/0	3.11238312721252	5593851	29.2550563812256	0	4.323E-05
High	Sequest HT (A2)	Unambiguous	[R].VADHAGVALAGLTADGR.[V]		1	1	P52428	P52428	0	2	0.6426	0	1	1	797.420593261719	1593.83390989344	-0.272234416324239	-0.000216948281149598	CID	MS2		17.155	29.2676136693333	23730	LPF2_030218_02.raw	0/0	3.1881217956543			0	8.119E-06
High	Sequest HT (A2)	Unambiguous	[K].TITLEVESSDTIDNVK.[A]		2	6	P0CH35; P51431	P0CH35; P0C030; Q58G87; P51431; P0C031; Q9ARZ9	0	2	0.4644	0	1	1	882.449951171875	1763.89262571375	0.969846681216266	0.000855351874974986	HCD	MS2	0	33.1	47.4138405778667	39985	LPF2_030218_03.raw	0/0	3.79084324836731			0	1.171E-06
High	Sequest HT (A2)	Unambiguous	[K].YGVGDAHFEVVK.[F]		1	1	O04986	O04986	0	2	0.4471	0	1	1	660.832885742188	1320.65849485438	0.164883209169097	0.00010887718747199	HCD	MS2	11.85086	18.295	29.4066450546667	23866	LPF2_030218_02.raw	0/0	3.77786111831665			0	7.384E-06
High	Sequest HT (A2)	Unambiguous	[K].YGVGDAHFEVVK.[F]		1	1	O04986	O04986	0	2	0.478	0	1	1	660.832885742188	1320.65849485438	0.164883209169097	0.00010887718747199	CID	MS2		26.94524	29.408244296	23868	LPF2_030218_02.raw	0/0	3.64464998245239			0	3.892E-05
High	Sequest HT (A2)	Unambiguous	[R].RSLLGESNEFVGDK.[V]		1	1	P48494	P48494	1	2	0.3163	0	1	1	775.894470214844	1550.78166379969	0.485277889380705	0.000376279843749217	HCD	MS2	19.37766	41.49	29.4201028693333	23881	LPF2_030218_02.raw	0/0	3.92070817947388	8344917.25	29.4314041137695	0	4.095E-05
High	Sequest HT (A2)	Unambiguous	[K].IGPNEPSqLSIDLNAQGLAR.[Y]	Q8(Deamidated)	1	1	Q5N725	Q5N725	0	2	0.0203	0	1	1	1047.55395507813	2094.10063352625	8.62469631603154	0.00903041312511577	CID	MS2		28.555	47.3137571565333	39903	LPF2_030218_03.raw	0/0	5.42135620117188			0	7.74E-07
High	Sequest HT (A2)	Unambiguous	[K].IGPNEPSQLSIDLnAQGLAR.[Y]	N14(Deamidated)	1	1	Q5N725	Q5N725	0	2		0.0203	2	2	1047.55395507813	2094.10063352625	8.62469631603154	0.00903041312511577	CID	MS2		28.555	47.3137571565333	39903	LPF2_030218_03.raw	0/0	5.30589294433594			0	3.743E-07
High	Sequest HT (A2)	Unambiguous	[R].ETADALVNTGLAK.[L]		1	1	Q9FXT4	Q9FXT4	0	2	0.3193	0	1	1	651.848449707031	1302.68962278406	-0.267366714307244	-0.000174147968664329	CID	MS2		18.355	29.5213608402667	23977	LPF2_030218_02.raw	0/0	2.38240122795105			0	9.891E-05
High	Sequest HT (A2)	Unambiguous	[R].ETADALVNTGLAK.[L]		1	1	Q9FXT4	Q9FXT4	0	2	0.2984	0	1	1	651.848449707031	1302.68962278406	-0.267366714307244	-0.000174147968664329	HCD	MS2	27.05169	30.895	29.5199380824	23975	LPF2_030218_02.raw	0/0	2.58353877067566			0	0.0001543
High	Sequest HT (A2)	Unambiguous	[K].DGKPFVDVLK.[E]		2	3	P17784; Q5N725	P17784; Q10A30; Q5N725	0	3	0.6353	0	1	1	373.212921142578	1117.62421016773	-0.873264380283386	-0.000325327421857461	CID	MS2		16.36126	29.5190506824	23974	LPF2_030218_02.raw	0/0	4.14464044570923			0	4.288E-05
High	Sequest HT (A2)	Unambiguous	[K].MFVDYNEPQTER.[V]		1	1	Q6YZX6	Q6YZX6	0	2	0.4435	0	1	1	764.840881347656	1528.67448606531	0.534466792518382	0.000408512656349558	HCD	MS2	0	38.04577	29.5163114381333	23971	LPF2_030218_02.raw	0/0	3.54241824150085	15863769	29.6082038879395	0	3.499E-05
High	Sequest HT (A2)	Unambiguous	[K].YGVGDAHFEVVK.[F]		1	1	O04986	O04986	0	3	0.5882	0	1	1	440.890350341797	1320.65649776539	-1.34730886881403	-0.00059311153646983	CID	MS2		12.53714	29.4886707301333	23947	LPF2_030218_02.raw	0/0	2.72393608093262			0	0.0001424
High	Sequest HT (A2)	Unambiguous	[R].VSTTDFqPNGqAPISSTDK.[Q]	Q7(Deamidated); Q11(Deamidated)	1	2	Q84QK0	Q84QK0; Q69TH4	0	2		0.0218	2	2	997.972229003906	1994.93718137781	9.15323305454664	0.00912997890634104	CID	MS2		19.585	29.4800521541333	23941	LPF2_030218_02.raw	0/0	5.38078641891479			0	4.893E-05
High	Sequest HT (A2)	Unambiguous	[R].VSTTDFqPnGQAPISSTDK.[Q]	Q7(Deamidated); N9(Deamidated)	1	2	Q84QK0	Q84QK0; Q69TH4	0	2	0.0218	0	1	1	997.972229003906	1994.93718137781	9.15323305454664	0.00912997890634104	CID	MS2		19.585	29.4800521541333	23941	LPF2_030218_02.raw	0/0	5.50070238113403			0	7.065E-06
High	Sequest HT (A2)	Unambiguous	[R].VSTTDFQPNGqAPISSTDK.[Q]	Q11(Deamidated)	1	2	Q84QK0	Q84QK0; Q69TH4	0	2		0.0025	2	2	997.471008300781	1993.93473997156	-0.0829758468384236	-8.27242186589583E-05	HCD	MS2	0	32.38	29.4784316661333	23939	LPF2_030218_02.raw	0/0	4.04467391967773			0	3.636E-07
High	Sequest HT (A2)	Unambiguous	[R].VSTTDFQPnGQAPISSTDK.[Q]	N9(Deamidated)	1	2	Q84QK0	Q84QK0; Q69TH4	0	2	0.0025	0	1	1	997.471008300781	1993.93473997156	-0.0829758468384236	-8.27242186589583E-05	HCD	MS2	0	32.38	29.4784316661333	23939	LPF2_030218_02.raw	0/0	4.04849767684937			0	2.461E-07
High	Sequest HT (A2)	Unambiguous	[K].EVAVNEFLPAEDAINAIK.[Y]		1	1	A2X8Q3	A2X8Q3	0	2	0.3422	0	1	1	972.010620117188	1943.01396360438	0.9935112814045	0.000965202187444447	HCD	MS2	13.56093	42.375	47.3619197696	39939	LPF2_030218_03.raw	0/0	4.14501285552979	2251399.09375	47.3009719848633	0	2.302E-06
High	Sequest HT (A2)	Unambiguous	[K].ELQEFKPVDASANA.[-]		1	1	P09229	P09229	0	2	0.5184	0	1	1	759.875915527344	1518.74455442469	0.718557619294912	0.000545652343589609	CID	MS2		21.13	29.4439037821333	23904	LPF2_030218_02.raw	0/0	4.06660413742065			0	6.482E-05
High	Sequest HT (A2)	Unambiguous	[R].GHGPLVGGWSPITDVGDPHIQELGGWAVER.[H]		1	1	Q10J94	Q10J94	0	4	0.4281	0	1	1	784.896667480469	3136.56484003188	1.57302969598376	0.00123347546889363	CID	MS2		22.075	47.3837729064	39959	LPF2_030218_03.raw	0/0	3.05966424942017			0	3.141E-05
High	Sequest HT (A2)	Unambiguous	[K].GDAVLGEGASESLHVK.[D]		1	1	P17784	P17784	0	2	0.4712	0	1	1	784.899475097656	1568.79167356531	0.125998461576948	9.88326562492148E-05	CID	MS2		35.91	29.4227611277333	23884	LPF2_030218_02.raw	0/0	3.81666946411133			0	9.521E-05
High	Sequest HT (A2)	Unambiguous	[R].ALVFFYPLAGR.[I]		1	1	Q9LGQ6	Q9LGQ6	0	2	0.6907	0	1	1	627.355895996094	1253.70451536219	0.327168257635129	0.00020508609384251	CID	MS2		42.435	47.3846795957333	39960	LPF2_030218_03.raw	0/0	2.91382265090942	4056041.5625	47.3807945251465	0	0.0001169
High	Sequest HT (A2)	Unambiguous	[K].GDAVLGEGASESLHVK.[D]		1	1	P17784	P17784	0	2	0.3314	0	1	1	784.899475097656	1568.79167356531	0.125998461576948	9.88326562492148E-05	HCD	MS2	0	26.53	29.4209612789333	23882	LPF2_030218_02.raw	0/0	3.53127789497375			0	3.819E-06
High	Sequest HT (A2)	Unambiguous	[K].TITLEVESSDTIDNVK.[A]		2	6	P0CH35; P51431	P0CH35; P0C030; Q58G87; P51431; P0C031; Q9ARZ9	0	2	0.6145	0	1	1	882.449951171875	1763.89262571375	0.969846681216266	0.000855351874974986	CID	MS2		41.19	47.4159027117333	39987	LPF2_030218_03.raw	0/0	5.36546468734741			0	4.368E-07
High	Sequest HT (A2)	Unambiguous	[K].LLDSHLVPSATAAESK.[V]		1	1	Q06967	Q06967	0	2	0.6455	0	1	1	819.937866210938	1638.86845579188	-0.775173343389109	-0.000635204062518824	HCD	MS2	52.02838	41.55	28.3049455904	22712	LPF2_030218_02.raw	0/0	5.04521417617798	33362545	28.3551445007324	0	5.181E-08
High	Sequest HT (A2)	Unambiguous	[K].IAVSPGTEGTSSPLTLHGR.[D]		1	1	B7EA73	B7EA73	0	3	0.6545	0	1	1	627.333984375	1879.987399865	0.0980937523727286	6.14716667920826E-05	HCD	MS2	0	29.35102	28.2563830906667	22659	LPF2_030218_02.raw	0/0	4.37070798873901	68011863	28.2633590698242	0	5.296E-09
High	Sequest HT (A2)	Unambiguous	[K].APMIDNPDFKDDPYIYAFDSLK.[Y]		1	1	Q9SLY8	Q9SLY8	1	3	0.4032	0	1	1	859.074401855469	2575.20865230641	0.984249916675749	0.000844882135576578	HCD	MS2	25.47435	39.045	47.7767893621333	40299	LPF2_030218_03.raw	0/0	4.95685863494873	3724967.375	47.7742004394531	0	2.455E-07
High	Sequest HT (A2)	Unambiguous	[K].HIVQDLKPEIPVSK.[N]		1	1	P49027	P49027	0	3	0.7726	0	1	1	534.978149414063	1602.91989498219	-0.918908339424222	-0.000490979270807657	CID	MS2		12.39526	27.1053690005333	21506	LPF2_030218_02.raw	0/0	2.7717559337616			0	5.039E-05
High	Sequest HT (A2)	Unambiguous	[K].HIVQDLKPEIPVSK.[N]		1	1	P49027	P49027	0	3	0.654	0	1	1	534.978149414063	1602.91989498219	-0.918908339424222	-0.000490979270807657	HCD	MS2	9.435871	10.39019	27.1039088914667	21504	LPF2_030218_02.raw	0/0	4.21557712554932			0	2.152E-06
High	Sequest HT (A2)	Unambiguous	[K].TYDLNFKEEnNDGSQK.[I]	N10(Deamidated)	1	1	Q42971	Q42971	1	2	0.0402	0	1	1	951.922180175781	1902.83708372156	0.994458990068799	0.000946145781368424	CID	MS2		34.27	27.0857972277333	21484	LPF2_030218_02.raw	0/0	4.47862148284912			0	1.566E-05
High	Sequest HT (A2)	Unambiguous	[K].TYDLNFKEENnDGSQK.[I]	N11(Deamidated)	1	1	Q42971	Q42971	1	2		0.0385	2	2	951.922302246094	1902.83732786219	1.12276260043903	0.00106821609386842	HCD	MS2	0	24.865	27.0839865178667	21482	LPF2_030218_02.raw	0/0	4.24480295181274			0	2.93E-05
High	Sequest HT (A2)	Unambiguous	[K].TYDLNFKEEnNDGSQK.[I]	N10(Deamidated)	1	1	Q42971	Q42971	1	2	0.0385	0	1	1	951.922302246094	1902.83732786219	1.12276260043903	0.00106821609386842	HCD	MS2	0	24.865	27.0839865178667	21482	LPF2_030218_02.raw	0/0	4.40897512435913			0	1.429E-05
High	Sequest HT (A2)	Unambiguous	[R].VETGVLKPGMVVTFGPSGLTTEVK.[S]		1	1	O64937	O64937	0	3	0.5082	0	1	1	816.115539550781	2446.33206539234	2.408567756913	0.00196404744792744	HCD	MS2	43.87055	31.315	48.2115930674667	40696	LPF2_030218_03.raw	0/0	4.85936880111694			0	6.067E-06
High	Sequest HT (A2)	Unambiguous	[R].IMEADSDLYLAEIDGK.[V]		1	1	P17654	P17654	0	2	0.3932	0	1	1	891.927978515625	1782.84868040125	1.16273673872961	0.00103649062498334	HCD	MS2	63.09367	37.44	48.2222343386667	40707	LPF2_030218_03.raw	0/0	3.83597874641418	3320969.25	48.0984191894531	0	6.332E-06
High	Sequest HT (A2)	Unambiguous	[K].IGPNEPSQLSIDLNAQGLAR.[Y]		1	1	Q5N725	Q5N725	0	3	0.6366	0	1	1	698.371704101563	2093.10055904469	0.956641378086841	0.000667448229251022	CID	MS2		42.46	48.1866129725333	40670	LPF2_030218_03.raw	0/0	4.20951318740845			0	3.671E-07
High	Sequest HT (A2)	Unambiguous	[K].IVTSANnTYEAGVPnGK.[E]	N7(Deamidated); N15(Deamidated)	1	2	Q0JMY8	Q0JMY8; A2WPN7	0	2	0.2496	0	1	1	868.919921875	1736.83256712	-0.672649302246664	-0.000584140000117639	CID	MS2		27.55	27.0597314248	21456	LPF2_030218_02.raw	0/0	5.60965728759766			0	2.582E-07
High	Sequest HT (A2)	Unambiguous	[K].GDAVLGEGASESLHVK.[D]		1	1	P17784	P17784	0	2	0.5875	0	1	1	784.899536132813	1568.79179563563	0.203810149347606	0.000159867812499215	CID	MS2		20.215	27.0383698669333	21431	LPF2_030218_02.raw	0/0	4.00359344482422			0	9.725E-07
High	Sequest HT (A2)	Unambiguous	[K].GDAVLGEGASESLHVK.[D]		1	1	P17784	P17784	0	2	0.4505	0	1	1	784.899536132813	1568.79179563563	0.203810149347606	0.000159867812499215	HCD	MS2	0	28.45	27.0369181464	21429	LPF2_030218_02.raw	0/0	3.83571863174438			0	4.377E-07
High	Sequest HT (A2)	Unambiguous	[K].FDGILGLGYPEISVGK.[A]		1	1	P42211	P42211	0	2	0.6583	0	1	1	832.949096679688	1664.89091672938	0.911573691136072	0.00075883468741722	CID	MS2		42.33	48.2556331109333	40737	LPF2_030218_03.raw	0/0	4.3603892326355			0	8.344E-05
High	Sequest HT (A2)	Unambiguous	[R].VVIPPGVSDDEAK.[E]		1	2	P0C5C8	P0C5C9; P0C5C8	0	2	0.564	0	1	1	663.350891113281	1325.69450559656	-0.163320735759989	-0.00010825671870407	HCD	MS2	0	27.12515	27.0094128733333	21398	LPF2_030218_02.raw	0/0	2.89365267753601			0	3.995E-05
High	Sequest HT (A2)	Unambiguous	[K].NWDYTGLIDAIHNSDGNcWTK.[K]	C18(Carbamidomethyl)	2	2	Q0DHF6; A2Y5L9	Q0DHF6; A2Y5L9	0	2	0.7629	0	1	1	1240.55053710938	2480.09379758875	0.10069327855371	0.000124864375226963	HCD	MS2	0	37.395	48.2566287104	40738	LPF2_030218_03.raw	0/0	4.63962459564209	15029607.5	48.0839233398438	0	2.194E-05
High	Sequest HT (A2)	Unambiguous	[R].YDVGNAVPSDFHQTVHGK.[D]		1	1	P27933	P27933	0	3	0.5662	0	1	1	657.649841308594	1970.93497066578	-0.275795029697611	-0.000181191406227299	HCD	MS2	24.78284	17.485	27.0069066930667	21395	LPF2_030218_02.raw	0/0	3.55145645141602			0	1.068E-06
High	Sequest HT (A2)	Unambiguous	[K].NWDYTGLIDAIHNSDGNcWTK.[K]	C18(Carbamidomethyl)	2	2	Q0DHF6; A2Y5L9	Q0DHF6; A2Y5L9	0	2	0.7236	0	1	1	1240.55053710938	2480.09379758875	0.10069327855371	0.000124864375226963	CID	MS2		33.1	48.2583146850667	40740	LPF2_030218_03.raw	0/0	3.98425436019897	15029607.5	48.0839233398438	0	4.667E-06
High	Sequest HT (A2)	Unambiguous	[R].IMEADSDLYLAEIDGK.[V]		1	1	P17654	P17654	0	2	0.6506	0	1	1	891.927978515625	1782.84868040125	1.16273673872961	0.00103649062498334	CID	MS2		23.2	48.2238904128	40709	LPF2_030218_03.raw	0/0	3.94943499565125	3320969.25	48.0984191894531	0	7.068E-06
High	Sequest HT (A2)	Unambiguous	[K].TYDLNFKEENnDGSQK.[I]	N11(Deamidated)	1	1	Q42971	Q42971	1	3		0.0256	2	2	634.950134277344	1902.83584957203	0.345874426998472	0.00021938067716946	CID	MS2		15.86183	26.9880596738667	21373	LPF2_030218_02.raw	0/0	3.42648029327393			0	0.0001217
High	Sequest HT (A2)	Unambiguous	[K].IGPNEPSQLSIDLNAQGLAR.[Y]		1	1	Q5N725	Q5N725	0	3	0.5873	0	1	1	698.371704101563	2093.10055904469	0.956641378086841	0.000667448229251022	HCD	MS2	13.9098	33.1	48.1846377365333	40668	LPF2_030218_03.raw	0/0	4.41421556472778			0	5E-06
High	Sequest HT (A2)	Unambiguous	[K].GLDVIQQAQSGTGK.[T]		2	5	Q6Z2Z4; P35683	Q6Z2Z4; P35683; P41376; Q9CAI7; P41377	0	2	0.3453	0	1	1	701.370849609375	1401.73442258875	0.848776872981209	0.000594879375057644	HCD	MS2	16.22723	40.9	27.1400963202667	21544	LPF2_030218_02.raw	0/0	3.06524062156677			0	7.464E-05
High	Sequest HT (A2)	Unambiguous	[K].TYDLNFKEENnDGSQK.[I]	N11(Deamidated)	1	1	Q42971	Q42971	1	3	0.0028	0	1	1	634.94921875	1902.83310299	-1.09754118966663	-0.00069614666658054	HCD	MS2	5.221342	18.655	27.3505706712	21778	LPF2_030218_02.raw	0/0	3.50742936134338			0	6.102E-05
High	Sequest HT (A2)	Unambiguous	[K].WLAANVSAEVAESTR.[I]		1	1	P48494	P48494	0	2	0.5561	0	1	1	802.409118652344	1603.81096067469	2.1825217639662	0.00175017234369079	CID	MS2		28.93	48.0578830381333	40556	LPF2_030218_03.raw	0/0	4.27864789962769			0	1.26E-05
High	Sequest HT (A2)	Unambiguous	[K].KIPLYQHIANLAGNKQLVLPVPAFNVINGGSHAGNK.[L]		1	1	Q42971	Q42971	2	5	0.9521	0	1	1	759.426879882813	3793.10529289406	0.760940189032253	0.000577264812454814	CID	MS2		33.1	48.0840818768	40579	LPF2_030218_03.raw	0/0	3.96718811988831			0	0.0001111
High	Sequest HT (A2)	Unambiguous	[R].ILGHEAGGIVESVGEGVTELAPGDHVLPVFTGEcK.[E]	C34(Carbamidomethyl)	1	1	Q0ITW7	Q0ITW7	0	4	0.5682	0	1	1	894.203735351563	3573.79311151625	1.04600631417475	0.000934551562503216	HCD	MS2	0	26.25697	48.1039495992	40596	LPF2_030218_03.raw	0/0	6.16384506225586	5339902.125	48.0953369140625	0	3.94E-10
High	Sequest HT (A2)	Unambiguous	[K].DDGTLASFIGFR.[V]		1	1	Q33E23	Q33E23	0	2	0.1508	0	1	1	649.821838378906	1298.63640012781	-0.879007537328793	-0.000570756093679847	HCD	MS2	0	42.43	48.1466918408	40630	LPF2_030218_03.raw	0/0	3.57515144348145			0	2.455E-05
High	Sequest HT (A2)	Unambiguous	[K].DDGTLASFIGFR.[V]		1	1	Q33E23	Q33E23	0	2	0.1814	0	1	1	649.821838378906	1298.63640012781	-0.879007537328793	-0.000570756093679847	CID	MS2		33.1	48.1483123378667	40632	LPF2_030218_03.raw	0/0	4.18968677520752			0	2.036E-05
High	Sequest HT (A2)	Unambiguous	[R].SGPFGQIFRPDNFVFGQSGAGNNWAK.[G]		1	2	P46265	P46265; P37832	0	3	0.2128	0	1	1	933.451293945313	2798.33932857594	-1.44480270131907	-0.00134768468751645	HCD	MS2	16.9641	42.52	48.1502499850667	40634	LPF2_030218_03.raw	0/0	3.28673815727234	8276811.578125	48.1208915710449	0	4.064E-05
High	Sequest HT (A2)	Unambiguous	[K].IPFSSFDILTDDEVR.[Q]		1	1	Q0IWL9	Q0IWL9	0	2	0.5812	0	1	1	877.436096191406	1753.86491575281	0.34741730621501	0.000304661406403284	CID	MS2		33.1	48.1555917064	40640	LPF2_030218_03.raw	0/0	4.36655473709106	11740051.375	48.2645721435547	0	4.202E-07
High	Sequest HT (A2)	Unambiguous	[R].SGPFGQIFRPDNFVFGQSGAGNNWAK.[G]		1	2	P46265	P46265; P37832	0	3	0.3969	0	1	1	933.451293945313	2798.33932857594	-1.44480270131907	-0.00134768468751645	CID	MS2		24.715	48.1520496077333	40636	LPF2_030218_03.raw	0/0	3.83202743530273	8276811.578125	48.1208915710449	0	5.567E-06
High	Sequest HT (A2)	Unambiguous	[K].LLDSHLVPSSTAPESK.[V]		1	1	Q6EUP4	Q6EUP4	0	2	0.6417	0	1	1	840.943725585938	1680.88017454188	-0.069200719077243	-5.81590624051387E-05	HCD	MS2	0	25.915	27.1608061277333	21567	LPF2_030218_02.raw	0/0	3.5971200466156	3085127.0625	27.1404628753662	0	6.87E-07
High	Sequest HT (A2)	Unambiguous	[K].SDLLLASNPVHK.[S]		1	1	Q06398	Q06398	0	2	0.5521	0	1	1	647.361450195313	1293.71562376063	-0.388454132011052	-0.000251274687457226	CID	MS2		29.25071	27.1570898186667	21562	LPF2_030218_02.raw	0/0	3.55007886886597	51240576	27.1156253814697	0	0.000109
High	Sequest HT (A2)	Unambiguous	[K].SDLLLASNPVHK.[S]		1	1	Q06398	Q06398	0	2	0.4438	0	1	1	647.361450195313	1293.71562376063	-0.388454132011052	-0.000251274687457226	HCD	MS2	75.62413	21.33503	27.1554107144	21560	LPF2_030218_02.raw	0/0	3.20375871658325	51240576	27.1156253814697	0	7.601E-05
High	Sequest HT (A2)	Unambiguous	[K].IPFSSFDILTDDEVR.[Q]		1	1	Q0IWL9	Q0IWL9	0	2	0.553	0	1	1	877.436096191406	1753.86491575281	0.34741730621501	0.000304661406403284	HCD	MS2	11.54594	34.15	48.1539914973333	40638	LPF2_030218_03.raw	0/0	4.43375110626221	11740051.375	48.2645721435547	0	7.882E-07
High	Sequest HT (A2)	Unambiguous	[K].VFFTNSGSEANDSQVK.[LI]		1	4	Q01K11	Q01K11; Q7XN11; Q6ZH29; Q7XN12	0	2	0.7266	0	1	1	865.406982421875	1729.80668821375	2.26582117953848	0.00195971187497435	CID	MS2		33.775	27.1430634936	21547	LPF2_030218_02.raw	0/0	5.11890602111816			0	2.863E-07
High	Sequest HT (A2)	Unambiguous	[K].GLDVIQQAQSGTGK.[T]		2	5	Q6Z2Z4; P35683	Q6Z2Z4; P35683; P41376; Q9CAI7; P41377	0	2	0.4914	0	1	1	701.370849609375	1401.73442258875	0.848776872981209	0.000594879375057644	CID	MS2		29.215	27.1420278970667	21546	LPF2_030218_02.raw	0/0	3.47590398788452			0	1.627E-05
High	Sequest HT (A2)	Unambiguous	[K].VFFTNSGSEANDSQVK.[LI]		1	4	Q01K11	Q01K11; Q7XN11; Q6ZH29; Q7XN12	0	2	0.6818	0	1	1	865.406982421875	1729.80668821375	2.26582117953848	0.00195971187497435	HCD	MS2	0	24.295	27.1412525797333	21545	LPF2_030218_02.raw	0/0	3.74253487586975			0	2.851E-05
High	Sequest HT (A2)	Unambiguous	[K].LLDSHLVPSSTAPESK.[V]		1	1	Q6EUP4	Q6EUP4	0	2	0.6068	0	1	1	840.943725585938	1680.88017454188	-0.069200719077243	-5.81590624051387E-05	CID	MS2		23.11	27.1625312677333	21569	LPF2_030218_02.raw	0/0	3.50942325592041	3085127.0625	27.1404628753662	0	1.827E-05
High	Sequest HT (A2)	Unambiguous	[K].TYDLNFKEEnNDGSQK.[I]	N10(Deamidated)	1	1	Q42971	Q42971	1	3	0.0256	0	1	1	634.950134277344	1902.83584957203	0.345874426998472	0.00021938067716946	CID	MS2		15.86183	26.9880596738667	21373	LPF2_030218_02.raw	0/0	3.52493071556091			0	0.0001026
High	Sequest HT (A2)	Unambiguous	[R].TEEELIEAIATATGAK.[K]		2	2	Q0DHF6; A2Y5L9	Q0DHF6; A2Y5L9	0	2	0.6519	0	1	1	823.928283691406	1646.84929075281	0.588246530843107	0.000484376406120646	CID	MS2		6.644635	48.3000141906667	40772	LPF2_030218_03.raw	0/0	5.66047763824463	301222344	48.3970489501953	0	2.728E-07
High	Sequest HT (A2)	Unambiguous	[K].NWDYTGLIDAIHNSDGNcWTK.[K]	C18(Carbamidomethyl)	2	2	Q0DHF6; A2Y5L9	Q0DHF6; A2Y5L9	0	3	0.708	0	1	1	827.370361328125	2480.09653072438	1.20272252554719	0.000994288125158486	CID	MS2		18.805	48.3123010637333	40783	LPF2_030218_03.raw	0/0	3.63319039344788	4033330.25	48.3335456848145	0	3.103E-07
High	Sequest HT (A2)	Unambiguous	[K].NGGIDTEDDYPYK.[A]		1	1	P25777	P25777	0	2	0.5421	0	1	1	743.822265625	1486.63725462	2.69781401448123	0.00200532999997449	HCD	MS2	18.53597	28.705	26.7366209554667	21089	LPF2_030218_02.raw	0/0	3.55851626396179			0	3.672E-05
High	Sequest HT (A2)	Unambiguous	[K].TYDLNFKEEnNDGSQK.[I]	N10(Deamidated)	1	1	Q42971	Q42971	1	2		0.0152	2	2	951.923278808594	1902.83928098719	2.14919148340088	0.00204477859386842	CID	MS2		33.85	26.7118426661333	21061	LPF2_030218_02.raw	0/0	4.55325222015381			0	1.251E-05
High	Sequest HT (A2)	Unambiguous	[K].TYDLnFKEENNDGSQK.[I]	N5(Deamidated)	1	1	Q42971	Q42971	1	2	0.0152	0	1	1	951.923278808594	1902.83928098719	2.14919148340088	0.00204477859386842	CID	MS2		33.85	26.7118426661333	21061	LPF2_030218_02.raw	0/0	4.61950349807739			0	1.252E-05
High	Sequest HT (A2)	Unambiguous	[K].TYDLNFKEENnDGSQK.[I]	N11(Deamidated)	1	1	Q42971	Q42971	1	2		0.0263	2	2	951.923278808594	1902.83928098719	2.14919148340088	0.00204477859386842	HCD	MS2	0	24.37	26.7099968501333	21059	LPF2_030218_02.raw	0/0	3.70424389839172			0	4.586E-05
High	Sequest HT (A2)	Unambiguous	[K].TYDLNFKEEnNDGSQK.[I]	N10(Deamidated)	1	1	Q42971	Q42971	1	2	0.0263	0	1	1	951.923278808594	1902.83928098719	2.14919148340088	0.00204477859386842	HCD	MS2	0	24.37	26.7099968501333	21059	LPF2_030218_02.raw	0/0	3.79603815078735			0	2.883E-05
High	Sequest HT (A2)	Unambiguous	[K].TVDSEELTVEER.[N]		2	2	Q7XTE8; Q6EUP4	Q7XTE8; Q6EUP4	0	2	0.3673	0	1	1	703.835693359375	1406.66411008875	-0.308525050708832	-0.000216995624896299	HCD	MS2	0	35.62728	26.7092115984	21058	LPF2_030218_02.raw	0/0	2.93692135810852	11776844.375	26.654333114624	0	0.0001022
High	Sequest HT (A2)	Unambiguous	[K].IVTSANnTYEAGVPnGK.[E]	N7(Deamidated); N15(Deamidated)	1	2	Q0JMY8	Q0JMY8; A2WPN7	0	2	0.2277	0	1	1	868.92138671875	1736.8354968075	1.01414859918014	0.000880703749882361	CID	MS2		13.04107	26.7012430304	21048	LPF2_030218_02.raw	0/0	5.84019041061401			0	3.144E-07
High	Sequest HT (A2)	Unambiguous	[K].LLGIScDDVQSHK.[D]	C6(Carbamidomethyl)	1	2	P0C5C8	P0C5C9; P0C5C8	0	2	0.6083	0	1	1	736.364135742188	1471.72099485438	0.0278275409626874	2.04771875651488E-05	HCD	MS2	0	25.585	26.7372602554667	21090	LPF2_030218_02.raw	0/0	3.14459538459778	10339554	26.7121295928955	0	1.505E-05
High	Sequest HT (A2)	Unambiguous	[R].DNLTLWTSDISEDTAEEIR.[E]		1	1	Q7XTE8	Q7XTE8	0	2	0.5385	0	1	1	1104.51818847656	2208.02910032313	-0.526028512844144	-0.00058074343746739	HCD	MS2	69.54342	35.88	48.4010784896	40862	LPF2_030218_03.raw	0/0	4.15818452835083	8196014.8125	48.4035530090332	0	4.708E-05
High	Sequest HT (A2)	Unambiguous	[R].AYFSATSAHTcTGDGNAMVAR.[A]	C11(Carbamidomethyl)	1	1	Q6ZDY8	Q6ZDY8	0	3	0.6472	0	1	1	729.989807128906	2187.95486812672	0.117208427269199	8.54822396571346E-05	CID	MS2		36.2779	26.6805754074667	21026	LPF2_030218_02.raw	0/0	3.6028938293457	22740710.25	26.7020587921143	0	6.116E-07
High	Sequest HT (A2)	Unambiguous	[R].AYFSATSAHTcTGDGNAMVAR.[A]	C11(Carbamidomethyl)	1	1	Q6ZDY8	Q6ZDY8	0	3	0.6149	0	1	1	729.989807128906	2187.95486812672	0.117208427269199	8.54822396571346E-05	HCD	MS2	53.38903	33.1	26.6785565413333	21024	LPF2_030218_02.raw	0/0	3.47633242607117	22740710.25	26.7020587921143	0	1.112E-05
High	Sequest HT (A2)	Unambiguous	[K].GHHYIVTDDKEGLNSELEK.[H]		1	1	Q9SXP2	Q9SXP2	1	4	0.5271	0	1	1	546.769958496094	2184.05800409438	0.573558527919417	0.000313171093807796	HCD	MS2	61.87935	15.10615	26.6775711192	21023	LPF2_030218_02.raw	0/0	4.41577863693237			0	8.339E-05
High	Sequest HT (A2)	Unambiguous	[K].GDAVLGEGASESLHVK.[D]		1	1	P17784	P17784	0	2	0.481	0	1	1	784.899719238281	1568.79216184656	0.437245212659579	0.000342973281249215	CID	MS2		30.73	26.66208008	21006	LPF2_030218_02.raw	0/0	3.9475691318512	5221067.25	26.5805339813232	0	8.646E-06
High	Sequest HT (A2)	Unambiguous	[K].GDAVLGEGASESLHVK.[D]		1	1	P17784	P17784	0	2	0.388	0	1	1	784.899719238281	1568.79216184656	0.437245212659579	0.000342973281249215	HCD	MS2	0	30.28	26.6606095824	21004	LPF2_030218_02.raw	0/0	4.3295316696167	5221067.25	26.5805339813232	0	2.262E-06
High	Sequest HT (A2)	Unambiguous	[K].GHHYIVTDDKEGLNSELEK.[H]		1	1	Q9SXP2	Q9SXP2	1	3	0.2474	0	1	1	728.690612792969	2184.05728511891	0.244365860051528	0.000177902968819884	HCD	MS2	77.67626	33.1	26.6503660381333	20993	LPF2_030218_02.raw	0/0	2.87169241905212			0	1.165E-05
High	Sequest HT (A2)	Unambiguous	[R].IFGHEAGGIVESVGEGVTDLAPGDHVLPVFTGEcK.[E]	C34(Carbamidomethyl)	1	1	Q2R8Z5	Q2R8Z5	0	4	0.436	0	1	1	899.195190429688	3593.75893182875	0.238925028415248	0.000214659687438612	HCD	MS2	11.42979	33.1	48.401843044	40863	LPF2_030218_03.raw	0/0	5.55290651321411	6956020.6875	48.4045219421387	0	2.779E-08
High	Sequest HT (A2)	Unambiguous	[K].DIVESVPETER.[V]		1	1	Q0JKD0	Q0JKD0	0	2	0.3926	0	1	1	637.318176269531	1273.62907590906	1.60128436679585	0.00101971953131397	HCD	MS2	10.88113	30.52	26.6824606472	21028	LPF2_030218_02.raw	0/0	3.25760531425476	15995639	26.715389251709	0	9.531E-05
High	Sequest HT (A2)	Unambiguous	[K].NGGIDTEDDYPYK.[A]		1	1	P25777	P25777	0	2	0.8221	0	1	1	743.820922851563	1486.63456907313	0.891351737446172	0.000662556562474492	CID	MS2		25.345	26.738049776	21091	LPF2_030218_02.raw	0/0	3.71195411682129			0	9.521E-05
High	Sequest HT (A2)	Unambiguous	[K].LLGIScDDVQSHK.[D]	C6(Carbamidomethyl)	1	2	P0C5C8	P0C5C9; P0C5C8	0	2	0.5869	0	1	1	736.364135742188	1471.72099485438	0.0278275409626874	2.04771875651488E-05	CID	MS2		34.9	26.7390125410667	21092	LPF2_030218_02.raw	0/0	3.05259084701538	10339554	26.7121295928955	0	8.183E-05
High	Sequest HT (A2)	Unambiguous	[R].SNLVGMGIIPLcFK.[A]	C12(Carbamidomethyl)	1	1	Q6YZX6	Q6YZX6	0	2	0.5016	0	1	1	774.918151855469	1548.82902708094	0.877716072530739	0.000679715468738351	HCD	MS2	0	23.56	48.3985220674667	40859	LPF2_030218_03.raw	0/0	3.11332678794861			0	4.359E-05
High	Sequest HT (A2)	Unambiguous	[K].SAWSEAYDHLVAAIK.[Q]		1	1	O04986	O04986	0	2	0.342	0	1	1	830.920166015625	1660.83305540125	0.0653775867515303	5.42906250302622E-05	HCD	MS2	0	33.1	48.3147822333333	40786	LPF2_030218_03.raw	0/0	4.20937633514404			0	9.662E-07
High	Sequest HT (A2)	Unambiguous	[K].HIVQDLKPEIPVSK.[N]		1	1	P49027	P49027	0	2	0.5376	0	1	1	801.964477539063	1602.92167844813	0.193726361922824	0.000155264062527749	HCD	MS2	56.8555	32.74	26.9355351544	21317	LPF2_030218_02.raw	0/0	3.45625448226929	11136983.5	26.974271774292	0	1.939E-06
High	Sequest HT (A2)	Unambiguous	[K].GDAVLGEGASESLHVK.[D]		1	1	P17784	P17784	0	3	0.2895	0	1	1	523.601867675781	1568.79104976734	-0.271631164993149	-0.000142044218743346	HCD	MS2	20.99406	14.37913	26.9281898482667	21309	LPF2_030218_02.raw	0/0	3.03963112831116			0	1.94E-05
High	Sequest HT (A2)	Unambiguous	[K].SAWSEAYDHLVAAIK.[Q]		1	1	O04986	O04986	0	2	0.5854	0	1	1	830.920166015625	1660.83305540125	0.0653775867515303	5.42906250302622E-05	CID	MS2		42.225	48.3167402162667	40788	LPF2_030218_03.raw	0/0	4.51409912109375			0	1.839E-06
High	Sequest HT (A2)	Unambiguous	[K].AnADTPADALTAR.[N]	N2(Deamidated)	1	1	Q75KR1	Q75KR1	0	2	0.4243	0	1	1	644.312316894531	1287.61735715906	-0.137992014338348	-8.88404686649746E-05	HCD	MS2	55.98984	25.84	26.9066110437333	21287	LPF2_030218_02.raw	0/0	3.03558802604675			0	9.788E-05
High	Sequest HT (A2)	Unambiguous	[K].ANSEATLGTYQGDAVLGEGASESLHVK.[D]		1	1	Q5N725	Q5N725	0	3	0.6787	0	1	1	902.107604980469	2704.30826168141	0.820614002795375	0.000739730468770479	CID	MS2		33.1	48.3253983765333	40796	LPF2_030218_03.raw	0/0	3.6138060092926			0	2.126E-08
High	Sequest HT (A2)	Unambiguous	[K].IGPNEPSQLSIDLNAQGLAR.[Y]		1	1	Q5N725	Q5N725	0	2	0.7482	0	1	1	1047.05407714844	2093.10087766688	1.10886650215401	0.00116048343761577	CID	MS2		25.63	48.3565574008	40823	LPF2_030218_03.raw	0/0	4.25493955612183			0	1.868E-06
High	Sequest HT (A2)	Unambiguous	[R].ATNTILATGGYGR.[A]		1	1	Q6ZDY8	Q6ZDY8	0	2	0.7341	0	1	1	647.8408203125	1294.674363995	-0.48333752095669	-0.000312882499997613	CID	MS2		25.35621	26.8860455170667	21261	LPF2_030218_02.raw	0/0	4.10408401489258			0	3.227E-05
High	Sequest HT (A2)	Unambiguous	[R].ATNTILATGGYGR.[A]		1	1	Q6ZDY8	Q6ZDY8	0	2	0.6154	0	1	1	647.8408203125	1294.674363995	-0.48333752095669	-0.000312882499997613	HCD	MS2	78.21442	15.955	26.8844971229333	21259	LPF2_030218_02.raw	0/0	3.25003719329834			0	5.08E-05
High	Sequest HT (A2)	Unambiguous	[R].TEEELIEAIATATGAK.[K]		2	2	Q0DHF6; A2Y5L9	Q0DHF6; A2Y5L9	0	3	0.5904	0	1	1	549.620910644531	1646.84817867359	-0.0870307268571734	-4.77754688290588E-05	CID	MS2		7.680535	48.3717730858667	40835	LPF2_030218_03.raw	0/0	4.58686256408691	57694326	48.3676109313965	0	8.126E-07
High	Sequest HT (A2)	Unambiguous	[K].LLDSHLVPSSTAAESK.[V]		1	1	Q6ZKC0	Q6ZKC0	0	2	0.6347	0	1	1	827.936645507813	1654.86601438563	0.830028989196658	0.000686792812530257	CID	MS2		31.09	26.8279857218667	21193	LPF2_030218_02.raw	0/0	3.3449535369873			0	1.536E-06
High	Sequest HT (A2)	Unambiguous	[K].LLDSHLVPSSTAAESK.[V]		1	1	Q6ZKC0	Q6ZKC0	0	2	0.6494	0	1	1	827.936645507813	1654.86601438563	0.830028989196658	0.000686792812530257	HCD	MS2	30.91121	21.175	26.8262565504	21191	LPF2_030218_02.raw	0/0	3.47938227653503			0	1.859E-07
High	Sequest HT (A2)	Unambiguous	[K].LLGIScDDVQSHK.[D]	C6(Carbamidomethyl)	1	2	P0C5C8	P0C5C9; P0C5C8	0	3	0.4564	0	1	1	491.244689941406	1471.71951656422	-0.976636078523778	-0.000479111927032723	HCD	MS2	41.76258	8.09644	26.8133777981333	21177	LPF2_030218_02.raw	0/0	3.89803004264832			0	2.043E-05
High	Sequest HT (A2)	Unambiguous	[K].LLDSHLVPSSTAAESK.[V]		1	1	Q6ZKC0	Q6ZKC0	0	3	0.5741	0	1	1	552.292663574219	1654.86343746266	-0.727151522849768	-0.000401112447889318	CID	MS2		26.47172	26.7948412685333	21156	LPF2_030218_02.raw	0/0	2.69588351249695			0	5.739E-05
High	Sequest HT (A2)	Unambiguous	[K].LLDSHLVPSSTAAESK.[V]		1	1	Q6ZKC0	Q6ZKC0	0	3	0.4613	0	1	1	552.292663574219	1654.86343746266	-0.727151522849768	-0.000401112447889318	HCD	MS2	10.6983	14.12637	26.7931058661333	21154	LPF2_030218_02.raw	0/0	4.00579977035522			0	7.319E-05
High	Sequest HT (A2)	Unambiguous	[R].DNLTLWTSDISEDTAEEIR.[E]		1	1	Q7XTE8	Q7XTE8	0	2	0.6549	0	1	1	1104.5185546875	2208.029832745	-0.194320253375088	-0.00021453249996739	HCD	MS2	12.01556	33.1	48.3845955618667	40847	LPF2_030218_03.raw	0/0	4.51919746398926	8196014.8125	48.4035530090332	0	6.204E-07
High	Sequest HT (A2)	Unambiguous	[R].DnLTLWTSDISEDTAEEIR.[E]	N2(Deamidated)	1	1	Q7XTE8	Q7XTE8	0	2	0.6233	0	1	1	1105.02160644531	2209.03593626063	9.80457701999882	0.0108292253125326	CID	MS2		42.445	48.3866125933333	40849	LPF2_030218_03.raw	0/0	4.53763628005981	1716526.859375	48.3658981323242	0	2.31E-07
High	Sequest HT (A2)	Unambiguous	[K].TYDLNFKEEnNDGSQK.[I]	N10(Deamidated)	1	1	Q42971	Q42971	1	3		0.0028	2	2	634.94921875	1902.83310299	-1.09754118966663	-0.00069614666658054	HCD	MS2	5.221342	18.655	27.3505706712	21778	LPF2_030218_02.raw	0/0	3.49899411201477			0	6.365E-05
High	Sequest HT (A2)	Unambiguous	[K].TYDLNFKEENnDGSQK.[I]	N11(Deamidated)	1	1	Q42971	Q42971	1	3	0.0123	0	1	1	634.950073242188	1902.83566646656	0.249646719220799	0.00015834552091946	CID	MS2		20.34435	27.3522918352	21780	LPF2_030218_02.raw	0/0	3.2374484539032			0	0.0001351
High	Sequest HT (A2)	Unambiguous	[R].VVIPPGVSDDEAK.[E]		1	2	P0C5C8	P0C5C9; P0C5C8	0	2	0.3071	0	1	1	663.350646972656	1325.69401731531	-0.531641769144539	-0.00035239734370407	HCD	MS2	13.9552	34.465	27.3987375130667	21832	LPF2_030218_02.raw	0/0	2.54428911209106			0	8.046E-05
High	Sequest HT (A2)	Unambiguous	[R].TEEELIEAIATATGAK.[K]		2	2	Q0DHF6; A2Y5L9	Q0DHF6; A2Y5L9	0	3	0.6433	0	1	1	549.62109375	1646.84872799	0.246525435487448	0.000135329999920941	CID	MS2		35.385	48.0375048261333	40538	LPF2_030218_03.raw	0/0	4.56502246856689			0	2.229E-06
High	Sequest HT (A2)	Unambiguous	[K].IVTSANNTYEAGVPnGK.[E]	N15(Deamidated)	1	2	Q0JMY8	Q0JMY8; A2WPN7	0	2	0.192	0	1	1	868.428771972656	1735.85026731531	0.315646744151396	0.000273957656132362	HCD	MS2	0	30.58	27.9212291162667	22359	LPF2_030218_02.raw	0/0	4.48377084732056	16010155	27.9033584594727	0	5.787E-07
High	Sequest HT (A2)	Unambiguous	[K].GILNVAVEGELWR.[L]		1	1	P17654	P17654	0	2	0.4282	0	1	1	728.401794433594	1455.79631223719	0.599690838401591	0.000436513593740528	HCD	MS2	0	40.83	47.908804224	40423	LPF2_030218_03.raw	0/0	3.41187763214111	8957862.125	47.9373588562012	0	2.494E-05
High	Sequest HT (A2)	Unambiguous	[K].GILNVAVEGELWR.[L]		1	1	P17654	P17654	0	2	0.5945	0	1	1	728.401794433594	1455.79631223719	0.599690838401591	0.000436513593740528	CID	MS2		33.1	47.9104381117333	40425	LPF2_030218_03.raw	0/0	3.27640700340271	8957862.125	47.9373588562012	0	1.388E-05
High	Sequest HT (A2)	Unambiguous	[K].GDAVLGEGASESLHVK.[D]		1	1	P17784	P17784	0	2	0.5987	0	1	1	784.899353027344	1568.79142942469	-0.0296249139643674	-2.32376562507852E-05	CID	MS2		39.075	27.8881725357333	22324	LPF2_030218_02.raw	0/0	4.5133204460144	24860250	27.7789459228516	0	4.217E-07
High	Sequest HT (A2)	Unambiguous	[K].GDAVLGEGASESLHVK.[D]		1	1	P17784	P17784	0	2	0.4106	0	1	1	784.899353027344	1568.79142942469	-0.0296249139643674	-2.32376562507852E-05	HCD	MS2	0	30.205	27.8863057730667	22322	LPF2_030218_02.raw	0/0	3.9700710773468	24860250	27.7789459228516	0	5.175E-07
High	Sequest HT (A2)	Unambiguous	[K].DFDEPGSLAPTGLFLGGTK.[Y]		1	1	P83647	P83647	0	2	0.5366	0	1	1	961.482055664063	1921.95683469813	1.3791734200964	0.00132535406260104	CID	MS2		33.1	47.9334613314667	40445	LPF2_030218_03.raw	0/0	4.23028564453125	164972572.875	47.7615394592285	0	8.197E-06
High	Sequest HT (A2)	Unambiguous	[K].VIATGLPASPGAAVGqIVFTADDAEAWHAQGK.[S]	Q16(Deamidated)	1	1	Q75KR1	Q75KR1	0	4	0.0567	0	1	1	788.158081054688	3149.61049432875	6.44234882570079	0.00507268968735197	HCD	MS2	0	33.1	47.9364031762667	40448	LPF2_030218_03.raw	0/0	5.64192485809326	10114202.5	47.977783203125	0	9.516E-08
High	Sequest HT (A2)	Unambiguous	[K].IVTSANNTYEAGVPnGK.[E]	N15(Deamidated)	1	2	Q0JMY8	Q0JMY8; A2WPN7	0	2	0.126	0	1	1	868.429626464844	1735.85197629969	1.30016997556956	0.00112844984363236	CID	MS2		27.565	27.9227520050667	22361	LPF2_030218_02.raw	0/0	3.65430521965027	16010155	27.9033584594727	0	8.686E-06
High	Sequest HT (A2)	Unambiguous	[K].VIATGLPASPGAAVGqIVFTADDAEAWHAQGK.[S]	Q16(Deamidated)	1	1	Q75KR1	Q75KR1	0	4	0.1464	0	1	1	788.158081054688	3149.61049432875	6.44234882570079	0.00507268968735197	CID	MS2		41.175	47.9385993008	40450	LPF2_030218_03.raw	0/0	3.20900082588196	10114202.5	47.977783203125	0	1.677E-05
High	Sequest HT (A2)	Unambiguous	[K].SPEDATNLIDDK.[K]		1	1	Q53LQ0	Q53LQ0	0	2	0.624	0	1	1	659.311401367188	1317.61552610438	-1.01665792219649	-0.000669782812451558	CID	MS2		22.39338	27.8475699938667	22276	LPF2_030218_02.raw	0/0	3.83291625976563	54836558	27.8437480926514	0	6.759E-05
High	Sequest HT (A2)	Unambiguous	[R].VATVQcLSGTGSLR.[V]	C6(Carbamidomethyl)	1	1	P37833	P37833	0	2	0.6156	0	1	1	724.879455566406	1448.75163450281	-0.658419660473148	-0.000476943593678669	CID	MS2		15.57642	27.8466343248	22275	LPF2_030218_02.raw	0/0	4.37281179428101			0	3.276E-06
High	Sequest HT (A2)	Unambiguous	[K].SPEDATNLIDDK.[K]		1	1	Q53LQ0	Q53LQ0	0	2	0.5854	0	1	1	659.311401367188	1317.61552610438	-1.01665792219649	-0.000669782812451558	HCD	MS2	34.15118	15.52324	27.845849164	22274	LPF2_030218_02.raw	0/0	3.57339525222778	54836558	27.8437480926514	0	0.0001282
High	Sequest HT (A2)	Unambiguous	[R].VATVQcLSGTGSLR.[V]	C6(Carbamidomethyl)	1	1	P37833	P37833	0	2	0.6203	0	1	1	724.879455566406	1448.75163450281	-0.658419660473148	-0.000476943593678669	HCD	MS2	20.47817	17.04272	27.8450262546667	22273	LPF2_030218_02.raw	0/0	3.73665285110474			0	8.452E-06
High	Sequest HT (A2)	Unambiguous	[R].TEEELIEAIATATGAK.[K]		2	2	Q0DHF6; A2Y5L9	Q0DHF6; A2Y5L9	0	2	0.6255	0	1	1	823.928771972656	1646.85026731531	1.18123526390021	0.000972657656120646	CID	MS2		42.465	47.9461942474667	40458	LPF2_030218_03.raw	0/0	4.86144876480103	3101925.3125	48.0211868286133	0	7.029E-07
High	Sequest HT (A2)	Unambiguous	[K].NWDYTGLIDAIHNSDGNcWTK.[K]	C18(Carbamidomethyl)	2	2	Q0DHF6; A2Y5L9	Q0DHF6; A2Y5L9	0	3	0.7944	0	1	1	827.370300292969	2480.09634761891	1.12889246018211	0.000933252968908486	CID	MS2		9.643811	47.9702581970667	40481	LPF2_030218_03.raw	0/0	3.55267834663391	266178561.5	47.9916725158691	0	4.968E-08
High	Sequest HT (A2)	Unambiguous	[K].TLYPVLLSnGNLIEQGDLEGGK.[H]	N9(Deamidated)	1	1	B7EA73	B7EA73	0	2	0.0237	0	1	1	1166.10266113281	2331.19804563563	-4.19826762645179	-0.00489351718721465	HCD	MS2	44.04818	25.495	47.9730679741333	40484	LPF2_030218_03.raw	0/0	4.21977949142456	13910535.8125	47.9897994995117	0	9.004E-06
High	Sequest HT (A2)	Unambiguous	[R].TEEELIEAIATATGAK.[K]		2	2	Q0DHF6; A2Y5L9	Q0DHF6; A2Y5L9	0	2	0.5574	0	1	1	823.928771972656	1646.85026731531	1.18123526390021	0.000972657656120646	HCD	MS2	0	33.1	47.9442484314667	40456	LPF2_030218_03.raw	0/0	4.78829002380371	3101925.3125	48.0211868286133	0	4.022E-07
High	Sequest HT (A2)	Unambiguous	[K].STGNFcTQcEAEGFR.[K]	C6(Carbamidomethyl); C9(Carbamidomethyl)	1	1	B7EA73	B7EA73	0	2	0.7292	0	1	1	882.360046386719	1763.71281614344	0.919716018681589	0.000811056718738712	HCD	MS2	0	18.445	27.9417198730667	22380	LPF2_030218_02.raw	0/0	3.83749604225159	4183759.375	27.9183044433594	0	3.445E-05
High	Sequest HT (A2)	Unambiguous	[K].STGNFcTQcEAEGFR.[K]	C6(Carbamidomethyl); C9(Carbamidomethyl)	1	1	B7EA73	B7EA73	0	2	0.726	0	1	1	882.360046386719	1763.71281614344	0.919716018681589	0.000811056718738712	CID	MS2		28.735	27.9434222570667	22382	LPF2_030218_02.raw	0/0	3.54007983207703	4183759.375	27.9183044433594	0	2.738E-05
High	Sequest HT (A2)	Unambiguous	[K].DDTVSAPGELVDGEHPR.[R]		1	1	Q7XKU5	Q7XKU5	0	3	0.6383	0	1	1	598.614440917969	1793.82876949391	-0.711670593465646	-0.000425538697830537	HCD	MS2	25.13917	17.92687	27.9756310970667	22416	LPF2_030218_02.raw	0/0	4.6992506980896	69572381.25	27.9470081329346	0	8.721E-07
High	Sequest HT (A2)	Unambiguous	[R].VETGVLKPGMVVTFGPSGLTTEVK.[S]		1	1	O64937	O64937	0	3	0.3288	0	1	1	816.11474609375	2446.32968502125	1.4355286259178	0.00117059041667744	HCD	MS2	56.87996	33.1	47.7776099202667	40300	LPF2_030218_03.raw	0/0	4.37541818618774			0	2.757E-05
High	Sequest HT (A2)	Unambiguous	[K].APMIDNPDFKDDPYIYAFDSLK.[Y]		1	1	Q9SLY8	Q9SLY8	1	3	0.6087	0	1	1	859.074401855469	2575.20865230641	0.984249916675749	0.000844882135576578	CID	MS2		33.1	47.7785389608	40301	LPF2_030218_03.raw	0/0	4.60422897338867	3724967.375	47.7742004394531	0	1.339E-05
High	Sequest HT (A2)	Unambiguous	[K].LLDSHLVPSATAAESK.[V]		1	1	Q06967	Q06967	0	3	0.4572	0	1	1	546.961242675781	1638.86917476734	-0.336471317671299	-0.000183810885422038	CID	MS2		18.07156	28.196398272	22611	LPF2_030218_02.raw	0/0	3.04041218757629			0	8.861E-06
High	Sequest HT (A2)	Unambiguous	[K].LLDSHLVPSATAAESK.[V]		1	1	Q06967	Q06967	0	3	0.5612	0	1	1	546.961242675781	1638.86917476734	-0.336471317671299	-0.000183810885422038	HCD	MS2	39.71804	22.14186	28.1911964437333	22609	LPF2_030218_02.raw	0/0	4.48699522018433			0	1.686E-06
High	Sequest HT (A2)	Unambiguous	[K].IGPNEPSQLSIDLNAQGLAR.[Y]		1	1	Q5N725	Q5N725	0	3	0.572	0	1	1	698.371337890625	2093.09946041188	0.43175791811632	0.000301237291751022	HCD	MS2	17.61414	33.1	47.7819932933333	40304	LPF2_030218_03.raw	0/0	4.64857530593872	6049394.1875	47.8024787902832	0	2.511E-06
High	Sequest HT (A2)	Unambiguous	[R].DVQEAcVHDGYVLPK.[L]	C6(Carbamidomethyl)	1	1	P49216	P49216	0	2	0.5581	0	1	1	865.413635253906	1729.81999387781	-0.810628305684875	-0.0007011210937371	CID	MS2		35.185	28.1334889298667	22559	LPF2_030218_02.raw	0/0	4.72800922393799	34608467.5	28.1374683380127	0	6.593E-07
High	Sequest HT (A2)	Unambiguous	[R].DVQEAcVHDGYVLPK.[L]	C6(Carbamidomethyl)	1	1	P49216	P49216	0	2	0.5701	0	1	1	865.413635253906	1729.81999387781	-0.810628305684875	-0.0007011210937371	HCD	MS2	0	24.775	28.1317199058667	22557	LPF2_030218_02.raw	0/0	5.35016202926636	34608467.5	28.1374683380127	0	1.498E-07
High	Sequest HT (A2)	Unambiguous	[K].IGPNEPSQLSIDLNAQGLAR.[Y]		1	1	Q5N725	Q5N725	0	3	0.7131	0	1	1	698.372131347656	2093.10184078297	1.56900541471912	0.00109469432300102	CID	MS2		42.18	47.7840263634667	40306	LPF2_030218_03.raw	0/0	4.67338848114014	6049394.1875	47.8024787902832	0	3.93E-08
High	Sequest HT (A2)	Unambiguous	[K].VcVLScGISTGLGATINVAKPPK.[G]	C2(Carbamidomethyl); C6(Carbamidomethyl)	1	1	Q2R8Z5	Q2R8Z5	0	3	0.4543	0	1	1	781.424865722656	2342.26004390797	1.27884254664704	0.000998459322948027	HCD	MS2	9.032503	40.365	47.8076482290667	40331	LPF2_030218_03.raw	0/0	4.59860801696777	1647115.6875	47.7837982177734	0	2.397E-06
High	Sequest HT (A2)	Unambiguous	[K].GILAADESTGTIGK.[R]		2	3	P17784; Q5N725	P17784; Q10A30; Q5N725	0	2	0.7265	0	1	1	666.853454589844	1332.69963254969	-0.677714376436809	-0.000451595156278017	CID	MS2		9.268618	28.1158308965333	22542	LPF2_030218_02.raw	0/0	4.67994356155396			0	0.0001206
High	Sequest HT (A2)	Unambiguous	[R].TEEGKPLVLNVVR.[R]		1	1	P37833	P37833	0	2	0.4274	0	1	1	727.422119140625	1453.83696165125	-0.235472531087897	-0.000171169374880265	HCD	MS2	46.43827	29.052	28.1023794309333	22531	LPF2_030218_02.raw	0/0	2.48135232925415	11332061	28.124195098877	0	5.034E-05
High	Sequest HT (A2)	Unambiguous	[K].FAVAAPVAADSGAAAPSAAKEEEK.[K]		1	1	P41095	P41095	1	3	0.4978	0	1	1	753.380981445313	2258.12839107594	-0.67544123642602	-0.000508411354227671	HCD	MS2	65.12219	35.85	28.1016150754667	22530	LPF2_030218_02.raw	0/0	4.48090314865112	6479603.75	28.0958290100098	0	1.155E-07
High	Sequest HT (A2)	Unambiguous	[K].TITLEVESSDTIDNVK.[A]		2	6	P0CH35; P51431	P0CH35; P0C030; Q58G87; P51431; P0C031; Q9ARZ9	0	2	0.4667	0	1	1	882.449462890625	1763.89164915125	0.416205584882107	0.000367070624974986	HCD	MS2	0	41.19	47.8581712874667	40382	LPF2_030218_03.raw	0/0	4.20269107818604			0	2.255E-06
High	Sequest HT (A2)	Unambiguous	[K].NWDYTGLIDAIHNSDGNcWTK.[K]	C18(Carbamidomethyl)	2	2	Q0DHF6; A2Y5L9	Q0DHF6; A2Y5L9	0	2	0.8414	0	1	1	1240.55224609375	2480.0972155575	1.47885449870174	0.00183384875022696	CID	MS2		33.1	47.8646976162667	40387	LPF2_030218_03.raw	0/0	5.61440420150757	36415702.875	47.9727058410645	0	3.699E-07
High	Sequest HT (A2)	Unambiguous	[K].YGVGDAHFEVTR.[F]		1	1	O04985	O04985	0	3	0.7099	0	1	1	450.885894775391	1350.64313106617	-0.413561202272836	-0.000186191276043246	CID	MS2		9.51676	27.9993109826667	22442	LPF2_030218_02.raw	0/0	3.54546761512756	45997722	28.0219192504883	0	6.443E-05
High	Sequest HT (A2)	Unambiguous	[K].YGVGDAHFEVTR.[F]		1	1	O04985	O04985	0	2	0.5447	0	1	1	675.824951171875	1350.64262571375	-0.787717929004539	-0.000531963125013135	CID	MS2		34.03643	27.9844680746667	22426	LPF2_030218_02.raw	0/0	3.69217991828918			0	8.359E-05
High	Sequest HT (A2)	Unambiguous	[K].YGVGDAHFEVTR.[F]		1	1	O04985	O04985	0	2	0.5442	0	1	1	675.824951171875	1350.64262571375	-0.787717929004539	-0.000531963125013135	HCD	MS2	0	25.795	27.9827304568	22424	LPF2_030218_02.raw	0/0	3.51428413391113			0	3.026E-05
High	Sequest HT (A2)	Unambiguous	[K].TLYPVLLSNGNLIEqGDLEGGK.[H]	Q15(Deamidated)	1	1	B7EA73	B7EA73	0	2		0.0237	2	2	1166.10266113281	2331.19804563563	-4.19826762645179	-0.00489351718721465	HCD	MS2	44.04818	25.495	47.9730679741333	40484	LPF2_030218_03.raw	0/0	4.12197494506836	13910535.8125	47.9897994995117	0	1.221E-05
High	Sequest HT (A2)	Unambiguous	[K].VIAcVGETLEQR.[E]	C4(Carbamidomethyl)	1	1	P48494	P48494	0	2	0.5352	0	1	1	687.85546875	1374.70366087	-0.665408420236965	-0.000457369999974588	CID	MS2		21.73	29.9555397349333	24422	LPF2_030218_02.raw	0/0	3.98490691184998			0	8.71E-05
High	Sequest HT (A2)	Unambiguous	[K].TLYPVLLSNGnLIEQGDLEGGK.[H]	N11(Deamidated)	1	1	B7EA73	B7EA73	0	2		0.0308	3	3	1166.10266113281	2331.19804563563	-4.19826762645179	-0.00489351718721465	HCD	MS2	44.04818	25.495	47.9730679741333	40484	LPF2_030218_03.raw	0/0	4.08635997772217	13910535.8125	47.9897994995117	0	1.346E-05
High	Sequest HT (A2)	Unambiguous	[K].TLYPVLLSnGnLIEQGDLEGGK.[H]	N9(Deamidated); N11(Deamidated)	1	1	B7EA73	B7EA73	0	2	0.0974	0	1	1	1166.60852050781	2332.20976438563	7.68192189497089	0.00895785781278535	CID	MS2		34.81	47.9750970992	40486	LPF2_030218_03.raw	0/0	5.85275888442993			0	4.358E-08
High	Sequest HT (A2)	Unambiguous	[R].VATVQcLSGTGSLR.[V]	C6(Carbamidomethyl)	1	1	P37833	P37833	0	2	0.6589	0	1	1	724.880493164063	1448.75370969813	0.773981792425146	0.000560654062571331	CID	MS2		29.35	27.4654411008	21900	LPF2_030218_02.raw	0/0	3.87255883216858			0	3.37E-06
High	Sequest HT (A2)	Unambiguous	[R].VATVQcLSGTGSLR.[V]	C6(Carbamidomethyl)	1	1	P37833	P37833	0	2	0.6693	0	1	1	724.880493164063	1448.75370969813	0.773981792425146	0.000560654062571331	HCD	MS2	12.26193	19.15	27.4637366469333	21898	LPF2_030218_02.raw	0/0	3.80913805961609			0	1.672E-06
High	Sequest HT (A2)	Unambiguous	[K].ASSEWILncIAHGGDIYGVTTGFGGTSHR.[R]	N8(Deamidated); C9(Carbamidomethyl)	1	1	P14717	P14717	0	4	0.2971	0	1	1	766.866149902344	3064.44276971938	6.85653315099273	0.0052528273437904	CID	MS2		34.915	48.0063834416	40511	LPF2_030218_03.raw	0/0	2.75578355789185			0	2.867E-05
High	Sequest HT (A2)	Unambiguous	[R].AVSASAPAAATIAVGDK.[L]		1	1	Q69TY4	Q69TY4	0	2	0.6379	0	1	1	750.405090332031	1499.80290403406	-2.32943128048914	-0.001746847968775	CID	MS2		42.58	27.4499000581333	21885	LPF2_030218_02.raw	0/0	3.58901762962341			0	1.369E-06
High	Sequest HT (A2)	Unambiguous	[R].AVSASAPAAATIAVGDK.[L]		1	1	Q69TY4	Q69TY4	0	2	0.5291	0	1	1	750.405090332031	1499.80290403406	-2.32943128048914	-0.001746847968775	HCD	MS2	0	33.1	27.4479956304	21883	LPF2_030218_02.raw	0/0	3.60522389411926			0	3.374E-05
High	Sequest HT (A2)	Unambiguous	[K].IGPNEPSQLSIDLNAQGLAR.[Y]		1	1	Q5N725	Q5N725	0	2	0.5316	0	1	1	1047.05432128906	2093.10136594813	1.34214803991869	0.00140462406261577	CID	MS2		30.775	48.020730432	40524	LPF2_030218_03.raw	0/0	3.79750657081604			0	1.277E-06
High	Sequest HT (A2)	Unambiguous	[K].IVTSANnTYEAGVPnGK.[E]	N7(Deamidated); N15(Deamidated)	1	2	Q0JMY8	Q0JMY8; A2WPN7	0	2	0.2139	0	1	1	868.91943359375	1736.8315905575	-1.23491526938893	-0.00107242125011764	CID	MS2		28.778	27.4390524165333	21873	LPF2_030218_02.raw	0/0	5.74894142150879			0	4.067E-07
High	Sequest HT (A2)	Unambiguous	[K].TYDLNFKEENnDGSQK.[I]	N11(Deamidated)	1	1	Q42971	Q42971	1	2	0.0116	0	1	1	951.921142578125	1902.83500852625	-0.0961216980781706	-9.14518748815762E-05	HCD	MS2	57.94156	21.265	27.4709821117333	21906	LPF2_030218_02.raw	0/0	3.463862657547	7610834.25	27.4661731719971	0	1.199E-05
High	Sequest HT (A2)	Unambiguous	[K].IVTSANnTYEAGVPnGK.[E]	N7(Deamidated); N15(Deamidated)	1	2	Q0JMY8	Q0JMY8; A2WPN7	0	2	0.2625	0	1	1	868.918884277344	1736.83049192469	-1.86746448242399	-0.00162173765636764	HCD	MS2	0	22.12574	27.4372293704	21871	LPF2_030218_02.raw	0/0	5.22279500961304			0	2.161E-07
High	Sequest HT (A2)	Unambiguous	[K].GILAADESTGTIGK.[R]		2	3	P17784; Q5N725	P17784; Q10A30; Q5N725	0	2	0.5238	0	1	1	666.853820800781	1332.70036497156	-0.128137141823248	-8.53842187780174E-05	HCD	MS2	30.26535	33.00074	27.4150139752	21849	LPF2_030218_02.raw	0/0	3.56931304931641			0	5.448E-05
High	Sequest HT (A2)	Unambiguous	[K].GDAVLGEGASESLHVK.[D]		1	1	P17784	P17784	0	2	0.5257	0	1	1	784.899169921875	1568.79106321375	-0.26305997727634	-0.000206343125000785	CID	MS2		30.625	27.4142140104	21848	LPF2_030218_02.raw	0/0	4.47148180007935			0	5.05E-07
High	Sequest HT (A2)	Unambiguous	[K].GDAVLGEGASESLHVK.[D]		1	1	P17784	P17784	0	2	0.3368	0	1	1	784.899169921875	1568.79106321375	-0.26305997727634	-0.000206343125000785	HCD	MS2	10.26574	20.635	27.4125140757333	21846	LPF2_030218_02.raw	0/0	3.8326587677002			0	1.576E-06
High	Sequest HT (A2)	Unambiguous	[K].VIATGLPASPGAAVGQIVFTADDAEAWHAQGK.[S]		1	1	Q75KR1	Q75KR1	0	3	0.5714	0	1	1	1050.20715332031	3148.60690670094	0.228396596476666	0.000239710312295453	HCD	MS2	4.524729	17.63566	48.0227826226667	40526	LPF2_030218_03.raw	0/0	5.73617744445801	162780056	47.9850120544434	0	1.413E-09
High	Sequest HT (A2)	Unambiguous	[K].VIATGLPASPGAAVGqIVFTADDAEAWHAQGK.[S]	Q16(Deamidated)	1	1	Q75KR1	Q75KR1	0	3	0.052	0	1	1	1050.54162597656	3149.61032466969	6.38848179806994	0.00670703322896212	CID	MS2		17.02618	48.0245347869333	40528	LPF2_030218_03.raw	0/0	2.49606943130493			0	1.93E-06
High	Sequest HT (A2)	Unambiguous	[R].TEEELIEAIATATGAK.[K]		2	2	Q0DHF6; A2Y5L9	Q0DHF6; A2Y5L9	0	3	0.5536	0	1	1	549.62109375	1646.84872799	0.246525435487448	0.000135329999920941	HCD	MS2	46.34479	42.15	48.0349694501333	40537	LPF2_030218_03.raw	0/0	4.47837543487549			0	1.007E-07
High	Sequest HT (A2)	Unambiguous	[R].LIGPNcPGIIKPGEcK.[I]	C6(Carbamidomethyl); C15(Carbamidomethyl)	1	1	Q6ZL94	Q6ZL94	0	3	0.648	0	1	1	584.975708007813	1752.91257076344	-0.543071035731987	-0.000317318854110719	HCD	MS2	15.0714	12.83626	27.4058995138667	21838	LPF2_030218_02.raw	0/0	3.57596158981323			0	2.171E-05
High	Sequest HT (A2)	Unambiguous	[R].LIGPNcPGIIKPGEcK.[I]	C6(Carbamidomethyl); C15(Carbamidomethyl)	1	1	Q6ZL94	Q6ZL94	0	2	0.5016	0	1	1	876.959655761719	1752.91203489344	-0.848773509399953	-0.000743913281176845	HCD	MS2	0	21.055	27.4189615405333	21854	LPF2_030218_02.raw	0/0	3.05355429649353	15772993.5	27.467700958252	0	6.718E-06
High	Sequest HT (A2)	Unambiguous	[K].TYDLNFKEEnNDGSQK.[I]	N10(Deamidated)	1	1	Q42971	Q42971	1	2		0.0116	3	3	951.921142578125	1902.83500852625	-0.0961216980781706	-9.14518748815762E-05	HCD	MS2	57.94156	21.265	27.4709821117333	21906	LPF2_030218_02.raw	0/0	3.42443466186523	7610834.25	27.4661731719971	0	1.211E-05
High	Sequest HT (A2)	Unambiguous	[K].TYDLNFKEENnDGSQK.[I]	N11(Deamidated)	1	1	Q42971	Q42971	1	2	0.0105	0	1	1	951.921142578125	1902.83500852625	-0.0961216980781706	-9.14518748815762E-05	CID	MS2		31.165	27.472769724	21908	LPF2_030218_02.raw	0/0	3.8031485080719	7610834.25	27.4661731719971	0	9.932E-05
High	Sequest HT (A2)	Unambiguous	[K].TYDLNFKEEnNDGSQK.[I]	N10(Deamidated)	1	1	Q42971	Q42971	1	2		0.0105	2	2	951.921142578125	1902.83500852625	-0.0961216980781706	-9.14518748815762E-05	CID	MS2		31.165	27.472769724	21908	LPF2_030218_02.raw	0/0	3.75530362129211	7610834.25	27.4661731719971	0	0.0001038
High	Sequest HT (A2)	Unambiguous	[K].ENVTSEALEAAR.[I]		1	1	A2Y0T4	A2Y0T4	0	2	0.3165	0	1	1	645.319641113281	1289.63200559656	-0.914115309304598	-0.000589436718655634	HCD	MS2	0	37.53	27.6973725074667	22133	LPF2_030218_02.raw	0/0	2.96849250793457	10473215	27.6770076751709	0	0.0001504
High	Sequest HT (A2)	Unambiguous	[R].NTGDATTFTNADLGAK.[K]		1	1	Q0JNR2	Q0JNR2	0	2	0.5604	0	1	1	798.878295898438	1596.74931516688	-0.432010723602475	-0.000344906562531833	CID	MS2		14.305	27.6476119202667	22091	LPF2_030218_02.raw	0/0	4.80393123626709	12020832	27.6222190856934	0	7.549E-07
High	Sequest HT (A2)	Unambiguous	[R].NTGDATTFTNADLGAK.[K]		1	1	Q0JNR2	Q0JNR2	0	2	0.6359	0	1	1	798.878295898438	1596.74931516688	-0.432010723602475	-0.000344906562531833	HCD	MS2	54.13762	29.65	27.6461288778667	22089	LPF2_030218_02.raw	0/0	4.33528184890747	12020832	27.6222190856934	0	8.452E-07
High	Sequest HT (A2)	Unambiguous	[K].ANSEATLGTYQGDAVLGEGASESLHVK.[D]		1	1	Q5N725	Q5N725	0	3	0.6064	0	1	1	902.108459472656	2704.31082515797	1.76853798855095	0.00159422265627048	HCD	MS2	0	23.65	47.9786175736	40489	LPF2_030218_03.raw	0/0	6.86035537719727			0	2.991E-10
High	Sequest HT (A2)	Unambiguous	[K].ANSEATLGTYQGDAVLGEGASESLHVK.[D]		1	1	Q5N725	Q5N725	0	3	0.5615	0	1	1	902.107543945313	2704.30807857594	0.752905146669977	0.000678695312520479	CID	MS2		33.22	47.9804472437333	40491	LPF2_030218_03.raw	0/0	3.01372027397156			0	5.337E-06
High	Sequest HT (A2)	Unambiguous	[K].SAWSEAYDHLVAAIK.[Q]		1	1	O04986	O04986	0	3	0.4005	0	1	1	554.282836914063	1660.83395748219	0.608527299218849	0.000336887395860686	HCD	MS2	54.52476	40.695	47.9961607690667	40500	LPF2_030218_03.raw	0/0	3.9206235408783	3126714.25	48.017520904541	0	3.686E-06
High	Sequest HT (A2)	Unambiguous	[K].SAWSEAYDHLVAAIK.[Q]		1	1	O04986	O04986	0	3	0.7229	0	1	1	554.282836914063	1660.83395748219	0.608527299218849	0.000336887395860686	CID	MS2		33.1	47.9978334130667	40502	LPF2_030218_03.raw	0/0	1.66439664363861	3126714.25	48.017520904541	0	0.0001131
High	Sequest HT (A2)	Unambiguous	[K].GLDVIQQAQSGTGK.[T]		2	5	Q6Z2Z4; P35683	Q6Z2Z4; P35683; P41376; Q9CAI7; P41377	0	2	0.4678	0	1	1	701.369934082031	1401.73259153406	-0.457502128340056	-0.000320647968692356	CID	MS2		32.605	27.5528974666667	21994	LPF2_030218_02.raw	0/0	4.18938112258911			0	5.937E-06
High	Sequest HT (A2)	Unambiguous	[K].GLDVIQQAQSGTGK.[T]		2	5	Q6Z2Z4; P35683	Q6Z2Z4; P35683; P41376; Q9CAI7; P41377	0	2	0.345	0	1	1	701.369934082031	1401.73259153406	-0.457502128340056	-0.000320647968692356	HCD	MS2	26.06572	21.94	27.5512264906667	21992	LPF2_030218_02.raw	0/0	3.41534829139709			0	9.259E-05
High	Sequest HT (A2)	Unambiguous	[R].INPDVDPQVHPYVATGNK.[T]		1	1	Q6ZG77	Q6ZG77	0	3	0.359	0	1	1	655.334411621094	1963.98868160328	0.746518749923834	0.000488717760314709	HCD	MS2	40.01961	41.535	27.5466374610667	21987	LPF2_030218_02.raw	0/0	2.7348415851593	12412981.5	27.4860095977783	0	8.334E-06
High	Sequest HT (A2)	Unambiguous	[R].VTSGEQQVVSGMNYR.[L]		1	1	Q10J94	Q10J94	0	2	0.7	0	1	1	827.896728515625	1654.78618040125	0.505045112197902	0.000417870625028627	CID	MS2		21.64	27.5412415538667	21981	LPF2_030218_02.raw	0/0	4.79651784896851	19138843	27.6128540039063	0	1.519E-05
High	Sequest HT (A2)	Unambiguous	[R].VTSGEQQVVSGMNYR.[L]		1	1	Q10J94	Q10J94	0	2	0.5274	0	1	1	827.896728515625	1654.78618040125	0.505045112197902	0.000417870625028627	HCD	MS2	0	38.935	27.5395960824	21979	LPF2_030218_02.raw	0/0	4.92877435684204	19138843	27.6128540039063	0	8.785E-07
High	Sequest HT (A2)	Unambiguous	[R].EVNSVNDnPVIDVHR.[G]	N8(Deamidated)	1	1	P14717	P14717	0	3		0.017	2	2	569.947998046875	1707.82944088063	-0.124016686614522	-7.05997916091346E-05	HCD	MS2	9.026077	21.94	27.5370064906667	21976	LPF2_030218_02.raw	0/0	4.04744958877563	44505045	27.5868244171143	0	1.621E-05
High	Sequest HT (A2)	Unambiguous	[R].EVNSVnDNPVIDVHR.[G]	N6(Deamidated)	1	1	P14717	P14717	0	3	0.017	0	1	1	569.947998046875	1707.82944088063	-0.124016686614522	-7.05997916091346E-05	HCD	MS2	9.026077	21.94	27.5370064906667	21976	LPF2_030218_02.raw	0/0	4.12485933303833	44505045	27.5868244171143	0	1.476E-05
High	Sequest HT (A2)	Unambiguous	[R].VVIPPGVSDEEAK.[A]		1	2	P0C5D0	P0C5D1; P0C5D0	0	2	0.6204	0	1	1	670.358825683594	1339.71037473719	0.00191622573581923	1.28359374684806E-06	HCD	MS2	10.13909	20.485	27.5298377912	21968	LPF2_030218_02.raw	0/0	2.74136257171631			0	6.819E-05
High	Sequest HT (A2)	Unambiguous	[K].ASSEWILNcIAHGGDIYGVTTGFGGTSHR.[R]	C9(Carbamidomethyl)	1	1	P14717	P14717	0	4	0.5226	0	1	1	766.614990234375	3063.4381310475	0.126863195154328	9.71593750396238E-05	HCD	MS2	0	25.615	48.0044936650667	40509	LPF2_030218_03.raw	0/0	4.20526456832886	3787039.125	48.0173988342285	0	2.639E-06
High	Sequest HT (A2)	Unambiguous	[R].EVnSVNDNPVIDVHR.[G]	N3(Deamidated)	1	1	P14717	P14717	0	3		0.0157	3	3	569.948364257813	1707.83053951344	0.519275114049542	0.000295611145890865	HCD	MS2	51.27674	33.99621	27.4936813626667	21933	LPF2_030218_02.raw	0/0	3.76958465576172	44505045	27.5868244171143	0	4.443E-05
High	Sequest HT (A2)	Unambiguous	[K].GILAADESTGTIGK.[R]		2	3	P17784; Q5N725	P17784; Q10A30; Q5N725	0	2	0.7955	0	1	1	666.853698730469	1332.70012083094	-0.311329553361101	-0.000207454531278017	CID	MS2		0.6434231	27.7790359312	22199	LPF2_030218_02.raw	0/0	4.88668012619019	4361615379	27.7175941467285	0	9.107E-06
High	Sequest HT (A2)	Unambiguous	[K].GQLTSEAGIVESLAPLVK.[E]		1	1	Q75M08	Q75M08	0	2	0.5181	0	1	1	906.511169433594	1812.01506223719	2.07353407639375	0.001878633593833	HCD	MS2	6.064961	33.1	47.1116890090667	39727	LPF2_030218_03.raw	0/0	3.85729217529297	17487361.75	47.097282409668	0	4.742E-06
High	Sequest HT (A2)	Unambiguous	[K].SILGDSGVVQDEDR.[V]		1	2	B8B7X6	Q7XI14; B8B7X6	0	2	0.4316	0	1	1	745.359924316406	1489.71257200281	-0.214287725573661	-0.00015961359360972	HCD	MS2	0	42.46	29.9683017453333	24436	LPF2_030218_02.raw	0/0	3.28915667533875	5118609.5	29.9281616210938	0	1.35E-05
High	Sequest HT (A2)	Unambiguous	[K].SILGDSGVVQDEDR.[V]		1	2	B8B7X6	Q7XI14; B8B7X6	0	2	0.526	0	1	1	745.359924316406	1489.71257200281	-0.214287725573661	-0.00015961359360972	CID	MS2		33.1	29.9699767136	24438	LPF2_030218_02.raw	0/0	3.84267163276672	5118609.5	29.9281616210938	0	4.013E-06
High	Sequest HT (A2)	Unambiguous	[R].VLNTGSPITVPVGR.[A]		1	1	Q01859	Q01859	0	2	0.4624	0	1	1	705.408752441406	1409.81022825281	-0.610732312962277	-0.000430508593694867	CID	MS2		16.40398	32.1306151984	26708	LPF2_030218_02.raw	0/0	2.66308641433716	162845079	32.1669807434082	0	7.247E-05
High	Sequest HT (A2)	Unambiguous	[R].VLNTGSPITVPVGR.[A]		1	1	Q01859	Q01859	0	2	0.5326	0	1	1	705.408752441406	1409.81022825281	-0.610732312962277	-0.000430508593694867	HCD	MS2	0	18.18981	32.1289544813333	26706	LPF2_030218_02.raw	0/0	2.9088499546051	162845079	32.1669807434082	0	8.611E-06
High	Sequest HT (A2)	Unambiguous	[R].LGATFSSHPNELIALFSR.[Y]		1	1	P30298	P30298	0	3	0.426	0	1	1	654.015319824219	1960.03140621266	1.38765451503201	0.000906614218744532	HCD	MS2	0	33.1	46.4715188285333	39182	LPF2_030218_03.raw	0/0	4.38866662979126	9954096.375	46.4983291625977	0	2.455E-06
High	Sequest HT (A2)	Unambiguous	[R].LGATFSSHPNELIALFSR.[Y]		1	1	P30298	P30298	0	3	0.3654	0	1	1	654.015319824219	1960.03140621266	1.38765451503201	0.000906614218744532	CID	MS2		40.185	46.4735090613333	39184	LPF2_030218_03.raw	0/0	4.57178688049316	9954096.375	46.4983291625977	0	5.05E-05
High	Sequest HT (A2)	Unambiguous	[R].VGLIGLGQNAPSTTTAcK.[G]	C17(Carbamidomethyl)	1	1	Q6K669	Q6K669	0	2	0.6408	0	1	1	894.470275878906	1787.93327512781	0.708073800207829	0.000632993906112489	CID	MS2		24.39348	32.1077932837333	26684	LPF2_030218_02.raw	0/0	4.89520978927612	157713151	32.1545715332031	0	8.791E-08
High	Sequest HT (A2)	Unambiguous	[R].VGLIGLGQNAPSTTTAcK.[G]	C17(Carbamidomethyl)	1	1	Q6K669	Q6K669	0	2	0.6438	0	1	1	894.468383789063	1787.92949094813	-1.40843827528222	-0.00125909593763751	HCD	MS2	0	29.02	32.1062660496	26682	LPF2_030218_02.raw	0/0	5.10889434814453	157713151	32.1545715332031	0	2.024E-07
High	Sequest HT (A2)	Unambiguous	[R].GNPTVEVDVccSDGTFAR.[A]	C10(Carbamidomethyl); C11(Carbamidomethyl)	1	1	Q42971	Q42971	0	2	0.6355	0	1	1	992.431030273438	1983.85478391688	0.646664118325912	0.00064144343756567	HCD	MS2	18.8917	33.1	46.4791500952	39190	LPF2_030218_03.raw	0/0	3.09718942642212			0	8.942E-05
High	Sequest HT (A2)	Unambiguous	[R].VVAIIAEGVPESDTK.[Q]		1	1	Q93VT8	Q93VT8	0	2	0.627	0	1	1	764.417053222656	1527.82682981531	0.239140583711471	0.000182682656259203	HCD	MS2	0	28.15	32.1501560752	26729	LPF2_030218_02.raw	0/0	3.775550365448	18072038.75	32.1662826538086	0	1.09E-06
High	Sequest HT (A2)	Unambiguous	[R].SSSIGNGVQFLNR.[H]		1	1	Q10LP5	Q10LP5	0	2	0.4901	0	1	1	689.857238769531	1378.70720090906	-0.109936990805158	-7.57854687662984E-05	CID	MS2		31.54	32.0854231205333	26659	LPF2_030218_02.raw	0/0	3.53359770774841			0	0.0001062
High	Sequest HT (A2)	Unambiguous	[R].GNPTVEVDVccSDGTFAR.[A]	C10(Carbamidomethyl); C11(Carbamidomethyl)	1	1	Q42971	Q42971	0	2	0.7135	0	1	1	992.431030273438	1983.85478391688	0.646664118325912	0.00064144343756567	CID	MS2		40.5	46.4811480736	39192	LPF2_030218_03.raw	0/0	3.63340020179749			0	3.352E-06
High	Sequest HT (A2)	Unambiguous	[K].YGQDATNVGDEGGFAPNIQENK.[E]		1	1	Q42971	Q42971	0	3	0.7949	0	1	1	775.352722167969	2324.04361324391	0.45413708215316	0.0003518113020012	CID	MS2		10.42723	32.0690531296	26640	LPF2_030218_02.raw	0/0	5.51377010345459	165374762	32.1522521972656	0	4.883E-09
High	Sequest HT (A2)	Unambiguous	[K].YGQDATNVGDEGGFAPNIQENK.[E]		1	1	Q42971	Q42971	0	3	0.6556	0	1	1	775.352661132813	2324.04343013844	0.375349596900504	0.0002907761457512	HCD	MS2	7.476838	20.455	32.0672781749333	26638	LPF2_030218_02.raw	0/0	5.14078617095947	165374762	32.1522521972656	0	1.109E-07
High	Sequest HT (A2)	Unambiguous	[K].YGQDATNVGDEGGFAPNIQEnK.[E]	N21(Deamidated)	1	1	Q42971	Q42971	0	2		0.0381	4	4	1163.025390625	2325.04350462	7.28198558693792	0.00846540499986603	CID	MS2		28.975	32.0165367546667	26582	LPF2_030218_02.raw	0/0	6.31851053237915			0	1.554E-08
High	Sequest HT (A2)	Unambiguous	[K].YGQDATnVGDEGGFAPNIQENK.[E]	N7(Deamidated)	1	1	Q42971	Q42971	0	2		0.0289	3	3	1163.025390625	2325.04350462	7.28198558693792	0.00846540499986603	CID	MS2		28.975	32.0165367546667	26582	LPF2_030218_02.raw	0/0	6.38288068771362			0	3.485E-09
High	Sequest HT (A2)	Unambiguous	[K].YGQDATNVGDEGGFAPNIqENK.[E]	Q19(Deamidated)	1	1	Q42971	Q42971	0	2		0.0198	2	2	1163.025390625	2325.04350462	7.28198558693792	0.00846540499986603	CID	MS2		28.975	32.0165367546667	26582	LPF2_030218_02.raw	0/0	6.43698167800903			0	4.657E-09
High	Sequest HT (A2)	Unambiguous	[K].YGQDATNVGDEGGFAPnIQENK.[E]	N17(Deamidated)	1	1	Q42971	Q42971	0	2	0.0198	0	1	1	1163.025390625	2325.04350462	7.28198558693792	0.00846540499986603	CID	MS2		28.975	32.0165367546667	26582	LPF2_030218_02.raw	0/0	6.56932353973389			0	3.762E-09
High	Sequest HT (A2)	Unambiguous	[R].SSSIGNGVQFLNR.[H]		1	1	Q10LP5	Q10LP5	0	2	0.3203	0	1	1	689.857238769531	1378.70720090906	-0.109936990805158	-7.57854687662984E-05	HCD	MS2	0	27.76	32.0840295584	26657	LPF2_030218_02.raw	0/0	3.06160616874695			0	0.0001189
High	Sequest HT (A2)	Unambiguous	[K].YGQDATNVGDEGGFAPNIQENK.[E]		1	1	Q42971	Q42971	0	2	0.7074	0	1	1	1162.52429199219	2324.04130735438	-0.538051947915388	-0.000625227812633966	HCD	MS2	0	18.715	32.0147725701333	26580	LPF2_030218_02.raw	0/0	5.56842470169067			0	1.371E-08
High	Sequest HT (A2)	Unambiguous	[R].VVAIIAEGVPESDTK.[Q]		1	1	Q93VT8	Q93VT8	0	2	0.7189	0	1	1	764.417053222656	1527.82682981531	0.239140583711471	0.000182682656259203	CID	MS2		37.305	32.1520849338667	26731	LPF2_030218_02.raw	0/0	4.66038751602173	18072038.75	32.1662826538086	0	6.597E-07
High	Sequest HT (A2)	Unambiguous	[R].AASFNIIPSSTGAAK.[A]		3	3	Q7FAH2; Q6K5G8; A2YQT7	Q7FAH2; Q6K5G8; A2YQT7	0	2	0.5912	0	1	1	717.882568359375	1434.75786008875	-0.598868115307743	-0.00042961562508026	CID	MS2		0.4273336	32.1997787429333	26775	LPF2_030218_02.raw	0/0	4.11053800582886	3399359787	32.1649742126465	0	7.951E-05
High	Sequest HT (A2)	Unambiguous	[K].YGQDATNVGDEGGFAPNIQENK.[E]		1	1	Q42971	Q42971	0	2	0.7811	0	1	1	1162.52478027344	2324.04228391688	-0.11785202656789	-0.000136946562633966	CID	MS2		11.72825	32.3664901546667	26909	LPF2_030218_02.raw	0/0	6.03324604034424	1949029582	32.2906684875488	0	1.913E-09
High	Sequest HT (A2)	Unambiguous	[K].KIPLYQHIANLAGNK.[Q]		1	1	Q42971	Q42971	1	3	0.6582	0	1	1	560.657470703125	1679.95785884938	-0.768804779886819	-0.000430520208283269	CID	MS2		23.09446	32.3368455752	26888	LPF2_030218_02.raw	0/0	2.37160420417786			0	0.0001061
High	Sequest HT (A2)	Unambiguous	[K].KIPLYQHIANLAGNK.[Q]		1	1	Q42971	Q42971	1	3	0.6246	0	1	1	560.657470703125	1679.95785884938	-0.768804779886819	-0.000430520208283269	HCD	MS2	0	25.645	32.3350601344	26886	LPF2_030218_02.raw	0/0	3.09113192558289			0	1.533E-05
High	Sequest HT (A2)	Unambiguous	[R].EGAPTAVSHGLWLNIPDYDAPTQLVKPLER.[N]		1	1	Q6Z4G3	Q6Z4G3	0	4	0.4449	0	1	1	822.682373046875	3287.7076622975	0.535552008764656	0.000440184374951968	HCD	MS2	6.851403	42.18	46.4069369986667	39131	LPF2_030218_03.raw	0/0	4.89999485015869			0	7.505E-08
High	Sequest HT (A2)	Unambiguous	[R].AAVPSGASTGVYEALELR.[D]		1	1	Q42971	Q42971	0	2	0.4577	0	1	1	895.968994140625	1790.93071165125	1.34456038546454	0.00120400562514078	CID	MS2		37.53	46.4418517805333	39163	LPF2_030218_03.raw	0/0	4.36877059936523			0	4.255E-05
High	Sequest HT (A2)	Unambiguous	[K].WLAANVSAEVAESTR.[I]		1	1	P48494	P48494	0	2	0.4338	0	1	1	802.408264160156	1603.80925169031	1.1169422494225	0.000895680156190792	HCD	MS2	18.09564	22.255	46.4637798594667	39174	LPF2_030218_03.raw	0/0	3.55366158485413	4855215.6875	46.4534072875977	0	4.195E-05
High	Sequest HT (A2)	Unambiguous	[R].VAPEEHPVLLTEAPLNPK.[A]		1	1	Q10DV7	Q10DV7	0	3	0.7576	0	1	1	652.0263671875	1954.0645483025	0.0742823520656988	4.83841666512793E-05	CID	MS2		13.58523	32.2723628085333	26827	LPF2_030218_02.raw	0/0	4.28961181640625	115979066	32.3602066040039	0	3.775E-06
High	Sequest HT (A2)	Unambiguous	[K].IcSYAQGMNIIK.[A]	C2(Carbamidomethyl)	1	1	Q9LI00	Q9LI00	0	2	0.5027	0	1	1	699.34912109375	1397.6909655575	-0.431126947916923	-0.000301291249950708	CID	MS2		28.78891	32.1712363245333	26747	LPF2_030218_02.raw	0/0	3.65711712837219	25867735	32.2045288085938	0	0.0001084
High	Sequest HT (A2)	Unambiguous	[R].FASINVENVEENR.[R]		2	2	P17784; Q5N725	P17784; Q5N725	0	2	0.5448	0	1	1	760.870666503906	1520.73405637781	0.0626788215468763	4.7658906282777E-05	CID	MS2		33.1	32.2525557242667	26816	LPF2_030218_02.raw	0/0	4.35488510131836	11703158.25	32.2041549682617	0	0.0001384
High	Sequest HT (A2)	Unambiguous	[K].IGPWGGnGGSAQDISVPPKK.[L]	N7(Deamidated)	1	1	Q0JMY8	Q0JMY8	1	3		0.0051	2	2	656.006164550781	1966.00394039234	0.546516163595474	0.000358150781303745	CID	MS2		23.30176	32.2342519322667	26800	LPF2_030218_02.raw	0/0	3.92174506187439			0	6.057E-05
High	Sequest HT (A2)	Unambiguous	[K].IGPWGGNGGSAqDISVPPKK.[L]	Q12(Deamidated)	1	1	Q0JMY8	Q0JMY8	1	3	0.0051	0	1	1	656.006164550781	1966.00394039234	0.546516163595474	0.000358150781303745	CID	MS2		23.30176	32.2342519322667	26800	LPF2_030218_02.raw	0/0	3.94359445571899			0	4.289E-06
High	Sequest HT (A2)	Unambiguous	[K].TFTTAETMLNAR.[T]		2	2	P42862; P42863	P42862; P42863	0	2	0.5776	0	1	1	678.334716796875	1355.66215696375	-0.161682033694109	-0.00010959312498926	HCD	MS2	23.9269	32.785	32.2333853386667	26799	LPF2_030218_02.raw	0/0	3.03141069412231	19442261.25	32.2326698303223	0	0.0001212
High	Sequest HT (A2)	Unambiguous	[K].KVSPQLIAEYTVR.[A]		1	1	Q5N725	Q5N725	1	2	0.7753	0	1	1	752.429809570313	1503.85234251063	-0.406648385029362	-0.000305769687543034	CID	MS2		11.84885	32.2223924162667	26788	LPF2_030218_02.raw	0/0	4.44888401031494			0	1.876E-05
High	Sequest HT (A2)	Unambiguous	[K].KVSPQLIAEYTVR.[A]		1	1	Q5N725	Q5N725	1	3	0.8368	0	1	1	501.955505371094	1503.85196285328	-0.659104812172733	-0.000330398906271512	CID	MS2		6.490003	32.2214213698667	26787	LPF2_030218_02.raw	0/0	4.78129291534424			0	5.152E-06
High	Sequest HT (A2)	Unambiguous	[K].KVSPQLIAEYTVR.[A]		1	1	Q5N725	Q5N725	1	2	0.6359	0	1	1	752.429809570313	1503.85234251063	-0.406648385029362	-0.000305769687543034	HCD	MS2	0	7.290004	32.2206650389333	26786	LPF2_030218_02.raw	0/0	3.89650249481201			0	5.091E-06
High	Sequest HT (A2)	Unambiguous	[K].WLAANVSAEVAESTR.[I]		1	1	P48494	P48494	0	2	0.6908	0	1	1	802.408264160156	1603.80925169031	1.1169422494225	0.000895680156190792	CID	MS2		32.02	46.4654844722667	39176	LPF2_030218_03.raw	0/0	4.01352024078369	4855215.6875	46.4534072875977	0	1.884E-05
High	Sequest HT (A2)	Unambiguous	[K].TFTTAETMLNAR.[T]		2	2	P42862; P42863	P42862; P42863	0	2	0.6649	0	1	1	678.334716796875	1355.66215696375	-0.161682033694109	-0.00010959312498926	CID	MS2		33.4655	32.2351941602667	26801	LPF2_030218_02.raw	0/0	3.84718728065491	19442261.25	32.2326698303223	0	0.0001013
High	Sequest HT (A2)	Unambiguous	[K].EGQNDIYYITGESK.[K]		1	1	Q0J4P2	Q0J4P2	0	2	0.54	0	1	1	808.87548828125	1616.7436999325	-0.0971381452860894	-7.85237498348579E-05	CID	MS2		27.535	32.0087369650667	26573	LPF2_030218_02.raw	0/0	4.12961578369141	24861435	31.9965515136719	0	9.316E-06
High	Sequest HT (A2)	Unambiguous	[K].EGQNDIYYITGESK.[K]		1	1	Q0J4P2	Q0J4P2	0	2	0.5077	0	1	1	808.87548828125	1616.7436999325	-0.0971381452860894	-7.85237498348579E-05	HCD	MS2	0	28.24	32.0072788816	26571	LPF2_030218_02.raw	0/0	3.87943649291992	24861435	31.9965515136719	0	1.238E-05
High	Sequest HT (A2)	Unambiguous	[K].VRTEEELIEAIATATGAK.[K]		2	2	Q0DHF6; A2Y5L9	Q0DHF6; A2Y5L9	1	2	0.4296	0	1	1	951.513793945313	1902.02031126063	1.29569269216951	0.00123221531225681	HCD	MS2	0	42.52	46.514536136	39226	LPF2_030218_03.raw	0/0	3.97839736938477	6638134.875	46.4834136962891	0	1.195E-07
High	Sequest HT (A2)	Unambiguous	[R].EEVFGPVAPLVPFK.[T]		1	1	B9F3B6	B9F3B6	0	2	0.3871	0	1	1	764.925170898438	1528.84306516688	1.35576353935937	0.00103637343750052	HCD	MS2	10.49882	24.82	46.5642819850667	39276	LPF2_030218_03.raw	0/0	3.09540891647339	71544110.8125	46.364185333252	0	5.118E-05
High	Sequest HT (A2)	Unambiguous	[K].ANSEATLGTYQGDAVLGEGASESLHVK.[D]		1	1	Q5N725	Q5N725	0	3	0.5268	0	1	1	902.107604980469	2704.30826168141	0.820614002795375	0.000739730468770479	HCD	MS2	10.3326	31.41774	46.5841205312	39296	LPF2_030218_03.raw	0/0	6.14937210083008			0	2.316E-09
High	Sequest HT (A2)	Unambiguous	[R].ALVEGPFLDVLR.[S]		1	1	Q10LP5	Q10LP5	0	2	0.329	0	1	1	664.882263183594	1328.75724973719	-0.00987600421873253	-6.56140616683842E-06	HCD	MS2	7.65989	33.1	46.5849787741333	39297	LPF2_030218_03.raw	0/0	3.06776905059814	34462597	46.6175079345703	0	4.424E-05
High	Sequest HT (A2)	Unambiguous	[R].GIYAYGFEKPSAIQQR.[GA]		2	7	Q6Z2Z4; P35683	Q6Z2Z4; Q5VNM3; Q10I26; P35683; P41376; Q9CAI7; P41377	0	3	0.4063	0	1	1	609.983520507813	1827.93600826344	-1.53207894512636	-0.000933515520652387	HCD	MS2	17.35827	16.85244	31.7033714357333	26271	LPF2_030218_02.raw	0/0	3.19671010971069			0	1.249E-05
High	Sequest HT (A2)	Unambiguous	[K].NILTTLPKPGGGEYGK.[F]		1	1	Q6YZX6	Q6YZX6	0	3	0.5292	0	1	1	548.969604492188	1644.89426021656	-0.782325321298299	-0.000428947812451952	HCD	MS2	17.85927	21.22473	31.6900552904	26255	LPF2_030218_02.raw	0/0	3.25486636161804			0	1.008E-05
High	Sequest HT (A2)	Unambiguous	[K].GELEASAATPYELQR.[R]		1	1	P56724	P56724	0	2	0.5432	0	1	1	817.904663085938	1634.80204954188	0.00549416687950977	4.49093761289987E-06	CID	MS2		35.56334	31.631886968	26196	LPF2_030218_02.raw	0/0	4.40481805801392			0	8.182E-06
High	Sequest HT (A2)	Unambiguous	[K].GELEASAATPYELQR.[R]		1	1	P56724	P56724	0	2	0.5814	0	1	1	817.904663085938	1634.80204954188	0.00549416687950977	4.49093761289987E-06	HCD	MS2	0	27.00299	31.6300224354667	26194	LPF2_030218_02.raw	0/0	4.4190821647644			0	5.486E-07
High	Sequest HT (A2)	Unambiguous	[R].IFIPDREPPNGQPDEPLR.[V]		2	2	Q0DHF6; A2Y5L9	Q0DHF6; A2Y5L9	1	3	0.5242	0	1	1	697.360046386719	2090.06558590016	-0.450918585937195	-0.000314149947826081	CID	MS2		7.549014	31.7367678466667	26301	LPF2_030218_02.raw	0/0	2.68999338150024			0	1.747E-05
High	Sequest HT (A2)	Unambiguous	[K].NILTTLPKPGGGEYGK.[F]		1	1	Q6YZX6	Q6YZX6	0	2	0.5765	0	1	1	822.951477050781	1644.89567747156	0.0792825798912903	6.52057813113061E-05	HCD	MS2	0	24.805	31.6043817909333	26167	LPF2_030218_02.raw	0/0	3.396733045578	7836784.75	31.5817966461182	0	3.795E-05
High	Sequest HT (A2)	Rejected	[K].AnSEATLGTYQGDAVLGEGASESLHVK.[D]	N2(Deamidated)	1	1	Q5N725	Q5N725	0	3		0.0051	2	2	902.441528320313	2705.31003170094	7.38302012195683	0.00665773697918715	CID	MS2		23.2	46.585905816	39298	LPF2_030218_03.raw	0/0	3.89494156837463			0	5.902E-06
High	Sequest HT (A2)	Unambiguous	[K].KLPSILVDETSVQK.[I]		1	1	Q10KF0	Q10KF0	1	3	0.5066	0	1	1	519.633483886719	1556.88589840016	-2.24849616535397	-0.00116688661455555	CID	MS2		15.98952	31.5840182930667	26146	LPF2_030218_02.raw	0/0	3.81190800666809			0	5.159E-05
High	Sequest HT (A2)	Rejected	[K].ANSEATLGTYqGDAVLGEGASESLHVK.[D]	Q11(Deamidated)	1	1	Q5N725	Q5N725	0	3		0.0102	3	3	902.441528320313	2705.31003170094	7.38302012195683	0.00665773697918715	CID	MS2		23.2	46.585905816	39298	LPF2_030218_03.raw	0/0	3.86890459060669			0	4.983E-06
High	Sequest HT (A2)	Unambiguous	[K].ALAGQKDEAYFAANAAAQASR.[R]		1	1	Q2QLY5	Q2QLY5	1	3	0.5304	0	1	1	708.687438964844	2124.04776363453	0.427553906647716	0.000302714843655849	CID	MS2		41.37	31.5619254664	26123	LPF2_030218_02.raw	0/0	3.45109081268311	8530583.75	31.6475582122803	0	0.0001044
High	Sequest HT (A2)	Unambiguous	[R].IFIPDREPPNGQPDEPLR.[V]		2	2	Q0DHF6; A2Y5L9	Q0DHF6; A2Y5L9	1	2	0.4952	0	1	1	1045.53796386719	2090.06865110438	1.01563962029765	0.00106137718762511	CID	MS2		33.1	31.5608212512	26122	LPF2_030218_02.raw	0/0	3.10894727706909			0	8.603E-05
High	Sequest HT (A2)	Unambiguous	[K].ALAGQKDEAYFAANAAAQASR.[R]		1	1	Q2QLY5	Q2QLY5	1	3	0.5474	0	1	1	708.687438964844	2124.04776363453	0.427553906647716	0.000302714843655849	HCD	MS2	29.17915	33.1	31.559919324	26121	LPF2_030218_02.raw	0/0	4.75483465194702	8530583.75	31.6475582122803	0	1.444E-05
High	Sequest HT (A2)	Unambiguous	[K].KIPLYQHIANLAGNK.[Q]		1	1	Q42971	Q42971	1	2	0.4967	0	1	1	840.483276367188	1679.95927610438	0.0748198996969562	6.28471875643299E-05	HCD	MS2	59.43002	34.54	31.5557734309333	26116	LPF2_030218_02.raw	0/0	3.03668975830078			0	6.707E-05
High	Sequest HT (A2)	Unambiguous	[K].DGKPFVDVLK.[E]		2	3	P17784; Q5N725	P17784; Q10A30; Q5N725	0	3	0.5439	0	1	1	373.212768554688	1117.62375240406	-1.28285041820358	-0.000477915312482461	CID	MS2		31.435	31.58951784	26153	LPF2_030218_02.raw	0/0	4.10074424743652	5052146.5	31.5678253173828	0	1.265E-05
High	Sequest HT (A2)	Unambiguous	[K].AAVAWEAAKPLVIEEVEVAPPQAMEVR.[V]		1	1	Q2R8Z5	Q2R8Z5	0	3	0.5934	0	1	1	968.51708984375	2903.53671627125	1.09391236766807	0.0010587370831369	CID	MS2		41.37	46.5583655082667	39270	LPF2_030218_03.raw	0/0	4.22625350952148			0	1.368E-06
High	Sequest HT (A2)	Unambiguous	[K].DNQTIHSLFGTPTR.[D]		1	1	Q7Y0F2	Q7Y0F2	0	2	0.4985	0	1	1	793.898132324219	1586.78898801844	-1.98931005093949	-0.00157831078104209	HCD	MS2	0	32.905	31.7458050773333	26311	LPF2_030218_02.raw	0/0	3.40738534927368			0	3.459E-06
High	Sequest HT (A2)	Unambiguous	[K].AAVAWEAAKPLVIEEVEVAPPQAMEVR.[V]		1	1	Q2R8Z5	Q2R8Z5	0	3	0.6452	0	1	1	968.516235351563	2903.53415279469	0.21103069017692	0.0002042448956369	HCD	MS2	0	33.1	46.5563861872	39268	LPF2_030218_03.raw	0/0	5.26785087585449			0	1.215E-06
High	Sequest HT (A2)	Unambiguous	[K].KIPLYQHIANLAGNK.[Q]		1	1	Q42971	Q42971	1	3	0.6828	0	1	1	560.657348632813	1679.95749263844	-0.986792781208533	-0.000552590520783269	CID	MS2		12.35735	31.9940042669333	26557	LPF2_030218_02.raw	0/0	2.90044021606445			0	5.007E-05
High	Sequest HT (A2)	Unambiguous	[K].VTSGLADGAAVIQEALDR.[M]		1	1	Q0JBZ8	Q0JBZ8	0	2	0.0951	0	1	1	893.467651367188	1785.92802610438	-3.41063288154772	-0.00304558281231948	HCD	MS2	12.76566	31.81	46.5154131098667	39227	LPF2_030218_03.raw	0/0	4.10071706771851	6923276.6875	46.4802093505859	0	6.921E-06
High	Sequest HT (A2)	Unambiguous	[K].VTSGLADGAAVIQEALDR.[M]		1	1	Q0JBZ8	Q0JBZ8	0	2	0.0907	0	1	1	893.467651367188	1785.92802610438	-3.41063288154772	-0.00304558281231948	CID	MS2		40.47	46.5175174485333	39229	LPF2_030218_03.raw	0/0	3.64382266998291	6923276.6875	46.4802093505859	0	3.532E-05
High	Sequest HT (A2)	Unambiguous	[K].ESLGVGDEVLLLSDGNGELAR.[A]		1	1	Q69TY4	Q69TY4	0	2	0.4683	0	1	1	1072.04919433594	2143.09111204188	1.58410775621883	0.00169744093750523	HCD	MS2	59.88307	38.955	46.5184838616	39230	LPF2_030218_03.raw	0/0	4.57297611236572	5951598.125	46.4864349365234	0	8.741E-06
High	Sequest HT (A2)	Unambiguous	[R].EAELANSFIGTTK.[R]		1	2	A2XD35	A2XD35; Q10R17	0	2	0.6821	0	1	1	690.854064941406	1380.70085325281	0.229965010117972	0.000158756406335669	CID	MS2		33.43	31.8930234173333	26456	LPF2_030218_02.raw	0/0	3.68044066429138			0	1.166E-05
High	Sequest HT (A2)	Unambiguous	[R].EAELANSFIGTTK.[R]		1	2	A2XD35	A2XD35; Q10R17	0	2	0.5351	0	1	1	690.854064941406	1380.70085325281	0.229965010117972	0.000158756406335669	HCD	MS2	0	23.89	31.8911631130667	26454	LPF2_030218_02.raw	0/0	3.85346102714539			0	1.686E-05
High	Sequest HT (A2)	Unambiguous	[K].IGPWGGnGGSAQDISVPPKK.[L]	N7(Deamidated)	1	1	Q0JMY8	Q0JMY8	1	3	0.076	0	1	1	656.004638671875	1965.99936275563	-1.78188162160374	-0.00116772812494625	CID	MS2		21.962	31.8858821861333	26448	LPF2_030218_02.raw	0/0	4.08186101913452			0	1.558E-05
High	Sequest HT (A2)	Unambiguous	[R].IGYSMITDAEEK.[G]		2	2	Q9XEA8; Q9XEA6	Q9XEA8; Q9XEA6	0	2	0.639	0	1	1	678.821105957031	1356.63493528406	-0.16440377205063	-0.000111517968662156	CID	MS2		32.785	31.8847091690667	26447	LPF2_030218_02.raw	0/0	4.21190595626831			0	2.703E-05
High	Sequest HT (A2)	Unambiguous	[K].IGPWGGnGGSAQDISVPPKK.[L]	N7(Deamidated)	1	1	Q0JMY8	Q0JMY8	1	3	0.1126	0	1	1	656.004638671875	1965.99936275563	-1.78188162160374	-0.00116772812494625	HCD	MS2	0	23.62	31.8838779290667	26446	LPF2_030218_02.raw	0/0	4.34754657745361			0	1.139E-09
High	Sequest HT (A2)	Unambiguous	[R].IGYSMITDAEEK.[G]		2	2	Q9XEA8; Q9XEA6	Q9XEA8; Q9XEA6	0	2	0.585	0	1	1	678.821105957031	1356.63493528406	-0.16440377205063	-0.000111517968662156	HCD	MS2	0	26.58104	31.8832301749333	26445	LPF2_030218_02.raw	0/0	3.58812570571899			0	3.493E-05
High	Sequest HT (A2)	Unambiguous	[K].ESLGVGDEVLLLSDGNGELAR.[A]		1	1	Q69TY4	Q69TY4	0	2	0.5292	0	1	1	1072.04919433594	2143.09111204188	1.58410775621883	0.00169744093750523	CID	MS2		30.535	46.5202128128	39232	LPF2_030218_03.raw	0/0	3.08275198936462	5951598.125	46.4864349365234	0	1.174E-05
High	Sequest HT (A2)	Unambiguous	[K].KVSPQLIAEYTVR.[A]		1	1	Q5N725	Q5N725	1	2	0.747	0	1	1	752.429809570313	1503.85234251063	-0.406648385029362	-0.000305769687543034	CID	MS2		7.440791	31.8782575498667	26440	LPF2_030218_02.raw	0/0	4.18677854537964			0	2.899E-05
High	Sequest HT (A2)	Unambiguous	[K].KVSPQLIAEYTVR.[A]		1	1	Q5N725	Q5N725	1	3	0.7418	0	1	1	501.955474853516	1503.85187130055	-0.719983592992654	-0.000360916484396512	CID	MS2		3.068419	31.8772074109333	26439	LPF2_030218_02.raw	0/0	4.26192903518677			0	1.031E-05
High	Sequest HT (A2)	Unambiguous	[K].KVSPQLIAEYTVR.[A]		1	1	Q5N725	Q5N725	1	2	0.6324	0	1	1	752.429809570313	1503.85234251063	-0.406648385029362	-0.000305769687543034	HCD	MS2	0	7.417075	31.8763864957333	26438	LPF2_030218_02.raw	0/0	3.70173645019531			0	8.358E-06
High	Sequest HT (A2)	Unambiguous	[R].AVSASAPAAATIAVGDKLPDATLSYFDSPDGELK.[T]		1	1	Q69TY4	Q69TY4	1	3	0.5321	0	1	1	1116.90185546875	3348.69101314625	1.92800968265984	0.00215209874992676	CID	MS2		40.86	46.5250564768	39237	LPF2_030218_03.raw	0/0	3.74360704421997	10008640.625	46.4843826293945	0	4.662E-06
High	Sequest HT (A2)	Unambiguous	[R].TKDGPALQVELLR.[H]		1	1	P14717	P14717	1	3	0.4483	0	1	1	480.612152099609	1439.82190303883	0.173013669994631	8.30362761613894E-05	CID	MS2		34.21295	31.8505732856	26419	LPF2_030218_02.raw	0/0	3.77089905738831			0	1.126E-05
High	Sequest HT (A2)	Unambiguous	[K].ISDHQGPLSTGFPIENR.[G]		1	1	Q9AS33	Q9AS33	0	3	0.2547	0	1	1	623.314636230469	1867.92935543141	-0.184792068806793	-0.000115059531253792	HCD	MS2	66.26946	31.255	31.7782971504	26345	LPF2_030218_02.raw	0/0	3.72977137565613	8810039.25	31.7642612457275	0	9.919E-06
High	Sequest HT (A2)	Unambiguous	[R].IFIPDREPPnGQPDEPLR.[V]	N10(Deamidated)	2	2	Q0DHF6; A2Y5L9	Q0DHF6; A2Y5L9	1	3	0.0577	0	1	1	697.687683105469	2091.04849605641	-0.979552406809446	-0.000682764531159415	CID	MS2		15.3283	32.3927804696	26934	LPF2_030218_02.raw	0/0	2.60123109817505			0	1.485E-05
High	Sequest HT (A2)	Unambiguous	[R].VAPEEHPVLLTEAPLNPK.[A]		1	1	Q10DV7	Q10DV7	0	2	0.666	0	1	1	977.535339355469	1954.06340208094	-0.512300956382986	-0.000500534531283847	HCD	MS2	0	41.955	32.3948846930667	26936	LPF2_030218_02.raw	0/0	5.21317100524902	9207441.5	32.3883743286133	0	7.951E-08
High	Sequest HT (A2)	Unambiguous	[K].DAPMFVcGVNEDK.[Y]	C7(Carbamidomethyl)	1	1	A2YQT7	A2YQT7	0	2	0.6607	0	1	1	741.323852539063	1481.64042844813	0.338832746256935	0.000251014062616406	HCD	MS2	89.28369	19.16434	32.3957491909333	26937	LPF2_030218_02.raw	0/0	3.36017751693726	52441914.75	32.3801345825195	0	4.452E-05
High	Sequest HT (A2)	Unambiguous	[R].VAPEEHPVLLTEAPLNPK.[A]		1	1	Q10DV7	Q10DV7	0	2	0.6293	0	1	1	977.535339355469	1954.06340208094	-0.512300956382986	-0.000500534531283847	CID	MS2		25.495	32.3966560861333	26938	LPF2_030218_02.raw	0/0	4.37226915359497	9207441.5	32.3883743286133	0	5.299E-06
High	Sequest HT (A2)	Unambiguous	[K].VGNGLEESTSqGPLINEAAVQK.[V]	Q11(Deamidated)	1	1	B9F3B6	B9F3B6	0	2		0.014	3	3	1121.57263183594	2242.13798704188	8.13565016226527	0.00912055093743747	CID	MS2		32.08	32.8676473229333	27434	LPF2_030218_02.raw	0/0	5.65198993682861			0	3.643E-06
High	Sequest HT (A2)	Unambiguous	[K].VGnGLEESTSQGPLINEAAVQK.[V]	N3(Deamidated)	1	1	B9F3B6	B9F3B6	0	2		0.0105	2	2	1121.57263183594	2242.13798704188	8.13565016226527	0.00912055093743747	CID	MS2		32.08	32.8676473229333	27434	LPF2_030218_02.raw	0/0	5.67158889770508			0	7.785E-06
High	Sequest HT (A2)	Unambiguous	[K].VGNGLEESTSQGPLInEAAVQK.[V]	N16(Deamidated)	1	1	B9F3B6	B9F3B6	0	2	0.0105	0	1	1	1121.57263183594	2242.13798704188	8.13565016226527	0.00912055093743747	CID	MS2		32.08	32.8676473229333	27434	LPF2_030218_02.raw	0/0	5.73039770126343			0	2.997E-07
High	Sequest HT (A2)	Unambiguous	[K].VGNGLEESTSQGPLInEAAVQK.[V]	N16(Deamidated)	1	1	B9F3B6	B9F3B6	0	2		0.0186	3	3	1121.57263183594	2242.13798704188	8.13565016226527	0.00912055093743747	HCD	MS2	0	22.33	32.8658326269333	27432	LPF2_030218_02.raw	0/0	3.70137524604797			0	0.0001429
High	Sequest HT (A2)	Unambiguous	[K].VGNGLEESTSqGPLINEAAVQK.[V]	Q11(Deamidated)	1	1	B9F3B6	B9F3B6	0	2		0.0053	2	2	1121.57263183594	2242.13798704188	8.13565016226527	0.00912055093743747	HCD	MS2	0	22.33	32.8658326269333	27432	LPF2_030218_02.raw	0/0	3.74663949012756			0	0.0001455
High	Sequest HT (A2)	Unambiguous	[K].EMLSGDTAVIAETGDSWFNcQK.[L]	C20(Carbamidomethyl)	2	2	Q0DHF6; A2Y5L9	Q0DHF6; A2Y5L9	0	2	0.7765	0	1	1	1230.04736328125	2459.0874499325	0.853578546572592	0.00104951124986385	CID	MS2		41.355	46.2317194058667	38983	LPF2_030218_03.raw	0/0	4.24687719345093			0	7.601E-07
High	Sequest HT (A2)	Unambiguous	[K].KGGTEHLGLPVFNSVAEAK.[A]		1	1	Q6ZL94	Q6ZL94	1	3	0.6777	0	1	1	652.017822265625	1954.03891353688	-0.172715632537005	-0.000112497708414594	CID	MS2		24.0999	32.8538354778667	27418	LPF2_030218_02.raw	0/0	3.62925052642822	19906617	32.8599319458008	0	1.595E-05
High	Sequest HT (A2)	Unambiguous	[K].VGNGLEESTSQGPLINEAAVqK.[V]	Q21(Deamidated)	1	1	B9F3B6	B9F3B6	0	2		0.0209	4	4	1121.57263183594	2242.13798704188	8.13565016226527	0.00912055093743747	CID	MS2		32.08	32.8676473229333	27434	LPF2_030218_02.raw	0/0	5.60534524917603			0	5.317E-06
High	Sequest HT (A2)	Unambiguous	[K].KGGTEHLGLPVFNSVAEAK.[A]		1	1	Q6ZL94	Q6ZL94	1	3	0.6353	0	1	1	652.017822265625	1954.03891353688	-0.172715632537005	-0.000112497708414594	HCD	MS2	15.05613	26.875	32.8519665085333	27416	LPF2_030218_02.raw	0/0	4.99419975280762	19906617	32.8599319458008	0	3.107E-06
High	Sequest HT (A2)	Unambiguous	[R].TIPHLADAIHAAVTK.[L]		1	1	P37833	P37833	0	3	0.4785	0	1	1	519.962829589844	1557.87393550953	-0.524175943873869	-0.000272200156208176	CID	MS2		9.66893	32.8068289594667	27367	LPF2_030218_02.raw	0/0	2.08570122718811			0	6.497E-05
High	Sequest HT (A2)	Unambiguous	[K].KIPLYqHIANLAGNKQLVLPVPAFNVINGGSHAGNK.[L]	Q6(Deamidated)	1	1	Q42971	Q42971	2	5	0.0337	0	1	1	759.626892089844	3794.10535392922	4.98970163302199	0.00378627184370481	CID	MS2		31.825	46.2469019546667	38997	LPF2_030218_03.raw	0/0	5.04358100891113			0	3.163E-06
High	Sequest HT (A2)	Unambiguous	[K].KIPLYQHIANLAGNKQLVLPVPAFNVInGGSHAGNK.[L]	N28(Deamidated)	1	1	Q42971	Q42971	2	5		0.0337	2	2	759.626892089844	3794.10535392922	4.98970163302199	0.00378627184370481	CID	MS2		31.825	46.2469019546667	38997	LPF2_030218_03.raw	0/0	4.86759996414185			0	9.03E-06
High	Sequest HT (A2)	Unambiguous	[R].LVGccNELNAGYAADGYAR.[A]	C4(Carbamidomethyl); C5(Carbamidomethyl)	1	2	A2XFI3	Q10MW3; A2XFI3	0	2	0.7021	0	1	1	1037.45910644531	2073.91093626063	-0.360839557585355	-0.000374174687372886	CID	MS2		36.78	32.7706727296	27328	LPF2_030218_02.raw	0/0	4.69883632659912			0	1.892E-07
High	Sequest HT (A2)	Unambiguous	[R].LVGccNELNAGYAADGYAR.[A]	C4(Carbamidomethyl); C5(Carbamidomethyl)	1	2	A2XFI3	Q10MW3; A2XFI3	0	2	0.7143	0	1	1	1037.45910644531	2073.91093626063	-0.360839557585355	-0.000374174687372886	HCD	MS2	0	27.535	32.7687826013333	27326	LPF2_030218_02.raw	0/0	4.48298454284668			0	4.827E-07
High	Sequest HT (A2)	Unambiguous	[K].VRTEEELIEAIATATGAK.[K]		2	2	Q0DHF6; A2Y5L9	Q0DHF6; A2Y5L9	1	3	0.6065	0	1	1	634.677856445313	1902.01901607594	0.614739729694904	0.000389748645678386	CID	MS2		42.54	46.2479852925333	38998	LPF2_030218_03.raw	0/0	3.37574601173401			0	4.829E-05
High	Sequest HT (A2)	Unambiguous	[R].IESLDPALLRPGR.[I]		1	1	P46466	P46466	0	3	0.2105	0	1	1	479.611511230469	1436.81998043141	-1.39743726763616	-0.000669289531136504	HCD	MS2	37.53569	32.12977	32.7623601794667	27320	LPF2_030218_02.raw	0/0	1.71414244174957	8622811.125	32.8130950927734	0	9.084E-05
High	Sequest HT (A2)	Unambiguous	[K].VRTEEELIEAIATATGAK.[K]		2	2	Q0DHF6; A2Y5L9	Q0DHF6; A2Y5L9	1	3	0.4925	0	1	1	634.677856445313	1902.01901607594	0.614739729694904	0.000389748645678386	HCD	MS2	0	33.1	46.2460250773333	38996	LPF2_030218_03.raw	0/0	4.67403030395508			0	1.394E-05
High	Sequest HT (A2)	Unambiguous	[K].IGPNEPSQLSIDLNAQGLAR.[Y]		1	1	Q5N725	Q5N725	0	2	0.6561	0	1	1	1047.05395507813	2093.10063352625	0.992225733271671	0.00103841312511577	CID	MS2		33.1	46.2306299432	38982	LPF2_030218_03.raw	0/0	5.05552244186401			0	6.008E-08
High	Sequest HT (A2)	Unambiguous	[R].GVYcVFEGGTPDDR.[L]	C4(Carbamidomethyl)	1	1	P27933	P27933	0	2	0.7117	0	1	1	786.342407226563	1571.67753782313	-1.23762948856232	-0.000972578437352212	CID	MS2		24.32278	32.8931398802667	27461	LPF2_030218_02.raw	0/0	3.85289621353149	48062863.75	32.8791999816895	0	7.2E-06
High	Sequest HT (A2)	Unambiguous	[K].SAIVQVDAAPFK.[Q]		1	1	P49199	P49199	0	2	0.5839	0	1	1	623.345397949219	1245.68351926844	-0.196134500381005	-0.000122160781302227	HCD	MS2	15.13365	20.1929	32.8959064162667	27464	LPF2_030218_02.raw	0/0	3.22410917282104			0	6.481E-05
High	Sequest HT (A2)	Unambiguous	[R].NQYDTDVTTWSPAGR.[L]		1	1	P52428	P52428	0	2	0.5013	0	1	1	855.888671875	1710.77006712	-1.01469991296419	-0.000867959999823142	CID	MS2		41.205	33.0122556821333	27587	LPF2_030218_02.raw	0/0	3.94572114944458			0	3.411E-05
High	Sequest HT (A2)	Unambiguous	[R].NQYDTDVTTWSPAGR.[L]		1	1	P52428	P52428	0	2	0.4091	0	1	1	855.888671875	1710.77006712	-1.01469991296419	-0.000867959999823142	HCD	MS2	0	33.1	33.0103179869333	27585	LPF2_030218_02.raw	0/0	3.74456357955933			0	4.668E-05
High	Sequest HT (A2)	Unambiguous	[K].LTPDEMSELESYASADVVQGDR.[Y]		1	2	Q7XQ45	A2XRZ6; Q7XQ45	0	3	0.3987	0	1	1	804.701904296875	2412.09115963063	1.6728088233023	0.00134498687490729	HCD	MS2	0	22.39	46.1970791746667	38949	LPF2_030218_03.raw	0/0	4.73605442047119			0	1.807E-05
High	Sequest HT (A2)	Unambiguous	[K].LTPDEMSELESYASADVVQGDR.[Y]		1	2	Q7XQ45	A2XRZ6; Q7XQ45	0	3	0.7059	0	1	1	804.701904296875	2412.09115963063	1.6728088233023	0.00134498687490729	CID	MS2		32.14	46.1990540416	38951	LPF2_030218_03.raw	0/0	6.12301826477051			0	1.688E-08
High	Sequest HT (A2)	Unambiguous	[K].VIAISDVTGAVK.[N]		1	1	A2XMV1	A2XMV1	0	2	0.7074	0	1	1	586.847900390625	1172.68852415125	0.00812769113418493	4.76562502171873E-06	CID	MS2		20.18516	33.0010454357333	27574	LPF2_030218_02.raw	0/0	3.11063098907471	39699856.5	33.0869178771973	0	9.567E-05
High	Sequest HT (A2)	Unambiguous	[K].VIAISDVTGAVK.[N]		1	1	A2XMV1	A2XMV1	0	2	0.6182	0	1	1	586.847900390625	1172.68852415125	0.00812769113418493	4.76562502171873E-06	HCD	MS2	42.87906	34.84605	32.9995495144	27572	LPF2_030218_02.raw	0/0	2.96292042732239	39699856.5	33.0869178771973	0	6.459E-05
High	Sequest HT (A2)	Unambiguous	[K].ANSEATLGTYQGDAVLGEGASESLHVK.[D]		1	1	Q5N725	Q5N725	0	3	0.5274	0	1	1	902.107788085938	2704.30881099781	1.02374057117157	0.000922835937520479	HCD	MS2	13.8241	24.13914	46.2174887408	38970	LPF2_030218_03.raw	0/0	7.10933971405029			0	6.923E-10
High	Sequest HT (A2)	Unambiguous	[K].IGIVEDAHALSIAGK.[Q]		1	1	Q6K4E7	Q6K4E7	0	3	0.3991	0	1	1	498.614715576172	1493.82959346852	-1.75730677873158	-0.000875040494671945	HCD	MS2	17.78925	25.8848	32.9813276336	27553	LPF2_030218_02.raw	0/0	4.4123649597168	7139067.125	32.9619560241699	0	8.463E-06
High	Sequest HT (A2)	Unambiguous	[R].GVYcVFEGGTPDGR.[L]	C4(Carbamidomethyl)	1	1	P27934	P27934	0	2	0.681	0	1	1	757.340087890625	1513.67289915125	-0.729726973633687	-0.000552284374901291	CID	MS2		20.9204	32.9753672933333	27547	LPF2_030218_02.raw	0/0	3.95389199256897	117134988.5	32.882640838623	0	9.007E-06
High	Sequest HT (A2)	Unambiguous	[K].KVSPQLIAEYTVR.[A]		1	1	Q5N725	Q5N725	1	2	0.4469	0	1	1	752.430297851563	1503.85331907313	0.242725277049791	0.000182511562456966	HCD	MS2	45.16935	26.57528	32.9620575066667	27534	LPF2_030218_02.raw	0/0	3.58224868774414	27967518	33.0101280212402	0	8.002E-05
High	Sequest HT (A2)	Unambiguous	[K].ANSEATLGTYqGDAVLGEGASESLHVK.[D]	Q11(Deamidated)	1	1	Q5N725	Q5N725	0	3	0.0577	0	1	1	902.441772460938	2705.31076412281	7.6537570334024	0.00690187760418715	CID	MS2		37.88562	46.2195906176	38972	LPF2_030218_03.raw	0/0	3.80595278739929			0	4.042E-07
High	Sequest HT (A2)	Unambiguous	[K].KVSPQLIAEYTVR.[A]		1	1	Q5N725	Q5N725	1	3	0.7616	0	1	1	501.955169677734	1503.8509557732	-1.32877140119186	-0.000666092265646512	CID	MS2		19.48	32.9390336261333	27509	LPF2_030218_02.raw	0/0	4.32222938537598			0	1.918E-05
High	Sequest HT (A2)	Unambiguous	[R].AASFNIIPSSTGAAK.[A]		3	3	Q7FAH2; Q6K5G8; A2YQT7	Q7FAH2; Q6K5G8; A2YQT7	0	2	0.4146	0	1	1	717.882263183594	1434.75724973719	-1.02427174191144	-0.00073479140633026	CID	MS2		18.74151	32.9353922136	27505	LPF2_030218_02.raw	0/0	2.87401819229126	49007799	32.9814643859863	0	0.0001372
High	Sequest HT (A2)	Unambiguous	[K].NYPVVSAEYQEAVEK.[A]		1	2	Q10N21	Q10N21; A2XFC7	0	2	0.5525	0	1	1	863.420349121094	1725.83342161219	0.240638686379111	0.000207651093774075	CID	MS2		17.455	32.9003081514667	27469	LPF2_030218_02.raw	0/0	4.38128614425659			0	4.448E-06
High	Sequest HT (A2)	Unambiguous	[K].NYPVVSAEYQEAVEK.[A]		1	2	Q10N21	Q10N21; A2XFC7	0	2	0.4766	0	1	1	863.420349121094	1725.83342161219	0.240638686379111	0.000207651093774075	HCD	MS2	25.74246	31.765	32.8987625024	27467	LPF2_030218_02.raw	0/0	3.42427182197571			0	9.004E-06
High	Sequest HT (A2)	Unambiguous	[K].SAIVQVDAAPFK.[Q]		1	1	P49199	P49199	0	2	0.6334	0	1	1	623.345397949219	1245.68351926844	-0.196134500381005	-0.000122160781302227	CID	MS2		16.44577	32.8975935669333	27466	LPF2_030218_02.raw	0/0	3.70555996894836			0	0.0001165
High	Sequest HT (A2)	Unambiguous	[K].EMLSGDTAVIAETGDSWFNcQK.[L]	C20(Carbamidomethyl)	2	2	Q0DHF6; A2Y5L9	Q0DHF6; A2Y5L9	0	2	0.6328	0	1	1	1230.04736328125	2459.0874499325	0.853578546572592	0.00104951124986385	HCD	MS2	65.40559	33.1	46.2297464938667	38981	LPF2_030218_03.raw	0/0	4.33412742614746			0	1.214E-06
High	Sequest HT (A2)	Unambiguous	[R].IFIPDREPPnGQPDEPLR.[V]	N10(Deamidated)	2	2	Q0DHF6; A2Y5L9	Q0DHF6; A2Y5L9	1	3	0.0741	0	1	1	697.68798828125	2091.04941158375	-0.541721123283686	-0.000377588749909415	CID	MS2		3.807775	32.7603580688	27318	LPF2_030218_02.raw	0/0	2.70319819450378			0	1.105E-05
High	Sequest HT (A2)	Unambiguous	[K].IGPNEPSQLSIDLNAQGLAR.[Y]		1	1	Q5N725	Q5N725	0	2	0.665	0	1	1	1047.05346679688	2093.09965696375	0.525662657742319	0.000550131875115767	CID	MS2		25.675	46.5952741090667	39307	LPF2_030218_03.raw	0/0	4.06034374237061			0	3.018E-07
High	Sequest HT (A2)	Unambiguous	[K].EMLSGDTAVIAETGDSWFNcQK.[L]	C20(Carbamidomethyl)	2	2	Q0DHF6; A2Y5L9	Q0DHF6; A2Y5L9	0	3	0.3818	0	1	1	820.36767578125	2459.08847408375	1.2700550424545	0.00104105791658308	HCD	MS2	21.93468	38.31	46.2529144362667	39003	LPF2_030218_03.raw	0/0	3.84899520874023	16691116.75	46.3731689453125	0	2.159E-05
High	Sequest HT (A2)	Unambiguous	[K].KLNLPVLPTTTIGSFPQTVELR.[R]		2	2	Q2QLY5; Q2QLY4	Q2QLY5; Q2QLY4	1	3	0.6605	0	1	1	808.801208496094	2424.38907222828	1.23776419812927	0.00100027276054486	CID	MS2		16.13032	46.2628181784	39012	LPF2_030218_03.raw	0/0	4.82810592651367	32745591.625	46.337230682373	0	7.452E-06
High	Sequest HT (A2)	Unambiguous	[K].KVSPQLIAEYTVR.[A]		1	1	Q5N725	Q5N725	1	3	0.7056	0	1	1	501.955383300781	1503.85159664234	-0.902619935452415	-0.000452469218771512	HCD	MS2	0	10.91329	32.5768264813333	27123	LPF2_030218_02.raw	0/0	4.28397417068481			0	0.0001402
High	Sequest HT (A2)	Unambiguous	[R].VETGVLKPGMVVTFGPSGLTTEVK.[S]		1	1	O64937	O64937	0	3	0.2944	0	1	1	816.113708496094	2446.32657222828	0.163092839231767	0.000132992760427442	CID	MS2		24.07	46.3164030373333	39062	LPF2_030218_03.raw	0/0	4.10583066940308			0	8.857E-08
High	Sequest HT (A2)	Unambiguous	[K].IYGVEPVESAVLSGGKPGPHK.[I]		1	1	Q9XEA6	Q9XEA6	0	3	0.4023	0	1	1	707.71630859375	2121.13437252125	0.232376303323163	0.000164300416599872	HCD	MS2	23.93223	33.16	32.5345015384	27076	LPF2_030218_02.raw	0/0	3.42510294914246			0	8.214E-06
High	Sequest HT (A2)	Unambiguous	[K].NYPVVSAEYQEAVEK.[A]		1	2	Q10N21	Q10N21; A2XFC7	0	2	0.5415	0	1	1	863.419372558594	1725.83146848719	-0.891061190062569	-0.000768911406225925	HCD	MS2	0	42.51	32.5275284661333	27068	LPF2_030218_02.raw	0/0	3.00729846954346	4272500.1875	32.5075454711914	0	1.747E-05
High	Sequest HT (A2)	Unambiguous	[K].EGQSEIYYITGESK.[K]		1	2	Q07078	Q69QQ6; Q07078	0	2	0.5521	0	1	1	802.377624511719	1603.74797239344	-0.39633179357075	-0.000317808281124599	CID	MS2		30.04547	32.4488800773333	26989	LPF2_030218_02.raw	0/0	4.12758731842041	46663494.5	32.4474639892578	0	2.479E-05
High	Sequest HT (A2)	Unambiguous	[K].IYGVEPVESAVLSGGKPGPHK.[I]		1	1	Q9XEA6	Q9XEA6	0	4	0.6888	0	1	1	531.038452148438	2121.13197870375	-0.896179288088784	-0.000475229062544713	CID	MS2		21.31005	32.4477080653333	26988	LPF2_030218_02.raw	0/0	4.21157693862915	14421305	32.4195709228516	0	2.712E-06
High	Sequest HT (A2)	Unambiguous	[K].EGQSEIYYITGESK.[K]		1	2	Q07078	Q69QQ6; Q07078	0	2	0.5547	0	1	1	802.377624511719	1603.74797239344	-0.39633179357075	-0.000317808281124599	HCD	MS2	62.63808	33.1	32.4467886104	26987	LPF2_030218_02.raw	0/0	4.0206356048584	46663494.5	32.4474639892578	0	5.513E-05
High	Sequest HT (A2)	Unambiguous	[R].AASFNIIPSSTGAAK.[A]		3	3	Q7FAH2; Q6K5G8; A2YQT7	Q7FAH2; Q6K5G8; A2YQT7	0	2	0.6284	0	1	1	717.882629394531	1434.75798215906	-0.513787389987004	-0.00036858046883026	CID	MS2		6.055363	32.5775642541333	27124	LPF2_030218_02.raw	0/0	4.01310539245605			0	1.714E-05
High	Sequest HT (A2)	Unambiguous	[K].IYGVEPVESAVLSGGKPGPHK.[I]		1	1	Q9XEA6	Q9XEA6	0	4	0.4349	0	1	1	531.038452148438	2121.13197870375	-0.896179288088784	-0.000475229062544713	HCD	MS2	0	29.00503	32.4460242256	26986	LPF2_030218_02.raw	0/0	4.07431936264038	14421305	32.4195709228516	0	9.394E-07
High	Sequest HT (A2)	Unambiguous	[R].LVGccNELnAGYAADGYAR.[A]	C4(Carbamidomethyl); C5(Carbamidomethyl); N9(Deamidated)	1	2	A2XFI3	Q10MW3; A2XFI3	0	2	0.0511	0	1	1	1037.96032714844	2074.91337766688	8.51949178460264	0.00883852843762711	CID	MS2		38.74	32.4323395208	26971	LPF2_030218_02.raw	0/0	5.47585439682007			0	2.183E-07
High	Sequest HT (A2)	Unambiguous	[R].LVGccNELnAGYAADGYAR.[A]	C4(Carbamidomethyl); C5(Carbamidomethyl); N9(Deamidated)	1	2	A2XFI3	Q10MW3; A2XFI3	0	2	0.061	0	1	1	1037.96032714844	2074.91337766688	8.51949178460264	0.00883852843762711	HCD	MS2	54.48519	28.69	32.430383004	26969	LPF2_030218_02.raw	0/0	4.91647624969482			0	5.97E-07
High	Sequest HT (A2)	Unambiguous	[K].GGIGcAPGELSTSELER.[L]	C5(Carbamidomethyl)	1	1	Q33E23	Q33E23	0	2	0.6597	0	1	1	866.912719726563	1732.81816282313	0.648581529273995	0.000561936562537113	CID	MS2		31.99	32.4128942538667	26955	LPF2_030218_02.raw	0/0	4.78590965270996	44033982	32.4131660461426	0	3.703E-07
High	Sequest HT (A2)	Unambiguous	[K].GGIGcAPGELSTSELER.[L]	C5(Carbamidomethyl)	1	1	Q33E23	Q33E23	0	2	0.587	0	1	1	866.911987304688	1732.81669797938	-0.19677243313142	-0.000170485312462887	HCD	MS2	0	42.15	32.4111695232	26953	LPF2_030218_02.raw	0/0	4.13830232620239	44033982	32.4131660461426	0	7.843E-07
High	Sequest HT (A2)	Unambiguous	[R].LVGccNELNAGYAADGYAR.[A]	C4(Carbamidomethyl); C5(Carbamidomethyl)	1	2	A2XFI3	Q10MW3; A2XFI3	0	2	0.7619	0	1	1	1037.45959472656	2073.91191282313	0.110039943816192	0.000114106562627114	CID	MS2		38.97	32.4063300432	26948	LPF2_030218_02.raw	0/0	5.03569841384888			0	9.491E-09
High	Sequest HT (A2)	Unambiguous	[R].LVGccNELNAGYAADGYAR.[A]	C4(Carbamidomethyl); C5(Carbamidomethyl)	1	2	A2XFI3	Q10MW3; A2XFI3	0	2	0.7267	0	1	1	1037.45959472656	2073.91191282313	0.110039943816192	0.000114106562627114	HCD	MS2	0	30.085	32.4043612728	26946	LPF2_030218_02.raw	0/0	4.6066780090332			0	1.249E-08
High	Sequest HT (A2)	Unambiguous	[K].DAPMFVcGVNEDK.[Y]	C7(Carbamidomethyl)	1	1	A2YQT7	A2YQT7	0	2	0.7024	0	1	1	741.323852539063	1481.64042844813	0.338832746256935	0.000251014062616406	CID	MS2		19.50156	32.3978510816	26939	LPF2_030218_02.raw	0/0	4.09572887420654	52441914.75	32.3801345825195	0	4.46E-05
High	Sequest HT (A2)	Unambiguous	[K].LDGQLGGLLSEASAEEDFTGK.[A]		1	1	Q6K669	Q6K669	0	2	0.6991	0	1	1	1069.01794433594	2137.02861204188	-0.431223860331326	-0.00046076906255621	CID	MS2		33.1	46.3330773914667	39074	LPF2_030218_03.raw	0/0	4.62148237228394	5881456.34375	46.3352279663086	0	1.709E-07
High	Sequest HT (A2)	Unambiguous	[K].KVSPQLIAEYTVR.[A]		1	1	Q5N725	Q5N725	1	3	0.7901	0	1	1	501.955383300781	1503.85159664234	-0.902619935452415	-0.000452469218771512	CID	MS2		11.83382	32.5785290381333	27125	LPF2_030218_02.raw	0/0	4.67097091674805			0	4.045E-06
High	Sequest HT (A2)	Unambiguous	[K].KVSPQLIAEYTVR.[A]		1	1	Q5N725	Q5N725	1	2	0.6319	0	1	1	752.429565429688	1503.85185422938	-0.731335216068938	-0.000549910312543034	HCD	MS2	0	17.13495	32.5793895661333	27126	LPF2_030218_02.raw	0/0	3.63896799087524			0	3.151E-06
High	Sequest HT (A2)	Unambiguous	[K].VLVNIEQQSPDIAQGVHGHFTK.[R]		2	3	A2Y053; P93438	A2Y053; P93438; Q9LGU6	0	4	0.576	0	1	1	605.069641113281	2417.25673456313	-0.185307909384766	-0.000111984218733596	HCD	MS2	29.01219	16.74052	32.5801534824	27127	LPF2_030218_02.raw	0/0	4.34468030929565			0	9.602E-07
High	Sequest HT (A2)	Unambiguous	[K].FNIVSPGADMSVYFPYTEADKR.[L]		1	1	P30298	P30298	1	3	0.4587	0	1	1	836.401611328125	2507.19028072438	-0.341264617807814	-0.000285205208304736	HCD	MS2	23.67299	21.06616	46.2701612976	39018	LPF2_030218_03.raw	0/0	4.59989547729492			0	1.23E-05
High	Sequest HT (A2)	Unambiguous	[K].WFDTNYHFIVPELGPNTK.[F]		2	2	Q2QLY5; Q2QLY4	Q2QLY5; Q2QLY4	0	3	0.6507	0	1	1	726.694030761719	2178.06753902516	0.951888356417644	0.000691091718787599	CID	MS2		32.22739	46.2710383738667	39019	LPF2_030218_03.raw	0/0	2.71985936164856			0	6.217E-06
High	Sequest HT (A2)	Unambiguous	[R].FASINVENVEENR.[R]		2	2	P17784; Q5N725	P17784; Q5N725	0	2	0.3354	0	1	1	760.871154785156	1520.73503294031	0.704844068727458	0.000535940156282777	HCD	MS2	0	29.485	32.6846052690667	27237	LPF2_030218_02.raw	0/0	3.25162672996521			0	3.18E-05
High	Sequest HT (A2)	Unambiguous	[K].TVDVEELTVEER.[N]		1	1	Q6ZKC0	Q6ZKC0	0	2	0.5	0	1	1	709.854125976563	1418.70097532313	0.0322288681048345	2.28615625701423E-05	CID	MS2		30.98545	32.6790513525333	27231	LPF2_030218_02.raw	0/0	3.65863180160522			0	9.726E-05
High	Sequest HT (A2)	Unambiguous	[K].TVDVEELTVEER.[N]		1	1	Q6ZKC0	Q6ZKC0	0	2	0.4362	0	1	1	709.854125976563	1418.70097532313	0.0322288681048345	2.28615625701423E-05	HCD	MS2	0	33.1	32.6771680109333	27229	LPF2_030218_02.raw	0/0	3.37265181541443			0	2.965E-05
High	Sequest HT (A2)	Unambiguous	[K].GILQNDPFEVFDQK.[G]		1	1	Q75KR1	Q75KR1	0	2	0.4201	0	1	1	825.412658691406	1649.81804075281	0.65362572773843	0.000539181406338685	HCD	MS2	0	42.225	46.2731467026667	39021	LPF2_030218_03.raw	0/0	3.37985968589783			0	2.479E-05
High	Sequest HT (A2)	Unambiguous	[K].GILQNDPFEVFDQK.[G]		1	1	Q75KR1	Q75KR1	0	2	0.5643	0	1	1	825.412658691406	1649.81804075281	0.65362572773843	0.000539181406338685	CID	MS2		33.1	46.2748551064	39023	LPF2_030218_03.raw	0/0	4.20254564285278			0	5.602E-06
High	Sequest HT (A2)	Unambiguous	[R].QELVNWVEGVGKPATAFDFTTK.[G]		1	1	P27934	P27934	0	3	0.1955	0	1	1	813.085632324219	2437.24234371266	1.04323450432261	0.000847537551938634	HCD	MS2	13.26297	30.7	46.2959416445333	39042	LPF2_030218_03.raw	0/0	5.83218479156494	12754146.9375	46.3194770812988	0	2.912E-08
High	Sequest HT (A2)	Unambiguous	[R].QELVNWVEGVGKPATAFDFTTK.[G]		1	1	P27934	P27934	0	3	0.2053	0	1	1	813.085632324219	2437.24234371266	1.04323450432261	0.000847537551938634	CID	MS2		39.51	46.2978853666667	39044	LPF2_030218_03.raw	0/0	3.01922035217285	12754146.9375	46.3194770812988	0	2.751E-05
High	Sequest HT (A2)	Unambiguous	[K].FLEDHPGGDDVLLSSTGK.[D]		1	1	P49100	P49100	0	3	0.5785	0	1	1	629.642517089844	1886.91299800953	-0.0261964740104124	-1.64768228690567E-05	CID	MS2		18.84156	32.6435256413333	27192	LPF2_030218_02.raw	0/0	2.61047792434692	30789998.25	32.6725425720215	0	4.851E-05
High	Sequest HT (A2)	Unambiguous	[K].FLEDHPGGDDVLLSSTGK.[D]		1	1	P49100	P49100	0	3	0.3416	0	1	1	629.641845703125	1886.91098384938	-1.0936331314561	-0.000687863541619057	HCD	MS2	31.82743	23.42096	32.6415924709333	27190	LPF2_030218_02.raw	0/0	4.01188182830811	30789998.25	32.6725425720215	0	6.906E-05
High	Sequest HT (A2)	Unambiguous	[R].VAPEEHPVLLTEAPLNPK.[A]		1	1	Q10DV7	Q10DV7	0	3	0.6609	0	1	1	652.027709960938	1954.06857662281	2.13579081924122	0.00139115760415128	CID	MS2		20.72083	32.6399176402667	27188	LPF2_030218_02.raw	0/0	2.89072299003601			0	0.0001314
High	Sequest HT (A2)	Unambiguous	[R].VAPEEHPVLLTEAPLNPK.[A]		1	1	Q10DV7	Q10DV7	0	3	0.5257	0	1	1	652.027038574219	1954.06656246266	1.10503658565346	0.000719770885401279	HCD	MS2	5.993001	11.16594	32.6381550402667	27186	LPF2_030218_02.raw	0/0	3.49719738960266			0	5.868E-05
High	Sequest HT (A2)	Unambiguous	[K].IGPWGGnGGSAQDISVPPKK.[L]	N7(Deamidated)	1	1	Q0JMY8	Q0JMY8	1	3	0.0535	0	1	1	656.006530761719	1966.00503902516	1.10533163204329	0.000724361718803745	CID	MS2		20.76826	32.5966860264	27145	LPF2_030218_02.raw	0/0	3.74077963829041			0	9.951E-05
High	Sequest HT (A2)	Unambiguous	[K].IGPWGGnGGSAQDISVPPKK.[L]	N7(Deamidated)	1	1	Q0JMY8	Q0JMY8	1	3	0.1168	0	1	1	656.004943847656	1966.00027828297	-1.3162020645639	-0.000862552343696255	HCD	MS2	16.86209	17.23713	32.5949426117333	27143	LPF2_030218_02.raw	0/0	4.8762583732605			0	4.306E-07
High	Sequest HT (A2)	Unambiguous	[K].VLVNIEQQSPDIAQGVHGHFTK.[R]		2	3	A2Y053; P93438	A2Y053; P93438; Q9LGU6	0	4	0.6379	0	1	1	605.069030761719	2417.25429315688	-1.19529818583314	-0.000722335781233596	CID	MS2		10.84316	32.5820679805333	27129	LPF2_030218_02.raw	0/0	2.8952465057373			0	2.788E-05
High	Sequest HT (A2)	Unambiguous	[K].KVSPQLIAEYTVR.[A]		1	1	Q5N725	Q5N725	1	2	0.6549	0	1	1	752.429565429688	1503.85185422938	-0.731335216068938	-0.000549910312543034	CID	MS2		25.44701	32.5809471522667	27128	LPF2_030218_02.raw	0/0	3.96887731552124			0	1.666E-05
High	Sequest HT (A2)	Unambiguous	[K].EMLSGDTAVIAETGDSWFNcQK.[L]	C20(Carbamidomethyl)	2	2	Q0DHF6; A2Y5L9	Q0DHF6; A2Y5L9	0	3	0.7236	0	1	1	820.36767578125	2459.08847408375	1.2700550424545	0.00104105791658308	CID	MS2		33.1	46.2546454272	39005	LPF2_030218_03.raw	0/0	4.16132640838623	16691116.75	46.3731689453125	0	1.202E-07
High	Sequest HT (A2)	Unambiguous	[K].SDLVNNLGTIAR.[S]		2	3	Q0J4P2; Q07078	Q0J4P2; Q69QQ6; Q07078	0	2	0.3902	0	1	1	636.849487304688	1272.69169797938	0.831434868793913	0.000529079687566991	CID	MS2		24.04	33.0333147602667	27609	LPF2_030218_02.raw	0/0	3.68506646156311			0	6.509E-05
High	Sequest HT (A2)	Unambiguous	[K].VIAcVGETLEQR.[E]	C4(Carbamidomethyl)	1	1	P48494	P48494	0	2	0.229	0	1	1	687.856811523438	1374.70634641688	1.28813630686074	0.000885403437525412	HCD	MS2	20.3248	34.225	31.5149482176	26071	LPF2_030218_02.raw	0/0	2.97131085395813	8720726.75	31.5450229644775	0	0.0001423
High	Sequest HT (A2)	Unambiguous	[R].AASFnIIPSSTGAAK.[A]	N5(Deamidated)	3	3	Q7FAH2; Q6K5G8; A2YQT7	Q7FAH2; Q6K5G8; A2YQT7	0	2	0.4278	0	1	1	718.375732421875	1435.74418821375	1.0119457435497	0.000726446874919739	HCD	MS2	44.89561	31	31.5119089530667	26068	LPF2_030218_02.raw	0/0	3.53262996673584			0	5.571E-05
High	Sequest HT (A2)	Unambiguous	[K].VSSSYDASSQTFSLK.[F]		1	1	B7EA73	B7EA73	0	2	0.4503	0	1	1	803.883239746094	1606.75920286219	-0.189311350679739	-0.000152088906247627	HCD	MS2	45.19088	33.1	30.5901638768	25105	LPF2_030218_02.raw	0/0	3.01884984970093			0	0.0001037
High	Sequest HT (A2)	Unambiguous	[K].LGVTQcTIAHALEK.[T]	C6(Carbamidomethyl)	1	1	P30298	P30298	0	3	0.3817	0	1	1	514.277526855469	1540.81802730641	1.84232114754805	0.000946225468825427	CID	MS2		7.91048	30.5818186682667	25095	LPF2_030218_02.raw	0/0	2.61532855033875			0	0.000143
High	Sequest HT (A2)	Unambiguous	[K].LGVTQcTIAHALEK.[T]	C6(Carbamidomethyl)	1	1	P30298	P30298	0	3	0.355	0	1	1	514.277526855469	1540.81802730641	1.84232114754805	0.000946225468825427	HCD	MS2	88.61917	17.70753	30.5801600896	25093	LPF2_030218_02.raw	0/0	4.30519723892212			0	1.581E-05
High	Sequest HT (A2)	Unambiguous	[K].IGPNEPSQLSIDLNAQGLAR.[Y]		1	1	Q5N725	Q5N725	0	2	0.6563	0	1	1	1047.05358886719	2093.09990110438	0.642303426624657	0.000672202187615767	HCD	MS2	0	33.1	46.9618729386667	39596	LPF2_030218_03.raw	0/0	4.51327466964722			0	3.152E-08
High	Sequest HT (A2)	Unambiguous	[R].ALHLPAAcGADASAFSK.[C]	C8(Carbamidomethyl)	1	1	Q6ASY2	Q6ASY2	0	2	0.4839	0	1	1	843.91748046875	1686.8276843075	0.514823152857806	0.000434208749840792	HCD	MS2	64.68591	21.655	30.5540468357333	25066	LPF2_030218_02.raw	0/0	3.10280418395996			0	3.571E-05
High	Sequest HT (A2)	Unambiguous	[K].LGVTQcTIAHALEK.[T]	C6(Carbamidomethyl)	1	1	P30298	P30298	0	2	0.2135	0	1	1	770.911865234375	1540.81645383875	0.82112946415702	0.000632604375102375	CID	MS2		42.67	30.5401894562667	25051	LPF2_030218_02.raw	0/0	3.41638255119324	8178890.75	30.6027278900146	0	7.257E-05
High	Sequest HT (A2)	Unambiguous	[K].LGVTQcTIAHALEK.[T]	C6(Carbamidomethyl)	1	1	P30298	P30298	0	2	0.386	0	1	1	770.911865234375	1540.81645383875	0.82112946415702	0.000632604375102375	HCD	MS2	19.9844	33.1	30.538272524	25049	LPF2_030218_02.raw	0/0	3.99481010437012	8178890.75	30.6027278900146	0	1.209E-06
High	Sequest HT (A2)	Unambiguous	[K].VSSSYDASSQTFSLK.[F]		1	1	B7EA73	B7EA73	0	2	0.7258	0	1	1	803.883239746094	1606.75920286219	-0.189311350679739	-0.000152088906247627	CID	MS2		40.02	30.5920639074667	25107	LPF2_030218_02.raw	0/0	3.61071157455444			0	5.599E-06
High	Sequest HT (A2)	Unambiguous	[K].LAPFNPEYPDESVLWTESGDVGK.[S]		1	1	Q10M12	Q10M12	0	2	0.6875	0	1	1	1275.60522460938	2550.20317258875	-0.118610633583988	-0.00015124062497307	CID	MS2		32.74	47.0061981181333	39627	LPF2_030218_03.raw	0/0	4.15667343139648	54892088.375	47.0040664672852	0	0.0001495
High	Sequest HT (A2)	Unambiguous	[K].LKDGAFEDVLR.[S]		1	1	P31924	P31924	1	3	0.4507	0	1	1	421.562469482422	1262.67285518727	-0.848970356655226	-0.000357324244760093	CID	MS2		19.09	30.5173608738667	25026	LPF2_030218_02.raw	0/0	3.04385709762573	5335437.5	30.4963455200195	0	0.0001309
High	Sequest HT (A2)	Unambiguous	[K].LAPFNPEYPDESVLWTESGDVGK.[S]		1	1	Q10M12	Q10M12	0	3	0.4655	0	1	1	850.739807128906	2550.20486812672	0.546253164676263	0.000464352239608464	HCD	MS2	0	42.625	47.0171662456	39636	LPF2_030218_03.raw	0/0	5.50252866744995	14837523.75	47.0481338500977	0	2.625E-07
High	Sequest HT (A2)	Unambiguous	[K].LAPFnPEYPDESVLWTESGDVGK.[S]	N5(Deamidated)	1	1	Q10M12	Q10M12	0	3	0.563	0	1	1	851.074157714844	2551.20791988453	8.00757082842127	0.00680960484377513	CID	MS2		33.1	47.0189733034667	39638	LPF2_030218_03.raw	0/0	4.76406860351563			0	0.0001098
High	Sequest HT (A2)	Unambiguous	[R].TMASTVPLAVEGEPSNK.[-]		1	1	P31924	P31924	0	2	0.5972	0	1	1	865.935485839844	1730.86369504969	0.444188662147597	0.000384414843779268	CID	MS2		22.21	30.5034304413333	25011	LPF2_030218_02.raw	0/0	4.26813459396362			0	2.921E-07
High	Sequest HT (A2)	Unambiguous	[R].TMASTVPLAVEGEPSNK.[-]		1	1	P31924	P31924	0	2	0.5612	0	1	1	865.935485839844	1730.86369504969	0.444188662147597	0.000384414843779268	HCD	MS2	0	37.12	30.501459356	25009	LPF2_030218_02.raw	0/0	3.75719690322876			0	5.212E-06
High	Sequest HT (A2)	Unambiguous	[K].MGNISPLTGTQGQIR.[L]		1	2	A2YPX3	Q0D3N0; A2YPX3	0	2	0.4092	0	1	1	786.911743164063	1572.81620969813	-0.0262089577400807	-2.06109373266372E-05	CID	MS2		32.005	30.4711609704	24976	LPF2_030218_02.raw	0/0	3.24748420715332	18296895.25	30.4469127655029	0	7.019E-06
High	Sequest HT (A2)	Unambiguous	[R].VcIIGSGPSAHTAAIYAAR.[A]	C2(Carbamidomethyl)	1	1	Q6ZFU6	Q6ZFU6	0	3	0.4695	0	1	1	638.999938964844	1914.98526363453	-0.0929800640527881	-5.93518230094977E-05	HCD	MS2	49.56914	23.47065	30.4703837184	24975	LPF2_030218_02.raw	0/0	4.25629425048828			0	6.574E-07
High	Sequest HT (A2)	Unambiguous	[K].IVTSANNTYEAGVPnGK.[E]	N15(Deamidated)	1	2	Q0JMY8	Q0JMY8; A2WPN7	0	2	0.1948	0	1	1	868.426940917969	1735.84660520594	-1.79404589460181	-0.00155709703136764	HCD	MS2	0	28.045	30.5294040850667	25041	LPF2_030218_02.raw	0/0	3.07741022109985			0	3.724E-05
High	Sequest HT (A2)	Unambiguous	[R].cGGFSVEEVAPR.[L]	C1(Carbamidomethyl)	1	2	A2XMN2	Q10CE7; A2XMN2	0	2	0.6019	0	1	1	654.306030273438	1307.60478391688	-0.059424010398788	-3.88515624472063E-05	CID	MS2		35.55426	30.4483391850667	24950	LPF2_030218_02.raw	0/0	4.11717367172241			0	1.828E-05
High	Sequest HT (A2)	Unambiguous	[K].SGAVSEPALLTAAQK.[E]		1	1	Q0IWL9	Q0IWL9	0	2	0.3439	0	1	1	721.895812988281	1442.78434934656	-0.405253356710685	-0.000292346718765657	HCD	MS2	19.84953	17.935	30.5972908941333	25113	LPF2_030218_02.raw	0/0	3.13996338844299	6528205	30.5195465087891	0	2.298E-05
High	Sequest HT (A2)	Unambiguous	[K].YGAGIGPGVYDIHSPR.[I]		2	2	Q2QLY5; Q2QLY4	Q2QLY5; Q2QLY4	0	3	0.7416	0	1	1	553.614074707031	1658.82767086109	-0.518015509292504	-0.000286432968626589	HCD	MS2	3.899741	14.69209	30.6035340421333	25118	LPF2_030218_02.raw	0/0	4.76270484924316	251839058.5	30.7414035797119	0	1.683E-07
High	Sequest HT (A2)	Unambiguous	[R].ASDFDSLGSDGGPGPVR.[S]		1	1	B7FAL5	B7FAL5	0	2	0.6303	0	1	1	817.37646484375	1633.7456530575	0.244289921608568	0.000199553750007908	CID	MS2		33.94	30.8156811536	25347	LPF2_030218_02.raw	0/0	4.48565721511841	38086419.5	30.8596630096436	0	6.062E-08
High	Sequest HT (A2)	Unambiguous	[R].ASDFDSLGSDGGPGPVR.[S]		1	1	B7FAL5	B7FAL5	0	2	0.6775	0	1	1	817.37646484375	1633.7456530575	0.244289921608568	0.000199553750007908	HCD	MS2	0	24.475	30.8138936546667	25345	LPF2_030218_02.raw	0/0	3.99899625778198	38086419.5	30.8596630096436	0	3.804E-06
High	Sequest HT (A2)	Unambiguous	[K].KVSPEVIAEYTVR.[T]		1	1	P17784	P17784	1	2	0.5459	0	1	1	745.914123535156	1490.82097044031	-0.23417943035192	-0.000174559843685529	HCD	MS2	35.9263	20.77	30.7696268453333	25297	LPF2_030218_02.raw	0/0	3.80626535415649			0	8.38E-05
High	Sequest HT (A2)	Unambiguous	[R].IIGATRPWEAAPGTIR.[A]		1	2	A6N0M9	A6N0M9; Q07661	0	3	0.4444	0	1	1	570.320922851563	1708.94821529469	-0.642901052233913	-0.000366228437390722	CID	MS2		10.92756	30.7640212205333	25291	LPF2_030218_02.raw	0/0	1.89113390445709			0	6.331E-05
High	Sequest HT (A2)	Unambiguous	[R].ALHLPAAcGADASAFSK.[C]	C8(Carbamidomethyl)	1	1	Q6ASY2	Q6ASY2	0	3	0.7015	0	1	1	562.947082519531	1686.82669429859	-0.0720829224443707	-4.05304688489612E-05	CID	MS2		8.085723	30.7629565322667	25290	LPF2_030218_02.raw	0/0	4.12136363983154			0	6.137E-08
High	Sequest HT (A2)	Rejected	[K].ANSEATLGTYqGDAVLGEGASESLHVK.[D]	Q11(Deamidated)	1	1	Q5N725	Q5N725	0	3	0.0185	0	1	1	902.441223144531	2705.30911617359	7.04459898264986	0.00635256119793715	CID	MS2		32.34257	46.9318867773333	39573	LPF2_030218_03.raw	0/0	3.78311681747437			0	7.822E-07
High	Sequest HT (A2)	Rejected	[K].AnSEATLGTYQGDAVLGEGASESLHVK.[D]	N2(Deamidated)	1	1	Q5N725	Q5N725	0	3		0.0185	2	2	902.441223144531	2705.30911617359	7.04459898264986	0.00635256119793715	CID	MS2		32.34257	46.9318867773333	39573	LPF2_030218_03.raw	0/0	3.70732831954956			0	1.848E-06
High	Sequest HT (A2)	Unambiguous	[K].SGAVSEPALLTAAQK.[E]		1	1	Q0IWL9	Q0IWL9	0	2	0.4278	0	1	1	721.895812988281	1442.78434934656	-0.405253356710685	-0.000292346718765657	CID	MS2		28.3	30.5989224610667	25115	LPF2_030218_02.raw	0/0	3.6005642414093	6528205	30.5195465087891	0	2.404E-05
High	Sequest HT (A2)	Selected	[K].AnSEATLGTYKGDAVLGEGASESLHVK.[D]	N2(Deamidated)	1	1	P17784	P17784	1	3		0.0265	3	3	902.441223144531	2705.30911617359	-6.40508151775722	-0.0057759454686761	CID	MS2		32.34257	46.9318867773333	39573	LPF2_030218_03.raw	0/0	3.68087720870972			0	0.0001295
High	Sequest HT (A2)	Unambiguous	[K].NMAVTQFEPADAR.[R]		1	1	Q6Z6L4	Q6Z6L4	0	2	0.6085	0	1	1	725.344055175781	1449.68083372156	1.20365367483822	0.000872455781291137	CID	MS2		34.81	30.6683022237333	25188	LPF2_030218_02.raw	0/0	3.77718257904053	26736554.5	30.7517795562744	0	2.541E-05
High	Sequest HT (A2)	Unambiguous	[K].NMAVTQFEPADAR.[R]		1	1	Q6Z6L4	Q6Z6L4	0	2	0.5233	0	1	1	725.344055175781	1449.68083372156	1.20365367483822	0.000872455781291137	HCD	MS2	0	25.495	30.6665313389333	25186	LPF2_030218_02.raw	0/0	2.99626970291138	26736554.5	30.7517795562744	0	7.484E-05
High	Sequest HT (A2)	Unambiguous	[K].KLNLPVLPTTTIGSFPQTVELR.[R]		2	2	Q2QLY5; Q2QLY4	Q2QLY5; Q2QLY4	1	3	0.5748	0	1	1	808.801452636719	2424.38980465016	1.53987032043265	0.00124441338554486	HCD	MS2	0	33.1	46.9541438394667	39588	LPF2_030218_03.raw	0/0	5.47879838943481			0	6.698E-07
High	Sequest HT (A2)	Unambiguous	[K].DPTSQAELDNFMVQQLDGTK.[N]		1	1	Q42971	Q42971	0	2	0.6709	0	1	1	1119.02453613281	2237.04179563563	1.2262797210145	0.00137161781253781	CID	MS2		12.88806	46.9550856776	39589	LPF2_030218_03.raw	0/0	7.13812589645386	657201612	46.9196624755859	0	4.333E-08
High	Sequest HT (A2)	Unambiguous	[K].KLNLPVLPTTTIGSFPQTVELR.[R]		2	2	Q2QLY5; Q2QLY4	Q2QLY5; Q2QLY4	1	3	0.7725	0	1	1	808.80126953125	2424.38925533375	1.31329072870511	0.00106130791679486	CID	MS2		39.85331	46.956271124	39590	LPF2_030218_03.raw	0/0	4.6645040512085			0	7.668E-06
High	Sequest HT (A2)	Unambiguous	[K].KPEDWDDKEYIPDPEDK.[K]		1	1	Q9SLY8	Q9SLY8	1	3	0.6036	0	1	1	706.988403320313	2118.95065670094	0.205772147682192	0.000145340312580326	HCD	MS2	31.03279	31.09	30.6240438045333	25141	LPF2_030218_02.raw	0/0	3.90852856636047			0	2.627E-05
High	Sequest HT (A2)	Unambiguous	[K].YGAGIGPGVYDIHSPR.[I]		2	2	Q2QLY5; Q2QLY4	Q2QLY5; Q2QLY4	0	3	0.7068	0	1	1	553.614624023438	1658.82931881031	0.475426060337993	0.000262883437623411	CID	MS2		9.833817	30.6051343925333	25120	LPF2_030218_02.raw	0/0	3.24293923377991	251839058.5	30.7414035797119	0	1.13E-06
High	Sequest HT (A2)	Unambiguous	[K].GILQNDPFEVFDQK.[G]		1	1	Q75KR1	Q75KR1	0	2	0.4685	0	1	1	825.412780761719	1649.81828489344	0.801606158638065	0.000661251718838685	CID	MS2		33.1	46.9472545653333	39584	LPF2_030218_03.raw	0/0	3.32619524002075	55515913	46.7705421447754	0	4.835E-05
High	Sequest HT (A2)	Unambiguous	[R].cGGFSVEEVAPR.[L]	C1(Carbamidomethyl)	1	2	A2XMN2	Q10CE7; A2XMN2	0	2	0.5445	0	1	1	654.306030273438	1307.60478391688	-0.059424010398788	-3.88515624472063E-05	HCD	MS2	14.58223	26.545	30.4466014861333	24948	LPF2_030218_02.raw	0/0	3.81967902183533			0	1.722E-05
High	Sequest HT (A2)	Unambiguous	[K].DPTSQAELDNFMVQQLDGTK.[N]		1	1	Q42971	Q42971	0	3	0.5899	0	1	1	746.351684570313	2237.04050045094	0.647306955166298	0.000482683645865715	CID	MS2		11.41028	47.0367111912	39654	LPF2_030218_03.raw	0/0	4.9477915763855	191367497.375	46.9764938354492	0	6.578E-08
High	Sequest HT (A2)	Unambiguous	[K].AGPVPFFAAGISSVLHPK.[N]		1	1	Q7XPL2	Q7XPL2	0	3	0.6419	0	1	1	599.001831054688	1794.99093990406	0.45891286825698	0.000274581354233305	HCD	MS2	25.30956	40.245	47.0387902581333	39656	LPF2_030218_03.raw	0/0	4.2956862449646			0	1.067E-06
High	Sequest HT (A2)	Unambiguous	[K].AEALDPAFGDDAER.[L]		1	2	A2X5P7	A2X5P7; Q0E0P0	0	2	0.4585	0	1	1	738.833679199219	1476.66008176844	-0.0309154160690709	-2.28257811158983E-05	HCD	MS2	57.77232	31.52413	30.1770865248	24658	LPF2_030218_02.raw	0/0	3.4862596988678			0	0.0001532
High	Sequest HT (A2)	Unambiguous	[R].GVAFMVDNcSTTAR.[L]	C9(Carbamidomethyl)	1	1	Q65XK0	Q65XK0	0	2	0.4802	0	1	1	764.847106933594	1528.68693723719	-0.87416959739476	-0.000668166406324389	CID	MS2		36.375	30.1571395962667	24636	LPF2_030218_02.raw	0/0	4.03831481933594			0	1.992E-05
High	Sequest HT (A2)	Unambiguous	[R].GVAFMVDNcSTTAR.[L]	C9(Carbamidomethyl)	1	1	Q65XK0	Q65XK0	0	2	0.3064	0	1	1	764.847106933594	1528.68693723719	-0.87416959739476	-0.000668166406324389	HCD	MS2	0	27.07	30.1553228909333	24634	LPF2_030218_02.raw	0/0	2.97383713722229			0	5.717E-05
High	Sequest HT (A2)	Unambiguous	[R].TANLANNQIINYR.[C]		1	2	Q2QYW2	Q2RBN7; Q2QYW2	0	2	0.5316	0	1	1	752.897216796875	1504.78715696375	0.326680028073047	0.000245791875045143	CID	MS2		33.1	30.1524955842667	24631	LPF2_030218_02.raw	0/0	2.69053959846497	8298944	30.1394596099854	0	0.0001227
High	Sequest HT (A2)	Unambiguous	[R].TANLANNQIINYR.[C]		1	2	Q2QYW2	Q2RBN7; Q2QYW2	0	2	0.3599	0	1	1	752.897216796875	1504.78715696375	0.326680028073047	0.000245791875045143	HCD	MS2	63.02005	31.24	30.1510084912	24629	LPF2_030218_02.raw	0/0	2.89162445068359	8298944	30.1394596099854	0	7.788E-05
High	Sequest HT (A2)	Unambiguous	[K].GQEEEEEEQVGQGYETIR.[A]		1	1	Q75GX9	Q75GX9	0	2	0.8831	0	1	1	1055.46423339844	2109.92119016688	0.226916998687696	0.000239388437648813	CID	MS2		21.34	30.1491249546667	24627	LPF2_030218_02.raw	0/0	4.45233964920044			0	1.531E-07
High	Sequest HT (A2)	Unambiguous	[K].GQEEEEEEQVGQGYETIR.[A]		1	1	Q75GX9	Q75GX9	0	2	0.7421	0	1	1	1055.46423339844	2109.92119016688	0.226916998687696	0.000239388437648813	HCD	MS2	0	40.09	30.1473876370667	24625	LPF2_030218_02.raw	0/0	5.03679704666138			0	1.024E-07
High	Sequest HT (A2)	Unambiguous	[K].AEALDPAFGDDAER.[L]		1	2	A2X5P7	A2X5P7; Q0E0P0	0	2	0.5908	0	1	1	738.833679199219	1476.66008176844	-0.0309154160690709	-2.28257811158983E-05	CID	MS2		17.095	30.1786486168	24660	LPF2_030218_02.raw	0/0	3.25225329399109			0	0.0001178
High	Sequest HT (A2)	Unambiguous	[R].LKPFNcNLLYHDR.[L]	C6(Carbamidomethyl)	1	1	Q9SXP2	Q9SXP2	0	3	0.2815	0	1	1	563.955810546875	1689.85287838063	-0.0548801441814734	-3.09131249001856E-05	HCD	MS2	63.0265	18.69303	30.1408295936	24618	LPF2_030218_02.raw	0/0	3.02419257164001			0	0.0001059
High	Sequest HT (A2)	Unambiguous	[R].GGGGGSGSEWEIKPSSLTGK.[S]		1	2	B8AL97	B8AL97; Q852L2	0	2	0.3617	0	1	1	945.962951660156	1890.91862669031	-0.300779477351258	-0.000284374843658952	HCD	MS2	0	17.92	30.1296426192	24607	LPF2_030218_02.raw	0/0	3.75661420822144			0	3.482E-05
High	Sequest HT (A2)	Unambiguous	[R].VETGVLKPGMVVTFGPSGLTTEVK.[S]		1	1	O64937	O64937	0	3	0.2616	0	1	1	816.1142578125	2446.3282201775	0.836735314536138	0.000682309166677442	HCD	MS2	45.10492	25.22991	47.0595727306667	39677	LPF2_030218_03.raw	0/0	5.15738534927368			0	2.317E-06
High	Sequest HT (A2)	Unambiguous	[K].LAPFNPEYPDESVLWTESGDVGK.[S]		1	1	Q10M12	Q10M12	0	3	0.4404	0	1	1	850.740356445313	2550.20651607594	1.19245619704597	0.00101366864585846	HCD	MS2	0	29.56	47.0703888973333	39687	LPF2_030218_03.raw	0/0	4.3568811416626	14837523.75	47.0481338500977	0	3.949E-05
High	Sequest HT (A2)	Unambiguous	[K].LAPFNPEYPDESVLWTESGDVGK.[S]		1	1	Q10M12	Q10M12	0	3	0.5704	0	1	1	850.740356445313	2550.20651607594	1.19245619704597	0.00101366864585846	CID	MS2		39.535	47.0724749984	39689	LPF2_030218_03.raw	0/0	5.32988166809082	14837523.75	47.0481338500977	0	6.737E-06
High	Sequest HT (A2)	Unambiguous	[K].VFAAVPSKPGAEFPNAAR.[W]		1	1	P29545	P29545	0	3	0.5014	0	1	1	610.328002929688	1828.96945552906	-0.540069382337689	-0.000329256979208973	HCD	MS2	60.88356	19.12	30.0907084978667	24562	LPF2_030218_02.raw	0/0	3.62567448616028	20513356.5	30.1151790618896	0	1.608E-05
High	Sequest HT (A2)	Unambiguous	[K].LQMGQILDVPLPVcR.[S]	C14(Carbamidomethyl)	1	1	Q8H8C7	Q8H8C7	0	2	0.3829	0	1	1	869.972229003906	1738.93718137781	1.68120663528784	0.00146175390633019	HCD	MS2	12.37281	41.85	47.1030352744	39718	LPF2_030218_03.raw	0/0	3.49635577201843	92371749.25	47.2173118591309	0	1.758E-05
High	Sequest HT (A2)	Unambiguous	[K].LQMGQILDVPLPVcR.[S]	C14(Carbamidomethyl)	1	1	Q8H8C7	Q8H8C7	0	2	0.4444	0	1	1	869.972778320313	1738.93828001063	2.31299176892808	0.00201107031258019	CID	MS2		33.1	47.1047564154667	39720	LPF2_030218_03.raw	0/0	3.95678925514221	92371749.25	47.2173118591309	0	1.679E-06
High	Sequest HT (A2)	Unambiguous	[R].GGGGGSGSEWEIKPSSLTGK.[S]		1	2	B8AL97	B8AL97; Q852L2	0	2	0.2865	0	1	1	945.962951660156	1890.91862669031	-0.300779477351258	-0.000284374843658952	CID	MS2		28.285	30.1314238978667	24609	LPF2_030218_02.raw	0/0	3.56047701835632			0	7.642E-06
High	Sequest HT (A2)	Unambiguous	[K].AVGVNLPGGGAASSAAAAAPAAK.[D]		1	1	P29545	P29545	0	2	0.5117	0	1	1	940.004577636719	1879.00187864344	-0.703158229335974	-0.000660618281472125	HCD	MS2	0	20.785	30.1936167128	24676	LPF2_030218_02.raw	0/0	4.27531290054321	25925486.5	30.2443428039551	0	5.162E-08
High	Sequest HT (A2)	Unambiguous	[K].AVGVNLPGGGAASSAAAAAPAAK.[D]		1	1	P29545	P29545	0	2	0.7655	0	1	1	940.004577636719	1879.00187864344	-0.703158229335974	-0.000660618281472125	CID	MS2		30.76	30.1953918274667	24678	LPF2_030218_02.raw	0/0	5.16031742095947	25925486.5	30.2443428039551	0	2.229E-10
High	Sequest HT (A2)	Unambiguous	[K].DNQTVQSVLGTPTR.[D]		1	1	Q7Y0E8	Q7Y0E8	0	2	0.2161	0	1	1	758.391174316406	1515.77507200281	-0.717920769262247	-0.000544103593483669	HCD	MS2	58.2293	40.17	30.1961938733333	24679	LPF2_030218_02.raw	0/0	3.47087836265564			0	7.322E-05
High	Sequest HT (A2)	Unambiguous	[K].nGGIDTEDDYPYK.[A]	N1(Deamidated)	1	1	P25777	P25777	0	2	0.9268	0	1	1	744.312866210938	1487.61845579188	0.803857219955311	0.000597915937474491	CID	MS2		23.08	30.426552384	24926	LPF2_030218_02.raw	0/0	4.10336542129517			0	1.341E-05
High	Sequest HT (A2)	Unambiguous	[K].nGGIDTEDDYPYK.[A]	N1(Deamidated)	1	1	P25777	P25777	0	2	0.7479	0	1	1	744.312194824219	1487.61711301844	-0.0987764571614128	-7.34707812755087E-05	HCD	MS2	31.3766	25.76076	30.4249670752	24924	LPF2_030218_02.raw	0/0	3.49092602729797			0	2.572E-05
High	Sequest HT (A2)	Unambiguous	[R].ALHLPAAcGADASAFSK.[C]	C8(Carbamidomethyl)	1	1	Q6ASY2	Q6ASY2	0	3	0.6607	0	1	1	562.947082519531	1686.82669429859	-0.0720829224443707	-4.05304688489612E-05	CID	MS2		22.33483	30.3877291589333	24883	LPF2_030218_02.raw	0/0	3.36407804489136	9442272	30.3135814666748	0	7.356E-06
High	Sequest HT (A2)	Unambiguous	[R].ALHLPAAcGADASAFSK.[C]	C8(Carbamidomethyl)	1	1	Q6ASY2	Q6ASY2	0	3	0.5778	0	1	1	562.947082519531	1686.82669429859	-0.0720829224443707	-4.05304688489612E-05	HCD	MS2	56.39136	28.27	30.3859485432	24881	LPF2_030218_02.raw	0/0	3.33964824676514	9442272	30.3135814666748	0	3.612E-05
High	Sequest HT (A2)	Unambiguous	[K].IGPWGGnGGSAqDISVPPKK.[L]	N7(Deamidated); Q12(Deamidated)	1	1	Q0JMY8	Q0JMY8	1	3	0.4762	0	1	1	656.339904785156	1967.00516109547	9.29297273751153	0.00609305182297041	CID	MS2		34.20024	30.3773775618667	24871	LPF2_030218_02.raw	0/0	3.5731418132782			0	0.0001335
High	Sequest HT (A2)	Unambiguous	[K].IGPWGGnGGSAQDISVPPKK.[L]	N7(Deamidated)	1	1	Q0JMY8	Q0JMY8	1	3	0.0931	0	1	1	656.005493164063	1966.00192623219	-0.477978861892179	-0.000313235937446255	HCD	MS2	54.94024	30.535	30.3749673917333	24870	LPF2_030218_02.raw	0/0	4.62342643737793	10641754.75	30.4439315795898	0	5.324E-07
High	Sequest HT (A2)	Unambiguous	[K].FAQETIAPHAAAIDASNHFPK.[D]		1	1	Q75IM9	Q75IM9	0	3	0.2273	0	1	1	746.04296875	2236.11435299	-0.0841370139400155	-6.27133334395088E-05	CID	MS2		33.1	30.3654384424	24860	LPF2_030218_02.raw	0/0	2.85910415649414	9580199.25	30.3178520202637	0	3.468E-05
High	Sequest HT (A2)	Unambiguous	[K].FAQETIAPHAAAIDASNHFPK.[D]		1	1	Q75IM9	Q75IM9	0	3	0.5632	0	1	1	746.04296875	2236.11435299	-0.0841370139400155	-6.27133334395088E-05	HCD	MS2	22.14432	29.77	30.3638531848	24858	LPF2_030218_02.raw	0/0	4.35159969329834	9580199.25	30.3178520202637	0	5.071E-07
High	Sequest HT (A2)	Unambiguous	[K].VIAcVGETLEQR.[E]	C4(Carbamidomethyl)	1	1	P48494	P48494	0	2	0.4692	0	1	1	687.855285644531	1374.70329465906	-0.931800883023015	-0.000640475468724588	CID	MS2		26.50776	30.3212885616	24811	LPF2_030218_02.raw	0/0	3.72757172584534			0	6.674E-05
High	Sequest HT (A2)	Unambiguous	[R].GHGPLVGGWSPITDVGDPHIqELGGWAVER.[H]	Q21(Deamidated)	1	1	Q10J94	Q10J94	0	4	0.3462	0	1	1	785.14697265625	3137.566060735	7.05603030587861	0.00553465125014363	CID	MS2		33.1	47.0442149008	39662	LPF2_030218_03.raw	0/0	2.6010217666626	11632233.125	47.0383911132813	0	3.301E-05
High	Sequest HT (A2)	Unambiguous	[K].AVANQPVSVAIEAGGR.[A]		1	1	P25776	P25776	0	2	0.5434	0	1	1	769.917236328125	1538.82719602625	-0.866980123990785	-0.000667066874939337	CID	MS2		33.1	30.3051035032	24795	LPF2_030218_02.raw	0/0	3.56595611572266			0	3.918E-06
High	Sequest HT (A2)	Unambiguous	[R].QLNMIDADEKDTAGGELPNR.[A]		1	2	P0C5D0	P0C5D1; P0C5D0	1	2	0.69	0	1	1	1094.02001953125	2187.0327624325	-0.856551363981707	-0.000936653750159167	HCD	MS2	0	26.35	30.3042971874667	24794	LPF2_030218_02.raw	0/0	4.00223159790039	6878478.5	30.3266258239746	0	8.55E-06
High	Sequest HT (A2)	Unambiguous	[K].AVANQPVSVAIEAGGR.[A]		1	1	P25776	P25776	0	2	0.5152	0	1	1	769.917236328125	1538.82719602625	-0.866980123990785	-0.000667066874939337	HCD	MS2	23.8755	26.095	30.3037015696	24793	LPF2_030218_02.raw	0/0	3.27846360206604			0	6.592E-06
High	Sequest HT (A2)	Unambiguous	[K].TVDTLEGANPASLANK.[V]		1	1	Q0IWL9	Q0IWL9	0	2	0.5778	0	1	1	800.912719726563	1600.81816282313	0.294976203515952	0.000236101562450131	CID	MS2		36.75	30.2889441208	24776	LPF2_030218_02.raw	0/0	4.68663930892944			0	1.721E-05
High	Sequest HT (A2)	Unambiguous	[K].LSVETTANQDPLVTK.[G]		1	1	Q43008	Q43008	0	2	0.7355	0	1	1	808.430541992188	1615.85380735438	0.0405880639960375	3.27921875395987E-05	CID	MS2		26.08989	30.2877479917333	24775	LPF2_030218_02.raw	0/0	3.63183093070984			0	4.526E-06
High	Sequest HT (A2)	Unambiguous	[K].TVDTLEGANPASLANK.[V]		1	1	Q0IWL9	Q0IWL9	0	2	0.5471	0	1	1	800.912719726563	1600.81816282313	0.294976203515952	0.000236101562450131	HCD	MS2	34.6591	27.505	30.2867792789333	24774	LPF2_030218_02.raw	0/0	3.39916920661926			0	0.0001121
High	Sequest HT (A2)	Unambiguous	[K].FAQETIAPHAAAIDASNHFPK.[D]		1	1	Q75IM9	Q75IM9	0	3	0.4699	0	1	1	746.043518066406	2236.11600093922	0.652832934798489	0.000486603072810491	HCD	MS2	20.33374	25.42	30.2783067936	24767	LPF2_030218_02.raw	0/0	4.14531326293945			0	2.747E-05
High	Sequest HT (A2)	Unambiguous	[K].ALNEHHVLLEGSLLKPNmVTPGSESK.[K]	M18(Oxidation)	1	1	Q5N725	Q5N725	0	4	0.626	0	1	1	704.870910644531	2816.46181268813	0.25169817681834	0.000177224531225928	HCD	MS2	31.63143	28.48199	30.8232415130667	25356	LPF2_030218_02.raw	0/0	5.08493661880493	17770866	30.8657302856445	0	2.502E-09
High	Sequest HT (A2)	Unambiguous	[K].ALNEHHVLLEGSLLKPnmVTPGSESK.[K]	N17(Deamidated); M18(Oxidation)	1	1	Q5N725	Q5N725	0	4	0.0909	0	1	1	705.121643066406	2817.46474237563	6.96467359277821	0.00490564640622582	CID	MS2		30.67537	30.8256662338667	25357	LPF2_030218_02.raw	0/0	5.49764537811279			0	2.23E-06
High	Sequest HT (A2)	Unambiguous	[K].ANSEATLGTYQGDAVLGEGASESLHVK.[D]		1	1	Q5N725	Q5N725	0	3	0.5561	0	1	1	902.107055664063	2704.30661373219	0.211234297666792	0.000190414062520479	HCD	MS2	0	28.915	46.9296368976	39571	LPF2_030218_03.raw	0/0	6.14581775665283			0	1.385E-09
High	Sequest HT (A2)	Unambiguous	[R].TMASTVPLAVEGEPSNK.[-]		1	1	P31924	P31924	0	2	0.5819	0	1	1	865.935485839844	1730.86369504969	0.444188662147597	0.000384414843779268	HCD	MS2	15.1114	20.89	30.8474962610667	25381	LPF2_030218_02.raw	0/0	3.53740096092224			0	1.152E-05
High	Sequest HT (A2)	Unambiguous	[R].IFIPDREPPNGQPDEPLR.[V]		2	2	Q0DHF6; A2Y5L9	Q0DHF6; A2Y5L9	1	3	0.5552	0	1	1	697.35986328125	2090.06503658375	-0.713741036227166	-0.000497255416576081	CID	MS2		19.1997	31.3662238232	25913	LPF2_030218_02.raw	0/0	2.98511600494385			0	3.972E-05
High	Sequest HT (A2)	Unambiguous	[K].EMLSGDTAVIAETGDSWFNcQK.[L]	C20(Carbamidomethyl)	2	2	Q0DHF6; A2Y5L9	Q0DHF6; A2Y5L9	0	2	0.7523	0	1	1	1230.04638671875	2459.0854968075	0.0593299861160652	7.29487498638548E-05	HCD	MS2	0	25.345	46.6020572394667	39314	LPF2_030218_03.raw	0/0	4.39659357070923	10696953.3125	46.5842437744141	0	1.685E-06
High	Sequest HT (A2)	Unambiguous	[K].EMLSGDTAVIAETGDSWFNcQK.[L]	C20(Carbamidomethyl)	2	2	Q0DHF6; A2Y5L9	Q0DHF6; A2Y5L9	0	2	0.7516	0	1	1	1230.04638671875	2459.0854968075	0.0593299861160652	7.29487498638548E-05	CID	MS2		34.69	46.6039281128	39316	LPF2_030218_03.raw	0/0	4.70613765716553	10696953.3125	46.5842437744141	0	9.606E-07
High	Sequest HT (A2)	Unambiguous	[K].ALNEHHVLLEGSLLKPNmVTPGSESK.[K]	M18(Oxidation)	1	1	Q5N725	Q5N725	0	4	0.6658	0	1	1	704.870422363281	2816.45985956313	-0.441769592848977	-0.000311056718774072	CID	MS2		32.395	31.3501223410667	25895	LPF2_030218_02.raw	0/0	3.71381688117981	13327599.75	31.4378128051758	0	1.757E-05
High	Sequest HT (A2)	Unambiguous	[K].ALNEHHVLLEGSLLKPNmVTPGSESK.[K]	M18(Oxidation)	1	1	Q5N725	Q5N725	0	4	0.5149	0	1	1	704.870422363281	2816.45985956313	-0.441769592848977	-0.000311056718774072	HCD	MS2	40.932	29.395	31.3482388696	25893	LPF2_030218_02.raw	0/0	3.03203368186951	13327599.75	31.4378128051758	0	3.949E-06
High	Sequest HT (A2)	Unambiguous	[R].TLGVISMScDNDATR.[G]	C9(Carbamidomethyl)	1	1	Q10G56	Q10G56	0	2	0.8444	0	1	1	820.373413085938	1639.73954954188	-1.14755783400832	-0.000940849062583737	CID	MS2		19.21	31.3464662581333	25891	LPF2_030218_02.raw	0/0	3.14881467819214	23673964.5	31.3304290771484	0	1.327E-05
High	Sequest HT (A2)	Unambiguous	[R].TLGVISMScDNDATR.[G]	C9(Carbamidomethyl)	1	1	Q10G56	Q10G56	0	2	0.6217	0	1	1	820.373413085938	1639.73954954188	-1.14755783400832	-0.000940849062583737	HCD	MS2	21.33657	27.685	31.3450061096	25889	LPF2_030218_02.raw	0/0	2.67170357704163	23673964.5	31.3304290771484	0	8.234E-05
High	Sequest HT (A2)	Unambiguous	[R].HLNAGIFGTGSDGHTLPSETVR.[A]		1	1	P14717	P14717	0	4	0.5196	0	1	1	567.286071777344	2266.12245721938	0.606423630992243	0.000343557343853718	HCD	MS2	36.20357	20.89122	31.3932786874667	25943	LPF2_030218_02.raw	0/0	3.58111715316772			0	8.655E-06
High	Sequest HT (A2)	Unambiguous	[K].ALHGGNFQGTPIGVSMDNAR.[L]		1	1	P14717	P14717	0	2	0.668	0	1	1	1021.49682617188	2041.98637571375	-0.419442509958028	-0.000428248124990205	CID	MS2		34.495	31.324898512	25867	LPF2_030218_02.raw	0/0	5.08768558502197			0	1.338E-06
High	Sequest HT (A2)	Unambiguous	[K].KLNLPVLPTTTIGSFPQTVELR.[R]		2	2	Q2QLY5; Q2QLY4	Q2QLY5; Q2QLY4	1	3	0.6679	0	1	1	808.800720214844	2424.38760738453	0.633551953522509	0.000511991510544855	CID	MS2		13.82898	46.6109546277333	39322	LPF2_030218_03.raw	0/0	5.5980486869812			0	3E-07
High	Sequest HT (A2)	Unambiguous	[K].ALHGGNFQGTPIGVSMDNAR.[L]		1	1	P14717	P14717	0	3	0.6705	0	1	1	681.334533691406	2041.98904781422	0.889135930995089	0.000605201406263708	CID	MS2		16.96574	31.3110388437333	25851	LPF2_030218_02.raw	0/0	4.30570936203003			0	1.691E-08
High	Sequest HT (A2)	Unambiguous	[K].ALHGGNFQGTPIGVSMDNAR.[L]		1	1	P14717	P14717	0	3	0.3463	0	1	1	681.334533691406	2041.98904781422	0.889135930995089	0.000605201406263708	HCD	MS2	9.597405	21.04611	31.309132196	25849	LPF2_030218_02.raw	0/0	4.10408401489258			0	1.41E-06
High	Sequest HT (A2)	Unambiguous	[K].EPYTATIVSVER.[LI]		1	2	P41345	O23877; P41345	0	2	0.4805	0	1	1	682.857727050781	1364.70817747156	1.87317434835343	0.00127816578128659	HCD	MS2	45.66513	33.17282	31.3025618405333	25843	LPF2_030218_02.raw	0/0	3.32737994194031			0	8.401E-05
High	Sequest HT (A2)	Unambiguous	[K].GELEASAATPYELQR.[R]		1	1	P56724	P56724	0	2	0.6275	0	1	1	817.905395507813	1634.80351438563	0.901531554683491	0.0007369128126129	CID	MS2		21.4	31.268088172	25804	LPF2_030218_02.raw	0/0	4.51430559158325			0	6.693E-05
High	Sequest HT (A2)	Unambiguous	[K].GELEASAATPYELQR.[R]		1	1	P56724	P56724	0	2	0.5777	0	1	1	817.905395507813	1634.80351438563	0.901531554683491	0.0007369128126129	HCD	MS2	0	42.7	31.2663741464	25802	LPF2_030218_02.raw	0/0	3.85920310020447			0	1.771E-06
High	Sequest HT (A2)	Unambiguous	[K].DPTSQAELDNFMVQQLDGTK.[N]		1	1	Q42971	Q42971	0	2	0.5884	0	1	1	1119.02331542969	2237.03935422938	0.134923605715241	0.000150914687537806	HCD	MS2	0	37.92	46.6129881136	39324	LPF2_030218_03.raw	0/0	6.05182933807373			0	2.456E-08
High	Sequest HT (A2)	Unambiguous	[K].ALHGGNFQGTPIGVSMDNAR.[L]		1	1	P14717	P14717	0	2	0.6013	0	1	1	1021.49682617188	2041.98637571375	-0.419442509958028	-0.000428248124990205	HCD	MS2	0	25.12	31.3230275253333	25865	LPF2_030218_02.raw	0/0	4.63743114471436			0	1.431E-06
High	Sequest HT (A2)	Unambiguous	[K].KIPLYQHIANLAGNKqLVLPVPAFNVINGGSHAGNK.[L]	Q16(Deamidated)	1	1	Q42971	Q42971	2	5		0.0212	4	4	759.625793457031	3794.09986076516	3.541879034722	0.00268763903120481	CID	MS2		26.63599	46.598907724	39311	LPF2_030218_03.raw	0/0	5.54627704620361			0	4.955E-06
High	Sequest HT (A2)	Unambiguous	[K].KIPLYqHIANLAGNKQLVLPVPAFNVINGGSHAGNK.[L]	Q6(Deamidated)	1	1	Q42971	Q42971	2	5		0.0194	3	3	759.625793457031	3794.09986076516	3.541879034722	0.00268763903120481	CID	MS2		26.63599	46.598907724	39311	LPF2_030218_03.raw	0/0	5.55913400650024			0	3.278E-06
High	Sequest HT (A2)	Unambiguous	[K].KIPLYQHIAnLAGNKQLVLPVPAFNVINGGSHAGNK.[L]	N10(Deamidated)	1	1	Q42971	Q42971	2	5		0.0035	2	2	759.625793457031	3794.09986076516	3.541879034722	0.00268763903120481	CID	MS2		26.63599	46.598907724	39311	LPF2_030218_03.raw	0/0	5.64627885818481			0	4.334E-06
High	Sequest HT (A2)	Unambiguous	[K].LDRPAEDEAMAGQEVAAAE.[-]		1	1	P49397	P49397	0	2	0.7052	0	1	1	986.950561523438	1972.89384641688	1.10822956937863	0.00109320843739624	CID	MS2		42.82	31.5100508666667	26066	LPF2_030218_02.raw	0/0	3.62969183921814	31257910	31.5431671142578	0	6.183E-05
High	Sequest HT (A2)	Unambiguous	[R].GIYAYGFEKPSAIQQR.[GA]		2	7	Q6Z2Z4; P35683	Q6Z2Z4; Q5VNM3; Q10I26; P35683; P41376; Q9CAI7; P41377	0	2	0.713	0	1	1	914.473754882813	1827.94023313563	0.779197650740044	0.000712162812760653	CID	MS2		37.725	31.5010928330667	26057	LPF2_030218_02.raw	0/0	4.59743738174438			0	5.077E-07
High	Sequest HT (A2)	Unambiguous	[R].GIYAYGFEKPSAIQQR.[GA]		2	7	Q6Z2Z4; P35683	Q6Z2Z4; Q5VNM3; Q10I26; P35683; P41376; Q9CAI7; P41377	0	2	0.6483	0	1	1	914.473754882813	1827.94023313563	0.779197650740044	0.000712162812760653	HCD	MS2	0	28.645	31.4991947930667	26055	LPF2_030218_02.raw	0/0	3.43809413909912			0	6.542E-07
High	Sequest HT (A2)	Unambiguous	[K].KIPLYQHIANLAGNKqLVLPVPAFNVINGGSHAGNK.[L]	Q16(Deamidated)	1	1	Q42971	Q42971	2	5		0.0198	2	2	759.625793457031	3794.09986076516	3.541879034722	0.00268763903120481	HCD	MS2	0	25.53014	46.597234584	39309	LPF2_030218_03.raw	0/0	5.45419073104858			0	1.041E-05
High	Sequest HT (A2)	Unambiguous	[K].KVSPEVIAEYTVR.[T]		1	1	P17784	P17784	1	2	0.7412	0	1	1	745.914306640625	1490.82133665125	0.0114643182953585	8.5456250644711E-06	CID	MS2		19.03	31.4967636512	26052	LPF2_030218_02.raw	0/0	4.25267028808594	22188470.5	31.5792198181152	0	2.887E-05
High	Sequest HT (A2)	Unambiguous	[K].KIPLYQHIANLAGnKQLVLPVPAFNVINGGSHAGNK.[L]	N14(Deamidated)	1	1	Q42971	Q42971	2	5		0.0234	3	3	759.625793457031	3794.09986076516	3.541879034722	0.00268763903120481	HCD	MS2	0	25.53014	46.597234584	39309	LPF2_030218_03.raw	0/0	5.43452453613281			0	6.275E-06
High	Sequest HT (A2)	Unambiguous	[K].KVSPEVIAEYTVR.[T]		1	1	P17784	P17784	1	2	0.5446	0	1	1	745.914306640625	1490.82133665125	0.0114643182953585	8.5456250644711E-06	HCD	MS2	0	30.49	31.4949176306667	26050	LPF2_030218_02.raw	0/0	3.36488723754883	22188470.5	31.5792198181152	0	3.349E-05
High	Sequest HT (A2)	Unambiguous	[K].KVSPQLIAEYTVR.[A]		1	1	Q5N725	Q5N725	1	2	0.6146	0	1	1	752.429809570313	1503.85234251063	-0.406648385029362	-0.000305769687543034	CID	MS2		20.47	31.493147112	26048	LPF2_030218_02.raw	0/0	3.83883571624756			0	2.929E-05
High	Sequest HT (A2)	Unambiguous	[K].KVSPQLIAEYTVR.[A]		1	1	Q5N725	Q5N725	1	2	0.5902	0	1	1	752.429809570313	1503.85234251063	-0.406648385029362	-0.000305769687543034	HCD	MS2	0	38.46818	31.4915226437333	26046	LPF2_030218_02.raw	0/0	3.65983843803406			0	1.812E-06
High	Sequest HT (A2)	Unambiguous	[K].KIPLYQHIANLAGnKQLVLPVPAFNVINGGSHAGNK.[L]	N14(Deamidated)	1	1	Q42971	Q42971	2	5	0.0035	0	1	1	759.625793457031	3794.09986076516	3.541879034722	0.00268763903120481	CID	MS2		26.63599	46.598907724	39311	LPF2_030218_03.raw	0/0	5.66570281982422			0	4.356E-06
High	Sequest HT (A2)	Unambiguous	[K].KVSPQLIAEYTVR.[A]		1	1	Q5N725	Q5N725	1	3	0.7126	0	1	1	501.955261230469	1503.85123043141	-1.1461350587321	-0.000574539531271512	CID	MS2		25.00477	31.4753293994667	26028	LPF2_030218_02.raw	0/0	4.20677423477173			0	3.66E-05
High	Sequest HT (A2)	Unambiguous	[K].KVSPEVIAEYTVR.[T]		1	1	P17784	P17784	1	3	0.7074	0	1	1	497.611450195313	1490.81979732594	-1.02107076306019	-0.000507411354116509	CID	MS2		17.1121	31.4743647325333	26027	LPF2_030218_02.raw	0/0	4.75216197967529			0	6.038E-06
High	Sequest HT (A2)	Unambiguous	[K].IGPWGGnGGSAQDISVPPKK.[L]	N7(Deamidated)	1	1	Q0JMY8	Q0JMY8	1	3	0.0925	0	1	1	656.005859375	1966.003024865	0.0808366065556318	5.29750000537454E-05	CID	MS2		19.19018	31.4715312453333	26024	LPF2_030218_02.raw	0/0	3.35402607917786			0	1.075E-06
High	Sequest HT (A2)	Unambiguous	[K].IGPWGGnGGSAQDISVPPKK.[L]	N7(Deamidated)	1	1	Q0JMY8	Q0JMY8	1	3	0.1215	0	1	1	656.005859375	1966.003024865	0.0808366065556318	5.29750000537454E-05	HCD	MS2	0	23.53	31.469664896	26022	LPF2_030218_02.raw	0/0	4.93884563446045			0	4.272E-11
High	Sequest HT (A2)	Unambiguous	[K].YGVTESTLLTR.[N]		1	1	Q8H8C7	Q8H8C7	0	2	0.6035	0	1	1	620.332336425781	1239.65739622156	-0.44085422153343	-0.000273254218654984	CID	MS2		15.10526	31.4679713328	26020	LPF2_030218_02.raw	0/0	3.42651009559631			0	2.881E-05
High	Sequest HT (A2)	Unambiguous	[R].HLNAGIFGTGSDGHTLPSETVR.[A]		1	1	P14717	P14717	0	3	0.701	0	1	1	756.045104980469	2266.12076168141	-0.141787919351916	-0.000107102864452221	CID	MS2		15.85707	31.4670671034667	26019	LPF2_030218_02.raw	0/0	5.24973917007446			0	3.588E-09
High	Sequest HT (A2)	Unambiguous	[K].GDAVLGEGASESLHVK.[D]		1	1	P17784	P17784	0	3	0.3173	0	1	1	523.601867675781	1568.79104976734	-0.271631164993149	-0.000142044218743346	HCD	MS2	35.89368	19.315	31.4427951536	25997	LPF2_030218_02.raw	0/0	3.12215137481689	8437810	31.4873180389404	0	4.026E-05
High	Sequest HT (A2)	Unambiguous	[K].DPTSQAELDNFMVQQLDGTK.[N]		1	1	Q42971	Q42971	0	2	0.6997	0	1	1	1119.02331542969	2237.03935422938	0.134923605715241	0.000150914687537806	CID	MS2		33.1	46.6147092144	39326	LPF2_030218_03.raw	0/0	6.15957975387573			0	3.554E-08
High	Sequest HT (A2)	Unambiguous	[K].KIPLYqHIANLAGNKQLVLPVPAFNVINGGSHAGNK.[L]	Q6(Deamidated)	1	1	Q42971	Q42971	2	5	0.0198	0	1	1	759.625793457031	3794.09986076516	3.541879034722	0.00268763903120481	HCD	MS2	0	25.53014	46.597234584	39309	LPF2_030218_03.raw	0/0	5.56272745132446			0	9.271E-06
High	Sequest HT (A2)	Unambiguous	[K].VAAQVPDSGPcVTYIGK.[G]	C11(Carbamidomethyl)	1	1	Q9LI00	Q9LI00	0	2	0.7412	0	1	1	881.446044921875	1761.88481321375	0.463625160083245	0.000408426874930257	CID	MS2		41.145	31.2164094816	25749	LPF2_030218_02.raw	0/0	3.70568513870239			0	9.419E-06
High	Sequest HT (A2)	Unambiguous	[K].GILQNDPFEVFDQK.[G]		1	1	Q75KR1	Q75KR1	0	2	0.6398	0	1	1	825.413330078125	1649.81938352625	1.46751809768643	0.00121056812508868	CID	MS2		10.01645	46.6345975346667	39345	LPF2_030218_03.raw	0/0	4.71949291229248	178001532.75	46.5163230895996	0	1.578E-05
High	Sequest HT (A2)	Unambiguous	[K].IGPWGGNGGSAqDISVPPKK.[L]	Q12(Deamidated)	1	1	Q0JMY8	Q0JMY8	1	3		0.0309	2	2	656.006469726563	1966.00485591969	1.01219572063532	0.000663326562553745	HCD	MS2	58.95195	25.43351	31.0387774778667	25577	LPF2_030218_02.raw	0/0	4.71180009841919	7148954.3125	31.0205192565918	0	5.481E-05
High	Sequest HT (A2)	Unambiguous	[K].IGPWGGnGGSAQDISVPPKK.[L]	N7(Deamidated)	1	1	Q0JMY8	Q0JMY8	1	3	0.0309	0	1	1	656.006469726563	1966.00485591969	1.01219572063532	0.000663326562553745	HCD	MS2	58.95195	25.43351	31.0387774778667	25577	LPF2_030218_02.raw	0/0	4.8630633354187	7148954.3125	31.0205192565918	0	1.942E-05
High	Sequest HT (A2)	Unambiguous	[K].ATSSIFPLQNVFVR.[K]		1	1	P49397	P49397	0	2	0.46	0	1	1	789.936584472656	1578.86589231531	1.29158401366728	0.00101961765619762	CID	MS2		28.93	46.7789225165333	39461	LPF2_030218_03.raw	0/0	3.00152492523193			0	0.0001134
High	Sequest HT (A2)	Unambiguous	[K].KVSPEVIAEYTVR.[T]		1	1	P17784	P17784	1	3	0.622	0	1	1	497.612365722656	1490.82254390797	0.821257351794397	0.000408115989633491	CID	MS2		20.95289	30.9517419482667	25490	LPF2_030218_02.raw	0/0	4.6279821395874			0	7.758E-06
High	Sequest HT (A2)	Unambiguous	[K].KVSPEVIAEYTVR.[T]		1	1	P17784	P17784	1	3	0.6375	0	1	1	497.611694335938	1490.82052974781	-0.529783265765632	-0.000263270729116509	HCD	MS2	7.64467	22.94804	30.9502191704	25488	LPF2_030218_02.raw	0/0	3.88933372497559			0	7.357E-05
High	Sequest HT (A2)	Unambiguous	[K].YGAGIGPGVYDIHSPR.[I]		2	2	Q2QLY5; Q2QLY4	Q2QLY5; Q2QLY4	0	3	0.6705	0	1	1	553.614135742188	1658.82785396656	-0.407633112666893	-0.000225397812376589	CID	MS2		6.11209	30.9483649368	25486	LPF2_030218_02.raw	0/0	3.52164602279663			0	7.423E-06
High	Sequest HT (A2)	Unambiguous	[K].DAPMFVcGVNEDKYTSDIDIVSNAScTTNcLAPLAK.[V]	C7(Carbamidomethyl); C26(Carbamidomethyl); C30(Carbamidomethyl)	1	1	A2YQT7	A2YQT7	1	3	0.533	0	1	1	1326.27478027344	3976.80978756031	0.663150163667355	0.000879073437540493	HCD	MS2	0	40.77	46.8422950472	39501	LPF2_030218_03.raw	0/0	3.49111151695251	7484014.75	46.8599243164063	0	5.405E-06
High	Sequest HT (A2)	Unambiguous	[K].IGPWGGNGGSAqDISVPPKK.[L]	Q12(Deamidated)	1	1	Q0JMY8	Q0JMY8	1	3	0.0607	0	1	1	656.006469726563	1966.00485591969	1.01219572063532	0.000663326562553745	CID	MS2		37.70414	31.0408212976	25579	LPF2_030218_02.raw	0/0	4.27607822418213	7148954.3125	31.0205192565918	0	7.077E-06
High	Sequest HT (A2)	Unambiguous	[K].DAPMFVcGVNEDKYTSDIDIVSNAScTTNcLAPLAK.[V]	C7(Carbamidomethyl); C26(Carbamidomethyl); C30(Carbamidomethyl)	1	1	A2YQT7	A2YQT7	1	3	0.6375	0	1	1	1326.27478027344	3976.80978756031	0.663150163667355	0.000879073437540493	CID	MS2		33.1	46.8440486	39503	LPF2_030218_03.raw	0/0	4.11407470703125	7484014.75	46.8599243164063	0	3.118E-05
High	Sequest HT (A2)	Unambiguous	[R].ALHLPAAcGADASAFSK.[C]	C8(Carbamidomethyl)	1	1	Q6ASY2	Q6ASY2	0	2	0.75	0	1	1	843.916870117188	1686.82646360438	-0.208845165371967	-0.000176142812659208	CID	MS2		21.985	30.8995690226667	25435	LPF2_030218_02.raw	0/0	3.71590375900269	25509212.75	30.9595031738281	0	1.079E-06
High	Sequest HT (A2)	Unambiguous	[R].AAVPSGASTGVYEALELR.[D]		1	1	Q42971	Q42971	0	2	0.5769	0	1	1	895.968994140625	1790.93071165125	1.34456038546454	0.00120400562514078	CID	MS2		32.125	46.8478776528	39507	LPF2_030218_03.raw	0/0	4.15657138824463			0	3.617E-05
High	Sequest HT (A2)	Unambiguous	[K].KIPLYQHIANLAGNK.[Q]		1	1	Q42971	Q42971	1	3	0.661	0	1	1	560.657836914063	1679.95895748219	-0.114840775921678	-6.43092707832693E-05	HCD	MS2	24.43801	9.625571	30.8929175285333	25430	LPF2_030218_02.raw	0/0	3.50897598266602			0	9.908E-05
High	Sequest HT (A2)	Unambiguous	[K].LAPFnPEYPDESVLWTESGDVGK.[S]	N5(Deamidated)	1	1	Q10M12	Q10M12	0	2	0.625	0	1	1	1276.10717773438	2551.20707883875	7.67790247428601	0.00979388437502693	HCD	MS2	0	29.65	46.8735122042667	39534	LPF2_030218_03.raw	0/0	4.87557411193848			0	1.055E-07
High	Sequest HT (A2)	Unambiguous	[R].VAPEEHPVLLTEAPMNPK.[A]		1	1	P0C542	P0C542	0	3	0.3758	0	1	1	658.01171875	1972.02060299	-0.111966363344393	-7.36000000263933E-05	HCD	MS2	11.11536	20.905	30.8832134114667	25419	LPF2_030218_02.raw	0/0	4.87010622024536	16186641	30.8694248199463	0	1.399E-07
High	Sequest HT (A2)	Unambiguous	[K].AAVAWEAAKPLVIEEVEVAPPQAMEVR.[V]		1	1	Q2R8Z5	Q2R8Z5	0	3	0.5417	0	1	1	968.517333984375	2903.53744869313	1.34616427552269	0.0013028777081369	HCD	MS2	0	33.1	46.9115828717333	39557	LPF2_030218_03.raw	0/0	4.31548595428467	20207783.6875	46.833911895752	0	1.588E-05
High	Sequest HT (A2)	Unambiguous	[R].TMASTVPLAVEGEPSNK.[-]		1	1	P31924	P31924	0	2	0.5764	0	1	1	865.935485839844	1730.86369504969	0.444188662147597	0.000384414843779268	CID	MS2		30.85	30.8491902752	25383	LPF2_030218_02.raw	0/0	3.99145936965942			0	4.508E-07
High	Sequest HT (A2)	Unambiguous	[R].AAVPSGASTGVYEALELR.[D]		1	1	Q42971	Q42971	0	2	0.5285	0	1	1	895.968994140625	1790.93071165125	1.34456038546454	0.00120400562514078	HCD	MS2	40.5354	42.43	46.8461236192	39505	LPF2_030218_03.raw	0/0	4.39052391052246			0	4.334E-07
High	Sequest HT (A2)	Unambiguous	[K].LLNQADcVVSTYR.[D]	C7(Carbamidomethyl)	1	1	Q7XTJ3	Q7XTJ3	0	2	0.2707	0	1	1	769.885070800781	1538.76286497156	-0.187214280871598	-0.000144039218564984	HCD	MS2	22.01377	17.8	31.0520395509333	25590	LPF2_030218_02.raw	0/0	3.144939661026	18053232	31.0922737121582	0	9.101E-05
High	Sequest HT (A2)	Unambiguous	[K].LLNQADcVVSTYR.[D]	C7(Carbamidomethyl)	1	1	Q7XTJ3	Q7XTJ3	0	2	0.3275	0	1	1	769.885070800781	1538.76286497156	-0.187214280871598	-0.000144039218564984	CID	MS2		28.18	31.0536706602667	25592	LPF2_030218_02.raw	0/0	3.41754555702209	18053232	31.0922737121582	0	3.589E-05
High	Sequest HT (A2)	Unambiguous	[R].VETGVLKPGMVVTFGPSGLTTEVK.[S]		1	1	O64937	O64937	0	3	0.602	0	1	1	816.115051269531	2446.33060054859	1.80977444553134	0.00147576619792744	CID	MS2		25.645	46.6821017072	39387	LPF2_030218_03.raw	0/0	4.06957197189331			0	4.282E-06
High	Sequest HT (A2)	Unambiguous	[K].TGLPYIWHSK.[A]		2	2	Q6Z4G3; Q8H8T0	Q6Z4G3; Q8H8T0	0	3	0.6152	0	1	1	401.216796875	1201.635837365	-0.484493470974686	-0.000194061666585791	CID	MS2		18.37	31.1782879762667	25707	LPF2_030218_02.raw	0/0	3.42825436592102			0	0.0001531
High	Sequest HT (A2)	Unambiguous	[K].ALHGGnFQGTPIGVSMDNAR.[L]	N6(Deamidated)	1	1	P14717	P14717	0	2		0.0114	3	3	1021.99792480469	2042.98857297938	8.4801826703137	0.00866238468750979	CID	MS2		33.1	31.1398939064	25673	LPF2_030218_02.raw	0/0	5.18919897079468			0	1.831E-05
High	Sequest HT (A2)	Unambiguous	[K].ALHGGNFQGTPIGVSMDnAR.[L]	N18(Deamidated)	1	1	P14717	P14717	0	2		0.0095	2	2	1021.99792480469	2042.98857297938	8.4801826703137	0.00866238468750979	CID	MS2		33.1	31.1398939064	25673	LPF2_030218_02.raw	0/0	5.20486688613892			0	2.989E-05
High	Sequest HT (A2)	Unambiguous	[K].ALHGGNFqGTPIGVSMDNAR.[L]	Q8(Deamidated)	1	1	P14717	P14717	0	2	0.0095	0	1	1	1021.99792480469	2042.98857297938	8.4801826703137	0.00866238468750979	CID	MS2		33.1	31.1398939064	25673	LPF2_030218_02.raw	0/0	5.25223302841187			0	1.504E-05
High	Sequest HT (A2)	Unambiguous	[K].ALHGGnFQGTPIGVSMDNAR.[L]	N6(Deamidated)	1	1	P14717	P14717	0	2		0.0361	2	2	1021.99792480469	2042.98857297938	8.4801826703137	0.00866238468750979	HCD	MS2	0	27.97	31.1383629328	25671	LPF2_030218_02.raw	0/0	5.07876634597778			0	2.401E-08
High	Sequest HT (A2)	Unambiguous	[K].ALHGGNFqGTPIGVSMDNAR.[L]	Q8(Deamidated)	1	1	P14717	P14717	0	2	0.0361	0	1	1	1021.99792480469	2042.98857297938	8.4801826703137	0.00866238468750979	HCD	MS2	0	27.97	31.1383629328	25671	LPF2_030218_02.raw	0/0	5.26610231399536			0	2.152E-08
High	Sequest HT (A2)	Unambiguous	[K].VIAcVGETLEQR.[E]	C4(Carbamidomethyl)	1	1	P48494	P48494	0	2	0.5349	0	1	1	687.855590820313	1374.70390501063	-0.487813445046264	-0.000335299687474588	HCD	MS2	0	19.225	31.1294880698667	25660	LPF2_030218_02.raw	0/0	3.43550419807434			0	7.05E-05
High	Sequest HT (A2)	Unambiguous	[K].KVSPEVIAEYTVR.[T]		1	1	P17784	P17784	1	2	0.5774	0	1	1	745.913696289063	1490.82011594813	-0.807348177195568	-0.000601805937435529	HCD	MS2	40.66617	19.25968	31.1249299981333	25655	LPF2_030218_02.raw	0/0	3.81163501739502			0	3.919E-05
High	Sequest HT (A2)	Unambiguous	[R].IIGATRPWEAAPGTIR.[A]		1	2	A6N0M9	A6N0M9; Q07661	0	3	0.5635	0	1	1	570.320922851563	1708.94821529469	-0.642901052233913	-0.000366228437390722	CID	MS2		1.456082	31.1231217736	25653	LPF2_030218_02.raw	0/0	1.81213402748108			0	1.62E-05
High	Sequest HT (A2)	Unambiguous	[R].TTGIVLDSGDGVSHTVPIYEGFTLPHAILR.[L]		1	1	P0C542	P0C542	0	4	0.2079	0	1	1	792.170104980469	3165.65859003188	0.221518527769172	0.000175312968735852	HCD	MS2	7.745457	42.225	46.655692436	39367	LPF2_030218_03.raw	0/0	3.55696988105774	5131945.6875	46.6318588256836	0	1.768E-07
High	Sequest HT (A2)	Unambiguous	[R].HLNAGIFGTGSDGHTLPSETVR.[A]		1	1	P14717	P14717	0	3	0.7016	0	1	1	756.045715332031	2266.12259273609	0.666224812732127	0.000503248698047779	CID	MS2		38.055	31.0974023325333	25628	LPF2_030218_02.raw	0/0	4.85656976699829			0	1.827E-07
High	Sequest HT (A2)	Unambiguous	[R].HLNAGIFGTGSDGHTLPSETVR.[A]		1	1	P14717	P14717	0	3	0.633	0	1	1	756.045715332031	2266.12259273609	0.666224812732127	0.000503248698047779	HCD	MS2	0	29.02	31.0954085394667	25626	LPF2_030218_02.raw	0/0	5.44732046127319			0	2.134E-08
High	Sequest HT (A2)	Unambiguous	[K].IGPWGGnGGSAQDISVPPKK.[L]	N7(Deamidated)	1	1	Q0JMY8	Q0JMY8	1	3		0.0294	2	2	656.006469726563	1966.00485591969	1.01219572063532	0.000663326562553745	HCD	MS2	16.91933	33.1	31.0915039682667	25622	LPF2_030218_02.raw	0/0	4.2884635925293	16745763.75	31.137300491333	0	1.38E-05
High	Sequest HT (A2)	Unambiguous	[K].IGPWGGNGGSAqDISVPPKK.[L]	Q12(Deamidated)	1	1	Q0JMY8	Q0JMY8	1	3	0.0294	0	1	1	656.006469726563	1966.00485591969	1.01219572063532	0.000663326562553745	HCD	MS2	16.91933	33.1	31.0915039682667	25622	LPF2_030218_02.raw	0/0	4.42260599136353	16745763.75	31.137300491333	0	3.687E-06
High	Sequest HT (A2)	Unambiguous	[K].NAGLPWELGLAETHQTLVAnGLR.[G]	N20(Deamidated)	1	2	Q0JKD0	Q0JKD0; Q0DG35	0	3	0.0517	0	1	1	821.100402832031	2461.28665523609	1.32353149464386	0.00108586203134461	HCD	MS2	30.63933	33.1	46.6604693069333	39372	LPF2_030218_03.raw	0/0	4.06098365783691	5315522.625	46.628101348877	0	4.395E-06
High	Sequest HT (A2)	Unambiguous	[R].QELVNWVEGVGKPATAFDFTTK.[G]		1	1	P27934	P27934	0	3	0.1254	0	1	1	813.086242675781	2437.24417476734	1.79451662546374	0.00145788911443863	HCD	MS2	0	30.715	46.6694229384	39379	LPF2_030218_03.raw	0/0	6.46364498138428			0	1.296E-09
High	Sequest HT (A2)	Unambiguous	[R].QELVNWVEGVGKPATAFDFTTK.[G]		1	1	P27934	P27934	0	3	0.1529	0	1	1	813.086486816406	2437.24490718922	2.0950294739202	0.00170202973943863	CID	MS2		30.18088	46.6713668170667	39381	LPF2_030218_03.raw	0/0	3.13710236549377			0	3.324E-06
High	Sequest HT (A2)	Unambiguous	[K].VAAQVPDSGPcVTYIGK.[G]	C11(Carbamidomethyl)	1	1	Q9LI00	Q9LI00	0	2	0.4405	0	1	1	881.446044921875	1761.88481321375	0.463625160083245	0.000408426874930257	HCD	MS2	0	33.1	31.2144635384	25747	LPF2_030218_02.raw	0/0	3.35890173912048			0	4.986E-05
High	Sequest HT (A2)	Unambiguous	[K].SYPTVSDEYLAAVGK.[A]		1	1	Q9FE01	Q9FE01	0	2	0.492	0	1	1	800.398010253906	1599.78874387781	-0.834517106620736	-0.000667526093934612	HCD	MS2	0	32.86	37.3845630701333	32014	LPF2_030218_02.raw	0/0	3.10719633102417			0	4.354E-05
High	Sequest HT (A2)	Unambiguous	[K].SYPTVSDEYLAAVGK.[A]		1	1	Q9FE01	Q9FE01	0	2	0.578	0	1	1	800.398010253906	1599.78874387781	-0.834517106620736	-0.000667526093934612	CID	MS2		43.21	37.3864821013333	32016	LPF2_030218_02.raw	0/0	3.72354245185852			0	7.048E-05
High	Sequest HT (A2)	Unambiguous	[R].FTQANSEVSALLGR.[I]		1	1	Q01859	Q01859	0	2	0.1133	0	1	1	746.890319824219	1492.77336301844	-1.38598312783598	-0.00103448078118618	HCD	MS2	42.75603	42.28742	37.3948669770667	32025	LPF2_030218_02.raw	0/0	3.09479069709778			0	0.0001021
High	Sequest HT (A2)	Unambiguous	[R].NPVGNPLAGIDPDEIVDTR.[S]		1	1	Q42997	Q42997	0	2	0.5893	0	1	1	996.514953613281	1992.02263059656	9.72449541515907	0.00968561328136275	CID	MS2		40.87	43.6582383922667	36640	LPF2_030218_03.raw	0/0	3.751633644104	4401042.3125	43.6767044067383	0	8.893E-06
High	Sequest HT (A2)	Unambiguous	[K].IGPNEPSQLSIDLNAQGLAR.[Y]		1	1	Q5N725	Q5N725	0	2	0.6297	0	1	1	1047.05346679688	2093.09965696375	0.525662657742319	0.000550131875115767	CID	MS2		26.605	42.988258176	37524	LPF2_030218_02.raw	0/0	4.5086817741394			0	1.216E-07
High	Sequest HT (A2)	Unambiguous	[K].LAVNLIPFPR.[L]		3	8	P45960; Q40665; P46265	Q43594; Q76FS2; Q8H7U1; P45960; Q40665; P46265; Q76FS3; P37832	0	2	0.641	0	1	1	570.350280761719	1139.69328489344	-0.224302896545413	-0.000127818281157488	CID	MS2		24.04	42.9793125954667	37515	LPF2_030218_02.raw	0/0	3.11654329299927	22701055.5	43.0520401000977	0	6.71E-05
High	Sequest HT (A2)	Unambiguous	[K].LAVNLIPFPR.[L]		3	8	P45960; Q40665; P46265	Q43594; Q76FS2; Q8H7U1; P45960; Q40665; P46265; Q76FS3; P37832	0	2	0.6	0	1	1	570.350280761719	1139.69328489344	-0.224302896545413	-0.000127818281157488	HCD	MS2	0	36.78	42.9778289269333	37513	LPF2_030218_02.raw	0/0	2.74953246116638	22701055.5	43.0520401000977	0	0.0001482
High	Sequest HT (A2)	Unambiguous	[K].TITLEVESSDTIDNVK.[A]		2	6	P0CH35; P51431	P0CH35; P0C030; Q58G87; P51431; P0C031; Q9ARZ9	0	2	0.6689	0	1	1	882.448181152344	1763.88908567469	-1.03710229299506	-0.000914667656275014	CID	MS2		27.535	42.9756437818667	37511	LPF2_030218_02.raw	0/0	4.43613719940186			0	4.738E-06
High	Sequest HT (A2)	Unambiguous	[K].TITLEVESSDTIDNVK.[A]		2	6	P0CH35; P51431	P0CH35; P0C030; Q58G87; P51431; P0C031; Q9ARZ9	0	2	0.5273	0	1	1	882.448181152344	1763.88908567469	-1.03710229299506	-0.000914667656275014	HCD	MS2	0	42.67	42.9738920845333	37509	LPF2_030218_02.raw	0/0	4.21421766281128			0	6.951E-06
High	Sequest HT (A2)	Unambiguous	[K].ANSEATLGTYQGDAVLGEGASESLHVK.[D]		1	1	Q5N725	Q5N725	0	3	0.5357	0	1	1	902.106872558594	2704.30606441578	0.00810772929059832	7.3085937704794E-06	CID	MS2		23.05	42.9524491229333	37494	LPF2_030218_02.raw	0/0	3.36194753646851			0	3.075E-06
High	Sequest HT (A2)	Unambiguous	[R].NPVGNPLAGIDPDEIVDTR.[S]		1	1	Q42997	Q42997	0	2	0.5457	0	1	1	996.514953613281	1992.02263059656	9.72449541515907	0.00968561328136275	HCD	MS2	41.65731	31.03	43.6562967821333	36638	LPF2_030218_03.raw	0/0	3.49820351600647	4401042.3125	43.6767044067383	0	4.288E-05
High	Sequest HT (A2)	Unambiguous	[R].ESKPVYLSIScnLPGLPHPTFSR.[D]	C11(Carbamidomethyl); N12(Deamidated)	1	2	A2XFI3	Q10MW3; A2XFI3	0	4	0.5186	0	1	1	650.839782714844	2600.33730096938	7.52463405371623	0.00489160984393167	CID	MS2		21.98931	42.9437997064	37486	LPF2_030218_02.raw	0/0	3.75657391548157			0	0.0001379
High	Sequest HT (A2)	Unambiguous	[R].ESKPVYLSIScNLPGLPHPTFSR.[D]	C11(Carbamidomethyl)	1	2	A2XFI3	Q10MW3; A2XFI3	0	4	0.5	0	1	1	650.589172363281	2599.33485956313	0.438971386241222	0.000285258281431666	HCD	MS2	58.57611	30.51246	42.9417808466667	37484	LPF2_030218_02.raw	0/0	4.37889242172241			0	0.0001302
High	Sequest HT (A2)	Unambiguous	[R].GNPTVEVDVccSDGTFAR.[A]	C10(Carbamidomethyl); C11(Carbamidomethyl)	1	1	Q42971	Q42971	0	2	0.4662	0	1	1	992.43115234375	1983.8550280575	0.769727955889142	0.00076351375006567	HCD	MS2	56.3261	41.325	42.9409226784	37483	LPF2_030218_02.raw	0/0	3.11186766624451			0	6.125E-05
High	Sequest HT (A2)	Unambiguous	[K].VPPQTSAIITnDGVGINPQQSAGNVFLK.[H]	N11(Deamidated)	1	1	Q94DM8	Q94DM8	0	3	0.0944	0	1	1	956.175354003906	2866.51150875172	5.92932295732409	0.00566545723976608	CID	MS2		41.31	42.9186007485333	37461	LPF2_030218_02.raw	0/0	5.39850330352783	6410908	42.8943405151367	0	8.872E-07
High	Sequest HT (A2)	Unambiguous	[K].VPPQTSAIITNDGVGINPQQSAGNVFLK.[H]		1	1	Q94DM8	Q94DM8	0	3	0.5544	0	1	1	955.8408203125	2865.5079076775	-0.903400110633713	-0.000862900833150585	HCD	MS2	7.004957	32.8	42.9165925437333	37459	LPF2_030218_02.raw	0/0	4.86563634872437			0	1.963E-07
High	Sequest HT (A2)	Unambiguous	[K].GDNPDSVVPGLMAAGEAAcASVHGANR.[L]	C19(Carbamidomethyl)	1	1	Q6ZDY8	Q6ZDY8	0	3	0.3531	0	1	1	875.070373535156	2623.19656734547	-0.835058542619572	-0.000730174843916132	HCD	MS2	56.10624	35.82	42.9080782821333	37450	LPF2_030218_02.raw	0/0	3.70784831047058	2096848.75	42.8775596618652	0	7.929E-06
High	Sequest HT (A2)	Unambiguous	[K].DAAAAAEIPLLTPYK.[M]		1	1	Q69TH8	Q69TH8	0	2	0.703	0	1	1	772.421447753906	1543.83561887781	-0.658341798618209	-0.000508186093611585	CID	MS2		42.535	42.907073992	37449	LPF2_030218_02.raw	0/0	3.93571829795837	10726476.75	42.9749221801758	0	2.221E-05
High	Sequest HT (A2)	Unambiguous	[K].DAAAAAEIPLLTPYK.[M]		1	1	Q69TH8	Q69TH8	0	2	0.5558	0	1	1	772.421447753906	1543.83561887781	-0.658341798618209	-0.000508186093611585	HCD	MS2	0	33.1	42.9051511096	37447	LPF2_030218_02.raw	0/0	4.38945579528809	10726476.75	42.9749221801758	0	2.914E-06
High	Sequest HT (A2)	Unambiguous	[R].GNPTVEVDVccSDGTFAR.[A]	C10(Carbamidomethyl); C11(Carbamidomethyl)	1	1	Q42971	Q42971	0	2	0.6631	0	1	1	992.43115234375	1983.8550280575	0.769727955889142	0.00076351375006567	CID	MS2		33.1	42.9426994778667	37485	LPF2_030218_02.raw	0/0	3.71240663528442			0	7.018E-06
High	Sequest HT (A2)	Unambiguous	[K].LHGGTPANFLDVGGSASEGQVVEAFK.[I]		1	1	Q6K9N6	Q6K9N6	0	3	0.6296	0	1	1	863.09716796875	2587.27695064625	-0.678331926864578	-0.000585011249919868	CID	MS2		42.315	42.9032870445333	37445	LPF2_030218_02.raw	0/0	3.50868797302246	9027765.75	42.9755210876465	0	3.52E-05
High	Sequest HT (A2)	Unambiguous	[K].KLDGQLGGLLSEASAEEDFTGK.[A]		1	1	Q6K669	Q6K669	1	3	0.3659	0	1	1	755.712707519531	2265.12356929859	-0.409355603955783	-0.000309080468772057	HCD	MS2	0	39.715	43.0381287922667	37573	LPF2_030218_02.raw	0/0	4.10335874557495			0	1.34E-05
High	Sequest HT (A2)	Unambiguous	[K].QLVLPVPAFNVINGGSHAGnK.[L]	N20(Deamidated)	1	1	Q42971	Q42971	0	3		0.0431	2	2	711.717956542969	2133.13931636891	-2.71762153315208	-0.00193236036454995	HCD	MS2	35.45653	23.83259	43.0452471466667	37581	LPF2_030218_02.raw	0/0	5.11496305465698			0	4.246E-06
High	Sequest HT (A2)	Unambiguous	[K].GMLQAHQIIAEYNNAISEADR.[E]		1	1	P31924	P31924	0	3	0.5805	0	1	1	782.049255371094	2344.13321285328	-0.770269930894463	-0.000601872239561393	CID	MS2		31.555	43.1232941648	37661	LPF2_030218_02.raw	0/0	3.78513193130493	14515525.25	43.0119438171387	0	5.397E-06
High	Sequest HT (A2)	Unambiguous	[K].LLGVTIYSSDAIR.[S]		1	2	Q0JMY8	Q0JMY8; A2WPN7	0	2	0.5505	0	1	1	704.395446777344	1407.78361692469	-0.418306520311294	-0.00029444265624079	CID	MS2		30.96842	43.1186542394667	37656	LPF2_030218_02.raw	0/0	2.87271523475647			0	0.0001373
High	Sequest HT (A2)	Unambiguous	[R].IMEADSDLYLAEIDGK.[V]		1	1	P17654	P17654	0	2	0.6272	0	1	1	891.927734375	1782.84819212	0.888859419184663	0.000792349999983344	CID	MS2		39.015	43.1161192781333	37653	LPF2_030218_02.raw	0/0	5.23060512542725			0	7.283E-07
High	Sequest HT (A2)	Unambiguous	[R].AAVPSGASTGVYEALELR.[D]		1	1	Q42971	Q42971	0	2	0.6282	0	1	1	895.96728515625	1790.9272936825	-0.563929609949061	-0.00050497874985922	CID	MS2		30.025	43.1149277157333	37652	LPF2_030218_02.raw	0/0	4.24670696258545			0	1.485E-05
High	Sequest HT (A2)	Unambiguous	[R].IMEADSDLYLAEIDGK.[V]		1	1	P17654	P17654	0	2	0.5694	0	1	1	891.925964355469	1782.84465208094	-1.09675114751624	-0.000977669531266656	HCD	MS2	0	30.13	43.1140503029333	37651	LPF2_030218_02.raw	0/0	4.89990425109863			0	6.231E-07
High	Sequest HT (A2)	Unambiguous	[R].AAVPSGASTGVYEALELR.[D]		1	1	Q42971	Q42971	0	2	0.5534	0	1	1	895.96728515625	1790.9272936825	-0.563929609949061	-0.00050497874985922	HCD	MS2	0	42.015	43.1131836861333	37650	LPF2_030218_02.raw	0/0	4.12374353408813			0	7.707E-08
High	Sequest HT (A2)	Unambiguous	[R].SLAAVLSDAMSAGK.[N]		1	1	Q6Z6M4	Q6Z6M4	0	2	0.4758	0	1	1	660.845886230469	1320.68449583094	1.30128973241412	0.00085929546889929	CID	MS2		28.87194	43.1065132050667	37644	LPF2_030218_02.raw	0/0	4.14144945144653	7818659.5	43.0550231933594	0	1.193E-05
High	Sequest HT (A2)	Unambiguous	[K].QLVLPVPAFNVInGGSHAGNK.[L]	N13(Deamidated)	1	1	Q42971	Q42971	0	3	0.0431	0	1	1	711.717956542969	2133.13931636891	-2.71762153315208	-0.00193236036454995	HCD	MS2	35.45653	23.83259	43.0452471466667	37581	LPF2_030218_02.raw	0/0	5.34088230133057			0	3.34E-08
High	Sequest HT (A2)	Unambiguous	[R].QISELGIYPAVDPLDSTSR.[M]		1	1	Q01859	Q01859	0	2	0.5869	0	1	1	1031.02966308594	2061.05204954188	1.05497780601478	0.00108718093770221	HCD	MS2	71.36497	38.925	43.6382872234667	36621	LPF2_030218_03.raw	0/0	4.71980142593384	585106.03125	43.6347885131836	0	2.556E-07
High	Sequest HT (A2)	Unambiguous	[K].IGPNEPSQLAIDLNAQGLAR.[Y]		1	1	P17784	P17784	0	2	0.4708	0	1	1	1039.05676269531	2077.10624876063	1.2549497159192	0.00130333031279406	HCD	MS2	20.03763	35.7	43.0805565136	37617	LPF2_030218_02.raw	0/0	5.14132499694824			0	3.921E-08
High	Sequest HT (A2)	Unambiguous	[R].LTSLHPEIEELLYSEVDNNEHK.[F]		1	1	P31924	P31924	0	4	0.6345	0	1	1	653.073608398438	2609.27260370375	-0.1333077284429	-8.69590625143246E-05	CID	MS2		17.58736	43.078560092	37615	LPF2_030218_02.raw	0/0	2.37956380844116			0	1.914E-07
High	Sequest HT (A2)	Unambiguous	[R].QISELGIYPAVDPLDSTSR.[M]		1	1	Q01859	Q01859	0	2	0.5457	0	1	1	1031.02966308594	2061.05204954188	1.05497780601478	0.00108718093770221	CID	MS2		33.1	43.6400203261333	36623	LPF2_030218_03.raw	0/0	4.48810052871704	585106.03125	43.6347885131836	0	3.373E-06
High	Sequest HT (A2)	Unambiguous	[K].LAGIEGGFFTLNPK.[E]		1	1	P14717	P14717	0	2	0.5954	0	1	1	732.400390625	1463.79350462	2.87842657782032	0.00210670500007382	CID	MS2		19.40774	43.645499344	36628	LPF2_030218_03.raw	0/0	3.87604117393494			0	7.419E-06
High	Sequest HT (A2)	Unambiguous	[R].EVDELLNAQQESAFLAGPEK.[S]		1	1	Q75GX9	Q75GX9	0	2	0.6723	0	1	1	1094.54150390625	2188.0757311825	-0.496759295884794	-0.00054347374975805	CID	MS2		22.705	43.0642170693333	37600	LPF2_030218_02.raw	0/0	4.14831256866455	16911217.75	42.9846458435059	0	3.286E-06
High	Sequest HT (A2)	Unambiguous	[K].KPWALSFSFGR.[A]		1	1	Q5N725	Q5N725	0	2	0.4665	0	1	1	648.348815917969	1295.69035520594	0.646355416367031	0.000418737968857386	HCD	MS2	0	33.1	43.0632421114667	37599	LPF2_030218_02.raw	0/0	3.12832736968994			0	2.782E-05
High	Sequest HT (A2)	Unambiguous	[R].EVDELLNAQQESAFLAGPEK.[S]		1	1	Q75GX9	Q75GX9	0	2	0.5601	0	1	1	1094.54150390625	2188.0757311825	-0.496759295884794	-0.00054347374975805	HCD	MS2	50.87001	41.745	43.0623817528	37598	LPF2_030218_02.raw	0/0	4.4072847366333	16911217.75	42.9846458435059	0	1.856E-06
High	Sequest HT (A2)	Unambiguous	[K].IGPNEPSQLAIDLNAQGLAR.[Y]		1	1	P17784	P17784	0	2	0.4979	0	1	1	1039.05712890625	2077.1069811825	1.60756662927625	0.00166954125029406	CID	MS2		32.035	43.0822396146667	37619	LPF2_030218_02.raw	0/0	4.65693759918213			0	5.307E-08
High	Sequest HT (A2)	Unambiguous	[K].NGTFHTEqAIEYGTTMVGGVTPK.[K]	Q8(Deamidated)	1	1	Q6ZL94	Q6ZL94	0	3	0.0769	0	1	1	813.721313476563	2439.14938716969	-0.11425305996989	-9.28934376826322E-05	CID	MS2		33.1	42.9019352744	37444	LPF2_030218_02.raw	0/0	4.15793514251709			0	5.201E-05
High	Sequest HT (A2)	Unambiguous	[K].LHGGTPANFLDVGGSASEGQVVEAFK.[I]		1	1	Q6K9N6	Q6K9N6	0	3	0.5253	0	1	1	863.09716796875	2587.27695064625	-0.678331926864578	-0.000585011249919868	HCD	MS2	0	33.1	42.9010035274667	37443	LPF2_030218_02.raw	0/0	5.72887229919434	9027765.75	42.9755210876465	0	1.817E-05
High	Sequest HT (A2)	Unambiguous	[K].nGTFHTEQAIEYGTTMVGGVTPK.[K]	N1(Deamidated)	1	1	Q6ZL94	Q6ZL94	0	3	0.0748	0	1	1	813.721069335938	2439.14865474781	-0.414530605564766	-0.000337034062682632	HCD	MS2	34.47215	39.70584	42.9001432765333	37442	LPF2_030218_02.raw	0/0	5.0781717300415			0	1.659E-06
High	Sequest HT (A2)	Unambiguous	[R].LDWGPDMIcSDDTQYSnGR.[G]	C9(Carbamidomethyl); N17(Deamidated)	2	3	P27937; P27934	P27937; P27934; P27939	0	2	0.1434	0	1	1	1115.953125	2230.89897337	-1.16547051221196	-0.00130002499973414	CID	MS2		40.95	42.7851753072	37324	LPF2_030218_02.raw	0/0	4.87768030166626			0	8.272E-08
High	Sequest HT (A2)	Unambiguous	[R].LDWGPDMIcSDDTQYSnGR.[G]	C9(Carbamidomethyl); N17(Deamidated)	2	3	P27937; P27934	P27937; P27934; P27939	0	2	0.107	0	1	1	1115.953125	2230.89897337	-1.16547051221196	-0.00130002499973414	HCD	MS2	0	33.1	42.7831835128	37322	LPF2_030218_02.raw	0/0	3.83424687385559			0	2.915E-06
High	Sequest HT (A2)	Unambiguous	[R].IMEADSDLYLAEIDGK.[V]		1	1	P17654	P17654	0	2	0.7042	0	1	1	891.927551269531	1782.84782590906	0.683451429525949	0.000609244531233344	CID	MS2		36.45	42.7476040384	37285	LPF2_030218_02.raw	0/0	5.67964839935303			0	1.331E-07
High	Sequest HT (A2)	Unambiguous	[R].IMEADSDLYLAEIDGK.[V]		1	1	P17654	P17654	0	2	0.6362	0	1	1	891.926513671875	1782.84575071375	-0.480527178540095	-0.000428353125016656	HCD	MS2	0	27.16	42.7457768090667	37283	LPF2_030218_02.raw	0/0	4.69675731658936			0	1.528E-07
High	Sequest HT (A2)	Unambiguous	[K].WLAANVSAEVAESTR.[I]		1	1	P48494	P48494	0	2	0.5893	0	1	1	802.407897949219	1603.80851926844	0.660265314618063	0.000529469218690792	CID	MS2		33.1	42.7347710904	37271	LPF2_030218_02.raw	0/0	3.92332315444946	7884218.25	42.7844390869141	0	5.034E-06
High	Sequest HT (A2)	Unambiguous	[K].WLAANVSAEVAESTR.[I]		1	1	P48494	P48494	0	2	0.4672	0	1	1	802.406311035156	1603.80534544031	-1.31866806953452	-0.00105744484380921	HCD	MS2	0	42.45	42.7330651762667	37269	LPF2_030218_02.raw	0/0	3.51166129112244	7884218.25	42.7844390869141	0	1.888E-05
High	Sequest HT (A2)	Unambiguous	[K].GMLQAHQIIAEYNNAISEADR.[E]		1	1	P31924	P31924	0	3	0.5077	0	1	1	782.048767089844	2344.13174800953	-1.39516727616602	-0.00109015348956139	CID	MS2		40.125	42.7321089402667	37268	LPF2_030218_02.raw	0/0	3.88420462608337	3853363.875	42.7747459411621	0	2.115E-05
High	Sequest HT (A2)	Unambiguous	[K].WFALQATSDIPGNVANVQK.[L]		1	1	B7EA73	B7EA73	0	2	0.5393	0	1	1	1030.0341796875	2059.061082745	0.178734408890922	0.000184012499858	HCD	MS2	52.53304	41.07	42.7861481989333	37325	LPF2_030218_02.raw	0/0	3.68828725814819	13172135.75	42.8052597045898	0	4.454E-08
High	Sequest HT (A2)	Unambiguous	[K].GMLQAHQIIAEYNNAISEADR.[E]		1	1	P31924	P31924	0	3	0.4017	0	1	1	782.048767089844	2344.13174800953	-1.39516727616602	-0.00109015348956139	HCD	MS2	24.7641	33.1	42.7300462872	37266	LPF2_030218_02.raw	0/0	4.67962169647217	3853363.875	42.7747459411621	0	0.0001319
High	Sequest HT (A2)	Unambiguous	[R].AAVPSGASTGVYEALELR.[D]		1	1	Q42971	Q42971	0	2	0.586	0	1	1	895.966979980469	1790.92668333094	-0.904731394844348	-0.00081015453110922	HCD	MS2	0	31.795	42.7254716018667	37261	LPF2_030218_02.raw	0/0	4.41734743118286			0	6.006E-07
High	Sequest HT (A2)	Unambiguous	[R].LTSLHPEIEELLYSEVDNnEHK.[F]	N19(Deamidated)	1	1	P31924	P31924	0	4		0.0201	2	2	653.324035644531	2610.27431268813	6.64499638948934	0.00433628703123567	CID	MS2		33.1	42.7154635581333	37252	LPF2_030218_02.raw	0/0	2.92849016189575			0	5.155E-05
High	Sequest HT (A2)	Unambiguous	[R].LTSLHPEIEELLYSEVDnNEHK.[F]	N18(Deamidated)	1	1	P31924	P31924	0	4	0.0201	0	1	1	653.324035644531	2610.27431268813	6.64499638948934	0.00433628703123567	CID	MS2		33.1	42.7154635581333	37252	LPF2_030218_02.raw	0/0	2.98875188827515			0	2.639E-05
High	Sequest HT (A2)	Unambiguous	[R].LTSLHPEIEELLYSEVDNNEHK.[F]		1	1	P31924	P31924	0	4	0.4116	0	1	1	653.073181152344	2609.27089471938	-0.788273462859973	-0.000514205156264325	HCD	MS2	27.2401	30.46656	42.7136911808	37250	LPF2_030218_02.raw	0/0	4.64194393157959	28380373.25	42.788932800293	0	1.17E-05
High	Sequest HT (A2)	Unambiguous	[K].LPDATLSYFDSPDGELK.[T]		1	1	Q69TY4	Q69TY4	0	2	0.6055	0	1	1	934.452819824219	1867.89836301844	1.26485009726878	0.00118130421890328	CID	MS2		41.295	42.7054015741333	37241	LPF2_030218_02.raw	0/0	4.36016798019409			0	2.86E-06
High	Sequest HT (A2)	Unambiguous	[K].LPDATLSYFDSPDGELK.[T]		1	1	Q69TY4	Q69TY4	0	2	0.5563	0	1	1	934.452087402344	1867.89689817469	0.4806288399405	0.000448882343903279	HCD	MS2	0	33.1	42.7032247949333	37239	LPF2_030218_02.raw	0/0	4.35022306442261			0	1.004E-05
High	Sequest HT (A2)	Unambiguous	[K].IGPNEPSQLAIDLNAQGLAR.[Y]		1	1	P17784	P17784	0	2	0.6174	0	1	1	1039.05456542969	2077.10185422938	-0.860751764223138	-0.00089393531220594	CID	MS2		22.93	42.700601796	37236	LPF2_030218_02.raw	0/0	5.07399606704712			0	8.082E-09
High	Sequest HT (A2)	Unambiguous	[R].AAVPSGASTGVYEALELR.[D]		1	1	Q42971	Q42971	0	2	0.5787	0	1	1	895.966979980469	1790.92668333094	-0.904731394844348	-0.00081015453110922	CID	MS2		23.905	42.7270424090667	37263	LPF2_030218_02.raw	0/0	4.31561422348022			0	8.398E-05
High	Sequest HT (A2)	Unambiguous	[R].LTSLHPEIEELLYSEVDNNEHK.[F]		1	1	P31924	P31924	0	3	0.3414	0	1	1	870.429382324219	2609.27359371266	0.246111720811791	0.000214057552057056	HCD	MS2	0	33.1	42.7869980314667	37326	LPF2_030218_02.raw	0/0	4.13228559494019	7238606.75	42.7425117492676	0	1.95E-06
High	Sequest HT (A2)	Unambiguous	[K].WFALQATSDIPGNVANVQK.[L]		1	1	B7EA73	B7EA73	0	2	0.5041	0	1	1	1030.0341796875	2059.061082745	0.178734408890922	0.000184012499858	CID	MS2		33.1	42.7879189469333	37327	LPF2_030218_02.raw	0/0	3.66637945175171	13172135.75	42.8052597045898	0	9.732E-05
High	Sequest HT (A2)	Unambiguous	[R].LTSLHPEIEELLYSEVDNNEHK.[F]		1	1	P31924	P31924	0	3	0.6358	0	1	1	870.429382324219	2609.27359371266	0.246111720811791	0.000214057552057056	CID	MS2		41.43	42.7890208925333	37328	LPF2_030218_02.raw	0/0	4.63999843597412	7238606.75	42.7425117492676	0	8.87E-07
High	Sequest HT (A2)	Unambiguous	[R].SSISDTSADHNLMLLPDGTYGFTAGNcIR.[C]	C27(Carbamidomethyl)	1	1	Q8H8C7	Q8H8C7	0	3	0.377	0	1	1	1038.482421875	3113.432712365	0.783275932225341	0.000812891666681045	HCD	MS2	84.03167	25.3	43.6679649237333	36649	LPF2_030218_03.raw	0/0	4.34552955627441	9234994.875	43.6826171875	0	5.836E-06
High	Sequest HT (A2)	Unambiguous	[K].VcVLScGISTGLGATINVAKPPK.[G]	C2(Carbamidomethyl); C6(Carbamidomethyl)	1	1	Q2R8Z5	Q2R8Z5	0	3	0.5836	0	1	1	781.424743652344	2342.25967769703	1.12249295310869	0.000876389010448027	HCD	MS2	46.23658	42.375	42.8907458242667	37433	LPF2_030218_02.raw	0/0	5.50490999221802	11394553.25	42.8477668762207	0	4.6E-08
High	Sequest HT (A2)	Unambiguous	[R].SSISDTSADHNLMLLPDGTYGFTAGNcIR.[C]	C27(Carbamidomethyl)	1	1	Q8H8C7	Q8H8C7	0	3	0.5145	0	1	1	1038.482421875	3113.432712365	0.783275932225341	0.000812891666681045	CID	MS2		34.645	43.6698110738667	36651	LPF2_030218_03.raw	0/0	4.49410438537598	9234994.875	43.6826171875	0	1.89E-05
High	Sequest HT (A2)	Unambiguous	[K].VnGVPIELIRPEMLR.[L]	N2(Deamidated)	1	1	A2ZB00	A2ZB00	0	3	0.0615	0	1	1	579.661987304688	1736.97140865406	-0.77335463989595	-0.000447765312364456	HCD	MS2	0	42.595	42.8836708645333	37425	LPF2_030218_02.raw	0/0	2.43849420547485			0	0.0001349
High	Sequest HT (A2)	Unambiguous	[K].IGPNEPSQLSIDLNAQGLAR.[Y]		1	1	Q5N725	Q5N725	0	3	0.5385	0	1	1	698.370361328125	2093.09653072438	-0.967931308471737	-0.000675325208248978	CID	MS2		37.66818	42.8826669050667	37424	LPF2_030218_02.raw	0/0	3.64305329322815			0	8.529E-06
High	Sequest HT (A2)	Unambiguous	[K].IGPNEPSQLSIDLNAQGLAR.[Y]		1	1	Q5N725	Q5N725	0	3	0.4785	0	1	1	698.370361328125	2093.09653072438	-0.967931308471737	-0.000675325208248978	HCD	MS2	10.89696	31.50606	42.8806250869333	37422	LPF2_030218_02.raw	0/0	4.18211603164673			0	1.602E-05
High	Sequest HT (A2)	Unambiguous	[K].ISEEEYISAIKEEISK.[V]		1	1	Q2QLY5	Q2QLY5	1	3	0.6246	0	1	1	623.321960449219	1867.95132808766	-1.17088692296697	-0.000729054114572136	CID	MS2		31.94434	42.8774509685333	37419	LPF2_030218_02.raw	0/0	3.17341995239258			0	1.926E-06
High	Sequest HT (A2)	Unambiguous	[K].ISEEEYISAIKEEISK.[V]		1	1	Q2QLY5	Q2QLY5	1	3	0.5397	0	1	1	623.321960449219	1867.95132808766	-1.17088692296697	-0.000729054114572136	HCD	MS2	0	33.66726	42.8756963048	37417	LPF2_030218_02.raw	0/0	5.03565645217896			0	1.346E-06
High	Sequest HT (A2)	Unambiguous	[K].KPWALSFSFGR.[A]		1	1	Q5N725	Q5N725	0	3	0.7506	0	1	1	432.567626953125	1295.68832759938	-0.918530719341437	-0.000396710208254566	CID	MS2		36.33	42.863121896	37405	LPF2_030218_02.raw	0/0	4.17282199859619	5564126.25	42.9191207885742	0	2.426E-05
High	Sequest HT (A2)	Unambiguous	[K].VSPNYHLYTPAEVEAVIAR.[L]		1	1	Q9LSU1	Q9LSU1	0	3	0.6659	0	1	1	710.37158203125	2129.10019283375	-1.12097287962039	-0.000795555416516436	CID	MS2		30.94	42.8546659101333	37396	LPF2_030218_02.raw	0/0	4.13418197631836			0	9.326E-07
High	Sequest HT (A2)	Unambiguous	[K].VSPNYHLYTPAEVEAVIAR.[L]		1	1	Q9LSU1	Q9LSU1	0	3	0.5641	0	1	1	710.37158203125	2129.10019283375	-1.12097287962039	-0.000795555416516436	HCD	MS2	0	28.105	42.8531139576	37394	LPF2_030218_02.raw	0/0	4.68427085876465			0	3.004E-07
High	Sequest HT (A2)	Unambiguous	[K].DFTLDPVNFPADR.[M]		1	1	Q653V7	Q653V7	0	2	0.555	0	1	1	753.865295410156	1506.72331419031	0.650677494214477	0.000490195156316986	CID	MS2		25.6	43.6794919989333	36659	LPF2_030218_03.raw	0/0	4.00182867050171	6821168.25	43.6430587768555	0	4.045E-05
High	Sequest HT (A2)	Unambiguous	[K].ISEEEYISAIKEEISK.[V]		1	1	Q2QLY5	Q2QLY5	1	2	0.355	0	1	1	934.480102539063	1867.95292844813	-0.314141583394491	-0.000293400937493971	HCD	MS2	0	37.665	42.8252298936	37365	LPF2_030218_02.raw	0/0	3.68746852874756			0	9.529E-06
High	Sequest HT (A2)	Unambiguous	[K].EVLPPSLTSSSEPPPLFDGTTR.[L]		1	1	A1XBB7	A1XBB7	0	2	0.7424	0	1	1	1164.09216308594	2327.17704954188	0.222338902026925	0.000258710937487194	CID	MS2		41.905	42.8204925248	37360	LPF2_030218_02.raw	0/0	3.96147537231445			0	2.754E-05
High	Sequest HT (A2)	Unambiguous	[K].QLVLPVPAFNVINGGSHAGNK.[L]		1	1	Q42971	Q42971	0	3	0.5061	0	1	1	711.391784667969	2132.16080074391	-0.139157446407167	-9.89020312166152E-05	HCD	MS2	31.10889	18.33172	42.8135324861333	37353	LPF2_030218_02.raw	0/0	4.8991584777832			0	1.525E-06
High	Sequest HT (A2)	Unambiguous	[K].LVSWYDNEWGYSTR.[V]		1	1	Q6K5G8	Q6K5G8	0	2	0.7551	0	1	1	888.404968261719	1775.80265989344	0.160470242355081	0.000142481718739873	CID	MS2		32.05	42.8115117168	37351	LPF2_030218_02.raw	0/0	4.37378835678101			0	7.041E-06
High	Sequest HT (A2)	Unambiguous	[R].VPTVDVSVVDLTVR.[LI]		3	3	Q7FAH2; Q6K5G8; A2YQT7	Q7FAH2; Q6K5G8; A2YQT7	0	2	0.8288	0	1	1	749.926818847656	1498.84636106531	-0.782744515794131	-0.000586607343734613	CID	MS2		16.73758	42.796878796	37336	LPF2_030218_02.raw	0/0	4.03134775161743			0	4.271E-06
High	Sequest HT (A2)	Unambiguous	[R].LDWGPDMIcSDDTQYSnGR.[G]	C9(Carbamidomethyl); N17(Deamidated)	2	3	P27937; P27934	P27937; P27934; P27939	0	2	0.1011	0	1	1	1115.95324707031	2230.89921751063	-1.0560346554674	-0.00117795468723414	HCD	MS2	0	33.1	43.1379804152	37676	LPF2_030218_02.raw	0/0	4.64749431610107			0	2.871E-07
High	Sequest HT (A2)	Unambiguous	[R].EVDELLNAQQESAFLAGPEK.[S]		1	1	Q75GX9	Q75GX9	0	2	0.6355	0	1	1	1094.54223632813	2188.07719602625	0.172707030828498	0.00018894812524195	CID	MS2		41.4	42.6818486381333	37218	LPF2_030218_02.raw	0/0	5.239821434021	23379779	42.7953109741211	0	1.197E-07
High	Sequest HT (A2)	Unambiguous	[R].LDWGPDMIcSDDTQYSnGR.[G]	C9(Carbamidomethyl); N17(Deamidated)	2	3	P27937; P27934	P27937; P27934; P27939	0	2	0.1332	0	1	1	1115.95324707031	2230.89921751063	-1.0560346554674	-0.00117795468723414	CID	MS2		42.52	43.1399493365333	37678	LPF2_030218_02.raw	0/0	4.87853193283081			0	2.192E-07
High	Sequest HT (A2)	Unambiguous	[K].GMLQAHQIIAEYNNAISEADR.[E]		1	1	P31924	P31924	0	3	0.4642	0	1	1	782.049865722656	2344.13504390797	0.0108517506949858	8.47932293860746E-06	CID	MS2		23.155	43.1427308466667	37681	LPF2_030218_02.raw	0/0	3.21395993232727	14515525.25	43.0119438171387	0	2.081E-05
High	Sequest HT (A2)	Unambiguous	[R].VPTVDVSVVDLTVR.[LI]		3	3	Q7FAH2; Q6K5G8; A2YQT7	Q7FAH2; Q6K5G8; A2YQT7	0	2	0.7005	0	1	1	749.926940917969	1498.84660520594	-0.619858952442101	-0.000464537031234613	HCD	MS2	0	23.16	43.5121972581333	38036	LPF2_030218_02.raw	0/0	3.63637590408325			0	2.116E-06
High	Sequest HT (A2)	Unambiguous	[R].GEAELAQTVHDLLIK.[L]		1	1	Q6K4E7	Q6K4E7	0	3	0.4511	0	1	1	546.301818847656	1636.89090328297	0.269793843471021	0.000147207656330769	HCD	MS2	50.24617	33.07	43.5931578453333	36574	LPF2_030218_03.raw	0/0	3.17048716545105			0	6.345E-05
High	Sequest HT (A2)	Unambiguous	[R].IMEADSDLYLAEIDGK.[V]		1	1	P17654	P17654	0	2	0.6524	0	1	1	891.926513671875	1782.84575071375	-0.480527178540095	-0.000428353125016656	CID	MS2		30.985	43.4768821234667	38001	LPF2_030218_02.raw	0/0	4.89131450653076	21933825.75	43.5093841552734	0	6.446E-07
High	Sequest HT (A2)	Unambiguous	[R].IMEADSDLYLAEIDGK.[V]		1	1	P17654	P17654	0	2	0.5082	0	1	1	891.926513671875	1782.84575071375	-0.480527178540095	-0.000428353125016656	HCD	MS2	0	41.76	43.4751470178667	37999	LPF2_030218_02.raw	0/0	4.28709077835083	21933825.75	43.5093841552734	0	3.25E-07
High	Sequest HT (A2)	Unambiguous	[K].IGPNEPSQLAIDLNAQGLAR.[Y]		1	1	P17784	P17784	0	2	0.643	0	1	1	1039.05493164063	2077.10258665125	-0.508134850866083	-0.00052772437470594	CID	MS2		33.1	43.4534780114667	37986	LPF2_030218_02.raw	0/0	5.49444818496704			0	3.57E-08
High	Sequest HT (A2)	Unambiguous	[K].IGPNEPSQLAIDLNAQGLAR.[Y]		1	1	P17784	P17784	0	2	0.6473	0	1	1	1039.05493164063	2077.10258665125	-0.508134850866083	-0.00052772437470594	HCD	MS2	0	42.79	43.4516751936	37984	LPF2_030218_02.raw	0/0	4.30893802642822			0	7.169E-08
High	Sequest HT (A2)	Unambiguous	[R].LTSLHPEIEELLYSEVDNNEHK.[F]		1	1	P31924	P31924	0	4	0.4932	0	1	1	653.074096679688	2609.27455682875	0.615224539462326	0.000401322187485675	CID	MS2		22.04834	43.4506898173333	37983	LPF2_030218_02.raw	0/0	2.19406366348267			0	1.227E-05
High	Sequest HT (A2)	Unambiguous	[R].VPTVDVSVVDLTVR.[LI]		3	3	Q7FAH2; Q6K5G8; A2YQT7	Q7FAH2; Q6K5G8; A2YQT7	0	2	0.7735	0	1	1	749.926940917969	1498.84660520594	-0.619858952442101	-0.000464537031234613	CID	MS2		27.13453	43.5139953178667	38038	LPF2_030218_02.raw	0/0	4.15424299240112			0	2.587E-06
High	Sequest HT (A2)	Unambiguous	[K].SDcTLLEINPLAETADNK.[L]	C3(Carbamidomethyl)	1	1	Q6K9N6	Q6K9N6	0	2	0.7375	0	1	1	1002.48187255859	2003.95646848719	-1.2690343455193	-0.00127154640635396	CID	MS2		33.1	43.449587592	37982	LPF2_030218_02.raw	0/0	6.59094762802124	78682046	43.3485412597656	0	1.523E-08
High	Sequest HT (A2)	Unambiguous	[K].MLNSDSAVIAETGDSWFNcQK.[L]	C19(Carbamidomethyl)	1	2	A2XFI3	Q10MW3; A2XFI3	0	3	0.4015	0	1	1	791.687927246094	2373.04922847828	0.276837267040789	0.000218982760365805	CID	MS2		21.36852	43.4191493144	37950	LPF2_030218_02.raw	0/0	4.11353349685669	17786483	43.4438667297363	0	4.451E-07
High	Sequest HT (A2)	Unambiguous	[K].MLNSDSAVIAETGDSWFNcQK.[L]	C19(Carbamidomethyl)	1	2	A2XFI3	Q10MW3; A2XFI3	0	3	0.1781	0	1	1	791.687561035156	2373.04812984547	-0.186125364942621	-0.000147228177134195	HCD	MS2	41.60373	30.1	43.4172224056	37948	LPF2_030218_02.raw	0/0	4.21027803421021	17786483	43.4438667297363	0	1.435E-05
[truncated: 35,229 more rows]
