# Supplementary material for: Pluronic F-68 Improves Callus Proliferation of Recalcitrant Rice Cultivar via Enhanced Carbon and Nitrogen Metabolism and Nutrients Uptake
Source: Front Plant Sci. 2021 Jun 2;12:667434. doi: 10.3389/fpls.2021.667434 (PMC8207202; doi:10.3389/fpls.2021.667434)
Supplement: Data Sheet 1 — 0.04% PF-68. [file Data_Sheet_1.ZIP › 0.04% PF-68/0.04%3_030218_01_PeptideGroups.txt]

Confidence	Annotated Sequence	Modifications	Qvality PEP	Qvality q-value	# Protein Groups	# Proteins	# PSMs	Master Protein Accessions	Positions in Master Proteins	# Missed Cleavages	Theo. MH+ [Da]	Found in Sample: [S9] F9: Sample	Found in Sample: [S8] F8: Sample	Found in Sample: [S7] F7: Sample	Area: F9: Sample	Area: F8: Sample	Area: F7: Sample	XCorr Sequest HT	Confidence Sequest HT	Percolator q-Value Sequest HT	Percolator PEP Sequest HT
High	[R].MFGDEQCTMSPR.[Y]	1xOxidation [M9]; 1xCarbamidomethyl [C7]	0.00570142	0	1	1	6	Q53NL5	Q53NL5 [210-221]	0	1474.57594637	High	High	High		4.6e7	4.0e7	3.41406345367432	High	0	6.946E-05
High	[K].VVTIDSYEDVTPNSETSLQK.[A]		1.20978E-06	0	1	1	11	P25776	P25776 [234-253]	0	2225.08196302	High	High	High	6.0e8	8.1e8	7.8e8	6.57578706741333	High	0	2.721E-09
High	[R].VGLTGLTVAEHFR.[D]		0.000652562	0	1	1	11	Q01859	Q01859 [305-317]	0	1399.76922449	High	High	High	7.0e7	5.4e7	7.7e7	4.00348091125488	High	0	4.586E-06
High	[K].VVVVECVLPESSDATAR.[E]	1xCarbamidomethyl [C6]	8.33797E-06	0	1	1	6	Q6ZD89	Q6ZD89 [298-314]	0	1830.92658937	High	High	High	3.3e8	1.8e8	1.4e8	5.21212196350098	High	0	1.873E-08
High	[R].DDPYGDGTGNPDTGADFAAAPDIDHLNKR.[V]	2xDeamidated [N10; N27]	6.59741E-06	0	1	1	4	P17654	P17654 [157-185]	1	3017.30314264	High	High	Not Found		7.1e6		5.67892408370972	High	0	9.018E-07
High	[R].DDPYGDGTGNPDTGADFAAAPDIDHLNKR.[V]	1xDeamidated [N]	1.57743E-06	0	1	1	4	P17654	P17654 [157-185]	1	3016.31912664	High	High	Not Found				4.93902158737183	High	0	2.281E-09
High	[R].DDPYGDGTGNPDTGADFAAAPDIDHLNKR.[V]		2.24783E-08	0	1	1	23	P17654	P17654 [157-185]	1	3015.33511064	High	High	High	3.1e8	8.4e9	6.9e9	5.98987436294556	High	0	2.831E-09
High	[K].QAFDEAISELDTLGEESYK.[D]		1.01362E-06	0	2	2	18	Q6ZKC0; Q84J55	Q6ZKC0 [198-216]; Q84J55 [208-226]	0	2144.98700006	High	High	High	3.4e8	1.9e8	1.9e8	6.40189790725708	High	0	5.296E-09
High	[R].EDQVPLIIIQDGESKK.[F]		0.00541301	0	1	1	9	Q53LQ0	Q53LQ0 [331-346]	1	1811.97491945	High	High	High	9.5e7	1.3e8	2.0e8	3.94409370422363	High	0	6.526E-05
High	[K].QAFDEAISELDTLGEESYK.[D]	1xDeamidated [Q1]	0.00271282	0	2	2	1	Q6ZKC0; Q84J55	Q6ZKC0 [198-216]; Q84J55 [208-226]	0	2145.97101606	High	Not Found	Not Found				3.79015874862671	High	0	2.763E-05
High	[K].YNVEAMPTFLFIK.[D]		0.00148434	0	1	1	12	Q0D840	Q0D840 [77-89]	0	1572.81306312	High	High	High	6.7e7	3.7e7	1.1e8	4.1349310874939	High	0	6.726E-05
High	[K].VVTIDSYEDVTPNSETSLQK.[A]	2xDeamidated [N13; Q19]	0.00430745	0	1	1	2	P25776	P25776 [234-253]	0	2227.04999502	Not Found	Not Found	High			5.3e6	4.63804578781128	High	0	4.921E-05
High	[K].GFLTINSQPAVNGER.[S]	1xDeamidated [Q/N]	0.00218081	0	1	1	8	Q75HE6	Q75HE6 [435-449]	0	1603.80746076	High	High	High		1.0e7	2.9e7	3.90304613113403	High	0	2.101E-05
High	[K].SIAVQTEIGGVPIK.[I]		0.00075097	0	1	1	7	B8AL33	B8AL33 [214-227]	0	1411.81550593	High	High	High			7.5e7	3.40332841873169	High	0	8.915E-06
High	[R].VGFPIVADPDR.[E]		0.00378294	0	1	2	7	P0C5D0	P0C5D0 [94-104]	0	1185.62624875	High	High	High		7.0e8	6.0e8	3.52664828300476	High	0	4.185E-05
High	[K].SGTTPLSPAIAFILEK.[V]		0.000241582	0	1	1	12	Q0JPA6	Q0JPA6 [109-124]	0	1644.92069918	High	High	High	1.3e8	9.2e7	7.8e7	3.43221259117126	High	0	1.313E-06
High	[R].ELEEAEIDEYVAEIEAEK.[A]		8.60238E-06	0	1	1	5	A2YXU2	A2YXU2 [218-235]	0	2108.97576666	High	High	High	2.9e7		8.9e7	5.75577592849731	High	0	8.06E-08
High	[R].YTTIEGYHPDLIVGSTDK.[Q]		0.00249637	0	1	1	1	Q7F1K9	Q7F1K9 [186-203]	0	2008.98621234	Not Found	Not Found	High			5.7e6	3.14302206039429	High	0	2.492E-05
High	[K].LLDHTSVTHLFPITK.[Y]		0.000558265	0	1	1	9	Q9LSU3	Q9LSU3 [60-74]	0	1721.95848167	High	High	High	7.2e7	3.1e7	8.0e7	3.92067980766296	High	0	6.539E-05
High	[K].LIEAYNELVSQGK.[SN]		0.00044174	0	2	2	10	Q7Y0F2; Q7Y0E8	Q7Y0F2 [63-75]; Q7Y0E8 [56-68]	0	1463.77403501	High	High	High			2.9e8	4.22851657867432	High	0	2.802E-06
High	[K].TPLVAHGADAFPFTEEK.[L]		1.87293E-06	0	1	1	11	Q7Y0F2	Q7Y0F2 [466-482]	0	1829.90683995	High	High	High	1.5e8	2.2e8	2.3e8	5.35970973968506	High	0	6.52E-08
High	[R].LFQVEYAMEAVK.[Q]	1xOxidation [M8]	0.00278423	0	1	1	6	P52428	P52428 [19-30]	0	1443.71882879	High	High	High		2.2e7	2.9e6	3.75846576690674	High	0	2.848E-05
High	[R].HETADINTFSWGVANR.[G]		2.04615E-06	0	1	1	32	P14656	P14656 [296-311]	0	1817.85653571	High	High	High	2.7e7	4.0e6	1.1e8	6.35814332962036	High	0	1.807E-08
High	[K].TLTSLNSVTAYGFDLIR.[G]		1.11006E-05	0	2	2	28	Q2QLY5; Q2QLY4	Q2QLY5 [254-270]; Q2QLY4 [254-270]	0	1870.99090388	High	High	High	1.4e8	5.1e6	1.7e7	5.20925760269165	High	0	7.014E-08
High	[K].AAQDIALADLAPTHPIR.[L]		7.37693E-05	0	2	2	16	Q6ZKC0; Q2R2W2	Q6ZKC0 [155-171]; Q2R2W2 [164-180]	0	1772.9653579	High	High	High	9.4e8	1.3e9	8.2e8	3.75984334945679	High	0	1.598E-06
High	[R].FAQVTNPAIDPLR.[E]		0.00241972	0	1	1	6	Q69RJ0	Q69RJ0 [599-611]	0	1441.77978915	High	High	High	3.4e7	2.7e7	2.0e7	3.29174637794495	High	0	2.389E-05
High	[K].VFQGDFSSNLPVDK.[A]		0.000410709	0	1	1	9	Q9LI00	Q9LI00 [306-319]	0	1552.76419858	High	High	High	5.4e8	5.7e8	5.7e8	4.28562688827515	High	3.227E-05	9.575E-05
High	[K].AFNVEVAPSDFK.[V]		0.00558426	0	1	1	4	Q9SDD6	Q9SDD6 [176-187]	0	1323.65794273	Not Found	High	High		4.8e7	8.2e7	3.53012752532959	High	0.0004403	0.004456
High	[R].SECINHAFVYDAPLPVSR.[L]	1xCarbamidomethyl [C3]	0.00046533	0	1	1	8	P52428	P52428 [90-107]	0	2075.00148561	High	High	High	1.7e8		8.9e7	4.13521671295166	High	0	2.994E-06
High	[R].DNLTLWTSDISEDAAEEIKEAPK.[G]		0.00111509	0	1	1	1	Q6EUP4	Q6EUP4 [233-255]	1	2575.24098268	Not Found	Not Found	High			2.1e7	3.78794050216675	High	0	9.048E-06
High	[K].LVVKPDMLFGK.[R]		0.0017806	0	1	3	6	Q2QNG7	Q2QNG7 [55-65]	0	1246.7227917	High	High	High	1.9e7	1.1e7	7.4e6	2.64010190963745	High	8.922E-05	0.0003969
High	[K].QAFDEAISELDSLGEESYK.[D]		4.36316E-07	0	1	1	20	Q2R2W2	Q2R2W2 [207-225]	0	2130.97135	High	High	High	2.0e8	3.2e8	7.5e7	6.85076427459717	High	0	4.505E-10
High	[K].EALEWLDENQTAEKEEYEEK.[L]		0.000205598	0	1	1	9	Q6Z7B0	Q6Z7B0 [606-625]	1	2483.1096342	High	High	High	2.6e7	1.9e7	8.4e7	4.8206033706665	High	0	1.07E-06
High	[K].LAGIEGGFFTLNPK.[E]		0.000391921	0	1	1	6	P14717	P14717 [227-240]	0	1463.78929121	High	High	High		7.3e6	1.2e8	4.07493114471436	High	0	3.925E-06
High	[R].LGISYPELTAMQAR.[A]		0.000391921	0	1	1	10	Q75KR1	Q75KR1 [686-699]	0	1549.80428929	High	High	High	1.5e8		1.5e8	3.61365437507629	High	0	2.414E-06
High	[K].EAFSLFDKDGDGCITTK.[E]	1xCarbamidomethyl [C13]	6.82309E-05	0	2	4	11	Q6F332; Q0JNS6	Q6F332 [15-31]; Q0JNS6 [15-31]	1	1903.87421942	High	High	High	1.1e8	1.0e8	2.1e8	5.15459442138672	High	0	2.663E-07
High	[K].LFEIGAGTSEIR.[R]		0.00487915	0	1	1	6	Q75IM9	Q75IM9 [386-397]	0	1292.68449182	High	High	High		3.4e7	2.3e7	3.15470123291016	High	0	5.737E-05
High	[K].QAFDEAISELDSLGEESYK.[D]	1xDeamidated [Q1]	0.00597406	0	1	1	3	Q2R2W2	Q2R2W2 [207-225]	0	2131.955366	High	High	Not Found	2.6e7			4.54389810562134	High	3.227E-05	0.0001577
High	[K].AHGLAPEIPEDLYFLIK.[K]		0.000292865	0	2	2	31	Q69UI2; Q69UI1	Q69UI2 [77-93]; Q69UI1 [77-93]	0	1926.03712583	High	High	High	6.6e7	5.3e6		4.34640216827393	High	0	1.332E-05
High	[R].DLAEEILQLSK.[N]		0.0022499	0	1	4	14	A2YL07	A2YL07 [434-444]	0	1258.68890848	High	High	High	4.7e7	1.7e8	1.6e7	3.88740921020508	High	0	6.713E-05
High	[K].VPGVDDVTGEPLIQR.[K]		1.21904E-05	0	1	1	6	Q08480	Q08480 [176-190]	0	1594.84351148	High	High	High	1.5e8	1.2e8	2.0e8	3.77658152580261	High	0	3.03E-08
High	[R].FLANVDPVDVAR.[S]		0.00308915	0	2	2	12	P42862; P42863	P42862 [185-196]; P42863 [185-196]	0	1315.70047625	High	High	High	9.8e8	9.4e8	1.0e9	3.42673778533936	High	0.0001091	0.0008103
High	[K].VSPEVIAEYTVR.[T]		0.00271282	0	1	1	42	P17784	P17784 [238-249]	0	1362.7263566	High	High	High	1.6e5	2.7e5	2.8e8	3.83489680290222	High	3.227E-05	9.432E-05
High	[K].GSTVAIFGLGAVGLAAAEGAR.[I]		5.47046E-06	0	1	1	64	Q2R8Z5	Q2R8Z5 [195-215]	0	1888.02868637	High	High	High	3.4e7	2.6e7	4.2e6	4.75315189361572	High	0	5.402E-08
High	[K].ANSEATLGTYQGDAVLGEGASESLHVK.[D]	1xDeamidated [N/Q]	1.30798E-06	0	1	1	81	Q5N725	Q5N725 [328-354]	0	2705.29005849	High	High	High	1.0e7		2.0e7	5.99048852920532	High	0	9.683E-09
High	[K].ANSEATLGTYQGDAVLGEGASESLHVK.[D]		4.2188E-08	0	1	1	923	Q5N725	Q5N725 [328-354]	0	2704.30604249	High	High	High	1.1e8	8.8e7	7.4e7	7.51025438308716	High	0	2.174E-09
High	[R].IINEPTAAAIAYGIDKK.[G]		0.000495307	0	2	3	22	Q6Z7B0; Q75HQ0	Q6Z7B0 [202-218]; Q75HQ0 [226-242]	1	1787.99017565	High	High	High	1.2e9	9.0e8	9.8e8	4.16361427307129	High	0	6.338E-06
High	[R].YLAVEPSTPYNTTTLPK.[V]	1xDeamidated [N11]	0.00585132	0	1	1	1	P42862	P42862 [550-566]	0	1895.96368648	Not Found	High	Not Found				4.519446849823	High	0	7.151E-05
High	[R].YLAVEPSTPYNTTTLPK.[V]		0.000288329	0	1	1	5	P42862	P42862 [550-566]	0	1894.97967048	High	High	High	7.1e8	8.1e8	5.8e8	4.15127229690552	High	0	1.636E-06
High	[K].VVSIDGFEDVPQNDEK.[S]		0.000234157	0	1	1	6	P25777	P25777 [247-262]	0	1790.8442992	High	High	High		1.2e9	6.4e8	4.13579988479614	High	0	1.259E-06
High	[K].VEEIASTGATHVWLPPPSHSVSPQGYMPGR.[L]	1xOxidation [M27]; 1xDeamidated [Q24]	0.000222286	0	1	1	4	P27934	P27934 [51-80]	0	3204.54187358	High	Not Found	High			4.5e6	4.37219429016113	High	0	1.183E-06
High	[K].VEEIASTGATHVWLPPPSHSVSPQGYMPGR.[L]	1xOxidation [M27]	0.000137731	0	1	1	2	P27934	P27934 [51-80]	0	3203.55785758	High	Not Found	Not Found				3.64450073242188	High	0	6.448E-07
High	[K].VEEIASTGATHVWLPPPSHSVSPQGYMPGR.[L]	1xDeamidated [Q24]	1.1334E-05	0	1	1	2	P27934	P27934 [51-80]	0	3188.54695858	Not Found	Not Found	High			2.4e7	4.61823272705078	High	0	3.602E-07
High	[K].VEEIASTGATHVWLPPPSHSVSPQGYMPGR.[L]		4.67985E-06	0	1	1	11	P27934	P27934 [51-80]	0	3187.56294258	High	High	High			2.6e7	4.58851385116577	High	0	9.016E-09
High	[R].YAIICQENGLVPIVEPEILVDGPHDIDR.[C]	2xDeamidated [Q6; N8]; 1xCarbamidomethyl [C5]	1.82927E-05	0	1	1	5	P17784	P17784 [169-196]	0	3176.58200736	High	High	High	6.0e7			5.67000007629395	High	0	5.867E-07
High	[R].VAPEEHPILLTEAPLNPK.[A]		0.000222286	0	2	2	11	A2XNS1; A3C6D7	A2XNS1 [98-115]; A3C6D7 [98-115]	0	1968.08005321	High	High	High	2.9e8	3.7e8	3.1e8	4.38693761825562	High	0	1.184E-06
High	[K].VTVANIEEGGQFTISGAEEILK.[A]		0.00300993	0	1	1	22	Q9FR35	Q9FR35 [139-160]	0	2305.19218218	High	High	High	8.0e6		4.3e7	3.75338268280029	High	3.227E-05	9.985E-05
High	[R].TAISHVQNLITGVTK.[G]		2.19466E-05	0	1	1	28	P49210	P49210 [71-85]	0	1581.89588143	High	High	High	2.3e7	6.0e7	3.6e7	4.65466737747192	High	0	6.341E-08
High	[R].DTGEGFGAAPDIDHLNPR.[V]		6.75488E-07	0	1	1	22	P27933	P27933 [163-180]	0	1881.87257963	High	High	High	1.2e9	4.8e8	1.3e9	5.32098817825317	High	0	7.811E-10
High	[R].GLLNAVDLSNEALSPASAYDICIK.[L]	1xCarbamidomethyl [C22]	6.87782E-06	0	1	1	10	Q10G56	Q10G56 [379-402]	0	2534.28067984	High	High	High	2.7e7	3.5e7	9.4e7	5.54859113693237	High	0	4.28E-08
High	[R].GLLNAVDLSNEALSPASAYDICIK.[L]	1xDeamidated [N]; 1xCarbamidomethyl [C22]	8.73772E-06	0	1	1	4	Q10G56	Q10G56 [379-402]	0	2535.26469584	High	High	High	2.7e7	5.3e7		5.53113317489624	High	0	1.984E-08
High	[K].VVAENLSDEEITGLK.[E]		0.00145378	0	1	1	2	A2ZVI7	A2ZVI7 [359-373]	0	1616.83775734	High	Not Found	High				3.22610402107239	High	0	1.262E-05
High	[K].MIEYSYVNAPLQK.[E]		0.000535507	0	2	2	8	Q6Z0I4; Q6H5J0	Q6Z0I4 [316-328]; Q6H5J0 [312-324]	0	1555.78249123	High	High	High	1.1e8	1.6e8	1.3e8	3.63253235816956	High	0	3.581E-06
High	[K].SLTNDWEEHLAVK.[H]		0.000824686	0	2	3	13	Q0J4P2; Q07078	Q0J4P2 [288-300]; Q07078 [288-300]	0	1541.75944755	High	High	High		6.8e7	6.7e7	4.37660932540894	High	0	6.169E-06
High	[R].FHLPGETEEEFATR.[L]		0.00297881	0	1	3	10	Q01K11	Q01K11 [242-255]	0	1662.77582584	High	High	High		3.9e7	6.2e7	4.36974477767944	High	0.0001091	0.0005659
High	[K].LDELLAEEAAAGR.[E]		0.000513677	0	1	1	5	Q9XGP7	Q9XGP7 [146-158]	0	1357.69578471	High	High	High	6.2e7	1.5e8	2.8e8	4.61367607116699	High	0	1.326E-05
High	[R].DTGADFGAAPDIDHLNTR.[V]		5.39878E-05	0	1	2	12	P27937	P27937 [164-181]	0	1885.86749423	High	High	High	9.1e7	8.4e7	1.2e8	4.55644273757935	High	0	7.662E-07
High	[K].AAQDIALAELPPTHPIR.[L]		4.47659E-05	0	2	2	28	Q7XTE8; Q6EUP4	Q7XTE8 [161-177]; Q6EUP4 [161-177]	0	1812.99665802	High	High	High		1.3e8	3.2e8	4.58493757247925	High	0	1.562E-07
High	[R].FPAGFETAQLPSNK.[C]		0.000130748	0	1	2	11	P0C5D0	P0C5D0 [198-211]	0	1506.75871932	High	High	High	1.1e8	8.9e7	1.7e8	4.538733959198	High	0	6.175E-07
High	[K].MDATANDVPSEFDVQGYPTLYFVTPSGK.[M]		9.42061E-05	0	1	1	11	Q53LQ0	Q53LQ0 [442-469]	0	3049.41354396	High	High	High	8.3e7	7.6e7	2.3e7	4.34408760070801	High	0	4.005E-07
High	[K].IGPWGGNGGSAQDISVPPK.[K]	2xDeamidated [N7; Q12]	2.96777E-05	0	1	1	1	Q0JMY8	Q0JMY8 [6-24]	0	1838.89191898	Not Found	High	Not Found		3.7e7		4.91834115982056	High	0	9.312E-08
High	[K].IGPWGGNGGSAQDISVPPK.[K]	1xDeamidated [Q/N]	3.80185E-08	0	1	1	110	Q0JMY8	Q0JMY8 [6-24]	0	1837.90790298	High	High	High		9.0e8	9.0e8	6.22166919708252	High	0	1.767E-09
High	[K].IGPWGGNGGSAQDISVPPK.[K]		2.47453E-07	0	1	1	27	Q0JMY8	Q0JMY8 [6-24]	0	1836.92388698	High	High	High	1.1e8		3.4e8	5.99567604064941	High	0	7.714E-10
High	[K].MDATANDVPSEFDVQGYPTLYFVTPSGK.[M]	1xDeamidated [N/Q]	0.00180859	0	1	1	6	Q53LQ0	Q53LQ0 [442-469]	0	3050.39755996	Not Found	High	High		6.3e7		3.66751980781555	High	3.227E-05	0.0001344
High	[K].DLVVDMTNFYNQYK.[S]		0.000314993	0	1	1	10	Q9S827	Q9S827 [146-159]	0	1749.81524781	High	High	High	4.9e7	3.0e7	1.5e7	4.87307548522949	High	0	1.827E-06
High	[R].DTGAGFGAAPDIDHLNPR.[V]		4.02439E-06	0	1	1	15	P27934	P27934 [163-180]	0	1823.86710037	High	High	High	1.4e9	1.4e9	9.9e8	5.2684645652771	High	0	6.735E-08
High	[R].NNIPLSTAATANFTR.[G]	1xDeamidated [N]	0.00131018	0	1	1	8	Q9LST6	Q9LST6 [71-85]	0	1591.80746076	High	High	Not Found	6.6e7			3.80196261405945	High	0	1.104E-05
High	[K].ALNEHHVLLEGTLLKPNMVTPGSDAK.[K]		3.36486E-09	0	1	2	11	P17784	P17784 [211-236]	0	2784.47127419	High	High	High		5.1e7	2.4e7	6.33282375335693	High	0	1.892E-10
High	[R].SLNSVWAQHLSEEVR.[R]		0.000303727	0	1	1	4	P35684	P35684 [101-115]	0	1754.8820222	Not Found	High	High				4.21461534500122	High	0	2.753E-06
High	[K].ALNEHHVLLEGTLLKPNMVTPGSDAK.[K]	1xDeamidated [N17]	7.97864E-07	0	1	2	3	P17784	P17784 [211-236]	0	2785.45529019	Not Found	High	High		3.2e7	1.7e7	5.71196603775024	High	0	9.667E-10
High	[R].YAIICQENGLVPIVEPEILVDGPHDIDR.[C]	1xDeamidated [N/Q]; 1xCarbamidomethyl [C5]	0.000129395	0	1	1	8	P17784	P17784 [169-196]	0	3175.59799136	High	High	High	1.5e7	2.9e7	6.3e8	5.44362926483154	High	0	5.978E-07
High	[R].QLEEAEIDEYVAEIEAEK.[A]	1xDeamidated [Q1]	8.60238E-06	0	0	1	5			0	2108.97576709	High	High	High	2.9e7		8.9e7	5.75577592849731	High	0	8.061E-08
High	[K].GTPWGSAAVMDSGVLQEIAGAK.[G]		0.00191504	0	1	1	4	Q7G764	Q7G764 [220-241]	0	2145.0644794	High	Not Found	High	2.7e7		1.9e7	4.31416702270508	High	0	2.637E-05
High	[K].HLPAISDPEVESAFK.[D]		0.000246663	0	1	1	10	Q0JDA2	Q0JDA2 [69-83]	0	1639.83261245	High	High	High		9.6e6	3.1e7	3.91055655479431	High	0	1.606E-05
High	[K].VNQIGSVTESIEAVK.[M]	1xDeamidated [Q/N]	0.000102384	0	1	1	16	Q42971	Q42971 [355-369]	0	1574.82719311	High	High	High		4.7e7	1.5e8	4.87417936325073	High	0	4.434E-07
High	[K].VNQIGSVTESIEAVK.[M]		4.86521E-05	0	1	1	208	Q42971	Q42971 [355-369]	0	1573.84317711	High	High	High	1.9e9	3.1e9	8.2e9	4.866614818573	High	0	1.095E-06
High	[K].VFSPEEVSAMILGK.[M]		0.000622713	0	1	1	14	Q6Z7B0	Q6Z7B0 [143-156]	0	1506.78724226	High	High	High	1.8e8	7.2e7	7.7e7	3.66749024391174	High	0	6.85E-06
High	[K].VDGLVSGIGTGGTITGAGR.[Y]		1.1043E-05	0	1	1	13	Q9XEA6	Q9XEA6 [173-191]	0	1687.89733789	High	High	High	3.2e8	1.3e8	1.6e8	4.07412052154541	High	0	7.408E-07
High	[K].DSSVPEGAVAAAAIENR.[A]		0.000673252	0	1	1	6	Q84T92	Q84T92 [167-183]	0	1656.81875322	High	High	High	1.2e7	3.9e7	4.3e7	3.60338377952576	High	0	8.415E-06
High	[K].YIIEAANHPTDPEADEILSK.[K]	1xDeamidated [N7]	0.000419345	0	1	1	2	A2XMV1	A2XMV1 [306-325]	0	2227.07648419	High	High	Not Found		3.2e7		4.23465251922607	High	0	9.811E-06
High	[K].YIIEAANHPTDPEADEILSK.[K]		1.54494E-06	0	1	1	21	A2XMV1	A2XMV1 [306-325]	0	2226.09246819	High	High	High	3.0e8	6.7e8	8.7e8	5.28194189071655	High	0	1.67E-06
High	[K].LGDLSQTQIFAK.[I]		0.00398462	0	2	2	5	Q2QXR8; B8BJ39	Q2QXR8 [245-256]; B8BJ39 [245-256]	0	1320.71579194	High	High	High		4.7e8	5.5e8	4.21817970275879	High	0	4.441E-05
High	[R].EGVQLCGYSPLGAK.[G]	1xCarbamidomethyl [C6]	0.000254484	0	1	2	6	Q7G764	Q7G764 [206-219]	0	1478.73079033	High	High	High	3.4e8	2.0e8	3.2e8	3.73038053512573	High	0	3.72E-06
High	[K].LIGCCNELNAGYAADGYAR.[A]	1xDeamidated [N]; 2xCarbamidomethyl [C4; C5]	1.96749E-05	0	2	2	2	Q0DHF6; A2Y5L9	Q0DHF6 [84-102]; A2Y5L9 [84-102]	0	2088.91135067	Not Found	High	Not Found				5.46955823898315	High	0	5.53E-08
High	[K].LIGCCNELNAGYAADGYAR.[A]	2xCarbamidomethyl [C4; C5]	2.20076E-06	0	2	2	38	Q0DHF6; A2Y5L9	Q0DHF6 [84-102]; A2Y5L9 [84-102]	0	2087.92733467	High	High	High		2.1e8	5.2e7	6.11507034301758	High	0	3.31E-08
High	[R].VFVRPIYAGNALCTVR.[Y]	1xCarbamidomethyl [C13]	0.000727893	0	1	1	1	A2XNR6	A2XNR6 [160-175]	0	1835.99488426	Not Found	Not Found	High			1.3e7	3.60474181175232	High	0	5.278E-06
High	[K].LIFGADSPAIQENR.[V]		0.000138449	0	1	1	9	P37833	P37833 [87-100]	0	1530.79108204	High	High	High		1.5e9	1.4e9	4.20893812179565	High	0	7.1E-06
High	[R].EFQLYHSGVFSGR.[C]		0.00493008	0	1	1	6	P25777	P25777 [283-295]	0	1526.7386526	High	High	High	3.5e7	3.1e7	3.4e7	3.38671493530273	High	3.227E-05	0.0001139
High	[R].VCENIPIVLCGNK.[V]	2xCarbamidomethyl [C2; C10]	0.000319948	0	2	2	5	A2Y7R5; Q7F7I7	A2Y7R5 [114-126]; Q7F7I7 [114-126]	0	1515.76579595	High	High	High	2.6e8	1.4e8	1.4e8	4.10175561904907	High	0	6.844E-06
High	[R].SGTLIDAIGIYVHP.[-]		0.000150468	0	2	2	278	Q0JMY8; A2WPN7	Q0JMY8 [132-145]; A2WPN7 [132-145]	0	1455.78420581	High	High	High	8.5e7	1.7e6	8.3e7	4.10392379760742	High	0	8.403E-06
High	[K].SVEMHHEALQEALPGDNVGFNVK.[N]		1.07594E-05	0	1	1	6	O64937	O64937 [279-301]	0	2521.213997	High	Not Found	High	3.5e7		5.0e7	4.80590867996216	High	0	2.576E-08
High	[R].EIFLSQPNLLELEAPIK.[I]		0.000824686	0	1	1	8	P48489	P48489 [55-71]	0	1954.08955527	High	High	High	4.6e7	1.6e7	1.7e7	3.75491857528687	High	0	6.19E-06
High	[R].ILGSLASCPDPDVVR.[D]	1xCarbamidomethyl [C8]	0.00113853	0	1	1	4	Q6Z6L4	Q6Z6L4 [743-757]	0	1598.82066789	Not Found	High	High		1.4e8		3.97841095924377	High	0	9.278E-06
High	[K].YGLNHVTYLIEQSK.[A]		0.000162682	0	1	1	16	P0DKK7	P0DKK7 [130-143]	0	1664.86424694	High	High	High	2.6e7	3.7e7	4.1e7	4.40163660049438	High	0	2.364E-06
High	[K].AGIALSDTFVK.[L]		0.00558426	0	1	1	85	Q6K5G8	Q6K5G8 [301-311]	0	1121.62010075	High	High	High	2.2e6	2.6e9	4.1e9	3.37305045127869	High	3.227E-05	0.0001172
High	[R].AVLVEHALTSGDAEPEASVFSK.[I]		1.09324E-07	0	1	1	21	P14717	P14717 [582-603]	0	2257.13466734	High	High	High	2.1e8	1.5e8	2.4e8	6.10984516143799	High	0	3.749E-08
High	[K].TLNNNVADIIDEHGQDAWEGFPFTAEK.[M]		0.000421533	0	1	1	4	Q7Y0E8	Q7Y0E8 [289-315]	0	3031.40681908	High	High	Not Found	4.6e7			4.44623279571533	High	0	2.656E-06
High	[R].VLAAQPEQILLR.[G]		0.00348124	0	1	2	7	B8AL97	B8AL97 [448-459]	0	1350.81036104	High	High	High	2.6e8		3.6e8	3.02244019508362	High	0	3.758E-05
High	[K].ESDAWPAEPQDAYGLEK.[L]		0.0022499	0	1	3	6	A2Z7B3	A2Z7B3 [163-179]	0	1905.85011283	High	High	High			6.8e7	3.8826801776886	High	0	5.124E-05
High	[R].EELGCVFLTGEK.[L]	1xCarbamidomethyl [C5]	0.00261591	0	1	1	5	P14717	P14717 [651-662]	0	1381.66679312	High	High	High			5.1e8	3.88839769363403	High	0	2.631E-05
High	[R].LWDLSTGVTTR.[R]		0.00456067	0	1	1	6	P49027	P49027 [101-111]	0	1248.6582771	Not Found	High	High				2.85400032997131	High	3.227E-05	0.0002536
High	[K].EVEDLEAGGIQVIQIDEAALR.[E]		1.88728E-05	0	2	2	31	Q2QLY5; Q2QLY4	Q2QLY5 [591-611]; Q2QLY4 [591-611]	0	2268.17178109	High	High	High	4.1e7		6.7e6	5.28300523757935	High	0	4.047E-07
High	[R].AVLINAGQANAATGDAGYQDTVDSADAVAK.[L]	1xDeamidated [N/Q]	0.00482875	0	1	1	9	B8AL33	B8AL33 [125-154]	0	2878.37009962	High	Not Found	High	1.5e7		1.2e7	4.33855199813843	High	0	5.634E-05
High	[R].AVLINAGQANAATGDAGYQDTVDSADAVAK.[L]		1.34946E-06	0	1	1	8	B8AL33	B8AL33 [125-154]	0	2877.38608362	High	High	Not Found	8.1e6	4.4e7		4.99309492111206	High	0	1.875E-09
High	[K].LYGSTLSWNVTR.[C]		0.00268477	0	1	1	16	O82451	O82451 [6-17]	0	1396.72193994	High	High	High			1.6e7	3.74879693984985	High	0	2.714E-05
High	[K].STVGTPAYIAPEVLSR.[RK]		0.000244109	0	1	5	6	Q7XKA8	Q7XKA8 [158-173]	0	1660.89046166	High	High	High	6.7e7	8.5e7	3.4e7	3.3210244178772	High	3.227E-05	0.0001461
High	[K].EVEDLEAGGIQVIQIDEAALR.[E]	1xDeamidated [Q]	0.000186246	0	2	2	5	Q2QLY5; Q2QLY4	Q2QLY5 [591-611]; Q2QLY4 [591-611]	0	2269.15579709	Not Found	High	Not Found		9.6e6		5.57806015014648	High	0	9.471E-07
High	[R].LLSSGNVYTQEEILTR.[I]	1xDeamidated [Q/N]	0.000495307	0	1	1	4	Q75KR1	Q75KR1 [653-668]	0	1823.93853436	Not Found	High	Not Found				4.22703552246094	High	0	2.884E-05
High	[R].LLSSGNVYTQEEILTR.[I]		1.29085E-05	0	1	1	23	Q75KR1	Q75KR1 [653-668]	0	1822.95451836	High	High	High	4.4e7		7.6e6	5.07293748855591	High	0	9.129E-08
High	[R].ALTTEEIDQHLTAISERD.[-]		0.00100492	0	1	1	5	Q9LSU3	Q9LSU3 [229-246]	1	2042.00365323	High	High	High	2.9e7	6.2e7		4.19944953918457	High	0	3.428E-05
High	[K].GEDFPVQNYIVK.[E]		0.00582103	0	1	1	10	Q9SXP2	Q9SXP2 [356-367]	0	1408.71070654	High	High	High				3.52662014961243	High	3.227E-05	0.0001421
High	[K].ANSEATLGTYKGDAVLGEGASESLHVK.[D]	1xDeamidated [N2]	0.000111272	0	1	1	20	P17784	P17784 [328-354]	1	2705.32644401	High	High	High			1.3e7	6.14053058624268	High	0	4.936E-07
High	[K].ANSEATLGTYKGDAVLGEGASESLHVK.[D]		0.000219985	0	1	1	3	P17784	P17784 [328-354]	1	2704.34242801	High	High	Not Found		8.8e7		6.80726861953735	High	0	1.162E-06
High	[K].KYEPTIGVEVHPLDFTTNCGK.[I]	1xCarbamidomethyl [C19]	0.000430397	0	1	1	9	A2Y7R5	A2Y7R5 [41-61]	1	2405.18057199	High	High	High	1.6e7	1.5e7	8.4e6	3.85420370101929	High	0	2.724E-06
High	[K].MPWLAVPFSDSEALAK.[L]		4.81485E-05	0	1	1	7	Q7Y0F2	Q7Y0F2 [98-113]	0	1761.88801885	High	High	High	7.5e7		4.8e7	4.25200414657593	High	0	1.711E-07
High	[R].LEDAINFYQTSNPDVAK.[L]		0.000102384	0	1	1	6	Q67IX6	Q67IX6 [224-240]	0	1924.9286975	High	High	High		4.2e6	1.6e7	4.65909576416016	High	3.227E-05	0.0001452
High	[K].YPIEHGIVSNWDDMEK.[I]	1xDeamidated [N10]	0.00258886	0	2	2	1	Q10DV7; A3C6D7	Q10DV7 [71-86]; A3C6D7 [71-86]	0	1933.86365488	Not Found	Not Found	High				4.43773698806763	High	0	2.602E-05
High	[K].YPIEHGIVSNWDDMEK.[I]		0.000239082	0	2	2	11	Q10DV7; A3C6D7	Q10DV7 [71-86]; A3C6D7 [71-86]	0	1932.87963888	High	High	High	1.3e7	7.4e6		4.48321294784546	High	0	1.292E-06
High	[K].QDSTYWDNISQGGLQR.[I]		4.83997E-05	0	1	1	6	P30298	P30298 [728-743]	0	1867.85692957	High	High	High	4.8e7		1.5e8	4.3299674987793	High	0	2.847E-07
High	[K].TPGLDDVTGEPLIQR.[K]		7.77092E-05	0	1	1	9	Q08479	Q08479 [174-188]	0	1610.83842608	High	High	High	3.7e8	4.0e8	3.6e8	4.26444816589355	High	0	2.329E-06
High	[K].FDLSGIPAAPR.[G]		0.00121185	0	1	1	6	Q6Z7B0	Q6Z7B0 [488-498]	0	1143.61568409	High	High	High	2.9e8	3.3e8	1.3e7	3.76453757286072	High	0	1.005E-05
High	[R].INLTPVALMEATCFSK.[T]	1xCarbamidomethyl [C13]	0.0011869	0	1	1	2	P48642	P48642 [340-355]	0	1794.91285367	Not Found	Not Found	High				4.41679763793945	High	0	9.789E-06
High	[R].GISACAVCDGAAPIFR.[N]	2xCarbamidomethyl [C5; C8]	4.38438E-05	0	1	2	6	Q6ZFU6	Q6ZFU6 [141-156]	0	1664.78832224	High	High	High	6.6e7	9.1e7	9.6e7	4.12132549285889	High	0	1.519E-07
High	[R].ILHHTIGLPDFSQELR.[C]		1.58127E-05	0	4	6	65	Q0DHF6; Q0D3D2; A2XFI3; A2Y5L9	Q0DHF6 [151-166]; Q0D3D2 [132-147]; A2XFI3 [152-167]; A2Y5L9 [151-166]	0	1876.00755705	High	High	High	8.0e7	1.7e8	4.6e7	4.40184688568115	High	0	3.317E-07
High	[K].VLCEGEWLSLNGSTGEVILGK.[L]	1xDeamidated [N11]; 1xCarbamidomethyl [C3]	7.57136E-05	0	1	1	17	Q75KR1	Q75KR1 [503-523]	0	2262.13222527	High	High	High	2.7e7	4.6e6	1.4e7	4.909827709198	High	0	1.161E-05
High	[K].YTIGGDLGGGEGHNGWVSCVR.[F]	1xDeamidated [N14]; 1xCarbamidomethyl [C19]	0.000323294	0	1	1	11	P49027	P49027 [152-172]	0	2191.98254141	High	High	High	2.1e7	2.7e7	6.0e6	3.85654735565186	High	0	4.91E-06
High	[K].GILNVAVEGELWR.[L]		0.00110355	0	1	1	541	P17654	P17654 [281-293]	0	1455.79543921	High	High	High	2.2e6	6.5e7	1.7e7	3.76152157783508	High	8.922E-05	0.0005224
High	[R].LPVVNPATESPIGEIPAGTAEDVDAAVAAAR.[E]		2.78911E-07	0	1	1	7	B3VMC0	B3VMC0 [25-55]	0	3001.54766962	High	High	High	4.2e7	1.7e7	5.4e7	6.92974233627319	High	0	2.566E-10
High	[K].APGMIGWWPAK.[A]		0.00143874	0	1	3	18	P17654	P17654 [301-311]	0	1213.61866105	High	High	High	2.4e9		1.0e9	3.90608382225037	High	0	1.689E-05
High	[R].LPVVNPATESPIGEIPAGTAEDVDAAVAAAR.[E]	1xDeamidated [N5]	8.96802E-06	0	1	1	4	B3VMC0	B3VMC0 [25-55]	0	3002.53168562	Not Found	High	High				5.67534732818604	High	0	2.049E-08
High	[R].IFVPEGQPLESEPNEPLR.[V]	1xDeamidated [Q/N]	0.00051905	0	1	2	9	A2XFI3	A2XFI3 [392-409]	0	2052.02841192	High	High	High	5.8e7			4.00660371780396	High	0	3.782E-05
High	[R].IFVPEGQPLESEPNEPLR.[V]		4.1838E-05	0	1	2	17	A2XFI3	A2XFI3 [392-409]	0	2051.04439592	High	High	High	2.7e9	6.4e8	2.7e9	4.26542568206787	High	0	1.488E-05
High	[R].IAAPYDLVMQTK.[Q]		0.00588177	0	1	2	6	Q69LA6	Q69LA6 [214-225]	0	1349.71334913	High	High	High	2.5e8	2.2e8	2.8e8	3.47570538520813	High	0	7.198E-05
High	[R].EAGGWACAPVPPAIADR.[T]	1xCarbamidomethyl [C7]	8.92148E-06	0	1	1	4	Q7XUG1	Q7XUG1 [83-99]	0	1737.83771492	High	Not Found	High	7.4e7		5.4e7	4.23668670654297	High	0	2.037E-08
High	[R].IPSFTEEQSELIR.[G]		0.000600444	0	1	1	10	Q60DX8	Q60DX8 [327-339]	0	1548.7904133	High	High	High			7.8e7	3.76563429832459	High	0	2.258E-05
High	[K].CDVIVINTPLTEK.[T]	1xCarbamidomethyl [C1]	0.00493008	0	1	1	8	Q9SXP2	Q9SXP2 [246-258]	0	1501.7930562	High	High	High		7.9e7	4.6e8	3.2719395160675	High	0.0001091	0.0006919
High	[K].WNYDGSSTGQAPGEDSEVILYPQAIFK.[D]		6.00756E-06	0	3	3	32	P14655; P14654; P14656	P14655 [109-135]; P14654 [53-79]; P14656 [53-79]	0	2972.39485745	High	High	High	6.7e8	1.4e7	6.8e8	5.13752126693726	High	0	3.247E-07
High	[R].AAVDAGFVPNELQVGQTGK.[I]		0.000114801	0	1	1	6	A2XNR6	A2XNR6 [274-292]	0	1900.97631642	High	High	High	9.4e7	8.7e7	5.2e7	4.3192138671875	High	0	2.141E-05
High	[K].WNYDGSSTGQAPGEDSEVILYPQAIFK.[D]	1xDeamidated [Q/N]	0.0010314	0	3	3	9	P14655; P14654; P14656	P14655 [109-135]; P14654 [53-79]; P14656 [53-79]	0	2973.37887345	High	High	High				4.67294359207153	High	0	1.29E-05
High	[K].ASNTLSIIDSGVGMTK.[S]		0.000111272	0	1	2	6	Q07078	Q07078 [73-88]	0	1593.81524781	High	High	High	1.2e8		6.0e7	4.60828113555908	High	3.227E-05	9.433E-05
High	[K].VDILVSGIGTGGTVTGTGK.[Y]		8.6263E-07	0	1	1	2	Q9XEA8	Q9XEA8 [176-194]	0	1731.94870473	Not Found	High	High				5.15217924118042	High	0	1.068E-09
High	[R].IKDWTNVVVAYEPVWAIGTGK.[V]		0.000139898	0	1	1	38	P48494	P48494 [155-175]	1	2346.24924367	High	High	High	2.9e7	3.3e7	3.2e7	4.51221942901611	High	0	8.779E-06
High	[K].MDIGFDAWR.[L]		0.00485388	0	1	1	24	P17654	P17654 [199-207]	0	1110.50369086	High	High	High	1.6e8		7.4e6	3.29378414154053	High	0	6.704E-05
High	[R].FTQANSEVSALLGR.[I]		0.000207749	0	1	1	3	Q01859	Q01859 [334-347]	0	1492.77543198	High	Not Found	High			2.9e8	5.24277830123901	High	0	1.085E-06
High	[K].DPDMAEELQIPTGFDLK.[V]		2.51258E-05	0	1	1	6	Q7FAY6	Q7FAY6 [42-58]	0	1918.91027026	High	High	High	3.1e7	3.8e7	1.8e7	5.1419677734375	High	0	7.543E-08
High	[K].VLCEGEWLSLNGSTGEVILGK.[L]	1xCarbamidomethyl [C3]	0.00149207	0	1	1	4	Q75KR1	Q75KR1 [503-523]	0	2261.14820927	High	High	Not Found				3.31314969062805	High	0.0002103	0.001358
High	[R].VLSPSESFIHELDEK.[T]		0.000915104	0	1	1	4	Q2QNG7	Q2QNG7 [242-256]	0	1729.86430643	Not Found	High	High			2.7e7	3.43176698684692	High	0	7.035E-06
High	[R].ETPSVAGIINPGSDGFQK.[L]		2.92181E-05	0	1	1	9	Q93VT8	Q93VT8 [36-53]	0	1816.90756818	High	High	High	9.3e7		9.2e7	4.35138511657715	High	0	9.105E-08
High	[R].ILHHTIGLPDFSQELR.[C]	1xDeamidated [Q13]	0.00190511	0	4	6	2	Q0DHF6; Q0D3D2; A2XFI3; A2Y5L9	Q0DHF6 [151-166]; Q0D3D2 [132-147]; A2XFI3 [152-167]; A2Y5L9 [151-166]	0	1876.99157305	Not Found	High	Not Found				3.18675208091736	High	0.001137	0.01522
High	[R].NNIPLSTAATANFTR.[G]		4.03416E-05	0	1	1	5	Q9LST6	Q9LST6 [71-85]	0	1590.82344476	High	High	High	3.0e8	1.9e8		4.90756607055664	High	0	1.371E-07
High	[R].AAELTTLLESR.[M]		0.00322025	0	1	1	8	P0C520	P0C520 [7-17]	0	1203.65794273	High	High	High	3.2e7	8.1e7	2.3e7	3.49803709983826	High	0	3.418E-05
High	[R].VPEGFDYELYNR.[DN]		0.00079107	0	2	2	9	Q6Z4G3; Q8H8T0	Q6Z4G3 [59-70]; Q8H8T0 [61-72]	0	1501.69578471	High	High	High			8.5e7	4.0571608543396	High	3.227E-05	8.76E-05
High	[R].VDAGVVELLK.[S]		0.00487915	0	1	3	3	Q851K1	Q851K1 [213-222]	0	1042.61428712	Not Found	High	High		1.8e8	3.4e7	3.20107746124268	High	0	5.727E-05
High	[K].GSFETIHVEDALGHQFATR.[L]		4.66686E-05	0	1	1	21	P49398	P49398 [203-221]	0	2115.0253918	High	High	High	3.7e7	3.6e7	3.1e7	3.63321852684021	High	0	3.757E-06
High	[K].VDIDELNSVAYR.[W]		0.00357285	0	1	1	6	Q6ES52	Q6ES52 [267-278]	0	1393.69578471	High	High	High	3.4e7		2.3e7	4.29621887207031	High	3.227E-05	0.0001119
High	[K].VSDDEVAFLTQGDANDEK.[N]		7.83328E-06	0	1	1	10	Q0J8G4	Q0J8G4 [209-226]	0	1952.87197038	High	High	High		1.5e8		5.38009881973267	High	0	1.687E-05
High	[K].GNNILVMCDCYTPAGEPIPTNKR.[H]	2xCarbamidomethyl [C8; C10]	0.00317045	0	1	1	6	P14656	P14656 [85-107]	1	2620.23163829	High	High	High	4.6e7	4.4e7	4.4e6	3.76244187355042	High	3.227E-05	0.0001006
High	[K].CGINYQPPSVVPGGDLAK.[V]	1xCarbamidomethyl [C1]	0.000174066	0	2	2	8	Q53M52; P28752	Q53M52 [353-370]; P28752 [353-370]	0	1871.93200914	High	High	High	6.3e7	6.3e7	4.7e7	3.8794960975647	High	0	1.026E-05
High	[K].DHDKPVQQVLAEMTNGGVDR.[S]	2xDeamidated [Q7; N15]	9.46976E-05	0	1	1	2	Q2R8Z5	Q2R8Z5 [248-267]	0	2211.0346366	High	High	Not Found	3.5e7			4.13278436660767	High	0	4.027E-07
High	[K].DHDKPVQQVLAEMTNGGVDR.[S]	1xDeamidated [Q/N]	6.23041E-06	0	1	1	47	Q2R8Z5	Q2R8Z5 [248-267]	0	2210.0506206	High	High	High	2.7e7	1.7e7	2.1e7	5.23495101928711	High	0	1.291E-08
High	[K].DHDKPVQQVLAEMTNGGVDR.[S]		5.23284E-05	0	1	1	21	Q2R8Z5	Q2R8Z5 [248-267]	0	2209.0666046	High	High	High	2.5e7	1.3e7	2.2e7	5.09763526916504	High	0	1.153E-05
High	[K].EFSTEEEAIELANDTHYGLAGAVLSGDR.[E]		0.00279874	0	1	1	6	B3VMC0	B3VMC0 [403-430]	0	2994.39631391	High	High	High		2.2e8	2.5e8	4.18457174301147	High	3.227E-05	0.0001105
High	[K].SDVNIVSNASCTTNCLAPLAK.[V]	2xDeamidated [N8; N14]; 2xCarbamidomethyl [C11; C15]	1.2254E-05	0	1	1	1	Q6K5G8	Q6K5G8 [144-164]	0	2237.0424247	Not Found	Not Found	High			8.1e7	5.67629861831665	High	0	3.034E-08
High	[K].SDVNIVSNASCTTNCLAPLAK.[V]	1xDeamidated [N]; 2xCarbamidomethyl [C11; C15]	1.19725E-06	0	1	1	49	Q6K5G8	Q6K5G8 [144-164]	0	2236.0584087	High	High	High	3.8e8	3.3e8	1.3e8	6.62047052383423	High	0	5.07E-09
High	[K].SDVNIVSNASCTTNCLAPLAK.[V]	2xCarbamidomethyl [C11; C15]	3.0704E-06	0	1	1	26	Q6K5G8	Q6K5G8 [144-164]	0	2235.0743927	High	High	High	5.1e9	5.8e9	5.3e9	6.11090517044067	High	0	5.307E-09
High	[K].GNAYAQVAIGTEDVYK.[S]		0.000572978	0	1	1	19	Q948T6	Q948T6 [222-237]	0	1698.83334068	High	High	High	5.3e6	8.1e6	2.0e7	4.17546558380127	High	0	3.907E-06
High	[K].EFSTEEEAIELANDTHYGLAGAVLSGDR.[E]	1xDeamidated [N13]	0.000432642	0	1	1	3	B3VMC0	B3VMC0 [403-430]	0	2995.38032991	High	High	High				3.83244299888611	High	0	4.773E-06
High	[R].ICDGILALLDSHLVPSAGAAESK.[V]	1xCarbamidomethyl [C2]	4.98137E-06	0	1	1	12	Q2R2W2	Q2R2W2 [106-128]	0	2337.21187211	High	High	High	3.4e8	2.5e8	9.5e7	5.32942199707031	High	0	2.959E-08
High	[K].IDVDELSEVAR.[Q]		0.00150767	0	1	1	5	Q851R5	Q851R5 [81-91]	0	1245.63212187	High	High	High	5.2e7	5.0e7	1.0e7	3.66199421882629	High	3.227E-05	0.0002797
High	[R].ALTTEEIDQHLTAISER.[D]		0.000820407	0	1	1	6	Q9LSU3	Q9LSU3 [229-245]	0	1926.97671028	High	High	High		5.7e7	2.4e7	4.01425695419312	High	0	6.869E-06
High	[R].NGPSLMPGGSFEAYK.[Y]	1xDeamidated [N1]	0.00432988	0	1	1	1	Q9LI00	Q9LI00 [139-153]	0	1555.70972062	High	Not Found	Not Found				3.44028162956238	High	0	4.95E-05
High	[R].NGPSLMPGGSFEAYK.[Y]		0.000355033	0	1	1	6	Q9LI00	Q9LI00 [139-153]	0	1554.72570462	High	High	High	1.3e8	1.4e8	9.3e7	3.83644843101501	High	0	2.341E-06
High	[R].NGIHAESTLDILK.[A]	1xDeamidated [N1]	0.000351358	0	1	1	6	P27934	P27934 [367-379]	0	1411.74273532	High	High	High	2.5e7	2.7e7	4.5e6	4.61761093139648	High	0	1.465E-05
High	[R].ELLCTPVPPSPTVEPTPAAK.[A]	1xCarbamidomethyl [C4]	0.000379876	0	1	1	7	A2XID3	A2XID3 [208-227]	0	2104.09946826	High	High	High	1.1e8	7.5e7	4.3e7	3.56872248649597	High	0	7.519E-06
High	[R].VEGKPVLGFNSSTTSLLTR.[Y]		0.000417169	0	1	1	6	P42862	P42862 [531-549]	0	2006.09168047	High	High	High			2.3e7	4.863694190979	High	0	5.332E-06
High	[R].TTSYEDFTSSLPEGDCR.[F]	1xCarbamidomethyl [C16]	2.27607E-05	0	1	1	9	Q84TB3	Q84TB3 [50-66]	0	1964.81782667	High	High	High	2.7e8		2.7e8	4.32799863815308	High	0	1.347E-07
High	[R].VEIESLFDGTDFSEPLTR.[A]		7.47492E-06	0	1	1	20	Q6Z7B0	Q6Z7B0 [311-328]	0	2054.9916916	High	High	High	4.0e8	3.4e7	1.7e8	6.81892395019531	High	0	1.725E-08
High	[R].YAIICQENGLVPIVEPEILVDGSHDIER.[C]	2xDeamidated [Q6; N8]; 1xCarbamidomethyl [C5]	9.20439E-06	0	1	1	64	Q5N725	Q5N725 [169-196]	0	3180.57692196	High	High	High	7.4e9	3.8e8	1.0e9	6.67103481292725	High	0	2.419E-07
High	[R].YAIICQENGLVPIVEPEILVDGSHDIER.[C]	1xDeamidated [N/Q]; 1xCarbamidomethyl [C5]	4.38593E-07	0	1	1	230	Q5N725	Q5N725 [169-196]	0	3179.59290596	High	High	High	1.2e10	3.8e8	4.1e9	6.47542715072632	High	0	2.011E-09
High	[K].VGLNYVSCSPFR.[V]	1xCarbamidomethyl [C8]	0.0022499	0	1	1	8	Q75KR1	Q75KR1 [863-874]	0	1398.68344629	High	High	High			4.2e8	4.11626148223877	High	0	2.177E-05
High	[K].DITPMGGFPHYGVVK.[G]		0.000803512	0	1	1	8	P35684	P35684 [308-322]	0	1617.80937469	High	High	High	1.0e8	8.3e7	5.0e7	3.65682554244995	High	3.227E-05	0.0001166
High	[K].YNGGLDTEEAYPYTGVNGICHYKPENVGVK.[V]	2xDeamidated [N17; N]; 1xCarbamidomethyl [C20]	6.57905E-05	0	1	1	11	P25778	P25778 [223-252]	0	3346.52086358	High	High	High		3.1e7	1.5e7	5.17166757583618	High	0	2.684E-06
High	[K].YNGGLDTEEAYPYTGVNGICHYKPENVGVK.[V]	1xDeamidated [N]; 1xCarbamidomethyl [C20]	0.000330093	0	1	1	6	P25778	P25778 [223-252]	0	3345.53684758	High	Not Found	High				4.56543254852295	High	0	3.308E-05
High	[K].YMVIQGEPGVVIR.[G]		0.00140912	0	1	1	4	P83647	P83647 [72-84]	0	1460.7929964	High	Not Found	High	4.4e7		5.6e7	3.6800856590271	High	0	1.215E-05
High	[K].TTTTNAGAPVWNDNEALTVGPR.[G]	1xDeamidated [N]	0.000270879	0	1	1	5	Q0E4K1	Q0E4K1 [16-37]	0	2286.09967922	Not Found	High	High				4.68699312210083	High	0	1.538E-06
High	[K].TTTTNAGAPVWNDNEALTVGPR.[G]		4.61854E-05	0	1	1	8	Q0E4K1	Q0E4K1 [16-37]	0	2285.11566322	High	High	High	1.1e8	1.1e8	1.0e8	4.22997093200684	High	0	1.619E-07
High	[K].KISEDEYVSAIKEEISK.[V]		0.00133078	0	1	1	1	Q2QLY4	Q2QLY4 [458-474]	2	1968.01717809	Not Found	Not Found	High				4.82699966430664	High	0	1.126E-05
High	[R].DNLTLWTSDNAEDGGDEIKEAAKPEGEGH.[-]	1xDeamidated [N10]	0.00284271	0	1	1	2	Q06967	Q06967 [232-260]	1	3099.36613631	Not Found	High	Not Found		1.6e7		4.35917234420776	High	0	2.931E-05
High	[R].DNLTLWTSDNAEDGGDEIKEAAKPEGEGH.[-]		0.000124119	0	1	1	7	Q06967	Q06967 [232-260]	1	3098.38212031	High	High	High			1.6e7	4.38918399810791	High	0	9.454E-06
High	[R].FLNAGAFGTGTDGHVLPAEATR.[A]	1xDeamidated [N3]	0.00299433	0	1	2	2	A2X7F7	A2X7F7 [133-154]	0	2203.07782167	Not Found	High	Not Found				3.45015215873718	High	0	3.123E-05
High	[R].FLNAGAFGTGTDGHVLPAEATR.[A]		0.000232942	0	1	2	4	A2X7F7	A2X7F7 [133-154]	0	2202.09380567	High	Not Found	High	3.0e7		3.0e7	3.50093603134155	High	0	1.249E-06
High	[K].ATTFVDNHDTGSTQHLWPFPSDK.[V]	2xDeamidated [N7; Q14]	0.000156863	0	1	1	3	P17654	P17654 [312-334]	0	2603.16848738	High	Not Found	High			1.9e8	4.62192869186401	High	0	7.605E-07
High	[K].ATTFVDNHDTGSTQHLWPFPSDK.[V]	1xDeamidated [N/Q]	1.89712E-05	0	1	1	20	P17654	P17654 [312-334]	0	2602.18447138	High	High	High	2.8e7		1.7e8	5.86449527740479	High	0	1.69E-06
High	[K].ATTFVDNHDTGSTQHLWPFPSDK.[V]		2.86958E-06	0	1	1	32	P17654	P17654 [312-334]	0	2601.20045538	High	High	High		1.2e7	3.5e8	5.872239112854	High	0	1.6E-08
High	[R].YAIICQENGLVPIVEPEILVDGSHDIER.[C]	1xCarbamidomethyl [C5]	3.75206E-07	0	1	1	77	Q5N725	Q5N725 [169-196]	0	3178.60888996	High	High	High	2.9e9	1.2e10	1.5e9	6.23342895507813	High	0	8.113E-08
High	[R].SENEADVAAAQVAGYEKPLVAR.[L]	1xDeamidated [Q11]	0.000143585	0	1	1	3	O04226	O04226 [337-358]	0	2289.13573037	Not Found	High	High		5.3e7		4.31254625320435	High	0	2.627E-06
High	[R].SENEADVAAAQVAGYEKPLVAR.[L]		1.00035E-05	0	1	1	3	O04226	O04226 [337-358]	0	2288.15171437	High	High	Not Found		4.0e7		4.85299587249756	High	0	2.357E-08
High	[K].LILAHDLATAAELK.[D]		0.00149207	0	1	1	2	Q6Z5N4	Q6Z5N4 [323-336]	0	1478.85770508	Not Found	Not Found	High			8.8e6	3.757643699646	High	0	1.298E-05
High	[R].LGADGFIVSTNASEMK.[A]		0.000305312	0	1	1	10	Q0JA75	Q0JA75 [246-261]	0	1639.79959775	High	High	High	5.8e7		6.2e7	4.79558658599854	High	0	1.768E-06
High	[K].NVRPDYLSNIWK.[V]		0.000122834	0	1	1	13	Q43008	Q43008 [204-215]	0	1504.79068818	High	High	High	2.9e7	2.0e8		5.19967889785767	High	0	5.588E-07
High	[K].VSPQLIAEYTVR.[A]		0.00424086	0	1	1	196	Q5N725	Q5N725 [238-249]	0	1375.75799109	High	High	High	2.5e7	9.4e6	6.6e8	3.91359710693359	High	0	6.653E-05
High	[R].HVVIVDDLVQSGGTLR.[E]		0.000451029	0	1	1	4	Q6ZFT5	Q6ZFT5 [230-245]	0	1707.93880881	High	Not Found	High	2.0e7		2.3e7	3.32003688812256	High	0	2.012E-05
High	[K].IGDTAGTIDNIIQCK.[L]	1xCarbamidomethyl [C14]	1.5649E-05	0	1	1	6	Q93VT8	Q93VT8 [149-163]	0	1618.81049709	High	High	High		1.0e8	4.4e7	4.90087985992432	High	0	4.15E-08
High	[K].QFNGTFIAAGGYDR.[E]	1xDeamidated [N3]	0.00218081	0	1	3	6	Q84QK0	Q84QK0 [295-308]	0	1517.70193314	High	High	High		1.1e7	1.1e7	3.78040194511414	High	0	4.803E-05
High	[R].GTVFVVPSGHPIVVTSSR.[D]		0.000241582	0	1	1	6	Q75GX9	Q75GX9 [442-459]	0	1839.01230808	High	High	High	7.4e7	5.0e7	7.4e7	3.03007340431213	High	3.227E-05	0.0002671
High	[K].FNIVSPGADMSIYFPYSESR.[K]		4.24962E-05	0	1	1	19	P31924	P31924 [524-543]	0	2280.06414503	High	High	High	1.6e7	3.4e7	1.6e7	4.90849542617798	High	0	8.51E-06
High	[K].NAVGLVRPVSVAFQVINGFR.[M]		9.22658E-05	0	1	1	19	P25778	P25778 [269-288]	0	2143.2134674	High	High	High	8.2e6	1.4e7	7.5e6	4.25789022445679	High	0	1.373E-05
High	[R].FYCWDTAGQEK.[F]	1xCarbamidomethyl [C3]	0.00472949	0	2	2	6	A2Y7R5; Q7F7I7	A2Y7R5 [64-74]; Q7F7I7 [64-74]	0	1404.58887719	High	High	High	8.8e7	1.5e8	2.1e8	3.28585982322693	High	0	5.505E-05
High	[R].NPEEIPWAAAGAEYVVESTGVFTDKDK.[A]		3.56307E-09	0	1	1	473	Q6K5G8	Q6K5G8 [83-109]	1	2923.39960848	High	High	High	1.0e8	5.2e8	2.3e7	6.77268648147583	High	0	1.042E-12
High	[K].AGVTHVWLPPPSHSVAPQGYMPGR.[L]	1xOxidation [M21]	0.000124767	0	1	1	6	P27933	P27933 [57-80]	0	2557.27687252	High	High	High	4.4e7	7.6e7		4.23009443283081	High	0	5.695E-07
High	[K].AGVTHVWLPPPSHSVAPQGYMPGR.[L]	1xDeamidated [Q18]	0.000524479	0	1	1	4	P27933	P27933 [57-80]	0	2542.26597352	High	High	High				4.81949949264526	High	0	3.492E-06
High	[K].AGVTHVWLPPPSHSVAPQGYMPGR.[L]		2.64036E-06	0	1	1	12	P27933	P27933 [57-80]	0	2541.28195752	High	High	High	8.3e7	2.0e7	4.7e7	6.12943267822266	High	0	4.368E-09
High	[R].VTAEDLASIR.[M]		0.00532936	0	1	1	6	Q6ETN3	Q6ETN3 [293-302]	0	1074.5789642	High	High	High	7.8e7			3.5738697052002	High	0	7.663E-05
High	[K].ALHGGNFQGTPIGVSMDNAR.[L]		3.23439E-06	0	1	1	23	P14717	P14717 [381-400]	0	2041.98723221	High	High	High	4.7e8	8.7e7	3.8e8	5.66728448867798	High	0	7.496E-07
High	[K].NMAVTQFEPADAR.[R]		0.00162152	0	1	1	6	Q6Z6L4	Q6Z6L4 [138-150]	0	1449.67908881	High	High	High	6.7e7		4.2e7	4.02374029159546	High	0	1.447E-05
High	[R].NPEEIPWAAAGAEYVVESTGVFTDKDK.[A]	1xDeamidated [N1]	0.000183362	0	1	1	104	Q6K5G8	Q6K5G8 [83-109]	1	2924.38362448	High	High	High	4.5e6	1.7e7	1.1e7	4.92044019699097	High	0	1.333E-06
High	[R].HLNAGIFGTGSDGHTLPSETVR.[A]		1.17585E-07	0	1	1	24	P14717	P14717 [123-144]	0	2266.12108299	High	High	High	3.1e7	2.2e7	9.5e7	6.25808668136597	High	0	5.599E-10
High	[K].ANLEYAVEAAADFLNK.[A]		7.65334E-07	0	2	2	80	Q0DHF6; A2Y5L9	Q0DHF6 [235-250]; A2Y5L9 [235-250]	0	1738.8646408	High	High	High	3.9e7	1.4e8	1.2e8	6.88090419769287	High	0	5.785E-09
High	[R].IIGATRPWEAAPGTIR.[A]		0.000168716	0	1	2	18	A6N0M9	A6N0M9 [87-102]	0	1708.94931398	High	High	High	2.1e8	7.2e9	8.7e9	3.23571634292603	High	0	8.044E-05
High	[K].WTVQQAAELSVAAPTIEASLDSR.[F]		0.000172264	0	1	1	76	Q9LI00	Q9LI00 [269-291]	0	2443.24634296	High	High	High	9.4e6	3.7e6	8.5e6	4.84358739852905	High	0	3.285E-06
High	[K].WTVQQAAELSVAAPTIEASLDSR.[F]	1xDeamidated [Q]	0.00247055	0	1	1	65	Q9LI00	Q9LI00 [269-291]	0	2444.23035896	High	High	High	7.1e6	4.0e6	6.5e5	4.50406885147095	High	3.227E-05	0.0001457
High	[K].GAIPALPTVAVAQELISK.[A]		0.000152835	0	1	1	12	Q0J8G4	Q0J8G4 [316-333]	0	1778.04221123	High	High	High	8.4e7	8.5e7	3.5e7	3.39149475097656	High	3.227E-05	0.0002157
High	[R].YLAVEPSTPYNTTTMPK.[V]		0.000379876	0	1	1	5	P42863	P42863 [550-566]	0	1912.93609112	High	High	High	2.4e8	3.1e8	2.9e8	4.38809871673584	High	0	2.325E-06
High	[K].YGAGIGPGVYDIHSPR.[I]		4.27179E-05	0	2	2	11	Q2QLY5; Q2QLY4	Q2QLY5 [690-705]; Q2QLY4 [690-705]	0	1658.82853016	High	High	High	1.7e9		7.0e8	4.70223426818848	High	0	2.505E-07
High	[K].KVSPEVIAEYTVR.[T]		0.000659387	0	1	1	39	P17784	P17784 [237-249]	1	1490.82131956	High	High	High	1.9e7	3.3e7		4.40796375274658	High	0	2.002E-05
High	[R].CGGFSVEEVAPR.[L]	1xCarbamidomethyl [C1]	0.000594228	0	1	2	6	A2XMN2	A2XMN2 [182-193]	0	1307.60486162	High	High	High	1.7e8			4.06282329559326	High	0	4.088E-06
High	[K].MGNISPLTGTQGQIR.[L]		0.000217708	0	1	2	6	A2YPX3	A2YPX3 [293-307]	0	1572.81625092	High	High	High	1.6e8		1.3e8	3.56207489967346	High	0	1.154E-06
High	[K].DNQTVQSVLGTPTR.[D]		0.00152343	0	1	1	6	Q7Y0E8	Q7Y0E8 [165-178]	0	1515.77616021	High	High	High	1.5e8		1.5e8	4.1144003868103	High	0	1.566E-05
High	[K].SGAVSEPALLTAAQK.[E]		0.000513677	0	1	1	6	Q0IWL9	Q0IWL9 [273-287]	0	1442.78493404	High	High	High	8.7e7		6.4e7	3.93814730644226	High	0	1.297E-05
High	[R].HLNAGIFGTGSDGHTLPSETVR.[A]	1xDeamidated [N3]	5.59904E-05	0	1	1	4	P14717	P14717 [123-144]	0	2267.10509899	Not Found	High	High		3.3e7	4.9e7	4.4366888999939	High	0	6.592E-06
High	[R].AEATDVANAVLDGSDAILLGAETLR.[G]	1xDeamidated [N8]	6.7012E-06	0	2	2	8	Q2QXR8; B8BJ39	Q2QXR8 [328-352]; B8BJ39 [328-352]	0	2486.26205294	High	High	High				5.10694074630737	High	0	6.924E-08
High	[R].ASDFDSLGSDGGPGPVR.[S]		4.30603E-06	0	1	1	6	B7FAL5	B7FAL5 [80-96]	0	1633.74525395	High	High	High	7.0e7	6.3e7	4.9e7	5.32535552978516	High	0	8.144E-09
High	[R].SLLTEECDVLIPAALGGVINK.[D]	1xCarbamidomethyl [C7]	3.84028E-06	0	1	1	15	A2XMV1	A2XMV1 [276-296]	0	2212.18934582	High	High	High		1.8e8	1.1e8	4.38079977035522	High	0	1.155E-08
High	[R].SLLTEECDVLIPAALGGVINK.[D]	1xDeamidated [N20]; 1xCarbamidomethyl [C7]	4.20563E-05	0	1	1	3	A2XMV1	A2XMV1 [276-296]	0	2213.17336182	High	Not Found	High				3.78231763839722	High	0	1.439E-07
High	[R].IFIPDREPPNGQPDEPLR.[V]	1xDeamidated [Q/N]	0.000324981	0	2	2	30	Q0DHF6; A2Y5L9	Q0DHF6 [391-408]; A2Y5L9 [391-408]	1	2091.05054435	High	High	High	2.1e7	2.8e7	6.7e7	3.88588786125183	High	0.0002747	0.001988
High	[R].IFIPDREPPNGQPDEPLR.[V]		0.000705524	0	2	2	21	Q0DHF6; A2Y5L9	Q0DHF6 [391-408]; A2Y5L9 [391-408]	1	2090.06652835	High	High	High	1.0e9	4.5e8	4.8e7	4.02747344970703	High	0.0001091	0.0006474
High	[R].TLGVISMSCDNDATR.[G]	1xCarbamidomethyl [C9]	0.00152343	0	1	1	8	Q10G56	Q10G56 [180-194]	0	1639.74143124	High	High	High	7.9e7		4.7e7	3.10711741447449	High	0	4.342E-05
High	[K].VFTDCFNCLPVAALIDDK.[I]	1xDeamidated [N7]; 2xCarbamidomethyl [C5; C8]	0.000162682	0	1	1	2	P48489	P48489 [162-179]	0	2098.98239037	Not Found	Not Found	High				4.33120107650757	High	0	7.063E-06
High	[K].VTVNGHACKPASAAGDEFLFSSK.[I]	1xDeamidated [N4]; 1xCarbamidomethyl [C8]	1.29085E-05	0	1	2	7	Q851K1	Q851K1 [46-68]	0	2394.13943587	High	High	High	5.3e7		2.0e7	4.21987247467041	High	0	2.819E-07
High	[K].GELEASAATPYELQR.[R]		0.00013143	0	1	1	12	P56724	P56724 [22-36]	0	1634.80204056	High	High	High	4.1e8	2.2e6		4.60234069824219	High	0	9.403E-06
High	[K].DVVPFNFLTPLR.[I]		0.00619508	0	1	1	16	Q0JMH0	Q0JMH0 [378-389]	0	1417.78381195	High	High	High	4.3e7	9.9e7	9.2e5	2.60907387733459	High	0.0001607	0.001145
High	[K].EPYTATIVSVER.[LI]		0.0022036	0	1	2	6	P41345	P41345 [94-105]	0	1364.70562114	High	High	High				3.49772620201111	High	0	2.131E-05
High	[K].SAWSEAYNQLVAAIK.[Q]		3.02284E-06	0	1	1	48	O04985	O04985 [148-162]	0	1650.84859688	High	High	High	1.5e7	1.7e8	1.8e8	5.23729515075684	High	0	8.954E-08
High	[K].VAAQVPDSGPCVTYIGK.[G]	1xCarbamidomethyl [C11]	4.14049E-05	0	1	1	7	Q9LI00	Q9LI00 [162-178]	0	1761.88399636	High	High	High	8.6e8	7.0e8		4.35906600952148	High	0	6.924E-05
High	[K].AGGMVLVQSSPSDQDPNNSIER.[K]		2.3605E-05	0	1	1	4	A2XYW4	A2XYW4 [83-104]	0	2301.07756312	High	Not Found	High	2.9e7		1.5e7	4.54187440872192	High	0	6.936E-08
High	[R].GIYAYGFEKPSAIQQR.[GA]		0.000174066	0	2	7	12	Q6Z2Z4; P35683	Q6Z2Z4 [55-70]; P35683 [55-70]	0	1827.93880881	High	High	High	6.3e7		3.4e7	4.51882886886597	High	0	3.02E-06
High	[R].AAIGLSEHGFNTACITK.[L]	1xCarbamidomethyl [C14]	0.000279468	0	1	1	6	Q6ZDY8	Q6ZDY8 [60-76]	0	1789.89014436	High	High	High	1.4e7	2.3e7	5.8e7	3.87701416015625	High	0	1.572E-06
High	[R].AEATDVANAVLDGSDAILLGAETLR.[G]		7.4594E-09	0	2	2	67	Q2QXR8; B8BJ39	Q2QXR8 [328-352]; B8BJ39 [328-352]	0	2485.27803694	High	High	High	6.9e8	1.4e8	9.5e7	6.98813486099243	High	0	2.392E-10
High	[K].AVDSLVPIGR.[G]		0.00400537	0	1	1	6	P0C520	P0C520 [154-163]	0	1026.5942204	High	High	High	1.4e8	7.4e7	1.1e8	3.44121122360229	High	0	4.487E-05
High	[K].LLNQADCVVSTYR.[D]	1xCarbamidomethyl [C7]	0.000694598	0	1	1	6	Q7XTJ3	Q7XTJ3 [124-136]	0	1538.76315305	High	High	High	2.9e7	7.6e7	7.3e7	4.11342620849609	High	0	7.802E-06
High	[K].FITHSVPFSEINTAFDLMHK.[G]		7.81145E-05	0	1	1	17	Q2R8Z5	Q2R8Z5 [348-367]	0	2334.15871413	High	High	High	9.0e7	3.1e6	2.3e7	6.37847375869751	High	0	2.848E-06
High	[K].KVSPQLIAEYTVR.[A]		0.000385852	0	1	1	77	Q5N725	Q5N725 [237-249]	1	1503.85295405	High	High	High	5.6e7	6.4e6	9.3e6	4.64887857437134	High	0	3.697E-06
High	[K].YGVTESTLLTR.[N]		0.00232117	0	1	1	12	Q8H8C7	Q8H8C7 [192-202]	0	1239.65794273	High	High	High			5.6e8	3.35474991798401	High	0	7.168E-05
High	[K].CDVIASGIVNAAK.[Q]	1xCarbamidomethyl [C1]	0.000613069	0	1	1	6	Q6K9N6	Q6K9N6 [360-372]	0	1317.68311192	High	High	High	3.5e8		2.3e8	3.58845257759094	High	0	7.8E-06
High	[R].LNPDNWENCENLK.[R]	1xCarbamidomethyl [C9]	0.00384235	0	1	1	6	A2Z7C4	A2Z7C4 [52-64]	0	1645.72749576	High	High	High	8.3e7	6.5e7	2.0e7	2.86183905601501	High	0	4.249E-05
High	[K].LGVTQCTIAHALEK.[T]	1xCarbamidomethyl [C6]	6.71741E-05	0	1	1	10	P30298	P30298 [424-437]	0	1540.81518863	High	High	High	1.6e8		2.6e8	4.13715028762817	High	0	2.009E-06
High	[R].VCIIGSGPSAHTAAIYAAR.[A]	1xCarbamidomethyl [C2]	3.3277E-05	0	1	1	8	Q6ZFU6	Q6ZFU6 [13-31]	0	1914.98544169	High	High	High	1.2e8		1.1e8	4.56507158279419	High	0	1.071E-07
High	[R].STFYIQDPVVGYTDYPFLDEKDEGAATYA.[-]		0.00106964	0	1	1	7	Q69TH8	Q69TH8 [352-380]	1	3275.49429656	High	High	High		1.6e7	1.3e8	4.72998237609863	High	0	8.592E-06
High	[K].ALNEHHVLLEGSLLKPNMVTPGSESK.[K]	1xOxidation [M18]; 1xDeamidated [N]	0.000588078	0	1	1	4	Q5N725	Q5N725 [211-236]	0	2817.44511979	Not Found	Not Found	High			4.2e6	5.03394937515259	High	0	4.914E-06
High	[R].GGGGGSGSEWEIKPSSLTGK.[S]		3.03019E-05	0	1	2	5	B8AL97	B8AL97 [245-264]	0	1890.91919544	High	High	High	4.4e7		5.6e7	4.71383190155029	High	0	9.525E-08
High	[K].AIELDGESDGSELQSALAEWTGQR.[T]		0.000358747	0	1	1	8	P55142	P55142 [42-65]	0	2562.19542947	High	High	High		1.7e7	1.1e7	4.73421859741211	High	0	9.814E-06
High	[K].CALVYGQMNEPPGAR.[A]	1xCarbamidomethyl [C1]	5.51232E-05	0	1	1	6	Q01859	Q01859 [288-302]	0	1662.77267187	High	High	High	2.4e7		6.3e7	4.82576704025269	High	0	1.291E-06
High	[R].LKPFNCNLLYHDR.[L]	1xCarbamidomethyl [C6]	0.0053571	0	1	1	7	Q9SXP2	Q9SXP2 [208-220]	0	1689.85297112	High	High	High			3.2e7	3.81052994728088	High	8.922E-05	0.0003664
High	[K].IFSHPDVVAEVPWYGIEQEYTLLQK.[D]		1.38839E-05	0	1	1	7	P14654	P14654 [113-137]	0	2961.50328578	High	High	High	1.7e7	3.3e6		5.06976461410522	High	0	3.558E-08
High	[K].IFSHPDVVAEVPWYGIEQEYTLLQK.[D]	1xDeamidated [Q]	0.000150468	0	1	1	9	P14654	P14654 [113-137]	0	2962.48730178	High	Not Found	High	8.0e6			5.15729522705078	High	0	5.439E-06
High	[K].IKDEEGNPAFALVNK.[A]		0.000209922	0	1	1	12	Q10M12	Q10M12 [74-88]	1	1644.85916154	High	High	High	1.4e8		1.1e8	4.73628187179565	High	3.227E-05	0.0001043
High	[K].INDAVVTVPAYFNDAQR.[Q]		0.000467757	0	1	1	6	Q6Z7B0	Q6Z7B0 [169-185]	0	1892.9501017	Not Found	High	High			2.6e8	3.64266228675842	High	3.227E-05	0.0002025
High	[K].ESLYPLLNFLK.[A]		0.00594314	0	1	1	18	P30298	P30298 [170-180]	0	1336.75111486	High	High	High	7.0e7	3.7e7	5.1e7	2.8184278011322	High	3.227E-05	0.0001456
High	[K].IFEVAPSASQMFSFLR.[N]		3.49694E-06	0	2	2	26	O04986; O04985	O04986 [44-59]; O04985 [47-62]	0	1829.92546697	High	High	High	5.4e8	2.4e8	4.5e6	5.9149169921875	High	0	4.253E-08
High	[K].IGPWGGNGGSAQDISVPPKK.[L]	2xDeamidated [N7; Q12]	0.00176218	0	1	1	2	Q0JMY8	Q0JMY8 [6-25]	1	1966.98688194	High	High	Not Found				4.54231262207031	High	0	1.61E-05
High	[K].IGPWGGNGGSAQDISVPPKK.[L]	1xDeamidated [N/Q]	2.92283E-07	0	1	1	107	Q0JMY8	Q0JMY8 [6-25]	1	1966.00286594	High	High	High	3.8e7	2.3e8	1.3e8	5.21840476989746	High	0	2.714E-10
High	[K].IGPWGGNGGSAQDISVPPKK.[L]		0.00245775	0	1	1	2	Q0JMY8	Q0JMY8 [6-25]	1	1965.01884994	Not Found	Not Found	High				3.18514204025269	High	0	2.445E-05
High	[R].ETADALVNTGLAK.[L]		0.00632502	0	1	1	5	Q9FXT4	Q9FXT4 [85-97]	0	1302.68997108	High	High	High	5.7e7		2.6e7	2.84924864768982	High	0	7.853E-05
High	[R].VTSPLLEPSSVEK.[I]		0.00552658	0	1	1	12	Q9LSU1	Q9LSU1 [54-66]	0	1385.75223695	High	High	High			1.6e8	2.81349301338196	High	3.227E-05	8.576E-05
High	[K].MFVDYNEPQTER.[V]		0.00268477	0	1	1	11	Q6YZX6	Q6YZX6 [346-357]	0	1528.67366904	High	High	High	1.0e8		8.1e7	4.01799535751343	High	0	5.808E-05
High	[R].VMQGHAGANLVPLVASNR.[I]		4.21733E-06	0	1	1	12	Q93XI4	Q93XI4 [204-221]	0	1833.97521109	High	High	High	4.3e8		3.1e8	4.1752815246582	High	0	1.703E-06
High	[K].DGESFSNIPTNAVNAVTWGVFPGK.[E]		0.000308505	0	1	1	12	Q75HE6	Q75HE6 [500-523]	0	2507.22012824	High	High	High	2.3e7	4.5e6	1.3e7	4.15537357330322	High	3.227E-05	0.0001245
High	[K].DGESFSNIPTNAVNAVTWGVFPGK.[E]	1xDeamidated [N]	0.00573109	0	1	1	6	Q75HE6	Q75HE6 [500-523]	0	2508.20414424	High	High	Not Found	2.6e7	5.3e6		3.79341650009155	High	3.227E-05	0.0001792
High	[K].EGVIQHSTINNLAIGR.[S]		0.000266684	0	1	1	8	Q6ER94	Q6ER94 [198-213]	0	1721.92930675	High	High	High	9.2e7		4.8e7	3.66493678092957	High	0	1.482E-06
High	[K].FAPHIQQLSMESNGK.[G]	1xDeamidated [N13]	1.95728E-05	0	2	2	14	P42862; P42863	P42862 [350-364]; P42863 [350-364]	0	1687.81083158	High	High	High	9.0e7		1.3e8	4.18673992156982	High	0	1.192E-05
High	[K].IDNPIGATNIGR.[A]		0.00585132	0	1	1	2	Q43007	Q43007 [101-112]	0	1240.6644251	Not Found	Not Found	High			1.1e8	2.95174431800842	High	0	7.17E-05
High	[K].DGKPFVDVLK.[E]		0.00317045	0	2	3	31	P17784; Q5N725	P17784 [85-94]; Q5N725 [85-94]	0	1117.62518615	High	High	High	5.4e9	3.3e7	3.9e9	4.29226970672607	High	0	7.178E-05
High	[K].IHYETTGPEIWK.[AG]		0.00219218	0	2	2	5	Q9XEA8; Q9XEA6	Q9XEA8 [159-170]; Q9XEA6 [156-167]	0	1473.73725563	High	High	High			1.6e8	3.94658756256104	High	0	2.108E-05
High	[K].IYIDATEPSFAVAEIWTSMANGGDGKPNYDQNAHR.[Q]	3xDeamidated [N21; N28; N32]	0.00366686	0	1	1	1	P17654	P17654 [221-255]	0	3841.72862437	High	Not Found	Not Found				4.0364351272583	High	0	4.019E-05
High	[R].TLDAHIEEQFGSGR.[L]		0.00143128	0	1	1	6	P49199	P49199 [165-178]	0	1559.74486009	High	High	High			1.2e7	3.32400369644165	High	0.0002946	0.002435
High	[K].FAVAAPVAADSGAAAPSAAK.[E]		7.65334E-07	0	1	1	5	P41095	P41095 [278-297]	0	1742.90717432	High	High	High	5.6e8		4.9e8	5.89936685562134	High	0	1.017E-09
High	[K].ALNEHHVLLEGSLLKPNMVTPGSESK.[K]	1xOxidation [M18]	1.61901E-06	0	1	1	17	Q5N725	Q5N725 [211-236]	0	2816.46110379	High	High	High	5.9e7		1.4e8	5.96171188354492	High	0	4.83E-09
High	[K].ALNEHHVLLEGSLLKPNMVTPGSESK.[K]	1xDeamidated [N]	1.8827E-06	0	1	1	14	Q5N725	Q5N725 [211-236]	0	2801.45020479	High	High	High	2.2e7			5.7575626373291	High	0	1.639E-08
High	[K].ALNEHHVLLEGSLLKPNMVTPGSESK.[K]		2.14499E-08	0	1	1	41	Q5N725	Q5N725 [211-236]	0	2800.46618879	High	High	High	4.5e7	5.8e8	1.1e9	6.47060298919678	High	0	9.686E-11
High	[R].STFYIQDPVVGYTDYPFLDEKDEGAATYA.[-]	1xDeamidated [Q6]	0.00235765	0	1	1	3	Q69TH8	Q69TH8 [352-380]	1	3276.47831256	High	High	High		7.7e6		3.87617135047913	High	8.922E-05	0.0005125
High	[K].HAGVTYADLFQLASATAIEEAGGPK.[I]		5.23284E-05	0	1	1	8	P0C0L1	P0C0L1 [119-143]	0	2517.26199302	High	High	High	8.3e6	3.2e6	1.3e7	5.43095684051514	High	0	3.076E-07
High	[R].ALHLPAACGADASAFSK.[C]	1xCarbamidomethyl [C8]	1.71438E-06	0	1	1	23	Q6ASY2	Q6ASY2 [103-119]	0	1686.82681589	High	High	High			2.9e8	5.00940847396851	High	0	4.554E-07
High	[R].QLNMIDADEKDTAGGELPNR.[A]		7.79263E-06	0	1	2	7	P0C5D0	P0C5D0 [109-128]	1	2187.03463574	High	High	High	5.3e7		3.0e8	5.66066408157349	High	0	1.718E-08
High	[K].GQEEEEEEQVGQGYETIR.[A]	1xDeamidated [Q]	8.14346E-05	0	1	1	2	Q75GX9	Q75GX9 [419-436]	0	2110.90472739	Not Found	Not Found	High				4.53015279769897	High	0	3.827E-07
High	[K].GQEEEEEEQVGQGYETIR.[A]		1.58952E-05	0	1	1	5	Q75GX9	Q75GX9 [419-436]	0	2109.92071139	High	High	High			3.9e7	4.70143890380859	High	0	5.112E-08
High	[K].AVGVNLPGGGAASSAAAAAPAAK.[D]		6.08728E-07	0	1	1	6	P29545	P29545 [73-95]	0	1879.00319988	High	High	High	2.8e8		2.3e8	5.2528657913208	High	0	6.865E-10
High	[K].AEALDPAFGDDAER.[L]		0.000842025	0	1	2	6	A2X5P7	A2X5P7 [418-431]	0	1476.66012742	High	High	High	1.3e8		1.2e8	3.88721489906311	High	0	4.75E-05
High	[K].FAQETIAPHAAAIDASNHFPK.[D]		0.000842025	0	1	1	5	Q75IM9	Q75IM9 [45-65]	0	2236.11454113	High	High	High	1.4e8		1.6e8	4.21023893356323	High	0	2.319E-05
High	[K].HAGVTYADLFQLASATAIEEAGGPK.[I]	1xDeamidated [Q11]	0.000168716	0	1	1	6	P0C0L1	P0C0L1 [119-143]	0	2518.24600902	High	High	High	8.6e6	2.4e6	3.7e6	5.94564723968506	High	0	2.242E-06
High	[K].KPEDWDDKEYIPDPEDK.[K]		0.000910357	0	1	1	12	Q9SLY8	Q9SLY8 [225-241]	1	2118.95022068	High	High	High			1.0e8	4.47763586044312	High	0	1.472E-05
High	[K].TVDTLEGANPASLANK.[V]		0.000111272	0	1	1	7	Q0IWL9	Q0IWL9 [85-100]	0	1600.81769062	High	High	High	9.5e7		8.0e7	5.26904249191284	High	0	4.339E-06
High	[R].VTYPIMADPSR.[E]		0.00453705	0	1	2	6	P0C5C8	P0C5C8 [94-104]	0	1249.62453417	High	High	High			7.5e7	3.00223994255066	High	0	5.248E-05
High	[R].EGNFDLVGNNMPVFFIR.[D]		0.000396021	0	1	2	10	A2YH64	A2YH64 [130-146]	0	1968.96364332	High	High	High		5.1e7	6.6e6	4.57624006271362	High	0	2.452E-06
High	[K].KIPLYQHIANLAGNK.[Q]		0.000108981	0	1	1	48	Q42971	Q42971 [133-147]	1	1679.95915041	High	High	High		9.1e7		4.23483228683472	High	0	1.229E-06
High	[K].SAIAETYNHTDSEFLK.[A]		0.000247949	0	1	1	6	Q67UX7	Q67UX7 [149-164]	0	1825.86028363	High	High	High			1.1e7	4.17583656311035	High	3.227E-05	9.29E-05
High	[R].AGLPLQDLEFVQFHPTGIYGAGCLITEGSR.[G]	1xCarbamidomethyl [C23]	0.000561177	0	1	1	6	Q6ZDY8	Q6ZDY8 [268-297]	0	3246.62520876	High	High	High		1.6e7	6.0e7	3.8278226852417	High	0	5.79E-05
High	[R].AGLPLQDLEFVQFHPTGIYGAGCLITEGSR.[G]	1xDeamidated [Q]; 1xCarbamidomethyl [C23]	0.000204531	0	1	1	10	Q6ZDY8	Q6ZDY8 [268-297]	0	3247.60922476	High	High	High				5.40470409393311	High	0	5.394E-06
High	[K].VFAAVPSKPGAEFPNAAR.[W]		0.000500487	0	1	1	12	P29545	P29545 [39-56]	0	1828.9704433	High	High	High	1.6e8		1.3e8	3.68736028671265	High	0	3.454E-06
High	[K].LSVETTANQDPLVTK.[G]		0.000128723	0	1	1	10	Q43008	Q43008 [167-181]	0	1615.85374177	High	High	High	1.1e8		1.1e9	3.87018990516663	High	0	4.792E-06
High	[K].ALGVDTVPVLVGPVSYLLLSKPAK.[G]		4.82826E-06	0	2	2	36	Q2QLY5; Q2QLY4	Q2QLY5 [146-169]; Q2QLY4 [146-169]	0	2436.44760905	High	High	High	1.6e9	1.0e9	2.0e9	5.2212929725647	High	0	3.849E-08
High	[R].ALLEVVESGGK.[N]		0.00538498	0	1	2	6	A2YXU2	A2YXU2 [193-203]	0	1101.61501535	High	High	High	2.5e8	2.5e8	1.7e8	3.60957908630371	High	3.227E-05	0.0002272
High	[R].EEEEEEEEQQKGQEEEEEEQVGQGYETIR.[A]		0.000891611	0	1	1	2	Q75GX9	Q75GX9 [408-436]	1	3526.47357331	Not Found	Not Found	High			1.9e7	4.30391883850098	High	0	6.817E-06
High	[R].EEEEEEEEQQKGQEEEEEEQVGQGYETIR.[A]	1xDeamidated [Q]	0.000240329	0	1	1	6	Q75GX9	Q75GX9 [408-436]	1	3527.45758931	Not Found	Not Found	High				4.46018123626709	High	0	1.565E-05
High	[R].EVAVEEEKKEEEAAPAEPAAAAAEAAAPSTEVVEEK.[K]		5.45525E-05	0	1	1	5	Q0JPA6	Q0JPA6 [150-185]	2	3679.77086496	Not Found	High	High		7.5e7		5.59928512573242	High	0	2.006E-07
High	[K].EVGLPSGVLNIVTGLGSEAGAPLSSHPGVDK.[V]		2.96881E-07	0	1	1	11	B3VMC0	B3VMC0 [203-233]	0	2957.55784042	High	High	High	2.1e8	2.1e8	9.6e7	6.11118030548096	High	0	3.056E-09
High	[K].SAIVQVDAAPFK.[Q]		0.00131018	0	1	1	6	P49199	P49199 [100-111]	0	1245.68376359	High	High	High		2.6e8	3.7e8	3.49675464630127	High	0	1.109E-05
High	[K].EVGLPSGVLNIVTGLGSEAGAPLSSHPGVDK.[V]	1xDeamidated [N10]	5.13933E-06	0	1	1	1	B3VMC0	B3VMC0 [203-233]	0	2958.54185642	Not Found	Not Found	High				1.78511738777161	High	0	1.019E-08
High	[K].GILGYVEEDLVSTDFQGDSR.[S]		1.86321E-06	0	1	1	728	Q6K5G8	Q6K5G8 [274-293]	0	2200.04043261	High	High	High	4.5e8	5.8e8	6.5e8	7.03798818588257	High	0	1.449E-08
High	[K].VGNGLEESTSQGPLINEAAVQK.[V]	1xDeamidated [N/Q]	0.00077478	0	1	1	3	B9F3B6	B9F3B6 [361-382]	0	2242.11974594	High	Not Found	Not Found	3.3e7			4.00927019119263	High	0	5.693E-06
High	[K].VGNGLEESTSQGPLINEAAVQK.[V]		7.71196E-06	0	1	1	6	B9F3B6	B9F3B6 [361-382]	0	2241.13572994	High	High	High	6.6e7	6.9e7	6.8e7	5.46384811401367	High	0	5.77E-08
High	[K].GILGYVEEDLVSTDFQGDSR.[S]	1xDeamidated [Q16]	3.69265E-05	0	1	1	40	Q6K5G8	Q6K5G8 [274-293]	0	2201.02444861	High	High	High	7.0e5	1.0e7	8.6e4	5.53726434707642	High	0	1.003E-06
High	[K].NDFGSIDILVHSLANGPEVTKPLLETSR.[R]		5.05973E-06	0	1	1	5	Q6Z0I4	Q6Z0I4 [191-218]	0	3022.58438951	High	High	High				4.80812168121338	High	0	9.973E-09
High	[K].VLIAVADNVGSNQLQEIR.[K]		1.05377E-05	0	1	1	17	P41095	P41095 [28-45]	0	1939.06071472	High	High	High	4.8e7		1.0e8	5.37401819229126	High	0	2.513E-08
High	[K].NDFGSIDILVHSLANGPEVTKPLLETSR.[R]	1xDeamidated [N]	0.000193154	0	1	1	3	Q6Z0I4	Q6Z0I4 [191-218]	0	3023.56840551	Not Found	High	High			9.7e6	4.36142730712891	High	0	9.865E-07
High	[K].VAVKPLDLESANEPPLNTYKPK.[E]		0.000864213	0	1	1	11	P41345	P41345 [72-93]	0	2423.3180514	High	High	High				2.98435187339783	High	0	2.32E-05
High	[R].IESLDPALLRPGR.[I]		0.00493008	0	1	1	4	P46466	P46466 [342-354]	0	1436.8219883	High	High	High	5.8e7	5.4e7	3.5e7	2.30001449584961	High	0	8.118E-05
High	[K].FLEDHPGGDDVLLSSTGK.[D]		0.000222286	0	1	1	12	P49100	P49100 [37-54]	0	1886.91304744	High	High	High	1.1e8	9.8e7	6.0e7	4.43319177627563	High	0	3.84E-06
High	[R].LKVPPALNQFTR.[T]		0.00281332	0	1	1	12	P0DKK7	P0DKK7 [67-78]	1	1383.81069541	High	High	High		9.4e7	2.8e7	4.0947208404541	High	0	3.338E-05
High	[K].EVILPSFDMEGVWR.[G]		0.00216951	0	1	1	6	Q7G764	Q7G764 [135-148]	0	1677.83050401	High	High	High			1.0e7	3.33618497848511	High	3.227E-05	0.0002667
High	[K].GILGYVEEDLVSTDFQGDNR.[S]		2.22378E-06	0	1	1	46	Q7FAH2	Q7FAH2 [274-293]	0	2227.05133164	High	High	High	1.3e8	1.4e8	6.9e7	6.74000263214111	High	0	2.022E-08
High	[K].GILGYVEEDLVSTDFQGDNR.[S]	1xDeamidated [Q16]	6.05353E-05	0	1	1	2	Q7FAH2	Q7FAH2 [274-293]	0	2228.03534764	Not Found	Not Found	High			1.3e7	4.8926682472229	High	0	2.668E-05
High	[K].SGTLFDNFLITDDPELAK.[T]		4.95552E-06	0	1	1	8	Q9SLY8	Q9SLY8 [334-351]	0	1995.99096337	High	High	High	3.7e7		1.2e8	6.23401832580566	High	0	7.82E-07
High	[R].IIGIDLNANR.[F]		0.00649127	0	1	1	16	Q2R8Z5	Q2R8Z5 [222-231]	0	1098.62658312	High	High	High		2.1e9	6.3e8	3.1532347202301	High	3.227E-05	0.0001438
High	[K].LQNGVTATDLVLTVTQMLR.[K]		0.00490455	0	1	1	11	Q6YZX6	Q6YZX6 [255-273]	0	2073.13725044	High	High	High	4.9e6	3.2e7	1.1e7	3.56323194503784	High	0.0004562	0.005065
High	[R].CNLEGHGGYVNAVAVSPDGSLCASGGK.[D]	1xDeamidated [N]; 2xCarbamidomethyl [C1; C22]	0.00312142	0	1	1	2	P49027	P49027 [203-229]	0	2677.19808987	High	Not Found	Not Found	1.6e7			4.65329790115356	High	3.227E-05	0.0002127
High	[R].CNLEGHGGYVNAVAVSPDGSLCASGGK.[D]	2xCarbamidomethyl [C1; C22]	5.24742E-06	0	1	1	3	P49027	P49027 [203-229]	0	2676.21407387	High	Not Found	High			5.2e7	5.14767551422119	High	0	1.042E-08
High	[K].SQLRPEIQVAAQNCWVK.[K]	1xCarbamidomethyl [C14]	2.20611E-05	0	1	1	151	P48494	P48494 [54-70]	0	2027.04910453	High	High	High	2.5e6	4.8e8	1.0e8	5.26222133636475	High	0	1.357E-07
High	[K].FSTAGDIGTANIVCR.[Q]	1xCarbamidomethyl [C14]	0.000176804	0	1	1	6	P17070	P17070 [169-183]	0	1581.76896668	High	High	High	5.0e7	2.8e7	1.9e7	3.83018684387207	High	0	8.852E-07
High	[K].SQLRPEIQVAAQNCWVK.[K]	1xDeamidated [N/Q]; 1xCarbamidomethyl [C14]	0.00340965	0	1	1	40	P48494	P48494 [54-70]	0	2028.03312053	High	High	High	4.5e5	1.2e7	1.4e7	3.74455380439758	High	0.003391	0.05474
High	[R].GVYCVFEGGTPDDR.[L]	1xCarbamidomethyl [C4]	0.000716621	0	1	1	5	P27933	P27933 [127-140]	0	1571.67948298	High	High	High	1.3e8	1.6e8		3.87404990196228	High	0	1.319E-05
High	[R].GNPTVEVDVCCSDGTFAR.[A]	1xDeamidated [N2]; 2xCarbamidomethyl [C10; C11]	0.000103455	0	1	1	13	Q42971	Q42971 [18-35]	0	1984.83751703	High	High	High		1.9e7		5.02596235275269	High	0	4.495E-07
High	[R].GNPTVEVDVCCSDGTFAR.[A]	2xCarbamidomethyl [C10; C11]	8.03975E-06	0	1	1	560	Q42971	Q42971 [18-35]	0	1983.85350103	High	High	High	3.4e7	2.4e7	3.4e7	5.22917938232422	High	0	2.163E-08
High	[K].IPLYQHIANLAGNK.[Q]		9.42061E-05	0	1	1	8	Q42971	Q42971 [134-147]	0	1551.86418745	High	Not Found	High	2.3e7		5.7e7	4.35877656936646	High	0	3.996E-07
High	[R].GEGAAATESEAYLEGEAVR.[E]		0.000103455	0	1	2	4	B8BKI7	B8BKI7 [9-27]	0	1909.87739015	High	Not Found	High	1.9e7		3.0e7	5.17806816101074	High	0	7.501E-07
High	[R].LDTGNYSWGSEAVTR.[K]		5.95977E-05	0	1	1	12	P49199	P49199 [61-75]	0	1655.76598941	High	High	High		1.9e8	2.6e8	4.24472284317017	High	0	4.653E-07
High	[K].IENLNQNIGALSVK.[L]		0.000786966	0	1	2	2	A2XRZ0	A2XRZ0 [292-305]	0	1512.83803222	Not Found	Not Found	High			3.3e7	3.15112996101379	High	0	4.69E-05
High	[R].SLASAVPLAVDGESTSK.[-]		9.66891E-05	0	1	1	10	P30298	P30298 [792-808]	0	1631.84865637	High	High	High	6.2e8	7.0e8	6.6e8	3.83949136734009	High	0	5.088E-07
High	[R].IEEELGAAAVYAGAK.[F]		4.09762E-05	0	1	1	209	Q42971	Q42971 [424-438]	0	1491.76894961	High	High	High		3.0e7	8.0e7	5.45297288894653	High	0	1.865E-07
High	[R].ELVADDEWLNTEFISTVQQR.[G]		1.78229E-05	0	1	1	6	Q7XDC8	Q7XDC8 [212-231]	0	2393.16194466	Not Found	High	High		2.1e7	6.0e6	5.11913776397705	High	0	9.619E-07
High	[K].DAAGVAVELDEEARPR.[V]		0.000181464	0	1	1	84	P14717	P14717 [62-77]	0	1697.84530231	High	High	High	1.8e6	2.1e7	6.4e6	4.14803886413574	High	0	2.399E-05
High	[K].VLEQLSGQSPVFSK.[A]		0.000169596	0	1	1	12	A2YDY2	A2YDY2 [38-51]	0	1518.81623416	High	High	High	6.0e8	6.1e8	6.4e8	4.33335542678833	High	0	1.141E-06
High	[K].QAFDEAISELDTLSEESYK.[D]		2.21224E-06	0	2	2	24	Q7XTE8; Q6EUP4	Q7XTE8 [204-222]; Q6EUP4 [204-222]	0	2174.99756472	High	High	High	3.9e8	1.2e8	8.1e7	6.31690502166748	High	0	7.883E-09
High	[K].QAFDEAISELDTLSEESYK.[D]	1xDeamidated [Q1]	0.00257544	0	2	2	1	Q7XTE8; Q6EUP4	Q7XTE8 [204-222]; Q6EUP4 [204-222]	0	2175.98158072	Not Found	High	Not Found				4.78604125976563	High	0	2.587E-05
High	[K].AFAGSPIVGEIR.[G]		0.000616267	0	1	2	4	Q01K11	Q01K11 [417-428]	0	1216.6684479	High	High	High	2.7e8	1.6e8	2.5e8	3.64852142333984	High	0	6.733E-06
High	[K].TPAELSHAANAGLDIAVR.[M]	1xDeamidated [N10]	3.31043E-05	0	1	2	5	Q10N21	Q10N21 [62-79]	0	1806.93445207	High	High	High			8.0e7	4.09272050857544	High	0	1.069E-07
High	[K].TPAELSHAANAGLDIAVR.[M]		1.77304E-05	0	1	2	5	Q10N21	Q10N21 [62-79]	0	1805.95043607	High	High	High		1.2e7	2.5e7	4.39145755767822	High	0	4.852E-08
High	[K].FHGYSPAVVTGKPVDLGGSLGR.[D]		2.22919E-05	0	1	1	11	A2XMV1	A2XMV1 [160-181]	0	2214.16657671	High	High	High	5.4e7	1.7e8	1.0e8	4.71197509765625	High	0	8.307E-07
High	[R].NQYDTDVTTWSPAGR.[L]		0.000232942	0	1	1	4	P52428	P52428 [4-18]	0	1710.77180304	High	Not Found	High			1.5e8	4.1768913269043	High	0	1.255E-06
High	[K].LNLPVLPTTTIGSFPQTVELR.[R]		1.79657E-06	0	2	2	22	Q2QLY5; Q2QLY4	Q2QLY5 [428-448]; Q2QLY4 [428-448]	0	2296.29110845	High	High	High	1.9e9		1.9e8	5.031982421875	High	0	3.434E-07
High	[K].SDLVNNLGTIAR.[S]		0.0025356	0	2	3	5	Q0J4P2; Q07078	Q0J4P2 [89-100]; Q07078 [89-100]	0	1272.69063982	High	High	High		5.6e8	5.8e8	3.87062549591064	High	0	4.427E-05
High	[K].VIAISDVTGAVK.[N]		0.00211385	0	1	1	9	A2XMV1	A2XMV1 [232-243]	0	1172.68851462	High	High	High	9.0e8	1.0e7	6.3e8	3.34688091278076	High	0	2.014E-05
High	[R].GVYCVFEGGTPDGR.[L]	1xCarbamidomethyl [C4]	0.000305312	0	1	1	9	P27934	P27934 [127-140]	0	1513.67400372	High	High	High		3.2e8		3.99533581733704	High	0	2.2E-06
High	[K].IGIVEDAHALSIAGK.[Q]		0.000795196	0	1	1	6	Q6K4E7	Q6K4E7 [568-582]	0	1493.83221859	High	High	High	3.8e7	1.9e7	3.7e7	3.89748501777649	High	0	5.904E-06
High	[R].IMNVIGEPIDEK.[G]		0.00380264	0	1	1	6	Q01859	Q01859 [165-176]	0	1357.70317833	High	High	High	1.9e8	2.3e8	2.3e8	4.07108545303345	High	3.227E-05	8.485E-05
High	[R].VASDSTTVLADAVVVATGAVAR.[R]		6.61337E-05	0	1	1	4	Q6ZFU6	Q6ZFU6 [106-127]	0	2073.11862342	High	Not Found	High	1.6e7		1.9e7	4.43074750900269	High	0	2.554E-07
High	[K].VAIIGSGPAGLAAADQLNK.[M]		1.33179E-05	0	1	1	6	Q0JKD0	Q0JKD0 [1809-1827]	0	1765.98067359	High	High	High	9.7e7	1.2e8	6.5e7	4.70403003692627	High	0	1.85E-06
High	[K].VAILGASGGIGQPLALLMK.[M]		7.67194E-06	0	1	1	18	Q42972	Q42972 [47-65]	0	1809.06665188	High	High	High	3.7e8	2.3e8	9.7e7	5.24780464172363	High	0	1.682E-08
High	[R].FSYGEPMTVESTTQAICDLALR.[F]	1xCarbamidomethyl [C17]	9.51916E-05	0	1	1	6	Q9LSU1	Q9LSU1 [101-122]	0	2489.16868661	High	High	High		2.6e7	1.4e7	4.75840759277344	High	0	4.059E-07
High	[K].FALLDTIKEEVPADMWSPAMK.[S]		4.81485E-05	0	1	1	26	O04986	O04986 [124-144]	1	2392.19271633	High	High	High	3.4e7	6.3e7	1.4e7	5.4930944442749	High	0	3.597E-07
High	[R].EAELANSFIGTTK.[R]		0.00110931	0	1	2	6	A2XD35	A2XD35 [181-193]	0	1380.70053574	High	High	High	1.2e8	9.5e7	6.2e7	4.23723840713501	High	0	8.993E-06
High	[K].SFVSEYPIVSIEDPFDQDDWEHYAK.[M]		2.57256E-06	0	1	1	42	Q42971	Q42971 [291-315]	0	3016.35232393	High	High	High	1.1e9	9.5e7	2.1e9	4.97220706939697	High	0	1.887E-06
High	[R].IGYSMITDAEEK.[G]		0.0022036	0	2	2	9	Q9XEA8; Q9XEA6	Q9XEA8 [52-63]; Q9XEA6 [49-60]	0	1356.63515832	High	High	High		1.4e8	2.2e8	3.899418592453	High	0	5.159E-05
High	[R].MEGKPVQGFNSSTASLLTR.[Y]	1xDeamidated [N10]	0.00487915	0	1	1	1	P42863	P42863 [531-549]	0	2024.01171602	Not Found	High	Not Found				2.31476759910584	High	0	5.721E-05
High	[R].MEGKPVQGFNSSTASLLTR.[Y]		0.00435242	0	1	1	9	P42863	P42863 [531-549]	0	2023.02770002	High	High	High		1.6e7		3.08398342132568	High	0	5.753E-05
High	[K].DAPMFVVGVNEK.[E]		0.00195528	0	2	2	48	Q7FAH2; Q6K5G8	Q7FAH2 [129-140]; Q6K5G8 [129-140]	0	1305.65074889	High	High	High	1.2e6		3.7e7	4.10336303710938	High	3.227E-05	8.367E-05
High	[K].SFVSEYPIVSIEDPFDQDDWEHYAK.[M]	1xDeamidated [Q17]	0.00101016	0	1	1	3	Q42971	Q42971 [291-315]	0	3017.33633993	Not Found	High	High		2.5e7	5.7e6	4.00519895553589	High	0	7.952E-06
High	[K].DNQTIHSLFGTPTR.[D]		0.000226961	0	1	1	6	Q7Y0F2	Q7Y0F2 [172-185]	0	1586.79214464	High	High	High		6.0e7		3.57075524330139	High	0	1.47E-05
High	[R].NPEEIPWGETGAEFVVESTGVFTDKDK.[A]		0.000331815	0	1	1	95	Q7FAH2	Q7FAH2 [83-109]	1	2981.40508774	High	High	High	5.0e6	2.7e7	3.3e7	4.81433582305908	High	0	1.961E-06
High	[R].NPEEIPWGETGAEFVVESTGVFTDKDK.[A]	1xDeamidated [N1]	0.00114447	0	1	1	32	Q7FAH2	Q7FAH2 [83-109]	1	2982.38910374	High	High	High		1.4e7	1.4e7	3.95175099372864	High	3.227E-05	0.0001863
High	[K].NILTTLPKPGGGEYGK.[F]		0.000421533	0	1	1	7	Q6YZX6	Q6YZX6 [9-24]	0	1644.89554706	High	High	High	4.6e7		5.8e7	3.77260589599609	High	0	4.997E-05
High	[R].FASINVENVEENR.[R]		0.000285345	0	2	2	16	P17784; Q5N725	P17784 [40-52]; Q5N725 [40-52]	0	1520.73396106	High	High	High	3.6e9	2.4e9	1.7e9	4.38013029098511	High	6.33E-05	0.0003568
High	[K].LDRPAEDEAMAGQEVAAAE.[-]		0.00156356	0	1	1	12	P49397	P49397 [244-262]	0	1972.89166	High	High	High	3.8e7	6.5e7	3.5e7	4.08154249191284	High	0	1.377E-05
High	[R].TKDGPALQVELLR.[H]		0.000762782	0	1	1	10	P14717	P14717 [110-122]	1	1439.82165393	High	High	High		3.9e7		4.02958154678345	High	0	8.165E-06
High	[K].DVTELIGNTPLVYLNR.[V]		1.95728E-05	0	1	1	22	Q9XEA6	Q9XEA6 [8-23]	0	1816.98033922	High	High	High	4.0e8	1.3e8	1.1e8	4.59958934783936	High	0	1.854E-06
High	[R].AASFNIIPSSTGAAK.[A]	1xDeamidated [N5]	0.000213224	0	3	3	6	Q7FAH2; Q6K5G8; A2YQT7	Q7FAH2 [203-217]; Q6K5G8 [203-217]; A2YQT7 [203-217]	0	1435.74273532	High	High	High	1.2e8	8.6e7	1.1e8	4.00929498672485	High	0	1.118E-06
High	[R].AASFNIIPSSTGAAK.[A]		0.000572978	0	3	3	21	Q7FAH2; Q6K5G8; A2YQT7	Q7FAH2 [203-217]; Q6K5G8 [203-217]; A2YQT7 [203-217]	0	1434.75871932	High	High	High	2.1e10	1.6e10	1.7e10	4.06929969787598	High	0	2.62E-05
High	[K].IPAGLAPEQAAPLLCAGLTVYSPLK.[H]	1xCarbamidomethyl [C15]	0.000102384	0	1	1	10	Q6ZHS4	Q6ZHS4 [149-173]	0	2550.4000072	High	High	High	2.8e7	2.9e7	5.9e6	4.94591856002808	High	0	4.439E-07
High	[K].IYIDATEPSFAVAEIWTSMANGGDGKPNYDQNAHR.[Q]		0.000206671	0	1	1	6	P17654	P17654 [221-255]	0	3838.77657637	High	High	High		2.2e7	8.0e6	4.66129684448242	High	0	1.076E-06
High	[K].IYIDATEPSFAVAEIWTSMANGGDGKPNYDQNAHR.[Q]	1xDeamidated [N/Q]	2.16668E-06	0	1	1	23	P17654	P17654 [221-255]	0	3839.76059237	High	High	High		8.9e6	4.3e7	6.03142213821411	High	0	3.404E-09
High	[K].IYIDATEPSFAVAEIWTSMANGGDGKPNYDQNAHR.[Q]	2xDeamidated [N/Q]	7.09593E-06	0	1	1	16	P17654	P17654 [221-255]	0	3840.74460837	High	High	High		1.4e7		6.22639560699463	High	0	1.521E-08
High	[K].ELAAKPDVDGFLVGGASLKPEFIDIINSATVK.[S]	1xDeamidated [N27]	7.93434E-05	0	1	1	95	P48494	P48494 [220-251]	0	3315.77225015	High	High	High	3.4e6	3.5e7	3.4e7	5.65310192108154	High	0	5.727E-06
High	[K].GGIGCAPGELSTSELER.[L]	1xCarbamidomethyl [C5]	3.77031E-05	0	1	1	6	Q33E23	Q33E23 [103-119]	0	1732.81703895	High	High	High	1.2e8	1.4e8	1.7e8	5.08424806594849	High	0	1.26E-07
High	[K].ELAAKPDVDGFLVGGASLKPEFIDIINSATVK.[S]		1.82041E-07	0	1	1	110	P48494	P48494 [220-251]	0	3314.78823415	High	High	High	1.8e8	1.7e8	1.0e8	5.78866052627563	High	0	2.03E-09
High	[K].MILVGLPEKPLQIPTFALVGGGK.[I]	1xDeamidated [Q12]	0.00223824	0	1	1	1	Q0JA75	Q0JA75 [293-315]	0	2379.37200177	Not Found	Not Found	High				3.2612247467041	High	0	2.172E-05
High	[K].NYPVVSAEYQEAVEK.[A]		0.000406457	0	1	2	12	Q10N21	Q10N21 [4-18]	0	1725.83300631	Not Found	High	High			1.6e7	4.72794437408447	High	0	3.624E-06
High	[R].TIYIPQPTWGNHPK.[V]		0.00500747	0	1	1	17	P37833	P37833 [128-141]	0	1651.85910205	High	High	High	1.6e7	3.0e6		2.689786195755	High	6.33E-05	0.0003205
High	[K].VLVNIEQQSPDIAQGVHGHFTK.[R]		9.77367E-07	0	2	3	11	A2Y053; P93438	A2Y053 [95-116]; P93438 [94-115]	0	2417.2571825	High	High	High		2.2e8	3.1e8	4.7101583480835	High	0	1.247E-09
High	[R].LVGCCNELNAGYAADGYAR.[A]	1xDeamidated [N]; 2xCarbamidomethyl [C4; C5]	0.000129395	0	1	2	3	A2XFI3	A2XFI3 [85-103]	0	2074.89570061	High	Not Found	High				5.00862836837769	High	0	5.979E-07
High	[R].LVGCCNELNAGYAADGYAR.[A]	2xCarbamidomethyl [C4; C5]	1.00557E-05	0	1	2	28	A2XFI3	A2XFI3 [85-103]	0	2073.91168461	High	High	High		2.7e7	2.1e7	5.43694925308228	High	0	1.016E-07
High	[R].TIPHLADAIHAAVTK.[L]		0.00133771	0	1	1	14	P37833	P37833 [391-405]	0	1557.87475211	High	High	High	2.1e8		9.0e7	3.39759993553162	High	0	2.823E-05
High	[K].DAPMFVCGVNEDK.[Y]	1xCarbamidomethyl [C7]	0.00198601	0	1	1	11	A2YQT7	A2YQT7 [129-141]	0	1481.63992642	High	High	High	2.0e8	2.6e8	3.6e8	4.34838676452637	High	0	2.832E-05
High	[R].STFYIQDPVVGYTDYPFLDEK.[D]		0.00435242	0	1	1	9	Q69TH8	Q69TH8 [352-372]	0	2497.18094878	High	High	High	3.5e7	2.0e7	1.5e7	4.06305980682373	High	0.0002326	0.001362
High	[K].IYGVEPVESAVLSGGKPGPHK.[I]		1.87748E-05	0	1	1	12	Q9XEA6	Q9XEA6 [202-222]	0	2121.13387962	High	High	High		3.5e7	1.8e8	4.7951078414917	High	0	1.175E-05
High	[R].SIAFNYIGVDGQEYAIGPWGGGEGTSTEIK.[L]		0.000527214	0	2	2	95	Q0JMY8; A2WPN7	Q0JMY8 [39-68]; A2WPN7 [39-68]	0	3116.48473501	High	High	High	7.1e6	6.7e6	1.4e7	4.45220232009888	High	0	7.28E-05
High	[R].VVAIIAEGVPESDTK.[Q]		6.68255E-05	0	1	1	7	Q93VT8	Q93VT8 [106-120]	0	1527.82646445	High	High	High	2.0e8	6.5e7		5.08383178710938	High	0	1.009E-06
High	[K].ICSYAQGMNIIK.[A]	1xCarbamidomethyl [C2]	0.00308915	0	1	1	3	Q9LI00	Q9LI00 [335-346]	0	1397.69156814	Not Found	High	High		1.8e8	8.7e7	3.44087171554565	High	0	3.423E-05
High	[K].YGQDATNVGDEGGFAPNIQENK.[E]		7.77374E-07	0	1	1	18	Q42971	Q42971 [206-227]	0	2324.04255781	High	High	High	1.7e9	5.8e9	7.8e9	6.11760568618774	High	0	1.276E-09
High	[R].VLNTGSPITVPVGR.[A]		0.000323294	0	1	1	11	Q01859	Q01859 [146-159]	0	1409.81108927	High	High	High	1.4e9	7.5e8	1.0e9	2.86773705482483	High	0	8.85E-06
High	[R].VAPEEHPVLLTEAPLNPK.[A]		9.0148E-06	0	1	1	14	Q10DV7	Q10DV7 [98-115]	0	1954.06440315	High	High	High	1.5e9	2.2e8	1.2e9	4.38751935958862	High	0	1.535E-06
High	[K].KGGTEHLGLPVFNSVAEAK.[A]		0.000803512	0	1	1	7	Q6ZL94	Q6ZL94 [77-95]	1	1954.03925103	High	High	High	6.1e7	4.1e7	5.3e7	4.5435733795166	High	0.0001091	0.0006008
High	[K].TFTTAETMLNAR.[T]		0.00308915	0	2	2	10	P42862; P42863	P42862 [214-225]; P42863 [214-225]	0	1355.66237615	High	High	High	4.2e8	3.2e8	3.1e8	4.00331878662109	High	3.227E-05	0.0002384
High	[R].SIAFNYIGVDGQEYAIGPWGGGEGTSTEIK.[L]	1xDeamidated [Q/N]	0.00113853	0	2	2	140	Q0JMY8; A2WPN7	Q0JMY8 [39-68]; A2WPN7 [39-68]	0	3117.46875101	High	High	High	1.4e7	1.7e7	3.0e6	4.13265180587769	High	0	9.282E-06
High	[K].EGQNDIYYITGESK.[K]		0.00406827	0	1	1	4	Q0J4P2	Q0J4P2 [459-472]	0	1616.74385698	Not Found	High	High		2.5e7	4.3e7	3.79130744934082	High	0	7.237E-05
High	[R].VGLIGLGQNAPSTTTACK.[G]	1xDeamidated [N/Q]; 1xCarbamidomethyl [C17]	2.70244E-05	0	1	1	4	Q6K669	Q6K669 [173-190]	0	1788.91602514	Not Found	High	Not Found				5.86380386352539	High	0	8.254E-08
High	[R].VGLIGLGQNAPSTTTACK.[G]	1xCarbamidomethyl [C17]	3.64557E-06	0	1	1	10	Q6K669	Q6K669 [173-190]	0	1787.93200914	High	High	High	6.7e8	2.4e7	7.0e8	5.36510133743286	High	0	6.596E-09
High	[K].MILVGLPEKPLQIPTFALVGGGK.[I]		0.000189176	0	1	1	13	Q0JA75	Q0JA75 [293-315]	0	2378.38798577	High	High	High	4.2e7	4.3e7	1.8e7	4.09467458724976	High	0	2.185E-05
High	[K].LFELTGDECR.[H]	1xCarbamidomethyl [C9]	0.00585132	0	1	2	6	B8AL97	B8AL97 [275-284]	0	1239.5674135	High	High	High	1.5e8	9.7e7	1.1e8	3.29863214492798	High	0	7.15E-05
High	[R].AVAVDVLGEDGVK.[V]		0.000758824	0	1	1	6	Q8H3C9	Q8H3C9 [368-380]	0	1271.68415745	High	High	High	4.7e7	2.0e7	3.5e7	4.00918340682983	High	0	4.487E-05
High	[K].ALSSAYVPIGAIMVSPEISDVIHSQSNK.[L]		2.01935E-05	0	1	2	10	Q01K11	Q01K11 [341-368]	0	2913.5026338	High	High	High	5.4e7	2.0e7	2.0e7	5.63591480255127	High	0	6.591E-08
High	[R].MSCPAMAQLLSNTLYYK.[R]	1xDeamidated [N/Q]; 1xCarbamidomethyl [C3]	0.00109213	0	1	1	2	O64464	O64464 [87-103]	0	1991.92751781	High	Not Found	Not Found				4.7519645690918	High	0	8.804E-06
High	[R].FPDEQVVGAAVGGYR.[V]		6.18083E-05	0	1	2	10	B8AL97	B8AL97 [81-95]	0	1564.77543198	High	High	High		4.4e7	1.0e8	4.85523653030396	High	0	2.637E-06
High	[K].GTVEIITPVELIK.[K]		0.0054695	0	1	1	6	P41095	P41095 [153-165]	0	1411.84065805	High	High	High	2.7e8	1.3e7	3.3e8	2.83158922195435	High	3.227E-05	0.0001576
High	[K].TGATTESYDDFLASLPENDCR.[Y]	1xCarbamidomethyl [C20]	0.000276575	0	1	1	8	Q9AY76	Q9AY76 [52-72]	0	2362.01396008	High	High	High		2.6e7	4.4e7	4.28133821487427	High	0	2.643E-06
High	[R].VDEIPQIVDDFR.[L]		0.00118075	0	1	1	11	Q69TI0	Q69TI0 [149-160]	0	1445.72708483	High	High	High	3.2e7	1.4e7	4.2e7	3.88369822502136	High	0	9.672E-06
High	[K].AAVAWEAGKPLSIEEVEVAPPQAMEVR.[V]		1.77797E-06	0	1	1	13	Q0ITW7	Q0ITW7 [12-38]	0	2877.48150448	High	High	High	2.5e7	2.0e7	8.7e6	6.19723606109619	High	0	3.847E-09
High	[R].AAALLDVSPVTDVTSISEPR.[V]		6.66642E-06	0	1	1	7	A2XNR6	A2XNR6 [140-159]	0	2041.0811753	High	High	High	7.9e7	1.1e7	4.6e7	5.45312833786011	High	0	2.015E-07
High	[R].VETGVLKPGMVVTFGPSGLTTEVK.[S]	1xOxidation [M10]	0.000230531	0	1	1	4	O64937	O64937 [255-278]	0	2462.32108825	High	High	Not Found	2.1e7			4.38120794296265	High	0	1.701E-06
High	[R].VETGVLKPGMVVTFGPSGLTTEVK.[S]		7.4957E-07	0	1	1	123	O64937	O64937 [255-278]	0	2446.32617325	High	High	High	1.7e7	6.2e7	3.3e7	6.23789358139038	High	0	8.943E-10
High	[K].TVGGGDDAFNTFFSETGAGK.[H]		2.05112E-05	0	1	1	8	Q53M52	Q53M52 [41-60]	0	1977.88247555	High	High	High	1.9e7	4.3e7	1.0e8	4.53814172744751	High	0	4.025E-07
High	[K].GWSLNLGELAR.[I]		0.00349937	0	1	1	16	Q9LI00	Q9LI00 [353-363]	0	1215.64804681	High	High	High	1.2e7	1.8e7		3.75636196136475	High	0	3.938E-05
High	[K].LYRPDMSVEEAVDLVDK.[C]		0.00241972	0	1	1	2	Q9LST6	Q9LST6 [145-161]	0	1978.9790185	Not Found	Not Found	High			1.7e7	3.5993058681488	High	0	2.39E-05
High	[K].GILSIPFPYQK.[S]		0.00616302	0	1	1	7	Q6L5I5	Q6L5I5 [98-108]	0	1262.71433548	High	High	High		2.6e7	1.6e7	3.07219099998474	High	8.922E-05	0.0004633
High	[R].VVDSPCCLVTGEYGWTANMER.[I]	2xCarbamidomethyl [C6; C7]	0.00020347	0	2	3	10	Q0J4P2; Q07078	Q0J4P2 [565-585]; Q07078 [565-585]	0	2444.06792709	High	High	High	1.6e7	4.6e6	8.9e6	4.17634630203247	High	0	2.948E-06
High	[K].NWDYTGLIDAIHNSDGNCWTK.[K]	1xCarbamidomethyl [C18]	1.53266E-05	0	2	2	29	Q0DHF6; A2Y5L9	Q0DHF6 [528-548]; A2Y5L9 [528-548]	0	2480.09354786	High	High	High	2.0e8		2.4e7	5.47552156448364	High	0	1.776E-06
High	[K].MLNSDSAVIAETGDSWFNCQK.[L]	1xDeamidated [N/Q]; 1xCarbamidomethyl [C19]	0.000147369	0	1	2	6	A2XFI3	A2XFI3 [420-440]	0	2374.03258753	Not Found	High	High				5.15041399002075	High	0	9.42E-07
High	[K].MLNSDSAVIAETGDSWFNCQK.[L]	1xCarbamidomethyl [C19]	3.86031E-06	0	1	2	11	A2XFI3	A2XFI3 [420-440]	0	2373.04857153	High	High	High		8.3e6	1.6e7	5.43112325668335	High	0	7.097E-09
High	[K].SDCTLLEINPLAETADNK.[L]	1xDeamidated [N9]; 1xCarbamidomethyl [C3]	5.23284E-05	0	1	1	1	Q6K9N6	Q6K9N6 [226-243]	0	2004.94302758	Not Found	Not Found	High				6.31814575195313	High	0	1.903E-07
High	[K].SDCTLLEINPLAETADNK.[L]	1xCarbamidomethyl [C3]	6.7012E-06	0	1	1	11	Q6K9N6	Q6K9N6 [226-243]	0	2003.95901158	High	High	High	8.7e7	3.6e8	4.8e8	6.61504650115967	High	0	2.395E-08
High	[K].EVLPPSLTSSSEPPPLFDGTTR.[L]		4.31647E-05	0	1	1	11	A1XBB7	A1XBB7 [14-35]	0	2327.17653212	High	High	High		1.3e7		4.40511703491211	High	0	3.808E-05
High	[K].ELAITSDEALSLEELPK.[R]		1.48556E-05	0	1	1	21	P48642	P48642 [185-201]	0	1857.96916531	High	High	High	1.4e7	1.3e7		5.19594573974609	High	0	1.67E-05
High	[K].LAVNLIPFPR.[L]		0.00264324	0	2	8	12	P45960; P46265	P45960 [253-262]; P46265 [253-262]	0	1139.69354053	High	High	High	1.6e8	6.4e7	9.4e7	3.1682231426239	High	0	7.175E-05
High	[K].DAAAAAEIPLLTPYK.[M]		8.27157E-05	0	1	1	12	Q69TH8	Q69TH8 [8-22]	0	1543.83663525	High	High	High	1.5e8	5.2e7	1.1e8	4.2297625541687	High	0	2.227E-05
High	[K].NGTFHTEQAIEYGTTMVGGVTPK.[K]	1xDeamidated [Q/N]	6.05353E-05	0	1	1	6	Q6ZL94	Q6ZL94 [54-76]	0	2439.14966585	Not Found	High	Not Found		4.5e7		4.96893978118896	High	0	1.16E-06
High	[K].ELQGVVFDDVPEALK.[H]		0.000276575	0	1	2	6	B8BKI7	B8BKI7 [390-404]	0	1658.8635782	High	High	High		6.0e7	9.4e7	4.16207504272461	High	0	1.162E-05
High	[R].VSALSQVSGVLGSQWGDEGK.[G]		2.38602E-07	0	1	2	5	A2XD35	A2XD35 [59-78]	0	2004.00325937	High	High	High	6.5e7	2.6e7		6.01809406280518	High	0	2.1E-10
High	[R].VSALSQVSGVLGSQWGDEGK.[G]	1xDeamidated [Q14]	5.88382E-06	0	1	2	1	A2XD35	A2XD35 [59-78]	0	2004.98727537	Not Found	Not Found	High			3.9e7	6.98787260055542	High	0	1.207E-08
High	[R].GSDTCELVFENCFVPHENVLGEEGK.[G]	2xCarbamidomethyl [C5; C12]	4.83997E-05	0	1	1	10	Q75IM9	Q75IM9 [234-258]	0	2866.26583457	High	High	High	3.0e7	2.0e7	3.9e7	4.99518871307373	High	0	1.717E-07
High	[K].SLPYEYVEENLGDKSDLLLASNPVHK.[S]		1.57306E-05	0	1	1	14	Q06398	Q06398 [29-54]	1	2930.47819315	High	High	High	9.5e7	2.1e7	1.2e8	4.83879470825195	High	0	4.155E-08
High	[K].DAGAVVPTSYEALETAIK.[E]		0.000280926	0	1	1	6	Q93VT8	Q93VT8 [294-311]	0	1834.94328496	High	High	High		1.5e8	1.3e8	3.31100392341614	High	0	6.293E-05
High	[K].IDSHLACAVAGIMSDANILLNTAR.[L]	1xCarbamidomethyl [C7]	3.95107E-05	0	1	2	22	P0C8Y9	P0C8Y9 [68-91]	0	2526.28030274	High	High	High	3.6e7	2.8e7	1.5e7	5.36475658416748	High	0	3.265E-07
High	[K].LCAVMLDTVGPELQVVNK.[S]	1xCarbamidomethyl [C2]	0.00124378	0	2	2	2	Q2QXR8; B8BJ39	Q2QXR8 [86-103]; B8BJ39 [86-103]	0	1986.03984498	Not Found	Not Found	High			2.5e7	4.3291277885437	High	0	1.298E-05
High	[R].QISELGIYPAVDPLDSTSR.[M]		6.16591E-06	0	1	1	7	Q01859	Q01859 [411-429]	0	2061.04987518	High	High	High	6.1e8	3.4e8	2.1e8	5.34309339523315	High	0	1.285E-08
High	[K].DANFYGGHGIVGAQVPLGCGLAFAQK.[Y]	1xDeamidated [Q/N]; 1xCarbamidomethyl [C19]	8.14346E-05	0	1	1	6	Q6Z5N4	Q6Z5N4 [158-183]	0	2648.29258241	Not Found	High	High				4.22916889190674	High	3.227E-05	0.0001943
High	[K].DANFYGGHGIVGAQVPLGCGLAFAQK.[Y]	1xCarbamidomethyl [C19]	7.41541E-05	0	1	1	5	Q6Z5N4	Q6Z5N4 [158-183]	0	2647.30856641	High	High	High	3.0e7	5.8e6	6.5e6	4.9724006652832	High	0	2.949E-07
High	[R].VFEVSLADLQNDEDQAYR.[K]	1xDeamidated [N/Q]	4.98137E-06	0	1	1	3	P49397	P49397 [65-82]	0	2112.97201917	High	Not Found	Not Found				6.49059152603149	High	0	9.765E-09
High	[R].VFEVSLADLQNDEDQAYR.[K]		5.67338E-06	0	1	1	10	P49397	P49397 [65-82]	0	2111.98800317	High	High	High	5.9e7	7.5e6	2.4e8	6.40947580337524	High	0	1.152E-08
High	[R].TGYSAQGTGSALIMPVLDNQLK.[S]		4.55967E-06	0	1	1	14	O64464	O64464 [137-158]	0	2264.15910799	High	High	High	7.0e7	4.4e7	4.9e7	4.87238121032715	High	0	1.265E-07
High	[K].LVPLLTEAGAIASSAK.[T]		0.000385852	0	1	1	6	P55142	P55142 [92-107]	0	1540.89448446	High	High	High	7.4e7	8.4e6		3.42087244987488	High	0	2.026E-05
High	[R].TEEIPQIIDDFR.[R]		0.0027698	0	1	1	10	Q69TH8	Q69TH8 [155-166]	0	1475.73764949	High	High	High	1.8e7	1.0e7	1.0e7	3.74452757835388	High	0	3.912E-05
High	[K].GVNPDEAVAYGAAVQGSILSGEGGDETK.[D]	1xDeamidated [Q15]	1.35274E-05	0	1	1	1	Q6Z7B0	Q6Z7B0 [391-418]	0	2692.258424	Not Found	Not Found	High				5.81300115585327	High	0	3.454E-08
High	[K].GVNPDEAVAYGAAVQGSILSGEGGDETK.[D]		1.43242E-05	0	1	1	13	Q6Z7B0	Q6Z7B0 [391-418]	0	2691.274408	High	High	High	5.2e7	1.5e7	4.7e7	5.44216823577881	High	0	2.387E-06
High	[R].LYSLDAGSIIHSLCFSPNR.[Y]	1xCarbamidomethyl [C14]	0.00049018	0	1	1	9	P49027	P49027 [244-262]	0	2150.06989948	High	High	High	4.5e7	1.6e7	2.6e7	4.4112548828125	High	0	3.197E-06
High	[K].GQLTSEAGIVESLAPLVK.[E]		7.33865E-05	0	1	1	3	Q75M08	Q75M08 [264-281]	0	1812.01130497	High	Not Found	High			8.0e6	4.11004400253296	High	0	2.905E-07
High	[R].EAPAFVEQATEQQILVTGIK.[V]		1.5649E-05	0	1	1	21	Q01859	Q01859 [190-209]	0	2172.15467457	High	High	High	1.9e8	3.1e7	1.4e7	5.30418109893799	High	0	1.094E-07
High	[R].LPIYVVQPQDGLDAIAR.[N]		2.41014E-05	0	1	1	17	Q8H8C7	Q8H8C7 [110-126]	0	1868.02762377	High	High	High	2.0e9	1.3e9	1.3e9	4.82172632217407	High	0	2.089E-07
High	[K].AFAGIAESSGYPFAVMPSAK.[G]		1.16651E-06	0	1	1	12	Q0DHF6	Q0DHF6 [270-289]	0	2000.97862464	High	High	High	2.2e8	3.8e8	2.7e8	5.80995321273804	High	0	1.696E-08
High	[R].TTGIVLDSGDGVSHTVPIYEGYALPHAILR.[L]		2.59316E-07	0	2	2	17	Q10DV7; A3C6D7	Q10DV7 [150-179]; A3C6D7 [150-179]	0	3151.64223872	High	High	High	1.4e8	1.2e7	6.6e7	5.81775999069214	High	0	2.333E-10
High	[K].EYLPITGLADFNK.[L]		0.00151553	0	1	1	12	P37833	P37833 [70-82]	0	1480.76822138	High	High	High		4.7e8	3.5e8	4.18481016159058	High	0	1.33E-05
High	[K].KGAIPALPTVAVAQELISK.[A]		0.000564104	0	1	1	9	Q0J8G4	Q0J8G4 [315-333]	1	1906.13717419	High	High	High	2.0e7	9.7e6	3.1e7	4.86001300811768	High	0	3.812E-06
High	[R].GEAELAQTVHDLLIK.[L]		0.000234157	0	1	1	14	Q6K4E7	Q6K4E7 [858-872]	0	1636.89046166	High	High	High	4.7e7	3.6e7	1.8e7	4.46561765670776	High	0	1.259E-06
High	[K].ISEEEYISAIKEEISK.[V]		5.45525E-05	0	1	1	14	Q2QLY5	Q2QLY5 [459-474]	1	1867.95351525	High	High	High	8.4e6	2.9e7		5.08611011505127	High	0	3.564E-07
High	[K].WFALQATSDIPGNVANVQK.[L]		4.27179E-05	0	1	1	4	B7EA73	B7EA73 [766-784]	0	2059.06071472	High	High	Not Found	4.7e7	3.9e7		4.38698101043701	High	0	1.943E-05
High	[R].LTSLHPEIEELLYSEVDNNEHK.[F]	1xDeamidated [N]	0.00153936	0	1	1	7	P31924	P31924 [546-567]	0	2610.25696754	High	High	High		2.6e7		3.70482778549194	High	0	2.868E-05
High	[R].LTSLHPEIEELLYSEVDNNEHK.[F]		1.35274E-05	0	1	1	23	P31924	P31924 [546-567]	0	2609.27295154	High	High	High	4.2e7	5.3e7	1.8e8	5.3271279335022	High	0	7.366E-08
High	[R].FSPNTFQPTIVSGSWDR.[T]		9.3492E-06	0	1	1	8	P49027	P49027 [173-189]	0	1938.93445164	High	High	High	6.2e8		1.7e8	4.67281293869019	High	0	3.902E-07
High	[K].LHGGTPANFLDVGGSASEGQVVEAFK.[I]	1xDeamidated [Q/N]	5.64393E-06	0	1	1	25	Q6K9N6	Q6K9N6 [313-338]	0	2588.26272168	High	High	High	3.0e6			5.08534812927246	High	0	1.381E-06
High	[K].LHGGTPANFLDVGGSASEGQVVEAFK.[I]		5.45719E-07	0	1	1	29	Q6K9N6	Q6K9N6 [313-338]	0	2587.27870568	High	High	High	2.5e6	2.8e7	8.0e6	6.31244897842407	High	0	2.13E-09
High	[R].IPSAVGYQPTLATDLGGLQER.[I]	1xDeamidated [Q]	2.00887E-05	0	1	1	5	Q01859	Q01859 [348-368]	0	2187.12918851	High	High	High			1.4e8	5.06971740722656	High	0	9.762E-08
High	[R].IPSAVGYQPTLATDLGGLQER.[I]		3.1187E-06	0	1	1	14	Q01859	Q01859 [348-368]	0	2186.14517251	High	High	High			4.3e8	5.4245228767395	High	0	5.526E-09
High	[R].GLPTLVLIGPDGK.[T]		0.00635793	0	1	1	6	Q7Y0E8	Q7Y0E8 [276-288]	0	1279.76201389	High	High	High	9.0e7		7.9e7	2.88344860076904	High	3.227E-05	0.0002108
High	[K].VPIPTGQVYAINDALSAEGAADDYETCLK.[Q]	1xCarbamidomethyl [C27]	4.53601E-06	0	1	2	5	A2Z3C4	A2Z3C4 [166-194]	0	3081.47212171	High	High	High	5.8e7		1.3e7	5.90510416030884	High	0	8.697E-09
High	[K].QLVLPVPAFNVINGGSHAGNK.[L]	2xDeamidated [N/Q]	4.16209E-05	0	1	1	5	Q42971	Q42971 [148-168]	0	2134.12912945	High	High	High			6.6e7	5.23450183868408	High	0	1.422E-07
High	[K].QLVLPVPAFNVINGGSHAGNK.[L]	1xDeamidated [N/Q]	1.02138E-05	0	1	1	58	Q42971	Q42971 [148-168]	0	2133.14511345	High	High	High	4.0e8	1.0e9	4.8e9	4.93980169296265	High	0	2.406E-06
High	[K].QLVLPVPAFNVINGGSHAGNK.[L]		4.51247E-06	0	1	1	23	Q42971	Q42971 [148-168]	0	2132.16109745	High	High	High	3.5e9	1.1e7	2.4e9	5.02001333236694	High	0	3.777E-08
High	[R].ESKPVYLSISCNLPGLPHPTFSR.[D]	1xDeamidated [N12]; 1xCarbamidomethyl [C11]	0.000743198	0	1	2	7	A2XFI3	A2XFI3 [199-221]	0	2600.31773453	High	High	High				3.55425477027893	High	0	5.835E-06
High	[R].ESKPVYLSISCNLPGLPHPTFSR.[D]	1xCarbamidomethyl [C11]	2.09426E-05	0	1	2	42	A2XFI3	A2XFI3 [199-221]	0	2599.33371853	High	High	High	5.1e7	3.1e7	8.5e6	4.74846935272217	High	0	6.953E-06
High	[K].VPIPTGQVYAINDALSAEGAADDYETCLK.[Q]	1xDeamidated [Q/N]; 1xCarbamidomethyl [C27]	3.77031E-05	0	1	2	4	A2Z3C4	A2Z3C4 [166-194]	0	3082.45613771	High	Not Found	High				5.2214298248291	High	0	5.785E-07
High	[K].LTSSPWSELDGLQPETK.[I]		2.27607E-05	0	1	1	10	Q75HE6	Q75HE6 [406-422]	0	1887.93344853	High	High	High			9.2e7	4.43137788772583	High	0	2.931E-06
High	[R].IDSTVPVEITMGELK.[K]		0.00110931	0	1	2	6	Q7XQ45	Q7XQ45 [140-154]	0	1631.85604999	High	High	High		1.1e8	1.4e8	3.08178997039795	High	0	6.921E-05
High	[R].EIENGILWEVDGK.[W]	1xDeamidated [N4]	0.00384235	0	1	1	11	P35681	P35681 [22-34]	0	1502.73731555	High	High	High			1.4e7	4.04333591461182	High	0	6.987E-05
High	[K].GLLQAGVQGELWR.[L]		0.00493008	0	1	1	16	P27933	P27933 [273-285]	0	1426.78012352	High	High	High			1.5e7	3.42523288726807	High	3.227E-05	0.0002527
High	[K].DFDEPGSLAPTGLFLGGTK.[Y]		2.66058E-05	0	1	1	10	P83647	P83647 [53-71]	0	1921.95418399	High	High	High	4.3e8	2.3e8	3.1e8	4.2434515953064	High	0	3.477E-07
High	[K].ISPVTEITPPPIPEDLK.[T]		0.000379876	0	1	1	14	Q93VT8	Q93VT8 [323-339]	0	1846.02080703	High	High	High	2.4e8	2.6e7	2.4e8	3.69999599456787	High	3.227E-05	0.0003095
High	[K].VFHPNINSNGSICLDILK.[DE]	1xDeamidated [N]; 1xCarbamidomethyl [C13]	0.000321617	0	1	2	5	Q8S919	Q8S919 [73-90]	0	2042.03753719	Not Found	High	High			4.4e7	4.67645025253296	High	0	1.459E-05
High	[K].NSWGADWGDNGYFK.[M]	1xDeamidated [N10]	0.00609938	0	1	1	4	P25778	P25778 [329-342]	0	1617.66046222	High	Not Found	High	2.2e7		1.0e7	2.87482786178589	High	8.922E-05	0.0003672
High	[R].LDWGPDMICSDDTQYSNGR.[G]	1xDeamidated [N/Q]; 1xCarbamidomethyl [C9]	1.18158E-05	0	2	3	19	P27937; P27934	P27937 [142-160]; P27934 [141-159]	0	2230.90157342	High	High	High		7.1e7	1.6e8	5.42128753662109	High	0	2.905E-08
High	[R].LDWGPDMICSDDTQYSNGR.[G]	1xCarbamidomethyl [C9]	8.1012E-05	0	2	3	6	P27937; P27934	P27937 [142-160]; P27934 [141-159]	0	2229.91755742	High	High	High	3.7e7	2.4e7	1.1e7	4.44650840759277	High	0	3.301E-07
High	[R].VPTVDVSVVDLTVR.[LI]		8.85041E-05	0	3	3	196	Q7FAH2; Q6K5G8; A2YQT7	Q7FAH2 [237-250]; Q6K5G8 [237-250]; A2YQT7 [237-250]	0	1498.84753428	High	High	High	1.3e8	2.2e8	7.0e7	4.32225275039673	High	0	1.468E-06
High	[K].SLPYEYVEENLGDKSDLLLASNPVHK.[S]	1xDeamidated [N]	4.57073E-05	0	1	1	5	Q06398	Q06398 [29-54]	1	2931.46220915	Not Found	High	High			2.9e7	4.39087247848511	High	0	4.218E-05
High	[R].DAILAEGNPAPVVVSEGANTMDVGR.[A]		4.15201E-06	0	1	1	6	Q0JMH0	Q0JMH0 [393-417]	0	2482.22422729	High	High	High	1.3e7		1.8e7	6.03203201293945	High	0	1.285E-08
High	[R].LNLEAAGVEVDNIGAIK.[V]		0.000133498	0	1	1	9	P48642	P48642 [302-318]	0	1725.93814007	High	High	High	7.0e8		4.2e8	4.09754514694214	High	0	6.193E-07
High	[R].QGDVFVAPAGTINYLANTDGR.[R]		4.15201E-06	0	1	1	12	Q75GX9	Q75GX9 [191-211]	0	2179.07782124	High	High	High	2.5e8			5.89302730560303	High	0	7.765E-09
High	[K].VPPQTSAIITNDGVGINPQQSAGNVFLK.[H]	1xDeamidated [N/Q]	2.90664E-05	0	1	1	21	Q94DM8	Q94DM8 [55-82]	0	2866.49451238	High	High	High		1.4e7	8.3e6	5.27598714828491	High	0	1.049E-07
High	[K].VPPQTSAIITNDGVGINPQQSAGNVFLK.[H]		2.04615E-06	0	1	1	13	Q94DM8	Q94DM8 [55-82]	0	2865.51049638	High	High	High	2.2e8	1.5e7	1.8e8	5.81622505187988	High	0	3.174E-09
High	[K].VNGVPIELIRPEMLR.[L]	1xDeamidated [N2]	0.00451355	0	1	1	10	A2ZB00	A2ZB00 [37-51]	0	1736.97275195	High	High	High	6.1e7	6.2e7	4.1e7	2.10272932052612	High	3.227E-05	0.0001611
High	[K].GDNPDSVVPGLMAAGEAACASVHGANR.[L]	1xCarbamidomethyl [C19]	6.93292E-07	0	1	1	12	Q6ZDY8	Q6ZDY8 [411-437]	0	2623.19875787	High	High	High			4.4e7	5.97151756286621	High	0	1.577E-09
High	[K].VSPNYHLYTPAEVEAVIAR.[L]		1.74558E-05	0	1	1	9	Q9LSU1	Q9LSU1 [218-236]	0	2129.1025795	High	High	High			1.1e8	4.58213710784912	High	0	8.619E-07
High	[K].LPDATLSYFDSPDGELK.[T]		5.17867E-05	0	1	1	10	Q69TY4	Q69TY4 [77-93]	0	1867.89600041	High	High	High		2.6e8	2.1e7	4.7945613861084	High	0	1.876E-07
High	[K].YVFTIDDDCFVAK.[D]	1xCarbamidomethyl [C9]	0.0025356	0	1	1	15	Q8H8T0	Q8H8T0 [105-117]	0	1592.73012159	High	High	High		8.6e6	8.4e6	2.95573997497559	High	0	5.118E-05
High	[K].NWDYTGLIDAIHNSDGNCWTK.[K]	1xDeamidated [N]; 1xCarbamidomethyl [C18]	0.000242842	0	2	2	7	Q0DHF6; A2Y5L9	Q0DHF6 [528-548]; A2Y5L9 [528-548]	0	2481.07756386	High	Not Found	High			3.5e6	4.06487846374512	High	0	1.318E-06
High	[R].LANNLEELILK.[E]		0.00271282	0	1	2	12	Q01K11	Q01K11 [256-266]	0	1269.74127843	High	High	High		1.3e8	5.3e7	3.70391345024109	High	3.227E-05	0.0002711
High	[K].TVMEEDPLRPLVLGGDHSISYPVVR.[A]		0.00178989	0	1	2	2	B8AU84	B8AU84 [143-167]	0	2779.4447251	Not Found	High	High			1.3e7	2.35886025428772	High	0	1.635E-05
High	[K].LIGSPPGYVGYTEGGQLTEAVR.[R]		0.000882383	0	1	2	2	Q7F9I1	Q7F9I1 [680-701]	0	2264.15573717	High	Not Found	Not Found				3.04529547691345	High	0	6.724E-06
High	[K].IASFLDPDGWK.[V]		0.00465639	0	1	1	14	Q948T6	Q948T6 [267-277]	0	1248.62591438	High	High	High	3.3e8	2.5e8	2.2e8	3.92784857749939	High	3.227E-05	8.948E-05
High	[K].LVPYNPGYQDESVLWTESR.[D]	1xDeamidated [Q9]	0.000578971	0	1	1	1	Q10M12	Q10M12 [275-293]	0	2254.0662539	Not Found	High	Not Found				4.17211532592773	High	0	3.962E-06
High	[K].LVPYNPGYQDESVLWTESR.[D]		4.03416E-05	0	1	1	11	Q10M12	Q10M12 [275-293]	0	2253.0822379	High	High	High	5.3e6	1.4e8	5.3e7	4.9782509803772	High	0	3.911E-07
High	[K].LVPYNPEYQDESVLWTESK.[D]		0.00212486	0	1	1	6	Q6Z4N6	Q6Z4N6 [270-288]	0	2297.09721922	High	High	High	1.3e8		6.4e7	4.22203159332275	High	0	5.729E-05
High	[R].GVLVSPVLEPGATTVTAYFPAGR.[W]		1.02138E-05	0	1	1	18	Q653V7	Q653V7 [672-694]	0	2302.24415827	High	High	High	1.6e8	8.5e7	7.6e7	5.19769906997681	High	0	2.412E-08
High	[K].KPWALSFSFGR.[A]		0.000606724	0	1	1	94	Q5N725	Q5N725 [288-298]	0	1295.68951773	High	High	High	1.2e7	1.3e7	1.7e7	4.61851024627686	High	0	2.737E-05
High	[R].TLKEWIVSSLGPDAVAK.[H]		0.000331815	0	2	2	4	P42862; P42863	P42862 [226-242]; P42863 [226-242]	1	1814.00582571	Not Found	High	High			6.8e6	4.06050634384155	High	0	5.413E-05
High	[K].EDPLNWGAAAAEMAGSHLDEVK.[R]		5.03348E-06	0	1	1	4	P14717	P14717 [10-31]	0	2311.06593586	High	High	High	5.3e7	1.7e7		5.5612850189209	High	0	9.899E-09
High	[K].LVSWYDNEWGYSTR.[V]		0.000430397	0	1	1	56	Q6K5G8	Q6K5G8 [312-325]	0	1775.80237493	High	High	High	1.8e7	2.0e7	2.4e7	4.58043479919434	High	0	1.447E-05
High	[K].VYPLDAVYDSPEDVPEDVK.[G]		0.00442076	0	1	1	2	Q6Z0I4	Q6Z0I4 [151-169]	0	2150.01757195	Not Found	Not Found	High				3.84183311462402	High	0	5.053E-05
High	[R].LAPPLSISPEELAEASK.[A]		5.68712E-05	0	1	1	11	Q10G56	Q10G56 [420-436]	0	1751.94255673	High	High	High	5.7e8	1.3e8	5.6e8	4.27372407913208	High	0	5.016E-07
High	[K].GGTSIEDLAEKYPDMIIK.[V]		0.000448688	0	1	1	5	Q6K9N6	Q6K9N6 [164-181]	1	1979.99941959	High	High	High	3.6e7	3.4e7	6.9e6	4.35420274734497	High	0	2.861E-06
High	[K].HSEFISYPISLWTEK.[T]		0.000150468	0	2	3	6	Q0J4P2; Q07078	Q0J4P2 [199-213]; Q07078 [199-213]	0	1836.91667638	High	Not Found	High	3.7e7		1.6e7	4.87488031387329	High	0	7.19E-07
High	[K].ESPMPDTSELFTNVYVK.[G]		0.000886985	0	1	1	5	Q6Z5N4	Q6Z5N4 [355-371]	0	1956.92592032	High	High	High	1.7e7	5.7e7	3.9e7	3.65715885162354	High	6.33E-05	0.0003503
High	[K].GQGQGLLGALGNVTGAIK.[E]		0.00642426	0	1	2	8	A3AHG5	A3AHG5 [254-271]	0	1653.92824415	High	High	High		5.4e6	6.9e6	3.50249648094177	High	0	8.018E-05
High	[R].QELVNWVKQVGGPATAFDFTTK.[G]	1xDeamidated [Q9]	0.00103678	0	1	1	2	P27932	P27932 [254-275]	1	2437.23980153	Not Found	Not Found	High			8.3e7	5.21907329559326	High	0	1.073E-05
High	[K].AINQQPPFEVLSLAGSIADALQI.[-]	1xDeamidated [Q/N]	0.00101016	0	1	1	20	Q6ZFT5	Q6ZFT5 [303-325]	0	2396.27076728	High	High	High		2.9e5		4.22765636444092	High	0	7.994E-06
High	[K].AINQQPPFEVLSLAGSIADALQI.[-]		0.000683842	0	1	1	38	Q6ZFT5	Q6ZFT5 [303-325]	0	2395.28675128	High	High	High	1.7e6	4.9e6	2.4e6	4.4065089225769	High	0	3.818E-05
High	[K].LDDVIDLVIPR.[G]		0.000958963	0	1	2	8	O04226	O04226 [480-490]	0	1267.72562837	High	High	High			2.7e7	3.62462902069092	High	0	3.459E-05
High	[R].EGAPTAVSHGLWLNIPDYDAPTQLVKPLER.[N]		0.000229335	0	1	1	6	Q6Z4G3	Q6Z4G3 [164-193]	0	3287.70590156	High	High	High	1.6e7	4.5e7	2.7e7	4.69358396530151	High	0	1.225E-06
High	[K].LVDTTGIPFLPTPMGK.[G]		0.000989363	0	1	1	6	Q0JMH0	Q0JMH0 [244-259]	0	1686.91350534	High	High	High	5.5e7	7.4e7	3.0e7	3.73436570167542	High	3.227E-05	0.000244
High	[R].EGICGSCAMNIDGDNGLACLTK.[I]	3xCarbamidomethyl [C4; C7; C19]	0.00248343	0	1	1	2	Q9S827	Q9S827 [104-125]	0	2356.00361258	High	Not Found	Not Found				3.83044219017029	High	0	2.47E-05
High	[K].WFDTNYHFIVPELGPNTK.[F]	1xDeamidated [N5]	0.00495575	0	2	2	1	Q2QLY5; Q2QLY4	Q2QLY5 [112-129]; Q2QLY4 [112-129]	0	2179.04948175	High	Not Found	Not Found				3.55007338523865	High	0	5.843E-05
High	[K].WFDTNYHFIVPELGPNTK.[F]		0.000300583	0	2	2	23	Q2QLY5; Q2QLY4	Q2QLY5 [112-129]; Q2QLY4 [112-129]	0	2178.06546575	High	High	High	3.3e7	9.5e6	7.3e7	4.27929639816284	High	0	1.596E-05
High	[K].VFSVPEAAPFTAVLK.[F]		0.0018275	0	1	1	6	Q94DM8	Q94DM8 [33-47]	0	1575.87810617	High	High	High	1.9e8	2.2e8	1.2e8	2.74882125854492	High	0.0002518	0.00172
High	[R].LGATFSSHPNELIALFSR.[Y]		3.09392E-05	0	1	1	13	P30298	P30298 [15-32]	0	1960.02868637	High	High	High	9.5e6	3.4e7	6.6e6	4.14976167678833	High	0	9.792E-08
High	[K].TWPEDIIPLQPVGR.[M]		0.00374385	0	1	2	18	A2YH64	A2YH64 [292-305]	0	1620.87441774	High	High	High	8.3e6	4.0e6		3.18055510520935	High	3.227E-05	0.0001186
High	[K].QSISLEPGGQFELSGAPLETLHQTCAEVNSHLYQVK.[A]	1xCarbamidomethyl [C25]	0.00038385	0	1	4	2	A2YL07	A2YL07 [136-171]	0	3967.94945557	Not Found	Not Found	High				3.95490264892578	High	0	2.348E-06
High	[K].KLNLPVLPTTTIGSFPQTVELR.[R]		2.92181E-05	0	2	2	25	Q2QLY5; Q2QLY4	Q2QLY5 [427-448]; Q2QLY4 [427-448]	1	2424.38607141	High	High	High	5.9e6	2.0e8	2.9e8	5.66781568527222	High	0	9.11E-08
High	[K].VRTEEELIEAIATATGAK.[K]		6.57905E-05	0	2	2	26	Q0DHF6; A2Y5L9	Q0DHF6 [550-567]; A2Y5L9 [550-567]	1	1902.01784683	High	High	High	2.0e7	4.7e7	1.4e7	4.91975831985474	High	0	8.803E-07
High	[K].GILQAAVQGELWR.[L]		0.000662827	0	1	1	12	P27934	P27934 [273-285]	0	1440.79577358	High	High	High				4.11797618865967	High	0	2.259E-05
High	[R].VGMGTAAFPFTSSEDTTAAMLR.[A]		7.07617E-05	0	1	1	10	Q7G764	Q7G764 [19-40]	0	2261.05767942	High	High	High	4.4e7	1.6e8	1.5e8	4.33974313735962	High	0	1.169E-06
High	[R].IDVCQLAIADGITICR.[R]	2xCarbamidomethyl [C4; C15]	0.00120557	0	1	1	9	Q9XGP7	Q9XGP7 [234-249]	0	1817.92481561	High	High	High		4.5e7	1.4e7	3.60149121284485	High	3.227E-05	0.0001243
High	[K].AGVILSSVDELIDR.[L]		0.00176218	0	1	1	6	A2XQV4	A2XQV4 [232-245]	0	1486.81114876	Not Found	High	High		7.7e7	2.0e7	3.66688752174377	High	0	5.327E-05
High	[R].AYLPVQELLNGEEIDR.[W]	1xDeamidated [N10]	0.000241582	0	1	1	5	Q43007	Q43007 [113-128]	0	1859.93853436	High	High	High	4.3e7	2.5e7	2.1e7	4.06709003448486	High	0	1.312E-06
High	[R].AYLPVQELLNGEEIDR.[W]		0.000116002	0	1	1	6	Q43007	Q43007 [113-128]	0	1858.95451836	High	High	High			1.2e7	4.82913255691528	High	0	5.206E-07
High	[R].LTAFHPEIEELLYSEVENDEHK.[F]	1xDeamidated [N18]	0.000330093	0	1	1	3	P30298	P30298 [538-559]	0	2643.24606851	Not Found	High	High			1.1e7	2.70771813392639	High	0.001619	0.02299
High	[R].LTAFHPEIEELLYSEVENDEHK.[F]		6.89446E-05	0	1	1	14	P30298	P30298 [538-559]	0	2642.26205251	Not Found	High	High		9.4e7	1.7e7	4.69304847717285	High	0	4.852E-06
High	[R].QELVNWVEGVGKPATAFDFTTK.[G]		2.53271E-06	0	1	1	20	P27934	P27934 [251-272]	0	2437.2398011	High	High	High	1.4e7	9.0e6	8.3e7	5.6988844871521	High	0	4.162E-09
High	[R].LLDPPLHEFLPEGNVEDMVR.[L]	1xDeamidated [N14]	0.000286833	0	1	1	3	Q75KR1	Q75KR1 [633-652]	0	2321.14820939	High	Not Found	High	2.5e7			3.86599636077881	High	0	1.631E-06
High	[R].EEVFGPVAPLVPFK.[T]		0.000311732	0	1	1	10	B9F3B6	B9F3B6 [428-441]	0	1528.84099242	High	High	High	2.1e8		1.2e8	4.23308706283569	High	0.0001344	0.001028
High	[R].ALVEGPFLDVLR.[S]		0.0023947	0	1	1	12	Q10LP5	Q10LP5 [61-72]	0	1328.75726286	High	High	High	3.4e7	6.0e7	4.5e7	3.56218218803406	High	0	2.356E-05
High	[K].DAPMFVCGVNEDKYTSDIDIVSNASCTTNCLAPLAK.[V]	2xDeamidated [N23; N]; 3xCarbamidomethyl [C7; C26; C30]	5.39878E-05	0	1	1	8	A2YQT7	A2YQT7 [129-164]	1	3978.77518234	High	High	High	5.1e6		1.7e7	6.07016563415527	High	0	1.975E-07
High	[K].MTAEIGEQVQIVGDDLLVTNPTR.[V]	2xDeamidated [Q8; N20]	0.004705	0	1	1	1	Q42971	Q42971 [316-338]	0	2501.2439605	High	Not Found	Not Found				3.70284366607666	High	0	5.457E-05
High	[K].MTAEIGEQVQIVGDDLLVTNPTR.[V]	1xDeamidated [N/Q]	1.71855E-05	0	1	1	412	Q42971	Q42971 [316-338]	0	2500.2599445	High	High	High	2.8e6	8.8e5	3.2e7	6.13737726211548	High	0	2.66E-06
High	[K].MTAEIGEQVQIVGDDLLVTNPTR.[V]		4.89233E-07	0	1	1	1228	Q42971	Q42971 [316-338]	0	2499.2759285	High	High	High	4.0e6	3.6e7	6.5e6	6.49362277984619	High	0	1.047E-09
High	[K].DTVGQYESHIAFTLPGLYR.[V]	1xDeamidated [Q5]	0.000470197	0	1	1	2	P30298	P30298 [486-504]	0	2168.06586004	Not Found	High	Not Found				4.35518026351929	High	0	3.034E-06
High	[K].DTVGQYESHIAFTLPGLYR.[V]		0.000316636	0	1	1	8	P30298	P30298 [486-504]	0	2167.08184404	High	High	High	2.0e7	1.2e7	7.4e6	5.21224546432495	High	0	7.544E-06
High	[K].LAPFNPEYPDESVLWTESGDVGK.[S]	1xDeamidated [N5]	0.00183702	0	1	1	2	Q10M12	Q10M12 [106-128]	0	2551.18749107	Not Found	Not Found	High			6.5e7	4.69616222381592	High	0	1.687E-05
High	[K].LAPFNPEYPDESVLWTESGDVGK.[S]		8.3581E-05	0	1	1	16	Q10M12	Q10M12 [106-128]	0	2550.20347507	High	High	High	1.8e8	4.8e7	1.1e8	5.222336769104	High	0	6.251E-05
High	[K].VYPLDAVFDSPEDVPDDVK.[A]		6.05353E-05	0	1	1	9	Q6H5J0	Q6H5J0 [147-165]	0	2120.00700729	High	High	High			1.9e7	5.14003038406372	High	0	6.301E-07
High	[K].AGPVPFFAAGISSVLHPK.[N]		8.89658E-05	0	1	1	11	Q7XPL2	Q7XPL2 [174-191]	0	1794.99011616	High	High	High	1.1e7	2.3e7	8.1e6	4.38343715667725	High	0	3.142E-06
High	[R].ETVETEHGESTITFFGNSFIAGPTGEIVK.[L]	1xDeamidated [N17]	6.34374E-05	0	1	1	10	Q93XI4	Q93XI4 [225-253]	0	3098.4840667	High	High	High			5.4e6	4.33195829391479	High	0	2.425E-07
High	[K].LLLNFPMVVCAK.[V]	1xCarbamidomethyl [C10]	0.00313768	0	1	1	5	Q6ZFT5	Q6ZFT5 [199-210]	0	1404.77417561	High	Not Found	High	4.6e7		2.8e7	3.37161636352539	High	0	3.309E-05
High	[K].LSIPAENFPFCTIDPNEAR.[V]	1xDeamidated [N]; 1xCarbamidomethyl [C11]	0.00120557	0	1	2	2	B8BBN7	B8BBN7 [47-65]	0	2192.03284565	High	Not Found	Not Found	3.9e7			4.36357593536377	High	0	9.943E-06
High	[K].LSIPAENFPFCTIDPNEAR.[V]	1xCarbamidomethyl [C11]	0.00335692	0	1	2	8	B8BBN7	B8BBN7 [47-65]	0	2191.04882965	High	High	High	3.6e7		7.2e6	3.31692743301392	High	3.227E-05	0.0001798
High	[K].ATSSIFPLQNVFVR.[K]		0.000632508	0	1	1	15	P49397	P49397 [200-213]	0	1578.86385308	High	High	High				3.95216631889343	High	0	1.332E-05
High	[K].TLYPVLLSNGNLIEQGDLEGGK.[H]		3.82962E-05	0	1	1	4	B7EA73	B7EA73 [153-174]	0	2330.22381667	High	High	Not Found	8.6e6	2.5e7		4.54540681838989	High	0	1.278E-07
High	[K].LDGQLGGLLSEASAEEDFTGK.[A]	1xDeamidated [Q4]	0.000567047	0	1	1	1	Q6K669	Q6K669 [136-156]	0	2138.01354958	High	Not Found	Not Found				3.51967215538025	High	0	3.846E-06
High	[K].LDGQLGGLLSEASAEEDFTGK.[A]		2.62666E-06	0	1	1	11	Q6K669	Q6K669 [136-156]	0	2137.02953358	High	High	High	8.8e7	4.1e7	1.5e7	5.48202228546143	High	0	3.47E-08
High	[K].FNIVSPGADMSVYFPYTEADKR.[L]		0.000842025	0	1	1	5	P30298	P30298 [516-537]	1	2507.19113634	High	High	High				5.57187175750732	High	0	6.348E-06
High	[K].GILQNDPFEVFDQK.[G]		0.000645808	0	1	1	13	Q75KR1	Q75KR1 [809-822]	0	1649.81696239	High	High	High	5.5e7		2.1e7	4.49037313461304	High	0	8.899E-06
High	[K].EMLSGDTAVIAETGDSWFNCQK.[L]	1xDeamidated [N/Q]; 1xCarbamidomethyl [C20]	0.00305721	0	2	2	2	Q0DHF6; A2Y5L9	Q0DHF6 [418-439]; A2Y5L9 [418-439]	0	2460.06936691	High	Not Found	Not Found	2.9e7			4.04747343063354	High	0	3.212E-05
High	[K].EMLSGDTAVIAETGDSWFNCQK.[L]	1xCarbamidomethyl [C20]	2.10518E-05	0	2	2	21	Q0DHF6; A2Y5L9	Q0DHF6 [418-439]; A2Y5L9 [418-439]	0	2459.08535091	High	High	High		7.9e6	4.7e7	5.53554344177246	High	0	9.909E-08
High	[K].LTPDEMSELESYASADVVQGDR.[Y]		6.9137E-06	0	1	2	16	Q7XQ45	Q7XQ45 [310-331]	0	2412.08712467	High	High	High	1.1e8	1.1e7	1.9e7	5.59904527664185	High	0	2.823E-07
High	[R].STGDVLFDTTPNLVFK.[D]		0.000116002	0	1	1	7	Q653V7	Q653V7 [146-161]	0	1753.90069195	High	High	High	1.3e8	4.6e6	2.9e7	4.49882221221924	High	0	5.179E-07
High	[K].WLAANVSAEVAESTR.[I]		2.49954E-05	0	1	1	732	P48494	P48494 [192-206]	0	1603.80746033	High	High	High	3.1e6	5.5e6	8.4e6	4.80567264556885	High	0	7.486E-07
High	[R].LLDPPLHEFLPEGNVEDMVR.[L]		2.75927E-05	0	1	1	9	Q75KR1	Q75KR1 [633-652]	0	2320.16419339	High	High	High	1.1e8	3.9e7	6.6e7	4.64132690429688	High	0	1.35E-07
High	[K].QLLQWPIEELEK.[L]		0.00115644	0	1	1	6	A2X5P7	A2X5P7 [364-375]	0	1525.82607059	High	High	High				3.98537039756775	High	0	4.863E-05
High	[R].LAYGGAQEYFGITPDVSTLGK.[I]		0.00108647	0	1	1	4	Q6YZE2	Q6YZE2 [298-318]	0	2187.09682536	High	Not Found	High	1.5e7		1.4e7	3.44833254814148	High	0	8.729E-06
High	[K].DLDPETTLVVVVSK.[T]		0.00364786	0	2	2	4	P42862; P42863	P42862 [200-213]; P42863 [200-213]	0	1514.83121548	High	Not Found	High				3.62014198303223	High	3.227E-05	0.000175
High	[K].KIPLYQHIANLAGNKQLVLPVPAFNVINGGSHAGNK.[L]	2xDeamidated [Q/N]	0.00190511	0	1	1	21	Q42971	Q42971 [133-168]	2	3795.07043857	High	High	High	1.4e7	1.4e7	4.2e7	5.47492647171021	High	3.227E-05	0.0001863
High	[K].KIPLYQHIANLAGNKQLVLPVPAFNVINGGSHAGNK.[L]	1xDeamidated [N/Q]	0.000170481	0	1	1	81	Q42971	Q42971 [133-168]	2	3794.08642257	High	High	High	3.4e7	2.9e8	8.6e7	6.80773162841797	High	0	3.999E-05
High	[K].KIPLYQHIANLAGNKQLVLPVPAFNVINGGSHAGNK.[L]		2.832E-05	0	1	1	46	Q42971	Q42971 [133-168]	2	3793.10240657	High	High	High	2.0e8	6.7e7	1.4e7	6.12982225418091	High	0	1.264E-07
High	[K].LPAYSGGAAVCTFPEFLK.[S]	1xCarbamidomethyl [C11]	2.85469E-06	0	1	2	6	Q852M2	Q852M2 [211-228]	0	1927.96224666	High	High	High		5.2e7	1.1e8	5.42285776138306	High	0	8.566E-08
High	[R].NYLNLPSEIVPATLK.[K]		0.000321617	0	1	1	9	P0DKK8	P0DKK8 [78-92]	0	1671.93159821	High	High	High	5.2e8	3.5e8	3.2e8	4.30070686340332	High	0	5.729E-06
High	[K].LLNVSTNDILIQSTGVIGQR.[I]		2.57256E-06	0	1	1	10	B8AL33	B8AL33 [155-174]	0	2141.19245706	High	High	High	1.9e7	1.0e7	1.3e7	4.42931365966797	High	0	6.616E-07
High	[K].GGEYADKNPNFVGCVEGALGIR.[E]	1xCarbamidomethyl [C14]	4.94175E-05	0	1	1	10	Q9SXP2	Q9SXP2 [37-58]	1	2323.11355509	High	High	High	1.4e7	3.1e7	3.4e7	4.9634108543396	High	0	1.765E-07
High	[R].VDIGQVLLSVR.[C]		0.00102605	0	1	2	8	A2Y0T4	A2Y0T4 [129-139]	0	1198.71539808	High	High	High		5.5e7	4.1e7	3.71880984306335	High	0	1.315E-05
High	[K].EDPLNWGAAAAEMAGSHLDEVKR.[M]	1xDeamidated [N5]	0.000237841	0	1	1	2	P14717	P14717 [10-32]	1	2468.15106282	High	High	Not Found		1.7e7		5.74941110610962	High	0	1.286E-06
High	[K].EDPLNWGAAAAEMAGSHLDEVKR.[M]		7.71196E-06	0	1	1	7	P14717	P14717 [10-32]	1	2467.16704682	High	High	High	2.5e7	4.2e7		6.24048852920532	High	0	6.624E-08
High	[K].LAGPASVAESAVPASLGVAAGPAVLEK.[V]		6.51094E-05	0	1	1	9	Q0IWL9	Q0IWL9 [104-130]	0	2432.33951509	High	High	High	5.6e7	4.2e7	2.6e7	4.43878126144409	High	0	2.503E-07
High	[K].KVLTMNPTGDLSSAR.[F]		0.00143128	0	1	1	2	P14717	P14717 [533-547]	1	1589.83156661	Not Found	High	Not Found				3.9182276725769	High	0	1.232E-05
High	[R].LEPFIADTVHVLNESIQQK.[K]		0.000136305	0	1	1	4	A2XD35	A2XD35 [259-277]	0	2181.15500894	Not Found	High	High		2.0e7	2.6e7	4.27418375015259	High	0	6.378E-07
High	[K].LAMQEFMILPTGAASFK.[E]	1xOxidation [M7]; 1xDeamidated [Q4]	0.000425942	0	1	1	1	Q42971	Q42971 [169-185]	0	1871.92816988	Not Found	High	Not Found		9.0e6		4.90623092651367	High	0	2.677E-06
High	[K].LAMQEFMILPTGAASFK.[E]	1xOxidation [M]	7.30056E-05	0	1	1	20	Q42971	Q42971 [169-185]	0	1870.94415388	High	High	High	6.3e7	4.0e7	5.8e7	5.6893835067749	High	0	1.169E-06
High	[K].LAMQEFMILPTGAASFK.[E]		3.10252E-06	0	1	1	22	Q42971	Q42971 [169-185]	0	1854.94923888	High	High	High	3.9e8	7.9e8	2.2e8	6.39299917221069	High	0	2.57E-08
High	[R].IESILVSLPLTAR.[W]		0.00374385	0	1	1	10	Q7XPL2	Q7XPL2 [358-370]	0	1411.85189145	High	High	High	6.0e7	7.8e6	1.6e8	3.25458264350891	High	3.227E-05	8.982E-05
High	[K].YINISQIPELSAINR.[S]		0.00204893	0	1	2	6	Q852M2	Q852M2 [296-310]	0	1730.94355984	High	High	High	5.4e7	1.9e7	1.5e8	4.37103176116943	High	0	6.625E-05
High	[K].LVVSTSCSLMHTAVDLVNETK.[L]	1xDeamidated [N18]; 1xCarbamidomethyl [C7]	0.000128055	0	2	2	4	Q2QLY5; Q2QLY4	Q2QLY5 [323-343]; Q2QLY4 [323-343]	0	2305.14140972	High	High	High				4.84673070907593	High	0	2.01E-06
High	[K].LVVSTSCSLMHTAVDLVNETK.[L]	1xCarbamidomethyl [C7]	1.66572E-05	0	2	2	26	Q2QLY5; Q2QLY4	Q2QLY5 [323-343]; Q2QLY4 [323-343]	0	2304.15739372	High	High	High	1.5e8	2.0e7	3.6e7	5.80924701690674	High	0	4.477E-08
High	[K].VLNLEEGGAFTTSSAEEMLK.[A]		2.76695E-06	0	1	2	14	Q69TY4	Q69TY4 [211-230]	0	2126.03217617	High	High	High		1.9e7	1.8e7	5.86894989013672	High	0	4.636E-09
High	[K].TEDLWAALEEGSGEPVK.[T]		3.01446E-05	0	1	1	12	Q6Z6L4	Q6Z6L4 [436-452]	0	1830.87559932	High	High	High	9.1e6	3.7e7	9.2e6	5.43903303146362	High	0	3.285E-07
High	[R].AIFVDLEPTVIDEVR.[T]		0.00179922	0	1	1	2	P28752	P28752 [65-79]	0	1715.92142741	Not Found	Not Found	High			7.4e6	3.28212833404541	High	0.0002946	0.002262
High	[K].VVIGMDVAASEFYNDKDK.[T]		0.000538301	0	1	1	114	Q42971	Q42971 [246-263]	1	2000.96336844	High	High	High	3.4e7	1.5e7	6.4e6	4.81484460830688	High	0	4.145E-05
High	[K].YIGLSEASASTIR.[R]		0.0013517	0	2	4	4	A2XRZ0; Q7XQ45	A2XRZ0 [160-172]; Q7XQ45 [164-176]	0	1367.71652017	High	High	Not Found				3.3417763710022	High	0	1.149E-05
High	[R].ILGLGDLGCQGMGIPVGK.[L]	1xCarbamidomethyl [C9]	5.05973E-06	0	1	1	5	P43279	P43279 [241-258]	0	1784.93973713	High	High	High	1.2e8		2.9e7	4.87585878372192	High	0	9.966E-09
High	[R].TDEIPQIIDDFR.[R]		0.00195528	0	1	1	8	Q84QK0	Q84QK0 [154-165]	0	1461.72199943	High	High	High		1.4e8		3.88168501853943	High	0	4.433E-05
High	[K].NPGEQSHAANAGLDIAVR.[L]		0.0033744	0	1	1	2	Q9FE01	Q9FE01 [63-80]	0	1819.90454849	High	High	Not Found				2.68322348594666	High	0.0001344	0.001021
High	[K].NTGDGAGILVALPHNFFR.[E]		0.00297881	0	1	2	2	Q0JKD0	Q0JKD0 [138-155]	0	1898.98715596	Not Found	Not Found	High			4.9e6	3.70544123649597	High	0	3.091E-05
High	[R].RLPVVNPATESPIGEIPAGTAEDVDAAVAAAR.[E]	1xDeamidated [N6]	2.37941E-06	0	1	1	6	B3VMC0	B3VMC0 [24-55]	1	3158.63279658	High	High	High	1.5e7			5.1119909286499	High	0	3.831E-09
High	[R].RLPVVNPATESPIGEIPAGTAEDVDAAVAAAR.[E]		1.14288E-08	0	1	1	11	B3VMC0	B3VMC0 [24-55]	1	3157.64878058	High	High	High	7.5e6		9.9e7	6.25515604019165	High	0	1.429E-08
High	[K].DELDIVIPTIR.[N]		0.00353592	0	2	2	10	Q6Z4G3; Q8H8T0	Q6Z4G3 [18-28]; Q8H8T0 [20-30]	0	1283.72054297	High	High	High	1.5e8	4.9e7	4.4e7	3.27320337295532	High	3.227E-05	0.0002005
High	[R].GHGPLVGGWSPITDVGDPHIQELGGWAVER.[H]		0.00290241	0	1	1	13	Q10J94	Q10J94 [27-56]	0	3136.55990613	High	High	High				2.7468535900116	High	0	3.003E-05
High	[R].AVFVDLEPTVIDEVR.[T]		0.000331815	0	1	1	7	Q53M52	Q53M52 [65-79]	0	1701.90577735	High	High	High	1.4e8		3.9e7	4.27402973175049	High	0	2.818E-05
High	[R].TLTAVHDGILEDVVYPAEIVGK.[R]		1.56925E-06	0	1	1	21	Q8LJU5	Q8LJU5 [118-139]	0	2339.24930316	High	High	High	6.1e8	5.4e7	3.0e8	5.28293991088867	High	0	6.221E-08
High	[K].VKCEEELTEAIGMALGEK.[DK]	1xCarbamidomethyl [C3]	0.000877805	0	1	2	6	A2XFI3	A2XFI3 [551-568]	1	2006.97730423	High	High	High			7.9e6	3.91850256919861	High	0	1.032E-05
High	[K].GEIVSNHDELMSNFFAQPDALAYGK.[T]	1xDeamidated [N/Q]	8.31472E-05	0	2	2	15	P42862; P42863	P42862 [421-445]; P42863 [421-445]	0	2754.27157176	High	High	High	9.6e6	1.9e7	3.9e6	4.58842134475708	High	0	3.41E-07
High	[K].GEIVSNHDELMSNFFAQPDALAYGK.[T]		1.05927E-05	0	2	2	10	P42862; P42863	P42862 [421-445]; P42863 [421-445]	0	2753.28755576	High	High	High	2.0e8	7.1e7	1.0e7	6.26868963241577	High	0	2.528E-08
High	[K].AVIELENYGLPFSR.[T]		0.000199279	0	1	1	13	Q6ZDY8	Q6ZDY8 [133-146]	0	1607.84278325	High	High	High	3.4e8	3.0e8		3.92640233039856	High	0	2.812E-06
High	[R].SFDDGFPNLFINNAHDIR.[G]		0.0023947	0	1	1	6	Q6ZFT5	Q6ZFT5 [46-63]	0	2091.98827805	High	High	High		2.0e7	1.5e7	4.4458909034729	High	0	3.475E-05
High	[K].YGVSGYPTIQWFPK.[G]		0.000731689	0	1	2	10	Q75M08	Q75M08 [99-112]	0	1642.82640496	High	High	High	8.3e7	2.6e7	3.0e7	4.16821146011353	High	8.922E-05	0.0004411
High	[K].VQQVDTTGAGDAFVGALLR.[R]		3.84028E-06	0	1	2	8	A2WXV8	A2WXV8 [253-271]	0	1918.00286551	High	High	High	1.8e8	1.0e8	3.3e7	5.60489749908447	High	0	9.096E-09
High	[K].ASACLLGVPLGHNSSFLQGPAFAPPR.[I]	1xDeamidated [N/Q]; 1xCarbamidomethyl [C4]	0.000193154	0	1	2	2	B8AU84	B8AU84 [61-86]	0	2665.35551702	Not Found	High	Not Found				4.62709856033325	High	0	9.889E-07
High	[K].ASACLLGVPLGHNSSFLQGPAFAPPR.[I]	1xCarbamidomethyl [C4]	2.12205E-06	0	1	2	10	B8AU84	B8AU84 [61-86]	0	2664.37150102	High	High	High	2.0e8	6.4e7	6.1e7	5.28650379180908	High	0	3.332E-09
High	[K].VVLFGVPGAFTPTCSNQHVPGFINQAEQLK.[A]	1xCarbamidomethyl [C14]	0.00162152	0	1	1	6	Q9FR35	Q9FR35 [38-67]	0	3255.66192865	High	High	High		4.3e7	1.2e7	3.50238943099976	High	0	1.449E-05
High	[R].FGIVEGLMTTVHAITATQK.[T]	1xOxidation [M8]	1.61452E-05	0	2	2	21	Q7FAH2; Q6K5G8	Q7FAH2 [170-188]; Q6K5G8 [170-188]	0	2033.073588	High	High	High	2.4e8	1.9e8	2.7e7	4.60554838180542	High	0	8.272E-07
High	[R].FGIVEGLMTTVHAITATQK.[T]	1xDeamidated [Q18]	0.000335285	0	2	2	18	Q7FAH2; Q6K5G8	Q7FAH2 [170-188]; Q6K5G8 [170-188]	0	2018.062689	High	High	High	1.3e7	2.6e6	8.2e5	3.50316190719604	High	0	2.332E-05
High	[R].FGIVEGLMTTVHAITATQK.[T]		3.84028E-06	0	2	2	574	Q7FAH2; Q6K5G8	Q7FAH2 [170-188]; Q6K5G8 [170-188]	0	2017.078673	High	High	High	9.0e8	6.8e8	5.3e8	5.26425075531006	High	0	6.845E-08
High	[K].VVIGMDVAASEFYNDKDK.[T]	1xDeamidated [N14]	0.00368596	0	1	1	6	Q42971	Q42971 [246-263]	1	2001.94738444	High	High	High		4.5e6		5.01693725585938	High	3.227E-05	0.0001073
High	[K].VIENGYTDLVSFGR.[L]	1xDeamidated [N4]	0.00432988	0	1	1	7	Q69TI0	Q69TI0 [309-322]	0	1570.77476367	High	High	High			1.2e8	3.6916344165802	High	3.227E-05	9.864E-05
High	[K].YGQDATNVGDEGGFAPNIQENKEGLELLK.[T]	2xDeamidated [Q/N]	0.000108981	0	1	1	3	Q42971	Q42971 [206-234]	1	3108.46439427	Not Found	High	High		1.6e7		5.67915105819702	High	0	4.801E-07
High	[K].YGQDATNVGDEGGFAPNIQENKEGLELLK.[T]	1xDeamidated [Q/N]	0.000114801	0	1	1	22	Q42971	Q42971 [206-234]	1	3107.48037827	High	High	High	3.1e7	3.2e7	4.3e7	5.40758752822876	High	0	5.697E-07
High	[R].LTVEDPVTVEYITR.[Y]		0.000355033	0	1	1	9	A2YXU2	A2YXU2 [97-110]	0	1634.8635782	High	High	High			5.1e7	3.79953122138977	High	0	3.143E-06
High	[R].EADVDGDGQINYEEFVK.[V]		0.000294393	0	2	2	6	Q6F332; Q0JNS6	Q6F332 [128-144]; Q0JNS6 [128-144]	0	1927.85559209	Not Found	High	High				4.93721342086792	High	3.227E-05	9.042E-05
High	[R].VIACIGDGSFQVTAQDVSTMIR.[C]	1xCarbamidomethyl [C4]	8.20883E-06	0	1	2	30	A2XFI3	A2XFI3 [477-498]	0	2368.16354172	High	High	High	1.9e7	2.9e7	2.6e7	5.48135662078857	High	0	3.689E-08
High	[R].VIACIGDGSFQVTAQDVSTMIR.[C]	1xDeamidated [Q]; 1xCarbamidomethyl [C4]	5.64393E-06	0	1	2	11	A2XFI3	A2XFI3 [477-498]	0	2369.14755772	High	High	High	1.3e7		9.8e6	6.01148319244385	High	0	1.146E-08
High	[R].DNLTLWTSDISEDTAEEIR.[E]		8.69237E-06	0	1	1	12	Q7XTE8	Q7XTE8 [233-251]	0	2208.03026181	High	High	High		3.5e7	1.8e7	5.40915155410767	High	0	2.791E-08
High	[R].TETSPEDVGGMNAAAGILTAR.[G]	1xDeamidated [N12]	0.0011869	0	1	1	1	Q75KR1	Q75KR1 [443-463]	0	2061.97572436	High	Not Found	Not Found				3.38933944702148	High	0	9.74E-06
High	[R].TETSPEDVGGMNAAAGILTAR.[G]		8.0621E-07	0	1	1	13	Q75KR1	Q75KR1 [443-463]	0	2060.99170836	High	High	High	6.8e7		3.7e6	5.45310926437378	High	0	3.498E-09
High	[R].IMNVIGEPIDEKGDITTNHFLPIHR.[E]	1xDeamidated [N18]	0.00437509	0	1	1	4	Q01859	Q01859 [165-189]	1	2860.46618922	High	Not Found	High			1.2e7	3.66815757751465	High	3.227E-05	0.0001071
High	[R].IMNVIGEPIDEKGDITTNHFLPIHR.[E]		0.000222286	0	1	1	3	Q01859	Q01859 [165-189]	1	2859.48217322	High	High	Not Found	3.5e7			4.12135887145996	High	0	1.183E-06
High	[R].AKVEGNLPVYGFHDPASFVNSIQKPR.[V]	1xDeamidated [N]	0.0035176	0	1	1	2	Q9LI00	Q9LI00 [46-71]	1	2871.47880283	High	Not Found	High				2.92578458786011	High	0	3.804E-05
High	[K].ESLGVGDEVLLLSDGNGELAR.[A]	1xDeamidated [N16]	0.000117827	0	1	1	4	Q69TY4	Q69TY4 [158-178]	0	2144.07173316	High	High	Not Found	1.4e7			4.95099306106567	High	0	2.49E-06
High	[K].ESLGVGDEVLLLSDGNGELAR.[A]		4.91611E-05	0	1	1	6	Q69TY4	Q69TY4 [158-178]	0	2143.08771716	High	High	Not Found	8.5e6	2.1e7		4.20128059387207	High	0	1.756E-07
High	[K].DGPALQVELLR.[H]		0.00511255	0	1	1	12	P14717	P14717 [112-122]	0	1210.67901256	High	High	High			9.5e7	3.20871543884277	High	3.227E-05	0.0001707
High	[K].YLESFGPEENYLR.[K]		0.00196547	0	1	1	8	Q0JDA2	Q0JDA2 [174-186]	0	1616.75911318	High	High	High			9.2e7	4.12265777587891	High	3.227E-05	0.0002672
High	[R].FYAISAEYPEFSNK.[D]	1xDeamidated [N13]	0.00477886	0	1	1	2	Q9SLY8	Q9SLY8 [84-97]	0	1666.76353027	High	Not Found	Not Found				4.3364520072937	High	0	5.574E-05
High	[R].FYAISAEYPEFSNK.[D]		0.000133498	0	1	1	9	Q9SLY8	Q9SLY8 [84-97]	0	1665.77951427	High	High	High			2.1e8	5.17214012145996	High	0	9.396E-07
High	[R].DNLTLWTSDISEDTAEEIR.[E]	1xDeamidated [N2]	0.000102384	0	1	1	2	Q7XTE8	Q7XTE8 [233-251]	0	2209.01427781	Not Found	High	Not Found				5.13644027709961	High	0	4.44E-07
High	[K].EYKPDIDIVSNASCTTNCLAPLAK.[V]	1xDeamidated [N]; 2xCarbamidomethyl [C14; C18]	1.71855E-05	0	1	1	6	Q7FAH2	Q7FAH2 [141-164]	0	2681.27969423	High	High	Not Found				4.96473979949951	High	0	1.112E-06
High	[K].EYKPDIDIVSNASCTTNCLAPLAK.[V]	2xCarbamidomethyl [C14; C18]	2.24705E-06	0	1	1	15	Q7FAH2	Q7FAH2 [141-164]	0	2680.29567823	High	High	High	1.7e9		1.6e9	5.81596279144287	High	0	3.577E-09
High	[R].VLYSSVVYPHNYGFIPR.[T]		0.000372052	0	1	1	15	A2X8Q3	A2X8Q3 [79-95]	0	2011.0436082	High	High	High	8.6e7			3.90691089630127	High	0	3.678E-06
High	[R].IMEADSDLYLAEIDGK.[V]	1xOxidation [M2]	7.24516E-06	0	1	1	5	P17654	P17654 [385-400]	0	1798.84152242	High	High	High			3.4e8	5.96857023239136	High	0	4.925E-08
High	[R].IMEADSDLYLAEIDGK.[V]		8.60238E-06	0	1	1	153	P17654	P17654 [385-400]	0	1782.84660742	High	High	High	1.6e7	1.3e7	1.2e7	6.52660655975342	High	0	1.081E-07
High	[R].GPILLEDYHLIEK.[VL]		0.00110355	0	2	3	16	Q0E4K1; A2YH64	Q0E4K1 [38-50]; A2YH64 [38-50]	0	1539.84172065	High	High	High	6.6e7		1.8e7	3.67049622535706	High	0	3.251E-05
High	[K].TAAADVEEMIMK.[A]		0.0016992	0	1	1	2	Q69UI2	Q69UI2 [28-39]	0	1308.61739982	Not Found	Not Found	High			2.9e7	3.78030943870544	High	0.0001344	0.001101
High	[K].VLVVANPANTNALILK.[E]		0.000231734	0	1	1	7	Q7XDC8	Q7XDC8 [127-142]	0	1649.99486719	High	High	High	2.0e8		5.4e8	3.77756214141846	High	0	1.243E-06
High	[R].IEDLVGVPVHYIGVGPGR.[D]		0.000217708	0	1	1	4	A2XD35	A2XD35 [464-481]	0	1877.02795814	High	Not Found	High	4.4e7		3.6e7	3.73320651054382	High	0	1.153E-06
High	[K].LAPILDEAATTLK.[S]		0.00203831	0	1	1	12	Q53LQ0	Q53LQ0 [420-432]	0	1355.77805781	High	High	High	4.6e8		3.3e8	3.36329007148743	High	0	4.818E-05
High	[R].NPVGNPLAGIDPDEIVDTR.[S]		5.74661E-05	0	1	1	2	Q42997	Q42997 [214-232]	0	1992.00325937	High	Not Found	Not Found	4.8e7			4.48408126831055	High	0	1.184E-06
High	[R].EDQVPLIIIQDGESK.[K]		0.000132116	0	1	1	10	Q53LQ0	Q53LQ0 [331-345]	0	1683.87995649	High	High	High		1.0e7	2.6e8	4.54755687713623	High	0	7.237E-06
High	[R].VKEYLPITGLADFNK.[L]		0.000591145	0	1	1	17	P37833	P37833 [68-82]	1	1707.93159821	High	High	High	4.4e7		6.1e7	4.1976170539856	High	0	2.586E-05
High	[K].EWIVSSLGPDAVAK.[H]		0.000944115	0	2	2	9	P42862; P42863	P42862 [229-242]; P42863 [229-242]	0	1471.77912041	High	High	High	6.2e8		3.5e8	3.50804328918457	High	3.227E-05	0.000119
High	[R].AAVPSGASTGVYEALELR.[D]		2.76695E-06	0	1	1	1005	Q42971	Q42971 [36-53]	0	1790.92830364	High	High	High	8.1e6	7.1e6	3.3e8	5.00651884078979	High	0	6.219E-08
High	[R].SNLVGMGIIPLCFK.[A]	1xCarbamidomethyl [C12]	0.00279874	0	1	1	6	Q6YZX6	Q6YZX6 [811-824]	0	1548.82766765	High	High	High	3.4e7		2.8e7	3.38830065727234	High	0.0001091	0.0007765
High	[R].ITPSWVAFTDSER.[L]		0.00201723	0	1	1	9	Q6Z7B0	Q6Z7B0 [66-78]	0	1508.73798386	High	High	High			3.0e8	3.42057037353516	High	3.227E-05	0.0001254
High	[K].NWNYTGLVDAIHNGEGK.[C]	1xDeamidated [N13]	0.000258487	0	1	2	22	A2XFI3	A2XFI3 [529-545]	0	1888.88241649	High	High	High	7.8e7		4.3e6	5.24954319000244	High	0	4.559E-06
High	[K].NWNYTGLVDAIHNGEGK.[C]		7.37693E-05	0	1	2	16	A2XFI3	A2XFI3 [529-545]	0	1887.89840049	High	High	High	1.1e8		1.5e8	5.49059391021729	High	0	3.248E-05
High	[K].VIIGPATVGGIQAGAFK.[I]		6.18083E-05	0	1	1	12	Q93VT8	Q93VT8 [132-148]	0	1598.92645332	High	High	High	1.2e8		2.2e8	3.94714188575745	High	0	2.35E-07
High	[K].ISSASSASTISPLPHMFVIK.[D]		8.80448E-05	0	1	1	8	Q9S827	Q9S827 [126-145]	0	2073.10488772	High	High	High		2.4e7	1.2e8	3.64400219917297	High	0	1.424E-06
High	[R].VEAELSNICAGILR.[L]	1xCarbamidomethyl [C9]	0.000432642	0	1	1	8	Q84J55	Q84J55 [100-113]	0	1544.81010323	High	High	High	1.6e7		1.1e7	3.71437764167786	High	0	8.045E-06
High	[R].EDPDFTWEVVKPLK.[YW]		0.00187563	0	1	2	10	P93438	P93438 [375-388]	0	1702.8686636	High	High	High	1.8e7		5.1e7	3.52705454826355	High	0	1.733E-05
High	[K].LVSAPVILEAVR.[L]		0.00348124	0	1	2	8	Q852M2	Q852M2 [494-505]	0	1266.77799832	High	High	High	2.7e7		1.1e8	2.94109916687012	High	0	3.754E-05
High	[K].DPTSQAELDNFMVQQLDGTK.[N]	1xOxidation [M12]	3.33696E-06	0	1	1	11	Q42971	Q42971 [83-102]	0	2253.0339674	High	High	High			9.7e7	6.15391063690186	High	0	5.899E-09
High	[K].DPTSQAELDNFMVQQLDGTK.[N]	2xDeamidated [Q14; Q]	0.000356885	0	1	1	3	Q42971	Q42971 [83-102]	0	2239.0070844	High	Not Found	Not Found	8.2e6			4.42397594451904	High	0	2.148E-06
High	[K].DPTSQAELDNFMVQQLDGTK.[N]	1xDeamidated [Q/N]	1.57306E-05	0	1	1	29	Q42971	Q42971 [83-102]	0	2238.0230684	High	High	Not Found	2.6e7	1.1e7		6.9937539100647	High	0	1.25E-07
High	[K].DPTSQAELDNFMVQQLDGTK.[N]		7.3032E-07	0	1	1	23	Q42971	Q42971 [83-102]	0	2237.0390524	High	High	High		1.8e9	2.6e8	7.22353219985962	High	0	9.45E-09
High	[K].GNNILVMCDCYTPAGEPIPTNK.[R]	2xCarbamidomethyl [C8; C10]	0.000532729	0	1	1	4	P14656	P14656 [85-106]	0	2464.13052733	High	Not Found	High	3.4e7		3.8e7	4.67749738693237	High	0	3.566E-06
High	[K].IPAEITAALEPIKDNEEAVK.[A]	1xDeamidated [N15]	0.00256209	0	1	1	1	Q75HE6	Q75HE6 [241-260]	1	2152.1383562	High	Not Found	Not Found				2.66406464576721	High	0	2.566E-05
High	[K].IPAEITAALEPIKDNEEAVK.[A]		0.000122834	0	1	1	5	Q75HE6	Q75HE6 [241-260]	1	2151.1543402	High	High	High	2.2e7		9.2e6	4.36218738555908	High	0	2.516E-05
High	[K].KISEEEYISAIKEEISK.[V]		4.96753E-05	0	1	1	6	Q2QLY5	Q2QLY5 [458-474]	2	1996.04847821	High	High	High			1.2e7	4.71651983261108	High	0	2.841E-07
High	[K].GIVDSEDLPLNISR.[E]		0.000148138	0	2	3	11	Q0J4P2; Q07078	Q0J4P2 [360-373]; Q07078 [360-373]	0	1527.80131233	High	High	High	4.2e8		4.8e8	4.60999298095703	High	0	1.497E-06
High	[K].SPIVVFDDVDVEK.[A]		0.000934344	0	1	1	6	B3VMC0	B3VMC0 [265-277]	0	1461.74715155	High	High	High	6.1e7		5.2e7	4.00454139709473	High	0	7.221E-06
High	[K].MELVDAAFPLLK.[G]		0.000529964	0	1	1	16	Q7XDC8	Q7XDC8 [56-67]	0	1346.73883562	High	High	High	7.7e7	1.2e8	6.8e7	3.85461902618408	High	0	3.542E-06
High	[K].WLQTITSLPILVK.[G]		0.00140912	0	1	1	6	Q7FAS1	Q7FAS1 [219-231]	0	1511.91957709	High	High	High	3.3e7		2.2e7	4.08993530273438	High	0	1.209E-05
High	[K].LVQIEHALTAVGSGQTSLGIK.[A]		0.00245775	0	1	1	4	Q10KF0	Q10KF0 [19-39]	0	2122.18664343	High	High	High	7.9e7			3.03587651252747	High	3.227E-05	0.0001066
High	[R].LLETNNFPEFTGR.[V]		0.000546768	0	1	2	6	Q0JKD0	Q0JKD0 [1746-1758]	0	1537.76453295	High	High	High	1.3e8		2.2e7	4.39924001693726	High	0	3.677E-06
High	[R].EAEKDAAAAAEIPLLTPYK.[M]		0.00050836	0	1	1	10	Q69TH8	Q69TH8 [4-22]	1	2001.05389798	High	High	High	1.6e8	2.7e7	6.1e7	5.28531265258789	High	0	3.353E-06
High	[R].VSTNDYQPNGQAPISSSDIQITPDGSGIVYSKPR.[R]	2xDeamidated [Q/N]	2.2824E-06	0	1	1	8	Q69TI0	Q69TI0 [112-145]	0	3593.72419052	High	High	Not Found	1.6e8			4.58966445922852	High	0	3.641E-09
High	[R].VSTNDYQPNGQAPISSSDIQITPDGSGIVYSKPR.[R]	1xDeamidated [Q/N]	1.80094E-05	0	1	1	17	Q69TI0	Q69TI0 [112-145]	0	3592.74017452	High	High	High	4.5e7	2.2e7	5.2e7	5.19326543807983	High	0	1.194E-05
High	[K].VIPIFNENDAISTR.[K]		0.0041753	0	1	1	4	O04226	O04226 [149-162]	0	1588.83294682	High	High	Not Found	1.7e8	7.9e7		3.14093923568726	High	0	4.712E-05
High	[K].EVAIESVPGPLLNTQSAR.[C]		0.00386236	0	1	1	6	Q0JKD0	Q0JKD0 [1686-1703]	0	1881.00761654	High	High	High	1.3e8	1.6e8	1.1e8	3.26376342773438	High	3.227E-05	0.0002778
High	[R].VLITTDLLAR.[G]		0.00538498	0	2	5	6	Q6Z2Z4; P35683	Q6Z2Z4 [333-342]; P35683 [333-342]	0	1114.68303536	High	High	High		8.6e7	1.3e8	3.21908235549927	High	0	6.466E-05
High	[K].AAGMIGWLPEK.[A]		0.00222663	0	1	1	8	P27933	P27933 [293-303]	0	1172.61324128	High	High	High	8.6e7	3.5e7	1.8e8	3.53673195838928	High	3.227E-05	0.0001153
High	[R].NAVYPVVAGHEITGVVTEVGK.[N]		8.60238E-06	0	1	1	20	Q0JA75	Q0JA75 [73-93]	0	2139.14444428	High	High	High	1.3e7	3.8e7		4.36036109924316	High	0	4.019E-06
High	[K].QIGVIGWGSQGPAQAQNLR.[D]		1.96818E-07	0	1	1	6	Q65XK0	Q65XK0 [109-127]	0	1980.04098237	High	High	High	1.6e8		2.3e8	5.13407564163208	High	0	9.114E-10
High	[R].DGIKFPDVIHAFKPNPR.[S]		0.000393966	0	1	1	10	Q0E4K1	Q0E4K1 [147-163]	1	1951.0548416	High	High	High	1.6e7	1.4e7	9.7e6	3.56982803344727	High	0	3.343E-05
High	[R].LDWGPGMICSDDTQYSDGTGHR.[D]	1xCarbamidomethyl [C9]	2.94522E-06	0	1	1	10	P27933	P27933 [141-162]	0	2468.02414764	High	High	High	8.5e7	2.8e7	1.6e8	4.98549699783325	High	0	5.023E-09
High	[R].ESKPVYISVGCNLAGLSHPTFSR.[E]	1xDeamidated [N12]; 1xCarbamidomethyl [C11]	0.000279468	0	2	2	4	Q0DHF6; A2Y5L9	Q0DHF6 [198-220]; A2Y5L9 [198-220]	0	2520.25513429	High	High	High			2.4e6	4.34383678436279	High	0	2.868E-05
High	[R].ESKPVYISVGCNLAGLSHPTFSR.[E]	1xCarbamidomethyl [C11]	7.83602E-08	0	2	2	20	Q0DHF6; A2Y5L9	Q0DHF6 [198-220]; A2Y5L9 [198-220]	0	2519.27111829	High	High	High		1.1e8	2.4e8	6.31554460525513	High	0	5.163E-11
High	[K].AVDNVNSVIAPALIGK.[D]	1xDeamidated [N]	7.49298E-05	0	1	1	19	Q42971	Q42971 [67-82]	0	1581.88464846	High	High	High	8.2e8	9.6e8	1.0e9	4.92050504684448	High	0	3.531E-06
High	[K].AVDNVNSVIAPALIGK.[D]		3.69265E-05	0	1	1	38	Q42971	Q42971 [67-82]	0	1580.90063246	High	High	High	1.7e10	1.6e9	1.3e10	4.87292718887329	High	0	2.054E-06
High	[R].VISCIGDGSFQMTAQDVSTMLR.[C]	1xCarbamidomethyl [C4]	1.45143E-06	0	2	2	28	Q0DHF6; A2Y5L9	Q0DHF6 [476-497]; A2Y5L9 [476-497]	0	2416.13052702	High	High	High		2.1e7	2.7e7	6.08127975463867	High	0	5.299E-09
High	[K].LLNTGVTPCLPLR.[G]	1xCarbamidomethyl [C9]	0.00243233	0	1	1	5	P14717	P14717 [172-184]	0	1453.8195458	High	High	High	7.8e7	7.1e7	2.6e7	3.25063109397888	High	0	2.399E-05
High	[K].SYPTVSDEYLAAVGK.[A]		0.000356885	0	1	1	12	Q9FE01	Q9FE01 [5-19]	0	1599.79007893	High	High	High			1.3e7	5.13912868499756	High	0	1.347E-05
High	[R].SLPNYGGLAIYDR.[Y]		0.00619508	0	1	1	8	Q53NL5	Q53NL5 [266-278]	0	1438.7325046	High	High	High	6.7e7	1.3e8		3.27758693695068	High	3.227E-05	0.0001246
High	[R].MSCPAMAQLLSNTLYYK.[R]	1xCarbamidomethyl [C3]	0.000924674	0	1	1	2	O64464	O64464 [87-103]	0	1990.94350181	High	Not Found	High	3.2e7		1.2e7	3.77226066589355	High	3.227E-05	0.0001071
High	[R].DDPYGDGTGNPDTGADFAAAPDIDHLNK.[R]	1xDeamidated [N]	4.19544E-06	0	1	1	14	P17654	P17654 [157-184]	0	2860.21801568	High	High	High				5.65531873703003	High	0	4.762E-07
High	[R].DDPYGDGTGNPDTGADFAAAPDIDHLNK.[R]		2.02006E-07	0	1	1	24	P17654	P17654 [157-184]	0	2859.23399968	High	High	High	5.3e9	6.4e9	9.4e9	6.48361158370972	High	0	1.711E-10
High	[R].CFQTVTCHQAVVTNLEDAHEQIDTAIATALR.[E]	2xDeamidated [Q/N]; 2xCarbamidomethyl [C1; C7]	2.01935E-05	0	1	2	5	A2XFI3	A2XFI3 [168-198]	0	3514.65770839	Not Found	High	Not Found		1.3e8		5.63267040252686	High	0	5.725E-08
High	[K].CEEELTEAIGMALGEK.[DK]	1xCarbamidomethyl [C1]	0.00238229	0	1	2	6	A2XFI3	A2XFI3 [553-568]	0	1779.8139274	High	High	High	1.1e7		9.4e6	3.8369677066803	High	0	2.369E-05
High	[R].LGEHNIDVLEGNEQFINAAK.[I]		3.15898E-05	0	1	1	5	P00761	P00761 [58-77]	0	2211.10403596	High	High	High			2.4e8	5.31110811233521	High	0	1.342E-06
High	[K].YEEDLDAMLPK.[C]		0.00468063	0	1	2	10	Q9SXP2	Q9SXP2 [235-245]	0	1323.61369463	High	High	High	1.4e7			3.46646857261658	High	3.227E-05	9.953E-05
High	[K].EAVPVDMWSPAMK.[S]		0.000680294	0	1	1	11	O04985	O04985 [135-147]	0	1460.69123346	High	High	High			7.7e8	3.53772282600403	High	0	2.011E-05
High	[R].DNLTLWTSDANDDGGDEIKEAAAPK.[E]		2.63304E-05	0	1	1	5	Q2R2W2	Q2R2W2 [236-260]	1	2646.21655879	High	Not Found	High	1.5e8		1.0e8	4.62553071975708	High	0	7.968E-08
High	[R].LGVQLQTVATDFQR.[V]		0.000572978	0	1	1	6	Q9LST7	Q9LST7 [28-41]	0	1575.84893125	High	High	High			1.5e7	4.02085733413696	High	0	3.908E-06
High	[K].FDVGNVVMVTGGR.[N]		0.000349535	0	1	1	9	P49398	P49398 [175-187]	0	1350.68344598	High	High	High	2.5e7		4.1e7	4.40001201629639	High	0	2.096E-06
High	[R].CFQTVTCHQAVVTNLEDAHEQIDTAIATALR.[E]	2xCarbamidomethyl [C1; C7]	1.62746E-06	0	1	2	29	A2XFI3	A2XFI3 [168-198]	0	3512.68967639	High	High	High	1.5e8	2.7e8	3.0e7	5.86429977416992	High	0	2.375E-09
High	[K].YVGEPMTHLESIASSAVR.[A]		0.00058199	0	1	1	4	B8BJ39	B8BJ39 [386-403]	0	1946.96403718	High	High	High	2.4e7	8.8e6	1.3e7	3.91651225090027	High	0	3.973E-06
High	[R].SPSIWDTFTHAGK.[M]		0.00310524	0	1	1	6	Q60DX8	Q60DX8 [72-84]	0	1446.70120448	High	High	High		1.9e7	1.2e7	3.28234314918518	High	3.227E-05	0.0002931
High	[K].LKEVEAVCNPIISAVYQR.[T]	1xCarbamidomethyl [C8]	0.000156049	0	1	1	16	Q6Z7B0	Q6Z7B0 [626-643]	1	2089.11103603	High	High	High	3.4e7	4.3e7	5.0e7	4.73161506652832	High	0	7.553E-07
High	[R].GIGFVSDDVGLDADR.[C]		0.000152042	0	1	1	8	P93438	P93438 [77-91]	0	1535.73362669	High	High	High	6.4e7	3.3e7	3.6e7	4.82719326019287	High	0	1.106E-06
High	[R].GLDQEYEGNVEATGEDYYVEPADER.[R]	1xDeamidated [N/Q]	0.00247055	0	1	1	8	Q8L4L4	Q8L4L4 [115-139]	0	2849.19079785	High	Not Found	High			3.8e6	3.43447542190552	High	0.0001091	0.0007361
High	[R].GLDQEYEGNVEATGEDYYVEPADER.[R]		0.00335692	0	1	1	6	Q8L4L4	Q8L4L4 [115-139]	0	2848.20678185	High	High	Not Found	1.1e7			3.37223148345947	High	0	3.594E-05
High	[K].TITLEVESSDTIDNVK.[A]	1xDeamidated [N14]	0.00112675	0	2	6	1	P0CH35; P51431	P0CH35 [12-27]; P51431 [12-27]	0	1764.87493101	Not Found	High	Not Found				4.52702713012695	High	0	9.168E-06
High	[K].TITLEVESSDTIDNVK.[A]		2.57881E-05	0	2	6	140	P0CH35; P51431	P0CH35 [12-27]; P51431 [12-27]	0	1763.89091501	High	High	High	5.1e7	3.2e7	1.9e7	5.52456665039063	High	0	7.758E-08
High	[K].LYPSGATTNSQDGVTDIFGK.[C]		4.33899E-05	0	1	1	7	Q0JJD1	Q0JJD1 [156-175]	0	2070.9978396	High	High	High	2.7e7			4.13617515563965	High	0	1.717E-06
High	[R].GIYCIFEGGTPDSR.[L]	1xCarbamidomethyl [C4]	0.000345917	0	2	3	56	P17654; P27937	P17654 [133-146]; P27937 [128-141]	0	1571.7158685	High	High	High	2.4e9	2.7e7	4.4e9	4.93016719818115	High	0	3.939E-06
High	[K].GGIGCSPGDLSISELER.[L]	1xCarbamidomethyl [C5]	2.61938E-05	0	1	1	10	A2XMV1	A2XMV1 [103-119]	0	1746.83268901	High	High	High	8.4e8	2.3e8	9.1e8	5.32199287414551	High	0	3.305E-07
High	[K].AFEPILLAGR.[S]		0.00555535	0	1	1	11	A2ZB00	A2ZB00 [54-63]	0	1086.63060592	High	High	High	1.2e9		1.0e9	2.86240005493164	High	0	7.934E-05
High	[K].CGVSVAFPISTSVDCSK.[I]	2xCarbamidomethyl [C1; C15]	0.000107293	0	1	1	11	Q2QYL3	Q2QYL3 [103-119]	0	1813.84589657	High	High	High	9.8e7		8.4e7	4.64536380767822	High	0	1.474E-06
High	[R].CFQTVTCHQAVVTNLEDAHEQIDTAIATALR.[E]	1xDeamidated [Q/N]; 2xCarbamidomethyl [C1; C7]	1.56925E-06	0	1	2	26	A2XFI3	A2XFI3 [168-198]	0	3513.67369239	High	High	High	8.1e7		1.9e7	5.58433103561401	High	0	1.556E-08
High	[R].IYATEGCVGEAVAEAVR.[R]	1xCarbamidomethyl [C7]	1.09856E-05	0	1	1	12	Q7G764	Q7G764 [54-70]	0	1794.86907453	High	High	High	3.1e8		1.5e8	5.22225522994995	High	0	1.783E-07
High	[R].ILDVVYNASNNELVR.[T]		4.03416E-05	0	1	1	6	P49199	P49199 [79-93]	0	1718.90717432	High	High	High	3.4e8		3.4e7	5.4858603477478	High	0	1.37E-07
High	[R].VLTDVGDVPIQEIR.[D]		0.000709204	0	1	2	10	B8AU84	B8AU84 [111-124]	0	1553.85334791	High	High	High	3.0e8	3.5e8	4.9e8	4.13060140609741	High	0	4.451E-05
High	[K].QVDLIGFGSGPEVDQK.[L]		2.33606E-05	0	1	1	9	Q6K669	Q6K669 [255-270]	0	1688.84899074	High	High	High	5.7e8	7.6e7	4.1e8	5.24824810028076	High	0	1.218E-06
High	[R].LGEHNIDVLEGNEQFINAAK.[I]	1xDeamidated [Q/N]	0.000165241	0	1	1	10	P00761	P00761 [58-77]	0	2212.08805196	High	High	High				5.22692584991455	High	0	7.48E-06
High	[K].IAAVPSSVVVLTPETFDSVVLDETK.[D]		5.92884E-05	0	1	1	9	Q75M08	Q75M08 [143-167]	0	2616.40184045	High	High	High	3.4e7	2.4e7	1.2e7	4.93261098861694	High	0	2.219E-07
High	[R].IFGHEAGGIVESVGEGVTDLAPGDHVLPVFTGECK.[E]	1xCarbamidomethyl [C34]	1.63103E-09	0	1	1	66	Q2R8Z5	Q2R8Z5 [66-100]	0	3593.75807319	High	High	High	8.9e8	1.1e9	2.9e8	7.01687908172607	High	0	1.715E-11
High	[R].LFKPFDELVVDSK.[D]		0.000149687	0	1	1	26	Q53LQ0	Q53LQ0 [225-237]	0	1536.83082162	High	High	High			1.9e7	4.65997648239136	High	0	7.77E-07
High	[K].LSFLFPACTGR.[N]	1xCarbamidomethyl [C8]	0.00201723	0	1	2	12	P0C5D0	P0C5D0 [141-151]	0	1268.64560431	High	High	High	1.4e8		3.4e8	3.53773903846741	High	0.0001091	0.000546
High	[K].IGPNEPSQLAIDLNAQGLAR.[Y]	1xDeamidated [Q/N]	0.000989363	0	1	1	80	P17784	P17784 [149-168]	0	2078.0876581	High	High	High	3.8e7	2.0e6	1.9e6	4.27585124969482	High	3.227E-05	0.0001649
High	[K].IGPNEPSQLAIDLNAQGLAR.[Y]		8.40477E-07	0	1	1	393	P17784	P17784 [149-168]	0	2077.1036421	High	High	High	2.0e7	5.3e7	1.6e7	6.05406999588013	High	0	6.972E-09
High	[K].DGATDPTFLYFSHGLK.[E]		6.4101E-05	0	1	1	17	P35681	P35681 [149-164]	0	1768.85407614	High	High	High	7.7e7		2.4e8	4.65733957290649	High	0	1.272E-06
High	[K].TAVSHGLWLNIPDYDAPTQMVKPR.[E]	1xDeamidated [N/Q]	0.00364786	0	1	1	3	Q8H8T0	Q8H8T0 [170-193]	0	2710.365747	High	Not Found	High				2.37684488296509	High	8.922E-05	0.0004942
High	[K].TAVSHGLWLNIPDYDAPTQMVKPR.[E]		8.85041E-05	0	1	1	10	Q8H8T0	Q8H8T0 [170-193]	0	2709.381731	High	High	High				4.72652769088745	High	0	3.703E-07
High	[R].DAVTPLSETEAVDLVK.[D]		0.000255811	0	1	1	9	O64464	O64464 [169-184]	0	1686.87962212	High	High	High	4.9e8		3.1e8	3.92902731895447	High	0	2.097E-06
High	[K].APMIDNPDFKDDPYIYAFDSLK.[Y]		7.30056E-05	0	1	1	8	Q9SLY8	Q9SLY8 [302-323]	1	2575.20611766	High	High	High			3.2e7	6.21474838256836	High	0	2.901E-07
High	[R].TEEELIEAIATATGAK.[K]		2.33606E-05	0	2	2	42	Q0DHF6; A2Y5L9	Q0DHF6 [552-567]; A2Y5L9 [552-567]	0	1646.848322	High	High	High	1.2e9	2.0e8	7.4e8	5.67471265792847	High	0	2.12E-07
High	[K].ATFDSTVGIHPSAAEEFVTMR.[T]		0.0018275	0	1	1	4	P48642	P48642 [460-480]	0	2266.08085769	Not Found	High	High			1.6e7	3.94734930992126	High	0	7.953E-05
High	[R].LGPNYLMLPVNAPK.[C]		0.000516356	0	2	3	8	Q0E4K1; A2YH64	Q0E4K1 [356-369]; A2YH64 [356-369]	0	1526.83994658	High	High	High			2.1e8	4.10798740386963	High	0	4.806E-06
High	[K].LDAQPELFIHIVPDK.[A]		6.51094E-05	0	2	3	13	Q0J4P2; Q07078	Q0J4P2 [58-72]; Q07078 [58-72]	0	1734.94249724	High	High	High			7.0e7	3.53808045387268	High	0	2.503E-07
High	[K].SAWSEAYDHLVAAIK.[Q]		0.00013007	0	1	1	52	O04986	O04986 [145-159]	0	1660.83294682	High	High	High	8.9e7	1.5e7	1.9e7	4.54713582992554	High	0	5.819E-06
High	[R].ILGNSGVTMIEGAGSLVDAHTVEVTKPDGSK.[Q]	1xDeamidated [N4]	3.31043E-05	0	1	1	1	P48642	P48642 [130-160]	0	3083.55652013	Not Found	Not Found	High				3.78411078453064	High	0	1.069E-07
High	[R].ILGNSGVTMIEGAGSLVDAHTVEVTKPDGSK.[Q]		1.70548E-06	0	1	1	4	P48642	P48642 [130-160]	0	3082.57250413	High	Not Found	High	8.1e7		9.6e7	5.64732313156128	High	0	4.298E-07
High	[K].EVEAVCNPIISAVYQR.[T]	1xCarbamidomethyl [C6]	0.000567047	0	1	1	12	Q6Z7B0	Q6Z7B0 [628-643]	0	1847.93200914	High	High	High				3.52953624725342	High	0	4.387E-05
High	[K].DDGTLASYVGFR.[V]		0.000882383	0	1	1	13	A2XMV1	A2XMV1 [44-55]	0	1300.61680618	High	High	High			8.6e7	3.9847252368927	High	0	6.741E-06
High	[K].YTSDIDIVSNASCTTNCLAPLAK.[V]	1xDeamidated [N]; 2xCarbamidomethyl [C13; C17]	2.90664E-05	0	1	1	9	A2YQT7	A2YQT7 [142-164]	0	2515.16908121	High	Not Found	Not Found	5.3e7			5.34886026382446	High	0	4.094E-07
High	[K].YTSDIDIVSNASCTTNCLAPLAK.[V]	2xCarbamidomethyl [C13; C17]	1.66168E-06	0	1	1	18	A2YQT7	A2YQT7 [142-164]	0	2514.18506521	High	High	High	1.5e8		1.0e8	5.12711620330811	High	0	2.448E-09
High	[K].SDVLVYTSSFNPMK.[N]		0.000578971	0	1	1	6	P48642	P48642 [396-409]	0	1587.77232043	High	High	High			3.5e7	4.51826524734497	High	0	3.963E-06
High	[R].IGDSLSAHPNELVAVFTR.[L]		5.35778E-06	0	1	1	8	P31924	P31924 [20-37]	0	1926.00795091	High	High	High			2.3e7	4.85501623153687	High	0	1.073E-08
High	[R].TSVPNIWAVGDVTNR.[I]		0.00032838	0	1	1	10	P48642	P48642 [325-339]	0	1628.83909482	High	High	High	5.1e8		4.0e8	3.84963822364807	High	0	1.062E-05
High	[K].ITGIPSLVAIGPDGK.[T]		0.000186246	0	1	1	5	Q7Y0F2	Q7Y0F2 [444-458]	0	1437.83115599	High	High	High	2.8e8		2.8e8	3.63389420509338	High	0	2.038E-06
High	[R].ISEGAVKPAAATPEETLPLAWVDR.[Y]		8.94299E-05	0	1	1	12	Q9LGQ6	Q9LGQ6 [12-35]	0	2521.32967866	High	High	High	1.9e7		1.6e8	4.43514204025269	High	0	3.661E-06
High	[K].LCDQVSDAVLDACLAEDPDSK.[V]	2xCarbamidomethyl [C2; C13]	5.22019E-06	0	1	1	6	A2Y053	A2Y053 [22-42]	0	2321.02716764	High	High	High	3.0e7		1.1e7	5.53398942947388	High	0	1.993E-07
High	[K].VIATGLPASPGAAVGQIVFTADDAEAWHAQGK.[S]	1xDeamidated [Q]	1.9223E-06	0	1	1	49	Q75KR1	Q75KR1 [405-436]	0	3149.59020357	High	High	High	2.0e6	4.4e5	9.1e6	5.25044393539429	High	0	2.938E-09
High	[R].YTIDLPTNVSEIRPGQDITVTTDNGK.[S]		0.00020347	0	1	1	4	Q6YZX6	Q6YZX6 [840-865]	0	2847.4370566	Not Found	High	High				3.81238269805908	High	0	1.055E-06
High	[K].YLLQSGLQEYLNK.[Q]		0.00119931	0	1	1	12	Q6YZX6	Q6YZX6 [485-497]	0	1568.83188422	High	High	High				4.25829792022705	High	0	1.532E-05
High	[K].AFAGIAESSGYPIAVMPSAK.[G]		1.07893E-06	0	1	1	12	A2Y5L9	A2Y5L9 [270-289]	0	1966.9942747	High	High	High	1.4e8	3.4e8	7.2e8	6.04793787002563	High	0	1.416E-09
High	[K].SNYNFEKPFLYLAR.[K]		0.000239082	0	2	3	10	A2Y7R5; Q7F7I7	A2Y7R5 [156-169]; Q7F7I7 [156-169]	0	1761.89588143	High	High	High				3.81060576438904	High	0	3.818E-06
High	[R].TSPQWLGPQIEVIR.[A]		0.000859729	0	2	3	23	P14717; A2X7F7	P14717 [342-355]; A2X7F7 [352-365]	0	1623.88531677	High	High	High	2.0e7	1.2e7	8.4e8	3.77352285385132	High	0.0001091	0.0008914
High	[R].EVDELLNAQQESAFLAGPEK.[S]		1.45496E-05	0	1	1	12	Q75GX9	Q75GX9 [505-524]	0	2188.07681813	High	High	High	2.0e8	1.2e8	1.0e8	6.03488540649414	High	0	1.22E-07
High	[K].LLGVTIYSSDAIR.[S]		0.000564104	0	2	2	71	Q0JMY8; A2WPN7	Q0JMY8 [26-38]; A2WPN7 [26-38]	0	1407.78420581	High	High	High	1.7e6	5.3e6	7.1e6	3.73962426185608	High	0	1.725E-05
High	[K].LQMGQILDVPLPVCR.[S]	1xOxidation [M3]; 1xCarbamidomethyl [C14]	0.000202414	0	1	1	12	Q8H8C7	Q8H8C7 [211-225]	0	1754.92917287	High	High	High	3.3e8	2.9e8	4.0e8	4.17586374282837	High	0	1.03E-05
High	[K].LQMGQILDVPLPVCR.[S]	1xCarbamidomethyl [C14]	0.000419345	0	1	1	7	Q8H8C7	Q8H8C7 [211-225]	0	1738.93425787	High	High	High	7.3e7	2.8e8	2.8e8	4.24717092514038	High	0	1.778E-05
High	[K].ANSDSNVVTTVTVDELTPGLK.[S]		2.42271E-05	0	1	1	6	Q6K548	Q6K548 [70-90]	0	2160.10303285	High	High	High	2.0e7		2.0e7	4.22324228286743	High	0	1.831E-07
High	[R].LAIVSPLSGDQPLYNADR.[T]		6.54491E-05	0	1	1	4	Q10MX3	Q10MX3 [51-68]	0	1929.00761654	High	Not Found	High	7.2e7		5.6e7	4.43408441543579	High	0	2.516E-07
High	[K].MPNSYILQQFENPANPK.[I]		3.86968E-05	0	1	1	6	Q9XEA8	Q9XEA8 [142-158]	0	1990.96912258	High	High	High				5.14369201660156	High	0	1.283E-06
High	[K].LVPFNPEYEDASVLWTESK.[D]		0.000412851	0	1	1	11	Q6Z4N6	Q6Z4N6 [97-115]	0	2224.08084093	High	High	High	7.3e6	1.6e7		3.98112344741821	High	0	2.577E-06
High	[K].VEGNLPVYGFHDPASFVNSIQKPR.[V]	1xDeamidated [Q/N]	0.00122452	0	1	1	5	Q9LI00	Q9LI00 [48-71]	0	2672.34672612	High	High	Not Found	3.9e7			3.06309533119202	High	0	4.94E-05
High	[K].VEGNLPVYGFHDPASFVNSIQKPR.[V]		1.07035E-05	0	1	1	7	Q9LI00	Q9LI00 [48-71]	0	2671.36271012	High	High	High	5.5e7			3.38417530059814	High	0	3.901E-08
High	[K].NAYCLLNFGDSITTDHISPAGSIHK.[D]	1xDeamidated [N]; 1xCarbamidomethyl [C4]	0.000470197	0	1	1	5	Q6YZX6	Q6YZX6 [668-692]	0	2732.29845553	High	Not Found	High				5.22975778579712	High	0	1.207E-05
High	[K].NAYCLLNFGDSITTDHISPAGSIHK.[D]	1xCarbamidomethyl [C4]	0.000393966	0	1	1	7	Q6YZX6	Q6YZX6 [668-692]	0	2731.31443953	High	High	High			1.2e7	3.80473208427429	High	0	2.438E-06
High	[K].MIPTKPMVVETFSEYPPLGR.[F]		0.000160162	0	1	1	21	O64937	O64937 [392-411]	0	2292.17667241	High	High	High	2.8e7	3.5e7	2.2e7	4.48285531997681	High	0	2.462E-06
High	[R].AFQLYSSGIFTGK.[C]		0.00368596	0	1	1	2	P25776	P25776 [270-282]	0	1418.731442	Not Found	Not Found	High				3.50684285163879	High	0.0001091	0.0009566
High	[K].VIATGLPASPGAAVGQIVFTADDAEAWHAQGK.[S]		6.58141E-07	0	1	1	24	Q75KR1	Q75KR1 [405-436]	0	3148.60618757	High	High	High	1.5e8	3.7e5	3.2e7	5.67372274398804	High	0	2.738E-09
High	[K].AFSDVLEHDLPQLQK.[Q]		9.1787E-05	0	1	1	15	Q10G56	Q10G56 [437-451]	0	1739.89627529	High	High	High			9.3e7	4.29089689254761	High	0	1.276E-06
High	[K].GAIPSLPTEVEVLK.[L]		0.00274116	0	1	2	6	A2WXV8	A2WXV8 [305-318]	0	1452.83082162	High	High	High			2.6e7	2.22377777099609	High	0	2.8E-05
High	[R].YTIDLPTNVSEIRPGQDITVTTDNGK.[S]	2xDeamidated [N24; N/Q]	0.00177137	0	1	1	5	Q6YZX6	Q6YZX6 [840-865]	0	2849.4050886	High	Not Found	High			6.6e6	3.33660864830017	High	3.227E-05	0.0001694
High	[R].YTIDLPTNVSEIRPGQDITVTTDNGK.[S]	1xDeamidated [N24]	8.27157E-05	0	1	1	9	Q6YZX6	Q6YZX6 [840-865]	0	2848.4210726	High	High	High	2.2e7		1.2e7	3.39631152153015	High	0	3.379E-07
High	[K].SYELPDGQVITIGAER.[F]		1.31116E-05	0	4	4	16	A2XNS1; Q10DV7; P0C542; A3C6D7	A2XNS1 [241-256]; Q10DV7 [241-256]; P0C542 [240-255]; A3C6D7 [241-256]	0	1747.88610449	High	High	High	8.4e6		5.4e7	5.49316740036011	High	0	4.419E-08
High	[R].LAAGIPDAVAAAAADAPK.[S]		0.000209922	0	1	1	5	Q6ETN3	Q6ETN3 [535-552]	0	1592.86424694	High	High	High			2.8e7	3.36719679832459	High	0	1.098E-06
High	[R].AVFASGSPFDPVEYNGK.[I]	1xDeamidated [N15]	0.000102918	0	1	1	4	P43279	P43279 [515-531]	0	1785.83300674	Not Found	High	High			4.3e7	5.2007908821106	High	0	7.049E-06
High	[K].TQKPVVAFIAGLTAPPGR.[R]		1.65708E-05	0	1	1	16	Q6ZL94	Q6ZL94 [262-279]	0	1823.053779	High	High	High	5.7e7		1.8e7	4.17592859268188	High	0	1.851E-05
High	[K].ISEDEYVSAIKEEISK.[V]		0.0027698	0	1	1	7	Q2QLY4	Q2QLY4 [459-474]	1	1839.92221513	High	High	High	1.3e8		6.3e7	4.33105707168579	High	0	6.261E-05
High	[K].YIPSNTFSYYDQVLDTAAMLGAVPER.[Y]	1xOxidation [M19]; 1xDeamidated [N/Q]	0.005247	0	1	1	6	Q2QLY5	Q2QLY5 [56-81]	0	2938.38151644	High	High	Not Found		3.1e7		3.61670064926147	High	0	7.812E-05
High	[R].GLYPVETISIVGK.[I]		0.0041753	0	2	2	7	Q2QXR8; B8BJ39	Q2QXR8 [353-365]; B8BJ39 [353-365]	0	1375.78314321	High	High	High	2.0e8		2.1e8	2.81673789024353	High	3.227E-05	0.0001291
High	[K].ASSEWILNCIAHGGDIYGVTTGFGGTSHR.[R]	1xCarbamidomethyl [C9]	0.000462915	0	1	1	4	P14717	P14717 [80-108]	0	3063.43774241	Not Found	High	Not Found				3.93876075744629	High	6.33E-05	0.0003262
High	[K].NLEGAFVLNQMQQEHDESSSQ.[-]		0.00109783	0	1	1	4	Q0JNR2	Q0JNR2 [230-250]	0	2391.05174226	High	High	Not Found	2.1e7	1.2e7		3.50243496894836	High	0	8.878E-06
High	[K].LCDQVSDAVLDACLAQDPDSK.[V]	1xDeamidated [Q16]; 2xCarbamidomethyl [C2; C13]	5.22019E-06	0	1	1	6	P93438	P93438 [21-41]	0	2321.02716807	High	High	High	3.0e7		1.1e7	5.53398942947388	High	0	1.993E-07
High	[K].LCDQVSDAVLDACLAQDPDSK.[V]	2xCarbamidomethyl [C2; C13]	4.87876E-06	0	1	1	6	P93438	P93438 [21-41]	0	2320.04315207	High	High	High	2.2e7		8.6e6	6.33318758010864	High	0	9.51E-09
High	[K].IGPNEPSQLSIDLNAQGLAR.[Y]	1xDeamidated [Q/N]	1.20016E-05	0	1	1	211	Q5N725	Q5N725 [149-168]	0	2094.0825727	High	High	High		2.9e6		5.47181463241577	High	0	4.912E-08
High	[K].IGPNEPSQLSIDLNAQGLAR.[Y]		1.19725E-06	0	1	1	1535	Q5N725	Q5N725 [149-168]	0	2093.0985567	High	High	High	6.2e7	3.9e7	1.4e9	6.00797319412231	High	0	4.481E-09
High	[R].GVLFATEALLAEHGK.[G]		0.000423732	0	1	1	4	A2XMV1	A2XMV1 [188-202]	0	1555.84786865	Not Found	Not Found	High			2.6e7	3.53202414512634	High	0	2.67E-06
High	[K].ASSEWILNCIAHGGDIYGVTTGFGGTSHR.[R]	1xDeamidated [N8]; 1xCarbamidomethyl [C9]	0.00446692	0	1	1	4	P14717	P14717 [80-108]	0	3064.42175841	High	Not Found	High	2.0e7			5.08131742477417	High	3.227E-05	0.0001576
High	[R].SGPFGQIFRPDNFVFGQSGAGNNWAK.[G]		0.00340965	0	1	2	4	P46265	P46265 [78-103]	0	2798.34337163	High	High	High	2.1e7			3.73624801635742	High	0.0006052	0.006728
High	[K].WLTPNEDGVSMAALALMNQDK.[V]		0.00143128	0	1	1	2	Q6ZD89	Q6ZD89 [118-138]	0	2304.09987857	High	Not Found	Not Found	2.9e7			4.31649208068848	High	0	1.238E-05
High	[K].ESGMTLITAEDLDDAAEK.[A]		3.76118E-06	0	1	1	9	Q6K9N6	Q6K9N6 [398-415]	0	1908.8742786	High	High	High	1.6e8		2.1e8	5.15129899978638	High	0	6.836E-09
High	[K].ANHEYDVPEVIALPIK.[G]		0.000360618	0	1	1	2	Q109R6	Q109R6 [145-160]	0	1807.95887553	Not Found	Not Found	High			2.2e7	3.92334008216858	High	0	4.412E-05
High	[R].AIGGVPGPALAEYYAQR.[T]		0.000288329	0	1	1	6	Q6Z965	Q6Z965 [41-57]	0	1732.90169506	High	High	High	3.1e7		1.9e7	4.04073286056519	High	0	2.948E-06
High	[R].NTLAVPTGGWAVIR.[F]		0.000331815	0	1	2	24	Q0IP28	Q0IP28 [514-527]	0	1454.81142364	High	High	High	3.9e8		2.3e8	3.87631177902222	High	3.227E-05	0.0001066
High	[K].VCVLSCGISTGLGATINVAKPPK.[G]	1xDeamidated [N17]; 2xCarbamidomethyl [C2; C6]	3.36251E-05	0	1	1	85	Q2R8Z5	Q2R8Z5 [172-194]	0	2343.24106453	High	High	High	5.4e6	5.2e6	1.1e7	5.19348096847534	High	0	1.089E-07
High	[K].VCVLSCGISTGLGATINVAKPPK.[G]	2xCarbamidomethyl [C2; C6]	7.3032E-07	0	1	1	396	Q2R8Z5	Q2R8Z5 [172-194]	0	2342.25704853	High	High	High	1.1e7	2.2e7	1.6e7	5.41477918624878	High	0	1.108E-07
High	[R].TDLPNVVELYMK.[K]	1xOxidation [M11]	0.00527431	0	2	2	7	Q0ITW7; Q2R8Z5	Q0ITW7 [329-340]; Q2R8Z5 [329-340]	0	1437.72939345	High	High	High			5.5e7	3.77455568313599	High	3.227E-05	0.0002213
High	[R].TDLPNVVELYMK.[K]		0.00265701	0	2	2	8	Q0ITW7; Q2R8Z5	Q0ITW7 [329-340]; Q2R8Z5 [329-340]	0	1421.73447845	High	High	High		6.4e8	3.2e8	4.10995721817017	High	0	2.693E-05
High	[K].FDGILGLGYPEISVGK.[A]		4.91611E-05	0	1	1	11	P42211	P42211 [181-196]	0	1664.88939906	High	High	High	5.4e7		9.2e6	4.58789539337158	High	0	9.195E-07
High	[R].VGALSIVCGSADVAVR.[V]	1xCarbamidomethyl [C8]	0.000485106	0	1	1	465	P37833	P37833 [262-277]	0	1573.83665232	High	High	High	9.3e6	1.6e7	1.2e7	4.08836936950684	High	0	5.415E-05
High	[K].TNNSFILQQFENPANPK.[I]		7.79263E-06	0	1	1	12	Q9XEA6	Q9XEA6 [139-155]	0	1961.97156539	High	High	High			2.4e8	5.24414205551147	High	0	1.235E-07
High	[R].EAVFSYADDPCSANYPLMQK.[L]	1xCarbamidomethyl [C11]	6.32842E-06	0	1	1	14	P14717	P14717 [560-579]	0	2306.01039518	High	High	High	4.0e7		1.3e8	5.51231861114502	High	0	1.322E-08
High	[K].YIPSNTFSYYDQVLDTAAMLGAVPER.[Y]	1xOxidation [M19]	8.05916E-05	0	1	1	22	Q2QLY5	Q2QLY5 [56-81]	0	2937.39750044	High	High	High	5.2e7	4.3e7	2.1e7	5.0585470199585	High	0	8.91E-07
High	[R].NPLQFDNSYFTELLSGDK.[E]		0.000130748	0	1	2	2	Q10N21	Q10N21 [182-199]	0	2087.99202597	Not Found	Not Found	High			5.8e7	4.54257822036743	High	0	6.047E-07
High	[K].TLLLGEKPVTVFGIR.[N]		1.07035E-05	0	1	1	42	A2YQT7	A2YQT7 [68-82]	0	1642.98905356	High	High	High	9.3e8		1.3e9	4.7816743850708	High	0	2.567E-08
High	[K].NLTGLVELYGR.[N]		0.00265701	0	1	2	12	P31924	P31924 [589-599]	0	1234.67901256	High	High	High	2.1e7		2.6e7	3.4272153377533	High	0	6.769E-05
High	[R].GLPGLEFISDHGPYK.[S]		0.000984231	0	1	1	11	Q7G764	Q7G764 [297-311]	0	1629.82713319	High	High	High	8.7e7		7.0e7	4.14007997512817	High	0	9.296E-06
High	[K].GSDWLGDQDSIQYMCR.[E]	1xCarbamidomethyl [C15]	9.27471E-05	0	1	1	8	Q6ZDY8	Q6ZDY8 [113-128]	0	1930.80582231	High	High	High			2.4e7	4.41585731506348	High	0	3.927E-07
High	[K].FAVAAPVAADSGAAAPSAAKEEEK.[K]		2.00887E-05	0	1	1	4	P41095	P41095 [278-301]	1	2258.12991631	High	Not Found	Not Found	1.6e8			4.45025825500488	High	0	5.691E-08
High	[R].ILGHEAGGIVESVGEGVTELAPGDHVLPVFTGECK.[E]	1xCarbamidomethyl [C34]	3.2944E-07	0	1	1	21	Q0ITW7	Q0ITW7 [66-100]	0	3573.78937331	High	High	High	2.3e8	2.2e8	5.0e8	6.31328582763672	High	0	1.238E-09
High	[K].NGPGAPGGQSWTAEWLK.[F]	1xDeamidated [N/Q]	0.000944115	0	1	1	7	Q7XJ02	Q7XJ02 [269-285]	0	1756.82892445	High	High	High	4.3e7	1.2e7	3.4e7	3.24945831298828	High	0	2.208E-05
High	[K].NGPGAPGGQSWTAEWLK.[F]		0.00196547	0	1	1	8	Q7XJ02	Q7XJ02 [269-285]	0	1755.84490845	High	High	High	3.4e7		2.0e7	3.07407784461975	High	3.227E-05	0.0002378
High	[K].YRPTMPVLSVVIPR.[L]		0.00202774	0	2	2	16	Q2QXR8; B8BJ39	Q2QXR8 [429-442]; B8BJ39 [429-442]	0	1627.93524391	High	High	High	2.5e7		4.1e7	3.74171376228333	High	0	1.914E-05
High	[R].DNLTLWTSDANDDGGDEIK.[E]	1xDeamidated [N11]	0.000249243	0	1	1	2	Q2R2W2	Q2R2W2 [236-254]	0	2079.89891376	Not Found	Not Found	High				4.01867055892944	High	0	7.797E-05
High	[R].DNLTLWTSDANDDGGDEIK.[E]		3.06189E-05	0	1	1	12	Q2R2W2	Q2R2W2 [236-254]	0	2078.91489776	High	High	High	1.3e7		8.3e7	4.74700307846069	High	0	1.645E-07
High	[R].MASILEPSKPSFFPAMTK.[I]		0.000153632	0	2	2	7	Q2QXR8; B8BJ39	Q2QXR8 [14-31]; B8BJ39 [14-31]	0	1982.01256735	High	High	High			3.9e7	4.19851303100586	High	0	1.487E-05
High	[K].GVQVIADIVINHR.[T]		0.000360618	0	1	3	252	P17654	P17654 [112-124]	0	1433.82232267	High	High	High	1.4e7	8.9e6	3.8e6	3.91722083091736	High	0	2.108E-05
High	[K].AVFPSVVGSIEQTGETDEAK.[A]		2.52569E-05	0	1	1	7	Q6ZJW9	Q6ZJW9 [31-50]	0	2064.01315529	High	High	High	3.2e7			4.37340784072876	High	0	6.026E-06
High	[K].EISGTHGPVYDLADIVTYLK.[I]		2.81048E-06	0	2	2	84	Q0JMY8; A2WPN7	Q0JMY8 [77-96]; A2WPN7 [77-96]	0	2191.12812548	High	High	High	2.1e9	1.4e9	1.9e9	5.47682571411133	High	0	4.667E-08
High	[K].SLPYEYVEENLGDK.[S]		0.00114447	0	1	1	10	Q06398	Q06398 [29-42]	0	1655.77990813	High	High	High				4.64105081558228	High	0	9.322E-06
High	[K].VAICELPFHPISSDWQGGHGGTCVIR.[G]	1xDeamidated [Q16]; 2xCarbamidomethyl [C4; C23]	0.00148434	0	1	1	5	P48642	P48642 [48-73]	0	2894.37124364	High	High	High	1.9e7			2.9332320690155	High	3.227E-05	0.0002218
High	[K].VAICELPFHPISSDWQGGHGGTCVIR.[G]	2xCarbamidomethyl [C4; C23]	3.49694E-06	0	1	1	12	P48642	P48642 [48-73]	0	2893.38722764	High	High	High	2.9e7		5.9e7	4.1537709236145	High	0	7.01E-06
High	[R].IDAWNSEQLPIYEPGLDEVVK.[E]		0.00190511	0	1	2	4	Q9AUV6	Q9AUV6 [39-59]	0	2415.20783224	Not Found	High	High		2.8e7	2.1e7	4.73735857009888	High	0	1.774E-05
High	[K].KPEDWDDEEDGEWTAPTIPNPEYK.[G]		0.00011012	0	1	1	14	Q9SLY8	Q9SLY8 [260-283]	0	2861.24243914	High	High	High			6.6e7	5.29638910293579	High	0	4.872E-07
High	[K].DDGTLASFIGFR.[V]		0.00228526	0	1	1	6	Q33E23	Q33E23 [44-55]	0	1298.63754164	High	High	High	4.1e7		7.1e6	4.14864158630371	High	0	2.225E-05
High	[K].MGLEAAVEATVEFLNK.[A]		0.000209922	0	1	2	104	A2XFI3	A2XFI3 [236-251]	0	1721.87784805	High	High	High	3.5e6	8.2e5	5.8e6	4.20848703384399	High	3.227E-05	0.0001317
High	[K].VAAAAAIPLLTPYK.[M]		0.000455746	0	1	1	9	Q84QK0	Q84QK0 [8-21]	0	1398.83551316	High	High	High	4.9e8		5.7e8	4.41144037246704	High	0	1.786E-05
High	[K].IPFSSFDILTDDEVR.[Q]		0.000101853	0	1	1	6	Q0IWL9	Q0IWL9 [327-341]	0	1753.86430643	High	High	High	3.7e7		7.5e6	4.61740732192993	High	0	6.127E-07
High	[K].GDAPAIVHLQSAIK.[F]		0.000134894	0	1	1	15	Q43008	Q43008 [81-94]	0	1419.79543921	High	High	High			5.6e8	4.2121753692627	High	0	1.957E-06
High	[K].AAVAWEAAKPLVIEEVEVAPPQAMEVR.[V]		7.71196E-06	0	1	1	23	Q2R8Z5	Q2R8Z5 [12-38]	0	2903.53354006	High	High	High		4.0e7		5.69331073760986	High	0	1.692E-08
High	[K].DAPMFVCGVNEDKYTSDIDIVSNASCTTNCLAPLAK.[V]	3xCarbamidomethyl [C7; C26; C30]	3.39768E-05	0	1	1	11	A2YQT7	A2YQT7 [129-164]	1	3976.80715034	High	High	High		1.1e8	1.6e7	4.71216344833374	High	0	5.249E-07
High	[R].LLPDATGTTCGQR.[L]	1xCarbamidomethyl [C10]	0.00480374	0	1	1	4	P31924	P31924 [343-355]	0	1389.67908912	High	Not Found	High			4.9e8	3.91534233093262	High	3.227E-05	9.928E-05
High	[R].LGWHDSGTYDK.[N]		0.00561332	0	1	2	7	Q7XJ02	Q7XJ02 [115-125]	0	1278.5749414	High	High	High			2.0e7	2.75531315803528	High	0	6.804E-05
High	[R].ETALLYDELLSSASNK.[Q]		8.75879E-05	0	1	1	6	Q0J5V5	Q0J5V5 [281-296]	0	1753.88543575	High	High	High	2.0e7	2.8e7	5.5e6	3.8764066696167	High	0	3.635E-07
High	[K].SLADGVQDEVAEIIKEDLWPNPLK.[Y]		0.00144624	0	1	2	7	B8AEC1	B8AEC1 [198-221]	1	2679.38758736	High	High	High	5.6e7	1.0e7	7.7e6	4.33187675476074	High	0	1.251E-05
High	[K].GEAGTGNVVEAVR.[H]		0.000989363	0	1	2	5	Q69LA6	Q69LA6 [175-187]	0	1258.63860424	High	High	High			1.3e8	4.52261877059937	High	0	2.206E-05
High	[R].LGGGAAFVGK.[L]		0.00287241	0	1	2	6	A2WXV8	A2WXV8 [51-60]	0	876.49377818	High	High	High			8.0e7	3.48215866088867	High	0	2.959E-05
High	[K].SEVQFGHAGAK.[S]		0.00597406	0	1	1	10	Q93VT8	Q93VT8 [267-277]	0	1130.55889748	High	High	High			8.8e7	3.91773915290833	High	3.227E-05	9.932E-05
High	[R].AAVPGLTDDLVALMMEPPFR.[S]		0.000538301	0	1	1	21	Q9FWK4	Q9FWK4 [61-80]	0	2143.09260848	High	High	High	1.2e7	8.8e6	1.2e7	4.56321287155151	High	0	5.43E-06
High	[R].TLQALQYVQDNPDEVCPAGWKPGDK.[S]	1xCarbamidomethyl [C16]	4.39658E-06	0	1	1	6	Q6ER94	Q6ER94 [221-245]	0	2829.35121891	High	High	Not Found	1.8e7			5.6449875831604	High	0	8.35E-09
High	[R].FGGAIDDAAR.[Y]		0.00349937	0	1	1	6	Q93VT8	Q93VT8 [448-457]	0	992.47958458	High	High	High			1.1e8	3.65613675117493	High	0	6.187E-05
High	[R].LSPFIDYMDCVDSDPVALGSYMVQQLNK.[H]	1xCarbamidomethyl [C10]	2.3605E-05	0	1	1	9	Q69TH8	Q69TH8 [236-263]	0	3205.48903415	High	High	High	4.0e7		1.2e7	5.49825572967529	High	0	6.973E-08
High	[R].ETFYISDPVIGYTDYPFLPSDV.[-]		0.00619508	0	1	1	2	B9FSC8	B9FSC8 [346-367]	0	2538.19626447	Not Found	Not Found	High				3.15306711196899	High	0	7.697E-05
High	[K].GVQCVADVVINHR.[C]	1xCarbamidomethyl [C4]	0.00349937	0	1	1	6	P27933	P27933 [106-118]	0	1466.75325713	High	High	High			3.0e7	3.56193494796753	High	0	3.786E-05
High	[K].IQSNETSNVVQVR.[T]		0.00158814	0	1	1	6	Q10MJ1	Q10MJ1 [277-289]	0	1473.76559555	High	High	High			3.9e7	3.21346068382263	High	0	1.407E-05
High	[K].AAGVYTDAEGAAADK.[F]		0.000147369	0	1	1	6	Q84T92	Q84T92 [120-134]	0	1409.65431379	High	High	High			2.2e7	4.18608093261719	High	0	1.983E-06
High	[K].ELTLQEAETIALSILK.[Q]		1.04831E-05	0	1	1	55	Q9LSU1	Q9LSU1 [186-201]	0	1772.00515697	High	High	High	6.2e7	1.6e7	5.4e7	5.48641586303711	High	0	4.802E-08
High	[K].SQGATILTGGVRPK.[H]		9.27471E-05	0	1	1	11	B3VMC0	B3VMC0 [354-367]	0	1384.79068818	High	High	High			1.6e8	4.01581192016602	High	0	2.859E-06
High	[K].AEYDESGPSIVHR.[K]		0.0023947	0	1	1	5	Q10DV7	Q10DV7 [362-374]	0	1459.68119725	Not Found	High	High			7.5e7	3.33803129196167	High	0.0002326	0.001519
High	[R].FVIQGFGNVGSWAAQLISEAGGK.[V]	1xDeamidated [N/Q]	2.51957E-06	0	1	1	6	A2XMV1	A2XMV1 [209-231]	0	2337.18737209	High	Not Found	High			5.1e6	6.27326107025146	High	0	1.211E-08
High	[R].FVIQGFGNVGSWAAQLISEAGGK.[V]		7.4181E-07	0	1	1	36	A2XMV1	A2XMV1 [209-231]	0	2336.20335609	High	High	High	2.2e8	6.4e7	3.2e7	6.29207992553711	High	0	1.61E-09
High	[K].ILNEGQIASTDVVEVVVSPPYVFLPVVK.[S]		1.04034E-06	0	1	1	347	P48494	P48494 [26-53]	0	3011.67035104	High	High	High	9.6e6	9.8e6	1.3e7	6.65587329864502	High	0	1.348E-09
High	[K].VDGGYVINGNK.[M]	1xDeamidated [N]	0.00573109	0	1	1	14	Q75IM9	Q75IM9 [172-182]	0	1136.55822917	High	High	High		3.6e7	5.9e7	4.3443284034729	High	3.227E-05	9.922E-05
High	[K].ILNEGQIASTDVVEVVVSPPYVFLPVVK.[S]	1xDeamidated [N/Q]	3.14259E-05	0	1	1	249	P48494	P48494 [26-53]	0	3012.65436704	High	High	High	3.0e6	1.3e6	2.7e6	6.31896448135376	High	0	3.063E-06
High	[K].AGEDADSLGLTGHER.[Y]		1.8484E-05	0	1	1	6	Q6YZX6	Q6YZX6 [825-839]	0	1527.70338917	High	High	High		5.1e7	1.2e8	5.06001806259155	High	0	5.12E-08
High	[R].NPAYSVLNSDDVSYFK.[S]		0.000314993	0	1	2	4	B8B7X6	B8B7X6 [90-105]	0	1818.85447	High	High	Not Found	2.8e7			4.40054893493652	High	0	3.768E-05
High	[K].MGVTHCTIAHALEK.[T]	1xCarbamidomethyl [C6]	0.000160162	0	1	1	4	P31924	P31924 [432-445]	0	1567.77194364	Not Found	High	High		1.4e7	4.8e7	4.21301603317261	High	0	1.768E-06
High	[K].LADAMVTWIEAWDELNPSTAAVENGK.[A]		0.00482875	0	1	1	2	Q8H8T0	Q8H8T0 [337-362]	0	2831.35563526	Not Found	Not Found	High			2.1e6	5.74423933029175	High	0	5.668E-05
High	[R].TDIIFFCSPNNPTGAAASR.[D]	1xCarbamidomethyl [C7]	0.00122452	0	1	1	2	Q10MQ2	Q10MQ2 [237-255]	0	2038.96510009	High	Not Found	Not Found	2.4e7			4.75610256195068	High	0	2.221E-05
High	[K].FANACGAITATK.[K]	1xCarbamidomethyl [C5]	0.00131018	0	1	2	6	A2WXV8	A2WXV8 [292-303]	0	1224.60413339	High	High	High		8.1e7	1.2e8	3.72563290596008	High	0	1.105E-05
High	[K].KEEEKPAEAAAPAAEPEKQ.[-]		1.79159E-05	0	1	1	13	Q0JPA6	Q0JPA6 [186-204]	2	2022.9978396	High	High	High			1.4e7	4.85072994232178	High	0	4.901E-08
High	[R].NPAVEAPLGLPCGDEFDR.[V]	1xCarbamidomethyl [C12]	0.00133078	0	1	1	4	Q9AWU4	Q9AWU4 [221-238]	0	1956.91200191	High	High	Not Found	2.3e7			3.94515538215637	High	3.227E-05	0.0002469
High	[K].LQQVSVHGLAAGK.[K]		0.000472649	0	1	1	8	Q9FR35	Q9FR35 [24-36]	0	1307.74300977	High	High	High		1.5e8	1.6e8	3.24858522415161	High	3.227E-05	9.431E-05
High	[K].DAEGQDAEATTEEAKK.[S]		8.62314E-05	0	1	1	8	P49199	P49199 [134-149]	1	1692.7558781	High	High	High			6.8e7	4.66618204116821	High	0	3.575E-07
High	[K].LADAMVTWIEAWDELNPSTAAVENGK.[A]	1xDeamidated [N]	1.30798E-06	0	1	1	25	Q8H8T0	Q8H8T0 [337-362]	0	2832.33965126	High	High	High	2.2e7	7.0e6	5.5e6	6.66219139099121	High	0	1.804E-09
High	[K].DCMPEPYAELVENCK.[I]	2xCarbamidomethyl [C2; C14]	0.00402623	0	1	1	4	Q75KR1	Q75KR1 [310-324]	0	1854.77068272	High	High	Not Found	1.2e7			2.829922914505	High	8.922E-05	0.0003709
High	[K].LADAMVTWIEAWDELNPSTAAVENGK.[A]	2xDeamidated [N16; N24]	4.0877E-06	0	1	1	12	Q8H8T0	Q8H8T0 [337-362]	0	2833.32366726	High	High	High	4.2e6	4.4e6	3.5e6	6.27475452423096	High	0	7.614E-09
High	[R].LNALQQQSGR.[L]		0.00378294	0	1	1	4	Q6Z965	Q6Z965 [267-276]	0	1114.5963456	Not Found	High	High			3.2e7	3.52555155754089	High	0	4.167E-05
High	[K].TVVSQYGQQILDLLLAETQPSK.[I]		1.90702E-05	0	1	1	14	Q42456	Q42456 [322-343]	0	2431.3078806	High	High	High	5.1e7		8.1e6	5.63215446472168	High	0	9.138E-07
High	[R].VDVAAPEQCPPEGR.[L]	1xCarbamidomethyl [C9]	0.000176804	0	1	1	4	P0C0L1	P0C0L1 [151-164]	0	1524.71111747	High	Not Found	High			1.1e8	3.65108966827393	High	0	2.344E-06
High	[K].VATPDQAQEVHDGLR.[K]		4.71567E-05	0	1	1	12	P48494	P48494 [176-190]	0	1635.80852293	High	High	High			4.6e9	4.9753680229187	High	0	8.67E-07
High	[K].TVVSQYGQQILDLLLAETQPSK.[I]	1xDeamidated [Q]	0.0022499	0	1	1	3	Q42456	Q42456 [322-343]	0	2432.2918966	High	Not Found	Not Found	1.3e7			4.44015693664551	High	0	2.188E-05
High	[K].AGEDDDDLDDEDAEDEDKADEK.[A]		6.4124E-07	0	1	1	10	Q9SLY8	Q9SLY8 [384-405]	1	2453.90703063	High	High	High				5.97824192047119	High	0	1.57E-08
High	[R].QAQLKPETAPALR.[A]		0.00299433	0	1	1	12	Q9FWK4	Q9FWK4 [48-60]	0	1422.80633824	High	High	High			2.5e8	3.64601016044617	High	3.227E-05	9.287E-05
High	[R].FEGALPANQLIQQIESALEVAK.[-]		0.00396398	0	1	1	6	Q5JMR9	Q5JMR9 [147-168]	0	2369.27110122	High	High	High	2.2e6		3.2e6	3.5528564453125	High	3.227E-05	9.183E-05
High	[R].GVDLDALLDMSTDDLVQLFPAR.[A]		4.38438E-05	0	1	1	20	P31674	P31674 [28-49]	0	2404.20645203	High	High	High	8.5e6	2.2e6	8.6e6	5.27866125106812	High	0	1.516E-07
High	[R].GVTLPDVPAILDGLNAVGLTSLQSGMDNVR.[N]		0.000262553	0	1	1	5	Q42997	Q42997 [184-213]	0	3022.58776033	High	High	High		2.0e6		3.64349126815796	High	0	1.46E-06
High	[R].GVTLPDVPAILDGLNAVGLTSLQSGMDNVR.[N]	1xDeamidated [N/Q]	0.00180859	0	1	1	4	Q42997	Q42997 [184-213]	0	3023.57177633	High	Not Found	Not Found				4.8534517288208	High	0	4.143E-05
High	[K].EVSHEWNVMNK.[Q]		0.00211385	0	1	2	4	Q07078	Q07078 [255-265]	0	1372.6314104	High	High	Not Found	3.8e7			4.03740501403809	High	0	2.017E-05
High	[R].EIQSQHDDLEAK.[F]		0.000120932	0	1	2	6	B8AW64	B8AW64 [66-77]	0	1412.66521282	High	High	High	3.6e7		2.3e7	4.48968362808228	High	0	5.469E-07
High	[K].DDSIFHNEEK.[L]		0.00527431	0	1	1	6	Q0J8G4	Q0J8G4 [287-296]	0	1233.53822151	High	High	High			9.9e7	3.82532000541687	High	0	6.288E-05
High	[R].FYNVVIEELPANVADLL.[-]		0.00226163	0	1	1	6	P35683	P35683 [398-414]	0	1919.016056	High	High	High	2.7e7	2.1e7	8.9e6	4.53067398071289	High	3.227E-05	9.597E-05
High	[R].KAVGLAAHDDSGHLTPIR.[I]		0.00110355	0	1	1	6	Q0JA75	Q0JA75 [22-39]	1	1857.99296959	High	High	High			1.2e8	4.3644552230835	High	0	8.891E-06
High	[K].KLDGQLGGLLSEASAEEDFTGK.[A]	1xDeamidated [Q5]	0.000162682	0	1	1	2	Q6K669	Q6K669 [135-156]	1	2266.10851254	Not Found	High	Not Found		4.5e7		5.63978958129883	High	0	7.959E-07
High	[R].HATTEDAFQDGK.[S]		0.00113263	0	1	1	2	Q9XJ29	Q9XJ29 [264-275]	0	1319.58623429	Not Found	Not Found	High			8.5e7	3.34004616737366	High	0	9.184E-06
High	[K].GPITDVSQLPK.[W]		0.00635793	0	1	1	4	P14654	P14654 [42-52]	0	1154.64156444	Not Found	High	High			2.5e8	2.90689253807068	High	0.0001091	0.0007869
High	[K].KLDGQLGGLLSEASAEEDFTGK.[A]		7.00544E-07	0	1	1	34	Q6K669	Q6K669 [135-156]	1	2265.12449654	High	High	High	4.0e7	2.1e7	4.1e7	5.95025539398193	High	0	1.3E-07
High	[R].EAEEFAEEDKK.[V]		0.00322025	0	1	1	5	Q6Z7B0	Q6Z7B0 [550-560]	1	1324.59031658	High	High	High	1.6e8		1.8e8	3.96293640136719	High	3.227E-05	0.0001221
High	[R].APGDAQGSFIAEAIVEHIASTLSVDTNAIR.[R]		0.00106964	0	1	2	4	Q852M2	Q852M2 [946-975]	0	3053.55381762	High	Not Found	High	2.1e6		8.8e6	3.5242121219635	High	0	8.55E-06
High	[R].LSPFVDFMDCFDSDPVALGSYMVQQLNK.[H]	1xCarbamidomethyl [C10]	0.000261191	0	1	1	9	Q84QK0	Q84QK0 [235-262]	0	3223.47846949	High	High	High		5.7e6	2.5e6	6.13593530654907	High	0	1.448E-06
High	[R].EAGVTVVESPAK.[I]		0.00187563	0	1	1	6	Q6ZL94	Q6ZL94 [304-315]	0	1186.63139364	High	High	High		2.0e8		3.11142635345459	High	0	2.8E-05
High	[R].GGAGPSAACCSGVR.[S]	2xCarbamidomethyl [C9; C10]	0.000910357	0	1	1	6	Q0IQK9	Q0IQK9 [44-57]	0	1306.56267954	High	High	High	1.9e8		2.4e8	4.13692712783813	High	0	7.002E-06
High	[R].AVYYDPETGKEDPSK.[N]		0.00437509	0	1	1	8	P41345	P41345 [178-192]	1	1698.78572176	High	High	High			1.7e8	3.54249334335327	High	0	7.24E-05
High	[K].LGVSYNQPDGQK.[L]		0.00181802	0	1	2	6	A2XD35	A2XD35 [405-416]	0	1305.64335527	High	High	High			8.8e7	3.60302257537842	High	0	3.567E-05
High	[R].VTSGEQQVVSGMNYR.[L]	1xOxidation [M12]	6.61337E-05	0	1	1	6	Q10J94	Q10J94 [70-84]	0	1670.78025966	High	High	High			1.5e8	5.38629579544067	High	0	4.254E-07
High	[R].VTSGEQQVVSGMNYR.[L]		1.94713E-05	0	1	1	8	Q10J94	Q10J94 [70-84]	0	1654.78534466	High	High	High	4.5e8	3.1e8	1.2e8	5.20896244049072	High	0	4.818E-06
High	[K].GLEPTEFEDTVAQAFFDLENGNQELK.[S]		1.27086E-05	0	1	1	8	Q8LJU5	Q8LJU5 [13-38]	0	2941.37378762	High	High	High	1.5e7		1.2e7	7.17445516586304	High	0	3.19E-08
High	[K].GLEPTEFEDTVAQAFFDLENGNQELK.[S]	1xDeamidated [N/Q]	0.00079107	0	1	1	33	Q8LJU5	Q8LJU5 [13-38]	0	2942.35780362	High	High	High	4.2e6	3.7e6	2.8e6	5.77298641204834	High	0	5.874E-06
High	[K].GLEPTEFEDTVAQAFFDLENGNQELK.[S]	2xDeamidated [Q/N]	0.00487915	0	1	1	3	Q8LJU5	Q8LJU5 [13-38]	0	2943.34181962	Not Found	High	Not Found		9.2e6		6.05624866485596	High	0	5.736E-05
High	[R].GAAAGSVEEVK.[N]		0.00511255	0	1	1	6	Q6K9N6	Q6K9N6 [49-59]	0	1017.52111499	High	High	High	3.9e8		4.6e8	3.82386517524719	High	0	6.808E-05
High	[K].EEPKPEPEAEAAAETTSR.[E]		5.76263E-06	0	1	1	6	Q0JPA6	Q0JPA6 [132-149]	0	1941.90360487	High	High	High			1.1e8	5.59137010574341	High	0	1.174E-08
High	[K].HGANAGLVNALK.[L]		0.000516356	0	1	1	4	Q7XJ02	Q7XJ02 [148-159]	0	1164.64838118	High	Not Found	High				3.5816605091095	High	0	2.122E-05
High	[K].DSANDRTDEYGGSLENR.[C]		0.0010641	0	1	1	10	Q84QK0	Q84QK0 [195-211]	1	1898.81110148	High	High	High			8.1e7	4.92370462417603	High	0	1.319E-05
High	[R].TVPAAVPAIVFLSGGQSEEEATVNLNAMNK.[L]	1xOxidation [M28]; 1xDeamidated [N/Q]	0.00392302	0	1	1	17	Q5N725	Q5N725 [254-283]	0	3074.53505684	High	Not Found	High			8.3e6	3.35871958732605	High	8.922E-05	0.0004855
High	[R].TVPAAVPAIVFLSGGQSEEEATVNLNAMNK.[L]	1xOxidation [M28]	0.000811916	0	1	1	75	Q5N725	Q5N725 [254-283]	0	3073.55104084	High	High	High		1.8e7	9.6e6	4.14507913589478	High	0.0004779	0.005493
High	[R].TVPAAVPAIVFLSGGQSEEEATVNLNAMNK.[L]	2xDeamidated [Q16; N29]	0.000175886	0	1	1	1	Q5N725	Q5N725 [254-283]	0	3059.52415784	Not Found	High	Not Found				5.13108444213867	High	0	8.757E-07
High	[R].TVPAAVPAIVFLSGGQSEEEATVNLNAMNK.[L]	1xDeamidated [N/Q]	5.35778E-06	0	1	1	501	Q5N725	Q5N725 [254-283]	0	3058.54014184	High	High	High	9.6e5	4.0e7	3.5e6	4.53601598739624	High	0	7.556E-08
High	[R].TVPAAVPAIVFLSGGQSEEEATVNLNAMNK.[L]		8.49269E-07	0	1	1	1241	Q5N725	Q5N725 [254-283]	0	3057.55612584	High	High	High	1.3e8	6.2e7	1.1e8	5.7060375213623	High	0	2.147E-07
High	[K].HAVATPVNWKPGER.[V]		0.00027514	0	1	2	5	P0C5C8	P0C5C8 [169-182]	0	1561.82338527	High	High	High		2.4e8		4.678382396698	High	0	8.495E-06
High	[K].GLNAGNAASIPSK.[C]		0.00388248	0	1	1	6	Q0IQK9	Q0IQK9 [85-97]	0	1199.63787601	High	High	High			2.1e8	3.80420756340027	High	0	4.414E-05
High	[R].SIDGGAAFGFPDTPEEAAK.[A]		0.000625961	0	1	1	4	Q43007	Q43007 [471-489]	0	1879.87084829	High	High	Not Found	5.6e7			4.60034942626953	High	0	6.487E-06
High	[R].DVDSLLAFVNSLR.[-]		0.00173491	0	1	1	4	Q6Z4A7	Q6Z4A7 [463-475]	0	1448.77436938	Not Found	High	High		6.7e6		3.85148739814758	High	3.227E-05	0.0001202
High	[R].ELLFTTPGALQHLSGVILFEETLYQK.[T]	1xDeamidated [Q]	3.45114E-05	0	1	1	36	Q5N725	Q5N725 [57-82]	0	2948.56555208	High	High	High	3.4e6	9.5e5	5.2e6	5.52706527709961	High	0	1.64E-07
High	[K].IKNEQDPSLTFR.[R]		0.00619508	0	1	1	12	Q9S827	Q9S827 [88-99]	1	1447.75396829	High	High	High	1.9e8		1.5e8	3.59835338592529	High	8.922E-05	0.0003878
High	[K].LGANAILAVSLAICK.[A]	1xCarbamidomethyl [C14]	0.000283864	0	1	1	183	Q42971	Q42971 [112-126]	0	1513.87706064	High	High	High	5.0e6	3.1e6	1.8e6	3.87650203704834	High	0	4.268E-05
High	[K].VFPEIMVPLIGTPQELAQQVDVIR.[E]		1.53266E-05	0	1	1	30	Q75KR1	Q75KR1 [715-738]	0	2692.47423439	High	High	High	1.6e8	1.8e8	2.1e7	4.52394866943359	High	0	8.543E-08
High	[K].AVAHQPVSVAIEAGGR.[E]		0.000535507	0	1	1	10	P25777	P25777 [267-282]	0	1561.84451459	High	High	High			5.0e7	3.5013153553009	High	0	8.975E-06
High	[K].APGGAPANVACAISK.[L]	1xCarbamidomethyl [C11]	7.57136E-05	0	1	1	4	Q0J8G4	Q0J8G4 [47-61]	0	1383.70490998	High	High	Not Found	3.4e8			4.15657424926758	High	0	3.029E-07
High	[R].AEAEGALPVLGHR.[D]		0.00318697	0	1	1	2	Q2R480	Q2R480 [64-76]	0	1319.70662425	Not Found	Not Found	High				2.21597385406494	High	0	3.381E-05
High	[R].GAFGKPQGTCAR.[V]	1xCarbamidomethyl [C10]	0.00202774	0	1	2	5	A2Y0T4	A2Y0T4 [117-128]	0	1249.61061576	High	High	High			7.6e7	3.01799535751343	High	0	2.252E-05
High	[K].LLAGVTIAHGGVLPNINPVLLPK.[K]		0.00187563	0	1	3	4	A2Y5G8	A2Y5G8 [108-130]	0	2306.39584835	High	High	Not Found	1.7e7			4.41938591003418	High	0	1.741E-05
High	[K].GIGESVASVAK.[S]		0.00110355	0	1	1	6	Q6K669	Q6K669 [191-201]	0	1017.55750051	High	High	High	3.4e8		3.1e8	3.84902429580688	High	0	8.897E-06
High	[R].EVAAFAQFGSDLDAATQALLNR.[G]		1.05122E-06	0	1	1	24	P0C520	P0C520 [402-423]	0	2308.15679977	High	High	High	5.1e7	2.0e7	7.2e6	6.09798955917358	High	0	1.37E-09
High	[R].EVAAFAQFGSDLDAATQALLNR.[G]	1xDeamidated [Q/N]	8.89658E-05	0	1	1	7	P0C520	P0C520 [402-423]	0	2309.14081577	High	High	Not Found		1.1e7		4.99665307998657	High	0	3.008E-06
High	[K].VGGIHDAPAGR.[E]		0.00115644	0	1	1	12	P20907	P20907 [56-66]	0	1049.54866719	High	High	High			1.7e8	4.04341650009155	High	0	1.562E-05
High	[R].IDVTGPEQCPPEGK.[L]	1xCarbamidomethyl [C9]	0.000153632	0	1	1	6	Q7XJ02	Q7XJ02 [200-213]	0	1526.71553413	High	High	High			2.2e8	4.31017255783081	High	0	7.394E-07
High	[R].MGHAGAIVSGGK.[G]		0.000676764	0	1	1	10	Q6ZL94	Q6ZL94 [281-292]	0	1084.55678904	High	High	High			8.2e7	4.13426113128662	High	0	4.803E-06
High	[R].DTTLNGAVEQMYTEMASR.[H]	1xDeamidated [N5]	0.000124119	0	1	1	3	Q943F3	Q943F3 [98-115]	0	2017.88413222	High	High	Not Found	2.1e7	3.7e7		3.94678282737732	High	0	8.283E-07
High	[K].DAPAGEKPEPVR.[T]		0.00374385	0	1	1	7	P31674	P31674 [75-86]	0	1265.64844067	High	High	High			2.8e8	3.20707154273987	High	0	4.121E-05
High	[K].QSSALSAASSACDHIR.[D]	1xCarbamidomethyl [C12]	0.000245383	0	1	1	9	Q7XDC8	Q7XDC8 [241-256]	0	1660.77075751	High	High	High			2.6e8	4.49508428573608	High	0	1.579E-06
High	[K].LLAGVTIAHGGVLPNINPVLLPK.[K]	1xDeamidated [N]	0.000786966	0	1	3	3	A2Y5G8	A2Y5G8 [108-130]	0	2307.37986435	Not Found	High	Not Found		8.9e6		4.65178728103638	High	0	5.806E-06
High	[R].TTGIVLDSGDGVSHTVPIYEGFTLPHAILR.[L]		0.000929497	0	1	1	2	P0C542	P0C542 [149-178]	0	3165.65788878	Not Found	High	Not Found				3.6122829914093	High	0	7.172E-06
High	[R].AEQMLINNPSR.[V]		0.00456067	0	1	1	4	P37833	P37833 [57-67]	0	1272.6364958	High	Not Found	High	6.0e7		4.8e7	4.09276390075684	High	3.227E-05	0.0001519
High	[K].LTVSPAATQEHLGGGEER.[A]		3.93056E-05	0	1	2	6	A3AHG5	A3AHG5 [274-291]	0	1851.91952981	High	High	High			6.4e7	4.44042253494263	High	0	1.325E-07
High	[R].EQAVWALGNVAGDSPK.[C]		2.37281E-05	0	1	2	6	Q9SLX0	Q9SLX0 [182-197]	0	1641.82311039	High	High	High	3.9e7		2.9e7	4.86860036849976	High	0	1.331E-07
High	[K].IENVEGLNNFDEILQEADGIILSR.[G]		2.75259E-06	0	1	1	19	Q2QXR8	Q2QXR8 [257-280]	0	2701.3679145	High	High	High	1.8e8	8.4e7	1.3e7	5.64754199981689	High	0	1.057E-08
High	[R].DHTVSATHGDMDQNTR.[D]		2.46083E-05	0	2	5	12	Q6Z2Z4; P35683	Q6Z2Z4 [304-319]; P35683 [304-319]	0	1784.761649	High	High	High			1.8e8	4.32021045684814	High	0	9.756E-07
High	[K].IENVEGLNNFDEILQEADGIILSR.[G]	1xDeamidated [Q/N]	2.31188E-05	0	1	1	9	Q2QXR8	Q2QXR8 [257-280]	0	2702.3519305	Not Found	High	High		7.8e6	1.0e6	5.5546178817749	High	0	6.796E-08
High	[K].IVTSANNTYEAGVPNGK.[E]	2xDeamidated [N7; N15]	1.81978E-05	0	2	2	7	Q0JMY8; A2WPN7	Q0JMY8 [97-113]; A2WPN7 [97-113]	0	1736.8337354	High	High	High	1.3e9		5.5e8	5.62537860870361	High	0	3.168E-07
High	[K].IVTSANNTYEAGVPNGK.[E]	1xDeamidated [N]	9.06183E-06	0	2	2	82	Q0JMY8; A2WPN7	Q0JMY8 [97-113]; A2WPN7 [97-113]	0	1735.8497194	High	High	High	3.1e7	3.5e7	1.4e10	5.98252630233765	High	0	2.074E-08
High	[K].IVTSANNTYEAGVPNGK.[E]		6.00756E-06	0	2	2	16	Q0JMY8; A2WPN7	Q0JMY8 [97-113]; A2WPN7 [97-113]	0	1734.8657034	High	High	High	5.4e9		5.4e9	5.2728271484375	High	0	4.023E-07
High	[K].IENVEGLNNFDEILQEADGIILSR.[G]	3xDeamidated [N8; N9; Q15]	0.00635793	0	1	1	1	Q2QXR8	Q2QXR8 [257-280]	0	2704.3199625	Not Found	Not Found	High				3.81954884529114	High	0	7.949E-05
High	[K].SAWSEAYNQLVAAIKQEMKPAE.[-]		0.000108981	0	1	1	50	O04985	O04985 [148-169]	1	2464.21768543	High	High	High	5.5e7	4.8e7	3.5e7	5.38279724121094	High	0	5.485E-07
High	[K].AVGLAAHDDSGHLTPIR.[I]		8.03975E-06	0	1	1	8	Q0JA75	Q0JA75 [23-39]	0	1729.89800663	High	High	High			1.2e8	5.16445636749268	High	0	1.784E-08
High	[R].AIVQAVTHYSDPK.[I]		0.000495307	0	1	2	9	Q69LA6	Q69LA6 [275-287]	0	1428.74815466	High	High	High			3.0e8	3.66846942901611	High	0	4.504E-05
High	[K].SAWSEAYNQLVAAIKQEMKPAE.[-]	1xDeamidated [Q/N]	0.00639101	0	1	1	8	O04985	O04985 [148-169]	1	2465.20170143	High	High	High			7.5e6	4.44968461990356	High	3.227E-05	0.0001158
High	[K].SAEAVELVTK.[E]		0.00468063	0	1	1	4	Q948T6	Q948T6 [238-247]	0	1046.5728162	High	High	High			7.4e8	3.58172178268433	High	3.227E-05	0.0001904
High	[K].LSGETTVQSAVTELAAMVGENVK.[F]		0.000524479	0	1	1	2	B8BAI9	B8BAI9 [185-207]	0	2334.18571657	Not Found	Not Found	High			6.3e6	4.73860645294189	High	0	3.497E-06
High	[K].NMITGTSQADCAVLIIDSTTGGFEAGISK.[D]	1xCarbamidomethyl [C11]	0.000410709	0	1	1	42	O64937	O64937 [101-129]	0	2957.42306309	High	High	High	3.8e6	3.0e6	1.7e6	4.44809722900391	High	0	2.558E-06
High	[K].NMITGTSQADCAVLIIDSTTGGFEAGISK.[D]	1xDeamidated [Q/N]; 1xCarbamidomethyl [C11]	0.00111509	0	1	1	53	O64937	O64937 [101-129]	0	2958.40707909	High	High	High	7.6e6	4.4e6	2.5e6	4.62342071533203	High	3.227E-05	0.0001694
High	[K].LGWAIDEDFGSFEALVK.[K]		0.000300583	0	1	1	25	Q43008	Q43008 [125-141]	0	1896.9378057	High	High	High	8.0e6	5.1e6	3.7e6	4.87988901138306	High	0	1.727E-06
High	[R].FYNVTIEELPANVADLL.[-]		0.000877805	0	1	1	6	Q6Z2Z4	Q6Z2Z4 [398-414]	0	1920.99532054	High	High	High	1.2e7	5.3e7	6.2e6	4.20402336120605	High	0	6.689E-06
High	[R].KSEPIPEVNDEPVK.[V]		0.000124767	0	1	1	6	Q53LQ0	Q53LQ0 [374-387]	1	1580.81662802	High	High	High			2.1e7	4.73280763626099	High	0	5.694E-07
High	[R].AGGVDDAPLVGNK.[A]		0.000387864	0	1	1	6	Q6ER94	Q6ER94 [61-73]	0	1212.62189158	High	High	High	8.2e7		7.5e7	4.25596809387207	High	0	3.863E-05
High	[R].SGFEGAWTSNPLIFDNSYFTELVSGEK.[E]		0.000532729	0	1	1	3	Q9FE01	Q9FE01 [174-200]	0	2995.39960848	High	Not Found	High	2.1e7		1.6e7	4.98700332641602	High	0	3.565E-06
High	[R].SGFEGAWTSNPLIFDNSYFTELVSGEK.[E]	1xDeamidated [N]	1.75469E-05	0	1	1	8	Q9FE01	Q9FE01 [174-200]	0	2996.38362448	Not Found	High	High		1.0e7	1.9e6	6.94664907455444	High	0	4.792E-08
High	[R].LHPGTNLSELSK.[T]		0.00527431	0	1	1	11	P48642	P48642 [258-269]	0	1295.69539085	High	High	High			1.4e8	3.57012844085693	High	3.227E-05	0.000262
High	[R].KFGCTEFVNPK.[D]	1xCarbamidomethyl [C4]	0.00374385	0	1	1	11	Q2R8Z5	Q2R8Z5 [237-247]	1	1326.65108357	High	High	High			5.6e8	4.29594707489014	High	0	5.073E-05
High	[R].LNWLLHFGEPPK.[W]		0.00500747	0	1	1	2	Q0JMH0	Q0JMH0 [291-302]	0	1450.78414632	Not Found	High	Not Found				3.14400720596313	High	0	8.13E-05
High	[R].LSLDPALLLPSSASAALLADPAAPLSSLR.[L]		0.000292865	0	1	1	15	Q9AS33	Q9AS33 [44-72]	0	2830.59243511	High	High	High	3.5e7	2.1e7	1.2e7	4.60089111328125	High	3.227E-05	8.762E-05
High	[R].CFQTITCYQAVINNLDDAHEQIDTAIATALR.[E]	2xCarbamidomethyl [C1; C7]	7.00292E-05	0	2	2	25	Q0DHF6; A2Y5L9	Q0DHF6 [167-197]; A2Y5L9 [167-197]	0	3565.70499208	High	High	High	2.9e7	1.5e7	2.3e7	4.34505367279053	High	0	4.122E-05
High	[K].AYLDCHLMVTNPSDYVEPLAK.[A]	1xDeamidated [N11]; 1xCarbamidomethyl [C5]	0.00564253	0	1	1	2	Q9SE42	Q9SE42 [65-85]	0	2437.14140972	High	Not Found	Not Found				3.47440814971924	High	0.0003413	0.002644
High	[K].VPEPTVDETIQILR.[G]		0.00421889	0	1	1	4	Q7F9I1	Q7F9I1 [427-440]	0	1609.87956263	High	High	Not Found	3.2e7			2.55708503723145	High	0	4.775E-05
High	[R].ADEGYCVAVR.[E]	1xCarbamidomethyl [C6]	0.00597406	0	1	1	6	Q10M12	Q10M12 [37-46]	0	1139.51498406	High	High	High		4.6e7	5.8e7	3.58680629730225	High	0	7.359E-05
High	[R].FDEGLPPILTALEVLDHNIR.[L]		4.60737E-06	0	1	1	41	Q01859	Q01859 [96-115]	0	2262.21285815	High	High	High	1.5e8	7.1e7	3.1e7	5.22853088378906	High	0	8.827E-09
High	[K].LPDAGPSAPADHLR.[K]		0.000743198	0	1	1	5	Q7XJ02	Q7XJ02 [214-227]	0	1416.72300254	High	High	High		7.1e7	2.7e8	3.93835926055908	High	0	2.97E-05
High	[K].LTAAAAIASGTVLGLHEDSR.[Y]		0.000338792	0	1	1	114	Q6K669	Q6K669 [224-243]	0	1953.03997926	High	High	High	6.5e6	2.1e6	1.4e6	4.22012758255005	High	0	2.125E-05
High	[K].YIDTNFEGPALLPDDSEK.[Q]		1.89712E-05	0	1	1	4	A1XBB7	A1XBB7 [104-121]	0	2023.94949245	High	High	Not Found	1.3e8			5.54211330413818	High	0	1.087E-06
High	[K].IAVDMVNEGLIDR.[R]		0.00218081	0	1	1	4	Q75KR1	Q75KR1 [363-375]	0	1444.74644008	Not Found	High	High		2.0e7		4.0136923789978	High	0	2.098E-05
High	[R].ELLFTTPGALQHLSGVILFEETLYQK.[T]		1.38119E-05	0	1	1	50	Q5N725	Q5N725 [57-82]	0	2947.58153608	High	High	High	7.6e7	3.9e7	1.0e7	4.87699794769287	High	0	3.539E-08
High	[R].CFQTITCYQAVINNLDDAHEQIDTAIATALR.[E]	1xDeamidated [Q/N]; 2xCarbamidomethyl [C1; C7]	7.77092E-05	0	2	2	30	Q0DHF6; A2Y5L9	Q0DHF6 [167-197]; A2Y5L9 [167-197]	0	3566.68900808	High	High	High	7.8e7	3.6e7	3.2e6	5.8324089050293	High	0	3.135E-07
High	[K].IAIDLLEPIK.[A]		0.00597406	0	1	1	4	Q6ZJJ1	Q6ZJJ1 [74-83]	0	1124.69253742	High	High	Not Found	1.2e7	2.5e7		2.98486542701721	High	3.227E-05	0.0001401
High	[K].VDKGTVEVAGTNK.[E]		0.00307314	0	1	1	10	Q5N725	Q5N725 [104-116]	1	1317.70087011	High	High	High	1.8e5		1.5e9	4.65257740020752	High	0	6.371E-05
High	[K].DKGLEPTEFEDTVAQAFFDLENGNQELK.[S]	1xDeamidated [N/Q]	0.00110355	0	1	1	24	Q8LJU5	Q8LJU5 [11-38]	1	3185.47970953	High	High	High	1.2e7	8.8e6	7.3e6	5.25561141967773	High	0	8.934E-06
High	[R].DNLTLWTSDLTEDGGDEVK.[E]		1.98808E-05	0	1	1	2	Q6ZKC0	Q6ZKC0 [227-245]	0	2107.96659897	Not Found	High	Not Found		1.4e8		5.97921848297119	High	0	5.619E-08
High	[R].LPAAGPPSPAEHLR.[E]		0.000480084	0	1	1	6	P0C0L1	P0C0L1 [165-178]	0	1412.76447346	High	High	High	1.0e8		6.0e7	4.34647274017334	High	0	3.124E-06
High	[R].AMDGLPVTIR.[L]		0.00576091	0	2	2	6	Q75KR1; Q6AVA8	Q75KR1 [623-632]; Q6AVA8 [683-692]	0	1072.58194116	High	High	High	3.3e8	2.8e8	3.0e8	2.99215292930603	High	0	8.1E-05
High	[K].GIFWQEDIIPFFQNATIPK.[E]	1xDeamidated [Q/N]	0.00102605	0	1	1	7	Q8H8T0	Q8H8T0 [289-307]	0	2265.15903217	High	Not Found	High	2.6e6		1.3e7	4.23665523529053	High	0	8.149E-06
High	[K].LPLSPPALSGDLGEFMSWVDEVKK.[L]		4.66851E-07	0	1	1	25	Q75KR1	Q75KR1 [524-547]	1	2615.34255154	High	High	High	4.1e7	6.9e7	3.5e7	6.54158115386963	High	0	4.909E-10
High	[R].TTTDGTTASSPAPATRPAK.[G]		0.00257544	0	1	2	3	A2X0R4	A2X0R4 [161-179]	0	1830.91919544	High	Not Found	High				2.54589676856995	High	0	2.582E-05
High	[R].AVDATIDALVPYLDAGDAIVDGGNEWYQNTER.[R]	1xDeamidated [Q/N]	0.00296337	0	1	1	14	Q2R480	Q2R480 [100-131]	0	3452.61284884	High	Not Found	High	9.4e6		1.2e7	4.70027112960815	High	3.227E-05	0.0001626
High	[K].VIGTEHTDILR.[V]		0.00482875	0	1	1	10	P30298	P30298 [351-361]	0	1253.68482619	High	High	High	1.3e8		1.5e8	3.09737420082092	High	0.0001091	0.0005432
High	[K].EFSIPLQDSGHVVGFFGR.[S]		0.000360618	0	2	2	1	Q0JMY8; A2WPN7	Q0JMY8 [114-131]; A2WPN7 [114-131]	0	1991.99738625	Not Found	High	Not Found		1.6e7		3.71772956848145	High	0	2.169E-06
High	[R].DGAAEAVGQR.[V]		0.00287241	0	1	1	4	Q75KR1	Q75KR1 [8-17]	0	973.46974815	High	High	High			3.7e8	3.9246883392334	High	0	2.958E-05
High	[K].APLESYADIGGLDAQIQEIK.[E]		1.4364E-06	0	1	1	2	P46466	P46466 [187-206]	0	2131.09173996	Not Found	High	Not Found		1.2e7		5.35042095184326	High	0	2.035E-09
High	[K].SPEDATNLIDDKK.[I]		0.000462915	0	1	1	12	Q53LQ0	Q53LQ0 [159-171]	1	1445.71182863	High	High	High			3.3e8	4.37996006011963	High	3.227E-05	0.0001908
High	[K].LVIVGDGGTGK.[T]		0.00513917	0	2	2	6	A2Y7R5; Q7F7I7	A2Y7R5 [16-26]; Q7F7I7 [16-26]	0	1015.57823597	High	High	High			2.6e8	2.10430598258972	High	0	8.004E-05
High	[R].LLSLMDDLATPAGR.[A]		0.00642426	0	1	1	4	Q6Z7V2	Q6Z7V2 [98-111]	0	1472.7777402	High	High	Not Found	1.3e7	1.5e7		3.61292195320129	High	0	8.046E-05
High	[R].VSAANSRPPNPQ.[-]		0.00163847	0	4	6	12	Q0DHF6; Q0D3D2; A2XFI3; A2Y5L9	Q0DHF6 [594-605]; Q0D3D2 [576-587]; A2XFI3 [595-606]; A2Y5L9 [594-605]	0	1237.62837395	High	High	High	4.5e9		5.1e9	3.67221689224243	High	0	1.466E-05
High	[K].DKGLEPTEFEDTVAQAFFDLENGNQELK.[S]		0.00585132	0	1	1	17	Q8LJU5	Q8LJU5 [11-38]	1	3184.49569353	High	High	High	1.7e7	2.3e7	2.3e6	5.76290845870972	High	3.227E-05	9.068E-05
High	[R].VSAANSRPPNPQ.[-]	1xDeamidated [N/Q]	0.00116247	0	4	6	14	Q0DHF6; Q0D3D2; A2XFI3; A2Y5L9	Q0DHF6 [594-605]; Q0D3D2 [576-587]; A2XFI3 [595-606]; A2Y5L9 [594-605]	0	1238.61238995	High	High	High	4.0e8		5.2e8	4.61214017868042	High	0	7.621E-05
High	[K].GIFWQEDIIPFFQNATIPK.[E]		8.71334E-05	0	1	1	25	Q8H8T0	Q8H8T0 [289-307]	0	2264.17501617	High	High	High	9.9e7	1.3e7	5.5e6	5.53309106826782	High	0	2.507E-05
High	[K].TDEDKVMVLDSHK.[L]		0.00238229	0	1	1	6	Q9LST6	Q9LST6 [30-42]	1	1516.73118388	High	High	High			4.7e7	4.42532682418823	High	0	2.336E-05
High	[K].IQGIGAGFVPGVLDVDLINETVQVSSDEAIEMAK.[A]	1xDeamidated [N/Q]	0.00645768	0	1	1	8	Q9XEA6	Q9XEA6 [223-256]	0	3515.78255669	Not Found	Not Found	High			3.5e6	3.79797649383545	High	0.0004194	0.004098
High	[K].ANPAAADMVDR.[M]		0.00244501	0	1	1	4	Q6ZD89	Q6ZD89 [73-83]	0	1130.52588278	High	High	High			9.5e7	3.67985105514526	High	0	2.421E-05
High	[R].LNIHEYQGAELMGK.[Y]		0.00402623	0	1	1	2	Q6K9N6	Q6K9N6 [28-41]	0	1602.79445286	Not Found	High	Not Found				3.79548525810242	High	0	4.525E-05
High	[R].TDEYGGSLSNR.[C]		0.00451355	0	1	1	4	Q6Z965	Q6Z965 [208-218]	0	1198.53347048	Not Found	High	High		1.6e7	2.6e7	3.14905476570129	High	3.227E-05	0.0002232
High	[K].SLLDSNLEDGR.[Y]		0.00495575	0	1	1	4	Q0JKD0	Q0JKD0 [1933-1943]	0	1218.59607072	High	High	Not Found	1.0e8	7.5e7		3.17013764381409	High	0	5.831E-05
High	[K].NCYDALPEHGK.[V]	1xCarbamidomethyl [C2]	0.00264324	0	1	1	7	Q6ZD89	Q6ZD89 [287-297]	0	1303.5735615	High	High	High	6.4e7	3.2e7	3.0e7	3.37581753730774	High	3.227E-05	0.0001257
High	[R].HSSVEQIDICEIDK.[M]	1xCarbamidomethyl [C10]	0.000616267	0	1	1	2	Q9SMB1	Q9SMB1 [128-141]	0	1672.78467623	Not Found	High	Not Found		1.3e7		3.40469741821289	High	0	4.271E-06
High	[K].IDFPGAKPVSDAVAK.[S]		0.00323703	0	1	1	3	Q0JPA6	Q0JPA6 [94-108]	0	1514.82131956	High	High	Not Found				2.81384921073914	High	0	3.449E-05
High	[K].DLTDSIAAGNYPEWK.[L]		0.000561177	0	1	2	10	A2YH64	A2YH64 [254-268]	0	1679.79114153	High	High	High			2.5e8	4.62001180648804	High	0	2.036E-05
High	[R].HPAESTSATNESVLK.[V]		6.52911E-06	0	1	1	8	B8BJ39	B8BJ39 [476-490]	0	1570.77074044	High	High	High	2.8e8		2.5e8	4.37051343917847	High	0	1.378E-08
High	[K].DEAYFAANAAAQASR.[R]		0.000472649	0	1	1	17	Q2QLY5	Q2QLY5 [374-388]	0	1555.71355997	High	High	High	1.8e7	9.2e5	7.8e4	4.30810642242432	High	0	1.96E-05
High	[R].KDAAENTMVAYK.[A]		0.00038385	0	2	2	6	Q7XTE8; Q6EUP4	Q7XTE8 [149-160]; Q6EUP4 [149-160]	1	1340.65147712	High	High	High	5.3e7	6.4e6	9.0e6	4.87987995147705	High	0	2.354E-06
High	[R].HTGVMVGMGQK.[D]		0.00219218	0	4	4	3	A2XNS1; Q10DV7; P0C542; A3C6D7	A2XNS1 [42-52]; Q10DV7 [42-52]; P0C542 [41-51]; A3C6D7 [42-52]	0	1144.56015986	High	High	Not Found	7.7e7			3.099365234375	High	0	2.117E-05
High	[K].GLQAHVGEIQK.[T]		0.00296337	0	1	1	8	P42862	P42862 [15-25]	0	1179.64804681	High	High	High	1.8e8	6.7e7	1.4e8	3.87770915031433	High	0	3.086E-05
High	[K].DAEGQDAEATTEEAK.[K]		0.00101543	0	1	1	2	P49199	P49199 [134-148]	0	1564.66091514	Not Found	High	Not Found				3.85435199737549	High	0	8.035E-06
High	[R].RSLLGESNEFVGDK.[V]		0.00106964	0	1	1	4	P48494	P48494 [100-113]	1	1550.78091124	High	High	Not Found	5.6e7			3.96365284919739	High	0	1.071E-05
High	[K].AVTFVDNHDTGSTQK.[L]	1xDeamidated [N7]	0.000500487	0	1	1	2	P27933	P27933 [304-318]	0	1620.75000541	Not Found	High	Not Found		1.7e7		3.58068084716797	High	0	3.291E-06
High	[K].AVTFVDNHDTGSTQK.[L]		0.00016784	0	1	1	12	P27933	P27933 [304-318]	0	1619.76598941	High	High	High	9.7e8	6.6e8	8.5e8	5.35801458358765	High	0	2.386E-06
High	[K].DEAYFAANAAAQASR.[R]	1xDeamidated [N8]	0.0034632	0	1	1	1	Q2QLY5	Q2QLY5 [374-388]	0	1556.69757597	High	Not Found	Not Found				3.52822828292847	High	0	3.752E-05
High	[K].VATPDQAQEVHDGLRK.[W]		0.00262954	0	1	1	9	P48494	P48494 [176-191]	1	1763.90348589	High	High	High	3.2e8	5.0e8	3.1e8	3.98064804077148	High	0	2.645E-05
High	[R].RVDSAAVFHNASTR.[F]		0.000516356	0	1	1	6	O04226	O04226 [642-655]	1	1530.77716332	High	High	High	5.6e7	4.4e7	5.0e7	4.27583456039429	High	0	4.872E-06
High	[K].VVVIGGGDTGTDCIGTSIR.[H]	1xCarbamidomethyl [C13]	2.28794E-05	0	1	2	2	Q0JKD0	Q0JKD0 [1952-1970]	0	1876.94330203	Not Found	High	Not Found		1.1e7		4.54401636123657	High	0	6.679E-08
High	[R].KSPCGEGTNTWDR.[F]	1xCarbamidomethyl [C4]	0.00133771	0	1	1	10	P35686	P35686 [76-88]	1	1507.65941626	High	High	High			1.2e8	3.84181046485901	High	8.922E-05	0.0005349
High	[K].ELVNSPANVLTPAVLAEEASNIASTYSDVFTATILDVEK.[C]		1.30436E-05	0	1	1	15	Q6K669	Q6K669 [286-324]	0	4092.09107676	High	High	High	3.7e6	2.4e6	1.3e6	6.01101493835449	High	0	3.298E-08
High	[K].ELVNSPANVLTPAVLAEEASNIASTYSDVFTATILDVEK.[C]	1xDeamidated [N]	0.000655966	0	1	1	19	Q6K669	Q6K669 [286-324]	0	4093.07509276	High	High	High		2.6e5		4.967369556427	High	0	5.281E-06
High	[K].ELVNSPANVLTPAVLAEEASNIASTYSDVFTATILDVEK.[C]	2xDeamidated [N8; N]	8.69237E-06	0	1	1	7	Q6K669	Q6K669 [286-324]	0	4094.05910876	High	Not Found	High	4.5e6			6.14229393005371	High	0	1.968E-08
High	[K].GEGSHILDPEGNK.[Y]		0.00115644	0	1	1	12	Q10G56	Q10G56 [64-76]	0	1352.6440835	High	High	High	6.9e7	5.0e7	1.0e8	3.86894202232361	High	0	1.063E-05
High	[K].QDLPNAMNAAEITDK.[L]		0.000724116	0	1	2	4	P51823	P51823 [128-142]	0	1630.77411126	High	High	Not Found	8.5e7	1.3e8		3.56898021697998	High	0	5.253E-06
High	[K].HVGEPMTHLESIASSAVR.[A]		0.00147664	0	1	1	4	Q2QXR8	Q2QXR8 [386-403]	0	1920.95962052	High	High	Not Found		1.1e7		4.24447679519653	High	0	1.287E-05
High	[R].YEEEYTHGSNAGLK.[I]		0.000335285	0	1	1	4	Q6ZJJ1	Q6ZJJ1 [60-73]	0	1597.71289123	High	Not Found	High			7.6e6	3.86836814880371	High	0	1.989E-06
High	[R].LPDATQGSDHLR.[Q]		0.00193505	0	1	1	9	Q9FE01	Q9FE01 [132-143]	0	1309.64950327	High	High	High	6.6e7	4.8e7	2.0e8	3.7026526927948	High	0	4.885E-05
High	[R].EADPLDSQVVTVGK.[F]		0.00274116	0	1	2	4	Q84XG9	Q84XG9 [257-270]	0	1457.74821415	High	High	Not Found				3.2401134967804	High	3.227E-05	0.0001051
High	[R].LLPPFHQASSLLR.[G]		0.00421889	0	1	1	3	Q75GX9	Q75GX9 [126-138]	0	1478.84780916	High	High	High		5.7e7	7.5e7	2.80777025222778	High	3.227E-05	0.0001447
High	[R].HPAESTNATNESVLK.[V]		2.58598E-06	0	1	1	6	Q2QXR8	Q2QXR8 [476-490]	0	1597.78163947	High	High	High	1.7e8		1.8e8	5.04156637191772	High	0	4.256E-09
High	[K].ALAGQKDEAYFAANAAAQASR.[R]		0.00150767	0	1	1	1	Q2QLY5	Q2QLY5 [368-388]	1	2124.04685549	Not Found	High	Not Found				4.68513107299805	High	0	1.317E-05
High	[K].VELVEPPESAAVGER.[V]		0.00465639	0	1	1	2	Q9ZTS1	Q9ZTS1 [726-740]	0	1581.81187699	Not Found	High	Not Found		2.3e7		3.51909637451172	High	0	5.406E-05
High	[R].IGTGAPVYLAAVLEYLAAEVLELAGNAAR.[D]		0.000575966	0	1	2	18	A2Y5G8	A2Y5G8 [55-83]	0	2915.58768408	High	High	High	6.7e5	9.3e5	6.6e5	3.42140412330627	High	0	3.934E-06
High	[K].NAGLPWELGLAETHQTLVANGLR.[G]	1xDeamidated [Q/N]	0.000472649	0	1	2	2	Q0JKD0	Q0JKD0 [1183-1205]	0	2461.28339765	Not Found	High	Not Found		1.9e7		3.86505961418152	High	0	2.34E-05
High	[R].VGAGAPVYLAAVLEYLAAEVLELAGNAAR.[D]		0.00353592	0	1	5	4	A2YMC5	A2YMC5 [45-73]	0	2871.56146936	High	High	High				3.80147290229797	High	0	3.84E-05
High	[R].VGQVAAVAQAK.[D]		0.00169039	0	1	1	8	P14717	P14717 [51-61]	0	1041.60511943	High	High	High	5.7e8	7.4e8	7.2e8	3.70566701889038	High	0	2.485E-05
High	[R].EMQAKPDLIIGNYSDGNLVATLLAHK.[L]		0.000924674	0	1	1	2	P30298	P30298 [398-423]	0	2811.47093982	High	Not Found	Not Found	1.9e7			3.24935626983643	High	0	7.143E-06
High	[R].SAAASSMSALK.[Q]		0.00256209	0	1	1	6	Q93VT8	Q93VT8 [90-100]	0	1023.51392115	High	High	High	2.4e7	5.7e7	5.6e7	3.31289148330688	High	0	2.572E-05
High	[R].ESGSTMDVVAAQTK.[A]		0.000105083	0	1	1	12	P48494	P48494 [136-149]	0	1423.67333467	High	High	High	1.7e9		1.9e9	4.29922866821289	High	0	9.948E-06
High	[R].AHALSTVDGYSGYGAEQGEK.[K]		0.000513677	0	1	1	2	Q10MQ2	Q10MQ2 [120-139]	0	2039.93048833	Not Found	High	Not Found				4.34674882888794	High	0	3.401E-06
High	[K].GLQAHVGAIQK.[T]		0.00400537	0	1	1	6	P42863	P42863 [15-25]	0	1121.64256755	High	High	High	9.7e7	3.9e7	1.0e8	3.59897923469543	High	0	4.478E-05
High	[K].AGTDDGANKDTSATAAATETTAR.[D]		5.34479E-07	0	1	1	15	A2Y720	A2Y720 [176-198]	1	2196.00108689	High	High	High	6.3e8	4.5e8	1.2e8	6.09968519210815	High	0	3.142E-08
High	[RK].NGHVEIIANDQGNR.[I]		0.00290241	0	1	3	2	Q6Z7B0	Q6Z7B0 [52-65]	0	1536.75134246	Not Found	Not Found	High			1.1e7	3.79371666908264	High	0	3.01E-05
High	[R].LFLANPDLPR.[R]		0.00366686	0	1	5	8	Q84QK0	Q84QK0 [328-337]	0	1155.65206961	High	High	High	6.4e8		5.7e8	3.74911260604858	High	0	4.009E-05
High	[K].HLGGSDDTVEAYESGK.[L]		7.81145E-05	0	1	1	4	Q0DAE4	Q0DAE4 [108-123]	0	1664.73983418	High	High	Not Found		3.3e7		4.25771617889404	High	0	1.805E-06
High	[K].GTVEVAGTNKETTTQGHDDLGK.[R]	2xDeamidated [N9; Q15]	0.00439786	0	1	1	2	Q5N725	Q5N725 [107-128]	1	2260.05753999	Not Found	High	High			3.5e6	3.93008089065552	High	0	5.022E-05
High	[K].HSNVDSSYLPIK.[S]		0.000368201	0	1	1	5	Q852M2	Q852M2 [571-582]	0	1359.69030545	High	High	High			3.0e7	4.0197868347168	High	0	2.225E-06
High	[K].GTVEVAGTNKETTTQGHDDLGK.[R]	1xDeamidated [Q/N]	7.41541E-05	0	1	1	11	Q5N725	Q5N725 [107-128]	1	2259.07352399	High	High	High		9.1e7	1.2e7	4.56670093536377	High	3.227E-05	9.592E-05
High	[K].AGEDDDDLDDEDAEDEDK.[A]		4.43024E-05	0	1	1	2	Q9SLY8	Q9SLY8 [384-401]	0	2010.70541796	Not Found	High	Not Found				3.95358419418335	High	0	2.3E-07
High	[K].AGTDDGANKDTSATAAATETTAR.[D]	1xDeamidated [N8]	0.00402623	0	1	1	1	A2Y720	A2Y720 [176-198]	1	2196.98510289	Not Found	High	Not Found				3.86962199211121	High	0	4.516E-05
High	[K].VDKGTIEVAGTEK.[E]		0.000389888	0	1	1	15	P17784	P17784 [104-116]	1	1346.7161858	High	High	High	3.3e7	1.9e7	2.3e8	4.16685485839844	High	0	2.401E-06
High	[K].SQASALEAHAAPNCK.[V]	1xCarbamidomethyl [C14]	8.69237E-06	0	1	1	10	Q7XDC8	Q7XDC8 [112-126]	0	1554.73291553	High	High	High		1.6e8	3.6e8	5.63405275344849	High	0	9.311E-08
High	[K].ELQEFKPVDASANA.[-]		0.00449017	0	1	1	8	P09229	P09229 [127-140]	0	1518.74346312	High	High	High			9.4e8	3.84610223770142	High	3.227E-05	0.0001022
High	[K].THGAISEFVNPK.[Y]		0.00635793	0	1	2	4	A2YGP6	A2YGP6 [398-409]	0	1299.66917613	High	High	Not Found				3.81303286552429	High	3.227E-05	0.000159
High	[K].GVVPDTHPLSATAAR.[S]		0.00108647	0	1	1	7	Q0JMH0	Q0JMH0 [260-274]	0	1491.79141641	High	High	Not Found				3.11263346672058	High	0	1.201E-05
High	[K].GTVEVAGTNKETTTQGHDDLGK.[R]		6.82309E-05	0	1	1	4	Q5N725	Q5N725 [107-128]	1	2258.08950799	High	High	High		2.3e7	1.8e7	3.82805991172791	High	0	2.65E-07
High	[K].AGFAGDDAPR.[A]		0.0056719	0	4	4	5	A2XNS1; Q10DV7; P0C542; A3C6D7	A2XNS1 [21-30]; Q10DV7 [21-30]; P0C542 [20-29]; A3C6D7 [21-30]	0	976.44828446	High	High	High	6.9e8	2.4e8	4.1e8	3.54034852981567	High	0	7.002E-05
High	[R].AEYEESGPAIVHR.[K]		0.000183362	0	1	1	6	A3C6D7	A3C6D7 [362-374]	0	1457.70193271	High	High	Not Found				3.52096104621887	High	0	9.242E-07
High	[K].AAAAAEAASSSSSNEPAVDAQAK.[Q]		1.5011E-05	0	1	1	4	Q10RI7	Q10RI7 [28-50]	0	2103.97889497	High	High	Not Found		7.4e6		4.48662376403809	High	0	1.079E-06
High	[R].ESGSTMDVVAAQTK.[A]	1xOxidation [M6]	0.000337034	0	1	1	10	P48494	P48494 [136-149]	0	1439.66824967	High	High	High	2.0e7	1.5e7	6.9e6	3.47991323471069	High	0	1.814E-05
High	[R].TKGEAGTGNVVEAVR.[H]		7.37693E-05	0	1	2	6	Q69LA6	Q69LA6 [173-187]	1	1487.78124561	High	High	High	1.7e8	1.6e8	1.9e8	4.51880741119385	High	0	8.389E-07
High	[R].RAEQMLINNPSR.[V]		0.000606724	0	1	1	10	P37833	P37833 [56-67]	1	1428.73760676	High	High	High	3.8e8	2.9e7	3.4e8	4.4010853767395	High	0	5.431E-05
High	[R].TMASTVPLAVEGEPSNK.[-]	1xOxidation [M2]	0.000393966	0	1	1	4	P31924	P31924 [800-816]	0	1746.85784122	High	High	Not Found	2.2e7			3.75670504570007	High	0.0001091	0.0007764
High	[R].GGMTSHAAVVAR.[G]		0.00370515	0	2	2	4	Q75KR1; Q6AVA8	Q75KR1 [464-475]; Q6AVA8 [524-535]	0	1156.58915176	High	High	Not Found				3.37708973884583	High	0	5.375E-05
High	[R].TMASTVPLAVEGEPSNK.[-]		0.00016784	0	1	1	4	P31924	P31924 [800-816]	0	1730.86292622	High	High	Not Found	3.7e8	2.7e8		4.26461696624756	High	0	8.265E-07
High	[K].DTAGGELPNR.[A]		0.00359146	0	1	2	6	P0C5D0	P0C5D0 [119-128]	0	1029.49596287	High	High	High	8.2e7		1.1e8	3.09684872627258	High	3.227E-05	0.0001884
High	[K].DTSATAAATETTAR.[D]		0.000242842	0	1	2	10	A2Y720	A2Y720 [185-198]	0	1366.64447736	High	High	High	1.8e8		1.5e8	4.66129302978516	High	0	1.636E-06
High	[K].IVASNTGSGVYK.[D]		0.00158814	0	1	3	3	Q852M2	Q852M2 [277-288]	0	1195.63172801	High	High	Not Found	1.0e8	3.2e7		3.42352414131165	High	0	1.409E-05
High	[K].EVDEQMINVQNK.[N]		0.00398462	0	2	8	8	P45960; P46265	P45960 [325-336]; P46265 [325-336]	0	1446.6893191	High	High	Not Found	3.1e7			3.69608759880066	High	0	4.651E-05
High	[K].TAVAVSYCKPGR.[G]	1xCarbamidomethyl [C8]	0.00305721	0	1	1	9	A2ZB00	A2ZB00 [21-32]	0	1308.67288163	High	High	High	1.1e8	4.1e7	5.1e7	3.60571026802063	High	3.227E-05	0.0001319
High	[K].GTVEVAGTNKETTTQGHDDLGKR.[C]	1xDeamidated [N/Q]	0.000645808	0	1	1	20	Q5N725	Q5N725 [107-129]	2	2415.17463495	High	High	High	1.3e8	9.9e7	1.3e8	3.95263051986694	High	0	1.105E-05
High	[K].TEGVNIYGGPIAHK.[A]		0.00267085	0	1	1	4	O04226	O04226 [570-583]	0	1455.75905369	High	High	Not Found				2.77735137939453	High	0	2.708E-05
High	[K].NAAYIGTPGK.[G]	1xDeamidated [N1]	0.00619508	0	2	3	8	P17784; Q5N725	P17784 [15-24]; Q5N725 [15-24]	0	992.50473713	High	High	High			6.1e8	3.1949508190155	High	0	7.659E-05
High	[K].SARPPGRPFGSGPPGDRPR.[G]		0.00200677	0	1	1	10	P0DKK8	P0DKK8 [94-112]	0	1961.02125002	High	High	High	5.6e6	6.6e6	4.1e7	3.74918413162231	High	3.227E-05	9.387E-05
High	[K].NAAYIGTPGK.[G]		0.00480374	0	2	3	14	P17784; Q5N725	P17784 [15-24]; Q5N725 [15-24]	0	991.52072113	High	High	High	4.8e9	2.5e9	6.0e9	3.14903688430786	High	3.227E-05	0.0001697
High	[K].SHIPDGPGYQEK.[F]		0.00156356	0	1	1	8	Q93XI4	Q93XI4 [124-135]	0	1327.62770521	High	High	High			3.3e8	3.13691878318787	High	0	5.83E-05
High	[K].IHNFDQNVGALSVK.[L]		0.000273712	0	1	2	10	Q7XQ45	Q7XQ45 [296-309]	0	1541.80706647	High	High	Not Found	9.4e7	2.9e7		3.64929914474487	High	0	2.946E-05
High	[K].ILDVIDCTGSGDVDTSK.[V]	1xCarbamidomethyl [C7]	0.000432642	0	1	1	4	Q6ESI7	Q6ESI7 [146-162]	0	1794.84258493	High	High	Not Found		7.0e6		4.68804883956909	High	0	2.962E-06
High	[K].LIGAGAATIALAGAAVGIGNVFSSLIHSVAR.[N]		9.32309E-05	0	1	1	12	P0C519	P0C519 [7-37]	0	2877.63088634	High	High	High	1.7e6			6.35027647018433	High	0	3.943E-07
High	[R].SGADAAPGVIR.[D]		0.00123733	0	1	1	6	Q9LGQ6	Q9LGQ6 [51-61]	0	1013.53743379	High	High	High		1.3e8	1.8e8	3.65719604492188	High	8.922E-05	0.0003817
High	[K].ALTNVVSVGIGGSFLGPLFVHAALQTDPEAAESAK.[G]	1xDeamidated [Q/N]	0.00622732	0	2	2	64	P42862; P42863	P42862 [145-179]; P42863 [145-179]	0	3467.80567547	High	High	High	3.1e6	1.9e6	3.1e6	3.84063076972961	High	3.227E-05	0.0002597
High	[R].KEAAENTLVAYK.[S]		0.00490455	0	1	1	6	Q06967	Q06967 [148-159]	1	1336.71070654	High	High	High	4.6e7	4.0e7	4.1e7	4.22082757949829	High	0	5.758E-05
High	[K].ILPWGDEAYAGGSANAPR.[G]		3.70292E-06	0	1	1	3	Q10M12	Q10M12 [176-193]	0	1844.89258686	High	High	Not Found	6.3e7	9.7e7		5.87817001342773	High	0	3.258E-08
High	[R].VEIIANDQGNR.[I]	1xDeamidated [N/Q]	0.00126334	0	1	1	7	Q75HQ0	Q75HQ0 [78-88]	0	1229.61205558	High	High	High		5.9e7	1.1e8	3.35075902938843	High	0	2.087E-05
High	[R].VEIIANDQGNR.[I]		0.00123733	0	1	1	6	Q75HQ0	Q75HQ0 [78-88]	0	1228.62803958	High	High	High	1.6e9	4.0e8	1.4e9	3.3969841003418	High	0	2.043E-05
High	[R].CNDELEPSQCTAACK.[S]	3xCarbamidomethyl [C1; C10; C14]	2.832E-05	0	1	2	5	A2WK50	A2WK50 [143-157]	0	1782.70914539	High	High	High	1.5e8	1.3e8	1.2e8	5.15061569213867	High	0	8.739E-08
High	[R].KQSSALSAASSACDHIR.[D]	1xCarbamidomethyl [C13]	5.63025E-07	0	1	1	6	Q7XDC8	Q7XDC8 [240-256]	1	1788.86572047	High	High	High	2.0e8	1.6e8	2.2e8	5.95352983474731	High	0	2.802E-09
High	[K].GVVSPAEGTTHPEYR.[V]		0.000137731	0	1	3	7	Q852M2	Q852M2 [509-523]	0	1599.77616021	High	High	High	1.3e8	6.5e7	1.1e8	3.94550371170044	High	0	1.634E-06
High	[K].IIYSGGQDLDVLPQGAGK.[G]		1.35274E-05	0	1	1	4	Q6YXW6	Q6YXW6 [159-176]	0	1830.95960376	High	High	Not Found	5.1e7	4.7e7		4.12352895736694	High	0	3.44E-08
High	[R].AQGDADSALDR.[L]		0.00288737	0	1	1	6	P35687	P35687 [60-70]	0	1118.50725576	High	High	High			6.1e8	4.05121898651123	High	0	2.99E-05
High	[K].DLVSSLVSGLLTIGPR.[F]		0.000963964	0	1	1	13	Q93VT8	Q93VT8 [432-447]	0	1626.94249724	High	High	High		2.9e6	4.3e6	4.09143161773682	High	0	7.515E-06
High	[R].VNVSELAVELLTVPEYLQFK.[E]		5.48371E-05	0	1	1	31	P31924	P31924 [105-124]	0	2291.25332596	High	High	High	2.5e7	6.9e6	2.0e7	4.96566772460938	High	0	1.543E-06
High	[R].FDLSGIAPAPR.[G]		0.004705	0	0	1	4			0	1143.61568409	High	High	Not Found	2.9e8	3.3e8		3.51357960700989	High	0.0001344	0.001061
High	[K].VDATEDTDLAQK.[Y]		0.00201723	0	1	1	6	Q67IX6	Q67IX6 [131-142]	0	1305.61686567	High	High	High	9.9e6	1.7e7	2.4e7	3.95956468582153	High	0	2.259E-05
High	[K].AQISIYDPQVTEDQIQR.[D]		0.000184318	0	1	3	2	Q9AUV6	Q9AUV6 [358-374]	0	2004.00325937	Not Found	High	Not Found		6.7e7		4.21781635284424	High	0	9.324E-07
High	[R].SLGQNPTEAELQDMINEVDADGNGTIDFPEFLNLMAK.[K]	1xDeamidated [N/Q]	0.00275544	0	1	1	7	Q6F332	Q6F332 [39-75]	0	4037.86306793	High	High	High	3.7e6	4.0e6		5.00001525878906	High	3.227E-05	9.649E-05
High	[R].VLDTIHLLLDLLEAPDPANLEK.[F]		0.000356885	0	1	1	18	P30298	P30298 [244-265]	0	2442.34901715	High	High	High	1.1e7	9.4e5	1.6e7	4.33958387374878	High	0	2.432E-06
High	[R].NKPIAVIGGGDSAMEESNFLTK.[Y]		0.000231734	0	1	1	2	Q6ZFU6	Q6ZFU6 [157-178]	0	2278.13837253	Not Found	High	Not Found				4.31807804107666	High	0	4.019E-05
High	[K].ALTNVVSVGIGGSFLGPLFVHAALQTDPEAAESAK.[G]		0.00456067	0	2	2	33	P42862; P42863	P42862 [145-179]; P42863 [145-179]	0	3466.82165947	High	High	High	3.3e6	1.6e6	3.3e5	4.43893575668335	High	3.227E-05	0.000198
High	[K].TIEVQNPATGETLANVSCMGSK.[E]	1xCarbamidomethyl [C18]	6.21308E-05	0	1	1	4	B9F3B6	B9F3B6 [70-91]	0	2307.09552171	High	High	Not Found	3.1e7			4.85663032531738	High	0	9.001E-06
High	[R].CQGGANAGHTIYNSEGK.[K]	1xCarbamidomethyl [C1]	8.55774E-06	0	1	3	6	A2XD35	A2XD35 [95-111]	0	1763.77657114	High	High	High			1.6e7	5.79946279525757	High	0	1.928E-08
High	[R].AVLAANALDFASPGAANR.[I]		5.99086E-05	0	1	1	4	Q69T51	Q69T51 [67-84]	0	1728.90275766	High	High	Not Found	3.7e7			4.77008962631226	High	0	1.735E-06
High	[R].IIYGGSVTGANCK.[E]	1xDeamidated [N11]; 1xCarbamidomethyl [C12]	0.000406457	0	1	1	5	P48494	P48494 [207-219]	0	1340.65147786	High	High	High				4.70919752120972	High	0	3.441E-06
High	[K].IQDKEGIPPDQQR.[L]		0.000300583	0	2	6	17	P0CH35; P51431	P0CH35 [30-42]; P51431 [30-42]	1	1523.78124561	High	High	High	1.7e8		9.4e7	4.33955812454224	High	0	1.058E-05
High	[R].IIYGGSVTGANCK.[E]	1xCarbamidomethyl [C12]	0.000609888	0	1	1	12	P48494	P48494 [207-219]	0	1339.66746186	High	High	High		3.3e9	3.1e9	4.46013641357422	High	0	5.598E-06
High	[K].AAVLASNSGTPVVITSGFENR.[S]	1xDeamidated [N]	0.00202774	0	1	1	2	O04226	O04226 [245-265]	0	2091.07167367	Not Found	High	Not Found				5.54450416564941	High	0	1.911E-05
High	[K].LPLSPPALSGDLGEFMSWVDEVK.[K]		0.00268477	0	1	1	9	Q75KR1	Q75KR1 [524-546]	0	2487.24758858	High	High	High	2.3e6	9.9e6		3.68126559257507	High	3.227E-05	0.0001414
High	[K].FSNACGAICTTK.[K]	2xCarbamidomethyl [C5; C9]	0.00154739	0	1	1	6	Q0J8G4	Q0J8G4 [303-314]	0	1329.59258269	High	High	High			9.2e7	4.0749659538269	High	0	1.367E-05
High	[K].QITPDDSGMVYSKPR.[R]	1xOxidation [M9]	0.00077076	0	1	2	5	Q84QK0	Q84QK0 [136-150]	0	1709.81631081	High	High	High	3.0e7		3.8e7	3.9782862663269	High	0	1.953E-05
High	[K].QITPDDSGMVYSKPR.[R]		0.00109213	0	1	2	8	Q84QK0	Q84QK0 [136-150]	0	1693.82139581	High	High	Not Found	1.7e8			4.29811906814575	High	0	1.275E-05
High	[K].AAVLASNSGTPVVITSGFENR.[S]		6.61337E-05	0	1	1	5	O04226	O04226 [245-265]	0	2090.08765767	High	High	Not Found		1.3e7		4.77738285064697	High	0	2.557E-07
High	[R].GVLAKPTHDTIIR.[L]		0.00114447	0	1	1	4	Q10G56	Q10G56 [407-419]	0	1420.8270737	High	High	High			1.4e8	3.63029885292053	High	0	1.773E-05
High	[R].IGLAGLAVMGQNLALNIAEKGFPISVYNR.[T]		0.0018466	0	1	1	5	Q9LI00	Q9LI00 [6-34]	1	3029.66047188	Not Found	High	High		5.1e6		3.97296285629272	High	0	5.133E-05
High	[K].VMANADTPEDATTAR.[Q]		8.71334E-05	0	1	1	5	Q6AVA8	Q6AVA8 [610-624]	0	1562.71151102	High	High	High	1.1e8		9.0e7	5.07548475265503	High	0	1.629E-06
High	[K].EHISAYGEGNER.[R]		0.00278423	0	1	1	11	P14656	P14656 [279-290]	0	1361.60803235	High	High	High			5.9e7	3.77744770050049	High	8.922E-05	0.0003601
High	[R].IVQDPSSLQDQK.[K]		0.00480374	0	1	2	3	A2WXV8	A2WXV8 [273-284]	0	1357.69578471	High	High	High	1.7e8	1.3e8	1.8e8	3.53426742553711	High	0	5.622E-05
High	[K].KGDDEAEAEADPACEGGVCR.[K]	2xCarbamidomethyl [C14; C19]	9.39797E-06	0	1	1	8	Q7Y0E8	Q7Y0E8 [548-567]	1	2135.86043675	High	High	High	4.5e7	2.1e7	4.4e7	5.46651077270508	High	0	1.446E-07
High	[R].SLGQNPTEAELQDMINEVDADGNGTIDFPEFLNLMAK.[K]	2xDeamidated [N/Q]	0.000189176	0	1	1	6	Q6F332	Q6F332 [39-75]	0	4038.84708393	High	Not Found	High	7.8e5		5.9e6	5.12816333770752	High	0	9.652E-07
High	[K].SPCGEGTNTWDR.[F]	1xCarbamidomethyl [C3]	0.00229717	0	1	1	8	P35686	P35686 [77-88]	0	1379.5644533	High	High	High	1.2e8	7.3e7	1.1e7	3.22110390663147	High	0	2.512E-05
High	[R].DAEGQDVLLFIDNIFR.[F]		3.9924E-05	0	1	1	19	Q01859	Q01859 [318-333]	0	1864.9439537	High	High	High	2.3e7	7.6e6	2.9e7	5.31607961654663	High	0	1.353E-07
High	[R].DIWPSTEEIAEVVQSSVLPDMFK.[S]		3.46074E-06	0	1	1	24	Q6YZX6	Q6YZX6 [592-614]	0	2620.28509619	High	High	High	6.2e6	1.5e7	3.5e6	5.11962080001831	High	0	7.236E-09
High	[K].EVAAASEISGEK.[F]		0.00340965	0	1	1	6	Q6K669	Q6K669 [505-516]	0	1190.58992272	High	High	High	5.1e8	4.9e8	4.6e8	3.93597793579102	High	0	7.271E-05
High	[K].SFALLSLLSSILPVYK.[E]		0.00339198	0	2	2	11	Q2QLY5; Q2QLY4	Q2QLY5 [174-189]; Q2QLY4 [174-189]	0	1751.035335	High	High	High	1.7e6	1.1e6	1.3e6	3.28982663154602	High	0	3.64E-05
High	[R].ELLFCTPGALQYLSGVILFEETLYQK.[T]	1xCarbamidomethyl [C5]	0.000103995	0	1	1	9	P17784	P17784 [57-82]	0	3032.56892278	High	High	High	2.1e6	4.1e6	5.9e5	5.8728404045105	High	0	4.521E-07
High	[R].VIDLVSSADVVK.[Q]		0.00364786	0	1	1	2	P35686	P35686 [97-108]	0	1244.70964394	Not Found	High	Not Found		8.3e7		3.80567026138306	High	0	4.001E-05
High	[K].DAVMSTLGMTEDK.[A]		0.00260235	0	1	1	2	A2Y720	A2Y720 [163-175]	0	1397.62869271	Not Found	High	Not Found		9.6e7		4.30896091461182	High	0	2.626E-05
High	[K].DAYVGDEAQSK.[R]		0.00500747	0	4	4	6	A2XNS1; Q10DV7; P0C542; A3C6D7	A2XNS1 [53-63]; Q10DV7 [53-63]; P0C542 [52-62]; A3C6D7 [53-63]	0	1182.52732248	High	High	High			5.0e8	3.23186278343201	High	0	5.927E-05
High	[R].GDGGGGSGGSSPFYVDSDGLQR.[Q]		0.000485106	0	1	1	2	Q2QMN7	Q2QMN7 [57-78]	0	2071.89516541	Not Found	High	Not Found		1.1e7		3.8128821849823	High	0	3.152E-06
High	[K].VVDGCEAQIAAK.[L]	1xCarbamidomethyl [C5]	0.00137295	0	1	1	5	Q9XEA8	Q9XEA8 [27-38]	0	1260.62526271	High	High	High		2.2e8	1.9e8	4.41483926773071	High	0	1.534E-05
High	[K].TPLTAHGADAFPFTEER.[L]		0.000194162	0	1	1	2	Q7Y0E8	Q7Y0E8 [459-475]	0	1859.89225249	Not Found	High	Not Found				4.15815734863281	High	0	1.275E-05
High	[R].EGQTVVPGGTGGK.[S]		0.000527214	0	1	1	6	P46520	P46520 [19-31]	0	1186.60624152	High	High	High			8.9e7	3.23322224617004	High	0	3.515E-06
High	[R].ATQVALQAIQCLGGNGYINEYPTGR.[L]	2xDeamidated [Q/N]; 1xCarbamidomethyl [C11]	0.00576091	0	1	1	5	Q75IM9	Q75IM9 [355-379]	0	2696.29845596	High	Not Found	Not Found	9.3e6			3.71711277961731	High	0	7.019E-05
High	[R].IGLAGLAVMGQNLALNIAEK.[G]		5.08613E-06	0	1	1	5	Q9LI00	Q9LI00 [6-25]	0	1996.12595755	High	High	Not Found		5.2e6		4.8300347328186	High	0	1.004E-08
High	[R].NIWADDLAASLTTLESLEAIVGK.[D]		9.09019E-09	0	2	2	58	Q2QLY5; Q2QLY4	Q2QLY5 [298-320]; Q2QLY4 [298-320]	0	2430.27624611	High	High	High	5.4e7	5.4e6	2.9e6	7.12113523483276	High	0	1.434E-11
High	[R].HKEHISAYGEGNER.[R]		0.00290241	0	1	1	10	P14656	P14656 [277-290]	1	1626.76190712	High	High	High			3.1e7	4.21002912521362	High	0	3.098E-05
High	[K].SGQESHAACTEFDR.[T]	1xCarbamidomethyl [C9]	7.49298E-05	0	1	1	10	P35684	P35684 [291-304]	0	1594.65505909	High	High	High			1.2e8	4.9595947265625	High	0	1.265E-05
High	[R].NIWADDLAASLTTLESLEAIVGK.[D]	1xDeamidated [N1]	2.77367E-05	0	2	2	12	Q2QLY5; Q2QLY4	Q2QLY5 [298-320]; Q2QLY4 [298-320]	0	2431.26026211	High	High	High	4.8e5	2.1e5	2.2e6	4.75062370300293	High	0	8.547E-08
High	[R].TCYAQASQIR.[Q]	1xCarbamidomethyl [C2]	0.00248343	0	1	1	6	P49397	P49397 [153-162]	0	1197.56808224	High	High	High			4.9e8	3.80471611022949	High	0	2.476E-05
High	[K].IQGIGAGFVPGVLDVNLLDEVVQVSSDEAISMAK.[Q]	1xDeamidated [N/Q]	0.00202774	0	1	1	14	Q9XEA8	Q9XEA8 [226-259]	0	3471.79272749	High	High	High		5.8e6	1.5e6	4.83227252960205	High	0	1.913E-05
High	[R].VGLVAPVDVVVPPGNTGLDPSQTSFFQVLNIPTK.[I]	1xDeamidated [N/Q]	0.000331815	0	1	1	10	P41095	P41095 [116-149]	0	3506.87811214	High	High	High	7.9e7	3.1e7		2.85221767425537	High	0	2.691E-06
High	[R].KQETAAAAPVPAVEEK.[K]		8.80448E-05	0	1	1	4	Q6L5C4	Q6L5C4 [175-190]	1	1638.8697262	High	Not Found	High				4.43362236022949	High	0	3.666E-07
High	[K].AGSGVATLGLPDSPGVPK.[G]		0.00284271	0	1	1	4	Q6YZE2	Q6YZE2 [206-223]	0	1622.8748116	High	High	Not Found	3.7e7	5.3e7		3.88908004760742	High	3.227E-05	0.0001294
High	[R].GYSYVDICDVCPEK.[L]	2xCarbamidomethyl [C8; C11]	0.00527431	0	1	1	4	A2Z7C4	A2Z7C4 [71-84]	0	1704.72438452	High	High	Not Found		5.7e7		2.95677208900452	High	8.922E-05	0.0003817
High	[R].DIWPSTEEIAEVVQSSVLPDMFK.[S]	1xDeamidated [Q14]	0.000603575	0	1	1	11	Q6YZX6	Q6YZX6 [592-614]	0	2621.26911219	High	Not Found	High	3.7e6		7.1e5	5.04520320892334	High	0	2.379E-05
High	[R].VVVGNGPAFGCILMTEFLDALAK.[R]	1xCarbamidomethyl [C11]	8.87518E-06	0	2	2	33	Q0DHF6; A2Y5L9	Q0DHF6 [354-376]; A2Y5L9 [354-376]	0	2422.25090022	High	High	High	8.7e6	5.3e6	9.7e6	5.508469581604	High	0	3.099E-08
High	[R].VVVGNGPAFGCILMTEFLDALAK.[R]	1xDeamidated [N5]; 1xCarbamidomethyl [C11]	1.11585E-05	0	2	2	43	Q0DHF6; A2Y5L9	Q0DHF6 [354-376]; A2Y5L9 [354-376]	0	2423.23491622	High	High	High	2.1e6	2.2e6	1.2e6	5.74380540847778	High	0	5.663E-08
High	[K].FVDDPQTEGIVLIGEIGGTAEEDAAAFIQESK.[T]		2.78814E-05	0	1	1	6	Q6ZL94	Q6ZL94 [230-261]	0	3349.6321869	High	Not Found	High	1.9e6		1.6e6	5.58865785598755	High	0	8.597E-08
High	[R].SDEYGGSLENR.[C]		0.00333952	0	1	1	6	Q69TH8	Q69TH8 [202-212]	0	1226.52838508	High	High	High	2.0e8	1.8e8	1.8e8	3.72740149497986	High	0	3.583E-05
High	[R].EGDAMVIPAGAIVYSANTHSSK.[W]	1xDeamidated [N17]	0.00490455	0	1	2	1	B8AL97	B8AL97 [142-163]	0	2219.06487369	Not Found	High	Not Found		4.0e7		3.52688598632813	High	0	5.773E-05
High	[K].FVDDPQTEGIVLIGEIGGTAEEDAAAFIQESK.[T]	1xDeamidated [Q]	6.68255E-05	0	1	1	9	Q6ZL94	Q6ZL94 [230-261]	0	3350.6162029	High	High	High		1.5e6		5.60849618911743	High	0	6.676E-07
High	[R].LAAALSSPAHPAGGAGR.[N]		0.00108083	0	1	1	2	Q75H81	Q75H81 [19-35]	0	1503.80264981	Not Found	Not Found	High			3.5e7	4.21429538726807	High	0	2.645E-05
High	[K].EAFVSSSEEPFTVDGK.[E]		0.00411075	0	1	1	2	P52712	P52712 [357-372]	0	1728.79628642	Not Found	High	Not Found		7.4e7		3.74879455566406	High	0.0001091	0.0009041
High	[K].DGAEADKVVGAR.[K]		0.0017806	0	1	1	6	Q0D840	Q0D840 [90-101]	1	1187.60149049	High	High	High			1.4e8	3.99680233001709	High	0	1.626E-05
High	[R].LEKPASYDQIK.[A]		0.00250938	0	2	2	19	Q7FAH2; Q6K5G8	Q7FAH2 [251-261]; Q6K5G8 [251-261]	0	1291.68924285	High	High	High	5.5e9	5.0e9	2.6e9	4.17906427383423	High	0	3.218E-05
High	[K].IGATGVVSQECK.[T]	1xCarbamidomethyl [C11]	0.0018275	0	1	1	6	Q42456	Q42456 [310-321]	0	1248.62526271	High	High	High	1.2e8	1.3e8	1.2e8	4.07795000076294	High	0	3.557E-05
High	[R].HGGSGGPADPVPVK.[L]		0.00194514	0	1	1	13	A2XS65	A2XS65 [71-84]	0	1274.64877504	High	High	High	6.4e8	5.9e8	5.5e8	3.73052763938904	High	0	2.843E-05
High	[R].VAVANGTAPVANR.[I]		0.000455746	0	1	1	5	P14717	P14717 [624-636]	0	1239.68040953	High	High	High	1.7e8	1.6e8	9.0e7	4.00016593933105	High	0	2.922E-06
High	[R].VAVANGTAPVANR.[I]	1xDeamidated [N5]	0.000529964	0	1	1	15	P14717	P14717 [624-636]	0	1240.66442553	High	High	High	9.3e8	3.9e8	8.3e8	3.6930820941925	High	0	3.527E-06
High	[K].ASGEPPLLLASSVHCAMR.[E]	1xCarbamidomethyl [C15]	0.000635807	0	1	3	3	Q852M2	Q852M2 [1288-1305]	0	1895.94661336	High	High	Not Found	2.4e7	4.3e7		3.25690174102783	High	0	4.886E-05
High	[K].IQGIGAGFVPGVLDVNLLDEVVQVSSDEAISMAK.[Q]		2.22919E-05	0	1	1	8	Q9XEA8	Q9XEA8 [226-259]	0	3470.80871149	High	High	High	1.9e6			4.81373596191406	High	0	4.263E-07
High	[R].VGLVAPVDVVVPPGNTGLDPSQTSFFQVLNIPTK.[I]		0.000113612	0	1	1	9	P41095	P41095 [116-149]	0	3505.89409614	High	High	High	7.0e8	2.8e7	1.5e7	4.38305711746216	High	0	1.167E-06
High	[R].VATPVNWKPGER.[V]		0.00315402	0	1	2	12	P0C5D0	P0C5D0 [171-182]	0	1353.72735971	High	High	High	4.5e8		3.4e8	3.07500720024109	High	3.227E-05	0.000218
High	[R].SGETEDTFIADLAVGLATGQIK.[T]		1.6067E-07	0	1	1	797	Q42971	Q42971 [384-405]	0	2236.13433297	High	High	High	8.6e8	4.4e8	3.0e8	7.1165337562561	High	0	8.381E-10
High	[R].GVTTVALPDLPYDYGALEPAISGEIMR.[L]		0.000432642	0	1	1	14	Q43008	Q43008 [27-53]	0	2848.44372199	High	High	High	1.2e8	2.2e7	5.2e7	4.31304550170898	High	0	2.743E-06
High	[K].NVECLADIVINHR.[C]	1xCarbamidomethyl [C4]	0.000492736	0	1	1	14	P27934	P27934 [106-118]	0	1552.79003651	High	High	High	1.9e7	1.3e7	1.2e8	3.72293138504028	High	0	8.335E-06
High	[R].YALSYQEPIPVEQLVQSLCDTK.[Q]	1xCarbamidomethyl [C19]	1.08155E-05	0	1	2	16	P0C8Y9	P0C8Y9 [97-118]	0	2581.28543087	High	High	High	8.4e7	3.8e7	3.0e7	5.73566770553589	High	0	3.404E-07
High	[K].ETTTQGHDDLGKR.[C]		0.00318697	0	2	2	6	P17784; Q5N725	P17784 [117-129]; Q5N725 [117-129]	1	1457.69790991	High	High	High			2.2e9	3.77128100395203	High	0.0002518	0.001738
High	[K].LLDSHLVPSSTAPESK.[V]		0.000194162	0	1	1	9	Q6EUP4	Q6EUP4 [110-125]	0	1680.88029086	High	High	High	7.6e7		1.8e8	4.50132036209106	High	0	9.977E-07
High	[K].ETTTQGHDDLGKR.[C]	1xDeamidated [Q5]	0.00516592	0	2	2	9	P17784; Q5N725	P17784 [117-129]; Q5N725 [117-129]	1	1458.68192591	High	High	High				4.06371068954468	High	0	6.152E-05
High	[K].VIHDNFGIIEGLMTTVHAITATQK.[T]		1.00871E-08	0	1	1	135	A2YQT7	A2YQT7 [165-188]	0	2609.375583	High	High	High	1.7e8	9.1e7	1.7e8	7.27436923980713	High	0	3.888E-12
High	[K].KPAEEEPAAEK.[A]		0.00267085	0	1	11	6	Q94JE1	Q94JE1 [13-23]	0	1198.59500812	High	High	High			1.7e7	3.51942229270935	High	0	5.932E-05
High	[K].GLDVIQQAQSGTGK.[T]		0.000698221	0	2	5	6	Q6Z2Z4; P35683	Q6Z2Z4 [78-91]; P35683 [78-91]	0	1401.73323283	High	High	High			3.3e8	3.95692110061646	High	0	5.925E-06
High	[R].SYHPDIVHEPAIYR.[L]		0.000345917	0	1	1	10	Q9FWK4	Q9FWK4 [81-94]	0	1696.84418022	High	High	High			2.9e7	4.55861377716064	High	0	7.404E-05
High	[K].RGYVASNSKDDPAK.[E]		0.00558426	0	1	1	4	O64937	O64937 [310-323]	2	1507.74994549	Not Found	High	High			1.8e7	4.84597539901733	High	3.227E-05	0.0001152
High	[K].VFFTNSGSEANDSQVK.[LI]		3.91016E-05	0	1	4	3	Q01K11	Q01K11 [165-180]	0	1729.80276879	High	Not Found	High	1.5e8		1.7e8	5.3883810043335	High	0	1.313E-07
High	[R].DYSAQLVVPESIDFVNR.[F]		0.00135875	0	1	1	6	Q9LGZ2	Q9LGZ2 [323-339]	0	1951.97598205	High	High	High	1.5e7	1.9e7	1.4e7	4.2877950668335	High	0	1.161E-05
High	[K].HAANAGLVNALK.[L]		0.00108083	0	1	1	3	P0C0L1	P0C0L1 [99-110]	0	1178.66403124	High	High	Not Found		7.5e7		3.36546015739441	High	0	8.694E-06
High	[R].VVIPPGVSDDEAK.[E]		0.00442076	0	1	2	8	P0C5C8	P0C5C8 [183-195]	0	1325.69472211	High	High	High	5.4e7		7.7e7	2.83080458641052	High	0	5.631E-05
High	[R].NVIHGSDSVDNGK.[K]		0.000423732	0	1	2	12	A6N0M9	A6N0M9 [112-124]	0	1341.63933247	High	High	High			3.2e8	4.11260318756104	High	0	3.415E-06
High	[K].VIHDNFGIIEGLMTTVHAITATQK.[T]	1xDeamidated [N/Q]	7.35914E-06	0	1	1	25	A2YQT7	A2YQT7 [165-188]	0	2610.359599	High	High	High	6.9e6		3.4e7	7.31958723068237	High	0	1.597E-08
High	[K].DATDDFEDVGHSTTAR.[A]		0.000701863	0	1	1	6	P49100	P49100 [55-70]	0	1736.73581138	High	High	High	5.3e7		5.8e7	4.13008880615234	High	0	5.027E-06
High	[R].LSTNENTLTVGGLYK.[V]		0.00122452	0	1	1	2	Q84P97	Q84P97 [207-221]	0	1609.84317711	High	Not Found	Not Found				3.67463517189026	High	0	2.816E-05
High	[K].IGGIGTVPVGR.[V]		0.00579089	0	1	1	6	O64937	O64937 [244-254]	0	1025.61020483	High	High	High	4.2e9		3.3e9	2.9436628818512	High	0	7.09E-05
High	[R].QELVNWVNAVGGPAMTFDFTTK.[G]		1.78229E-05	0	1	1	20	P27933	P27933 [251-272]	0	2425.18565708	High	High	High	8.1e6			5.75539207458496	High	0	4.874E-08
High	[R].TDAVAATLIQTNVDAR.[D]		0.000659387	0	1	1	2	Q6Z6M4	Q6Z6M4 [251-266]	0	1658.8707888	High	Not Found	Not Found				3.64852857589722	High	0	5.775E-05
High	[K].ENVTSEALEAAR.[I]		0.00260235	0	1	1	8	A2Y0T4	A2Y0T4 [58-69]	0	1289.63318447	High	High	High	6.5e8		5.6e8	4.26809358596802	High	0	5.844E-05
High	[R].QELVNWVNAVGGPAMTFDFTTK.[G]	1xDeamidated [N/Q]	0.000337034	0	1	1	21	P27933	P27933 [251-272]	0	2426.16967308	High	High	High	6.2e6	4.8e6	4.7e6	4.24538230895996	High	0	2.979E-05
High	[K].YLDSLAGLWCTALGGSEPR.[L]	1xCarbamidomethyl [C10]	0.000219985	0	1	2	4	Q01K11	Q01K11 [102-120]	0	2066.00115124	Not Found	High	High				4.32484674453735	High	0	7.355E-05
High	[R].EAGAATEVVAATVGPSQSADTLR.[T]		0.000393966	0	1	1	2	A2XQV4	A2XQV4 [51-73]	0	2201.10442982	High	Not Found	Not Found				3.99070596694946	High	0	2.432E-06
High	[R].RGEGSSEEEDEGRER.[G]		0.000194162	0	1	1	5	Q75GX9	Q75GX9 [85-99]	2	1721.73212295	High	High	High			5.1e7	4.0355429649353	High	0.0001091	0.0006066
High	[R].QSGTTPGYSYSTANK.[N]		0.000613069	0	1	1	2	A2Y4S9	A2Y4S9 [48-62]	0	1561.71289123	Not Found	High	Not Found		7.6e7		4.40335559844971	High	0	4.251E-06
High	[R].NTGDATTFTNADLGAK.[K]		5.56998E-05	0	1	1	6	Q0JNR2	Q0JNR2 [135-150]	0	1596.75000498	High	High	High	2.4e8	8.8e7	1.4e8	4.66610956192017	High	0	2.059E-07
High	[K].ALEQLDAAVAK.[G]		0.00439786	0	1	1	9	Q43008	Q43008 [70-80]	0	1128.62591438	High	High	High	2.1e9	1.5e9	2.7e9	3.89586806297302	High	0	6.757E-05
High	[K].LISGEHVGALAMSEPNSGSDVVSMK.[C]		0.00155545	0	1	1	2	Q75IM9	Q75IM9 [142-166]	0	2515.21669908	High	Not Found	Not Found	4.1e7			4.64171648025513	High	0	1.376E-05
High	[K].GVSIDGVQLPFESGEIDFGEPGTNGQHSFYQLIHQGR.[V]	1xDeamidated [Q]	0.000882383	0	1	1	4	P42862	P42862 [365-401]	0	4016.90494832	Not Found	Not Found	High			5.9e6	4.4387526512146	High	0	6.733E-06
High	[K].GILAADESTGTIGK.[R]		0.000735505	0	2	3	137	P17784; Q5N725	P17784 [25-38]; Q5N725 [25-38]	0	1332.70053574	High	High	High	1.2e10	1.5e7	2.4e10	5.06101179122925	High	0	5.334E-06
High	[R].VATVQCLSGTGSLR.[V]	1xCarbamidomethyl [C6]	0.000144334	0	1	1	14	P37833	P37833 [101-114]	0	1448.75258839	High	High	High	5.8e8	4.5e8	4.8e8	4.48570537567139	High	0	8.584E-07
High	[K].GVSIDGVQLPFESGEIDFGEPGTNGQHSFYQLIHQGR.[V]	2xDeamidated [Q/N]	0.000159331	0	1	1	8	P42862	P42862 [365-401]	0	4017.88896432	High	High	High				5.12087917327881	High	0	7.751E-07
High	[R].LIGPNCPGIIKPGECK.[I]	2xCarbamidomethyl [C6; C15]	0.00117462	0	1	1	8	Q6ZL94	Q6ZL94 [154-169]	0	1752.91352272	High	High	High	4.0e8		3.7e8	3.64341855049133	High	0	2.517E-05
High	[K].VDLSDCGPMVLDVLLK.[I]	1xCarbamidomethyl [C6]	7.77092E-05	0	1	1	7	Q9S827	Q9S827 [72-87]	0	1773.9125193	High	High	High	4.4e7	3.0e7		4.67192888259888	High	0	1.389E-05
High	[K].RFASINVENVEENR.[R]		0.00570142	0	2	2	5	P17784; Q5N725	P17784 [39-52]; Q5N725 [39-52]	1	1676.83507202	High	High	High				3.84048533439636	High	0	6.952E-05
High	[K].VIHDNFGIIEGLMTTVHAITATQK.[T]	1xOxidation [M13]	0.00315402	0	1	1	4	A2YQT7	A2YQT7 [165-188]	0	2625.370498	High	High	Not Found				3.57239866256714	High	3.227E-05	0.0001811
High	[K].ALLPFFDSAYQGFASGSLDQDAQSVR.[M]	1xDeamidated [Q]	1.53693E-06	0	1	1	31	P37833	P37833 [211-236]	0	2791.32096475	High	High	High	4.9e7	8.1e7	2.1e6	6.99707508087158	High	0	2.209E-09
High	[K].YIPSNTFSYYDQVLDTTAMLGAVPER.[Y]	1xDeamidated [Q/N]	0.00386236	0	1	1	8	Q2QLY4	Q2QLY4 [56-81]	0	2952.3971661	High	Not Found	High	7.8e7		1.6e6	4.13361167907715	High	0	4.286E-05
High	[K].KDAPAGEKPEPVR.[T]		0.00136583	0	1	1	6	P31674	P31674 [74-86]	1	1393.74340363	High	High	High			4.4e8	3.70569062232971	High	0	1.168E-05
High	[R].KPEADMVALVR.[H]		0.00495575	0	1	2	6	Q7XQ45	Q7XQ45 [44-54]	0	1228.67181872	High	High	High				3.19746494293213	High	0	6.186E-05
High	[R].AGKDLVSSLVSGLLTIGPR.[F]		0.00267085	0	1	1	8	Q93VT8	Q93VT8 [429-447]	1	1883.09603764	High	Not Found	High			2.3e6	3.61846566200256	High	0	2.704E-05
High	[R].DPGELVFPFGPDYLENLNVNLDHPK.[L]		4.40725E-05	0	1	1	7	Q6ZJS7	Q6ZJS7 [159-183]	0	2839.39373536	High	High	High	1.6e7		1.7e7	5.19215631484985	High	0	2.593E-07
High	[K].AEYDESGPGIVHMK.[C]		0.000811916	0	1	1	2	P0C542	P0C542 [361-374]	0	1532.70496916	High	Not Found	Not Found	1.9e7			3.74250078201294	High	0	6.053E-06
High	[R].DPGELVFPFGPDYLENLNVNLDHPK.[L]	1xDeamidated [N]	0.0035176	0	1	1	6	Q6ZJS7	Q6ZJS7 [159-183]	0	2840.37775136	High	Not Found	High				3.1927809715271	High	0	4.131E-05
High	[K].YIPSNTFSYYDQVLDTTAMLGAVPER.[Y]		2.49954E-05	0	1	1	26	Q2QLY4	Q2QLY4 [56-81]	0	2951.4131501	High	High	High	4.0e7	1.4e7	3.3e6	4.86994409561157	High	0	7.457E-08
High	[K].VSAYVTHAVFPK.[Q]		0.00585132	0	1	1	6	Q6ZFT5	Q6ZFT5 [259-270]	0	1318.71539808	High	High	High	6.2e7		4.8e7	3.05154061317444	High	0.0001344	0.001018
High	[K].AGAPVDQTIATLAAHLEQGDCIIDGGNEWYENTER.[R]	1xCarbamidomethyl [C21]	0.000234157	0	1	1	21	Q9LI00	Q9LI00 [79-113]	0	3814.76132048	High	High	High	1.5e7	3.8e7	2.0e8	5.57122850418091	High	0	5.542E-06
High	[K].IGFESSQEVQHR.[I]		0.00424086	0	1	1	2	P35686	P35686 [17-28]	0	1416.68661702	High	Not Found	Not Found				3.18385744094849	High	0	4.823E-05
High	[K].LLGISCDDVQSHK.[D]	1xCarbamidomethyl [C6]	0.000455746	0	1	2	10	P0C5C8	P0C5C8 [67-79]	0	1471.7209539	High	High	High	1.9e8		1.5e8	4.07260894775391	High	0	1.473E-05
High	[K].AGAPVDQTIATLAAHLEQGDCIIDGGNEWYENTER.[R]	1xDeamidated [Q/N]; 1xCarbamidomethyl [C21]	2.64036E-06	0	1	1	23	Q9LI00	Q9LI00 [79-113]	0	3815.74533648	High	High	High	4.6e6	5.1e6		7.61398315429688	High	0	4.39E-09
High	[K].HIVQDLKPEIPVSK.[N]		9.92374E-05	0	1	1	14	P49027	P49027 [282-295]	0	1602.92136792	High	High	High	7.9e7		4.1e7	4.2092399597168	High	0	4.424E-07
High	[K].AGAPVDQTIATLAAHLEQGDCIIDGGNEWYENTER.[R]	2xDeamidated [Q7; N/Q]; 1xCarbamidomethyl [C21]	2.64678E-05	0	1	1	5	Q9LI00	Q9LI00 [79-113]	0	3816.72935248	High	High	Not Found		2.8e7		5.77965831756592	High	0	8.06E-08
High	[K].EQESTPADSEGLSR.[E]		0.00444378	0	1	2	2	A2WNF5	A2WNF5 [299-312]	0	1505.67142031	High	Not Found	Not Found	1.4e7			2.97243595123291	High	0	5.09E-05
High	[K].SAGVTSIGVR.[G]		0.00635793	0	1	1	1	Q9LSU3	Q9LSU3 [34-43]	0	946.53162016	High	Not Found	Not Found				2.67413067817688	High	0	7.929E-05
High	[K].ALLPFFDSAYQGFASGSLDQDAQSVR.[M]		3.54334E-07	0	1	1	30	P37833	P37833 [211-236]	0	2790.33694875	High	High	High	2.6e8	2.2e7	1.1e7	6.5413122177124	High	0	3.462E-10
High	[R].SENDAVILACGATKPR.[D]	1xCarbamidomethyl [C10]	0.000102918	0	1	1	2	Q0JKD0	Q0JKD0 [1893-1908]	0	1701.85884424	High	Not Found	Not Found				4.22268056869507	High	0	5.544E-07
High	[R].ATNTILATGGYGR.[A]		0.0018659	0	1	1	6	Q6ZDY8	Q6ZDY8 [234-246]	0	1294.67498976	High	High	High	4.0e8		3.6e8	4.27841138839722	High	0	1.724E-05
High	[R].NVIHGSDSVDNGK.[K]	1xDeamidated [N11]	0.000158504	0	1	2	10	A6N0M9	A6N0M9 [112-124]	0	1342.62334847	High	High	High			1.2e8	4.00873279571533	High	0	7.69E-07
High	[K].SDLLLASNPVHK.[S]		0.00254881	0	1	1	10	Q06398	Q06398 [43-54]	0	1293.71612631	High	High	High	1.7e8		1.9e8	3.67541861534119	High	3.227E-05	8.873E-05
High	[K].SLLVWDLTNPVQNVGEGAGASEYGVPFR.[R]	1xDeamidated [Q/N]	0.000212118	0	1	1	13	P49027	P49027 [42-69]	0	2976.47377692	High	High	Not Found				4.73435068130493	High	0	8.932E-06
High	[R].VDHVDISGLPLLNTDLETADGGFPPAVEAFR.[D]		6.02426E-07	0	1	1	10	Q941Z0	Q941Z0 [45-75]	0	3265.63754718	High	High	High		2.7e7	4.2e6	5.36259698867798	High	0	2.194E-09
High	[R].VDHVDISGLPLLNTDLETADGGFPPAVEAFR.[D]	1xDeamidated [N13]	3.91016E-05	0	1	1	6	Q941Z0	Q941Z0 [45-75]	0	3266.62156318	High	High	High	6.9e6			5.45030641555786	High	0	1.313E-07
High	[R].NTFYTQDPIVGYTDYPFLDEDQNNSVADA.[-]		0.00386236	0	1	1	3	Q69TI0	Q69TI0 [346-374]	0	3312.44913721	High	Not Found	High	7.5e7		5.7e7	3.83756494522095	High	0	4.289E-05
High	[R].NTFYTQDPIVGYTDYPFLDEDQNNSVADA.[-]	1xDeamidated [Q/N]	0.00310524	0	1	1	5	Q69TI0	Q69TI0 [346-374]	0	3313.43315321	Not Found	High	High				5.11318635940552	High	0	3.268E-05
High	[K].DVNWPLGWPVGGFPGPQGPYYCAAGAEK.[A]	1xDeamidated [Q/N]; 1xCarbamidomethyl [C22]	0.000323294	0	1	1	6	P14654	P14654 [138-165]	0	2991.3770402	High	High	High	5.4e7		1.8e6	3.81121611595154	High	0	7.185E-05
High	[R].YDVGNAVPSDFHQTVHGK.[D]	1xDeamidated [N5]	0.00133771	0	1	1	2	P27933	P27933 [401-418]	0	1971.91953024	Not Found	High	Not Found				4.06299638748169	High	0	1.137E-05
High	[R].YEAVGVDPSTTLLEFLR.[T]		1.82927E-05	0	1	2	9	Q852M2	Q852M2 [21-37]	0	1909.99056951	High	High	High	3.9e7	2.8e7	1.9e7	4.98141002655029	High	0	5.05E-08
High	[R].NVIHGSDSVDNGKK.[E]		0.000410709	0	1	2	14	A6N0M9	A6N0M9 [112-125]	1	1469.73429543	High	High	High			2.2e9	4.1942024230957	High	8.922E-05	0.0004617
High	[R].NVIHGSDSVDNGKK.[E]	1xDeamidated [N11]	0.00123733	0	1	2	11	A6N0M9	A6N0M9 [112-125]	1	1470.71831143	High	High	High			3.3e9	4.39165830612183	High	0	1.52E-05
High	[R].SGETEDTFIADLAVGLATGQIK.[T]	1xDeamidated [Q20]	8.42519E-06	0	1	1	45	Q42971	Q42971 [384-405]	0	2237.11834897	High	High	High				5.51050519943237	High	0	1.893E-08
High	[K].AAYLSVMHNVSSTNR.[S]		0.00406827	0	1	2	1	Q6K4E7	Q6K4E7 [701-715]	0	1649.80641449	High	Not Found	Not Found				2.99309873580933	High	0	4.571E-05
High	[K].LLDSHLVPSSTAAESK.[V]		0.0018275	0	1	1	8	Q6ZKC0	Q6ZKC0 [104-119]	0	1654.8646408	High	High	High	2.6e8		1.9e8	4.08209276199341	High	0	6.094E-05
High	[K].DVNWPLGWPVGGFPGPQGPYYCAAGAEK.[A]	1xCarbamidomethyl [C22]	0.000118441	0	1	1	6	P14654	P14654 [138-165]	0	2990.3930242	Not Found	High	High		6.4e7	4.7e7	5.34207582473755	High	0	9.56E-07
High	[R].YDVGNAVPSDFHQTVHGK.[D]		0.000144334	0	1	1	8	P27933	P27933 [401-418]	0	1970.93551424	High	High	High	2.1e8		1.3e8	3.82071709632874	High	0	2.69E-06
High	[K].EAADETPAEQKEEK.[G]		0.00632502	0	1	2	2	B8AW64	B8AW64 [116-129]	1	1574.71803612	High	Not Found	High			3.3e7	3.89219164848328	High	0	7.877E-05
High	[R].VLLQDFTGVPAVVDLAAMR.[D]	1xDeamidated [Q4]	0.000118441	0	1	1	2	Q6YZX6	Q6YZX6 [87-105]	0	2016.08342446	Not Found	High	High		2.4e7		4.97140073776245	High	0	5.336E-07
High	[R].LQPPLPEGYFGNVIFTATPLAEAGK.[V]	1xDeamidated [Q2]	0.000625961	0	1	1	1	Q0JBZ8	Q0JBZ8 [299-323]	0	2631.37048127	Not Found	Not Found	High			7.6e6	2.66477847099304	High	0	4.358E-06
High	[R].LEPGLPLIIGGIDIPHDR.[G]		0.00264324	0	1	1	1	Q6EPN6	Q6EPN6 [77-94]	0	1925.08547298	High	Not Found	Not Found	1.2e7			2.63292241096497	High	0	2.669E-05
High	[K].NAIIWGNHSSTQYPDVNHATVK.[T]		0.000117827	0	1	1	12	Q7XDC8	Q7XDC8 [181-202]	0	2452.20039589	High	High	High			1.3e8	4.75889778137207	High	0	2.322E-05
High	[R].MALDDLCGITGENVGPLPGYIEDAVK.[S]	1xDeamidated [N13]; 1xCarbamidomethyl [C7]	0.00378294	0	1	1	5	Q0JDA2	Q0JDA2 [140-165]	0	2748.31065967	High	High	High	8.1e6	1.8e7	2.0e7	4.65440893173218	High	0	4.164E-05
High	[R].VSTTDFQPNGQAPISSTDK.[Q]	2xDeamidated [Q7; Q/N]	0.000308505	0	1	2	4	Q84QK0	Q84QK0 [117-135]	0	1994.91892142	High	Not Found	High				5.52634429931641	High	0	1.784E-06
High	[R].VSTTDFQPNGQAPISSTDK.[Q]	1xDeamidated [Q/N]	5.31516E-05	0	1	2	12	Q84QK0	Q84QK0 [117-135]	0	1993.93490542	High	High	High	4.1e8		4.2e8	4.86547899246216	High	0	3.01E-06
High	[R].VSTTDFQPNGQAPISSTDK.[Q]		3.57915E-05	0	1	2	5	Q84QK0	Q84QK0 [117-135]	0	1992.95088942	High	High	High			6.3e7	5.30768060684204	High	0	3.126E-06
High	[R].SALDYLELQPDLSALVR.[G]		0.000152042	0	1	2	8	Q0JBZ8	Q0JBZ8 [349-365]	0	1903.0171186	High	High	High	2.3e7	4.2e7	8.3e7	3.95045137405396	High	0	6.204E-06
High	[K].AQLAQAYAQEFLETVGNK.[C]		0.000462915	0	1	1	2	Q9XGY5	Q9XGY5 [23-40]	0	1981.00253114	High	Not Found	Not Found	2.8e7			4.74246120452881	High	0	2.984E-06
High	[K].SFSEIGEEAGLTNVYVAQLLR.[R]		0.0013517	0	1	1	12	Q9FWK4	Q9FWK4 [26-46]	0	2296.18195189	High	High	High	2.8e7	2.0e7		4.33986520767212	High	0	1.148E-05
High	[K].EGQSEIYYITGESK.[K]		0.000155239	0	1	2	8	Q07078	Q07078 [459-472]	0	1603.74860801	High	High	High		8.7e7	1.5e8	4.26135110855103	High	0	3.755E-06
High	[R].YDVEHLIPEGFQVVAHGDGYAIWEK.[I]		0.000323294	0	1	1	146	P17654	P17654 [409-433]	0	2872.39406973	High	High	High	8.2e6	5.7e6	2.0e6	5.09850883483887	High	0	1.299E-05
High	[R].YDVEHLIPEGFQVVAHGDGYAIWEK.[I]	1xDeamidated [Q12]	0.000659387	0	1	1	104	P17654	P17654 [409-433]	0	2873.37808573	High	High	High	4.7e6	3.5e6	5.2e6	5.25745296478271	High	0	3.1E-05
High	[K].AILAVLDSLSGAHSDEIAAASR.[L]		0.000680294	0	1	1	2	Q67IX6	Q67IX6 [202-223]	0	2167.13533608	High	Not Found	Not Found				3.64542770385742	High	0	4.85E-06
High	[K].KGQMPSQIGVVLR.[D]		0.00131701	0	2	2	6	Q69UI2; Q69UI1	Q69UI2 [43-55]; Q69UI1 [43-55]	1	1412.8042298	High	High	High				3.41580009460449	High	0	1.48E-05
High	[K].APGGAPANVAIAVAR.[L]		0.000500487	0	1	2	4	A2WXV8	A2WXV8 [36-50]	0	1334.7539088	High	High	High	3.6e8		2.2e8	3.59600782394409	High	0	3.297E-06
High	[K].EIIAAADEVVDSIDKEDLAK.[S]		0.000709204	0	1	1	1	Q6ESI7	Q6ESI7 [1193-1212]	1	2144.09688485	High	Not Found	Not Found				3.93773865699768	High	0	5.091E-06
High	[K].GMLQAHQIIAEYNNAISEADR.[E]		0.00203831	0	1	1	3	P31924	P31924 [44-64]	0	2344.13501847	High	Not Found	High			2.8e7	4.16857862472534	High	0	6.746E-05
High	[K].LTPEEMAELESYASTDDVR.[G]		0.000144334	0	1	2	2	A2XRZ0	A2XRZ0 [306-324]	0	2155.96996979	High	Not Found	Not Found				3.92210936546326	High	0	6.838E-07
High	[K].IIAVCADDPEYR.[H]	1xCarbamidomethyl [C5]	0.00475411	0	1	1	8	A2X8Q3	A2X8Q3 [140-151]	0	1421.67294112	High	High	High			3.8e8	3.27616405487061	High	0	6.384E-05
High	[K].HPQIDVPNLQVIK.[L]		0.000387864	0	1	1	18	P0DKK8	P0DKK8 [32-44]	0	1500.85328842	High	High	High	1.4e7	3.9e8	2.9e8	3.99727773666382	High	3.227E-05	9.162E-05
High	[K].HEVCNAYTELNDPVVQR.[Q]	1xDeamidated [N5]; 1xCarbamidomethyl [C4]	0.00505974	0	1	1	2	Q6F2U9	Q6F2U9 [518-534]	0	2044.93927966	Not Found	Not Found	High				4.12128305435181	High	0	5.978E-05
High	[K].HEVCNAYTELNDPVVQR.[Q]	1xCarbamidomethyl [C4]	1.2318E-05	0	1	1	6	Q6F2U9	Q6F2U9 [518-534]	0	2043.95526366	High	High	High	1.0e7		4.1e6	4.71318197250366	High	0	3.062E-08
High	[R].EVDAVISSGVTPAER.[L]		0.000205598	0	1	4	8	A2YL07	A2YL07 [460-474]	0	1529.78057687	High	High	High			1.4e7	4.39324045181274	High	0	2.776E-06
High	[R].STFYTQDPVVGYTDYPFLEEIDEESR.[T]		2.82514E-06	0	1	1	17	Q84QK0	Q84QK0 [351-376]	0	3100.39458257	High	High	High	9.7e7	3.5e7	7.5e7	5.91507291793823	High	0	1.547E-07
High	[K].AVANQPVSVAIEAGGR.[A]		7.11309E-05	0	1	1	21	P25776	P25776 [254-269]	0	1538.82853016	High	High	High				4.55782794952393	High	0	9.397E-07
High	[R].STFYTQDPVVGYTDYPFLEEIDEESR.[T]	1xDeamidated [Q6]	3.18429E-06	0	1	1	5	Q84QK0	Q84QK0 [351-376]	0	3101.37859857	High	High	High			2.0e6	6.85282039642334	High	0	5.563E-09
High	[K].GIIGYVEEDLVSTDFVGDSR.[S]		4.21733E-06	0	1	1	596	A2YQT7	A2YQT7 [274-293]	0	2171.05026904	High	High	High	2.1e8	1.6e8	1.2e7	6.23765230178833	High	0	3.807E-07
High	[K].KYGQDATNVGDEGGFAPNIQENK.[E]		5.70297E-06	0	1	1	14	Q42971	Q42971 [205-227]	1	2452.13752077	High	High	High	7.8e8		4.4e8	5.87896871566772	High	0	1.158E-08
High	[R].LNALNSSAGADDDDEEEDDE.[-]		1.36358E-06	0	1	3	9	Q8L4L4	Q8L4L4 [285-304]	0	2123.80071529	High	High	High			2.6e7	5.5113377571106	High	0	1.898E-09
High	[R].TVPAAVPAIVFLSGGQSEEEATLNLNAMNK.[L]	1xDeamidated [N/Q]	5.56998E-05	0	1	1	313	P17784	P17784 [254-283]	0	3072.5557919	High	High	High	4.4e6	3.1e6	1.2e7	5.12539005279541	High	0	4.802E-07
High	[K].VVEVVESSPPEIK.[A]		0.0011869	0	1	1	10	Q0JPA6	Q0JPA6 [53-65]	0	1411.76788701	High	High	High			3.0e8	3.97657918930054	High	0	1.652E-05
High	[R].VADHAGVALAGLTADGR.[V]		8.51333E-06	0	1	1	14	P52428	P52428 [66-82]	0	1593.83434379	High	High	High	1.1e7		2.2e7	4.53968715667725	High	0	1.92E-08
High	[K].YGVGDAHFEVVK.[F]		0.00234543	0	1	1	19	O04986	O04986 [112-123]	0	1320.6582771	High	High	High	5.0e8		4.1e8	4.24567985534668	High	0	3.91E-05
High	[R].EAIWCGSTNSSTEEGKELNDPR.[V]	1xCarbamidomethyl [C5]	8.57839E-05	0	1	2	6	B8AU84	B8AU84 [89-110]	1	2480.09942098	High	High	High			5.5e7	4.60935163497925	High	0	3.547E-07
High	[R].FEGYNDYTPEQLIK.[D]		0.000919877	0	1	1	5	P52428	P52428 [176-189]	0	1716.81154262	High	High	High			4.4e7	4.3667254447937	High	0	7.19E-06
High	[R].NMIIVPEMIGSIVGVYNGK.[T]	1xDeamidated [N17]	0.00180859	0	1	1	2	P31674	P31674 [91-109]	0	2035.06024619	High	Not Found	Not Found	2.2e6			4.11402559280396	High	0	1.66E-05
High	[R].TVPAAVPAIVFLSGGQSEEEATLNLNAMNK.[L]		8.82912E-06	0	1	1	446	P17784	P17784 [254-283]	0	3071.5717759	High	High	High	5.6e7	3.4e6	5.0e7	5.83120727539063	High	0	5.094E-07
High	[R].VLLQDFTGVPAVVDLAAMR.[D]		7.63212E-06	0	1	1	8	Q6YZX6	Q6YZX6 [87-105]	0	2015.09940846	High	High	High	1.2e8	5.6e7	1.8e7	4.71361064910889	High	0	1.2E-07
High	[K].SVASANPYGSWLQQSTR.[S]		0.00215826	0	1	1	3	Q69RJ0	Q69RJ0 [509-525]	0	1851.89840049	High	High	Not Found		1.0e7		3.06015706062317	High	0	2.076E-05
High	[K].VIACVGETLEQR.[E]	1xCarbamidomethyl [C4]	0.00119931	0	1	1	419	P48494	P48494 [124-135]	0	1374.70457561	High	High	High	4.6e6	9.4e7	3.1e7	4.20759534835815	High	0	1.111E-05
High	[R].NPFGQVPALQDGDLFLWESR.[A]		1.13931E-05	0	1	1	20	O82451	O82451 [50-69]	0	2289.12985682	High	High	High	2.2e8	3.0e7	2.3e7	5.8872652053833	High	0	4.205E-08
High	[K].SPEDATNLIDDK.[K]		0.00348124	0	1	1	2	Q53LQ0	Q53LQ0 [159-170]	0	1317.61686567	Not Found	Not Found	High			3.9e7	4.42565298080444	High	0	4.549E-05
High	[R].APGYGVITNIVNGGLECGHGPDDR.[V]	1xDeamidated [N12]; 1xCarbamidomethyl [C17]	3.23439E-06	0	1	1	2	Q7DNA1	Q7DNA1 [275-298]	0	2469.1463121	High	Not Found	Not Found	5.2e7			5.54173612594604	High	0	5.652E-09
High	[K].KAFAGIAESSGYPIAVMPSAK.[G]		0.000119059	0	1	1	2	A2Y5L9	A2Y5L9 [269-289]	1	2095.08923766	High	Not Found	Not Found	1.2e7			5.10018920898438	High	0	5.354E-07
High	[R].YSVCSAVGVLPLSLQYGFPIVQK.[F]	1xCarbamidomethyl [C4]	4.39658E-06	0	2	2	39	P42862; P42863	P42862 [275-297]; P42863 [275-297]	0	2525.34724339	High	High	High	1.8e7	4.0e7	2.3e7	5.4585542678833	High	0	1.714E-08
High	[R].YSVCSAVGVLPLSLQYGFPIVQK.[F]	1xDeamidated [Q]; 1xCarbamidomethyl [C4]	0.000543931	0	2	2	5	P42862; P42863	P42862 [275-297]; P42863 [275-297]	0	2526.33125939	High	High	Not Found		1.6e7		4.26705980300903	High	0	1.035E-05
High	[K].KPGAPHNVR.[L]		0.00323703	0	1	1	6	P41345	P41345 [145-153]	0	975.54827333	High	High	High	3.6e6	4.4e6	6.0e6	3.11582183837891	High	0	3.44E-05
High	[R].DPDASSGGELVFGGMDPK.[H]		0.00038385	0	1	1	2	P42211	P42211 [222-239]	0	1778.79015518	High	Not Found	Not Found	2.6e7			3.55654358863831	High	0	2.347E-06
High	[R].RREEEQGEEEHGER.[G]		0.00236994	0	1	2	10	B8AL97	B8AL97 [350-363]	2	1769.77974187	High	High	High	8.7e7	2.2e7	6.7e7	4.73697710037231	High	0.0001091	0.0007644
High	[K].VVTAAAAGGGGELTVEER.[N]		0.00570142	0	1	1	3	Q84J55	Q84J55 [36-53]	0	1686.8657034	High	Not Found	Not Found	1.3e6			2.72023010253906	High	0	6.92E-05
High	[K].YIIEQNLATESELK.[S]		0.000712903	0	1	1	2	Q7XTJ3	Q7XTJ3 [351-364]	0	1650.8584928	High	Not Found	Not Found	1.4e7			3.71853375434875	High	0	5.127E-06
High	[K].HGRPGIGATHSSR.[F]		3.71191E-05	0	1	1	13	P31674	P31674 [137-149]	0	1332.6879545	High	High	High	2.8e8		2.0e8	4.80558013916016	High	0	2.059E-07
High	[R].VIVGNGPAFGCVMMK.[E]	1xCarbamidomethyl [C11]	0.000102384	0	1	2	6	A2XFI3	A2XFI3 [355-369]	0	1579.77933726	High	High	High	6.2e7	9.9e7	1.5e8	4.81546068191528	High	0	4.063E-05
High	[R].TEEGKPLVLNVVR.[R]		0.00248343	0	1	1	15	P37833	P37833 [43-55]	0	1453.83730399	High	High	High	1.3e9	9.0e8	9.3e8	3.77798533439636	High	0	3.454E-05
High	[K].HSLGQGHPVK.[L]		0.00370515	0	1	1	5	Q10M12	Q10M12 [96-105]	0	1059.56940265	High	High	High	3.1e7		4.6e7	3.87221121788025	High	0	6.74E-05
High	[K].YGVGDAHFEVTR.[F]		0.000655966	0	1	1	36	O04985	O04985 [115-126]	0	1350.64368964	High	High	High	8.3e7	8.8e7	4.8e7	3.87726283073425	High	0	1.787E-05
High	[R].REEEQGEEEHGER.[G]		0.000158504	0	1	2	5	B8AL97	B8AL97 [351-363]	1	1613.67863091	High	High	High	3.1e6	5.7e6	5.8e6	4.77919578552246	High	0	7.694E-07
High	[K].GLEYYNSLIDELVER.[G]		0.00105308	0	1	1	8	Q60DX8	Q60DX8 [137-151]	0	1812.90142018	High	High	High	3.7e7			4.98586988449097	High	0	9.016E-06
High	[R].GVMLGADQPVILHMLDIPPATESLNGLK.[M]	2xDeamidated [Q8; N25]	0.000470197	0	1	1	2	Q7XDC8	Q7XDC8 [28-55]	0	2931.52059294	High	Not Found	Not Found	2.5e7			4.53030967712402	High	0	3.048E-06
High	[R].GVMLGADQPVILHMLDIPPATESLNGLK.[M]	1xDeamidated [N/Q]	0.00161311	0	1	1	6	Q7XDC8	Q7XDC8 [28-55]	0	2930.53657694	High	High	High	5.2e6	5.5e6		5.00418663024902	High	0	3.513E-05
High	[R].TYGGYSDAVVVSQR.[F]		0.00131701	0	1	1	4	Q0JA75	Q0JA75 [145-158]	0	1501.72814743	Not Found	High	High				4.01209449768066	High	0	1.113E-05
High	[R].FLVLNAADLAVDR.[A]		0.00162997	0	1	2	2	Q6K4E7	Q6K4E7 [52-64]	0	1416.78454018	High	Not Found	Not Found				3.43686008453369	High	0	1.456E-05
High	[K].FPTLVTHQESLESK.[V]		6.05353E-05	0	1	1	19	B7F845	B7F845 [133-146]	0	1615.83261245	High	High	High			7.2e7	4.45319700241089	High	0	1.355E-06
High	[K].LLESNSYFGMEPSQVHILK.[Q]		0.00296337	0	1	2	1	A2YGP6	A2YGP6 [217-235]	0	2192.10561595	High	Not Found	Not Found				3.45256972312927	High	0	3.071E-05
High	[K].IFSSPEVASEEPWYGIEQEYTLLQK.[D]		1.57743E-06	0	1	1	34	P14656	P14656 [113-137]	0	2943.429846	High	High	High		1.1e8		6.53570556640625	High	0	3.247E-08
High	[K].IFSSPEVASEEPWYGIEQEYTLLQK.[D]	1xDeamidated [Q]	0.000345917	0	1	1	13	P14656	P14656 [113-137]	0	2944.413862	High	High	High		3.5e6	1.3e7	5.2122950553894	High	0	3.641E-05
High	[R].DLIGPAMYFGLMGDGQPIGR.[Y]		1.48969E-06	0	2	2	20	Q6Z4G3; Q8H8T0	Q6Z4G3 [222-241]; Q8H8T0 [224-243]	0	2108.03034261	High	High	High	6.7e7	1.6e7	5.5e6	5.89395332336426	High	0	2.121E-09
High	[K].DDTVSAPGELVDGEHPR.[R]		0.000316636	0	1	1	6	Q7XKU5	Q7XKU5 [254-270]	0	1793.83004611	High	High	High	9.8e7			4.58922863006592	High	0	1.85E-06
High	[K].LLDSHLVPSATAAESK.[V]		3.07786E-05	0	1	1	12	Q06967	Q06967 [109-124]	0	1638.8697262	High	High	High	4.6e8		3.5e8	4.82625818252563	High	0	9.7E-08
High	[K].QVTEYASDEPWGWYK.[S]		0.000850831	0	1	1	4	B3VMC0	B3VMC0 [484-498]	0	1858.82825528	High	High	Not Found	1.4e7			4.06337118148804	High	0	3.819E-05
High	[R].KPEEITKEEYAAFYK.[S]		0.00340965	0	2	3	4	Q0J4P2; Q07078	Q0J4P2 [273-287]; Q07078 [273-287]	1	1845.92690667	Not Found	High	High				4.02854824066162	High	0	3.675E-05
High	[R].HMFGVVGIPVTSLASR.[A]		0.00262954	0	1	1	2	Q0JMH0	Q0JMH0 [30-45]	0	1670.90467202	High	Not Found	Not Found	1.4e7			3.4668390750885	High	0.0001091	0.000616
High	[R].IITTNLWSAELSK.[L]		0.00307314	0	1	5	4	Q9AUV6	Q9AUV6 [204-216]	0	1475.81042053	High	Not Found	Not Found	3.0e7			3.51660084724426	High	0	3.217E-05
High	[R].NLNMGNAASIPSK.[C]	1xOxidation [M4]	0.00158814	0	1	1	5	Q2QYL3	Q2QYL3 [90-102]	0	1332.65762552	High	High	High	5.6e8	5.5e8	4.8e8	3.82473421096802	High	0	6.52E-05
High	[R].NLNMGNAASIPSK.[C]	1xOxidation [M4]; 1xDeamidated [N]	0.00437509	0	1	1	6	Q2QYL3	Q2QYL3 [90-102]	0	1333.64164152	Not Found	High	High			2.0e7	3.03735566139221	High	0	4.997E-05
High	[R].DVQEACVHDGYVLPK.[L]	1xCarbamidomethyl [C6]	1.85805E-05	0	1	1	8	P49216	P49216 [52-66]	0	1729.82139612	High	High	High	2.9e8	1.6e8	7.7e7	4.9352593421936	High	0	5.134E-08
High	[R].NPDEIPWAEAGAEYVVESTGVFTDKEK.[A]		7.55311E-06	0	1	1	26	A2YQT7	A2YQT7 [83-109]	1	2981.40508774	High	High	High		4.8e7	9.2e6	5.85477876663208	High	0	2.801E-07
High	[R].AYFSATSAHTCTGDGNAMVAR.[A]	1xCarbamidomethyl [C11]	2.21224E-06	0	1	1	12	Q6ZDY8	Q6ZDY8 [247-267]	0	2187.95461168	High	High	High	1.5e8		1.4e8	4.37667989730835	High	0	6.299E-07
High	[R].ICGFLFEPIQGEAGVIIPPDGYLK.[A]	1xCarbamidomethyl [C2]	0.000135598	0	1	1	19	Q10G56	Q10G56 [225-248]	0	2633.36837271	High	High	High	4.0e7	1.6e7	9.4e6	5.25716114044189	High	0	3.024E-06
High	[K].DGVTLLWDLAEGK.[R]		0.000250543	0	1	1	18	P49027	P49027 [230-242]	0	1416.73692126	High	High	High	5.8e6	3.8e6		4.81305646896362	High	0	5.567E-06
High	[R].ESSPSSSCCSGVR.[T]	2xCarbamidomethyl [C8; C9]	0.00172592	0	1	1	6	Q2QYL3	Q2QYL3 [50-62]	0	1399.55765363	High	High	High			2.9e8	2.73515892028809	High	0	1.568E-05
High	[R].SHVVHDSYAPSR.[T]		0.000541108	0	1	1	8	Q653V7	Q653V7 [802-813]	0	1354.64983764	High	High	High			7.3e7	3.98882389068604	High	0	3.475E-05
High	[R].NILEVGPENADQVTLSSPVLNEGELESLLNDSK.[L]		0.000356885	0	1	1	2	Q69RJ0	Q69RJ0 [627-659]	0	3523.76499184	Not Found	Not Found	High			6.5e6	4.95708227157593	High	0	2.145E-06
High	[K].INPLVPVDLVIDHSVQVDVAR.[S]		0.000724116	0	1	1	4	Q6YZX6	Q6YZX6 [118-138]	0	2298.28160639	High	High	Not Found	1.3e7	3.1e7		3.52935028076172	High	0	3.301E-05
High	[K].LTSSNCTVAIVGR.[K]	1xCarbamidomethyl [C6]	0.00114447	0	1	1	6	P52428	P52428 [204-216]	0	1377.71547464	High	High	High	1.9e8		1.9e8	3.76510429382324	High	0	9.321E-06
High	[R].ELISNSSDALDK.[I]		0.0034632	0	2	3	6	Q0J4P2; Q07078	Q0J4P2 [35-46]; Q07078 [35-46]	0	1291.63760113	High	High	High	6.0e8		5.3e8	3.86251735687256	High	0	4.819E-05
High	[K].TLNDDIADIIDEHGPDAWEGFPFSAEK.[L]		0.000306904	0	1	1	4	Q7Y0F2	Q7Y0F2 [296-322]	0	3002.36903659	High	High	High				3.79459714889526	High	0	1.775E-06
High	[K].RFASINVENVEENRR.[S]		0.0016992	0	2	2	5	P17784; Q5N725	P17784 [39-53]; Q5N725 [39-53]	2	1832.93618298	High	High	High			2.4e7	4.17545080184937	High	0	2.086E-05
High	[K].ESVNSFQGVLDGK.[Y]		0.005247	0	1	1	5	Q01859	Q01859 [509-521]	0	1379.68013465	High	High	High	1.6e8	1.3e8	1.8e8	3.92383790016174	High	0	6.255E-05
High	[K].TLNDDIADIIDEHGPDAWEGFPFSAEK.[L]	1xDeamidated [N3]	0.000979124	0	1	1	6	Q7Y0F2	Q7Y0F2 [296-322]	0	3003.35305259	High	High	High			1.8e7	2.98713755607605	High	0	1.195E-05
High	[K].GALDGGLDIPHSDKR.[F]		0.000197216	0	1	3	15	Q8L4L4	Q8L4L4 [165-179]	1	1550.79214464	High	High	High	4.3e8		3.9e8	4.69286298751831	High	0	2.026E-06
High	[R].GNATVPAMEMTK.[W]		0.00430745	0	2	2	6	Q2QLY5; Q2QLY4	Q2QLY5 [100-111]; Q2QLY4 [100-111]	0	1249.59151947	High	High	High	2.2e8		2.3e8	3.4621376991272	High	0	4.891E-05
High	[K].EIALWFPEGLAEWR.[S]		0.000379876	0	1	2	24	A6N0M9	A6N0M9 [126-139]	0	1716.87441774	High	High	High		5.1e7		4.24609279632568	High	0	4.454E-06
High	[K].TYDLNFKEENNDGSQK.[I]	1xDeamidated [N/Q]	0.000266684	0	1	1	45	Q42971	Q42971 [264-279]	1	1902.83519143	High	High	High			7.8e7	4.56176328659058	High	0	2.603E-06
High	[K].TYDLNFKEENNDGSQK.[I]		0.000113612	0	1	1	26	Q42971	Q42971 [264-279]	1	1901.85117543	High	High	High	1.8e9		2.0e9	4.69658851623535	High	0	4.788E-06
High	[K].GDAVLGEGASESLHVK.[D]		1.68315E-05	0	1	1	426	P17784	P17784 [339-354]	0	1568.7914759	High	High	High	4.3e7	9.0e7	4.4e7	5.10044813156128	High	0	1.321E-06
High	[K].NLLSPSTPFFFNTLYDPYR.[E]		1.20642E-05	0	1	1	16	Q8H8T0	Q8H8T0 [133-151]	0	2292.13354525	High	High	High		1.8e7	1.6e8	5.01775503158569	High	0	6.34E-07
High	[R].MLSPHVLGEDHYNTAR.[G]		0.000360618	0	1	1	6	Q01859	Q01859 [430-445]	0	1839.88064199	High	High	High	3.1e7		3.0e7	4.27595043182373	High	0	1.105E-05
High	[K].IENVEGLNHFDEILQEADGIILSR.[G]	1xDeamidated [N/Q]	0.000188194	0	1	1	12	B8BJ39	B8BJ39 [257-280]	0	2725.36791493	Not Found	High	High		1.9e7		5.37217617034912	High	0	1.964E-05
High	[K].TVDSEELTVEER.[N]		0.0018275	0	2	2	18	Q7XTE8; Q6EUP4	Q7XTE8 [38-49]; Q6EUP4 [38-49]	0	1406.66454408	High	High	High	9.7e7		6.7e7	3.93794918060303	High	3.227E-05	0.0001034
High	[K].TPATPFFFNTLYDPFR.[K]		0.0027698	0	1	1	11	Q7FAY6	Q7FAY6 [123-138]	0	1933.94831087	High	High	High	3.9e6	1.0e7	9.1e6	3.74416041374207	High	0	3.832E-05
High	[R].DNLTLWTSDISEDAAEEIK.[E]	1xDeamidated [N2]	0.00146136	0	1	1	1	Q6EUP4	Q6EUP4 [233-251]	0	2150.99756515	Not Found	High	Not Found				3.1240394115448	High	0	1.271E-05
High	[R].GYVASNSKDDPAK.[E]		0.00173491	0	1	1	7	O64937	O64937 [311-323]	1	1351.64883453	High	High	High			1.0e8	3.98719167709351	High	0	4.062E-05
High	[K].DKYPNISYADLFQLASATAIEEAGGPK.[I]		0.000864213	0	1	1	2	Q7XJ02	Q7XJ02 [166-192]	1	2869.42542934	High	Not Found	High	7.8e6			5.10213184356689	High	0	6.533E-06
High	[K].VLTMNPTGDLSSAR.[F]	1xOxidation [M4]	0.000245383	0	1	1	6	P14717	P14717 [534-547]	0	1477.73151865	High	High	High			1.1e8	4.72115039825439	High	0	1.335E-06
High	[K].VLTMNPTGDLSSAR.[F]		0.000133498	0	1	1	6	P14717	P14717 [534-547]	0	1461.73660365	High	High	High	7.2e8		7.2e8	4.40593671798706	High	0	2.408E-06
High	[R].HQLLAEFDALIEADKEK.[Y]		0.00161311	0	1	1	4	P30298	P30298 [44-60]	1	1970.02293223	High	High	Not Found	2.6e7			3.97797536849976	High	0	1.98E-05
High	[K].SAQDIALADLPTTHPIR.[L]		7.41541E-05	0	1	1	11	Q06967	Q06967 [160-176]	0	1818.97083716	High	High	High	6.0e8	4.9e8	7.8e8	4.43433666229248	High	0	2.946E-07
High	[K].DKYPNISYADLFQLASATAIEEAGGPK.[I]	1xDeamidated [Q/N]	0.00230914	0	1	1	16	Q7XJ02	Q7XJ02 [166-192]	1	2870.40944534	High	High	High	4.1e6			5.26580476760864	High	0	2.893E-05
High	[R].QITPDDSGIVYSKPR.[R]		0.00011968	0	1	1	12	Q69TH8	Q69TH8 [137-151]	0	1675.86497517	High	High	High			3.9e8	4.66400480270386	High	0	5.411E-07
High	[-].MLVYQDLLTGDELLSDSFPYR.[E]		2.14946E-05	0	1	1	26	P35681	P35681 [1-21]	0	2475.21120306	High	High	High	4.8e7	4.7e6	3.7e7	6.1101861000061	High	0	6.194E-08
High	[-].MLVYQDLLTGDELLSDSFPYR.[E]	1xDeamidated [Q5]	0.00162152	0	1	1	4	P35681	P35681 [1-21]	0	2476.19521906	High	High	Not Found	3.2e6	1.7e6		4.03609752655029	High	0	1.857E-05
High	[-].MLVYQDLLTGDELLSDSFPYR.[E]	1xOxidation [M1]	0.000652562	0	1	1	8	P35681	P35681 [1-21]	0	2491.20611806	High	High	High	1.2e7	3.4e6		4.2374472618103	High	0	4.602E-06
High	[K].IENVEGLNHFDEILQEADGIILSR.[G]		3.26822E-06	0	1	1	20	B8BJ39	B8BJ39 [257-280]	0	2724.38389893	High	High	High	2.5e7	3.8e7	4.9e6	5.99624633789063	High	0	8.618E-09
High	[R].LGPVVSEGQYEK.[I]		0.00561332	0	1	1	5	B3VMC0	B3VMC0 [333-344]	0	1305.66850739	High	High	High	3.2e8		3.0e8	3.53573513031006	High	0	6.818E-05
High	[K].EAGEDEGAAPAR.[Y]		0.000300583	0	1	1	6	Q6Z7V2	Q6Z7V2 [162-173]	0	1172.51782042	High	High	High			6.7e7	3.42733573913574	High	0	1.725E-06
High	[R].TIEECEADAVAGR.[F]	1xCarbamidomethyl [C5]	0.00158814	0	1	1	4	Q5Z8V9	Q5Z8V9 [63-75]	0	1420.63728383	High	Not Found	High			2.5e7	3.86355781555176	High	0	1.408E-05
High	[R].NPEEIPWAAAGAEYVVESTGVFTDK.[D]		6.80899E-08	0	1	1	325	Q6K5G8	Q6K5G8 [83-107]	0	2680.27770257	High	High	High	6.0e6	1.2e7	6.4e6	7.77138757705688	High	0	2.559E-10
High	[K].DWTNVVVAYEPVWAIGTGK.[V]		0.00632502	0	1	1	4	P48494	P48494 [157-175]	0	2105.07021678	Not Found	Not Found	High			5.5e6	3.58536458015442	High	0.0004562	0.005193
High	[R].NVDNFFNENEQLAFGPGLVVPGIYYSDDK.[M]	1xDeamidated [N/Q]	0.000716621	0	1	1	17	Q0E4K1	Q0E4K1 [311-339]	0	3262.52151482	High	High	High		5.7e6	2.5e7	5.30099868774414	High	0	5.163E-06
High	[R].NPDEIPWAEAGAEYVVESTGVFTDK.[E]		2.72504E-08	0	1	1	562	A2YQT7	A2YQT7 [83-107]	0	2724.26753177	High	High	High	2.1e7	2.0e7	6.2e6	6.90185070037842	High	0	1.081E-09
High	[R].NPDEIPWAEAGAEYVVESTGVFTDK.[E]	1xDeamidated [N1]	1.67035E-06	0	1	1	181	A2YQT7	A2YQT7 [83-107]	0	2725.25154777	High	High	High	1.1e6	1.1e6	5.8e5	6.16300630569458	High	0	6.412E-08
High	[R].ATDALLTAAR.[H]		0.00616302	0	1	2	6	P0C5D0	P0C5D0 [159-168]	0	1002.55783488	High	High	High	8.0e8		6.7e8	3.80467891693115	High	0	7.625E-05
High	[K].EVAVNEFLPAEDAINAIK.[Y]	1xDeamidated [N15]	0.00179922	0	1	1	1	A2X8Q3	A2X8Q3 [181-198]	0	1943.9960492	Not Found	High	Not Found				4.76653671264648	High	0	1.644E-05
High	[K].AMSIMNSFINDIFEK.[L]		0.00149207	0	1	14	2	Q94JE1	Q94JE1 [89-103]	0	1759.83935409	Not Found	Not Found	High				3.09086918830872	High	0	1.298E-05
High	[R].NCDNFQVNQNDVEK.[I]	1xCarbamidomethyl [C2]	0.00011968	0	1	1	2	Q6YZX6	Q6YZX6 [53-66]	0	1723.73403762	Not Found	Not Found	High			1.9e8	5.24665975570679	High	0	5.406E-07
High	[K].GLHNDTDLTATDLK.[E]		0.000344122	0	1	1	6	Q6AVA8	Q6AVA8 [239-252]	0	1513.74927675	High	High	High	4.5e7		2.5e7	3.86841034889221	High	0.0002747	0.002036
High	[K].DINWPLGWPVGGFPGPQGPYYCGIGADK.[S]	1xCarbamidomethyl [C22]	9.85196E-08	0	1	1	23	P14656	P14656 [138-165]	0	3018.42432432	High	High	High	7.5e8	4.6e8	3.4e8	5.35487937927246	High	0	6.499E-07
High	[K].IVVVDHELPNQGSQQR.[R]		0.000122197	0	1	1	10	Q43007	Q43007 [338-353]	0	1818.94568504	High	High	High	1.8e8		1.4e8	3.92653632164001	High	0	7.783E-07
High	[K].YYCTVIDAPGHR.[D]	1xCarbamidomethyl [C3]	0.000487636	0	1	1	12	O64937	O64937 [85-96]	0	1451.67360986	High	High	High	1.5e9		1.4e9	4.01526832580566	High	0	3.19E-06
High	[K].DINWPLGWPVGGFPGPQGPYYCGIGADK.[S]	1xDeamidated [Q/N]; 1xCarbamidomethyl [C22]	2.18327E-05	0	1	1	5	P14656	P14656 [138-165]	0	3019.40834032	Not Found	High	High			3.0e6	4.84347105026245	High	0	6.326E-08
High	[R].IVEPEAGSPAIR.[C]		0.000662827	0	1	1	6	Q9LGQ6	Q9LGQ6 [78-89]	0	1238.67392716	High	High	High	2.8e8		2.5e8	3.32616996765137	High	0	6.074E-06
High	[K].EVAVNEFLPAEDAINAIK.[Y]		0.000108981	0	1	1	3	A2X8Q3	A2X8Q3 [181-198]	0	1943.0120332	High	High	Not Found	9.5e7	9.1e7		3.92400026321411	High	0	4.808E-07
High	[K].ANADTPADALTAR.[N]		0.00261591	0	1	1	7	Q75KR1	Q75KR1 [552-564]	0	1286.63351884	High	High	High	7.5e8			4.11098051071167	High	0	4.554E-05
High	[R].NVDNFFNENEQLAFGPGLVVPGIYYSDDK.[M]		1.16327E-05	0	1	1	4	Q0E4K1	Q0E4K1 [311-339]	0	3261.53749882	High	Not Found	High	2.8e7			5.90200853347778	High	0	2.844E-08
High	[R].VYSSYLELDLNEVEPCISGPK.[R]	1xCarbamidomethyl [C16]	0.00115644	0	1	1	5	Q6YZX6	Q6YZX6 [358-378]	0	2412.16391882	High	High	Not Found	2.2e7			3.61724185943604	High	0	2.019E-05
High	[R].NPEEIPWGETGAEFVVESTGVFTDK.[D]		0.0016992	0	1	1	108	Q7FAH2	Q7FAH2 [83-107]	0	2738.28318183	High	High	High	1.7e7	4.8e6	5.7e6	4.87406396865845	High	3.227E-05	0.0001612
High	[K].SGGELESAQAK.[N]		0.00138731	0	1	1	6	Q93VT8	Q93VT8 [278-288]	0	1076.52184322	High	High	High			1.0e8	3.94529891014099	High	3.227E-05	8.992E-05
High	[K].GHHYIVTDDKEGLNSELEK.[H]		0.00197571	0	1	1	11	Q9SXP2	Q9SXP2 [65-83]	1	2184.05675141	High	High	High				4.19549798965454	High	0	1.854E-05
High	[K].HHATYVANYNK.[A]		0.00112091	0	1	1	15	Q43008	Q43008 [59-69]	0	1317.63345935	High	High	High			3.1e7	4.31442785263062	High	0	3.062E-05
High	[R].VVLDCATADPDGR.[K]	1xCarbamidomethyl [C5]	0.000400163	0	1	3	6	Q2QNG7	Q2QNG7 [319-331]	0	1388.64745463	High	High	High			1.3e8	4.36727046966553	High	0	2.483E-06
High	[K].APGLMGWMPDQAVTFVDNHDTGSTQSLWPFPSDK.[V]		0.00613112	0	1	1	2	P27934	P27934 [293-326]	0	3732.70974249	Not Found	High	Not Found				4.39861154556274	High	0	7.565E-05
High	[K].APGLMGWMPDQAVTFVDNHDTGSTQSLWPFPSDK.[V]	1xDeamidated [Q/N]	0.00054962	0	1	1	20	P27934	P27934 [293-326]	0	3733.69375849	High	High	High	3.4e6	2.6e6	2.1e7	4.66704797744751	High	0	3.734E-05
High	[K].KDAEGQDAEATTEEAK.[K]		2.49348E-06	0	1	1	12	P49199	P49199 [133-148]	1	1692.7558781	High	High	High			6.5e7	6.92397832870483	High	0	5.835E-09
High	[K].QPVGVVGAVTPWNFPLAMITR.[K]		0.000939217	0	1	1	8	B9F3B6	B9F3B6 [188-208]	0	2253.22125488	High	High	High	8.5e6		7.4e6	4.505202293396	High	0	7.288E-06
High	[R].NPEEIPWAAAGAEYVVESTGVFTDK.[D]	1xDeamidated [N1]	3.40713E-06	0	1	1	68	Q6K5G8	Q6K5G8 [83-107]	0	2681.26171857	High	High	High	2.5e6	3.0e5	4.8e6	6.60002088546753	High	0	6.039E-09
High	[K].AIGSGSEGADSSLQEQYNK.[E]		1.38503E-06	0	1	1	8	Q9LSU1	Q9LSU1 [167-185]	0	1940.88320378	High	High	High			2.2e8	5.52621459960938	High	0	9.958E-08
High	[R].NADIIPGSGYVPPGTANPLYEAFGLCDAAAPADVDAFCAR.[L]	2xCarbamidomethyl [C26; C38]	0.000177726	0	1	1	3	Q7XKU5	Q7XKU5 [67-106]	0	4123.91644118	High	Not Found	High	1.6e7		2.2e7	4.01017618179321	High	0	8.912E-07
High	[R].QADCFLFGSPEYNYSIATPLK.[N]	1xDeamidated [N13]; 1xCarbamidomethyl [C4]	0.00582103	0	1	1	2	Q941Z0	Q941Z0 [80-100]	0	2422.12713987	Not Found	High	Not Found		2.3e7		4.29613876342773	High	3.227E-05	9.222E-05
High	[R].DVPCAVFSIPPLSVVGLSEQQALEEAK.[S]	1xCarbamidomethyl [C4]	1.19104E-06	0	1	1	30	P48642	P48642 [369-395]	0	2883.48083605	High	High	High	1.7e8	5.4e7	5.7e6	5.16231203079224	High	0	1.601E-09
High	[R].DVPCAVFSIPPLSVVGLSEQQALEEAK.[S]	1xDeamidated [Q]; 1xCarbamidomethyl [C4]	0.00110931	0	1	1	6	P48642	P48642 [369-395]	0	2884.46485205	Not Found	High	High				4.22006988525391	High	0	8.987E-06
High	[K].TAVANIPYGGAK.[G]		0.00219218	0	1	1	6	A2XMV1	A2XMV1 [91-102]	0	1161.62624875	High	High	High			5.9e8	3.48286628723145	High	0	2.111E-05
High	[R].AGLALQPIATAIFANSPFK.[E]		9.56881E-05	0	1	1	17	A2YL07	A2YL07 [245-263]	0	1930.07965935	High	High	High	8.5e6	5.3e6	5.7e6	4.51891231536865	High	0	9.053E-07
High	[R].QADCFLFGSPEYNYSIATPLK.[N]	1xCarbamidomethyl [C4]	0.00361016	0	1	1	2	Q941Z0	Q941Z0 [80-100]	0	2421.14312387	High	Not Found	Not Found	5.0e7			4.08273410797119	High	0	3.952E-05
High	[R].ELTDWLNWLR.[T]		0.0040472	0	1	1	13	P27934	P27934 [184-193]	0	1345.68991159	High	High	High	5.9e7	4.0e7	7.6e6	3.57194066047668	High	3.227E-05	0.0003078
High	[R].VSSEQEAAPAVR.[A]		0.000591145	0	1	1	4	Q5Z8V9	Q5Z8V9 [46-57]	0	1243.62770521	High	High	Not Found				3.85897827148438	High	0	4.044E-06
High	[K].AAAVGANSQAAQSMLK.[Q]		1.86774E-05	0	1	2	6	P0C8Y9	P0C8Y9 [161-176]	0	1517.77405177	High	High	High	2.4e8		1.8e8	5.51328039169312	High	0	1.23E-07
High	[K].FPQGFDTADLPSGK.[G]		0.000516356	0	1	2	20	P0C5C8	P0C5C8 [198-211]	0	1479.71143477	High	High	High		5.0e7		3.95350646972656	High	0	5.712E-05
High	[K].DKTGSVLQQASEQVK.[S]		0.000174974	0	1	2	11	A2Y720	A2Y720 [141-155]	1	1617.84423971	High	High	High			1.4e8	4.7630786895752	High	0	4.159E-06
High	[K].TGSVLQQASEQVK.[S]		0.000166103	0	1	2	12	A2Y720	A2Y720 [143-155]	0	1374.7223338	High	High	High	9.7e8		8.4e8	4.04472208023071	High	0	1.121E-05
High	[R].VSTNEYQPDGQAPISSTDR.[Q]		2.832E-05	0	1	1	4	Q69TH8	Q69TH8 [118-136]	0	2064.94686662	High	High	High	4.8e8			4.3853120803833	High	0	8.756E-08
High	[K].QQFAEELLAYTDAFNK.[A]		0.000375944	0	1	1	4	A1XBB7	A1XBB7 [122-137]	0	1887.91231921	High	High	Not Found	2.4e7	2.2e7		3.93696093559265	High	0	1.245E-05
High	[R].VSTNEYQPDGQAPISSTDR.[Q]	1xDeamidated [Q/N]	0.000944115	0	1	1	12	Q69TH8	Q69TH8 [118-136]	0	2065.93088262	High	High	High			3.1e8	4.56943511962891	High	0	4.62E-05
High	[R].NSGQTCVCANR.[I]	2xCarbamidomethyl [C6; C8]	0.00171696	0	1	1	4	B9F3B6	B9F3B6 [327-337]	0	1266.53137942	Not Found	High	High			5.5e7	3.86302590370178	High	0	1.55E-05
High	[R].EVNSVNDNPVIDVHR.[G]		5.04568E-05	0	1	1	13	P14717	P14717 [364-378]	0	1706.84563668	High	High	High	1.1e9		1.1e9	4.52723169326782	High	0	3.577E-06
High	[K].NAIELGLLETLQSAAVAGGGGK.[A]		3.80052E-06	0	1	1	6	Q6ZD89	Q6ZD89 [35-56]	0	2069.12370882	High	High	Not Found	3.5e7	4.3e7		5.9079442024231	High	0	8.382E-09
High	[R].FAIYDFDFLTAEDVPK.[S]		0.000567047	0	1	1	2	Q84TB3	Q84TB3 [67-82]	0	1890.91600764	Not Found	High	Not Found		2.6e6		3.25811243057251	High	0.0001091	0.0008782
High	[K].KMDATAQELSEEK.[T]		0.000179585	0	1	1	4	Q7XDC8	Q7XDC8 [312-324]	1	1479.69954939	Not Found	High	High		5.1e7	4.5e7	4.77389430999756	High	0	1.592E-06
High	[R].EVNSVNDNPVIDVHR.[G]	1xDeamidated [N]	0.000432642	0	1	1	14	P14717	P14717 [364-378]	0	1707.82965268	High	High	High	9.5e7	7.4e7	3.1e7	4.41194915771484	High	0	2.727E-06
High	[R].NSDLANLLVDPEFAQEIMDR.[Q]		1.21272E-05	0	1	1	11	Q9LI00	Q9LI00 [386-405]	0	2290.10198701	High	High	High	1.9e7	4.3e7	4.9e7	5.20498657226563	High	0	1.096E-06
High	[R].SAHNYHPIPVVFSK.[G]		0.00123091	0	1	1	5	Q10G56	Q10G56 [50-63]	0	1595.83288733	High	High	High			3.8e7	3.44036555290222	High	0	1.025E-05
High	[R].DVTTTPAELLTFFR.[D]		0.000958963	0	1	1	18	Q6Z5N4	Q6Z5N4 [52-65]	0	1610.84244888	High	High	High	9.1e7	9.0e7		3.80991744995117	High	0	1.923E-05
High	[K].QAGEYQPEEQPEADTDYSR.[A]	1xDeamidated [Q]	0.000570004	0	1	1	3	Q43007	Q43007 [633-651]	0	2213.91054102	Not Found	Not Found	High				4.16374921798706	High	0	3.869E-06
High	[K].LTTPSFGDLNHLISATMSGVTCCLR.[F]	2xCarbamidomethyl [C22; C23]	0.00317045	0	1	4	2	P45960	P45960 [217-241]	0	2751.32626688	Not Found	High	Not Found		1.4e6		3.74941849708557	High	0	3.359E-05
High	[K].VCMLGDAQHVEEAEK.[I]	1xCarbamidomethyl [C2]	4.01322E-05	0	1	1	12	B7F845	B7F845 [64-78]	0	1715.77273136	High	High	High	2.1e8		2.8e8	4.92459726333618	High	0	1.357E-07
High	[R].AGEAVLIIEDLVTSGASVLETAAPLR.[D]		0.000924674	0	1	1	4	Q9LDN2	Q9LDN2 [111-136]	0	2595.42397288	Not Found	High	Not Found		1.7e6		4.75506496429443	High	0	7.137E-06
High	[R].NPLQFDNSYFTELLSGDKEGLLQLPSDK.[A]	1xDeamidated [N/Q]	1.44741E-05	0	1	2	8	Q10N21	Q10N21 [182-209]	1	3169.55756597	High	High	Not Found				6.18125772476196	High	0	3.763E-08
High	[R].NPLQFDNSYFTELLSGDKEGLLQLPSDK.[A]		8.762E-07	0	1	2	8	Q10N21	Q10N21 [182-209]	1	3168.57354997	High	High	High	9.3e6	7.7e7	3.0e8	5.99737787246704	High	0	1.09E-09
High	[R].GGDLVSAFAELMGR.[Q]		0.000944115	0	1	1	8	Q6Z5N4	Q6Z5N4 [127-140]	0	1422.7045753	High	Not Found	High	1.2e7		1.3e7	4.01687145233154	High	0	3.391E-05
High	[R].TGGAPGGGADGEGGVDDEHDEL.[-]		8.51333E-06	0	1	1	6	Q6Z7B0	Q6Z7B0 [644-665]	0	2011.81116097	High	High	High	1.1e8		1.5e8	5.36594486236572	High	0	8.573E-08
High	[R].DQDLLVLPTDAALFEDPTFK.[V]		3.7808E-06	0	1	1	9	Q7XJ02	Q7XJ02 [299-318]	0	2248.13835577	High	High	High		3.6e8	4.0e8	5.8650803565979	High	0	3.562E-08
High	[R].AEQSPDDSSQPSASSEAR.[S]		0.00396398	0	1	1	2	Q2QMG2	Q2QMG2 [642-659]	0	1848.78421802	High	Not Found	Not Found				2.58561325073242	High	0	4.424E-05
High	[K].KDAEGQDAEATTEEAKK.[S]		1.04287E-05	0	1	1	5	P49199	P49199 [133-149]	2	1820.85084106	High	High	High			2.0e8	6.98800230026245	High	0	2.481E-08
High	[R].KGGLSTGDESGGER.[A]		6.57905E-05	0	1	1	6	P46520	P46520 [65-78]	1	1349.62916167	High	High	High			1.8e7	4.51585245132446	High	0	2.545E-07
High	[K].QAGEYQPEEQPEADTDYSR.[A]		1.32488E-05	0	1	1	5	Q43007	Q43007 [633-651]	0	2212.92652502	High	High	High	6.7e7		5.1e7	4.77450752258301	High	0	9.36E-07
High	[K].KLSVETTANQDPLVTK.[G]		8.33797E-06	0	1	1	15	Q43008	Q43008 [166-181]	1	1743.94870473	High	High	High	5.6e8		2.7e8	4.04787254333496	High	0	1.872E-08
High	[R].IINEPTAAAIAYGIDK.[K]		5.22019E-06	0	2	3	30	Q6Z7B0; Q75HQ0	Q6Z7B0 [202-217]; Q75HQ0 [226-241]	0	1659.89521269	High	High	High			1.9e9	5.29033374786377	High	0	1.038E-08
High	[K].GFDGGDAIDPR.[S]		0.00317045	0	1	1	5	A2XMV1	A2XMV1 [265-275]	0	1119.50652753	High	High	High			3.8e8	3.56809234619141	High	0	7.383E-05
High	[R].EGGEITTAPEEQIR.[E]		0.000139898	0	1	2	6	B8AL97	B8AL97 [223-236]	0	1529.74419135	High	High	High			2.3e8	4.34001636505127	High	0	1.425E-05
High	[K].LLIDNVEELLPVVYTPTVGEACQK.[Y]	1xCarbamidomethyl [C22]	3.01446E-05	0	1	1	15	P43279	P43279 [174-197]	0	2700.41644498	High	High	High	2.0e7	2.4e7	8.9e7	5.3470573425293	High	0	9.465E-08
High	[R].SQYLQDYIEATLQSIR.[N]		0.00049789	0	1	1	8	B7F7K7	B7F7K7 [434-449]	0	1927.97598205	High	High	High				3.91014671325684	High	0	3.256E-06
High	[R].LLPDAVGTTCGQR.[V]	1xCarbamidomethyl [C10]	0.00480374	0	1	1	6	P30298	P30298 [335-347]	0	1387.69982458	High	High	High	4.8e8		4.8e8	3.76526355743408	High	3.227E-05	8.451E-05
High	[K].FLPIYLSQGILQHDPFEVLDQR.[G]	1xDeamidated [Q]	0.00629229	0	1	1	6	Q6AVA8	Q6AVA8 [861-882]	0	2629.36606461	High	High	High			1.9e6	3.81832814216614	High	0.0002518	0.001845
High	[K].FLPIYLSQGILQHDPFEVLDQR.[G]		5.86746E-05	0	1	1	11	Q6AVA8	Q6AVA8 [861-882]	0	2628.38204861	High	High	High	1.2e7		7.7e6	4.26513719558716	High	0	1.005E-05
High	[K].LLESHLVPSSTAPESK.[V]		4.58346E-06	0	1	1	11	Q7XTE8	Q7XTE8 [110-125]	0	1694.89594092	High	High	High			3.1e8	4.84476566314697	High	0	8.815E-09
High	[K].TFILTPEQYIVK.[L]		0.00811321	0.000486589	1	1	12	P42211	P42211 [432-443]	0	1451.81444333	High	High	High		1.0e8	8.6e7	3.15450716018677	High	0.0004779	0.005524
High	[K].GNAGGANAGGVTSTGGTGR.[R]		0.014045	0.000486589	1	1	2	Q2QX45	Q2QX45 [488-506]	0	1561.73133523	High	Not Found	Not Found				1.85611581802368	High	3.227E-05	0.0002064
High	[K].IGSVALADLLK.[K]		0.0181816	0.000486589	1	1	2	Q6ZHE5	Q6ZHE5 [205-215]	0	1099.67213633	Not Found	High	Not Found				2.27091145515442	High	3.227E-05	0.0002827
High	[K].CCVAGCSGIR.[V]	3xCarbamidomethyl [C1; C2; C6]	0.00750607	0.000486589	1	1	6	Q75KR1	Q75KR1 [480-489]	0	1139.47544488	High	High	High	1.6e8	1.1e8	1.4e8	2.67440509796143	High	3.227E-05	0.0001456
High	[R].HASLSSDGLR.[F]		0.0076634	0.000486589	1	1	4	Q10J94	Q10J94 [57-66]	0	1042.52759736	High	Not Found	High			4.8e8	2.97015404701233	High	3.227E-05	9.957E-05
High	[R].GPTPEPLCQVMLR.[V]	1xCarbamidomethyl [C8]	0.00723844	0.000486589	1	1	5	Q948T6	Q948T6 [150-162]	0	1497.75523098	High	High	High	4.1e8	2.7e8	2.3e8	2.98231530189514	High	0.0001091	0.0006322
High	[K].EIVALSGAHTLGR.[SA]		0.00762376	0.000486589	1	3	2	P0C0L1	P0C0L1 [190-202]	0	1323.73792437	High	Not Found	Not Found	1.9e7			2.98807215690613	High	3.227E-05	9.888E-05
High	[K].DGTTLLWDLTEGK.[M]		0.0176276	0.000486589	1	1	4	Q6L4F8	Q6L4F8 [231-243]	0	1448.72675046	High	High	Not Found	1.4e7			3.19888114929199	High	0.0001344	0.001074
High	[K].CGVSVPYTISASIDCSR.[V]	2xCarbamidomethyl [C1; C15]	0.0085449	0.000486589	1	1	6	Q0IQK9	Q0IQK9 [98-114]	0	1871.86260923	High	High	Not Found				3.27113819122314	High	6.33E-05	0.0003405
High	[R].ETVETEHGESTITFFGNSFIAGPTGEIVK.[L]		0.0147136	0.000486589	1	1	5	Q93XI4	Q93XI4 [225-253]	0	3097.5000507	High	High	Not Found		1.2e7		4.75983428955078	High	0.0001091	0.0006049
High	[K].FALESFWDGK.[S]		0.0199495	0.000486589	2	2	12	Q2QLY5; Q2QLY4	Q2QLY5 [19-28]; Q2QLY4 [19-28]	0	1199.57315057	High	High	High	1.4e8	9.5e7		3.18098449707031	High	6.33E-05	0.0003179
High	[K].SNYMSAGQISVPIVFR.[G]	1xDeamidated [Q8]	0.0106771	0.000486589	1	1	2	Q0J0H4	Q0J0H4 [140-155]	0	1769.88908188	Not Found	Not Found	High			2.5e7	3.39218187332153	High	0.0001091	0.000895
High	[R].TLGAELGVPIEVYGPEATMTGICK.[Q]	1xCarbamidomethyl [C23]	0.00731392	0.000486589	1	1	4	Q2QNG7	Q2QNG7 [390-413]	0	2506.25677334	High	High	Not Found	4.1e7			4.16682481765747	High	8.922E-05	0.0004866
High	[K].IFLIPVSDVIR.[I]		0.00698032	0.000486589	1	1	7	Q6AUR2	Q6AUR2 [174-184]	0	1271.77218469	High	High	High		4.8e7	3.2e7	2.48812198638916	High	3.227E-05	8.865E-05
High	[K].SFGVLIPDQGIALR.[G]		0.0100859	0.000486589	1	1	12	Q6ER94	Q6ER94 [177-190]	0	1485.84238939	High	High	High	1.8e8	5.9e7	1.5e8	3.53036546707153	High	0.0002946	0.002151
High	[R].DPVPFFLAPR.[L]		0.0090462	0.000486589	1	2	14	A2XFI3	A2XFI3 [222-231]	0	1158.63060592	High	High	High		3.4e8	7.0e8	3.02663612365723	High	3.227E-05	0.0002107
High	[K].GMLQAHQIIAEYNNAISEADR.[E]	1xDeamidated [N]	0.00762376	0.000486589	1	1	2	P31924	P31924 [44-64]	0	2345.11903447	High	Not Found	Not Found	1.4e7			3.21291065216064	High	3.227E-05	9.915E-05
High	[K].LVDELPDDDFRK.[S]		0.011903	0.000486589	1	2	13	Q7XQ45	Q7XQ45 [230-241]	1	1461.72199943	High	High	High	1.4e8		1.9e8	3.70224952697754	High	3.227E-05	0.0001694
High	[K].GFILDGFPR.[T]		0.0143384	0.000486589	2	2	16	Q08480; Q08479	Q08480 [110-118]; Q08479 [108-116]	0	1021.54654199	High	High	High			1.5e8	3.27187156677246	High	3.227E-05	0.0002712
High	[R].YVDAVMTVPK.[G]		0.0175369	0.000486589	1	1	6	Q8H8T0	Q8H8T0 [199-208]	0	1122.58635782	High	High	High	6.5e8		5.8e8	3.41760873794556	High	6.33E-05	0.0003374
High	[K].DSTLIMQLLR.[D]		0.00680158	0.000486589	6	7	18	Q6ZKC0; Q84J55; Q2R2W2; Q7XTE8; Q06967; Q6EUP4	Q6ZKC0 [217-226]; Q84J55 [227-236]; Q2R2W2 [226-235]; Q7XTE8 [223-232]; Q06967 [222-231]; Q6EUP4 [223-232]	0	1189.66091969	High	High	High	2.3e8	1.6e8	8.6e7	2.99091267585754	High	3.227E-05	8.629E-05
High	[K].SGVADMVNTGGR.[Q]		0.00659311	0.000486589	1	1	2	Q6K669	Q6K669 [532-543]	0	1163.54734647	High	Not Found	Not Found	1.8e8			3.65953040122986	High	3.227E-05	8.277E-05
High	[K].NNPCLIGEPGVGK.[T]	1xCarbamidomethyl [C4]	0.00952727	0.000486589	1	4	2	Q7F9I1	Q7F9I1 [290-302]	0	1354.67836089	High	Not Found	Not Found	3.7e7			3.29475426673889	High	3.227E-05	0.0001296
High	[K].SIGNGVQFLNR.[H]	1xDeamidated [N/Q]	0.0096265	0.000486589	2	3	5	P30298; P31924	P30298 [149-159]; P31924 [157-167]	0	1205.62731178	High	Not Found	High			4.2e8	3.4960458278656	High	3.227E-05	0.0001479
High	[K].DLYYEMLQFVR.[S]		0.00786469	0.000486589	1	1	4	Q53NL5	Q53NL5 [255-265]	0	1476.71916276	High	High	Not Found		2.5e6		2.83682036399841	High	0.0001091	0.0009393
High	[R].LEGTNVDQGKR.[I]		0.0164839	0.000486589	1	1	9	Q6K9N6	Q6K9N6 [384-394]	1	1216.62803958	High	High	High			1.0e8	3.24099135398865	High	3.227E-05	0.0002513
High	[R].DDPDFTWEVVKPLK.[W]		0.00746724	0.000486589	1	1	1	A2Y053	A2Y053 [377-390]	0	1688.85301354	Not Found	Not Found	High				3.13019919395447	High	3.227E-05	9.666E-05
High	[R].EAAFDFAFVDADKPNYVK.[Y]		0.0115391	0.000486589	1	1	1	Q9XGP7	Q9XGP7 [159-176]	0	2046.98073308	Not Found	High	Not Found				3.91307187080383	High	3.227E-05	0.0001628
High	[R].SLAAVLSDAMSAGK.[N]		0.00914044	0.000486589	1	1	2	Q6Z6M4	Q6Z6M4 [283-296]	0	1320.68277724	Not Found	Not Found	High			3.0e7	3.72998261451721	High	3.227E-05	0.0002579
High	[R].THAVLAAANK.[A]		0.019745	0.000486589	1	1	4	P52428	P52428 [42-51]	0	995.56325465	High	High	High			1.8e8	2.38877964019775	High	8.922E-05	0.0005323
High	[K].APQAAGTIHTDFER.[G]		0.0121519	0.000486589	1	2	2	B8BBN7	B8BBN7 [326-339]	0	1513.73938083	High	Not Found	Not Found				3.67435312271118	High	3.227E-05	0.0001742
High	[K].AAFVDDDFELAAELYTQAIEASPATAELYADR.[A]	1xDeamidated [Q17]	0.00998196	0.000486589	1	1	2	Q0JL44	Q0JL44 [15-46]	0	3477.62201653	High	Not Found	Not Found	4.0e6			4.15679407119751	High	3.227E-05	0.0003165
High	[K].FIDASSTPK.[V]		0.0152554	0.000486589	1	1	2	Q53LQ0	Q53LQ0 [247-255]	0	965.49383767	High	Not Found	Not Found	5.2e8			2.9632294178009	High	3.227E-05	0.0002287
High	[R].VQGEVCAALEEADGSGAR.[F]	1xCarbamidomethyl [C6]	0.0101909	0.000486589	1	1	2	Q7XPL2	Q7XPL2 [94-111]	0	1818.82866621	High	Not Found	Not Found	9.1e6			2.8130145072937	High	3.227E-05	0.0001403
High	[K].MDATAQELSEEK.[T]	1xOxidation [M1]	0.0108442	0.000486589	1	1	2	Q7XDC8	Q7XDC8 [313-324]	0	1367.59950143	High	Not Found	Not Found	3.7e6			3.64428091049194	High	3.227E-05	0.000151
High	[K].AAIKEESEGK.[L]		0.0164839	0.000486589	1	1	4	Q7FAH2	Q7FAH2 [262-271]	1	1061.54732971	Not Found	Not Found	High			1.4e7	3.00205230712891	High	0.0002747	0.002029
High	[K].DLATVDSILLR.[E]		0.019745	0.000486589	1	1	6	Q6K8J4	Q6K8J4 [448-458]	0	1215.69432825	High	High	High	1.6e7	5.9e6	1.3e7	2.59200763702393	High	8.922E-05	0.0004374
High	[R].VQTSADEVTR.[I]		0.0155738	0.000486589	1	1	3	Q35322	Q35322 [88-97]	0	1105.54839231	High	Not Found	High				2.59577918052673	High	3.227E-05	0.0002339
High	[R].CKPNNAVHASEALR.[R]	1xCarbamidomethyl [C1]	0.0114203	0.000486589	1	1	2	A2Y0T4	A2Y0T4 [140-153]	0	1566.78053445	High	Not Found	Not Found				2.49910235404968	High	3.227E-05	0.0001614
High	[K].ETTTQGHDDLGK.[RQ]		0.0102438	0.000486589	2	3	9	P17784; Q5N725	P17784 [117-128]; Q5N725 [117-128]	0	1301.59679895	High	High	High			2.5e9	3.20579361915588	High	3.227E-05	0.0002441
High	[K].QFFPHLAVGFEDPR.[V]		0.00987908	0.000486589	1	1	2	Q9SMB1	Q9SMB1 [149-162]	0	1659.82780193	Not Found	Not Found	High			9.4e6	2.86531949043274	High	3.227E-05	0.0001355
High	[K].EENNDGSQK.[I]		0.018753	0.000486589	1	1	6	Q42971	Q42971 [271-279]	0	1020.42285746	High	High	High	3.3e5	3.1e5	2.4e5	2.42357277870178	High	3.227E-05	0.000295
High	[R].AAIPVVQVDPSFEGLAGGAGSLVK.[W]		0.0135459	0.000486589	1	1	4	Q6Z4A7	Q6Z4A7 [235-258]	0	2282.23907287	High	High	Not Found	6.1e7			3.56178116798401	High	0.0001091	0.0007329
High	[K].MELPEWVDIVK.[T]		0.012535	0.000486589	1	1	5	P40978	P40978 [31-41]	0	1358.7024501	High	High	High		7.5e7	8.6e7	2.69672155380249	High	3.227E-05	0.0001803
High	[K].LQIWDTAGQER.[F]		0.0191437	0.000486589	1	1	4	P40392	P40392 [59-69]	0	1316.6593397	High	Not Found	Not Found	1.3e8			2.93999624252319	High	3.227E-05	0.0003012
High	[K].LVSWYDNEWGYSSR.[V]		0.00942906	0.000486589	1	1	6	Q7FAH2	Q7FAH2 [312-325]	0	1761.78672487	High	High	High				3.15128350257874	High	0.0002946	0.002329
High	[K].VPSLEHNNQVK.[G]		0.0184651	0.000486589	1	1	4	A1XBB7	A1XBB7 [85-95]	0	1264.6644251	Not Found	High	High			4.1e7	3.15857839584351	High	3.227E-05	0.0002879
High	[R].FFPYYAFNVLGGLDSEGK.[G]		0.0175369	0.000486589	1	1	2	O64464	O64464 [105-122]	0	2023.98000485	High	Not Found	Not Found				3.02689290046692	High	3.227E-05	0.0002715
High	[K].STGDLTLAETPECQK.[G]	1xCarbamidomethyl [C13]	0.0101383	0.000486589	1	1	2	Q69T31	Q69T31 [231-245]	0	1649.7686918	High	Not Found	Not Found				3.29787421226501	High	3.227E-05	0.0002048
High	[R].ALHIVGPDKK.[V]		0.0114796	0.000486589	2	4	11	P0C5D0; P0C5C8	P0C5D0 [129-138]; P0C5C8 [129-138]	1	1077.64150495	High	High	High	4.4e7		8.1e7	3.43630075454712	High	3.227E-05	0.0001622
High	[K].VSGAEVILDQI.[-]		0.00652504	0.000486589	1	1	4	Q9SDD6	Q9SDD6 [188-198]	0	1143.62558001	High	High	High			7.9e6	3.56318235397339	High	3.227E-05	8.166E-05
High	[R].GAIMDTQAVADACSSGQVAGYGGDVWFPQPAPK.[D]	1xDeamidated [Q29]; 1xCarbamidomethyl [C13]	0.00770324	0.000486589	1	1	2	Q9SXP2	Q9SXP2 [283-315]	0	3352.52490271	Not Found	High	Not Found				4.43117618560791	High	3.227E-05	0.0001003
High	[K].ELPPYDPDWYYTR.[A]		0.0100338	0.000486589	1	1	13	P40978	P40978 [47-59]	0	1714.77476324	High	High	High			3.1e7	2.47034549713135	High	3.227E-05	0.0001834
High	[R].GKDSVCVVTQK.[K]	1xCarbamidomethyl [C6]	0.012797	0.000486589	1	1	6	Q9LSU3	Q9LSU3 [44-54]	1	1220.63034811	High	High	High			8.7e7	3.84567928314209	High	3.227E-05	0.0001847
High	[R].NEQDAAEDITPSGAGFVQPVAA.[-]		0.0069442	0.000486589	1	1	4	Q0JKD0	Q0JKD0 [2146-2167]	0	2187.02003152	Not Found	High	High			1.9e7	3.8510410785675	High	3.227E-05	8.805E-05
High	[K].TQVTVEYLNDAGAMVPVR.[V]		0.00841304	0.000486589	1	1	2	P93438	P93438 [172-189]	0	1962.9953373	High	Not Found	Not Found	2.0e7			3.82965755462646	High	3.227E-05	0.0001112
High	[K].VVDECDSLHGCDK.[E]	2xCarbamidomethyl [C5; C11]	0.00652504	0.000486589	1	1	4	Q6H5X0	Q6H5X0 [140-152]	0	1533.63081853	High	Not Found	High			6.7e6	3.03338766098022	High	3.227E-05	8.178E-05
High	[R].ATVNDALEMLER.[M]		0.00928363	0.000486589	1	1	2	Q0JKD0	Q0JKD0 [115-126]	0	1361.67294081	Not Found	Not Found	High			1.1e7	3.08626389503479	High	3.227E-05	0.0001256
High	[R].ALVFFYPLAGR.[I]		0.00845677	0.000486589	1	1	6	Q9LGQ6	Q9LGQ6 [67-77]	0	1253.70410519	High	High	High	6.7e6	2.5e6	2.9e6	2.6663339138031	High	3.227E-05	0.0001123
High	[R].GISCVPITYDVR.[L]	1xCarbamidomethyl [C4]	0.0129971	0.000486589	1	2	3	Q852M2	Q852M2 [1034-1045]	0	1379.69876198	High	High	Not Found	1.0e8	1.6e8		3.05734276771545	High	3.227E-05	0.0001879
High	[K].AAVAWEAGKPLSIEEVEVAPPQAMEVR.[V]	1xDeamidated [Q22]	0.00790558	0.000486589	1	1	7	Q0ITW7	Q0ITW7 [12-38]	0	2878.46552048	High	High	High	8.7e7			4.18763208389282	High	3.227E-05	0.0002692
High	[R].EDKPAPPPEGR.[L]		0.00762376	0.000486589	1	2	12	Q10N21	Q10N21 [120-130]	0	1192.59567686	High	High	High			1.5e8	3.05965566635132	High	0.0002103	0.00129
High	[K].LLGFSCDDVESHKDWIK.[D]	1xCarbamidomethyl [C6]	0.0075451	0.000486589	1	2	2	P0C5D0	P0C5D0 [67-83]	1	2048.97460215	High	Not Found	Not Found				2.63616490364075	High	3.227E-05	9.787E-05
High	[K].INPLVPVDLVIDHSVQVDVAR.[S]	2xDeamidated [N2; Q16]	0.00895292	0.000486589	1	1	1	Q6YZX6	Q6YZX6 [118-138]	0	2300.24963839	High	Not Found	Not Found				3.81242752075195	High	3.227E-05	0.0001204
High	[R].IQNGGTEVVEAK.[A]		0.0113614	0.000486589	1	1	2	Q42972	Q42972 [250-261]	0	1244.6481063	High	Not Found	Not Found				2.86704015731812	High	3.227E-05	0.0001605
High	[K].NAHSDIDSTNK.[T]		0.010297	0.000486589	1	1	3	Q9XGP7	Q9XGP7 [13-23]	0	1201.54436951	Not Found	Not Found	High			4.5e6	3.35609245300293	High	0.0003592	0.003152
High	[K].VVVADNVHDFVFK.[S]		0.00662741	0.000486589	1	1	4	Q53LQ0	Q53LQ0 [388-400]	0	1488.78454018	High	High	Not Found	6.2e7	1.0e8		2.95921039581299	High	3.227E-05	8.355E-05
High	[R].DALTEIFEVAR.[E]		0.0138289	0.000486589	1	1	2	Q9LD61	Q9LD61 [64-74]	0	1263.65794273	Not Found	High	Not Found		2.8e7		3.78497910499573	High	3.227E-05	0.0002029
High	[K].HSLGQSHPVK.[L]		0.00705311	0.000486589	1	1	3	Q6Z4N6	Q6Z4N6 [87-96]	0	1089.57996731	High	Not Found	High			2.2e7	3.60994577407837	High	3.227E-05	0.0001956
High	[K].AYLDCHLMVTNPSDYVEPLAK.[A]	1xCarbamidomethyl [C5]	0.00746724	0.000486589	1	1	4	Q9SE42	Q9SE42 [65-85]	0	2436.15739372	High	High	Not Found		2.1e7		3.78610825538635	High	3.227E-05	9.653E-05
High	[R].QIGITCPIVPGIMPINNYK.[G]	1xCarbamidomethyl [C6]	0.0109005	0.000486589	1	1	4	Q75HE6	Q75HE6 [210-228]	0	2128.12932868	High	High	Not Found	3.2e7	2.0e7		3.70739269256592	High	3.227E-05	0.0001522
High	[K].AVKPVMVGGPK.[I]		0.00918792	0.000486589	2	2	16	Q0DHF6; A2Y5L9	Q0DHF6 [251-261]; A2Y5L9 [251-261]	0	1082.63906214	High	High	High	2.1e8	2.1e8	2.6e8	2.88424706459045	High	3.227E-05	0.0002857
High	[R].ESLLDALTEHVK.[A]		0.0120892	0.000486589	1	1	4	Q109R6	Q109R6 [133-144]	0	1354.7212712	High	High	Not Found	1.2e7			2.94397449493408	High	3.227E-05	0.0001955
High	[R].LGATFSSHPNELIALFSR.[Y]	1xDeamidated [N10]	0.00701662	0.000486589	1	1	1	P30298	P30298 [15-32]	0	1961.01270237	High	Not Found	Not Found				3.40627431869507	High	3.227E-05	8.929E-05
High	[K].NSWGADWGDNGYFK.[M]		0.0150208	0.000486589	1	1	2	P25778	P25778 [329-342]	0	1616.67644622	Not Found	Not Found	High			2.0e7	4.48936700820923	High	3.227E-05	0.0002244
High	[K].NGTFHTEQAIEYGTTMVGGVTPK.[K]	2xDeamidated [N1; Q8]	0.00731392	0.000486589	1	1	4	Q6ZL94	Q6ZL94 [54-76]	0	2440.13368185	High	High	High	4.6e6		4.8e6	4.37601041793823	High	3.227E-05	9.422E-05
High	[K].LQAGYLFPEIAR.[R]		0.00987908	0.000486589	1	1	2	Q10MQ2	Q10MQ2 [71-82]	0	1377.75251183	Not Found	High	Not Found				2.90065217018127	High	8.922E-05	0.0003698
High	[K].YANDLSSGVIFGK.[E]		0.0070898	0.000486589	1	1	2	Q6K669	Q6K669 [273-285]	0	1370.69505648	High	Not Found	Not Found				3.25000643730164	High	3.227E-05	0.0003015
High	[K].TLYPVLLSNGNLIEQGDLEGGK.[H]	1xDeamidated [N9]	0.0143384	0.000486589	1	1	2	B7EA73	B7EA73 [153-174]	0	2331.20783267	Not Found	Not Found	High				3.40973043441772	High	0.0001091	0.0006734
High	[R].IQNGGTEVVEAK.[A]	1xDeamidated [N/Q]	0.00895292	0.000486589	1	1	6	Q42972	Q42972 [250-261]	0	1245.6321223	High	High	High			1.2e7	3.35613799095154	High	3.227E-05	0.0001306
High	[K].GQDGNEVFFR.[I]		0.0122783	0.000486589	1	1	6	P55857	P55857 [27-36]	0	1168.53816202	High	High	High			1.3e8	3.19742560386658	High	8.922E-05	0.0004593
High	[K].AEEAESLAAK.[M]		0.0070898	0.000486589	1	1	6	Q6K9N6	Q6K9N6 [101-110]	0	1018.50513056	High	High	High			4.3e8	3.6041796207428	High	3.227E-05	0.0001865
High	[K].LEIMEPCSSVK.[D]	1xCarbamidomethyl [C7]	0.0196435	0.000486589	1	1	4	Q9XEA8	Q9XEA8 [39-49]	0	1292.62248553	High	High	Not Found	5.3e7			3.15623545646667	High	0.0001091	0.0008432
High	[R].ELQAIEDEWLATAQLK.[T]		0.00790558	0.000486589	1	1	2	Q6Z6M4	Q6Z6M4 [300-315]	0	1857.95926939	Not Found	High	Not Found		1.1e7		3.64460325241089	High	3.227E-05	0.0001036
High	[K].ADSDAEDGKDSDDEKHDEL.[-]		0.0105671	0.000486589	1	1	6	Q9SLY8	Q9SLY8 [406-424]	2	2090.82687052	High	High	High			3.1e7	4.25566053390503	High	3.227E-05	0.0002562
High	[K].ASSPSTVAAPEK.[K]		0.0106219	0.000486589	1	1	6	Q75W16	Q75W16 [59-70]	0	1144.58444346	High	High	High	5.2e7		3.0e7	2.90692329406738	High	0.0002518	0.0018
High	[R].CEMEEGADGK.[L]	1xCarbamidomethyl [C1]	0.00701662	0.000486589	1	1	6	Q6ZD89	Q6ZD89 [96-105]	0	1125.41870038	High	High	High			2.8e7	2.86667561531067	High	8.922E-05	0.0003584
High	[K].CNMAGKPAVVTR.[V]	1xCarbamidomethyl [C1]	0.0136161	0.000486589	2	2	6	Q2QXR8; B8BJ39	Q2QXR8 [303-314]; B8BJ39 [303-314]	0	1303.66093676	High	High	High			2.7e7	3.02254033088684	High	0.0001091	0.0005912
High	[R].VLPCPLLVAQETDER.[R]	1xCarbamidomethyl [C4]	0.0106219	0.000486589	1	1	1	P29421	P29421 [60-74]	0	1739.89964642	Not Found	High	Not Found				2.81532144546509	High	3.227E-05	0.0001479
High	[R].TPALAAWEER.[F]		0.0177187	0.000486589	1	1	3	Q06398	Q06398 [193-202]	0	1143.57929857	High	High	Not Found	3.2e7	3.9e8		3.69362688064575	High	3.227E-05	0.0002747
High	[K].ITLEVPSETVALSNMPVVEEK.[V]		0.0143384	0.000486589	1	1	7	Q6Z6L4	Q6Z6L4 [167-187]	0	2285.1944904	High	Not Found	High	6.5e7		2.3e7	3.56773376464844	High	0.0003413	0.002584
High	[R].QGIHPASELR.[I]		0.0096265	0.000486589	1	1	16	P17654	P17654 [375-384]	0	1107.59053197	High	High	High	1.8e9	4.2e8	1.1e9	3.32894778251648	High	3.227E-05	0.0001404
High	[K].FIIEAANHPTDPEADEILAK.[K]		0.0163146	0.000486589	1	1	1	Q33E23	Q33E23 [306-325]	0	2194.10263899	Not Found	High	Not Found				2.9450740814209	High	3.227E-05	0.0002489
High	[K].IGSTMFEIFK.[Q]		0.0137576	0.000486589	1	1	12	Q6ZL94	Q6ZL94 [316-325]	0	1172.60200788	High	High	High		1.6e7		3.41007924079895	High	0.0001091	0.0007037
High	[R].GLFPMLADPR.[H]		0.00982805	0.000486589	2	2	12	Q2QXR8; B8BJ39	Q2QXR8 [466-475]; B8BJ39 [466-475]	0	1116.58702656	High	High	High	7.6e7	4.8e7	1.9e7	2.97840070724487	High	3.227E-05	0.0003147
High	[R].TQETLEEGCK.[L]	1xCarbamidomethyl [C9]	0.0172675	0.000486589	1	1	6	Q6ZDY8	Q6ZDY8 [514-523]	0	1194.53069361	High	High	High	3.5e8		2.6e8	3.45278739929199	High	0.0001091	0.0005757
High	[K].VSSSYDASSQTFSLK.[F]		0.00742861	0.000486589	1	1	4	B7EA73	B7EA73 [453-467]	0	1606.75950704	High	High	Not Found	3.4e7			3.25530052185059	High	8.922E-05	0.0003933
High	[R].APFDLFDTR.[K]		0.0199495	0.000486589	2	3	6	Q0J4P2; Q07078	Q0J4P2 [320-328]; Q07078 [320-328]	0	1081.53128579	High	High	High			2.0e7	2.89485001564026	High	0.0005392	0.006402
High	[R].YLSSVLFQSIK.[K]		0.00687252	0.000486589	1	1	7	Q9XEA6	Q9XEA6 [302-312]	0	1284.71981474	High	High	High			7.8e7	3.2910315990448	High	3.227E-05	8.698E-05
High	[K].LGIHEDSTNR.[NT]		0.0126	0.000486589	2	3	6	Q0J4P2; Q07078	Q0J4P2 [420-429]; Q07078 [420-429]	0	1141.55962571	High	High	Not Found				3.08923721313477	High	3.227E-05	0.0001956
High	[K].SVVGEIPLLSTR.[A]		0.0177187	0.000486589	1	1	4	A2Z5S8	A2Z5S8 [10-21]	0	1270.7365274	High	High	Not Found	2.3e7			2.50977683067322	High	0.000583	0.006699
High	[R].LDFEGIFR.[A]		0.0164839	0.000486589	1	1	13	Q75KR1	Q75KR1 [615-622]	0	996.5149075	High	High	High	1.2e7	5.0e7	2.5e7	3.13756203651428	High	3.227E-05	0.0002537
High	[K].DAVLDGGIPFNK.[A]		0.0155738	0.000486589	1	1	6	Q6ZD89	Q6ZD89 [149-160]	0	1245.64737807	High	High	High	1.2e8	1.2e8	9.1e7	3.25356149673462	High	8.922E-05	0.0003706
High	[R].APELQQEAVYGLTEVLR.[N]		0.019847	0.000486589	1	1	2	Q6AV34	Q6AV34 [189-205]	0	1916.01236757	Not Found	High	Not Found				2.76296377182007	High	0.0004194	0.004147
High	[K].KPWSLSFSFGR.[A]		0.0132003	0.000486589	1	2	11	P17784	P17784 [288-298]	0	1311.68443233	High	High	High	1.5e7		2.1e6	3.75266766548157	High	3.227E-05	0.0001923
High	[R].DNWQELIQSIK.[A]		0.00863394	0.000486589	1	1	10	Q9SE42	Q9SE42 [100-110]	0	1373.70595551	High	Not Found	High				3.48761367797852	High	3.227E-05	0.0002405
High	[K].EAAENTLVAYK.[S]		0.00890665	0.000486589	1	1	6	Q06967	Q06967 [149-159]	0	1208.61574358	High	High	High			2.2e8	3.30818033218384	High	3.227E-05	0.0001665
High	[R].ECLPLILIIR.[N]	1xCarbamidomethyl [C2]	0.00828321	0.000486589	1	1	12	P49398	P49398 [40-49]	0	1239.7493411	High	High	High		1.8e7	6.5e6	2.73264598846436	High	3.227E-05	0.0001092
High	[R].ATVVQASTVFYDTPATLDK.[A]		0.00836954	0.000486589	1	1	2	Q6H849	Q6H849 [33-51]	0	2027.03316252	Not Found	High	Not Found				3.32919144630432	High	0.0001091	0.0007936
High	[K].QEDFNLSGLVECQK.[K]	1xCarbamidomethyl [C12]	0.00735195	0.000486589	1	1	1	Q6Z6L4	Q6Z6L4 [517-530]	0	1666.77411157	High	Not Found	Not Found				3.17607069015503	High	3.227E-05	9.454E-05
High	[K].VNEMDPLLKPK.[Q]		0.0199495	0.000486589	1	1	6	P14717	P14717 [324-334]	0	1283.70278447	High	High	High			3.9e7	3.29318690299988	High	8.922E-05	0.0003922
High	[K].GNKPWVSLPK.[G]		0.0090932	0.000486589	1	1	12	P49398	P49398 [231-240]	0	1125.64150495	High	High	High			2.3e8	3.51648592948914	High	3.227E-05	0.000128
High	[R].HFLANPDLPK.[R]		0.0191437	0.000486589	1	1	4	Q69TH8	Q69TH8 [329-338]	0	1151.62076949	High	Not Found	High			4.5e8	3.10423135757446	High	3.227E-05	0.0003013
High	[K].CYLSLAEQVR.[E]	1xCarbamidomethyl [C1]	0.00794668	0.000486589	1	1	18	Q8H8T0	Q8H8T0 [315-324]	0	1238.61978345	High	High	High		2.0e7	7.7e7	3.25638628005981	High	3.227E-05	0.0003089
High	[R].AALPVGTVSGAPK.[V]		0.00928363	0.000486589	1	3	1	Q9XJ29	Q9XJ29 [486-498]	0	1167.67319893	Not Found	Not Found	High			1.2e8	2.54292440414429	High	3.227E-05	0.0001252
High	[R].TEHMFFSSDER.[I]		0.0122149	0.000486589	1	1	4	Q75KR1	Q75KR1 [576-586]	0	1385.57904045	Not Found	High	High			3.2e7	3.35096454620361	High	0.0001091	0.0006031
High	[K].NLLSPSTPFFFNTLYDPYR.[E]	1xDeamidated [N1]	0.0158169	0.000486589	1	1	1	Q8H8T0	Q8H8T0 [133-151]	0	2293.11756125	Not Found	Not Found	High				3.82770895957947	High	3.227E-05	0.0002385
High	[K].FNIVSPGADMSIYFPYSESR.[K]	1xDeamidated [N2]	0.0104582	0.000486589	1	1	1	P31924	P31924 [524-543]	0	2281.04816103	Not Found	High	Not Found				4.31747961044312	High	3.227E-05	0.0001445
High	[K].LYRPGSVGFVSK.[S]		0.00982805	0.000486589	1	1	3	Q93VT8	Q93VT8 [164-175]	0	1309.72629711	High	High	High	1.2e8		9.5e7	3.50275254249573	High	3.227E-05	0.0001341
High	[K].TIFHLNPSGR.[F]		0.0195425	0.000486589	2	3	6	A2Y053; P93438	A2Y053 [231-240]; P93438 [230-239]	0	1141.61126743	High	High	High	1.7e8		8.6e7	2.546959400177	High	0.0004194	0.004145
High	[K].TVDVEELTVEER.[N]		0.00938034	0.000486589	1	1	4	Q6ZKC0	Q6ZKC0 [32-43]	0	1418.7009296	High	Not Found	High				3.70144009590149	High	3.227E-05	0.0001274
High	[R].ELTDWLNWLK.[S]		0.012797	0.000486589	1	1	10	P27933	P27933 [184-193]	0	1317.68376359	High	High	High	8.8e6	8.3e6	3.3e7	3.81478786468506	High	0.0001091	0.0005569
High	[K].LGLVGDLANGR.[T]	1xDeamidated [N9]	0.019745	0.000486589	1	1	6	Q9LD61	Q9LD61 [211-221]	0	1085.59494906	High	High	High	4.9e7	2.8e7	1.0e7	2.49742865562439	High	0.0001091	0.0007343
High	[K].GLTFDSGGYNIK.[T]		0.0181816	0.000486589	1	1	4	Q6K669	Q6K669 [368-379]	0	1271.62664261	High	High	High	1.1e8	1.7e8	2.4e8	3.11989736557007	High	3.227E-05	0.0002875
High	[K].LVMQDLKPEVQAFK.[S]		0.0103505	0.000486589	1	1	4	Q6L4F8	Q6L4F8 [283-296]	0	1645.89818965	High	High	Not Found	3.1e7	2.1e7		2.00904202461243	High	0.0001091	0.0006382
High	[K].LNFDDNAAFR.[Q]		0.0134066	0.000486589	1	1	4	Q6K9N6	Q6K9N6 [251-260]	0	1182.55381208	High	High	High	3.3e8	2.3e8	2.4e8	2.92763376235962	High	3.227E-05	0.0001951
High	[R].FGPYFCQPVIAGLGEDNEPFICTMDCIGAK.[E]	1xDeamidated [N/Q]; 3xCarbamidomethyl [C6; C22; C26]	0.019847	0.000486589	1	1	2	Q9LST7	Q9LST7 [100-129]	0	3407.50911868	Not Found	Not Found	High			9.6e6	4.11002016067505	High	0.0002518	0.001578
High	[R].AEANLGNVLK.[E]		0.0152554	0.000486589	1	1	6	Q6Z6L4	Q6Z6L4 [863-872]	0	1028.57348494	High	High	High	8.0e7		5.7e7	2.75602459907532	High	0.0006239	0.006965
High	[K].IGLFGGAGVGK.[T]		0.00933186	0.000486589	1	2	12	Q01859	Q01859 [223-233]	0	975.56219205	High	High	High	3.4e8	2.6e8	1.9e8	3.01999735832214	High	3.227E-05	0.0001264
High	[K].VMDVVLPFFESLK.[L]		0.0069442	0.000486589	1	1	8	Q7FAY6	Q7FAY6 [283-295]	0	1523.81781415	High	High	High	5.7e6		2.3e7	3.26947712898254	High	0.0001091	0.0008979
High	[K].ASAIADFVSANK.[L]		0.0137576	0.000486589	1	1	2	Q67IX6	Q67IX6 [273-284]	0	1193.61607795	Not Found	Not Found	High				3.16492486000061	High	3.227E-05	0.0002013
High	[K].VLYCGICHSDLHTIK.[N]	2xCarbamidomethyl [C4; C7]	0.00720099	0.000486589	1	1	6	Q0JA75	Q0JA75 [54-68]	0	1815.88803623	High	High	High			4.8e7	3.38686513900757	High	3.227E-05	9.226E-05
High	[K].QEITALAAIR.[E]		0.0118416	0.000486589	1	1	4	P27933	P27933 [355-364]	0	1085.63133415	High	Not Found	High			6.6e7	2.70064640045166	High	3.227E-05	0.0002217
High	[K].IGIMPGYIHKPGR.[V]		0.0156544	0.000486589	1	1	7	Q6ZL94	Q6ZL94 [170-182]	0	1438.79875054	High	High	High			1.9e7	3.37199831008911	High	0.0001091	0.0007627
High	[R].ALNLEPGATVK.[L]		0.0191437	0.000486589	1	1	6	Q9LGQ6	Q9LGQ6 [259-269]	0	1112.63099978	High	High	High	1.3e8		1.4e8	2.82755732536316	High	0.004498	0.07036
High	[K].NYPVVSAEYQEAVEK.[A]	1xDeamidated [Q10]	0.0105125	0.000486589	1	2	2	Q10N21	Q10N21 [4-18]	0	1726.81702231	High	Not Found	Not Found				2.68512654304504	High	3.227E-05	0.0001461
High	[K].LQNGVTATDLVLTVTQMLR.[K]	1xDeamidated [Q/N]	0.0130644	0.000486589	1	1	10	Q6YZX6	Q6YZX6 [255-273]	0	2074.12126644	High	High	High	7.6e6		1.5e6	3.37901639938354	High	0.0001854	0.001192
High	[K].VVGEGETFAIPR.[G]		0.010297	0.000486589	1	1	3	Q10BU2	Q10BU2 [156-167]	0	1274.67392716	High	Not Found	High	6.9e7			2.78972315788269	High	0.0009614	0.01237
High	[R].HITIFSPEGR.[L]		0.00782402	0.000486589	1	1	7	Q9LSU3	Q9LSU3 [12-21]	0	1156.61093306	High	High	High			2.5e7	3.04887294769287	High	3.227E-05	0.0003145
High	[R].IIGIDLNANR.[F]	1xDeamidated [N]	0.0146378	0.000486589	1	1	13	Q2R8Z5	Q2R8Z5 [222-231]	0	1099.61059912	High	High	High		2.9e7	4.8e7	2.6684582233429	High	8.922E-05	0.0004517
High	[K].SAESNMCDLLR.[I]	1xCarbamidomethyl [C7]	0.011903	0.000486589	1	1	12	Q2R8Z5	Q2R8Z5 [107-117]	0	1295.57184692	High	High	High				2.89221024513245	High	8.922E-05	0.0004274
High	[K].VNLGVGAYR.[T]		0.0151768	0.000486589	1	1	4	P37833	P37833 [34-42]	0	948.5261409	High	High	High	5.2e8		3.1e8	3.3539502620697	High	3.227E-05	0.0002269
High	[-].MHSTNLLLEEPIR.[M]		0.00731392	0.000486589	2	2	2	Q2QXR8; B8BJ39	Q2QXR8 [1-13]; B8BJ39 [1-13]	0	1552.81518832	Not Found	High	Not Found		2.8e7		3.5764102935791	High	3.227E-05	0.0001261
High	[R].VPTDNSDLGESALQTEPVIEQVFLTK.[S]		0.0151768	0.000486589	1	1	1	Q0JKD0	Q0JKD0 [209-234]	0	2830.43565963	Not Found	High	Not Found		1.7e7		4.33484506607056	High	3.227E-05	0.0002271
High	[R].ILVATDLVGR.[G]		0.0155738	0.000486589	1	3	4	Q0JM17	Q0JM17 [346-355]	0	1056.64117058	High	Not Found	High	3.6e7		7.4e6	2.0522518157959	High	3.227E-05	0.0002352
High	[K].QVVSGVAYYLK.[V]		0.0076634	0.000486589	1	1	8	A2XS65	A2XS65 [96-106]	0	1226.67794996	High	High	High				3.20226311683655	High	3.227E-05	9.929E-05
High	[K].TKDGKPFVDVLK.[E]		0.00762376	0.000486589	2	3	14	P17784; Q5N725	P17784 [83-94]; Q5N725 [83-94]	1	1346.76782752	High	High	High			1.5e9	3.51973724365234	High	0.0002946	0.002298
High	[K].VVTDEGLVER.[A]		0.00727608	0.000486589	1	1	6	Q10G56	Q10G56 [340-349]	0	1116.58952886	High	High	High	3.1e8		3.6e8	3.59238624572754	High	3.227E-05	0.0001598
High	[R].KGNNILVMCDCYTPAGEPIPTNK.[R]	2xCarbamidomethyl [C9; C11]	0.0154138	0.000486589	1	1	3	P14656	P14656 [84-106]	1	2592.22549029	High	High	High		1.2e8		4.14009666442871	High	0.0001344	0.001022
High	[K].SEAAISLEANGTVVLTPDQGQEASSELLPINFSGLAK.[A]	3xDeamidated [Q19; N31; N/Q]	0.0146378	0.000486589	1	1	7	B8BJ39	B8BJ39 [104-140]	0	3759.86985201	High	High	Not Found	2.2e6	3.3e6		4.14328050613403	High	3.227E-05	0.0002178
High	[R].AVDATIDALVPYLDAGDAIVDGGNEWYQNTER.[R]		0.00802951	0.000486589	1	1	4	Q2R480	Q2R480 [100-131]	0	3451.62883284	Not Found	High	Not Found		5.6e6		3.98033237457275	High	3.227E-05	0.000105
High	[R].EGNVVLAPTNPR.[D]		0.0154936	0.000486589	1	1	2	Q10M12	Q10M12 [47-58]	0	1266.68007516	Not Found	Not Found	High			2.8e8	3.09502673149109	High	3.227E-05	0.0002338
High	[K].YVLDTTVLPR.[E]		0.0170902	0.000486589	1	1	6	Q9XGP7	Q9XGP7 [34-43]	0	1176.6622999	High	High	High	3.5e8	2.5e8	1.8e8	2.97888946533203	High	3.227E-05	0.0002631
High	[R].AIPGYGGGMSSAK.[A]		0.0195425	0.000486589	1	1	6	Q6Z0I4	Q6Z0I4 [260-272]	0	1195.57758399	High	High	High			8.6e7	2.01357531547546	High	8.922E-05	0.000374
High	[R].VAVLEAAPR.[A]		0.0163146	0.000486589	1	2	6	B8AL97	B8AL97 [96-104]	0	925.54654199	High	High	High			2.0e8	2.89682960510254	High	3.227E-05	0.000311
High	[R].VVDSMTDNLRPTR.[A]		0.0122149	0.000486589	2	2	11	Q2QXR8; B8BJ39	Q2QXR8 [315-327]; B8BJ39 [315-327]	0	1503.75840171	High	High	High			2.3e8	2.65370726585388	High	0.0001854	0.001224
High	[K].TLNNNVADIIDEHGQDAWEGFPFTAEK.[M]	1xDeamidated [N]	0.014045	0.000486589	1	1	2	Q7Y0E8	Q7Y0E8 [289-315]	0	3032.39083508	Not Found	Not Found	High				3.58923506736755	High	3.227E-05	0.0002064
High	[K].IGIVGLPNVGK.[S]		0.00690827	0.000486589	1	2	6	B8BBN7	B8BBN7 [27-37]	0	1066.66190604	High	High	High	1.2e8	1.2e8	2.5e7	2.82325410842896	High	3.227E-05	8.76E-05
High	[K].ALLSDPAFRPLVEK.[Y]		0.0101909	0.000486589	1	1	7	Q10N21	Q10N21 [210-223]	0	1555.88425417	High	High	High	3.9e8	1.2e8	7.7e7	3.11142563819885	High	3.227E-05	0.0001402
High	[R].FALLADNLK.[V]		0.0175369	0.000486589	1	1	6	Q9FR35	Q9FR35 [130-138]	0	1004.57750774	High	High	High			8.5e7	2.79740834236145	High	0.0001091	0.0007755
High	[R].TIPGYGGGMSSAK.[A]		0.00977727	0.000486589	1	1	3	Q6H5J0	Q6H5J0 [256-268]	0	1225.58814865	High	High	High			3.5e7	2.27558565139771	High	3.227E-05	0.0001714
High	[R].GSMIAPNYNTR.[A]		0.0170902	0.000486589	1	2	4	B8AL97	B8AL97 [301-311]	0	1223.58373199	Not Found	High	High			5.3e7	2.36555957794189	High	3.227E-05	0.0002633
High	[K].SLIAAFHGK.[G]		0.0181816	0.000486589	1	1	9	P27933	P27933 [97-105]	0	943.53597733	High	High	High			3.8e8	2.30997014045715	High	0.0004403	0.004283
High	[K].VVSIDGFEDVPQNDEK.[S]	1xDeamidated [Q/N]	0.019442	0.000486589	1	1	8	P25777	P25777 [247-262]	0	1791.8283152	High	Not Found	High				3.03613710403442	High	8.922E-05	0.0003905
High	[K].SLIEAFHGK.[G]		0.0145624	0.000486589	1	1	15	P17654	P17654 [103-111]	0	1001.54145659	High	High	High			2.9e9	2.3543016910553	High	0.0003592	0.00278
High	[R].NADIIPGSGYVPPGTANPLYEAFGLCDAAAPADVDAFCAR.[L]	1xDeamidated [N]; 2xCarbamidomethyl [C26; C38]	0.0154936	0.000486589	1	1	2	Q7XKU5	Q7XKU5 [67-106]	0	4124.90045718	High	Not Found	Not Found				3.3816294670105	High	3.227E-05	0.0002327
High	[R].SPDEITGPYKDDPAPTSFVPAAGYHK.[M]		0.0090462	0.000486589	1	1	5	Q0JMH0	Q0JMH0 [499-524]	1	2760.31515069	High	High	High	1.5e8	2.4e7	1.2e8	4.11885404586792	High	3.227E-05	0.0001859
High	[R].ELIGWLDWLK.[M]		0.0105671	0.000486589	1	1	27	P17654	P17654 [189-198]	0	1272.69868542	High	High	High	7.8e6	5.9e7	3.9e7	3.27734899520874	High	6.33E-05	0.000321
High	[R].GGVIMDVVTPEQAR.[I]		0.0154936	0.000486589	1	2	1	Q69LA6	Q69LA6 [44-57]	0	1471.75733911	Not Found	Not Found	High			2.1e8	3.52153897285461	High	3.227E-05	0.000233
High	[K].LLLIGDSGVGK.[S]		0.0164839	0.000486589	1	1	6	P40392	P40392 [11-21]	0	1071.64083621	High	High	High	1.5e8	3.0e7	1.4e8	2.6954607963562	High	0.0001091	0.0008542
High	[R].DEDLLVLPTDAVLFEDSSFK.[I]		0.019847	0.000486589	1	2	4	P0C0L1	P0C0L1 [250-269]	0	2253.11728594	Not Found	High	High		3.0e6		3.64109182357788	High	3.227E-05	0.0003146
High	[R].NLFPLLPEAFK.[G]		0.0109005	0.000486589	1	1	14	Q65XK0	Q65XK0 [95-105]	0	1288.72998554	High	High	High	2.7e8	7.4e7	4.8e7	2.64049124717712	High	8.922E-05	0.0005125
High	[R].AVDTISSCLK.[A]	1xCarbamidomethyl [C8]	0.0176276	0.000486589	1	1	6	B8BJ39	B8BJ39 [42-51]	0	1093.55578624	High	High	High			2.6e8	3.35888075828552	High	8.922E-05	0.0003998
High	[R].LNSSYPGGLASYIQNAR.[K]		0.0110711	0.000486589	1	2	1	A2YGP6	A2YGP6 [78-94]	0	1810.90823692	High	Not Found	Not Found	9.4e6			3.04955530166626	High	3.227E-05	0.0001551
High	[K].GILAADESTGTIGKR.[F]		0.00746724	0.000486589	2	3	3	P17784; Q5N725	P17784 [25-39]; Q5N725 [25-39]	1	1488.8016467	High	High	High	2.4e8		3.0e8	3.39524364471436	High	6.33E-05	0.0003196
High	[K].ACELGLEVKPWVK.[T]	1xCarbamidomethyl [C2]	0.0191437	0.000486589	1	1	4	Q6YZX6	Q6YZX6 [460-472]	0	1528.81921143	High	Not Found	High	1.6e7		9.6e6	3.04815292358398	High	0.0001854	0.001213
High	[K].VVTIDSYEDVTPNSETSLQK.[A]	1xDeamidated [Q19]	0.0107325	0.000486589	1	1	2	P25776	P25776 [234-253]	0	2226.06597902	High	Not Found	Not Found	3.4e7			3.81501126289368	High	3.227E-05	0.0001492
High	[K].WTVQQAAELAIAAPTIAASLDGR.[Y]		0.00923566	0.000486589	1	1	2	Q2R480	Q2R480 [289-311]	0	2353.2510345	Not Found	Not Found	High			1.8e6	3.17241525650024	High	3.227E-05	0.0001245
High	[K].NCFAIASDR.[R]	1xCarbamidomethyl [C2]	0.0121519	0.000486589	1	1	6	Q9LST7	Q9LST7 [18-26]	0	1053.47820468	High	High	High	1.4e8		1.4e8	3.28685021400452	High	3.227E-05	0.0002636
High	[R].VSYDEELASR.[L]		0.0195425	0.000486589	1	1	2	Q6Z6L4	Q6Z6L4 [548-557]	0	1168.54805794	Not Found	Not Found	High			6.8e7	3.06328773498535	High	3.227E-05	0.0003087
High	[K].SVYYGAAEEFKDK.[E]		0.0159811	0.000486589	1	1	7	Q53LQ0	Q53LQ0 [296-308]	1	1506.7111004	High	High	High			5.0e7	3.75249004364014	High	6.33E-05	0.0003452
High	[K].AGIALNDNFVK.[L]	1xDeamidated [N]	0.0155738	0.000486589	2	2	20	Q7FAH2; A2YQT7	Q7FAH2 [301-311]; A2YQT7 [301-311]	0	1162.61026475	High	High	High			2.8e8	3.28304505348206	High	3.227E-05	0.0002516
High	[K].AGIALNDNFVK.[L]		0.0117805	0.000486589	2	2	15	Q7FAH2; A2YQT7	Q7FAH2 [301-311]; A2YQT7 [301-311]	0	1161.62624875	High	High	High	6.0e9	1.5e9	4.1e9	3.62638425827026	High	3.227E-05	0.0002402
High	[K].YIYGGHVADYMR.[S]		0.00841304	0.000486589	1	3	5	Q8L4L4	Q8L4L4 [198-209]	0	1444.66779592	High	High	High	2.4e7		6.4e6	2.93770003318787	High	3.227E-05	0.0001112
High	[K].VVTFDKNPDNHPYLLK.[F]		0.0104042	0.000486589	1	1	6	Q53LQ0	Q53LQ0 [256-271]	1	1899.99632365	High	High	High	1.7e8	4.0e7	2.9e7	2.94643616676331	High	3.227E-05	0.0002436
High	[R].NPDEIPWAEAGAEYVVESTGVFTDKEK.[A]	1xDeamidated [N1]	0.0117197	0.000486589	1	1	18	A2YQT7	A2YQT7 [83-109]	1	2982.38910374	High	High	High		6.9e6	1.4e7	3.91482138633728	High	0.00098	0.01299
High	[R].RFELNAPLNK.[Y]	1xDeamidated [N5]	0.0179025	0.000486589	0	2	6			1	1202.65279827	High	High	High	5.5e7	1.7e8	7.0e7	2.99117565155029	High	0.0001091	0.0008069
High	[R].DEEVNYFPSR.[F]		0.0137576	0.000486589	1	2	4	A2YH64	A2YH64 [387-396]	0	1255.55895697	Not Found	High	High			1.2e8	3.1287841796875	High	0.0002946	0.002131
High	[R].RFQLDAPLNK.[Y]	1xDeamidated [Q3]	0.0179025	0.000486589	0	1	6			1	1202.65279827	High	High	High	5.5e7	1.7e8	7.0e7	2.99117565155029	High	0.0001091	0.0008069
High	[K].LNVNQTGFYR.[V]	1xDeamidated [N/Q]	0.0109571	0.000486589	1	1	3	Q6Z6L4	Q6Z6L4 [538-547]	0	1212.60076269	Not Found	Not Found	High			2.5e7	2.93089294433594	High	3.227E-05	0.000153
High	[K].RFELDAPLNK.[Y]		0.0179025	0.000486589	1	1	6	Q69TI0	Q69TI0 [333-342]	1	1202.65279784	High	High	High	5.5e7	1.7e8	7.0e7	2.99117565155029	High	0.0001091	0.0008068
High	[K].LMSDTSLEAYR.[F]		0.0150208	0.000486589	1	1	6	Q60DX8	Q60DX8 [107-117]	0	1285.60927797	High	High	High	5.8e7		3.7e7	3.16094779968262	High	3.227E-05	0.0002247
High	[R].YLAVEPSTPYNTTTMPK.[V]	1xDeamidated [N11]	0.0182756	0.000486589	1	1	1	P42863	P42863 [550-566]	0	1913.92010712	High	Not Found	Not Found				4.21342420578003	High	3.227E-05	0.0002845
High	[R].YLAVEPSTPYNTTTMPK.[V]	1xOxidation [M15]	0.0100859	0.000486589	1	1	2	P42863	P42863 [550-566]	0	1928.93100612	Not Found	Not Found	High			1.1e7	3.24506616592407	High	3.227E-05	0.0001385
High	[K].NAPEGTYDAVIVDSSDPIGPAQELFEKPFFQSVAR.[A]	1xDeamidated [Q/N]	0.00977727	0.000486589	1	1	12	Q9SMB1	Q9SMB1 [176-210]	0	3795.83882591	High	Not Found	High	2.2e7			3.56906819343567	High	3.227E-05	0.0001925
High	[K].ANLEYAVEAAADFLNK.[A]	1xDeamidated [N]	0.00798799	0.000486589	2	2	2	Q0DHF6; A2Y5L9	Q0DHF6 [235-250]; A2Y5L9 [235-250]	0	1739.8486568	High	Not Found	Not Found				3.6504864692688	High	0.0004562	0.005373
High	[K].DAPMFVCGVNEDKYTSDIDIVSNASCTTNCLAPLAK.[V]	1xDeamidated [N]; 3xCarbamidomethyl [C7; C26; C30]	0.0147898	0.000486589	1	1	12	A2YQT7	A2YQT7 [129-164]	1	3977.79116634	High	High	High			5.4e6	4.62888431549072	High	0.0004194	0.00411
High	[R].KTLEAVDILK.[L]		0.0172675	0.000486589	1	1	6	P14717	P14717 [487-496]	1	1129.68270099	High	High	High	5.8e8	3.0e8	5.3e8	3.38842606544495	High	3.227E-05	0.0002653
High	[R].VQTELSDWLNWLK.[S]		0.01293	0.000486589	1	2	6	P27937	P27937 [182-194]	0	1631.84278325	High	High	Not Found	7.0e6	4.7e6		3.3315110206604	High	3.227E-05	0.0001867
High	[K].FGCTDFVNPK.[D]	1xCarbamidomethyl [C3]	0.0172675	0.000486589	1	1	5	Q0ITW7	Q0ITW7 [238-247]	0	1184.54047055	High	High	High	4.7e8		3.6e8	3.74275279045105	High	8.922E-05	0.0004381
High	[K].IAHGLLPFR.[K]		0.0132003	0.000486589	1	1	12	Q84QK0	Q84QK0 [285-293]	0	1023.60981097	High	High	High			2.2e7	3.22098135948181	High	6.33E-05	0.0003337
High	[R].VVHGIDVFDPK.[F]		0.00655899	0.000486589	2	3	12	P30298; P31924	P30298 [505-515]; P31924 [513-523]	0	1225.65754887	High	High	High	1.0e8		1.1e8	3.12228059768677	High	3.227E-05	8.216E-05
High	[R].DILSNFDTLLPK.[F]		0.00977727	0.000486589	1	1	12	Q0JKD0	Q0JKD0 [1590-1601]	0	1375.74675769	High	High	High	3.4e7	3.0e7	1.9e7	3.33375072479248	High	0.0003413	0.002549
High	[K].NSETPPLSSWR.[S]		0.0131322	0.000486589	1	2	12	Q7XQ45	Q7XQ45 [342-352]	0	1273.61714055	High	High	High			9.7e7	2.96707487106323	High	0.0002518	0.001718
High	[K].KYGQDATNVGDEGGFAPNIQENK.[E]	1xDeamidated [N/Q]	0.0190453	0.000486589	1	1	3	Q42971	Q42971 [205-227]	1	2453.12153677	High	Not Found	Not Found				3.7169337272644	High	3.227E-05	0.0003003
High	[K].INDAVVTVPAYFNDAQR.[Q]	1xDeamidated [N/Q]	0.0100859	0.000486589	1	1	10	Q6Z7B0	Q6Z7B0 [169-185]	0	1893.9341177	High	Not Found	High				4.00808572769165	High	8.922E-05	0.0004297
High	[R].VGLLVESAEPR.[E]		0.00652504	0.000486589	1	1	2	Q0JKD0	Q0JKD0 [766-776]	0	1169.65246347	Not Found	Not Found	High				2.54312920570374	High	3.227E-05	8.174E-05
High	[K].GCPSVPLCNGTLK.[L]	1xDeamidated [N9]; 2xCarbamidomethyl [C2; C8]	0.0113614	0.000486589	1	1	10	Q8H8C7	Q8H8C7 [273-285]	0	1403.66574802	High	High	High			3.5e7	3.23366785049438	High	0.0001091	0.0006561
High	[K].NAIIWGNHSSTQYPDVNHATVK.[T]	1xDeamidated [N/Q]	0.0158988	0.000486589	1	1	4	Q7XDC8	Q7XDC8 [181-202]	0	2453.18441189	Not Found	Not Found	High			1.5e8	4.09399461746216	High	3.227E-05	0.0002405
High	[R].ENDLTTVELAR.[F]		0.00998196	0.000486589	1	1	4	P20907	P20907 [67-77]	0	1260.6430209	High	Not Found	High	3.2e8		4.2e8	3.02595138549805	High	0.0002518	0.001806
High	[R].AGLPLQDLEFVQFHPTGIYGAGCLITEGSR.[G]	2xDeamidated [Q6; Q12]; 1xCarbamidomethyl [C23]	0.0158169	0.000486589	1	1	2	Q6ZDY8	Q6ZDY8 [268-297]	0	3248.59324076	High	High	Not Found		1.3e7		3.53373575210571	High	3.227E-05	0.0002387
High	[R].ALTVPELTQQMWDAK.[N]		0.0126653	0.000486589	2	8	2	P45960; P46265	P45960 [283-297]; P46265 [283-297]	0	1730.87818242	Not Found	Not Found	High				3.07126569747925	High	3.227E-05	0.000183
High	[R].AVGDLAAAAGVSR.[E]		0.0087239	0.000486589	1	3	6	A2XYW4	A2XYW4 [21-33]	0	1157.62731135	High	High	High				3.47851610183716	High	3.227E-05	0.0001164
High	[R].SLSALQGALR.[K]		0.0189473	0.000486589	1	1	5	P31924	P31924 [205-214]	0	1015.58946937	High	High	High	3.0e8		2.8e8	2.46441054344177	High	0.0001091	0.000878
High	[R].EGNFDLVGNNMPVFFIR.[D]	1xDeamidated [N]	0.00998196	0.000486589	1	2	4	A2YH64	A2YH64 [130-146]	0	1969.94765932	Not Found	High	Not Found		4.9e6		3.80365180969238	High	3.227E-05	0.0001369
High	[K].LNVDQTGFYR.[V]		0.0109571	0.000486589	1	1	2	Q0J5V5	Q0J5V5 [533-542]	0	1212.60076226	Not Found	Not Found	High			2.5e7	2.93089294433594	High	3.227E-05	0.000153
High	[K].AAVAWEAAKPLVIEEVEVAPPQAMEVR.[V]	1xDeamidated [Q22]	0.0134761	0.000486589	1	1	7	Q2R8Z5	Q2R8Z5 [12-38]	0	2904.51755606	High	High	High	7.9e6		1.7e7	4.2751145362854	High	0.0003774	0.003641
High	[K].SPSPLLLPAR.[D]		0.0111285	0.000486589	1	1	5	O64464	O64464 [159-168]	0	1050.63060592	High	High	High	2.8e8		1.7e8	3.0108003616333	High	3.227E-05	0.000179
High	[R].TIAMDGTEGLVR.[G]		0.0180881	0.000486589	1	1	6	Q01859	Q01859 [131-142]	0	1262.64091246	High	High	High	3.4e8		2.2e8	3.21607136726379	High	8.922E-05	0.0004186
High	[K].FDFHGQPAELK.[H]		0.0105125	0.000486589	1	1	6	Q6YZX6	Q6YZX6 [419-429]	0	1288.63206238	High	High	High	3.0e7	3.4e7	2.6e7	3.19039607048035	High	3.227E-05	0.000146
High	[K].SLLVWDLTNPVQNVGEGAGASEYGVPFR.[R]		0.00790558	0.000486589	1	1	5	P49027	P49027 [42-69]	0	2975.48976092	High	High	High	6.5e7	4.6e6		3.75596284866333	High	3.227E-05	0.0003013
High	[R].APGVQTPVIVR.[F]		0.00673137	0.000486589	1	2	6	A2YH64	A2YH64 [92-102]	0	1136.6786187	High	High	High	2.9e8		3.2e8	2.57780575752258	High	3.227E-05	8.474E-05
High	[R].ASLYGLGEQTK.[R]		0.0167411	0.000486589	1	1	2	Q653V7	Q653V7 [177-187]	0	1166.60517892	Not Found	Not Found	High			8.6e7	3.18452739715576	High	3.227E-05	0.000256
High	[K].DTADMISVDEVEPASEIVK.[R]		0.0108442	0.000486589	1	1	4	Q0JKD0	Q0JKD0 [974-992]	0	2047.97399259	High	High	Not Found	1.6e7			3.19152688980103	High	3.227E-05	0.0001512
High	[K].VAYALSQGLK.[V]		0.019745	0.000486589	1	1	13	P48494	P48494 [114-123]	0	1049.59897143	High	High	High	2.8e9		3.2e9	3.09056997299194	High	3.227E-05	0.0003127
High	[K].ISDHQGPLSTGFPIENR.[G]		0.018753	0.000486589	1	1	3	Q9AS33	Q9AS33 [328-344]	0	1867.92970061	High	Not Found	High	2.2e7		1.6e7	2.9236159324646	High	0.0001091	0.0006734
High	[K].DAPMFVVGVNEK.[E]	1xDeamidated [N10]	0.016399	0.000486589	2	2	6	Q7FAH2; Q6K5G8	Q7FAH2 [129-140]; Q6K5G8 [129-140]	0	1306.63476489	High	High	Not Found	6.8e7			3.97408390045166	High	8.922E-05	0.000374
High	[K].DAPMFVVGVNEK.[E]	1xOxidation [M4]	0.0103505	0.000486589	2	2	8	Q7FAH2; Q6K5G8	Q7FAH2 [129-140]; Q6K5G8 [129-140]	0	1321.64566389	Not Found	High	High				3.3971643447876	High	6.33E-05	0.0003528
High	[R].QPGPLPGLNTK.[I]		0.0121519	0.000486589	1	1	11	Q948T6	Q948T6 [256-266]	0	1121.63133415	High	High	High	9.4e7	2.5e7	1.1e8	2.49026608467102	High	3.227E-05	0.0001735
High	[K].SAGILCSYDPNVR.[L]	1xCarbamidomethyl [C6]	0.00914044	0.000486589	1	1	6	Q0J8G4	Q0J8G4 [171-183]	0	1451.69473918	High	High	High	2.9e8	5.9e7		3.50345778465271	High	3.227E-05	0.0001578
High	[R].IAQVAAVAAAGEAR.[V]		0.0151768	0.000486589	1	2	2	A2X7F7	A2X7F7 [64-77]	0	1297.72227431	Not Found	High	Not Found				2.92751240730286	High	3.227E-05	0.0002371
High	[R].ICGFLFEPIQGEAGVIIPPDGYLK.[A]	1xDeamidated [Q10]; 1xCarbamidomethyl [C2]	0.0110711	0.000486589	1	1	4	Q10G56	Q10G56 [225-248]	0	2634.35238871	High	High	High		2.1e7	2.1e7	4.69274950027466	High	3.227E-05	0.0002082
High	[R].DLIPPGPLEEALEPTFK.[A]		0.00712667	0.000486589	1	2	6	A2Y9C5	A2Y9C5 [439-455]	0	1865.98950691	High	High	High	1.0e8		4.4e6	2.94698452949524	High	0.0001091	0.0006949
High	[R].VFDAVVVVK.[A]		0.00998196	0.000486589	1	1	29	A2XS65	A2XS65 [125-133]	0	975.58734417	High	High	High	2.3e7	4.7e7	7.3e7	3.24847555160522	High	3.227E-05	0.0001374
High	[R].AGHDGTWAAHPGLIPAIR.[E]		0.0155738	0.000486589	1	1	6	Q7XUG1	Q7XUG1 [374-391]	0	1839.96127561	High	High	High	2.9e7	2.5e7		3.07256078720093	High	3.227E-05	0.0002343
High	[K].VICDHLSLGVK.[T]	1xCarbamidomethyl [C3]	0.0142645	0.000486589	1	1	18	Q8H8T0	Q8H8T0 [255-265]	0	1240.67181903	High	High	High	1.0e8	4.6e7	1.7e7	3.28265953063965	High	8.922E-05	0.0004164
High	[K].VVDLLAPYQR.[G]		0.00655899	0.000486589	1	1	3	Q01859	Q01859 [210-219]	0	1173.66263427	High	High	High	2.9e8	5.0e8	2.3e8	3.10768961906433	High	3.227E-05	8.303E-05
High	[R].VVIPPGVSDEEAK.[A]		0.00790558	0.000486589	1	2	17	P0C5D0	P0C5D0 [183-195]	0	1339.71037217	High	High	High			4.4e8	2.82360696792603	High	3.227E-05	0.0001237
High	[R].AFGGQSLDFGK.[G]		0.00811321	0.000486589	1	1	6	Q6ZDY8	Q6ZDY8 [156-166]	0	1126.55274948	High	High	High	3.9e8		2.5e8	3.25496983528137	High	3.227E-05	0.0001067
High	[K].MGIIDVDPK.[G]		0.0113614	0.000486589	1	1	6	P40978	P40978 [113-121]	0	987.51794395	High	High	High	2.1e8		2.2e8	2.97822904586792	High	0.0001091	0.0007583
High	[K].SEPIPEVNDEPVK.[V]		0.0109005	0.000486589	1	1	6	Q53LQ0	Q53LQ0 [375-387]	0	1452.72166506	High	High	High	3.5e8	2.8e8	2.6e8	2.74870085716248	High	0.0003184	0.002522
High	[K].SEPIPEVNDQPVK.[T]	1xDeamidated [Q/N]	0.0109005	0.000486589	0	1	11			0	1452.72166549	High	High	High	3.5e8	2.8e8	2.6e8	2.74870085716248	High	0.0003184	0.002522
High	[R].LQPPLPEGYFGNVIFTATPLAEAGK.[V]		0.0158988	0.000486589	1	1	7	Q0JBZ8	Q0JBZ8 [299-323]	0	2630.38646527	High	Not Found	High	2.1e7		9.8e6	3.6137068271637	High	3.227E-05	0.0002399
High	[R].IIGVDLNPAK.[F]		0.0147136	0.000486589	1	1	6	Q0ITW7	Q0ITW7 [222-231]	0	1039.61462149	High	High	High	8.8e8	8.3e8	7.8e8	2.57913327217102	High	0.0001091	0.0007189
High	[K].APLLIGCDVR.[S]	1xCarbamidomethyl [C7]	0.0199495	0.000486589	1	1	4	Q9FXT4	Q9FXT4 [297-306]	0	1113.60849056	Not Found	High	High			1.5e8	2.64677834510803	High	6.33E-05	0.0003178
High	[R].VFIETPIQNTNR.[A]		0.0126	0.000486589	1	1	6	Q0JKD0	Q0JKD0 [1377-1388]	0	1431.75905369	High	High	High	1.9e8	1.3e8	1.5e8	3.00801301002502	High	0.0001091	0.0009306
High	[R].FASINVENVEENRR.[S]		0.00746724	0.000486589	2	2	57	P17784; Q5N725	P17784 [40-53]; Q5N725 [40-53]	1	1676.83507202	High	High	High	1.3e10	5.2e9	1.8e10	3.55454516410828	High	8.922E-05	0.0003745
High	[K].TGLPYIWHSK.[A]		0.00659311	0.000486589	2	2	11	Q6Z4G3; Q8H8T0	Q6Z4G3 [264-273]; Q8H8T0 [266-275]	0	1201.63641955	High	High	High	1.6e8	1.7e8	1.1e8	3.23284268379211	High	3.227E-05	8.275E-05
High	[K].LLIQNQDEMIK.[A]		0.0181816	0.000486589	1	1	4	P31691	P31691 [108-118]	0	1344.71916276	High	Not Found	High	7.3e7		2.6e7	3.32407999038696	High	6.33E-05	0.0003356
High	[R].LDWGPHMICR.[D]	1xCarbamidomethyl [C9]	0.0130644	0.000486589	1	3	12	P17654	P17654 [147-156]	0	1284.59760829	High	High	High	1.1e8	5.4e7	4.9e7	3.0297257900238	High	0.0002518	0.001565
High	[K].FITHSVPFSEINTAFDLMHK.[G]	1xOxidation [M18]	0.0149434	0.000486589	1	1	2	Q2R8Z5	Q2R8Z5 [348-367]	0	2350.15362913	Not Found	High	Not Found				2.83693885803223	High	3.227E-05	0.0002238
High	[K].EITALAPSSMK.[I]		0.0129971	0.000486589	3	3	6	A2XNS1; Q10DV7; A3C6D7	A2XNS1 [318-328]; Q10DV7 [318-328]; A3C6D7 [318-328]	0	1147.60273611	High	High	High	3.5e8		2.9e8	2.96183753013611	High	3.227E-05	0.0001879
High	[K].IYGVEPTESAILSGGRPGPHK.[I]		0.00712667	0.000486589	1	1	5	Q9XEA8	Q9XEA8 [205-225]	0	2165.13494222	High	High	High	1.5e8	5.1e7	1.1e8	3.9607470035553	High	3.227E-05	9.125E-05
High	[K].ESTLHLVLR.[L]		0.0144126	0.000486589	2	7	31	P0CH35; P51431	P0CH35 [64-72]; P51431 [64-72]	0	1067.62076949	High	High	High	4.7e8		4.1e7	3.22077751159668	High	3.227E-05	0.0002135
High	[R].GPFNILEQRPR.[F]		0.0199495	0.000486589	1	1	6	Q75GX9	Q75GX9 [310-320]	0	1326.72769408	High	High	High	1.6e7		2.1e7	2.33546209335327	High	3.227E-05	0.0003165
High	[K].EAGALLSYDPNLR.[E]		0.0090932	0.000486589	1	2	8	A2WXV8	A2WXV8 [160-172]	0	1418.7274192	High	High	High	8.1e7		6.2e7	3.53984975814819	High	6.33E-05	0.0003407
High	[K].NVLSLWFDGLK.[L]		0.0122783	0.000486589	1	1	8	Q0J8G4	Q0J8G4 [227-237]	0	1291.70449905	High	High	High	8.6e6	5.4e6	3.8e6	2.88493418693542	High	8.922E-05	0.0003911
High	[R].IPSTEEIADR.[VI]		0.0101383	0.000486589	2	2	6	Q2QLY5; Q2QLY4	Q2QLY5 [706-715]; Q2QLY4 [706-715]	0	1130.5687934	High	High	High			1.1e9	3.36622667312622	High	3.227E-05	0.0002547
High	[K].LLGGDVDQK.[K]		0.0132003	0.000486589	1	1	4	Q9SLY8	Q9SLY8 [122-130]	0	944.5047367	High	High	High	8.3e7	1.2e8	1.5e8	2.89338135719299	High	8.922E-05	0.0004113
High	[R].VVVQGPGPGPR.[Y]		0.00807125	0.000486589	1	1	2	Q2QM47	Q2QM47 [218-228]	0	1062.6054538	Not Found	Not Found	High			2.5e7	2.48223066329956	High	3.227E-05	0.0001062
High	[R].ALLDVGLIR.[T]		0.0120268	0.000486589	1	3	12	Q8L4L4	Q8L4L4 [144-152]	0	969.60914223	High	High	High		1.4e7	5.8e7	2.23876643180847	High	3.227E-05	0.0002114
High	[K].AANGVVIATEK.[K]		0.0128633	0.000486589	1	1	6	Q10KF0	Q10KF0 [40-50]	0	1072.59969966	High	High	High	4.4e6	4.6e7	5.8e7	3.50429511070251	High	3.227E-05	0.0001987
High	[K].AANGVVIATEK.[K]	1xDeamidated [N3]	0.00687252	0.000486589	1	1	6	Q10KF0	Q10KF0 [40-50]	0	1073.58371566	High	High	High			1.3e8	3.44293570518494	High	3.227E-05	9.397E-05
High	[R].TLSGPVDDPSK.[L]		0.0113027	0.000486589	1	1	2	Q4W8D0	Q4W8D0 [41-51]	0	1115.55789437	High	Not Found	High			1.5e7	2.89265513420105	High	3.227E-05	0.0001596
High	[K].ALGAGVVPVSAVLADK.[D]		0.00786469	0.000486589	1	1	6	Q10G56	Q10G56 [294-309]	0	1466.85770508	High	High	High	1.0e8		4.6e7	2.80608510971069	High	3.227E-05	0.0001122
High	[K].ANSEATLGTYK.[G]		0.0105671	0.000486589	1	2	10	P17784	P17784 [328-338]	0	1154.5687934	High	High	High	6.5e8	8.3e8	2.0e9	3.55359053611755	High	6.33E-05	0.0003289
High	[K].ANSEATLGTYK.[G]	1xDeamidated [N2]	0.00680158	0.000486589	1	2	6	P17784	P17784 [328-338]	0	1155.5528094	High	High	High			1.2e8	3.66090106964111	High	3.227E-05	0.000311
High	[K].LIGAGAATIALAGAAVGIGNVFSSLIHSVAR.[N]	1xDeamidated [N20]	0.0145624	0.000486589	1	1	3	P0C519	P0C519 [7-37]	0	2878.61490234	High	High	Not Found				2.70399236679077	High	3.227E-05	0.0002163
High	[R].TLSGPVTDPSK.[L]		0.016147	0.000486589	1	1	10	P14656	P14656 [39-49]	0	1101.57862983	High	High	High		1.7e9		3.05083012580872	High	8.922E-05	0.0004631
High	[K].LPFYHSFWNR.[T]		0.00957676	0.000486589	1	4	2	Q01K11	Q01K11 [132-141]	0	1366.66911664	High	Not Found	Not Found				2.58267831802368	High	3.227E-05	0.0001303
High	[K].VLGTEHTHILR.[V]		0.0144126	0.000486589	1	2	11	P31924	P31924 [359-369]	0	1275.71679505	High	High	High		1.6e8	1.0e8	2.92570447921753	High	3.227E-05	0.0002574
High	[R].FDVWPFLETYTEDVANEIMR.[E]		0.00662741	0.000486589	1	1	3	P30298	P30298 [378-397]	0	2475.15368822	High	Not Found	High	1.9e6		6.2e5	2.70972418785095	High	3.227E-05	8.321E-05
High	[R].YGSAHTDCIVTTDDK.[V]	1xCarbamidomethyl [C8]	0.0179951	0.000486589	1	1	2	O04226	O04226 [620-634]	0	1682.73264065	Not Found	Not Found	High				2.78194904327393	High	0.0001854	0.001223
High	[R].LVVAPQNFIIK.[I]		0.0132687	0.000486589	1	1	11	Q9LST6	Q9LST6 [170-180]	0	1241.76162003	High	High	High	4.0e8		3.5e8	2.68207764625549	High	3.227E-05	0.0002149
High	[R].TADEIVDFIK.[K]		0.0110711	0.000486589	1	1	10	Q53LQ0	Q53LQ0 [478-487]	0	1150.59903092	High	High	High			3.9e8	3.18543529510498	High	3.227E-05	0.0001553
High	[R].AVQSDDVSLR.[I]		0.00790558	0.000486589	1	1	6	Q8H859	Q8H859 [31-40]	0	1089.55347771	High	High	High	6.5e7	5.2e7	6.9e7	3.38910961151123	High	8.922E-05	0.000423
High	[R].TVVASNLEGR.[G]		0.011599	0.000486589	1	1	4	P48642	P48642 [245-254]	0	1045.56364851	High	High	High	7.4e8	4.1e8	6.4e8	2.8275580406189	High	8.922E-05	0.0005358
High	[K].LKEVEAVCNPIISAVYQR.[T]	1xDeamidated [N9]; 1xCarbamidomethyl [C8]	0.0195425	0.000486589	1	1	2	Q6Z7B0	Q6Z7B0 [626-643]	1	2090.09505203	Not Found	High	Not Found				4.46390247344971	High	3.227E-05	0.0003086
High	[R].NPESFLSSFSK.[G]		0.0154138	0.000486589	1	1	6	Q75GX9	Q75GX9 [239-249]	0	1242.60009352	High	High	High			3.3e6	3.60840702056885	High	3.227E-05	0.000231
High	[K].VTVPGAAGAVKPK.[A]		0.0128633	0.000486589	1	1	4	Q9LDN2	Q9LDN2 [203-215]	0	1194.72048348	High	High	High	1.7e7	1.2e7	1.3e7	2.96385455131531	High	0.0002326	0.001375
High	[R].LEKPASYDQIK.[A]	1xDeamidated [Q9]	0.0177187	0.000486589	2	2	7	Q7FAH2; Q6K5G8	Q7FAH2 [251-261]; Q6K5G8 [251-261]	0	1292.67325885	High	High	High			1.8e7	2.67915415763855	High	0.001806	0.02613
High	[R].LAIANIGKLMFAQFSELVNEFYNNGLTSNLAGSR.[N]	2xDeamidated [N/Q]	0.00716373	0.000486589	1	1	9	P14717	P14717 [401-434]	1	3704.86287313	Not Found	High	High		6.1e5	3.7e5	4.20293188095093	High	0.0004194	0.003887
High	[R].VQCVAAVPR.[V]	1xCarbamidomethyl [C3]	0.0188499	0.000486589	1	1	4	Q7XKU5	Q7XKU5 [234-242]	0	999.54041106	High	Not Found	High				2.8306622505188	High	3.227E-05	0.0002967
High	[K].MGVEVYHNLK.[S]	1xOxidation [M1]	0.0166549	0.000486589	1	1	9	Q42971	Q42971 [190-199]	0	1205.59831985	High	High	High	4.3e7	3.8e7	2.9e7	3.23519849777222	High	8.922E-05	0.0004143
High	[R].YSLDISGHPLAAVGADIK.[H]		0.00802951	0.000486589	1	1	12	Q53NL5	Q53NL5 [70-87]	0	1826.96468916	High	High	High	1.9e7		3.2e7	4.1671462059021	High	3.227E-05	0.000209
High	[K].MGVEVYHNLK.[S]		0.0134066	0.000486589	1	1	12	Q42971	Q42971 [190-199]	0	1189.60340485	High	High	High	7.7e8		8.9e8	3.76259756088257	High	6.33E-05	0.000321
High	[K].VYDFVGVLK.[K]		0.0155738	0.000486589	1	2	3	A2XMN2	A2XMN2 [217-225]	0	1039.58225877	Not Found	High	High			7.1e7	2.4455029964447	High	3.227E-05	0.0002351
High	[K].FGITPAWEVR.[G]		0.0154138	0.000486589	1	2	6	Q7XQ45	Q7XQ45 [101-110]	0	1175.62076949	High	High	High			1.3e8	3.06635069847107	High	3.227E-05	0.0002314
High	[R].ELLFCTPGALQYLSGVILFEETLYQK.[T]	1xDeamidated [Q11]; 1xCarbamidomethyl [C5]	0.0107325	0.000486589	1	1	4	P17784	P17784 [57-82]	0	3033.55293878	High	High	High				4.17395782470703	High	3.227E-05	0.0001495
High	[K].DKGLEPTEFEDTVAQAFFDLENGNQELK.[S]	2xDeamidated [N/Q]	0.00750607	0.000486589	1	1	9	Q8LJU5	Q8LJU5 [11-38]	1	3186.46372553	High	Not Found	High	1.2e7		3.8e6	5.26026248931885	High	0.001697	0.0238
High	[K].TAASDVEEMIMK.[A]		0.00659311	0.000486589	1	1	6	Q69UI1	Q69UI1 [28-39]	0	1324.61231442	High	High	High	3.2e7		1.5e7	3.84474754333496	High	3.227E-05	0.0001261
High	[R].DVGVNSFVLFPK.[V]		0.0185606	0.000486589	1	1	2	Q5Z8V9	Q5Z8V9 [165-176]	0	1321.71506371	Not Found	High	Not Found		3.6e7		2.98098301887512	High	3.227E-05	0.0002913
High	[K].EGLLVGISSGAAAAAAVR.[L]		0.0176276	0.000486589	1	1	14	Q9XEA6	Q9XEA6 [262-279]	0	1612.90169506	High	High	High	6.3e5	2.8e5		3.48274827003479	High	3.227E-05	0.0002723
High	[K].LDVLSGLPEVK.[L]		0.0101383	0.000486589	1	2	6	A2XD35	A2XD35 [394-404]	0	1169.67761559	High	High	High	1.0e8	7.3e7	8.3e7	3.21450972557068	High	0.0008064	0.009374
High	[K].MLYASSNER.[F]		0.0103505	0.000486589	1	1	2	Q84TB3	Q84TB3 [101-109]	0	1070.49352006	Not Found	Not Found	High			2.0e7	2.9734160900116	High	3.227E-05	0.0001427
High	[R].LNADDWENDENLKK.[I]		0.0185606	0.000486589	1	1	5	A2XCT8	A2XCT8 [52-65]	1	1703.78711873	High	High	Not Found	4.7e7			4.3401985168457	High	0.0001091	0.0005635
High	[R].SPGAQTPVIVR.[F]		0.0134761	0.000486589	1	1	2	Q0E4K1	Q0E4K1 [92-102]	0	1124.64223318	Not Found	High	Not Found		1.6e8		3.18956995010376	High	0.0002518	0.001823
High	[K].KPEDWDDEEDGEWTAPTIPNPEYK.[G]	1xDeamidated [N20]	0.0191437	0.000486589	1	1	5	Q9SLY8	Q9SLY8 [260-283]	0	2862.22645514	High	Not Found	High	1.4e7		7.0e6	4.22164392471313	High	8.922E-05	0.0003724
High	[R].VFAYADTQR.[Y]		0.0146378	0.000486589	1	1	4	Q0E4K1	Q0E4K1 [345-353]	0	1070.52653476	High	High	Not Found		1.2e8		3.37257647514343	High	6.33E-05	0.0003542
High	[K].TIEVNNTDAEGR.[L]		0.00669654	0.000486589	1	1	5	Q6K669	Q6K669 [445-456]	0	1318.62334804	High	High	High	5.6e8	7.3e6	2.3e8	3.90268707275391	High	3.227E-05	8.472E-05
High	[K].LMGASGEPGDR.[V]		0.0119647	0.000486589	1	1	6	Q9LST6	Q9LST6 [43-53]	0	1089.49933369	High	High	High	7.4e7	5.9e7	3.7e7	3.22450685501099	High	3.227E-05	0.0001707
High	[R].FIAPVFAEYAK.[K]		0.010297	0.000486589	1	1	12	Q0D840	Q0D840 [45-55]	0	1255.67213633	High	High	High	4.1e8		6.0e8	2.942538022995	High	8.922E-05	0.0004789
High	[K].VACIGAWHPAR.[V]	1xCarbamidomethyl [C3]	0.00811321	0.000486589	1	1	4	P35684	P35684 [252-262]	0	1237.62587196	Not Found	High	Not Found				3.3599681854248	High	3.227E-05	0.0001069
High	[K].QAAESTMNAYK.[A]		0.0110139	0.000486589	1	1	6	Q2R2W2	Q2R2W2 [153-163]	0	1213.55176313	High	High	High		6.4e7	6.6e7	3.82400107383728	High	3.227E-05	0.0001545
High	[R].VTMILPLTGEQYSDK.[V]		0.0177187	0.000486589	1	1	6	Q84T92	Q84T92 [95-109]	0	1694.86694902	High	High	High	9.5e6		1.8e7	3.30077433586121	High	8.922E-05	0.000476
High	[R].ATSGGLLITEATGVSDTAQGYPETPGVWTR.[E]	1xDeamidated [Q19]	0.0122783	0.000486589	1	1	4	Q69TI0	Q69TI0 [53-82]	0	3036.47965004	High	Not Found	Not Found				4.23294448852539	High	3.227E-05	0.0001761
High	[K].VFTLAGLTVR.[S]		0.0077433	0.000486589	1	1	12	P37833	P37833 [142-151]	0	1076.64625598	High	High	High	1.5e8			2.86329483985901	High	3.227E-05	0.0001007
High	[K].GSWTGPGSESSSHVLAK.[S]		0.0101909	0.000486589	1	1	2	Q6Z6M4	Q6Z6M4 [553-569]	0	1686.80818856	Not Found	High	Not Found				3.22170352935791	High	3.227E-05	0.0001403
High	[K].FYFNPGDTGFK.[A]		0.0111863	0.000486589	1	1	12	Q93XI4	Q93XI4 [136-146]	0	1292.59461426	High	High	High	4.6e8		1.7e8	3.1843695640564	High	3.227E-05	0.0001692
High	[R].SGSWVGATGK.[A]		0.00790558	0.000486589	2	2	4	P42862; P42863	P42862 [135-144]; P42863 [135-144]	0	949.47377095	High	Not Found	High	3.5e8		2.3e8	3.92221641540527	High	3.227E-05	0.0001036
High	[R].TEEIPQIIDDFRR.[A]		0.00841304	0.000486589	1	1	4	Q69TH8	Q69TH8 [155-167]	1	1631.83876045	High	High	High	4.6e7		4.3e6	3.2000207901001	High	3.227E-05	0.000221
High	[K].NGGIDTEDDYPYK.[A]		0.0102438	0.000486589	1	1	2	P25777	P25777 [220-232]	0	1486.63324396	Not Found	High	Not Found				2.75652003288269	High	3.227E-05	0.0002221
High	[R].AAGGASGGEELTVEER.[N]		0.0175369	0.000486589	1	1	7	Q2R2W2	Q2R2W2 [37-52]	0	1532.71870486	High	High	High	1.3e6	1.0e6	3.2e5	2.90918326377869	High	3.227E-05	0.0002713
High	[K].APGETCHIVIDHGGNVPYWEGQSYGIIPPGENPK.[K]	2xDeamidated [N32; Q/N]; 1xCarbamidomethyl [C6]	0.00987908	0.000486589	1	1	4	P41345	P41345 [111-144]	0	3690.7169375	High	Not Found	Not Found	2.2e7			3.33834838867188	High	3.227E-05	0.0001356
High	[R].EAEEFAEEDK.[K]		0.00957676	0.000486589	1	1	4	Q6Z7B0	Q6Z7B0 [550-559]	0	1196.49535362	High	Not Found	High	1.6e7		1.1e7	3.23999738693237	High	3.227E-05	0.0001301
High	[K].AILSTINPELLK.[S]		0.00750607	0.000486589	1	1	5	P0C520	P0C520 [470-481]	0	1311.78822861	High	High	High	1.2e8		1.4e8	2.69134593009949	High	0.0004194	0.004052
High	[K].CVIDKENNFK.[Q]	1xCarbamidomethyl [C1]	0.00982805	0.000486589	1	1	4	A2YH64	A2YH64 [420-429]	1	1266.61469805	High	Not Found	High	4.9e7		1.8e7	3.54572534561157	High	3.227E-05	0.0001347
High	[K].GISSSAIPYK.[R]		0.0111863	0.000486589	2	2	14	Q69UI2; Q69UI1	Q69UI2 [10-19]; Q69UI1 [10-19]	0	1022.55168688	High	High	High	2.0e8		1.6e8	3.11420726776123	High	3.227E-05	0.0001573
High	[K].KAVENSPFLEK.[L]		0.0147898	0.000486589	2	3	2	Q0J4P2; Q07078	Q0J4P2 [473-483]; Q07078 [473-483]	1	1261.67867819	High	Not Found	Not Found				3.68330407142639	High	3.227E-05	0.0002201
High	[R].SGPFGQIFRPDNFVFGQSGAGNNWAK.[G]	1xDeamidated [N/Q]	0.0088148	0.000486589	1	2	12	P46265	P46265 [78-103]	0	2799.32738763	High	Not Found	High	1.8e7		6.2e6	4.67863035202026	High	8.922E-05	0.000441
High	[R].FTGHPGPVCKPR.[A]	1xCarbamidomethyl [C9]	0.0162305	0.000486589	1	2	5	A2WK50	A2WK50 [240-251]	0	1352.68920043	High	High	Not Found				2.70383763313293	High	8.922E-05	0.0004073
High	[K].GHHYIVTDDK.[E]		0.0199495	0.000486589	1	1	1	Q9SXP2	Q9SXP2 [65-74]	0	1184.56946214	Not Found	High	Not Found				2.86613059043884	High	3.227E-05	0.0003167
High	[R].KQAAESTMNAYK.[A]		0.0096765	0.000486589	1	1	2	Q2R2W2	Q2R2W2 [152-163]	1	1341.64672609	Not Found	High	Not Found				3.38509202003479	High	3.227E-05	0.0001323
High	[K].TFYTPDPVVGYTDYPFLGQPK.[S]		0.00899944	0.000486589	1	1	6	Q6Z965	Q6Z965 [371-391]	0	2405.16999026	High	High	High	1.5e7		9.2e6	4.23417663574219	High	3.227E-05	0.0001211
High	[R].MPLEESYWESMK.[S]		0.012731	0.000486589	1	1	6	Q6K669	Q6K669 [520-531]	0	1529.66507823	High	High	High	3.2e7		1.9e7	3.32986545562744	High	3.227E-05	0.0001843
High	[K].AVKPVLVGGPK.[L]		0.00987908	0.000486589	1	2	21	A2XFI3	A2XFI3 [252-262]	0	1064.6826415	High	High	High	6.0e8	2.8e8	1.2e8	3.30710601806641	High	3.227E-05	0.0002577
High	[K].SGLQGGVHIVK.[A]		0.00928363	0.000486589	1	1	8	Q6K9N6	Q6K9N6 [90-100]	0	1094.63166852	High	High	High	2.2e8	1.9e8	2.3e8	2.92024827003479	High	0.0003592	0.003145
High	[R].DNLTLWTSDANDDGGDEIKEAAAPK.[E]	1xDeamidated [N]	0.0106219	0.000486589	1	1	3	Q2R2W2	Q2R2W2 [236-260]	1	2647.20057479	Not Found	High	High		9.5e6		3.39338612556458	High	3.227E-05	0.0001479
High	[K].YLFAGVVDGR.[N]		0.0167411	0.000486589	2	2	10	Q2QLY5; Q2QLY4	Q2QLY5 [288-297]; Q2QLY4 [288-297]	0	1096.57857034	High	High	High	8.0e7	7.9e7	7.0e7	3.39365363121033	High	0.0001344	0.001022
High	[K].APGMIGWWPAK.[A]	1xOxidation [M4]	0.0100859	0.000486589	1	3	6	P17654	P17654 [301-311]	0	1229.61357605	High	High	High		1.1e8	1.3e8	3.19510102272034	High	3.227E-05	0.0003019
High	[K].LGGSSAFVGK.[F]		0.00802951	0.000486589	1	1	6	Q0J8G4	Q0J8G4 [62-71]	0	922.49925744	High	High	High			8.4e7	3.05373096466064	High	3.227E-05	0.0001051
High	[R].AGWGVMTSHR.[S]		0.0131322	0.000486589	1	1	11	Q42971	Q42971 [374-383]	0	1101.52582329	High	High	High		9.0e8	8.8e8	3.6714015007019	High	3.227E-05	0.000261
High	[K].FCSGFDVLTAK.[L]	1xCarbamidomethyl [C2]	0.0120892	0.000486589	1	1	6	Q9LGQ6	Q9LGQ6 [241-251]	0	1244.59798539	High	High	High		9.1e7	6.5e7	2.98476505279541	High	3.227E-05	0.0001723
High	[R].ELDALGIPYR.[H]		0.0100338	0.000486589	1	2	4	Q84XG9	Q84XG9 [76-85]	0	1146.61534972	Not Found	High	High			9.9e6	2.67111134529114	High	3.227E-05	0.0001571
High	[R].NNGAEGIGLCR.[T]	1xCarbamidomethyl [C10]	0.0096265	0.000486589	1	1	3	Q75KR1	Q75KR1 [565-575]	0	1160.54768115	High	Not Found	High			8.3e7	3.55066537857056	High	3.227E-05	0.0001314
High	[K].SWLAFAAQK.[V]		0.0116592	0.000486589	2	2	10	Q2QLY5; Q2QLY4	Q2QLY5 [350-358]; Q2QLY4 [350-358]	0	1021.54654199	High	High	High		1.0e8	6.1e7	2.77797079086304	High	0.0001091	0.0009258
High	[K].MDIGFDAWR.[L]	1xOxidation [M1]	0.0118416	0.000486589	1	1	17	P17654	P17654 [199-207]	0	1126.49860586	High	High	High			1.0e9	3.28032064437866	High	3.227E-05	0.0002157
High	[R].IKDWTNVVVAYEPVWAIGTGK.[V]	1xDeamidated [N6]	0.00770324	0.000486589	1	1	5	P48494	P48494 [155-175]	1	2347.23325967	Not Found	High	High		6.2e7		3.9023859500885	High	3.227E-05	0.0001003
High	[R].GGSVCLAPTNPR.[D]	1xCarbamidomethyl [C5]	0.00655899	0.000486589	1	1	6	Q10M12	Q10M12 [216-227]	0	1228.61028139	High	High	High				3.35753226280212	High	6.33E-05	0.0003311
High	[R].DQSSYDEFFSGMPWLALPLGDER.[K]		0.0118416	0.000486589	1	1	6	Q7Y0E8	Q7Y0E8 [405-427]	0	2660.19734383	High	High	High	1.0e7	5.7e6	4.0e6	3.6274151802063	High	3.227E-05	0.0001684
High	[K].KGAIPSLPTEVEVLK.[L]		0.0158169	0.000486589	1	2	4	A2WXV8	A2WXV8 [304-318]	1	1580.92578458	Not Found	High	High			1.0e7	3.78143286705017	High	3.227E-05	0.0002396
High	[K].KVNEMDPLLKPK.[Q]		0.0102438	0.000486589	1	1	6	P14717	P14717 [323-334]	1	1411.79774743	High	High	High			3.4e8	3.51860666275024	High	8.922E-05	0.0004258
High	[K].LESMEPCSSVK.[D]	1xCarbamidomethyl [C7]	0.00815538	0.000486589	1	1	6	Q9XEA6	Q9XEA6 [36-46]	0	1266.57044995	High	High	High			7.7e7	3.16609764099121	High	3.227E-05	0.0001629
High	[R].LSPFIDYMDCVDSDPVALGSYMVQQLNK.[H]	1xDeamidated [N/Q]; 1xCarbamidomethyl [C10]	0.0154936	0.000486589	1	1	10	Q69TH8	Q69TH8 [236-263]	0	3206.47305015	High	High	Not Found		7.8e6		4.01399040222168	High	0.0006665	0.007414
High	[K].VVDIVDTFR.[L]		0.0101909	0.000486589	1	1	8	P35681	P35681 [67-75]	0	1063.57823597	High	High	High	3.3e8	4.7e8	3.5e7	3.02018094062805	High	3.227E-05	0.0002173
High	[K].TVFGGQPTKPDYR.[D]		0.00735195	0.000486589	1	1	8	P48642	P48642 [356-368]	0	1465.74340363	High	High	High			1.8e8	2.81436705589294	High	0.0002518	0.00161
High	[R].LSPFLDFMDCVDSDPEALGSYMVEQLNK.[H]	1xCarbamidomethyl [C10]	0.00652504	0.000486589	1	1	3	Q69TI0	Q69TI0 [230-257]	0	3220.45231426	High	Not Found	High			8.3e6	3.90007948875427	High	3.227E-05	8.164E-05
High	[R].VFIMDNCEELIPEWLSFVK.[G]	1xCarbamidomethyl [C7]	0.00993039	0.000486589	2	3	2	Q0J4P2; Q07078	Q0J4P2 [341-359]; Q07078 [341-359]	0	2369.15560289	High	High	Not Found	9.8e6			2.9235725402832	High	3.227E-05	0.0001362
High	[K].AVDNSGTVVGIK.[C]		0.00662741	0.000486589	1	1	5	Q9LSU0	Q9LSU0 [30-41]	0	1159.63172801	High	High	High		2.4e8	2.7e8	3.3260612487793	High	3.227E-05	8.326E-05
High	[R].LVPAAAAVDAK.[V]		0.0176276	0.000486589	1	1	6	Q84J55	Q84J55 [119-129]	0	1025.59897143	High	High	High		1.4e8	1.5e8	2.81567311286926	High	0.0001854	0.00124
High	[K].VVTDKGEEIIADVVLFATGR.[T]		0.00918792	0.000486589	1	1	4	P48642	P48642 [276-295]	1	2132.15975997	High	High	High				3.54929828643799	High	0.0002747	0.002085
High	[K].NGLDIPALMK.[H]	1xDeamidated [N1]	0.0170902	0.000486589	1	1	2	Q33E23	Q33E23 [246-255]	0	1072.57070819	Not Found	High	Not Found		4.1e6		3.30055260658264	High	3.227E-05	0.0002629
High	[R].EEVFGPVICVK.[E]	1xCarbamidomethyl [C9]	0.0144126	0.000486589	1	2	16	B3VMC0	B3VMC0 [392-402]	0	1276.66058563	High	High	High	3.4e7		8.5e7	3.18837881088257	High	3.227E-05	0.0003069
High	[K].QSGSIYEHWDILPPK.[Q]		0.00947804	0.000486589	1	1	2	Q9SLY8	Q9SLY8 [202-216]	0	1769.88571063	Not Found	High	High			7.9e6	2.74037623405457	High	3.227E-05	0.0001288
High	[K].KLLGVTIYSSDAIR.[S]		0.0176276	0.000486589	2	2	9	Q0JMY8; A2WPN7	Q0JMY8 [25-38]; A2WPN7 [25-38]	1	1535.87916877	High	High	High	1.2e7	2.0e5	6.2e4	3.17786359786987	High	0.0008878	0.01021
High	[R].TALAFVTLK.[S]		0.0185606	0.000486589	1	1	5	Q0J8G4	Q0J8G4 [103-111]	0	963.58734417	High	High	High		1.3e7		2.53173041343689	High	3.227E-05	0.0002902
High	[R].VLDTIHLLLDLLEAPDPANLEK.[F]	1xDeamidated [N19]	0.0192426	0.000486589	1	1	1	P30298	P30298 [244-265]	0	2443.33303315	Not Found	Not Found	High				3.375239610672	High	3.227E-05	0.0003044
High	[K].GGTEHLGLPVFNSVAEAK.[A]		0.0077433	0.000486589	1	1	5	Q6ZL94	Q6ZL94 [78-95]	0	1825.94428807	High	High	High	1.7e7		2.8e7	3.39399695396423	High	0.0009435	0.01095
High	[R].ADYAVEVGR.[N]		0.00807125	0.000486589	1	2	11	A6N0M9	A6N0M9 [103-111]	0	979.48433561	High	High	High			1.4e9	3.84833073616028	High	3.227E-05	0.0001266
High	[K].VVLVDNADFLK.[E]		0.00659311	0.000486589	1	1	13	Q948T6	Q948T6 [278-288]	0	1232.68851462	High	High	High	9.7e8	2.6e8	5.9e8	2.9930682182312	High	3.227E-05	0.0001227
High	[R].LPANLVQAQR.[D]		0.0085449	0.000486589	1	1	6	Q9LI00	Q9LI00 [441-450]	0	1109.64256755	High	High	High	2.2e8		2.2e8	3.55712985992432	High	3.227E-05	0.0001641
High	[K].ALTNVVSVGIGGSFLGPLFVHAALQTDPEAAESAK.[G]	2xDeamidated [N4; Q25]	0.0100338	0.000486589	2	2	3	P42862; P42863	P42862 [145-179]; P42863 [145-179]	0	3468.78969147	High	High	Not Found				3.3712100982666	High	3.227E-05	0.0001381
High	[K].LSFLYPSCVGR.[N]	1xCarbamidomethyl [C8]	0.0096265	0.000486589	1	1	4	P0C5C8	P0C5C8 [141-151]	0	1298.65616897	High	Not Found	High			1.8e8	3.15949678421021	High	3.227E-05	0.0001313
High	[R].DLSDTIIPPSPVMFPEDR.[E]		0.0077433	0.000486589	1	1	6	Q43007	Q43007 [444-461]	0	2028.99466856	High	High	High	6.1e7		2.9e7	3.54521918296814	High	0.0004006	0.00374
High	[K].QSGSIYEHWDILPPK.[Q]	1xDeamidated [Q1]	0.0147898	0.000486589	1	1	1	Q9SLY8	Q9SLY8 [202-216]	0	1770.86972663	High	Not Found	Not Found				2.42563939094543	High	3.227E-05	0.0002205
High	[K].VSDPLEEGCR.[L]	1xCarbamidomethyl [C9]	0.0114796	0.000486589	1	1	6	B3VMC0	B3VMC0 [323-332]	0	1161.52046332	High	High	High		7.2e7	9.5e7	3.20026540756226	High	3.227E-05	0.0001623
High	[K].TFQGNRPSLSLLLPSLSAYEIGQLLSIYEHR.[I]		0.0147136	0.000486589	1	1	2	P42863	P42863 [464-494]	0	3502.86927839	Not Found	Not Found	High			7.2e6	3.52637672424316	High	3.227E-05	0.0002188
High	[K].SPEVVLEWPK.[K]		0.00731392	0.000486589	1	1	14	Q948T6	Q948T6 [10-19]	0	1183.63575081	High	High	High		1.8e7	1.1e8	4.02779245376587	High	3.227E-05	0.0002264
High	[K].TAIAEGLAQR.[I]		0.00735195	0.000486589	1	5	6	Q7F9I1	Q7F9I1 [303-312]	0	1029.56873391	High	High	High		3.4e7	5.9e7	3.34767031669617	High	3.227E-05	9.436E-05
High	[R].QAIVSAVTSGSK.[Q]		0.00890665	0.000486589	1	1	6	Q0JJD1	Q0JJD1 [287-298]	0	1147.63172801	High	High	High			5.1e7	3.39474272727966	High	0.0001091	0.0008885
High	[K].AVAAAAATEEEVQVQVATK.[F]		0.012797	0.000486589	1	1	29	Q7XQ45	Q7XQ45 [82-100]	0	1885.98654671	High	High	High	3.3e6	4.3e5	1.9e5	3.13147640228271	High	8.922E-05	0.0004161
High	[R].VVSVGDGIAR.[V]		0.0180881	0.000486589	1	1	6	P0C520	P0C520 [33-42]	0	972.54727022	High	High	High		9.9e7	1.0e8	2.52375078201294	High	3.227E-05	0.0002812
High	[R].FEELNNDLFR.[K]		0.0196435	0.000486589	1	2	6	Q6Z7B0	Q6Z7B0 [331-340]	0	1296.62189158	High	High	High		1.0e7	7.7e6	3.40550398826599	High	8.922E-05	0.0003731
High	[K].FLADGLGTYTK.[A]		0.00659311	0.000486589	1	1	6	Q9FR35	Q9FR35 [100-110]	0	1185.61501535	High	High	High	3.2e8	1.4e8	3.4e8	3.07396101951599	High	3.227E-05	8.288E-05
High	[K].VSPQLIAEYTVR.[A]	1xDeamidated [Q4]	0.0109571	0.000486589	1	1	5	Q5N725	Q5N725 [238-249]	0	1376.74200709	High	High	High	4.4e7	4.2e7	2.7e7	2.77662134170532	High	0.0003774	0.003456
High	[R].NNGAEGIGLCR.[T]	1xDeamidated [N]; 1xCarbamidomethyl [C10]	0.00652504	0.000486589	1	1	3	Q75KR1	Q75KR1 [565-575]	0	1161.53169715	High	Not Found	Not Found	8.8e7			3.62393426895142	High	3.227E-05	8.189E-05
High	[K].TEEGLDNLFER.[M]		0.0105671	0.000486589	1	1	6	Q75HE6	Q75HE6 [27-37]	0	1322.62228544	High	High	High	5.6e7		5.3e7	3.43969559669495	High	3.227E-05	0.0001469
High	[K].SEASISLEENGTVILTPDQGQEASSQVLPINFAGLAK.[A]	2xDeamidated [N/Q]	0.0196435	0.000486589	1	1	51	Q2QXR8	Q2QXR8 [104-140]	0	3815.9072997	High	High	High	4.7e6	2.6e6	1.5e6	3.53503322601318	High	0.0002946	0.002248
High	[K].TAIAIDTILNQK.[Q]		0.0165692	0.000486589	1	1	2	P0C520	P0C520 [178-189]	0	1300.74709206	Not Found	Not Found	High			6.5e7	3.00177097320557	High	3.227E-05	0.0002529
High	[R].RFEGYNDYTPEQLIK.[D]		0.0288908	0.00091189	1	1	4	P52428	P52428 [175-189]	1	1872.91265358	High	High	Not Found	2.5e7	1.4e7		3.80114197731018	High	0.0002946	0.002223
High	[K].AFPSLTYIAVNK.[D]		0.02426	0.00091189	1	1	4	Q75HE6	Q75HE6 [488-499]	0	1323.73071377	High	High	Not Found	5.3e7			3.02506160736084	High	0.0001091	0.0005966
High	[K].VVLFGVPGAFTPTCSNQHVPGFINQAEQLK.[A]	1xDeamidated [N/Q]; 1xCarbamidomethyl [C14]	0.0223429	0.00091189	1	1	2	Q9FR35	Q9FR35 [38-67]	0	3256.64594465	Not Found	High	Not Found				1.14578151702881	High	8.922E-05	0.0004974
High	[R].WDPDSPSTKPHLK.[D]		0.0273042	0.00091189	1	1	4	Q9S827	Q9S827 [56-68]	0	1507.75396829	High	High	Not Found	1.4e7	6.0e7		2.2546272277832	High	8.922E-05	0.0004675
High	[K].TIEVDNTDAEGR.[L]		0.02426	0.00091189	0	1	4			0	1319.60736361	High	High	Not Found		1.7e7		3.35497140884399	High	8.922E-05	0.0004031
High	[K].YSGDSDLQLER.[I]		0.0213312	0.00091189	1	2	2	P46265	P46265 [36-46]	0	1282.59098532	Not Found	High	Not Found				2.89206624031067	High	6.33E-05	0.000344
High	[K].SFSEIGEEAGLTNVYVAQLLR.[R]	1xDeamidated [N13]	0.0204701	0.00091189	1	1	2	Q9FWK4	Q9FWK4 [26-46]	0	2297.16596789	Not Found	Not Found	High			6.2e6	3.34190607070923	High	6.33E-05	0.0003269
High	[R].MALDDLCGITGENVGPLPGYIEDAVK.[S]	1xCarbamidomethyl [C7]	0.0271643	0.00091189	1	1	4	Q0JDA2	Q0JDA2 [140-165]	0	2747.32664367	Not Found	High	High				3.63725924491882	High	0.0003184	0.00249
High	[K].QLNMVDPDEK.[D]		0.0287429	0.00091189	1	2	4	P0C5C8	P0C5C8 [109-118]	0	1188.55651416	High	High	Not Found	5.4e7			3.25373888015747	High	8.922E-05	0.0004956
High	[K].DAPMFVCGVNEDKYTSDIDIVSNASCTTNCLAPLAK.[V]	1xOxidation [M4]; 1xDeamidated [N]; 3xCarbamidomethyl [C7; C26; C30]	0.0230436	0.00091189	1	1	2	A2YQT7	A2YQT7 [129-164]	1	3993.78608134	High	Not Found	Not Found	1.7e7			3.46775126457214	High	8.922E-05	0.0003776
High	[K].ELVSASAVENER.[D]		0.0240118	0.00091189	2	2	4	B8BAI9; Q6ZJS7	B8BAI9 [277-288]; Q6ZJS7 [276-287]	0	1303.64883453	High	High	Not Found				3.22583293914795	High	8.922E-05	0.0004365
High	[K].TGPGCSIELMK.[F]	1xCarbamidomethyl [C5]	0.0235227	0.00091189	1	1	1	Q6K669	Q6K669 [380-390]	0	1192.57005609	Not Found	High	Not Found		1.5e8		3.03226518630981	High	8.922E-05	0.0003883
High	[K].AISELIPHEIANIEK.[R]		0.021552	0.00091189	1	1	1	Q5Z402	Q5Z402 [170-184]	0	1676.92176178	Not Found	High	Not Found				2.44496560096741	High	6.33E-05	0.000349
High	[K].SVEDLWDGDV.[-]		0.0256716	0.00091189	1	1	2	Q7G764	Q7G764 [312-321]	0	1134.49495976	Not Found	High	Not Found				3.10191750526428	High	8.922E-05	0.0004311
High	[K].FITHSVPFSEINTAFDLMLK.[G]		0.0202603	0.00091189	1	1	4	Q0ITW7	Q0ITW7 [348-367]	0	2310.18386625	High	Not Found	High				3.60978603363037	High	6.33E-05	0.0003233
High	[K].GQESENSQEALR.[V]		0.023402	0.00091189	1	1	2	Q0JF58	Q0JF58 [200-211]	0	1347.61351161	High	Not Found	Not Found				2.23108649253845	High	8.922E-05	0.0003844
High	[R].MAVPQVDDIVR.[A]		0.0208963	0.00091189	1	1	2	Q0J0H4	Q0J0H4 [350-360]	0	1242.65108326	Not Found	High	Not Found				2.27975344657898	High	6.33E-05	0.000335
High	[K].LTLEVPSELVALSNMPIVNEK.[I]		0.0236441	0.00091189	1	1	4	Q6K4E7	Q6K4E7 [158-178]	0	2296.24686035	High	High	Not Found	7.5e6	7.5e6		2.99112296104431	High	0.0002518	0.001767
High	[R].IDSTVPVEITMGELKK.[L]		0.0200526	0.00091189	1	2	2	Q7XQ45	Q7XQ45 [140-155]	1	1759.95101295	High	High	Not Found	5.3e7			2.3135027885437	High	6.33E-05	0.0003191
High	[R].IGLAGLAVMGQNLALNIAEKGFPISVYNR.[T]	1xDeamidated [N/Q]	0.0216633	0.00091189	1	1	3	Q9LI00	Q9LI00 [6-34]	1	3030.64448788	High	Not Found	High	3.7e6			4.42465686798096	High	0.001059	0.01429
High	[R].DNLTLWTSDISEDAAEEIK.[E]		0.0263398	0.00091189	1	1	1	Q6EUP4	Q6EUP4 [233-251]	0	2150.01354915	Not Found	High	Not Found		1.8e7		3.19185638427734	High	8.922E-05	0.0004455
High	[R].ISSVNAISALCEATGANVTEVAYAVGK.[D]	1xDeamidated [N]; 1xCarbamidomethyl [C11]	0.0285957	0.00091189	1	1	3	Q9AUV6	Q9AUV6 [227-253]	0	2696.34473697	Not Found	High	Not Found				2.97395300865173	High	0.0001344	0.001018
High	[R].NQLEVIPDAIGGLDHLEELR.[L]		0.0287429	0.00091189	1	1	2	Q7XK44	Q7XK44 [172-191]	0	2231.1666362	Not Found	High	Not Found				2.75540781021118	High	8.922E-05	0.0004977
High	[R].GDESYEQLDLLK.[G]		0.0217751	0.00091189	1	1	2	Q6K8J4	Q6K8J4 [526-537]	0	1409.67946591	Not Found	High	Not Found				2.94076442718506	High	6.33E-05	0.0003534
High	[K].IAVSPGTEGTSSPLTLHGR.[D]		0.0267489	0.00091189	1	1	1	B7EA73	B7EA73 [39-57]	0	1879.98721545	High	Not Found	Not Found	1.8e8			1.88342714309692	High	8.922E-05	0.000454
High	[K].EQEAINFLEK.[K]		0.0250202	0.00091189	1	1	4	Q9LSU3	Q9LSU3 [172-181]	0	1220.61574358	High	High	Not Found	2.3e8	1.7e8		3.36275196075439	High	8.922E-05	0.0004188
High	[K].GWAGIHAIPR.[TK]		0.02554	0.00091189	1	3	4	A2X5P7	A2X5P7 [345-354]	0	1077.59522351	High	High	Not Found	1.0e7			2.58903431892395	High	0.0001091	0.000763
High	[R].MKEGQSEIYYITGESK.[K]		0.0277282	0.00091189	1	2	2	Q07078	Q07078 [457-472]	1	1862.88405554	High	Not Found	Not Found				2.68705272674561	High	8.922E-05	0.0004761
High	[R].EQLTETVESLLDLK.[V]		0.0201562	0.00091189	1	1	2	O04226	O04226 [135-148]	0	1617.85815843	Not Found	Not Found	High			1.2e7	2.76264834403992	High	0.0001344	0.001025
High	[K].IQIDDDSELIDEDSLLTEDDLK.[K]		0.0260705	0.00091189	1	4	3	A2XYW4	A2XYW4 [155-176]	0	2534.18794399	High	High	Not Found	1.1e7			3.03859186172485	High	8.922E-05	0.0004415
High	[K].MELVDAAFPLLK.[G]	1xOxidation [M1]	0.0224582	0.00091189	1	1	2	Q7XDC8	Q7XDC8 [56-67]	0	1362.73375062	High	Not Found	Not Found				2.90166187286377	High	0.0006239	0.006808
High	[R].VDMPGSFHTEWFK.[I]		0.025409	0.00091189	1	1	1	Q9LI00	Q9LI00 [461-473]	0	1580.72022536	Not Found	High	Not Found				3.1203191280365	High	8.922E-05	0.0004252
High	[R].EQSSYDEFFSGMPWLALPLGDER.[K]		0.0262048	0.00091189	1	1	4	Q7Y0F2	Q7Y0F2 [412-434]	0	2674.21299389	Not Found	High	High		8.8e6		3.78217244148254	High	8.922E-05	0.0004443
High	[R].QDKPEPPPEGR.[L]		0.0206821	0.00091189	1	1	6	Q9FE01	Q9FE01 [121-131]	0	1249.61714055	High	High	Not Found				3.19017338752747	High	0.0001091	0.0006038
High	[R].LVLEVAQHLGENMVR.[T]		0.0251491	0.00091189	1	1	4	Q01859	Q01859 [116-130]	0	1707.92105031	High	High	Not Found	6.2e6			2.98274683952332	High	0.0003592	0.003023
High	[K].VFPEIMVPLIGTPQELAQQVDVIR.[E]	1xDeamidated [Q]	0.023402	0.00091189	1	1	6	Q75KR1	Q75KR1 [715-738]	0	2693.45825039	High	Not Found	Not Found				3.33724308013916	High	8.922E-05	0.0003855
High	[K].VFLGISQGK.[L]		0.0236441	0.00091189	1	1	2	P14717	P14717 [673-681]	0	948.55129302	Not Found	High	Not Found		4.9e8		2.546231508255	High	8.922E-05	0.0003914
High	[K].TAETAQYTK.[D]		0.0240118	0.00091189	1	2	2	A2Y720	A2Y720 [125-133]	0	1012.4945659	High	High	Not Found				3.14446210861206	High	8.922E-05	0.0003985
High	[K].AAPAAAAHSAVTR.[E]		0.0200526	0.00091189	1	1	4	Q7XTJ3	Q7XTJ3 [63-75]	0	1193.63854475	High	High	Not Found				3.15780258178711	High	6.33E-05	0.0003194
High	[K].ETVASAPVVVYSK.[S]		0.0228076	0.00091189	1	1	2	P55142	P55142 [8-20]	0	1349.73110763	Not Found	High	Not Found		5.8e7		3.35417556762695	High	0.0001091	0.0008291
High	[K].LVFQPAEEGYAGAR.[Y]		0.0229253	0.00091189	1	1	3	Q8H3C9	Q8H3C9 [185-198]	0	1507.75396829	High	High	Not Found	7.5e7	8.8e7		2.32150149345398	High	0.0001091	0.0005787
High	[R].ANENYCLTVR.[D]	1xCarbamidomethyl [C6]	0.0258039	0.00091189	1	1	4	Q6Z4N6	Q6Z4N6 [28-37]	0	1239.5786469	High	High	Not Found				3.1303186416626	High	8.922E-05	0.0004345
High	[R].TDLGFDGWR.[L]		0.0250202	0.00091189	1	1	12	P27934	P27934 [194-202]	0	1066.49523464	High	High	High			1.7e8	2.81466102600098	High	0.002143	0.03137
High	[K].MTAEIGEQVQIVGDDLLVTNPTR.[V]	1xOxidation [M1]	0.0228076	0.00091189	1	1	2	Q42971	Q42971 [316-338]	0	2515.2708435	Not Found	High	Not Found				2.57802629470825	High	8.922E-05	0.0003729
High	[K].VPADLLEQAK.[V]		0.0200526	0.00091189	1	1	6	Q9LSU0	Q9LSU0 [227-236]	0	1083.60445069	High	High	High	3.6e8	3.4e8	2.9e8	2.54605841636658	High	0.0003592	0.002708
High	[K].GTIEVAGTEK.[E]		0.0274448	0.00091189	1	1	10	P17784	P17784 [107-116]	0	1004.52586602	High	High	High	1.4e9	1.1e9	1.1e9	2.90344548225403	High	0.0001854	0.001237
High	[K].IIDWENTSPK.[L]		0.023402	0.00091189	1	1	6	Q6YZX6	Q6YZX6 [67-76]	0	1202.60517892	High	High	High			8.2e7	3.29868030548096	High	8.922E-05	0.0003867
High	[K].STTTGHLIYK.[L]		0.0271643	0.00091189	1	1	12	O64937	O64937 [21-30]	0	1120.59969966	High	High	High	1.7e9		1.9e9	3.10661387443542	High	0.0003413	0.002648
High	[R].WVDALSDPR.[I]		0.0221141	0.00091189	1	2	9	A2YH64	A2YH64 [450-458]	0	1058.52653476	High	High	High	1.0e8		5.7e7	2.80843257904053	High	8.922E-05	0.0003604
High	[K].NWNFTEQGLPADLIK.[R]		0.0251491	0.00091189	1	1	2	Q7G794	Q7G794 [595-609]	0	1745.88571063	Not Found	Not Found	High			3.8e6	3.22286105155945	High	8.922E-05	0.0004217
High	[K].KGVIIVNNAR.[G]		0.0221141	0.00091189	1	1	5	Q9SXP2	Q9SXP2 [273-282]	1	1083.66330301	High	High	High			5.4e7	2.60191583633423	High	0.0001091	0.000628
High	[K].VACLADNDAR.[L]	1xCarbamidomethyl [C3]	0.0241356	0.00091189	1	2	5	A2YGP6	A2YGP6 [239-248]	0	1104.51023303	High	High	High				2.91561532020569	High	8.922E-05	0.0004004
High	[R].SSGDEWTAK.[Q]		0.0205759	0.00091189	1	1	5	P56724	P56724 [10-18]	0	980.43196566	High	High	High			8.8e7	3.19887852668762	High	0.0001091	0.0006278
High	[K].VHQSAIEISK.[N]		0.0259368	0.00091189	1	1	3	Q2QMN7	Q2QMN7 [375-384]	0	1111.61059869	High	Not Found	High			1.7e7	2.64995241165161	High	8.922E-05	0.0004363
High	[K].VGTMIEIPR.[A]		0.0273042	0.00091189	1	1	6	Q6AVA8	Q6AVA8 [816-824]	0	1015.56047747	High	High	High	7.9e7		7.2e7	3.00648188591003	High	0.0001091	0.0007559
High	[K].TASVLCLTTVK.[N]	1xCarbamidomethyl [C6]	0.0206821	0.00091189	1	1	8	P0DKK7	P0DKK7 [190-200]	0	1192.66058563	High	High	High	4.1e8	3.1e8	3.6e8	2.85280084609985	High	6.33E-05	0.0003364
High	[K].DQSTASTNLR.[G]		0.023766	0.00091189	1	1	6	Q67IX6	Q67IX6 [541-550]	0	1092.52799122	High	High	High			1.7e7	2.69092345237732	High	0.0001091	0.0006363
High	[R].EDSFTTCSGR.[K]	1xCarbamidomethyl [C7]	0.0250202	0.00091189	1	1	3	B7EA73	B7EA73 [201-210]	0	1159.46842774	High	Not Found	High	1.1e7		6.6e6	2.65390229225159	High	8.922E-05	0.0004175
High	[R].FLERPLLLPK.[E]		0.0288908	0.00091189	1	1	4	Q9LGQ6	Q9LGQ6 [111-120]	0	1225.76670543	High	High	High	3.0e7	4.7e7	3.4e7	2.43988609313965	High	0.0001344	0.001031
High	[K].EQWSPALTISK.[V]		0.0283036	0.00091189	1	1	6	Q8S919	Q8S919 [91-101]	0	1259.66302813	High	High	High	2.6e8	2.6e8	2.8e8	2.31920313835144	High	0.003848	0.06116
High	[R].ESSDNITCVVVR.[F]	1xCarbamidomethyl [C8]	0.0206821	0.00091189	1	1	4	Q7XR06	Q7XR06 [260-271]	0	1378.66310469	High	High	Not Found	1.2e8	9.1e7		2.67100930213928	High	6.33E-05	0.0003322
High	[K].LGLVGDLANGR.[T]		0.0222282	0.00091189	1	1	2	Q9LD61	Q9LD61 [211-221]	0	1084.61093306	Not Found	High	Not Found				2.14270114898682	High	8.922E-05	0.0003624
High	[R].LGDPARPLLLSVR.[S]		0.0271643	0.00091189	1	1	2	Q6AVA8	Q6AVA8 [156-168]	0	1406.84780916	Not Found	Not Found	High			3.1e7	2.42677021026611	High	8.922E-05	0.0004642
High	[K].CCVSGCSSVR.[V]	3xCarbamidomethyl [C1; C2; C6]	0.021552	0.00091189	1	1	6	Q6AVA8	Q6AVA8 [540-549]	0	1171.46527408	High	High	High			3.0e7	2.36999297142029	High	0.0001091	0.000806
High	[K].EAAPPAPATGK.[A]		0.0268867	0.00091189	1	1	6	Q01859	Q01859 [54-64]	0	1009.53128579	High	High	High			1.7e8	2.03136444091797	High	0.0001091	0.0007731
High	[R].VGFPIVADPDREAIR.[Q]		0.0275861	0.00091189	1	2	6	P0C5D0	P0C5D0 [94-108]	1	1654.8911304	High	High	High		3.1e7	1.9e8	2.64277791976929	High	8.922E-05	0.0004724
High	[R].EAEGIVEYLK.[K]		0.0230436	0.00091189	1	1	7	Q53LQ0	Q53LQ0 [138-147]	0	1150.59903092	High	High	High			3.0e8	3.05101776123047	High	8.922E-05	0.0005244
High	[R].LSVGYNILTR.[D]		0.0278709	0.00091189	1	1	4	O64464	O64464 [33-42]	0	1135.64698421	Not Found	High	High			2.3e7	2.82125496864319	High	0.0001091	0.0005711
High	[RK].FALLETIK.[DE]		0.0266118	0.00091189	1	3	6	O04985	O04985 [127-134]	0	934.56079508	High	High	High	8.2e8		9.8e8	2.48613238334656	High	8.922E-05	0.000453
High	[R].EVISILMQR.[H]		0.0267489	0.00091189	1	1	6	P49398	P49398 [60-68]	0	1088.61324128	High	High	High	1.4e7		2.7e7	2.58109188079834	High	0.0002518	0.001951
High	[R].GYVASNSKDDPAK.[E]	1xDeamidated [N6]	0.0270252	0.00091189	1	1	3	O64937	O64937 [311-323]	1	1352.63285053	High	High	Not Found				3.14474582672119	High	0.001449	0.0199
High	[R].FAVAEHNSK.[A]		0.0230436	0.00091189	1	1	11	P20907	P20907 [78-86]	0	1002.50032004	High	High	High			1.2e8	2.67333221435547	High	8.922E-05	0.000378
High	[K].VDGMDVLAVK.[Q]		0.0201562	0.00091189	1	2	4	Q6Z5N4	Q6Z5N4 [255-264]	0	1046.5550577	Not Found	High	High		5.6e7	5.2e7	2.86473155021667	High	8.922E-05	0.0005137
High	[K].YIEDILLK.[V]		0.0291889	0.00091189	1	1	6	Q9LI00	Q9LI00 [154-161]	0	1006.5819244	High	High	High	5.1e7		1.3e8	2.72248768806458	High	8.922E-05	0.0005283
High	[K].GINSQYDDQDR.[Q]		0.0260705	0.00091189	1	1	4	Q6K4E7	Q6K4E7 [513-523]	0	1310.5607478	High	Not Found	High	1.4e7		8.8e6	3.2027006149292	High	8.922E-05	0.0004413
High	[R].GLIGDIISR.[F]		0.0241356	0.00091189	1	2	21	A6N0M9	A6N0M9 [16-24]	0	943.55710665	High	High	High		9.6e8	4.6e8	2.63347172737122	High	0.0001091	0.0007794
High	[R].EFFGGGGGGR.[L]		0.0288908	0.00091189	1	2	6	A2XMN2	A2XMN2 [152-161]	0	940.42715514	High	High	High		9.2e7		2.50665736198425	High	0.0001091	0.0008958
High	[K].VVEVNALAK.[A]		0.0207889	0.00091189	2	2	5	Q2QLY5; Q2QLY4	Q2QLY5 [359-367]; Q2QLY4 [359-367]	0	942.56185768	High	High	High		9.7e8	8.8e8	2.74147653579712	High	6.33E-05	0.0003334
High	[K].IAVDMVNEGLVER.[R]		0.0205759	0.00091189	1	1	3	Q6AVA8	Q6AVA8 [423-435]	0	1444.74644008	Not Found	High	High		2.0e7		3.58708143234253	High	6.33E-05	0.0003291
High	[R].GVNTFSPEGR.[L]		0.0217751	0.00091189	1	1	6	Q9LSU1	Q9LSU1 [11-20]	0	1063.51669833	High	High	High			1.5e8	3.14336395263672	High	6.33E-05	0.0003518
High	[K].IWCSDLHAGR.[V]	1xCarbamidomethyl [C3]	0.0221141	0.00091189	1	2	10	Q7G764	Q7G764 [86-95]	0	1214.57350201	High	High	High		1.2e8	1.2e8	2.47092413902283	High	0.0002946	0.002226
High	[R].ETEQNGKGYFEDR.[R]	1xDeamidated [N5]	0.0263398	0.00091189	1	1	2	P14656	P14656 [320-332]	1	1573.67650614	Not Found	Not Found	High			4.4e7	3.23034381866455	High	8.922E-05	0.0004472
High	[R].VAPGISGSLTQK.[N]		0.0206821	0.00091189	1	1	4	Q0JKD0	Q0JKD0 [548-559]	0	1157.65246347	Not Found	High	High			1.1e8	2.55770444869995	High	6.33E-05	0.0003313
High	[R].TVEITGPAEPR.[K]		0.0290395	0.00091189	1	1	5	Q7XUG1	Q7XUG1 [100-110]	0	1169.61607795	High	High	High			1.3e8	3.25323939323425	High	0.0003592	0.002881
High	[R].ACAAQTNATFLK.[L]	1xCarbamidomethyl [C2]	0.0251491	0.00091189	1	1	4	P46465	P46465 [229-240]	0	1295.64124714	High	Not Found	High				3.14107131958008	High	8.922E-05	0.0004217
High	[R].GYSFTTTAER.[E]		0.0301015	0.00091189	3	3	5	A2XNS1; Q10DV7; P0C542	A2XNS1 [199-208]; Q10DV7 [199-208]; P0C542 [198-207]	0	1132.52692862	High	High	High	2.6e8		2.7e8	3.04550909996033	High	0.0002326	0.001382
High	[R].VGGEFLAR.[H]		0.0293391	0.00091189	1	1	5	P37833	P37833 [115-122]	0	848.46247806	High	High	High	4.0e8		4.1e8	2.93727993965149	High	8.922E-05	0.0005084
High	[K].LNVQVTDVK.[N]		0.0231625	0.00091189	1	1	3	Q7XDC8	Q7XDC8 [172-180]	0	1015.57823597	High	High	High	6.2e8		6.6e8	3.41177129745483	High	8.922E-05	0.0003796
High	[K].DAAENTMVAYK.[A]		0.0285957	0.00091189	2	2	6	Q7XTE8; Q6EUP4	Q7XTE8 [150-160]; Q6EUP4 [150-160]	0	1212.55651416	High	High	High	8.4e7		9.6e7	3.1967408657074	High	0.0003413	0.002631
High	[R].NTAGPLIIACSK.[G]	1xCarbamidomethyl [C10]	0.0284493	0.00091189	1	1	8	Q6K9N6	Q6K9N6 [152-163]	0	1244.66673363	High	High	High	4.1e7	9.3e7	5.7e7	3.53594064712524	High	0.0001091	0.0008276
High	[R].FHQYQVVGR.[G]		0.0270252	0.00091189	1	1	6	Q943F3	Q943F3 [6-14]	0	1133.58505271	High	High	High		1.7e8	1.1e8	2.74930644035339	High	0.0001091	0.0005742
High	[R].DRLPANLVQAQR.[D]		0.0231625	0.00091189	1	1	12	Q9LI00	Q9LI00 [439-450]	1	1380.77062146	High	High	High			3.6e8	3.66448020935059	High	0.006008	0.09197
High	[R].VGALCEQVK.[E]	1xCarbamidomethyl [C5]	0.0204701	0.00091189	1	1	6	O04226	O04226 [38-46]	0	1003.52409226	High	High	High	5.7e7	4.2e7	5.3e7	2.95666217803955	High	0.002272	0.0351
High	[K].GVFAAGDVQDKK.[Y]		0.0208963	0.00091189	1	2	6	Q6ZFU6	Q6ZFU6 [287-298]	1	1234.64262704	High	High	High	4.7e7	4.2e7	4.7e7	3.51707148551941	High	0.001467	0.02007
High	[R].TTKPSLDLAK.[E]		0.0285957	0.00091189	1	2	5	Q01K11	Q01K11 [142-151]	0	1073.62010075	High	High	High	4.2e7	6.0e7	4.3e7	2.73903703689575	High	0.0001854	0.001251
High	[K].FRPSSSFDTK.[T]		0.0226906	0.00091189	1	1	3	Q0E4K1	Q0E4K1 [6-15]	0	1171.57421317	High	High	High	6.1e7	7.7e7	6.4e7	2.94649577140808	High	0.0003592	0.002985
High	[K].EKAESAPAEPLKDEL.[-]		0.0302564	0.00091189	1	1	6	Q53LQ0	Q53LQ0 [498-512]	2	1626.82210728	High	High	High	7.1e7		2.3e7	3.6717541217804	High	0.0001091	0.0009626
High	[K].QDPQFLLEHTK.[K]		0.025409	0.00091189	1	1	5	A1XBB7	A1XBB7 [228-238]	0	1355.69539085	High	High	Not Found	5.9e7	3.3e7		2.6772677898407	High	0.001449	0.01969
High	[K].QEISTLAAVR.[S]		0.0296417	0.00091189	1	2	6	P27937	P27937 [356-365]	0	1087.61059869	High	High	High	1.1e8		8.1e7	2.65675377845764	High	8.922E-05	0.0005178
High	[K].LAEIPFKPAR.[V]		0.0251491	0.00091189	1	1	11	Q6YZX6	Q6YZX6 [77-86]	0	1141.67280507	High	High	High	1.7e8		1.5e8	2.97918772697449	High	0.0001344	0.001041
High	[K].TIEVNNTDAEGR.[L]	1xDeamidated [N]	0.02426	0.00091189	1	1	8	Q6K669	Q6K669 [445-456]	0	1319.60736404	High	High	Not Found		1.7e7		3.35497140884399	High	8.922E-05	0.0004031
High	[R].VILVGPPGCGK.[G]	1xCarbamidomethyl [C9]	0.0260705	0.00091189	1	1	5	Q08479	Q08479 [31-41]	0	1096.61832699	High	High	High	2.0e8		1.9e8	2.12246870994568	High	8.922E-05	0.0004393
High	[K].SEPVPESNEGDVK.[I]		0.0213312	0.00091189	1	1	6	Q67IX6	Q67IX6 [405-417]	0	1386.63832936	High	High	High		5.4e7	4.9e7	2.74346303939819	High	0.0004194	0.004119
High	[K].AMDDAGLEK.[S]		0.0288908	0.00091189	1	1	6	Q6Z7B0	Q6Z7B0 [349-357]	0	949.42952285	High	High	High		6.5e7	6.4e7	2.72735476493835	High	8.922E-05	0.0004991
High	[K].GEEFPSDPK.[K]		0.0277282	0.00091189	1	1	5	Q75KR1	Q75KR1 [207-215]	0	1005.45236675	High	High	High		2.9e7	1.3e8	2.83963108062744	High	0.0001854	0.001271
High	[K].LSEVNPMLGFR.[G]		0.0263398	0.00091189	2	2	5	Q75KR1; Q6AVA8	Q75KR1 [672-682]; Q6AVA8 [732-742]	0	1262.65616866	Not Found	High	High		1.5e8	2.1e8	3.70080876350403	High	8.922E-05	0.0004467
High	[R].EPPNGQPDEPLR.[V]	1xDeamidated [N/Q]	0.0277282	0.00091189	2	2	10	Q0DHF6; A2Y5L9	Q0DHF6 [397-408]; A2Y5L9 [397-408]	0	1349.6331849	High	High	High			6.5e7	3.10418105125427	High	8.922E-05	0.0004766
High	[K].SPYFSNNHGK.[L]		0.023766	0.00091189	1	2	6	B8AL97	B8AL97 [265-274]	0	1150.52759736	High	Not Found	High			4.0e7	2.93059110641479	High	0.0002518	0.001585
High	[K].SIGNGVQFLNR.[H]		0.0238886	0.00091189	2	3	6	P30298; P31924	P30298 [149-159]; P31924 [157-167]	0	1204.64329578	High	High	High	2.5e8		2.3e8	3.55791711807251	High	8.922E-05	0.0005313
High	[K].FYSLPALNDPR.[I]		0.0241356	0.00091189	1	1	6	Q6YZX6	Q6YZX6 [25-35]	0	1292.6633625	High	High	High			6.0e7	2.84410357475281	High	8.922E-05	0.0004324
High	[R].SLLGESNEFVGDK.[V]		0.0213312	0.00091189	1	1	6	P48494	P48494 [101-113]	0	1394.67980028	High	High	High		5.7e8	3.5e9	3.89544486999512	High	0.0002946	0.002249
High	[K].KFGCTDFVNPK.[D]	1xCarbamidomethyl [C4]	0.0228076	0.00091189	1	1	2	Q0ITW7	Q0ITW7 [237-247]	1	1312.63543351	High	Not Found	Not Found				3.68979930877686	High	8.922E-05	0.000374
High	[K].CGHSNQLRPK.[K]	1xCarbamidomethyl [C1]	0.0223429	0.00091189	1	1	6	P0CH35	P0CH35 [115-124]	0	1196.59530007	Not Found	High	High			2.3e7	2.75826096534729	High	0.0002518	0.001685
High	[K].NTVGQYESHTAFTLPGLYR.[I]		0.0232819	0.00091189	1	1	3	Q10LP5	Q10LP5 [489-507]	0	2154.06144295	High	High	Not Found				2.8049898147583	High	8.922E-05	0.000384
High	[K].EGLPAFPMGNIDQTR.[M]		0.0252788	0.00091189	1	1	6	Q65XK0	Q65XK0 [408-422]	0	1645.80026649	High	High	High	1.5e8		1.3e8	2.6537721157074	High	8.922E-05	0.0004228
High	[K].NTVGQYESHTAFTLPGLYR.[I]	1xDeamidated [N/Q]	0.0296417	0.00091189	1	1	4	Q10LP5	Q10LP5 [489-507]	0	2155.04545895	Not Found	High	High			7.6e6	3.75811362266541	High	0.0007741	0.007954
High	[K].VSEVAALFGADPR.[A]		0.0291889	0.00091189	1	1	1	Q69T51	Q69T51 [54-66]	0	1331.69539085	Not Found	Not Found	High			1.5e7	1.83209109306335	High	8.922E-05	0.000506
High	[K].QFNVELINSAR.[D]		0.0202603	0.00091189	1	2	2	Q852M2	Q852M2 [1268-1278]	0	1290.68007516	High	Not Found	Not Found				2.46484899520874	High	6.33E-05	0.0003225
High	[R].RGNDEVMAR.[G]		0.0217751	0.00091189	1	1	3	Q6YZX6	Q6YZX6 [717-725]	1	1047.50000243	Not Found	High	High			4.7e7	3.52716541290283	High	6.33E-05	0.000352
High	[K].DEMIDIIGVTK.[G]		0.0293391	0.00091189	1	1	4	P35684	P35684 [215-225]	0	1233.63951549	Not Found	High	High			2.0e7	3.16536664962769	High	8.922E-05	0.0005084
High	[K].EFFDTPYPLPK.[L]		0.0266118	0.00091189	1	1	2	Q6K4E7	Q6K4E7 [247-257]	0	1353.67253019	Not Found	Not Found	High			7.6e7	2.9239342212677	High	0.003427	0.05546
High	[K].KVQPEQSTNRPTR.[V]		0.0238886	0.00091189	1	1	1	Q0JKD0	Q0JKD0 [1642-1654]	1	1540.8190281	Not Found	Not Found	High			8.5e7	2.73713040351868	High	8.922E-05	0.0003941
High	[K].MGLEAAVEATVEFLNK.[A]	1xDeamidated [N15]	0.0229253	0.00091189	1	2	2	A2XFI3	A2XFI3 [236-251]	0	1722.86186405	Not Found	Not Found	High				2.37890696525574	High	0.001789	0.02589
High	[K].DYFATPYPLPK.[L]		0.0280144	0.00091189	1	1	4	Q0J5V5	Q0J5V5 [247-257]	0	1311.66196553	Not Found	High	High			1.7e7	2.89689564704895	High	8.922E-05	0.00048
High	[R].SFHDLAEHDIR.[V]		0.0333517	0.00125971	1	1	3	Q75GX9	Q75GX9 [335-345]	0	1339.63893861	Not Found	High	Not Found				2.89366292953491	High	0.0001091	0.0005993
High	[K].ITHGLLPFR.[K]		0.039686	0.00125971	1	2	5	Q69TH8	Q69TH8 [286-294]	0	1053.62037563	High	High	Not Found	3.3e7			2.43440103530884	High	0.0001091	0.0007497
High	[R].IISSIEQK.[E]		0.0541168	0.00125971	4	4	5	Q2R2W2; Q7XTE8; Q06967; Q6EUP4	Q2R2W2 [72-79]; Q7XTE8 [69-76]; Q06967 [68-75]; Q6EUP4 [69-76]	0	917.53022319	High	High	High		2.1e8	3.7e8	2.74813222885132	High	0.0001344	0.001134
High	[R].TDEIPQIIDDFRR.[A]		0.0441711	0.00125971	1	1	3	Q84QK0	Q84QK0 [154-166]	1	1617.82311039	High	High	High			1.7e7	2.85249638557434	High	0.0001091	0.0009082
High	[R].FASINVENVEENRR.[S]	1xDeamidated [N]	0.0343925	0.00125971	2	2	10	P17784; Q5N725	P17784 [40-53]; Q5N725 [40-53]	1	1677.81908802	High	High	High			1.5e7	3.46229934692383	High	0.0003413	0.002651
High	[R].LMNVVSESVK.[T]		0.0386855	0.00125971	1	2	2	B8AU84	B8AU84 [133-142]	0	1105.59217145	Not Found	Not Found	High			1.1e8	2.88419413566589	High	0.0001091	0.0007237
High	[R].DIVDSHYK.[A]		0.0467137	0.00125971	1	1	7	P14656	P14656 [170-177]	0	976.47343658	High	High	High			8.1e8	2.05841636657715	High	0.007984	0.1281
High	[K].FGCTEFVNPK.[D]	1xCarbamidomethyl [C3]	0.0338682	0.00125971	1	1	10	Q2R8Z5	Q2R8Z5 [238-247]	0	1198.55612061	High	High	High	1.4e9	1.1e9	1.0e9	3.67906951904297	High	0.0001091	0.0007704
High	[K].LQEEWAVPVK.[S]		0.0415509	0.00125971	1	1	4	Q75HE6	Q75HE6 [380-389]	0	1198.64664984	High	High	Not Found	7.3e7	2.1e7		2.65864205360413	High	0.0001091	0.0009675
High	[R].IPYPATVNDEGMYR.[H]		0.0506675	0.00125971	1	1	5	Q8H3C9	Q8H3C9 [351-364]	0	1625.76281837	High	High	High	2.5e7	1.2e7	2.4e7	2.32393717765808	High	0.001957	0.02915
High	[R].IISSIEQKEEGR.[G]		0.0377097	0.00125971	1	1	4	Q2R2W2	Q2R2W2 [72-83]	1	1388.73798386	High	High	Not Found	1.3e7	8.4e6		3.15118837356567	High	0.0008686	0.01017
High	[K].AAIKEEAEGK.[L]		0.0351039	0.00125971	1	1	8	Q6K5G8	Q6K5G8 [262-271]	1	1045.55241511	High	High	High			1.7e9	3.44915795326233	High	0.0003592	0.003122
High	[R].EEAVALALK.[V]		0.0522322	0.00125971	1	2	6	P0C8Y9	P0C8Y9 [186-194]	0	943.54587325	High	High	High	8.1e7	6.1e7	6.8e7	2.67703771591187	High	0.0002518	0.001888
High	[K].VEGNLPVYGFHDPASFVNSIQKPR.[V]	2xDeamidated [N18; Q21]	0.0476731	0.00125971	1	1	1	Q9LI00	Q9LI00 [48-71]	0	2673.33074212	High	Not Found	Not Found				1.9521199464798	High	0.0001091	0.0009552
High	[K].EFAPSIPEK.[N]		0.0488993	0.00125971	1	1	4	Q7XDC8	Q7XDC8 [143-151]	0	1017.52513779	High	Not Found	High	4.3e8		4.6e8	2.69751358032227	High	0.0003413	0.002612
High	[K].SVHEPMQTGLK.[A]		0.042407	0.00125971	1	1	3	P0C520	P0C520 [143-153]	0	1226.61978314	High	High	Not Found		1.8e7		2.3207733631134	High	0.0001091	0.0008166
High	[R].DGGSDYLGK.[G]		0.0315236	0.00125971	1	1	17	Q42971	Q42971 [54-62]	0	911.41050197	High	High	High	1.4e9	1.4e8	1.7e9	2.96322870254517	High	0.0001091	0.0009759
High	[R].TLDSTHHDDFHQPNFATASIK.[K]		0.0432803	0.00125971	1	1	4	Q43007	Q43007 [379-399]	0	2382.11091219	High	High	High	4.1e7	3.2e7	2.6e7	2.97979164123535	High	0.0003592	0.002716
High	[K].CNGTTDQVDK.[I]	2xDeamidated [N2; Q7]; 1xCarbamidomethyl [C1]	0.0488993	0.00125971	1	1	1	P48494	P48494 [13-22]	0	1139.4521098	High	Not Found	Not Found				2.33962869644165	High	0.0001091	0.0009859
High	[K].IGINGFGR.[I]		0.0535717	0.00125971	3	3	11	Q7FAH2; Q6K5G8; A2YQT7	Q7FAH2 [6-13]; Q6K5G8 [6-13]; A2YQT7 [6-13]	0	833.46281243	High	High	High	2.1e9	1.6e9	1.7e9	2.79662990570068	High	0.0002946	0.002376
High	[K].VDVDELKEVAEK.[Y]		0.036758	0.00125971	1	1	4	Q0D840	Q0D840 [65-76]	1	1373.71585143	Not Found	High	High			5.6e7	3.59725761413574	High	0.0001091	0.0006772
High	[K].GFAIGNGLTDPAIQYK.[A]		0.0380971	0.00125971	1	2	5	P52712	P52712 [177-192]	0	1664.86424694	High	High	High	3.1e7	1.5e7	1.3e7	3.13221955299377	High	0.0001091	0.0007089
High	[R].AFEDKEVTHIDDSVDPVR.[D]		0.047191	0.00125971	1	2	5	B8BBN7	B8BBN7 [128-145]	1	2071.99308857	High	High	High	2.2e7		1.7e7	3.43787980079651	High	0.0002103	0.001285
High	[K].GYNVNSLAVPR.[K]		0.0308836	0.00125971	1	2	3	A2YGP6	A2YGP6 [315-325]	0	1189.63239675	Not Found	High	High			4.5e7	3.27026295661926	High	0.0004779	0.005496
High	[K].QEQNPPSDYCQPSPEWPCAPGR.[K]	2xCarbamidomethyl [C10; C18]	0.0474315	0.00125971	1	1	2	Q7DNA1	Q7DNA1 [175-196]	0	2600.09289619	High	Not Found	Not Found				2.58916759490967	High	0.0001091	0.0009439
High	[R].EQSSYDEFFSGMPWLALPLGDER.[K]	1xDeamidated [Q2]	0.0419769	0.00125971	1	1	2	Q7Y0F2	Q7Y0F2 [412-434]	0	2675.19700989	High	Not Found	Not Found	2.8e6			3.00501084327698	High	0.0001091	0.000806
High	[KR].AGIQFPVGR.[I]		0.0493983	0.00125971	3	12	12	A2YMC5; A2Y5G8; Q8H7Y8	A2YMC5 [23-31]; A2Y5G8 [33-41]; Q8H7Y8 [37-45]	0	944.5312263	High	High	High	2.7e8		3.0e8	3.09583258628845	High	0.0001344	0.001032
High	[K].ALAGQKDEAYFAANAAAQASR.[R]	1xDeamidated [N14]	0.0405045	0.00125971	1	1	1	Q2QLY5	Q2QLY5 [368-388]	1	2125.03087149	Not Found	High	Not Found				3.68428993225098	High	0.0001091	0.0007665
High	[R].QTIFLPVIGLVDPEK.[L]		0.036758	0.00125971	1	1	2	P46465	P46465 [120-134]	0	1668.9570847	Not Found	Not Found	High			6.0e6	4.14748334884644	High	0.0001091	0.000678
High	[R].KVDAAEAFK.[L]		0.0499022	0.00125971	1	1	6	P14717	P14717 [218-226]	1	978.52547216	High	High	High	5.9e8		5.4e8	3.33177089691162	High	0.0001344	0.001012
[truncated: 713 more rows]
