# Supplementary material for: Pluronic F-68 Improves Callus Proliferation of Recalcitrant Rice Cultivar via Enhanced Carbon and Nitrogen Metabolism and Nutrients Uptake
Source: Front Plant Sci. 2021 Jun 2;12:667434. doi: 10.3389/fpls.2021.667434 (PMC8207202; doi:10.3389/fpls.2021.667434)
Supplement: Data Sheet 1 — 0.04% PF-68. [file Data_Sheet_1.ZIP › 0.04% PF-68/0.04%3_030218_01_ProteinGroups.txt]

Protein FDR Confidence	Master	Accession	Description	Exp. q-value	Sum PEP Score	Coverage	# Peptides	# PSMs	# Unique Peptides	# Protein Groups	# AAs	MW [kDa]	calc. pI	Found in Sample: [S9] F9: Sample	Found in Sample: [S8] F8: Sample	Found in Sample: [S7] F7: Sample	Area: F9: Sample	Area: F8: Sample	Area: F7: Sample	emPAI	Score Sequest HT	# Peptides Sequest HT
High	IsMasterProtein	Q42971	Enolase OS=Oryza sativa subsp. japonica GN=ENO1 PE=1 SV=2	0	459.208317254394	76.457399103139	26	5513	26	1	446	47.942	5.57	High	High	High	1.0e10	4.4e9	1.0e10	327.193	17321.9630471468	26
High	IsMasterProtein	Q5N725	Fructose-bisphosphate aldolase 3, cytoplasmic OS=Oryza sativa subsp. japonica GN=FBA3 PE=2 SV=1	0	443.939807637795	78.7709497206704	28	5885	14	1	358	38.799	8.16	High	High	High	6.0e9	6.3e9	4.0e9	9999	17011.7821290493	28
High	IsMasterProtein	A2Y5L9	Pyruvate decarboxylase 1 OS=Oryza sativa subsp. indica GN=PDC1 PE=2 SV=1	0	292.562883750111	51.0743801652893	21	673	2	1	605	65.103	6.3	High	High	High	7.6e7	3.4e8	7.2e8	77.137	2384.05978381634	21
High	IsMasterProtein	P17784	Fructose-bisphosphate aldolase 1, cytoplasmic OS=Oryza sativa subsp. japonica GN=FBA1 PE=1 SV=2	0	291.464623757128	79.608938547486	28	2204	14	1	358	38.839	7.33	High	High	High	1.0e9	9.7e8	1.6e9	899.628	5879.1484760046	28
High	IsMasterProtein	P14717	Phenylalanine ammonia-lyase OS=Oryza sativa subsp. japonica GN=PAL PE=1 SV=2	0	287.633769727624	58.2025677603424	35	434	33	1	701	75.451	6.49	High	High	High	1.0e9	6.1e8	9.7e8	25.827	1257.48484539986	35
High	IsMasterProtein	Q0DHF6	Pyruvate decarboxylase 1 OS=Oryza sativa subsp. japonica GN=PDC1 PE=2 SV=1	0	286.249222467253	50.9090909090909	20	671	1	1	605	65.114	6.23	High	High	High	2.2e8	3.8e8	2.7e8	70.969	2377.64140975475	20
High	IsMasterProtein	A2XFI3	Pyruvate decarboxylase 2 OS=Oryza sativa subsp. indica GN=PDC2 PE=2 SV=2	0	258.482719676919	52.6402640264026	19	559	16	1	606	64.805	5.91	High	High	High	1.7e9	6.5e8	1.8e9	75.668	1699.29083395004	19
High	IsMasterProtein	Q6K5G8	Glyceraldehyde-3-phosphate dehydrogenase 3, cytosolic OS=Oryza sativa subsp. japonica GN=GAPC3 PE=2 SV=1	0	249.017568532292	70.6231454005935	20	2989	9	1	337	36.545	7.88	High	High	High	2.8e9	4.2e9	4.7e9	89.852	8591.65521216393	20
High	IsMasterProtein	P17654	Alpha-amylase OS=Oryza sativa subsp. japonica GN=AMY1.1 PE=1 SV=2	0	245.00401743358	56.221198156682	17	1569	15	1	434	48.426	5.27	High	High	High	3.9e9	7.4e9	8.1e9	89.852	4164.12389600277	17
High	IsMasterProtein	Q2QLY5	5-methyltetrahydropteroyltriglutamate--homocysteine methyltransferase 1 OS=Oryza sativa subsp. japonica GN=Os12g0623900 PE=2 SV=1	0	240.82742833105	40.4699738903394	22	418	5	1	766	84.531	6.3	High	High	High	3.5e7	3.6e7	1.6e7	7.22	1457.99172091484	22
High	IsMasterProtein	A2YQT7	Glyceraldehyde-3-phosphate dehydrogenase, cytosolic OS=Oryza sativa subsp. indica GN=GAPC PE=2 SV=1	0	214.587012437046	60.2373887240356	16	1996	8	1	337	36.39	7.11	High	High	High	5.7e8	2.1e8	8.4e8	52.367	6460.49558568001	16
High	IsMasterProtein	Q75KR1	Pyruvate, phosphate dikinase 2 OS=Oryza sativa subsp. japonica GN=PPDK2 PE=3 SV=1	0	214.356763106568	44.0811724915445	30	353	26	1	887	96.491	5.6	High	High	High	6.4e8	1.5e8	4.6e8	4.79	1035.64686715603	30
High	IsMasterProtein	Q2QLY4	5-methyltetrahydropteroyltriglutamate--homocysteine methyltransferase 2 OS=Oryza sativa subsp. japonica GN=Os12g0624000 PE=2 SV=1	0	214.273042274428	37.7284595300261	20	391	3	1	766	84.612	6.3	High	High	High	1.1e8	1.4e7	3.3e7	5.127	1345.88025534153	20
High	IsMasterProtein	Q7FAH2	Glyceraldehyde-3-phosphate dehydrogenase 2, cytosolic OS=Oryza sativa subsp. japonica GN=GAPC2 PE=1 SV=1	0	205.550750521464	73.5905044510386	21	1392	8	1	337	36.75	6.81	High	High	High	1.3e9	3.1e8	1.2e9	81.54	3935.14764654636	21
High	IsMasterProtein	Q6YZX6	Putative aconitate hydratase, cytoplasmic OS=Oryza sativa subsp. japonica GN=Os08g0191100 PE=3 SV=1	0	196.287741484208	43.4298440979955	26	225	26	1	898	98.021	6.01	High	High	High	1.7e8	5.3e7	2.0e8	6.627	635.648104667664	26
High	IsMasterProtein	Q9LI00	6-phosphogluconate dehydrogenase, decarboxylating 1 OS=Oryza sativa subsp. japonica GN=G6PGH1 PE=2 SV=1	0	180.541123231529	54.5833333333333	20	328	19	1	480	52.688	6.18	High	High	High	7.0e8	6.3e8	4.7e8	19.434	896.44522690773	20
High	IsMasterProtein	P48494	Triosephosphate isomerase, cytosolic OS=Oryza sativa subsp. japonica GN=TPI PE=1 SV=3	0	178.895278667576	83.399209486166	17	2290	17	1	253	27.046	5.49	High	High	High	2.2e9	1.9e9	4.1e9	315.228	6701.44605112076	17
High	IsMasterProtein	Q2R8Z5	Alcohol dehydrogenase 1 OS=Oryza sativa subsp. japonica GN=ADH1 PE=2 SV=2	0	169.583588819267	57.7836411609499	14	843	12	1	379	40.958	6.65	High	High	High	1.1e9	1.6e9	9.4e8	37.986	2353.19804036617	14
High	IsMasterProtein	Q6Z7B0	Heat shock 70 kDa protein BIP1 OS=Oryza sativa subsp. japonica GN=BIP1 PE=1 SV=1	0	162.463527194959	43.1578947368421	25	200	21	1	665	73.345	5.19	High	High	High	8.0e8	6.1e8	1.5e9	6.079	665.314002037048	25
High	IsMasterProtein	P27933	Alpha-amylase isozyme 3D OS=Oryza sativa subsp. japonica GN=AMY1.3 PE=2 SV=2	0	158.73013432512	53.6697247706422	17	203	15	1	436	47.97	6.29	High	High	High	1.1e9	5.7e8	1.1e9	14.571	632.152205824852	17
High	IsMasterProtein	Q01859	ATP synthase subunit beta, mitochondrial OS=Oryza sativa subsp. japonica GN=ATPB PE=1 SV=2	0	158.56273644541	54.1666666666667	20	202	20	1	552	58.898	6.37	High	High	High	9.9e8	6.3e8	7.2e8	7.697	603.289136171341	20
High	IsMasterProtein	Q2QXR8	Pyruvate kinase 2, cytosolic OS=Oryza sativa subsp. japonica GN=Os12g0145700 PE=2 SV=1	0	156.771879662893	53.3206831119545	18	316	5	1	527	57.406	6.76	High	High	High	1.8e8	4.8e7	1.6e8	5.391	896.383994579315	18
High	IsMasterProtein	P30298	Sucrose synthase 2 OS=Oryza sativa subsp. japonica GN=SUS2 PE=1 SV=2	0	153.263697582517	43.0693069306931	25	201	19	1	808	92.071	6.39	High	High	High	5.5e8	4.8e8	5.7e8	5.641	556.180653691292	25
High	IsMasterProtein	B8BJ39	Pyruvate kinase 1, cytosolic OS=Oryza sativa subsp. indica GN=OsI_35105 PE=3 SV=1	0	149.016722021377	53.3206831119545	18	309	5	1	527	57.284	6.76	High	High	High	1.5e8	2.3e7	2.5e8	5.391	919.293871879578	18
High	IsMasterProtein	P31924	Sucrose synthase 1 OS=Oryza sativa subsp. japonica GN=SUS1 PE=1 SV=1	0	146.589182969087	33.578431372549	21	200	15	1	816	92.849	6.38	High	High	High	3.4e8	2.2e8	4.2e8	4.696	568.116364717484	21
High	IsMasterProtein	P42862	Glucose-6-phosphate isomerase, cytosolic A OS=Oryza sativa subsp. japonica GN=Os03g0776000 PE=2 SV=2	0	141.455970206779	57.6719576719577	20	288	6	1	567	62.484	7.28	High	High	High	4.4e8	4.4e8	3.6e8	5.469	748.930481314659	20
High	IsMasterProtein	Q8H8T0	UDP-arabinopyranose mutase 1 OS=Oryza sativa subsp. japonica GN=UAM1 PE=1 SV=1	0	139.86964446561	62.3626373626374	16	244	8	1	364	41.322	6.19	High	High	High	3.7e8	3.3e7	3.7e8	16.783	744.830897092819	16
High	IsMasterProtein	P42863	Glucose-6-phosphate isomerase, cytosolic B OS=Oryza sativa subsp. japonica GN=Os06g0256500 PE=2 SV=2	0	136.625176046123	49.5590828924162	18	277	4	1	567	62.329	6.93	High	High	High	1.7e8	1.7e8	1.9e8	4.796	724.901387214661	18
High	IsMasterProtein	P14656	Glutamine synthetase cytosolic isozyme 1-1 OS=Oryza sativa subsp. japonica GN=GLN1-1 PE=1 SV=1	0	135.562037359469	49.1573033707865	13	207	12	1	356	39.176	5.73	High	High	High	4.0e8	1.1e9	9.0e8	55.234	728.195566773415	13
High	IsMasterProtein	Q6K669	Leucine aminopeptidase 2, chloroplastic OS=Oryza sativa subsp. japonica GN=Os02g0794700 PE=2 SV=1	0	134.840592989226	36.4548494983278	15	272	15	1	598	61.78	8.1	High	High	High	6.2e8	3.3e8	5.8e8	4.722	788.494227647781	15
High	IsMasterProtein	Q53LQ0	Protein disulfide isomerase-like 1-1 OS=Oryza sativa subsp. japonica GN=PDIL1-1 PE=2 SV=1	0	129.870881876049	47.8515625	24	185	24	1	512	56.819	5.12	High	High	High	4.9e8	2.0e8	5.1e8	6.386	519.168265223503	24
High	IsMasterProtein	Q0JMY8	Salt stress-induced protein OS=Oryza sativa subsp. japonica GN=SALT PE=2 SV=1	0	129.395233846618	91.0344827586207	9	1032	2	1	145	15.163	5.15	High	High	High	7.3e7	5.6e8	5.1e8	315.228	2795.80040228367	9
High	IsMasterProtein	P37833	Aspartate aminotransferase, cytoplasmic OS=Oryza sativa subsp. japonica GN=Os01g0760600 PE=2 SV=1	0	127.04013688902	47.4201474201474	17	676	17	1	407	44.479	7.94	High	High	High	1.0e9	1.2e9	1.2e9	9.926	1935.49066245556	17
High	IsMasterProtein	P27934	Alpha-amylase isozyme 3E OS=Oryza sativa subsp. japonica GN=AMY1.4 PE=2 SV=1	0	126.246263537894	48.512585812357	13	186	11	1	437	48.677	5.63	High	High	High	7.1e8	8.8e8	6.8e8	11.328	571.379444479942	13
High	IsMasterProtein	A2XMV1	Glutamate dehydrogenase 1, mitochondrial OS=Oryza sativa subsp. indica GN=GDH1 PE=3 SV=2	0	125.685341139174	51.5815085158151	16	164	12	1	411	44.314	6.61	High	High	High	8.7e8	4.5e8	8.9e8	6.667	562.517924308777	16
High	IsMasterProtein	P48642	Glutathione reductase, cytosolic OS=Oryza sativa subsp. japonica GN=GRC2 PE=2 SV=2	0	122.236393193196	51.8145161290323	15	144	15	1	496	53.473	6.67	High	High	High	7.2e8	2.3e8	5.3e8	5.404	457.466719985008	15
High	IsMasterProtein	Q84QK0	12-oxophytodienoate reductase 1 OS=Oryza sativa subsp. japonica GN=OPR1 PE=2 SV=1	0	116.885000121079	48.4210526315789	14	139	13	1	380	42.438	6.2	High	High	High	5.7e8	9.1e7	5.7e8	10.053	435.155521988869	14
High	IsMasterProtein	B3VMC0	Betaine aldehyde dehydrogenase 2 OS=Oryza sativa subsp. indica GN=BADH2 PE=2 SV=1	0	111.2667112375	35.5864811133201	11	91	11	1	503	54.648	5.45	High	High	High	2.7e8	2.1e8	2.8e8	4.754	326.954564213753	11
High	IsMasterProtein	Q07078	Heat shock protein 81-3 OS=Oryza sativa subsp. japonica GN=HSP81-3 PE=1 SV=2	0	110.076171460825	34.620886981402	21	130	5	1	699	80.134	5.06	High	High	High	9.1e7	8.9e7	1.2e8	2.782	398.934481859207	21
High	IsMasterProtein	Q7XDC8	Malate dehydrogenase, cytoplasmic OS=Oryza sativa subsp. japonica GN=Os10g0478200 PE=1 SV=3	0	109.606049206658	56.9277108433735	14	99	14	1	332	35.546	6.09	High	High	High	5.2e8	1.6e8	6.0e8	17.957	332.844333052635	14
High	IsMasterProtein	Q0JKD0	Glutamate synthase 1 [NADH], chloroplastic OS=Oryza sativa subsp. japonica GN=Os01g0681900 PE=2 SV=1	0	109.240010039462	19.1970466082141	30	102	30	1	2167	236.745	7.09	High	High	High	1.6e8	1.4e8	1.3e8	0.708	281.684116482735	30
High	IsMasterProtein	Q6K9N6	Succinate--CoA ligase [ADP-forming] subunit beta, mitochondrial OS=Oryza sativa subsp. japonica GN=Os02g0621700 PE=1 SV=1	0	105.962739179505	50	17	150	17	1	422	45.063	6.32	High	High	High	3.7e8	2.9e8	4.7e8	3.948	468.843319892883	17
High	IsMasterProtein	Q9SLY8	Calreticulin OS=Oryza sativa subsp. japonica GN=Os07g0246200 PE=1 SV=2	0	105.264829520942	50	16	113	16	1	424	48.279	4.63	High	High	High	1.2e8	1.8e8	1.8e8	6.279	393.254260063171	16
High	IsMasterProtein	Q2R2W2	14-3-3-like protein GF14-D OS=Oryza sativa subsp. japonica GN=GF14D PE=1 SV=1	0	105.110552124778	56.2264150943396	13	139	9	1	265	29.244	4.91	High	High	High	2.7e8	2.8e8	9.8e7	11.589	429.914890408516	13
High	IsMasterProtein	O64937	Elongation factor 1-alpha OS=Oryza sativa subsp. japonica GN=REFA1 PE=2 SV=2	0	101.958654372473	42.7293064876958	14	331	14	1	447	49.262	9.06	High	High	High	2.9e9	4.9e7	2.7e9	5.723	1051.66274273396	14
High	IsMasterProtein	Q7XTE8	14-3-3-like protein GF14-B OS=Oryza sativa subsp. japonica GN=GF14B PE=1 SV=2	0	97.0111186074717	59.1603053435115	14	165	3	1	262	29.845	4.81	High	High	High		3.5e7	1.8e8	10.22	548.951550364494	14
High	IsMasterProtein	Q10G56	Ornithine aminotransferase, mitochondrial OS=Oryza sativa subsp. japonica GN=OAT PE=2 SV=1	0	94.8964565344812	40.169133192389	12	112	12	1	473	51.409	7.61	High	High	High	4.4e8	9.1e7	4.6e8	4.505	342.157865285873	12
High	IsMasterProtein	Q69TH8	Putative 12-oxophytodienoate reductase 4 OS=Oryza sativa subsp. japonica GN=OPR4 PE=2 SV=1	0	94.6728641041667	55.7894736842105	14	125	14	1	380	42.405	6.34	High	High	High	3.4e8	1.2e8	4.2e8	9	361.078913807869	14
High	IsMasterProtein	Q93VT8	ATP-citrate synthase beta chain protein 1 OS=Oryza sativa subsp. japonica GN=ACLB-1 PE=2 SV=1	0	94.3965713574824	35.5263157894737	17	117	17	1	608	66.028	7.68	High	High	High	2.2e8	1.3e8	2.3e8	2.472	360.762572526932	17
High	IsMasterProtein	Q0J4P2	Heat shock protein 81-1 OS=Oryza sativa subsp. japonica GN=HSP81-1 PE=3 SV=2	0	93.8765869977751	30.4721030042918	18	111	2	1	699	80.144	5.07	High	High	High	4.6e7	2.5e7	2.9e7	2.244	334.115814566612	18
High	IsMasterProtein	Q10DV7	Actin-1 OS=Oryza sativa subsp. japonica GN=ACT1 PE=2 SV=1	0	91.7341322491877	46.684350132626	13	105	3	1	377	41.786	5.49	High	High	High	7.7e8	2.2e8	6.1e8	5.19	331.620695948601	13
High	IsMasterProtein	Q6ZDY8	Succinate dehydrogenase [ubiquinone] flavoprotein subunit, mitochondrial OS=Oryza sativa subsp. japonica GN=SDH1 PE=1 SV=1	0	89.8129196073159	32.5396825396825	14	103	14	1	630	68.81	7.08	High	High	High	4.0e8	2.6e8	3.1e8	2.371	329.751969695091	14
High	IsMasterProtein	A3C6D7	Actin-2 OS=Oryza sativa subsp. japonica GN=ACT2 PE=2 SV=1	0	89.2332284983118	44.5623342175066	12	98	2	1	377	41.653	5.49	High	High	High	9.2e7		1.5e8	4.623	306.72561955452	12
High	IsMasterProtein	Q6EUP4	14-3-3-like protein GF14-E OS=Oryza sativa subsp. japonica GN=GF14E PE=2 SV=1	0	89.0377130838435	57.2519083969466	14	146	3	1	262	29.674	4.77	High	High	High	7.6e7	1.8e7	9.8e7	9	474.985473155975	14
High	IsMasterProtein	Q6ZL94	Succinate--CoA ligase [ADP-forming] subunit alpha, mitochondrial OS=Oryza sativa subsp. japonica GN=Os07g0577700 PE=1 SV=1	0	85.9043744426932	49.5468277945619	11	99	11	1	331	34.225	8.22	High	High	High	3.4e8	2.0e8	3.2e8	9	295.389111757278	11
High	IsMasterProtein	P49027	Guanine nucleotide-binding protein subunit beta-like protein A OS=Oryza sativa subsp. japonica GN=RACK1A PE=1 SV=1	0	85.0326352381758	52.9940119760479	11	105	9	1	334	36.209	6.44	High	High	High	3.5e8	6.2e7	1.1e8	9	307.211131572723	11
High	IsMasterProtein	Q75GX9	63 kDa globulin-like protein OS=Oryza sativa subsp. japonica GN=Os03g0663800 PE=1 SV=1	0	80.0531650944719	31.8505338078292	13	83	13	1	562	63.389	8.13	High	High	High	2.2e8	8.6e7	3.3e8	2.162	274.925120592117	13
High	IsMasterProtein	A2WPN7	Salt stress-induced protein OS=Oryza sativa subsp. indica GN=SALT PE=1 SV=2	0	79.9693966276214	91.0344827586207	8	784	1	1	145	15.188	5.4	High	Not Found	Not Found	2.1e7			55.234	2050.02330386639	8
High	IsMasterProtein	Q0ITW7	Alcohol dehydrogenase 2 OS=Oryza sativa subsp. japonica GN=ADH2 PE=2 SV=2	0	77.9129338257987	40.8970976253298	11	102	9	1	379	41.18	6.46	High	High	High	6.8e8	5.2e8	6.4e8	5.579	333.189898252487	11
High	IsMasterProtein	A6N0M9	Nucleoside diphosphate kinase 1 OS=Oryza sativa subsp. indica GN=NDKR PE=1 SV=1	0	75.9204083764128	48.3221476510067	7	127	7	1	149	16.835	6.8	High	High	High	2.1e8	4.1e9	6.0e9	49.119	347.786066174507	7
High	IsMasterProtein	Q10M12	Ricin B-like lectin R40C1 OS=Oryza sativa subsp. japonica GN=R40C1 PE=1 SV=1	0	72.6228257107836	39.0804597701149	10	74	9	1	348	38.798	6.8	High	High	High	1.6e8	1.2e8	2.0e8	2.594	264.861346244812	10
High	IsMasterProtein	Q6ZKC0	14-3-3-like protein GF14-C OS=Oryza sativa subsp. japonica GN=GF14C PE=1 SV=1	0	72.5722431110717	53.90625	11	101	5	1	256	28.808	4.84	High	High	High	2.1e8	1.4e8	1.7e8	5.31	305.450909495354	11
High	IsMasterProtein	Q0E4K1	Catalase isozyme A OS=Oryza sativa subsp. japonica GN=CATA PE=2 SV=1	0	72.2926496240728	33.739837398374	11	86	9	1	492	56.662	7.01	High	High	High	8.8e7	1.4e8	8.4e7	2.562	199.92965567112	11
High	IsMasterProtein	Q852M2	Probable aldehyde oxidase 3 OS=Oryza sativa subsp. japonica GN=Os03g0790700 PE=2 SV=1	0	71.6042162246115	14.6017699115044	14	66	14	1	1356	145.245	6.49	High	High	High	1.4e8	1.2e8	1.3e8	0.595	212.466239929199	14
High	IsMasterProtein	Q10N21	L-ascorbate peroxidase 1, cytosolic OS=Oryza sativa subsp. japonica GN=APX1 PE=1 SV=1	0	69.2818576058242	40.8	9	76	8	1	250	27.139	5.66	High	High	High	2.0e8	9.9e7	2.2e8	4.456	216.253013253212	9
High	IsMasterProtein	Q43008	Superoxide dismutase [Mn], mitochondrial OS=Oryza sativa subsp. japonica GN=SODA PE=2 SV=2	0	68.6042112567115	46.7532467532467	8	118	8	1	231	24.982	7.02	High	High	High	1.3e9	8.4e8	1.9e9	11.115	397.88143992424	8
High	IsMasterProtein	Q7XQ45	Probable aldo-keto reductase 3 OS=Oryza sativa subsp. japonica GN=Os04g0339400 PE=2 SV=2	0	68.4197256949521	43.0985915492958	12	111	10	1	355	38.249	5.97	High	High	High	1.4e8	6.7e7	1.7e8	3.365	316.34948015213	12
High	IsMasterProtein	P0C5D0	1-Cys peroxiredoxin B OS=Oryza sativa subsp. indica GN=OsI_026085 PE=3 SV=1	0	67.2769070294034	59.5454545454545	13	106	11	1	220	24.189	5.67	High	High	High	6.2e8	3.9e8	6.4e8	12.895	295.179048061371	13
High	IsMasterProtein	O04985	Non-symbiotic hemoglobin 2 OS=Oryza sativa subsp. japonica GN=HB2 PE=2 SV=1	0	67.1685327091871	52.0710059171598	9	200	8	1	169	18.604	8.94	High	High	High	5.6e8	1.3e8	8.7e8	13.678	686.766059279442	9
High	IsMasterProtein	Q06967	14-3-3-like protein GF14-F OS=Oryza sativa subsp. japonica GN=GF14F PE=1 SV=2	0	66.8252954692382	51.9230769230769	12	97	6	1	260	29.16	4.88	High	High	High	5.3e8	2.6e8	5.6e8	4.78	262.93699657917	12
High	IsMasterProtein	Q9XEA6	Cysteine synthase OS=Oryza sativa subsp. japonica GN=RCS1 PE=2 SV=2	0	65.9842207051998	53.2710280373832	10	108	8	1	321	33.817	5.43	High	High	High	3.6e8	1.3e8	2.1e8	2.728	356.161917090416	10
High	IsMasterProtein	P14654	Glutamine synthetase cytosolic isozyme 1-2 OS=Oryza sativa subsp. japonica GN=GLN1-2 PE=1 SV=1	0	65.7525951957854	31.0924369747899	6	85	4	1	357	39.234	6.07	High	High	High	3.6e7	3.4e7	1.5e8	5.494	269.068426847458	6
High	IsMasterProtein	Q7Y0F2	Probable nucleoredoxin 1-2 OS=Oryza sativa subsp. japonica GN=Os03g0405900 PE=2 SV=1	0	64.97620143766	25.8175559380379	10	69	7	1	581	64.381	4.93	High	High	High	2.2e8	1.4e8	2.6e8	1.626	228.79222369194	10
High	IsMasterProtein	P93438	S-adenosylmethionine synthase 2 OS=Oryza sativa subsp. japonica GN=SAM2 PE=2 SV=1	0	64.9518538233225	32.741116751269	9	69	5	1	394	42.874	6.05	High	High	High	8.5e7	7.5e7	9.1e7	3.16	204.952493786812	9
High	IsMasterProtein	Q6AVA8	Pyruvate, phosphate dikinase 1, chloroplastic OS=Oryza sativa subsp. japonica GN=PPDK1 PE=1 SV=1	0	64.5729385057651	19.6409714889124	15	80	11	1	947	102.722	6.37	High	High	High	9.6e7	1.0e7	8.1e7	0.88	222.361497044563	15
High	IsMasterProtein	Q0JA75	Cinnamyl alcohol dehydrogenase 7 OS=Oryza sativa subsp. japonica GN=CAD7 PE=1 SV=1	0	62.8580826411774	28.2321899736148	7	68	7	1	379	39.541	7.27	High	High	High	5.0e7	4.0e7	1.2e8	3.642	209.802634477615	7
High	IsMasterProtein	A2YH64	Catalase isozyme B OS=Oryza sativa subsp. indica GN=CATB PE=2 SV=2	0	62.2245801033147	30.8943089430894	12	110	10	1	492	56.551	7.05	High	High	High	2.0e8	4.3e7	2.8e8	2.282	301.774404764175	12
High	IsMasterProtein	A2XD35	Adenylosuccinate synthetase, chloroplastic OS=Oryza sativa subsp. indica GN=PURA PE=3 SV=2	0	61.4337366736266	32.0328542094456	11	51	11	1	487	51.976	6.84	High	High	High	1.1e8	8.4e7	8.5e7	1.593	167.575049877167	11
High	IsMasterProtein	Q7G764	Probable NAD(P)H-dependent oxidoreductase 1 OS=Oryza sativa subsp. japonica GN=Os10g0113000 PE=1 SV=1	0	60.9818089853585	48.2866043613707	12	80	12	1	321	35.69	5.45	High	High	High	3.3e8	1.9e8	2.9e8	3.329	245.285822987556	12
High	IsMasterProtein	P49199	40S ribosomal protein S8 OS=Oryza sativa subsp. japonica GN=RPS8 PE=2 SV=2	0	60.9614888978149	33.1818181818182	8	57	8	1	220	24.814	10.4	High	High	High	3.4e8	2.3e8	3.2e8	3.642	228.101542472839	8
High	IsMasterProtein	Q0J8G4	Fructokinase-2 OS=Oryza sativa subsp. japonica GN=FRK2 PE=1 SV=1	0	60.5380493484382	43.1547619047619	13	92	13	1	336	35.494	5.17	High	High	High	3.1e8	1.2e8	1.2e8	3.642	285.720435142517	13
High	IsMasterProtein	Q7XJ02	Probable L-ascorbate peroxidase 7, chloroplastic OS=Oryza sativa subsp. japonica GN=APX7 PE=2 SV=1	0	60.5249592824407	41.2256267409471	10	73	10	1	359	38.302	8.65	High	High	High	8.8e7	2.2e8	3.3e8	2.455	228.966695666313	10
High	IsMasterProtein	Q69TI0	Putative 12-oxophytodienoate reductase 5 OS=Oryza sativa subsp. japonica GN=OPR5 PE=2 SV=1	0	60.3788721441509	50.2673796791444	10	77	9	1	374	41.659	5.48	High	High	High	2.0e8	9.8e7	1.5e8	4.337	191.604456186295	10
High	IsMasterProtein	B8AL97	Cupincin OS=Oryza sativa subsp. indica GN=OsI_13867 PE=1 SV=1	0	59.8467050416143	29.1489361702128	11	66	11	1	470	52.028	7.43	High	High	High	2.0e8	7.1e7	2.9e8	2.162	222.793901443481	11
High	IsMasterProtein	Q6Z4G3	UDP-arabinopyranose mutase 3 OS=Oryza sativa subsp. japonica GN=UAM3 PE=1 SV=1	0	59.2355858864184	34.1530054644809	9	95	1	1	366	41.253	6.43	High	High	High	1.8e7	4.5e7	2.7e7	2.981	276.31026995182	9
High	IsMasterProtein	Q43007	Phospholipase D alpha 1 OS=Oryza sativa subsp. japonica GN=PLD1 PE=1 SV=2	0	58.6120112252449	18.8423645320197	9	47	9	1	812	92.161	5.96	High	High	High	1.2e8	2.8e7	1.3e8	0.738	154.07084608078	9
High	IsMasterProtein	Q9SXP2	Formate dehydrogenase 1, mitochondrial OS=Oryza sativa subsp. japonica GN=Os06g0486800 PE=1 SV=2	0	57.6962467655401	39.6276595744681	12	83	12	1	376	41.315	7.17	High	High	High	6.1e7	5.5e7	3.2e8	3.217	232.886737942696	12
High	IsMasterProtein	Q75HE6	Probable methylenetetrahydrofolate reductase OS=Oryza sativa subsp. japonica GN=Os03g0815200 PE=2 SV=1	0	57.6890274166972	24.5791245791246	10	67	10	1	594	66.388	5.57	High	High	High	9.1e7	2.0e7	8.0e7	1.285	198.494314551353	10
High	IsMasterProtein	O04226	Delta-1-pyrroline-5-carboxylate synthase 1 OS=Oryza sativa subsp. japonica GN=P5CS1 PE=2 SV=2	0	57.2914109002793	19.8324022346369	10	47	10	1	716	77.697	6.84	High	High	High	1.1e8	6.6e7	5.2e7	0.758	153.157729029655	10
High	IsMasterProtein	A2Y720	Late embryogenesis abundant protein, group 3 OS=Oryza sativa subsp. indica GN=LEA3 PE=1 SV=1	0	56.5192802987283	40	8	56	8	1	200	20.455	6.96	High	High	High	8.0e8	2.7e8	4.9e8	4.412	217.664462089539	8
High	IsMasterProtein	Q6Z2Z4	Eukaryotic initiation factor 4A-3 OS=Oryza sativa subsp. japonica GN=Os02g0146600 PE=1 SV=1	0	56.4449060306035	28.5024154589372	11	69	1	1	414	47.108	5.67	High	High	High	1.2e7	5.3e7	6.2e6	2.162	200.950318098068	11
High	IsMasterProtein	Q9LSU1	Proteasome subunit alpha type-5 OS=Oryza sativa subsp. japonica GN=PAE1 PE=2 SV=1	0	55.9371637198661	54.4303797468354	9	107	9	1	237	25.977	4.75	High	High	High	1.0e8	1.8e8	2.7e8	4.412	389.486980080605	9
High	IsMasterProtein	P35683	Eukaryotic initiation factor 4A-1 OS=Oryza sativa subsp. japonica GN=Os06g0701100 PE=2 SV=2	0	55.9292285948786	28.5024154589372	11	69	1	1	414	47.058	5.57	High	High	High	2.7e7	2.1e7	8.9e6	2.162	204.216860055923	11
High	IsMasterProtein	Q8LJU5	40S ribosomal protein S7 OS=Oryza sativa subsp. japonica GN=RPS7 PE=2 SV=2	0	55.696686294048	36.9791666666667	5	120	5	1	192	22.293	9.76	High	High	High	3.7e8	3.9e7	1.5e8	7.254	338.192263364792	5
High	IsMasterProtein	P0C520	ATP synthase subunit alpha, mitochondrial OS=Oryza sativa GN=ATPA PE=3 SV=1	0	54.8664030240148	20.8251473477407	9	63	9	1	509	55.339	6.1	High	High	High	1.3e8	9.0e7	1.3e8	1.31	203.385205507278	9
High	IsMasterProtein	P52428	Proteasome subunit alpha type-1 OS=Oryza sativa subsp. japonica GN=PAF1 PE=2 SV=1	0	53.8118210867753	40.3703703703704	9	56	9	1	270	29.612	5.54	High	High	High	1.8e8	1.8e7	1.9e8	3.87	189.629345178604	9
High	IsMasterProtein	Q0JPA6	Salt stress root protein RS1 OS=Oryza sativa subsp. japonica GN=Os01g0233000 PE=2 SV=1	0	53.7458223904907	65.1960784313726	8	56	8	1	204	21.788	4.92	High	High	High	1.2e8	8.3e7	2.1e8	5.105	180.944343328476	8
High	IsMasterProtein	P41095	60S acidic ribosomal protein P0 OS=Oryza sativa subsp. japonica GN=Os08g0130500 PE=1 SV=3	0	52.1701648999513	37.3040752351097	8	65	8	1	319	34.356	5.49	High	High	High	6.3e8	2.2e7	4.9e8	5.105	189.735093355179	8
High	IsMasterProtein	Q6ZD89	Flavone 3'-O-methyltransferase 1 OS=Oryza sativa subsp. japonica GN=COMT PE=1 SV=1	0	52.021140826985	37.2282608695652	11	58	11	1	368	39.724	5.66	High	High	High	2.2e8	1.5e8	1.8e8	2.899	177.070742487907	11
High	IsMasterProtein	Q01K11	Gamma-aminobutyrate transaminase 1, mitochondrial OS=Oryza sativa subsp. indica GN=OsI_17385 PE=3 SV=1	0	51.4275996183869	25	9	54	9	1	516	56.335	6.8	High	High	High	2.1e8	1.5e8	2.1e8	1.471	169.438631892204	9
High	IsMasterProtein	P0C5C8	1-Cys peroxiredoxin A OS=Oryza sativa subsp. indica GN=OsI_27030 PE=2 SV=1	0	51.3160841599936	48.1818181818182	10	78	8	1	220	24.057	6.43	High	High	High	1.6e8	1.5e8	1.6e8	7.483	229.928527116776	10
High	IsMasterProtein	P35681	Translationally-controlled tumor protein homolog OS=Oryza sativa subsp. japonica GN=TCTP PE=1 SV=1	0	51.2896750042514	40.4761904761905	5	76	5	1	168	18.934	4.68	High	High	High	2.1e8	2.4e8	1.4e8	11.915	272.4585698843	5
High	IsMasterProtein	P35684	60S ribosomal protein L3 OS=Oryza sativa subsp. japonica GN=RPL3 PE=2 SV=2	0	50.8020233660954	27.5064267352185	10	56	10	1	389	44.436	10.08	High	High	High	2.4e8	1.7e8	2.4e8	2.311	159.750069260597	10
High	IsMasterProtein	Q6Z0I4	Enoyl-[acyl-carrier-protein] reductase [NADH] 1, chloroplastic OS=Oryza sativa subsp. japonica GN=Os08g0327400 PE=2 SV=1	0	50.7716808592288	44.2666666666667	9	69	6	1	375	39.106	8.68	High	High	High	4.4e7	1.3e6	6.6e7	4.012	134.15803194046	9
High	IsMasterProtein	Q7Y0E8	Probable nucleoredoxin 1-1 OS=Oryza sativa subsp. japonica GN=Os03g0405500 PE=2 SV=1	0	50.500608124459	25.4833040421793	9	52	6	1	569	63.249	5.06	High	High	High	1.2e8	1.3e7	1.2e8	1.438	167.174138784409	9
High	IsMasterProtein	Q0JMH0	2-hydroxyacyl-CoA lyase OS=Oryza sativa subsp. japonica GN=Os01g0505400 PE=3 SV=3	0	50.3746161097733	28.0762564991335	11	63	11	1	577	60.787	6.35	High	High	High	1.1e8	8.7e7	9.1e7	1.202	181.34974694252	11
High	IsMasterProtein	P41345	Ferredoxin--NADP reductase, root isozyme, chloroplastic OS=Oryza sativa subsp. japonica GN=Os03g0784700 PE=1 SV=1	0	49.6504095032871	43.1216931216931	11	67	11	1	378	41.852	8.6	High	High	High	3.4e7	1.1e8	1.6e8	3.217	143.470455050468	11
High	IsMasterProtein	Q9XEA8	Cysteine synthase OS=Oryza sativa subsp. japonica GN=RCS3 PE=2 SV=1	0	49.5936010711923	42.4615384615385	8	58	6	1	325	34.285	5.41	High	High	High	1.0e8	1.4e8	1.5e8	1.818	184.736176252365	8
High	IsMasterProtein	P49398	40S ribosomal protein S4 OS=Oryza sativa subsp. japonica GN=RPS4 PE=2 SV=3	0	49.0568072869795	37.3584905660377	9	80	9	1	265	29.846	10.13	High	High	High	2.3e8	1.9e8	2.8e8	2.728	204.325822114944	9
High	IsMasterProtein	A2XNS1	Actin-3 OS=Oryza sativa subsp. indica GN=ACT3 PE=3 SV=2	0	48.67090601083	36.8700265251989	10	63	1	1	377	41.679	5.49	Not Found	Not Found	High			1.5e7	2.162	189.038640618324	10
High	IsMasterProtein	Q9FE01	L-ascorbate peroxidase 2, cytosolic OS=Oryza sativa subsp. japonica GN=APX2 PE=1 SV=1	0	48.5366339138643	40.2390438247012	7	46	6	1	251	27.101	5.36	High	High	High	4.3e7	2.9e7	1.1e8	4.08	127.593913197517	7
High	IsMasterProtein	P49397	40S ribosomal protein S3a OS=Oryza sativa subsp. japonica GN=RPS3A PE=2 SV=2	0	48.4721125031612	40.0763358778626	10	77	10	1	262	29.709	9.8	High	High	High	2.4e8	8.2e7	3.6e8	3.084	242.653690338135	10
High	IsMasterProtein	P31674	40S ribosomal protein S15 OS=Oryza sativa subsp. japonica GN=RPS15 PE=2 SV=2	0	48.4499301818129	43.5064935064935	5	50	5	1	154	17.404	10.2	High	High	High	1.5e8	2.2e6	3.6e8	36.276	143.917235851288	5
High	IsMasterProtein	B9F3B6	Succinate-semialdehyde dehydrogenase, mitochondrial OS=Oryza sativa subsp. japonica GN=ALDH5F1 PE=3 SV=1	0	48.3556258976239	20.4933586337761	7	47	7	1	527	56.058	8.1	High	High	High	1.4e8	6.9e7	9.5e7	0.968	160.859381079674	7
High	IsMasterProtein	Q84J55	14-3-3-like protein GF14-A OS=Oryza sativa subsp. japonica GN=GF14A PE=2 SV=1	0	48.2209432426815	37.5	8	77	4	1	264	28.982	4.94	High	High	High	2.1e7	7.3e7	9.4e7	2.548	233.101130366325	8
High	IsMasterProtein	O04986	Non-symbiotic hemoglobin 1 OS=Oryza sativa subsp. japonica GN=HB1 PE=1 SV=1	0	48.0172495003569	38.5542168674699	5	127	4	1	166	18.433	7.49	High	High	High	3.4e8	3.9e7	2.4e8	4.623	387.767938137054	5
High	IsMasterProtein	Q8L4L4	60S ribosomal protein L5-2 OS=Oryza sativa subsp. japonica GN=RPL5B PE=2 SV=2	0	47.9972540280022	34.5394736842105	9	73	9	1	304	34.716	9.1	High	High	High	2.3e8	7.4e6	2.5e8	2.728	160.531426072121	9
High	IsMasterProtein	A2WXV8	Fructokinase-1 OS=Oryza sativa subsp. indica GN=FRK1 PE=1 SV=1	0	47.1848841770051	38.6996904024768	11	56	11	1	323	34.707	5.27	High	High	High	2.7e8	1.1e8	2.0e8	2.008	164.002883076668	11
High	IsMasterProtein	Q6Z6L4	Aminopeptidase M1-A OS=Oryza sativa subsp. japonica GN=Os02g0218200 PE=2 SV=1	0	46.8453533313666	14.4646924829157	10	52	10	1	878	98.391	5.2	High	High	High	7.4e7	8.9e7	6.2e7	0.548	166.774941682816	10
High	IsMasterProtein	Q6Z5N4	Pyruvate dehydrogenase E1 component subunit alpha-1, mitochondrial OS=Oryza sativa subsp. japonica GN=Os02g0739600 PE=2 SV=1	0	46.7829365596809	26.6666666666667	7	54	7	1	390	42.675	7.77	High	High	High	8.2e7	7.4e7	7.5e7	1.512	162.316888093948	7
High	IsMasterProtein	P27937	Alpha-amylase isozyme 3B OS=Oryza sativa subsp. japonica GN=AMY1.6 PE=2 SV=1	0	46.3876175865117	23.0593607305936	8	91	4	1	438	48.561	6.2	High	High	High	1.2e9	5.6e7	2.3e9	1.721	286.349655985832	8
High	IsMasterProtein	O64464	Proteasome subunit beta type-1 OS=Oryza sativa subsp. japonica GN=PBF1 PE=2 SV=1	0	45.6868742284586	52.0361990950226	8	45	8	1	221	24.266	6.89	High	High	High	3.8e8	4.4e7	2.4e8	3.642	142.622752428055	8
High	IsMasterProtein	Q69LA6	Probable pyridoxal 5'-phosphate synthase subunit PDX1.1 OS=Oryza sativa subsp. japonica GN=PDX11 PE=2 SV=1	0	44.0159925459463	36.1635220125786	12	55	12	1	318	33.715	6.89	High	High	High	2.5e8	2.0e8	2.9e8	3.16	139.347796440125	12
High	IsMasterProtein	Q06398	Probable glutathione S-transferase GSTU6 OS=Oryza sativa subsp. japonica GN=GSTU6 PE=2 SV=2	0	42.4494737527133	20.3389830508475	5	46	5	1	236	25.64	6.1	High	High	High	1.3e8	2.1e8	1.6e8	2.728	137.338122487068	5
High	IsMasterProtein	P0C542	Actin-7 OS=Oryza sativa subsp. indica GN=ACT7 PE=3 SV=1	0	42.107973504863	32.9787234042553	9	49	2	1	376	41.588	5.39	High	High	Not Found	1.9e7			1.61	140.590216755867	9
High	IsMasterProtein	P0CH35	Ubiquitin-60S ribosomal protein L40-2 OS=Oryza sativa subsp. japonica GN=Ub-CEP52-2 PE=3 SV=1	0	41.8852508758587	44.1860465116279	6	219	1	1	129	14.775	9.92	Not Found	High	High			2.3e7	15.681	802.586380958557	6
High	IsMasterProtein	Q75HQ0	Heat shock 70 kDa protein BIP4 OS=Oryza sativa subsp. japonica GN=BIP4 PE=2 SV=1	0	41.5242984420995	6.6957787481805	5	43	1	1	687	74.267	5.22	High	High	High	1.6e9	4.0e8	1.4e9	0.535	131.527576446533	5
High	IsMasterProtein	Q93XI4	N-carbamoylputrescine amidase OS=Oryza sativa subsp. japonica GN=CPA PE=2 SV=1	0	41.3171705415657	32.890365448505	6	69	6	1	301	33.442	5.44	High	High	High	4.5e8	2.3e7	3.2e8	2.652	188.452623724937	6
High	IsMasterProtein	Q9S827	Succinate dehydrogenase [ubiquinone] iron-sulfur subunit 1, mitochondrial OS=Oryza sativa subsp. japonica GN=SDH2-1 PE=1 SV=1	0	41.1885161710156	37.7224199288256	7	44	7	1	281	31.099	8.48	High	High	High	1.2e8	1.1e8	1.3e8	2.162	145.945161104202	7
High	IsMasterProtein	P51431	Ubiquitin-40S ribosomal protein S27a-2 OS=Oryza sativa subsp. japonica GN=RPS27AB PE=2 SV=3	0	40.9155090522158	41.9354838709677	7	220	2	1	155	17.671	9.8	High	High	High	1.0e8		7.6e7	7.254	809.572576761246	7
High	IsMasterProtein	Q9FWK4	Cyanate hydratase OS=Oryza sativa subsp. japonica GN=CYN PE=2 SV=2	0	40.8411147998274	58.9285714285714	6	63	6	1	168	18.596	5.88	High	High	High	2.0e7	1.4e7	1.6e8	5.813	185.207087635994	6
High	IsMasterProtein	B8AL33	Arginine biosynthesis bifunctional protein ArgJ, chloroplastic OS=Oryza sativa subsp. indica GN=OsI_11009 PE=3 SV=1	0	40.1027215990858	15.9827213822894	4	37	4	1	463	47.823	6.92	High	High	High	1.7e7	2.7e7	5.1e7	0.905	110.064827203751	4
High	IsMasterProtein	Q9LGQ6	Acyl transferase 9 OS=Oryza sativa subsp. japonica GN=AT9 PE=2 SV=1	0	39.1650446907812	24.1050119331742	8	52	8	1	419	46.136	5.92	High	High	High	2.0e8	1.1e8	2.1e8	1.154	148.665503501892	8
High	IsMasterProtein	Q0D3D2	Pyruvate decarboxylase 3 OS=Oryza sativa subsp. japonica GN=PDC3 PE=2 SV=1	0	39.1210852275318	10.0511073253833	4	110	1	1	587	62.602	5.95	High	Not Found	Not Found				0.995	342.921091198921	4
High	IsMasterProtein	Q6ZFT5	Ribose-phosphate pyrophosphokinase 4 OS=Oryza sativa subsp. japonica GN=Os02g0714600 PE=2 SV=1	0	38.8531545532939	31.3846153846154	6	80	6	1	325	36.126	6.79	High	High	High	5.4e7	1.2e7	4.0e7	1.637	194.907377719879	6
High	IsMasterProtein	Q9LST6	Proteasome subunit beta type-2 OS=Oryza sativa subsp. japonica GN=PBD1 PE=2 SV=2	0	37.6688611389219	43.3962264150943	9	55	9	1	212	23.463	5.64	High	High	High	3.5e8	2.1e8	2.8e8	4.878	142.284519195557	9
High	IsMasterProtein	Q9LSU3	Proteasome subunit alpha type-6 OS=Oryza sativa subsp. japonica GN=PAA1 PE=2 SV=1	0	37.3214736779764	43.9024390243902	9	45	9	1	246	27.556	6.65	High	High	High	1.5e8	1.2e8	8.4e7	2.594	122.72941327095	9
High	IsMasterProtein	P0C0L1	Probable L-ascorbate peroxidase 6, chloroplastic/mitochondrial OS=Oryza sativa subsp. japonica GN=APX6 PE=2 SV=1	0	36.9275132168258	31.7152103559871	6	33	6	1	309	33.481	7.23	High	High	High	5.9e7	3.9e7	8.7e7	1.081	107.892197608948	6
High	IsMasterProtein	P0C8Y9	Proteasome subunit alpha type-4-2 OS=Oryza sativa subsp. indica GN=OsI_021067 PE=1 SV=1	0	36.850523268125	32	5	57	5	1	250	27.009	6.92	High	High	High	1.6e8	5.0e7	1.8e8	2.831	209.796769380569	5
High	IsMasterProtein	B8AU84	Arginase 1, mitochondrial OS=Oryza sativa subsp. indica GN=B0616E02-H0507E05.7 PE=1 SV=1	0	36.7049251162794	30.8823529411765	6	34	6	1	340	36.951	6.32	High	High	High	2.5e8	2.1e8	3.0e8	1.239	101.624424695969	6
High	IsMasterProtein	Q653V7	Probable alpha-glucosidase Os06g0675700 OS=Oryza sativa subsp. japonica GN=Os06g0675700 PE=1 SV=1	0	36.6321871792185	8.0225988700565	5	41	5	1	885	96.275	8.59	High	High	High	1.5e8	4.5e7	9.6e7	0.431	153.746254444122	5
High	IsMasterProtein	Q6ZFU6	Thioredoxin reductase NTRB OS=Oryza sativa subsp. japonica GN=NTRB PE=2 SV=1	0	35.9522351266968	27.4924471299094	5	26	5	1	331	34.655	6.64	High	High	High	9.4e7	6.7e7	1.0e8	1.371	92.0514721870422	5
High	IsMasterProtein	A2Y053	S-adenosylmethionine synthase 1 OS=Oryza sativa subsp. indica GN=SAM1 PE=2 SV=2	0	35.8179709060261	21.4646464646465	6	35	2	1	396	43.193	6.14	High	High	High	3.0e7		1.1e7	1.015	99.8440334796906	6
High	IsMasterProtein	Q6K4E7	Aminopeptidase M1-D OS=Oryza sativa subsp. japonica GN=Os09g0362800 PE=2 SV=1	0	35.692527378112	11.5693012600229	7	33	7	1	873	98.451	5.47	High	High	High	4.3e7	2.8e7	5.6e7	0.389	90.0180752277374	7
High	IsMasterProtein	Q6ER94	2-Cys peroxiredoxin BAS1, chloroplastic OS=Oryza sativa subsp. japonica GN=BAS1 PE=1 SV=1	0	35.2853022339788	29.1187739463602	5	40	5	1	261	28.079	6	High	High	High	1.3e8	5.9e7	1.1e8	1.637	110.769635915756	5
High	IsMasterProtein	P25778	Oryzain gamma chain OS=Oryza sativa subsp. japonica GN=Os09g0442300 PE=2 SV=2	0	34.3280063288	20.9944751381215	5	54	5	1	362	39.089	7.15	High	High	High	5.1e7	2.2e7	4.0e7	2.728	162.651112318039	5
High	IsMasterProtein	A1XBB7	Protein IN2-1 homolog B OS=Oryza sativa subsp. indica GN=GSTZ5 PE=1 SV=1	0	34.2556596257774	38.9344262295082	7	35	7	1	244	27.344	5.53	High	High	High	9.2e7	2.7e7	4.0e7	1.637	108.401069521904	7
High	IsMasterProtein	A2YL07	Glutamate--cysteine ligase B, chloroplastic OS=Oryza sativa subsp. indica GN=GSH1-2 PE=3 SV=2	0	34.1158085587387	20.7661290322581	6	46	6	1	496	56.118	7.02	High	High	High	4.3e7	8.7e7	1.8e7	0.711	145.626489639282	6
High	IsMasterProtein	Q8H8C7	Chitin elicitor-binding protein OS=Oryza sativa subsp. japonica GN=CEBIP PE=1 SV=1	0	34.055550295468	15.7303370786517	4	58	4	1	356	37.176	7.36	High	High	High	1.2e9	8.0e8	9.1e8	1.254	195.497817873955	4
High	IsMasterProtein	P0DKK7	60S ribosomal protein L7a-2 OS=Oryza sativa subsp. japonica GN=RPL7A-2 PE=2 SV=1	0	33.9076521231616	28.2945736434109	7	68	7	1	258	29.285	10.35	High	High	High	3.4e8	2.0e8	3.1e8	3.217	202.157967090607	7
High	IsMasterProtein	P25776	Oryzain alpha chain OS=Oryza sativa subsp. japonica GN=Os04g0650000 PE=1 SV=2	0	33.6881226430298	15.2838427947598	5	45	5	1	458	50.099	5.27	High	High	High	5.2e8	5.9e8	5.7e8	1.239	183.812689185143	5
High	IsMasterProtein	B7EA73	Puromycin-sensitive aminopeptidase OS=Oryza sativa subsp. japonica GN=Os08g0562700 PE=2 SV=1	0	33.2678912043683	11.6121758737317	7	24	7	1	887	99.461	5.59	High	High	High	1.1e8	3.7e7	1.0e7	0.407	72.6081686019897	7
High	IsMasterProtein	Q33E23	Glutamate dehydrogenase 2, mitochondrial OS=Oryza sativa subsp. japonica GN=GDH2 PE=2 SV=1	0	32.9583840151893	27.2506082725061	10	36	6	1	411	44.523	6.68	High	High	High	8.2e7	7.4e7	1.4e8	1.512	86.6829401254654	10
High	IsMasterProtein	Q948T6	Lactoylglutathione lyase OS=Oryza sativa subsp. japonica GN=GLYI-11 PE=1 SV=2	0	32.4610595915353	31.2714776632302	8	84	8	1	291	32.533	5.67	High	High	High	6.9e8	2.6e8	6.6e8	1.404	225.70684158802	8
High	IsMasterProtein	Q9FR35	Peroxiredoxin-2C OS=Oryza sativa subsp. japonica GN=PRXIIC PE=1 SV=1	0	32.3093941421052	59.2592592592593	6	51	6	1	162	17.28	5.88	High	High	High	1.6e8	1.4e8	2.5e8	6.743	122.763163328171	6
High	IsMasterProtein	O82451	Probable glutathione S-transferase GSTF2 OS=Oryza sativa subsp. japonica GN=GSTF2 PE=1 SV=3	0	32.1190705794233	36.7441860465116	7	60	7	1	215	23.961	6.13	High	High	High	3.7e8	1.6e7	6.7e8	4.337	201.676572680473	7
High	IsMasterProtein	Q6F332	Calmodulin-2 OS=Oryza sativa subsp. japonica GN=CAM2 PE=2 SV=3	0	32.0029493630583	47.6510067114094	4	38	1	1	149	16.807	4.27	High	High	High	3.7e6	4.0e6	5.9e6	4.012	118.629037380219	4
High	IsMasterProtein	Q69TY4	Peroxiredoxin-2E-1, chloroplastic OS=Oryza sativa subsp. japonica GN=PRXIIE-1 PE=2 SV=1	0	30.971167491663	29.7413793103448	4	36	4	1	232	23.674	8.79	High	High	High	1.4e7	1.4e8	2.0e7	1.154	153.51596736908	4
High	IsMasterProtein	A2Y7R5	GTP-binding nuclear protein Ran-2 OS=Oryza sativa subsp. indica GN=RAN2 PE=2 SV=1	0	30.6966782876016	39.8190045248869	7	44	2	1	221	25.023	7.12	High	High	High	1.6e7	1.5e7	6.5e7	3.329	122.351123094559	7
High	IsMasterProtein	Q94DM8	Ubiquitin-fold modifier 1 OS=Oryza sativa subsp. japonica GN=Os01g0962400 PE=3 SV=1	0	30.5129779932543	42.156862745098	2	40	2	1	102	10.356	9.61	High	High	High	2.1e8	1.2e8	1.5e8	4.179	103.880873918533	2
High	IsMasterProtein	Q2QNG7	ATP-citrate synthase alpha chain protein 3 OS=Oryza sativa subsp. japonica GN=ACLA-3 PE=2 SV=1	0	30.4143634301398	22.4586288416076	8	35	8	1	423	46.765	5.58	High	High	High	3.0e7	9.0e6	1.1e8	1.31	97.2290334701538	8
High	IsMasterProtein	Q75IM9	Isovaleryl-CoA dehydrogenase, mitochondrial OS=Oryza sativa subsp. japonica GN=Os05g0125500 PE=2 SV=2	0	30.339045254342	29.0953545232274	6	42	6	1	409	44.502	6.96	High	High	High	9.1e7	3.5e7	1.1e8	0.738	120.57919049263	6
High	IsMasterProtein	Q7XKU5	2-oxoglutarate-dependent dioxygenase DAO OS=Oryza sativa subsp. japonica GN=DAO PE=2 SV=2	0	29.9545536220609	25.3333333333333	4	22	4	1	300	32.082	5.82	High	High	High	6.1e7		1.5e7	2.455	61.991259932518	4
High	IsMasterProtein	Q67IX6	Protein disulfide isomerase-like 1-4 OS=Oryza sativa subsp. japonica GN=PDIL1-4 PE=2 SV=1	0	29.5118228780776	18.1172291296625	7	30	7	1	563	62.214	4.93	High	High	High	9.9e6	3.5e7	3.7e7	0.63	91.4720649719238	7
High	IsMasterProtein	Q0IWL9	Monothiol glutaredoxin-S11 OS=Oryza sativa subsp. japonica GN=GRXS11 PE=2 SV=2	0	29.4997660393817	14.867617107943	4	28	4	1	491	53.121	5.25	High	High	High	9.1e7	4.2e7	7.2e7	0.45	103.549560785294	4
High	IsMasterProtein	Q0JDA2	Succinate dehydrogenase subunit 5, mitochondrial OS=Oryza sativa subsp. japonica GN=SDH5 PE=1 SV=1	0	29.4853672409823	35.4978354978355	6	41	6	1	231	24.568	8.65	High	High	High	8.1e6	1.4e7	6.2e7	3.125	115.440185666084	6
High	IsMasterProtein	A2X7F7	Phenylalanine ammonia-lyase OS=Oryza sativa subsp. indica GN=ZB8 PE=3 SV=1	0	29.2118380443458	9.39691444600281	5	37	3	1	713	76.888	6.37	High	High	High	3.0e7		3.0e7	0.42	95.592126250267	5
High	IsMasterProtein	B7F845	60S ribosomal protein L10a OS=Oryza sativa subsp. japonica GN=RPL10A PE=1 SV=1	0	29.0702235566357	22.2222222222222	4	37	4	1	216	24.467	9.82	High	High	High	2.1e8	1.6e8	4.4e8	1.512	130.79784655571	4
High	IsMasterProtein	Q53NL5	Xylanase inhibitor protein 2 OS=Oryza sativa subsp. japonica GN=Chib3H-h PE=1 SV=1	0	28.4630571025823	27.5862068965517	7	52	7	1	290	31.634	6.61	High	High	High	2.3e8	8.8e7	9.0e7	1.955	120.760832071304	7
High	IsMasterProtein	Q69UI2	40S ribosomal protein S13-1 OS=Oryza sativa subsp. japonica GN=Os08g0117200 PE=3 SV=2	0	28.0672173800286	40.3973509933775	5	55	1	1	151	17.105	10.54	High	High	High	2.0e8		9.4e7	4.012	141.001217365265	5
High	IsMasterProtein	P46265	Tubulin beta-5 chain OS=Oryza sativa subsp. japonica GN=TUBB5 PE=1 SV=1	0	27.5929252341142	22.1476510067114	6	40	3	1	447	50.073	4.83	High	High	High	2.1e7		1.2e7	0.957	100.465402364731	6
High	IsMasterProtein	P14655	Glutamine synthetase, chloroplastic OS=Oryza sativa subsp. japonica GN=GLN2 PE=1 SV=1	0	27.3866188353696	11.6822429906542	2	45	1	1	428	46.613	6.34	Not Found	High	Not Found				0.73	138.607770800591	2
High	IsMasterProtein	Q69UI1	40S ribosomal protein S13-2 OS=Oryza sativa subsp. japonica GN=Os08g0117300 PE=1 SV=1	0	27.3350022622153	40.3973509933775	5	59	1	1	151	17.135	10.54	High	High	High	1.2e8		8.7e7	4.012	155.390109539032	5
High	IsMasterProtein	P0DKK8	40S ribosomal protein S10-1 OS=Oryza sativa subsp. japonica GN=RPS10-1 PE=2 SV=1	0	27.0733044624232	31.1475409836066	4	40	4	1	183	20.25	9.76	High	High	High	3.1e8	3.7e8	3.0e8	2.162	105.234860658646	4
High	IsMasterProtein	B8BBN7	Obg-like ATPase 1 OS=Oryza sativa subsp. indica GN=OsI_28170 PE=3 SV=1	0	26.9712218333156	23.0964467005076	7	32	7	1	394	44.319	6.76	High	High	High	7.9e7	1.2e8	3.8e7	1.031	81.6741199493408	7
High	IsMasterProtein	Q0JNS6	Calmodulin-1 OS=Oryza sativa subsp. japonica GN=CAM1-1 PE=1 SV=2	0	26.6177694286545	47.6510067114094	4	34	1	1	149	16.821	4.27	High	High	High	3.9e6		3.4e6	4.012	100.985268592834	4
High	IsMasterProtein	Q75M08	Protein disulfide isomerase-like 2-1 OS=Oryza sativa subsp. japonica GN=PDIL2-1 PE=2 SV=2	0	26.2851240433877	20.7650273224044	5	28	5	1	366	39.888	6.99	High	High	High	6.2e7	2.5e7	2.8e7	0.61	79.908461689949	5
High	IsMasterProtein	P43279	NADP-dependent malic enzyme, chloroplastic OS=Oryza sativa subsp. japonica GN=ME6 PE=2 SV=2	0	26.238085668759	9.23317683881064	3	24	3	1	639	69.822	7.14	High	High	High	7.1e7	2.4e7	6.6e7	0.292	96.6198308467865	3
High	IsMasterProtein	Q0D840	Thioredoxin H1 OS=Oryza sativa subsp. japonica GN=TRXH PE=1 SV=1	0	26.1705538088617	63.1147540983607	8	45	8	1	122	13.148	5.3	High	High	High	2.4e8	2.3e8	5.3e8	5.31	124.711217522621	8
High	IsMasterProtein	Q9XGP7	Tricin synthase 1 OS=Oryza sativa subsp. japonica GN=ROMT-15 PE=1 SV=1	0	25.9032221209574	34.9206349206349	6	27	6	1	252	27.754	5.31	High	High	High	2.1e8	2.0e8	2.3e8	1.581	77.6416348218918	6
High	IsMasterProtein	A2X8Q3	Soluble inorganic pyrophosphatase OS=Oryza sativa subsp. indica GN=IPP PE=2 SV=1	0	25.5680034681959	21.9626168224299	3	27	3	1	214	24.144	5.86	High	High	High	9.0e7	9.1e7	3.8e8	1.276	82.4891400337219	3
High	IsMasterProtein	A2Y5G8	Probable histone H2A.4 OS=Oryza sativa subsp. indica GN=OsI_019561 PE=3 SV=1	0	25.2562234303257	41.7177914110429	4	42	3	1	163	16.961	10.68	High	High	High	8.9e6	4.9e6	4.8e7	4.995	102.588739514351	4
High	IsMasterProtein	A2YGP6	UDP-sugar pyrophosphorylase OS=Oryza sativa subsp. indica GN=USP PE=3 SV=2	0	25.2203386880034	20.1298701298701	7	17	7	1	616	67.419	6.99	High	High	High	9.4e6	8.0e6	4.5e7	0.512	47.1794558763504	7
High	IsMasterProtein	Q53M52	Tubulin alpha-2 chain OS=Oryza sativa subsp. japonica GN=TUBA PE=2 SV=1	0	25.0637162635423	15.9645232815965	5	29	2	1	451	49.705	4.96	High	High	High	7.9e7	4.3e7	6.9e7	0.616	100.971950769424	5
High	IsMasterProtein	Q7F7I7	GTP-binding nuclear protein Ran-1 OS=Oryza sativa subsp. japonica GN=RAN1 PE=2 SV=1	0	24.9899717231771	30.316742081448	6	36	1	1	221	24.987	6.86	High	High	High	5.1e7		3.3e7	2.511	99.3659143447876	6
High	IsMasterProtein	P00761	Trypsin OS=Sus scrofa PE=1 SV=1	0	24.9113017866048	8.65800865800866	1	15	1	1	231	24.394	7.18	High	High	High			2.4e8	1.031	44.8770618438721	1
High	IsMasterProtein	Q10LP5	Sucrose synthase 4 OS=Oryza sativa subsp. japonica GN=SUS4 PE=2 SV=1	0	24.7272470611153	9.88875154511743	7	39	7	1	809	92.159	6.54	High	High	High	4.6e7	1.1e8	8.4e7	0.48	97.4167499542236	7
High	IsMasterProtein	Q7XUG1	Malate synthase OS=Oryza sativa subsp. japonica GN=MS PE=2 SV=1	0	24.6450999484721	13.0511463844797	6	23	6	1	567	62.6	7.14	High	High	High	5.2e7	2.5e7	9.0e7	0.607	59.8163043260574	6
High	IsMasterProtein	Q941Z0	Probable NADPH:quinone oxidoreductase 1 OS=Oryza sativa subsp. japonica GN=Os01g0953600 PE=2 SV=1	0	24.6031384753152	26.3959390862944	2	20	2	1	197	21.311	7.81	High	High	High	2.8e7	2.5e7	4.2e6	1.031	92.4022562503815	2
High	IsMasterProtein	Q42456	Aspartic proteinase oryzasin-1 OS=Oryza sativa subsp. japonica GN=Os05g0567100 PE=2 SV=2	0	24.5477458477864	10.6090373280943	4	30	4	1	509	54.039	5.33	High	High	High	8.6e7	1.3e8	6.8e7	0.668	88.4027359485626	4
High	IsMasterProtein	Q6H5J0	Enoyl-[acyl-carrier-protein] reductase [NADH] 2, chloroplastic OS=Oryza sativa subsp. japonica GN=Os09g0277800 PE=2 SV=1	0	23.7706664826969	20.2156334231806	6	36	3	1	371	38.996	9.01	High	High	High	5.7e7	3.8e7	3.6e7	0.931	108.219566941261	6
High	IsMasterProtein	A2YXU2	Proteasome subunit alpha type-7-A OS=Oryza sativa subsp. indica GN=OsI_029135 PE=2 SV=2	0	23.2645542495878	24.8995983935743	5	29	5	1	249	27.279	7.43	High	High	High	2.1e8	1.8e8	1.7e8	1.276	94.7795368432999	5
High	IsMasterProtein	P25777	Oryzain beta chain OS=Oryza sativa subsp. japonica GN=Os04g0670200 PE=1 SV=2	0	22.9445839665133	12.4463519313305	4	32	4	1	466	49.767	5.36	High	High	High	3.5e7	6.2e8	3.5e8	0.616	81.0885910987854	4
High	IsMasterProtein	Q6Z4N6	Ricin B-like lectin R40G2 OS=Oryza sativa subsp. japonica GN=R40G2 PE=2 SV=1	0	22.6761739523862	19.2419825072886	5	28	4	1	343	38.504	7.27	High	High	High	7.0e7	1.6e7	4.3e7	0.778	88.1964526176453	5
High	IsMasterProtein	Q10J94	Cysteine proteinase inhibitor 8 OS=Oryza sativa subsp. japonica GN=Os03g0429000 PE=2 SV=1	0	22.3804242844351	44.7154471544715	3	31	3	1	123	12.871	8.69	High	High	High	4.5e8	3.1e8	3.1e8	3.642	86.8525953292847	3
High	IsMasterProtein	Q7XPL2	Oxygen-dependent coproporphyrinogen-III oxidase, chloroplastic OS=Oryza sativa subsp. japonica GN=CPX PE=2 SV=2	0	22.2922238601146	20.3007518796992	6	33	6	1	399	43.844	6.67	High	High	High	6.9e7	1.6e7	1.2e8	0.61	77.5225429534912	6
High	IsMasterProtein	Q60DX8	Beta-glucosidase 22 OS=Oryza sativa subsp. japonica GN=BGLU22 PE=2 SV=1	0	22.2106108502852	9.75609756097561	4	30	4	1	533	59.506	5.15	High	High	High	4.8e7	1.9e7	5.8e7	0.509	95.7691133022308	4
High	IsMasterProtein	A2XNR6	Electron transfer flavoprotein subunit alpha, mitochondrial OS=Oryza sativa subsp. indica GN=ETFA PE=3 SV=1	0	22.1760459182292	17.877094972067	4	16	4	1	358	37.329	6.55	High	High	High	8.7e7	4.9e7	4.9e7	0.585	62.8048405647278	4
High	IsMasterProtein	B8BKI7	Probable bifunctional methylthioribulose-1-phosphate dehydratase/enolase-phosphatase E1 OS=Oryza sativa subsp. indica GN=OsI_36120 PE=2 SV=1	0	22.1496809300578	19.6911196911197	5	20	5	1	518	57.006	6	High	High	High	1.5e7	6.0e7	6.2e7	0.585	67.6479475498199	5
High	IsMasterProtein	P29545	Elongation factor 1-beta OS=Oryza sativa subsp. japonica GN=Os07g0662500 PE=1 SV=3	0	22.0382882446864	22.3214285714286	3	21	3	1	224	23.785	4.77	High	High	High	2.2e8		1.8e8	1.154	60.5848467350006	3
High	IsMasterProtein	P40978	40S ribosomal protein S19 OS=Oryza sativa subsp. japonica GN=RPS19A PE=2 SV=1	0	21.9203154939972	41.0958904109589	6	46	6	1	146	16.377	10.04	High	High	High	2.1e8	2.0e8	4.5e8	2.162	86.4182375669479	6
High	IsMasterProtein	Q84TB3	Actin-depolymerizing factor 4 OS=Oryza sativa subsp. japonica GN=ADF4 PE=1 SV=1	0	21.6806062633323	46.7625899280576	4	23	4	1	139	15.936	6.04	High	High	High	2.7e8	1.3e6	1.4e8	3.642	58.23746073246	4
High	IsMasterProtein	P35686	40S ribosomal protein S20 OS=Oryza sativa subsp. japonica GN=RPS20 PE=2 SV=2	0	21.5829285101611	28.90625	4	22	4	1	128	14.037	9.44	High	High	High	1.2e8	7.8e7	6.4e7	3.217	64.2129256725311	4
High	IsMasterProtein	Q65XK0	Ketol-acid reductoisomerase, chloroplastic OS=Oryza sativa subsp. japonica GN=Os05g0573700 PE=1 SV=1	0	21.5462146041541	12.80276816609	5	29	5	1	578	62.338	6.43	High	High	High	2.1e8	7.4e7	1.8e8	0.487	68.8340911865234	5
High	IsMasterProtein	Q6Z965	12-oxophytodienoate reductase 7 OS=Oryza sativa subsp. japonica GN=OPR7 PE=2 SV=1	0	21.5430676971861	18.5279187817259	5	23	5	1	394	43.65	8.56	High	High	High	2.4e7	1.6e7	2.9e7	0.585	73.1076278686523	5
High	IsMasterProtein	P20907	Cysteine proteinase inhibitor 2 OS=Oryza sativa subsp. japonica GN=Os05g0494200 PE=2 SV=3	0	21.5299240458254	29.1390728476821	4	34	4	1	151	16.55	8.75	High	High	High	2.9e8	1.3e8	3.5e8	2.511	79.2430484294891	4
High	IsMasterProtein	Q9AUV6	UDP-glucose 6-dehydrogenase 3 OS=Oryza sativa subsp. japonica GN=UGD3 PE=2 SV=1	0	21.4753396515082	16.25	4	13	4	1	480	52.865	6.13	High	High	High	3.0e7	4.8e7	2.1e7	0.377	42.7823266983032	4
High	IsMasterProtein	Q7FAY6	Probable UDP-arabinopyranose mutase 2 OS=Oryza sativa subsp. japonica GN=UAM2 PE=1 SV=1	0	21.4739002754796	19.5965417867435	5	35	5	1	347	38.882	6.44	High	High	High	1.8e7	4.1e7	2.2e7	0.616	109.139238595963	5
High	IsMasterProtein	A2ZB00	40S ribosomal protein S16 OS=Oryza sativa subsp. indica GN=RPS16A PE=2 SV=1	0	21.0027813745182	35.5704697986577	5	36	5	1	149	16.808	10.56	High	High	High	6.4e8	5.2e7	6.2e8	4.623	56.8686583042145	5
High	IsMasterProtein	A2Y0T4	60S ribosomal protein L10-2 OS=Oryza sativa subsp. indica GN=SG12 PE=2 SV=2	0	20.5125541925282	26.027397260274	5	27	5	1	219	24.656	10.36	High	High	High	3.3e8	5.5e7	3.2e8	1.154	74.1631590127945	5
High	IsMasterProtein	Q7F9I1	Chaperone protein ClpC1, chloroplastic OS=Oryza sativa subsp. japonica GN=CLPC1 PE=2 SV=2	0	20.3952821201729	9.80392156862745	5	17	5	1	918	101.739	6.51	High	High	High	3.4e7	3.4e7	5.9e7	0.224	42.2308610677719	5
High	IsMasterProtein	Q2QYL3	Non-specific lipid-transfer protein 3 OS=Oryza sativa subsp. japonica GN=LTP110-A PE=2 SV=1	0	20.2840766983512	35.5371900826446	3	28	3	1	121	12.137	8.91	High	High	High	3.3e8	5.5e8	3.8e8	2.162	90.1885144710541	3
High	IsMasterProtein	Q0JNR2	Cysteine proteinase inhibitor 12 OS=Oryza sativa subsp. japonica GN=Os01g0270100 PE=2 SV=1	0	20.1666901653641	22.4	4	23	4	1	250	27.252	6.54	High	High	High	1.3e8	5.0e7	1.2e8	1.424	61.6659977436066	4
High	IsMasterProtein	Q10KF0	Proteasome subunit alpha type-2 OS=Oryza sativa subsp. japonica GN=PAB1 PE=2 SV=1	0	20.1115554414596	21.2765957446809	4	30	4	1	235	25.828	5.48	High	High	High	2.8e8	4.0e8	3.5e8	1.894	71.2282130718231	4
High	IsMasterProtein	Q851K1	Germin-like protein 3-6 OS=Oryza sativa subsp. japonica GN=Os03g0694000 PE=2 SV=1	0	20.0995579082817	18.3406113537118	3	18	3	1	229	24.164	6.38	High	High	High	5.3e7	1.8e8	2.7e7	1.154	56.0611511468887	3
High	IsMasterProtein	Q6Z6M4	Isocitrate lyase OS=Oryza sativa subsp. japonica GN=ICL PE=1 SV=1	0	19.8585872632503	12.5874125874126	5	14	5	1	572	63.011	7.23	High	High	High		2.0e7	2.5e7	0.417	41.2696897983551	5
High	IsMasterProtein	Q08480	Adenylate kinase 4 OS=Oryza sativa subsp. japonica GN=ADK-B PE=2 SV=1	0	19.8124514519036	25.5144032921811	5	31	3	1	243	26.658	7.8	High	High	High	1.5e8	1.2e8	1.6e8	0.778	86.0978038311005	5
High	IsMasterProtein	Q6ZHS4	Cinnamyl alcohol dehydrogenase 2 OS=Oryza sativa subsp. japonica GN=CAD2 PE=1 SV=1	0	19.7278387286332	15.9779614325069	4	26	4	1	363	38.618	6.39	High	High	High	3.7e7	4.3e7	3.7e7	0.778	74.6568484306335	4
High	IsMasterProtein	Q69RJ0	Ferredoxin-dependent glutamate synthase, chloroplastic OS=Oryza sativa subsp. japonica GN=GLU PE=2 SV=2	0	19.7045290037262	5.13931888544892	5	14	5	1	1615	174.934	6.84	High	High	High	3.4e7	3.3e7	1.3e7	0.126	41.3490029573441	5
High	IsMasterProtein	Q42997	Ferredoxin--nitrite reductase, chloroplastic OS=Oryza sativa subsp. japonica GN=Os01g0357100 PE=2 SV=1	0	19.5464722127414	9.73154362416107	3	14	3	1	596	66.101	7.23	High	High	High	4.8e7	2.0e6		0.283	38.2257509231567	3
High	IsMasterProtein	P42211	Aspartic proteinase OS=Oryza sativa subsp. japonica GN=RAP PE=2 SV=2	0	19.5058182056909	11.2903225806452	4	29	4	1	496	54.055	6.15	High	High	High	4.0e7	1.0e8	7.1e7	0.445	92.9322290420532	4
High	IsMasterProtein	Q10MQ2	Probable LL-diaminopimelate aminotransferase, chloroplastic OS=Oryza sativa subsp. japonica GN=AGD2 PE=2 SV=1	0	19.5028165912907	19.3965517241379	5	10	5	1	464	49.826	8.41	High	High	High	2.4e7	1.3e7		0.487	30.8975044488907	5
High	IsMasterProtein	Q6ETN3	Probable 4-coumarate--CoA ligase 3 OS=Oryza sativa subsp. japonica GN=4CL3 PE=2 SV=1	0	19.4461647639128	11.1913357400722	5	18	5	1	554	59.603	5.17	High	High	High	7.8e7		3.6e7	0.389	48.7565567493439	5
High	IsMasterProtein	Q2R480	6-phosphogluconate dehydrogenase, decarboxylating 2, chloroplastic OS=Oryza sativa subsp. japonica GN=G6PGH2 PE=2 SV=1	0	19.3462553837624	15.1574803149606	4	35	3	1	508	54.266	6.47	High	High	High	9.4e6	5.6e6	6.8e6	0.509	77.1903433799744	4
High	IsMasterProtein	A2Z3C4	Probable 6-phosphogluconolactonase 4, chloroplastic OS=Oryza sativa subsp. indica GN=OsI_031067 PE=3 SV=2	0	19.0200682796528	8.95061728395062	1	9	1	1	324	34.54	8.59	High	High	High	5.8e7		1.3e7	0.551	30.9422035217285	1
High	IsMasterProtein	Q0JBZ8	Hydroxycinnamoyltransferase 1 OS=Oryza sativa subsp. japonica GN=HCT1 PE=2 SV=1	0	18.6551448612516	9.50226244343891	2	16	2	1	442	48.464	6.3	High	High	High	2.2e7	4.2e7	4.6e7	0.445	48.071991443634	2
High	IsMasterProtein	A2XRZ0	Probable aldo-keto reductase 2 OS=Oryza sativa subsp. indica GN=OsI_15387 PE=3 SV=1	0	18.1918226144191	17.0940170940171	4	10	2	1	351	38.152	6.62	High	Not Found	High			3.3e7	0.52	29.4750752449036	4
High	IsMasterProtein	Q84T92	Chalcone--flavonone isomerase OS=Oryza sativa subsp. japonica GN=CHI PE=2 SV=1	0	18.0611646047065	27.4678111587983	4	21	4	1	233	23.878	5.27	High	High	High	1.5e7	3.9e7	3.3e7	1.031	65.9197132587433	4
High	IsMasterProtein	P49210	60S ribosomal protein L9 OS=Oryza sativa subsp. japonica GN=RPL9 PE=2 SV=3	0	17.6976782767773	23.6842105263158	3	31	3	1	190	21.335	9.61	High	High	High	2.3e7	6.0e7	6.8e7	1.031	100.049141168594	3
High	IsMasterProtein	Q943F3	60S ribosomal protein L18a OS=Oryza sativa subsp. japonica GN=RPL18A PE=1 SV=1	0	17.6552254629567	28.0898876404494	5	26	5	1	178	21.386	10.45	High	High	High	2.2e8	1.0e8	9.8e7	1.276	55.1860854625702	5
High	IsMasterProtein	A2XS65	Cysteine proteinase inhibitor 10 OS=Oryza sativa subsp. indica GN=OsI_014908 PE=3 SV=2	0	17.4788656602592	27.8145695364238	4	58	4	1	151	15.438	10.15	High	High	High	3.3e8	3.2e8	1.0e9	1.848	143.379410386086	4
High	IsMasterProtein	A2XMN2	Probable glutathione S-transferase GSTU1 OS=Oryza sativa subsp. indica GN=GSTU1 PE=1 SV=1	0	17.207314323046	21.6450216450216	5	21	5	1	231	25.816	6.25	High	High	High	9.3e7	6.2e7	6.7e7	0.833	53.9858758449554	5
High	IsMasterProtein	A2WK50	Bowman-Birk type bran trypsin inhibitor OS=Oryza sativa subsp. indica GN=RBBI3.3 PE=2 SV=2	0	17.1377162923588	18.1102362204724	4	16	4	1	254	27.737	5.57	High	High	High	1.5e8	1.3e8	8.6e7	0.896	42.3247444629669	4
High	IsMasterProtein	P45960	Tubulin beta-4 chain OS=Oryza sativa subsp. japonica GN=TUBB4 PE=2 SV=1	0	17.1344205740905	13.8702460850112	4	20	1	1	447	50.257	4.86	Not Found	High	Not Found		1.4e6		0.468	58.7682344913483	4
High	IsMasterProtein	P28752	Tubulin alpha-1 chain OS=Oryza sativa subsp. japonica GN=TUBA1 PE=1 SV=1	0	16.9049484280986	11.5555555555556	4	16	1	1	450	49.622	5.06	Not Found	Not Found	High			7.4e6	0.52	49.3208463191986	4
High	IsMasterProtein	P49100	Cytochrome b5 OS=Oryza sativa subsp. japonica GN=Os05g0108800 PE=2 SV=2	0	16.6432145999533	24.8175182481752	2	18	2	1	137	15.273	5.33	High	High	High	8.1e7	9.8e7	5.9e7	0.995	52.7678554058075	2
High	IsMasterProtein	Q08479	Adenylate kinase 3 OS=Oryza sativa subsp. japonica GN=ADK-A PE=2 SV=1	0	16.4436493516449	21.9917012448133	4	34	2	1	241	26.389	8.28	High	High	High	2.9e8	4.0e8	2.7e8	0.668	93.9000935554504	4
High	IsMasterProtein	P0C519	ATP synthase subunit 9, mitochondrial OS=Oryza sativa subsp. japonica GN=ATP9 PE=2 SV=1	0	16.1689681427683	41.8918918918919	1	15	1	1	74	7.552	8.75	High	High	High	1.7e6			4.623	31.8627042770386	1
High	IsMasterProtein	Q0J5V5	Aminopeptidase M1-B OS=Oryza sativa subsp. japonica GN=Os08g0398700 PE=2 SV=1	0	15.7063312020929	5.37142857142857	4	13	4	1	875	97.842	5.39	High	High	High	2.0e7	2.8e7	2.1e7	0.126	39.2645657062531	4
High	IsMasterProtein	Q9SMB1	Spermidine synthase 1 OS=Oryza sativa subsp. japonica GN=SPDSYN1 PE=2 SV=1	0	15.6777949096148	19.5046439628483	3	18	3	1	323	35.124	5.4	High	High	High	2.2e7	1.3e7	9.4e6	0.931	37.5150580406189	3
High	IsMasterProtein	Q6ASY2	Non-specific lipid transfer protein-like 1 OS=Oryza sativa subsp. japonica GN=LTPL1 PE=1 SV=1	0	15.5464774060808	9.55056179775281	1	23	1	1	178	16.888	8.25	High	High	High			2.9e8	0.52	93.6346607208252	1
High	IsMasterProtein	Q42972	Malate dehydrogenase, glyoxysomal OS=Oryza sativa subsp. japonica GN=Os12g0632700 PE=1 SV=3	0	15.4906048213908	8.70786516853933	2	26	2	1	356	37.362	7.88	High	High	High	3.7e8	2.3e8	5.4e7	0.389	83.8926963806152	2
High	IsMasterProtein	P46466	26S proteasome regulatory subunit 4 homolog OS=Oryza sativa subsp. japonica GN=TBP2 PE=2 SV=2	0	15.3922306340242	10.0446428571429	3	8	3	1	448	49.556	6.21	High	High	High	5.8e7	3.3e7	3.9e7	0.269	23.4890904426575	3
High	IsMasterProtein	Q9LD61	Aspartate carbamoyltransferase, chloroplastic OS=Oryza sativa subsp. japonica GN=PYRB PE=2 SV=1	0	14.952435381019	10.7438016528926	4	13	4	1	363	39.867	7.44	High	High	High	3.7e7	2.8e7	1.0e7	0.557	30.2494058609009	4
High	IsMasterProtein	B8AW64	Nucleosome assembly protein 1;2 OS=Oryza sativa subsp. indica GN=NAP1;2 PE=1 SV=1	0	14.8378598935922	9.61538461538462	3	10	3	1	364	41.732	4.45	High	High	High	3.6e7		2.8e7	0.624	31.9754981994629	3
High	IsMasterProtein	Q94JE1	Histone H2B.5 OS=Oryza sativa subsp. japonica GN=H2B.5 PE=3 SV=1	0	14.7350593957461	29.6774193548387	4	14	4	1	155	16.747	10.02	High	High	High	3.2e8	1.5e8	1.6e8	1.512	26.4974253177643	4
High	IsMasterProtein	P55142	Glutaredoxin-C6 OS=Oryza sativa subsp. japonica GN=GRXC6 PE=1 SV=2	0	14.7157747021857	47.3214285714286	3	16	3	1	112	11.767	6.04	High	High	High	7.4e7	3.8e7	1.1e7	1.683	53.5183691978455	3
High	IsMasterProtein	Q6ZJS7	Elongation factor Ts, mitochondrial OS=Oryza sativa subsp. japonica GN=EFTS PE=2 SV=1	0	14.6368678251233	10.1092896174863	2	17	1	1	366	39.989	8.37	High	High	High	1.6e7		1.7e7	0.318	47.8426585197449	2
High	IsMasterProtein	P46520	Embryonic abundant protein 1 OS=Oryza sativa subsp. japonica GN=EMP1 PE=2 SV=1	0	14.5785648679932	37.8947368421053	3	14	3	1	95	10.159	5.6	High	High	High			5.4e7	2.162	46.5766177177429	3
High	IsMasterProtein	A2XYW4	Anamorsin homolog 1 OS=Oryza sativa subsp. indica GN=H0403D02.15 PE=2 SV=1	0	14.4480072273044	21.5094339622642	3	13	3	1	265	27.643	5.08	High	High	High	2.0e7		1.5e7	0.54	42.8891162872314	3
High	IsMasterProtein	Q6F2U9	Lysine--tRNA ligase OS=Oryza sativa subsp. japonica GN=Os03g0586800 PE=2 SV=1	0	14.4412126156733	4.98338870431894	2	10	2	1	602	68.344	6.2	High	High	High	1.0e7		4.1e6	0.199	36.7370319366455	2
High	IsMasterProtein	A2Y4S9	Cytochrome c OS=Oryza sativa subsp. indica GN=CC-1 PE=3 SV=1	0	14.1120397634367	30.3571428571429	3	22	3	1	112	12.263	9.32	High	High	High	1.3e8	4.7e7	1.8e7	2.162	48.5747116804123	3
High	IsMasterProtein	Q7XTJ3	Pyruvate dehydrogenase E1 component subunit alpha-3, chloroplastic OS=Oryza sativa subsp. japonica GN=Os04g0119400 PE=2 SV=2	0	14.0894453820238	9.41176470588235	3	12	3	1	425	46.115	6.61	High	High	High	2.1e7	7.6e7	7.3e7	0.304	40.1165816783905	3
High	IsMasterProtein	Q6L4F8	Guanine nucleotide-binding protein subunit beta-like protein B OS=Oryza sativa subsp. japonica GN=RACK1B PE=1 SV=1	0	14.04886174676	19.6428571428571	5	20	3	1	336	36.429	6.54	High	High	Not Found	2.2e7	2.1e7		0.778	41.6943727731705	5
High	IsMasterProtein	P49216	40S ribosomal protein S26 OS=Oryza sativa subsp. japonica GN=RPS26 PE=2 SV=2	0	13.9370129322386	18.0451127819549	2	14	2	1	133	14.982	11.02	High	High	High	2.9e8	1.6e8	7.7e7	2.981	34.8162302970886	2
High	IsMasterProtein	Q5Z8V9	Delta-aminolevulinic acid dehydratase, chloroplastic OS=Oryza sativa subsp. japonica GN=HEMB PE=2 SV=1	0	13.7802457136473	8.68544600938967	3	10	3	1	426	46.256	6.15	High	High	High		3.6e7	2.5e7	0.318	32.427806854248	3
High	IsMasterProtein	Q9XJ29	Anthranilate synthase alpha subunit 2, chloroplastic OS=Oryza sativa subsp. japonica GN=OsASA2 PE=1 SV=1	0	13.6948114865873	6.93069306930693	4	10	4	1	606	66.946	7.12	High	High	High	1.1e7		1.0e8	0.266	21.2054778337479	4
High	IsMasterProtein	Q9LDN2	Uridine 5'-monophosphate synthase OS=Oryza sativa subsp. japonica GN=UMPS1 PE=2 SV=1	0	13.6269394147724	9.64360587002096	3	10	3	1	477	50.772	7.21	High	High	High	1.7e7	6.7e6	1.3e7	0.445	27.8864736557007	3
High	IsMasterProtein	A2X5P7	Beta-fructofuranosidase, insoluble isoenzyme 1 OS=Oryza sativa subsp. indica GN=CIN1 PE=2 SV=2	0	13.5925037608239	6.23916811091854	3	16	3	1	577	63.954	8.5	High	High	High	7.1e7		1.2e8	0.25	45.8527874946594	3
High	IsMasterProtein	A3AHG5	Late embryogenesis abundant protein 1 OS=Oryza sativa subsp. japonica GN=LEA1 PE=2 SV=1	0	13.5787413502581	12.7906976744186	3	18	3	1	344	36.769	6.83	High	High	High		5.4e6	4.1e7	0.334	43.6771159172058	3
High	IsMasterProtein	Q0IQK9	Non-specific lipid-transfer protein 1 OS=Oryza sativa subsp. japonica GN=LTP PE=1 SV=1	0	13.4645194214295	37.9310344827586	3	18	3	1	116	11.338	9.33	High	High	High	1.9e8		2.2e8	2.162	51.8500183820724	3
High	IsMasterProtein	O64437	Inositol-3-phosphate synthase 1 OS=Oryza sativa subsp. japonica GN=RINO1 PE=1 SV=2	0	13.4291124735425	10	3	22	3	1	510	56.229	5.66	High	High	High	2.2e8	3.5e7	5.0e7	0.638	29.7027273178101	3
High	IsMasterProtein	A2XQV4	Electron transfer flavoprotein subunit beta, mitochondrial OS=Oryza sativa subsp. indica GN=ETFB PE=3 SV=1	0	13.3058571827753	22.9249011857708	3	10	3	1	253	27.45	6.62	High	High	High		7.7e7	2.0e7	0.638	28.1466512680054	3
High	IsMasterProtein	P09229	Cysteine proteinase inhibitor 1 OS=Oryza sativa subsp. japonica GN=Os01g0803200 PE=1 SV=2	0	12.9058857397309	22.8571428571429	4	21	4	1	140	15.346	5.85	High	High	High			5.5e8	3.217	59.8980567455292	4
High	IsMasterProtein	Q9LST7	Proteasome subunit beta type-3 OS=Oryza sativa subsp. japonica GN=PBC1 PE=2 SV=1	0	12.6704869082189	25.9803921568627	3	14	3	1	204	22.787	5.27	High	High	High	1.4e8		7.6e7	1.371	44.7069261074066	3
High	IsMasterProtein	Q6Z7V2	24.1 kDa heat shock protein, mitochondrial OS=Oryza sativa subsp. japonica GN=HSP24.1 PE=2 SV=1	0	12.5042917770442	15.9090909090909	3	13	3	1	220	24.082	7.5	High	High	High	1.3e7	1.5e7	7.5e7	0.638	38.5088807344437	3
High	IsMasterProtein	Q6ZJJ1	Probable L-ascorbate peroxidase 4, peroxisomal OS=Oryza sativa subsp. japonica GN=APX4 PE=2 SV=1	0	12.3023968014381	12.0274914089347	3	10	3	1	291	31.718	7.97	High	High	High	1.2e7	2.5e7	7.6e6	0.369	30.9697396755219	3
High	IsMasterProtein	Q9SE42	Ribulose-phosphate 3-epimerase, cytoplasmic isoform OS=Oryza sativa subsp. japonica GN=Os09g0505700 PE=1 SV=1	0	12.1188835156562	14.0350877192982	2	16	2	1	228	24.275	5.6	High	High	High		2.1e7		0.995	47.3935136795044	2
High	IsMasterProtein	Q9LSU0	Proteasome subunit alpha type-3 OS=Oryza sativa subsp. japonica GN=PAG1 PE=2 SV=1	0	12.0589256778346	16.0642570281125	4	18	4	1	249	27.221	6.09	High	High	High	2.7e8	2.9e8	2.8e8	0.719	39.7652304172516	4
High	IsMasterProtein	P83647	Profilin LP04 OS=Oryza sativa subsp. indica GN=OsI_020954 PE=1 SV=2	0	12.0082274117941	24.4274809160305	2	14	2	1	131	14.124	4.87	High	High	High	2.4e8	2.3e8	1.9e8	1.512	49.2818241119385	2
High	IsMasterProtein	Q6YZE2	Glutamate-1-semialdehyde 2,1-aminomutase, chloroplastic OS=Oryza sativa subsp. japonica GN=GSA PE=2 SV=1	0	11.8845319736052	11.9246861924686	3	10	3	1	478	50.206	6.95	High	High	High	2.6e7	5.3e7	1.4e7	0.318	29.1314517259598	3
High	IsMasterProtein	Q9AS33	NPL4-like protein OS=Oryza sativa subsp. japonica GN=Os01g0377700 PE=2 SV=1	0	11.8716987436053	11.0843373493976	2	18	2	1	415	44.863	5.54	High	High	High	2.9e7	2.1e7	1.4e7	0.292	57.8903831243515	2
High	IsMasterProtein	Q2QMN7	Probable ureidoglycolate hydrolase OS=Oryza sativa subsp. japonica GN=UAH PE=1 SV=2	0	11.7820855707928	8.47107438016529	3	7	3	1	484	51.683	5.63	High	High	High		1.1e7	2.1e7	0.241	18.5096610784531	3
High	IsMasterProtein	Q8H3C9	IAA-amino acid hydrolase ILR1-like 7 OS=Oryza sativa subsp. japonica GN=ILL7 PE=2 SV=1	0	11.6674473300994	9.01098901098901	3	14	3	1	455	47.966	5.99	High	High	High	6.1e7	5.4e7	3.0e7	0.318	35.8617054224014	3
High	IsMasterProtein	Q9SDD6	Peroxiredoxin-2F, mitochondrial OS=Oryza sativa subsp. japonica GN=PRXIIF PE=2 SV=1	0	11.5229283141383	19.6969696969697	3	9	3	1	198	20.861	7.99	High	High	High		4.8e7	4.5e7	0.778	29.829843044281	3
High	IsMasterProtein	Q109R6	Protein CutA 1, chloroplastic OS=Oryza sativa subsp. japonica GN=CUTA1 PE=1 SV=1	0	11.3288803441142	20.9039548022599	3	8	3	1	177	18.763	9.04	High	High	High	1.2e7		2.2e7	0.874	16.8273178339005	3
High	IsMasterProtein	P48489	Serine/threonine-protein phosphatase PP1 OS=Oryza sativa subsp. japonica GN=Os03g0268000 PE=2 SV=2	0	11.3084888485528	10.8695652173913	2	10	2	1	322	36.143	5.2	High	High	High	4.6e7	1.6e7	1.7e7	0.245	33.8826944828033	2
High	IsMasterProtein	Q7DNA1	Chitinase 2 OS=Oryza sativa subsp. japonica GN=Cht2 PE=1 SV=1	0	11.2728718607337	13.5294117647059	2	4	2	1	340	35.564	7.4	High	Not Found	Not Found	5.2e7			0.334	15.1897931098938	2
High	IsMasterProtein	A2XID3	Allene oxide cyclase, chloroplastic OS=Oryza sativa subsp. indica GN=AOC PE=2 SV=1	0	11.0737893724906	17.5	3	17	3	1	240	26.034	9.23	High	High	High	6.3e7	7.5e7	3.0e7	0.54	49.3951561450958	3
High	IsMasterProtein	Q84XG9	IAA-amino acid hydrolase ILR1-like 1 OS=Oryza sativa subsp. indica GN=ILL1 PE=2 SV=1	0	10.9244694372563	8.1447963800905	3	12	3	1	442	47.165	6.04	High	High	High			1.5e7	0.369	30.4777803421021	3
High	IsMasterProtein	Q6ESI7	Tripeptidyl-peptidase 2 OS=Oryza sativa subsp. japonica GN=TPP2 PE=2 SV=1	0	10.8571933672928	2.72259013980868	2	5	2	1	1359	148.54	6.58	High	High	Not Found		7.0e6		0.06	18.7342419624329	2
High	IsMasterProtein	Q0JJD1	Dihydroorotase, mitochondrial OS=Oryza sativa subsp. japonica GN=PYRC PE=2 SV=1	0	10.745020984092	7.88177339901478	2	13	2	1	406	44.842	7.42	High	High	High	2.7e7		5.1e7	0.259	42.1918585300446	2
High	IsMasterProtein	P51823	ADP-ribosylation factor 2 OS=Oryza sativa subsp. japonica GN=ARF PE=2 SV=2	0	10.6248975247203	24.3093922651934	3	15	3	1	181	20.695	6.95	High	High	High	7.8e7	6.7e7	3.2e7	0.778	39.808703660965	3
High	IsMasterProtein	Q10RI7	DEAD-box ATP-dependent RNA helicase 38 OS=Oryza sativa subsp. japonica GN=Os03g0158200 PE=3 SV=1	0	10.3820540529904	6.53465346534654	2	6	2	1	505	55.819	5.74	High	High	High		7.4e6	1.3e7	0.166	19.661897778511	2
High	IsMasterProtein	Q6Z4A7	Probable 5'-adenylylsulfate reductase 1, chloroplastic OS=Oryza sativa subsp. japonica GN=APR1 PE=2 SV=1	0	10.3518290376556	13.2631578947368	3	9	3	1	475	50.56	8.15	High	High	High	3.6e7	6.7e6		0.28	29.0831589698792	3
High	IsMasterProtein	Q7FAS1	Peroxisomal (S)-2-hydroxy-acid oxidase GLO3 OS=Oryza sativa subsp. japonica GN=GLO3 PE=2 SV=1	0	10.2179109399023	8.44686648501362	3	11	3	1	367	40.507	9.06	High	High	High	2.5e7		2.6e7	0.334	32.0205062627792	3
High	IsMasterProtein	Q69T51	LysM domain-containing GPI-anchored protein LYP6 OS=Oryza sativa subsp. japonica GN=LYP6 PE=1 SV=1	0	9.94308829143637	7.57946210268949	2	5	2	1	409	40.478	4.96	High	High	High	3.7e7		1.5e7	0.778	20.0678374767303	2
High	IsMasterProtein	P40392	Ras-related protein RIC1 OS=Oryza sativa subsp. japonica GN=RIC1 PE=2 SV=2	0	9.87777675549969	18.8118811881188	3	12	3	1	202	22.462	5.27	High	High	High	1.4e8	5.0e7	1.4e8	0.468	31.15451836586	3
High	IsMasterProtein	Q0J0H4	Pyruvate dehydrogenase E1 component subunit beta-2, mitochondrial OS=Oryza sativa subsp. japonica GN=Os09g0509200 PE=2 SV=1	0	9.87749827633027	9.30851063829787	3	10	3	1	376	40.226	5.49	High	High	High			5.2e7	0.468	22.9882516860962	3
High	IsMasterProtein	P56724	60S acidic ribosomal protein P3 OS=Oryza sativa subsp. japonica GN=Os06g0701400 PE=3 SV=3	0	9.69769840775123	20.1680672268908	2	17	2	1	119	11.887	4.41	High	High	High	4.1e8	2.2e6	8.8e7	2.162	65.5150032043457	2
High	IsMasterProtein	A2YMC5	Probable histone H2A.1 OS=Oryza sativa subsp. indica GN=OsI_26380 PE=3 SV=2	0	9.48853420711994	28.1481481481481	2	14	1	1	135	14.036	10.05	High	High	High				1.683	36.5746150016785	2
High	IsMasterProtein	Q9SLX0	Importin subunit alpha-1b OS=Oryza sativa subsp. japonica GN=Os05g0155601 PE=1 SV=2	0	9.17352311012444	5.80524344569288	2	7	2	1	534	58.53	5.31	High	High	High	3.9e7		2.9e7	0.172	30.1552803516388	2
High	IsMasterProtein	Q8S919	Ubiquitin-conjugating enzyme E2 5B OS=Oryza sativa subsp. japonica GN=UBC5B PE=2 SV=1	0	9.03778437589001	19.5945945945946	2	11	2	1	148	16.435	7.88	High	High	High	2.6e8	2.6e8	1.6e8	2.162	29.3474740982056	2
High	IsMasterProtein	Q7XKA8	Serine/threonine-protein kinase SAPK5 OS=Oryza sativa subsp. japonica GN=SAPK5 PE=2 SV=1	0	8.93648470339378	7.83783783783784	2	8	2	1	370	42.139	6.42	High	High	High	6.7e7	8.5e7	3.4e7	0.212	23.1434041261673	2
High	IsMasterProtein	B8BAI9	Elongation factor Ts, mitochondrial OS=Oryza sativa subsp. indica GN=EFTS PE=3 SV=2	0	8.85696723469827	9.09090909090909	2	6	1	1	385	42.353	9.01	Not Found	Not Found	High			6.3e6	0.186	20.1814823150635	2
High	IsMasterProtein	A2Z7C4	1,2-dihydroxy-3-keto-5-methylthiopentene dioxygenase 1 OS=Oryza sativa subsp. indica GN=ARD1 PE=1 SV=2	0	8.5709961906281	13.5678391959799	2	10	2	1	199	23.627	5.2	High	High	High	8.3e7	6.1e7	2.0e7	0.389	27.2164289951324	2
High	IsMasterProtein	B7FAL5	RNA-binding protein Y14A OS=Oryza sativa subsp. japonica GN=Y14A PE=1 SV=1	0	8.08916223500732	8.33333333333333	1	6	1	1	204	22.091	5.4	High	High	High	7.0e7	6.3e7	4.9e7	0.259	26.49431681633	1
High	IsMasterProtein	P27932	Alpha-amylase isozyme 3A OS=Oryza sativa subsp. japonica GN=AMY1.2 PE=2 SV=2	0	7.90617040973937	6.81818181818182	2	14	2	1	440	48.836	7.28	High	High	High	8.3e9		3.7e9	0.202	31.3951159715652	2
High	IsMasterProtein	Q9FXT4	Alpha-galactosidase OS=Oryza sativa subsp. japonica GN=Os10g0493600 PE=1 SV=1	0	7.60281050967632	5.51558752997602	2	9	2	1	417	45.792	7.94	High	High	High	5.7e7		8.6e7	0.179	21.8943238258362	2
High	IsMasterProtein	Q75H81	Serpin-ZXA OS=Oryza sativa subsp. japonica GN=Os03g0610650 PE=1 SV=1	0	7.49506999324712	6.56565656565657	2	7	2	1	396	42.114	6.15	High	High	High	2.5e7		3.3e7	0.202	12.8203347921371	2
High	IsMasterProtein	P52712	Serine carboxypeptidase-like OS=Oryza sativa subsp. japonica GN=CBP31 PE=2 SV=2	0	7.48336528516745	7.45920745920746	2	7	2	1	429	47.759	5.29	High	High	High	3.1e7	4.5e7	1.3e7	0.233	22.6106622219086	2
High	IsMasterProtein	Q6YXW6	Sucrose-phosphatase 2 OS=Oryza sativa subsp. japonica GN=SPP2 PE=1 SV=1	0	7.46344155742847	4.25531914893617	1	4	1	1	423	47.225	5.82	High	High	Not Found	5.1e7	4.7e7		0.11	15.0612006187439	1
High	IsMasterProtein	B7F7K7	Beta-glucosidase 31 OS=Oryza sativa subsp. japonica GN=BGLU31 PE=2 SV=1	0	7.35762571158354	4.58891013384321	2	9	2	1	523	58.411	5.68	High	High	High				0.202	25.6172115802765	2
High	IsMasterProtein	Q6K548	Mitochondrial outer membrane protein porin 1 OS=Oryza sativa subsp. japonica GN=VDAC1 PE=1 SV=3	0	7.14405705376768	7.66423357664234	1	6	1	1	274	29.202	7.66	High	High	High	2.0e7		2.0e7	0.179	22.6766781806946	1
High	IsMasterProtein	Q6L5I5	Mitochondrial outer membrane protein porin 2 OS=Oryza sativa subsp. japonica GN=VDAC2 PE=2 SV=1	0	7.13289900621225	7.14285714285714	2	13	2	1	280	29.584	8.65	High	High	High		2.6e7	2.7e7	0.389	32.5714057683945	2
High	IsMasterProtein	Q6ZJW9	Actin-related protein 4 OS=Oryza sativa subsp. japonica GN=ARP4 PE=2 SV=1	0	7.12084675381575	4.51467268623025	1	7	1	1	443	48.463	5.29	High	High	High	3.2e7			0.089	26.3878402709961	1
High	IsMasterProtein	Q8H859	Probable cinnamyl alcohol dehydrogenase 1 OS=Oryza sativa subsp. japonica GN=CAD1 PE=2 SV=1	0	7.07171857482975	5.93220338983051	2	8	2	1	354	38.487	6.38	High	High	High	6.5e7	5.2e7	4.1e7	0.233	22.2803628444672	2
High	IsMasterProtein	B8AEC1	NAP1-related protein 2 OS=Oryza sativa subsp. indica GN=OsI_07785 PE=2 SV=1	0	7.03310034565498	15.0793650793651	2	8	2	1	252	28.601	4.32	High	High	High	5.6e7	1.0e7	7.7e6	0.359	22.4011654853821	2
High	IsMasterProtein	Q6K8J4	4-hydroxy-3-methylbut-2-en-1-yl diphosphate synthase (ferredoxin), chloroplastic OS=Oryza sativa subsp. japonica GN=ISPG PE=2 SV=1	0	6.95466551843075	3.09139784946237	2	8	2	1	744	82.109	5.94	High	High	High	1.6e7	5.9e6	1.3e7	0.096	19.4733855724335	2
High	IsMasterProtein	Q10MX3	Asparagine synthetase [glutamine-hydrolyzing] 1 OS=Oryza sativa subsp. japonica GN=Os03g0291500 PE=2 SV=1	0	6.59928936322677	2.98013245033113	1	4	1	1	604	67.279	6.54	High	Not Found	High	7.2e7		5.6e7	0.075	16.1154139041901	1
High	IsMasterProtein	P46465	26S proteasome regulatory subunit 6A homolog OS=Oryza sativa subsp. japonica GN=TBP1 PE=2 SV=2	0	6.54376670511807	6.29370629370629	2	6	2	1	429	47.768	5.07	High	Not Found	High			6.0e6	0.194	17.5490155220032	2
High	IsMasterProtein	Q0DAE4	Glutaredoxin-C8 OS=Oryza sativa subsp. japonica GN=GRXC8 PE=2 SV=2	0	6.501551596826	11.7647058823529	1	4	1	1	136	14.752	7.97	High	High	Not Found		3.3e7		0.292	13.729052066803	1
High	IsMasterProtein	Q6L5C4	Probable protein phosphatase 2C 52 OS=Oryza sativa subsp. japonica GN=Os05g0587100 PE=2 SV=1	0	6.4358075393738	3.25865580448065	1	4	1	1	491	52.887	4.84	High	Not Found	High				0.116	16.1775088310242	1
High	IsMasterProtein	Q4W8D0	Glutamine synthetase cytosolic isozyme 1-3 OS=Oryza sativa subsp. japonica GN=GLN1-3 PE=2 SV=1	0	6.39712040027237	5.13513513513514	2	8	1	1	370	40.652	6.67	High	Not Found	High			1.5e7	0.334	17.5049982070923	2
High	IsMasterProtein	A2YDY2	60S ribosomal protein L11 OS=Oryza sativa subsp. indica GN=RPL11 PE=2 SV=2	0	6.07577241873988	7.69230769230769	1	12	1	1	182	20.823	9.92	High	High	High	6.0e8	6.1e8	6.4e8	0.233	45.9319832324982	1
High	IsMasterProtein	P17070	Proliferating cell nuclear antigen OS=Oryza sativa subsp. japonica GN=Os02g0805200 PE=1 SV=2	0	6.05295859474478	5.70342205323194	1	6	1	1	263	29.252	4.75	High	High	High	5.0e7	2.8e7	1.9e7	0.136	20.9299755096436	1
High	IsMasterProtein	Q5JMR9	Thioredoxin Y, chloroplastic OS=Oryza sativa subsp. japonica GN=Os01g0963400 PE=3 SV=2	0	5.98332510152597	13.0952380952381	1	6	1	1	168	18.17	9.32	High	High	High	2.2e6		3.2e6	0.585	15.7906720638275	1
High	IsMasterProtein	A2YPX3	Peroxidase 2 OS=Oryza sativa subsp. indica GN=PRX112 PE=3 SV=2	0	5.93779419118029	4.77707006369427	1	6	1	1	314	32.614	5.86	High	High	High	1.6e8		1.3e8	0.179	17.1998012065887	1
High	IsMasterProtein	A2Y9C5	Putative laccase-19 OS=Oryza sativa subsp. indica GN=LAC19 PE=3 SV=1	0	5.92701525537207	4.23728813559322	2	12	2	1	590	65.806	6.98	High	High	High	9.5e7	3.2e7	4.4e7	0.179	28.6077452898026	2
High	IsMasterProtein	Q8H7Y8	Probable histone H2A variant 1 OS=Oryza sativa subsp. japonica GN=Os03g0162200 PE=2 SV=1	0	5.89951420979782	27.536231884058	2	7	1	1	138	14.547	10.32	Not Found	Not Found	High				0.931	19.4359245300293	2
High	IsMasterProtein	A2XCT8	1,2-dihydroxy-3-keto-5-methylthiopentene dioxygenase 2 OS=Oryza sativa subsp. indica GN=ARD2 PE=2 SV=2	0	5.89572763074003	7.07070707070707	1	5	1	1	198	23.483	5.2	High	High	Not Found	4.7e7			0.389	16.4891452789307	1
High	IsMasterProtein	Q67UX7	Probable protein phosphatase 2C 10 OS=Oryza sativa subsp. japonica GN=Os02g0149800 PE=2 SV=1	0	5.86774031046896	4.59770114942529	1	6	1	1	348	37.545	5.16	High	High	High			1.1e7	0.096	19.8991453647614	1
High	IsMasterProtein	Q9AY76	Actin-depolymerizing factor 2 OS=Oryza sativa subsp. japonica GN=ADF2 PE=2 SV=1	0	5.8093882021864	14.4827586206897	1	8	1	1	145	16.783	5.94	High	High	High		2.6e7	4.4e7	0.334	28.0105485916138	1
High	IsMasterProtein	B8B7X6	Probable D-2-hydroxyglutarate dehydrogenase, mitochondrial OS=Oryza sativa subsp. indica GN=D2HGDH PE=3 SV=1	0	5.73802380860219	2.86225402504472	1	4	1	1	559	61.09	7.3	High	High	Not Found	2.8e7			0.061	15.0776207447052	1
High	IsMasterProtein	Q0IP28	Laccase-25 OS=Oryza sativa subsp. japonica GN=LAC25 PE=3 SV=1	0	5.70752240633222	2.4263431542461	1	12	1	1	577	63.639	8.53	High	High	High	3.9e8		2.3e8	0.101	38.2364785671234	1
High	IsMasterProtein	Q5NAY4	Histidinol dehydrogenase, chloroplastic OS=Oryza sativa subsp. japonica GN=HDH PE=2 SV=1	0	5.63689706328448	6.553911205074	2	4	2	1	473	50.534	6.47	Not Found	High	Not Found		2.6e6		0.172	12.2664356231689	2
High	IsMasterProtein	Q7XKE9	Clathrin light chain 1 OS=Oryza sativa subsp. japonica GN=Os04g0679100 PE=2 SV=1	0	5.62468101426646	7.9734219269103	2	3	2	1	301	32.516	5.03	Not Found	Not Found	High			1.8e7	0.425	4.46742033958435	2
High	IsMasterProtein	Q9XGY5	Mitochondrial import inner membrane translocase subunit Tim13 OS=Oryza sativa subsp. japonica GN=TIM13 PE=3 SV=2	0	5.52520118119937	21.4285714285714	1	2	1	1	84	8.93	6.48	High	Not Found	Not Found	2.8e7			0.585	8.15856313705444	1
High	IsMasterProtein	Q2RAD9	Histone H3.2 OS=Oryza sativa subsp. japonica GN=Os01g0866200 PE=3 SV=1	0	5.18505782238909	23.5294117647059	1	3	1	1	136	15.259	11.3	High	Not Found	High	1.2e6		7.6e5	0.931	2.59944629669189	1
High	IsMasterProtein	Q84P97	Mitochondrial outer membrane protein porin 5 OS=Oryza sativa subsp. japonica GN=VDAC5 PE=2 SV=1	0.00410677618069815	4.99353395775077	5.41516245487365	1	2	1	1	277	29.456	9.17	High	Not Found	Not Found				0.129	7.08572149276733	1
High	IsMasterProtein	Q9AWU4	Multicopper oxidase LPR1 homolog 1 OS=Oryza sativa subsp. japonica GN=LPR1 PE=2 SV=1	0.00410677618069815	4.94653739507454	3.09278350515464	1	4	1	1	582	64.01	6.93	High	High	Not Found	2.3e7			0.11	14.4941284656525	1
High	IsMasterProtein	Q9LGZ2	Putative L-cysteine desulfhydrase 1 OS=Oryza sativa subsp. japonica GN=Os01g0290100 PE=2 SV=1	0.00410677618069815	4.93516778026143	3.52697095435685	1	6	1	1	482	52.088	6.58	High	High	High	1.5e7	1.9e7	1.4e7	0.086	20.6498839855194	1
High	IsMasterProtein	A2ZVI7	Calcium-dependent protein kinase 1 OS=Oryza sativa subsp. japonica GN=CPK1 PE=2 SV=1	0.00410677618069815	4.89894064509188	2.8957528957529	1	2	1	1	518	58.703	6.51	High	Not Found	High				0.077	5.63437342643738	1
High	IsMasterProtein	Q851R5	Thioredoxin H2-2 OS=Oryza sativa subsp. japonica GN=Os03g0800700 PE=2 SV=1	0.00410677618069815	4.88008458974201	8.2089552238806	1	5	1	1	134	14.786	5.97	High	High	High	5.2e7	5.0e7	1.0e7	0.334	17.4196276664734	1
High	IsMasterProtein	Q10MJ1	Probable glutamyl endopeptidase, chloroplastic OS=Oryza sativa subsp. japonica GN=GEP PE=2 SV=1	0.00410677618069815	4.85170590256525	1.38592750533049	1	6	1	1	938	103.83	5.95	High	High	High			3.9e7	0.043	16.6601679325104	1
High	IsMasterProtein	A2Z7B3	GDP-mannose 3,5-epimerase 1 OS=Oryza sativa subsp. indica GN=OsI_032456 PE=2 SV=1	0.00410677618069815	4.66114525374768	4.4973544973545	1	6	1	1	378	42.781	6.09	High	High	High			6.8e7	0.096	20.0113618373871	1
High	IsMasterProtein	Q7F1K9	Probable (S)-ureidoglycine aminohydrolase OS=Oryza sativa subsp. japonica GN=UGLYAH PE=1 SV=1	0.00410677618069815	4.60345196201287	5.8252427184466	1	1	1	1	309	34.085	6.46	Not Found	Not Found	High			5.7e6	0.212	3.14302206039429	1
High	IsMasterProtein	B9G2A8	Auxin transport protein BIG OS=Oryza sativa subsp. japonica GN=Os09g0247700 PE=2 SV=1	0.00410677618069815	4.58944764601674	0.54380664652568	2	11	2	1	4965	551.675	6.06	High	High	High	1.8e7	1.7e7	1.5e7	0.016	14.3751435279846	2
High	IsMasterProtein	A2X0R4	Molybdopterin synthase catalytic subunit OS=Oryza sativa subsp. indica GN=MOCS2 PE=3 SV=1	0.00410677618069815	4.5880437620696	9.84455958549223	1	3	1	1	193	20.851	5.69	High	Not Found	High				0.166	4.67564940452576	1
High	IsMasterProtein	Q6EPN6	2-C-methyl-D-erythritol 2,4-cyclodiphosphate synthase, chloroplastic OS=Oryza sativa subsp. japonica GN=ISPF PE=2 SV=1	0.00410677618069815	4.57365142621249	8.10810810810811	1	1	1	1	222	23.509	7.99	High	Not Found	Not Found	1.2e7			0.233	2.63292241096497	1
High	IsMasterProtein	P35687	40S ribosomal protein S21 OS=Oryza sativa subsp. japonica GN=RPS21 PE=3 SV=1	0.00410677618069815	4.52432881167557	13.4146341463415	1	6	1	1	82	9.248	7.34	High	High	High			6.1e8	0.585	21.6777844429016	1
High	IsMasterProtein	Q6ES52	TPR repeat-containing thioredoxin TDX OS=Oryza sativa subsp. japonica GN=Os09g0401200 PE=2 SV=1	0.00410677618069815	4.40926959420731	3.78548895899054	1	6	1	1	317	34.959	6.16	High	High	High	3.4e7		2.3e7	0.11	22.2957925796509	1
High	IsMasterProtein	Q40691	Homeobox-leucine zipper protein HOX1 OS=Oryza sativa subsp. indica GN=HOX1 PE=1 SV=2	0.00410677618069815	4.37012984446896	10.2893890675241	1	8	1	1	311	33.023	8.65	High	High	High				0.274	0	1
High	IsMasterProtein	Q0JQ12	Cytokinin dehydrogenase 1 OS=Oryza sativa subsp. japonica GN=CKX1 PE=3 SV=2	0.00410677618069815	4.3579580292163	6.01503759398496	2	3	2	1	532	56	6.3	High	Not Found	Not Found				0.212	7.87200212478638	2
High	IsMasterProtein	Q2QMG2	Methylcrotonoyl-CoA carboxylase subunit alpha, mitochondrial OS=Oryza sativa subsp. japonica GN=MCCA PE=2 SV=2	0.00410677618069815	4.35418488170336	2.44233378561737	1	2	1	1	737	80.234	6.8	High	Not Found	Not Found				0.048	4.86966943740845	1
High	IsMasterProtein	A2WNF5	Glucosidase 2 subunit beta OS=Oryza sativa subsp. indica GN=OsI_01383 PE=3 SV=1	0.00410677618069815	4.29328221766324	2.28013029315961	1	2	1	1	614	69.305	4.86	High	Not Found	Not Found	1.4e7			0.07	5.64799451828003	1
High	IsMasterProtein	Q9ZTS1	Probable methionine--tRNA ligase OS=Oryza sativa subsp. japonica GN=Os06g0508700 PE=2 SV=2	0.00410677618069815	4.26712395863729	1.87265917602996	1	2	1	1	801	89.396	6.95	Not Found	High	Not Found		2.3e7		0.053	5.60725951194763	1
High	IsMasterProtein	B9FSC8	Putative 12-oxophytodienoate reductase 11 OS=Oryza sativa subsp. japonica GN=OPR11 PE=2 SV=1	0.00614754098360656	4.11367851344052	5.99455040871935	1	2	1	1	367	40.618	6.74	Not Found	Not Found	High				0.101	5.21399617195129	1
High	IsMasterProtein	Q6H5X0	Putative ripening-related protein 2 OS=Oryza sativa subsp. japonica GN=Os02g0637000 PE=3 SV=1	0.00716845878136201	4.08735289378168	6.77083333333333	1	4	1	1	192	20.383	6.51	High	Not Found	High			6.7e6	0.233	11.3569102287292	1
High	IsMasterProtein	Q6AUR2	Nitrogen regulatory protein P-II homolog OS=Oryza sativa subsp. japonica GN=GLB PE=2 SV=1	0.00716845878136201	4.05232126006306	5.18867924528302	1	7	1	1	212	22.687	9.91	High	High	High		4.8e7	3.2e7	0.136	16.0249347686768	1
High	IsMasterProtein	Q2QM47	Serine/threonine-protein phosphatase BSL2 homolog OS=Oryza sativa subsp. japonica GN=BSL2 PE=2 SV=2	0.00716845878136201	3.97387548325455	1.09018830525273	1	2	1	1	1009	106.359	5.86	Not Found	Not Found	High			2.5e7	0.046	4.79180026054382	1
High	IsMasterProtein	Q6H849	Bifunctional nitrilase/nitrile hydratase NIT4 OS=Oryza sativa subsp. japonica GN=NIT4 PE=2 SV=1	0.00716845878136201	3.95506845385084	5.24861878453039	1	2	1	1	362	38.651	5.33	Not Found	High	Not Found				0.155	6.4675669670105	1
High	IsMasterProtein	Q0JCT1	Histone H3.3 OS=Oryza sativa subsp. japonica GN=H3 PE=1 SV=2	0.00716845878136201	3.89115521027997	6.61764705882353	1	5	1	1	136	15.397	11.15	High	High	High	7.7e7	1.1e8	3.3e7	0.931	8.24348545074463	1
High	IsMasterProtein	Q0JL44	Protein SGT1 homolog OS=Oryza sativa subsp. japonica GN=SGT1 PE=1 SV=1	0.00716845878136201	3.86296254521049	8.71934604904632	1	2	1	1	367	40.912	5.06	High	Not Found	Not Found	4.0e6			0.116	7.02972507476807	1
High	IsMasterProtein	Q69T31	Cytosolic invertase 1 OS=Oryza sativa subsp. japonica GN=CINV1 PE=1 SV=1	0.00716845878136201	3.85449282859034	2.66903914590747	1	2	1	1	562	63.41	6.8	High	Not Found	Not Found				0.068	6.43736481666565	1
High	IsMasterProtein	Q10BU2	Germin-like protein 3-7 OS=Oryza sativa subsp. japonica GN=GER7 PE=2 SV=1	0.00716845878136201	3.84679509991572	5.15021459227468	1	3	1	1	233	23.95	6.52	High	Not Found	High	6.9e7			0.334	7.5099720954895	1
High	IsMasterProtein	P29421	Alpha-amylase/subtilisin inhibitor OS=Oryza sativa subsp. japonica GN=RASI PE=1 SV=2	0.00716845878136201	3.83003182600311	7.5	1	1	1	1	200	21.404	8.37	Not Found	High	Not Found				0.292	2.81532144546509	1
High	IsMasterProtein	Q75W16	Phospho-2-dehydro-3-deoxyheptonate aldolase 2, chloroplastic OS=Oryza sativa subsp. japonica GN=DAHPS2 PE=2 SV=1	0.00716845878136201	3.83003182600311	2.22634508348794	1	6	1	1	539	59.296	8.41	High	High	High	5.2e7		3.0e7	0.066	15.8650937080383	1
High	IsMasterProtein	Q5N806	Cysteine proteinase inhibitor 4 OS=Oryza sativa subsp. japonica GN=Os01g0915200 PE=2 SV=1	0.00716845878136201	3.76196544473928	5.06329113924051	1	8	1	1	158	16.59	9.58	High	High	High			5.0e7	0.468	8.72263884544373	1
High	IsMasterProtein	P55857	Small ubiquitin-related modifier 1 OS=Oryza sativa subsp. japonica GN=SUMO1 PE=1 SV=1	0.00716845878136201	3.7535014192042	10	1	6	1	1	100	10.921	5.1	High	High	High			1.3e8	0.468	17.777902841568	1
High	IsMasterProtein	Q2QX45	Calcium-dependent protein kinase 28 OS=Oryza sativa subsp. japonica GN=CPK28 PE=3 SV=1	0.00716845878136201	3.68529030704483	3.61216730038023	1	2	1	1	526	57.952	5.74	High	Not Found	Not Found				0.096	1.85611581802368	1
High	IsMasterProtein	Q35322	NADH dehydrogenase [ubiquinone] iron-sulfur protein 3 OS=Oryza sativa subsp. japonica GN=NAD9 PE=2 SV=2	0.00716845878136201	3.63096977819085	5.26315789473684	1	3	1	1	190	22.976	7.5	High	Not Found	High				0.179	7.14243721961975	1
High	IsMasterProtein	Q0JM17	DEAD-box ATP-dependent RNA helicase 56 OS=Oryza sativa subsp. japonica GN=AIP1 PE=1 SV=2	0.00716845878136201	3.6285626825959	2.31481481481481	1	4	1	1	432	48.623	5.72	High	Not Found	High	3.6e7		7.4e6	0.083	5.62175643444061	1
High	IsMasterProtein	A2Z5S8	Ubiquitin-fold modifier-conjugating enzyme 1 OS=Oryza sativa subsp. indica GN=OsI_33008 PE=3 SV=1	0.00716845878136201	3.56114134057944	6.48648648648649	1	4	1	1	185	20.451	7.83	High	High	Not Found	2.3e7			0.233	9.61804890632629	1
High	IsMasterProtein	Q6ZHE5	Putative D-cysteine desulfhydrase 1, mitochondrial OS=Oryza sativa subsp. japonica GN=Os02g0773300 PE=2 SV=2	0.00716845878136201	3.54867419151048	2.58215962441315	1	2	1	1	426	45.465	7.81	Not Found	High	Not Found				0.101	4.36229801177979	1
High	IsMasterProtein	P31691	ADP,ATP carrier protein, mitochondrial OS=Oryza sativa subsp. japonica GN=Os02g0718900 PE=2 SV=1	0.00716845878136201	3.54775342547956	2.87958115183246	1	4	1	1	382	41.484	9.77	High	Not Found	High	7.3e7		2.6e7	0.11	11.7678751945496	1
High	IsMasterProtein	Q6AV34	Probable N-acetyl-gamma-glutamyl-phosphate reductase, chloroplastic OS=Oryza sativa subsp. japonica GN=Os03g0617900 PE=1 SV=1	0.00716845878136201	3.50141379118248	4.09638554216868	1	2	1	1	415	44.758	8.4	Not Found	High	Not Found				0.086	5.38458585739136	1
High	IsMasterProtein	Q7XR06	Probable protein phosphatase 2C 45 OS=Oryza sativa subsp. japonica GN=Os04g0659500 PE=2 SV=2	0.00716845878136201	3.47860037188462	4.25531914893617	1	4	1	1	282	30.565	5.15	High	High	Not Found	1.2e8	9.1e7		0.122	8.39095842838287	1
High	IsMasterProtein	Q84UI5	Mitogen-activated protein kinase 1 OS=Oryza sativa subsp. japonica GN=MPK1 PE=1 SV=1	0.00716845878136201	3.47476971752871	4.02010050251256	1	3	1	1	398	44.829	5.74	High	Not Found	Not Found				0.233	8.69767785072327	1
High	IsMasterProtein	Q5Z402	Clathrin light chain 2 OS=Oryza sativa subsp. japonica GN=Os06g0731800 PE=2 SV=1	0.00716845878136201	3.45717457304082	5.15463917525773	1	1	1	1	291	31.271	7.59	Not Found	High	Not Found				0.194	2.44496560096741	1
High	IsMasterProtein	Q0JF58	Protein argonaute 4B OS=Oryza sativa subsp. japonica GN=AGO4B PE=2 SV=1	0.00716845878136201	3.41521662100349	1.3172338090011	1	2	1	1	911	101.676	8.9	High	Not Found	Not Found				0.039	3.84019565582275	1
High	IsMasterProtein	Q7G794	Putative linoleate 9S-lipoxygenase 3 OS=Oryza sativa subsp. japonica GN=Os03g0700400 PE=3 SV=1	0.00716845878136201	3.37499639898514	1.73210161662818	1	2	1	1	866	96.191	5.57	Not Found	Not Found	High			3.8e6	0.043	5.56842041015625	1
High	IsMasterProtein	Q7EYV7	Poly [ADP-ribose] polymerase 1 OS=Oryza sativa subsp. japonica GN=PARP1 PE=2 SV=1	0.00716845878136201	3.36917690363701	0.818833162743091	1	9	1	1	977	110.086	8.65	High	High	High			7.3e7	0.08	18.2516574859619	1
High	IsMasterProtein	Q7XK44	Plant intracellular Ras-group-related LRR protein 3 OS=Oryza sativa subsp. japonica GN=IRL3 PE=2 SV=3	0.00716845878136201	3.30303235925598	4.48430493273543	1	2	1	1	446	48.973	4.98	Not Found	High	Not Found				0.077	2.75540781021118	1
High	IsMasterProtein	Q5N749	Protein MOR1 OS=Oryza sativa subsp. japonica GN=MOR1 PE=2 SV=1	0.00716845878136201	3.28510970830344	0.951427140711067	1	7	1	1	1997	220.269	7.99	Not Found	High	High		1.3e7		0.035	11.1862881183624	1
High	IsMasterProtein	Q9AWZ8	3-methyl-2-oxobutanoate hydroxymethyltransferase 1, mitochondrial OS=Oryza sativa subsp. japonica GN=KPHMT1 PE=2 SV=1	0.00716845878136201	3.1298888446356	4.12087912087912	1	2	1	1	364	37.896	7.8	High	Not Found	High				0.155	5.67962169647217	1
High	IsMasterProtein	Q56UD1	Beta-fructofuranosidase, insoluble isoenzyme 5 OS=Oryza sativa subsp. japonica GN=CIN5 PE=2 SV=3	0.00716845878136201	3.1255761694135	2.5830258302583	1	4	1	1	542	59.495	6.25	High	High	Not Found	1.1e7			0.086	9.9685959815979	1
High	IsMasterProtein	Q5J4W4	Mitogen-activated protein kinase 2 OS=Oryza sativa subsp. japonica GN=MPK2 PE=2 SV=1	0.00716845878136201	3.11611154211152	4.56852791878173	1	1	1	1	394	44.557	6.9	High	Not Found	Not Found	2.3e7			0.101	3.5402250289917	1
High	IsMasterProtein	Q8W1L6	Peroxisomal fatty acid beta-oxidation multifunctional protein OS=Oryza sativa subsp. japonica GN=MFP PE=1 SV=2	0.00716845878136201	3.10957898119909	1.92837465564738	1	1	1	1	726	78.41	8.98	Not Found	Not Found	High			7.9e7	0.056	2.00572919845581	1
High	IsMasterProtein	Q0ILZ4	DEAD-box ATP-dependent RNA helicase 9 OS=Oryza sativa subsp. japonica GN=Os12g0611200 PE=2 SV=1	0.00716845878136201	3.03217132066984	2.54777070063694	1	1	1	1	628	65.554	9.51	Not Found	High	Not Found		1.9e7		0.061	3.24823641777039	1
High	IsMasterProtein	Q6YZA4	Germin-like protein 8-6 OS=Oryza sativa subsp. japonica GN=Os08g0189500 PE=2 SV=1	0.00716845878136201	2.97922451180644	7.11111111111111	1	3	1	1	225	24.32	6.71	High	Not Found	Not Found				0.389	6.23493313789368	1
High	IsMasterProtein	Q6YZZ2	Germin-like protein 8-7 OS=Oryza sativa subsp. japonica GN=GER6 PE=2 SV=1	0.00716845878136201	2.97922451180644	7.11111111111111	1	2	1	1	225	24.364	6.4	High	Not Found	Not Found				0.292	6.23493313789368	1
High	IsMasterProtein	Q6AVG6	4-hydroxy-3-methylbut-2-enyl diphosphate reductase, chloroplastic OS=Oryza sativa subsp. japonica GN=ISPH PE=2 SV=1	0.00716845878136201	2.97798426018228	3.26797385620915	1	2	1	1	459	51.032	5.67	Not Found	High	Not Found		3.0e7		0.08	5.30992317199707	1
High	IsMasterProtein	Q10S55	ATP phosphoribosyltransferase, chloroplastic OS=Oryza sativa subsp. japonica GN=Os03g0134300 PE=3 SV=1	0.00716845878136201	2.97633608180221	4.95049504950495	1	4	1	1	404	43.882	6.74	High	High	Not Found	1.2e7	1.3e7		0.11	10.8922419548035	1
Medium	IsMasterProtein	Q7F731	Germin-like protein 1-1 OS=Oryza sativa subsp. japonica GN=GER4 PE=2 SV=1	0.0106571936056838	2.88873748634093	4.16666666666667	1	2	1	1	216	22.463	7.91	Not Found	Not Found	High			2.0e7	0.259	3.87127137184143	1
Medium	IsMasterProtein	P49030	Protein mago nashi homolog 2 OS=Oryza sativa subsp. japonica GN=MAGO2 PE=1 SV=2	0.0106571936056838	2.84649001069916	6.25	1	2	1	1	160	18.418	6.2	Not Found	Not Found	High			7.1e7	0.179	4.63607120513916	1
Medium	IsMasterProtein	Q8S9Z2	UDP-D-apiose/UDP-D-xylose synthase OS=Oryza sativa subsp. japonica GN=Os01g0969100 PE=2 SV=1	0.0106571936056838	2.81360878430451	3.26633165829146	1	2	1	1	398	44.304	6.25	High	Not Found	Not Found	2.8e7			0.096	2.12145161628723	1
Medium	IsMasterProtein	Q8S2G0	4-diphosphocytidyl-2-C-methyl-D-erythritol kinase, chloroplastic OS=Oryza sativa subsp. japonica GN=ISPE PE=2 SV=1	0.0121951219512195	2.77910775078048	3.24189526184539	1	2	1	1	401	43.813	6.34	High	Not Found	Not Found				0.093	5.71325922012329	1
Medium	IsMasterProtein	Q7XDP2	Inosine triphosphate pyrophosphatase OS=Oryza sativa subsp. japonica GN=Os10g0457500 PE=2 SV=2	0.0121951219512195	2.76497684050478	6.34146341463415	1	4	1	1	205	21.925	6.79	High	High	Not Found	2.7e7			0.194	10.8178799152374	1
Medium	IsMasterProtein	Q0INM3	Beta-galactosidase 15 OS=Oryza sativa subsp. japonica GN=Os12g0429200 PE=2 SV=1	0.0121951219512195	2.70027484602436	1.84983677910773	1	2	1	1	919	100.942	5.99	Not Found	High	Not Found		4.7e7		0.047	5.04570579528809	1
Medium	IsMasterProtein	Q338P8	Probable calcium-binding protein CML8 OS=Oryza sativa subsp. japonica GN=CML8 PE=2 SV=1	0.0121951219512195	2.62580174207092	7.85340314136126	1	2	1	1	191	21.301	4.94	Not Found	High	Not Found		1.4e7		0.292	4.48196995258331	1
Medium	IsMasterProtein	Q0DJV6	Probable calcium-binding protein CML18 OS=Oryza sativa subsp. japonica GN=CML18 PE=2 SV=1	0.0121951219512195	2.60924147126128	6.9620253164557	1	2	1	1	158	17.112	5.08	High	Not Found	Not Found	1.1e7			0.233	5.5867908000946	1
Medium	IsMasterProtein	Q0DAK7	Homogentisate geranylgeranyltransferase, chloroplastic OS=Oryza sativa subsp. japonica GN=HGGT PE=2 SV=2	0.0139130434782609	2.60310355085748	4.95049504950495	1	1	1	1	404	44.87	8.88	High	Not Found	Not Found				0.116	0	1
Medium	IsMasterProtein	Q6K7H2	UMP-CMP kinase 4 OS=Oryza sativa subsp. japonica GN=Os02g0778400 PE=2 SV=1	0.015358361774744	2.5320960534772	7.47663551401869	1	1	1	1	214	23.541	5.25	Not Found	Not Found	High			7.0e6	0.194	2.02376961708069	1
Medium	IsMasterProtein	A0JJZ6	Inositol-tetrakisphosphate 1-kinase 5 OS=Oryza sativa subsp. indica GN=ITPK5 PE=3 SV=1	0.015358361774744	2.52900183033913	9.06432748538012	1	1	1	1	342	38.049	6.52	High	Not Found	Not Found				0.136	2.97254037857056	1
Medium	IsMasterProtein	Q6EQG2	Probable NADH kinase OS=Oryza sativa subsp. japonica GN=Os09g0345700 PE=2 SV=1	0.015358361774744	2.52056866280226	8	1	2	1	1	325	35.494	6.95	High	Not Found	Not Found				0.166	5.48710608482361	1
Medium	IsMasterProtein	B9FS74	Kinesin-like protein KIN-14L OS=Oryza sativa subsp. japonica GN=KIN14L PE=2 SV=1	0.015358361774744	2.51827080303998	2.37366003062787	1	1	1	1	1306	144.422	6.55	High	Not Found	Not Found				0.027	0	1
Medium	IsMasterProtein	Q0D673	Probable protein phosphatase 2C 62 OS=Oryza sativa subsp. japonica GN=Os07g0507000 PE=2 SV=1	0.015358361774744	2.50612388914718	4.13793103448276	1	6	1	1	290	31.721	6.96	High	High	High	1.3e7	1.1e7	1.5e7	0.145	15.0925230979919	1
Medium	IsMasterProtein	F4IJV4	Probable pre-mRNA-splicing factor ATP-dependent RNA helicase DEAH6 OS=Arabidopsis thaliana GN=MEE29 PE=2 SV=1	0.01669449081803	2.41038545936873	2.29885057471264	1	1	1	1	1044	119.053	6.18	Not Found	Not Found	High				0.036	3.29077553749084	1
Medium	IsMasterProtein	Q2QYW2	Clathrin heavy chain 2 OS=Oryza sativa subsp. japonica GN=Os12g0104800 PE=3 SV=1	0.01669449081803	2.38426031138084	0.585480093676815	1	1	1	1	1708	193.225	5.39	Not Found	Not Found	High			1.7e7	0.023	1.84633040428162	1
Medium	IsMasterProtein	Q5WA72	Protein disulfide isomerase-like 1-5 OS=Oryza sativa subsp. japonica GN=PDIL1-5 PE=2 SV=1	0.01669449081803	2.36391348489693	1.68855534709193	1	2	1	1	533	58.995	4.94	High	High	Not Found				0.075	4.38611340522766	1
Medium	IsMasterProtein	Q3E9C3	DEAD-box ATP-dependent RNA helicase 58, chloroplastic OS=Arabidopsis thaliana GN=RH58 PE=2 SV=1	0.01669449081803	2.31238187042823	3.17796610169492	1	1	1	1	472	52.777	8.31	Not Found	High	Not Found				0.08	1.91260886192322	1
Medium	IsMasterProtein	B9EXM2	Carbamoyl-phosphate synthase large chain, chloroplastic OS=Oryza sativa subsp. japonica GN=CARB PE=2 SV=1	0.01669449081803	2.30962669308394	0.767918088737201	1	1	1	1	1172	127.687	6.01	Not Found	Not Found	High			1.3e6	0.033	0	1
Medium	IsMasterProtein	A0A075F7E9	G-type lectin S-receptor-like serine/threonine-protein kinase LECRK1 OS=Oryza sativa subsp. indica GN=LECRK1 PE=1 SV=2	0.01669449081803	2.30856484785594	2.5830258302583	1	1	1	1	813	90.712	6.37	Not Found	Not Found	High			2.1e6	0.054	3.0666720867157	1
Medium	IsMasterProtein	Q9XGX7	Mitochondrial import inner membrane translocase subunit Tim9 OS=Oryza sativa subsp. japonica GN=TIM9 PE=3 SV=2	0.01669449081803	2.2868455981627	11.8279569892473	1	2	1	1	93	10.832	6.11	High	Not Found	Not Found				0.468	4.39504837989807	1
Medium	IsMasterProtein	Q9SDG6	60S ribosomal protein L30 OS=Oryza sativa subsp. japonica GN=RPL30 PE=3 SV=1	0.01669449081803	2.28316227670048	10.8108108108108	1	2	1	1	111	12.356	9.58	Not Found	Not Found	High			1.1e8	0.389	5.41981339454651	1
Medium	IsMasterProtein	Q7XPY2	Plasma membrane ATPase OS=Oryza sativa subsp. japonica GN=Os04g0656100 PE=2 SV=1	0.0182724252491694	2.25876958897453	0.946372239747634	1	1	1	1	951	104.752	6.79	High	Not Found	Not Found				0.045	0	1
Medium	IsMasterProtein	Q84UP7	Probable mixed-linked glucan synthase 6 OS=Oryza sativa subsp. japonica GN=CSLF6 PE=2 SV=1	0.0182724252491694	2.22599426974179	2.52100840336134	1	4	1	1	952	105.085	8.41	High	High	High				0.045	7.88495349884033	1
Medium	IsMasterProtein	Q2QUN2	Laccase-24 OS=Oryza sativa subsp. japonica GN=LAC24 PE=2 SV=1	0.0182724252491694	2.22069217241641	5.18134715025907	1	3	1	1	579	63.418	6.01	Not Found	High	Not Found				0.136	0	1
Medium	IsMasterProtein	Q40677	Fructose-bisphosphate aldolase, chloroplastic OS=Oryza sativa subsp. japonica GN=ALDP PE=1 SV=2	0.0198675496688742	2.21652521241775	2.06185567010309	1	5	1	1	388	41.98	6.8	High	High	High	1.5e8		9.2e7	0.093	8.98429608345032	1
Medium	IsMasterProtein	Q8S1D9	Phospholipase A1 EG1, chloroplastic/mitochondrial OS=Oryza sativa subsp. japonica GN=EG1 PE=1 SV=1	0.0198675496688742	2.18701983396052	4.82758620689655	1	1	1	1	435	45.981	8.5	Not Found	High	Not Found		4.1e7		0.089	0	1
Medium	IsMasterProtein	Q6ZHZ1	Probable sucrose-phosphate synthase 4 OS=Oryza sativa subsp. japonica GN=SPS4 PE=2 SV=1	0.0230263157894737	2.16241156176449	0.938086303939963	1	3	1	1	1066	118.651	6.39	High	High	Not Found	2.4e7			0.04	5.80066883563995	1
Medium	IsMasterProtein	Q6AU07	Lariat debranching enzyme OS=Oryza sativa subsp. japonica GN=DBR1 PE=2 SV=1	0.0230263157894737	2.16215913834448	2.21130221130221	1	2	1	1	407	46.651	5.78	Not Found	High	High				0.122	3.64905297756195	1
Medium	IsMasterProtein	Q6YZ52	Kinesin-like protein KIN-7D, chloroplastic OS=Oryza sativa subsp. japonica GN=KIN7D PE=1 SV=2	0.0230263157894737	2.1426071890791	1.68818272095333	1	1	1	1	1007	111.609	6.35	High	Not Found	Not Found				0.032	2.38793325424194	1
Medium	IsMasterProtein	Q7XR61	Methylthioribose kinase 1 OS=Oryza sativa subsp. japonica GN=MTK1 PE=2 SV=1	0.0246305418719212	2.13088567302062	2.55813953488372	1	2	1	1	430	48.382	6.54	High	Not Found	Not Found				0.096	1.98302340507507	1
Medium	IsMasterProtein	Q0D576	Probable homogentisate phytyltransferase 2, chloroplastic OS=Oryza sativa subsp. japonica GN=HPT2 PE=3 SV=2	0.0340356564019449	2.09674718310604	4.22163588390501	1	2	1	1	379	41.395	9.96	Not Found	Not Found	High				0.122	0	1
Medium	IsMasterProtein	Q0IZS0	Nicotinate-nucleotide pyrophosphorylase [carboxylating], chloroplastic OS=Oryza sativa subsp. japonica GN=Os09g0553600 PE=2 SV=1	0.0340356564019449	2.08714052483765	3.77358490566038	1	1	1	1	371	39.901	7.9	Not Found	Not Found	High			1.5e7	0.083	2.5212025642395	1
Medium	IsMasterProtein	Q6K508	Glutelin type-D 1 OS=Oryza sativa subsp. japonica GN=GLUD1 PE=2 SV=1	0.0340356564019449	2.08544530148237	2.68595041322314	1	2	1	1	484	54.827	9.25	High	Not Found	High			4.2e7	0.086	5.33522891998291	1
Medium	IsMasterProtein	Q5VND6	Nucleosome assembly protein 1;1 OS=Oryza sativa subsp. japonica GN=NAP1;1 PE=2 SV=1	0.0340356564019449	2.06519865825346	3.17460317460317	1	1	1	1	378	42.612	4.48	Not Found	Not Found	High				0.145	2.58839297294617	1
Medium	IsMasterProtein	Q7XNS7	1,2-dihydroxy-3-keto-5-methylthiopentene dioxygenase 3 OS=Oryza sativa subsp. japonica GN=ARD3 PE=3 SV=3	0.0340356564019449	2.04827402457541	11.1650485436893	1	8	1	1	206	24.486	5.9	High	High	High			1.7e6	0.194	8.52450799942017	1
Medium	IsMasterProtein	Q6Z4N3	Thioredoxin-like 1-1, chloroplastic OS=Oryza sativa subsp. japonica GN=Os07g0684100 PE=2 SV=1	0.0340356564019449	2.03245202378114	2.5089605734767	1	4	1	1	279	29.75	8.29	High	High	High	3.3e8	2.7e8	2.9e8	0.145	9.28236961364746	1
Medium	IsMasterProtein	Q0J0A4	Probable 1-acylglycerol-3-phosphate O-acyltransferase OS=Oryza sativa subsp. japonica GN=Os09g0520200 PE=3 SV=3	0.0340356564019449	2.02751945012352	1.44927536231884	1	1	1	1	414	45.699	8.41	Not Found	Not Found	High			1.5e7	0.101	0	1
Medium	IsMasterProtein	Q6YUL8	Kinesin-like protein KIN-4A OS=Oryza sativa subsp. japonica GN=KIN4A PE=1 SV=1	0.0355987055016181	2.01197643807134	0.772946859903382	1	3	1	1	1035	116.313	8.98	High	Not Found	High	1.1e7		7.1e6	0.033	4.07507514953613	1
Medium	IsMasterProtein	Q9C6G0	DExH-box ATP-dependent RNA helicase DExH4, chloroplastic OS=Arabidopsis thaliana GN=At1g58050 PE=3 SV=1	0.0403877221324717	1.99267904707726	0.988002822865208	1	3	1	1	1417	159.238	7.53	High	High	High		4.0e7	5.2e7	0.027	8.29016828536987	1
Medium	IsMasterProtein	Q10GB1	Serine/threonine-protein kinase Nek1 OS=Oryza sativa subsp. japonica GN=NEK1 PE=2 SV=1	0.0414673046251994	1.99012436628784	3.17195325542571	1	5	1	1	599	67.127	9.38	High	High	High	7.8e7	3.4e7	2.4e7	0.059	0	1
Medium	IsMasterProtein	Q7XP01	Probable protein phosphatase 2C 37 OS=Oryza sativa subsp. japonica GN=Os04g0167900 PE=3 SV=2	0.0414673046251994	1.98927613460823	1.47679324894515	1	3	1	1	474	48.805	6.62	Not Found	High	High		2.7e7	1.9e7	0.096	5.60210251808167	1
Medium	IsMasterProtein	P0DH88	Barley B recombinant-like protein A OS=Oryza sativa subsp. japonica GN=Os10g0114500 PE=2 SV=1	0.0414673046251994	1.98716277529483	4.39882697947214	1	1	1	1	341	37.726	9.67	High	Not Found	Not Found	6.2e6			0	0	1
Medium	IsMasterProtein	P93844	Phospholipase D alpha 2 OS=Oryza sativa subsp. japonica GN=PLD2 PE=2 SV=2	0.0414673046251994	1.98296666070122	3.30477356181151	1	1	1	1	817	91.261	7.03	Not Found	High	Not Found		9.5e7		0.042	2.61614799499512	1
Medium	IsMasterProtein	Q10MH8	DEAD-box ATP-dependent RNA helicase 24 OS=Oryza sativa subsp. japonica GN=Os03g0308500 PE=2 SV=1	0.0429936305732484	1.97428461609866	0.779220779220779	1	5	1	1	770	83.133	6.16	High	High	High	2.3e7		2.5e7	0.053	5.14220821857452	1
Medium	IsMasterProtein	Q8S7M7	Plant intracellular Ras-group-related LRR protein 5 OS=Oryza sativa subsp. japonica GN=IRL5 PE=2 SV=1	0.0443740095087163	1.97102229479122	5.70902394106814	1	1	1	1	543	59.168	5.22	High	Not Found	Not Found				0.072	0	1
Medium	IsMasterProtein	Q6I544	Germin-like protein 5-1 OS=Oryza sativa subsp. japonica GN=Os05g0277500 PE=2 SV=1	0.0443740095087163	1.96217524941166	9.95475113122172	1	1	1	1	221	23.161	8.27	Not Found	Not Found	High				0	0	1
Medium	IsMasterProtein	Q5ZE00	Multicopper oxidase LPR1 homolog 3 OS=Oryza sativa subsp. japonica GN=LPR3 PE=2 SV=2	0.0443740095087163	1.93554201077308	7.49063670411985	1	1	1	1	534	59.595	5.86	Not Found	High	Not Found				0.136	0	1
Medium	IsMasterProtein	Q0D629	Putative protein phosphatase 2C 63 OS=Oryza sativa subsp. japonica GN=Os07g0516100 PE=5 SV=1	0.0457413249211356	1.90974194706868	15.695067264574	1	1	1	1	223	24.665	7.03	Not Found	Not Found	High				0.179	0	1
Medium	IsMasterProtein	Q10L71	Villin-2 OS=Oryza sativa subsp. japonica GN=VLN2 PE=2 SV=1	0.0457413249211356	1.90031935889075	1.75983436853002	1	1	1	1	966	106.054	5.82	High	Not Found	Not Found				0.037	2.43785619735718	1
