# Supplementary material for: Pluronic F-68 Improves Callus Proliferation of Recalcitrant Rice Cultivar via Enhanced Carbon and Nitrogen Metabolism and Nutrients Uptake
Source: Front Plant Sci. 2021 Jun 2;12:667434. doi: 10.3389/fpls.2021.667434 (PMC8207202; doi:10.3389/fpls.2021.667434)
Supplement: Data Sheet 1 — 0.04% PF-68. [file Data_Sheet_1.ZIP › 0.04% PF-68/0.04%3_030218_01_PSMs.txt]

Confidence	Identifying Node	PSM Ambiguity	Annotated Sequence	Modifications	# Protein Groups	# Proteins	Master Protein Accessions	Protein Accessions	# Missed Cleavages	Charge	DeltaScore	DeltaCn	Rank	Search Engine Rank	m/z [Da]	MH+ [Da]	DeltaM [ppm]	Deltam/z [Da]	Activation Type	MS Order	Isolation Interference [%]	Ion Inject Time [ms]	RT [min]	First Scan	Spectrum File	Ions Matched	XCorr	Area	Apex RT [min]	Percolator q-Value	Percolator PEP
High	Sequest HT (A2)	Unambiguous	[K].VIHDNFGIIEGLMTTVHAITATQK.[T]		1	1	A2YQT7	A2YQT7	0	4	0.4385	0	1	1	653.099060058594	2609.37441034438	-0.449400857828195	-0.000293163906349037	HCD	MS2	5.424931	43.075	58.0498326826667	52492	LPF3_030218_02.raw	0/0	3.89945793151855			0	1.814E-06
High	Sequest HT (A2)	Unambiguous	[K].IGPNEPSQLSIDLNAQGLAR.[Y]		1	1	Q5N725	Q5N725	0	2	0.5213	0	1	1	1047.05139160156	2093.09550657313	-1.45723041325743	-0.00152506343738423	HCD	MS2	15.70597	38.26	50.7692461461333	45992	LPF3_030218_02.raw	0/0	4.21898555755615			0	1.918E-07
High	Sequest HT (A2)	Unambiguous	[K].IGPNEPSQLSIDLNAQGLAR.[Y]		1	1	Q5N725	Q5N725	0	3	0.673	0	1	1	698.372131347656	2093.10184078297	1.56900541471912	0.00109469432300102	CID	MS2		42.565	63.8444659192	59950	LPF3_030218_03.raw	0/0	4.70705223083496			0	3.203E-08
High	Sequest HT (A2)	Unambiguous	[R].TVPAAVPAIVFLSGGQSEEEATVNLNAMNK.[L]		1	1	Q5N725	Q5N725	0	2	0.5309	0	1	1	1529.27917480469	3057.55107297938	-1.65258147922547	-0.00252643031262778	CID	MS2		41.475	50.7493558608	45975	LPF3_030218_02.raw	0/0	3.56157660484314			0	1.853E-05
High	Sequest HT (A2)	Unambiguous	[R].TVPAAVPAIVFLSGGQSEEEATVNLNAMNK.[L]		1	1	Q5N725	Q5N725	0	3	0.72	0	1	1	1019.85546875	3057.55185299	-1.39747230283799	-0.00142428333341134	CID	MS2		22.24685	50.7482698541333	45974	LPF3_030218_02.raw	0/0	4.24792194366455			0	2.593E-09
High	Sequest HT (A2)	Unambiguous	[R].TVPAAVPAIVFLSGGQSEEEATVNLNAMNK.[L]		1	1	Q5N725	Q5N725	0	2	0.6066	0	1	1	1529.27697753906	3057.54667844813	-3.08985068022589	-0.00472369593762778	HCD	MS2	0	33.1	50.747388584	45973	LPF3_030218_02.raw	0/0	3.61193490028381			0	2.661E-05
High	Sequest HT (A2)	Unambiguous	[R].YAIIcqEnGLVPIVEPEILVDGSHDIER.[C]	C5(Carbamidomethyl); Q6(Deamidated); N8(Deamidated)	1	1	Q5N725	Q5N725	0	3	0.6165	0	1	1	1060.86889648438	3180.59213619313	4.78348221040573	0.00507141104167423	CID	MS2		0.7467493	50.7318997290667	45959	LPF3_030218_02.raw	0/0	5.71222686767578			0	6.657E-07
High	Sequest HT (A2)	Unambiguous	[R].YAIIcqENGLVPIVEPEILVDGSHDIER.[C]	C5(Carbamidomethyl); Q6(Deamidated)	1	1	Q5N725	Q5N725	0	3		0.0154	2	2	1060.53515625	3179.59091549	-0.626014102700466	-0.000663489999992439	HCD	MS2	8.944549	0.9261348	50.7301479672	45957	LPF3_030218_02.raw	0/0	6.37835645675659			0	2.041E-09
High	Sequest HT (A2)	Unambiguous	[R].YAIIcQEnGLVPIVEPEILVDGSHDIER.[C]	C5(Carbamidomethyl); N8(Deamidated)	1	1	Q5N725	Q5N725	0	3	0.0154	0	1	1	1060.53515625	3179.59091549	-0.626014102700466	-0.000663489999992439	HCD	MS2	8.944549	0.9261348	50.7301479672	45957	LPF3_030218_02.raw	0/0	6.47542715072632			0	2.011E-09
High	Sequest HT (A2)	Unambiguous	[K].LNLPVLPTTTIGSFPQTVELR.[R]		2	2	Q2QLY5; Q2QLY4	Q2QLY5; Q2QLY4	0	3	0.7482	0	1	1	766.1015625	2296.29013424	-0.424253700460693	-0.0003247366666983	CID	MS2		13.10672	50.7083114461333	45935	LPF3_030218_02.raw	0/0	4.24546909332275			0	1.286E-06
High	Sequest HT (A2)	Unambiguous	[K].IGPNEPSQLSIDLnAQGLAR.[Y]	N14(Deamidated)	1	1	Q5N725	Q5N725	0	2	0.0021	0	1	1	1047.55200195313	2094.09672727625	6.75932097175202	0.00707728812511577	CID	MS2		33.1	50.7709751474667	45994	LPF3_030218_02.raw	0/0	4.75632667541504			0	2.181E-07
High	Sequest HT (A2)	Unambiguous	[K].QAFDEAISELDTLSEESYK.[D]		2	2	Q7XTE8; Q6EUP4	Q7XTE8; Q6EUP4	0	2	0.7015	0	1	1	1088.00256347656	2174.99785032313	0.131311928481764	0.000142801562333261	CID	MS2		13.59268	50.6672215456	45898	LPF3_030218_02.raw	0/0	6.13130855560303			0	4.023E-09
High	Sequest HT (A2)	Unambiguous	[K].AHGLAPEIPEDLYFLIK.[K]		2	2	Q69UI2; Q69UI1	Q69UI2; Q69UI1	0	3	0.5398	0	1	1	642.682983398438	1926.03439693531	-1.41684428133938	-0.00090963156245986	CID	MS2		33.1	50.6418601650667	45874	LPF3_030218_02.raw	0/0	2.26200079917908			0	2.239E-05
High	Sequest HT (A2)	Unambiguous	[K].AHGLAPEIPEDLYFLIK.[K]		2	2	Q69UI2; Q69UI1	Q69UI2; Q69UI1	0	3	0.6534	0	1	1	642.682983398438	1926.03439693531	-1.41684428133938	-0.00090963156245986	HCD	MS2	6.506212	40.395	50.6401145453333	45872	LPF3_030218_02.raw	0/0	4.27038621902466			0	7.345E-06
High	Sequest HT (A2)	Unambiguous	[R].GLLNAVDLSNEALSPASAYDIcIK.[L]	C22(Carbamidomethyl)	1	1	Q10G56	Q10G56	0	2	0.632	0	1	1	1267.64575195313	2534.28422727625	1.39978033153248	0.0017737181251114	CID	MS2		41.145	50.6315544810667	45863	LPF3_030218_02.raw	0/0	4.61654663085938	34798321.25	50.5622215270996	0	1.319E-07
High	Sequest HT (A2)	Unambiguous	[K].GILGYVEEDLVSTDFQGDSR.[S]		1	1	Q6K5G8	Q6K5G8	0	2	0.7414	0	1	1	1100.52233886719	2200.03740110438	-1.37793177806951	-0.00151575281256555	CID	MS2		33.1	50.6304522384	45862	LPF3_030218_02.raw	0/0	6.42002773284912	46552959	50.6916084289551	0	3.623E-08
High	Sequest HT (A2)	Unambiguous	[R].GLLNAVDLSNEALSPASAYDIcIK.[L]	C22(Carbamidomethyl)	1	1	Q10G56	Q10G56	0	2	0.541	0	1	1	1267.64575195313	2534.28422727625	1.39978033153248	0.0017737181251114	HCD	MS2	0	33.1	50.6295209704	45861	LPF3_030218_02.raw	0/0	3.9045991897583	34798321.25	50.5622215270996	0	1.444E-07
High	Sequest HT (A2)	Unambiguous	[K].GILGYVEEDLVSTDFQGDSR.[S]		1	1	Q6K5G8	Q6K5G8	0	2	0.7225	0	1	1	1100.52233886719	2200.03740110438	-1.37793177806951	-0.00151575281256555	HCD	MS2	24.90487	41.295	50.6286628090667	45860	LPF3_030218_02.raw	0/0	5.19023323059082	46552959	50.6916084289551	0	1.355E-08
High	Sequest HT (A2)	Unambiguous	[K].EVGLPSGVLNIVTGLGSEAGAPLSSHPGVDK.[V]		1	1	B3VMC0	B3VMC0	0	3	0.3188	0	1	1	986.523803710938	2957.55685787281	-0.332215713427906	-0.000327515729319809	CID	MS2		19.58657	50.6221845842667	45854	LPF3_030218_02.raw	0/0	1.6006600856781			0	4.18E-08
High	Sequest HT (A2)	Unambiguous	[K].EVGLPSGVLNIVTGLGSEAGAPLSSHPGVDK.[V]		1	1	B3VMC0	B3VMC0	0	3	0.6158	0	1	1	986.523376464844	2957.55557613453	-0.765592962634292	-0.000754761823069809	HCD	MS2	24.60811	17.62186	50.6203906562667	45852	LPF3_030218_02.raw	0/0	5.69619607925415			0	8.09E-10
High	Sequest HT (A2)	Unambiguous	[K].GSTVAIFGLGAVGLAAAEGAR.[I]		1	1	Q2R8Z5	Q2R8Z5	0	2	0.4362	0	1	1	944.516906738281	1888.02653684656	-1.13850147155236	-0.00107476171888266	CID	MS2		47.705	50.610507628	45844	LPF3_030218_02.raw	0/0	3.91510391235352	8656420.75	50.4540405273438	0	1.021E-06
High	Sequest HT (A2)	Unambiguous	[K].QAFDEAISELDTLSEESYK.[D]		2	2	Q7XTE8; Q6EUP4	Q7XTE8; Q6EUP4	0	2	0.5823	0	1	1	1088.00183105469	2174.99638547938	-0.542180204916822	-0.000589620312666739	HCD	MS2	13.84083	33.1	50.6654714165333	45896	LPF3_030218_02.raw	0/0	5.53302192687988			0	4.833E-09
High	Sequest HT (A2)	Unambiguous	[R].IFGHEAGGIVESVGEGVTDLAPGDHVLPVFTGEcK.[E]	C34(Carbamidomethyl)	1	1	Q2R8Z5	Q2R8Z5	0	4	0.4587	0	1	1	899.194458007813	3593.75600214125	-0.576290531545766	-0.000517762187561388	HCD	MS2	6.007267	34.18	50.60229324	45837	LPF3_030218_02.raw	0/0	6.16642618179321	18309031.5	50.5733909606934	0	4.383E-07
High	Sequest HT (A2)	Unambiguous	[K].IGPNEPSqLSIDLNAQGLAR.[Y]	Q8(Deamidated)	1	1	Q5N725	Q5N725	0	2		0.0021	2	2	1047.55200195313	2094.09672727625	6.75932097175202	0.00707728812511577	CID	MS2		33.1	50.7709751474667	45994	LPF3_030218_02.raw	0/0	4.74510860443115			0	3.614E-08
High	Sequest HT (A2)	Unambiguous	[K].QAFDEAISELDTLSEESYK.[D]		2	2	Q7XTE8; Q6EUP4	Q7XTE8; Q6EUP4	0	3	0.5065	0	1	1	725.670959472656	2174.99832515797	0.349627043621978	0.000253479322812685	HCD	MS2	30.97328	33.1	50.7842245621333	46006	LPF3_030218_02.raw	0/0	5.34954404830933			0	7.906E-07
High	Sequest HT (A2)	Unambiguous	[R].IMEADSDLYLAEIDGK.[V]		1	1	P17654	P17654	0	2	0.7014	0	1	1	891.927307128906	1782.84733762781	0.409574109980998	0.000365103906233344	CID	MS2		33.1	50.9262141528	46147	LPF3_030218_02.raw	0/0	4.89428424835205	13214089.25	51.0019683837891	0	2.065E-06
High	Sequest HT (A2)	Unambiguous	[R].IMEADSDLYLAEIDGK.[V]		1	1	P17654	P17654	0	2	0.5564	0	1	1	891.926818847656	1782.84636106531	-0.138180529108905	-0.000123177343766656	HCD	MS2	0	42.595	50.9244583944	46145	LPF3_030218_02.raw	0/0	3.99442148208618	13214089.25	51.0019683837891	0	1.256E-06
High	Sequest HT (A2)	Unambiguous	[K].IGPNEPSQLSIDLNAQGLAR.[Y]		1	1	Q5N725	Q5N725	0	3	0.6441	0	1	1	698.370300292969	2093.09634761891	-1.05541188513349	-0.000736360364498978	CID	MS2		41.445	50.9234395832	46144	LPF3_030218_02.raw	0/0	4.71864938735962			0	8.093E-07
High	Sequest HT (A2)	Unambiguous	[K].IGPNEPSQLSIDLNAQGLAR.[Y]		1	1	Q5N725	Q5N725	0	3	0.4299	0	1	1	698.370300292969	2093.09634761891	-1.05541188513349	-0.000736360364498978	HCD	MS2	0	33.1	50.9208957445333	46142	LPF3_030218_02.raw	0/0	4.42345666885376			0	5.512E-06
High	Sequest HT (A2)	Unambiguous	[K].EISGTHGPVYDLADIVTYLK.[I]		2	2	Q0JMY8; A2WPN7	Q0JMY8; A2WPN7	0	3	0.7453	0	1	1	731.04736328125	2191.12753658375	-0.268763950047812	-0.000196298750021621	CID	MS2		5.984301	50.9190399888	46140	LPF3_030218_02.raw	0/0	4.2350869178772			0	1.107E-06
High	Sequest HT (A2)	Unambiguous	[K].EISGTHGPVYDLADIVTYLK.[I]		2	2	Q0JMY8; A2WPN7	Q0JMY8; A2WPN7	0	3	0.6404	0	1	1	731.046936035156	2191.12625484547	-0.853731239885879	-0.000623544843771621	HCD	MS2	0.7776554	4.003942	50.9170562122667	46138	LPF3_030218_02.raw	0/0	4.70174264907837			0	2.181E-07
High	Sequest HT (A2)	Unambiguous	[R].cFQTVTcHqAVVTNLEDAHEQIDTAIATALR.[E]	C1(Carbamidomethyl); C7(Carbamidomethyl); Q9(Deamidated)	1	2	A2XFI3	Q10MW3; A2XFI3	0	4		0.0041	2	2	879.179016113281	3513.69423456313	5.84635197302416	0.00513554328101684	CID	MS2		40.965	50.901619636	46123	LPF3_030218_02.raw	0/0	4.91140174865723			0	1.151E-05
High	Sequest HT (A2)	Unambiguous	[R].cFqTVTcHQAVVTNLEDAHEQIDTAIATALR.[E]	C1(Carbamidomethyl); Q3(Deamidated); C7(Carbamidomethyl)	1	2	A2XFI3	Q10MW3; A2XFI3	0	4	0.0041	0	1	1	879.179016113281	3513.69423456313	5.84635197302504	0.00513554328101762	CID	MS2		40.965	50.901619636	46123	LPF3_030218_02.raw	0/0	4.92701053619385			0	1.093E-05
High	Sequest HT (A2)	Unambiguous	[R].cFQTVTcHqAVVTNLEDAHEQIDTAIATALR.[E]	C1(Carbamidomethyl); C7(Carbamidomethyl); Q9(Deamidated)	1	2	A2XFI3	Q10MW3; A2XFI3	0	4		0.0264	2	2	879.179016113281	3513.69423456313	5.84635197302416	0.00513554328101684	HCD	MS2	68.94526	23.55305	50.8995882994667	46121	LPF3_030218_02.raw	0/0	4.79619169235229			0	1.494E-06
High	Sequest HT (A2)	Unambiguous	[K].IGPNEPSQLSIDLNAqGLAR.[Y]	Q16(Deamidated)	1	1	Q5N725	Q5N725	0	2		0.0336	3	3	1047.55200195313	2094.09672727625	6.75932097175202	0.00707728812511577	CID	MS2		33.1	50.7709751474667	45994	LPF3_030218_02.raw	0/0	4.60082483291626			0	2.724E-07
High	Sequest HT (A2)	Unambiguous	[R].cFqTVTcHQAVVTNLEDAHEQIDTAIATALR.[E]	C1(Carbamidomethyl); Q3(Deamidated); C7(Carbamidomethyl)	1	2	A2XFI3	Q10MW3; A2XFI3	0	4	0.0264	0	1	1	879.179016113281	3513.69423456313	5.84635197302504	0.00513554328101762	HCD	MS2	68.94526	23.55305	50.8995882994667	46121	LPF3_030218_02.raw	0/0	4.9297571182251			0	1.82E-06
High	Sequest HT (A2)	Unambiguous	[K].MILVGLPEKPLQIPTFALVGGGK.[I]		1	1	Q0JA75	Q0JA75	0	3	0.8873	0	1	1	793.4677734375	2378.3887670525	0.328492451730213	0.000260427500203756	HCD	MS2	19.31552	19.73059	50.8882262928	46109	LPF3_030218_02.raw	0/0	3.55161762237549	43010792	50.8292922973633	0	2.289E-05
High	Sequest HT (A2)	Unambiguous	[R].SGTLIDAIGIYVHP.[-]		2	2	Q0JMY8; A2WPN7	Q0JMY8; A2WPN7	0	2	0.5137	0	1	1	728.395751953125	1455.78422727625	0.014745489017362	1.07331250092102E-05	CID	MS2		27.97838	50.8864786138667	46107	LPF3_030218_02.raw	0/0	4.01327228546143			0	6.138E-06
High	Sequest HT (A2)	Unambiguous	[R].FGIVEGLMTTVHAITATQK.[T]		2	2	Q7FAH2; Q6K5G8	Q7FAH2; Q6K5G8	0	3	0.6807	0	1	1	673.030517578125	2017.07699947438	-0.829677913690868	-0.000557841875054995	CID	MS2		24.10418	50.8855096885333	46106	LPF3_030218_02.raw	0/0	4.51133394241333	65253936	50.8311882019043	0	1.22E-07
High	Sequest HT (A2)	Unambiguous	[R].SGTLIDAIGIYVHP.[-]		2	2	Q0JMY8; A2WPN7	Q0JMY8; A2WPN7	0	2	0.2315	0	1	1	728.395751953125	1455.78422727625	0.014745489017362	1.07331250092102E-05	HCD	MS2	8.650641	12.05586	50.8845888573333	46105	LPF3_030218_02.raw	0/0	2.98216867446899			0	3.564E-05
High	Sequest HT (A2)	Unambiguous	[R].FGIVEGLMTTVHAITATQK.[T]		2	2	Q7FAH2; Q6K5G8	Q7FAH2; Q6K5G8	0	3	0.5759	0	1	1	673.030517578125	2017.07699947438	-0.829677913690868	-0.000557841875054995	HCD	MS2	67.49157	8.520767	50.8837369213333	46104	LPF3_030218_02.raw	0/0	5.07025241851807	65253936	50.8311882019043	0	3.273E-07
High	Sequest HT (A2)	Unambiguous	[K].GILGYVEEDLVSTDFQGDNR.[S]		1	1	Q7FAH2	Q7FAH2	0	2	0.7718	0	1	1	1114.02868652344	2227.05009641688	-0.554645107457029	-0.000617611562574893	CID	MS2		39.27	50.8827908538667	46103	LPF3_030218_02.raw	0/0	5.73731136322021	104474994	50.8310203552246	0	5.922E-08
High	Sequest HT (A2)	Unambiguous	[K].VAILGASGGIGQPLALLMK.[M]		1	1	Q42972	Q42972	0	2	0.7821	0	1	1	905.037048339844	1809.06682004969	0.0929593652426049	8.40848438201647E-05	CID	MS2		19.89265	50.8816787528	46102	LPF3_030218_02.raw	0/0	3.90026116371155	230132606	50.8295249938965	0	7.447E-06
High	Sequest HT (A2)	Unambiguous	[K].GILGYVEEDLVSTDFQGDNR.[S]		1	1	Q7FAH2	Q7FAH2	0	2	0.6737	0	1	1	1114.02746582031	2227.04765501063	-1.65089565871942	-0.00183831468757489	HCD	MS2	9.44181	23.23911	50.8804121170667	46101	LPF3_030218_02.raw	0/0	5.20977640151978	104474994	50.8310203552246	0	3.109E-08
High	Sequest HT (A2)	Unambiguous	[K].QAFDEAISELDTLSEESYK.[D]		2	2	Q7XTE8; Q6EUP4	Q7XTE8; Q6EUP4	0	3	0.655	0	1	1	725.670959472656	2174.99832515797	0.349627043621978	0.000253479322812685	CID	MS2		29.72019	50.7862081482667	46008	LPF3_030218_02.raw	0/0	5.13472461700439			0	1.018E-06
High	Sequest HT (A2)	Unambiguous	[K].MILVGLPEKPLQIPTFALVGGGK.[I]		1	1	Q0JA75	Q0JA75	0	3	0.8168	0	1	1	793.4677734375	2378.3887670525	0.328492451730213	0.000260427500203756	CID	MS2		39.49362	50.89023038	46111	LPF3_030218_02.raw	0/0	2.72875118255615	43010792	50.8292922973633	0	1.653E-06
High	Sequest HT (A2)	Unambiguous	[K].IGPNEPSQLSIDLNAQGLAR.[Y]		1	1	Q5N725	Q5N725	0	3	0.6054	0	1	1	698.37109375	2093.09872799	0.0818356114693058	5.7096666751022E-05	HCD	MS2	9.721223	33.1	63.8424828157333	59948	LPF3_030218_03.raw	0/0	4.41243171691895			0	2.206E-05
High	Sequest HT (A2)	Unambiguous	[K].FNIVSPGADMSIYFPYSESR.[K]		1	1	P31924	P31924	0	2	0.5485	0	1	1	1140.53503417969	2280.06279172938	-0.593536207256117	-0.000676650312470883	HCD	MS2	0	41.565	50.5943998568	45829	LPF3_030218_02.raw	0/0	3.9229109287262			0	1.53E-05
High	Sequest HT (A2)	Unambiguous	[K].SGTLFDNFLITDDPELAK.[T]		1	1	Q9SLY8	Q9SLY8	0	2	0.5343	0	1	1	998.498962402344	1995.99064817469	-0.15791419787251	-0.000157597655970676	HCD	MS2	84.45916	33.1	50.5911936210667	45826	LPF3_030218_02.raw	0/0	5.38927412033081			0	9.688E-09
High	Sequest HT (A2)	Unambiguous	[K].QAFDEAISELDTLSEESYK.[D]		2	2	Q7XTE8; Q6EUP4	Q7XTE8; Q6EUP4	0	3	0.4982	0	1	1	725.670104980469	2174.99576168141	-0.828984189825546	-0.000601012864687315	HCD	MS2	33.8518	28.84846	50.3822445421333	45637	LPF3_030218_02.raw	0/0	5.53999805450439			0	1.856E-06
High	Sequest HT (A2)	Unambiguous	[R].TVPAAVPAIVFLSGGqSEEEATVNLNAMNK.[L]	Q16(Deamidated)	1	1	Q5N725	Q5N725	0	3	0.0829	0	1	1	1020.19030761719	3058.55636959156	5.30571802549678	0.00540925052075532	CID	MS2		39.54	50.3804364533333	45635	LPF3_030218_02.raw	0/0	4.10365867614746			0	3.808E-07
High	Sequest HT (A2)	Unambiguous	[R].TVPAAVPAIVFLSGGQSEEEATVNLNAMNK.[L]		1	1	Q5N725	Q5N725	0	3	0.6096	0	1	1	1019.85589599609	3057.55313472828	-0.978268785879534	-0.000997037239661343	HCD	MS2	36.31142	33.1	50.3784049922667	45633	LPF3_030218_02.raw	0/0	4.38227224349976			0	2.928E-06
High	Sequest HT (A2)	Unambiguous	[K].TITLEVESSDTIDNVK.[A]		2	6	P0CH35; P51431	P0CH35; P0C030; Q58G87; P51431; P0C031; Q9ARZ9	0	2	0.4976	0	1	1	882.448181152344	1763.88908567469	-1.03710229299506	-0.000914667656275014	CID	MS2		41.88	50.3688576725333	45623	LPF3_030218_02.raw	0/0	4.09684944152832			0	1.487E-05
High	Sequest HT (A2)	Unambiguous	[K].TITLEVESSDTIDNVK.[A]		2	6	P0CH35; P51431	P0CH35; P0C030; Q58G87; P51431; P0C031; Q9ARZ9	0	2	0.4624	0	1	1	882.448181152344	1763.88908567469	-1.03710229299506	-0.000914667656275014	HCD	MS2	0	33.1	50.3668721882667	45621	LPF3_030218_02.raw	0/0	4.5201621055603			0	2.426E-05
High	Sequest HT (A2)	Unambiguous	[K].IGPNEPSQLSIDLNAQGLAR.[Y]		1	1	Q5N725	Q5N725	0	2	0.7054	0	1	1	1047.05310058594	2093.09892454188	0.175740351095305	0.000183920937615767	CID	MS2		33.1	50.3599600226667	45614	LPF3_030218_02.raw	0/0	4.48033332824707			0	2.88E-08
High	Sequest HT (A2)	Unambiguous	[R].TVPAAVPAIVFLSGGQSEEEATVNLNAMNK.[L]		1	1	Q5N725	Q5N725	0	2	0.6906	0	1	1	1529.28198242188	3057.55668821375	0.183929166497291	0.000281186874872219	CID	MS2		42.58	50.3446046261333	45600	LPF3_030218_02.raw	0/0	2.7761116027832	34064064	50.474796295166	0	7.02E-05
High	Sequest HT (A2)	Unambiguous	[K].ANSEATLGTYQGDAVLGEGASESLHVK.[D]		1	1	Q5N725	Q5N725	0	3	0.5747	0	1	1	902.108703613281	2704.31155757984	2.03937341305254	0.00183836328127048	CID	MS2		33.1	63.8910471586667	59996	LPF3_030218_03.raw	0/0	3.48295164108276			0	3.741E-08
High	Sequest HT (A2)	Unambiguous	[K].LNLPVLPTTTIGSFPQTVELR.[R]		2	2	Q2QLY5; Q2QLY4	Q2QLY5; Q2QLY4	0	3	0.7022	0	1	1	766.103088378906	2296.29471187672	1.56923776144716	0.0012011422395517	CID	MS2		33.1	50.3282115034667	45583	LPF3_030218_02.raw	0/0	3.65806913375854			0	3.24E-06
High	Sequest HT (A2)	Unambiguous	[K].qAFDEAISELDTLSEESYK.[D]	Q1(Deamidated)	2	2	Q7XTE8; Q6EUP4	Q7XTE8; Q6EUP4	0	3	0.6806	0	1	1	726.004455566406	2175.99881343922	7.91951520689619	0.00574423973947935	CID	MS2		34.15569	50.3842507061333	45639	LPF3_030218_02.raw	0/0	4.78604125976563			0	2.587E-05
High	Sequest HT (A2)	Unambiguous	[K].LNLPVLPTTTIGSFPQTVELR.[R]		2	2	Q2QLY5; Q2QLY4	Q2QLY5; Q2QLY4	0	3	0.6932	0	1	1	766.103088378906	2296.29471187672	1.56923776144716	0.0012011422395517	HCD	MS2	13.61837	40.635	50.3264470402667	45581	LPF3_030218_02.raw	0/0	3.64523267745972			0	2.032E-07
High	Sequest HT (A2)	Unambiguous	[R].YAIIcqEnGLVPIVEPEILVDGSHDIER.[C]	C5(Carbamidomethyl); Q6(Deamidated); N8(Deamidated)	1	1	Q5N725	Q5N725	0	2	0.6421	0	1	1	1590.79931640625	3180.5913561825	4.53824034260621	0.00721711125000057	CID	MS2		40.5	50.3088373746667	45563	LPF3_030218_02.raw	0/0	3.94277429580688	381238942	50.262035369873	0	1.896E-05
High	Sequest HT (A2)	Unambiguous	[R].YAIIcQEnGLVPIVEPEILVDGSHDIER.[C]	C5(Carbamidomethyl); N8(Deamidated)	1	1	Q5N725	Q5N725	0	2		0.0017	2	2	1590.2998046875	3179.592332745	-0.180279368130551	-0.000286607499999425	HCD	MS2	7.011521	43.735	50.3058607109333	45562	LPF3_030218_02.raw	0/0	6.03724479675293	378418410	50.1995048522949	0	8.016E-08
High	Sequest HT (A2)	Unambiguous	[R].YAIIcqENGLVPIVEPEILVDGSHDIER.[C]	C5(Carbamidomethyl); Q6(Deamidated)	1	1	Q5N725	Q5N725	0	2	0.0017	0	1	1	1590.2998046875	3179.592332745	-0.180279368130551	-0.000286607499999425	HCD	MS2	7.011521	43.735	50.3058607109333	45562	LPF3_030218_02.raw	0/0	6.05162382125854	378418410	50.1995048522949	0	8.305E-08
High	Sequest HT (A2)	Unambiguous	[R].VEIESLFDGTDFSEPLTR.[A]		1	1	Q6Z7B0	Q6Z7B0	0	2	0.6047	0	1	1	1027.99865722656	2054.99003782313	-0.804760856931175	-0.00082688843735923	CID	MS2		29.815	50.2894297282667	45548	LPF3_030218_02.raw	0/0	4.72822713851929			0	4.282E-07
High	Sequest HT (A2)	Unambiguous	[R].VEIESLFDGTDFSEPLTR.[A]		1	1	Q6Z7B0	Q6Z7B0	0	2	0.4594	0	1	1	1027.99865722656	2054.99003782313	-0.804760856931175	-0.00082688843735923	HCD	MS2	0	42.045	50.2876319978667	45546	LPF3_030218_02.raw	0/0	3.93915104866028			0	3.895E-07
High	Sequest HT (A2)	Unambiguous	[R].cFQTVTcHQAVVTNLEDAHEQIDTAIATALR.[E]	C1(Carbamidomethyl); C7(Carbamidomethyl)	1	2	A2XFI3	Q10MW3; A2XFI3	0	4	0.4768	0	1	1	878.927795410156	3512.68935175063	-0.0924190309535872	-8.11598439831585E-05	CID	MS2		40.48219	50.2866532424	45545	LPF3_030218_02.raw	0/0	3.23467707633972			0	7.187E-05
High	Sequest HT (A2)	Unambiguous	[K].QAFDEAISELDTLSEESYK.[D]		2	2	Q7XTE8; Q6EUP4	Q7XTE8; Q6EUP4	0	2	0.7268	0	1	1	1088.00134277344	2174.99540891688	-0.991174960515878	-0.00107790156266674	CID	MS2		33.1	50.2850580029333	45544	LPF3_030218_02.raw	0/0	5.817054271698	124334652.5	50.2731590270996	0	5.285E-08
High	Sequest HT (A2)	Unambiguous	[R].cFQTVTcHQAVVTNLEDAHEQIDTAIATALR.[E]	C1(Carbamidomethyl); C7(Carbamidomethyl)	1	2	A2XFI3	Q10MW3; A2XFI3	0	4	0.3098	0	1	1	878.927795410156	3512.68935175063	-0.0924190309535872	-8.11598439831585E-05	HCD	MS2	9.160885	33.1	50.2841279834667	45543	LPF3_030218_02.raw	0/0	3.26101350784302			0	5.245E-07
High	Sequest HT (A2)	Unambiguous	[K].QAFDEAISELDTLSEESYK.[D]		2	2	Q7XTE8; Q6EUP4	Q7XTE8; Q6EUP4	0	2	0.6462	0	1	1	1088.00134277344	2174.99540891688	-0.991174960515878	-0.00107790156266674	HCD	MS2	33.87351	42.39	50.2832574786667	45542	LPF3_030218_02.raw	0/0	5.20043516159058	124334652.5	50.2731590270996	0	7.464E-08
High	Sequest HT (A2)	Unambiguous	[R].YAIIcQEnGLVPIVEPEILVDGSHDIER.[C]	C5(Carbamidomethyl); N8(Deamidated)	1	1	Q5N725	Q5N725	0	3	0.0613	0	1	1	1060.5400390625	3179.6055639275	3.98100256051519	0.00421932250000756	CID	MS2		1.757725	50.3127101818667	45567	LPF3_030218_02.raw	0/0	6.04033470153809			0	5.488E-09
High	Sequest HT (A2)	Unambiguous	[K].SGTLFDNFLITDDPELAK.[T]		1	1	Q9SLY8	Q9SLY8	0	2	0.6415	0	1	1	998.498962402344	1995.99064817469	-0.15791419787251	-0.000157597655970676	CID	MS2		30.72397	50.5934040370667	45828	LPF3_030218_02.raw	0/0	5.68705272674561			0	1.415E-07
High	Sequest HT (A2)	Unambiguous	[K].GILGYVEEDLVSTDFQGDNR.[S]		1	1	Q7FAH2	Q7FAH2	0	2	0.6089	0	1	1	1114.02795410156	2227.04863157313	-1.21239543821447	-0.00135003343757489	HCD	MS2	21.05379	39.42	50.4022809056	45655	LPF3_030218_02.raw	0/0	4.49798011779785			0	3.234E-07
High	Sequest HT (A2)	Unambiguous	[K].EVILPSFDMEGVWR.[G]		1	1	Q7G764	Q7G764	0	2	0.4127	0	1	1	839.418823242188	1677.83036985438	-0.0799577934547547	-6.70778124458593E-05	HCD	MS2	24.32636	41.01	50.4098307989333	45663	LPF3_030218_02.raw	0/0	3.14955306053162			0	4.371E-05
High	Sequest HT (A2)	Unambiguous	[K].ANSEATLGTYQGDAVLGEGASESLHVK.[D]		1	1	Q5N725	Q5N725	0	3	0.6603	0	1	1	902.106079101563	2704.30368404469	-0.872107400339576	-0.000786148437479521	CID	MS2		23.56807	50.5722862698667	45808	LPF3_030218_02.raw	0/0	3.68063426017761			0	2.198E-06
High	Sequest HT (A2)	Unambiguous	[K].EISGTHGPVYDLADIVTYLK.[I]		2	2	Q0JMY8; A2WPN7	Q0JMY8; A2WPN7	0	2	0.7427	0	1	1	1096.06799316406	2191.12870969813	0.266628919650978	0.000292109062456802	CID	MS2		27.59131	50.5711029221333	45807	LPF3_030218_02.raw	0/0	4.81971073150635			0	6.138E-07
High	Sequest HT (A2)	Unambiguous	[K].ANSEATLGTYQGDAVLGEGASESLHVK.[D]		1	1	Q5N725	Q5N725	0	3	0.571	0	1	1	902.107421875	2704.307712365	0.617487434419181	0.000556625000020479	HCD	MS2	2.125378	24.99158	50.5701653626667	45806	LPF3_030218_02.raw	0/0	6.47780990600586			0	3.602E-10
High	Sequest HT (A2)	Unambiguous	[R].IMEADSDLYLAEIDGK.[V]		1	1	P17654	P17654	0	2	0.659	0	1	1	891.926940917969	1782.84660520594	-0.00124186933642949	-1.10703126665612E-06	CID	MS2		40.275	50.5347901096	45779	LPF3_030218_02.raw	0/0	5.2245454788208	6911104.125	50.4802398681641	0	1.902E-07
High	Sequest HT (A2)	Unambiguous	[R].IMEADSDLYLAEIDGK.[V]		1	1	P17654	P17654	0	2	0.5447	0	1	1	891.926940917969	1782.84660520594	-0.00124186933642949	-1.10703126665612E-06	HCD	MS2	31.19831	31.6	50.5327439778667	45777	LPF3_030218_02.raw	0/0	3.69163036346436	6911104.125	50.4802398681641	0	9.501E-07
High	Sequest HT (A2)	Unambiguous	[K].IGPNEPSQLSIDLNAQGLAR.[Y]		1	1	Q5N725	Q5N725	0	3	0.613	0	1	1	698.371643066406	2093.10037593922	0.869160801425088	0.000606413073001022	CID	MS2		33.1	50.5292635010667	45774	LPF3_030218_02.raw	0/0	4.15540504455566			0	1.302E-06
High	Sequest HT (A2)	Unambiguous	[K].IGPNEPSQLSIDLNAQGLAR.[Y]		1	1	Q5N725	Q5N725	0	3	0.3433	0	1	1	698.371643066406	2093.10037593922	0.869160801425088	0.000606413073001022	HCD	MS2	7.527952	41.22	50.527477964	45772	LPF3_030218_02.raw	0/0	3.3506236076355			0	1.648E-05
High	Sequest HT (A2)	Unambiguous	[K].EISGTHGPVYDLADIVTYLK.[I]		2	2	Q0JMY8; A2WPN7	Q0JMY8; A2WPN7	0	3	0.7132	0	1	1	731.047729492188	2191.12863521656	0.232636584099103	0.000169912187478379	CID	MS2		2.880198	50.5253694090667	45770	LPF3_030218_02.raw	0/0	4.00949621200562			0	1.489E-06
High	Sequest HT (A2)	Unambiguous	[K].DLVVDMTNFYNQYK.[S]		1	1	Q9S827	Q9S827	0	2	0.6888	0	1	1	875.413635253906	1749.81999387781	2.7123250975298	0.0023730339063377	CID	MS2		33.1	50.5088347402667	45755	LPF3_030218_02.raw	0/0	4.36756944656372	13285126.5	50.4840507507324	0	2.148E-05
High	Sequest HT (A2)	Unambiguous	[K].GILGYVEEDLVSTDFQGDNR.[S]		1	1	Q7FAH2	Q7FAH2	0	2	0.637	0	1	1	1114.02795410156	2227.04863157313	-1.21239543821447	-0.00135003343757489	CID	MS2		33.1	50.4040269530667	45657	LPF3_030218_02.raw	0/0	4.49152517318726			0	1.531E-06
High	Sequest HT (A2)	Unambiguous	[K].DLVVDMTNFYNQYK.[S]		1	1	Q9S827	Q9S827	0	2	0.477	0	1	1	875.4140625	1749.82084837	3.20065790213272	0.0028002800000877	HCD	MS2	0	41.535	50.5070996498667	45753	LPF3_030218_02.raw	0/0	3.68842124938965	13285126.5	50.4840507507324	0	2.347E-05
High	Sequest HT (A2)	Unambiguous	[K].TLTSLNSVTAYGFDLIR.[G]		2	2	Q2QLY5; Q2QLY4	Q2QLY5; Q2QLY4	0	2	0.3617	0	1	1	936.000122070313	1870.99296751063	1.10296133499996	0.00103181531255814	HCD	MS2	10.12213	31.525	50.4970185856	45742	LPF3_030218_02.raw	0/0	3.29479622840881			0	3.808E-05
High	Sequest HT (A2)	Unambiguous	[R].IFGHEAGGIVESVGEGVTDLAPGDHVLPVFTGEcK.[E]	C34(Carbamidomethyl)	1	1	Q2R8Z5	Q2R8Z5	0	3	0.4735	0	1	1	1198.59313964844	3593.76486568531	1.8900814061208	0.00226416510407764	CID	MS2		39.27	50.4876358818667	45732	LPF3_030218_02.raw	0/0	4.51536464691162	58521183	50.3546295166016	0	2.226E-06
High	Sequest HT (A2)	Unambiguous	[K].VAILGASGGIGQPLALLMK.[M]		1	1	Q42972	Q42972	0	2	0.7657	0	1	1	905.038024902344	1809.06877317469	1.17259067565911	0.00106064734382016	CID	MS2		33.1	50.4865273304	45731	LPF3_030218_02.raw	0/0	5.24780464172363	41077764	50.6652641296387	0	1.682E-08
High	Sequest HT (A2)	Unambiguous	[R].IFGHEAGGIVESVGEGVTDLAPGDHVLPVFTGEcK.[E]	C34(Carbamidomethyl)	1	1	Q2R8Z5	Q2R8Z5	0	3	0.4632	0	1	1	1198.59423828125	3593.76816158375	2.80719891107694	0.00336279791657764	HCD	MS2	0	30.43	50.4856378162667	45730	LPF3_030218_02.raw	0/0	5.03235101699829	58521183	50.3546295166016	0	1.258E-06
High	Sequest HT (A2)	Unambiguous	[K].VAILGASGGIGQPLALLMK.[M]		1	1	Q42972	Q42972	0	2	0.6193	0	1	1	905.038513183594	1809.06974973719	1.71240633086736	0.00154892859382016	HCD	MS2	8.801609	41.34	50.4847737426667	45729	LPF3_030218_02.raw	0/0	4.14832210540771	41077764	50.6652641296387	0	2.469E-07
High	Sequest HT (A2)	Unambiguous	[R].SGTLIDAIGIYVHP.[-]		2	2	Q0JMY8; A2WPN7	Q0JMY8; A2WPN7	0	2	0.3591	0	1	1	728.397399902344	1455.78752317469	2.27874754670294	0.00165868234375921	CID	MS2		27.3836	50.4796006130667	45724	LPF3_030218_02.raw	0/0	3.61542892456055			0	1.184E-05
High	Sequest HT (A2)	Unambiguous	[R].SGTLIDAIGIYVHP.[-]		2	2	Q0JMY8; A2WPN7	Q0JMY8; A2WPN7	0	2	0.1887	0	1	1	728.397399902344	1455.78752317469	2.27874754670294	0.00165868234375921	HCD	MS2	8.562106	32.0246	50.4777403034667	45722	LPF3_030218_02.raw	0/0	3.17941808700562			0	2.08E-05
High	Sequest HT (A2)	Unambiguous	[K].QAFDEAISELDTLSEESYK.[D]		2	2	Q7XTE8; Q6EUP4	Q7XTE8; Q6EUP4	0	3	0.6867	0	1	1	725.670471191406	2174.99686031422	-0.323865089776607	-0.000234801927187315	CID	MS2		31.42376	50.4164744490667	45670	LPF3_030218_02.raw	0/0	4.98305606842041			0	7.374E-07
High	Sequest HT (A2)	Unambiguous	[K].QAFDEAISELDTLSEESYK.[D]		2	2	Q7XTE8; Q6EUP4	Q7XTE8; Q6EUP4	0	3	0.3879	0	1	1	725.670471191406	2174.99686031422	-0.323865089776607	-0.000234801927187315	HCD	MS2	28.78769	33.025	50.4144369624	45668	LPF3_030218_02.raw	0/0	4.64069271087646			0	2.864E-06
High	Sequest HT (A2)	Unambiguous	[K].TLTSLNSVTAYGFDLIR.[G]		2	2	Q2QLY5; Q2QLY4	Q2QLY5; Q2QLY4	0	2	0.5192	0	1	1	936.000732421875	1870.99418821375	1.75539803176238	0.00164216687505814	CID	MS2		40.215	50.499006188	45744	LPF3_030218_02.raw	0/0	3.63815450668335			0	3.723E-06
High	Sequest HT (A2)	Unambiguous	[K].EISGTHGPVYDLADIVTYLK.[I]		2	2	Q0JMY8; A2WPN7	Q0JMY8; A2WPN7	0	2	0.7714	0	1	1	1096.06860351563	2191.12993040125	0.823740624258661	0.000902460624956802	CID	MS2		29.66816	50.9633166805333	46184	LPF3_030218_02.raw	0/0	4.20138645172119	402593969.5	50.8289222717285	0	9.569E-08
High	Sequest HT (A2)	Unambiguous	[K].ANSEATLGTYQGDAVLGEGASESLHVK.[D]		1	1	Q5N725	Q5N725	0	3	0.4803	0	1	1	902.106811523438	2704.30588131031	-0.0596011268347997	-5.37265624795206E-05	HCD	MS2	5.267202	25.3548	50.9653833338667	46186	LPF3_030218_02.raw	0/0	6.85103416442871			0	1.023E-10
High	Sequest HT (A2)	Unambiguous	[K].ANSEATLGTYQGDAVLGEGASESLHVK.[D]		1	1	Q5N725	Q5N725	0	3	0.6119	0	1	1	902.106811523438	2704.30588131031	-0.0596011268347997	-5.37265624795206E-05	CID	MS2		28.33358	50.9671542618667	46188	LPF3_030218_02.raw	0/0	3.34737396240234			0	1.662E-06
High	Sequest HT (A2)	Unambiguous	[R].FSYGEPMTVESTTQAIcDLALR.[F]	C17(Carbamidomethyl)	1	1	Q9LSU1	Q9LSU1	0	2	0.5891	0	1	1	1245.08752441406	2489.16777219813	-0.367356330597714	-0.000457205937475891	HCD	MS2	0	41.7	51.4984119421333	46710	LPF3_030218_02.raw	0/0	3.87375426292419	25866273	51.4836654663086	0	5.658E-07
High	Sequest HT (A2)	Unambiguous	[K].GILGYVEEDLVSTDFQGDNR.[S]		1	1	Q7FAH2	Q7FAH2	0	3	0.7211	0	1	1	743.021606445313	2227.05026607594	-0.47846407825884	-0.000355188020876085	CID	MS2		42.41469	51.489224852	46701	LPF3_030218_02.raw	0/0	5.63027811050415			0	5.588E-07
High	Sequest HT (A2)	Unambiguous	[K].GILGYVEEDLVSTDFQGDNR.[S]		1	1	Q7FAH2	Q7FAH2	0	3	0.6402	0	1	1	743.022033691406	2227.05154781422	0.0970674611539172	7.20580728739151E-05	HCD	MS2	11.56575	33.1	51.4872414013333	46699	LPF3_030218_02.raw	0/0	4.77811908721924			0	1.335E-05
High	Sequest HT (A2)	Unambiguous	[R].YAIIcqEnGLVPIVEPEILVDGPHDIDR.[C]	C5(Carbamidomethyl); Q6(Deamidated); N8(Deamidated)	1	1	P17784	P17784	0	3	0.575	0	1	1	1059.53747558594	3176.59787349781	4.99472004049112	0.00528871260414151	CID	MS2		31.06531	51.4733192509333	46686	LPF3_030218_02.raw	0/0	5.67000007629395			0	5.867E-07
High	Sequest HT (A2)	Unambiguous	[R].YAIIcqENGLVPIVEPEILVDGPHDIDR.[C]	C5(Carbamidomethyl); Q6(Deamidated)	1	1	P17784	P17784	0	3		0.0386	2	2	1059.20544433594	3175.60177974781	1.19296832367692	0.00126279593747484	HCD	MS2	35.584	18.73938	51.4713169896	46684	LPF3_030218_02.raw	0/0	5.22590494155884	28859287	51.4795112609863	0	1.03E-06
High	Sequest HT (A2)	Unambiguous	[R].YAIIcQEnGLVPIVEPEILVDGPHDIDR.[C]	C5(Carbamidomethyl); N8(Deamidated)	1	1	P17784	P17784	0	3	0.0386	0	1	1	1059.20544433594	3175.60177974781	1.19296832367692	0.00126279593747484	HCD	MS2	35.584	18.73938	51.4713169896	46684	LPF3_030218_02.raw	0/0	5.44362926483154	28859287	51.4795112609863	0	5.978E-07
High	Sequest HT (A2)	Unambiguous	[K].MILVGLPEKPLQIPTFALVGGGK.[I]		1	1	Q0JA75	Q0JA75	0	3	0.4753	0	1	1	793.467590332031	2378.38821773609	0.0975308047926294	7.73220314537563E-05	HCD	MS2	40.96233	40.455	51.4514431544	46663	LPF3_030218_02.raw	0/0	3.63858509063721	11135099	51.4756507873535	0	3.997E-06
High	Sequest HT (A2)	Unambiguous	[K].IPAGLAPEQAAPLLcAGLTVYSPLK.[H]	C15(Carbamidomethyl)	1	1	Q6ZHS4	Q6ZHS4	0	3	0.6448	0	1	1	850.804443359375	2550.39877681813	-0.482427020038912	-0.000410127291793572	CID	MS2		31.795	51.4493659136	46661	LPF3_030218_02.raw	0/0	2.89792442321777	28894112.5	51.4126663208008	0	4.417E-06
High	Sequest HT (A2)	Unambiguous	[K].IPAGLAPEQAAPLLcAGLTVYSPLK.[H]	C15(Carbamidomethyl)	1	1	Q6ZHS4	Q6ZHS4	0	3	0.6283	0	1	1	850.805541992188	2550.40207271656	0.809879452747864	0.000688505520706428	HCD	MS2	51.33647	34.91169	51.4475729170667	46659	LPF3_030218_02.raw	0/0	4.94591856002808	28894112.5	51.4126663208008	0	4.439E-07
High	Sequest HT (A2)	Unambiguous	[R].FSYGEPMTVESTTQAIcDLALR.[F]	C17(Carbamidomethyl)	1	1	Q9LSU1	Q9LSU1	0	2	0.6476	0	1	1	1245.08752441406	2489.16777219813	-0.367356330597714	-0.000457205937475891	CID	MS2		33.1	51.5001886578667	46712	LPF3_030218_02.raw	0/0	3.322922706604	25866273	51.4836654663086	0	1.796E-05
High	Sequest HT (A2)	Unambiguous	[K].GILGYVEEDLVSTDFQGDSR.[S]		1	1	Q6K5G8	Q6K5G8	0	3	0.7478	0	1	1	734.017944335938	2200.03927974781	-0.524018636440187	-0.000384287395869857	CID	MS2		25.01417	51.4413704954667	46653	LPF3_030218_02.raw	0/0	5.58741188049316			0	2.81E-08
High	Sequest HT (A2)	Unambiguous	[K].MTAEIGEqVQIVGDDLLVTNPTR.[V]	Q8(Deamidated)	1	1	Q42971	Q42971	0	2	0.0145	0	1	1	1250.64318847656	2500.27910032313	7.6615326206257	0.00957791156241528	CID	MS2		40.5	63.8316041485333	59942	LPF3_030218_03.raw	0/0	5.51972579956055			0	2.271E-07
High	Sequest HT (A2)	Unambiguous	[K].GILGYVEEDLVSTDFQGDSR.[S]		1	1	Q6K5G8	Q6K5G8	0	2	0.7717	0	1	1	1100.52355957031	2200.03984251063	-0.268222059187814	-0.000295049687565552	CID	MS2		15.74759	51.3944269408	46606	LPF3_030218_02.raw	0/0	6.92066764831543	559129688	51.4792709350586	0	5.789E-09
High	Sequest HT (A2)	Unambiguous	[R].nPEEIPWGETGAEFVVESTGVFTDKDK.[A]	N1(Deamidated)	1	1	Q7FAH2	Q7FAH2	1	3	0.3154	0	1	1	994.808410644531	2982.41067867359	7.23411092360097	0.00719164453126468	HCD	MS2	53.12628	41.16	51.3866084565333	46599	LPF3_030218_02.raw	0/0	3.71181082725525			0	9.315E-06
High	Sequest HT (A2)	Unambiguous	[K].EISGTHGPVYDLADIVTYLK.[I]		2	2	Q0JMY8; A2WPN7	Q0JMY8; A2WPN7	0	2	0.753	0	1	1	1096.07067871094	2191.13408079188	2.71792041992478	0.0029776559374568	CID	MS2		32.68	51.3857729845333	46598	LPF3_030218_02.raw	0/0	4.12859439849854			0	3.796E-06
High	Sequest HT (A2)	Unambiguous	[K].EISGTHGPVYDLADIVTYLK.[I]		2	2	Q0JMY8; A2WPN7	Q0JMY8; A2WPN7	0	2	0.6474	0	1	1	1096.07067871094	2191.13408079188	2.71792041992478	0.0029776559374568	HCD	MS2	16.7097	23.02	51.3839293488	46596	LPF3_030218_02.raw	0/0	4.67684459686279			0	1.931E-05
High	Sequest HT (A2)	Unambiguous	[K].DVTELIGNTPLVYLNR.[V]		1	1	Q9XEA6	Q9XEA6	0	3	0.7147	0	1	1	606.33154296875	1816.98007564625	-0.145061420959204	-8.78579166207298E-05	CID	MS2		26.68	51.3812168765333	46593	LPF3_030218_02.raw	0/0	3.82412815093994	63648802	51.5810661315918	0	1.083E-05
High	Sequest HT (A2)	Unambiguous	[R].IMEADSDLYLAEIDGK.[V]		1	1	P17654	P17654	0	2	0.7061	0	1	1	891.928405761719	1782.84953489344	1.64202204793328	0.00146373671873334	CID	MS2		39.345	51.3602263133333	46570	LPF3_030218_02.raw	0/0	5.24035406112671			0	8.931E-07
High	Sequest HT (A2)	Unambiguous	[K].DVTELIGNTPLVYLNR.[V]		1	1	Q9XEA6	Q9XEA6	0	2	0.6237	0	1	1	908.994506835938	1816.98173704188	0.769310401958637	0.000698910937558139	CID	MS2		30.01	51.3591762029333	46569	LPF3_030218_02.raw	0/0	3.88252186775208	132768931	51.4828109741211	0	4.315E-06
High	Sequest HT (A2)	Unambiguous	[R].IMEADSDLYLAEIDGK.[V]		1	1	P17654	P17654	0	2	0.4914	0	1	1	891.928405761719	1782.84953489344	1.64202204793328	0.00146373671873334	HCD	MS2	0	30.52	51.3582929850667	46568	LPF3_030218_02.raw	0/0	4.0850715637207			0	1.122E-06
High	Sequest HT (A2)	Unambiguous	[K].MTAEIGEQVQIVGDDLLVTNPTR.[V]		1	1	Q42971	Q42971	0	2	0.6524	0	1	1	1250.14562988281	2499.28398313563	3.22278766141069	0.00402731781241528	HCD	MS2	9.130125	38.115	63.8286605888	59941	LPF3_030218_03.raw	0/0	5.14906692504883			0	1.109E-07
High	Sequest HT (A2)	Unambiguous	[K].DVTELIGNTPLVYLNR.[V]		1	1	Q9XEA6	Q9XEA6	0	2	0.6073	0	1	1	908.994506835938	1816.98173704188	0.769310401958637	0.000698910937558139	HCD	MS2	38.79453	41.325	51.3574015725333	46567	LPF3_030218_02.raw	0/0	4.10031270980835	132768931	51.4828109741211	0	5.496E-08
High	Sequest HT (A2)	Unambiguous	[K].IYIDATEPSFAVAEIWTSMAnGGDGKPnYDQNAHR.[Q]	N21(Deamidated); N28(Deamidated)	1	1	P17654	P17654	0	4	0.2178	0	1	1	960.945617675781	3840.76064081313	4.17430596381921	0.00400811078105634	HCD	MS2	34.47241	33.1	51.5030573298667	46715	LPF3_030218_02.raw	0/0	4.26944732666016	14176405.5	51.4469184875488	0	3.74E-08
High	Sequest HT (A2)	Unambiguous	[K].IYIDATEPSFAVAEIWTSMAnGGDGKPnYDQNAHR.[Q]	N21(Deamidated); N28(Deamidated)	1	1	P17654	P17654	0	4		0.0338	2	2	960.945617675781	3840.76064081313	4.17430596381921	0.00400811078105634	CID	MS2		42.465	51.5050888752	46717	LPF3_030218_02.raw	0/0	3.42980170249939	14176405.5	51.4469184875488	0	5.694E-06
High	Sequest HT (A2)	Unambiguous	[K].WLAANVSAEVAESTR.[I]		1	1	P48494	P48494	0	2	0.544	0	1	1	802.406799316406	1603.80632200281	-0.70976548979526	-0.000569163593809208	HCD	MS2	6.433106	33.1	51.6577462749333	46871	LPF3_030218_02.raw	0/0	3.75318622589111			0	8.963E-06
High	Sequest HT (A2)	Unambiguous	[R].SIAFNYIGVDGQEYAIGPWGGGEGTSTEIK.[L]		2	2	Q0JMY8; A2WPN7	Q0JMY8; A2WPN7	0	2	0.5676	0	1	1	1558.74157714844	3116.47587766688	-2.84209417932529	-0.00442867156266402	HCD	MS2	18.53668	41.085	51.6568611853333	46870	LPF3_030218_02.raw	0/0	4.07136392593384			0	3.459E-05
High	Sequest HT (A2)	Unambiguous	[R].SGTLIDAIGIYVHP.[-]		2	2	Q0JMY8; A2WPN7	Q0JMY8; A2WPN7	0	2	0.3392	0	1	1	728.395690917969	1455.78410520594	-0.0691064390450667	-5.03020312407898E-05	CID	MS2		20.98	51.6509654837333	46864	LPF3_030218_02.raw	0/0	3.94768619537354			0	6.342E-06
High	Sequest HT (A2)	Unambiguous	[R].SGTLIDAIGIYVHP.[-]		2	2	Q0JMY8; A2WPN7	Q0JMY8; A2WPN7	0	2	0.2061	0	1	1	728.395690917969	1455.78410520594	-0.0691064390450667	-5.03020312407898E-05	HCD	MS2	0	23.4963	51.6493968674667	46862	LPF3_030218_02.raw	0/0	3.2959144115448			0	7.218E-07
High	Sequest HT (A2)	Unambiguous	[R].FGIVEGLMTTVHAITATQK.[T]		2	2	Q7FAH2; Q6K5G8	Q7FAH2; Q6K5G8	0	3	0.6576	0	1	1	673.030700683594	2017.07754879078	-0.557345250814114	-0.000374736406304995	CID	MS2		8.289357	51.6473842296	46860	LPF3_030218_02.raw	0/0	3.67687630653381			0	6.461E-08
High	Sequest HT (A2)	Unambiguous	[K].SFVSEYPIVSIEDPFDQDDWEHYAK.[M]		1	1	Q42971	Q42971	0	3	0.6805	0	1	1	1006.12188720703	3016.35110836109	-0.402993011243191	-0.000405189635330316	CID	MS2		6.222724	51.6114631698667	46823	LPF3_030218_02.raw	0/0	3.85415244102478			0	1.186E-07
High	Sequest HT (A2)	Unambiguous	[R].IKDWTNVVVAYEPVWAIGTGK.[V]		1	1	P48494	P48494	1	3	0.4608	0	1	1	782.7568359375	2346.2559545525	2.86025984568866	0.00223696083321556	HCD	MS2	70.15666	33.985	51.6010823106667	46814	LPF3_030218_02.raw	0/0	4.21059894561768			0	8.05E-05
High	Sequest HT (A2)	Unambiguous	[R].TVPAAVPAIVFLSGGqSEEEATLNLNAMNK.[L]	Q16(Deamidated)	1	1	P17784	P17784	0	3		0.0192	2	2	1024.86462402344	3072.57931881031	7.65711411138259	0.00784230343738927	CID	MS2		29.095	63.8266438725333	59939	LPF3_030218_03.raw	0/0	4.08812093734741			0	3.566E-06
High	Sequest HT (A2)	Unambiguous	[R].SLLTEEcDVLIPAALGGVINK.[D]	C7(Carbamidomethyl)	1	1	A2XMV1	A2XMV1	0	3	0.5694	0	1	1	738.068298339844	2212.19034175953	0.450205373648524	0.000331979843672059	CID	MS2		29.035	51.5761291416	46788	LPF3_030218_02.raw	0/0	3.52661871910095			0	1.924E-05
High	Sequest HT (A2)	Unambiguous	[K].IYIDATEPSFAVAEIWTSMANGGDGKPnYDQnAHR.[Q]	N28(Deamidated); N32(Deamidated)	1	1	P17654	P17654	0	4	0.0338	0	1	1	960.945617675781	3840.76064081313	4.17430596381921	0.00400811078105634	CID	MS2		42.465	51.5050888752	46717	LPF3_030218_02.raw	0/0	3.54589128494263	14176405.5	51.4469184875488	0	1.317E-05
High	Sequest HT (A2)	Unambiguous	[R].SLLTEEcDVLIPAALGGVINK.[D]	C7(Carbamidomethyl)	1	1	A2XMV1	A2XMV1	0	3	0.2326	0	1	1	738.068298339844	2212.19034175953	0.450205373648524	0.000331979843672059	HCD	MS2	68.75761	39.33	51.5743900197333	46786	LPF3_030218_02.raw	0/0	2.58461713790894			0	3.773E-05
High	Sequest HT (A2)	Unambiguous	[K].MTAEIGEQVQIVGDDLLVTNPTR.[V]		1	1	Q42971	Q42971	0	2	0.6053	0	1	1	1250.14245605469	2499.27763547938	0.682989563243238	0.000853489687415276	HCD	MS2	5.846128	37.86	51.5278501816	46739	LPF3_030218_02.raw	0/0	4.88783025741577			0	4.228E-07
High	Sequest HT (A2)	Unambiguous	[K].IGPNEPSQLSIDLNAQGLAR.[Y]		1	1	Q5N725	Q5N725	0	2	0.7236	0	1	1	1047.05590820313	2093.10453977625	2.85847803538908	0.00299153812511577	CID	MS2		39.36	51.5230131765333	46734	LPF3_030218_02.raw	0/0	4.16129016876221			0	9.947E-08
High	Sequest HT (A2)	Unambiguous	[R].TVPAAVPAIVFLSGGQSEEEATVNLNAMNK.[L]		1	1	Q5N725	Q5N725	0	2	0.5503	0	1	1	1529.28332519531	3057.55937376063	1.06226034488644	0.00162396031237222	CID	MS2		33.1	51.5215024085333	46733	LPF3_030218_02.raw	0/0	3.38013005256653			0	1.236E-06
High	Sequest HT (A2)	Unambiguous	[K].IGPNEPSQLSIDLNAQGLAR.[Y]		1	1	Q5N725	Q5N725	0	2	0.557	0	1	1	1047.05334472656	2093.09941282313	0.409021888859981	0.000428061562615767	HCD	MS2	16.42077	33.1	51.5206024256	46732	LPF3_030218_02.raw	0/0	3.95011734962463			0	1.791E-06
High	Sequest HT (A2)	Unambiguous	[R].TVPAAVPAIVFLSGGQSEEEATVNLNAMNK.[L]		1	1	Q5N725	Q5N725	0	2	0.6584	0	1	1	1529.28247070313	3057.55766477625	0.503322322275163	0.000769468124872219	HCD	MS2	0	41.475	51.5197420890667	46731	LPF3_030218_02.raw	0/0	4.0445671081543			0	6.153E-07
High	Sequest HT (A2)	Unambiguous	[R].TVPAAVPAIVFLSGGQSEEEATVNLNAMNK.[L]		1	1	Q5N725	Q5N725	0	3	0.7069	0	1	1	1019.85815429688	3057.55990963063	1.23752123232945	0.00126126354158866	CID	MS2		16.89106	51.5187465781333	46730	LPF3_030218_02.raw	0/0	4.63605499267578			0	2.607E-08
High	Sequest HT (A2)	Unambiguous	[K].ELAAKPDVDGFLVGGASLKPEFIDIINSATVK.[S]		1	1	P48494	P48494	0	4	0.6952	0	1	1	829.453735351563	3314.79311151625	1.47139603079044	0.00121934156265979	CID	MS2		10.60291	51.5176378904	46729	LPF3_030218_02.raw	0/0	4.78646850585938	172115444	51.4800605773926	0	1.584E-07
High	Sequest HT (A2)	Unambiguous	[R].TVPAAVPAIVFLSGGQSEEEATVNLNAMNK.[L]		1	1	Q5N725	Q5N725	0	3	0.6464	0	1	1	1019.85797119141	3057.55936031422	1.0578625822044	0.00107815807283866	HCD	MS2	0.5697511	15.37823	51.5167587789333	46728	LPF3_030218_02.raw	0/0	5.09162092208862			0	4.974E-07
High	Sequest HT (A2)	Unambiguous	[K].IYIDATEPSFAVAEIWTSMANGGDGKPNYDqnAHR.[Q]	Q31(Deamidated); N32(Deamidated)	1	1	P17654	P17654	0	4		0.0366	3	3	960.945617675781	3840.76064081313	4.17430596381921	0.00400811078105634	CID	MS2		42.465	51.5050888752	46717	LPF3_030218_02.raw	0/0	3.41720461845398	14176405.5	51.4469184875488	0	2.452E-05
High	Sequest HT (A2)	Unambiguous	[K].MTAEIGEQVQIVGDDLLVTNPTR.[V]		1	1	Q42971	Q42971	0	2	0.6987	0	1	1	1250.14245605469	2499.27763547938	0.682989563243238	0.000853489687415276	CID	MS2		33.1	51.5295561949333	46741	LPF3_030218_02.raw	0/0	3.74687075614929			0	2.13E-05
High	Sequest HT (A2)	Unambiguous	[R].TVPAAVPAIVFLSGGQSEEEATVNLNAMNK.[L]		1	1	Q5N725	Q5N725	0	4	0.4198	0	1	1	765.144775390625	3057.5572716725	0.374754363494377	0.000286458124946876	CID	MS2		35.96316	51.3525267317333	46562	LPF3_030218_02.raw	0/0	2.43251824378967			0	6.524E-05
High	Sequest HT (A2)	Unambiguous	[R].FGIVEGLMTTVHAITATQK.[T]		2	2	Q7FAH2; Q6K5G8	Q7FAH2; Q6K5G8	0	2	0.5963	0	1	1	1009.04309082031	2017.07890501063	0.115023091522957	0.000116005312406742	CID	MS2		33.1	51.350977248	46561	LPF3_030218_02.raw	0/0	4.31464195251465	166961148	51.479061126709	0	3.515E-07
High	Sequest HT (A2)	Unambiguous	[R].FGIVEGLMTTVHAITATQK.[T]		2	2	Q7FAH2; Q6K5G8	Q7FAH2; Q6K5G8	0	2	0.5381	0	1	1	1009.04309082031	2017.07890501063	0.115023091522957	0.000116005312406742	HCD	MS2	11.09817	42.12	51.3491809533333	46559	LPF3_030218_02.raw	0/0	4.5871410369873	166961148	51.479061126709	0	7.033E-09
High	Sequest HT (A2)	Unambiguous	[K].IGPNEPSQLSIDLNAQGLAR.[Y]		1	1	Q5N725	Q5N725	0	2	0.6606	0	1	1	1047.05261230469	2093.09794797938	-0.290822724434047	-0.000304360312384233	HCD	MS2	4.774165	33.1	51.1536145072	46371	LPF3_030218_02.raw	0/0	4.95070743560791			0	1.748E-07
High	Sequest HT (A2)	Unambiguous	[R].TVPAAVPAIVFLSGGQSEEEATVNLNAMNK.[L]		1	1	Q5N725	Q5N725	0	2	0.7277	0	1	1	1529.28125	3057.55522337	-0.295160567169516	-0.000451235000127781	HCD	MS2	0	41.475	51.1527542813333	46370	LPF3_030218_02.raw	0/0	3.9326798915863			0	6.233E-07
High	Sequest HT (A2)	Unambiguous	[R].TVPAAVPAIVFLSGGQSEEEATVNLNAMNK.[L]		1	1	Q5N725	Q5N725	0	3	0.7273	0	1	1	1019.85650634766	3057.55496578297	-0.379406618796026	-0.000386685677161343	CID	MS2		16.9017	51.1517792445333	46369	LPF3_030218_02.raw	0/0	4.61853456497192			0	8.521E-09
High	Sequest HT (A2)	Unambiguous	[R].TVPAAVPAIVFLSGGQSEEEATVNLNAMNK.[L]		1	1	Q5N725	Q5N725	0	3	0.5908	0	1	1	1019.85626220703	3057.55423336109	-0.618951485629429	-0.000630826302161343	HCD	MS2	0.7174671	16.87398	51.14979174	46367	LPF3_030218_02.raw	0/0	4.35368251800537			0	3.369E-06
High	Sequest HT (A2)	Unambiguous	[K].ELAAKPDVDGFLVGGASLKPEFIDIInSATVK.[S]	N27(Deamidated)	1	1	P48494	P48494	0	4	0.536	0	1	1	829.703002929688	3315.79018182875	5.40799469861899	0.00448291968765979	CID	MS2		30.145	51.1370860482667	46357	LPF3_030218_02.raw	0/0	3.75320863723755	34535241	51.1519470214844	0	9.997E-06
High	Sequest HT (A2)	Unambiguous	[R].AAVPSGASTGVYEALELR.[D]		1	1	Q42971	Q42971	0	2	0.5341	0	1	1	895.968078613281	1790.92888059656	0.322155030778684	0.00028847828139078	HCD	MS2	16.09002	33.1	51.1361570928	46356	LPF3_030218_02.raw	0/0	4.25242567062378			0	3.641E-06
High	Sequest HT (A2)	Unambiguous	[K].ELAAKPDVDGFLVGGASLKPEFIDIInSATVK.[S]	N27(Deamidated)	1	1	P48494	P48494	0	4	0.5401	0	1	1	829.703002929688	3315.79018182875	5.40799469861899	0.00448291968765979	HCD	MS2	38.79315	29.63805	51.1353114738667	46355	LPF3_030218_02.raw	0/0	4.10602855682373	34535241	51.1519470214844	0	3.215E-07
High	Sequest HT (A2)	Unambiguous	[K].GILGYVEEDLVSTDFQGDNR.[S]		1	1	Q7FAH2	Q7FAH2	0	3	0.6529	0	1	1	743.021667480469	2227.05044918141	-0.39624528691416	-0.000294152864626085	CID	MS2		37.605	51.1118270602667	46330	LPF3_030218_02.raw	0/0	5.32936477661133			0	7.531E-08
High	Sequest HT (A2)	Unambiguous	[K].GILGYVEEDLVSTDFQGDNR.[S]		1	1	Q7FAH2	Q7FAH2	0	3	0.6402	0	1	1	743.020263671875	2227.04623775563	-2.28727748784179	-0.00169796145837608	HCD	MS2	20.6978	28.495	51.1098665210667	46328	LPF3_030218_02.raw	0/0	4.91718101501465			0	1.818E-06
High	Sequest HT (A2)	Unambiguous	[R].TVPAAVPAIVFLSGGQSEEEATVNLNAMNK.[L]		1	1	Q5N725	Q5N725	0	2	0.6958	0	1	1	1529.28063964844	3057.55400266688	-0.694402011891855	-0.00106158656262778	CID	MS2		33.1	51.1545146229333	46372	LPF3_030218_02.raw	0/0	4.2384786605835			0	2.608E-06
High	Sequest HT (A2)	Unambiguous	[R].YAIIcQENGLVPIVEPEILVDGSHDIER.[C]	C5(Carbamidomethyl)	1	1	Q5N725	Q5N725	0	3	0.4914	0	1	1	1060.20654296875	3178.60507564625	-1.19999467755384	-0.00127143791665911	CID	MS2		15.12595	51.1027401938667	46321	LPF3_030218_02.raw	0/0	5.20512247085571			0	7.921E-06
High	Sequest HT (A2)	Unambiguous	[R].cFQTVTcHqAVVTNLEDAHEqIDTAIATALR.[E]	C1(Carbamidomethyl); C7(Carbamidomethyl); Q9(Deamidated); Q21(Deamidated)	1	2	A2XFI3	Q10MW3; A2XFI3	0	4		0.0463	2	2	879.426208496094	3514.68300409438	7.19720282111195	0.00632392609351684	CID	MS2		39.57	51.0473673757333	46268	LPF3_030218_02.raw	0/0	3.7096529006958	15462648	50.955867767334	0	4.67E-05
High	Sequest HT (A2)	Unambiguous	[R].cFqTVTcHQAVVTnLEDAHEQIDTAIATALR.[E]	C1(Carbamidomethyl); Q3(Deamidated); C7(Carbamidomethyl); N14(Deamidated)	1	2	A2XFI3	Q10MW3; A2XFI3	0	4	0.0463	0	1	1	879.426208496094	3514.68300409438	7.19720282111283	0.00632392609351762	CID	MS2		39.57	51.0473673757333	46268	LPF3_030218_02.raw	0/0	3.89453125	15462648	50.955867767334	0	6.208E-05
High	Sequest HT (A2)	Selected	[R].cFQTVTcHQAVVTNLEDAHEQIDTAIATALR.[E]	C1(Carbamidomethyl); C7(Carbamidomethyl)	1	2	A2XFI3	Q10MW3; A2XFI3	0	4		0.0035	2	2	878.928405761719	3512.69179315688	0.60260571501516	0.000529191718516842	HCD	MS2	0	33.1	51.0453547141333	46266	LPF3_030218_02.raw	0/0	2.88345813751221			0	1.743E-06
High	Sequest HT (A2)	Unambiguous	[K].GILGYVEEDLVSTDFQGDSR.[S]		1	1	Q6K5G8	Q6K5G8	0	2	0.7983	0	1	1	1100.52331542969	2200.03935422938	-0.490164002964152	-0.000539190312565552	CID	MS2		27.06515	51.0123168896	46232	LPF3_030218_02.raw	0/0	7.03798818588257			0	1.449E-08
High	Sequest HT (A2)	Unambiguous	[K].GILGYVEEDLVSTDFQGDSR.[S]		1	1	Q6K5G8	Q6K5G8	0	2	0.701	0	1	1	1100.52294921875	2200.0386218075	-0.82307691862866	-0.000905401250065552	HCD	MS2	0	27.03161	51.0103332104	46230	LPF3_030218_02.raw	0/0	5.14877796173096			0	1.036E-08
High	Sequest HT (A2)	Unambiguous	[K].QQFAEELLAYTDAFNK.[A]		1	1	A1XBB7	A1XBB7	0	2	0.3175	0	1	1	944.458862304688	1887.91044797938	-0.991163946433692	-0.000935615312414484	HCD	MS2	19.31193	39.87	50.9928800293333	46214	LPF3_030218_02.raw	0/0	3.78282690048218	21817509.5	50.8303604125977	0	2.29E-06
High	Sequest HT (A2)	Unambiguous	[R].FGIVEGLMTTVHAITATQK.[T]		2	2	Q7FAH2; Q6K5G8	Q7FAH2; Q6K5G8	0	2	0.637	0	1	1	1009.04351806641	2017.07975950281	0.53865167822013	0.000543251406156742	CID	MS2		41.61	50.9725810408	46193	LPF3_030218_02.raw	0/0	4.27339172363281	92730302	51.1037178039551	0	1.973E-07
High	Sequest HT (A2)	Unambiguous	[R].FGIVEGLMTTVHAITATQK.[T]		2	2	Q7FAH2; Q6K5G8	Q7FAH2; Q6K5G8	0	2	0.4248	0	1	1	1009.04351806641	2017.07975950281	0.53865167822013	0.000543251406156742	HCD	MS2	0	33.1	50.9705394490667	46191	LPF3_030218_02.raw	0/0	3.78664970397949	92730302	51.1037178039551	0	1.476E-07
High	Sequest HT (A2)	Unambiguous	[K].EVGLPSGVLNIVTGLGSEAGAPLSSHPGVDK.[V]		1	1	B3VMC0	B3VMC0	0	3	0.6596	0	1	1	986.524780273438	2957.55978756031	0.658360856186691	0.000649046770680191	HCD	MS2	26.34134	41.325	50.9696792448	46190	LPF3_030218_02.raw	0/0	6.11118030548096	91181500	50.8263397216797	0	3.056E-09
High	Sequest HT (A2)	Unambiguous	[K].GILGYVEEDLVSTDFQGDSR.[S]		1	1	Q6K5G8	Q6K5G8	0	3	0.7527	0	1	1	734.017333984375	2200.03744869313	-1.35630092560146	-0.000994638958369857	CID	MS2		29.84971	51.0585479893333	46278	LPF3_030218_02.raw	0/0	5.57702112197876			0	8.896E-09
High	Sequest HT (A2)	Unambiguous	[K].IGPNEPSQLSIDLNAQGLAR.[Y]		1	1	Q5N725	Q5N725	0	2	0.6539	0	1	1	1047.05261230469	2093.09794797938	-0.290822724434047	-0.000304360312384233	CID	MS2		39.36	51.1559164898667	46373	LPF3_030218_02.raw	0/0	4.97350454330444			0	1.105E-08
High	Sequest HT (A2)	Unambiguous	[R].SIAFNYIGVDGQEYAIGPWGGGEGTSTEIK.[L]		2	2	Q0JMY8; A2WPN7	Q0JMY8; A2WPN7	0	2	0.438	0	1	1	1558.74377441406	3116.48027219813	-1.43200184014818	-0.00223140593766402	HCD	MS2	36.57685	33.1	51.1720908042667	46391	LPF3_030218_02.raw	0/0	3.47379279136658			0	1.995E-05
High	Sequest HT (A2)	Unambiguous	[K].SFVSEYPIVSIEDPFDQDDWEHYAK.[M]		1	1	Q42971	Q42971	0	3	0.2672	0	1	1	1006.12280273438	3016.35385494313	0.507571052994332	0.000510337708419684	HCD	MS2	0	33.1	51.1964126637333	46414	LPF3_030218_02.raw	0/0	3.93044352531433			0	6.794E-07
High	Sequest HT (A2)	Unambiguous	[K].ANSEATLGTYQGDAVLGEGASESLHVK.[D]		1	1	Q5N725	Q5N725	0	3	0.685	0	1	1	902.107543945313	2704.30807857594	0.752905146669977	0.000678695312520479	CID	MS2		18.55514	51.347087276	46557	LPF3_030218_02.raw	0/0	4.0040225982666			0	2.582E-07
High	Sequest HT (A2)	Unambiguous	[K].MTAEIGEQVqIVGDDLLVTNPTR.[V]	Q10(Deamidated)	1	1	Q42971	Q42971	0	2		0.0145	2	2	1250.64318847656	2500.27910032313	7.6615326206257	0.00957791156241528	CID	MS2		40.5	63.8316041485333	59942	LPF3_030218_03.raw	0/0	5.43505620956421			0	2.528E-07
High	Sequest HT (A2)	Unambiguous	[K].VVIGMDVAASEFYNDKDK.[T]		1	1	Q42971	Q42971	1	3	0.486	0	1	1	667.658935546875	2000.96225338063	-0.557261263441511	-0.000371686458265685	HCD	MS2	0	41.055	51.3215363224	46532	LPF3_030218_02.raw	0/0	2.86135101318359	8661311	51.2622375488281	0	6.015E-05
High	Sequest HT (A2)	Unambiguous	[R].VGALSIVcGSADVAVR.[V]	C8(Carbamidomethyl)	1	1	P37833	P37833	0	2	0.1491	0	1	1	787.421875	1573.83647337	-0.113703032508183	-8.94750000206557E-05	CID	MS2		33.1	51.319550916	46530	LPF3_030218_02.raw	0/0	3.22357153892517	16423696.5	51.2887153625488	0	7.089E-05
High	Sequest HT (A2)	Unambiguous	[R].VGALSIVcGSADVAVR.[V]	C8(Carbamidomethyl)	1	1	P37833	P37833	0	2	0.2333	0	1	1	787.421875	1573.83647337	-0.113703032508183	-8.94750000206557E-05	HCD	MS2	45.93162	42.495	51.3178552365333	46528	LPF3_030218_02.raw	0/0	3.59609699249268	16423696.5	51.2887153625488	0	6.768E-05
High	Sequest HT (A2)	Unambiguous	[K].FALLDTIKEEVPADMWSPAMK.[S]		1	1	O04986	O04986	1	3	0.5136	0	1	1	798.068725585938	2392.19162349781	-0.456832837801379	-0.000364277395722941	CID	MS2		33.1	51.3118930578667	46522	LPF3_030218_02.raw	0/0	4.05277013778687			0	2.417E-05
High	Sequest HT (A2)	Unambiguous	[K].FALLDTIKEEVPADMWSPAMK.[S]		1	1	O04986	O04986	1	3	0.5636	0	1	1	798.068725585938	2392.19162349781	-0.456832837801379	-0.000364277395722941	HCD	MS2	0	32.38	51.3102599357333	46520	LPF3_030218_02.raw	0/0	4.94715547561646			0	5.423E-06
High	Sequest HT (A2)	Unambiguous	[K].IGPNEPSQLSIDLNAQGLAR.[Y]		1	1	Q5N725	Q5N725	0	3	0.6971	0	1	1	698.370361328125	2093.09653072438	-0.967931308471737	-0.000675325208248978	CID	MS2		22.675	51.3083304989333	46518	LPF3_030218_02.raw	0/0	4.48974561691284			0	2.837E-07
High	Sequest HT (A2)	Unambiguous	[K].IGPNEPSQLSIDLNAQGLAR.[Y]		1	1	Q5N725	Q5N725	0	3	0.607	0	1	1	698.370361328125	2093.09653072438	-0.967931308471737	-0.000675325208248978	HCD	MS2	0	40.905	51.3065557621333	46516	LPF3_030218_02.raw	0/0	5.13939619064331			0	1.966E-07
High	Sequest HT (A2)	Unambiguous	[K].EISGTHGPVYDLADIVTYLK.[I]		2	2	Q0JMY8; A2WPN7	Q0JMY8; A2WPN7	0	3	0.709	0	1	1	731.047546386719	2191.12808590016	-0.0180636829743548	-1.3193281271621E-05	CID	MS2		20.74302	51.3001058970667	46510	LPF3_030218_02.raw	0/0	3.78428936004639			0	2.072E-06
High	Sequest HT (A2)	Unambiguous	[R].SGTLIDAIGIYVHP.[-]		2	2	Q0JMY8; A2WPN7	Q0JMY8; A2WPN7	0	2	0.4326	0	1	1	728.395629882813	1455.78398313563	-0.152958367107495	-0.00011133718749079	CID	MS2		31.29439	51.2632387168	46477	LPF3_030218_02.raw	0/0	3.85792422294617			0	6.214E-06
High	Sequest HT (A2)	Unambiguous	[R].SGTLIDAIGIYVHP.[-]		2	2	Q0JMY8; A2WPN7	Q0JMY8; A2WPN7	0	2	0.3607	0	1	1	728.395629882813	1455.78398313563	-0.152958367107495	-0.00011133718749079	HCD	MS2	9.649063	26.84487	51.2615952408	46475	LPF3_030218_02.raw	0/0	3.40968108177185			0	7.854E-06
High	Sequest HT (A2)	Unambiguous	[K].GILGYVEEDLVSTDFQGDNR.[S]		1	1	Q7FAH2	Q7FAH2	0	2	0.7834	0	1	1	1114.02880859375	2227.0503405575	-0.445020052330789	-0.000495541250074893	CID	MS2		39.255	51.2606480141333	46474	LPF3_030218_02.raw	0/0	6.51303863525391			0	3.515E-09
High	Sequest HT (A2)	Unambiguous	[K].VAILGASGGIGQPLALLMK.[M]		1	1	Q42972	Q42972	0	2	0.8012	0	1	1	905.036682128906	1809.06608762781	-0.311902376163584	-0.000282126093679835	CID	MS2		33.1	51.2590958533333	46473	LPF3_030218_02.raw	0/0	3.41805577278137			0	2.424E-05
High	Sequest HT (A2)	Unambiguous	[K].GILGYVEEDLVSTDFQGDNR.[S]		1	1	Q7FAH2	Q7FAH2	0	2	0.7031	0	1	1	1114.02807617188	2227.04887571375	-1.10277038308823	-0.00122796312507489	HCD	MS2	15.22081	30.415	51.2582160053333	46472	LPF3_030218_02.raw	0/0	5.11548757553101			0	5.221E-08
High	Sequest HT (A2)	Unambiguous	[K].VAILGASGGIGQPLALLMK.[M]		1	1	Q42972	Q42972	0	2	0.5161	0	1	1	905.036682128906	1809.06608762781	-0.311902376163584	-0.000282126093679835	HCD	MS2	2.423242	36.96	51.2573996061333	46471	LPF3_030218_02.raw	0/0	2.79004144668579			0	1.07E-05
High	Sequest HT (A2)	Unambiguous	[R].FGIVEGLMTTVHAITATQK.[T]		2	2	Q7FAH2; Q6K5G8	Q7FAH2; Q6K5G8	0	3	0.7159	0	1	1	673.030883789063	2017.07809810719	-0.285012587937359	-0.000191630937554995	CID	MS2		11.2016	51.2553850717333	46469	LPF3_030218_02.raw	0/0	4.47059869766235			0	2.018E-08
High	Sequest HT (A2)	Unambiguous	[R].IFGHEAGGIVESVGEGVTDLAPGDHVLPVFTGEcK.[E]	C34(Carbamidomethyl)	1	1	Q2R8Z5	Q2R8Z5	0	4	0.4653	0	1	1	899.19482421875	3593.757466985	-0.168682751565259	-0.000151551250061388	CID	MS2		33.1	51.2291028338667	46446	LPF3_030218_02.raw	0/0	4.03870105743408			0	1.198E-05
High	Sequest HT (A2)	Unambiguous	[K].WLAANVSAEVAESTR.[I]		1	1	P48494	P48494	0	2	0.6022	0	1	1	802.40625	1603.80522337	-1.39478089200192	-0.00111848000005921	CID	MS2		33.1	51.2212157218667	46438	LPF3_030218_02.raw	0/0	3.56615829467773			0	3.544E-06
High	Sequest HT (A2)	Unambiguous	[K].WLAANVSAEVAESTR.[I]		1	1	P48494	P48494	0	2	0.532	0	1	1	802.40625	1603.80522337	-1.39478089200192	-0.00111848000005921	HCD	MS2	21.97445	41.13	51.2195347077333	46436	LPF3_030218_02.raw	0/0	3.90934443473816			0	8.098E-05
High	Sequest HT (A2)	Unambiguous	[K].SFVSEYPIVSIEDPFDQDDWEHYAK.[M]		1	1	Q42971	Q42971	0	3	0.6196	0	1	1	1006.12280273438	3016.35385494313	0.507571052994332	0.000510337708419684	CID	MS2		39	51.1984065696	46416	LPF3_030218_02.raw	0/0	3.67680859565735			0	1.038E-05
High	Sequest HT (A2)	Unambiguous	[R].YAIIcqEnGLVPIVEPEILVDGSHDIER.[C]	C5(Carbamidomethyl); Q6(Deamidated); N8(Deamidated)	1	1	Q5N725	Q5N725	0	4	0.4302	0	1	1	795.904907226563	3180.59779901625	6.56392118860591	0.00521926406251105	HCD	MS2	0	20.32546	50.2802886213333	45539	LPF3_030218_02.raw	0/0	4.37010431289673	180819566	50.2674980163574	0	2.427E-07
High	Sequest HT (A2)	Unambiguous	[R].GLLNAVDLSNEALSPASAYDIcIK.[L]	C22(Carbamidomethyl)	1	1	Q10G56	Q10G56	0	3	0.5809	0	1	1	845.434875488281	2534.29007320484	3.70652111217112	0.00313112161466478	CID	MS2		40.995	50.2718913013333	45532	LPF3_030218_02.raw	0/0	2.71751570701599	18488461	50.3511810302734	0	8.07E-05
High	Sequest HT (A2)	Unambiguous	[K].EVEDLEAGGIQVIQIDEAALR.[E]		2	2	Q2QLY5; Q2QLY4	Q2QLY5; Q2QLY4	0	2	0.6994	0	1	1	1134.59045410156	2268.17363157313	0.815847873816945	0.000925241562526935	CID	MS2		33.1	50.2707826274667	45531	LPF3_030218_02.raw	0/0	5.19481420516968			0	1.152E-07
High	Sequest HT (A2)	Unambiguous	[K].EVEDLEAGGIQVIQIDEAALR.[E]		2	2	Q2QLY5; Q2QLY4	Q2QLY5; Q2QLY4	0	2	0.5477	0	1	1	1134.59045410156	2268.17363157313	0.815847873816945	0.000925241562526935	HCD	MS2	0	41.745	50.2690079381333	45529	LPF3_030218_02.raw	0/0	4.50884485244751			0	1.305E-06
High	Sequest HT (A2)	Unambiguous	[R].AAVPSGASTGVYEALELR.[D]		1	1	Q42971	Q42971	0	2	0.4792	0	1	1	895.966796875	1790.92631712	-1.10921246578152	-0.00099325999985922	HCD	MS2	7.831421	25.57	49.4788031632	44771	LPF3_030218_02.raw	0/0	4.0867977142334			0	2.597E-06
High	Sequest HT (A2)	Unambiguous	[K].WNYDGSSTGQAPGEDSEVILYPQAIFK.[D]		3	3	P14655; P14654; P14656	P14655; P14654; P14656	0	3	0.5655	0	1	1	991.469177246094	2972.39297847828	-0.632140684293657	-0.00062632390639313	CID	MS2		39.54	49.4769952066667	44769	LPF3_030218_02.raw	0/0	4.81353759765625	13875586	49.4543304443359	0	9.211E-07
High	Sequest HT (A2)	Unambiguous	[K].WNYDGSSTGQAPGEDSEVILYPQAIFK.[D]		3	3	P14655; P14654; P14656	P14655; P14654; P14656	0	3	0.3186	0	1	1	991.469909667969	2972.39517574391	0.107083318699344	0.00010609796860687	HCD	MS2	17.77764	33.1	49.4750074408	44767	LPF3_030218_02.raw	0/0	3.61442589759827	13875586	49.4543304443359	0	7.022E-06
High	Sequest HT (A2)	Unambiguous	[K].IGPNEPSQLSIDLNAQGLAR.[Y]		1	1	Q5N725	Q5N725	0	2	0.6329	0	1	1	1047.05407714844	2093.10087766688	1.10886650215401	0.00116048343761577	CID	MS2		33.1	64.0034340322667	60099	LPF3_030218_03.raw	0/0	3.46090316772461			0	3.367E-08
High	Sequest HT (A2)	Unambiguous	[R].YAIIcQENGLVPIVEPEILVDGSHDIER.[C]	C5(Carbamidomethyl)	1	1	Q5N725	Q5N725	0	4	0.6867	0	1	1	795.406799316406	3178.60536737563	-1.10821573112762	-0.000880646093738946	HCD	MS2	9.039776	5.152164	49.4382406346667	44745	LPF3_030218_02.raw	0/0	3.98610758781433	264751033.375	49.4044075012207	0	1.044E-06
High	Sequest HT (A2)	Unambiguous	[R].YAIIcQENGLVPIVEPEILVDGSHDIER.[C]	C5(Carbamidomethyl)	1	1	Q5N725	Q5N725	0	2	0.4637	0	1	1	1589.80651855469	3178.60576047938	-0.984544098798588	-0.00156474031249942	CID	MS2		33.1	49.4362050410667	44743	LPF3_030218_02.raw	0/0	3.5781614780426	576427054.125	49.4044799804688	0	1.415E-05
High	Sequest HT (A2)	Unambiguous	[K].EFSTEEEAIELAnDTHYGLAGAVLSGDR.[E]	N13(Deamidated)	1	1	B3VMC0	B3VMC0	0	3	0.4199	0	1	1	999.131774902344	2995.38077144703	0.147405999420833	0.000147179010391962	CID	MS2		29.9141	49.4312618061333	44739	LPF3_030218_02.raw	0/0	3.61665225028992			0	2.744E-06
High	Sequest HT (A2)	Unambiguous	[K].EVEDLEAGGIQVIQIDEAALR.[E]		2	2	Q2QLY5; Q2QLY4	Q2QLY5; Q2QLY4	0	2	0.5542	0	1	1	1134.58776855469	2268.16826047938	-1.55217988967937	-0.00176030531247307	CID	MS2		40.38	49.4036441464	44712	LPF3_030218_02.raw	0/0	4.23801374435425			0	9.392E-07
High	Sequest HT (A2)	Unambiguous	[K].EVEDLEAGGIQVIQIDEAALR.[E]		2	2	Q2QLY5; Q2QLY4	Q2QLY5; Q2QLY4	0	2	0.4828	0	1	1	1134.58776855469	2268.16826047938	-1.55217988967937	-0.00176030531247307	HCD	MS2	0	33.1	49.4016253176	44710	LPF3_030218_02.raw	0/0	3.785964012146			0	1.959E-05
High	Sequest HT (A2)	Unambiguous	[R].AAVPSGASTGVYEALELR.[D]		1	1	Q42971	Q42971	0	2	0.5995	0	1	1	895.966796875	1790.92631712	-1.10921246578152	-0.00099325999985922	CID	MS2		34.885	49.4810342928	44773	LPF3_030218_02.raw	0/0	4.27437496185303			0	3.947E-05
High	Sequest HT (A2)	Unambiguous	[K].EISGTHGPVYDLADIVTYLK.[I]		2	2	Q0JMY8; A2WPN7	Q0JMY8; A2WPN7	0	2	0.7857	0	1	1	1096.06799316406	2191.12870969813	0.266628919650978	0.000292109062456802	CID	MS2		40.965	49.3844138458667	44692	LPF3_030218_02.raw	0/0	4.20157337188721	313936708	49.4047927856445	0	6.63E-08
High	Sequest HT (A2)	Unambiguous	[K].ANSEATLGTYQGDAVLGEGASESLHVK.[D]		1	1	Q5N725	Q5N725	0	3	0.5621	0	1	1	902.107055664063	2704.30661373219	0.211234297666792	0.000190414062520479	CID	MS2		19.54935	49.3793789637333	44687	LPF3_030218_02.raw	0/0	2.90411162376404			0	3.777E-06
High	Sequest HT (A2)	Unambiguous	[K].ANSEATLGTYQGDAVLGEGASESLHVK.[D]		1	1	Q5N725	Q5N725	0	3	0.6235	0	1	1	902.106628417969	2704.30533199391	-0.262727695210994	-0.000236832031229521	HCD	MS2	6.487071	34.55387	49.3775913597333	44685	LPF3_030218_02.raw	0/0	6.79799747467041			0	2.202E-10
High	Sequest HT (A2)	Unambiguous	[R].IFGHEAGGIVESVGEGVTDLAPGDHVLPVFTGEcK.[E]	C34(Carbamidomethyl)	1	1	Q2R8Z5	Q2R8Z5	0	4	0.6599	0	1	1	899.195495605469	3593.76015253188	0.578598178399004	0.000519835468688612	CID	MS2		15.47112	49.3754889104	44683	LPF3_030218_02.raw	0/0	4.41173028945923	1101957268	49.4044151306152	0	4.223E-09
High	Sequest HT (A2)	Unambiguous	[K].IGPNEPSQLAIDLNAQGLAR.[Y]		1	1	P17784	P17784	0	3	0.424	0	1	1	693.03955078125	2077.10409908375	0.220010085846092	0.000152327916869884	CID	MS2		33.1	49.3508003586667	44666	LPF3_030218_02.raw	0/0	3.74612379074097	11599234.25	49.3134498596191	0	2.11E-06
High	Sequest HT (A2)	Unambiguous	[K].IGPNEPSQLAIDLNAQGLAR.[Y]		1	1	P17784	P17784	0	3	0.3921	0	1	1	693.03955078125	2077.10409908375	0.220010085846092	0.000152327916869884	HCD	MS2	40.71917	40.785	49.3490340248	44664	LPF3_030218_02.raw	0/0	4.31282567977905	11599234.25	49.3134498596191	0	1.492E-05
High	Sequest HT (A2)	Unambiguous	[R].VIAcIGDGSFQVTAQDVSTMIR.[C]	C4(Carbamidomethyl)	1	2	A2XFI3	Q10MW3; A2XFI3	0	2	0.7446	0	1	1	1184.58618164063	2368.16508665125	0.652375236217552	0.00077246562496569	CID	MS2		42.46	49.3480340581333	44663	LPF3_030218_02.raw	0/0	5.12537002563477	12616779.75	49.3183975219727	0	4.349E-08
High	Sequest HT (A2)	Unambiguous	[K].EISGTHGPVYDLADIVTYLK.[I]		2	2	Q0JMY8; A2WPN7	Q0JMY8; A2WPN7	0	3	0.6899	0	1	1	731.046997070313	2191.12643795094	-0.770164484194727	-0.000562509687521621	CID	MS2		33.1	49.3469363168	44662	LPF3_030218_02.raw	0/0	3.16110634803772	395840578	49.4052619934082	0	1.074E-06
High	Sequest HT (A2)	Unambiguous	[R].VIAcIGDGSFQVTAQDVSTMIR.[C]	C4(Carbamidomethyl)	1	2	A2XFI3	Q10MW3; A2XFI3	0	2	0.5	0	1	1	1184.58618164063	2368.16508665125	0.652375236217552	0.00077246562496569	HCD	MS2	52.07863	33.1	49.3460570541333	44661	LPF3_030218_02.raw	0/0	3.89546537399292	12616779.75	49.3183975219727	0	1.12E-07
High	Sequest HT (A2)	Unambiguous	[K].VFSPEEVSAMILGK.[M]		1	1	Q6Z7B0	Q6Z7B0	0	2	0.2448	0	1	1	753.896850585938	1506.78642454188	-0.542689838287445	-0.000408859062417832	HCD	MS2	65.03661	26.455	49.3248080442667	44640	LPF3_030218_02.raw	0/0	2.90030765533447	16589864.25	49.2989463806152	0	2.544E-05
High	Sequest HT (A2)	Unambiguous	[K].EISGTHGPVYDLADIVTYLK.[I]		2	2	Q0JMY8; A2WPN7	Q0JMY8; A2WPN7	0	2	0.6977	0	1	1	1096.07043457031	2191.13359251063	2.49507573808171	0.0027335153124568	HCD	MS2	9.349727	33.1	49.3823799946667	44690	LPF3_030218_02.raw	0/0	5.16068315505981	313936708	49.4047927856445	0	2.784E-07
High	Sequest HT (A2)	Unambiguous	[R].cFqTVTcHQAVVTnLEDAHEQIDTAIATALR.[E]	C1(Carbamidomethyl); Q3(Deamidated); C7(Carbamidomethyl); N14(Deamidated)	1	2	A2XFI3	Q10MW3; A2XFI3	0	4	0.0604	0	1	1	879.428527832031	3514.69228143813	9.83681797562805	0.00864326203101762	CID	MS2		33.1	49.3156583189333	44632	LPF3_030218_02.raw	0/0	5.63267040252686	131976156	49.4045333862305	0	5.725E-08
High	Sequest HT (A2)	Unambiguous	[R].VEIESLFDGTDFSEPLTR.[A]		1	1	Q6Z7B0	Q6Z7B0	0	2	0.4662	0	1	1	1027.99938964844	2054.99150266688	-0.0919386319130849	-9.446656235923E-05	HCD	MS2	0	38.67	49.5007856970667	44794	LPF3_030218_02.raw	0/0	4.29392623901367			0	2.056E-07
High	Sequest HT (A2)	Unambiguous	[K].QAFDEAISELDSLGEESYK.[D]		1	1	Q2R2W2	Q2R2W2	0	2	0.7027	0	1	1	1065.98803710938	2130.96879758875	-1.1977689189652	-0.00127620562511765	HCD	MS2	7.304842	31.07805	49.5223513032	44812	LPF3_030218_02.raw	0/0	5.6518497467041	317830141	49.4045600891113	0	5.853E-08
High	Sequest HT (A2)	Unambiguous	[K].YNVEAMPTFLFIK.[D]		1	1	Q0D840	Q0D840	0	2	0.3238	0	1	1	786.909606933594	1572.81193723719	-0.71584019665335	-0.000562941406201389	HCD	MS2	0	33.1	49.6369294418667	44912	LPF3_030218_02.raw	0/0	2.80565237998962			0	3.909E-05
High	Sequest HT (A2)	Unambiguous	[K].QAFDEAISELDTLGEESYK.[D]		2	2	Q6ZKC0; Q84J55	Q6ZKC0; Q84J55	0	2	0.7068	0	1	1	1072.99768066406	2144.98808469813	0.505661864193552	0.000542319062560637	CID	MS2		24.87193	49.6336105909333	44909	LPF3_030218_02.raw	0/0	6.31394290924072	189942240	49.5187225341797	0	4.501E-09
High	Sequest HT (A2)	Unambiguous	[K].QAFDEAISELDTLGEESYK.[D]		2	2	Q6ZKC0; Q84J55	Q6ZKC0; Q84J55	0	2	0.675	0	1	1	1072.99682617188	2144.98637571375	-0.291072276830238	-0.000312173124939363	HCD	MS2	43.78226	41.055	49.6318256888	44907	LPF3_030218_02.raw	0/0	5.96515512466431	189942240	49.5187225341797	0	2.721E-08
High	Sequest HT (A2)	Unambiguous	[R].TVPAAVPAIVFLSGGQSEEEATVNLNAMNK.[L]		1	1	Q5N725	Q5N725	0	3	0.6623	0	1	1	1019.85882568359	3057.56192379078	1.89626961612131	0.00193265026033866	CID	MS2		30.145	63.9926032624	60090	LPF3_030218_03.raw	0/0	4.52546691894531			0	9.108E-08
High	Sequest HT (A2)	Unambiguous	[R].VETGVLKPGMVVTFGPSGLTTEVK.[S]		1	1	O64937	O64937	0	3	0.207	0	1	1	816.112365722656	2446.32254390797	-1.48358876706781	-0.00120978067707256	HCD	MS2	25.648	36.7114	49.6015958306667	44887	LPF3_030218_02.raw	0/0	3.71839880943298	13421117.5	49.6704483032227	0	5.772E-05
High	Sequest HT (A2)	Unambiguous	[K].SAWSEAYDHLVAAIK.[Q]		1	1	O04986	O04986	0	3	0.6036	0	1	1	554.282165527344	1660.83194332203	-0.604213669164827	-0.000334499322889315	CID	MS2		25.59432	49.577848544	44862	LPF3_030218_02.raw	0/0	1.69094097614288			0	2.631E-05
High	Sequest HT (A2)	Unambiguous	[K].TLTSLNSVTAYGFDLIR.[G]		2	2	Q2QLY5; Q2QLY4	Q2QLY5; Q2QLY4	0	2	0.5331	0	1	1	935.999328613281	1870.99138059656	0.25479362920882	0.000238358281308138	CID	MS2		13.63419	49.5767076874667	44861	LPF3_030218_02.raw	0/0	5.14076709747314			0	8.684E-08
High	Sequest HT (A2)	Unambiguous	[K].SAWSEAYDHLVAAIK.[Q]		1	1	O04986	O04986	0	3	0.3818	0	1	1	554.282165527344	1660.83194332203	-0.604213669164827	-0.000334499322889315	HCD	MS2	0	31.36	49.5758073525333	44860	LPF3_030218_02.raw	0/0	3.84597873687744			0	2.227E-06
High	Sequest HT (A2)	Unambiguous	[K].TLTSLNSVTAYGFDLIR.[G]		2	2	Q2QLY5; Q2QLY4	Q2QLY5; Q2QLY4	0	2	0.4988	0	1	1	935.99853515625	1870.9897936825	-0.593374076582325	-0.000555098749941862	HCD	MS2	4.361403	40.945	49.5749596312	44859	LPF3_030218_02.raw	0/0	4.05314111709595			0	7.686E-07
High	Sequest HT (A2)	Unambiguous	[R].VEIESLFDGTDFSEPLTR.[A]		1	1	Q6Z7B0	Q6Z7B0	0	2	0.6345	0	1	1	1027.99938964844	2054.99150266688	-0.0919386319130849	-9.446656235923E-05	CID	MS2		23.005	49.5025228546667	44796	LPF3_030218_02.raw	0/0	4.75821352005005			0	6.076E-08
High	Sequest HT (A2)	Unambiguous	[K].LAMQEFMILPTGAASFK.[E]		1	1	Q42971	Q42971	0	3	0.4835	0	1	1	618.987915039063	1854.94919185719	-0.0253499188213075	-1.5674270874418E-05	CID	MS2		32.81505	49.5739763205333	44858	LPF3_030218_02.raw	0/0	3.33464908599854			0	1.403E-06
High	Sequest HT (A2)	Unambiguous	[K].LAMQEFMILPTGAASFK.[E]		1	1	Q42971	Q42971	0	3	0.4462	0	1	1	618.987426757813	1854.94772701344	-0.815044709005678	-0.000503955520874418	HCD	MS2	13.32827	33.1	49.5720364194667	44856	LPF3_030218_02.raw	0/0	3.90029811859131			0	2.682E-06
High	Sequest HT (A2)	Unambiguous	[R].YAIIcQENGLVPIVEPEILVDGSHDIER.[C]	C5(Carbamidomethyl)	1	1	Q5N725	Q5N725	0	3	0.6525	0	1	1	1060.20666503906	3178.60544185719	-1.08478360561079	-0.00114936760415911	CID	MS2		1.946915	49.5637639744	44848	LPF3_030218_02.raw	0/0	5.41384601593018	11954611879	49.4045143127441	0	1.47E-08
High	Sequest HT (A2)	Unambiguous	[R].AAVPSGASTGVYEALELR.[D]		1	1	Q42971	Q42971	0	2	0.5541	0	1	1	895.969482421875	1790.93168821375	1.889843241297	0.00169228687514078	CID	MS2		41.475	63.9937219136	60091	LPF3_030218_03.raw	0/0	3.88132500648499			0	5.44E-05
High	Sequest HT (A2)	Unambiguous	[K].VLcEGEWLSLnGSTGEVILGK.[L]	C3(Carbamidomethyl); N11(Deamidated)	1	1	Q75KR1	Q75KR1	0	2	0.5247	0	1	1	1131.57092285156	2262.13456907313	1.03610350400223	0.00117190156255931	CID	MS2		41.7	49.5432923696	44834	LPF3_030218_02.raw	0/0	4.24782371520996	4632626.125	49.4529647827148	0	1.592E-06
High	Sequest HT (A2)	Unambiguous	[R].IKDWTNVVVAYEPVWAIGTGK.[V]		1	1	P48494	P48494	1	3	0.5546	0	1	1	782.755004882813	2346.25046138844	0.519006427144088	0.000405906145715562	CID	MS2		23.51229	49.5350464274667	44825	LPF3_030218_02.raw	0/0	3.47735333442688	22536130	49.690990447998	0	4.222E-05
High	Sequest HT (A2)	Unambiguous	[K].QAFDEAISELDTLGEESYK.[D]		2	2	Q6ZKC0; Q84J55	Q6ZKC0; Q84J55	0	3	0.6195	0	1	1	715.66650390625	2144.98495845875	-0.951801222944515	-0.000680533749952398	CID	MS2		21.86567	49.5311300794667	44821	LPF3_030218_02.raw	0/0	4.72870683670044	29875069.5	49.4042434692383	0	3.936E-06
High	Sequest HT (A2)	Unambiguous	[K].QAFDEAISELDTLGEESYK.[D]		2	2	Q6ZKC0; Q84J55	Q6ZKC0; Q84J55	0	3	0.4894	0	1	1	715.66650390625	2144.98495845875	-0.951801222944515	-0.000680533749952398	HCD	MS2	49.80384	36.76987	49.5293426848	44819	LPF3_030218_02.raw	0/0	5.6782808303833	29875069.5	49.4042434692383	0	2.751E-06
High	Sequest HT (A2)	Unambiguous	[K].QAFDEAISELDSLGEESYK.[D]		1	1	Q2R2W2	Q2R2W2	0	2	0.7776	0	1	1	1065.98791503906	2130.96855344813	-1.31233668403628	-0.00139827593761765	CID	MS2		12.37198	49.5243347874667	44814	LPF3_030218_02.raw	0/0	6.24909687042236	317830141	49.4045600891113	0	1.893E-08
High	Sequest HT (A2)	Unambiguous	[K].LAMQEFMILPTGAASFK.[E]		1	1	Q42971	Q42971	0	2	0.6904	0	1	1	927.978210449219	1854.94914426844	-0.0510049335376486	-4.73057813223932E-05	CID	MS2		10.96185	49.5231931688	44813	LPF3_030218_02.raw	0/0	6.03896331787109	794163570.5	49.4046859741211	0	2.277E-08
High	Sequest HT (A2)	Unambiguous	[K].IGPNEPSQLSIDLNAQGLAR.[Y]		1	1	Q5N725	Q5N725	0	2	0.7544	0	1	1	1047.05334472656	2093.09941282313	0.409021888859981	0.000428061562615767	CID	MS2		31.12	49.5729156877333	44857	LPF3_030218_02.raw	0/0	4.51977634429932			0	2.528E-07
High	Sequest HT (A2)	Unambiguous	[R].cFqTVTcHQAVVTnLEDAHEQIDTAIATALR.[E]	C1(Carbamidomethyl); Q3(Deamidated); C7(Carbamidomethyl); N14(Deamidated)	1	2	A2XFI3	Q10MW3; A2XFI3	0	4		0.0054	2	2	879.428527832031	3514.69228143813	9.83681797562805	0.00864326203101762	HCD	MS2	25.55497	36.22036	49.3138712288	44630	LPF3_030218_02.raw	0/0	5.56820678710938	131976156	49.4045333862305	0	2.062E-07
High	Sequest HT (A2)	Unambiguous	[R].cFQTVTcHqAVVTNLEDAHEqIDTAIATALR.[E]	C1(Carbamidomethyl); C7(Carbamidomethyl); Q9(Deamidated); Q21(Deamidated)	1	2	A2XFI3	Q10MW3; A2XFI3	0	4	0.0054	0	1	1	879.428527832031	3514.69228143813	9.83681797562717	0.00864326203101684	HCD	MS2	25.55497	36.22036	49.3138712288	44630	LPF3_030218_02.raw	0/0	5.59875726699829	131976156	49.4045333862305	0	1.171E-07
High	Sequest HT (A2)	Unambiguous	[K].SGTTPLSPAIAFILEK.[V]		1	1	Q0JPA6	Q0JPA6	0	2	0.5068	0	1	1	822.964782714844	1644.92228879969	0.966380743087062	0.000794809843796429	CID	MS2		33.1	49.304156836	44620	LPF3_030218_02.raw	0/0	2.21236562728882	91846724	49.4048080444336	0	6.1E-05
High	Sequest HT (A2)	Unambiguous	[K].LAMQEFMILPTGAASFK.[E]		1	1	Q42971	Q42971	0	2	0.6856	0	1	1	927.977600097656	1854.94792356531	-0.709083925357958	-0.000657657343822393	CID	MS2		30.745	49.1315853466667	44455	LPF3_030218_02.raw	0/0	4.9296932220459			0	3.08E-07
High	Sequest HT (A2)	Unambiguous	[K].LAMQEFMILPTGAASFK.[E]		1	1	Q42971	Q42971	0	2	0.5157	0	1	1	927.977600097656	1854.94792356531	-0.709083925357958	-0.000657657343822393	HCD	MS2	20.21816	20.77	49.1298122544	44453	LPF3_030218_02.raw	0/0	4.78914928436279			0	1.021E-07
High	Sequest HT (A2)	Unambiguous	[R].VIScIGDGSFQMTAQDVSTMLR.[C]	C4(Carbamidomethyl)	2	2	Q0DHF6; A2Y5L9	Q0DHF6; A2Y5L9	0	2	0.7476	0	1	1	1208.56799316406	2416.12870969813	-0.752162126498639	-0.00090866093755082	CID	MS2		19.405	49.1022261546667	44430	LPF3_030218_02.raw	0/0	5.31064128875732	21083747.75	49.1247253417969	0	9.704E-08
High	Sequest HT (A2)	Unambiguous	[R].VIScIGDGSFQMTAQDVSTMLR.[C]	C4(Carbamidomethyl)	2	2	Q0DHF6; A2Y5L9	Q0DHF6; A2Y5L9	0	2	0.6235	0	1	1	1208.57006835938	2416.13286008875	0.965621982673226	0.00116653437494918	HCD	MS2	0	38.64	49.1004910298667	44428	LPF3_030218_02.raw	0/0	4.94094514846802	21083747.75	49.1247253417969	0	1.502E-07
High	Sequest HT (A2)	Unambiguous	[K].MPWLAVPFSDSEALAK.[L]		1	1	Q7Y0F2	Q7Y0F2	0	2	0.5917	0	1	1	881.447448730469	1761.88762083094	-0.22590485772828	-0.000199009531115735	CID	MS2		39.015	49.0995453552	44427	LPF3_030218_02.raw	0/0	3.38207912445068			0	1.115E-05
High	Sequest HT (A2)	Unambiguous	[R].AAVPSGASTGVYEALELR.[D]		1	1	Q42971	Q42971	0	2	0.5452	0	1	1	895.967590332031	1790.92790403406	-0.223127825053775	-0.00019980296860922	CID	MS2		29.695	49.0980576314667	44426	LPF3_030218_02.raw	0/0	3.43378806114197			0	5.816E-05
High	Sequest HT (A2)	Unambiguous	[K].MPWLAVPFSDSEALAK.[L]		1	1	Q7Y0F2	Q7Y0F2	0	2	0.448	0	1	1	881.447448730469	1761.88762083094	-0.22590485772828	-0.000199009531115735	HCD	MS2	4.897621	30.13	49.0971763786667	44425	LPF3_030218_02.raw	0/0	4.03900671005249			0	1.485E-05
High	Sequest HT (A2)	Unambiguous	[R].AAVPSGASTGVYEALELR.[D]		1	1	Q42971	Q42971	0	2	0.5344	0	1	1	895.967590332031	1790.92790403406	-0.223127825053775	-0.00019980296860922	HCD	MS2	27.59565	39.54	49.0963515437333	44424	LPF3_030218_02.raw	0/0	3.9264509677887			0	1.722E-07
High	Sequest HT (A2)	Unambiguous	[K].WNYDGSSTGQAPGEDSEVILYPQAIFK.[D]		3	3	P14655; P14654; P14656	P14655; P14654; P14656	0	2	0.7036	0	1	1	1486.70104980469	2972.39482297938	-0.0115969200271373	-1.7235312725461E-05	CID	MS2		41.58	49.0953641154667	44423	LPF3_030218_02.raw	0/0	4.4180154800415			0	4.707E-06
High	Sequest HT (A2)	Unambiguous	[R].IKDWTNVVVAYEPVWAIGTGK.[V]		1	1	P48494	P48494	1	3	0.5336	0	1	1	782.755004882813	2346.25046138844	0.519006427144088	0.000405906145715562	HCD	MS2	16.94673	25.68938	49.1424702584	44465	LPF3_030218_02.raw	0/0	4.30531692504883	32875542	49.4020042419434	0	1.678E-05
High	Sequest HT (A2)	Unambiguous	[K].WNYDGSSTGQAPGEDSEVILYPQAIFK.[D]		3	3	P14655; P14654; P14656	P14655; P14654; P14656	0	3	0.7646	0	1	1	991.4697265625	2972.3946264275	-0.077722682048906	-7.70075001431299E-05	CID	MS2		7.540542	49.0942618957333	44422	LPF3_030218_02.raw	0/0	5.13752126693726			0	3.247E-07
High	Sequest HT (A2)	Unambiguous	[K].VLcEGEWLSLnGSTGEVILGK.[L]	C3(Carbamidomethyl); N11(Deamidated)	1	1	Q75KR1	Q75KR1	0	2	0.5092	0	1	1	1131.568359375	2262.12944212	-1.23032153858698	-0.00139157499994069	HCD	MS2	0	33.1	49.084301936	44414	LPF3_030218_02.raw	0/0	4.909827709198			0	1.161E-05
High	Sequest HT (A2)	Unambiguous	[K].AHGLAPEIPEDLYFLIK.[K]		2	2	Q69UI2; Q69UI1	Q69UI2; Q69UI1	0	3	0.6023	0	1	1	642.683288574219	1926.03531246266	-0.941501759914484	-0.00060445578120986	HCD	MS2	62.25892	41.04	49.0098386328	44338	LPF3_030218_02.raw	0/0	4.34640216827393			0	1.332E-05
High	Sequest HT (A2)	Unambiguous	[K].ANSEATLGTYQGDAVLGEGASESLHVK.[D]		1	1	Q5N725	Q5N725	0	3	0.6039	0	1	1	902.106018066406	2704.30350093922	-0.939816256464974	-0.000847183593729521	CID	MS2		11.17932	49.0006599304	44329	LPF3_030218_02.raw	0/0	4.14071035385132			0	6.021E-06
High	Sequest HT (A2)	Unambiguous	[R].IFGHEAGGIVESVGEGVTDLAPGDHVLPVFTGEcK.[E]	C34(Carbamidomethyl)	1	1	Q2R8Z5	Q2R8Z5	0	4	0.557	0	1	1	899.195129394531	3593.75868768813	0.170990398418497	0.000153624531188612	CID	MS2		13.31902	48.9995516072	44328	LPF3_030218_02.raw	0/0	4.65012407302856			0	5.292E-10
High	Sequest HT (A2)	Unambiguous	[K].ANSEATLGTYQGDAVLGEGASESLHVK.[D]		1	1	Q5N725	Q5N725	0	3	0.5328	0	1	1	902.106750488281	2704.30569820484	-0.127309982960198	-0.000114761718729521	HCD	MS2	31.62787	12.39802	48.9986743194667	44327	LPF3_030218_02.raw	0/0	6.4035210609436			0	7.588E-09
High	Sequest HT (A2)	Unambiguous	[R].NPDEIPWAEAGAEYVVESTGVFTDK.[E]		1	1	A2YQT7	A2YQT7	0	3	0.708	0	1	1	908.761901855469	2724.27115230641	1.32899444128224	0.00120684546876267	HCD	MS2	10.70862	41.37	64.0055839114667	60101	LPF3_030218_03.raw	0/0	6.61243438720703			0	5.595E-09
High	Sequest HT (A2)	Unambiguous	[K].GDAVLGEGASESLHVK.[D]		1	1	P17784	P17784	0	3	0.3582	0	1	1	523.601379394531	1568.78958492359	-1.20537141824104	-0.000630325468743346	HCD	MS2	66.46064	42.57	48.9914540013333	44321	LPF3_030218_02.raw	0/0	4.16301345825195	4352884.125	48.9213180541992	0	1.14E-05
High	Sequest HT (A2)	Unambiguous	[K].EISGTHGPVYDLADIVTYLK.[I]		2	2	Q0JMY8; A2WPN7	Q0JMY8; A2WPN7	0	3	0.4908	0	1	1	731.046875	2191.12607174	-0.937297995577032	-0.000684580000021621	CID	MS2		40.725	48.9717464274667	44300	LPF3_030218_02.raw	0/0	2.73470282554626			0	2.531E-05
High	Sequest HT (A2)	Unambiguous	[R].IFGHEAGGIVESVGEGVTDLAPGDHVLPVFTGEcK.[E]	C34(Carbamidomethyl)	1	1	Q2R8Z5	Q2R8Z5	0	3	0.7197	0	1	1	1198.58874511719	3593.75168209156	-1.77838861370377	-0.00213036614592236	CID	MS2		33.1	48.9702448426667	44299	LPF3_030218_02.raw	0/0	6.60067892074585			0	1.614E-08
High	Sequest HT (A2)	Unambiguous	[K].WNYDGSSTGQAPGEDSEVILYPQAIFK.[D]		3	3	P14655; P14654; P14656	P14655; P14654; P14656	0	2	0.716	0	1	1	1486.70031738281	2972.39335813563	-0.504412922022471	-0.000749657187725461	HCD	MS2	0	33.1	49.0933787850667	44421	LPF3_030218_02.raw	0/0	5.13742113113403			0	1.236E-08
High	Sequest HT (A2)	Unambiguous	[K].QAFDEAISELDSLGEESYK.[D]		1	1	Q2R2W2	Q2R2W2	0	2	0.6435	0	1	1	1065.98889160156	2130.97050657313	-0.395794563467645	-0.000421713437617655	HCD	MS2	55.40623	33.1	49.1433411424	44466	LPF3_030218_02.raw	0/0	4.31680107116699	317830141	49.4045600891113	0	9.395E-07
High	Sequest HT (A2)	Unambiguous	[R].IKDWTNVVVAYEPVWAIGTGK.[V]		1	1	P48494	P48494	1	3	0.5134	0	1	1	782.754272460938	2346.24826412281	-0.41749494027374	-0.000326515729284438	CID	MS2		33.1	49.1442683037333	44467	LPF3_030218_02.raw	0/0	3.74295663833618	32875542	49.4020042419434	0	1.461E-06
High	Sequest HT (A2)	Unambiguous	[K].QAFDEAISELDSLGEESYK.[D]		1	1	Q2R2W2	Q2R2W2	0	2	0.8286	0	1	1	1065.98889160156	2130.97050657313	-0.395794563467645	-0.000421713437617655	CID	MS2		42.45	49.1458364053333	44468	LPF3_030218_02.raw	0/0	5.66374683380127	317830141	49.4045600891113	0	9.98E-09
High	Sequest HT (A2)	Unambiguous	[K].SGTTPLSPAIAFILEK.[V]		1	1	Q0JPA6	Q0JPA6	0	2	0.3446	0	1	1	822.964782714844	1644.92228879969	0.966380743087062	0.000794809843796429	HCD	MS2	39.25397	35.925	49.3025505944	44618	LPF3_030218_02.raw	0/0	3.24847006797791	91846724	49.4048080444336	0	1.166E-05
High	Sequest HT (A2)	Unambiguous	[K].GILNVAVEGELWR.[L]		1	1	P17654	P17654	0	2	0.3909	0	1	1	728.400695800781	1455.79411497156	-0.909632220195409	-0.000662119218759472	CID	MS2		32.85033	49.2979176322667	44613	LPF3_030218_02.raw	0/0	3.53021764755249	64841946.5	49.4042625427246	0	3.945E-05
High	Sequest HT (A2)	Unambiguous	[K].YNVEAMPTFLFIK.[D]		1	1	Q0D840	Q0D840	0	2	0.538	0	1	1	786.908508300781	1572.80973997156	-2.11286930107932	-0.00166157421870139	HCD	MS2	46.64777	21.44608	49.2848887501333	44599	LPF3_030218_02.raw	0/0	3.29152536392212	37235163	49.3259124755859	0	7.256E-05
High	Sequest HT (A2)	Unambiguous	[K].IGPNEPSQLSIDLNAQGLAR.[Y]		1	1	Q5N725	Q5N725	0	3	0.705	0	1	1	698.371704101563	2093.10055904469	0.956641378086841	0.000667448229251022	CID	MS2		41.055	49.2547278272	44574	LPF3_030218_02.raw	0/0	4.77810907363892	39274024.875	49.2939376831055	0	1.258E-07
High	Sequest HT (A2)	Unambiguous	[K].IGPNEPSQLSIDLNAQGLAR.[Y]		1	1	Q5N725	Q5N725	0	3	0.5928	0	1	1	698.371704101563	2093.10055904469	0.956641378086841	0.000667448229251022	HCD	MS2	34.53883	33.1	49.2527026389333	44572	LPF3_030218_02.raw	0/0	4.47193193435669	39274024.875	49.2939376831055	0	7.588E-07
High	Sequest HT (A2)	Unambiguous	[K].QAFDEAISELDTLGEESYK.[D]		2	2	Q6ZKC0; Q84J55	Q6ZKC0; Q84J55	0	2	0.6967	0	1	1	1072.99645996094	2144.98564329188	-0.632529765840434	-0.000678384062439363	CID	MS2		33.1	49.2497758922667	44569	LPF3_030218_02.raw	0/0	6.09808111190796			0	1.311E-09
High	Sequest HT (A2)	Unambiguous	[K].QAFDEAISELDTLGEESYK.[D]		2	2	Q6ZKC0; Q84J55	Q6ZKC0; Q84J55	0	2	0.616	0	1	1	1072.99694824219	2144.98661985438	-0.17725311382684	-0.000190102812439363	HCD	MS2	41.91665	42.36	49.2479741896	44567	LPF3_030218_02.raw	0/0	5.25680637359619			0	9.702E-08
High	Sequest HT (A2)	Unambiguous	[R].IcDGILALLDSHLVPSAGAAESK.[V]	C2(Carbamidomethyl)	1	1	Q2R2W2	Q2R2W2	0	3	0.5743	0	1	1	779.7421875	2337.21200924	0.0586724727624501	4.57099999688163E-05	CID	MS2		19.94572	49.2422185133333	44561	LPF3_030218_02.raw	0/0	3.49534368515015	246540412	49.4044380187988	0	7.938E-06
High	Sequest HT (A2)	Unambiguous	[R].IcDGILALLDSHLVPSAGAAESK.[V]	C2(Carbamidomethyl)	1	1	Q2R2W2	Q2R2W2	0	3	0.5664	0	1	1	779.742004394531	2337.21145992359	-0.176358169005635	-0.000137395468781184	HCD	MS2	22.65457	21.53339	49.2404222192	44559	LPF3_030218_02.raw	0/0	5.11895895004272	246540412	49.4044380187988	0	6.546E-08
High	Sequest HT (A2)	Unambiguous	[K].VIATGLPASPGAAVGqIVFTADDAEAWHAQGK.[S]	Q16(Deamidated)	1	1	Q75KR1	Q75KR1	0	3	0.1135	0	1	1	1050.53942871094	3149.60373287281	4.29557559473964	0.00450976760396212	HCD	MS2	28.34259	33.1	49.1985280498667	44521	LPF3_030218_02.raw	0/0	5.11177968978882			0	3.608E-07
High	Sequest HT (A2)	Unambiguous	[K].GSTVAIFGLGAVGLAAAEGAR.[I]		1	1	Q2R8Z5	Q2R8Z5	0	2	0.6442	0	1	1	944.516967773438	1888.02665891688	-1.07384656806427	-0.00101372656263266	CID	MS2		42.315	49.1966929813333	44519	LPF3_030218_02.raw	0/0	4.75315189361572	25696388.75	49.323802947998	0	5.402E-08
High	Sequest HT (A2)	Unambiguous	[K].GSTVAIFGLGAVGLAAAEGAR.[I]		1	1	Q2R8Z5	Q2R8Z5	0	2	0.477	0	1	1	944.516967773438	1888.02665891688	-1.07384656806427	-0.00101372656263266	HCD	MS2	0	33.1	49.1946783458667	44517	LPF3_030218_02.raw	0/0	4.56998538970947	25696388.75	49.323802947998	0	1.097E-08
High	Sequest HT (A2)	Unambiguous	[K].SAWSEAYDHLVAAIK.[Q]		1	1	O04986	O04986	0	3	0.4675	0	1	1	554.281616210938	1660.83029537281	-1.59645627966056	-0.000883815729139315	HCD	MS2	4.821359	33.48273	49.1896849416	44512	LPF3_030218_02.raw	0/0	3.85478854179382			0	1.56E-06
High	Sequest HT (A2)	Unambiguous	[K].IGPNEPSQLSIDLNAQGLAR.[Y]		1	1	Q5N725	Q5N725	0	2	0.6204	0	1	1	1047.05310058594	2093.09892454188	0.175740351095305	0.000183920937615767	CID	MS2		39.58106	49.1887035050667	44511	LPF3_030218_02.raw	0/0	4.89872169494629			0	1.287E-08
High	Sequest HT (A2)	Unambiguous	[R].YAIIcQENGLVPIVEPEILVDGSHDIER.[C]	C5(Carbamidomethyl)	1	1	Q5N725	Q5N725	0	3	0.7143	0	1	1	1060.20690917969	3178.60617427906	-0.854361461724689	-0.000905226979159105	CID	MS2		3.035142	49.18759322	44510	LPF3_030218_02.raw	0/0	5.81370449066162	11954611879	49.4045143127441	0	5.511E-09
High	Sequest HT (A2)	Unambiguous	[K].IGPNEPSQLSIDLNAQGLAR.[Y]		1	1	Q5N725	Q5N725	0	2	0.5873	0	1	1	1047.05249023438	2093.09770383875	-0.407463493316385	-0.000426430624884233	HCD	MS2	15.24033	33.1	49.1867159504	44509	LPF3_030218_02.raw	0/0	4.58454132080078			0	1.135E-08
High	Sequest HT (A2)	Unambiguous	[R].AAVPSGASTGVYEALELR.[D]		1	1	Q42971	Q42971	0	3	0.5	0	1	1	597.647277832031	1790.92728023609	-0.571437675012938	-0.000341134635315636	CID	MS2		32.335	49.1641442866667	44488	LPF3_030218_02.raw	0/0	3.05726909637451			0	7.526E-05
High	Sequest HT (A2)	Unambiguous	[R].AAVPSGASTGVYEALELR.[D]		1	1	Q42971	Q42971	0	3	0.4114	0	1	1	597.647277832031	1790.92728023609	-0.571437675012938	-0.000341134635315636	HCD	MS2	0	22.615	49.1623526778667	44486	LPF3_030218_02.raw	0/0	3.16273736953735			0	2.341E-05
High	Sequest HT (A2)	Unambiguous	[K].TLTSLNSVTAYGFDLIR.[G]		2	2	Q2QLY5; Q2QLY4	Q2QLY5; Q2QLY4	0	2	0.4942	0	1	1	935.995361328125	1870.98344602625	-3.9860448997469	-0.00372892687494186	CID	MS2		25.015	49.1596777821333	44483	LPF3_030218_02.raw	0/0	4.33225536346436	5130592.875	49.205436706543	0	2.047E-05
High	Sequest HT (A2)	Unambiguous	[K].TLTSLNSVTAYGFDLIR.[G]		2	2	Q2QLY5; Q2QLY4	Q2QLY5; Q2QLY4	0	2	0.4938	0	1	1	936	1870.99272337	0.972473995647481	0.000909745000058138	HCD	MS2	25.42159	41.1	49.1579301109333	44481	LPF3_030218_02.raw	0/0	4.04761695861816	5130592.875	49.205436706543	0	9.225E-07
High	Sequest HT (A2)	Unambiguous	[K].LAMQEFMILPTGAASFK.[E]		1	1	Q42971	Q42971	0	3	0.3561	0	1	1	618.987487792969	1854.94791011891	-0.716332860232632	-0.000442920364624418	HCD	MS2	0	40.08	49.1505573688	44473	LPF3_030218_02.raw	0/0	3.96349191665649	52923989	49.3593978881836	0	4.439E-06
High	Sequest HT (A2)	Unambiguous	[R].IFGHEAGGIVESVGEGVTDLAPGDHVLPVFTGEcK.[E]	C34(Carbamidomethyl)	1	1	Q2R8Z5	Q2R8Z5	0	3	0.485	0	1	1	1198.5888671875	3593.7520483025	-1.67648666870864	-0.00200829583342236	HCD	MS2	71.56123	33.1	49.6406356229333	44916	LPF3_030218_02.raw	0/0	4.98775911331177			0	9.519E-06
High	Sequest HT (A2)	Unambiguous	[K].WLAANVSAEVAESTR.[I]		1	1	P48494	P48494	0	2	0.6036	0	1	1	802.407104492188	1603.80693235438	-0.329201377458226	-0.000263987812559208	CID	MS2		39.24	51.6596818266667	46873	LPF3_030218_02.raw	0/0	4.39367389678955			0	6.476E-06
High	Sequest HT (A2)	Unambiguous	[R].IFGHEAGGIVESVGEGVTDLAPGDHVLPVFTGEcK.[E]	C34(Carbamidomethyl)	1	1	Q2R8Z5	Q2R8Z5	0	3	0.5057	0	1	1	1198.5888671875	3593.7520483025	-1.67648666870864	-0.00200829583342236	CID	MS2		42.4	49.6426566237333	44918	LPF3_030218_02.raw	0/0	4.3731575012207			0	1.17E-05
High	Sequest HT (A2)	Unambiguous	[R].AAVPSGASTGVYEALELR.[D]		1	1	Q42971	Q42971	0	2	0.4543	0	1	1	895.96923828125	1790.9311999325	1.61720181338077	0.00144814625014078	HCD	MS2	38.02053	33.1	63.9916633648	60089	LPF3_030218_03.raw	0/0	4.04901456832886			0	9.818E-07
High	Sequest HT (A2)	Unambiguous	[K].VFSPEEVSAMILGK.[M]		1	1	Q6Z7B0	Q6Z7B0	0	2	0.4169	0	1	1	753.897155761719	1506.78703489344	-0.137621660523645	-0.000103683281167832	HCD	MS2	47.77274	35.23626	50.1250619421333	45384	LPF3_030218_02.raw	0/0	2.94648265838623			0	1.555E-05
High	Sequest HT (A2)	Unambiguous	[K].EISGTHGPVYDLADIVTYLK.[I]		2	2	Q0JMY8; A2WPN7	Q0JMY8; A2WPN7	0	3	0.7365	0	1	1	731.047241210938	2191.12717037281	-0.435897461430117	-0.000318369062521621	CID	MS2		2.214968	50.1187813048	45378	LPF3_030218_02.raw	0/0	3.52920985221863			0	5.065E-06
High	Sequest HT (A2)	Unambiguous	[K].MDATANDVPSEFDVqGYPTLYFVTPSGK.[M]	Q15(Deamidated)	1	1	Q53LQ0	Q53LQ0	0	2		0.0245	2	2	1525.71350097656	3050.41972532313	7.26638501667549	0.0110826815622984	CID	MS2		48.74	50.1115960890667	45372	LPF3_030218_02.raw	0/0	3.57869863510132	62529674	50.2573623657227	0	1.663E-05
High	Sequest HT (A2)	Unambiguous	[K].MDATANDVPSEFDVQGYPTLYFVTPSGK.[M]		1	1	Q53LQ0	Q53LQ0	0	2	0.5464	0	1	1	1525.21105957031	3049.41484251063	0.425836183212631	0.000649275312298414	HCD	MS2	0	33.1	50.1073608405333	45370	LPF3_030218_02.raw	0/0	2.90845847129822	36260886.5	50.1370849609375	0	5.222E-05
High	Sequest HT (A2)	Unambiguous	[R].ELVADDEWLNTEFISTVQQR.[G]		1	1	Q7XDC8	Q7XDC8	0	3	0.4472	0	1	1	798.391845703125	2393.16098384938	-0.401481657915217	-0.000320270208400567	CID	MS2		38.49	50.0791143144	45340	LPF3_030218_02.raw	0/0	4.35838317871094			0	1.804E-05
High	Sequest HT (A2)	Unambiguous	[K].DLVVDMTNFYNQYK.[S]		1	1	Q9S827	Q9S827	0	2	0.7237	0	1	1	875.411560058594	1749.81584348719	0.34042290374422	0.000297838593837696	CID	MS2		33.1	50.0780120786667	45339	LPF3_030218_02.raw	0/0	4.37588357925415	30073826	50.256290435791	0	2.126E-05
High	Sequest HT (A2)	Unambiguous	[R].ELVADDEWLNTEFISTVQQR.[G]		1	1	Q7XDC8	Q7XDC8	0	3	0.3032	0	1	1	798.391845703125	2393.16098384938	-0.401481657915217	-0.000320270208400567	HCD	MS2	33.06818	29.53	50.0771414978667	45338	LPF3_030218_02.raw	0/0	3.76162385940552			0	2.779E-05
High	Sequest HT (A2)	Unambiguous	[K].DLVVDMTNFYNQYK.[S]		1	1	Q9S827	Q9S827	0	2	0.4116	0	1	1	875.411743164063	1749.81620969813	0.549708391431183	0.000480944062587696	HCD	MS2	24.09851	42.225	50.0762706901333	45337	LPF3_030218_02.raw	0/0	3.27821636199951	30073826	50.256290435791	0	1.398E-05
High	Sequest HT (A2)	Unambiguous	[R].SGTLIDAIGIYVHP.[-]		2	2	Q0JMY8; A2WPN7	Q0JMY8; A2WPN7	0	2	0.3483	0	1	1	728.396789550781	1455.78630247156	1.44022826607865	0.00104833078125921	CID	MS2		26.39307	50.0736726354667	45335	LPF3_030218_02.raw	0/0	3.79284191131592			0	8.878E-06
High	Sequest HT (A2)	Unambiguous	[K].VFSPEEVSAMILGK.[M]		1	1	Q6Z7B0	Q6Z7B0	0	2	0.4952	0	1	1	753.897155761719	1506.78703489344	-0.137621660523645	-0.000103683281167832	CID	MS2		33.1	50.1267035917333	45386	LPF3_030218_02.raw	0/0	3.11444497108459			0	8.1E-06
High	Sequest HT (A2)	Unambiguous	[R].GNPTVEVDVccSDGTFAR.[A]	C10(Carbamidomethyl); C11(Carbamidomethyl)	1	1	Q42971	Q42971	0	2	0.6658	0	1	1	992.430969238281	1983.85466184656	0.585132199544298	0.00058040828131567	CID	MS2		41.715	63.9383306861333	60037	LPF3_030218_03.raw	0/0	3.86076712608337			0	1.396E-05
High	Sequest HT (A2)	Unambiguous	[K].QAFDEAISELDTLGEESYK.[D]		2	2	Q6ZKC0; Q84J55	Q6ZKC0; Q84J55	0	2	0.5987	0	1	1	1072.99658203125	2144.9858874325	-0.518710602837035	-0.000556313749939363	CID	MS2		33.1	50.0380263808	45298	LPF3_030218_02.raw	0/0	4.55513763427734			0	8.576E-07
High	Sequest HT (A2)	Unambiguous	[K].QAFDEAISELDTLGEESYK.[D]		2	2	Q6ZKC0; Q84J55	Q6ZKC0; Q84J55	0	2	0.5	0	1	1	1072.99658203125	2144.9858874325	-0.518710602837035	-0.000556313749939363	HCD	MS2	48.62289	42.51	50.0362202410667	45296	LPF3_030218_02.raw	0/0	4.12386035919189			0	1.59E-05
High	Sequest HT (A2)	Unambiguous	[K].MTAEIGEQVQIVGDDLLVTNPTR.[V]		1	1	Q42971	Q42971	0	2	0.5	0	1	1	1250.14013671875	2499.2729968075	-1.17301673926375	-0.00146584625008472	HCD	MS2	25.26017	41.55	50.0108505282667	45271	LPF3_030218_02.raw	0/0	3.63919949531555			0	7.811E-05
High	Sequest HT (A2)	Unambiguous	[R].NPEEIPWAAAGAEYVVESTGVFTDK.[D]		1	1	Q6K5G8	Q6K5G8	0	2	0.6007	0	1	1	1340.64221191406	2680.27714719813	-0.207206840616767	-0.000277685937362548	CID	MS2		40.47	63.9508257864	60048	LPF3_030218_03.raw	0/0	2.73224210739136			0	3.818E-05
High	Sequest HT (A2)	Unambiguous	[R].GLLNAVDLSNEALSPASAYDIcIK.[L]	C22(Carbamidomethyl)	1	1	Q10G56	Q10G56	0	2	0.6584	0	1	1	1267.64086914063	2534.27446165125	-2.45363064921829	-0.0031090943748886	CID	MS2		34.165	50.0024781973333	45262	LPF3_030218_02.raw	0/0	4.45258283615112	7877580.75	50.1132736206055	0	3.658E-05
High	Sequest HT (A2)	Unambiguous	[R].GLLNAVDLSNEALSPASAYDIcIK.[L]	C22(Carbamidomethyl)	1	1	Q10G56	Q10G56	0	2	0.4165	0	1	1	1267.64086914063	2534.27446165125	-2.45363064921829	-0.0031090943748886	HCD	MS2	0	24.745	50.0006175453333	45260	LPF3_030218_02.raw	0/0	4.36591053009033	7877580.75	50.1132736206055	0	3.767E-05
High	Sequest HT (A2)	Unambiguous	[K].SAWSEAYDHLVAAIK.[Q]		1	1	O04986	O04986	0	3	0.2766	0	1	1	554.281616210938	1660.83029537281	-1.59645627966056	-0.000883815729139315	HCD	MS2	0	38.925	49.9883512210667	45247	LPF3_030218_02.raw	0/0	3.75962138175964			0	5.173E-06
High	Sequest HT (A2)	Unambiguous	[K].TLTSLNSVTAYGFDLIR.[G]		2	2	Q2QLY5; Q2QLY4	Q2QLY5; Q2QLY4	0	2	0.4824	0	1	1	935.998168945313	1870.98906126063	-0.984836094639777	-0.000921309687441862	CID	MS2		30.025	49.9859976621333	45245	LPF3_030218_02.raw	0/0	4.82710409164429			0	5.707E-07
High	Sequest HT (A2)	Unambiguous	[K].TLTSLNSVTAYGFDLIR.[G]		2	2	Q2QLY5; Q2QLY4	Q2QLY5; Q2QLY4	0	2	0.5103	0	1	1	935.998718261719	1870.99015989344	-0.397643067553599	-0.000371993281191862	HCD	MS2	20.69133	41.355	49.9842413984	45243	LPF3_030218_02.raw	0/0	4.39368677139282			0	8.124E-07
High	Sequest HT (A2)	Unambiguous	[R].IFGHEAGGIVESVGEGVTDLAPGDHVLPVFTGEcK.[E]	C34(Carbamidomethyl)	1	1	Q2R8Z5	Q2R8Z5	0	3	0.5163	0	1	1	1198.59045410156	3593.75680904469	-0.351761383771993	-0.000421381770922361	HCD	MS2	0	40.485	50.0627753896	45324	LPF3_030218_02.raw	0/0	5.51571655273438			0	9.744E-10
High	Sequest HT (A2)	Unambiguous	[K].IGPNEPSQLSIDLNAQGLAR.[Y]		1	1	Q5N725	Q5N725	0	2	0.6589	0	1	1	1047.05212402344	2093.09697141688	-0.7573857999634	-0.000792641562384233	CID	MS2		41.175	49.98326428	45242	LPF3_030218_02.raw	0/0	4.72007894515991			0	3.775E-08
High	Sequest HT (A2)	Unambiguous	[K].IGPNEPSQLSIDLNAQGLAR.[Y]		1	1	Q5N725	Q5N725	0	3	0.5179	0	1	1	698.370910644531	2093.09817867359	-0.180606118515955	-0.000126008801998978	HCD	MS2	0	40.8	50.1286726517333	45388	LPF3_030218_02.raw	0/0	4.46326351165771	20214054	50.0992851257324	0	7.906E-06
High	Sequest HT (A2)	Unambiguous	[R].IEEELGAAAVYAGAK.[F]		1	1	Q42971	Q42971	0	2	0.4725	0	1	1	746.38671875	1491.76616087	-1.8694181836074	-0.00139437000007092	CID	MS2		32.065	50.1342158138667	45394	LPF3_030218_02.raw	0/0	4.00369596481323			0	7.26E-06
High	Sequest HT (A2)	Unambiguous	[K].NDFGSIDILVHSLANGPEVTKPLLETSR.[R]		1	1	Q6Z0I4	Q6Z0I4	0	3	0.6383	0	1	1	1008.19921875	3022.58310299	-0.425635758785246	-0.000428840000040509	CID	MS2		26.62	50.2558332885333	45515	LPF3_030218_02.raw	0/0	3.75648760795593			0	8.722E-06
High	Sequest HT (A2)	Unambiguous	[K].NDFGSIDILVHSLANGPEVTKPLLETSR.[R]		1	1	Q6Z0I4	Q6Z0I4	0	3	0.5534	0	1	1	1008.201171875	3022.588962365	1.512895724516	0.00152428499995949	HCD	MS2	6.000709	40.035	50.2540775682667	45513	LPF3_030218_02.raw	0/0	4.59001111984253			0	1.18E-06
High	Sequest HT (A2)	Unambiguous	[K].LNLPVLPTTTIGSFPQTVELR.[R]		2	2	Q2QLY5; Q2QLY4	Q2QLY5; Q2QLY4	0	2	0.7896	0	1	1	1148.64978027344	2296.29228391688	0.511898021360632	0.000587733437441784	CID	MS2		33.1	50.248156764	45507	LPF3_030218_02.raw	0/0	3.47374033927917			0	1.1E-06
High	Sequest HT (A2)	Unambiguous	[K].LNLPVLPTTTIGSFPQTVELR.[R]		2	2	Q2QLY5; Q2QLY4	Q2QLY5; Q2QLY4	0	2	0.6243	0	1	1	1148.64831542969	2296.28935422938	-0.763936514260395	-0.000877110312558216	HCD	MS2	24.49986	41.145	50.2463817834667	45505	LPF3_030218_02.raw	0/0	3.54472374916077			0	8.015E-07
High	Sequest HT (A2)	Unambiguous	[K].GILGYVEEDLVSTDFQGDSR.[S]		1	1	Q6K5G8	Q6K5G8	0	2	0.5905	0	1	1	1100.52453613281	2200.04179563563	0.61954571591754	0.000681512812434448	CID	MS2		41.43	50.2453965789333	45504	LPF3_030218_02.raw	0/0	3.98433947563171			0	1.594E-06
High	Sequest HT (A2)	Unambiguous	[K].GILGYVEEDLVSTDFQGDSR.[S]		1	1	Q6K5G8	Q6K5G8	0	2	0.5239	0	1	1	1100.52453613281	2200.04179563563	0.61954571591754	0.000681512812434448	HCD	MS2	17.97225	33.1	50.2433651914667	45502	LPF3_030218_02.raw	0/0	3.97116422653198			0	9.981E-07
High	Sequest HT (A2)	Unambiguous	[K].EVGLPSGVLNIVTGLGSEAGAPLSSHPGVDK.[V]		1	1	B3VMC0	B3VMC0	0	3	0.6004	0	1	1	986.525817871094	2957.56290035328	1.7108484614022	0.00168664442693019	HCD	MS2	27.10603	31.12	50.2395424192	45498	LPF3_030218_02.raw	0/0	4.98206853866577	206222428	50.3659820556641	0	2.049E-08
High	Sequest HT (A2)	Unambiguous	[R].GLLNAVDLSnEALSPASAYDIcIK.[L]	N10(Deamidated); C22(Carbamidomethyl)	1	1	Q10G56	Q10G56	0	2	0.0597	0	1	1	1268.14489746094	2535.28251829188	7.02981897885059	0.00891122593761295	HCD	MS2	0	33.1	50.2227578114667	45483	LPF3_030218_02.raw	0/0	5.53113317489624	52920752	50.2002754211426	0	1.984E-08
High	Sequest HT (A2)	Unambiguous	[K].FNIVSPGADMSIYFPYSESR.[K]		1	1	P31924	P31924	0	2	0.6	0	1	1	1140.53833007813	2280.06938352625	2.29752143661261	0.00261924812502912	CID	MS2		42.285	50.1846265325333	45444	LPF3_030218_02.raw	0/0	4.74836921691895	33726384	50.1571922302246	0	1.013E-05
High	Sequest HT (A2)	Unambiguous	[K].IGPNEPSQLSIDLNAQGLAR.[Y]		1	1	Q5N725	Q5N725	0	3	0.6327	0	1	1	698.370910644531	2093.09817867359	-0.180606118515955	-0.000126008801998978	CID	MS2		33.1	50.1304347693333	45390	LPF3_030218_02.raw	0/0	4.51596212387085	20214054	50.0992851257324	0	4.906E-07
High	Sequest HT (A2)	Unambiguous	[K].FNIVSPGADMSIYFPYSESR.[K]		1	1	P31924	P31924	0	2	0.5857	0	1	1	1140.53833007813	2280.06938352625	2.29752143661261	0.00261924812502912	HCD	MS2	0	33.1	50.1826098336	45442	LPF3_030218_02.raw	0/0	4.48945760726929	33726384	50.1571922302246	0	4.389E-06
High	Sequest HT (A2)	Unambiguous	[R].IFGHEAGGIVESVGEGVTDLAPGDHVLPVFTGEcK.[E]	C34(Carbamidomethyl)	1	1	Q2R8Z5	Q2R8Z5	0	4	0.5419	0	1	1	899.195007324219	3593.75819940688	0.0351211384249946	3.1554218688612E-05	HCD	MS2	34.1616	28.85182	50.1711746690667	45430	LPF3_030218_02.raw	0/0	5.60611438751221			0	1.719E-09
High	Sequest HT (A2)	Unambiguous	[K].ANSEATLGTYQGDAVLGEGASESLHVK.[D]		1	1	Q5N725	Q5N725	0	3	0.6505	0	1	1	902.106262207031	2704.30423336109	-0.668980831963382	-0.000603042968729521	CID	MS2		20.79042	50.1693353282667	45428	LPF3_030218_02.raw	0/0	3.7194619178772			0	4.776E-07
High	Sequest HT (A2)	Unambiguous	[K].EISGTHGPVYDLADIVTYLK.[I]		2	2	Q0JMY8; A2WPN7	Q0JMY8; A2WPN7	0	2	0.7807	0	1	1	1096.06750488281	2191.12773313563	-0.179060444035169	-0.000196172187543198	CID	MS2		14.43068	50.1682288837333	45427	LPF3_030218_02.raw	0/0	4.14627170562744	1383801776	50.2603607177734	0	1.264E-06
High	Sequest HT (A2)	Unambiguous	[K].ANSEATLGTYQGDAVLGEGASESLHVK.[D]		1	1	Q5N725	Q5N725	0	3	0.5547	0	1	1	902.106262207031	2704.30423336109	-0.668980831963382	-0.000603042968729521	HCD	MS2	0	24.61976	50.1673538304	45426	LPF3_030218_02.raw	0/0	6.67263031005859			0	4.437E-10
High	Sequest HT (A2)	Unambiguous	[K].MDATANDVPSEFDVQGYPTLYFVTPSGK.[M]		1	1	Q53LQ0	Q53LQ0	0	3	0.7258	0	1	1	1017.14337158203	3049.41556148609	0.661611180079032	0.000672508697789453	CID	MS2		40.47	50.1577482986667	45419	LPF3_030218_02.raw	0/0	4.34408760070801	76178046	50.243709564209	0	4.005E-07
High	Sequest HT (A2)	Unambiguous	[K].MDATANDVPSEFDVQGYPTLYFVTPSGK.[M]		1	1	Q53LQ0	Q53LQ0	0	3	0.316	0	1	1	1017.14337158203	3049.41556148609	0.661611180079032	0.000672508697789453	HCD	MS2	28.98617	31.825	50.1557023810667	45417	LPF3_030218_02.raw	0/0	4.045578956604	76178046	50.243709564209	0	8.523E-07
High	Sequest HT (A2)	Unambiguous	[R].AAVPSGASTGVYEALELR.[D]		1	1	Q42971	Q42971	0	3	0.5556	0	1	1	597.646789550781	1790.92581539234	-1.38936195876163	-0.000829415885315636	CID	MS2		33.1	50.1528070176	45414	LPF3_030218_02.raw	0/0	3.24126029014587			0	7.085E-06
High	Sequest HT (A2)	Unambiguous	[R].AAVPSGASTGVYEALELR.[D]		1	1	Q42971	Q42971	0	3	0.5735	0	1	1	597.646789550781	1790.92581539234	-1.38936195876163	-0.000829415885315636	HCD	MS2	61.70177	42.565	50.1510673869333	45412	LPF3_030218_02.raw	0/0	4.21839714050293			0	8.96E-06
High	Sequest HT (A2)	Unambiguous	[R].SGETEDTFIADLAVGLATGQIK.[T]		1	1	Q42971	Q42971	0	2	0.6802	0	1	1	1118.57165527344	2236.13603391688	0.760663995051778	0.000850473437594701	CID	MS2		33.1	63.9329702464	60032	LPF3_030218_03.raw	0/0	5.40540027618408			0	3.748E-09
High	Sequest HT (A2)	Unambiguous	[R].IFGHEAGGIVESVGEGVTDLAPGDHVLPVFTGEcK.[E]	C34(Carbamidomethyl)	1	1	Q2R8Z5	Q2R8Z5	0	4	0.6502	0	1	1	899.195007324219	3593.75819940688	0.0351211384249946	3.1554218688612E-05	CID	MS2		26.70048	50.1734981517333	45432	LPF3_030218_02.raw	0/0	4.86312675476074			0	1.144E-09
High	Sequest HT (A2)	Unambiguous	[K].IGPNEPSQLSIDLNAQGLAR.[Y]		1	1	Q5N725	Q5N725	0	2	0.6366	0	1	1	1047.05224609375	2093.0972155575	-0.640745031081061	-0.000670571249884233	HCD	MS2	10.41129	33.1	49.9812808333333	45240	LPF3_030218_02.raw	0/0	4.87395143508911			0	1.115E-08
High	Sequest HT (A2)	Unambiguous	[R].DnLTLWTSDISEDAAEEIK.[E]	N2(Deamidated)	1	1	Q6EUP4	Q6EUP4	0	2	0.5096	0	1	1	1076.01037597656	2151.01347532313	7.39664859820282	0.00795508656250221	CID	MS2		29.11	49.9649526944	45225	LPF3_030218_02.raw	0/0	3.1240394115448			0	1.271E-05
High	Sequest HT (A2)	Unambiguous	[K].VLcEGEWLSLnGSTGEVILGK.[L]	C3(Carbamidomethyl); N11(Deamidated)	1	1	Q75KR1	Q75KR1	0	2	0.5733	0	1	1	1131.5693359375	2262.131395245	-0.366921522362521	-0.000415012499940692	CID	MS2		33.1	49.9602570138667	45220	LPF3_030218_02.raw	0/0	3.74812769889832			0	1.288E-06
High	Sequest HT (A2)	Unambiguous	[R].IFGHEAGGIVESVGEGVTDLAPGDHVLPVFTGEcK.[E]	C34(Carbamidomethyl)	1	1	Q2R8Z5	Q2R8Z5	0	4	0.6048	0	1	1	899.194946289063	3593.75795526625	-0.0328134915717566	-2.9480937561388E-05	CID	MS2		25.46638	49.7658967418667	45031	LPF3_030218_02.raw	0/0	4.20103359222412			0	1.914E-09
High	Sequest HT (A2)	Unambiguous	[R].IFGHEAGGIVESVGEGVTDLAPGDHVLPVFTGEcK.[E]	C34(Carbamidomethyl)	1	1	Q2R8Z5	Q2R8Z5	0	4	0.5764	0	1	1	899.195495605469	3593.76015253188	0.578598178399004	0.000519835468688612	HCD	MS2	1.397252	15.19584	49.7634614474667	45029	LPF3_030218_02.raw	0/0	5.17224788665771			0	1.02E-08
High	Sequest HT (A2)	Unambiguous	[K].ANSEATLGTYQGDAVLGEGASESLHVK.[D]		1	1	Q5N725	Q5N725	0	3	0.697	0	1	1	902.106811523438	2704.30588131031	-0.0596011268347997	-5.37265624795206E-05	CID	MS2		20.82845	49.7616222077333	45027	LPF3_030218_02.raw	0/0	3.96131944656372			0	1.774E-07
High	Sequest HT (A2)	Unambiguous	[K].EISGTHGPVYDLADIVTYLK.[I]		2	2	Q0JMY8; A2WPN7	Q0JMY8; A2WPN7	0	2	0.7437	0	1	1	1096.06750488281	2191.12773313563	-0.179060444035169	-0.000196172187543198	CID	MS2		33.1	49.7605115973333	45026	LPF3_030218_02.raw	0/0	4.76195526123047			0	2.349E-07
High	Sequest HT (A2)	Unambiguous	[K].ANSEATLGTYQGDAVLGEGASESLHVK.[D]		1	1	Q5N725	Q5N725	0	3	0.5237	0	1	1	902.1064453125	2704.3047826775	-0.465854263587188	-0.000419937499979521	HCD	MS2	1.232557	18.96158	49.7596323893333	45025	LPF3_030218_02.raw	0/0	6.31500577926636			0	7.213E-10
High	Sequest HT (A2)	Unambiguous	[K].SGTTPLSPAIAFILEK.[V]		1	1	Q0JPA6	Q0JPA6	0	2	0.4912	0	1	1	822.963806152344	1644.92033567469	-0.220986526942211	-0.000181752656203571	CID	MS2		40.815	49.7219801477333	44998	LPF3_030218_02.raw	0/0	2.27626156806946			0	5.315E-06
High	Sequest HT (A2)	Unambiguous	[K].SGTTPLSPAIAFILEK.[V]		1	1	Q0JPA6	Q0JPA6	0	2	0.5397	0	1	1	822.963806152344	1644.92033567469	-0.220986526942211	-0.000181752656203571	HCD	MS2	9.903125	33.1	49.7200382962667	44996	LPF3_030218_02.raw	0/0	3.14733958244324			0	6.822E-06
High	Sequest HT (A2)	Unambiguous	[K].VFSPEEVSAMILGK.[M]		1	1	Q6Z7B0	Q6Z7B0	0	2	0.6097	0	1	1	753.896850585938	1506.78642454188	-0.542689838287445	-0.000408859062417832	CID	MS2		21.94139	49.7183073032	44994	LPF3_030218_02.raw	0/0	3.51170206069946	71914280	49.5889129638672	0	9.512E-06
High	Sequest HT (A2)	Unambiguous	[K].VFSPEEVSAMILGK.[M]		1	1	Q6Z7B0	Q6Z7B0	0	2	0.4983	0	1	1	753.896850585938	1506.78642454188	-0.542689838287445	-0.000408859062417832	HCD	MS2	28.54009	22.11255	49.7160801648	44992	LPF3_030218_02.raw	0/0	2.91253805160522	71914280	49.5889129638672	0	2.361E-05
High	Sequest HT (A2)	Unambiguous	[R].YDVEHLIPEGFQVVAHGDGYAIWEK.[I]		1	1	P17654	P17654	0	4	0.4906	0	1	1	718.852844238281	2872.38954706313	-1.57452869108455	-0.00113066671872275	HCD	MS2	42.85505	33.4	63.970812476	60069	LPF3_030218_03.raw	0/0	4.7921257019043			0	3.101E-05
High	Sequest HT (A2)	Unambiguous	[K].EISGTHGPVYDLADIVTYLK.[I]		2	2	Q0JMY8; A2WPN7	Q0JMY8; A2WPN7	0	3	0.6464	0	1	1	731.047485351563	2191.12790279469	-0.101630438665507	-7.4228437521621E-05	CID	MS2		3.142289	49.7131697946667	44989	LPF3_030218_02.raw	0/0	3.45183563232422			0	7.204E-07
High	Sequest HT (A2)	Unambiguous	[K].IGPNEPSQLSIDLnAQGLAR.[Y]	N14(Deamidated)	1	1	Q5N725	Q5N725	0	3		0.0443	3	3	698.704711914063	2094.09958248219	8.12278484597747	0.00566992739591769	CID	MS2		42.465	49.7052183490667	44983	LPF3_030218_02.raw	0/0	4.09850788116455			0	2.044E-05
High	Sequest HT (A2)	Unambiguous	[K].IGPnEPSQLSIDLNAQGLAR.[Y]	N4(Deamidated)	1	1	Q5N725	Q5N725	0	3		0.0163	2	2	698.704711914063	2094.09958248219	8.12278484597747	0.00566992739591769	CID	MS2		42.465	49.7052183490667	44983	LPF3_030218_02.raw	0/0	4.21682596206665			0	1.279E-05
High	Sequest HT (A2)	Unambiguous	[K].IGPNEPSqLSIDLNAQGLAR.[Y]	Q8(Deamidated)	1	1	Q5N725	Q5N725	0	3	0.0163	0	1	1	698.704711914063	2094.09958248219	8.12278484597747	0.00566992739591769	CID	MS2		42.465	49.7052183490667	44983	LPF3_030218_02.raw	0/0	4.28986215591431			0	1.092E-05
High	Sequest HT (A2)	Unambiguous	[K].IGPNEPSQLSIDLNAQGLAR.[Y]		1	1	Q5N725	Q5N725	0	3	0.6519	0	1	1	698.371398925781	2093.09964351734	0.519238494778073	0.000362272448001022	HCD	MS2	0	30.46863	49.7031891328	44981	LPF3_030218_02.raw	0/0	5.20067882537842			0	1.937E-07
High	Sequest HT (A2)	Unambiguous	[R].SGTLIDAIGIYVHP.[-]		2	2	Q0JMY8; A2WPN7	Q0JMY8; A2WPN7	0	2	0.0619	0	1	1	728.39794921875	1455.7886218075	3.03341489926479	0.00220799875000921	CID	MS2		33.1	49.6813862842667	44958	LPF3_030218_02.raw	0/0	3.23393607139587			0	3.573E-05
High	Sequest HT (A2)	Selected	[R].ELEEAEIDEYVAEIEAEK.[A]		1	1	A2YXU2	A2YXU2	0	2		0	2	2	1054.9912109375	2108.975145245	-0.294652508634677	-0.000310707500148055	CID	MS2		39.42	49.6787947376	44955	LPF3_030218_02.raw	0/0	5.51011800765991			0	8.584E-06
High	Sequest HT (A2)	Rejected	[R].qLEEAEIDEYVAEIEAEK.[A]	Q1(Deamidated)	0	1		A2Z3I9	0	2	0	0	1	1	1054.9912109375	2108.975145245	-0.294856398855755	-0.000310922499979105	CID	MS2		39.42	49.6787947376	44955	LPF3_030218_02.raw	0/0	5.51011800765991			0	8.585E-06
High	Sequest HT (A2)	Selected	[R].ELEEAEIDEYVAEIEAEK.[A]		1	1	A2YXU2	A2YXU2	0	2		0	2	2	1054.9912109375	2108.975145245	-0.294652508634677	-0.000310707500148055	HCD	MS2	22.87398	33.1	49.6768109845333	44953	LPF3_030218_02.raw	0/0	5.60162353515625			0	1.946E-08
High	Sequest HT (A2)	Rejected	[R].qLEEAEIDEYVAEIEAEK.[A]	Q1(Deamidated)	0	1		A2Z3I9	0	2	0	0	1	1	1054.9912109375	2108.975145245	-0.294856398855755	-0.000310922499979105	HCD	MS2	22.87398	33.1	49.6768109845333	44953	LPF3_030218_02.raw	0/0	5.60162353515625			0	1.946E-08
High	Sequest HT (A2)	Unambiguous	[R].YDVEHLIPEGFQVVAHGDGYAIWEK.[I]		1	1	P17654	P17654	0	4	0.4131	0	1	1	718.852844238281	2872.38954706313	-1.57452869108455	-0.00113066671872275	CID	MS2		33.1	63.9724642584	60071	LPF3_030218_03.raw	0/0	3.5056483745575			0	6.409E-05
High	Sequest HT (A2)	Unambiguous	[K].VVIGMDVAASEFYNDKDK.[T]		1	1	Q42971	Q42971	1	3	0.3559	0	1	1	667.659790039063	2000.96481685719	0.723859921949578	0.000482805729234315	HCD	MS2	19.62063	33.1	49.8085511696	45074	LPF3_030218_02.raw	0/0	3.53643822669983	15291908.125	49.7250061035156	0	1.591E-05
High	Sequest HT (A2)	Unambiguous	[K].qAFDEAISELDSLGEESYK.[D]	Q1(Deamidated)	1	1	Q2R2W2	Q2R2W2	0	3	0.3117	0	1	1	711.330200195313	2131.97604732594	9.70063739002603	0.00689377531242874	HCD	MS2	69.544	42.73	49.8115263538667	45077	LPF3_030218_02.raw	0/0	3.68750023841858			0	7.328E-05
High	Sequest HT (A2)	Unambiguous	[K].EVEDLEAGGIQVIqIDEAALR.[E]	Q14(Deamidated)	2	2	Q2QLY5; Q2QLY4	Q2QLY5; Q2QLY4	0	2	0.0538	0	1	1	1135.09033203125	2269.1733874325	7.75193246872339	0.00879517125002693	HCD	MS2	0	42.625	49.8189739786667	45085	LPF3_030218_02.raw	0/0	5.57806015014648	9597902	49.6828002929688	0	9.471E-07
High	Sequest HT (A2)	Unambiguous	[R].IKDWTNVVVAYEPVWAIGTGK.[V]		1	1	P48494	P48494	1	3	0.4681	0	1	1	782.753784179688	2346.24679927906	-1.04182918521896	-0.000814796979284438	CID	MS2		29.44427	49.9500512922667	45209	LPF3_030218_02.raw	0/0	3.76494979858398	22536130	49.690990447998	0	6.385E-06
High	Sequest HT (A2)	Unambiguous	[R].IKDWTNVVVAYEPVWAIGTGK.[V]		1	1	P48494	P48494	1	3	0.5037	0	1	1	782.75537109375	2346.25156002125	0.987257110853002	0.000772117083215562	HCD	MS2	29.13818	31.99425	49.9480385864	45207	LPF3_030218_02.raw	0/0	4.09365940093994	22536130	49.690990447998	0	5.714E-05
High	Sequest HT (A2)	Unambiguous	[R].YAIIcQENGLVPIVEPEILVDGSHDIER.[C]	C5(Carbamidomethyl)	1	1	Q5N725	Q5N725	0	3	0.6841	0	1	1	1060.20556640625	3178.60214595875	-2.12168325309824	-0.00224800041665911	CID	MS2		2.340526	49.9369496552	45196	LPF3_030218_02.raw	0/0	5.92497301101685			0	1.743E-06
High	Sequest HT (A2)	Unambiguous	[R].AAVPSGASTGVYEALELR.[D]		1	1	Q42971	Q42971	0	2	0.5707	0	1	1	895.967468261719	1790.92765989344	-0.359448539011889	-0.00032187328110922	CID	MS2		33.1	49.9191795962667	45179	LPF3_030218_02.raw	0/0	4.16682910919189			0	3.293E-05
High	Sequest HT (A2)	Unambiguous	[R].AAVPSGASTGVYEALELR.[D]		1	1	Q42971	Q42971	0	2	0.526	0	1	1	895.967468261719	1790.92765989344	-0.359448539011889	-0.00032187328110922	HCD	MS2	17.55332	42.085	49.9174338901333	45177	LPF3_030218_02.raw	0/0	4.62439298629761			0	3.285E-07
High	Sequest HT (A2)	Unambiguous	[R].VEIESLFDGTDFSEPLTR.[A]		1	1	Q6Z7B0	Q6Z7B0	0	2	0.6955	0	1	1	1027.99975585938	2054.99223508875	0.26447248059596	0.00027174437514077	CID	MS2		29.85473	49.8937225074667	45152	LPF3_030218_02.raw	0/0	6.47194385528564			0	1.633E-08
High	Sequest HT (A2)	Unambiguous	[R].VEIESLFDGTDFSEPLTR.[A]		1	1	Q6Z7B0	Q6Z7B0	0	2	0.5504	0	1	1	1027.99938964844	2054.99150266688	-0.0919386319130849	-9.446656235923E-05	HCD	MS2	0	33.1	49.8917327168	45150	LPF3_030218_02.raw	0/0	4.9589319229126			0	5.456E-08
High	Sequest HT (A2)	Unambiguous	[R].cFqTVTcHQAVVTNLEDAHEQIDTAIATALR.[E]	C1(Carbamidomethyl); Q3(Deamidated); C7(Carbamidomethyl)	1	2	A2XFI3	Q10MW3; A2XFI3	0	4		0.0173	2	2	879.178833007813	3513.69350214125	5.63790294243171	0.00495243781226762	CID	MS2		33.1	49.8825581922667	45142	LPF3_030218_02.raw	0/0	5.11867809295654			0	3.113E-06
High	Sequest HT (A2)	Unambiguous	[R].cFQTVTcHqAVVTNLEDAHEQIDTAIATALR.[E]	C1(Carbamidomethyl); C7(Carbamidomethyl); Q9(Deamidated)	1	2	A2XFI3	Q10MW3; A2XFI3	0	4	0.0173	0	1	1	879.178833007813	3513.69350214125	5.63790294243082	0.00495243781226684	CID	MS2		33.1	49.8825581922667	45142	LPF3_030218_02.raw	0/0	5.21387720108032			0	2.773E-06
High	Sequest HT (A2)	Unambiguous	[R].cFQTVTcHQAVVTNLEDAHEQIDTAIATALR.[E]	C1(Carbamidomethyl); C7(Carbamidomethyl)	1	2	A2XFI3	Q10MW3; A2XFI3	0	4	0.6192	0	1	1	878.928833007813	3512.69350214125	1.08912303719328	0.000956437812266842	HCD	MS2	7.827924	39.12	49.880806328	45140	LPF3_030218_02.raw	0/0	4.98515653610229			0	1.033E-08
High	Sequest HT (A2)	Unambiguous	[R].YAIIcqENGLVPIVEPEILVDGSHDIER.[C]	C5(Carbamidomethyl); Q6(Deamidated)	1	1	Q5N725	Q5N725	0	2		0.0185	2	2	1590.30725097656	3179.60722532313	4.5035209061387	0.00715968156250058	CID	MS2		42.39	49.8798066954667	45139	LPF3_030218_02.raw	0/0	3.7177152633667			0	5.412E-05
High	Sequest HT (A2)	Unambiguous	[R].YAIIcQEnGLVPIVEPEILVDGSHDIER.[C]	C5(Carbamidomethyl); N8(Deamidated)	1	1	Q5N725	Q5N725	0	2	0.0185	0	1	1	1590.30725097656	3179.60722532313	4.5035209061387	0.00715968156250058	CID	MS2		42.39	49.8798066954667	45139	LPF3_030218_02.raw	0/0	3.79216909408569			0	3.695E-05
High	Sequest HT (A2)	Unambiguous	[R].YAIIcQENGLVPIVEPEILVDGSHDIER.[C]	C5(Carbamidomethyl)	1	1	Q5N725	Q5N725	0	2	0.693	0	1	1	1589.80737304688	3178.60746946375	-0.446892429731021	-0.000710248124999424	HCD	MS2	0	33.1	49.8778042698667	45137	LPF3_030218_02.raw	0/0	4.68972587585449			0	2.668E-07
High	Sequest HT (A2)	Unambiguous	[R].YAIIcQENGLVPIVEPEILVDGSHDIER.[C]	C5(Carbamidomethyl)	1	1	Q5N725	Q5N725	0	4	0.5212	0	1	1	795.408752441406	3178.61317987563	1.34962047032411	0.00107247890626105	HCD	MS2	5.891243	28.86234	49.8771585826667	45136	LPF3_030218_02.raw	0/0	4.01107692718506			0	2.066E-07
High	Sequest HT (A2)	Unambiguous	[K].EVEDLEAGGIQVIQIDEAALR.[E]		2	2	Q2QLY5; Q2QLY4	Q2QLY5; Q2QLY4	0	2	0.5688	0	1	1	1134.59008789063	2268.17289915125	0.492934996976539	0.000559030625026935	CID	MS2		40.47	49.8656506893333	45131	LPF3_030218_02.raw	0/0	4.35598659515381			0	1.023E-05
High	Sequest HT (A2)	Unambiguous	[K].EVEDLEAGGIQVIQIDEAALR.[E]		2	2	Q2QLY5; Q2QLY4	Q2QLY5; Q2QLY4	0	2	0.4485	0	1	1	1134.59008789063	2268.17289915125	0.492934996976539	0.000559030625026935	HCD	MS2	0	33.1	49.8636488042667	45129	LPF3_030218_02.raw	0/0	3.88424801826477			0	5.042E-07
High	Sequest HT (A2)	Unambiguous	[R].ELVADDEWLNTEFISTVQQR.[G]		1	1	Q7XDC8	Q7XDC8	0	2	0.7861	0	1	1	1197.0830078125	2393.158738995	-1.33951026898795	-0.00160283250011162	CID	MS2		25.975	49.8488995272	45114	LPF3_030218_02.raw	0/0	4.15916299819946	20620497.75	49.6510848999023	0	1.261E-06
High	Sequest HT (A2)	Unambiguous	[R].ELVADDEWLNTEFISTVQQR.[G]		1	1	Q7XDC8	Q7XDC8	0	2	0.5991	0	1	1	1197.0830078125	2393.158738995	-1.33951026898795	-0.00160283250011162	HCD	MS2	0	41.1	49.8471308602667	45112	LPF3_030218_02.raw	0/0	4.58593845367432	20620497.75	49.6510848999023	0	4.876E-08
High	Sequest HT (A2)	Unambiguous	[K].TLTSLNSVTAYGFDLIR.[G]		2	2	Q2QLY5; Q2QLY4	Q2QLY5; Q2QLY4	0	3	0.595	0	1	1	624.334838867188	1870.98996334156	-0.502695355392554	-0.000313512812454064	CID	MS2		40.995	49.8218404437333	45088	LPF3_030218_02.raw	0/0	5.20925760269165			0	7.014E-08
High	Sequest HT (A2)	Unambiguous	[K].EVEDLEAGGIqVIQIDEAALR.[E]	Q11(Deamidated)	2	2	Q2QLY5; Q2QLY4	Q2QLY5; Q2QLY4	0	2	0.4426	0	1	2	1135.09033203125	2269.1733874325	7.75193246872339	0.00879517125002693	CID	MS2		31.375	49.8207716117333	45087	LPF3_030218_02.raw	0/0	3.56725811958313	9597902	49.6828002929688	0	8.122E-05
High	Sequest HT (A2)	Unambiguous	[K].TLTSLNSVTAYGFDLIR.[G]		2	2	Q2QLY5; Q2QLY4	Q2QLY5; Q2QLY4	0	3	0.5591	0	1	1	624.334838867188	1870.98996334156	-0.502695355392554	-0.000313512812454064	HCD	MS2	72.45021	33.1	49.8198527544	45086	LPF3_030218_02.raw	0/0	3.12900543212891			0	3.524E-05
High	Sequest HT (A2)	Unambiguous	[R].EIFLSQPNLLELEAPIK.[I]		1	1	P48489	P48489	0	2	0.3448	0	1	1	977.549987792969	1954.09269895594	1.60877270408568	0.00157184296892865	HCD	MS2	52.2592	33.1	49.6557371165333	44932	LPF3_030218_02.raw	0/0	3.48302125930786	16338041	49.6498680114746	0	7.498E-06
High	Sequest HT (A2)	Unambiguous	[K].GILGYVEEDLVSTDFQGDNR.[S]		1	1	Q7FAH2	Q7FAH2	0	2	0.6591	0	1	1	1114.02893066406	2227.05058469813	-0.33539499720455	-0.000373470937574893	HCD	MS2	5.864826	40.92	51.6641901189333	46878	LPF3_030218_02.raw	0/0	4.83546829223633	137038466.5	51.4796257019043	0	2.122E-08
High	Sequest HT (A2)	Unambiguous	[K].GILGYVEEDLVSTDFQGDNR.[S]		1	1	Q7FAH2	Q7FAH2	0	2	0.7745	0	1	1	1114.02893066406	2227.05058469813	-0.33539499720455	-0.000373470937574893	CID	MS2		29.05	51.6659606752	46880	LPF3_030218_02.raw	0/0	5.50345325469971	137038466.5	51.4796257019043	0	2.157E-08
High	Sequest HT (A2)	Unambiguous	[K].IGPNEPSQLSIDLNAQGLAR.[Y]		1	1	Q5N725	Q5N725	0	3	0.4729	0	1	1	698.370178222656	2093.09598140797	-1.230373038457	-0.000858430676998978	HCD	MS2	5.723151	33.1	51.6826744770667	46896	LPF3_030218_02.raw	0/0	3.87400364875793			0	6.131E-06
High	Sequest HT (A2)	Unambiguous	[K].GILGYVEEDLVSTDFQGDSR.[S]		1	1	Q6K5G8	Q6K5G8	0	2	0.6986	0	1	1	1100.52514648438	2200.04301633875	1.17440057535839	0.00129186437493445	CID	MS2		41.07	53.3022905128	48405	LPF3_030218_02.raw	0/0	4.90537214279175	140850264	53.2352905273438	0	2.233E-06
High	Sequest HT (A2)	Unambiguous	[K].GILGYVEEDLVSTDFQGDSR.[S]		1	1	Q6K5G8	Q6K5G8	0	2	0.6013	0	1	1	1100.52526855469	2200.04326047938	1.28537154724656	0.00141393468743445	HCD	MS2	2.60856	33.1	53.3000073482667	48403	LPF3_030218_02.raw	0/0	4.58785152435303	140850264	53.2352905273438	0	2.533E-07
High	Sequest HT (A2)	Unambiguous	[R].STFYTqDPVVGYTDYPFLEEIDEESR.[T]	Q6(Deamidated)	1	1	Q84QK0	Q84QK0	0	2	0.6342	0	1	1	1551.20690917969	3101.40654172938	9.00991558646433	0.0139715796873914	CID	MS2		42.015	53.289001328	48394	LPF3_030218_02.raw	0/0	3.80079817771912			0	1.144E-05
High	Sequest HT (A2)	Unambiguous	[R].STFYTQDPVVGYTDYPFLEEIDEESR.[T]		1	1	Q84QK0	Q84QK0	0	2	0.6963	0	1	1	1550.70532226563	3100.40336790125	2.83361714640217	0.00439266562489138	HCD	MS2	0	33.1	53.2869972253333	48392	LPF3_030218_02.raw	0/0	4.28278112411499			0	5.614E-06
High	Sequest HT (A2)	Unambiguous	[R].NPDEIPWAEAGAEYVVESTGVFTDKEK.[A]		1	1	A2YQT7	A2YQT7	1	3	0.3958	0	1	1	994.478881835938	2981.42209224781	5.70352143104243	0.00566816927084801	HCD	MS2	58.11596	28.435	53.2832515021333	48388	LPF3_030218_02.raw	0/0	4.79619407653809			0	2.571E-06
High	Sequest HT (A2)	Unambiguous	[K].MTAEIGEQVQIVGDDLLVTNPTR.[V]		1	1	Q42971	Q42971	0	2	0.6713	0	1	1	1250.14599609375	2499.2847155575	3.51584128812232	0.00439352874991528	CID	MS2		33.1	53.276430884	48381	LPF3_030218_02.raw	0/0	5.05397987365723	18440359.5	53.2437171936035	0	1.441E-06
High	Sequest HT (A2)	Unambiguous	[K].MTAEIGEQVQIVGDDLLVTNPTR.[V]		1	1	Q42971	Q42971	0	2	0.568	0	1	1	1250.14599609375	2499.2847155575	3.51584128812232	0.00439352874991528	HCD	MS2	19.01852	42.57	53.2746394944	48379	LPF3_030218_02.raw	0/0	5.06786680221558	18440359.5	53.2437171936035	0	2.262E-08
High	Sequest HT (A2)	Unambiguous	[K].GLEYYNSLIDELVER.[G]		1	1	Q60DX8	Q60DX8	0	2	0.5605	0	1	1	906.957214355469	1812.90715208094	3.16172786555631	0.00286595046884486	CID	MS2		40.56	53.2653254541333	48370	LPF3_030218_02.raw	0/0	4.71286344528198			0	8.418E-06
High	Sequest HT (A2)	Unambiguous	[K].GLEYYNSLIDELVER.[G]		1	1	Q60DX8	Q60DX8	0	2	0.4332	0	1	1	906.957092285156	1812.90690794031	3.02705941514726	0.00274388015634486	HCD	MS2	17.14535	33.1	53.2633753050667	48368	LPF3_030218_02.raw	0/0	3.73567676544189			0	8.81E-06
High	Sequest HT (A2)	Unambiguous	[K].SFSEIGEEAGLTNVYVAQLLR.[R]		1	1	Q9FWK4	Q9FWK4	0	2	0.5037	0	1	1	1148.59753417969	2296.18779172938	2.54328249991284	0.00291991968742877	CID	MS2		39.09	53.3213707621333	48425	LPF3_030218_02.raw	0/0	4.00834274291992	20010815	53.2330780029297	0	1.943E-05
High	Sequest HT (A2)	Unambiguous	[R].nPEEIPWAAAGAEYVVESTGVFTDKDK.[A]	N1(Deamidated)	1	1	Q6K5G8	Q6K5G8	1	4	0.5478	0	1	1	731.855712890625	2924.4010216725	5.94901173525606	0.00434929812510554	HCD	MS2	12.23991	33.1	53.228076912	48333	LPF3_030218_02.raw	0/0	4.71296358108521			0	1.216E-06
High	Sequest HT (A2)	Unambiguous	[K].WLAANVSAEVAESTR.[I]		1	1	P48494	P48494	0	2	0.5027	0	1	1	802.405944824219	1603.80461301844	-1.77534500433896	-0.00142365578130921	HCD	MS2	17.29201	34.48	53.2236355741333	48328	LPF3_030218_02.raw	0/0	3.64113068580627			0	4.916E-05
High	Sequest HT (A2)	Unambiguous	[R].SGTLIDAIGIYVHP.[-]		2	2	Q0JMY8; A2WPN7	Q0JMY8; A2WPN7	0	2	0.1844	0	1	1	728.397399902344	1455.78752317469	2.27874754670294	0.00165868234375921	CID	MS2		40.59	53.2226710061333	48327	LPF3_030218_02.raw	0/0	3.47431445121765			0	1.163E-05
High	Sequest HT (A2)	Unambiguous	[R].SGTLIDAIGIYVHP.[-]		2	2	Q0JMY8; A2WPN7	Q0JMY8; A2WPN7	0	2	0.0974	0	1	1	728.397399902344	1455.78752317469	2.27874754670294	0.00165868234375921	HCD	MS2	0	33.1	53.2205167928	48325	LPF3_030218_02.raw	0/0	3.49041986465454			0	3.749E-06
High	Sequest HT (A2)	Unambiguous	[R].AAVPSGASTGVYEALELR.[D]		1	1	Q42971	Q42971	0	2	0.6253	0	1	1	895.966918945313	1790.92656126063	-0.972891751823405	-0.00087118968735922	CID	MS2		23.32	53.2045319829333	48309	LPF3_030218_02.raw	0/0	3.87326955795288			0	6.668E-05
High	Sequest HT (A2)	Unambiguous	[K].ESLYPLLNFLK.[A]		1	1	P30298	P30298	0	2	0.5816	0	1	1	668.878662109375	1336.75004758875	-0.798406852277996	-0.000533635624947237	HCD	MS2	6.630278	30.13	53.2036593288	48308	LPF3_030218_02.raw	0/0	2.81537938117981	37094075	53.2307739257813	0	7.286E-05
High	Sequest HT (A2)	Unambiguous	[R].AAVPSGASTGVYEALELR.[D]		1	1	Q42971	Q42971	0	2	0.4824	0	1	1	895.966918945313	1790.92656126063	-0.972891751823405	-0.00087118968735922	HCD	MS2	38.95339	39.24	53.2028384757333	48307	LPF3_030218_02.raw	0/0	4.25411653518677			0	3.283E-06
High	Sequest HT (A2)	Unambiguous	[K].ANSEATLGTYQGDAVLGEGASESLHVK.[D]		1	1	Q5N725	Q5N725	0	3	0.6458	0	1	1	902.106506347656	2704.30496578297	-0.39814540746179	-0.000358902343729521	CID	MS2		27.20773	53.1981490864	48302	LPF3_030218_02.raw	0/0	3.84108948707581			0	4.301E-07
High	Sequest HT (A2)	Unambiguous	[K].SAWSEAYNQLVAAIK.[Q]		1	1	O04985	O04985	0	2	0.5841	0	1	1	825.927490234375	1650.84770383875	-0.540958905453494	-0.00044652062501882	CID	MS2		21.82115	53.1966685248	48301	LPF3_030218_02.raw	0/0	4.27590274810791	167641502	53.2053871154785	0	7.175E-07
High	Sequest HT (A2)	Unambiguous	[K].ANSEATLGTYQGDAVLGEGASESLHVK.[D]		1	1	Q5N725	Q5N725	0	3	0.4785	0	1	1	902.106323242188	2704.30441646656	-0.601271975837984	-0.000542007812479521	HCD	MS2	0	28.03	53.1958304861333	48300	LPF3_030218_02.raw	0/0	6.2939395904541			0	1.919E-09
High	Sequest HT (A2)	Unambiguous	[K].WLAANVSAEVAESTR.[I]		1	1	P48494	P48494	0	2	0.6	0	1	1	802.405944824219	1603.80461301844	-1.77534500433896	-0.00142365578130921	CID	MS2		33.1	53.2252645104	48330	LPF3_030218_02.raw	0/0	4.19724321365356			0	5.045E-06
High	Sequest HT (A2)	Unambiguous	[K].SAWSEAYNQLVAAIK.[Q]		1	1	O04985	O04985	0	2	0.5286	0	1	1	825.927490234375	1650.84770383875	-0.540958905453494	-0.00044652062501882	HCD	MS2	2.752131	20.36753	53.1950054690667	48299	LPF3_030218_02.raw	0/0	4.20170974731445	167641502	53.2053871154785	0	1.884E-06
High	Sequest HT (A2)	Unambiguous	[R].NPFGQVPALQDGDLFLWESR.[A]		1	1	O82451	O82451	0	2	0.5243	0	1	1	1145.07055664063	2289.13383665125	1.73857819320859	0.00198991562524498	HCD	MS2	24.48085	33.1	53.3308245021333	48435	LPF3_030218_02.raw	0/0	4.11804676055908	13306724.75	53.3037719726563	0	2.558E-06
High	Sequest HT (A2)	Unambiguous	[R].STFYTQDPVVGYTDYPFLEEIDEESR.[T]		1	1	Q84QK0	Q84QK0	0	3	0.6292	0	1	1	1034.13598632813	3100.39340572438	-0.379579306392734	-0.000392281875065237	HCD	MS2	22.07308	33.1	53.3431865410667	48446	LPF3_030218_02.raw	0/0	5.41719055175781			0	7.807E-08
High	Sequest HT (A2)	Unambiguous	[K].IGPNEPSqLSIDLNAQGLAR.[Y]	Q8(Deamidated)	1	1	Q5N725	Q5N725	0	2		0.016	2	2	1047.55297851563	2094.09868040125	7.69200864389178	0.00805385062511577	CID	MS2		42.33	53.4007092861333	48496	LPF3_030218_02.raw	0/0	4.92418432235718			0	5.553E-07
High	Sequest HT (A2)	Unambiguous	[K].IGPnEPSQLSIDLNAQGLAR.[Y]	N4(Deamidated)	1	1	Q5N725	Q5N725	0	2	0.016	0	1	1	1047.55297851563	2094.09868040125	7.69200864389178	0.00805385062511577	CID	MS2		42.33	53.4007092861333	48496	LPF3_030218_02.raw	0/0	5.00179052352905			0	7.702E-07
High	Sequest HT (A2)	Unambiguous	[K].ALGVDTVPVLVGPVSYLLLSKPAK.[G]		2	2	Q2QLY5; Q2QLY4	Q2QLY5; Q2QLY4	0	3	0.8159	0	1	1	812.820373535156	2436.44656734547	-0.427550556616822	-0.000347234843805685	CID	MS2		19.34072	53.3996027365333	48495	LPF3_030218_02.raw	0/0	2.38551712036133	1003707997.5	53.2326507568359	0	2.113E-05
High	Sequest HT (A2)	Unambiguous	[K].IGPNEPSQLSIDLNAQGLAR.[Y]		1	1	Q5N725	Q5N725	0	2	0.611	0	1	1	1047.05200195313	2093.09672727625	-0.874026568845737	-0.000914711874884233	HCD	MS2	29.80981	33.1	53.398729636	48494	LPF3_030218_02.raw	0/0	4.55018520355225			0	8.947E-07
High	Sequest HT (A2)	Unambiguous	[R].TVPAAVPAIVFLSGGQSEEEATVnLNAMNK.[L]	N24(Deamidated)	1	1	Q5N725	Q5N725	0	3		0.0221	2	2	1020.19311523438	3058.56479244313	8.05959771053922	0.00821686770825532	CID	MS2		33.1	63.6228058885333	59748	LPF3_030218_03.raw	0/0	3.99429607391357			0	1.012E-06
High	Sequest HT (A2)	Unambiguous	[K].GIIGYVEEDLVSTDFVGDSR.[S]		1	1	A2YQT7	A2YQT7	0	2	0.7098	0	1	1	1086.02807617188	2171.04887571375	-0.641775213673357	-0.000696663125154373	CID	MS2		42.255	53.3738895266667	48477	LPF3_030218_02.raw	0/0	5.41139221191406	164723946	53.2363815307617	0	3.448E-07
High	Sequest HT (A2)	Unambiguous	[K].ELAAKPDVDGFLVGGASLKPEFIDIINSATVK.[S]		1	1	P48494	P48494	0	4	0.5239	0	1	1	829.4521484375	3314.78676386	-0.443554729745157	-0.000367572499840207	CID	MS2		32.19009	53.3726630498667	48476	LPF3_030218_02.raw	0/0	3.54512476921082	141178626.5	53.2334098815918	0	1.326E-06
High	Sequest HT (A2)	Unambiguous	[K].GIIGYVEEDLVSTDFVGDSR.[S]		1	1	A2YQT7	A2YQT7	0	2	0.6771	0	1	1	1086.02807617188	2171.04887571375	-0.641775213673357	-0.000696663125154373	HCD	MS2	3.525099	33.1	53.3717351192	48475	LPF3_030218_02.raw	0/0	4.80139017105103	164723946	53.2363815307617	0	1.535E-07
High	Sequest HT (A2)	Unambiguous	[K].ELAAKPDVDGFLVGGASLKPEFIDIINSATVK.[S]		1	1	P48494	P48494	0	4	0.3724	0	1	1	829.4521484375	3314.78676386	-0.443554729745157	-0.000367572499840207	HCD	MS2	1.61109	26.25516	53.3708769656	48474	LPF3_030218_02.raw	0/0	4.34991264343262	141178626.5	53.2334098815918	0	2.339E-07
High	Sequest HT (A2)	Unambiguous	[R].NPFGQVPALQDGDLFLWESR.[A]		1	1	O82451	O82451	0	2	0.6659	0	1	1	1145.07055664063	2289.13383665125	1.73857819320859	0.00198991562524498	CID	MS2		39.6	53.3328076997333	48437	LPF3_030218_02.raw	0/0	4.28363037109375	13306724.75	53.3037719726563	0	2.293E-07
High	Sequest HT (A2)	Unambiguous	[R].TVPAAVPAIVFLSGGQSEEEATVNLNAMNK.[L]		1	1	Q5N725	Q5N725	0	3	0.6763	0	1	1	1019.85540771484	3057.55166988453	-1.45735851954634	-0.00148531848966134	CID	MS2		32.70919	53.3687790397333	48472	LPF3_030218_02.raw	0/0	4.48233079910278			0	4.575E-07
High	Sequest HT (A2)	Unambiguous	[K].IGPNEPSQLSIDLNAQGLAR.[Y]		1	1	Q5N725	Q5N725	0	2	0.5455	0	1	1	1047.0546875	2093.10209837	1.6920703465657	0.00177083500011577	CID	MS2		33.1	63.6433207989333	59767	LPF3_030218_03.raw	0/0	3.51850843429565			0	5.671E-06
High	Sequest HT (A2)	Unambiguous	[K].SAWSEAYNQLVAAIK.[Q]		1	1	O04985	O04985	0	3	0.6454	0	1	1	550.953918457031	1650.84720211109	-0.844879965917004	-0.000464922968755369	CID	MS2		42.595	53.3531111261333	48456	LPF3_030218_02.raw	0/0	4.85345077514648	11071929.25	53.3228950500488	0	1.905E-07
High	Sequest HT (A2)	Unambiguous	[K].SAWSEAYNQLVAAIK.[Q]		1	1	O04985	O04985	0	3	0.5481	0	1	1	550.953918457031	1650.84720211109	-0.844879965917004	-0.000464922968755369	HCD	MS2	0	33.1	53.3511838829333	48454	LPF3_030218_02.raw	0/0	3.74020576477051	11071929.25	53.3228950500488	0	4.784E-06
High	Sequest HT (A2)	Unambiguous	[R].FGIVEGLMTTVHAITATQK.[T]		2	2	Q7FAH2; Q6K5G8	Q7FAH2; Q6K5G8	0	2	0.4139	0	1	1	1009.04351806641	2017.07975950281	0.53865167822013	0.000543251406156742	CID	MS2		41.64	53.3493358698667	48452	LPF3_030218_02.raw	0/0	4.46799468994141	400662001.5	53.2397651672363	0	1.254E-06
High	Sequest HT (A2)	Unambiguous	[K].YIPSNTFSYYDQVLDTAAmLGAVPER.[Y]	M19(Oxidation)	1	1	Q2QLY5	Q2QLY5	0	3	0.6804	0	1	1	979.804260253906	2937.39822750172	0.247519009094691	0.000242353906208711	CID	MS2		33.1	53.3479582872	48451	LPF3_030218_02.raw	0/0	4.85140037536621	15253132	53.4069671630859	0	3.701E-06
High	Sequest HT (A2)	Unambiguous	[R].FGIVEGLMTTVHAITATQK.[T]		2	2	Q7FAH2; Q6K5G8	Q7FAH2; Q6K5G8	0	2	0.4807	0	1	1	1009.04321289063	2017.07914915125	0.236059830579292	0.000238075624906742	HCD	MS2	13.77113	33.1	53.3470258072	48450	LPF3_030218_02.raw	0/0	4.90653276443481	400662001.5	53.2397651672363	0	3.686E-08
High	Sequest HT (A2)	Unambiguous	[K].YIPSNTFSYYDQVLDTAAmLGAVPER.[Y]	M19(Oxidation)	1	1	Q2QLY5	Q2QLY5	0	3	0.4723	0	1	1	979.803100585938	2937.39474849781	-0.936864073456741	-0.000917314062541289	HCD	MS2	3.092577	41.415	53.3461657816	48449	LPF3_030218_02.raw	0/0	5.0585470199585	15253132	53.4069671630859	0	8.91E-07
High	Sequest HT (A2)	Unambiguous	[R].STFYTQDPVVGYTDYPFLEEIDEESR.[T]		1	1	Q84QK0	Q84QK0	0	3	0.701	0	1	1	1034.13635253906	3100.39450435719	-0.0252267286026793	-2.60709375652368E-05	CID	MS2		41.445	53.3451801789333	48448	LPF3_030218_02.raw	0/0	5.91507291793823			0	1.547E-07
High	Sequest HT (A2)	Unambiguous	[R].TVPAAVPAIVFLSGGQSEEEATLNLNAMNK.[L]		1	1	P17784	P17784	0	3	0.7188	0	1	1	1024.52819824219	3071.57004146656	-0.564672931116509	-0.000578144479277398	CID	MS2		33.1	53.3440677192	48447	LPF3_030218_02.raw	0/0	4.08971929550171			0	6.711E-06
High	Sequest HT (A2)	Unambiguous	[R].NPEEIPWAAAGAEYVVESTGVFTDKDK.[A]		1	1	Q6K5G8	Q6K5G8	1	3	0.4758	0	1	1	975.138854980469	2923.40201168141	0.822057100808107	0.000801067135550208	HCD	MS2	4.672921	33.1	63.6424413877333	59766	LPF3_030218_03.raw	0/0	4.9627251625061			0	6.233E-07
High	Sequest HT (A2)	Unambiguous	[K].IFEVAPSASQMFSFLR.[N]		2	2	O04986; O04985	O04986; O04985	0	2	0.7154	0	1	1	915.4658203125	1829.924363995	-0.602743127944611	-0.000551487499933501	CID	MS2		15.4949	53.1940221453333	48298	LPF3_030218_02.raw	0/0	5.3447208404541	244083122	53.2053833007813	0	2.88E-08
High	Sequest HT (A2)	Unambiguous	[R].NPEEIPWAAAGAEYVVESTGVFTDKDK.[A]		1	1	Q6K5G8	Q6K5G8	1	3	0.4409	0	1	1	975.137512207031	2923.39798336109	-0.555900363787195	-0.000541706301949792	CID	MS2		6.75566	53.1929659405333	48297	LPF3_030218_02.raw	0/0	2.19773864746094			0	8.516E-08
High	Sequest HT (A2)	Unambiguous	[K].IFEVAPSASQMFSFLR.[N]		2	2	O04986; O04985	O04986; O04985	0	2	0.6658	0	1	1	915.4658203125	1829.924363995	-0.602743127944611	-0.000551487499933501	HCD	MS2	0	13.38263	53.1920887322667	48296	LPF3_030218_02.raw	0/0	3.710205078125	244083122	53.2053833007813	0	5.442E-07
High	Sequest HT (A2)	Unambiguous	[R].NPDEIPWAEAGAEYVVESTGVFTDK.[E]		1	1	A2YQT7	A2YQT7	0	3	0.764	0	1	1	908.762023925781	2724.27151851734	1.46341990912976	0.00132891578126267	CID	MS2		41.31	63.6523665632	59776	LPF3_030218_03.raw	0/0	5.55468368530273			0	4.268E-07
High	Sequest HT (A2)	Unambiguous	[R].NPEEIPWAAAGAEYVVESTGVFTDKDK.[A]		1	1	Q6K5G8	Q6K5G8	1	2	0.6695	0	1	1	1462.20202636719	2923.39677610438	-0.968863653263463	-0.00141618781231045	CID	MS2		40.41	53.0601533986667	48163	LPF3_030218_02.raw	0/0	4.65595293045044	24484618.75	53.2566375732422	0	5.885E-05
High	Sequest HT (A2)	Unambiguous	[K].ALGVDTVPVLVGPVSYLLLSKPAK.[G]		2	2	Q2QLY5; Q2QLY4	Q2QLY5; Q2QLY4	0	2	0.937	0	1	1	1218.72729492188	2436.44731321375	-0.12142114162017	-0.000147918125094293	CID	MS2		42.51	53.0426645234667	48153	LPF3_030218_02.raw	0/0	3.651047706604	141805235	53.2467651367188	0	2.116E-05
High	Sequest HT (A2)	Unambiguous	[K].IGPNEPSQLSIDLNAQGLAR.[Y]		1	1	Q5N725	Q5N725	0	2	0.6618	0	1	1	1047.05346679688	2093.09965696375	0.525662657742319	0.000550131875115767	CID	MS2		33.1	53.0375624789333	48148	LPF3_030218_02.raw	0/0	4.11369276046753			0	9.622E-08
High	Sequest HT (A2)	Unambiguous	[K].IGPNEPSQLSIDLNAQGLAR.[Y]		1	1	Q5N725	Q5N725	0	2	0.508	0	1	1	1047.05358886719	2093.09990110438	0.642303426624657	0.000672202187615767	HCD	MS2	21.54997	38.85	53.0358189885333	48146	LPF3_030218_02.raw	0/0	4.34860229492188			0	1.553E-06
High	Sequest HT (A2)	Unambiguous	[K].ALGVDTVPVLVGPVSYLLLSKPAK.[G]		2	2	Q2QLY5; Q2QLY4	Q2QLY5; Q2QLY4	0	3	0.9412	0	1	1	812.821472167969	2436.44986324391	0.925196953839645	0.000751397968694315	CID	MS2		7.84761	53.0337750645333	48144	LPF3_030218_02.raw	0/0	2.71549463272095			0	7.951E-06
High	Sequest HT (A2)	Unambiguous	[R].TVPAAVPAIVFLSGGqSEEEATVNLNAMNK.[L]	Q16(Deamidated)	1	1	Q5N725	Q5N725	0	2	0.0876	0	1	1	1529.78112792969	3058.55497922938	4.85113442579124	0.00741869468737222	CID	MS2		40.5	53.0302254442667	48140	LPF3_030218_02.raw	0/0	3.88319134712219			0	7.227E-07
High	Sequest HT (A2)	Unambiguous	[R].TVPAAVPAIVFLSGGQSEEEATVNLNAMNK.[L]		1	1	Q5N725	Q5N725	0	2	0.7744	0	1	1	1529.27966308594	3057.55204954188	-1.3331883234476	-0.00203814906262778	HCD	MS2	0	40.5	53.0237797104	48139	LPF3_030218_02.raw	0/0	3.89725208282471			0	1.006E-06
High	Sequest HT (A2)	Unambiguous	[R].TVPAAVPAIVFLSGGQSEEEATVNLnAMNK.[L]	N26(Deamidated)	1	1	Q5N725	Q5N725	0	3		0.0388	3	3	1020.18939208984	3058.55362300953	4.40771378037425	0.00449372317700532	CID	MS2		23.59401	53.0107432496	48127	LPF3_030218_02.raw	0/0	3.95851993560791			0	1.31E-06
High	Sequest HT (A2)	Unambiguous	[R].NPDEIPWAEAGAEYVVESTGVFTDK.[E]		1	1	A2YQT7	A2YQT7	0	3	0.6791	0	1	1	908.762023925781	2724.27151851734	1.46341990912976	0.00132891578126267	HCD	MS2	66.04094	33.1	63.6503579365333	59774	LPF3_030218_03.raw	0/0	6.42484903335571			0	3.736E-09
High	Sequest HT (A2)	Unambiguous	[R].TVPAAVPAIVFLSGGQSEEEATVnLNAMNK.[L]	N24(Deamidated)	1	1	Q5N725	Q5N725	0	3		0.0364	2	2	1020.18939208984	3058.55362300953	4.40771378037425	0.00449372317700532	CID	MS2		23.59401	53.0107432496	48127	LPF3_030218_02.raw	0/0	3.97055459022522			0	1.28E-06
High	Sequest HT (A2)	Unambiguous	[R].TVPAAVPAIVFLSGGQSEEEATVNLNAMNK.[L]		1	1	Q5N725	Q5N725	0	3	0.6207	0	1	1	1019.85577392578	3057.55276851734	-1.09804121929624	-0.00111910755216134	HCD	MS2	0	15.45608	53.0086637642667	48125	LPF3_030218_02.raw	0/0	5.21648216247559			0	1.67E-07
High	Sequest HT (A2)	Unambiguous	[K].GIIGYVEEDLVSTDFVGDSR.[S]		1	1	A2YQT7	A2YQT7	0	2	0.6697	0	1	1	1086.029296875	2171.05131712	0.48275252518897	0.000524039999845627	HCD	MS2	0	41.385	52.9781880866667	48098	LPF3_030218_02.raw	0/0	5.50804567337036	75488445.5	52.8632316589355	0	1.121E-08
High	Sequest HT (A2)	Unambiguous	[K].WLAANVSAEVAESTR.[I]		1	1	P48494	P48494	0	2	0.5281	0	1	1	802.408630371094	1603.80998411219	1.57361918422695	0.00126189109369079	HCD	MS2	0	33.1	63.65421382	59778	LPF3_030218_03.raw	0/0	3.55938100814819			0	1.995E-05
High	Sequest HT (A2)	Unambiguous	[R].TVPAAVPAIVFLSGGQSEEEATVNLNAMNK.[L]		1	1	Q5N725	Q5N725	0	4	0.3988	0	1	1	765.143859863281	3057.55360956313	-0.822969970672641	-0.000629069218803124	HCD	MS2	14.24897	27.35751	52.9591078989333	48078	LPF3_030218_02.raw	0/0	3.35574841499329			0	4.787E-05
High	Sequest HT (A2)	Unambiguous	[K].IGPNEPSQLSIDLNAQGLAR.[Y]		1	1	Q5N725	Q5N725	0	3	0.6593	0	1	1	698.371337890625	2093.09946041188	0.43175791811632	0.000301237291751022	CID	MS2		38.155	52.9581849168	48077	LPF3_030218_02.raw	0/0	4.54702997207642			0	1.439E-07
High	Sequest HT (A2)	Unambiguous	[K].SAWSEAYNQLVAAIK.[Q]		1	1	O04985	O04985	0	3	0.6768	0	1	1	550.953857421875	1650.84701900563	-0.955795933072355	-0.000525958125005369	CID	MS2		33.1	52.9570266610667	48076	LPF3_030218_02.raw	0/0	4.91894102096558			0	1.868E-07
High	Sequest HT (A2)	Unambiguous	[K].IGPNEPSQLSIDLNAQGLAR.[Y]		1	1	Q5N725	Q5N725	0	3	0.5651	0	1	1	698.370666503906	2093.09744625172	-0.530528425162969	-0.000370149426998978	HCD	MS2	0	28.045	52.9561993829333	48075	LPF3_030218_02.raw	0/0	5.45081996917725			0	1.581E-07
High	Sequest HT (A2)	Unambiguous	[K].SAWSEAYNQLVAAIK.[Q]		1	1	O04985	O04985	0	3	0.609	0	1	1	550.953857421875	1650.84701900563	-0.955795933072355	-0.000525958125005369	HCD	MS2	0	41.415	52.9553390533333	48074	LPF3_030218_02.raw	0/0	3.98911261558533			0	8.663E-06
High	Sequest HT (A2)	Unambiguous	[R].STFYTQDPVVGYTDYPFLEEIDEESR.[T]		1	1	Q84QK0	Q84QK0	0	3	0.6858	0	1	1	1034.13427734375	3100.38827877125	-2.03322466941299	-0.00210126625006524	CID	MS2		40.53	52.9543744882667	48073	LPF3_030218_02.raw	0/0	5.22417783737183	7664112.5	52.9479675292969	0	5.805E-08
High	Sequest HT (A2)	Unambiguous	[R].TVPAAVPAIVFLSGGqSEEEATVNLNAMNK.[L]	Q16(Deamidated)	1	1	Q5N725	Q5N725	0	3	0.0364	0	1	1	1020.18939208984	3058.55362300953	4.40771378037425	0.00449372317700532	CID	MS2		23.59401	53.0107432496	48127	LPF3_030218_02.raw	0/0	4.12223386764526			0	1.07E-08
High	Sequest HT (A2)	Unambiguous	[K].MTAEIGEQVQIVGDDLLVTNPTR.[V]		1	1	Q42971	Q42971	0	3	0.7309	0	1	1	833.764526367188	2499.27902584156	1.23929556037897	0.0010324471874507	CID	MS2		41.37	63.6485061256	59772	LPF3_030218_03.raw	0/0	4.56534814834595			0	8.314E-08
High	Sequest HT (A2)	Unambiguous	[K].ANLEYAVEAAADFLNK.[A]		2	2	Q0DHF6; A2Y5L9	Q0DHF6; A2Y5L9	0	2	0.5978	0	1	1	869.93505859375	1738.8628405575	-1.03529766373225	-0.00090012125008343	HCD	MS2	28.14035	31.405	53.1063509034667	48210	LPF3_030218_02.raw	0/0	4.49630498886108	138869808.25	53.2324523925781	0	8.021E-07
High	Sequest HT (A2)	Unambiguous	[K].ANLEYAVEAAADFLNK.[A]		2	2	Q0DHF6; A2Y5L9	Q0DHF6; A2Y5L9	0	2	0.6202	0	1	1	869.93505859375	1738.8628405575	-1.03529766373225	-0.00090012125008343	CID	MS2		40.11	53.1082322712	48212	LPF3_030218_02.raw	0/0	5.45469665527344	138869808.25	53.2324523925781	0	5.487E-08
High	Sequest HT (A2)	Unambiguous	[R].SALDYLELQPDLSALVR.[G]		1	2	Q0JBZ8	Q0JBZ8; Q6K638	0	2	0.6848	0	1	1	952.011108398438	1903.01494016688	-1.14472597394697	-0.00108921656226357	CID	MS2		41.28	53.1843123210667	48289	LPF3_030218_02.raw	0/0	3.868168592453	41532584.375	53.2309913635254	0	2.998E-06
High	Sequest HT (A2)	Unambiguous	[R].SALDYLELQPDLSALVR.[G]		1	2	Q0JBZ8	Q0JBZ8; Q6K638	0	2	0.5174	0	1	1	952.011108398438	1903.01494016688	-1.14472597394697	-0.00108921656226357	HCD	MS2	28.30036	33.1	53.1823059413333	48287	LPF3_030218_02.raw	0/0	3.17110323905945	41532584.375	53.2309913635254	0	3.242E-05
High	Sequest HT (A2)	Unambiguous	[K].LLGVTIYSSDAIR.[S]		2	2	Q0JMY8; A2WPN7	Q0JMY8; A2WPN7	0	2	0.3617	0	1	1	704.396118164063	1407.78495969813	0.535513981409284	0.00037694406250921	CID	MS2		33.1	53.1795603328	48284	LPF3_030218_02.raw	0/0	2.82361555099487	5328084.25	53.1171646118164	0	4.452E-05
High	Sequest HT (A2)	Unambiguous	[K].IFEVAPSASQMFSFLR.[N]		2	2	O04986; O04985	O04986; O04985	0	3	0.6826	0	1	1	610.645751953125	1829.92270259938	-1.51064656716469	-0.00092145687494849	CID	MS2		33.1	53.1681442773333	48272	LPF3_030218_02.raw	0/0	5.01469135284424			0	3.113E-06
High	Sequest HT (A2)	Unambiguous	[K].IFEVAPSASQMFSFLR.[N]		2	2	O04986; O04985	O04986; O04985	0	3	0.5503	0	1	1	610.645751953125	1829.92270259938	-1.51064656716469	-0.00092145687494849	HCD	MS2	46.44634	39.33	53.1664443442667	48270	LPF3_030218_02.raw	0/0	4.47439575195313			0	1.304E-05
High	Sequest HT (A2)	Unambiguous	[K].IYIDATEPSFAVAEIWTSMANGGDGKPnYDQNAHR.[Q]	N28(Deamidated)	1	1	P17654	P17654	0	4		0.044	3	3	960.698669433594	3839.77284784438	3.19172877563728	0.00306386859355634	CID	MS2		33.1	53.1643878949333	48268	LPF3_030218_02.raw	0/0	4.35411214828491	8888326	52.9216270446777	0	2.685E-06
High	Sequest HT (A2)	Unambiguous	[K].IYIDATEPSFAVAEIWTSMANGGDGKPNYDqNAHR.[Q]	Q31(Deamidated)	1	1	P17654	P17654	0	4		0.0154	2	2	960.698669433594	3839.77284784438	3.19172877563728	0.00306386859355634	CID	MS2		33.1	53.1643878949333	48268	LPF3_030218_02.raw	0/0	4.4846715927124	8888326	52.9216270446777	0	4.616E-06
High	Sequest HT (A2)	Unambiguous	[K].IYIDATEPSFAVAEIWTSMANGGDGKPNYDQnAHR.[Q]	N32(Deamidated)	1	1	P17654	P17654	0	4	0.0154	0	1	1	960.698669433594	3839.77284784438	3.19172877563728	0.00306386859355634	CID	MS2		33.1	53.1643878949333	48268	LPF3_030218_02.raw	0/0	4.55139398574829	8888326	52.9216270446777	0	3.116E-06
High	Sequest HT (A2)	Unambiguous	[K].IYIDATEPSFAVAEIWTSMANGGDGKPnYDQNAHR.[Q]	N28(Deamidated)	1	1	P17654	P17654	0	4		0.0412	3	3	960.698669433594	3839.77284784438	3.19172877563728	0.00306386859355634	HCD	MS2	0	40.575	53.1626214344	48266	LPF3_030218_02.raw	0/0	5.11538457870483	8888326	52.9216270446777	0	1.481E-08
High	Sequest HT (A2)	Unambiguous	[K].IYIDATEPSFAVAEIWTSMANGGDGKPNYDqNAHR.[Q]	Q31(Deamidated)	1	1	P17654	P17654	0	4		0.0094	2	2	960.698669433594	3839.77284784438	3.19172877563728	0.00306386859355634	HCD	MS2	0	40.575	53.1626214344	48266	LPF3_030218_02.raw	0/0	5.28823137283325	8888326	52.9216270446777	0	1.284E-08
High	Sequest HT (A2)	Unambiguous	[K].IYIDATEPSFAVAEIWTSMANGGDGKPNYDQnAHR.[Q]	N32(Deamidated)	1	1	P17654	P17654	0	4	0.0094	0	1	1	960.698669433594	3839.77284784438	3.19172877563728	0.00306386859355634	HCD	MS2	0	40.575	53.1626214344	48266	LPF3_030218_02.raw	0/0	5.3426685333252	8888326	52.9216270446777	0	9.918E-09
High	Sequest HT (A2)	Unambiguous	[R].FGIVEGLMTTVHAITATQK.[T]		2	2	Q7FAH2; Q6K5G8	Q7FAH2; Q6K5G8	0	3	0.6876	0	1	1	673.030944824219	2017.07828121266	-0.194235033645108	-0.000130595781304995	CID	MS2		11.30033	53.1525074437333	48256	LPF3_030218_02.raw	0/0	4.77016401290894	675910504.125	53.2314147949219	0	6.076E-08
High	Sequest HT (A2)	Unambiguous	[K].MTAEIGEQVQIVGDDLLVTNPTR.[V]		1	1	Q42971	Q42971	0	3	0.5386	0	1	1	833.764831542969	2499.27994136891	1.60561259376851	0.0013376229687007	HCD	MS2	0	33.1	63.6462642274667	59770	LPF3_030218_03.raw	0/0	5.05155181884766			0	3.113E-08
High	Sequest HT (A2)	Unambiguous	[R].YAIIcqEnGLVPIVEPEILVDGSHDIER.[C]	C5(Carbamidomethyl); Q6(Deamidated); N8(Deamidated)	1	1	Q5N725	Q5N725	0	3	0.4658	0	1	1	1060.86999511719	3180.59543209156	5.81974025992617	0.00617004385417423	CID	MS2		33.1	53.1468282874667	48251	LPF3_030218_02.raw	0/0	4.53360176086426			0	7.844E-06
High	Sequest HT (A2)	Unambiguous	[R].YAIIcQENGLVPIVEPEILVDGSHDIER.[C]	C5(Carbamidomethyl)	1	1	Q5N725	Q5N725	0	3	0.5754	0	1	1	1060.20483398438	3178.59994869313	-2.81294968475654	-0.00298042229165911	HCD	MS2	0	42.415	53.1450329536	48249	LPF3_030218_02.raw	0/0	5.03900575637817			0	3.786E-07
High	Sequest HT (A2)	Unambiguous	[K].NAVGLVRPVSVAFQVINGFR.[M]		1	1	P25778	P25778	0	3	0.7462	0	1	1	715.074951171875	2143.21030025563	-1.47775498009473	-0.00105571479161881	CID	MS2		40.5	53.127625376	48232	LPF3_030218_02.raw	0/0	3.93940949440002	13506785.875	53.0953178405762	0	5.643E-06
High	Sequest HT (A2)	Unambiguous	[K].NAVGLVRPVSVAFQVINGFR.[M]		1	1	P25778	P25778	0	3	0.6833	0	1	1	715.074951171875	2143.21030025563	-1.47775498009473	-0.00105571479161881	HCD	MS2	54.58715	33.1	53.1256147194667	48230	LPF3_030218_02.raw	0/0	3.60446858406067	13506785.875	53.0953178405762	0	4.275E-05
High	Sequest HT (A2)	Unambiguous	[K].GIIGYVEEDLVSTDFVGDSR.[S]		1	1	A2YQT7	A2YQT7	0	3	0.696	0	1	1	724.35498046875	2171.05038814625	0.0548611201736257	3.97020832375953E-05	CID	MS2		26.98	53.1228170666667	48227	LPF3_030218_02.raw	0/0	3.98499274253845	22669224.25	53.238166809082	0	2.265E-05
High	Sequest HT (A2)	Unambiguous	[K].GIIGYVEEDLVSTDFVGDSR.[S]		1	1	A2YQT7	A2YQT7	0	3	0.6186	0	1	1	724.35498046875	2171.05038814625	0.0548611201736257	3.97020832375953E-05	HCD	MS2	68.47694	41.22	53.1210443136	48225	LPF3_030218_02.raw	0/0	4.84844732284546	22669224.25	53.238166809082	0	2.851E-06
High	Sequest HT (A2)	Unambiguous	[K].MTAEIGEQVQIVGDDLLVTNPTR.[V]		1	1	Q42971	Q42971	0	3	0.5692	0	1	1	833.764343261719	2499.27847652516	1.01950534034525	0.000849341718700695	CID	MS2		41.49	53.1123654498667	48216	LPF3_030218_02.raw	0/0	3.82553720474243	35850101.5	53.0530395507813	0	8.961E-06
High	Sequest HT (A2)	Unambiguous	[K].MTAEIGEQVQIVGDDLLVTNPTR.[V]		1	1	Q42971	Q42971	0	3	0.4547	0	1	1	833.762817382813	2499.27389888844	-0.812079826602433	-0.000676537187549305	HCD	MS2	26.08495	33.1	53.1099988	48214	LPF3_030218_02.raw	0/0	4.75204801559448	35850101.5	53.0530395507813	0	4.127E-07
High	Sequest HT (A2)	Unambiguous	[K].IGPNEPSQLSIDLnAQGLAR.[Y]	N14(Deamidated)	1	1	Q5N725	Q5N725	0	2		0.04	3	3	1047.55297851563	2094.09868040125	7.69200864389178	0.00805385062511577	CID	MS2		42.33	53.4007092861333	48496	LPF3_030218_02.raw	0/0	4.80152416229248			0	3.039E-07
High	Sequest HT (A2)	Unambiguous	[R].STFYTQDPVVGYTDYPFLEEIDEESR.[T]		1	1	Q84QK0	Q84QK0	0	3	0.5412	0	1	1	1034.13427734375	3100.38827877125	-2.03322466941299	-0.00210126625006524	HCD	MS2	32.19585	33.1	52.9521515717333	48071	LPF3_030218_02.raw	0/0	4.49268484115601	7664112.5	52.9479675292969	0	1.972E-06
High	Sequest HT (A2)	Unambiguous	[K].ANLEYAVEAAADFLNK.[A]		2	2	Q0DHF6; A2Y5L9	Q0DHF6; A2Y5L9	0	3	0.5289	0	1	1	580.292053222656	1738.86160640797	-1.74504211552619	-0.00101146401046511	HCD	MS2	25.09592	38.85	53.40911706	48502	LPF3_030218_02.raw	0/0	4.67383766174316			0	2.532E-05
High	Sequest HT (A2)	Unambiguous	[K].ANLEYAVEAAADFLNK.[A]		2	2	Q0DHF6; A2Y5L9	Q0DHF6; A2Y5L9	0	3	0.6348	0	1	1	580.292053222656	1738.86160640797	-1.74504211552619	-0.00101146401046511	CID	MS2		33.1	53.4107818394667	48504	LPF3_030218_02.raw	0/0	5.23399591445923			0	2.532E-08
High	Sequest HT (A2)	Unambiguous	[K].VIHDNFGIIEGLMTTVHAITATQK.[T]		1	1	A2YQT7	A2YQT7	0	4	0.4738	0	1	1	653.100524902344	2609.38026971938	1.79610762250466	0.00117167984365096	CID	MS2		42.09	53.9218377418667	48931	LPF3_030218_02.raw	0/0	3.24552917480469	4773930.5625	53.908088684082	0	1.117E-06
High	Sequest HT (A2)	Unambiguous	[K].VIHDNFGIIEGLMTTVHAITATQK.[T]		1	1	A2YQT7	A2YQT7	0	4	0.3673	0	1	1	653.100219726563	2609.37904901625	1.32829335576865	0.000866504062400963	HCD	MS2	1.271744	33.1	53.919675388	48929	LPF3_030218_02.raw	0/0	3.91814804077148	4773930.5625	53.908088684082	0	1.565E-07
High	Sequest HT (A2)	Unambiguous	[R].SGETEDTFIADLAVGLATGQIK.[T]		1	1	Q42971	Q42971	0	2	0.7064	0	1	1	1118.57360839844	2236.13994016688	2.5075402638007	0.0028035984375947	HCD	MS2	23.31348	33.1	63.575017616	59700	LPF3_030218_03.raw	0/0	4.86663055419922			0	2.664E-08
High	Sequest HT (A2)	Unambiguous	[R].NPEEIPWAAAGAEYVVESTGVFTDKDK.[A]		1	1	Q6K5G8	Q6K5G8	1	3	0.6681	0	1	1	975.138244628906	2923.40018062672	0.195712798719333	0.000190715573050208	CID	MS2		15.19812	53.9097507376	48922	LPF3_030218_02.raw	0/0	2.28989195823669			0	4.722E-07
High	Sequest HT (A2)	Unambiguous	[R].FGIVEGLMTTVHAITATqK.[T]	Q18(Deamidated)	2	2	Q7FAH2; Q6K5G8	Q7FAH2; Q6K5G8	0	3	0.6019	0	1	1	673.365234375	2018.081149865	9.14781542737051	0.00615362166661167	CID	MS2		27.67185	53.8975682389333	48914	LPF3_030218_02.raw	0/0	3.14286398887634			0	1.989E-06
High	Sequest HT (A2)	Unambiguous	[R].FGIVEGLMTTVHAITATQK.[T]		2	2	Q7FAH2; Q6K5G8	Q7FAH2; Q6K5G8	0	3	0.4375	0	1	1	673.030944824219	2017.07828121266	-0.194235033645108	-0.000130595781304995	HCD	MS2	6.192769	30.52904	53.8916726029333	48913	LPF3_030218_02.raw	0/0	4.16273212432861	65113765.5	53.9080467224121	0	3.305E-07
High	Sequest HT (A2)	Unambiguous	[R].YSVcSAVGVLPLSLQYGFPIVQK.[F]	C4(Carbamidomethyl)	2	2	P42862; P42863	P42862; P42863	0	3	0.6538	0	1	1	842.453674316406	2525.34646968922	-0.306374017666712	-0.000257900260320317	CID	MS2		30.32221	53.8894339392	48911	LPF3_030218_02.raw	0/0	4.15961647033691	39901667.5	53.8936538696289	0	6.895E-08
High	Sequest HT (A2)	Unambiguous	[R].YSVcSAVGVLPLSLQYGFPIVQK.[F]	C4(Carbamidomethyl)	2	2	P42862; P42863	P42862; P42863	0	3	0.5689	0	1	1	842.453674316406	2525.34646968922	-0.306374017666712	-0.000257900260320317	HCD	MS2	5.336472	27.2344	53.8876456026667	48909	LPF3_030218_02.raw	0/0	4.50076866149902	39901667.5	53.8936538696289	0	5.241E-06
High	Sequest HT (A2)	Unambiguous	[R].YSVcSAVGVLPLSLQYGFPIVQK.[F]	C4(Carbamidomethyl)	2	2	P42862; P42863	P42862; P42863	0	2	0.7996	0	1	1	1263.17651367188	2525.34575071375	-0.591077624528471	-0.000746338124866242	CID	MS2		38.355	53.8657613978667	48887	LPF3_030218_02.raw	0/0	4.5921516418457	13948965.25	53.7283935546875	0	5.231E-06
High	Sequest HT (A2)	Unambiguous	[R].YALSYQEPIPVEQLVQSLcDTK.[Q]	C19(Carbamidomethyl)	1	2	P0C8Y9	P0DKK4; P0C8Y9	0	2	0.5814	0	1	1	1291.14929199219	2581.29130735438	2.27657286748126	0.00293824218757166	HCD	MS2	10.88977	33.1	53.9276398832	48937	LPF3_030218_02.raw	0/0	4.41601896286011	38000515.25	53.9342460632324	0	2.128E-05
High	Sequest HT (A2)	Unambiguous	[K].ANLEYAVEAAADFLNK.[A]		2	2	Q0DHF6; A2Y5L9	Q0DHF6; A2Y5L9	0	2	0.4479	0	1	1	869.939758300781	1738.87223997156	4.37019155144646	0.00379958578116657	CID	MS2		33.1	53.8646738362667	48886	LPF3_030218_02.raw	0/0	4.80432891845703			0	8.448E-07
High	Sequest HT (A2)	Unambiguous	[K].ELAAKPDVDGFLVGGASLKPEFIDIINSATVK.[S]		1	1	P48494	P48494	0	4	0.5368	0	1	1	829.452941894531	3314.78993768813	0.513920650522643	0.000425884531409793	CID	MS2		33.1	53.8168362754667	48839	LPF3_030218_02.raw	0/0	4.07786130905151			0	3.749E-06
High	Sequest HT (A2)	Unambiguous	[K].ELAAKPDVDGFLVGGASLKPEFIDIINSATVK.[S]		1	1	P48494	P48494	0	4	0.5024	0	1	1	829.452941894531	3314.78993768813	0.513920650522643	0.000425884531409793	HCD	MS2	22.98888	33.1	53.8150987608	48837	LPF3_030218_02.raw	0/0	4.10023307800293			0	8.208E-06
High	Sequest HT (A2)	Unambiguous	[R].SGETEDTFIADLAVGLATGQIK.[T]		1	1	Q42971	Q42971	0	2	0.696	0	1	1	1118.57360839844	2236.13994016688	2.5075402638007	0.0028035984375947	CID	MS2		40.995	63.5772816368	59702	LPF3_030218_03.raw	0/0	5.78856515884399			0	5.303E-09
High	Sequest HT (A2)	Unambiguous	[K].YIPSnTFSYYDQVLDTAAmLGAVPER.[Y]	N5(Deamidated); M19(Oxidation)	1	1	Q2QLY5	Q2QLY5	0	2	0.1246	0	1	1	1469.70056152344	2938.39384641688	4.19617970160408	0.00616498843742708	HCD	MS2	0	33.1	53.773838096	48796	LPF3_030218_02.raw	0/0	3.45199918746948	31224912	53.627613067627	0	6.274E-05
High	Sequest HT (A2)	Unambiguous	[K].IGPNEPSQLSIDLNAQGLAR.[Y]		1	1	Q5N725	Q5N725	0	3	0.6489	0	1	1	698.370361328125	2093.09653072438	-0.967931308471737	-0.000675325208248978	CID	MS2		28.9	53.7703947488	48793	LPF3_030218_02.raw	0/0	3.92943167686462			0	5.435E-07
High	Sequest HT (A2)	Unambiguous	[K].IGPNEPSQLSIDLNAQGLAR.[Y]		1	1	Q5N725	Q5N725	0	3	0.5321	0	1	1	698.370361328125	2093.09653072438	-0.967931308471737	-0.000675325208248978	HCD	MS2	0	39.355	53.7686551949333	48791	LPF3_030218_02.raw	0/0	4.35851383209229			0	4.306E-06
High	Sequest HT (A2)	Unambiguous	[K].ANLEYAVEAAADFLNK.[A]		2	2	Q0DHF6; A2Y5L9	Q0DHF6; A2Y5L9	0	3	0.6927	0	1	1	580.292053222656	1738.86160640797	-1.74504211552619	-0.00101146401046511	CID	MS2		41.835	53.7676678264	48790	LPF3_030218_02.raw	0/0	5.89178228378296			0	2.563E-08
High	Sequest HT (A2)	Unambiguous	[K].ANLEYAVEAAADFLNK.[A]		2	2	Q0DHF6; A2Y5L9	Q0DHF6; A2Y5L9	0	3	0.5502	0	1	1	580.292053222656	1738.86160640797	-1.74504211552619	-0.00101146401046511	HCD	MS2	7.919122	33.1	53.7657550178667	48788	LPF3_030218_02.raw	0/0	4.77794885635376			0	6.505E-06
High	Sequest HT (A2)	Unambiguous	[K].IGPNEPSQLSIDLNAQGLAR.[Y]		1	1	Q5N725	Q5N725	0	2	0.6313	0	1	1	1047.05151367188	2093.09575071375	-1.34058964437509	-0.00140299312488423	CID	MS2		42.33	53.7493205842667	48780	LPF3_030218_02.raw	0/0	3.95922136306763			0	2.521E-07
High	Sequest HT (A2)	Unambiguous	[R].YSVcSAVGVLPLSLQYGFPIVQK.[F]	C4(Carbamidomethyl)	2	2	P42862; P42863	P42862; P42863	0	2	0.5946	0	1	1	1263.17651367188	2525.34575071375	-0.591077624528471	-0.000746338124866242	HCD	MS2	0	29.365	53.8638632528	48885	LPF3_030218_02.raw	0/0	3.69602799415588	13948965.25	53.7283935546875	0	9.855E-06
High	Sequest HT (A2)	Unambiguous	[K].IGPNEPSQLSIDLNAQGLAR.[Y]		1	1	Q5N725	Q5N725	0	2	0.6103	0	1	1	1047.05212402344	2093.09697141688	-0.7573857999634	-0.000792641562384233	HCD	MS2	32.23952	33.1	53.7473350192	48778	LPF3_030218_02.raw	0/0	4.67318105697632			0	1.6E-06
High	Sequest HT (A2)	Unambiguous	[R].YALSYQEPIPVEQLVQSLcDTK.[Q]	C19(Carbamidomethyl)	1	2	P0C8Y9	P0DKK4; P0C8Y9	0	2	0.6638	0	1	1	1291.14929199219	2581.29130735438	2.27657286748126	0.00293824218757166	CID	MS2		41.385	53.9296521818667	48939	LPF3_030218_02.raw	0/0	4.60981798171997	38000515.25	53.9342460632324	0	7.88E-06
High	Sequest HT (A2)	Unambiguous	[K].GIIGYVEEDLVSTDFVGDSR.[S]		1	1	A2YQT7	A2YQT7	0	3	0.5972	0	1	1	724.356140136719	2171.05386715016	1.65731314805244	0.0011993700519876	HCD	MS2	0	33.1	53.9468637490667	48957	LPF3_030218_02.raw	0/0	4.3248987197876			0	4.16E-06
High	Sequest HT (A2)	Unambiguous	[K].IGPNEPSQLSIDLNAQGLAR.[Y]		1	1	Q5N725	Q5N725	0	2	0.6373	0	1	1	1047.05212402344	2093.09697141688	-0.7573857999634	-0.000792641562384233	CID	MS2		33.1	54.0863159528	49064	LPF3_030218_02.raw	0/0	3.75241541862488			0	5.35E-08
High	Sequest HT (A2)	Unambiguous	[K].GIIGYVEEDLVSTDFVGDSR.[S]		1	1	A2YQT7	A2YQT7	0	2	0.6306	0	1	1	1086.02795410156	2171.04863157313	-0.75422798755959	-0.000818733437654373	HCD	MS2	3.32319	33.1	54.0854221834667	49063	LPF3_030218_02.raw	0/0	5.16928005218506			0	2.155E-08
High	Sequest HT (A2)	Unambiguous	[R].TVPAAVPAIVFLSGGQSEEEATLNLNAMNK.[L]		1	1	P17784	P17784	0	3	0.6675	0	1	1	1024.52917480469	3071.57297115406	0.389134342080476	0.000398418020722602	CID	MS2		33.1	54.0715345197333	49058	LPF3_030218_02.raw	0/0	3.81756639480591			0	4.265E-06
High	Sequest HT (A2)	Unambiguous	[R].TVPAAVPAIVFLSGGQSEEEATLNLNAMNK.[L]		1	1	P17784	P17784	0	3	0.5849	0	1	1	1024.5283203125	3071.5704076775	-0.445447021966886	-0.000456074166777398	HCD	MS2	21.44271	41.475	54.0697356232	49056	LPF3_030218_02.raw	0/0	5.83120727539063			0	5.094E-07
High	Sequest HT (A2)	Unambiguous	[R].TVPAAVPAIVFLSGGQSEEEATVNLNAMNK.[L]		1	1	Q5N725	Q5N725	0	3	0.6979	0	1	1	1019.85699462891	3057.55643062672	0.0996831148707815	0.000101595572838657	CID	MS2		27.45302	54.0687501085333	49055	LPF3_030218_02.raw	0/0	4.80290985107422			0	1.174E-07
High	Sequest HT (A2)	Unambiguous	[K].IFSSPEVASEEPWYGIEQEYTLLQK.[D]		1	1	P14656	P14656	0	3	0.7978	0	1	1	981.81494140625	2943.43027095875	0.144375362017915	0.000141652916530196	CID	MS2		15.83138	54.0676314522667	49054	LPF3_030218_02.raw	0/0	6.27516031265259			0	2.141E-08
High	Sequest HT (A2)	Unambiguous	[R].TVPAAVPAIVFLSGGQSEEEATVNLNAMNK.[L]		1	1	Q5N725	Q5N725	0	3	0.4876	0	1	1	1019.85693359375	3057.55624752125	0.0397968981624306	4.05604165886568E-05	HCD	MS2	9.232999	25.64643	54.0667438490667	49053	LPF3_030218_02.raw	0/0	4.45238256454468			0	8.079E-06
High	Sequest HT (A2)	Unambiguous	[R].SIAFNYIGVDGqEYAIGPWGGGEGTSTEIK.[L]	Q12(Deamidated)	2	2	Q0JMY8; A2WPN7	Q0JMY8; A2WPN7	0	2		0.0102	2	2	1559.24572753906	3117.48417844813	4.94870658115619	0.00771371906233598	CID	MS2		33.1	54.0371451272	49040	LPF3_030218_02.raw	0/0	3.89443373680115			0	9.795E-06
High	Sequest HT (A2)	Unambiguous	[R].SIAFnYIGVDGQEYAIGPWGGGEGTSTEIK.[L]	N5(Deamidated)	2	2	Q0JMY8; A2WPN7	Q0JMY8; A2WPN7	0	2	0.0102	0	1	1	1559.24572753906	3117.48417844813	4.94870658115619	0.00771371906233598	CID	MS2		33.1	54.0371451272	49040	LPF3_030218_02.raw	0/0	3.93263506889343			0	9.521E-06
High	Sequest HT (A2)	Unambiguous	[R].FYNVVIEELPANVADLL.[-]		1	1	P35683	P35683	0	2	0.5938	0	1	1	960.013916015625	1919.02055540125	2.34463971055306	0.00224970062504326	CID	MS2		40.035	63.5732198130667	59698	LPF3_030218_03.raw	0/0	4.20940542221069	26641184.75	63.5574417114258	0	2.193E-05
High	Sequest HT (A2)	Unambiguous	[K].MTAEIGEQVQIVGDDLLVTNPTR.[V]		1	1	Q42971	Q42971	0	2	0.6562	0	1	1	1250.14099121094	2499.27470579188	-0.48922494360328	-0.000611354062584724	CID	MS2		33.1	54.0219605472	49024	LPF3_030218_02.raw	0/0	5.0919885635376			0	4.885E-08
High	Sequest HT (A2)	Unambiguous	[R].NPFGQVPALQDGDLFLWESR.[A]		1	1	O82451	O82451	0	2	0.7532	0	1	1	1145.06872558594	2289.13017454188	0.13879591607412	0.000158860937744976	CID	MS2		33.1	54.0141465576	49016	LPF3_030218_02.raw	0/0	5.55332326889038	29585206.5	53.9064750671387	0	1.983E-06
High	Sequest HT (A2)	Unambiguous	[R].NPFGQVPALQDGDLFLWESR.[A]		1	1	O82451	O82451	0	2	0.613	0	1	1	1145.06750488281	2289.12773313563	-0.927725602015526	-0.00106184218725502	HCD	MS2	1.758685	41.52	54.0123652082667	49014	LPF3_030218_02.raw	0/0	4.91473436355591	29585206.5	53.9064750671387	0	2.211E-07
High	Sequest HT (A2)	Unambiguous	[R].VLLQDFTGVPAVVDLAAMR.[D]		1	1	Q6YZX6	Q6YZX6	0	2	0.5918	0	1	1	1008.05364990234	2015.10002317469	0.305054274128498	0.000307357343672265	CID	MS2		39.6	54.011415356	49013	LPF3_030218_02.raw	0/0	4.63473749160767	55735367.5	53.90966796875	0	1.678E-08
High	Sequest HT (A2)	Unambiguous	[K].IFSSPEVASEEPWYGIEQEYTLLQK.[D]		1	1	P14656	P14656	0	2	0.5935	0	1	1	1472.21911621094	2943.43095579188	0.377040368764765	0.000554895937284527	CID	MS2		33.1	54.0103046304	49012	LPF3_030218_02.raw	0/0	4.33204317092896			0	5.022E-06
High	Sequest HT (A2)	Unambiguous	[R].VLLQDFTGVPAVVDLAAMR.[D]		1	1	Q6YZX6	Q6YZX6	0	2	0.4074	0	1	1	1008.05383300781	2015.10038938563	0.486787709195044	0.000490462812422265	HCD	MS2	29.7647	33.1	54.0094192288	49011	LPF3_030218_02.raw	0/0	4.31931829452515	55735367.5	53.90966796875	0	1.679E-07
High	Sequest HT (A2)	Unambiguous	[R].SGTLIDAIGIYVHP.[-]		2	2	Q0JMY8; A2WPN7	Q0JMY8; A2WPN7	0	2	0.2815	0	1	1	728.397521972656	1455.78776731531	2.44645140282779	0.00178075265625921	CID	MS2		37.28028	53.9795727672	48987	LPF3_030218_02.raw	0/0	4.04597663879395			0	2.523E-06
High	Sequest HT (A2)	Unambiguous	[K].ANSEATLGTYQGDAVLGEGASESLHVK.[D]		1	1	Q5N725	Q5N725	0	3	0.6281	0	1	1	902.106384277344	2704.30459957203	-0.533563119712586	-0.000480972656229521	CID	MS2		33.1	53.9745941328	48982	LPF3_030218_02.raw	0/0	3.20049548149109			0	4.202E-07
High	Sequest HT (A2)	Unambiguous	[R].GVTTVALPDLPYDYGALEPAISGEIMR.[L]		1	1	Q43008	Q43008	0	2	0.6339	0	1	1	1424.7255859375	2848.443895245	0.0608244421517801	8.66275001953909E-05	CID	MS2		41.52	53.9671130477333	48976	LPF3_030218_02.raw	0/0	3.36128950119019			0	8.044E-06
High	Sequest HT (A2)	Unambiguous	[K].GIIGYVEEDLVSTDFVGDSR.[S]		1	1	A2YQT7	A2YQT7	0	3	0.605	0	1	1	724.356750488281	2171.05569820484	2.50070895219919	0.0018097216144876	CID	MS2		42.12	53.9488888837333	48959	LPF3_030218_02.raw	0/0	3.61862468719482			0	5.014E-06
High	Sequest HT (A2)	Unambiguous	[K].MTAEIGEQVQIVGDDLLVTNPTR.[V]		1	1	Q42971	Q42971	0	2	0.4833	0	1	1	1250.14013671875	2499.2729968075	-1.17301673926375	-0.00146584625008472	HCD	MS2	0	41.73	54.0201918536	49022	LPF3_030218_02.raw	0/0	5.08763027191162			0	2.823E-07
High	Sequest HT (A2)	Unambiguous	[K].GIIGYVEEDLVSTDFVGDSR.[S]		1	1	A2YQT7	A2YQT7	0	2	0.7568	0	1	1	1086.02819824219	2171.04911985438	-0.529322439787125	-0.000574592812654373	CID	MS2		40.5	53.7420400282667	48775	LPF3_030218_02.raw	0/0	5.51130056381226			0	1.342E-06
High	Sequest HT (A2)	Unambiguous	[K].GIIGYVEEDLVSTDFVGDSR.[S]		1	1	A2YQT7	A2YQT7	0	2	0.7784	0	1	1	1086.02758789063	2171.04789915125	-1.09158630921829	-0.00118494437515437	CID	MS2		41.445	53.7330737458667	48770	LPF3_030218_02.raw	0/0	5.36939477920532			0	4.47E-07
High	Sequest HT (A2)	Unambiguous	[R].TVPAAVPAIVFLSGGQSEEEATLNLNAMNK.[L]		1	1	P17784	P17784	0	3	0.6966	0	1	1	1024.52795410156	3071.56930904469	-0.803124749415755	-0.000822285104277398	CID	MS2		32.84315	53.7319754328	48769	LPF3_030218_02.raw	0/0	4.68420076370239			0	3.115E-06
High	Sequest HT (A2)	Unambiguous	[K].KVSPQLIAEYTVR.[A]		1	1	Q5N725	Q5N725	1	3	0.5269	0	1	1	501.954895019531	1503.85013179859	-1.87668042857114	-0.000940750468771512	CID	MS2		39.165	53.6020855530667	48667	LPF3_030218_02.raw	0/0	3.34405136108398			0	6.583E-05
High	Sequest HT (A2)	Unambiguous	[K].VVIGMDVAASEFYnDKDK.[T]	N14(Deamidated)	1	1	Q42971	Q42971	1	3	0.4036	0	1	1	667.993103027344	2001.96475582203	8.67724205264875	0.00579046067715098	HCD	MS2	48.40229	33.1	53.5859215192	48649	LPF3_030218_02.raw	0/0	4.40564298629761	4521205.5	53.544750213623	0	4.05E-05
High	Sequest HT (A2)	Unambiguous	[K].IFEVAPSASQMFSFLR.[N]		2	2	O04986; O04985	O04986; O04985	0	2	0.5072	0	1	1	915.466369628906	1829.92546262781	-0.00237287662551149	-2.17109368350066E-06	CID	MS2		33.1	53.5755911389333	48638	LPF3_030218_02.raw	0/0	4.15891456604004			0	6.57E-08
High	Sequest HT (A2)	Unambiguous	[K].IFEVAPSASQMFSFLR.[N]		2	2	O04986; O04985	O04986; O04985	0	2	0.5342	0	1	1	915.466369628906	1829.92546262781	-0.00237287662551149	-2.17109368350066E-06	HCD	MS2	10.25614	41.815	53.5738493893333	48636	LPF3_030218_02.raw	0/0	2.92145180702209			0	1.637E-05
High	Sequest HT (A2)	Unambiguous	[R].NPEEIPWAAAGAEYVVESTGVFTDKDK.[A]		1	1	Q6K5G8	Q6K5G8	1	3	0.6298	0	1	1	975.138122558594	2923.39981441578	0.0704439383015784	6.86452605502079E-05	CID	MS2		11.31866	53.5718220626667	48634	LPF3_030218_02.raw	0/0	2.62399625778198			0	8.687E-07
High	Sequest HT (A2)	Unambiguous	[K].MTAEIGEQVQIVGDDLLVTNPTR.[V]		1	1	Q42971	Q42971	0	2	0.4604	0	1	1	1250.1416015625	2499.275926495	-0.00080223241723074	-1.00250008472358E-06	CID	MS2		40.32	53.5324012114667	48594	LPF3_030218_02.raw	0/0	4.04209852218628			0	5.546E-06
High	Sequest HT (A2)	Unambiguous	[K].MTAEIGEQVQIVGDDLLVTNPTR.[V]		1	1	Q42971	Q42971	0	2	0.4177	0	1	1	1250.14099121094	2499.27470579188	-0.48922494360328	-0.000611354062584724	HCD	MS2	38.49549	31.645	53.5304030722667	48592	LPF3_030218_02.raw	0/0	3.95165586471558			0	1.589E-05
High	Sequest HT (A2)	Unambiguous	[R].YSVcSAVGVLPLSLQYGFPIVQK.[F]	C4(Carbamidomethyl)	2	2	P42862; P42863	P42862; P42863	0	3	0.5423	0	1	1	842.454467773438	2525.34885006031	0.636217580372144	0.000535556770929683	CID	MS2		42.49	53.5285303442667	48590	LPF3_030218_02.raw	0/0	3.77872347831726	5619667.625	53.5425910949707	0	8.837E-07
High	Sequest HT (A2)	Unambiguous	[K].GIIGYVEEDLVSTDFVGDSR.[S]		1	1	A2YQT7	A2YQT7	0	3	0.5771	0	1	1	724.355773925781	2171.05276851734	1.1512756655644	0.000833159114487595	CID	MS2		33.1	53.5268806312	48589	LPF3_030218_02.raw	0/0	3.50375771522522	11136890.5	53.6402206420898	0	1.802E-06
High	Sequest HT (A2)	Unambiguous	[K].ANSEATLGTYQGDAVLGEGASESLHVK.[D]		1	1	Q5N725	Q5N725	0	3	0.6809	0	1	1	902.106506347656	2704.30496578297	-0.39814540746179	-0.000358902343729521	CID	MS2		19.70171	53.6194744301333	48679	LPF3_030218_02.raw	0/0	3.75511932373047			0	2.075E-07
High	Sequest HT (A2)	Unambiguous	[R].YSVcSAVGVLPLSLQYGFPIVQK.[F]	C4(Carbamidomethyl)	2	2	P42862; P42863	P42862; P42863	0	3	0.4747	0	1	1	842.452026367188	2525.34152584156	-2.26406425974741	-0.00190584947907032	HCD	MS2	17.66583	33.1	53.5259596549333	48588	LPF3_030218_02.raw	0/0	3.55946159362793	5619667.625	53.5425910949707	0	1.98E-05
High	Sequest HT (A2)	Unambiguous	[R].FGIVEGLMTTVHAITATQK.[T]		2	2	Q7FAH2; Q6K5G8	Q7FAH2; Q6K5G8	0	3	0.5513	0	1	1	673.030456542969	2017.07681636891	-0.920455467983119	-0.000618877031304995	CID	MS2		4.3119	53.4988378888	48573	LPF3_030218_02.raw	0/0	3.4129741191864			0	3.471E-06
High	Sequest HT (A2)	Unambiguous	[R].FGIVEGLMTTVHAITATQK.[T]		2	2	Q7FAH2; Q6K5G8	Q7FAH2; Q6K5G8	0	3	0.5115	0	1	1	673.030456542969	2017.07681636891	-0.920455467983119	-0.000618877031304995	HCD	MS2	3.401528	23.30692	53.4968583493333	48571	LPF3_030218_02.raw	0/0	4.34297370910645			0	6.409E-08
High	Sequest HT (A2)	Unambiguous	[K].ANLEYAVEAAADFLNK.[A]		2	2	Q0DHF6; A2Y5L9	Q0DHF6; A2Y5L9	0	2	0.5668	0	1	1	869.935424804688	1738.86357297938	-0.614090711900144	-0.00053391031258343	CID	MS2		30.62231	53.4847010274667	48565	LPF3_030218_02.raw	0/0	4.94026899337769			0	2.45E-07
High	Sequest HT (A2)	Unambiguous	[K].ANLEYAVEAAADFLNK.[A]		2	2	Q0DHF6; A2Y5L9	Q0DHF6; A2Y5L9	0	2	0.6168	0	1	1	869.935424804688	1738.86357297938	-0.614090711900144	-0.00053391031258343	HCD	MS2	21.10182	32.75124	53.4826343298667	48563	LPF3_030218_02.raw	0/0	5.01040315628052			0	3.753E-07
High	Sequest HT (A2)	Unambiguous	[R].TVPAAVPAIVFLSGGQSEEEATVNLNAMNK.[L]		1	1	Q5N725	Q5N725	0	3	0.6532	0	1	1	1019.85919189453	3057.56302242359	2.25558691637141	0.00229886119783866	HCD	MS2	8.903882	40.545	63.6210424992	59746	LPF3_030218_03.raw	0/0	4.44237232208252			0	1.982E-07
High	Sequest HT (A2)	Unambiguous	[R].YSVcSAVGVLPLSLQYGFPIVQK.[F]	C4(Carbamidomethyl)	2	2	P42862; P42863	P42862; P42863	0	2	0.7853	0	1	1	1263.17687988281	2525.34648313563	-0.301049440516515	-0.000380127187366242	CID	MS2		40.5	53.4481860941333	48535	LPF3_030218_02.raw	0/0	3.53809785842896	1226233.25	53.411075592041	0	4.017E-06
High	Sequest HT (A2)	Unambiguous	[R].YSVcSAVGVLPLSLQYGFPIVQK.[F]	C4(Carbamidomethyl)	2	2	P42862; P42863	P42862; P42863	0	2	0.4837	0	1	1	1263.17687988281	2525.34648313563	-0.301049440516515	-0.000380127187366242	HCD	MS2	0	31.855	53.4461943525333	48533	LPF3_030218_02.raw	0/0	3.37498998641968	1226233.25	53.411075592041	0	6.378E-05
High	Sequest HT (A2)	Unambiguous	[K].YIPSNTFSYYDqVLDTAAmLGAVPER.[Y]	Q12(Deamidated); M19(Oxidation)	1	1	Q2QLY5	Q2QLY5	0	2	0.1077	0	1	1	1469.7041015625	2938.400926495	6.60569598986943	0.00970502749992708	CID	MS2		40.845	53.4195852104	48513	LPF3_030218_02.raw	0/0	3.61670064926147			0	7.812E-05
High	Sequest HT (A2)	Unambiguous	[R].TVPAAVPAIVFLSGGQSEEEATVNLNAMNK.[L]		1	1	Q5N725	Q5N725	0	2	0.5179	0	1	1	1529.28051757813	3057.55375852625	-0.774250300836323	-0.00118365687512778	CID	MS2		39.355	53.4119794146667	48505	LPF3_030218_02.raw	0/0	3.35721230506897			0	4.553E-06
High	Sequest HT (A2)	Unambiguous	[K].GIIGYVEEDLVSTDFVGDSR.[S]		1	1	A2YQT7	A2YQT7	0	3	0.569	0	1	1	724.355285644531	2171.05130367359	0.476559022246999	0.000344877864487595	HCD	MS2	6.371641	41.88	53.5250950352	48587	LPF3_030218_02.raw	0/0	4.71435976028442	11136890.5	53.6402206420898	0	1.903E-06
High	Sequest HT (A2)	Unambiguous	[K].VDLSDcGPMVLDVLLK.[I]	C6(Carbamidomethyl)	1	1	Q9S827	Q9S827	0	2	0.649	0	1	1	887.458312988281	1773.90934934656	-1.78698408338959	-0.00158497671865732	CID	MS2		33.1	53.6319610816	48690	LPF3_030218_02.raw	0/0	4.33143377304077	29714509.5	53.5389862060547	0	2.3E-05
High	Sequest HT (A2)	Unambiguous	[R].SGTLIDAIGIYVHP.[-]		2	2	Q0JMY8; A2WPN7	Q0JMY8; A2WPN7	0	2	0.0988	0	1	1	728.398010253906	1455.78874387781	3.11726682732722	0.00226903390625921	HCD	MS2	6.07185	33.1	53.6348192909333	48693	LPF3_030218_02.raw	0/0	3.23744440078735			0	6.449E-05
High	Sequest HT (A2)	Unambiguous	[R].SGTLIDAIGIYVHP.[-]		2	2	Q0JMY8; A2WPN7	Q0JMY8; A2WPN7	0	2	0.1541	0	1	1	728.398010253906	1455.78874387781	3.11726682732722	0.00226903390625921	CID	MS2		40.56	53.6368240402667	48695	LPF3_030218_02.raw	0/0	3.56734776496887			0	2.023E-06
High	Sequest HT (A2)	Unambiguous	[K].GIIGYVEEDLVSTDFVGDSR.[S]		1	1	A2YQT7	A2YQT7	0	2	0.6702	0	1	1	1086.02758789063	2171.04789915125	-1.09158630921829	-0.00118494437515437	HCD	MS2	0	33.1	53.7310462381333	48768	LPF3_030218_02.raw	0/0	5.63999128341675			0	3.21E-08
High	Sequest HT (A2)	Unambiguous	[R].TVPAAVPAIVFLSGGQSEEEATLNLNAMNK.[L]		1	1	P17784	P17784	0	3	0.5242	0	1	1	1024.5283203125	3071.5704076775	-0.445447021966886	-0.000456074166777398	HCD	MS2	15.83309	29.3837	53.7301880314667	48767	LPF3_030218_02.raw	0/0	4.75067567825317			0	4.757E-07
High	Sequest HT (A2)	Unambiguous	[R].TVPAAVPAIVFLSGGQSEEEATVNLNAMNK.[L]		1	1	Q5N725	Q5N725	0	3	0.6216	0	1	1	1019.85601806641	3057.55350093922	-0.858496352462833	-0.000874966927161343	CID	MS2		26.21688	53.7252032669333	48762	LPF3_030218_02.raw	0/0	3.69656276702881			0	5.996E-07
High	Sequest HT (A2)	Unambiguous	[K].IFSSPEVASEEPWYGIEQEYTLLQK.[D]		1	1	P14656	P14656	0	3	0.7855	0	1	1	981.814025878906	2943.42752437672	-0.788747618637625	-0.000773874427219804	CID	MS2		14.51271	53.7240363501333	48761	LPF3_030218_02.raw	0/0	6.48494529724121			0	1.386E-07
High	Sequest HT (A2)	Unambiguous	[R].TVPAAVPAIVFLSGGQSEEEATVNLNAMNK.[L]		1	1	Q5N725	Q5N725	0	3	0.5628	0	1	1	1019.85546875	3057.55185299	-1.39747230283799	-0.00142428333341134	HCD	MS2	1.340891	21.92799	53.7231587664	48760	LPF3_030218_02.raw	0/0	4.77586317062378			0	2.104E-05
High	Sequest HT (A2)	Unambiguous	[K].MTAEIGEqVQIVGDDLLVTNPTR.[V]	Q8(Deamidated)	1	1	Q42971	Q42971	0	3		0.0291	2	2	834.096618652344	2500.27530269703	6.14264011423556	0.00511939901036736	CID	MS2		33.1	53.7090724784	48751	LPF3_030218_02.raw	0/0	5.00751495361328			0	3.727E-05
High	Sequest HT (A2)	Unambiguous	[K].MTAEIGEQVqIVGDDLLVTNPTR.[V]	Q10(Deamidated)	1	1	Q42971	Q42971	0	3	0.0291	0	1	1	834.096618652344	2500.27530269703	6.14264011423556	0.00511939901036736	CID	MS2		33.1	53.7090724784	48751	LPF3_030218_02.raw	0/0	5.15666389465332			0	5.26E-05
High	Sequest HT (A2)	Unambiguous	[K].MTAEIGEQVQIVGDDLLVTNPTR.[V]		1	1	Q42971	Q42971	0	3	0.3411	0	1	1	833.763427734375	2499.27572994313	-0.0794457598233596	-6.6185625049305E-05	HCD	MS2	18.10651	39.46	53.7073330594667	48749	LPF3_030218_02.raw	0/0	4.72388029098511	6230555.25	53.6888809204102	0	1.273E-06
High	Sequest HT (A2)	Unambiguous	[K].WLAANVSAEVAESTR.[I]		1	1	P48494	P48494	0	2	0.6294	0	1	1	802.406494140625	1603.80571165125	-1.09032960213229	-0.000874339375059208	CID	MS2		41.07	53.6809841002667	48736	LPF3_030218_02.raw	0/0	3.93790221214294			0	1.565E-06
High	Sequest HT (A2)	Unambiguous	[K].WLAANVSAEVAESTR.[I]		1	1	P48494	P48494	0	2	0.6009	0	1	1	802.407043457031	1603.80681028406	-0.405314199925633	-0.000325022968809208	HCD	MS2	9.100521	33.1	53.6790547584	48734	LPF3_030218_02.raw	0/0	4.35925626754761			0	9.756E-06
High	Sequest HT (A2)	Unambiguous	[K].YLDSLAGLWcTALGGSEPR.[L]	C10(Carbamidomethyl)	1	2	Q01K11	Q01K11; Q7XN11	0	2	0.588	0	1	1	1033.50415039063	2066.00102415125	-0.0615143655072696	-6.35443749779085E-05	CID	MS2		41.13	53.6772200330667	48732	LPF3_030218_02.raw	0/0	4.32484674453735			0	7.355E-05
High	Sequest HT (A2)	Unambiguous	[K].GILGYVEEDLVSTDFQGDSR.[S]		1	1	Q6K5G8	Q6K5G8	0	2	0.7603	0	1	1	1100.52307128906	2200.03886594813	-0.712105946740491	-0.000783330937565552	CID	MS2		33.1	53.6761132768	48731	LPF3_030218_02.raw	0/0	5.34097814559937			0	2.457E-07
High	Sequest HT (A2)	Unambiguous	[K].YLDSLAGLWcTALGGSEPR.[L]	C10(Carbamidomethyl)	1	2	Q01K11	Q01K11; Q7XN11	0	2	0.4686	0	1	1	1033.50415039063	2066.00102415125	-0.0615143655072696	-6.35443749779085E-05	HCD	MS2	55.28336	33.1	53.6750259925333	48730	LPF3_030218_02.raw	0/0	3.50461721420288			0	4.244E-05
High	Sequest HT (A2)	Unambiguous	[K].GILGYVEEDLVSTDFQGDSR.[S]		1	1	Q6K5G8	Q6K5G8	0	2	0.5717	0	1	1	1100.52307128906	2200.03886594813	-0.712105946740491	-0.000783330937565552	HCD	MS2	12.77818	40.95	53.6741760776	48729	LPF3_030218_02.raw	0/0	4.45941638946533			0	3.297E-07
High	Sequest HT (A2)	Unambiguous	[R].NPFGQVPALQDGDLFLWESR.[A]		1	1	O82451	O82451	0	2	0.7351	0	1	1	1145.06750488281	2289.12773313563	-0.927725602015526	-0.00106184218725502	CID	MS2		41.805	53.6731886845333	48728	LPF3_030218_02.raw	0/0	5.8872652053833			0	4.205E-08
High	Sequest HT (A2)	Unambiguous	[R].NPFGQVPALQDGDLFLWESR.[A]		1	1	O82451	O82451	0	2	0.6694	0	1	1	1145.06823730469	2289.12919797938	-0.287812691161738	-0.000329420312255024	HCD	MS2	0	33.1	53.6711696821333	48726	LPF3_030218_02.raw	0/0	4.93287467956543			0	1.19E-07
High	Sequest HT (A2)	Unambiguous	[R].VLLqDFTGVPAVVDLAAMR.[D]	Q4(Deamidated)	1	1	Q6YZX6	Q6YZX6	0	2	0.6539	0	1	1	1008.5537109375	2016.100145245	8.29369697552229	0.00836039249992226	CID	MS2		41.695	53.6511270733333	48711	LPF3_030218_02.raw	0/0	4.97140073776245	24131633	53.7136497497559	0	5.336E-07
High	Sequest HT (A2)	Unambiguous	[R].VLLQDFTGVPAVVDLAAMR.[D]		1	1	Q6YZX6	Q6YZX6	0	2	0.4631	0	1	1	1008.05206298828	2015.09684934656	-1.26996882978156	-0.00127955671882773	HCD	MS2	23.30861	31.24	53.6491665421333	48709	LPF3_030218_02.raw	0/0	4.06248950958252	2889976	53.5363502502441	0	6.942E-07
High	Sequest HT (A2)	Unambiguous	[K].MGLEAAVEATVEFLNK.[A]		1	2	A2XFI3	Q10MW3; A2XFI3	0	3	0.259	0	1	1	574.631530761719	1721.88003902516	1.27243355779441	0.000730325052093879	HCD	MS2	0	42.13	63.5973123186667	59723	LPF3_030218_03.raw	0/0	3.048748254776	3496312.375	63.5772361755371	0	5.702E-05
High	Sequest HT (A2)	Unambiguous	[R].AAVPSGASTGVYEALELR.[D]		1	1	Q42971	Q42971	0	2	0.5985	0	1	1	895.970520019531	1790.93376340906	3.04856930994098	0.00272988453139078	CID	MS2		33.1	63.6190300157333	59744	LPF3_030218_03.raw	0/0	4.00789880752563			0	1.947E-05
High	Sequest HT (A2)	Unambiguous	[R].NPDEIPWAEAGAEYVVESTGVFTDKEK.[A]		1	1	A2YQT7	A2YQT7	1	3	0.3402	0	1	1	994.475463867188	2981.41183834156	2.26423493751438	0.00225020052084801	HCD	MS2	30.98813	13.69318	53.6415379957333	48700	LPF3_030218_02.raw	0/0	4.82391214370728			0	2.587E-07
High	Sequest HT (A2)	Unambiguous	[R].TVPAAVPAIVFLSGGqSEEEATVNLNAMNK.[L]	Q16(Deamidated)	1	1	Q5N725	Q5N725	0	3	0.0221	0	1	1	1020.19311523438	3058.56479244313	8.05959771053922	0.00821686770825532	CID	MS2		33.1	63.6228058885333	59748	LPF3_030218_03.raw	0/0	4.07808637619019			0	1.776E-06
High	Sequest HT (A2)	Unambiguous	[K].EISGTHGPVYDLADIVTYLK.[I]		2	2	Q0JMY8; A2WPN7	Q0JMY8; A2WPN7	0	3	0.5303	0	1	1	731.046875	2191.12607174	-0.937297995577032	-0.000684580000021621	HCD	MS2	0	25.1491	48.9693132517333	44298	LPF3_030218_02.raw	0/0	4.6151328086853			0	5.865E-05
High	Sequest HT (A2)	Unambiguous	[K].ANLEYAVEAAADFLNK.[A]		2	2	Q0DHF6; A2Y5L9	Q0DHF6; A2Y5L9	0	3	0.5917	0	1	1	580.29248046875	1738.86288814625	-1.00792994982001	-0.000584217916715109	CID	MS2		41.52	52.9503476992	48069	LPF3_030218_02.raw	0/0	6.04747581481934			0	1.187E-08
High	Sequest HT (A2)	Unambiguous	[K].ANLEYAVEAAADFLNK.[A]		2	2	Q0DHF6; A2Y5L9	Q0DHF6; A2Y5L9	0	3	0.5421	0	1	1	580.29248046875	1738.86288814625	-1.00792994982001	-0.000584217916715109	HCD	MS2	7.950883	33.1	52.9484349853333	48067	LPF3_030218_02.raw	0/0	5.11087799072266			0	9.501E-06
High	Sequest HT (A2)	Unambiguous	[K].SAWSEAYNQLVAAIK.[Q]		1	1	O04985	O04985	0	3	0.6746	0	1	1	550.953918457031	1650.84720211109	-0.844879965917004	-0.000464922968755369	CID	MS2		29.05	52.1776045165333	47362	LPF3_030218_02.raw	0/0	4.64199495315552			0	1.603E-07
High	Sequest HT (A2)	Unambiguous	[K].SAWSEAYNQLVAAIK.[Q]		1	1	O04985	O04985	0	3	0.5256	0	1	1	550.953918457031	1650.84720211109	-0.844879965917004	-0.000464922968755369	HCD	MS2	53.12913	36.6	52.1760026373333	47360	LPF3_030218_02.raw	0/0	3.71360182762146			0	9E-06
High	Sequest HT (A2)	Unambiguous	[K].WLAANVSAEVAESTR.[I]		1	1	P48494	P48494	0	2	0.5378	0	1	1	802.406921386719	1603.80656614344	-0.557539844860447	-0.000447093281309208	CID	MS2		40.815	52.1750342477333	47359	LPF3_030218_02.raw	0/0	3.69988703727722			0	6.173E-06
High	Sequest HT (A2)	Unambiguous	[R].FGIVEGLMTTVHAITATQK.[T]		2	2	Q7FAH2; Q6K5G8	Q7FAH2; Q6K5G8	0	2	0.5529	0	1	1	1009.04357910156	2017.07988157313	0.599170047748298	0.000604286562406742	CID	MS2		42.045	52.1641241496	47347	LPF3_030218_02.raw	0/0	5.0131778717041	123892160	51.9479675292969	0	3.653E-07
High	Sequest HT (A2)	Unambiguous	[R].FGIVEGLMTTVHAITATQK.[T]		2	2	Q7FAH2; Q6K5G8	Q7FAH2; Q6K5G8	0	2	0.4005	0	1	1	1009.04278564453	2017.07829465906	-0.187568756117881	-0.000189170468843258	HCD	MS2	10.87072	33.1	52.1581930458667	47345	LPF3_030218_02.raw	0/0	4.4194483757019	123892160	51.9479675292969	0	4.041E-08
High	Sequest HT (A2)	Unambiguous	[K].GILGYVEEDLVSTDFQGDSR.[S]		1	1	Q6K5G8	Q6K5G8	0	2	0.7548	0	1	1	1100.52416992188	2200.04106321375	0.286632800253032	0.000315301874934448	CID	MS2		33.1	52.1552223296	47342	LPF3_030218_02.raw	0/0	6.73281717300415	580435037	51.9433288574219	0	1.373E-08
High	Sequest HT (A2)	Unambiguous	[K].EISGTHGPVYDLADIVTYLK.[I]		2	2	Q0JMY8; A2WPN7	Q0JMY8; A2WPN7	0	3	0.4633	0	1	1	731.04638671875	2191.12460689625	-1.60583204110625	-0.00117286125002162	HCD	MS2	33.71459	39.345	52.147243656	47335	LPF3_030218_02.raw	0/0	3.94787931442261			0	3.857E-05
High	Sequest HT (A2)	Unambiguous	[K].ANSEATLGTYQGDAVLGEGASESLHVK.[D]		1	1	Q5N725	Q5N725	0	3	0.5903	0	1	1	902.106079101563	2704.30368404469	-0.872107400339576	-0.000786148437479521	CID	MS2		35.03717	52.1158367029333	47302	LPF3_030218_02.raw	0/0	3.71196293830872			0	5.512E-07
High	Sequest HT (A2)	Unambiguous	[K].SAWSEAYNQLVAAIK.[Q]		1	1	O04985	O04985	0	2	0.5641	0	1	1	825.928100585938	1650.84892454188	0.198480875582182	0.00016383093748118	CID	MS2		25.88082	52.1147303405333	47301	LPF3_030218_02.raw	0/0	5.06609439849854	105796124	51.9644660949707	0	2.018E-07
High	Sequest HT (A2)	Unambiguous	[K].ANLEYAVEAAADFLNK.[A]		2	2	Q0DHF6; A2Y5L9	Q0DHF6; A2Y5L9	0	3	0.509	0	1	1	580.292602539063	1738.86325435719	-0.797326473903953	-0.000462147604215109	HCD	MS2	54.61192	31.765	52.215140664	47399	LPF3_030218_02.raw	0/0	4.44395017623901			0	6.022E-06
High	Sequest HT (A2)	Unambiguous	[K].ANSEATLGTYQGDAVLGEGASESLHVK.[D]		1	1	Q5N725	Q5N725	0	3	0.563	0	1	1	902.106628417969	2704.30533199391	-0.262727695210994	-0.000236832031229521	HCD	MS2	0.9514066	22.3042	52.1139385448	47300	LPF3_030218_02.raw	0/0	6.59069061279297			0	3.259E-10
High	Sequest HT (A2)	Unambiguous	[K].IGPNEPSQLSIDLNAqGLAR.[Y]	Q16(Deamidated)	1	1	Q5N725	Q5N725	0	3		0.037	4	4	698.704895019531	2094.10013179859	8.38510325376678	0.00585303286466769	CID	MS2		42.58	52.1012541450667	47289	LPF3_030218_02.raw	0/0	4.67705392837524			0	3.286E-06
High	Sequest HT (A2)	Unambiguous	[K].IGPNEPSqLSIDLNAQGLAR.[Y]	Q8(Deamidated)	1	1	Q5N725	Q5N725	0	3		0.0247	3	3	698.704895019531	2094.10013179859	8.38510325376678	0.00585303286466769	CID	MS2		42.58	52.1012541450667	47289	LPF3_030218_02.raw	0/0	4.74176025390625			0	2.326E-06
High	Sequest HT (A2)	Unambiguous	[K].IGPNEPSQLSIDLnAQGLAR.[Y]	N14(Deamidated)	1	1	Q5N725	Q5N725	0	3		0.0062	2	2	698.704895019531	2094.10013179859	8.38510325376678	0.00585303286466769	CID	MS2		42.58	52.1012541450667	47289	LPF3_030218_02.raw	0/0	4.82745122909546			0	1.728E-06
High	Sequest HT (A2)	Unambiguous	[K].IGPnEPSQLSIDLNAQGLAR.[Y]	N4(Deamidated)	1	1	Q5N725	Q5N725	0	3	0.0062	0	1	1	698.704895019531	2094.10013179859	8.38510325376678	0.00585303286466769	CID	MS2		42.58	52.1012541450667	47289	LPF3_030218_02.raw	0/0	4.85881519317627			0	2.7E-06
High	Sequest HT (A2)	Unambiguous	[K].IGPNEPSQLSIDLNAQGLAR.[Y]		1	1	Q5N725	Q5N725	0	3	0.5961	0	1	1	698.370300292969	2093.09634761891	-1.05541188513349	-0.000736360364498978	HCD	MS2	0	33.1	52.0992352293333	47287	LPF3_030218_02.raw	0/0	4.57607316970825			0	2.392E-05
High	Sequest HT (A2)	Unambiguous	[K].WLAANVSAEVAESTR.[I]		1	1	P48494	P48494	0	2	0.6621	0	1	1	802.406555175781	1603.80583372156	-1.01421677966489	-0.000813304218809208	CID	MS2		40.965	52.0900961757333	47277	LPF3_030218_02.raw	0/0	3.66712188720703			0	1.947E-06
High	Sequest HT (A2)	Unambiguous	[K].WLAANVSAEVAESTR.[I]		1	1	P48494	P48494	0	2	0.4202	0	1	1	802.406555175781	1603.80583372156	-1.01421677966489	-0.000813304218809208	HCD	MS2	23.89347	33.1	52.088181448	47275	LPF3_030218_02.raw	0/0	3.76195240020752			0	6.773E-05
High	Sequest HT (A2)	Unambiguous	[K].GILGYVEEDLVSTDFQGDNR.[S]		1	1	Q7FAH2	Q7FAH2	0	2	0.6437	0	1	1	1114.02807617188	2227.04887571375	-1.10277038308823	-0.00122796312507489	CID	MS2		22.57	52.0855858992	47272	LPF3_030218_02.raw	0/0	4.3461332321167	69287064	51.9449615478516	0	8.116E-06
High	Sequest HT (A2)	Unambiguous	[K].GILGYVEEDLVSTDFQGDNR.[S]		1	1	Q7FAH2	Q7FAH2	0	2	0.5396	0	1	1	1114.02807617188	2227.04887571375	-1.10277038308823	-0.00122796312507489	HCD	MS2	13.70081	40.965	52.0838151618667	47270	LPF3_030218_02.raw	0/0	4.03946542739868	69287064	51.9449615478516	0	5.881E-06
High	Sequest HT (A2)	Unambiguous	[R].VGALSIVcGSADVAVR.[V]	C8(Carbamidomethyl)	1	1	P37833	P37833	0	2	0.1755	0	1	1	787.423461914063	1573.83964719813	1.90291547762846	0.00149743906247934	HCD	MS2	44.23141	33.1	52.1069386557333	47295	LPF3_030218_02.raw	0/0	3.18559527397156			0	3.849E-05
High	Sequest HT (A2)	Unambiguous	[R].SGTLIDAIGIYVHP.[-]		2	2	Q0JMY8; A2WPN7	Q0JMY8; A2WPN7	0	2	0.2452	0	1	1	728.396484375	1455.78569212	1.02096862576651	0.00074315500000921	CID	MS2		33.1	52.0775970405333	47264	LPF3_030218_02.raw	0/0	3.6691415309906			0	4.09E-06
High	Sequest HT (A2)	Unambiguous	[K].ANLEYAVEAAADFLNK.[A]		2	2	Q0DHF6; A2Y5L9	Q0DHF6; A2Y5L9	0	3	0.5688	0	1	1	580.292602539063	1738.86325435719	-0.797326473903953	-0.000462147604215109	CID	MS2		33.1	52.2166945978667	47401	LPF3_030218_02.raw	0/0	5.96044731140137			0	4.703E-08
High	Sequest HT (A2)	Unambiguous	[K].FALLDTIKEEVPADMWSPAMK.[S]		1	1	O04986	O04986	1	3	0.64	0	1	1	798.069030761719	2392.19253902516	-0.0741181269420624	-5.91016144729413E-05	CID	MS2		33.1	52.2204819506667	47405	LPF3_030218_02.raw	0/0	4.24538230895996	63184102.625	51.940242767334	0	3.133E-06
High	Sequest HT (A2)	Unambiguous	[R].SLLTEEcDVLIPAALGGVINK.[D]	C7(Carbamidomethyl)	1	1	A2XMV1	A2XMV1	0	3	0.585	0	1	1	738.067749023438	2212.18869381031	-0.29473502752638	-0.000217336562577941	CID	MS2		33.1	52.3308101914667	47503	LPF3_030218_02.raw	0/0	3.47097182273865			0	1.51E-07
High	Sequest HT (A2)	Unambiguous	[R].SLLTEEcDVLIPAALGGVINK.[D]	C7(Carbamidomethyl)	1	1	A2XMV1	A2XMV1	0	3	0.476	0	1	1	738.067749023438	2212.18869381031	-0.29473502752638	-0.000217336562577941	HCD	MS2	0	41.4	52.3289647786667	47501	LPF3_030218_02.raw	0/0	3.34365820884705			0	2.523E-05
High	Sequest HT (A2)	Unambiguous	[K].SFVSEYPIVSIEDPFDQDDWEHYAK.[M]		1	1	Q42971	Q42971	0	3	0.6726	0	1	1	1006.12194824219	3016.35129146656	-0.342288740294023	-0.000344154479080316	CID	MS2		5.5067	52.326791916	47499	LPF3_030218_02.raw	0/0	3.94374012947083			0	1.993E-07
High	Sequest HT (A2)	Unambiguous	[K].IGPNEPSQLSIDLNAQGLAR.[Y]		1	1	Q5N725	Q5N725	0	2	0.6289	0	1	1	1047.05200195313	2093.09672727625	-0.874026568845737	-0.000914711874884233	CID	MS2		42.54	52.3150322258667	47489	LPF3_030218_02.raw	0/0	4.49662160873413			0	9.276E-08
High	Sequest HT (A2)	Unambiguous	[K].IGPNEPSQLSIDLNAQGLAR.[Y]		1	1	Q5N725	Q5N725	0	2	0.5	0	1	1	1047.05200195313	2093.09672727625	-0.874026568845737	-0.000914711874884233	HCD	MS2	37.67448	33.1	52.3129172797333	47487	LPF3_030218_02.raw	0/0	3.82253980636597			0	1.434E-07
High	Sequest HT (A2)	Unambiguous	[R].GVMLGADQPVILHMLDIPPATESLnGLK.[M]	N25(Deamidated)	1	1	Q7XDC8	Q7XDC8	0	3	0.0646	0	1	1	977.52001953125	2930.54550533375	3.04667541794414	0.00297613125011642	CID	MS2		42.435	52.2882769853333	47462	LPF3_030218_02.raw	0/0	4.1762375831604	5465929.375	52.2241401672363	0	5.745E-05
High	Sequest HT (A2)	Unambiguous	[R].TVPAAVPAIVFLSGGQSEEEATVNLNAMNK.[L]		1	1	Q5N725	Q5N725	0	2	0.5606	0	1	1	1529.28112792969	3057.55497922938	-0.375008856113984	-0.000573305312627781	CID	MS2		33.1	52.2758445917333	47449	LPF3_030218_02.raw	0/0	3.70812797546387			0	4.884E-05
High	Sequest HT (A2)	Unambiguous	[R].TVPAAVPAIVFLSGGQSEEEATVNLNAMNK.[L]		1	1	Q5N725	Q5N725	0	2	0.6447	0	1	1	1529.28015136719	3057.55302610438	-1.01379516766973	-0.00154986781262778	HCD	MS2	0	42.255	52.2740694074667	47447	LPF3_030218_02.raw	0/0	3.48936676979065			0	1.167E-05
High	Sequest HT (A2)	Unambiguous	[K].ELAAKPDVDGFLVGGASLKPEFIDIINSATVK.[S]		1	1	P48494	P48494	0	4	0.684	0	1	1	829.452270507813	3314.78725214125	-0.296250825088573	-0.000245502187340207	CID	MS2		15.70429	52.2730841330667	47446	LPF3_030218_02.raw	0/0	4.99762964248657			0	5.604E-08
High	Sequest HT (A2)	Unambiguous	[K].FALLDTIKEEVPADMWSPAMK.[S]		1	1	O04986	O04986	1	3	0.5521	0	1	1	798.069030761719	2392.19253902516	-0.0741181269420624	-5.91016144729413E-05	HCD	MS2	54.09218	40.17	52.2187174621333	47403	LPF3_030218_02.raw	0/0	4.88862752914429	63184102.625	51.940242767334	0	7.856E-06
High	Sequest HT (A2)	Unambiguous	[R].TVPAAVPAIVFLSGGQSEEEATVNLNAMNK.[L]		1	1	Q5N725	Q5N725	0	3	0.6795	0	1	1	1019.85638427734	3057.55459957203	-0.499179052212727	-0.000508755989661343	CID	MS2		17.7936	52.2719778194667	47445	LPF3_030218_02.raw	0/0	4.67818117141724			0	3.324E-07
High	Sequest HT (A2)	Unambiguous	[R].YAIIcqEnGLVPIVEPEILVDGSHDIER.[C]	C5(Carbamidomethyl); Q6(Deamidated); N8(Deamidated)	1	1	Q5N725	Q5N725	0	3	0.4544	0	1	1	1060.86840820313	3180.59067134938	4.32292307728554	0.00458312979167423	CID	MS2		40.5	52.2681423688	47441	LPF3_030218_02.raw	0/0	5.48321580886841			0	1.615E-06
High	Sequest HT (A2)	Unambiguous	[R].YAIIcqEnGLVPIVEPEILVDGSHDIER.[C]	C5(Carbamidomethyl); Q6(Deamidated); N8(Deamidated)	1	1	Q5N725	Q5N725	0	3	0.5093	0	1	1	1060.86840820313	3180.59067134938	4.32292307728554	0.00458312979167423	HCD	MS2	23.92797	38.23	52.2654912349333	47440	LPF3_030218_02.raw	0/0	4.85320425033569			0	8.375E-08
High	Sequest HT (A2)	Unambiguous	[K].IYIDATEPSFAVAEIWTSMAnGGDGKPnYDQNAHR.[Q]	N21(Deamidated); N28(Deamidated)	1	1	P17654	P17654	0	4	0.0956	0	1	1	960.945007324219	3840.75819940688	3.53864634597335	0.00339775921855634	CID	MS2		42.24	52.2498241810667	47431	LPF3_030218_02.raw	0/0	5.01896190643311	8678925	52.3509521484375	0	1.057E-07
High	Sequest HT (A2)	Unambiguous	[K].MTAEIGEQVQIVGDDLLVTNPTR.[V]		1	1	Q42971	Q42971	0	3	0.6009	0	1	1	833.761962890625	2499.27133541188	-1.83776752009314	-0.0015310293750493	CID	MS2		33.1	52.2483433741333	47430	LPF3_030218_02.raw	0/0	4.50826644897461			0	5.692E-06
High	Sequest HT (A2)	Unambiguous	[K].IYIDATEPSFAVAEIWTSMAnGGDGKPnYDQNAHR.[Q]	N21(Deamidated); N28(Deamidated)	1	1	P17654	P17654	0	4	0.151	0	1	1	960.945007324219	3840.75819940688	3.53864634597335	0.00339775921855634	HCD	MS2	63.8587	33.1	52.2474079389333	47429	LPF3_030218_02.raw	0/0	5.63093757629395	8678925	52.3509521484375	0	2.516E-08
High	Sequest HT (A2)	Unambiguous	[K].MTAEIGEQVQIVGDDLLVTNPTR.[V]		1	1	Q42971	Q42971	0	3	0.4411	0	1	1	833.761413574219	2499.26968746266	-2.4971381801943	-0.00208034578129931	HCD	MS2	0	39.015	52.2465892	47428	LPF3_030218_02.raw	0/0	4.33069324493408			0	1.182E-05
High	Sequest HT (A2)	Unambiguous	[R].AAVPSGASTGVYEALELR.[D]		1	1	Q42971	Q42971	0	2	0.5245	0	1	1	895.966979980469	1790.92668333094	-0.904731394844348	-0.00081015453110922	CID	MS2		40.575	52.2456225864	47427	LPF3_030218_02.raw	0/0	3.86664795875549			0	5.014E-05
High	Sequest HT (A2)	Unambiguous	[R].AAVPSGASTGVYEALELR.[D]		1	1	Q42971	Q42971	0	2	0.553	0	1	1	895.966979980469	1790.92668333094	-0.904731394844348	-0.00081015453110922	HCD	MS2	28.02356	33.1	52.2436702837333	47425	LPF3_030218_02.raw	0/0	4.42992353439331			0	4.471E-07
High	Sequest HT (A2)	Unambiguous	[K].SFVSEYPIVSIEDPFDqDDWEHYAK.[M]	Q17(Deamidated)	1	1	Q42971	Q42971	0	2	0.6035	0	1	1	1509.18005371094	3017.35283079188	5.46537078316569	0.00824543093761876	CID	MS2		37.03	52.2292169613333	47414	LPF3_030218_02.raw	0/0	4.00519895553589			0	7.952E-06
High	Sequest HT (A2)	Unambiguous	[K].ELAAKPDVDGFLVGGASLKPEFIDIINSATVK.[S]		1	1	P48494	P48494	0	4	0.4958	0	1	1	829.452392578125	3314.7877404225	-0.148946920431988	-0.000123431874840207	HCD	MS2	5.88864	13.95039	52.2710984352	47444	LPF3_030218_02.raw	0/0	4.77924108505249			0	2.873E-07
High	Sequest HT (A2)	Unambiguous	[R].NPEEIPWAAAGAEYVVESTGVFTDKDK.[A]		1	1	Q6K5G8	Q6K5G8	1	3	0.6545	0	1	1	975.138061523438	2923.39963131031	0.00780950809270102	7.61010430020785E-06	HCD	MS2	0	25.105	52.0768092488	47263	LPF3_030218_02.raw	0/0	6.59943675994873			0	3.488E-10
High	Sequest HT (A2)	Unambiguous	[R].SGTLIDAIGIYVHP.[-]		2	2	Q0JMY8; A2WPN7	Q0JMY8; A2WPN7	0	2	0.1022	0	1	1	728.396484375	1455.78569212	1.02096862576651	0.00074315500000921	HCD	MS2	14.40915	39.88815	52.0759697605333	47262	LPF3_030218_02.raw	0/0	3.23425579071045			0	5.927E-06
High	Sequest HT (A2)	Unambiguous	[K].ILNEGQIASTDVVEVVVSPPYVFLPVVK.[S]		1	1	P48494	P48494	0	3	0.7177	0	1	1	1004.56463623047	3011.67935543141	2.9898330019409	0.00300146380216878	HCD	MS2	2.228338	41.19	63.8093990213333	59921	LPF3_030218_03.raw	0/0	6.65587329864502			0	1.348E-09
High	Sequest HT (A2)	Unambiguous	[R].YAIIcQEnGLVPIVEPEILVDGSHDIER.[C]	C5(Carbamidomethyl); N8(Deamidated)	1	1	Q5N725	Q5N725	0	3	0.0351	0	1	1	1060.53686523438	3179.59604244313	0.986441729425012	0.00104549437500756	HCD	MS2	15.1566	33.1	51.8211498106667	47024	LPF3_030218_02.raw	0/0	5.6979832649231			0	6.703E-09
High	Sequest HT (A2)	Unambiguous	[K].GILGYVEEDLVSTDFQGDSR.[S]		1	1	Q6K5G8	Q6K5G8	0	3	0.721	0	1	1	734.01806640625	2200.03964595875	-0.357562178607933	-0.000262217083369857	CID	MS2		11.6423	51.8154956744	47018	LPF3_030218_02.raw	0/0	5.51741552352905			0	1.898E-08
High	Sequest HT (A2)	Unambiguous	[K].GILGYVEEDLVSTDFQGDSR.[S]		1	1	Q6K5G8	Q6K5G8	0	3	0.6679	0	1	1	734.01806640625	2200.03964595875	-0.357562178607933	-0.000262217083369857	HCD	MS2	9.413182	27.78165	51.8133937224	47016	LPF3_030218_02.raw	0/0	5.36437368392944			0	1.739E-07
High	Sequest HT (A2)	Unambiguous	[K].SFVSEYPIVSIEDPFDQDDWEHYAK.[M]		1	1	Q42971	Q42971	0	2	0.5515	0	1	1	1508.67980957031	3016.35234251063	0.00615996516392025	9.29031261875934E-06	CID	MS2		33.1	51.8017524010667	47006	LPF3_030218_02.raw	0/0	3.58728981018066			0	1.262E-05
High	Sequest HT (A2)	Unambiguous	[K].DVTELIGNTPLVYLNR.[V]		1	1	Q9XEA6	Q9XEA6	0	3	0.712	0	1	1	606.330871582031	1816.97806148609	-1.25358203220294	-0.00075924463537073	CID	MS2		33.1	51.7619084834667	46967	LPF3_030218_02.raw	0/0	4.3447208404541			0	3.192E-06
High	Sequest HT (A2)	Unambiguous	[K].DVTELIGNTPLVYLNR.[V]		1	1	Q9XEA6	Q9XEA6	0	3	0.5045	0	1	1	606.330871582031	1816.97806148609	-1.25358203220294	-0.00075924463537073	HCD	MS2	7.798546	42.39	51.7601626885333	46965	LPF3_030218_02.raw	0/0	3.35100054740906			0	3.119E-05
High	Sequest HT (A2)	Unambiguous	[K].FALLDTIKEEVPADMWSPAMK.[S]		1	1	O04986	O04986	1	3	0.6667	0	1	1	798.068908691406	2392.19217281422	-0.227204011285789	-0.000181171926972941	CID	MS2		41.52	51.7591773274667	46964	LPF3_030218_02.raw	0/0	3.92713713645935	63184102.625	51.940242767334	0	1.846E-06
High	Sequest HT (A2)	Unambiguous	[R].FGIVEGLMTTVHAITATQK.[T]		2	2	Q7FAH2; Q6K5G8	Q7FAH2; Q6K5G8	0	2	0.598	0	1	1	1009.04144287109	2017.07560911219	-1.51897288573757	-0.00153194390634326	CID	MS2		33.1	51.7578901645333	46963	LPF3_030218_02.raw	0/0	5.04758167266846	123892160	51.9479675292969	0	5.053E-07
High	Sequest HT (A2)	Unambiguous	[K].FALLDTIKEEVPADMWSPAMK.[S]		1	1	O04986	O04986	1	3	0.5911	0	1	1	798.068908691406	2392.19217281422	-0.227204011285789	-0.000181171926972941	HCD	MS2	8.451938	33.1	51.7569046410667	46962	LPF3_030218_02.raw	0/0	4.49569082260132	63184102.625	51.940242767334	0	1.22E-06
High	Sequest HT (A2)	Unambiguous	[R].YAIIcqENGLVPIVEPEILVDGSHDIER.[C]	C5(Carbamidomethyl); Q6(Deamidated)	1	1	Q5N725	Q5N725	0	3		0.0351	2	2	1060.53686523438	3179.59604244313	0.986441729425012	0.00104549437500756	HCD	MS2	15.1566	33.1	51.8211498106667	47024	LPF3_030218_02.raw	0/0	5.49798154830933			0	6.267E-09
High	Sequest HT (A2)	Unambiguous	[R].FGIVEGLMTTVHAITATQK.[T]		2	2	Q7FAH2; Q6K5G8	Q7FAH2; Q6K5G8	0	2	0.4139	0	1	1	1009.04144287109	2017.07560911219	-1.51897288573757	-0.00153194390634326	HCD	MS2	0	39.36	51.7560820709333	46961	LPF3_030218_02.raw	0/0	4.46686267852783	123892160	51.9479675292969	0	4.016E-08
High	Sequest HT (A2)	Unambiguous	[K].GILGYVEEDLVSTDFQGDSR.[S]		1	1	Q6K5G8	Q6K5G8	0	2	0.7673	0	1	1	1100.52368164063	2200.04008665125	-0.157251087299645	-0.000172979375065552	CID	MS2		23.91894	51.7540440936	46959	LPF3_030218_02.raw	0/0	6.91742944717407	580435037	51.9433288574219	0	3.25E-09
High	Sequest HT (A2)	Unambiguous	[K].DVTELIGNTPLVYLNR.[V]		1	1	Q9XEA6	Q9XEA6	0	2	0.6435	0	1	1	908.993469238281	1816.97966184656	-0.372801742959149	-0.000338686718691861	HCD	MS2	6.77984	24.51661	51.7531692866667	46958	LPF3_030218_02.raw	0/0	4.32449054718018			0	2.813E-07
High	Sequest HT (A2)	Unambiguous	[K].SAWSEAYNQLVAAIK.[Q]		1	1	O04985	O04985	0	2	0.4081	0	1	1	825.927062988281	1650.84684934656	-1.05856675217847	-0.00087376671876882	CID	MS2		33.1	51.7298830498667	46936	LPF3_030218_02.raw	0/0	3.97092437744141			0	3.179E-06
High	Sequest HT (A2)	Unambiguous	[K].SAWSEAYNQLVAAIK.[Q]		1	1	O04985	O04985	0	2	0.4724	0	1	1	825.927062988281	1650.84684934656	-1.05856675217847	-0.00087376671876882	HCD	MS2	27.0725	40.92	51.7281974368	46934	LPF3_030218_02.raw	0/0	3.80518770217896			0	8.157E-07
High	Sequest HT (A2)	Unambiguous	[K].ANSEATLGTYQGDAVLGEGASESLHVK.[D]		1	1	Q5N725	Q5N725	0	3	0.6603	0	1	1	902.10693359375	2704.30624752125	0.0758165854159964	6.83437500204794E-05	CID	MS2		26.03067	51.7261204173333	46932	LPF3_030218_02.raw	0/0	3.68275904655457			0	7.618E-07
High	Sequest HT (A2)	Unambiguous	[K].FALLDTIKEEVPADMWSPAMK.[S]		1	1	O04986	O04986	1	3	0.5673	0	1	1	798.068969726563	2392.19235591969	-0.150661069113926	-0.000120136770722941	HCD	MS2	8.408257	20.47	51.7053321016	46916	LPF3_030218_02.raw	0/0	5.12940549850464			0	4.119E-07
High	Sequest HT (A2)	Unambiguous	[R].TVPAAVPAIVFLSGGQSEEEATLNLNAMNK.[L]		1	1	P17784	P17784	0	3	0.4961	0	1	1	1024.53088378906	3071.57809810719	2.0582970701752	0.0021074023957226	HCD	MS2	35.82635	42.76	63.8248418066667	59937	LPF3_030218_03.raw	0/0	3.81211352348328			0	8.122E-06
High	Sequest HT (A2)	Unambiguous	[R].nPEEIPWAAAGAEYVVESTGVFTDKDK.[A]	N1(Deamidated)	1	1	Q6K5G8	Q6K5G8	1	3	0.4545	0	1	1	975.467346191406	2924.38748531422	1.32022152867756	0.00128694473971687	HCD	MS2	16.61421	42.595	51.6859928522667	46899	LPF3_030218_02.raw	0/0	4.4039945602417	7700574.75	51.8272018432617	0	6.583E-05
High	Sequest HT (A2)	Unambiguous	[K].IGPNEPSQLSIDLNAQGLAR.[Y]		1	1	Q5N725	Q5N725	0	3	0.6275	0	1	1	698.370178222656	2093.09598140797	-1.230373038457	-0.000858430676998978	CID	MS2		40.965	51.6850179773333	46898	LPF3_030218_02.raw	0/0	4.08157300949097			0	1.284E-07
High	Sequest HT (A2)	Unambiguous	[K].DVTELIGNTPLVYLNR.[V]		1	1	Q9XEA6	Q9XEA6	0	2	0.6004	0	1	1	908.993408203125	1816.97953977625	-0.439984810307254	-0.000399721874941861	CID	MS2		39.55918	51.755107032	46960	LPF3_030218_02.raw	0/0	4.58205842971802			0	3.374E-06
High	Sequest HT (A2)	Unambiguous	[R].YAIIcqEnGLVPIVEPEILVDGSHDIER.[C]	C5(Carbamidomethyl); Q6(Deamidated); N8(Deamidated)	1	1	Q5N725	Q5N725	0	3	0.5347	0	1	1	1060.86999511719	3180.59543209156	5.81974025992617	0.00617004385417423	CID	MS2		25.88858	51.8231474466667	47026	LPF3_030218_02.raw	0/0	5.48098278045654			0	5.263E-07
High	Sequest HT (A2)	Unambiguous	[K].IYIDATEPSFAVAEIWTSMANGGDGKPNYDQNAHR.[Q]		1	1	P17654	P17654	0	4	0.5064	0	1	1	960.445617675781	3838.76064081313	-4.151207177273	-0.00398388921894366	HCD	MS2	18.665	41.145	51.8511858984	47043	LPF3_030218_02.raw	0/0	4.66129684448242	22135652.5	51.9341011047363	0	1.076E-06
High	Sequest HT (A2)	Unambiguous	[K].MTAEIGEQVQIVGDDLLVTNPTR.[V]		1	1	Q42971	Q42971	0	3	0.5204	0	1	1	833.762268066406	2499.27225093922	-1.4714504867036	-0.0012258535937993	HCD	MS2	25.42501	29.065	51.8562914584	47048	LPF3_030218_02.raw	0/0	4.89814758300781			0	8.037E-06
High	Sequest HT (A2)	Unambiguous	[R].FGIVEGLMTTVHAITATQK.[T]		2	2	Q7FAH2; Q6K5G8	Q7FAH2; Q6K5G8	0	3	0.7175	0	1	1	673.031127929688	2017.07883052906	0.0780976292316465	5.25096874450052E-05	CID	MS2		6.089677	52.0268133592	47213	LPF3_030218_02.raw	0/0	3.5398576259613			0	1.177E-07
High	Sequest HT (A2)	Unambiguous	[K].ILNEGQIASTDVVEVVVSPPYVFLPVVK.[S]		1	1	P48494	P48494	0	3	0.6821	0	1	1	1004.56402587891	3011.67752437672	2.38184657777343	0.00239111223966878	CID	MS2		33.1	63.8111701189333	59923	LPF3_030218_03.raw	0/0	4.75137758255005			0	1.818E-06
High	Sequest HT (A2)	Unambiguous	[K].ANLEYAVEAAADFLNK.[A]		2	2	Q0DHF6; A2Y5L9	Q0DHF6; A2Y5L9	0	2	0.5223	0	1	1	869.937377929688	1738.86747922938	1.63234636453776	0.00141921468741657	CID	MS2		33.1	51.9959605058667	47186	LPF3_030218_02.raw	0/0	4.71353340148926	16675569	51.9535217285156	0	1.062E-07
High	Sequest HT (A2)	Unambiguous	[K].ANLEYAVEAAADFLNK.[A]		2	2	Q0DHF6; A2Y5L9	Q0DHF6; A2Y5L9	0	2	0.4886	0	1	1	869.937377929688	1738.86747922938	1.63234636453776	0.00141921468741657	HCD	MS2	0	41.49	51.9942401042667	47184	LPF3_030218_02.raw	0/0	3.52296185493469	16675569	51.9535217285156	0	1.998E-06
High	Sequest HT (A2)	Unambiguous	[K].MTAEIGEQVQIVGDDLLVTNPTR.[V]		1	1	Q42971	Q42971	0	2	0.6368	0	1	1	1250.14233398438	2499.27739133875	0.585305021006028	0.000731419374915276	CID	MS2		33.1	51.9921670109333	47182	LPF3_030218_02.raw	0/0	4.35233783721924	28328046	51.9714126586914	0	1.226E-05
High	Sequest HT (A2)	Unambiguous	[K].MTAEIGEQVQIVGDDLLVTNPTR.[V]		1	1	Q42971	Q42971	0	2	0.4516	0	1	1	1250.14196777344	2499.27665891688	0.292251394294399	0.000365208437415276	HCD	MS2	13.96733	39.33	51.9903735741333	47180	LPF3_030218_02.raw	0/0	4.33905553817749	28328046	51.9714126586914	0	7.102E-06
High	Sequest HT (A2)	Unambiguous	[K].DVVPFNFLTPLR.[I]		1	1	Q0JMH0	Q0JMH0	0	2	0.576	0	1	1	709.395812988281	1417.78434934656	0.379039849550631	0.000268698281388424	HCD	MS2	0	42.625	51.98299234	47172	LPF3_030218_02.raw	0/0	2.49825525283813	98964747.75	51.9224815368652	0	7.818E-05
High	Sequest HT (A2)	Unambiguous	[R].SLLTEEcDVLIPAALGGVINK.[D]	C7(Carbamidomethyl)	1	1	A2XMV1	A2XMV1	0	3	0.696	0	1	1	738.068725585938	2212.19162349781	1.02960346345123	0.000759225937422059	CID	MS2		23.00789	51.9776907504	47167	LPF3_030218_02.raw	0/0	3.97941112518311	177609233	51.9696388244629	0	7.006E-09
High	Sequest HT (A2)	Unambiguous	[K].SFVSEYPIVSIEDPFDQDDWEHYAK.[M]		1	1	Q42971	Q42971	0	3	0.6958	0	1	1	1006.12329101563	3016.35531978688	0.993205220587678	0.000998618958419684	CID	MS2		3.526197	51.9765930152	47166	LPF3_030218_02.raw	0/0	3.31889009475708			0	8.995E-07
High	Sequest HT (A2)	Unambiguous	[R].SLLTEEcDVLIPAALGGVINK.[D]	C7(Carbamidomethyl)	1	1	A2XMV1	A2XMV1	0	3	0.5076	0	1	1	738.068420410156	2212.19070797047	0.615747685020725	0.000454050156172059	HCD	MS2	0	27.38081	51.9757154914667	47165	LPF3_030218_02.raw	0/0	3.29241466522217	177609233	51.9696388244629	0	2.087E-06
High	Sequest HT (A2)	Unambiguous	[R].NPEEIPWGETGAEFVVESTGVFTDKDK.[A]		1	1	Q7FAH2	Q7FAH2	1	3	0.4406	0	1	1	994.47509765625	2981.41073970875	1.89573995606495	0.00188398958334801	HCD	MS2	49.78242	41.175	51.9686827528	47159	LPF3_030218_02.raw	0/0	4.04170513153076			0	2.197E-06
High	Sequest HT (A2)	Unambiguous	[R].STFYIqDPVVGYTDYPFLDEKDEGAATYA.[-]	Q6(Deamidated)	1	1	Q69TH8	Q69TH8	1	3	0.5981	0	1	1	1092.83630371094	3276.49435787281	4.89712162912446	0.00534843760393159	CID	MS2		42.57	51.9676805928	47158	LPF3_030218_02.raw	0/0	3.20632886886597	7713113.25	51.9184265136719	0	2.307E-05
High	Sequest HT (A2)	Unambiguous	[K].IGPNEPSQLSIDLNAQGLAR.[Y]		1	1	Q5N725	Q5N725	0	2	0.6717	0	1	1	1047.052734375	2093.09819212	-0.174181955551709	-0.000182289999884233	CID	MS2		39.36	51.8993586173333	47091	LPF3_030218_02.raw	0/0	3.95885491371155			0	2.297E-07
High	Sequest HT (A2)	Unambiguous	[R].TVPAAVPAIVFLSGGQSEEEATVNLNAMNK.[L]		1	1	Q5N725	Q5N725	0	2	0.6568	0	1	1	1529.28161621094	3057.55595579188	-0.0556157003361123	-8.5024062627781E-05	CID	MS2		33.1	51.8979400973333	47090	LPF3_030218_02.raw	0/0	5.0700798034668			0	7.919E-07
High	Sequest HT (A2)	Unambiguous	[K].IGPNEPSQLSIDLNAQGLAR.[Y]		1	1	Q5N725	Q5N725	0	2	0.5586	0	1	1	1047.05200195313	2093.09672727625	-0.874026568845737	-0.000914711874884233	HCD	MS2	34.73793	33.1	51.8970401096	47089	LPF3_030218_02.raw	0/0	4.34611368179321			0	4.031E-06
High	Sequest HT (A2)	Unambiguous	[R].TVPAAVPAIVFLSGGQSEEEATVNLNAMNK.[L]		1	1	Q5N725	Q5N725	0	2	0.7563	0	1	1	1529.27893066406	3057.55058469813	-1.8122780571144	-0.00277057093762778	HCD	MS2	0	42.255	51.8961715376	47088	LPF3_030218_02.raw	0/0	4.38687562942505			0	2.516E-07
High	Sequest HT (A2)	Unambiguous	[K].ELAAKPDVDGFLVGGASLKPEFIDIINSATVK.[S]		1	1	P48494	P48494	0	4	0.5928	0	1	1	829.451721191406	3314.78505487563	-0.959118396043203	-0.000794818593590207	CID	MS2		10.43073	51.8951840509333	47087	LPF3_030218_02.raw	0/0	3.87622237205505			0	1.049E-06
High	Sequest HT (A2)	Unambiguous	[R].TVPAAVPAIVFLSGGQSEEEATVNLNAMNK.[L]		1	1	Q5N725	Q5N725	0	3	0.6923	0	1	1	1019.85614013672	3057.55386715016	-0.738723919046131	-0.000752896614661343	CID	MS2		18.68114	51.8940735285333	47086	LPF3_030218_02.raw	0/0	4.41986608505249			0	8.074E-09
High	Sequest HT (A2)	Unambiguous	[K].ELAAKPDVDGFLVGGASLKPEFIDIINSATVK.[S]		1	1	P48494	P48494	0	4	0.4883	0	1	1	829.451721191406	3314.78505487563	-0.959118396043203	-0.000794818593590207	HCD	MS2	2.46933	12.93498	51.8931962714667	47085	LPF3_030218_02.raw	0/0	4.28154802322388			0	3.631E-06
High	Sequest HT (A2)	Unambiguous	[K].SAWSEAYNQLVAAIK.[Q]		1	1	O04985	O04985	0	3	0.6298	0	1	1	550.953552246094	1650.84610347828	-1.51037576884911	-0.000831133906255369	CID	MS2		40.95	51.8659249248	47058	LPF3_030218_02.raw	0/0	3.88900971412659	5938378.25	51.9963989257813	0	3.464E-07
High	Sequest HT (A2)	Unambiguous	[K].SAWSEAYNQLVAAIK.[Q]		1	1	O04985	O04985	0	3	0.5308	0	1	1	550.953552246094	1650.84610347828	-1.51037576884911	-0.000831133906255369	HCD	MS2	0	33.1	51.8640038685333	47056	LPF3_030218_02.raw	0/0	3.41231441497803	5938378.25	51.9963989257813	0	3.988E-06
High	Sequest HT (A2)	Unambiguous	[K].ALGVDTVPVLVGPVSYLLLSKPAK.[G]		2	2	Q2QLY5; Q2QLY4	Q2QLY5; Q2QLY4	0	3	0.766	0	1	1	812.820556640625	2436.44711666188	-0.202092638207411	-0.000164129375055685	HCD	MS2	22.73577	42.625	52.3331976752	47505	LPF3_030218_02.raw	0/0	4.53220129013062			0	1.014E-07
High	Sequest HT (A2)	Unambiguous	[R].FGIVEGLMTTVHAITATQK.[T]		2	2	Q7FAH2; Q6K5G8	Q7FAH2; Q6K5G8	0	2	0.5364	0	1	1	1009.04327392578	2017.07927122156	0.29657820010746	0.000299110781156742	CID	MS2		29.38	52.9493162786667	48068	LPF3_030218_02.raw	0/0	4.8082103729248			0	8.203E-08
High	Sequest HT (A2)	Unambiguous	[K].GILGYVEEDLVSTDFQGDSR.[S]		1	1	Q6K5G8	Q6K5G8	0	3	0.4547	0	1	1	734.017028808594	2200.03653316578	-1.77244207018209	-0.00129981473961986	HCD	MS2	55.14219	38.91	52.3372061378667	47509	LPF3_030218_02.raw	0/0	4.74845790863037			0	1.963E-06
High	Sequest HT (A2)	Unambiguous	[K].ANLEYAVEAAADFLNK.[A]		2	2	Q0DHF6; A2Y5L9	Q0DHF6; A2Y5L9	0	2	0.5219	0	1	1	869.936462402344	1738.86564817469	0.579328984957493	0.00050368734366657	CID	MS2		33.1	52.3550239738667	47526	LPF3_030218_02.raw	0/0	5.24791145324707	9347566.25	52.4069061279297	0	1.346E-07
High	Sequest HT (A2)	Unambiguous	[R].SGETEDTFIADLAVGLATGQIK.[T]		1	1	Q42971	Q42971	0	3	0.4442	0	1	1	746.053161621094	2236.14493160328	4.7397122459025	0.00353287776048698	HCD	MS2	32.28165	41.22	63.7481661525333	59863	LPF3_030218_03.raw	0/0	4.84495687484741			0	8.58E-06
High	Sequest HT (A2)	Unambiguous	[R].FGIVEGLMTTVHAITATQK.[T]		2	2	Q7FAH2; Q6K5G8	Q7FAH2; Q6K5G8	0	3	0.2698	0	1	1	673.033142089844	2017.08487300953	3.07375692087594	0.00206666984369501	HCD	MS2	9.026676	33.1	63.7490180741333	59864	LPF3_030218_03.raw	0/0	3.14907598495483			0	9.545E-06
High	Sequest HT (A2)	Unambiguous	[K].IYIDATEPSFAVAEIWTSMANGGDGKPNYDQnAHR.[Q]	N32(Deamidated)	1	1	P17654	P17654	0	4		0.0498	3	3	960.698547363281	3839.77235956313	3.06456427195174	0.00294179828105634	CID	MS2		42.625	52.7497481546667	47875	LPF3_030218_02.raw	0/0	4.19514608383179			0	1.856E-05
High	Sequest HT (A2)	Unambiguous	[K].IYIDATEPSFAVAEIWTSMANGGDGKPnYDQNAHR.[Q]	N28(Deamidated)	1	1	P17654	P17654	0	4		0.043	2	2	960.698547363281	3839.77235956313	3.06456427195174	0.00294179828105634	CID	MS2		42.625	52.7497481546667	47875	LPF3_030218_02.raw	0/0	4.22627878189087			0	1.048E-05
High	Sequest HT (A2)	Unambiguous	[K].IYIDATEPSFAVAEIWTSMAnGGDGKPNYDQNAHR.[Q]	N21(Deamidated)	1	1	P17654	P17654	0	4	0.043	0	1	1	960.698547363281	3839.77235956313	3.06456427195174	0.00294179828105634	CID	MS2		42.625	52.7497481546667	47875	LPF3_030218_02.raw	0/0	4.4229531288147			0	7.356E-06
High	Sequest HT (A2)	Unambiguous	[K].IYIDATEPSFAVAEIWTSMANGGDGKPNYDqNAHR.[Q]	Q31(Deamidated)	1	1	P17654	P17654	0	4		0.0498	2	2	960.698547363281	3839.77235956313	3.06456427195174	0.00294179828105634	HCD	MS2	0	33.1	52.7477150184	47873	LPF3_030218_02.raw	0/0	5.72871017456055			0	1.688E-08
High	Sequest HT (A2)	Unambiguous	[K].IYIDATEPSFAVAEIWTSMAnGGDGKPNYDQNAHR.[Q]	N21(Deamidated)	1	1	P17654	P17654	0	4	0.0498	0	1	1	960.698547363281	3839.77235956313	3.06456427195174	0.00294179828105634	HCD	MS2	0	33.1	52.7477150184	47873	LPF3_030218_02.raw	0/0	6.03142213821411			0	3.404E-09
High	Sequest HT (A2)	Unambiguous	[R].FGIVEGLMTTVHAITATQK.[T]		2	2	Q7FAH2; Q6K5G8	Q7FAH2; Q6K5G8	0	3	0.7127	0	1	1	673.030700683594	2017.07754879078	-0.557345250814114	-0.000374736406304995	CID	MS2		10.41645	52.74085046	47866	LPF3_030218_02.raw	0/0	4.56139421463013			0	6.93E-08
High	Sequest HT (A2)	Unambiguous	[R].SGETEDTFIADLAVGLATGQIK.[T]		1	1	Q42971	Q42971	0	3	0.5	0	1	1	746.05322265625	2236.14511470875	4.82159707100011	0.00359391291673698	CID	MS2		33.1	63.7499349016	59865	LPF3_030218_03.raw	0/0	4.50490856170654			0	1.197E-07
High	Sequest HT (A2)	Unambiguous	[K].GILNVAVEGELWR.[L]		1	1	P17654	P17654	0	2	0.3257	0	1	1	728.400268554688	1455.79326047938	-1.49659118742758	-0.00108936531250947	HCD	MS2	20.93525	33.1	63.6578491266667	59782	LPF3_030218_03.raw	0/0	3.03700828552246			0	3.994E-05
High	Sequest HT (A2)	Unambiguous	[K].ANLEYAVEAAADFLNK.[A]		2	2	Q0DHF6; A2Y5L9	Q0DHF6; A2Y5L9	0	2	0.6484	0	1	1	869.93505859375	1738.8628405575	-1.03529766373225	-0.00090012125008343	CID	MS2		31.42	52.7238700762667	47857	LPF3_030218_02.raw	0/0	6.20217752456665	52537954.25	52.6833190917969	0	1.729E-08
High	Sequest HT (A2)	Unambiguous	[K].IFEVAPSASQMFSFLR.[N]		2	2	O04986; O04985	O04986; O04985	0	3	0.5627	0	1	1	610.644348144531	1829.91849117359	-3.8120658638879	-0.00232526546869849	HCD	MS2	71.87932	31.735	52.7171016104	47851	LPF3_030218_02.raw	0/0	3.42958545684814	3508880.375	52.7624549865723	0	5.722E-05
High	Sequest HT (A2)	Unambiguous	[R].VGALSIVcGSADVAVR.[V]	C8(Carbamidomethyl)	1	1	P37833	P37833	0	2	0.1699	0	1	1	787.423767089844	1573.84025754969	2.29072672957781	0.00180261484372934	CID	MS2		41.8	52.7006629	47837	LPF3_030218_02.raw	0/0	3.1186192035675			0	7.616E-06
High	Sequest HT (A2)	Unambiguous	[R].VGALSIVcGSADVAVR.[V]	C8(Carbamidomethyl)	1	1	P37833	P37833	0	2	0.1702	0	1	1	787.423767089844	1573.84025754969	2.29072672957781	0.00180261484372934	HCD	MS2	16.43585	32.065	52.6987648229333	47835	LPF3_030218_02.raw	0/0	3.76489281654358			0	7.014E-06
High	Sequest HT (A2)	Unambiguous	[K].IGPNEPSQLSIDLNAQGLAR.[Y]		1	1	Q5N725	Q5N725	0	2	0.7002	0	1	1	1047.0517578125	2093.096238995	-1.10730810661041	-0.00115885249988423	CID	MS2		29.95	52.6881513733333	47824	LPF3_030218_02.raw	0/0	4.06827020645142			0	7.525E-07
High	Sequest HT (A2)	Unambiguous	[K].IGPNEPSQLSIDLNAQGLAR.[Y]		1	1	Q5N725	Q5N725	0	2	0.5899	0	1	1	1047.0517578125	2093.096238995	-1.10730810661041	-0.00115885249988423	HCD	MS2	33.91752	39.07949	52.6863488568	47822	LPF3_030218_02.raw	0/0	4.33929395675659			0	1.11E-07
High	Sequest HT (A2)	Unambiguous	[K].ALGVDTVPVLVGPVSYLLLSKPAK.[G]		2	2	Q2QLY5; Q2QLY4	Q2QLY5; Q2QLY4	0	3	0.8289	0	1	1	812.820617675781	2436.44729976734	-0.126939998737607	-0.000103094218805685	CID	MS2		3.685172	52.6853637157333	47821	LPF3_030218_02.raw	0/0	1.52418088912964	154451597.9375	52.7111167907715	0	6.077E-05
High	Sequest HT (A2)	Unambiguous	[K].SFVSEYPIVSIEDPFDQDDWEHYAK.[M]		1	1	Q42971	Q42971	0	3	0.6637	0	1	1	1006.12188720703	3016.35110836109	-0.402993011243191	-0.000405189635330316	CID	MS2		9.540813	52.6842592792	47820	LPF3_030218_02.raw	0/0	3.38713145256042	95101566.5	52.6798706054688	0	7.032E-08
High	Sequest HT (A2)	Unambiguous	[K].ALGVDTVPVLVGPVSYLLLSKPAK.[G]		2	2	Q2QLY5; Q2QLY4	Q2QLY5; Q2QLY4	0	3	0.864	0	1	1	812.820251464844	2436.44620113453	-0.57785583555643	-0.000469305156305685	HCD	MS2	0.5870603	10.67124	52.6833780101333	47819	LPF3_030218_02.raw	0/0	5.2212929725647	154451597.9375	52.7111167907715	0	3.849E-08
High	Sequest HT (A2)	Unambiguous	[R].FGIVEGLMTTVHAITATQK.[T]		2	2	Q7FAH2; Q6K5G8	Q7FAH2; Q6K5G8	0	3	0.475	0	1	1	673.033020019531	2017.08450679859	2.89220181229144	0.00194459953119501	CID	MS2		42.4	63.7512221392	59866	LPF3_030218_03.raw	0/0	2.79578757286072			0	1.598E-05
High	Sequest HT (A2)	Unambiguous	[K].IFEVAPSASQMFSFLR.[N]		2	2	O04986; O04985	O04986; O04985	0	3	0.6704	0	1	1	610.644348144531	1829.91849117359	-3.8120658638879	-0.00232526546869849	CID	MS2		40.395	52.7190558749333	47853	LPF3_030218_02.raw	0/0	4.46445655822754	3508880.375	52.7624549865723	0	1.753E-06
High	Sequest HT (A2)	Unambiguous	[K].WLAANVSAEVAESTR.[I]		1	1	P48494	P48494	0	2	0.5612	0	1	1	802.406921386719	1603.80656614344	-0.557539844860447	-0.000447093281309208	CID	MS2		33.1	52.6352886250667	47772	LPF3_030218_02.raw	0/0	3.75831460952759			0	2.36E-05
High	Sequest HT (A2)	Unambiguous	[K].IFEVAPSASQMFSFLR.[N]		2	2	O04986; O04985	O04986; O04985	0	2	0.5978	0	1	1	915.46630859375	1829.9253405575	-0.0690806823276337	-6.32062499335007E-05	CID	MS2		22.58756	52.7862071154667	47911	LPF3_030218_02.raw	0/0	5.5154333114624	105782088	52.6984710693359	0	6.228E-09
High	Sequest HT (A2)	Unambiguous	[R].AAVPSGASTGVYEALELR.[D]		1	1	Q42971	Q42971	0	2	0.5656	0	1	1	895.967712402344	1790.92814817469	-0.0868071110956598	-7.77326561092195E-05	CID	MS2		33.1	52.793920964	47919	LPF3_030218_02.raw	0/0	3.88562536239624			0	7.59E-06
High	Sequest HT (A2)	Unambiguous	[K].NAIELGLLETLQSAAVAGGGGK.[A]		1	1	Q6ZD89	Q6ZD89	0	2	0.6733	0	1	1	1035.0673828125	2069.127488995	1.82694489646064	0.0018900874999872	CID	MS2		33.1	52.9039164506667	48024	LPF3_030218_02.raw	0/0	4.99398708343506	43337793	52.8630485534668	0	6.926E-09
High	Sequest HT (A2)	Unambiguous	[K].NAIELGLLETLQSAAVAGGGGK.[A]		1	1	Q6ZD89	Q6ZD89	0	2	0.6413	0	1	1	1035.0673828125	2069.127488995	1.82694489646064	0.0018900874999872	HCD	MS2	10.6965	41.025	52.9021351872	48022	LPF3_030218_02.raw	0/0	5.9079442024231	43337793	52.8630485534668	0	8.382E-09
High	Sequest HT (A2)	Unambiguous	[K].GILGYVEEDLVSTDFQGDSR.[S]		1	1	Q6K5G8	Q6K5G8	0	2	0.7393	0	1	1	1100.52563476563	2200.04399290125	1.61828446291106	0.00178014562493445	CID	MS2		33.1	52.8959896058667	48016	LPF3_030218_02.raw	0/0	6.5627589225769	138964730.5	52.863525390625	0	5.426E-08
High	Sequest HT (A2)	Unambiguous	[K].GILGYVEEDLVSTDFQGDSR.[S]		1	1	Q6K5G8	Q6K5G8	0	2	0.6913	0	1	1	1100.52575683594	2200.04423704188	1.72925543479923	0.00190221593743445	HCD	MS2	5.47306	39.6	52.8942334866667	48014	LPF3_030218_02.raw	0/0	5.28043842315674	138964730.5	52.863525390625	0	2.34E-08
High	Sequest HT (A2)	Unambiguous	[K].MTAEIGEQVQIVGDDLLVTNPTR.[V]		1	1	Q42971	Q42971	0	2	0.6887	0	1	1	1250.13903808594	2499.27079954188	-2.05217761939864	-0.00256447906258472	CID	MS2		33.1	52.8741341594667	47998	LPF3_030218_02.raw	0/0	4.07886791229248			0	9.516E-06
High	Sequest HT (A2)	Unambiguous	[K].MTAEIGEQVQIVGDDLLVTNPTR.[V]		1	1	Q42971	Q42971	0	2	0.5603	0	1	1	1250.13903808594	2499.27079954188	-2.05217761939864	-0.00256447906258472	HCD	MS2	18.64762	41.205	52.8723676165333	47996	LPF3_030218_02.raw	0/0	4.88659620285034			0	1.713E-07
High	Sequest HT (A2)	Unambiguous	[R].TVPAAVPAIVFLSGGqSEEEATLNLNAMNK.[L]	Q16(Deamidated)	1	1	P17784	P17784	0	3	0.0988	0	1	1	1024.86254882813	3072.57309322438	5.63092277128971	0.00576710812488927	CID	MS2		24.36474	52.8702783117333	47994	LPF3_030218_02.raw	0/0	4.25040817260742			0	1.18E-05
High	Sequest HT (A2)	Unambiguous	[R].AGLPLQDLEFVQFHPTGIYGAGcLITEGSR.[G]	C23(Carbamidomethyl)	1	1	Q6ZDY8	Q6ZDY8	0	3	0.4047	0	1	1	1082.88000488281	3246.62546138844	0.0778126273108212	8.4209479129053E-05	HCD	MS2	0	33.1	52.8693449581333	47993	LPF3_030218_02.raw	0/0	3.8278226852417	15856175	52.8228302001953	0	5.79E-05
High	Sequest HT (A2)	Unambiguous	[R].TVPAAVPAIVFLSGGQSEEEATLNLNAMNK.[L]		1	1	P17784	P17784	0	3	0.5143	0	1	1	1024.52770996094	3071.56857662281	-1.041576567715	-0.0010664257292774	HCD	MS2	33.40671	19.34735	52.8685053813333	47992	LPF3_030218_02.raw	0/0	4.5314507484436			0	6.651E-07
High	Sequest HT (A2)	Unambiguous	[R].AAVPSGASTGVYEALELR.[D]		1	1	Q42971	Q42971	0	2	0.4799	0	1	1	895.967712402344	1790.92814817469	-0.0868071110956598	-7.77326561092195E-05	HCD	MS2	31.57723	34.69	52.7922961141333	47917	LPF3_030218_02.raw	0/0	3.97530174255371			0	4.915E-07
High	Sequest HT (A2)	Unambiguous	[K].WLAANVSAEVAESTR.[I]		1	1	P48494	P48494	0	2	0.7237	0	1	1	802.408630371094	1603.80998411219	1.57361918422695	0.00126189109369079	CID	MS2		40.65	63.6561076685333	59780	LPF3_030218_03.raw	0/0	4.09051322937012			0	2.414E-07
High	Sequest HT (A2)	Unambiguous	[K].DGESFSNIPTNAVNAVTWGVFPGK.[E]		1	1	Q75HE6	Q75HE6	0	2	0.3554	0	1	1	1254.11376953125	2507.2202624325	0.0535224246339317	6.7096250177201E-05	HCD	MS2	0	42.445	52.8455232450667	47968	LPF3_030218_02.raw	0/0	3.77333331108093	4223857.25	52.8339042663574	0	3.74E-06
High	Sequest HT (A2)	Unambiguous	[R].SIAFNYIGVDGQEYAIGPWGGGEGTSTEIK.[L]		2	2	Q0JMY8; A2WPN7	Q0JMY8; A2WPN7	0	2	0.5262	0	1	1	1558.74279785156	3116.47831907313	-2.05870954644912	-0.00320796843766402	HCD	MS2	4.416713	33.1	52.8211364525333	47947	LPF3_030218_02.raw	0/0	4.01118278503418			0	1.015E-05
High	Sequest HT (A2)	Unambiguous	[R].SGTLIDAIGIYVHP.[-]		2	2	Q0JMY8; A2WPN7	Q0JMY8; A2WPN7	0	2	0.2005	0	1	1	728.397644042969	1455.78801145594	2.61415525895265	0.00190282296875921	CID	MS2		38.88425	52.8121370176	47937	LPF3_030218_02.raw	0/0	3.6925847530365			0	9.596E-06
High	Sequest HT (A2)	Rejected	[R].SGTLIDAIGIYVHP.[-]		2	2	Q0JMY8; A2WPN7	Q0JMY8; A2WPN7	0	2	0.0326	0	1	1	728.397644042969	1455.78801145594	2.61415525895265	0.00190282296875921	HCD	MS2	2.976237	33.1	52.8102328138667	47935	LPF3_030218_02.raw	0/0	3.06998252868652			0	1.443E-05
High	Sequest HT (A2)	Unambiguous	[K].ANSEATLGTYQGDAVLGEGASESLHVK.[D]		1	1	Q5N725	Q5N725	0	3	0.6702	0	1	1	902.106628417969	2704.30533199391	-0.262727695210994	-0.000236832031229521	CID	MS2		22.23678	52.8084598770667	47933	LPF3_030218_02.raw	0/0	3.75625491142273			0	1.468E-07
High	Sequest HT (A2)	Unambiguous	[K].SAWSEAYNQLVAAIK.[Q]		1	1	O04985	O04985	0	2	0.5669	0	1	1	825.928527832031	1650.84977903406	0.716088722307155	0.00059107703123118	CID	MS2		18.11	52.8072151866667	47932	LPF3_030218_02.raw	0/0	5.01444482803345			0	1.049E-06
High	Sequest HT (A2)	Unambiguous	[K].ANSEATLGTYQGDAVLGEGASESLHVK.[D]		1	1	Q5N725	Q5N725	0	3	0.6143	0	1	1	902.106384277344	2704.30459957203	-0.533563119712586	-0.000480972656229521	HCD	MS2	0	28.045	52.8063705704	47931	LPF3_030218_02.raw	0/0	6.99663352966309			0	9.805E-11
High	Sequest HT (A2)	Unambiguous	[K].SAWSEAYNQLVAAIK.[Q]		1	1	O04985	O04985	0	2	0.4647	0	1	1	825.927917480469	1650.84855833094	-0.0233510587285205	-1.92745312688203E-05	HCD	MS2	1.296966	23.08395	52.8055415322667	47930	LPF3_030218_02.raw	0/0	3.68403363227844			0	1.877E-06
High	Sequest HT (A2)	Unambiguous	[R].NPEEIPWAAAGAEYVVESTGVFTDKDK.[A]		1	1	Q6K5G8	Q6K5G8	1	3	0.4974	0	1	1	975.137817382813	2923.39889888844	-0.242728212742809	-0.000236530520699792	CID	MS2		8.376057	52.8034898941333	47928	LPF3_030218_02.raw	0/0	1.93474209308624	522579592	52.690601348877	0	1.303E-07
High	Sequest HT (A2)	Unambiguous	[K].DGESFSNIPTNAVNAVTWGVFPGK.[E]		1	1	Q75HE6	Q75HE6	0	2	0.4968	0	1	1	1254.11376953125	2507.2202624325	0.0535224246339317	6.7096250177201E-05	CID	MS2		33.1	52.8473105706667	47970	LPF3_030218_02.raw	0/0	3.09535956382751	4223857.25	52.8339042663574	0	1.798E-06
High	Sequest HT (A2)	Unambiguous	[R].TVPAAVPAIVFLSGGQSEEEATVNLNAMNK.[L]		1	1	Q5N725	Q5N725	0	2	0.5239	0	1	1	1529.28039550781	3057.55351438563	-0.854098589780791	-0.00130572718762778	CID	MS2		42.255	52.6326365602667	47769	LPF3_030218_02.raw	0/0	3.96637678146362			0	5.146E-06
High	Sequest HT (A2)	Unambiguous	[K].ELAAKPDVDGFLVGGASLKPEFIDIINSATVK.[S]		1	1	P48494	P48494	0	4	0.6102	0	1	1	829.452026367188	3314.78627557875	-0.590858634401742	-0.000489642812340207	CID	MS2		20.17505	52.6314251013333	47768	LPF3_030218_02.raw	0/0	4.12795114517212			0	1.199E-07
High	Sequest HT (A2)	Unambiguous	[R].TVPAAVPAIVFLSGGQSEEEATVNLNAMNK.[L]		1	1	Q5N725	Q5N725	0	2	0.7333	0	1	1	1529.27893066406	3057.55058469813	-1.8122780571144	-0.00277057093762778	HCD	MS2	0	33.1	52.6304950608	47767	LPF3_030218_02.raw	0/0	3.44625687599182			0	8.038E-06
High	Sequest HT (A2)	Unambiguous	[K].GILGYVEEDLVSTDFQGDNR.[S]		1	1	Q7FAH2	Q7FAH2	0	2	0.5272	0	1	1	1114.0283203125	2227.049363995	-0.883520272835747	-0.000983822500074893	HCD	MS2	24.18068	41.055	52.4766707048	47619	LPF3_030218_02.raw	0/0	4.59025382995605	3788590.5	52.4459037780762	0	1.434E-06
High	Sequest HT (A2)	Unambiguous	[K].AIELDGESDGSELQSALAEWTGQR.[T]		1	1	P55142	P55142	0	2	0.6765	0	1	1	1281.6025390625	2562.197801495	0.925778327769485	0.00118601250005668	CID	MS2		41.595	52.4718084370667	47614	LPF3_030218_02.raw	0/0	4.42016839981079	17127051.5	52.5295143127441	0	2.165E-06
High	Sequest HT (A2)	Unambiguous	[K].IFSHPDVVAEVPWYGIEQEYTLLQK.[D]		1	1	P14654	P14654	0	3	0.6694	0	1	1	987.84130859375	2961.50937252125	2.05528769091695	0.00202891374995791	CID	MS2		33.1	52.4707250298667	47613	LPF3_030218_02.raw	0/0	4.84074258804321	3308090.8125	52.3732795715332	0	1.131E-05
High	Sequest HT (A2)	Unambiguous	[K].AIELDGESDGSELQSALAEWTGQR.[T]		1	1	P55142	P55142	0	2	0.6427	0	1	1	1281.60217285156	2562.19706907313	0.639921180974283	0.000819801562556677	HCD	MS2	0	33.1	52.4697979557333	47612	LPF3_030218_02.raw	0/0	4.73421859741211	17127051.5	52.5295143127441	0	9.814E-06
High	Sequest HT (A2)	Unambiguous	[K].IFSHPDVVAEVPWYGIEQEYTLLQK.[D]		1	1	P14654	P14654	0	3	0.493	0	1	1	987.843322753906	2961.51541500172	4.09563000549876	0.00404307390620791	HCD	MS2	5.385253	40.515	52.4689584570667	47611	LPF3_030218_02.raw	0/0	5.00887775421143	3308090.8125	52.3732795715332	0	5.717E-08
High	Sequest HT (A2)	Unambiguous	[K].MTAEIGEQVQIVGDDLLVTNPTR.[V]		1	1	Q42971	Q42971	0	2	0.5451	0	1	1	1250.14208984375	2499.2769030575	0.389935936531608	0.000487278749915276	CID	MS2		42.55	52.4679568282667	47610	LPF3_030218_02.raw	0/0	4.98970127105713			0	3.479E-07
High	Sequest HT (A2)	Unambiguous	[K].MTAEIGEQVQIVGDDLLVTNPTR.[V]		1	1	Q42971	Q42971	0	2	0.5096	0	1	1	1250.14099121094	2499.27470579188	-0.48922494360328	-0.000611354062584724	HCD	MS2	10.63128	33.1	52.4659273528	47608	LPF3_030218_02.raw	0/0	4.68641948699951			0	7.132E-07
High	Sequest HT (A2)	Unambiguous	[K].DGESFSNIPTNAVNAVTWGVFPGK.[E]		1	1	Q75HE6	Q75HE6	0	2	0.6487	0	1	1	1254.11437988281	2507.22148313563	0.540397554284754	0.000677447812677201	CID	MS2		40.995	52.4641129018667	47606	LPF3_030218_02.raw	0/0	3.53231573104858	4549960.875	52.440990447998	0	1.782E-06
High	Sequest HT (A2)	Unambiguous	[K].ANSEATLGTYQGDAVLGEGASESLHVK.[D]		1	1	Q5N725	Q5N725	0	3	0.6675	0	1	1	902.106811523438	2704.30588131031	-0.0596011268347997	-5.37265624795206E-05	CID	MS2		26.87523	52.456194812	47598	LPF3_030218_02.raw	0/0	3.79463911056519			0	1.018E-08
High	Sequest HT (A2)	Unambiguous	[K].NAVGLVRPVSVAFQVINGFR.[M]		1	1	P25778	P25778	0	3	0.6526	0	1	1	715.075500488281	2143.21194820484	-0.708839870229734	-0.000506398385368811	HCD	MS2	0	40.965	52.4805205242667	47623	LPF3_030218_02.raw	0/0	4.25789022445679	6627592.625	52.4450531005859	0	1.373E-05
High	Sequest HT (A2)	Unambiguous	[K].SAWSEAYNQLVAAIK.[Q]		1	1	O04985	O04985	0	2	0.5356	0	1	1	825.928161621094	1650.84904661219	0.27242485368575	0.00022486609373118	CID	MS2		25.22752	52.4550799002667	47597	LPF3_030218_02.raw	0/0	4.63019895553589			0	8.391E-07
High	Sequest HT (A2)	Unambiguous	[R].SIAFnYIGVDGQEYAIGPWGGGEGTSTEIK.[L]	N5(Deamidated)	2	2	Q0JMY8; A2WPN7	Q0JMY8; A2WPN7	0	2		0.0242	2	2	1559.24450683594	3117.48173704188	4.1655692203698	0.00649301593733598	CID	MS2		41.565	52.4393727050667	47592	LPF3_030218_02.raw	0/0	4.02908039093018			0	2.354E-05
High	Sequest HT (A2)	Unambiguous	[R].SIAFNYIGVDGqEYAIGPWGGGEGTSTEIK.[L]	Q12(Deamidated)	2	2	Q0JMY8; A2WPN7	Q0JMY8; A2WPN7	0	2	0.0242	0	1	1	1559.24450683594	3117.48173704188	4.1655692203698	0.00649301593733598	CID	MS2		41.565	52.4393727050667	47592	LPF3_030218_02.raw	0/0	4.13265180587769			0	9.282E-06
High	Sequest HT (A2)	Unambiguous	[R].SIAFNYIGVDGQEYAIGPWGGGEGTSTEIK.[L]		2	2	Q0JMY8; A2WPN7	Q0JMY8; A2WPN7	0	2	0.6643	0	1	1	1558.74389648438	3116.48051633875	-1.35366337686057	-0.00210933562516402	HCD	MS2	9.498325	33.1	52.4374222557333	47590	LPF3_030218_02.raw	0/0	4.14401483535767			0	3.504E-06
High	Sequest HT (A2)	Unambiguous	[R].AGLPLQDLEFVQFHPTGIYGAGcLITEGSR.[G]	C23(Carbamidomethyl)	1	1	Q6ZDY8	Q6ZDY8	0	3	0.3624	0	1	1	1082.87866210938	3246.62143306813	-1.16295895963763	-0.00125856395837095	HCD	MS2	4.200622	29.02	52.4217918506667	47578	LPF3_030218_02.raw	0/0	3.55516457557678	2419591.375	52.4126358032227	0	3.79E-06
High	Sequest HT (A2)	Unambiguous	[R].SGTLIDAIGIYVHP.[-]		2	2	Q0JMY8; A2WPN7	Q0JMY8; A2WPN7	0	2	0.398	0	1	1	728.397338867188	1455.78740110438	2.19489561864051	0.00159764718750921	CID	MS2		31	52.4188712568	47575	LPF3_030218_02.raw	0/0	4.0183539390564			0	2.231E-05
High	Sequest HT (A2)	Unambiguous	[R].SGTLIDAIGIYVHP.[-]		2	2	Q0JMY8; A2WPN7	Q0JMY8; A2WPN7	0	2	0.2925	0	1	1	728.397338867188	1455.78740110438	2.19489561864051	0.00159764718750921	HCD	MS2	0	40.23	52.4172442496	47573	LPF3_030218_02.raw	0/0	3.59180665016174			0	6.923E-06
High	Sequest HT (A2)	Unambiguous	[R].NPEEIPWAAAGAEYVVESTGVFTDKDK.[A]		1	1	Q6K5G8	Q6K5G8	1	3	0.6094	0	1	1	975.138122558594	2923.39981441578	0.0704439383015784	6.86452605502079E-05	CID	MS2		17.78268	52.4151669010667	47571	LPF3_030218_02.raw	0/0	2.32528519630432	6953619	52.3496131896973	0	3.661E-07
High	Sequest HT (A2)	Unambiguous	[K].IFEVAPSASQMFSFLR.[N]		2	2	O04986; O04985	O04986; O04985	0	2	0.6335	0	1	1	915.4658203125	1829.924363995	-0.602743127944611	-0.000551487499933501	CID	MS2		33.1	52.372012784	47538	LPF3_030218_02.raw	0/0	3.82223844528198	787087.96875	52.3868865966797	0	4.169E-05
High	Sequest HT (A2)	Unambiguous	[R].FGIVEGLMTTVHAITATQK.[T]		2	2	Q7FAH2; Q6K5G8	Q7FAH2; Q6K5G8	0	3	0.6916	0	1	1	673.03076171875	2017.07773189625	-0.466567696521862	-0.000313701250054995	CID	MS2		10.53866	52.3626570904	47531	LPF3_030218_02.raw	0/0	3.34141159057617			0	5.09E-08
High	Sequest HT (A2)	Unambiguous	[K].ANSEATLGTYQGDAVLGEGASESLHVK.[D]		1	1	Q5N725	Q5N725	0	3	0.581	0	1	1	902.106811523438	2704.30588131031	-0.0596011268347997	-5.37265624795206E-05	HCD	MS2	1.187342	25.3105	52.4542797605333	47596	LPF3_030218_02.raw	0/0	6.29529428482056			0	3.603E-10
High	Sequest HT (A2)	Unambiguous	[K].IGPNEPSQLSIDLNAQGLAR.[Y]		1	1	Q5N725	Q5N725	0	3	0.4977	0	1	1	698.370361328125	2093.09653072438	-0.967931308471737	-0.000675325208248978	HCD	MS2	0	33.1	52.4813702536	47624	LPF3_030218_02.raw	0/0	4.42137670516968			0	3.719E-06
High	Sequest HT (A2)	Unambiguous	[K].NAVGLVRPVSVAFQVINGFR.[M]		1	1	P25778	P25778	0	3	0.712	0	1	1	715.076904296875	2143.21615963063	1.25616541053635	0.000897410208381189	CID	MS2		33.1	52.4822934173333	47625	LPF3_030218_02.raw	0/0	3.81579184532166	6627592.625	52.4450531005859	0	8.516E-06
High	Sequest HT (A2)	Unambiguous	[K].IGPNEPSQLSIDLNAQGLAR.[Y]		1	1	Q5N725	Q5N725	0	3	0.6475	0	1	1	698.370361328125	2093.09653072438	-0.967931308471737	-0.000675325208248978	CID	MS2		42.10876	52.4833976682667	47626	LPF3_030218_02.raw	0/0	4.33580923080444			0	3.035E-07
High	Sequest HT (A2)	Unambiguous	[K].ELAAKPDVDGFLVGGASLKPEFIDIINSATVK.[S]		1	1	P48494	P48494	0	4	0.5612	0	1	1	829.452026367188	3314.78627557875	-0.590858634401742	-0.000489642812340207	HCD	MS2	7.716271	17.54691	52.6296368061333	47766	LPF3_030218_02.raw	0/0	4.73833322525024			0	5.362E-07
High	Sequest HT (A2)	Unambiguous	[R].TVPAAVPAIVFLSGGQSEEEATVNLNAMNK.[L]		1	1	Q5N725	Q5N725	0	3	0.6935	0	1	1	1019.8564453125	3057.5547826775	-0.439292835504376	-0.000447720833411343	CID	MS2		22.97999	52.6275410405333	47764	LPF3_030218_02.raw	0/0	4.33987760543823			0	3.889E-09
High	Sequest HT (A2)	Unambiguous	[R].EGNFDLVGNNMPVFFIR.[D]		1	2	A2YH64	Q0D9C4; A2YH64	0	2	0.5349	0	1	1	984.985778808594	1968.96428098719	0.323859300099884	0.000318833593723866	CID	MS2		42.51	52.6162313450667	47754	LPF3_030218_02.raw	0/0	4.57624006271362	50647359.5	52.5504951477051	0	2.452E-06
High	Sequest HT (A2)	Unambiguous	[R].EGNFDLVGNNMPVFFIR.[D]		1	2	A2YH64	Q0D9C4; A2YH64	0	2	0.4464	0	1	1	984.985778808594	1968.96428098719	0.323859300099884	0.000318833593723866	HCD	MS2	0	33.1	52.6138624277333	47752	LPF3_030218_02.raw	0/0	4.57371091842651	50647359.5	52.5504951477051	0	4.043E-05
High	Sequest HT (A2)	Unambiguous	[K].GIIGYVEEDLVSTDFVGDSR.[S]		1	1	A2YQT7	A2YQT7	0	2	0.7307	0	1	1	1086.02905273438	2171.05082883875	0.257846977416505	0.000279899374845627	CID	MS2		35.325	52.6121293701333	47750	LPF3_030218_02.raw	0/0	4.52957534790039	14953784.375	52.5805816650391	0	1.864E-05
High	Sequest HT (A2)	Unambiguous	[K].GIIGYVEEDLVSTDFVGDSR.[S]		1	1	A2YQT7	A2YQT7	0	2	0.5356	0	1	1	1086.02905273438	2171.05082883875	0.257846977416505	0.000279899374845627	HCD	MS2	3.41277	25.855	52.6102707474667	47748	LPF3_030218_02.raw	0/0	4.49816417694092	14953784.375	52.5805816650391	0	1.925E-08
High	Sequest HT (A2)	Unambiguous	[K].ANLEYAVEAAADFLNK.[A]		2	2	Q0DHF6; A2Y5L9	Q0DHF6; A2Y5L9	0	3	0.6802	0	1	1	580.292602539063	1738.86325435719	-0.797326473903953	-0.000462147604215109	CID	MS2		39.975	52.6036591069333	47743	LPF3_030218_02.raw	0/0	6.88090419769287			0	5.785E-09
High	Sequest HT (A2)	Unambiguous	[K].ANLEYAVEAAADFLNK.[A]		2	2	Q0DHF6; A2Y5L9	Q0DHF6; A2Y5L9	0	3	0.5638	0	1	1	580.292602539063	1738.86325435719	-0.797326473903953	-0.000462147604215109	HCD	MS2	21.44522	33.1	52.6017212477333	47741	LPF3_030218_02.raw	0/0	4.86329698562622			0	1.531E-05
High	Sequest HT (A2)	Unambiguous	[K].HAGVTYADLFQLASATAIEEAGGPK.[I]		1	1	P0C0L1	P0C0L1	0	3	0.4289	0	1	1	839.757690429688	2517.25851802906	-1.38046454753837	-0.0011583303127433	CID	MS2		41.49	52.5961320288	47735	LPF3_030218_02.raw	0/0	3.86607789993286	3185143.4375	52.4451789855957	0	1.971E-05
High	Sequest HT (A2)	Unambiguous	[K].HAGVTYADLFQLASATAIEEAGGPK.[I]		1	1	P0C0L1	P0C0L1	0	3	0.4383	0	1	1	839.757690429688	2517.25851802906	-1.38046454753837	-0.0011583303127433	HCD	MS2	7.566121	33.1	52.5940987202667	47733	LPF3_030218_02.raw	0/0	4.86220073699951	3185143.4375	52.4451789855957	0	1.898E-07
High	Sequest HT (A2)	Unambiguous	[K].WLAANVSAEVAESTR.[I]		1	1	P48494	P48494	0	2	0.5972	0	1	1	802.406921386719	1603.80656614344	-0.557539844860447	-0.000447093281309208	CID	MS2		33.1	52.5796034864	47718	LPF3_030218_02.raw	0/0	4.21759557723999			0	2.161E-06
High	Sequest HT (A2)	Unambiguous	[K].WLAANVSAEVAESTR.[I]		1	1	P48494	P48494	0	2	0.5385	0	1	1	802.406921386719	1603.80656614344	-0.557539844860447	-0.000447093281309208	HCD	MS2	7.77403	39.33	52.5779537464	47716	LPF3_030218_02.raw	0/0	3.64261674880981			0	9.869E-06
High	Sequest HT (A2)	Unambiguous	[K].SAWSEAYNQLVAAIK.[Q]		1	1	O04985	O04985	0	3	0.6733	0	1	1	550.953796386719	1650.84683590016	-1.06671190022771	-0.000586993281255369	CID	MS2		41.43	52.5731771744	47711	LPF3_030218_02.raw	0/0	5.01728916168213			0	3.945E-08
High	Sequest HT (A2)	Unambiguous	[K].SAWSEAYNQLVAAIK.[Q]		1	1	O04985	O04985	0	3	0.5043	0	1	1	550.953796386719	1650.84683590016	-1.06671190022771	-0.000586993281255369	HCD	MS2	0	33.1	52.5712351805333	47709	LPF3_030218_02.raw	0/0	3.47101974487305			0	7.843E-06
High	Sequest HT (A2)	Unambiguous	[R].FGIVEGLMTTVHAITATQK.[T]		2	2	Q7FAH2; Q6K5G8	Q7FAH2; Q6K5G8	0	2	0.6163	0	1	1	1009.04357910156	2017.07988157313	0.599170047748298	0.000604286562406742	CID	MS2		33.1	52.5681295752	47706	LPF3_030218_02.raw	0/0	5.03010559082031	145110041.25	52.6424674987793	0	1.28E-07
High	Sequest HT (A2)	Unambiguous	[R].FGIVEGLMTTVHAITATQK.[T]		2	2	Q7FAH2; Q6K5G8	Q7FAH2; Q6K5G8	0	2	0.5187	0	1	1	1009.04302978516	2017.07878294031	0.0545047219947893	5.49701561567417E-05	HCD	MS2	9.19094	41.385	52.5663375189333	47704	LPF3_030218_02.raw	0/0	5.06622266769409	145110041.25	52.6424674987793	0	1.47E-08
High	Sequest HT (A2)	Unambiguous	[K].GILGYVEEDLVSTDFQGDSR.[S]		1	1	Q6K5G8	Q6K5G8	0	2	0.7467	0	1	1	1100.52380371094	2200.04033079188	-0.0462801154114756	-5.09090625655517E-05	CID	MS2		33.1	52.5481985226667	47687	LPF3_030218_02.raw	0/0	6.90619993209839			0	1.11E-08
High	Sequest HT (A2)	Unambiguous	[R].IEEELGAAAVYAGAK.[F]		1	1	Q42971	Q42971	0	2	0.4297	0	1	1	746.387634277344	1491.76799192469	-0.641979653010082	-0.000478842656320921	CID	MS2		21.79	52.5236475784	47666	LPF3_030218_02.raw	0/0	3.70481824874878			0	3.413E-05
High	Sequest HT (A2)	Unambiguous	[R].IEEELGAAAVYAGAK.[F]		1	1	Q42971	Q42971	0	2	0.3673	0	1	1	746.387634277344	1491.76799192469	-0.641979653010082	-0.000478842656320921	HCD	MS2	68.75323	41.25	52.5219956248	47664	LPF3_030218_02.raw	0/0	3.73286581039429			0	3.073E-05
High	Sequest HT (A2)	Unambiguous	[K].IAAVPSSVVVLTPETFDSVVLDETK.[D]		1	1	Q75M08	Q75M08	0	3	0.7579	0	1	1	872.804443359375	2616.39877681813	-1.17093323656514	-0.00102121062506437	CID	MS2		24.34	52.5163460370667	47658	LPF3_030218_02.raw	0/0	4.09146118164063	10643072.625	52.6927528381348	0	1.17E-06
High	Sequest HT (A2)	Unambiguous	[K].IAAVPSSVVVLTPETFDSVVLDETK.[D]		1	1	Q75M08	Q75M08	0	3	0.5396	0	1	1	872.804443359375	2616.39877681813	-1.17093323656514	-0.00102121062506437	HCD	MS2	15.99299	39.855	52.5145919333333	47656	LPF3_030218_02.raw	0/0	4.93261098861694	10643072.625	52.6927528381348	0	2.219E-07
High	Sequest HT (A2)	Unambiguous	[K].GILGYVEEDLVSTDFQGDSR.[S]		1	1	Q6K5G8	Q6K5G8	0	3	0.6798	0	1	1	734.017028808594	2200.03653316578	-1.77244207018209	-0.00129981473961986	CID	MS2		33.1	52.3390057877333	47511	LPF3_030218_02.raw	0/0	3.56326746940613			0	9.924E-06
High	Sequest HT (A2)	Unambiguous	[R].IFGHEAGGIVESVGEGVTDLAPGDHVLPVFTGEcK.[E]	C34(Carbamidomethyl)	1	1	Q2R8Z5	Q2R8Z5	0	3	0.6866	0	1	1	1198.58874511719	3593.75168209156	-1.77838861370377	-0.00213036614592236	HCD	MS2	16.61472	41.91	48.9684489018667	44297	LPF3_030218_02.raw	0/0	7.01687908172607			0	1.715E-11
High	Sequest HT (A2)	Unambiguous	[K].EFSTEEEAIELANDTHYGLAGAVLSGDR.[E]		1	1	B3VMC0	B3VMC0	0	3	0.3701	0	1	1	998.797607421875	2994.37826900563	-6.02622448179265	-0.0060149681250247	CID	MS2		26.57771	48.9663405381333	44295	LPF3_030218_02.raw	0/0	3.07800579071045	223528469	49.0041427612305	0	4.462E-05
High	Sequest HT (A2)	Unambiguous	[R].VIAcIGDGSFqVTAQDVSTMIR.[C]	C4(Carbamidomethyl); Q11(Deamidated)	1	2	A2XFI3	Q10MW3; A2XFI3	0	2		0.03	2	2	1185.08508300781	2369.16288938563	6.47138485527096	0.00766583281246569	CID	MS2		40.65	48.955970128	44287	LPF3_030218_02.raw	0/0	5.82998704910278			0	1.368E-08
High	Sequest HT (A2)	Unambiguous	[K].LGANAILAVSLAIcK.[A]	C14(Carbamidomethyl)	1	1	Q42971	Q42971	0	2	0.4189	0	1	1	757.442443847656	1513.87761106531	0.363586533627689	0.000275212656408286	HCD	MS2	32.45317	33.1	64.7023132170667	60777	LPF3_030218_03.raw	0/0	3.39167714118958			0	1.968E-05
High	Sequest HT (A2)	Unambiguous	[K].KPWALSFSFGR.[A]		1	1	Q5N725	Q5N725	0	3	0.7835	0	1	1	432.567657470703	1295.68841915211	-0.847871249520768	-0.000366192630129566	CID	MS2		41.115	45.0879974464	40569	LPF3_030218_02.raw	0/0	4.61851024627686			0	2.737E-05
High	Sequest HT (A2)	Unambiguous	[K].VFSVPEAAPFTAVLK.[F]		1	1	Q94DM8	Q94DM8	0	2	0.386	0	1	1	788.442687988281	1575.87809934656	-0.00432992743314323	-3.41171892159764E-06	HCD	MS2	27.40988	22.47593	45.0737460122667	40554	LPF3_030218_02.raw	0/0	2.28020596504211	224919988	45.1797409057617	0	1.68E-05
High	Sequest HT (A2)	Unambiguous	[K].EFSIPLQDSGHVVGFFGR.[S]		2	2	Q0JMY8; A2WPN7	Q0JMY8; A2WPN7	0	3	0.2984	0	1	1	664.670166015625	1991.99594478688	-0.72362701639304	-0.000480487708424941	HCD	MS2	0	41.085	45.0569987034667	40539	LPF3_030218_02.raw	0/0	3.71772956848145	16154240.25	44.9775009155273	0	2.169E-06
High	Sequest HT (A2)	Unambiguous	[K].AVIELENYGLPFSR.[T]		1	1	Q6ZDY8	Q6ZDY8	0	2	0.769	0	1	1	804.424133300781	1607.84098997156	-1.11533195662633	-0.000896639218694872	CID	MS2		22.53778	45.0260753626667	40506	LPF3_030218_02.raw	0/0	3.42104411125183	303379719.75	45.0456275939941	0	8.797E-06
High	Sequest HT (A2)	Unambiguous	[K].AVIELENYGLPFSR.[T]		1	1	Q6ZDY8	Q6ZDY8	0	2	0.5038	0	1	1	804.424133300781	1607.84098997156	-1.11533195662633	-0.000896639218694872	HCD	MS2	3.48509	13.81245	45.0241624845333	40504	LPF3_030218_02.raw	0/0	3.92640233039856	303379719.75	45.0456275939941	0	2.812E-06
High	Sequest HT (A2)	Unambiguous	[R].LGATFSSHPNELIALFSR.[Y]		1	1	P30298	P30298	0	3	0.4133	0	1	1	654.014343261719	1960.02847652516	-0.107062128848247	-6.99482812554682E-05	CID	MS2		33.83825	45.0019073789333	40481	LPF3_030218_02.raw	0/0	3.74999904632568	12966906	45.0234107971191	0	8.252E-06
High	Sequest HT (A2)	Unambiguous	[R].LGATFSSHPNELIALFSR.[Y]		1	1	P30298	P30298	0	3	0.2846	0	1	1	654.014343261719	1960.02847652516	-0.107062128848247	-6.99482812554682E-05	HCD	MS2	68.44675	33.1	44.9998908253333	40479	LPF3_030218_02.raw	0/0	3.83179068565369	12966906	45.0234107971191	0	1.162E-05
High	Sequest HT (A2)	Unambiguous	[R].IEEELGAAAVYAGAK.[F]		1	1	Q42971	Q42971	0	2	0.4903	0	1	1	746.38818359375	1491.7690905575	0.0944834653483073	7.04737499290786E-05	CID	MS2		34.405	44.9870957026667	40465	LPF3_030218_02.raw	0/0	3.61028671264648			0	1.969E-05
High	Sequest HT (A2)	Unambiguous	[K].GEIVSNHDELMSNFFAqPDALAYGK.[T]	Q17(Deamidated)	2	2	P42862; P42863	P42862; P42863	0	2	0.023	0	1	1	1377.65051269531	2754.29374876063	8.05185692359432	0.0110885003122674	HCD	MS2	18.81468	33.1	45.0973822141333	40579	LPF3_030218_02.raw	0/0	3.91835880279541	18873432	44.9893379211426	0	1.961E-05
High	Sequest HT (A2)	Unambiguous	[R].IEEELGAAAVYAGAK.[F]		1	1	Q42971	Q42971	0	2	0.3239	0	1	1	746.38818359375	1491.7690905575	0.0944834653483073	7.04737499290786E-05	HCD	MS2	24.66121	25.015	44.9853246986667	40463	LPF3_030218_02.raw	0/0	3.54891705513			0	7.471E-05
High	Sequest HT (A2)	Unambiguous	[K].IGPNEPSQLSIDLNAQGLAR.[Y]		1	1	Q5N725	Q5N725	0	3	0.5701	0	1	1	698.370910644531	2093.09817867359	-0.180606118515955	-0.000126008801998978	CID	MS2		15.16893	44.9431411658667	40427	LPF3_030218_02.raw	0/0	3.28077554702759			0	3.812E-06
High	Sequest HT (A2)	Unambiguous	[K].IGPNEPSQLSIDLNAQGLAR.[Y]		1	1	Q5N725	Q5N725	0	3	0.5705	0	1	1	698.36962890625	2093.09433345875	-2.01769822841278	-0.00140774708324898	HCD	MS2	57.17921	18.13073	44.9413601157333	40425	LPF3_030218_02.raw	0/0	4.402587890625			0	6.123E-05
High	Sequest HT (A2)	Unambiguous	[R].TDEIPQIIDDFR.[R]		1	1	Q84QK0	Q84QK0	0	2	0.6578	0	1	1	731.363647460938	1461.72001829188	-1.35534535679144	-0.000990569062423674	CID	MS2		16.0069	44.9321274834667	40416	LPF3_030218_02.raw	0/0	3.77469110488892	136440011.3125	44.88720703125	0	2.035E-05
High	Sequest HT (A2)	Unambiguous	[K].IGPNEPSQLSIDLNAQGLAR.[Y]		1	1	Q5N725	Q5N725	0	2	0.6769	0	1	1	1047.05151367188	2093.09575071375	-1.34058964437509	-0.00140299312488423	CID	MS2		21.56887	44.9311584765333	40415	LPF3_030218_02.raw	0/0	4.24274158477783			0	1.399E-07
High	Sequest HT (A2)	Unambiguous	[R].TDEIPQIIDDFR.[R]		1	1	Q84QK0	Q84QK0	0	2	0.5283	0	1	1	731.363647460938	1461.72001829188	-1.35534535679144	-0.000990569062423674	HCD	MS2	8.699698	17.95012	44.9302771709333	40414	LPF3_030218_02.raw	0/0	3.18151426315308	136440011.3125	44.88720703125	0	5.193E-05
High	Sequest HT (A2)	Unambiguous	[K].APLESYADIGGLDAQIQEIK.[E]		1	1	P46466	P46466	0	2	0.6881	0	1	1	1066.04870605469	2131.09013547938	-0.752891390948413	-0.000802240312168578	CID	MS2		37.70398	44.9069659184	40398	LPF3_030218_02.raw	0/0	5.28920745849609	11882563.75	44.9237213134766	0	3.022E-08
High	Sequest HT (A2)	Unambiguous	[K].APLESYADIGGLDAQIQEIK.[E]		1	1	P46466	P46466	0	2	0.643	0	1	1	1066.04870605469	2131.09013547938	-0.752891390948413	-0.000802240312168578	HCD	MS2	9.320133	33.1	44.9049305194667	40396	LPF3_030218_02.raw	0/0	5.35042095184326	11882563.75	44.9237213134766	0	2.035E-09
High	Sequest HT (A2)	Unambiguous	[K].LLGVTIYSSDAIR.[S]		2	2	Q0JMY8; A2WPN7	Q0JMY8; A2WPN7	0	2	0.5049	0	1	1	704.395751953125	1407.78422727625	0.0152482531980598	1.07331250092102E-05	CID	MS2		20.44079	44.8993868957333	40390	LPF3_030218_02.raw	0/0	3.05303955078125			0	5.595E-05
High	Sequest HT (A2)	Unambiguous	[R].RLPVVNPATESPIGEIPAGTAEDVDAAVAAAR.[E]		1	1	B3VMC0	B3VMC0	1	3	0.6771	0	1	1	1053.22009277344	3157.64572506031	-0.967656601478125	-0.0010185065625592	CID	MS2		32.55406	44.8955996762667	40386	LPF3_030218_02.raw	0/0	4.76910591125488			0	3.569E-10
High	Sequest HT (A2)	Unambiguous	[K].ELAITSDEALSLEELPK.[R]		1	1	P48642	P48642	0	2	0.3668	0	1	1	929.486877441406	1857.96647825281	-1.44623346691031	-0.00134352859367937	HCD	MS2	37.55173	33.1	44.9674317298667	40446	LPF3_030218_02.raw	0/0	4.28258228302002			0	2.873E-06
High	Sequest HT (A2)	Unambiguous	[R].RLPVVNPATESPIGEIPAGTAEDVDAAVAAAR.[E]		1	1	B3VMC0	B3VMC0	1	3	0.6588	0	1	1	1053.22009277344	3157.64572506031	-0.967656601478125	-0.0010185065625592	HCD	MS2	18.41845	28.825	44.8936890632	40384	LPF3_030218_02.raw	0/0	5.9156379699707			0	9.955E-09
High	Sequest HT (A2)	Unambiguous	[K].GEIVSNHDELMSnFFAQPDALAYGK.[T]	N13(Deamidated)	2	2	P42862; P42863	P42862; P42863	0	2		0.023	2	2	1377.65051269531	2754.29374876063	8.05185692359432	0.0110885003122674	HCD	MS2	18.81468	33.1	45.0973822141333	40579	LPF3_030218_02.raw	0/0	3.82867908477783	18873432	44.9893379211426	0	2.538E-05
High	Sequest HT (A2)	Unambiguous	[K].FITHSVPFSEINTAFDLMHK.[G]		1	1	Q2R8Z5	Q2R8Z5	0	4	0.5091	0	1	1	584.295288085938	2334.15932245375	0.260617989128979	0.000152080937596111	HCD	MS2	12.61546	21.0178	45.1241621530667	40605	LPF3_030218_02.raw	0/0	5.52170705795288			0	1.328E-06
High	Sequest HT (A2)	Unambiguous	[K].TITLEVESSDTIDNVK.[A]		2	6	P0CH35; P51431	P0CH35; P0C030; Q58G87; P51431; P0C031; Q9ARZ9	0	2	0.4912	0	1	1	882.450134277344	1763.89299192469	1.17746209234158	0.00103845734372499	HCD	MS2	31.65017	30.835	45.232363836	40702	LPF3_030218_02.raw	0/0	3.96778512001038			0	2.519E-06
High	Sequest HT (A2)	Unambiguous	[R].FGIVEGLmTTVHAITATQK.[T]	M8(Oxidation)	2	2	Q7FAH2; Q6K5G8	Q7FAH2; Q6K5G8	0	3	0.5893	0	1	1	678.362548828125	2033.07309322438	-0.243363362785294	-0.000164925208388548	CID	MS2		18.24207	45.2297160242667	40699	LPF3_030218_02.raw	0/0	3.36087274551392	191648387.75	45.2841987609863	0	4.772E-07
High	Sequest HT (A2)	Unambiguous	[R].FGIVEGLmTTVHAITATQK.[T]	M8(Oxidation)	2	2	Q7FAH2; Q6K5G8	Q7FAH2; Q6K5G8	0	3	0.5043	0	1	1	678.36328125	2033.07529049	0.837397135983233	0.000567496666611452	HCD	MS2	15.57013	23.88116	45.2241681266667	40697	LPF3_030218_02.raw	0/0	4.59794569015503	191648387.75	45.2841987609863	0	9.276E-07
High	Sequest HT (A2)	Unambiguous	[R].TVPAAVPAIVFLSGGQSEEEATLNLnAMNK.[L]	N26(Deamidated)	1	1	P17784	P17784	0	3		0.0477	3	3	1024.86499023438	3072.58041744313	8.01467728904604	0.00820851437488927	CID	MS2		41.205	64.6966303122667	60771	LPF3_030218_03.raw	0/0	3.99224781990051			0	1.892E-06
High	Sequest HT (A2)	Unambiguous	[K].VVIGMDVAASEFYNDKDK.[T]		1	1	Q42971	Q42971	1	3	0.4245	0	1	1	667.658996582031	2000.96243648609	-0.465752607342148	-0.000310651302015685	HCD	MS2	34.31419	42.625	45.1876346624	40669	LPF3_030218_02.raw	0/0	4.24034452438354	5582387.75	45.1553840637207	0	9.127E-06
High	Sequest HT (A2)	Unambiguous	[K].IGPNEPSQLAIDLNAQGLAR.[Y]		1	1	P17784	P17784	0	3	0.4728	0	1	1	693.0390625	2077.10263424	-0.485223740868019	-0.000335953333130116	CID	MS2		15.29755	45.1866514432	40668	LPF3_030218_02.raw	0/0	3.68223333358765	22219932	45.0743408203125	0	6.903E-06
High	Sequest HT (A2)	Unambiguous	[R].VGMGTAAFPFTSSEDTTAAMLR.[A]		1	1	Q7G764	Q7G764	0	2	0.6908	0	1	1	1131.03088378906	2261.05449094813	-1.41016830491009	-0.00159423593754582	CID	MS2		40.935	45.1718921205333	40652	LPF3_030218_02.raw	0/0	4.13942527770996	157686003.5	45.3319396972656	0	2.779E-07
High	Sequest HT (A2)	Unambiguous	[R].VGMGTAAFPFTSSEDTTAAMLR.[A]		1	1	Q7G764	Q7G764	0	2	0.4608	0	1	1	1131.03088378906	2261.05449094813	-1.41016830491009	-0.00159423593754582	HCD	MS2	16.34942	32.365	45.1698729168	40650	LPF3_030218_02.raw	0/0	4.33974313735962	157686003.5	45.3319396972656	0	1.169E-06
High	Sequest HT (A2)	Unambiguous	[K].GILQAAVQGELWR.[L]		1	1	P27934	P27934	0	2	0.5579	0	1	1	720.900756835938	1440.79423704188	-1.06645102186809	-0.000768269062518812	CID	MS2		9.676801	45.1671438994667	40647	LPF3_030218_02.raw	0/0	3.80040383338928			0	1.131E-05
High	Sequest HT (A2)	Unambiguous	[R].TDLPNVVELYMK.[K]		2	2	Q0ITW7; Q2R8Z5	Q0ITW7; Q2R8Z5	0	2	0.6027	0	1	1	711.370666503906	1421.73405637781	-0.296871317215414	-0.000211036093674011	CID	MS2		10.87549	45.1183438586667	40599	LPF3_030218_02.raw	0/0	3.7535400390625	643129463.0625	44.8907012939453	0	3.246E-05
High	Sequest HT (A2)	Unambiguous	[K].GILQAAVQGELWR.[L]		1	1	P27934	P27934	0	2	0.5598	0	1	1	720.900756835938	1440.79423704188	-1.06645102186809	-0.000768269062518812	HCD	MS2	18.9491	22.76707	45.165485704	40645	LPF3_030218_02.raw	0/0	3.42906880378723			0	1.628E-05
High	Sequest HT (A2)	Unambiguous	[R].LLDPPLHEFLPEGNVEDMVR.[L]		1	1	Q75KR1	Q75KR1	0	3	0.5496	0	1	1	774.059448242188	2320.16379146656	-0.173230600937094	-0.00013397447916456	HCD	MS2	23.1753	8.883702	45.16277302	40642	LPF3_030218_02.raw	0/0	4.64132690429688	38572300	45.0819549560547	0	1.35E-07
High	Sequest HT (A2)	Unambiguous	[R].VETGVLKPGMVVTFGPSGLTTEVK.[S]		1	1	O64937	O64937	0	3	0.3742	0	1	1	816.11279296875	2446.32382564625	-0.959644619608852	-0.000782534583322558	CID	MS2		10.26914	45.1546923888	40635	LPF3_030218_02.raw	0/0	4.57203817367554			0	1.687E-07
High	Sequest HT (A2)	Unambiguous	[K].ANSEATLGTYQGDAVLGEGASESLHVK.[D]		1	1	Q5N725	Q5N725	0	3	0.6648	0	1	1	902.105773925781	2704.30276851734	-1.21065168096657	-0.00109132421872952	CID	MS2		10.98629	45.1532173746667	40634	LPF3_030218_02.raw	0/0	3.54922699928284			0	9.246E-07
High	Sequest HT (A2)	Unambiguous	[R].VETGVLKPGMVVTFGPSGLTTEVK.[S]		1	1	O64937	O64937	0	3	0.4352	0	1	1	816.11279296875	2446.32382564625	-0.959644619608852	-0.000782534583322558	HCD	MS2	65.527	12.18133	45.1522904746667	40633	LPF3_030218_02.raw	0/0	5.16824293136597			0	1.704E-06
High	Sequest HT (A2)	Unambiguous	[K].ANSEATLGTYQGDAVLGEGASESLHVK.[D]		1	1	Q5N725	Q5N725	0	3	0.6104	0	1	1	902.105773925781	2704.30276851734	-1.21065168096657	-0.00109132421872952	HCD	MS2	2.22642	17.9577	45.1516050277333	40632	LPF3_030218_02.raw	0/0	6.5198016166687			0	5.628E-09
High	Sequest HT (A2)	Unambiguous	[R].AYLPVQELLnGEEIDR.[W]	N10(Deamidated)	1	1	Q43007	Q43007	0	2	0.1939	0	1	1	930.47265625	1859.93803587	-0.268014233055362	-0.000249244999908305	HCD	MS2	14.37917	33.1	45.1400844482667	40622	LPF3_030218_02.raw	0/0	3.60558724403381	25026391	45.2847137451172	0	1.037E-05
High	Sequest HT (A2)	Unambiguous	[K].GEIVSNHDELMSNFFAQPDALAYGK.[T]		2	2	P42862; P42863	P42862; P42863	0	3	0.7029	0	1	1	918.434387207031	2753.28860836109	0.382306995542186	0.000350867031102098	CID	MS2		19.54887	45.1296453296	40611	LPF3_030218_02.raw	0/0	5.25415277481079	71246262	45.1791000366211	0	2.887E-06
High	Sequest HT (A2)	Unambiguous	[K].GEIVSNHDELMSNFFAQPDALAYGK.[T]		2	2	P42862; P42863	P42862; P42863	0	3	0.6284	0	1	1	918.434936523438	2753.29025631031	0.980845718932126	0.000900183437352098	HCD	MS2	1.945377	24.97395	45.1278831197333	40609	LPF3_030218_02.raw	0/0	6.26868963241577	71246262	45.1791000366211	0	2.528E-08
High	Sequest HT (A2)	Unambiguous	[K].FITHSVPFSEINTAFDLMHK.[G]		1	1	Q2R8Z5	Q2R8Z5	0	4	0.4639	0	1	1	584.295227050781	2334.15907831313	0.156023291466786	9.10457813461107E-05	CID	MS2		18.16364	45.125799924	40607	LPF3_030218_02.raw	0/0	2.91438150405884			0	5.026E-05
High	Sequest HT (A2)	Unambiguous	[R].LLDPPLHEFLPEGNVEDMVR.[L]		1	1	Q75KR1	Q75KR1	0	3	0.6517	0	1	1	774.059204101563	2320.16305904469	-0.488907343594628	-0.00037811510416456	CID	MS2		4.932558	45.1646192128	40644	LPF3_030218_02.raw	0/0	4.21510076522827	38572300	45.0819549560547	0	5.725E-07
High	Sequest HT (A2)	Unambiguous	[R].AVFVDLEPTVIDEVR.[T]		1	1	Q53M52	Q53M52	0	2	0.5532	0	1	1	851.455688476563	1701.90410032313	-0.985381739211188	-0.000838513437429356	CID	MS2		30.38494	44.8776670602667	40371	LPF3_030218_02.raw	0/0	3.7597017288208			0	7.646E-05
High	Sequest HT (A2)	Unambiguous	[R].VPTVDVSVVDLTVR.[LI]		3	3	Q7FAH2; Q6K5G8; A2YQT7	Q7FAH2; Q6K5G8; A2YQT7	0	2	0.6718	0	1	1	749.927124023438	1498.84697141688	-0.375530607414054	-0.000281431562484613	CID	MS2		19.32034	44.8703486677333	40366	LPF3_030218_02.raw	0/0	3.93257308006287			0	8.634E-06
High	Sequest HT (A2)	Unambiguous	[R].FGIVEGLmTTVHAITATQK.[T]	M8(Oxidation)	2	2	Q7FAH2; Q6K5G8	Q7FAH2; Q6K5G8	0	3	0.5528	0	1	1	678.362121582031	2033.07181148609	-0.873806987066935	-0.000592171302138548	CID	MS2		28.63404	44.8645055621333	40361	LPF3_030218_02.raw	0/0	3.60499691963196			0	2.019E-06
High	Sequest HT (A2)	Unambiguous	[R].NYLNLPSEIVPATLK.[K]		1	1	P0DKK8	P0DKK8	0	2	0.554	0	1	1	836.468872070313	1671.93046751063	-0.676283274006991	-0.0005653496875766	HCD	MS2	2.618945	15.00173	44.6226240832	40148	LPF3_030218_02.raw	0/0	3.60977673530579	350546678.5	44.473461151123	0	5.959E-05
High	Sequest HT (A2)	Unambiguous	[K].YGVSGYPTIQWFPK.[G]		1	2	Q75M08	Q942L2; Q75M08	0	2	0.6126	0	1	1	821.917114257813	1642.82695188563	0.332917479051276	0.000273462812629077	HCD	MS2	0	25.195	44.5769656813333	40106	LPF3_030218_02.raw	0/0	3.82225179672241	25522247.75	44.4826431274414	0	5.3E-06
High	Sequest HT (A2)	Unambiguous	[K].IGPNEPSQLSIDLNAQGLAR.[Y]		1	1	Q5N725	Q5N725	0	2	0.7208	0	1	1	1047.05297851563	2093.09868040125	0.0590995822129668	6.18506251157669E-05	CID	MS2		27.26439	44.5751824829333	40104	LPF3_030218_02.raw	0/0	4.61938381195068			0	2.344E-08
High	Sequest HT (A2)	Unambiguous	[K].IGPNEPSQLSIDLNAQGLAR.[Y]		1	1	Q5N725	Q5N725	0	2	0.586	0	1	1	1047.05236816406	2093.09745969813	-0.524104262198723	-0.000548500937384233	HCD	MS2	12.82418	28.945	44.5732515189333	40102	LPF3_030218_02.raw	0/0	4.71345186233521			0	1.514E-08
High	Sequest HT (A2)	Unambiguous	[K].ELAITSDEALSLEELPK.[R]		1	1	P48642	P48642	0	2	0.6341	0	1	1	929.489440917969	1857.97160520594	1.31320582881373	0.00121994796882063	CID	MS2		41.265	44.5356884866667	40066	LPF3_030218_02.raw	0/0	5.10671710968018			0	1.263E-05
High	Sequest HT (A2)	Unambiguous	[K].LLNVSTNDILIQSTGVIGQR.[I]		1	1	B8AL33	B8AL33	0	2	0.4852	0	1	1	1071.10107421875	2141.1948718075	1.12775826952655	0.00120737375004865	CID	MS2		31.15	44.5346134797333	40065	LPF3_030218_02.raw	0/0	3.70663118362427	10177779.375	44.5056800842285	0	8.81E-07
High	Sequest HT (A2)	Unambiguous	[K].ELAITSDEALSLEELPK.[R]		1	1	P48642	P48642	0	2	0.4129	0	1	1	929.489440917969	1857.97160520594	1.31320582881373	0.00121994796882063	HCD	MS2	0	33.1	44.5336884626667	40064	LPF3_030218_02.raw	0/0	4.18836259841919			0	1.032E-07
High	Sequest HT (A2)	Unambiguous	[K].LLNVSTNDILIQSTGVIGQR.[I]		1	1	B8AL33	B8AL33	0	2	0.3655	0	1	1	1071.10107421875	2141.1948718075	1.12775826952655	0.00120737375004865	HCD	MS2	17.61589	42.555	44.53280942	40063	LPF3_030218_02.raw	0/0	3.94340777397156	10177779.375	44.5056800842285	0	3.212E-06
High	Sequest HT (A2)	Unambiguous	[K].LVVSTScSLMHTAVDLVNETK.[L]	C7(Carbamidomethyl)	2	2	Q2QLY5; Q2QLY4	Q2QLY5; Q2QLY4	0	2	0.6779	0	1	1	1152.58386230469	2304.16044797938	1.32554285709604	0.00152712968743529	CID	MS2		33.1	44.5307218834667	40061	LPF3_030218_02.raw	0/0	5.03317356109619			0	1.107E-06
High	Sequest HT (A2)	Unambiguous	[R].NYLNLPSEIVPATLK.[K]		1	1	P0DKK8	P0DKK8	0	2	0.634	0	1	1	836.469116210938	1671.93095579188	-0.384237085919653	-0.0003212090625766	CID	MS2		20.12987	44.6248431338667	40150	LPF3_030218_02.raw	0/0	4.28839445114136	350546678.5	44.473461151123	0	4.698E-05
High	Sequest HT (A2)	Unambiguous	[K].LVVSTScSLMHTAVDLVNETK.[L]	C7(Carbamidomethyl)	2	2	Q2QLY5; Q2QLY4	Q2QLY5; Q2QLY4	0	2	0.6523	0	1	1	1152.58386230469	2304.16044797938	1.32554285709604	0.00152712968743529	HCD	MS2	0	39.555	44.5289722336	40059	LPF3_030218_02.raw	0/0	5.80924701690674			0	4.477E-08
High	Sequest HT (A2)	Unambiguous	[K].GGEYADKNPNFVGcVEGALGIR.[E]	C14(Carbamidomethyl)	1	1	Q9SXP2	Q9SXP2	1	3	0.3918	0	1	1	775.043518066406	2323.11600093922	1.0528323994485	0.000815283072798915	HCD	MS2	5.391363	35.235	44.5252139570667	40055	LPF3_030218_02.raw	0/0	4.62052536010742	31457433.5	44.5044174194336	0	3.943E-06
High	Sequest HT (A2)	Unambiguous	[R].VPTVDVSVVDLTVR.[LI]		3	3	Q7FAH2; Q6K5G8; A2YQT7	Q7FAH2; Q6K5G8; A2YQT7	0	2	0.764	0	1	1	749.927795410156	1498.84831419031	0.520339991022115	0.000389955156265387	CID	MS2		32.50331	44.5242453584	40054	LPF3_030218_02.raw	0/0	3.2215678691864			0	1.97E-06
High	Sequest HT (A2)	Unambiguous	[K].VQQVDTTGAGDAFVGALLR.[R]		1	2	A2WXV8	A2WXV8; Q0JGZ6	0	2	0.5536	0	1	1	959.506164550781	1918.00505247156	1.14022851678465	0.00109348078126459	CID	MS2		25.75	44.5232284605333	40053	LPF3_030218_02.raw	0/0	5.60489749908447	100134179	44.5058517456055	0	9.096E-09
High	Sequest HT (A2)	Unambiguous	[R].VPTVDVSVVDLTVR.[LI]		3	3	Q7FAH2; Q6K5G8; A2YQT7	Q7FAH2; Q6K5G8; A2YQT7	0	2	0.6676	0	1	1	749.927795410156	1498.84831419031	0.520339991022115	0.000389955156265387	HCD	MS2	17.55906	23.5514	44.5223180725333	40052	LPF3_030218_02.raw	0/0	3.46042704582214			0	2.508E-06
High	Sequest HT (A2)	Unambiguous	[K].VQQVDTTGAGDAFVGALLR.[R]		1	2	A2WXV8	A2WXV8; Q0JGZ6	0	2	0.622	0	1	1	959.505493164063	1918.00370969813	0.44013913649952	0.000422094062514589	HCD	MS2	10.50562	31.34756	44.5214432384	40051	LPF3_030218_02.raw	0/0	5.36860513687134	100134179	44.5058517456055	0	7.031E-09
High	Sequest HT (A2)	Unambiguous	[R].TLTAVHDGILEDVVYPAEIVGK.[R]		1	1	Q8LJU5	Q8LJU5	0	3	0.5378	0	1	1	780.422302246094	2339.25235347828	1.30397314961081	0.00101677276052214	CID	MS2		11.94187	44.5191502586667	40049	LPF3_030218_02.raw	0/0	3.70018076896667			0	7.137E-05
High	Sequest HT (A2)	Unambiguous	[R].TLTAVHDGILEDVVYPAEIVGK.[R]		1	1	Q8LJU5	Q8LJU5	0	3	0.4644	0	1	1	780.421630859375	2339.25033931813	0.442944719024487	0.000345386041772144	HCD	MS2	20.37507	10.76429	44.5173455925333	40047	LPF3_030218_02.raw	0/0	4.34755039215088			0	8.665E-06
High	Sequest HT (A2)	Unambiguous	[R].FGIVEGLmTTVHAITATQK.[T]	M8(Oxidation)	2	2	Q7FAH2; Q6K5G8	Q7FAH2; Q6K5G8	0	3	0.6074	0	1	1	678.363403320313	2033.07565670094	1.01752388577799	0.000689566979111452	CID	MS2		42.54	44.5163434728	40046	LPF3_030218_02.raw	0/0	3.76786804199219	29457705	44.5053176879883	0	1.189E-06
High	Sequest HT (A2)	Unambiguous	[K].KIPLYQHIANLAGNKQLVLPVPAFNVINGGSHAGNK.[L]		1	1	Q42971	Q42971	2	5	0.96	0	1	1	759.427062988281	3793.10620842141	1.00230655503498	0.000760370281204814	CID	MS2		22.28544	44.5152351762667	40045	LPF3_030218_02.raw	0/0	4.24972581863403			0	1.236E-05
High	Sequest HT (A2)	Unambiguous	[K].GGEYADKNPNFVGcVEGALGIR.[E]	C14(Carbamidomethyl)	1	1	Q9SXP2	Q9SXP2	1	3	0.5	0	1	1	775.0439453125	2323.1172826775	1.60456534355779	0.00124252916654892	CID	MS2		30.76	44.5268971610667	40057	LPF3_030218_02.raw	0/0	4.87683343887329	31457433.5	44.5044174194336	0	5.244E-07
High	Sequest HT (A2)	Unambiguous	[K].AVIELENYGLPFSR.[T]		1	1	Q6ZDY8	Q6ZDY8	0	2	0.4404	0	1	1	804.424072265625	1607.84086790125	-1.19125375306793	-0.000957674374944872	HCD	MS2	9.655178	41.49	44.6330362336	40159	LPF3_030218_02.raw	0/0	3.60510778427124	11749766.09375	44.74609375	0	3.561E-06
High	Sequest HT (A2)	Unambiguous	[K].AVIELENYGLPFSR.[T]		1	1	Q6ZDY8	Q6ZDY8	0	2	0.6031	0	1	1	804.424072265625	1607.84086790125	-1.19125375306793	-0.000957674374944872	CID	MS2		20.095	44.6347298165333	40161	LPF3_030218_02.raw	0/0	3.19791698455811	11749766.09375	44.74609375	0	2.63E-05
High	Sequest HT (A2)	Unambiguous	[K].LVVSTScSLMHTAVDLVnETK.[L]	C7(Carbamidomethyl); N18(Deamidated)	2	2	Q2QLY5; Q2QLY4	Q2QLY5; Q2QLY4	0	3	0.5567	0	1	1	769.058166503906	2305.15994625172	8.04138593861524	0.00617884390621404	HCD	MS2	37.17011	19.79107	44.6446188666667	40172	LPF3_030218_02.raw	0/0	4.84673070907593			0	2.01E-06
High	Sequest HT (A2)	Unambiguous	[R].FGIVEGLmTTVHAITATQK.[T]	M8(Oxidation)	2	2	Q7FAH2; Q6K5G8	Q7FAH2; Q6K5G8	0	3	0.505	0	1	1	678.362121582031	2033.07181148609	-0.873806987066935	-0.000592171302138548	HCD	MS2	2.115187	23.92999	44.8628364714667	40359	LPF3_030218_02.raw	0/0	4.03966379165649			0	4.511E-07
High	Sequest HT (A2)	Unambiguous	[R].TLTAVHDGILEDVVYPAEIVGK.[R]		1	1	Q8LJU5	Q8LJU5	0	3	0.5615	0	1	1	780.421203613281	2339.24905757984	-0.104982464075899	-8.18600519778556E-05	CID	MS2		6.370359	44.8608635594667	40357	LPF3_030218_02.raw	0/0	4.46537446975708			0	1.08E-05
High	Sequest HT (A2)	Unambiguous	[K].LGANAILAVSLAIcK.[A]	C14(Carbamidomethyl)	1	1	Q42971	Q42971	0	2	0.6648	0	1	1	757.442443847656	1513.87761106531	0.363586533627689	0.000275212656408286	CID	MS2		39.78	64.7041758098667	60779	LPF3_030218_03.raw	0/0	3.60872530937195			0	8.832E-06
High	Sequest HT (A2)	Unambiguous	[K].ASAcLLGVPLGHNSSFLqGPAFAPPR.[I]	C4(Carbamidomethyl); Q18(Deamidated)	1	2	B8AU84	B8AU84; Q7X7N2	0	3		0.0216	2	2	889.128662109375	2665.37143306813	5.97145409796452	0.00530534937488047	CID	MS2		15.93058	44.8381336501333	40340	LPF3_030218_02.raw	0/0	4.5254955291748			0	6.348E-06
High	Sequest HT (A2)	Unambiguous	[K].ASAcLLGVPLGHnSSFLQGPAFAPPR.[I]	C4(Carbamidomethyl); N13(Deamidated)	1	2	B8AU84	B8AU84; Q7X7N2	0	3	0.0216	0	1	1	889.128662109375	2665.37143306813	5.97145409796452	0.00530534937488047	CID	MS2		15.93058	44.8381336501333	40340	LPF3_030218_02.raw	0/0	4.62709856033325			0	9.889E-07
High	Sequest HT (A2)	Unambiguous	[K].ASAcLLGVPLGHNSSFLQGPAFAPPR.[I]	C4(Carbamidomethyl)	1	2	B8AU84	B8AU84; Q7X7N2	0	3	0.6181	0	1	1	888.794738769531	2664.36966304859	-0.689833007861308	-0.000612657135536191	HCD	MS2	24.2812	16.58666	44.8363626181333	40338	LPF3_030218_02.raw	0/0	5.28650379180908	24889654.75	44.8388977050781	0	3.332E-09
High	Sequest HT (A2)	Unambiguous	[K].TEDLWAALEEGSGEPVK.[T]		1	1	Q6Z6L4	Q6Z6L4	0	2	0.5643	0	1	1	915.942016601563	1830.87675657313	0.632076327555661	0.000578626562514728	CID	MS2		33.1	44.7939647066667	40304	LPF3_030218_02.raw	0/0	5.43903303146362	8665009.0625	44.7957458496094	0	3.285E-07
High	Sequest HT (A2)	Unambiguous	[K].TEDLWAALEEGSGEPVK.[T]		1	1	Q6Z6L4	Q6Z6L4	0	2	0.4528	0	1	1	915.942016601563	1830.87675657313	0.632076327555661	0.000578626562514728	HCD	MS2	74.60011	41.685	44.7922105434667	40302	LPF3_030218_02.raw	0/0	4.77345752716064	8665009.0625	44.7957458496094	0	8.419E-07
High	Sequest HT (A2)	Unambiguous	[R].TLTAVHDGILEDVVYPAEIVGK.[R]		1	1	Q8LJU5	Q8LJU5	0	2	0.5414	0	1	1	1170.12878417969	2339.25029172938	0.422601119923166	0.00049428468764745	CID	MS2		22.525	44.7757923733333	40290	LPF3_030218_02.raw	0/0	4.22976875305176	13134866.25	44.7884521484375	0	1.068E-06
High	Sequest HT (A2)	Unambiguous	[R].VETGVLKPGMVVTFGPSGLTTEVK.[S]		1	1	O64937	O64937	0	3	0.4735	0	1	1	816.113891601563	2446.32712154469	0.38764033099989	0.000316098229177442	CID	MS2		10.19097	44.7599142693333	40279	LPF3_030218_02.raw	0/0	4.52032899856567			0	4.328E-08
High	Sequest HT (A2)	Unambiguous	[K].ANSEATLGTYQGDAVLGEGASESLHVK.[D]		1	1	Q5N725	Q5N725	0	3	0.6675	0	1	1	902.106567382813	2704.30514888844	-0.330436551336392	-0.000297867187479521	CID	MS2		12.84029	44.7588057072	40278	LPF3_030218_02.raw	0/0	4.1236572265625			0	3.326E-08
High	Sequest HT (A2)	Unambiguous	[R].VETGVLKPGMVVTFGPSGLTTEVK.[S]		1	1	O64937	O64937	0	3	0.4536	0	1	1	816.112915039063	2446.32419185719	-0.809946291763436	-0.000660464270822558	HCD	MS2	2.152019	19.89325	44.7579240866667	40277	LPF3_030218_02.raw	0/0	5.49084758758545			0	1.983E-09
High	Sequest HT (A2)	Unambiguous	[R].TDLPNVVELYMK.[K]		2	2	Q0ITW7; Q2R8Z5	Q0ITW7; Q2R8Z5	0	2	0.6314	0	1	1	711.370727539063	1421.73417844813	-0.211011183449028	-0.000150000937424011	CID	MS2		3.902491	44.7429356032	40266	LPF3_030218_02.raw	0/0	3.30904984474182	496955808	44.7380752563477	0	4.41E-05
High	Sequest HT (A2)	Unambiguous	[R].SFDDGFPNLFINNAHDIR.[G]		1	1	Q6ZFT5	Q6ZFT5	0	3	0.535	0	1	1	698.001037597656	2091.98855953297	0.134552842172454	9.38276562010287E-05	HCD	MS2	43.0018	16.6496	44.7363107893333	40260	LPF3_030218_02.raw	0/0	3.99887013435364	20061989.3125	44.7279205322266	0	2.355E-05
High	Sequest HT (A2)	Unambiguous	[K].GEIVSnHDELMSNFFAQPDALAYGK.[T]	N6(Deamidated)	2	2	P42862; P42863	P42862; P42863	0	3		0.0283	3	3	918.767333984375	2754.28744869313	5.76447627290827	0.00529231104151876	CID	MS2		29.365	44.7231510405333	40248	LPF3_030218_02.raw	0/0	4.46286630630493			0	2.902E-06
High	Sequest HT (A2)	Unambiguous	[K].GEIVSNHDELMSnFFAQPDALAYGK.[T]	N13(Deamidated)	2	2	P42862; P42863	P42862; P42863	0	3		0.0022	2	2	918.767333984375	2754.28744869313	5.76447627290827	0.00529231104151876	CID	MS2		29.365	44.7231510405333	40248	LPF3_030218_02.raw	0/0	4.57819509506226			0	3.791E-07
High	Sequest HT (A2)	Unambiguous	[K].GEIVSNHDELMSNFFAqPDALAYGK.[T]	Q17(Deamidated)	2	2	P42862; P42863	P42862; P42863	0	3	0.0022	0	1	1	918.767333984375	2754.28744869313	5.76447627290827	0.00529231104151876	CID	MS2		29.365	44.7231510405333	40248	LPF3_030218_02.raw	0/0	4.58842134475708			0	3.41E-07
High	Sequest HT (A2)	Unambiguous	[K].GEIVSNHDELMSNFFAQPDALAYGK.[T]		2	2	P42862; P42863	P42862; P42863	0	3	0.5874	0	1	1	918.4326171875	2753.2832983025	-1.5463177798254	-0.0014191525001479	HCD	MS2	32.72312	30.595	44.7215512088	40246	LPF3_030218_02.raw	0/0	5.72457647323608	4724477.875	44.760929107666	0	1.994E-06
High	Sequest HT (A2)	Unambiguous	[K].FITHSVPFSEINTAFDLMHK.[G]		1	1	Q2R8Z5	Q2R8Z5	0	4	0.5568	0	1	1	584.294616699219	2334.15663690688	-0.889923685155142	-0.000519305781153889	CID	MS2		14.00146	44.7196635853333	40244	LPF3_030218_02.raw	0/0	2.64136481285095			0	1.431E-05
High	Sequest HT (A2)	Unambiguous	[R].VETGVLKPGMVVTFGPSGLTTEVK.[S]		1	1	O64937	O64937	0	2	0.5796	0	1	1	1223.66979980469	2446.33232297938	2.51386321344089	0.0030748646875054	HCD	MS2	0	33.1	44.6854838456	40210	LPF3_030218_02.raw	0/0	4.51652431488037	40369947	44.6442947387695	0	6.83E-06
High	Sequest HT (A2)	Unambiguous	[R].TVPAAVPAIVFLSGGQSEEEATVNLNAMNK.[L]		1	1	Q5N725	Q5N725	0	3	0.7558	0	1	1	1019.85778808594	3057.55881099781	0.878203932079343	0.000895052604088657	CID	MS2		33.1	64.7165627285333	60791	LPF3_030218_03.raw	0/0	4.29630756378174			0	8.284E-07
High	Sequest HT (A2)	Unambiguous	[K].TITLEVESSDTIDNVK.[A]		2	6	P0CH35; P51431	P0CH35; P0C030; Q58G87; P51431; P0C031; Q9ARZ9	0	2	0.7129	0	1	1	882.450134277344	1763.89299192469	1.17746209234158	0.00103845734372499	CID	MS2		31.19865	45.2343160042667	40704	LPF3_030218_02.raw	0/0	5.04697799682617			0	4.93E-07
High	Sequest HT (A2)	Unambiguous	[R].FGIVEGLmTTVHAITATQK.[T]	M8(Oxidation)	2	2	Q7FAH2; Q6K5G8	Q7FAH2; Q6K5G8	0	3	0.4474	0	1	1	678.363159179688	2033.07492427906	0.657270386188479	0.000445426354111452	HCD	MS2	4.534839	33.1	44.5143556373333	40044	LPF3_030218_02.raw	0/0	3.8035683631897	29457705	44.5053176879883	0	2.899E-07
High	Sequest HT (A2)	Unambiguous	[R].TLTAVHDGILEDVVYPAEIVGK.[R]		1	1	Q8LJU5	Q8LJU5	0	3	0.3535	0	1	1	780.421691894531	2339.25052242359	0.521220030895971	0.000406421198022144	HCD	MS2	26.55946	10.10101	45.2501528253333	40721	LPF3_030218_02.raw	0/0	4.30201578140259			0	1.183E-06
High	Sequest HT (A2)	Unambiguous	[K].KIPLYQHIANLAGNKQLVLPVPAFNVInGGSHAGNK.[L]	N28(Deamidated)	1	1	Q42971	Q42971	2	5		0.0198	2	2	759.626647949219	3794.10413322609	4.66796327784421	0.00354213121870481	HCD	MS2	44.11985	21.57875	45.2509922549333	40722	LPF3_030218_02.raw	0/0	5.95216178894043	292335240	45.2847023010254	0	2.563E-05
High	Sequest HT (A2)	Unambiguous	[R].QELVNWVEGVGKPATAFDFTTK.[G]		1	1	P27934	P27934	0	3	0.1903	0	1	1	813.085083007813	2437.24069576344	0.367080595295593	0.000298221145688634	CID	MS2		28.12036	45.661267708	41111	LPF3_030218_02.raw	0/0	3.31075167655945	9014428.75	45.7443542480469	0	4.075E-05
High	Sequest HT (A2)	Unambiguous	[R].QELVNWVEGVGKPATAFDFTTK.[G]		1	1	P27934	P27934	0	3	0.1106	0	1	1	813.085083007813	2437.24069576344	0.367080595295593	0.000298221145688634	HCD	MS2	12.22857	32.05848	45.6594555397333	41109	LPF3_030218_02.raw	0/0	4.34053993225098	9014428.75	45.7443542480469	0	1.27E-07
High	Sequest HT (A2)	Unambiguous	[K].KIPLYQHIANLAGNKQLVLPVPAFNVINGGSHAGNK.[L]		1	1	Q42971	Q42971	2	5	0.9779	0	1	1	759.425231933594	3793.09705314797	-1.41135710499229	-0.00107068440629519	CID	MS2		12.21692	45.6584701653333	41108	LPF3_030218_02.raw	0/0	3.62253141403198			0	3.556E-06
High	Sequest HT (A2)	Unambiguous	[K].KIPLYQHIANLAGNKQLVLPVPAFNVINGGSHAGNK.[L]		1	1	Q42971	Q42971	2	5	0.7725	0	1	1	759.42578125	3793.09979973	-0.68725800698411	-0.000521368000045186	HCD	MS2	9.740527	17.41361	45.6563555597333	41106	LPF3_030218_02.raw	0/0	5.23427581787109			0	8.73E-08
High	Sequest HT (A2)	Unambiguous	[K].IGPNEPSQLSIDLNAQGLAR.[Y]		1	1	Q5N725	Q5N725	0	2	0.5812	0	1	1	1047.05285644531	2093.09843626063	-0.0575411866693712	-6.02196873842331E-05	CID	MS2		32.52351	45.6502227533333	41100	LPF3_030218_02.raw	0/0	4.36848735809326			0	5.901E-08
High	Sequest HT (A2)	Unambiguous	[K].AAVAWEAAKPLVIEEVEVAPPQAMEVR.[V]		1	1	Q2R8Z5	Q2R8Z5	0	3	0.5153	0	1	1	968.515808105469	2903.53287105641	-0.230410148568656	-0.0002230011981131	CID	MS2		12.33771	45.6491057984	41099	LPF3_030218_02.raw	0/0	3.59400010108948	40207926	45.5024337768555	0	2.79E-05
High	Sequest HT (A2)	Unambiguous	[K].IGPNEPSQLSIDLNAQGLAR.[Y]		1	1	Q5N725	Q5N725	0	2	0.6074	0	1	1	1047.05212402344	2093.09697141688	-0.7573857999634	-0.000792641562384233	HCD	MS2	4.149019	33.1	45.6482266232	41098	LPF3_030218_02.raw	0/0	4.88826084136963			0	1.216E-08
High	Sequest HT (A2)	Unambiguous	[R].QELVNWVEGVGKPATAFDFTTK.[G]		1	1	P27934	P27934	0	3	0.1852	0	1	1	813.085266113281	2437.24124507984	0.592465231637933	0.000481326614438634	CID	MS2		20.77	45.6316523909333	41082	LPF3_030218_02.raw	0/0	2.42569470405579			0	3.434E-05
High	Sequest HT (A2)	Unambiguous	[R].QELVNWVEGVGKPATAFDFTTK.[G]		1	1	P27934	P27934	0	3	0.1645	0	1	1	813.085266113281	2437.24124507984	0.592465231637933	0.000481326614438634	HCD	MS2	0	41.175	45.6298692472	41080	LPF3_030218_02.raw	0/0	4.56324768066406			0	6.803E-08
High	Sequest HT (A2)	Unambiguous	[K].IGPNEPSQLAIDLNAQGLAR.[Y]		1	1	P17784	P17784	0	3	0.3605	0	1	1	693.039733886719	2077.10464840016	0.484472770863884	0.000335433385619884	CID	MS2		28.21178	45.6762838442667	41127	LPF3_030218_02.raw	0/0	2.5801522731781			0	4.112E-05
High	Sequest HT (A2)	Unambiguous	[K].WFDTNYHFIVPELGPNTK.[F]		2	2	Q2QLY5; Q2QLY4	Q2QLY5; Q2QLY4	0	2	0.5944	0	1	1	1089.53637695313	2178.06547727625	0.00529196678084971	5.76312504563248E-06	CID	MS2		38.535	45.6289404709333	41079	LPF3_030218_02.raw	0/0	3.92001605033875	7927993.5	45.6387176513672	0	2.166E-06
High	Sequest HT (A2)	Unambiguous	[K].LLGVTIYSSDAIR.[S]		2	2	Q0JMY8; A2WPN7	Q0JMY8; A2WPN7	0	2	0.5986	0	1	1	704.395690917969	1407.78410520594	-0.071462701503811	-5.03020312407898E-05	CID	MS2		38.67	45.6140698368	41063	LPF3_030218_02.raw	0/0	2.93922996520996			0	1.361E-05
High	Sequest HT (A2)	Unambiguous	[K].TITLEVESSDTIDNVK.[A]		2	6	P0CH35; P51431	P0CH35; P0C030; Q58G87; P51431; P0C031; Q9ARZ9	0	2	0.5982	0	1	1	882.449096679688	1763.89091672938	0.000974762631486965	8.59687474985549E-07	CID	MS2		24.385	45.6127700664	41062	LPF3_030218_02.raw	0/0	4.47853183746338			0	4.876E-07
High	Sequest HT (A2)	Unambiguous	[K].LLGVTIYSSDAIR.[S]		2	2	Q0JMY8; A2WPN7	Q0JMY8; A2WPN7	0	2	0.457	0	1	1	704.395690917969	1407.78410520594	-0.071462701503811	-5.03020312407898E-05	HCD	MS2	8.354716	29.725	45.6118951666667	41061	LPF3_030218_02.raw	0/0	3.01707220077515			0	1.147E-05
High	Sequest HT (A2)	Unambiguous	[K].TITLEVESSDTIDNVK.[A]		2	6	P0CH35; P51431	P0CH35; P0C030; Q58G87; P51431; P0C031; Q9ARZ9	0	2	0.5178	0	1	1	882.449096679688	1763.89091672938	0.000974762631486965	8.59687474985549E-07	HCD	MS2	10.70937	36.51	45.6111222690667	41060	LPF3_030218_02.raw	0/0	3.65215134620667			0	2.02E-06
High	Sequest HT (A2)	Unambiguous	[R].SGETEDTFIADLAVGLATGQIK.[T]		1	1	Q42971	Q42971	0	2	0.6253	0	1	1	1118.57189941406	2236.13652219813	0.979023528645393	0.0010946140625947	CID	MS2		33.1	64.6729541632	60746	LPF3_030218_03.raw	0/0	4.51237726211548			0	1.753E-07
High	Sequest HT (A2)	Unambiguous	[R].DTTLnGAVEQMYTEMASR.[H]	N5(Deamidated)	1	1	Q943F3	Q943F3	0	2	0.1342	0	1	1	1009.44543457031	2017.88359251063	-0.267463015621554	-0.000269854687589222	CID	MS2		39.69	45.5818693477333	41032	LPF3_030218_02.raw	0/0	3.94678282737732	36875226	45.5688362121582	0	8.283E-07
High	Sequest HT (A2)	Unambiguous	[R].DTTLnGAVEQMYTEMASR.[H]	N5(Deamidated)	1	1	Q943F3	Q943F3	0	2	0.1436	0	1	1	1009.44512939453	2017.88298215906	-0.569934080612047	-0.000575030468839222	HCD	MS2	16.71832	33.1	45.5798671437333	41030	LPF3_030218_02.raw	0/0	3.90314149856567	36875226	45.5688362121582	0	5.658E-07
High	Sequest HT (A2)	Unambiguous	[R].STGDVLFDTTPNLVFK.[D]		1	1	Q653V7	Q653V7	0	2	0.5692	0	1	1	877.454711914063	1753.90214719813	0.829720936704872	0.000727624062506038	CID	MS2		41.535	45.5743259082667	41024	LPF3_030218_02.raw	0/0	3.82802653312683	4631474.625	45.5151176452637	0	6.703E-05
High	Sequest HT (A2)	Unambiguous	[R].STGDVLFDTTPNLVFK.[D]		1	1	Q653V7	Q653V7	0	2	0.3068	0	1	1	877.454711914063	1753.90214719813	0.829720936704872	0.000727624062506038	HCD	MS2	52.61803	33.1	45.5723405226667	41022	LPF3_030218_02.raw	0/0	3.39475607872009	4631474.625	45.5151176452637	0	9.995E-06
High	Sequest HT (A2)	Unambiguous	[K].KPWALSFSFGR.[A]		1	1	Q5N725	Q5N725	0	2	0.4488	0	1	1	648.348205566406	1295.68913450281	-0.295770847908555	-0.000191613593642614	HCD	MS2	0	38.85	45.6186385509333	41068	LPF3_030218_02.raw	0/0	3.31646227836609			0	8.042E-05
High	Sequest HT (A2)	Unambiguous	[K].GILQAAVQGELWR.[L]		1	1	P27934	P27934	0	2	0.5701	0	1	1	720.901000976563	1440.79472532313	-0.7275541018787	-0.000524128437518812	CID	MS2		35.95697	45.5631639877333	41012	LPF3_030218_02.raw	0/0	3.28397035598755			0	7.939E-06
High	Sequest HT (A2)	Unambiguous	[K].EMLSGDTAVIAETGDSWFNcQK.[L]	C20(Carbamidomethyl)	2	2	Q0DHF6; A2Y5L9	Q0DHF6; A2Y5L9	0	2	0.6776	0	1	1	1230.04528808594	2459.08329954188	-0.834199644397527	-0.00102568406263615	HCD	MS2	16.64783	38.385	45.6995224208	41150	LPF3_030218_02.raw	0/0	3.65544056892395	7305835.375	45.6419944763184	0	3.833E-05
High	Sequest HT (A2)	Unambiguous	[K].LTPDEMSELESYASADVVQGDR.[Y]		1	2	Q7XQ45	A2XRZ6; Q7XQ45	0	2	0.5841	0	1	1	1206.54663085938	2412.08598508875	-0.472446139546297	-0.000569790625149835	HCD	MS2	31.30255	24.1	45.7079323186667	41159	LPF3_030218_02.raw	0/0	4.28347730636597	10692884.125	45.7365188598633	0	2.846E-06
High	Sequest HT (A2)	Unambiguous	[K].ANSEATLGTYQGDAVLGEGASESLHVK.[D]		1	1	Q5N725	Q5N725	0	3	0.6625	0	1	1	902.107482910156	2704.30789547047	0.685196290544579	0.000617660156270479	CID	MS2		33.1	64.6690897922667	60742	LPF3_030218_03.raw	0/0	3.97106099128723			0	1.043E-08
High	Sequest HT (A2)	Unambiguous	[K].KPWALSFSFGR.[A]		1	1	Q5N725	Q5N725	0	3	0.6786	0	1	1	432.567657470703	1295.68841915211	-0.847871249520768	-0.000366192630129566	CID	MS2		26.875	45.8130256234667	41261	LPF3_030218_02.raw	0/0	3.64085006713867	5799541.625	45.7766227722168	0	8.124E-05
High	Sequest HT (A2)	Unambiguous	[K].KLNLPVLPTTTIGSFPQTVELR.[R]		2	2	Q2QLY5; Q2QLY4	Q2QLY5; Q2QLY4	1	3	0.631	0	1	1	808.799438476563	2424.38376216969	-0.952505188570236	-0.000769746770705145	CID	MS2		16.87797	45.7764837176	41225	LPF3_030218_02.raw	0/0	4.76576089859009			0	3.762E-05
High	Sequest HT (A2)	Unambiguous	[K].KLNLPVLPTTTIGSFPQTVELR.[R]		2	2	Q2QLY5; Q2QLY4	Q2QLY5; Q2QLY4	1	3	0.6941	0	1	1	808.799438476563	2424.38376216969	-0.952505188570236	-0.000769746770705145	HCD	MS2	23.48563	5.841398	45.774502264	41223	LPF3_030218_02.raw	0/0	5.10181331634521			0	5.857E-07
High	Sequest HT (A2)	Unambiguous	[R].RLPVVnPATESPIGEIPAGTAEDVDAAVAAAR.[E]	N6(Deamidated)	1	1	B3VMC0	B3VMC0	1	3	0.6073	0	1	1	1053.55480957031	3158.64987545094	5.40704540135672	0.00569295697910747	CID	MS2		42.24	45.7701110989333	41220	LPF3_030218_02.raw	0/0	4.10060548782349			0	9.473E-06
High	Sequest HT (A2)	Unambiguous	[R].RLPVVnPATESPIGEIPAGTAEDVDAAVAAAR.[E]	N6(Deamidated)	1	1	B3VMC0	B3VMC0	1	3	0.5588	0	1	1	1053.55480957031	3158.64987545094	5.40704540135672	0.00569295697910747	HCD	MS2	41.21438	33.1	45.7680797434667	41218	LPF3_030218_02.raw	0/0	5.09793567657471			0	1.408E-06
High	Sequest HT (A2)	Unambiguous	[K].KIPLYQHIAnLAGNKQLVLPVPAFNVINGGSHAGNK.[L]	N10(Deamidated)	1	1	Q42971	Q42971	2	4		0.0319	4	4	949.279907226563	3794.09779901625	2.99846787413094	0.00284411156243813	CID	MS2		33.1	45.7575530872	41207	LPF3_030218_02.raw	0/0	5.47353553771973	85557590	45.8427047729492	0	1.101E-06
High	Sequest HT (A2)	Unambiguous	[K].KIPLYQHIANLAGnKQLVLPVPAFNVINGGSHAGNK.[L]	N14(Deamidated)	1	1	Q42971	Q42971	2	4		0.0177	3	3	949.279907226563	3794.09779901625	2.99846787413094	0.00284411156243813	CID	MS2		33.1	45.7575530872	41207	LPF3_030218_02.raw	0/0	5.54622554779053	85557590	45.8427047729492	0	9.086E-07
High	Sequest HT (A2)	Unambiguous	[K].KIPLYqHIANLAGNKQLVLPVPAFNVINGGSHAGNK.[L]	Q6(Deamidated)	1	1	Q42971	Q42971	2	4		0.0124	2	2	949.279907226563	3794.09779901625	2.99846787413094	0.00284411156243813	CID	MS2		33.1	45.7575530872	41207	LPF3_030218_02.raw	0/0	5.5753607749939	85557590	45.8427047729492	0	1.209E-06
High	Sequest HT (A2)	Unambiguous	[K].EMLSGDTAVIAETGDSWFNcQK.[L]	C20(Carbamidomethyl)	2	2	Q0DHF6; A2Y5L9	Q0DHF6; A2Y5L9	0	2	0.7827	0	1	1	1230.04528808594	2459.08329954188	-0.834199644397527	-0.00102568406263615	CID	MS2		33.1	45.7012430658667	41152	LPF3_030218_02.raw	0/0	3.59064722061157	7305835.375	45.6419944763184	0	1.007E-05
High	Sequest HT (A2)	Unambiguous	[K].KIPLYQHIANLAGNKqLVLPVPAFNVINGGSHAGNK.[L]	Q16(Deamidated)	1	1	Q42971	Q42971	2	4	0.0124	0	1	1	949.279907226563	3794.09779901625	2.99846787413094	0.00284411156243813	CID	MS2		33.1	45.7575530872	41207	LPF3_030218_02.raw	0/0	5.64938497543335	85557590	45.8427047729492	0	8.44E-07
High	Sequest HT (A2)	Unambiguous	[K].KIPLYQHIANLAGNKqLVLPVPAFNVINGGSHAGNK.[L]	Q16(Deamidated)	1	1	Q42971	Q42971	2	4	0.0382	0	1	1	949.279907226563	3794.09779901625	2.99846787413094	0.00284411156243813	HCD	MS2	6.984269	40.095	45.7557553264	41205	LPF3_030218_02.raw	0/0	6.80773162841797	85557590	45.8427047729492	0	3.999E-05
High	Sequest HT (A2)	Unambiguous	[R].SGETEDTFIADLAVGLATGQIK.[T]		1	1	Q42971	Q42971	0	2	0.5374	0	1	1	1118.57189941406	2236.13652219813	0.979023528645393	0.0010946140625947	HCD	MS2	12.88247	41.49	64.6711813133333	60744	LPF3_030218_03.raw	0/0	4.40905523300171			0	2.117E-07
High	Sequest HT (A2)	Unambiguous	[K].GILQNDPFEVFDQK.[G]		1	1	Q75KR1	Q75KR1	0	2	0.3278	0	1	1	825.411987304688	1649.81669797938	-0.160266642209566	-0.000132205312411315	HCD	MS2	9.778219	32.83	45.7522118792	41201	LPF3_030218_02.raw	0/0	3.02145719528198			0	1.196E-05
High	Sequest HT (A2)	Unambiguous	[R].ALVEGPFLDVLR.[S]		1	1	Q10LP5	Q10LP5	0	2	0.3127	0	1	1	664.881591796875	1328.75590696375	-1.02042433763655	-0.000677948124916838	HCD	MS2	7.307	28.945	45.7494888837333	41198	LPF3_030218_02.raw	0/0	3.23116135597229	59662742.5	45.8502159118652	0	3.802E-05
High	Sequest HT (A2)	Unambiguous	[K].VRTEEELIEAIATATGAK.[K]		2	2	Q0DHF6; A2Y5L9	Q0DHF6; A2Y5L9	1	3	0.6667	0	1	1	634.677185058594	1902.01700191578	-0.444219921817779	-0.000281638073071614	CID	MS2		24.53501	45.7476433202667	41196	LPF3_030218_02.raw	0/0	3.84471988677979			0	7.632E-06
High	Sequest HT (A2)	Unambiguous	[K].VRTEEELIEAIATATGAK.[K]		2	2	Q0DHF6; A2Y5L9	Q0DHF6; A2Y5L9	1	3	0.5528	0	1	1	634.677062988281	1902.01663570484	-0.63675804027463	-0.000403708385571614	HCD	MS2	13.19386	33.1	45.7456247962667	41194	LPF3_030218_02.raw	0/0	4.45402479171753			0	5.116E-06
High	Sequest HT (A2)	Unambiguous	[R].LTAFHPEIEELLYSEVEnDEHK.[F]	N18(Deamidated)	1	1	P30298	P30298	0	4	0.4667	0	1	1	661.570983886719	2643.26210565688	6.06721677032571	0.00400928671874035	CID	MS2		24.00119	45.7157611408	41168	LPF3_030218_02.raw	0/0	2.39877676963806			0	1.946E-06
High	Sequest HT (A2)	Unambiguous	[R].LTAFHPEIEELLYSEVENDEHK.[F]		1	1	P30298	P30298	0	4	0.5584	0	1	1	661.320678710938	2642.26088495375	-0.441877537820105	-0.000291889062509654	HCD	MS2	22.18436	23.36316	45.7141885453333	41166	LPF3_030218_02.raw	0/0	4.36629390716553	93519343	45.8447685241699	0	7.686E-07
High	Sequest HT (A2)	Unambiguous	[K].LTPDEMSELESYASADVVQGDR.[Y]		1	2	Q7XQ45	A2XRZ6; Q7XQ45	0	2	0.7694	0	1	1	1206.54663085938	2412.08598508875	-0.472446139546297	-0.000569790625149835	CID	MS2		33.61	45.7097950368	41161	LPF3_030218_02.raw	0/0	5.02759122848511	10692884.125	45.7365188598633	0	9.6E-08
High	Sequest HT (A2)	Unambiguous	[K].KIPLYQHIANLAGnKQLVLPVPAFNVINGGSHAGNK.[L]	N14(Deamidated)	1	1	Q42971	Q42971	2	4		0.0382	2	2	949.279907226563	3794.09779901625	2.99846787413094	0.00284411156243813	HCD	MS2	6.984269	40.095	45.7557553264	41205	LPF3_030218_02.raw	0/0	6.55095481872559	85557590	45.8427047729492	0	5.404E-05
High	Sequest HT (A2)	Unambiguous	[K].GILQAAVQGELWR.[L]		1	1	P27934	P27934	0	2	0.5215	0	1	1	720.901000976563	1440.79472532313	-0.7275541018787	-0.000524128437518812	HCD	MS2	24.29323	33.1	45.5613096442667	41010	LPF3_030218_02.raw	0/0	3.03352451324463			0	2.532E-05
High	Sequest HT (A2)	Unambiguous	[R].EGAPTAVSHGLWLNIPDYDAPTQLVKPLER.[N]		1	1	Q6Z4G3	Q6Z4G3	0	4	0.5778	0	1	1	822.683654785156	3287.71278925063	2.09498380665366	0.00172192265620197	HCD	MS2	6.917686	29.455	45.5546705008	41005	LPF3_030218_02.raw	0/0	4.69358396530151	44955160.875	45.5100898742676	0	1.225E-06
High	Sequest HT (A2)	Unambiguous	[R].VGMGTAAFPFTSSEDTTAAMLR.[A]		1	1	Q7G764	Q7G764	0	2	0.5956	0	1	1	1131.0341796875	2261.061082745	1.50519158838149	0.00170166249995418	CID	MS2		34.795	45.5491791333333	40999	LPF3_030218_02.raw	0/0	3.19097924232483	157686003.5	45.3319396972656	0	5.932E-06
High	Sequest HT (A2)	Unambiguous	[K].AGVILSSVDELIDR.[L]		1	1	A2XQV4	A2XQV4	0	2	0.6011	0	1	1	743.910827636719	1486.81437864344	2.17235621369373	0.00161494171879895	CID	MS2		33.1	45.3249368834667	40794	LPF3_030218_02.raw	0/0	3.66215920448303	76930514.25	45.3768539428711	0	1.606E-05
High	Sequest HT (A2)	Unambiguous	[R].TVPAAVPAIVFLSGGqSEEEATLNLNAMNK.[L]	Q16(Deamidated)	1	1	P17784	P17784	0	3	0.031	0	1	1	1024.86499023438	3072.58041744313	8.01467728904604	0.00820851437488927	CID	MS2		41.205	64.6966303122667	60771	LPF3_030218_03.raw	0/0	4.19409227371216			0	6.473E-07
High	Sequest HT (A2)	Unambiguous	[R].LTAFHPEIEELLYSEVENDEHK.[F]		1	1	P30298	P30298	0	3	0.3455	0	1	1	881.427307128906	2642.26736812672	2.01176742240245	0.00177187223956328	HCD	MS2	12.03752	35.235	45.3156852232	40784	LPF3_030218_02.raw	0/0	4.10555124282837			0	3.504E-05
High	Sequest HT (A2)	Unambiguous	[R].VPTVDVSVVDLTVR.[LI]		3	3	Q7FAH2; Q6K5G8; A2YQT7	Q7FAH2; Q6K5G8; A2YQT7	0	2	0.5994	0	1	1	749.9296875	1498.85209837	3.04506622297859	0.00228204500001539	CID	MS2		23.49529	45.3146795184	40783	LPF3_030218_02.raw	0/0	3.42376518249512	68276692.25	45.3666458129883	0	5.544E-06
High	Sequest HT (A2)	Unambiguous	[R].LTAFHPEIEELLYSEVENDEHK.[F]		1	1	P30298	P30298	0	4	0.561	0	1	1	661.322448730469	2642.26796503188	2.23767429477512	0.00147813046874035	CID	MS2		25.75	45.3136894037333	40782	LPF3_030218_02.raw	0/0	2.86749291419983	32817804	45.2864990234375	0	5.143E-07
High	Sequest HT (A2)	Unambiguous	[R].VPTVDVSVVDLTVR.[LI]		3	3	Q7FAH2; Q6K5G8; A2YQT7	Q7FAH2; Q6K5G8; A2YQT7	0	2	0.6508	0	1	1	749.929016113281	1498.85075559656	2.14919562454242	0.00161065828126539	HCD	MS2	45.30922	28.24162	45.3127603109333	40781	LPF3_030218_02.raw	0/0	3.77585935592651	68276692.25	45.3666458129883	0	7.128E-05
High	Sequest HT (A2)	Unambiguous	[R].LTAFHPEIEELLYSEVENDEHK.[F]		1	1	P30298	P30298	0	4	0.5991	0	1	1	661.322204589844	2642.26698846938	1.86808093855509	0.00123398984374035	HCD	MS2	2.697189	23.30132	45.3119020706667	40780	LPF3_030218_02.raw	0/0	4.69304847717285	32817804	45.2864990234375	0	4.852E-06
High	Sequest HT (A2)	Unambiguous	[R].FGIVEGLmTTVHAITATQK.[T]	M8(Oxidation)	2	2	Q7FAH2; Q6K5G8	Q7FAH2; Q6K5G8	0	2	0.57	0	1	1	1017.04278564453	2033.07829465906	2.31504609085149	0.00235332953115641	CID	MS2		41.325	45.3109204869333	40779	LPF3_030218_02.raw	0/0	2.92740058898926			0	2.046E-05
High	Sequest HT (A2)	Unambiguous	[R].DNLTLWTSDLTEDGGDEVK.[E]		1	1	Q6ZKC0	Q6ZKC0	0	2	0.7324	0	1	1	1054.48950195313	2107.97172727625	2.43282139875934	0.00256415312492209	CID	MS2		33.1	45.3096380336	40778	LPF3_030218_02.raw	0/0	5.97921848297119	142136880	45.3651008605957	0	5.619E-08
High	Sequest HT (A2)	Unambiguous	[K].VRTEEELIEAIATATGAK.[K]		2	2	Q0DHF6; A2Y5L9	Q0DHF6; A2Y5L9	1	3	0.4501	0	1	1	634.678466796875	1902.02084713063	1.57743032197916	0.00100010020817839	HCD	MS2	0	42.45	45.3308263136	40800	LPF3_030218_02.raw	0/0	4.50864410400391	21942162	45.2853507995605	0	9.494E-06
High	Sequest HT (A2)	Unambiguous	[R].FGIVEGLmTTVHAITATQK.[T]	M8(Oxidation)	2	2	Q7FAH2; Q6K5G8	Q7FAH2; Q6K5G8	0	2	0.5266	0	1	1	1017.04223632813	2033.07719602625	1.77466584146723	0.00180401312490641	HCD	MS2	3.350238	33.1	45.3087023096	40777	LPF3_030218_02.raw	0/0	3.95440554618835			0	3.815E-06
High	Sequest HT (A2)	Unambiguous	[K].KIPLYQHIANLAGNKQLVLPVPAFNVINGGSHAGNK.[L]		1	1	Q42971	Q42971	2	4	0.8821	0	1	1	949.032165527344	3793.10683221938	1.16676242831907	0.00110641234368813	CID	MS2		40.845	45.3068734984	40775	LPF3_030218_02.raw	0/0	5.42581129074097			0	2.229E-06
High	Sequest HT (A2)	Unambiguous	[R].TLTAVHDGILEDVVYPAEIVGK.[R]		1	1	Q8LJU5	Q8LJU5	0	2	0.5578	0	1	1	1170.13049316406	2339.25370969813	1.88374027485753	0.00220326906264745	CID	MS2		33.1	45.3057605144	40774	LPF3_030218_02.raw	0/0	4.41467761993408	53874898.5	45.2847061157227	0	1.501E-06
High	Sequest HT (A2)	Unambiguous	[K].KIPLYQHIANLAGNKQLVLPVPAFNVINGGSHAGNK.[L]		1	1	Q42971	Q42971	2	4	0.6112	0	1	1	949.032958984375	3793.1100060475	2.0034991637952	0.00189986937493813	HCD	MS2	1.512305	33.1	45.3048772261333	40773	LPF3_030218_02.raw	0/0	4.09036874771118			0	2.637E-06
High	Sequest HT (A2)	Unambiguous	[R].TVPAAVPAIVFLSGGQSEEEATLnLNAMNK.[L]	N24(Deamidated)	1	1	P17784	P17784	0	3		0.031	2	2	1024.86499023438	3072.58041744313	8.01467728904604	0.00820851437488927	CID	MS2		41.205	64.6966303122667	60771	LPF3_030218_03.raw	0/0	4.06400156021118			0	1.816E-06
High	Sequest HT (A2)	Unambiguous	[K].IGPNEPSQLSIDLNAQGLAR.[Y]		1	1	Q5N725	Q5N725	0	2	0.6208	0	1	1	1047.052734375	2093.09819212	-0.174181955551709	-0.000182289999884233	CID	MS2		29.58392	45.276705752	40745	LPF3_030218_02.raw	0/0	4.13619756698608			0	9.156E-08
High	Sequest HT (A2)	Unambiguous	[K].AAVAWEAAKPLVIEEVEVAPPQAMEVR.[V]		1	1	Q2R8Z5	Q2R8Z5	0	3	0.5855	0	1	1	968.515686035156	2903.53250484547	-0.356536102495964	-0.0003450715106131	HCD	MS2	40.29674	33.1	45.2758202133333	40744	LPF3_030218_02.raw	0/0	4.68161773681641			0	1.666E-05
High	Sequest HT (A2)	Unambiguous	[K].KIPLYQHIAnLAGNKQLVLPVPAFNVINGGSHAGNK.[L]	N10(Deamidated)	1	1	Q42971	Q42971	2	5		0.0169	3	4	759.626647949219	3794.10413322609	4.66796327784421	0.00354213121870481	CID	MS2		10.007	45.253035944	40724	LPF3_030218_02.raw	0/0	3.48533535003662	292335240	45.2847023010254	0	5.942E-05
High	Sequest HT (A2)	Unambiguous	[K].KIPLYQHIANLAGNKqLVLPVPAFNVINGGSHAGNK.[L]	Q16(Deamidated)	1	1	Q42971	Q42971	2	5		0.0113	2	2	759.626647949219	3794.10413322609	4.66796327784421	0.00354213121870481	CID	MS2		10.007	45.253035944	40724	LPF3_030218_02.raw	0/0	3.50612330436707	292335240	45.2847023010254	0	5.45E-05
High	Sequest HT (A2)	Unambiguous	[K].KIPLYQHIANLAGnKQLVLPVPAFNVINGGSHAGNK.[L]	N14(Deamidated)	1	1	Q42971	Q42971	2	5	0.0113	0	1	1	759.626647949219	3794.10413322609	4.66796327784421	0.00354213121870481	CID	MS2		10.007	45.253035944	40724	LPF3_030218_02.raw	0/0	3.55455470085144	292335240	45.2847023010254	0	4.641E-05
High	Sequest HT (A2)	Unambiguous	[R].DNLTLWTSDLTEDGGDEVK.[E]		1	1	Q6ZKC0	Q6ZKC0	0	2	0.6974	0	1	1	1054.48913574219	2107.97099485438	2.08536718607975	0.00219794218742209	HCD	MS2	18.27129	28.14996	45.30784184	40776	LPF3_030218_02.raw	0/0	4.99481725692749	142136880	45.3651008605957	0	1.291E-07
High	Sequest HT (A2)	Unambiguous	[K].VRTEEELIEAIATATGAK.[K]		2	2	Q0DHF6; A2Y5L9	Q0DHF6; A2Y5L9	1	3	0.5838	0	1	1	634.678466796875	1902.02084713063	1.57743032197916	0.00100010020817839	CID	MS2		33.1	45.3326073096	40802	LPF3_030218_02.raw	0/0	3.4583055973053	21942162	45.2853507995605	0	5.181E-05
High	Sequest HT (A2)	Unambiguous	[R].RLPVVNPATESPIGEIPAGTAEDVDAAVAAAR.[E]		1	1	B3VMC0	B3VMC0	1	3	0.6741	0	1	1	1053.22082519531	3157.64792232594	-0.271801622763106	-0.000286084687559196	HCD	MS2	23.54407	32.31279	45.3504168325333	40818	LPF3_030218_02.raw	0/0	6.25515604019165			0	1.429E-08
High	Sequest HT (A2)	Unambiguous	[R].RLPVVNPATESPIGEIPAGTAEDVDAAVAAAR.[E]		1	1	B3VMC0	B3VMC0	1	3	0.6661	0	1	1	1053.22082519531	3157.64792232594	-0.271801622763106	-0.000286084687559196	CID	MS2		37.40969	45.352440232	40820	LPF3_030218_02.raw	0/0	5.69277429580688			0	9.498E-09
High	Sequest HT (A2)	Unambiguous	[K].MTAEIGEQVQIVGDDLLVTNPTR.[V]		1	1	Q42971	Q42971	0	2	0.5474	0	1	1	1250.14147949219	2499.27568235438	-0.0984867746544405	-0.000123072812584724	CID	MS2		41.055	64.6743479122667	60747	LPF3_030218_03.raw	0/0	4.22012901306152			0	3.194E-07
High	Sequest HT (A2)	Unambiguous	[R].TVPAAVPAIVFLSGGQSEEEATLNLNAMNK.[L]		1	1	P17784	P17784	0	3	0.5991	0	1	1	1024.53039550781	3071.57663326344	1.58139343357671	0.0016191211457226	HCD	MS2	15.66951	33.1	64.6945679610667	60769	LPF3_030218_03.raw	0/0	4.69486856460571			0	1.647E-06
High	Sequest HT (A2)	Unambiguous	[R].LLDPPLHEFLPEGNVEDMVR.[L]		1	1	Q75KR1	Q75KR1	0	3	0.4761	0	1	1	774.060546875	2320.167087365	1.24731474102181	0.00096465833333544	CID	MS2		7.521292	45.5364358474667	40986	LPF3_030218_02.raw	0/0	3.76019835472107			0	4.655E-07
High	Sequest HT (A2)	Unambiguous	[R].GNPTVEVDVccSDGTFAR.[A]	C10(Carbamidomethyl); C11(Carbamidomethyl)	1	1	Q42971	Q42971	0	2	0.661	0	1	1	992.428283691406	1983.84929075281	-2.12227222684675	-0.00210513859368433	CID	MS2		33.1	45.5160971242667	40967	LPF3_030218_02.raw	0/0	3.51472902297974	11855669	45.459659576416	0	1.917E-05
High	Sequest HT (A2)	Unambiguous	[K].WFDTNYHFIVPELGPNTK.[F]		2	2	Q2QLY5; Q2QLY4	Q2QLY5; Q2QLY4	0	3	0.5455	0	1	1	726.693237304688	2178.06515865406	-0.140994814993523	-0.000102365312462401	CID	MS2		21.69112	45.5098184021333	40960	LPF3_030218_02.raw	0/0	2.96972799301147	9522109.25	45.402759552002	0	2.164E-05
High	Sequest HT (A2)	Unambiguous	[R].VETGVLKPGMVVTFGPSGLTTEVK.[S]		1	1	O64937	O64937	0	3	0.3479	0	1	1	816.113159179688	2446.32492427906	-0.510549636072605	-0.000416323645822558	CID	MS2		13.19741	45.5084689624	40959	LPF3_030218_02.raw	0/0	3.87555170059204			0	1.146E-05
High	Sequest HT (A2)	Unambiguous	[K].WFDTNYHFIVPELGPNTK.[F]		2	2	Q2QLY5; Q2QLY4	Q2QLY5; Q2QLY4	0	3	0.3677	0	1	1	726.692687988281	2178.06351070484	-0.8976062413551	-0.000651681718712401	HCD	MS2	21.31483	19.07285	45.5075413277333	40958	LPF3_030218_02.raw	0/0	3.78143882751465	9522109.25	45.402759552002	0	3.888E-06
High	Sequest HT (A2)	Unambiguous	[R].VETGVLKPGMVVTFGPSGLTTEVK.[S]		1	1	O64937	O64937	0	3	0.432	0	1	1	816.113342285156	2446.32547359547	-0.286002144304481	-0.000233218177072558	HCD	MS2	24.66142	12.54834	45.5066769466667	40957	LPF3_030218_02.raw	0/0	5.06755876541138			0	1.289E-06
High	Sequest HT (A2)	Unambiguous	[K].ANSEATLGTYQGDAVLGEGASESLHVK.[D]		1	1	Q5N725	Q5N725	0	3	0.6534	0	1	1	902.106506347656	2704.30496578297	-0.39814540746179	-0.000358902343729521	CID	MS2		15.50511	45.5056896112	40956	LPF3_030218_02.raw	0/0	2.76687669754028			0	1.272E-06
High	Sequest HT (A2)	Unambiguous	[K].ANSEATLGTYQGDAVLGEGASESLHVK.[D]		1	1	Q5N725	Q5N725	0	3	0.6591	0	1	1	902.106567382813	2704.30514888844	-0.330436551336392	-0.000297867187479521	HCD	MS2	7.696051	14.79798	45.5036934557333	40954	LPF3_030218_02.raw	0/0	7.51025438308716			0	2.174E-09
High	Sequest HT (A2)	Unambiguous	[R].VETGVLKPGMVVTFGPSGLTTEVK.[S]		1	1	O64937	O64937	0	2	0.5638	0	1	1	1223.66711425781	2446.32695188563	0.318287738374788	0.000389317812505396	CID	MS2		33.1	45.4825943296	40934	LPF3_030218_02.raw	0/0	3.3657603263855	61888647.5	45.3905487060547	0	6.028E-06
High	Sequest HT (A2)	Unambiguous	[R].LGATFSSHPNELIALFSR.[Y]		1	1	P30298	P30298	0	3	0.5192	0	1	1	654.015075683594	1960.03067379078	1.01397535406195	0.000662473593744532	CID	MS2		28.57	45.4605974066667	40921	LPF3_030218_02.raw	0/0	3.11505484580994			0	3.191E-05
High	Sequest HT (A2)	Unambiguous	[K].LVDTTGIPFLPTPMGK.[G]		1	1	Q0JMH0	Q0JMH0	0	2	0.3698	0	1	1	843.961242675781	1686.91520872156	1.00976224170828	0.000851690781360048	HCD	MS2	11.67275	32.71	45.4596767245333	40920	LPF3_030218_02.raw	0/0	3.3759298324585	73720466	45.4652328491211	0	6.92E-05
High	Sequest HT (A2)	Unambiguous	[R].LGATFSSHPNELIALFSR.[Y]		1	1	P30298	P30298	0	3	0.3239	0	1	1	654.015075683594	1960.03067379078	1.01397535406195	0.000662473593744532	HCD	MS2	81.93136	41.68	45.4588167162667	40919	LPF3_030218_02.raw	0/0	3.88951921463013			0	3.261E-06
High	Sequest HT (A2)	Unambiguous	[R].IDVcQLAIADGITIcR.[R]	C4(Carbamidomethyl); C15(Carbamidomethyl)	1	1	Q9XGP7	Q9XGP7	0	2	0.3761	0	1	1	909.466796875	1817.92631712	0.825947248990118	0.000750755000161973	HCD	MS2	7.216253	28.99	45.4229949005333	40885	LPF3_030218_02.raw	0/0	3.35121440887451	44791901	45.3884582519531	0	3.747E-05
High	Sequest HT (A2)	Unambiguous	[K].WLAANVSAEVAESTR.[I]		1	1	P48494	P48494	0	2	0.6344	0	1	1	802.406799316406	1603.80632200281	-0.70976548979526	-0.000569163593809208	CID	MS2		31.36407	45.3713224250667	40837	LPF3_030218_02.raw	0/0	3.71717596054077			0	1.225E-06
High	Sequest HT (A2)	Unambiguous	[K].WLAANVSAEVAESTR.[I]		1	1	P48494	P48494	0	2	0.4236	0	1	1	802.406799316406	1603.80632200281	-0.70976548979526	-0.000569163593809208	HCD	MS2	27.97773	33.1	45.3692598890667	40835	LPF3_030218_02.raw	0/0	3.13734149932861			0	4.219E-05
High	Sequest HT (A2)	Unambiguous	[K].LAMqEFmILPTGAASFK.[E]	Q4(Deamidated); M7(Oxidation)	1	1	Q42971	Q42971	0	2	0.2281	0	1	1	936.476623535156	1871.94597044031	9.50921119665356	0.00890028015617705	CID	MS2		29.2	45.3656963570667	40832	LPF3_030218_02.raw	0/0	4.90623092651367	8969994	45.2872428894043	0	2.677E-06
High	Sequest HT (A2)	Unambiguous	[K].LAMQEFmILPTGAASFK.[E]	M7(Oxidation)	1	1	Q42971	Q42971	0	2	0.1996	0	1	1	935.974365234375	1870.94145383875	-1.44314369007009	-0.00135002062507272	HCD	MS2	0	42.585	45.3638623728	40830	LPF3_030218_02.raw	0/0	4.70997619628906	40471571	45.3650856018066	0	5.001E-07
High	Sequest HT (A2)	Unambiguous	[R].AAVPSGASTGVYEALELR.[D]		1	1	Q42971	Q42971	0	2	0.4762	0	1	1	895.967407226563	1790.92753782313	-0.427608895990947	-0.00038290843735922	CID	MS2		25.69	45.3551632821333	40823	LPF3_030218_02.raw	0/0	4.20131826400757			0	2.917E-05
High	Sequest HT (A2)	Unambiguous	[R].AAVPSGASTGVYEALELR.[D]		1	1	Q42971	Q42971	0	2	0.5551	0	1	1	895.967407226563	1790.92753782313	-0.427608895990947	-0.00038290843735922	HCD	MS2	15.68305	21.38018	45.3534148034667	40821	LPF3_030218_02.raw	0/0	4.71978950500488			0	9.835E-07
High	Sequest HT (A2)	Unambiguous	[K].KIPLYQHIANLAGNKQLVLPVPAFnVINGGSHAGNK.[L]	N25(Deamidated)	1	1	Q42971	Q42971	2	5	0.0198	0	1	1	759.626647949219	3794.10413322609	4.66796327784421	0.00354213121870481	HCD	MS2	44.11985	21.57875	45.2509922549333	40722	LPF3_030218_02.raw	0/0	6.07095098495483	292335240	45.2847023010254	0	2.238E-05
High	Sequest HT (A2)	Unambiguous	[R].VPTVDVSVVDLTVR.[LI]		3	3	Q7FAH2; Q6K5G8; A2YQT7	Q7FAH2; Q6K5G8; A2YQT7	0	2	0.6607	0	1	1	749.929504394531	1498.85173215906	2.80073787795055	0.00209893953126539	CID	MS2		33.1	45.8386348482667	41289	LPF3_030218_02.raw	0/0	3.33257222175598	42503690	45.8478393554688	0	9.961E-06
High	Sequest HT (A2)	Unambiguous	[K].ASAcLLGVPLGHNSSFLQGPAFAPPR.[I]	C4(Carbamidomethyl)	1	2	B8AU84	B8AU84; Q7X7N2	0	3	0.6988	0	1	1	888.795471191406	2664.37186031422	0.13485139675675	0.000119764739463809	CID	MS2		7.985677	44.4981295973333	40033	LPF3_030218_02.raw	0/0	3.42385458946228	63886888.75	44.5051422119141	0	2.206E-05
High	Sequest HT (A2)	Unambiguous	[K].TITLEVESSDTIDNVK.[A]		2	6	P0CH35; P51431	P0CH35; P0C030; Q58G87; P51431; P0C031; Q9ARZ9	0	2	0.4793	0	1	1	882.448303222656	1763.88932981531	-0.898692018911522	-0.000792597343775014	HCD	MS2	0	24.385	44.4889404877333	40025	LPF3_030218_02.raw	0/0	4.81586647033691			0	9.375E-07
High	Sequest HT (A2)	Unambiguous	[K].LVSWYDNEWGYSTR.[V]		1	1	Q6K5G8	Q6K5G8	0	2	0.675	0	1	1	888.404602050781	1775.80192747156	-0.251975357076483	-0.000223729218760127	CID	MS2		34.03893	43.4301542618667	39085	LPF3_030218_02.raw	0/0	3.60052728652954			0	2.554E-05
High	Sequest HT (A2)	Unambiguous	[K].LVSWYDNEWGYSTR.[V]		1	1	Q6K5G8	Q6K5G8	0	2	0.6471	0	1	1	888.404602050781	1775.80192747156	-0.251975357076483	-0.000223729218760127	HCD	MS2	20.01136	32.6991	43.4282102330667	39083	LPF3_030218_02.raw	0/0	3.22538924217224			0	2.261E-05
High	Sequest HT (A2)	Unambiguous	[K].AAVAWEAGKPLSIEEVEVAPPQAMEVR.[V]		1	1	Q0ITW7	Q0ITW7	0	3	0.6008	0	1	1	959.831359863281	2877.47952632984	-0.687458860592789	-0.000659383385482215	HCD	MS2	8.110647	38.00236	43.4227165285333	39079	LPF3_030218_02.raw	0/0	5.26136445999146	19553600.96875	43.4836616516113	0	2.554E-06
High	Sequest HT (A2)	Unambiguous	[R].TTGIVLDSGDGVSHTVPIYEGYALPHAILR.[L]		2	2	Q10DV7; A3C6D7	Q10DV7; A3C6D7	0	3	0.5558	0	1	1	1051.21789550781	3151.63913326344	-0.985345520751729	-0.0010351521876449	CID	MS2		28.54	43.4179256933333	39074	LPF3_030218_02.raw	0/0	4.20684289932251	12057152.25	43.4076843261719	0	1.55E-07
High	Sequest HT (A2)	Unambiguous	[R].TTGIVLDSGDGVSHTVPIYEGYALPHAILR.[L]		2	2	Q10DV7; A3C6D7	Q10DV7; A3C6D7	0	3	0.6375	0	1	1	1051.21789550781	3151.63913326344	-0.985345520751729	-0.0010351521876449	HCD	MS2	0	18.22	43.4161835954667	39072	LPF3_030218_02.raw	0/0	4.68565893173218	12057152.25	43.4076843261719	0	5.974E-08
High	Sequest HT (A2)	Unambiguous	[K].EYLPITGLADFNK.[L]		1	1	P37833	P37833	0	2	0.6029	0	1	1	740.886840820313	1480.76640501063	-1.2266398946618	-0.000908184687546054	CID	MS2		6.446234	43.4093987917333	39068	LPF3_030218_02.raw	0/0	4.13172006607056	472190723.25	43.3824310302734	0	1.837E-05
High	Sequest HT (A2)	Unambiguous	[R].AAVPSGASTGVYEALELR.[D]		1	1	Q42971	Q42971	0	2	0.5889	0	1	1	895.966674804688	1790.92607297938	-1.24553317973963	-0.00111533031235922	HCD	MS2	8.290027	19.87861	43.4086485658667	39067	LPF3_030218_02.raw	0/0	4.66843223571777			0	9.523E-08
High	Sequest HT (A2)	Unambiguous	[K].IGPNEPSQLSIDLNAQGLAR.[Y]		1	1	Q5N725	Q5N725	0	3	0.6651	0	1	1	698.370239257813	2093.09616451344	-1.14289246179524	-0.000797395520748978	CID	MS2		14.53435	43.3864101928	39047	LPF3_030218_02.raw	0/0	4.39466619491577			0	3.503E-07
High	Sequest HT (A2)	Unambiguous	[K].IGPNEPSQLSIDLNAQGLAR.[Y]		1	1	Q5N725	Q5N725	0	3	0.603	0	1	1	698.370239257813	2093.09616451344	-1.14289246179524	-0.000797395520748978	HCD	MS2	11.79383	17.43954	43.3845039066667	39045	LPF3_030218_02.raw	0/0	4.61383581161499			0	3.015E-06
High	Sequest HT (A2)	Unambiguous	[R].TGYSAQGTGSALIMPVLDNQLK.[S]		1	1	O64464	O64464	0	2	0.576	0	1	1	1132.58239746094	2264.15751829188	-0.702114139994472	-0.000794849062458525	HCD	MS2	0	33.1	43.4568425528	39106	LPF3_030218_02.raw	0/0	4.41419506072998	20713312.75	43.523811340332	0	1.652E-07
High	Sequest HT (A2)	Unambiguous	[R].VPTVDVSVVDLTVR.[LI]		3	3	Q7FAH2; Q6K5G8; A2YQT7	Q7FAH2; Q6K5G8; A2YQT7	0	2	0.7557	0	1	1	749.926147460938	1498.84501829188	-1.6786151142303	-0.00125799406248461	CID	MS2		14.58897	43.3827812058667	39043	LPF3_030218_02.raw	0/0	3.93094158172607			0	4.733E-06
High	Sequest HT (A2)	Unambiguous	[R].VETGVLKPGMVVTFGPSGLTTEVK.[S]		1	1	O64937	O64937	0	3	0.3896	0	1	1	816.113708496094	2446.32657222828	0.163092839231767	0.000132992760427442	CID	MS2		13.94628	43.3703344061333	39031	LPF3_030218_02.raw	0/0	4.44399499893188			0	2.109E-06
High	Sequest HT (A2)	Unambiguous	[R].VETGVLKPGMVVTFGPSGLTTEVK.[S]		1	1	O64937	O64937	0	3	0.4818	0	1	1	816.113098144531	2446.32474117359	-0.585398799995313	-0.000477358802072558	HCD	MS2	12.49106	18.86125	43.3685363218667	39029	LPF3_030218_02.raw	0/0	5.77461862564087			0	5.183E-07
High	Sequest HT (A2)	Unambiguous	[K].ANSEATLGTYQGDAVLGEGASESLHVK.[D]		1	1	Q5N725	Q5N725	0	3	0.6729	0	1	1	902.106323242188	2704.30441646656	-0.601271975837984	-0.000542007812479521	CID	MS2		7.391021	43.3675406314667	39028	LPF3_030218_02.raw	0/0	3.7327721118927			0	2.734E-06
High	Sequest HT (A2)	Unambiguous	[K].ANSEATLGTYQGDAVLGEGASESLHVK.[D]		1	1	Q5N725	Q5N725	0	3	0.58	0	1	1	902.1064453125	2704.3047826775	-0.465854263587188	-0.000419937499979521	HCD	MS2	26.32262	10.37151	43.3655484154667	39026	LPF3_030218_02.raw	0/0	6.31232643127441			0	3.714E-09
High	Sequest HT (A2)	Unambiguous	[R].EAPAFVEQATEQQILVTGIK.[V]		1	1	Q01859	Q01859	0	3	0.552	0	1	1	724.722229003906	2172.15213375172	-1.16972253897156	-0.000846939426992321	CID	MS2		32.53305	43.3569385674667	39019	LPF3_030218_02.raw	0/0	4.32958269119263	30898662.5	43.298656463623	0	8.336E-07
High	Sequest HT (A2)	Unambiguous	[R].EAPAFVEQATEQQILVTGIK.[V]		1	1	Q01859	Q01859	0	3	0.2995	0	1	1	724.722229003906	2172.15213375172	-1.16972253897156	-0.000846939426992321	HCD	MS2	39.66047	23.83214	43.3548969072	39017	LPF3_030218_02.raw	0/0	3.8362877368927	30898662.5	43.298656463623	0	2.992E-05
High	Sequest HT (A2)	Unambiguous	[K].GDAVLGEGASESLHVK.[D]		1	1	P17784	P17784	0	3	0.3895	0	1	1	523.6015625	1568.79013424	-0.855218823273081	-0.000447219999993346	HCD	MS2	56.56622	41.4	43.3428516746667	39004	LPF3_030218_02.raw	0/0	3.79838466644287			0	1.971E-05
High	Sequest HT (A2)	Unambiguous	[K].AFAGIAESSGYPFAVMPSAK.[G]		1	1	Q0DHF6	Q0DHF6	0	2	0.6898	0	1	1	1000.99310302734	2000.97892942469	0.152317812597517	0.000152392343579777	CID	MS2		29.275	43.3221795738667	38982	LPF3_030218_02.raw	0/0	5.7668342590332			0	1.243E-06
High	Sequest HT (A2)	Unambiguous	[K].AFAGIAESSGYPFAVMPSAK.[G]		1	1	Q0DHF6	Q0DHF6	0	2	0.5801	0	1	1	1000.99401855469	2000.98076047938	1.06739739663327	0.00106791968732978	HCD	MS2	3.729293	35.58	43.3204904093333	38980	LPF3_030218_02.raw	0/0	5.42693662643433			0	1.209E-08
High	Sequest HT (A2)	Unambiguous	[R].VPTVDVSVVDLTVR.[LI]		3	3	Q7FAH2; Q6K5G8; A2YQT7	Q7FAH2; Q6K5G8; A2YQT7	0	2	0.6702	0	1	1	749.926147460938	1498.84501829188	-1.6786151142303	-0.00125799406248461	HCD	MS2	62.38457	8.884129	43.380718644	39041	LPF3_030218_02.raw	0/0	3.73351764678955			0	3.16E-06
High	Sequest HT (A2)	Unambiguous	[R].HQLLAEFDALIEADKEK.[Y]		1	1	P30298	P30298	1	3	0.5297	0	1	1	657.345825195313	1970.02292232594	-0.00502738419511621	-3.30135405116986E-06	CID	MS2		29.66102	43.3053262218667	38966	LPF3_030218_02.raw	0/0	3.53190326690674			0	1.434E-05
High	Sequest HT (A2)	Unambiguous	[R].TGYSAQGTGSALIMPVLDNQLK.[S]		1	1	O64464	O64464	0	2	0.7287	0	1	1	1132.58239746094	2264.15751829188	-0.702114139994472	-0.000794849062458525	CID	MS2		42.165	43.4588966538667	39108	LPF3_030218_02.raw	0/0	4.4638466835022	20713312.75	43.523811340332	0	1.286E-05
High	Sequest HT (A2)	Unambiguous	[K].IGPNEPSQLSIDLNAQGLAR.[Y]		1	1	Q5N725	Q5N725	0	2	0.6864	0	1	1	1047.05310058594	2093.09892454188	0.175740351095305	0.000183920937615767	CID	MS2		15.60216	43.4744082037333	39115	LPF3_030218_02.raw	0/0	5.22574472427368			0	3.074E-09
High	Sequest HT (A2)	Unambiguous	[K].DAGAVVPTSYEALETAIK.[E]		1	1	Q93VT8	Q93VT8	0	2	0.6454	0	1	1	917.974548339844	1834.94182004969	-0.798340921346746	-0.000732455156366996	CID	MS2		17.15654	43.6093024	39242	LPF3_030218_02.raw	0/0	2.8161346912384	147184211	43.4340286254883	0	3.832E-06
High	Sequest HT (A2)	Unambiguous	[K].DAGAVVPTSYEALETAIK.[E]		1	1	Q93VT8	Q93VT8	0	2	0.5314	0	1	1	917.974548339844	1834.94182004969	-0.798340921346746	-0.000732455156366996	HCD	MS2	25.31762	14.08605	43.607350192	39240	LPF3_030218_02.raw	0/0	3.02896666526794	147184211	43.4340286254883	0	2.61E-05
High	Sequest HT (A2)	Unambiguous	[R].VFEVSLADLQNDEDQAYR.[K]		1	1	P49397	P49397	0	2	0.5356	0	1	1	1056.49609375	2111.98491087	-1.46416551386341	-0.00154614999996738	CID	MS2		28.69	43.5902492357333	39223	LPF3_030218_02.raw	0/0	6.17730283737183	7461897.46875	43.6348457336426	0	1.677E-08
High	Sequest HT (A2)	Unambiguous	[R].VFEVSLADLQNDEDQAYR.[K]		1	1	P49397	P49397	0	2	0.4042	0	1	1	1056.49609375	2111.98491087	-1.46416551386341	-0.00154614999996738	HCD	MS2	0	18.385	43.5882803168	39221	LPF3_030218_02.raw	0/0	4.32631254196167	7461897.46875	43.6348457336426	0	1.063E-07
High	Sequest HT (A2)	Unambiguous	[R].LPIYVVQPQDGLDAIAR.[N]		1	1	Q8H8C7	Q8H8C7	0	2	0.7033	0	1	1	934.51708984375	1868.0269030575	-0.38581469050241	-0.000360356249757388	CID	MS2		5.4472	43.5852244184	39218	LPF3_030218_02.raw	0/0	4.82172632217407	1308663121.75	43.5451545715332	0	2.089E-07
High	Sequest HT (A2)	Unambiguous	[K].IGPNEPSQLAIDLNAQGLAR.[Y]		1	1	P17784	P17784	0	2	0.633	0	1	1	1039.05383300781	2077.10038938563	-1.56598559093725	-0.00162635718720594	CID	MS2		40.665	43.5781766816	39212	LPF3_030218_02.raw	0/0	4.06206941604614			0	2.71E-07
High	Sequest HT (A2)	Unambiguous	[K].IGPNEPSQLAIDLNAQGLAR.[Y]		1	1	P17784	P17784	0	2	0.532	0	1	1	1039.05444335938	2077.10161008875	-0.978290735342157	-0.00101600562470594	HCD	MS2	40.09867	32.05	43.576003776	39210	LPF3_030218_02.raw	0/0	3.91035580635071			0	2.709E-06
High	Sequest HT (A2)	Unambiguous	[K].VcVLScGISTGLGATINVAKPPK.[G]	C2(Carbamidomethyl); C6(Carbamidomethyl)	1	1	Q2R8Z5	Q2R8Z5	0	3	0.6353	0	1	1	781.423583984375	2342.25619869313	-0.362828185505633	-0.000283278958301973	HCD	MS2	39.25602	42.565	64.8181125786667	60891	LPF3_030218_03.raw	0/0	4.98923110961914	6626861.6875	64.7860565185547	0	2.022E-07
High	Sequest HT (A2)	Unambiguous	[R].LPIYVVQPQDGLDAIAR.[N]		1	1	Q8H8C7	Q8H8C7	0	3	0.5953	0	1	1	623.346740722656	1868.02566890797	-1.04648454116433	-0.000651620676914414	CID	MS2		29.07266	43.5347181285333	39169	LPF3_030218_02.raw	0/0	4.24614667892456	34176655.75	43.5648155212402	0	7.157E-08
High	Sequest HT (A2)	Unambiguous	[K].LAGIEGGFFTLNPK.[E]		1	1	P14717	P14717	0	2	0.4615	0	1	1	732.399047851563	1463.79081907313	1.04377258005807	0.000763931562573816	HCD	MS2	41.61379	19.87408	43.4735269677333	39114	LPF3_030218_02.raw	0/0	3.76861763000488	7327519.53125	43.4652786254883	0	7.324E-06
High	Sequest HT (A2)	Unambiguous	[R].LPIYVVQPQDGLDAIAR.[N]		1	1	Q8H8C7	Q8H8C7	0	3	0.5635	0	1	1	623.346740722656	1868.02566890797	-1.04648454116433	-0.000651620676914414	HCD	MS2	16.70002	26.29	43.5327161802667	39167	LPF3_030218_02.raw	0/0	4.32950258255005	34176655.75	43.5648155212402	0	6.563E-06
High	Sequest HT (A2)	Unambiguous	[K].GVNPDEAVAYGAAVQGSILSGEGGDETK.[D]		1	1	Q6Z7B0	Q6Z7B0	0	2	0.7153	0	1	1	1346.14001464844	2691.27275266688	-0.615074078020152	-0.000827666562599916	CID	MS2		40.41	43.4906454746667	39132	LPF3_030218_02.raw	0/0	4.24766397476196	15300836.875	43.4608459472656	0	6.225E-07
High	Sequest HT (A2)	Unambiguous	[K].GVNPDEAVAYGAAVQGSILSGEGGDETK.[D]		1	1	Q6Z7B0	Q6Z7B0	0	2	0.684	0	1	1	1346.14001464844	2691.27275266688	-0.615074078020152	-0.000827666562599916	HCD	MS2	0	33.1	43.4886097682667	39130	LPF3_030218_02.raw	0/0	4.42740440368652	15300836.875	43.4608459472656	0	3.092E-06
High	Sequest HT (A2)	Unambiguous	[K].KPWALSFSFGR.[A]		1	1	Q5N725	Q5N725	0	3	0.7126	0	1	1	432.567413330078	1295.68768673023	-1.41314700808612	-0.000610333255129566	CID	MS2		32.77	43.4858140133333	39127	LPF3_030218_02.raw	0/0	4.21256446838379			0	1.787E-05
High	Sequest HT (A2)	Unambiguous	[K].LVPLLTEAGAIASSAK.[T]		1	1	P55142	P55142	0	2	0.7988	0	1	1	770.950866699219	1540.89445676844	-0.0179710958898341	-1.38457812681736E-05	CID	MS2		26.1503	43.4823453650667	39123	LPF3_030218_02.raw	0/0	3.38328742980957	8362684.9375	43.4266548156738	0	2.375E-06
High	Sequest HT (A2)	Unambiguous	[K].LVPLLTEAGAIASSAK.[T]		1	1	P55142	P55142	0	2	0.5782	0	1	1	770.950866699219	1540.89445676844	-0.0179710958898341	-1.38457812681736E-05	HCD	MS2	45.21652	29.08552	43.480659872	39121	LPF3_030218_02.raw	0/0	2.7472996711731	8362684.9375	43.4266548156738	0	5.997E-05
High	Sequest HT (A2)	Unambiguous	[K].DANFYGGHGIVGAQVPLGcGLAFAqK.[Y]	C19(Carbamidomethyl); Q25(Deamidated)	1	1	Q6Z5N4	Q6Z5N4	0	3	0.1202	0	1	1	883.440551757813	2648.30710201344	5.48262814068862	0.00483986781236601	CID	MS2		25.2012	43.4780395746667	39119	LPF3_030218_02.raw	0/0	3.90834140777588			0	2.928E-05
High	Sequest HT (A2)	Unambiguous	[K].DAnFYGGHGIVGAQVPLGcGLAFAQK.[Y]	N3(Deamidated); C19(Carbamidomethyl)	1	1	Q6Z5N4	Q6Z5N4	0	3		0.0449	3	3	883.443298339844	2648.31534175953	8.59397095397203	0.00758644984361704	HCD	MS2	27.50167	34.585	43.4763644554667	39117	LPF3_030218_02.raw	0/0	4.03893280029297			0	9.095E-07
High	Sequest HT (A2)	Unambiguous	[K].DANFYGGHGIVGAqVPLGcGLAFAQK.[Y]	Q14(Deamidated); C19(Carbamidomethyl)	1	1	Q6Z5N4	Q6Z5N4	0	3		0.0071	2	2	883.443298339844	2648.31534175953	8.59397095397203	0.00758644984361704	HCD	MS2	27.50167	34.585	43.4763644554667	39117	LPF3_030218_02.raw	0/0	4.19643783569336			0	1.234E-06
High	Sequest HT (A2)	Unambiguous	[K].LAGIEGGFFTLNPK.[E]		1	1	P14717	P14717	0	2	0.6316	0	1	1	732.400024414063	1463.79277219813	2.37806639661243	0.00174049406257382	CID	MS2		16.75496	43.4753835528	39116	LPF3_030218_02.raw	0/0	3.9853253364563	7327519.53125	43.4652786254883	0	2.419E-06
High	Sequest HT (A2)	Unambiguous	[R].QISELGIYPAVDPLDSTSR.[M]		1	1	Q01859	Q01859	0	2	0.6554	0	1	1	1031.02844238281	2061.04960813563	-0.129567157889495	-0.000133522187297785	CID	MS2		13.72566	43.5220481269333	39160	LPF3_030218_02.raw	0/0	5.34309339523315	338103213	43.4756889343262	0	1.285E-08
High	Sequest HT (A2)	Unambiguous	[R].HQLLAEFDALIEADKEK.[Y]		1	1	P30298	P30298	1	3	0.4673	0	1	1	657.345825195313	1970.02292232594	-0.00502738419511621	-3.30135405116986E-06	HCD	MS2	31.57646	33.1	43.3033159064	38964	LPF3_030218_02.raw	0/0	3.97797536849976			0	1.98E-05
High	Sequest HT (A2)	Unambiguous	[R].ETALLYDELLSSASNK.[Q]		1	1	Q0J5V5	Q0J5V5	0	2	0.6108	0	1	1	877.448913574219	1753.89055051844	2.91625002028254	0.00255738421878959	CID	MS2		25.3	43.2967888928	38957	LPF3_030218_02.raw	0/0	3.8764066696167	27903771	43.256908416748	0	3.635E-07
High	Sequest HT (A2)	Unambiguous	[R].ETALLYDELLSSASNK.[Q]		1	1	Q0J5V5	Q0J5V5	0	2	0.4714	0	1	1	877.448913574219	1753.89055051844	2.91625002028254	0.00255738421878959	HCD	MS2	16.53093	30.30578	43.2951265832	38955	LPF3_030218_02.raw	0/0	3.49677538871765	27903771	43.256908416748	0	5.538E-06
High	Sequest HT (A2)	Unambiguous	[K].KLDGQLGGLLSEASAEEDFTGK.[A]		1	1	Q6K669	Q6K669	1	3	0.722	0	1	1	755.712707519531	2265.12356929859	-0.409355603955783	-0.000309080468772057	CID	MS2		19.66167	43.061393744	38755	LPF3_030218_02.raw	0/0	4.99782943725586			0	6.401E-08
High	Sequest HT (A2)	Unambiguous	[R].AAVPSGASTGVYEALELR.[D]		1	1	Q42971	Q42971	0	2	0.6229	0	1	1	895.967712402344	1790.92814817469	-0.0868071110956598	-7.77326561092195E-05	CID	MS2		22.45215	43.060291108	38754	LPF3_030218_02.raw	0/0	4.1115255355835			0	3.189E-05
High	Sequest HT (A2)	Unambiguous	[K].KLDGQLGGLLSEASAEEDFTGK.[A]		1	1	Q6K669	Q6K669	1	3	0.5	0	1	1	755.712707519531	2265.12356929859	-0.409355603955783	-0.000309080468772057	HCD	MS2	0	24.33564	43.0594639717333	38753	LPF3_030218_02.raw	0/0	4.70184326171875			0	6.688E-07
High	Sequest HT (A2)	Unambiguous	[R].TTGIVLDSGDGVSHTVPIYEGYALPHAILR.[L]		2	2	Q10DV7; A3C6D7	Q10DV7; A3C6D7	0	3	0.5922	0	1	1	1051.21826171875	3151.64023189625	-0.636754935499834	-0.000668941250144902	CID	MS2		33.1	43.0516456509333	38747	LPF3_030218_02.raw	0/0	5.14754295349121	8015427.875	43.041862487793	0	1.048E-08
High	Sequest HT (A2)	Unambiguous	[R].VDEIPQIVDDFR.[L]		1	1	Q69TI0	Q69TI0	0	2	0.6804	0	1	1	723.367065429688	1445.72685422938	-0.159504949008149	-0.000115300312472755	CID	MS2		13.97899	43.0234636392	38722	LPF3_030218_02.raw	0/0	3.88369822502136	13067872.5	43.0223083496094	0	9.672E-06
High	Sequest HT (A2)	Unambiguous	[R].GSDTcELVFENcFVPHENVLGEEGK.[G]	C5(Carbamidomethyl); C12(Carbamidomethyl)	1	1	Q75IM9	Q75IM9	0	3	0.6571	0	1	1	956.092346191406	2866.26248531422	-1.16850842677083	-0.00111641859368679	CID	MS2		30.47203	43.0015625909333	38710	LPF3_030218_02.raw	0/0	3.84603786468506	19658273.75	42.9624481201172	0	8.374E-07
High	Sequest HT (A2)	Unambiguous	[K].IGPNEPSQLSIDLNAQGLAR.[Y]		1	1	Q5N725	Q5N725	0	3	0.6046	0	1	1	698.370239257813	2093.09616451344	-1.14289246179524	-0.000797395520748978	CID	MS2		16.78007	43.0003147477333	38709	LPF3_030218_02.raw	0/0	3.92404508590698			0	5.844E-07
High	Sequest HT (A2)	Unambiguous	[R].GSDTcELVFENcFVPHENVLGEEGK.[G]	C5(Carbamidomethyl); C12(Carbamidomethyl)	1	1	Q75IM9	Q75IM9	0	3	0.4467	0	1	1	956.092346191406	2866.26248531422	-1.16850842677083	-0.00111641859368679	HCD	MS2	50.35386	22.99633	42.9993918821333	38708	LPF3_030218_02.raw	0/0	4.41066694259644	19658273.75	42.9624481201172	0	1.27E-05
High	Sequest HT (A2)	Unambiguous	[K].IGPNEPSQLSIDLNAQGLAR.[Y]		1	1	Q5N725	Q5N725	0	3	0.5688	0	1	1	698.370239257813	2093.09616451344	-1.14289246179524	-0.000797395520748978	HCD	MS2	0	14.84535	42.9986546434667	38707	LPF3_030218_02.raw	0/0	4.42821836471558			0	1.959E-05
High	Sequest HT (A2)	Unambiguous	[K].LVSWYDNEWGYSTR.[V]		1	1	Q6K5G8	Q6K5G8	0	2	0.6138	0	1	1	888.404357910156	1775.80143919031	-0.52693909003086	-0.000467869843760127	HCD	MS2	7.960662	24.445	43.0687802402667	38762	LPF3_030218_02.raw	0/0	3.33741641044617			0	4.708E-05
High	Sequest HT (A2)	Unambiguous	[K].QLVLPVPAFNVInGGSHAGNK.[L]	N13(Deamidated)	1	1	Q42971	Q42971	0	3	0.0107	0	1	1	711.719604492188	2133.14426021656	-0.399988463991504	-0.000284411145799949	CID	MS2		1.048876	42.9966877397333	38705	LPF3_030218_02.raw	0/0	1.86619162559509			0	2.03E-05
High	Sequest HT (A2)	Unambiguous	[R].VPTVDVSVVDLTVR.[LI]		3	3	Q7FAH2; Q6K5G8; A2YQT7	Q7FAH2; Q6K5G8; A2YQT7	0	2	0.7526	0	1	1	749.927551269531	1498.84782590906	0.194568864318053	0.000145814531265387	CID	MS2		14.50207	42.9892776648	38700	LPF3_030218_02.raw	0/0	3.84158515930176			0	1.721E-06
High	Sequest HT (A2)	Unambiguous	[K].IGPnEPSQLSIDLNAQGLAR.[Y]	N4(Deamidated)	1	1	Q5N725	Q5N725	0	3		0.0357	3	3	698.704711914063	2094.09958248219	8.12278484597747	0.00566992739591769	CID	MS2		16.06386	42.9856739002667	38696	LPF3_030218_02.raw	0/0	4.31653213500977			0	3.883E-06
High	Sequest HT (A2)	Unambiguous	[K].IGPNEPSqLSIDLNAQGLAR.[Y]	Q8(Deamidated)	1	1	Q5N725	Q5N725	0	3		0.0223	2	2	698.704711914063	2094.09958248219	8.12278484597747	0.00566992739591769	CID	MS2		16.06386	42.9856739002667	38696	LPF3_030218_02.raw	0/0	4.38275289535522			0	3.518E-06
High	Sequest HT (A2)	Unambiguous	[K].IGPNEPSQLSIDLnAQGLAR.[Y]	N14(Deamidated)	1	1	Q5N725	Q5N725	0	3	0.0223	0	1	1	698.704711914063	2094.09958248219	8.12278484597747	0.00566992739591769	CID	MS2		16.06386	42.9856739002667	38696	LPF3_030218_02.raw	0/0	4.47926092147827			0	1.276E-05
High	Sequest HT (A2)	Unambiguous	[K].IGPNEPSQLSIDLNAQGLAR.[Y]		1	1	Q5N725	Q5N725	0	3	0.6521	0	1	1	698.371398925781	2093.09964351734	0.519238494778073	0.000362272448001022	HCD	MS2	6.116185	19.28979	42.9833818773333	38695	LPF3_030218_02.raw	0/0	5.028733253479			0	1.255E-05
High	Sequest HT (A2)	Unambiguous	[K].ANSEATLGTYQGDAVLGEGASESLHVK.[D]		1	1	Q5N725	Q5N725	0	3	0.5804	0	1	1	902.106506347656	2704.30496578297	-0.39814540746179	-0.000358902343729521	CID	MS2		11.25985	42.9786053957333	38690	LPF3_030218_02.raw	0/0	3.36022043228149			0	4.129E-06
High	Sequest HT (A2)	Unambiguous	[K].QLVLPVPAFNVInGGSHAGNK.[L]	N13(Deamidated)	1	1	Q42971	Q42971	0	2	0.0209	0	1	1	1067.07604980469	2133.14482297938	-0.136170119458771	-0.00014523531246069	CID	MS2		27.37184	42.9775012317333	38689	LPF3_030218_02.raw	0/0	3.82596755027771			0	6.633E-05
High	Sequest HT (A2)	Unambiguous	[K].ANSEATLGTYQGDAVLGEGASESLHVK.[D]		1	1	Q5N725	Q5N725	0	3	0.5934	0	1	1	902.107177734375	2704.30697994313	0.346652009917589	0.000312484375020479	HCD	MS2	14.08299	9.622519	42.9766239442667	38688	LPF3_030218_02.raw	0/0	7.00606679916382			0	1.002E-09
High	Sequest HT (A2)	Unambiguous	[K].TITLEVESSDTIDNVK.[A]		2	6	P0CH35; P51431	P0CH35; P0C030; Q58G87; P51431; P0C031; Q9ARZ9	0	2	0.5697	0	1	1	882.447998046875	1763.88871946375	-1.24471770412037	-0.00109777312502501	CID	MS2		33.1	42.9716763216	38684	LPF3_030218_02.raw	0/0	4.88260650634766			0	1.788E-06
High	Sequest HT (A2)	Unambiguous	[K].GDAVLGEGASESLHVK.[D]		1	1	P17784	P17784	0	3	0.4424	0	1	1	523.602233886719	1568.79214840016	0.42867402494277	0.000224166718756654	HCD	MS2	62.21743	33.1	64.93366552	61003	LPF3_030218_03.raw	0/0	3.73228931427002			0	7.558E-06
High	Sequest HT (A2)	Unambiguous	[K].LVSWYDNEWGYSTR.[V]		1	1	Q6K5G8	Q6K5G8	0	2	0.7256	0	1	1	888.404357910156	1775.80143919031	-0.52693909003086	-0.000467869843760127	CID	MS2		30.92651	43.0705615965333	38764	LPF3_030218_02.raw	0/0	3.78722381591797			0	1.832E-05
High	Sequest HT (A2)	Unambiguous	[K].EYLPITGLADFNK.[L]		1	1	P37833	P37833	0	2	0.5237	0	1	1	740.887634277344	1480.76799192469	-0.15495694010658	-0.000114727656296054	HCD	MS2	4.533389	20.46816	43.0722302690667	38766	LPF3_030218_02.raw	0/0	3.37731599807739	2997861.875	43.0750961303711	0	1.565E-05
High	Sequest HT (A2)	Unambiguous	[K].EYLPITGLADFNK.[L]		1	1	P37833	P37833	0	2	0.5452	0	1	1	740.887634277344	1480.76799192469	-0.15495694010658	-0.000114727656296054	CID	MS2		28.73803	43.0741467066667	38768	LPF3_030218_02.raw	0/0	3.5433042049408	2997861.875	43.0750961303711	0	6.533E-05
High	Sequest HT (A2)	Unambiguous	[R].GEAELAQTVHDLLIK.[L]		1	1	Q6K4E7	Q6K4E7	0	3	0.4307	0	1	1	546.30126953125	1636.88925533375	-0.736962110790442	-0.000402108749919231	HCD	MS2	0	33.1	43.2921958544	38952	LPF3_030218_02.raw	0/0	3.32153224945068	24607218	43.2462463378906	0	5.852E-06
High	Sequest HT (A2)	Unambiguous	[K].KGAIPALPTVAVAQELISK.[A]		1	1	Q0J8G4	Q0J8G4	1	3	0.6379	0	1	1	636.050415039063	1906.13669185719	-0.253042025793994	-0.000160777603999425	HCD	MS2	26.61771	26.77617	43.2836542752	38943	LPF3_030218_02.raw	0/0	4.86001300811768	9656280.5	43.2510566711426	0	3.812E-06
High	Sequest HT (A2)	Unambiguous	[R].IEEELGAAAVYAGAK.[F]		1	1	Q42971	Q42971	0	2	0.5322	0	1	1	746.386047363281	1491.76481809656	-2.7695397727121	-0.00206575671882092	CID	MS2		23.87956	43.2454018509333	38904	LPF3_030218_02.raw	0/0	4.03542995452881	29684217.375	43.3766860961914	0	1.134E-05
High	Sequest HT (A2)	Unambiguous	[R].EAPAFVEQATEQQILVTGIK.[V]		1	1	Q01859	Q01859	0	2	0.5615	0	1	1	1086.58032226563	2172.15336790125	-0.601554191810565	-0.000653334374874248	CID	MS2		23.335	43.2419789170667	38900	LPF3_030218_02.raw	0/0	4.47347927093506	4818614.5	43.1976356506348	0	7.03E-07
High	Sequest HT (A2)	Unambiguous	[R].EAPAFVEQATEQQILVTGIK.[V]		1	1	Q01859	Q01859	0	2	0.4308	0	1	1	1086.58239746094	2172.15751829188	1.30917098517142	0.00142186093762575	HCD	MS2	49.33761	28.69	43.2404207496	38898	LPF3_030218_02.raw	0/0	4.47991895675659	4818614.5	43.1976356506348	0	1.166E-07
High	Sequest HT (A2)	Unambiguous	[R].LPIYVVQPQDGLDAIAR.[N]		1	1	Q8H8C7	Q8H8C7	0	2	0.5	0	1	1	934.517578125	1868.02787962	0.136962642966101	0.000127925000242612	CID	MS2		41.895	43.2320004573333	38889	LPF3_030218_02.raw	0/0	4.29926252365112			0	1.292E-06
High	Sequest HT (A2)	Unambiguous	[R].LPIYVVQPQDGLDAIAR.[N]		1	1	Q8H8C7	Q8H8C7	0	2	0.5469	0	1	1	934.517578125	1868.02787962	0.136962642966101	0.000127925000242612	HCD	MS2	19.71094	33.1	43.2291754501333	38887	LPF3_030218_02.raw	0/0	4.3741397857666			0	2.744E-07
High	Sequest HT (A2)	Unambiguous	[R].IMEADSDLYLAEIDGK.[V]		1	1	P17654	P17654	0	2	0.7059	0	1	1	891.926635742188	1782.84599485438	-0.343588518767619	-0.000306282812516656	CID	MS2		21.415	43.1790923386667	38854	LPF3_030218_02.raw	0/0	5.44244194030762			0	3.88E-07
High	Sequest HT (A2)	Unambiguous	[K].IGPNEPSQLAIDLNAQGLAR.[Y]		1	1	P17784	P17784	0	2	0.5809	0	1	1	1039.05480957031	2077.10234251063	-0.625673821985101	-0.00064979468720594	CID	MS2		41.29585	43.1586893688	38835	LPF3_030218_02.raw	0/0	4.51150751113892			0	5.695E-09
High	Sequest HT (A2)	Unambiguous	[K].IGPNEPSQLAIDLNAQGLAR.[Y]		1	1	P17784	P17784	0	2	0.5863	0	1	1	1039.05480957031	2077.10234251063	-0.625673821985101	-0.00064979468720594	HCD	MS2	46.90012	32.845	43.1566473189333	38833	LPF3_030218_02.raw	0/0	4.98203039169312			0	3.941E-08
High	Sequest HT (A2)	Unambiguous	[R].QISELGIYPAVDPLDSTSR.[M]		1	1	Q01859	Q01859	0	2	0.3082	0	1	1	1031.02758789063	2061.04789915125	-0.958748632622486	-0.000988014374797785	CID	MS2		33.1	43.1402355250667	38817	LPF3_030218_02.raw	0/0	4.37864637374878	2586712.5	43.1337852478027	0	3.224E-07
High	Sequest HT (A2)	Unambiguous	[K].IGPNEPSqLSIDLNAQGLAR.[Y]	Q8(Deamidated)	1	1	Q5N725	Q5N725	0	2		0.0171	3	3	1047.55285644531	2094.09843626063	7.57542268487431	0.00793178031261577	CID	MS2		8.826533	43.1332755069333	38813	LPF3_030218_02.raw	0/0	4.59044933319092			0	8.097E-07
High	Sequest HT (A2)	Unambiguous	[K].IGPNEPSQLSIDLNAqGLAR.[Y]	Q16(Deamidated)	1	1	Q5N725	Q5N725	0	2		0.0128	2	2	1047.55285644531	2094.09843626063	7.57542268487431	0.00793178031261577	CID	MS2		8.826533	43.1332755069333	38813	LPF3_030218_02.raw	0/0	4.61400938034058			0	9.685E-07
High	Sequest HT (A2)	Unambiguous	[K].IGPNEPSQLSIDLnAQGLAR.[Y]	N14(Deamidated)	1	1	Q5N725	Q5N725	0	2	0.0128	0	1	1	1047.55285644531	2094.09843626063	7.57542268487431	0.00793178031261577	CID	MS2		8.826533	43.1332755069333	38813	LPF3_030218_02.raw	0/0	4.66597986221313			0	9.226E-07
High	Sequest HT (A2)	Unambiguous	[K].MLNSDSAVIAETGDSWFNcqK.[L]	C19(Carbamidomethyl); Q20(Deamidated)	1	2	A2XFI3	Q10MW3; A2XFI3	0	2		0.0084	2	2	1187.52966308594	2374.05204954188	8.19787056717474	0.00973100593741294	CID	MS2		42.625	43.1136181874667	38798	LPF3_030218_02.raw	0/0	4.75131559371948			0	8.488E-06
High	Sequest HT (A2)	Unambiguous	[K].MLNSDSAVIAETGDSWFncQK.[L]	N18(Deamidated); C19(Carbamidomethyl)	1	2	A2XFI3	Q10MW3; A2XFI3	0	2	0.0084	0	1	1	1187.52966308594	2374.05204954188	8.19787056717605	0.00973100593741449	CID	MS2		42.625	43.1136181874667	38798	LPF3_030218_02.raw	0/0	4.78878498077393			0	3.336E-06
High	Sequest HT (A2)	Unambiguous	[K].MLNSDSAVIAETGDSWFNcQK.[L]	C19(Carbamidomethyl)	1	2	A2XFI3	Q10MW3; A2XFI3	0	2	0.5616	0	1	1	1187.02746582031	2373.04765501063	-0.386220234246281	-0.000458259687587059	HCD	MS2	0	33.1	43.1116034165333	38796	LPF3_030218_02.raw	0/0	4.3787989616394	8287083.625	43.0128288269043	0	1.107E-06
High	Sequest HT (A2)	Unambiguous	[K].IGPNEPSQLAIDLNAQGLAR.[Y]		1	1	P17784	P17784	0	3	0.4724	0	1	1	693.039184570313	2077.10300045094	-0.308915284189491	-0.000213883020630116	HCD	MS2	13.77443	35.775	43.1108388341333	38795	LPF3_030218_02.raw	0/0	3.80685615539551			0	2.867E-05
High	Sequest HT (A2)	Unambiguous	[K].LAGIEGGFFTLNPK.[E]		1	1	P14717	P14717	0	2	0.6806	0	1	1	732.399353027344	1463.79142942469	1.46073939773131	0.00106910734382382	CID	MS2		11.82884	43.1049391168	38789	LPF3_030218_02.raw	0/0	4.07493114471436			0	3.925E-06
High	Sequest HT (A2)	Unambiguous	[R].SGETEDTFIADLAVGLATGQIK.[T]		1	1	Q42971	Q42971	0	3	0.3772	0	1	1	746.050476074219	2236.13687496266	1.13677994160785	0.000847330885486978	HCD	MS2	29.05031	33.1	64.9091915818667	60979	LPF3_030218_03.raw	0/0	4.02682685852051			0	1.636E-06
High	Sequest HT (A2)	Unambiguous	[K].AAVAWEAGKPLSIEEVEVAPPQAMEVR.[V]		1	1	Q0ITW7	Q0ITW7	0	3	0.6548	0	1	1	959.831237792969	2877.47916011891	-0.814726729015172	-0.000781453697982215	HCD	MS2	1.514868	14.87363	43.0754240426667	38769	LPF3_030218_02.raw	0/0	6.19723606109619			0	3.847E-09
High	Sequest HT (A2)	Unambiguous	[R].IMEADSDLYLAEIDGK.[V]		1	1	P17654	P17654	0	2	0.6496	0	1	1	891.926330566406	1782.84538450281	-0.685935168198808	-0.000611458593766656	HCD	MS2	0	32.17	43.6145310936	39245	LPF3_030218_02.raw	0/0	4.48007726669312			0	9.855E-08
High	Sequest HT (A2)	Unambiguous	[K].TITLEVESSDTIDNVK.[A]		2	6	P0CH35; P51431	P0CH35; P0C030; Q58G87; P51431; P0C031; Q9ARZ9	0	2	0.5983	0	1	1	882.448303222656	1763.88932981531	-0.898692018911522	-0.000792597343775014	CID	MS2		28.86302	44.4909611072	40027	LPF3_030218_02.raw	0/0	4.8287992477417			0	2.913E-06
High	Sequest HT (A2)	Unambiguous	[R].IMEADSDLYLAEIDGK.[V]		1	1	P17654	P17654	0	2	0.7279	0	1	1	891.926330566406	1782.84538450281	-0.685935168198808	-0.000611458593766656	CID	MS2		40.77	43.6164543066667	39247	LPF3_030218_02.raw	0/0	5.88315725326538			0	6.889E-08
High	Sequest HT (A2)	Unambiguous	[K].LLGVTIYSSDAIR.[S]		2	2	Q0JMY8; A2WPN7	Q0JMY8; A2WPN7	0	2	0.4421	0	1	1	704.3955078125	1407.783738995	-0.331595565609423	-0.00023340749999079	HCD	MS2	18.55581	39.47358	43.6342908514667	39265	LPF3_030218_02.raw	0/0	3.28351235389709			0	1.87E-05
High	Sequest HT (A2)	Unambiguous	[K].LAGPASVAESAVPASLGVAAGPAVLEK.[V]		1	1	Q0IWL9	Q0IWL9	0	2	0.639	0	1	1	1216.67333984375	2432.3394030575	-0.046059565210924	-5.60162502551975E-05	CID	MS2		32.185	44.1737815858667	39738	LPF3_030218_02.raw	0/0	4.20585346221924	41722695	44.1657066345215	0	6.646E-06
High	Sequest HT (A2)	Unambiguous	[K].LPAYSGGAAVcTFPEFLK.[S]	C11(Carbamidomethyl)	1	2	Q852M2	Q852M1; Q852M2	0	2	0.6318	0	1	1	964.484313964844	1927.96135129969	-0.464407596272533	-0.000447680156337782	HCD	MS2	41.5035	33.1	44.1728649957333	39737	LPF3_030218_02.raw	0/0	5.15580368041992	51815642.25	44.2537841796875	0	8.735E-08
High	Sequest HT (A2)	Unambiguous	[K].LAGPASVAESAVPASLGVAAGPAVLEK.[V]		1	1	Q0IWL9	Q0IWL9	0	2	0.6561	0	1	1	1216.67114257813	2432.33500852625	-1.85276920534823	-0.0022532818752552	HCD	MS2	6.445379	42.165	44.1719943714667	39736	LPF3_030218_02.raw	0/0	4.10375785827637	41722695	44.1657066345215	0	2.297E-05
High	Sequest HT (A2)	Unambiguous	[K].IGPNEPSQLSIDLNAQGLAR.[Y]		1	1	Q5N725	Q5N725	0	3	0.549	0	1	1	698.37060546875	2093.09726314625	-0.618009001824722	-0.000431184583248978	CID	MS2		16.77956	44.1673757173333	39731	LPF3_030218_02.raw	0/0	3.88397026062012			0	9.663E-07
High	Sequest HT (A2)	Unambiguous	[K].IGPNEPSQLSIDLNAQGLAR.[Y]		1	1	Q5N725	Q5N725	0	3	0.5107	0	1	1	698.3701171875	2093.0957983025	-1.31785361511875	-0.000919465833248978	HCD	MS2	30.38943	18.3989	44.1653570442667	39729	LPF3_030218_02.raw	0/0	4.19174861907959			0	2.017E-05
High	Sequest HT (A2)	Unambiguous	[R].VPTVDVSVVDLTVR.[LI]		3	3	Q7FAH2; Q6K5G8; A2YQT7	Q7FAH2; Q6K5G8; A2YQT7	0	2	0.7877	0	1	1	749.926818847656	1498.84636106531	-0.782744515794131	-0.000586607343734613	CID	MS2		18.45491	44.1619389384	39726	LPF3_030218_02.raw	0/0	3.58136987686157			0	5.436E-06
High	Sequest HT (A2)	Unambiguous	[R].VPTVDVSVVDLTVR.[LI]		3	3	Q7FAH2; Q6K5G8; A2YQT7	Q7FAH2; Q6K5G8; A2YQT7	0	2	0.7235	0	1	1	749.926818847656	1498.84636106531	-0.782744515794131	-0.000586607343734613	HCD	MS2	22.06112	28.10219	44.1602947586667	39724	LPF3_030218_02.raw	0/0	3.39849948883057			0	5.728E-06
High	Sequest HT (A2)	Unambiguous	[K].LAGPASVAESAVPASLGVAAGPAVLEK.[V]		1	1	Q0IWL9	Q0IWL9	0	3	0.2588	0	1	1	811.453735351563	2432.34665279469	2.93450180072704	0.00237923489567038	HCD	MS2	43.35066	33.1	44.1359039682667	39709	LPF3_030218_02.raw	0/0	2.54620289802551	40600680.5	44.1568794250488	0	1.717E-05
High	Sequest HT (A2)	Unambiguous	[K].LLNVSTNDILIQSTGVIGQR.[I]		1	1	B8AL33	B8AL33	0	2	0.5613	0	1	1	1071.10314941406	2141.19902219813	3.06611304530358	0.00328256906254865	CID	MS2		33.28	44.1306504808	39703	LPF3_030218_02.raw	0/0	3.66534018516541	9583665.375	44.1445503234863	0	3.085E-06
High	Sequest HT (A2)	Unambiguous	[K].LPAYSGGAAVcTFPEFLK.[S]	C11(Carbamidomethyl)	1	2	Q852M2	Q852M1; Q852M2	0	2	0.6494	0	1	1	964.484313964844	1927.96135129969	-0.464407596272533	-0.000447680156337782	CID	MS2		40.65	44.174877236	39739	LPF3_030218_02.raw	0/0	5.42285776138306	51815642.25	44.2537841796875	0	8.566E-08
High	Sequest HT (A2)	Unambiguous	[K].LLNVSTNDILIQSTGVIGQR.[I]		1	1	B8AL33	B8AL33	0	2	0.5899	0	1	1	1071.10314941406	2141.19902219813	3.06611304530358	0.00328256906254865	HCD	MS2	0	23.71	44.128781356	39701	LPF3_030218_02.raw	0/0	4.33720254898071	9583665.375	44.1445503234863	0	5.002E-07
High	Sequest HT (A2)	Unambiguous	[K].GGEYADKNPNFVGcVEGALGIR.[E]	C14(Carbamidomethyl)	1	1	Q9SXP2	Q9SXP2	1	3	0.3995	0	1	1	775.044738769531	2323.11966304859	2.62921223976075	0.00203598619779891	CID	MS2		28.27249	44.1069914533333	39678	LPF3_030218_02.raw	0/0	3.8342022895813	15018461.1875	44.0890083312988	0	1.696E-05
High	Sequest HT (A2)	Unambiguous	[K].VLNLEEGGAFTTSSAEEMLK.[A]		1	2	Q69TY4	Q7F8S5; Q69TY4	0	2	0.5052	0	1	1	1063.52221679688	2126.03715696375	2.34276498994948	0.00249039687491859	HCD	MS2	0	33.1	44.1060594616	39677	LPF3_030218_02.raw	0/0	4.81254053115845	7247158.9375	44.2975540161133	0	2.588E-08
High	Sequest HT (A2)	Unambiguous	[K].GGEYADKNPNFVGcVEGALGIR.[E]	C14(Carbamidomethyl)	1	1	Q9SXP2	Q9SXP2	1	3	0.34	0	1	1	775.04443359375	2323.11874752125	2.23511727968269	0.00173081041654892	HCD	MS2	14.72097	42.045	44.1051929056	39676	LPF3_030218_02.raw	0/0	4.49727773666382	15018461.1875	44.0890083312988	0	1.284E-05
High	Sequest HT (A2)	Unambiguous	[K].LVVSTScSLMHTAVDLVNETK.[L]	C7(Carbamidomethyl)	2	2	Q2QLY5; Q2QLY4	Q2QLY5; Q2QLY4	0	2	0.5068	0	1	1	1152.58337402344	2304.15947141688	0.901716558310367	0.00103884843743529	HCD	MS2	0	39.885	44.0746237109333	39651	LPF3_030218_02.raw	0/0	3.67362856864929			0	2.354E-07
High	Sequest HT (A2)	Unambiguous	[K].ELAITSDEALSLEELPK.[R]		1	1	P48642	P48642	0	2	0.4845	0	1	1	929.48828125	1857.96928587	0.0648880521766638	6.02800000706338E-05	CID	MS2		37.35	44.0737110117333	39650	LPF3_030218_02.raw	0/0	4.52304363250732	13411809.5	44.0934410095215	0	2.293E-05
High	Sequest HT (A2)	Unambiguous	[K].ELAITSDEALSLEELPK.[R]		1	1	P48642	P48642	0	2	0.4656	0	1	1	929.48828125	1857.96928587	0.0648880521766638	6.02800000706338E-05	HCD	MS2	22.8238	28.21	44.0718443669333	39648	LPF3_030218_02.raw	0/0	4.51418781280518	13411809.5	44.0934410095215	0	3.875E-07
High	Sequest HT (A2)	Unambiguous	[K].SLPYEYVEENLGDKSDLLLASNPVHK.[S]		1	1	Q06398	Q06398	1	3	0.6347	0	1	1	977.497802734375	2930.47885494313	0.225831103755715	0.00022059770829704	CID	MS2		24.535	44.0569178544	39639	LPF3_030218_02.raw	0/0	4.37836980819702	21410290.625	44.0384674072266	0	5.417E-06
High	Sequest HT (A2)	Unambiguous	[K].TITLEVESSDTIDNVK.[A]		2	6	P0CH35; P51431	P0CH35; P0C030; Q58G87; P51431; P0C031; Q9ARZ9	0	2	0.5084	0	1	1	882.447875976563	1763.88847532313	-1.38312797820391	-0.00121984343752501	CID	MS2		31.30759	44.0533599293333	39635	LPF3_030218_02.raw	0/0	4.14991807937622			0	7.134E-06
High	Sequest HT (A2)	Unambiguous	[R].VETGVLKPGMVVTFGPSGLTTEVK.[S]		1	1	O64937	O64937	0	3	0.4221	0	1	1	816.113037109375	2446.32455806813	-0.66024796391802	-0.000538393958322558	CID	MS2		11.88924	44.0461810981333	39629	LPF3_030218_02.raw	0/0	4.62369394302368			0	1.571E-08
High	Sequest HT (A2)	Unambiguous	[K].VLNLEEGGAFTTSSAEEMLK.[A]		1	2	Q69TY4	Q7F8S5; Q69TY4	0	2	0.6627	0	1	1	1063.5224609375	2126.037645245	2.57243284515552	0.00273453749991859	CID	MS2		42.48	44.1082163677333	39679	LPF3_030218_02.raw	0/0	5.86894989013672	7247158.9375	44.2975540161133	0	4.636E-09
High	Sequest HT (A2)	Unambiguous	[K].ANSEATLGTYQGDAVLGEGASESLHVK.[D]		1	1	Q5N725	Q5N725	0	3	0.6291	0	1	1	902.106140136719	2704.30386715016	-0.804398544214178	-0.000725113281229521	CID	MS2		11.21646	44.0450704629333	39628	LPF3_030218_02.raw	0/0	3.63920378684998			0	5.022E-07
High	Sequest HT (A2)	Unambiguous	[R].EAPAFVEQATEQQILVTGIK.[V]		1	1	Q01859	Q01859	0	2	0.5085	0	1	1	1086.58044433594	2172.15361204188	-0.489158593164566	-0.000531264062374248	HCD	MS2	37.24246	40	44.1869893557333	39752	LPF3_030218_02.raw	0/0	4.7037148475647	12266517.46875	44.0809020996094	0	5.197E-07
High	Sequest HT (A2)	Unambiguous	[K].IGPNEPSQLSIDLNAQGLAR.[Y]		1	1	Q5N725	Q5N725	0	2	0.7202	0	1	1	1047.05212402344	2093.09697141688	-0.7573857999634	-0.000792641562384233	CID	MS2		20.48868	44.2066529824	39771	LPF3_030218_02.raw	0/0	5.10532331466675			0	3.564E-09
High	Sequest HT (A2)	Unambiguous	[R].VETGVLKPGMVVTFGPSGLTTEVK.[S]		1	1	O64937	O64937	0	3	0.4569	0	1	1	816.114135742188	2446.32785396656	0.687036986690722	0.000560238854177442	CID	MS2		14.66213	44.4233102997333	39962	LPF3_030218_02.raw	0/0	4.99113416671753			0	1.039E-08
High	Sequest HT (A2)	Unambiguous	[K].ANSEATLGTYQGDAVLGEGASESLHVK.[D]		1	1	Q5N725	Q5N725	0	3	0.5982	0	1	1	902.107299804688	2704.30734615406	0.482069722168385	0.000434554687520479	CID	MS2		15.58115	44.4222017346667	39961	LPF3_030218_02.raw	0/0	3.3082959651947			0	1.808E-07
High	Sequest HT (A2)	Unambiguous	[R].VETGVLKPGMVVTFGPSGLTTEVK.[S]		1	1	O64937	O64937	0	3	0.4949	0	1	1	816.113525390625	2446.32602291188	-0.0614546525363571	-5.01127083225583E-05	HCD	MS2	6.828612	13.20815	44.421322476	39960	LPF3_030218_02.raw	0/0	5.91742372512817			0	7.897E-09
High	Sequest HT (A2)	Unambiguous	[K].TEDLWAALEEGSGEPVK.[T]		1	1	Q6Z6L4	Q6Z6L4	0	2	0.6288	0	1	1	915.942810058594	1830.87834348719	1.4988277677351	0.00137208359376473	CID	MS2		33.1	44.3862198762667	39926	LPF3_030218_02.raw	0/0	5.20355081558228	36753425.375	44.4727554321289	0	1.507E-06
High	Sequest HT (A2)	Unambiguous	[K].TEDLWAALEEGSGEPVK.[T]		1	1	Q6Z6L4	Q6Z6L4	0	2	0.3729	0	1	1	915.940612792969	1830.87394895594	-0.901406989684881	-0.000825182031235272	HCD	MS2	27.62913	31.8479	44.3844703728	39924	LPF3_030218_02.raw	0/0	4.72449684143066	36753425.375	44.4727554321289	0	3.189E-07
High	Sequest HT (A2)	Unambiguous	[R].GNPTVEVDVccSDGTFAR.[A]	C10(Carbamidomethyl); C11(Carbamidomethyl)	1	1	Q42971	Q42971	0	2	0.4489	0	1	1	992.431091308594	1983.85490598719	0.708196037107527	0.00070247859381567	CID	MS2		42.445	44.3834680493333	39923	LPF3_030218_02.raw	0/0	3.71926140785217	22757171.375	44.4341659545898	0	1.234E-06
High	Sequest HT (A2)	Unambiguous	[R].IMEADSDLYLAEIDGK.[V]		1	1	P17654	P17654	0	2	0.7197	0	1	1	891.927307128906	1782.84733762781	0.409574109980998	0.000365103906233344	CID	MS2		42.11194	44.3513361653333	39903	LPF3_030218_02.raw	0/0	6.09910583496094			0	2.258E-07
High	Sequest HT (A2)	Unambiguous	[R].IMEADSDLYLAEIDGK.[V]		1	1	P17654	P17654	0	2	0.5811	0	1	1	891.927307128906	1782.84733762781	0.409574109980998	0.000365103906233344	HCD	MS2	0	33.1	44.3494007474667	39901	LPF3_030218_02.raw	0/0	4.44097661972046			0	6.324E-07
High	Sequest HT (A2)	Unambiguous	[R].VDIGQVLLSVR.[C]		1	2	A2Y0T4	A2ZCQ7; A2Y0T4	0	2	0.6177	0	1	1	599.860961914063	1198.71464719813	-0.626405463771814	-0.000375440937432359	CID	MS2		17.31507	44.3419182346667	39894	LPF3_030218_02.raw	0/0	3.61308813095093	54548457.375	44.3032608032227	0	2.608E-05
High	Sequest HT (A2)	Unambiguous	[R].EAPAFVEQATEQQILVTGIK.[V]		1	1	Q01859	Q01859	0	2	0.5269	0	1	1	1086.58044433594	2172.15361204188	-0.489158593164566	-0.000531264062374248	CID	MS2		33.1	44.1887434213333	39754	LPF3_030218_02.raw	0/0	3.90641832351685	12266517.46875	44.0809020996094	0	2.433E-06
High	Sequest HT (A2)	Unambiguous	[K].FITHSVPFSEINTAFDLMHK.[G]		1	1	Q2R8Z5	Q2R8Z5	0	4	0.5821	0	1	1	584.295104980469	2334.15859003188	-0.0531661038575997	-3.10245311538893E-05	CID	MS2		21.25	44.3410238288	39893	LPF3_030218_02.raw	0/0	2.79759573936462			0	5.105E-05
High	Sequest HT (A2)	Unambiguous	[K].WLAANVSAEVAESTR.[I]		1	1	P48494	P48494	0	2	0.5556	0	1	1	802.406982421875	1603.80668821375	-0.48142702239304	-0.000386058125059208	CID	MS2		33.62947	44.2818539144	39845	LPF3_030218_02.raw	0/0	3.59801483154297			0	1.389E-05
High	Sequest HT (A2)	Unambiguous	[K].WLAANVSAEVAESTR.[I]		1	1	P48494	P48494	0	2	0.4274	0	1	1	802.407958984375	1603.80864133875	0.73637813708547	0.000590504374940792	HCD	MS2	15.23049	28.705	44.2798581906667	39843	LPF3_030218_02.raw	0/0	3.78545308113098			0	2.422E-05
High	Sequest HT (A2)	Unambiguous	[R].AAVPSGASTGVYEALELR.[D]		1	1	Q42971	Q42971	0	2	0.513	0	1	1	895.967346191406	1790.92741575281	-0.495769252970004	-0.00044394359360922	CID	MS2		30.85	44.2645446866667	39829	LPF3_030218_02.raw	0/0	3.86416745185852			0	3.553E-05
High	Sequest HT (A2)	Unambiguous	[R].AAVPSGASTGVYEALELR.[D]		1	1	Q42971	Q42971	0	2	0.4654	0	1	1	895.967346191406	1790.92741575281	-0.495769252970004	-0.00044394359360922	HCD	MS2	24.6977	19.46602	44.2628527736	39827	LPF3_030218_02.raw	0/0	4.33504056930542			0	1.667E-06
High	Sequest HT (A2)	Unambiguous	[K].LVVSTScSLMHTAVDLVNETK.[L]	C7(Carbamidomethyl)	2	2	Q2QLY5; Q2QLY4	Q2QLY5; Q2QLY4	0	3	0.645	0	1	1	768.72412109375	2304.15781002125	0.180673963951745	0.000138767083297372	CID	MS2		28.92388	44.2545053069333	39821	LPF3_030218_02.raw	0/0	3.68931341171265	20006788	44.2998580932617	0	6.713E-08
High	Sequest HT (A2)	Unambiguous	[R].NYLNLPSEIVPATLK.[K]		1	1	P0DKK8	P0DKK8	0	2	0.6787	0	1	1	836.469482421875	1671.93168821375	0.0538321962113525	4.50018749234005E-05	CID	MS2		12.47869	44.2533988296	39820	LPF3_030218_02.raw	0/0	4.1367392539978	71389180	44.3073272705078	0	4.183E-06
High	Sequest HT (A2)	Unambiguous	[K].LVVSTScSLMHTAVDLVNETK.[L]	C7(Carbamidomethyl)	2	2	Q2QLY5; Q2QLY4	Q2QLY5; Q2QLY4	0	3	0.6328	0	1	1	768.724487304688	2304.15890865406	0.657478550085632	0.000504978020797372	HCD	MS2	4.291327	25.79006	44.2526049218667	39819	LPF3_030218_02.raw	0/0	4.62787771224976	20006788	44.2998580932617	0	6.28E-08
High	Sequest HT (A2)	Unambiguous	[R].IEEELGAAAVYAGAK.[F]		1	1	Q42971	Q42971	0	2	0.4977	0	1	1	746.387512207031	1491.76774778406	-0.805638123756391	-0.000600912968820921	CID	MS2		37.98	44.2113094976	39776	LPF3_030218_02.raw	0/0	4.34379482269287			0	1.092E-05
High	Sequest HT (A2)	Unambiguous	[R].IEEELGAAAVYAGAK.[F]		1	1	Q42971	Q42971	0	2	0.3108	0	1	1	746.387512207031	1491.76774778406	-0.805638123756391	-0.000600912968820921	HCD	MS2	11.59603	28.93	44.2093302701333	39774	LPF3_030218_02.raw	0/0	3.70413565635681			0	3.264E-05
High	Sequest HT (A2)	Unambiguous	[R].VETGVLKPGMVVTFGPSGLTTEVK.[S]		1	1	O64937	O64937	0	2	0.5588	0	1	1	1223.66564941406	2446.32402219813	-0.879298884388538	-0.0010755259374946	CID	MS2		33.1	44.2976196146667	39858	LPF3_030218_02.raw	0/0	3.74105215072632	6478947.125	44.2860717773438	0	5.38E-05
High	Sequest HT (A2)	Unambiguous	[R].VETGVLKPGMVVTFGPSGLTTEVK.[S]		1	1	O64937	O64937	0	3	0.5016	0	1	1	816.113037109375	2446.32455806813	-0.66024796391802	-0.000538393958322558	HCD	MS2	6.922678	11.65557	44.0441888528	39627	LPF3_030218_02.raw	0/0	6.23789358139038			0	8.943E-10
High	Sequest HT (A2)	Unambiguous	[K].MTAEIGEQVQIVGDDLLVTNPTR.[V]		1	1	Q42971	Q42971	0	3	0.4307	0	1	1	833.763916015625	2499.27719478688	0.506661493599899	0.000422095624950695	HCD	MS2	5.711668	33.1	64.7953402973333	60868	LPF3_030218_03.raw	0/0	4.68506288528442			0	8.775E-08
High	Sequest HT (A2)	Unambiguous	[K].FITHSVPFSEINTAFDLMHK.[G]		1	1	Q2R8Z5	Q2R8Z5	0	4	0.6139	0	1	1	584.294921875	2334.15785761	-0.366950196844178	-0.000214129999903889	CID	MS2		24.59478	44.0063890157333	39601	LPF3_030218_02.raw	0/0	3.16321611404419	3054868.140625	43.8813056945801	0	5.346E-06
High	Sequest HT (A2)	Unambiguous	[K].GVQVIADIVINHR.[T]		1	3	P17654	A2WPU3; P17654; Q0JMV4	0	3	0.5926	0	1	1	478.61181640625	1433.82089595875	-0.995040478252169	-0.000475570416559397	HCD	MS2	73.37367	39.42	43.7945421072	39406	LPF3_030218_02.raw	0/0	3.78153848648071	2196326.90625	43.7041168212891	0	1.137E-05
High	Sequest HT (A2)	Unambiguous	[K].VcVLScGISTGLGATInVAKPPK.[G]	C2(Carbamidomethyl); C6(Carbamidomethyl); N17(Deamidated)	1	1	Q2R8Z5	Q2R8Z5	0	3	0.4605	0	1	1	781.757446289063	2343.25778560719	7.1358757921682	0.00557369239586469	HCD	MS2	42.27357	33.1	43.7863506232	39399	LPF3_030218_02.raw	0/0	5.19348096847534			0	1.089E-07
High	Sequest HT (A2)	Unambiguous	[K].VLNLEEGGAFTTSSAEEMLK.[A]		1	2	Q69TY4	Q7F8S5; Q69TY4	0	2	0.6351	0	1	1	1063.51916503906	2126.03105344813	-0.52808320012606	-0.000561360937581412	CID	MS2		32.5	43.7647703112	39376	LPF3_030218_02.raw	0/0	5.59240102767944	19311166.125	43.8448753356934	0	1.139E-07
High	Sequest HT (A2)	Unambiguous	[K].VLNLEEGGAFTTSSAEEMLK.[A]		1	2	Q69TY4	Q7F8S5; Q69TY4	0	2	0.5742	0	1	1	1063.51916503906	2126.03105344813	-0.52808320012606	-0.000561360937581412	HCD	MS2	9.339559	41.1	43.7629935314667	39374	LPF3_030218_02.raw	0/0	4.72181272506714	19311166.125	43.8448753356934	0	2.308E-07
High	Sequest HT (A2)	Unambiguous	[R].IEEELGAAAVYAGAK.[F]		1	1	Q42971	Q42971	0	2	0.4855	0	1	1	746.38818359375	1491.7690905575	0.0944834653483073	7.04737499290786E-05	CID	MS2		33.1	43.7610163042667	39372	LPF3_030218_02.raw	0/0	4.46966218948364	19639774	43.8080978393555	0	1.02E-05
High	Sequest HT (A2)	Unambiguous	[R].IEEELGAAAVYAGAK.[F]		1	1	Q42971	Q42971	0	2	0.2637	0	1	1	746.388244628906	1491.76921262781	0.176312700721462	0.000131508906179079	HCD	MS2	24.79796	41.16	43.7593602946667	39370	LPF3_030218_02.raw	0/0	2.92178726196289	19639774	43.8080978393555	0	2.355E-05
High	Sequest HT (A2)	Unambiguous	[R].TEEIPQIIDDFR.[R]		1	1	Q69TH8	Q69TH8	0	2	0.7404	0	1	1	738.371765136719	1475.73625364344	-0.945863624676466	-0.00069792328110907	CID	MS2		23.68525	43.7532895789333	39364	LPF3_030218_02.raw	0/0	3.66455507278442			0	3.621E-05
High	Sequest HT (A2)	Unambiguous	[R].NPDEIPWAEAGAEYVVESTGVFTDK.[E]		1	1	A2YQT7	A2YQT7	0	3	0.7431	0	1	1	908.76171875	2724.27060299	1.12735623951095	0.00102374000001267	CID	MS2		33.1	64.800138628	60873	LPF3_030218_03.raw	0/0	4.7054238319397			0	1.911E-07
High	Sequest HT (A2)	Unambiguous	[R].EAPAFVEQATEQQILVTGIK.[V]		1	1	Q01859	Q01859	0	3	0.5914	0	1	1	724.722839355469	2172.15396480641	-0.326755549126569	-0.000236587864492321	CID	MS2		23.575	43.7223555090667	39331	LPF3_030218_02.raw	0/0	3.94262456893921			0	1.319E-07
High	Sequest HT (A2)	Unambiguous	[R].VPTVDVSVVDLTVR.[LI]		3	3	Q7FAH2; Q6K5G8; A2YQT7	Q7FAH2; Q6K5G8; A2YQT7	0	2	0.8005	0	1	1	749.927978515625	1498.84868040125	0.764668336050161	0.000573060625015387	CID	MS2		25.495	43.8004586389333	39411	LPF3_030218_02.raw	0/0	3.70903158187866			0	9.841E-07
High	Sequest HT (A2)	Unambiguous	[R].EAPAFVEQATEQQILVTGIK.[V]		1	1	Q01859	Q01859	0	3	0.4401	0	1	1	724.72314453125	2172.15488033375	0.0947279457959267	6.85879167576786E-05	HCD	MS2	16.48789	24.98969	43.7205682914667	39329	LPF3_030218_02.raw	0/0	3.59024882316589			0	3.668E-06
High	Sequest HT (A2)	Unambiguous	[K].SLPYEYVEENLGDKSDLLLASnPVHK.[S]	N22(Deamidated)	1	1	Q06398	Q06398	1	3		0.0343	2	2	977.831176757813	2931.47897701344	5.71996575123958	0.00558928781246371	HCD	MS2	8.534488	32.905	43.716828932	39325	LPF3_030218_02.raw	0/0	3.93981671333313			0	2.983E-06
High	Sequest HT (A2)	Unambiguous	[K].SLPYEYVEEnLGDKSDLLLASNPVHK.[S]	N10(Deamidated)	1	1	Q06398	Q06398	1	3	0.0343	0	1	1	977.831176757813	2931.47897701344	5.71996575123958	0.00558928781246371	HCD	MS2	8.534488	32.905	43.716828932	39325	LPF3_030218_02.raw	0/0	4.07934808731079			0	1.608E-07
High	Sequest HT (A2)	Unambiguous	[R].VETGVLKPGMVVTFGPSGLTTEVK.[S]		1	1	O64937	O64937	0	3	0.5322	0	1	1	816.113586425781	2446.32620601734	0.0133945113863508	1.09224479274417E-05	CID	MS2		17.89424	43.7081068197333	39316	LPF3_030218_02.raw	0/0	4.65937948226929			0	5.501E-09
High	Sequest HT (A2)	Unambiguous	[K].ANSEATLGTYQGDAVLGEGASESLHVK.[D]		1	1	Q5N725	Q5N725	0	3	0.6188	0	1	1	902.106201171875	2704.30405025563	-0.73668968808878	-0.000664078124979521	CID	MS2		11.04914	43.7069958965333	39315	LPF3_030218_02.raw	0/0	4.04097270965576			0	2.058E-07
High	Sequest HT (A2)	Unambiguous	[R].VETGVLKPGMVVTFGPSGLTTEVK.[S]		1	1	O64937	O64937	0	3	0.5148	0	1	1	816.112854003906	2446.32400875172	-0.884795455686144	-0.000721499427072558	HCD	MS2	4.963269	11.95626	43.7061125402667	39314	LPF3_030218_02.raw	0/0	5.0740909576416			0	1.594E-06
High	Sequest HT (A2)	Unambiguous	[K].EDPLNWGAAAAEMAGSHLDEVKR.[M]		1	1	P14717	P14717	1	4	0.4905	0	1	1	617.546936035156	2467.16591425063	-0.459056623643052	-0.000283142343619147	HCD	MS2	14.60931	19.61822	43.6929004717333	39309	LPF3_030218_02.raw	0/0	4.73421001434326			0	2.032E-07
High	Sequest HT (A2)	Unambiguous	[K].AFAGIAESSGYPFAVMPSAK.[G]		1	1	Q0DHF6	Q0DHF6	0	2	0.7004	0	1	1	1000.99163818359	2000.97599973719	-1.31180952185968	-0.00131245140642022	CID	MS2		30.985	43.6615813954667	39285	LPF3_030218_02.raw	0/0	5.03523635864258	381780930.75	43.5214195251465	0	1.561E-09
High	Sequest HT (A2)	Unambiguous	[K].AFAGIAESSGYPFAVMPSAK.[G]		1	1	Q0DHF6	Q0DHF6	0	2	0.5771	0	1	1	1000.99163818359	2000.97599973719	-1.31180952185968	-0.00131245140642022	HCD	MS2	7.658876	18.18965	43.6597957730667	39283	LPF3_030218_02.raw	0/0	5.3194842338562	381780930.75	43.5214195251465	0	1.827E-09
High	Sequest HT (A2)	Unambiguous	[K].LLGVTIYSSDAIR.[S]		2	2	Q0JMY8; A2WPN7	Q0JMY8; A2WPN7	0	2	0.497	0	1	1	704.3955078125	1407.783738995	-0.331595565609423	-0.00023340749999079	CID	MS2		22.975	43.6359218282667	39267	LPF3_030218_02.raw	0/0	3.34414434432983			0	3.061E-05
High	Sequest HT (A2)	Unambiguous	[K].SLPYEYVEEnLGDKSDLLLASNPVHK.[S]	N10(Deamidated)	1	1	Q06398	Q06398	1	3	0.1526	0	1	1	977.831176757813	2931.47897701344	5.71996575123958	0.00558928781246371	CID	MS2		33.1	43.7184745306667	39327	LPF3_030218_02.raw	0/0	4.39087247848511			0	4.218E-05
High	Sequest HT (A2)	Unambiguous	[K].IGPNEPSQLSIDLNAQGLAR.[Y]		1	1	Q5N725	Q5N725	0	3	0.6	0	1	1	698.370056152344	2093.09561519703	-1.4053341917805	-0.000980500989498978	HCD	MS2	4.352371	17.43368	43.8077222650667	39417	LPF3_030218_02.raw	0/0	4.75196695327759			0	2.324E-06
High	Sequest HT (A2)	Unambiguous	[K].IGPNEPSQLSIDLNAQGLAR.[Y]		1	1	Q5N725	Q5N725	0	3	0.6881	0	1	1	698.370056152344	2093.09561519703	-1.4053341917805	-0.000980500989498978	CID	MS2		10.54249	43.8097188709333	39419	LPF3_030218_02.raw	0/0	4.81479406356812			0	1.08E-07
High	Sequest HT (A2)	Unambiguous	[K].IGPNEPSQLSIDLNAQGLAR.[Y]		1	1	Q5N725	Q5N725	0	2	0.7536	0	1	1	1047.05163574219	2093.09599485438	-1.22394887549275	-0.00128092281238423	CID	MS2		22.94568	43.8267594504	39435	LPF3_030218_02.raw	0/0	4.87143325805664			0	2.968E-08
High	Sequest HT (A2)	Unambiguous	[K].FITHSVPFSEINTAFDLMHK.[G]		1	1	Q2R8Z5	Q2R8Z5	0	4	0.4859	0	1	1	584.294921875	2334.15785761	-0.366950196844178	-0.000214129999903889	HCD	MS2	22.25255	33.1	44.004405488	39599	LPF3_030218_02.raw	0/0	4.95774126052856	3054868.140625	43.8813056945801	0	2.275E-06
High	Sequest HT (A2)	Unambiguous	[R].VDIGQVLLSVR.[C]		1	2	A2Y0T4	A2ZCQ7; A2Y0T4	0	2	0.6812	0	1	1	599.860717773438	1198.71415891688	-1.03374256045222	-0.000619581562432359	CID	MS2		33.1	43.9966602397333	39593	LPF3_030218_02.raw	0/0	3.66623377799988	2741329.453125	43.989444732666	0	2.928E-05
High	Sequest HT (A2)	Unambiguous	[K].IGPNEPSQLSIDLNAQGLAR.[Y]		1	1	Q5N725	Q5N725	0	2	0.7168	0	1	1	1047.05432128906	2093.10136594813	1.34214803991869	0.00140462406261577	CID	MS2		33.1	64.796273804	60869	LPF3_030218_03.raw	0/0	3.92330932617188			0	2.68E-06
High	Sequest HT (A2)	Unambiguous	[K].LAmQEFMILPTGAASFK.[E]	M3(Oxidation)	1	1	Q42971	Q42971	0	2	0.2495	0	1	1	935.975341796875	1870.94340696375	-0.399218890952184	-0.000373458125072723	CID	MS2		39.33289	43.9676029232	39570	LPF3_030218_02.raw	0/0	4.96579027175903	18159053.5625	43.9471702575684	0	8.765E-07
High	Sequest HT (A2)	Unambiguous	[K].LAmQEFMILPTGAASFK.[E]	M3(Oxidation)	1	1	Q42971	Q42971	0	2	0.3601	0	1	1	935.975341796875	1870.94340696375	-0.399218890952184	-0.000373458125072723	HCD	MS2	31.61355	31.255	43.9654847141333	39568	LPF3_030218_02.raw	0/0	3.60542750358582	18159053.5625	43.9471702575684	0	3.06E-07
High	Sequest HT (A2)	Unambiguous	[R].IMEADSDLYLAEIDGK.[V]		1	1	P17654	P17654	0	2	0.7191	0	1	1	891.926330566406	1782.84538450281	-0.685935168198808	-0.000611458593766656	CID	MS2		40.77	43.9545413386667	39557	LPF3_030218_02.raw	0/0	5.90945100784302			0	7.314E-08
High	Sequest HT (A2)	Unambiguous	[R].IMEADSDLYLAEIDGK.[V]		1	1	P17654	P17654	0	2	0.6785	0	1	1	891.926330566406	1782.84538450281	-0.685935168198808	-0.000611458593766656	HCD	MS2	0	32.17	43.9526223562667	39555	LPF3_030218_02.raw	0/0	4.7948842048645			0	3.657E-08
High	Sequest HT (A2)	Unambiguous	[R].VFEVSLADLQNDEDQAYR.[K]		1	1	P49397	P49397	0	2	0.573	0	1	1	1056.49536132813	2111.98344602625	-2.15775077467045	-0.00227857187496738	CID	MS2		20.08	43.9365420066667	39540	LPF3_030218_02.raw	0/0	6.22892761230469			0	1.18E-08
High	Sequest HT (A2)	Unambiguous	[R].LPIYVVQPQDGLDAIAR.[N]		1	1	Q8H8C7	Q8H8C7	0	2	0.6306	0	1	1	934.517883300781	1868.02848997156	0.463698476383921	0.000433100781492612	CID	MS2		27.295	43.9281923282667	39533	LPF3_030218_02.raw	0/0	4.24974393844604			0	2.338E-06
High	Sequest HT (A2)	Unambiguous	[K].YINISQIPELSAINR.[S]		1	2	Q852M2	Q852M2; Q7XH05	0	2	0.4577	0	1	1	865.973876953125	1730.94047727625	-1.78085745894749	-0.00154128187477909	CID	MS2		27.54751	43.9198927882667	39525	LPF3_030218_02.raw	0/0	4.37103176116943	18654452.25	43.9793014526367	0	6.625E-05
High	Sequest HT (A2)	Unambiguous	[R].AAVPSGASTGVYEALELR.[D]		1	1	Q42971	Q42971	0	2	0.6183	0	1	1	895.967529296875	1790.92778196375	-0.291288182032832	-0.00026083812485922	CID	MS2		22.41098	43.9186678709333	39524	LPF3_030218_02.raw	0/0	3.72381949424744			0	4.309E-05
High	Sequest HT (A2)	Unambiguous	[R].AAVPSGASTGVYEALELR.[D]		1	1	Q42971	Q42971	0	2	0.4838	0	1	1	895.967529296875	1790.92778196375	-0.291288182032832	-0.00026083812485922	HCD	MS2	47.27362	21.77803	43.9169450536	39522	LPF3_030218_02.raw	0/0	4.32344770431519			0	8.396E-07
High	Sequest HT (A2)	Unambiguous	[K].ESPMPDTSELFTNVYVK.[G]		1	1	Q6Z5N4	Q6Z5N4	0	2	0.537	0	1	1	978.965759277344	1956.92424192469	-0.85766931451516	-0.000839197656318902	CID	MS2		33.1	43.9064558042667	39513	LPF3_030218_02.raw	0/0	3.24308300018311	56967142.25	43.8535804748535	0	2.871E-05
High	Sequest HT (A2)	Unambiguous	[R].VETGVLKPGMVVTFGPSGLTTEVK.[S]		1	1	O64937	O64937	0	2	0.6096	0	1	1	1223.66540527344	2446.32353391688	-1.07889665484909	-0.0013196665624946	CID	MS2		31.885	43.8678346637333	39478	LPF3_030218_02.raw	0/0	3.55956649780273	2855773	43.814338684082	0	1.77E-06
High	Sequest HT (A2)	Unambiguous	[R].VETGVLKPGMVVTFGPSGLTTEVK.[S]		1	1	O64937	O64937	0	2	0.5376	0	1	1	1223.66540527344	2446.32353391688	-1.07889665484909	-0.0013196665624946	HCD	MS2	0	34.87	43.8661743466667	39476	LPF3_030218_02.raw	0/0	3.71989011764526	2855773	43.814338684082	0	1.832E-06
High	Sequest HT (A2)	Unambiguous	[K].MTAEIGEQVQIVGDDLLVTNPTR.[V]		1	1	Q42971	Q42971	0	3	0.6982	0	1	1	833.764892578125	2499.28012447438	1.67887600044642	0.0013986581249507	CID	MS2		41.355	64.7973738186667	60870	LPF3_030218_03.raw	0/0	4.97216939926147			0	3.735E-09
High	Sequest HT (A2)	Unambiguous	[K].KPWALSFSFGR.[A]		1	1	Q5N725	Q5N725	0	3	0.7405	0	1	1	432.567535400391	1295.68805294117	-1.13050912880344	-0.000488262942629566	CID	MS2		29.455	43.861807924	39471	LPF3_030218_02.raw	0/0	4.46747636795044			0	6.152E-05
High	Sequest HT (A2)	Unambiguous	[K].LVVSTScSLMHTAVDLVNETK.[L]	C7(Carbamidomethyl)	2	2	Q2QLY5; Q2QLY4	Q2QLY5; Q2QLY4	0	3	0.5149	0	1	1	768.725646972656	2304.16238765797	2.16735973950961	0.00166464598954737	CID	MS2		21.22	43.8536788608	39462	LPF3_030218_02.raw	0/0	3.02818274497986	11180687.625	43.8536949157715	0	1.367E-05
High	Sequest HT (A2)	Unambiguous	[R].NPDEIPWAEAGAEYVVESTGVFTDK.[E]		1	1	A2YQT7	A2YQT7	0	3	0.6417	0	1	1	908.76171875	2724.27060299	1.12735623951095	0.00102374000001267	HCD	MS2	75.4504	42.24	64.798352756	60871	LPF3_030218_03.raw	0/0	5.47471332550049			0	7.108E-08
High	Sequest HT (A2)	Unambiguous	[K].LVVSTScSLMHTAVDLVNETK.[L]	C7(Carbamidomethyl)	2	2	Q2QLY5; Q2QLY4	Q2QLY5; Q2QLY4	0	3	0.4454	0	1	1	768.722900390625	2304.15414791188	-1.40867465649454	-0.00108193604170263	HCD	MS2	0	35.74508	43.8519750994667	39460	LPF3_030218_02.raw	0/0	3.38689565658569	11180687.625	43.8536949157715	0	1.888E-06
High	Sequest HT (A2)	Unambiguous	[R].TGYSAQGTGSALIMPVLDNQLK.[S]		1	1	O64464	O64464	0	2	0.5728	0	1	1	1132.58203125	2264.15678587	-1.02559930162263	-0.00116105999995852	HCD	MS2	7.113548	42.12	43.8481959701333	39456	LPF3_030218_02.raw	0/0	4.26181077957153	43738061.53125	43.7031936645508	0	1.329E-06
High	Sequest HT (A2)	Unambiguous	[R].TTGIVLDSGDGVSHTVPIYEGYALPHAILR.[L]		2	2	Q10DV7; A3C6D7	Q10DV7; A3C6D7	0	4	0.2729	0	1	1	788.665283203125	3151.6393029225	-0.931513565957762	-0.000733949375103293	HCD	MS2	0	22.0071	43.6182373024	39249	LPF3_030218_02.raw	0/0	4.25483417510986			0	1.092E-07
High	Sequest HT (A2)	Unambiguous	[K].GIIGYVEEDLVSTDFVGDSR.[S]		1	1	A2YQT7	A2YQT7	0	2	0.6829	0	1	1	1086.0283203125	2171.049363995	-0.416869665900892	-0.000452522500154373	CID	MS2		41.355	54.0874290173333	49065	LPF3_030218_02.raw	0/0	5.14425611495972			0	3.135E-07
High	Sequest HT (A2)	Unambiguous	[K].WLAANVSAEVAESTR.[I]		1	1	P48494	P48494	0	2	0.5493	0	1	1	802.407043457031	1603.80681028406	-0.405314199925633	-0.000325022968809208	HCD	MS2	10.85497	41.31	45.8469368789333	41296	LPF3_030218_02.raw	0/0	3.75341367721558			0	3.153E-06
High	Sequest HT (A2)	Unambiguous	[K].LTPDEMSELESYASADVVQGDR.[Y]		1	2	Q7XQ45	A2XRZ6; Q7XQ45	0	3	0.3949	0	1	1	804.700744628906	2412.08768062672	0.23048782640798	0.000185318906157287	HCD	MS2	24.02065	42.52	45.8512383042667	41300	LPF3_030218_02.raw	0/0	3.52358722686768	11197838.75	45.8137626647949	0	3.061E-05
High	Sequest HT (A2)	Unambiguous	[R].TEEELIEAIATATGAK.[K]		2	2	Q0DHF6; A2Y5L9	Q0DHF6; A2Y5L9	0	2	0.6507	0	1	1	823.927978515625	1646.84868040125	0.217628572682416	0.000179200624870646	CID	MS2		5.860786	48.1338293496	43472	LPF3_030218_02.raw	0/0	5.43871736526489			0	9.795E-08
High	Sequest HT (A2)	Unambiguous	[R].ILGHEAGGIVESVGEGVTELAPGDHVLPVFTGEcK.[E]	C34(Carbamidomethyl)	1	1	Q0ITW7	Q0ITW7	0	4	0.6034	0	1	1	894.202453613281	3573.78798456313	-0.388592255984268	-0.000347186718746784	HCD	MS2	14.546	21.66047	48.118634352	43459	LPF3_030218_02.raw	0/0	5.37443351745605			0	2.204E-08
High	Sequest HT (A2)	Unambiguous	[K].IGPNEPSQLSIDLNAQGLAR.[Y]		1	1	Q5N725	Q5N725	0	3	0.7475	0	1	1	698.371643066406	2093.10037593922	0.869160801425088	0.000606413073001022	CID	MS2		42.21	64.2287907589333	60314	LPF3_030218_03.raw	0/0	4.99191856384277			0	7.966E-09
High	Sequest HT (A2)	Unambiguous	[K].DPTSqAELDNFMVQQLDGTK.[N]	Q5(Deamidated)	1	1	Q42971	Q42971	0	2		0.0258	3	3	1119.51953125	2238.03178587	3.89516539090362	0.00435873500003781	CID	MS2		41.205	48.1065953765333	43446	LPF3_030218_02.raw	0/0	3.76992177963257			0	7.518E-06
High	Sequest HT (A2)	Unambiguous	[K].DPTSQAELDNFMVQqLDGTK.[N]	Q15(Deamidated)	1	1	Q42971	Q42971	0	2		0.0129	2	2	1119.51953125	2238.03178587	3.89516539090362	0.00435873500003781	CID	MS2		41.205	48.1065953765333	43446	LPF3_030218_02.raw	0/0	3.81578683853149			0	2.786E-05
High	Sequest HT (A2)	Unambiguous	[K].DPTSQAELDNFMVqQLDGTK.[N]	Q14(Deamidated)	1	1	Q42971	Q42971	0	2	0.0129	0	1	1	1119.51953125	2238.03178587	3.89516539090362	0.00435873500003781	CID	MS2		41.205	48.1065953765333	43446	LPF3_030218_02.raw	0/0	3.87316656112671			0	2.59E-05
High	Sequest HT (A2)	Unambiguous	[K].DPTSqAELDNFMVQQLDGTK.[N]	Q5(Deamidated)	1	1	Q42971	Q42971	0	2	0.1071	0	1	1	1119.51953125	2238.03178587	3.89516539090362	0.00435873500003781	HCD	MS2	0	33.1	48.1045723242667	43444	LPF3_030218_02.raw	0/0	4.47622776031494			0	7.721E-07
High	Sequest HT (A2)	Unambiguous	[R].VIAcIGDGSFQVTAQDVSTMIR.[C]	C4(Carbamidomethyl)	1	2	A2XFI3	Q10MW3; A2XFI3	0	2	0.5464	0	1	1	1184.5859375	2368.16459837	0.446189623865223	0.00052832499996569	HCD	MS2	13.21698	33.055	48.0968416645333	43436	LPF3_030218_02.raw	0/0	5.07157278060913	29307959.75	48.0857086181641	0	5.058E-08
High	Sequest HT (A2)	Unambiguous	[K].NWDYTGLIDAIHNSDGNcWTK.[K]	C18(Carbamidomethyl)	2	2	Q0DHF6; A2Y5L9	Q0DHF6; A2Y5L9	0	2	0.7753	0	1	1	1240.54943847656	2480.09160032313	-0.785267505827168	-0.000973768437273037	CID	MS2		33.1	48.0898353784	43429	LPF3_030218_02.raw	0/0	4.54116582870483			0	5.618E-05
High	Sequest HT (A2)	Unambiguous	[R].SNLVGMGIIPLcFK.[A]	C12(Carbamidomethyl)	1	1	Q6YZX6	Q6YZX6	0	2	0.5683	0	1	1	774.917663574219	1548.82805051844	0.247198862387072	0.000191434218738351	CID	MS2		32.215	48.1375374178667	43476	LPF3_030218_02.raw	0/0	3.21635627746582			0	2.861E-05
High	Sequest HT (A2)	Unambiguous	[K].NWDYTGLIDAIHNSDGNcWTK.[K]	C18(Carbamidomethyl)	2	2	Q0DHF6; A2Y5L9	Q0DHF6; A2Y5L9	0	2	0.5976	0	1	1	1240.55029296875	2480.0933093075	-0.0961868957531518	-0.000119276249773037	HCD	MS2	0	40.59	48.0880796965333	43427	LPF3_030218_02.raw	0/0	4.15093612670898			0	4.666E-06
High	Sequest HT (A2)	Unambiguous	[K].MELVDAAFPLLK.[G]		1	1	Q7XDC8	Q7XDC8	0	2	0.5159	0	1	1	673.872741699219	1346.73820676844	-0.466943958074056	-0.000314425781198224	CID	MS2		40.98	48.0571390922667	43397	LPF3_030218_02.raw	0/0	3.46860098838806			0	1.513E-05
High	Sequest HT (A2)	Unambiguous	[K].MELVDAAFPLLK.[G]		1	1	Q7XDC8	Q7XDC8	0	2	0.3621	0	1	1	673.872741699219	1346.73820676844	-0.466943958074056	-0.000314425781198224	HCD	MS2	0	33.1	48.0552786818667	43395	LPF3_030218_02.raw	0/0	2.43247175216675			0	2.729E-05
High	Sequest HT (A2)	Unambiguous	[R].ILGHEAGGIVESVGEGVTELAPGDHVLPVFTGEcK.[E]	C34(Carbamidomethyl)	1	1	Q0ITW7	Q0ITW7	0	3	0.6308	0	1	1	1191.93322753906	3573.78512935719	-1.18752180646225	-0.00141465093750289	CID	MS2		33.1	48.0523890552	43392	LPF3_030218_02.raw	0/0	5.84699487686157			0	8.11E-08
High	Sequest HT (A2)	Unambiguous	[R].ILGHEAGGIVESVGEGVTELAPGDHVLPVFTGEcK.[E]	C34(Carbamidomethyl)	1	1	Q0ITW7	Q0ITW7	0	3	0.6298	0	1	1	1191.93322753906	3573.78512935719	-1.18752180646225	-0.00141465093750289	HCD	MS2	17.9394	41.895	48.0506018621333	43390	LPF3_030218_02.raw	0/0	5.23942089080811			0	2.41E-08
High	Sequest HT (A2)	Unambiguous	[R].VETGVLKPGMVVTFGPSGLTTEVK.[S]		1	1	O64937	O64937	0	3	0.3802	0	1	1	816.113586425781	2446.32620601734	0.0133945113863508	1.09224479274417E-05	CID	MS2		33.1	48.0442257549333	43384	LPF3_030218_02.raw	0/0	3.63023018836975			0	2.269E-07
High	Sequest HT (A2)	Unambiguous	[R].VETGVLKPGMVVTFGPSGLTTEVK.[S]		1	1	O64937	O64937	0	3	0.3333	0	1	1	816.113586425781	2446.32620601734	0.0133945113863508	1.09224479274417E-05	HCD	MS2	72.46715	34.975	48.042546004	43382	LPF3_030218_02.raw	0/0	5.0137767791748			0	1.81E-06
High	Sequest HT (A2)	Unambiguous	[K].SAWSEAYDHLVAAIK.[Q]		1	1	O04986	O04986	0	2	0.5511	0	1	1	830.919006347656	1660.83073606531	-1.33111201320543	-0.00110537734371974	CID	MS2		34.37393	47.9984978066667	43338	LPF3_030218_02.raw	0/0	4.21055364608765			0	9.058E-06
High	Sequest HT (A2)	Unambiguous	[K].SAWSEAYDHLVAAIK.[Q]		1	1	O04986	O04986	0	2	0.3275	0	1	1	830.918518066406	1660.82975950281	-1.91910763423994	-0.00159365859371974	HCD	MS2	15.07677	28.33	47.9961793330667	43336	LPF3_030218_02.raw	0/0	4.54713582992554			0	5.819E-06
High	Sequest HT (A2)	Unambiguous	[K].IGPNEPSQLSIDLNAQGLAR.[Y]		1	1	Q5N725	Q5N725	0	2	0.6407	0	1	1	1047.05285644531	2093.09843626063	-0.0575411866693712	-6.02196873842331E-05	CID	MS2		28.195	47.9933772109333	43333	LPF3_030218_02.raw	0/0	5.00884246826172			0	2.886E-08
High	Sequest HT (A2)	Unambiguous	[K].IGPNEPSQLSIDLNAQGLAR.[Y]		1	1	Q5N725	Q5N725	0	3	0.6615	0	1	1	698.370483398438	2093.09689693531	-0.792970155148229	-0.000553254895748978	CID	MS2		33.1	48.085983512	43425	LPF3_030218_02.raw	0/0	5.13992023468018			0	7.076E-08
High	Sequest HT (A2)	Unambiguous	[K].SAWSEAYDHLVAAIK.[Q]		1	1	O04986	O04986	0	3	0.4762	0	1	1	554.28173828125	1660.83066158375	-1.37595792177262	-0.000761745416639315	HCD	MS2	4.256519	20.3031	47.9924979469333	43332	LPF3_030218_02.raw	0/0	3.99333953857422			0	4.732E-06
High	Sequest HT (A2)	Unambiguous	[K].GDAVLGEGASESLHVK.[D]		1	1	P17784	P17784	0	3	0.3509	0	1	1	523.601867675781	1568.79104976734	-0.271631164993149	-0.000142044218743346	HCD	MS2	67.00443	33.1	48.1445747570667	43483	LPF3_030218_02.raw	0/0	3.78707599639893	10753196.25	48.1824340820313	0	6.945E-06
High	Sequest HT (A2)	Unambiguous	[R].IFGHEAGGIVESVGEGVTDLAPGDHVLPVFTGEcK.[E]	C34(Carbamidomethyl)	1	1	Q2R8Z5	Q2R8Z5	0	3	0.6311	0	1	1	1198.59265136719	3593.76340084156	1.48247362614029	0.00177588385407764	CID	MS2		7.825845	48.1858562093333	43524	LPF3_030218_02.raw	0/0	5.33862972259521			0	1.062E-06
High	Sequest HT (A2)	Unambiguous	[K].GILGYVEEDLVSTDFQGDSR.[S]		1	1	Q6K5G8	Q6K5G8	0	2	0.4455	0	1	1	1100.525390625	2200.04350462	1.39634251913472	0.00153600499993445	HCD	MS2	24.67352	33.1	64.2053727088	60291	LPF3_030218_03.raw	0/0	3.03303265571594			0	5.297E-05
High	Sequest HT (A2)	Unambiguous	[K].TITLEVESSDTIDNVK.[A]		2	6	P0CH35; P51431	P0CH35; P0C030; Q58G87; P51431; P0C031; Q9ARZ9	0	2	0.6667	0	1	1	882.447631835938	1763.88798704188	-1.65994852637099	-0.00146398406252501	CID	MS2		38.91	48.2895309885333	43628	LPF3_030218_02.raw	0/0	4.76968479156494			0	1.295E-06
High	Sequest HT (A2)	Unambiguous	[R].IMEADSDLYLAEIDGK.[V]		1	1	P17654	P17654	0	2	0.5771	0	1	1	891.925964355469	1782.84465208094	-1.09675114751624	-0.000977669531266656	CID	MS2		29.725	48.2884828773333	43627	LPF3_030218_02.raw	0/0	4.0235481262207			0	1.164E-06
High	Sequest HT (A2)	Unambiguous	[K].TITLEVESSDTIDNVK.[A]		2	6	P0CH35; P51431	P0CH35; P0C030; Q58G87; P51431; P0C031; Q9ARZ9	0	2	0.5633	0	1	1	882.447631835938	1763.88798704188	-1.65994852637099	-0.00146398406252501	HCD	MS2	11.0851	30.01	48.2876099912	43626	LPF3_030218_02.raw	0/0	4.58011102676392			0	2.275E-07
High	Sequest HT (A2)	Unambiguous	[R].IMEADSDLYLAEIDGK.[V]		1	1	P17654	P17654	0	2	0.5907	0	1	1	891.925964355469	1782.84465208094	-1.09675114751624	-0.000977669531266656	HCD	MS2	45.55954	36.6	48.2868351624	43625	LPF3_030218_02.raw	0/0	4.0836615562439			0	3.092E-06
High	Sequest HT (A2)	Unambiguous	[K].WLAANVSAEVAESTR.[I]		1	1	P48494	P48494	0	2	0.5916	0	1	1	802.407287597656	1603.80729856531	-0.100862910056005	-8.08823438092077E-05	CID	MS2		41.055	48.2858604672	43624	LPF3_030218_02.raw	0/0	3.82445645332336			0	2.205E-07
High	Sequest HT (A2)	Unambiguous	[K].WLAANVSAEVAESTR.[I]		1	1	P48494	P48494	0	2	0.4053	0	1	1	802.407287597656	1603.80729856531	-0.100862910056005	-8.08823438092077E-05	HCD	MS2	37.5079	33.1	48.283924928	43622	LPF3_030218_02.raw	0/0	3.75247263908386			0	4.079E-05
High	Sequest HT (A2)	Unambiguous	[K].GILGYVEEDLVSTDFQGDSR.[S]		1	1	Q6K5G8	Q6K5G8	0	2	0.6638	0	1	1	1100.525390625	2200.04350462	1.39634251913472	0.00153600499993445	CID	MS2		41.385	64.207341524	60293	LPF3_030218_03.raw	0/0	3.5148241519928			0	5.231E-06
High	Sequest HT (A2)	Unambiguous	[R].VIScIGDGSFQMTAQDVSTMLR.[C]	C4(Carbamidomethyl)	2	2	Q0DHF6; A2Y5L9	Q0DHF6; A2Y5L9	0	2	0.7865	0	1	1	1208.57141113281	2416.13554563563	2.07712934743149	0.00250930781244918	CID	MS2		29.065	48.2670736258667	43603	LPF3_030218_02.raw	0/0	5.1977367401123			0	4.702E-08
High	Sequest HT (A2)	Unambiguous	[R].IFGHEAGGIVESVGEGVTDLAPGDHVLPVFTGEcK.[E]	C34(Carbamidomethyl)	1	1	Q2R8Z5	Q2R8Z5	0	3	0.4966	0	1	1	1198.59265136719	3593.76340084156	1.48247362614029	0.00177588385407764	HCD	MS2	0	32.98	48.1835314464	43522	LPF3_030218_02.raw	0/0	4.43247938156128			0	8.247E-06
High	Sequest HT (A2)	Unambiguous	[R].VIScIGDGSFQMTAQDVSTMLR.[C]	C4(Carbamidomethyl)	2	2	Q0DHF6; A2Y5L9	Q0DHF6; A2Y5L9	0	2	0.6465	0	1	1	1208.57141113281	2416.13554563563	2.07712934743149	0.00250930781244918	HCD	MS2	0	41.49	48.2652901650667	43601	LPF3_030218_02.raw	0/0	5.62924528121948			0	1.287E-07
High	Sequest HT (A2)	Unambiguous	[K].ANSEATLGTYQGDAVLGEGASESLHVK.[D]		1	1	Q5N725	Q5N725	0	3	0.6481	0	1	1	902.106689453125	2704.30551509938	-0.195018839085596	-0.000175796874979521	CID	MS2		23.06469	48.2589884032	43595	LPF3_030218_02.raw	0/0	3.77728700637817			0	8.952E-07
High	Sequest HT (A2)	Unambiguous	[K].IGPNEPSQLSIDLNAQGLAR.[Y]		1	1	Q5N725	Q5N725	0	3	0.5966	0	1	1	698.371643066406	2093.10037593922	0.869160801425088	0.000606413073001022	HCD	MS2	6.115835	33.1	64.2268133568	60312	LPF3_030218_03.raw	0/0	4.08666849136353			0	1.48E-06
High	Sequest HT (A2)	Unambiguous	[R].IFGHEAGGIVESVGEGVTDLAPGDHVLPVFTGEcK.[E]	C34(Carbamidomethyl)	1	1	Q2R8Z5	Q2R8Z5	0	4	0.6043	0	1	1	899.19384765625	3593.753560735	-1.25563683151328	-0.00112811375006139	CID	MS2		12.09428	48.2324337488	43567	LPF3_030218_02.raw	0/0	4.2239146232605			0	2.912E-09
High	Sequest HT (A2)	Unambiguous	[R].IFGHEAGGIVESVGEGVTDLAPGDHVLPVFTGEcK.[E]	C34(Carbamidomethyl)	1	1	Q2R8Z5	Q2R8Z5	0	4	0.5458	0	1	1	899.192749023438	3593.74916620375	-2.4784601714548	-0.00222674656256139	HCD	MS2	17.94105	2.072116	48.2300733554667	43565	LPF3_030218_02.raw	0/0	5.12627696990967			0	4.649E-07
High	Sequest HT (A2)	Unambiguous	[R].DnLTLWTSDISEDTAEEIR.[E]	N2(Deamidated)	1	1	Q7XTE8	Q7XTE8	0	2	0.7023	0	1	1	1105.01989746094	2209.03251829188	8.25729469397033	0.00912024093753261	CID	MS2		41.265	48.2157988061333	43552	LPF3_030218_02.raw	0/0	5.13644027709961			0	4.44E-07
High	Sequest HT (A2)	Unambiguous	[R].DNLTLWTSDISEDTAEEIR.[E]		1	1	Q7XTE8	Q7XTE8	0	2	0.6093	0	1	1	1104.51806640625	2208.0288561825	-0.636597932667163	-0.00070281374996739	HCD	MS2	14.64762	33.1	48.2137674218667	43550	LPF3_030218_02.raw	0/0	4.71162462234497	34975437	48.2039566040039	0	4.612E-07
High	Sequest HT (A2)	Unambiguous	[K].VIATGLPASPGAAVGqIVFTADDAEAWHAQGK.[S]	Q16(Deamidated)	1	1	Q75KR1	Q75KR1	0	3	0.1627	0	1	1	1050.53967285156	3149.60446529469	4.52812072844301	0.00475390822896212	CID	MS2		18.94	48.211294824	43547	LPF3_030218_02.raw	0/0	2.51775741577148			0	1.53E-05
High	Sequest HT (A2)	Unambiguous	[K].VIATGLPASPGAAVGqIVFTADDAEAWHAQGK.[S]	Q16(Deamidated)	1	1	Q75KR1	Q75KR1	0	3	0.1733	0	1	1	1050.53967285156	3149.60446529469	4.52812072844301	0.00475390822896212	HCD	MS2	33.30042	41.565	48.2059013797333	43545	LPF3_030218_02.raw	0/0	5.25044393539429			0	2.938E-09
High	Sequest HT (A2)	Unambiguous	[K].DAPMFVcGVNEDKYTSDIDIVSnAScTTncLAPLAK.[V]	C7(Carbamidomethyl); N23(Deamidated); C26(Carbamidomethyl); N29(Deamidated); C30(Carbamidomethyl)	1	1	A2YQT7	A2YQT7	1	3	0.1639	0	1	1	1326.9384765625	3978.8008764275	6.4577882193928	0.0085646958333759	HCD	MS2	56.19359	40.095	48.2020930205333	43541	LPF3_030218_02.raw	0/0	4.82105112075806			0	6.485E-05
High	Sequest HT (A2)	Unambiguous	[R].TVPAAVPAIVFLSGGQSEEEATLNLnAMNK.[L]	N26(Deamidated)	1	1	P17784	P17784	0	3	0.0524	0	1	1	1024.86181640625	3072.57089595875	4.91579641596281	0.00503468624988927	HCD	MS2	3.968089	41.77	64.2162497002667	60302	LPF3_030218_03.raw	0/0	4.39161252975464			0	2.614E-06
High	Sequest HT (A2)	Unambiguous	[R].GNPTVEVDVccSDGTFAR.[A]	C10(Carbamidomethyl); C11(Carbamidomethyl)	1	1	Q42971	Q42971	0	2	0.4938	0	1	1	992.430236816406	1983.85319700281	-0.153250825835079	-0.00015201359368433	HCD	MS2	47.35639	22.69	47.9639556618667	43303	LPF3_030218_02.raw	0/0	3.19506335258484	24469946.5	48.0433120727539	0	3.295E-05
High	Sequest HT (A2)	Unambiguous	[K].FDGILGLGYPEISVGK.[A]		1	1	P42211	P42211	0	2	0.4907	0	1	1	832.947448730469	1664.88762083094	-1.06807639214326	-0.00088911453133278	HCD	MS2	20.79935	26.2	47.956712084	43299	LPF3_030218_02.raw	0/0	3.21593713760376			0	2.7E-05
High	Sequest HT (A2)	Unambiguous	[R].TEEELIEAIATATGAK.[K]		2	2	Q0DHF6; A2Y5L9	Q0DHF6; A2Y5L9	0	3	0.6443	0	1	1	549.62060546875	1646.84726314625	-0.64295766409821	-0.000352951250079059	CID	MS2		8.863162	47.9499587394667	43296	LPF3_030218_02.raw	0/0	4.47367191314697			0	6.565E-06
High	Sequest HT (A2)	Unambiguous	[R].IDAWNSEQLPIYEPGLDEVVK.[E]		1	2	Q9AUV6	Q2QS14; Q9AUV6	0	2	0.4717	0	1	1	1208.10485839844	2415.20244016688	-2.23255036371406	-0.00269603656215622	HCD	MS2	0	39.435	47.7193206978667	43071	LPF3_030218_02.raw	0/0	4.59682893753052	28017284	47.7498550415039	0	1.942E-05
High	Sequest HT (A2)	Unambiguous	[K].NWDYTGLIDAIHNSDGNcWTK.[K]	C18(Carbamidomethyl)	2	2	Q0DHF6; A2Y5L9	Q0DHF6; A2Y5L9	0	2	0.8092	0	1	1	1240.54919433594	2480.09111204188	-0.98214768013403	-0.00121790906227304	CID	MS2		33.22	47.7103627813333	43062	LPF3_030218_02.raw	0/0	5.19131994247437			0	3.715E-06
High	Sequest HT (A2)	Unambiguous	[K].NWDYTGLIDAIHNSDGNcWTK.[K]	C18(Carbamidomethyl)	2	2	Q0DHF6; A2Y5L9	Q0DHF6; A2Y5L9	0	2	0.7157	0	1	1	1240.54919433594	2480.09111204188	-0.98214768013403	-0.00121790906227304	HCD	MS2	0	23.65	47.7084836461333	43060	LPF3_030218_02.raw	0/0	5.1046724319458			0	4.04E-08
High	Sequest HT (A2)	Unambiguous	[R].ILGHEAGGIVESVGEGVTELAPGDHVLPVFTGEcK.[E]	C34(Carbamidomethyl)	1	1	Q0ITW7	Q0ITW7	0	4	0.514	0	1	1	894.202392578125	3573.7877404225	-0.456906473610887	-0.000408221874996784	CID	MS2		23.38	47.7058526141333	43057	LPF3_030218_02.raw	0/0	3.92827248573303	220892616	47.752384185791	0	8.903E-08
High	Sequest HT (A2)	Unambiguous	[K].LGANAILAVSLAIcK.[A]	C14(Carbamidomethyl)	1	1	Q42971	Q42971	0	2	0.4724	0	1	1	757.442810058594	1513.87834348719	0.847391919178854	0.000641423593908286	HCD	MS2	40.52537	39.84	64.2899631688	60369	LPF3_030218_03.raw	0/0	3.26058459281921	2026707.671875	64.3333435058594	0	1.335E-05
High	Sequest HT (A2)	Unambiguous	[K].IGPNEPSQLSIDLNAQGLAR.[Y]		1	1	Q5N725	Q5N725	0	3	0.6519	0	1	1	698.370971679688	2093.09836177906	-0.0931255418542012	-6.4973645748978E-05	CID	MS2		23.84549	47.6679833957333	43019	LPF3_030218_02.raw	0/0	4.51187038421631			0	2.897E-07
High	Sequest HT (A2)	Unambiguous	[K].IGPNEPSQLSIDLNAQGLAR.[Y]		1	1	Q5N725	Q5N725	0	3	0.5761	0	1	1	698.370971679688	2093.09836177906	-0.0931255418542012	-6.4973645748978E-05	HCD	MS2	15.00085	26.56	47.6660626698667	43017	LPF3_030218_02.raw	0/0	4.60098028182983			0	2.897E-06
High	Sequest HT (A2)	Unambiguous	[K].LGANAILAVSLAIcK.[A]	C14(Carbamidomethyl)	1	1	Q42971	Q42971	0	2	0.5611	0	1	1	757.442810058594	1513.87834348719	0.847391919178854	0.000641423593908286	CID	MS2		33.1	64.2915940570667	60371	LPF3_030218_03.raw	0/0	3.03296184539795	2026707.671875	64.3333435058594	0	3.769E-05
High	Sequest HT (A2)	Unambiguous	[K].LVPFNPEYEDASVLWTESK.[D]		1	1	Q6Z4N6	Q6Z4N6	0	2	0.3499	0	1	1	1112.54431152344	2224.08134641688	0.227279002394833	0.000252743437386016	HCD	MS2	38.41773	32.455	47.6241626789333	42975	LPF3_030218_02.raw	0/0	3.42960095405579			0	9.485E-06
High	Sequest HT (A2)	Unambiguous	[R].IDAWNSEQLPIYEPGLDEVVK.[E]		1	2	Q9AUV6	Q2QS14; Q9AUV6	0	2	0.6962	0	1	1	1208.10656738281	2415.20585813563	-0.8173641820636	-0.000987052187156223	CID	MS2		28.3	47.721060296	43073	LPF3_030218_02.raw	0/0	4.73735857009888	28017284	47.7498550415039	0	1.774E-05
High	Sequest HT (A2)	Unambiguous	[K].DDGTLASFIGFR.[V]		1	1	Q33E23	Q33E23	0	2	0.1562	0	1	1	649.822448730469	1298.63762083094	0.060980015671115	3.95954688201527E-05	CID	MS2		40.5	47.6231606173333	42974	LPF3_030218_02.raw	0/0	3.64570546150208			0	4.517E-05
High	Sequest HT (A2)	Unambiguous	[K].SAWSEAYDHLVAAIK.[Q]		1	1	O04986	O04986	0	3	0.462	0	1	1	554.281494140625	1660.82992916188	-1.8169546375485	-0.00100588604163931	HCD	MS2	3.754754	41.355	47.6126276008	42963	LPF3_030218_02.raw	0/0	3.55136823654175			0	7.123E-06
High	Sequest HT (A2)	Unambiguous	[K].IGPNEPSQLSIDLNAQGLAR.[Y]		1	1	Q5N725	Q5N725	0	2	0.5804	0	1	1	1047.05224609375	2093.0972155575	-0.640745031081061	-0.000670571249884233	CID	MS2		36.72549	47.6116591701333	42962	LPF3_030218_02.raw	0/0	4.28740262985229			0	1.958E-08
High	Sequest HT (A2)	Unambiguous	[K].DFDEPGSLAPTGLFLGGTK.[Y]		1	1	P83647	P83647	0	2	0.6405	0	1	1	961.480529785156	1921.95378294031	-0.208667662652261	-0.000200524843648964	CID	MS2		33.1	47.6105421693333	42961	LPF3_030218_02.raw	0/0	3.945561170578			0	1.576E-05
High	Sequest HT (A2)	Unambiguous	[K].IGPNEPSQLSIDLNAQGLAR.[Y]		1	1	Q5N725	Q5N725	0	2	0.5214	0	1	1	1047.05187988281	2093.09648313563	-0.990667337728076	-0.00103678218738423	HCD	MS2	22.99853	32.11	47.6096816501333	42960	LPF3_030218_02.raw	0/0	4.91058731079102			0	3.42E-07
High	Sequest HT (A2)	Unambiguous	[R].SGETEDTFIADLAVGLATGQIK.[T]		1	1	Q42971	Q42971	0	2	0.5976	0	1	1	1118.57141113281	2236.13554563563	0.542304461458162	0.000606332812594701	HCD	MS2	10.23793	39.93	64.3050664986667	60385	LPF3_030218_03.raw	0/0	5.07430219650269			0	7.959E-09
High	Sequest HT (A2)	Unambiguous	[K].GVQVIADIVINHR.[T]		1	3	P17654	A2WPU3; P17654; Q0JMV4	0	3	0.6469	0	1	1	478.611999511719	1433.82144527516	-0.611927175045194	-0.000292464947809397	HCD	MS2	40.41959	39.87	47.5930907530667	42944	LPF3_030218_02.raw	0/0	3.88453054428101			0	2.467E-06
High	Sequest HT (A2)	Unambiguous	[R].IEEELGAAAVYAGAK.[F]		1	1	Q42971	Q42971	0	2	0.4381	0	1	1	746.38720703125	1491.7671374325	-1.21478430062216	-0.000906088750070921	CID	MS2		37.02663	47.5729792568	42923	LPF3_030218_02.raw	0/0	3.88434791564941			0	9.264E-06
High	Sequest HT (A2)	Unambiguous	[K].DPTSQAELDNFMVQqLDGTK.[N]	Q15(Deamidated)	1	1	Q42971	Q42971	0	2		0.0379	2	2	1119.51416015625	2238.0210436825	-0.904690183274962	-0.00101235874996219	CID	MS2		40.09	47.5412806402667	42892	LPF3_030218_02.raw	0/0	5.33425188064575			0	1.653E-05
High	Sequest HT (A2)	Unambiguous	[K].DPTSQAELDNFMVqQLDGTK.[N]	Q14(Deamidated)	1	1	Q42971	Q42971	0	2	0.0379	0	1	1	1119.51416015625	2238.0210436825	-0.904690183274962	-0.00101235874996219	CID	MS2		40.09	47.5412806402667	42892	LPF3_030218_02.raw	0/0	5.54204654693604			0	2.65E-06
High	Sequest HT (A2)	Unambiguous	[K].SAWSEAYDHLVAAIK.[Q]		1	1	O04986	O04986	0	3	0.6012	0	1	1	554.281494140625	1660.82992916188	-1.8169546375485	-0.00100588604163931	CID	MS2		30.01	47.6143236645333	42965	LPF3_030218_02.raw	0/0	1.67884612083435			0	4.454E-05
High	Sequest HT (A2)	Unambiguous	[K].cEEELTEAIGMALGEK.[DK]	C1(Carbamidomethyl)	1	2	A2XFI3	Q10MW3; A2XFI3	0	2	0.4152	0	1	1	890.408813476563	1779.81035032313	-2.00980384496641	-0.00178853843730664	HCD	MS2	49.60241	24.20979	47.7268161421333	43079	LPF3_030218_02.raw	0/0	3.42336320877075			0	4.341E-05
High	Sequest HT (A2)	Unambiguous	[K].cEEELTEAIGMALGEK.[DK]	C1(Carbamidomethyl)	1	2	A2XFI3	Q10MW3; A2XFI3	0	2	0.4505	0	1	1	890.412658691406	1779.81804075281	2.31111395947756	0.00205667640644336	CID	MS2		33.1	47.7285618248	43081	LPF3_030218_02.raw	0/0	3.6447274684906			0	5.788E-05
High	Sequest HT (A2)	Unambiguous	[R].TEEELIEAIATATGAK.[K]		2	2	Q0DHF6; A2Y5L9	Q0DHF6; A2Y5L9	0	2	0.5357	0	1	1	823.928283691406	1646.84929075281	0.588246530843107	0.000484376406120646	HCD	MS2	4.807227	0.05167592	47.7536677341333	43102	LPF3_030218_02.raw	0/0	2.79533219337463			0	3.128E-05
High	Sequest HT (A2)	Unambiguous	[R].TEEELIEAIATATGAK.[K]		2	2	Q0DHF6; A2Y5L9	Q0DHF6; A2Y5L9	0	3	0.5792	0	1	1	549.62060546875	1646.84726314625	-0.64295766409821	-0.000352951250079059	HCD	MS2	1.37657	10.4796	47.9482856336	43294	LPF3_030218_02.raw	0/0	4.42099952697754			0	1.199E-06
High	Sequest HT (A2)	Unambiguous	[K].IGPNEPSQLAIDLNAQGLAR.[Y]		1	1	P17784	P17784	0	3	0.4171	0	1	1	693.0390625	2077.10263424	-0.485223740868019	-0.000335953333130116	CID	MS2		40.935	47.9303260176	43276	LPF3_030218_02.raw	0/0	4.33665704727173			0	4.584E-05
High	Sequest HT (A2)	Unambiguous	[K].IGPNEPSQLAIDLNAQGLAR.[Y]		1	1	P17784	P17784	0	3	0.5097	0	1	1	693.0390625	2077.10263424	-0.485223740868019	-0.000335953333130116	HCD	MS2	26.27523	33.1	47.9283008658667	43274	LPF3_030218_02.raw	0/0	4.65161323547363			0	3.89E-06
High	Sequest HT (A2)	Unambiguous	[K].IPFSSFDILTDDEVR.[Q]		1	1	Q0IWL9	Q0IWL9	0	2	0.5858	0	1	1	877.436279296875	1753.86528196375	0.556219626986008	0.000487766875153284	CID	MS2		39.57	47.9120455176	43256	LPF3_030218_02.raw	0/0	4.36941528320313			0	5.193E-07
High	Sequest HT (A2)	Unambiguous	[K].IPFSSFDILTDDEVR.[Q]		1	1	Q0IWL9	Q0IWL9	0	2	0.5584	0	1	1	877.436279296875	1753.86528196375	0.556219626986008	0.000487766875153284	HCD	MS2	21.82883	30.775	47.9101080741333	43254	LPF3_030218_02.raw	0/0	4.61740732192993			0	6.127E-07
High	Sequest HT (A2)	Unambiguous	[K].ANSEATLGTYQGDAVLGEGASESLHVK.[D]		1	1	Q5N725	Q5N725	0	3	0.6853	0	1	1	902.106079101563	2704.30368404469	-0.872107400339576	-0.000786148437479521	CID	MS2		18.82013	47.9002357872	43244	LPF3_030218_02.raw	0/0	3.74972939491272			0	3.723E-08
High	Sequest HT (A2)	Unambiguous	[K].ANSEATLGTYQGDAVLGEGASESLHVK.[D]		1	1	Q5N725	Q5N725	0	3	0.5927	0	1	1	902.106872558594	2704.30606441578	0.00810772929059832	7.3085937704794E-06	HCD	MS2	7.133811	17.02588	47.8982460362667	43242	LPF3_030218_02.raw	0/0	6.84930992126465			0	2.757E-10
High	Sequest HT (A2)	Unambiguous	[K].WLAANVSAEVAESTR.[I]		1	1	P48494	P48494	0	2	0.2436	0	1	1	802.406372070313	1603.80546751063	-1.24255524706711	-0.000996409687559208	CID	MS2		35.71906	47.8894006042667	43235	LPF3_030218_02.raw	0/0	3.11986470222473			0	8.445E-06
High	Sequest HT (A2)	Unambiguous	[K].WLAANVSAEVAESTR.[I]		1	1	P48494	P48494	0	2	0.3673	0	1	1	802.406372070313	1603.80546751063	-1.24255524706711	-0.000996409687559208	HCD	MS2	24.66341	30.90636	47.887456984	43233	LPF3_030218_02.raw	0/0	3.91531467437744			0	2.303E-05
High	Sequest HT (A2)	Unambiguous	[K].ASSEWILNcIAHGGDIYGVTTGFGGTSHR.[R]	C9(Carbamidomethyl)	1	1	P14717	P14717	0	4	0.1447	0	1	1	766.615844726563	3063.44154901625	1.24259298547515	0.000951651562539624	CID	MS2		42.52	47.8664328573333	43211	LPF3_030218_02.raw	0/0	2.28254914283752			0	7.197E-05
High	Sequest HT (A2)	Unambiguous	[K].ASSEWILNcIAHGGDIYGVTTGFGGTSHR.[R]	C9(Carbamidomethyl)	1	1	P14717	P14717	0	4	0.1152	0	1	1	766.615844726563	3063.44154901625	1.24259298547515	0.000951651562539624	HCD	MS2	0	33.1	47.8643995853333	43209	LPF3_030218_02.raw	0/0	3.29990696907043			0	2.97E-06
High	Sequest HT (A2)	Unambiguous	[K].TITLEVESSDTIDNVK.[A]		2	6	P0CH35; P51431	P0CH35; P0C030; Q58G87; P51431; P0C031; Q9ARZ9	0	2	0.597	0	1	1	882.449890136719	1763.89250364344	0.900641544174496	0.000794316718724986	CID	MS2		22.285	47.857954096	43202	LPF3_030218_02.raw	0/0	3.96769094467163			0	1.195E-06
High	Sequest HT (A2)	Unambiguous	[K].TITLEVESSDTIDNVK.[A]		2	6	P0CH35; P51431	P0CH35; P0C030; Q58G87; P51431; P0C031; Q9ARZ9	0	2	0.4498	0	1	1	882.449890136719	1763.89250364344	0.900641544174496	0.000794316718724986	HCD	MS2	62.52923	39.21	47.8562025645333	43200	LPF3_030218_02.raw	0/0	4.18319177627563			0	2.492E-06
High	Sequest HT (A2)	Unambiguous	[K].NWDYTGLIDAIHNSDGNcWTK.[K]	C18(Carbamidomethyl)	2	2	Q0DHF6; A2Y5L9	Q0DHF6; A2Y5L9	0	3	0.8266	0	1	1	827.369201660156	2480.09305172047	-0.200048716389205	-0.000165379843591514	CID	MS2		9.9636	47.8501252125333	43194	LPF3_030218_02.raw	0/0	3.69198679924011			0	1.516E-06
High	Sequest HT (A2)	Unambiguous	[K].ANSEATLGTYQGDAVLGEGASESLHVK.[D]		1	1	Q5N725	Q5N725	0	3	0.6	0	1	1	902.107543945313	2704.30807857594	0.752905146669977	0.000678695312520479	HCD	MS2	4.467396	33.1	64.2652283392	60349	LPF3_030218_03.raw	0/0	6.74941921234131			0	1.348E-10
High	Sequest HT (A2)	Unambiguous	[K].KIPLYQHIANLAGNKQLVLPVPAFNVINGGSHAGNK.[L]		1	1	Q42971	Q42971	2	5	0.6477	0	1	1	759.426208496094	3793.10193596047	-0.124069819644413	-9.41219062951859E-05	HCD	MS2	6.965034	30.64347	47.8090542296	43158	LPF3_030218_02.raw	0/0	4.39850187301636	66587093	47.6580543518066	0	7.574E-05
High	Sequest HT (A2)	Unambiguous	[K].VIATGLPASPGAAVGQIVFTADDAEAWHAQGK.[S]		1	1	Q75KR1	Q75KR1	0	3	0.5871	0	1	1	1050.20788574219	3148.60910396656	0.926250025614396	0.000972132187295453	CID	MS2		22.96601	47.8020232568	43151	LPF3_030218_02.raw	0/0	1.54668378829956			0	5.099E-06
High	Sequest HT (A2)	Unambiguous	[K].ANSEATLGTYQGDAVLGEGASESLHVK.[D]		1	1	Q5N725	Q5N725	0	3	0.7106	0	1	1	902.107543945313	2704.30807857594	0.752905146669977	0.000678695312520479	CID	MS2		41.745	64.2672181317333	60351	LPF3_030218_03.raw	0/0	4.2540078163147			0	2.714E-08
High	Sequest HT (A2)	Unambiguous	[K].MTAEIGEQVQIVGDDLLVTNPTR.[V]		1	1	Q42971	Q42971	0	2	0.5204	0	1	1	1250.14123535156	2499.27519407313	-0.29385585912886	-0.000367213437584724	HCD	MS2	0	33.1	64.2787507178667	60358	LPF3_030218_03.raw	0/0	3.92092967033386			0	9.375E-07
High	Sequest HT (A2)	Unambiguous	[K].MTAEIGEQVQIVGDDLLVTNPTR.[V]		1	1	Q42971	Q42971	0	2	0.5921	0	1	1	1250.14123535156	2499.27519407313	-0.29385585912886	-0.000367213437584724	CID	MS2		41.49	64.2807155077333	60360	LPF3_030218_03.raw	0/0	4.28596210479736			0	1.569E-05
High	Sequest HT (A2)	Unambiguous	[R].TEEELIEAIATATGAK.[K]		2	2	Q0DHF6; A2Y5L9	Q0DHF6; A2Y5L9	0	2	0.6737	0	1	1	823.928283691406	1646.84929075281	0.588246530843107	0.000484376406120646	CID	MS2		6.943659	47.7545335557333	43104	LPF3_030218_02.raw	0/0	5.67471265792847			0	2.12E-07
High	Sequest HT (A2)	Unambiguous	[R].TEEELIEAIATATGAK.[K]		2	2	Q0DHF6; A2Y5L9	Q0DHF6; A2Y5L9	0	3	0.5508	0	1	1	549.620300292969	1646.84634761891	-1.19888460133925	-0.000658127031329059	CID	MS2		13.28974	48.3492656357333	43689	LPF3_030218_02.raw	0/0	4.42621564865112	104368493	48.3443870544434	0	3.034E-06
High	Sequest HT (A2)	Unambiguous	[K].DPTSQAELDNFMVQqLDGTK.[N]	Q15(Deamidated)	1	1	Q42971	Q42971	0	2		0.0128	2	2	1119.51416015625	2238.0210436825	-0.904690183274962	-0.00101235874996219	HCD	MS2	27.27281	30.175	47.5393056048	42890	LPF3_030218_02.raw	0/0	4.62000846862793			0	2.367E-05
High	Sequest HT (A2)	Unambiguous	[K].FDGILGLGYPEISVGK.[A]		1	1	P42211	P42211	0	2	0.5455	0	1	1	832.948974609375	1664.89067258875	0.764932944226492	0.00063676437491722	HCD	MS2	35.47866	33.1	48.3518157274667	43692	LPF3_030218_02.raw	0/0	3.52432537078857			0	1.959E-07
High	Sequest HT (A2)	Unambiguous	[K].ALSSAYVPIGAIMVSPEISDVIHSQSNK.[L]		1	2	Q01K11	Q01K11; Q7XN11	0	3	0.4586	0	1	1	971.840270996094	2913.50625972828	1.24452548591801	0.00120864276035112	HCD	MS2	41.8381	42.18	48.3630839645333	43703	LPF3_030218_02.raw	0/0	5.31788921356201			0	9.327E-07
High	Sequest HT (A2)	Unambiguous	[K].IGPNEPSQLSIDLNAQGLAR.[Y]		1	1	Q5N725	Q5N725	0	3	0.6848	0	1	1	698.371459960938	2093.09982662281	0.606719071439827	0.000423307604251022	CID	MS2		33.1	48.8382939909333	44168	LPF3_030218_02.raw	0/0	4.59748888015747			0	9.153E-07
High	Sequest HT (A2)	Unambiguous	[K].TLNNNVADIIDEHGQDAWEGFPFTAEK.[M]		1	1	Q7Y0E8	Q7Y0E8	0	3	0.4225	0	1	1	1011.14221191406	3031.41208248219	1.73629027768138	0.00175446739588854	HCD	MS2	19.87501	33.1	48.837368964	44167	LPF3_030218_02.raw	0/0	4.44623279571533			0	2.656E-06
High	Sequest HT (A2)	Unambiguous	[K].IGPNEPSQLSIDLNAQGLAR.[Y]		1	1	Q5N725	Q5N725	0	3	0.5481	0	1	1	698.371459960938	2093.09982662281	0.606719071439827	0.000423307604251022	HCD	MS2	19.30328	33.07	48.8366524656	44166	LPF3_030218_02.raw	0/0	3.43445014953613			0	4.406E-05
High	Sequest HT (A2)	Unambiguous	[K].MELVDAAFPLLK.[G]		1	1	Q7XDC8	Q7XDC8	0	2	0.4946	0	1	1	673.87255859375	1346.7378405575	-0.738868200409733	-0.000497531249948224	CID	MS2		40.56	48.8356859848	44165	LPF3_030218_02.raw	0/0	3.69854402542114			0	5.226E-06
High	Sequest HT (A2)	Unambiguous	[K].MELVDAAFPLLK.[G]		1	1	Q7XDC8	Q7XDC8	0	2	0.4083	0	1	1	673.87255859375	1346.7378405575	-0.738868200409733	-0.000497531249948224	HCD	MS2	0	33.1	48.8337984333333	44163	LPF3_030218_02.raw	0/0	2.88671135902405			0	3.248E-05
High	Sequest HT (A2)	Unambiguous	[R].VIScIGDGSFQMTAQDVSTMLR.[C]	C4(Carbamidomethyl)	2	2	Q0DHF6; A2Y5L9	Q0DHF6; A2Y5L9	0	3	0.6756	0	1	1	806.048034667969	2416.12955074391	-0.404065957079821	-0.000325425364610036	CID	MS2		25.64913	48.8300215141333	44160	LPF3_030218_02.raw	0/0	4.86776256561279			0	1.89E-07
High	Sequest HT (A2)	Unambiguous	[R].VIScIGDGSFQMTAQDVSTMLR.[C]	C4(Carbamidomethyl)	2	2	Q0DHF6; A2Y5L9	Q0DHF6; A2Y5L9	0	3	0.5076	0	1	1	806.047790527344	2416.12881832203	-0.707204329286621	-0.000569565989610036	HCD	MS2	15.26949	20.11006	48.8282303330667	44158	LPF3_030218_02.raw	0/0	5.26415729522705			0	1.394E-07
High	Sequest HT (A2)	Selected	[K].GILNVAVEGELWR.[L]		1	1	P17654	P17654	0	2		0.0183	2	2	728.400512695313	1455.79374876063	-1.16118606329491	-0.000845224687509472	CID	MS2		33.1	64.0154959106667	60111	LPF3_030218_03.raw	0/0	3.22006797790527			0	4.049E-05
High	Sequest HT (A2)	Unambiguous	[K].VcVLScGISTGLGATINVAKPPK.[G]	C2(Carbamidomethyl); C6(Carbamidomethyl)	1	1	Q2R8Z5	Q2R8Z5	0	3	0.5	0	1	1	781.425231933594	2342.26114254078	1.74789132726209	0.00136467026044803	HCD	MS2	40.42566	21.595	64.0421779704	60138	LPF3_030218_03.raw	0/0	3.99993228912354			0	5.517E-05
High	Sequest HT (A2)	Unambiguous	[K].TLNNNVADIIDEHGQDAWEGFPFTAEK.[M]		1	1	Q7Y0E8	Q7Y0E8	0	3	0.4379	0	1	1	1011.14221191406	3031.41208248219	1.73629027768138	0.00175446739588854	CID	MS2		42.595	48.8394068568	44169	LPF3_030218_02.raw	0/0	3.3784384727478			0	4.171E-05
High	Sequest HT (A2)	Unambiguous	[R].VEIESLFDGTDFSEPLTR.[A]		1	1	Q6Z7B0	Q6Z7B0	0	2	0.5891	0	1	1	1028.00305175781	2054.99882688563	3.47217249317736	0.00356764281264077	CID	MS2		31.345	48.8089662541333	44141	LPF3_030218_02.raw	0/0	4.60349035263062	34094672	48.8256607055664	0	3.721E-06
High	Sequest HT (A2)	Unambiguous	[K].ALSSAYVPIGAIMVSPEISDVIHSQSNK.[L]		1	2	Q01K11	Q01K11; Q7XN11	0	3	0.5781	0	1	1	971.839172363281	2913.50296382984	0.113275972269467	0.000110009947851116	HCD	MS2	23.97375	25.105	48.8042058296	44136	LPF3_030218_02.raw	0/0	5.38432836532593	19751491	48.8257446289063	0	2.13E-06
High	Sequest HT (A2)	Unambiguous	[K].SAWSEAYDHLVAAIK.[Q]		1	1	O04986	O04986	0	3	0.6959	0	1	1	554.282531738281	1660.83304195484	0.0572814044989963	3.17116146106855E-05	CID	MS2		26.07272	48.8024249608	44134	LPF3_030218_02.raw	0/0	1.94278192520142			0	1.824E-06
High	Sequest HT (A2)	Unambiguous	[K].IGPNEPSQLSIDLNAQGLAR.[Y]		1	1	Q5N725	Q5N725	0	2	0.6886	0	1	1	1047.05419921875	2093.1011218075	1.22550727103635	0.00128255375011577	CID	MS2		28.195	48.8013309781333	44133	LPF3_030218_02.raw	0/0	5.00666093826294			0	2.439E-09
High	Sequest HT (A2)	Unambiguous	[K].SAWSEAYDHLVAAIK.[Q]		1	1	O04986	O04986	0	3	0.4456	0	1	1	554.282531738281	1660.83304195484	0.0572814044989963	3.17116146106855E-05	HCD	MS2	1.480344	16.60331	48.8003333301333	44132	LPF3_030218_02.raw	0/0	3.94745421409607			0	6.016E-07
High	Sequest HT (A2)	Unambiguous	[K].IGPNEPSQLSIDLNAQGLAR.[Y]		1	1	Q5N725	Q5N725	0	2	0.6836	0	1	1	1047.05419921875	2093.1011218075	1.22550727103635	0.00128255375011577	HCD	MS2	13.83368	41.295	48.7994748885333	44131	LPF3_030218_02.raw	0/0	4.5198917388916			0	3.122E-09
High	Sequest HT (A2)	Unambiguous	[R].YAIIcQENGLVPIVEPEILVDGSHDIER.[C]	C5(Carbamidomethyl)	1	1	Q5N725	Q5N725	0	3	0.6919	0	1	1	1060.20959472656	3178.61423091969	1.68028212102241	0.00178031989584089	CID	MS2		42.06	48.7984813290667	44130	LPF3_030218_02.raw	0/0	6.19942474365234			0	2.598E-08
High	Sequest HT (A2)	Unambiguous	[R].YAIIcQENGLVPIVEPEILVDGSHDIER.[C]	C5(Carbamidomethyl)	1	1	Q5N725	Q5N725	0	3	0.4923	0	1	1	1060.20886230469	3178.61203365406	0.989015689364112	0.00104789802084089	HCD	MS2	0	33.1	48.7963021757333	44128	LPF3_030218_02.raw	0/0	5.83031511306763			0	2.498E-08
High	Sequest HT (A2)	Unambiguous	[K].VIHDNFGIIEGLmTTVHAITATQK.[T]	M13(Oxidation)	1	1	A2YQT7	A2YQT7	0	3	0.3333	0	1	1	875.796203613281	2625.37405757984	1.3558390505429	0.00118652661444389	HCD	MS2	13.84788	40.815	48.795456924	44127	LPF3_030218_02.raw	0/0	3.48118758201599			0	3.328E-05
High	Sequest HT (A2)	Unambiguous	[R].IcDGILALLDSHLVPSAGAAESK.[V]	C2(Carbamidomethyl)	1	1	Q2R2W2	Q2R2W2	0	3	0.4232	0	1	1	779.743286132813	2337.21530513844	1.46885632337096	0.00114434281246882	CID	MS2		22.62423	48.7904463234667	44122	LPF3_030218_02.raw	0/0	3.19015598297119			0	8.493E-06
High	Sequest HT (A2)	Unambiguous	[R].VEIESLFDGTDFSEPLTR.[A]		1	1	Q6Z7B0	Q6Z7B0	0	2	0.441	0	1	1	1028.00085449219	2054.99443235438	1.33370581812309	0.00137037718764077	HCD	MS2	18.53466	41.67	48.8071143101333	44139	LPF3_030218_02.raw	0/0	4.49297761917114	34094672	48.8256607055664	0	1.337E-06
High	Sequest HT (A2)	Unambiguous	[R].IcDGILALLDSHLVPSAGAAESK.[V]	C2(Carbamidomethyl)	1	1	Q2R2W2	Q2R2W2	0	3	0.4509	0	1	1	779.742980957031	2337.21438961109	1.07713858709082	0.000839167031218816	HCD	MS2	17.21916	29.95	48.7883294624	44120	LPF3_030218_02.raw	0/0	3.97341799736023			0	4.585E-07
High	Sequest HT (A2)	Unambiguous	[R].VETGVLKPGMVVTFGPSGLTTEVK.[S]		1	1	O64937	O64937	0	3	0.2248	0	1	1	816.114196777344	2446.32803707203	0.76188615061343	0.000621274010427442	HCD	MS2	20.67093	41.685	48.8442772728	44174	LPF3_030218_02.raw	0/0	4.26968383789063			0	5.274E-08
High	Sequest HT (A2)	Unambiguous	[K].IGPNEPSQLAIDLNAQGLAR.[Y]		1	1	P17784	P17784	0	3	0.5138	0	1	1	693.038208007813	2077.10007076344	-1.71938293761771	-0.00119044552063012	CID	MS2		34.18	48.8543664085333	44185	LPF3_030218_02.raw	0/0	3.25030279159546	9272600.25	48.9133262634277	0	6.678E-06
High	Sequest HT (A2)	Unambiguous	[R].VIAcIGDGSFQVTAqDVSTMIR.[C]	C4(Carbamidomethyl); Q15(Deamidated)	1	2	A2XFI3	Q10MW3; A2XFI3	0	2	0.03	0	1	1	1185.08508300781	2369.16288938563	6.47138485527096	0.00766583281246569	CID	MS2		40.65	48.955970128	44287	LPF3_030218_02.raw	0/0	6.01148319244385			0	1.146E-08
High	Sequest HT (A2)	Unambiguous	[R].VIAcIGDGSFQVTAQDVSTMIR.[C]	C4(Carbamidomethyl)	1	2	A2XFI3	Q10MW3; A2XFI3	0	2	0.666	0	1	1	1184.58459472656	2368.16191282313	-0.68783124407259	-0.00081444843753431	HCD	MS2	0	33.1	48.9539471224	44285	LPF3_030218_02.raw	0/0	5.18433046340942			0	4.903E-08
High	Sequest HT (A2)	Unambiguous	[R].VIAcIGDGSFQVTAQDVSTMIR.[C]	C4(Carbamidomethyl)	1	2	A2XFI3	Q10MW3; A2XFI3	0	3	0.4067	0	1	1	790.060180664063	2368.16598873219	1.03329527050976	0.000815670729150971	CID	MS2		35.835	48.9328628397333	44263	LPF3_030218_02.raw	0/0	3.59008193016052			0	2.168E-06
High	Sequest HT (A2)	Unambiguous	[R].VIAcIGDGSFQVTAQDVSTMIR.[C]	C4(Carbamidomethyl)	1	2	A2XFI3	Q10MW3; A2XFI3	0	3	0.288	0	1	1	790.060180664063	2368.16598873219	1.03329527050976	0.000815670729150971	HCD	MS2	23.07751	26.44	48.9309401077333	44261	LPF3_030218_02.raw	0/0	3.75364065170288			0	6.187E-06
High	Sequest HT (A2)	Unambiguous	[R].IEEELGAAAVYAGAK.[F]		1	1	Q42971	Q42971	0	2	0.3699	0	1	1	746.389892578125	1491.77250852625	2.38570205579663	0.00177945812492908	CID	MS2		37.17	48.9292838216	44259	LPF3_030218_02.raw	0/0	3.91582727432251	13174323	48.960090637207	0	4.729E-06
High	Sequest HT (A2)	Unambiguous	[R].TEEELIEAIATATGAK.[K]		2	2	Q0DHF6; A2Y5L9	Q0DHF6; A2Y5L9	0	2	0.4605	0	1	1	823.928039550781	1646.84880247156	0.291752164314554	0.000240235781120646	CID	MS2		25.645	48.9283004442667	44258	LPF3_030218_02.raw	0/0	4.30326080322266			0	9.122E-06
High	Sequest HT (A2)	Unambiguous	[R].IEEELGAAAVYAGAK.[F]		1	1	Q42971	Q42971	0	2	0.2837	0	1	1	746.389892578125	1491.77250852625	2.38570205579663	0.00177945812492908	HCD	MS2	33.95493	27.985	48.9274545768	44257	LPF3_030218_02.raw	0/0	3.49241256713867	13174323	48.960090637207	0	5.93E-05
High	Sequest HT (A2)	Unambiguous	[R].TEEELIEAIATATGAK.[K]		2	2	Q0DHF6; A2Y5L9	Q0DHF6; A2Y5L9	0	2	0.5188	0	1	1	823.928039550781	1646.84880247156	0.291752164314554	0.000240235781120646	HCD	MS2	28.21268	37.77	48.9266589138667	44256	LPF3_030218_02.raw	0/0	4.53002071380615			0	4.006E-06
High	Sequest HT (A2)	Unambiguous	[K].MTAEIGEQVQIVGDDLLVTNPTR.[V]		1	1	Q42971	Q42971	0	3	0.5727	0	1	1	833.764465332031	2499.27884273609	1.16603215370107	0.000971412031200695	HCD	MS2	11.22057	33.1	64.0064420245333	60102	LPF3_030218_03.raw	0/0	5.50242185592651			0	1.228E-07
High	Sequest HT (A2)	Unambiguous	[R].VETGVLKPGMVVTFGPSGLTTEVK.[S]		1	1	O64937	O64937	0	3	0.2896	0	1	1	816.114196777344	2446.32803707203	0.76188615061343	0.000621274010427442	CID	MS2		32.11	48.8460686245333	44176	LPF3_030218_02.raw	0/0	3.66105127334595			0	5.655E-07
High	Sequest HT (A2)	Unambiguous	[R].NPDEIPWAEAGAEYVVESTGVFTDK.[E]		1	1	A2YQT7	A2YQT7	0	3	0.6235	0	1	1	908.763000488281	2724.27444820484	2.53882365190995	0.00230547828126267	CID	MS2		33.1	64.0074274528	60103	LPF3_030218_03.raw	0/0	4.85747718811035			0	2.582E-07
High	Sequest HT (A2)	Unambiguous	[K].MTAEIGEQVQIVGDDLLVTNPTR.[V]		1	1	Q42971	Q42971	0	3	0.532	0	1	1	833.763793945313	2499.27682857594	0.360134680244085	0.000300025312450695	CID	MS2		41.925	64.0089756504	60104	LPF3_030218_03.raw	0/0	4.85212659835815			0	4.782E-07
High	Sequest HT (A2)	Unambiguous	[K].GILNVAVEGELWR.[L]		1	1	P17654	P17654	0	2	0.6082	0	1	1	728.402465820313	1455.79765501063	1.52205492976642	0.00110790031249053	CID	MS2		32.80139	48.8787693056	44208	LPF3_030218_02.raw	0/0	3.64643359184265	23996909	48.8259887695313	0	9.357E-06
High	Sequest HT (A2)	Unambiguous	[K].WLAANVSAEVAESTR.[I]		1	1	P48494	P48494	0	2	0.5071	0	1	1	802.408020019531	1603.80876340906	0.812490959552877	0.000651539531190792	HCD	MS2	20.30723	33.1	64.0108336370667	60106	LPF3_030218_03.raw	0/0	3.53011345863342			0	2.278E-06
High	Sequest HT (A2)	Unambiguous	[K].WLAANVSAEVAESTR.[I]		1	1	P48494	P48494	0	2	0.733	0	1	1	802.408020019531	1603.80876340906	0.812490959552877	0.000651539531190792	CID	MS2		41.31	64.0128962026667	60108	LPF3_030218_03.raw	0/0	4.11907434463501			0	6.203E-07
High	Sequest HT (A2)	Unambiguous	[R].cFQTVTcHQAVVTNLEDAHEQIDTAIATALR.[E]	C1(Carbamidomethyl); C7(Carbamidomethyl)	1	2	A2XFI3	Q10MW3; A2XFI3	0	4	0.5184	0	1	1	878.930419921875	3512.6998497975	2.89618737671202	0.00254335187476684	CID	MS2		37.15459	48.8748050282667	44204	LPF3_030218_02.raw	0/0	4.33705139160156	266143294	48.8250312805176	0	7.042E-07
High	Sequest HT (A2)	Unambiguous	[R].cFQTVTcHQAVVTNLEDAHEQIDTAIATALR.[E]	C1(Carbamidomethyl); C7(Carbamidomethyl)	1	2	A2XFI3	Q10MW3; A2XFI3	0	4	0.5033	0	1	1	878.929931640625	3512.6978966725	2.34016757993703	0.00205507062476684	HCD	MS2	1.4444	28.36	48.8728845397333	44202	LPF3_030218_02.raw	0/0	4.49158954620361	266143294	48.8250312805176	0	9.273E-08
High	Sequest HT (A2)	Unambiguous	[K].EVEDLEAGGIQVIQIDEAALR.[E]		2	2	Q2QLY5; Q2QLY4	Q2QLY5; Q2QLY4	0	2	0.6868	0	1	1	1134.59008789063	2268.17289915125	0.492934996976539	0.000559030625026935	CID	MS2		39.42	48.8656387645333	44197	LPF3_030218_02.raw	0/0	4.31172275543213			0	3.545E-07
High	Sequest HT (A2)	Unambiguous	[K].EVEDLEAGGIQVIQIDEAALR.[E]		2	2	Q2QLY5; Q2QLY4	Q2QLY5; Q2QLY4	0	2	0.5609	0	1	1	1134.59008789063	2268.17289915125	0.492934996976539	0.000559030625026935	HCD	MS2	21.61418	33.1	48.863638712	44195	LPF3_030218_02.raw	0/0	4.60063314437866			0	5.251E-08
High	Sequest HT (A2)	Unambiguous	[K].DPTSQAELDNFMVQqLDGTK.[N]	Q15(Deamidated)	1	1	Q42971	Q42971	0	2	0.0026	0	1	1	1119.52136230469	2238.03544797938	5.53147979119178	0.00618978968753781	CID	MS2		40.305	48.8618221813333	44193	LPF3_030218_02.raw	0/0	3.90590286254883	10966824	48.8209686279297	0	3.902E-05
High	Sequest HT (A2)	Unambiguous	[K].INPLVPVDLVIDHSVQVDVAR.[S]		1	1	Q6YZX6	Q6YZX6	0	3	0.057	0	1	1	766.767150878906	2298.28689937672	2.30301922275224	0.00176432890627135	HCD	MS2	47.58842	41.835	48.8866107496	44217	LPF3_030218_02.raw	0/0	2.98111271858215	31288089	48.8254089355469	0	5.25E-06
High	Sequest HT (A2)	Unambiguous	[K].GAIPALPTVAVAQELISK.[A]		1	1	Q0J8G4	Q0J8G4	0	2	0.6812	0	1	1	889.5263671875	1778.045457745	1.82589309744768	0.00162325750022774	HCD	MS2	7.398552	33.18501	48.7874589824	44119	LPF3_030218_02.raw	0/0	2.97576951980591	85090814.5	48.8249244689941	0	1.697E-06
High	Sequest HT (A2)	Unambiguous	[R].IKDWTNVVVAYEPVWAIGTGK.[V]		1	1	P48494	P48494	1	3	0.4567	0	1	1	782.755554199219	2346.25210933766	1.22138245270746	0.000955222551965562	HCD	MS2	38.16445	33.94446	48.7665597138667	44101	LPF3_030218_02.raw	0/0	4.27286958694458			0	2.534E-06
High	Sequest HT (A2)	Unambiguous	[R].LPVVnPATESPIGEIPAGTAEDVDAAVAAAR.[E]	N5(Deamidated)	1	1	B3VMC0	B3VMC0	0	3	0.5968	0	1	1	1001.52166748047	3002.55044918141	6.24924675927687	0.0062545204686623	CID	MS2		33.1	48.7643847821333	44099	LPF3_030218_02.raw	0/0	5.67534732818604			0	2.049E-08
High	Sequest HT (A2)	Unambiguous	[R].ILGHEAGGIVESVGEGVTELAPGDHVLPVFTGEcK.[E]	C34(Carbamidomethyl)	1	1	Q0ITW7	Q0ITW7	0	4	0.7317	0	1	1	894.203552246094	3573.79237909438	0.841063661294886	0.000751446093753216	CID	MS2		32.16548	48.5434427397333	43883	LPF3_030218_02.raw	0/0	5.17524099349976	208882223	48.5385246276855	0	5.573E-09
High	Sequest HT (A2)	Unambiguous	[R].ILGHEAGGIVESVGEGVTELAPGDHVLPVFTGEcK.[E]	C34(Carbamidomethyl)	1	1	Q0ITW7	Q0ITW7	0	4	0.5624	0	1	1	894.204711914063	3573.79701776625	2.13903379620066	0.00191111406250322	HCD	MS2	23.17949	23.6339	48.5416677162667	43881	LPF3_030218_02.raw	0/0	4.57297229766846	208882223	48.5385246276855	0	6.601E-09
High	Sequest HT (A2)	Unambiguous	[R].TEEELIEAIATATGAK.[K]		2	2	Q0DHF6; A2Y5L9	Q0DHF6; A2Y5L9	0	2	0.6368	0	1	1	823.929138183594	1646.85099973719	1.62597681369304	0.00133886859362065	CID	MS2		19.52366	48.5396719514667	43879	LPF3_030218_02.raw	0/0	4.67854785919189	196735869	48.5346755981445	0	1.133E-06
High	Sequest HT (A2)	Unambiguous	[K].IGPNEPSQLAIDLnAQGLAR.[Y]	N14(Deamidated)	1	1	P17784	P17784	0	3	0.0125	0	1	1	693.37353515625	2078.10605220875	8.85145950360315	0.00613136958353655	CID	MS2		40.5	48.5357783946667	43875	LPF3_030218_02.raw	0/0	3.9858283996582			0	4.746E-05
High	Sequest HT (A2)	Unambiguous	[R].GnPTVEVDVccSDGTFAR.[A]	N2(Deamidated); C10(Carbamidomethyl); C11(Carbamidomethyl)	1	1	Q42971	Q42971	0	2	0.5921	0	1	1	992.931579589844	1984.85588254969	9.25290837665926	0.00918275984381722	CID	MS2		42.45	48.5311828122667	43873	LPF3_030218_02.raw	0/0	4.07106304168701			0	2.268E-05
High	Sequest HT (A2)	Unambiguous	[R].IEEELGAAAVYAGAK.[F]		1	1	Q42971	Q42971	0	2	0.5424	0	1	1	746.389892578125	1491.77250852625	2.38570205579663	0.00177945812492908	CID	MS2		33.1	48.5251411952	43868	LPF3_030218_02.raw	0/0	4.1269063949585	16158530.5	48.5387916564941	0	4.909E-06
High	Sequest HT (A2)	Unambiguous	[R].IEEELGAAAVYAGAK.[F]		1	1	Q42971	Q42971	0	2	0.3286	0	1	1	746.389892578125	1491.77250852625	2.38570205579663	0.00177945812492908	HCD	MS2	35.925	42.18	48.5234163504	43866	LPF3_030218_02.raw	0/0	3.50345849990845	16158530.5	48.5387916564941	0	4.123E-05
High	Sequest HT (A2)	Unambiguous	[R].VIAcIGDGSFQVTAQDVSTMIR.[C]	C4(Carbamidomethyl)	1	2	A2XFI3	Q10MW3; A2XFI3	0	2	0.539	0	1	1	1184.58361816406	2368.15995969813	-1.51257369348191	-0.00179101093753431	HCD	MS2	0	40.65	48.515716896	43858	LPF3_030218_02.raw	0/0	3.96653175354004			0	1.182E-06
High	Sequest HT (A2)	Unambiguous	[R].VETGVLKPGMVVTFGPSGLTTEVK.[S]		1	1	O64937	O64937	0	3	0.3573	0	1	1	816.113830566406	2446.32693843922	0.312791167077182	0.000255063072927442	CID	MS2		33.07	48.4450721698667	43786	LPF3_030218_02.raw	0/0	3.75282526016235			0	3.244E-06
High	Sequest HT (A2)	Unambiguous	[K].EISGTHGPVYDLADIVTYLK.[I]		2	2	Q0JMY8; A2WPN7	Q0JMY8; A2WPN7	0	3	0.4612	0	1	1	731.047424316406	2191.12771968922	-0.18519719435666	-0.000135263593771621	HCD	MS2	51.5135	33.1	48.5469465018667	43886	LPF3_030218_02.raw	0/0	4.50800228118896	24363173	48.5359077453613	0	1.022E-05
High	Sequest HT (A2)	Unambiguous	[K].MELVDAAFPLLK.[G]		1	1	Q7XDC8	Q7XDC8	0	2	0.5511	0	1	1	673.871948242188	1346.73661985438	-1.64528234152866	-0.00110788281244822	CID	MS2		33.1	48.4439676192	43785	LPF3_030218_02.raw	0/0	3.72320938110352	121681900	48.5376052856445	0	1.274E-05
High	Sequest HT (A2)	Unambiguous	[K].ILNEGQIASTDVVEVVVSPPYVFLPVVK.[S]		1	1	P48494	P48494	0	3	0.5591	0	1	1	1004.56079101563	3011.66781978688	-0.840481470314163	-0.000843751041581224	HCD	MS2	20.72411	40.785	64.1876529517333	60275	LPF3_030218_03.raw	0/0	5.92236661911011			0	1.731E-06
High	Sequest HT (A2)	Unambiguous	[R].cFQTVTcHQAVVTNLEDAHEQIDTAIATALR.[E]	C1(Carbamidomethyl); C7(Carbamidomethyl)	1	2	A2XFI3	Q10MW3; A2XFI3	0	4	0.4825	0	1	1	878.929016113281	3512.69423456313	1.29763046098391	0.00113954328101684	CID	MS2		22.315	48.4118377813333	43752	LPF3_030218_02.raw	0/0	3.99771165847778	35156791	48.3541603088379	0	7.845E-07
High	Sequest HT (A2)	Unambiguous	[R].cFQTVTcHQAVVTNLEDAHEQIDTAIATALR.[E]	C1(Carbamidomethyl); C7(Carbamidomethyl)	1	2	A2XFI3	Q10MW3; A2XFI3	0	4	0.6553	0	1	1	878.930053710938	3512.69838495375	2.47917252913078	0.00217714093726684	HCD	MS2	41.10459	41.145	48.4100588810667	43750	LPF3_030218_02.raw	0/0	5.86429977416992	35156791	48.3541603088379	0	2.375E-09
High	Sequest HT (A2)	Unambiguous	[K].ILNEGqIASTDVVEVVVSPPYVFLPVVK.[S]	Q6(Deamidated)	1	1	P48494	P48494	0	3	0.0087	0	1	1	1004.89727783203	3012.67728023609	7.60565046713907	0.00763773203133544	CID	MS2		33.1	64.1894236314667	60277	LPF3_030218_03.raw	0/0	4.61553382873535			0	4.108E-05
High	Sequest HT (A2)	Unambiguous	[R].VIScIGDGSFQMTAQDVSTMLR.[C]	C4(Carbamidomethyl)	2	2	Q0DHF6; A2Y5L9	Q0DHF6; A2Y5L9	0	3	0.6255	0	1	1	806.049438476563	2416.13376216969	1.33897968310928	0.00107838322913996	CID	MS2		25.43982	48.4055487098667	43745	LPF3_030218_02.raw	0/0	5.10494661331177			0	1.337E-06
High	Sequest HT (A2)	Unambiguous	[K].IGPNEPSQLSIDLNAQGLAR.[Y]		1	1	Q5N725	Q5N725	0	2	0.6704	0	1	1	1047.05407714844	2093.10087766688	1.10886650215401	0.00116048343761577	CID	MS2		38.29	48.3976178269333	43737	LPF3_030218_02.raw	0/0	4.43304777145386			0	4.689E-08
High	Sequest HT (A2)	Unambiguous	[K].IGPNEPSQLSIDLNAQGLAR.[Y]		1	1	Q5N725	Q5N725	0	2	0.6686	0	1	1	1047.05358886719	2093.09990110438	0.642303426624657	0.000672202187615767	HCD	MS2	8.803084	28.195	48.3957217592	43735	LPF3_030218_02.raw	0/0	5.16355752944946			0	1.243E-08
High	Sequest HT (A2)	Unambiguous	[K].ILnEGQIASTDVVEVVVSPPYVFLPVVK.[S]	N3(Deamidated)	1	1	P48494	P48494	0	3		0.0087	2	2	1004.89727783203	3012.67728023609	7.60565046713907	0.00763773203133544	CID	MS2		33.1	64.1894236314667	60277	LPF3_030218_03.raw	0/0	4.58364343643188			0	2.633E-05
High	Sequest HT (A2)	Unambiguous	[K].GAIPALPTVAVAQELISK.[A]		1	1	Q0J8G4	Q0J8G4	0	2	0.4545	0	1	1	889.523498535156	1778.03972044031	-1.40086082957584	-0.00124539484352226	HCD	MS2	32.93297	33.1	48.3639544674667	43704	LPF3_030218_02.raw	0/0	2.85798692703247	12453238.25	48.3505401611328	0	1.112E-05
High	Sequest HT (A2)	Unambiguous	[R].VETGVLKPGMVVTFGPSGLTTEVK.[S]		1	1	O64937	O64937	0	3	0.378	0	1	1	816.11279296875	2446.32382564625	-0.959644619608852	-0.000782534583322558	HCD	MS2	7.170313	23.47	48.4432530224	43784	LPF3_030218_02.raw	0/0	4.54504156112671			0	6.843E-06
High	Sequest HT (A2)	Unambiguous	[K].EISGTHGPVYDLADIVTYLK.[I]		2	2	Q0JMY8; A2WPN7	Q0JMY8; A2WPN7	0	3	0.4093	0	1	1	731.047424316406	2191.12771968922	-0.18519719435666	-0.000135263593771621	CID	MS2		41.805	48.5489881256	43888	LPF3_030218_02.raw	0/0	2.58749198913574	24363173	48.5359077453613	0	2.415E-05
High	Sequest HT (A2)	Unambiguous	[K].VLcEGEWLSLNGSTGEVILGK.[L]	C3(Carbamidomethyl)	1	1	Q75KR1	Q75KR1	0	2	0.4542	0	1	1	1131.08093261719	2261.15458860438	2.82128095317474	0.00318966718755931	CID	MS2		33.1	48.5629519661333	43903	LPF3_030218_02.raw	0/0	2.83537411689758			0	1.299E-05
High	Sequest HT (A2)	Unambiguous	[R].IFGHEAGGIVESVGEGVTDLAPGDHVLPVFTGEcK.[E]	C34(Carbamidomethyl)	1	1	Q2R8Z5	Q2R8Z5	0	3	0.6654	0	1	1	1198.59448242188	3593.76889400563	3.01100280106719	0.00360693854157764	CID	MS2		33.1	48.58806758	43926	LPF3_030218_02.raw	0/0	5.41309595108032			0	3.061E-08
High	Sequest HT (A2)	Unambiguous	[R].LPVVNPATESPIGEIPAGTAEDVDAAVAAAR.[E]		1	1	B3VMC0	B3VMC0	0	3	0.6128	0	1	1	1001.18963623047	3001.55435543141	2.22745468068256	0.00222860380199563	HCD	MS2	19.36908	42.82	48.7625141154667	44097	LPF3_030218_02.raw	0/0	5.9427924156189			0	6.948E-10
High	Sequest HT (A2)	Unambiguous	[R].TEEELIEAIATATGAK.[K]		2	2	Q0DHF6; A2Y5L9	Q0DHF6; A2Y5L9	0	3	0.4942	0	1	1	549.620849609375	1646.84799556813	-0.198216114305381	-0.000108810625079059	CID	MS2		33.1	48.7449107104	44079	LPF3_030218_02.raw	0/0	3.44133281707764			0	4.701E-05
High	Sequest HT (A2)	Unambiguous	[R].TEEELIEAIATATGAK.[K]		2	2	Q0DHF6; A2Y5L9	Q0DHF6; A2Y5L9	0	3	0.4656	0	1	1	549.620849609375	1646.84799556813	-0.198216114305381	-0.000108810625079059	HCD	MS2	56.28218	40.665	48.7432254893333	44077	LPF3_030218_02.raw	0/0	4.7930703163147			0	4.298E-07
High	Sequest HT (A2)	Unambiguous	[K].DPDMAEELQIPTGFDLK.[V]		1	1	Q7FAY6	Q7FAY6	0	2	0.5901	0	1	1	959.958190917969	1918.90910520594	-0.607143585917533	-0.000582527031269819	CID	MS2		38.965	48.7422903944	44076	LPF3_030218_02.raw	0/0	4.43971061706543	37937268	48.8285064697266	0	2.569E-07
High	Sequest HT (A2)	Unambiguous	[K].DPDMAEELQIPTGFDLK.[V]		1	1	Q7FAY6	Q7FAY6	0	2	0.6005	0	1	1	959.958190917969	1918.90910520594	-0.607143585917533	-0.000582527031269819	HCD	MS2	23.82377	28.945	48.7403236325333	44074	LPF3_030218_02.raw	0/0	4.08013486862183	37937268	48.8285064697266	0	1.162E-06
High	Sequest HT (A2)	Unambiguous	[K].WNYDGSSTGQAPGEDSEVILYPQAIFK.[D]		3	3	P14655; P14654; P14656	P14655; P14654; P14656	0	3	0.5236	0	1	1	991.469970703125	2972.39535884938	0.168685318948761	0.00016713312485687	CID	MS2		42.51	48.7192034597333	44055	LPF3_030218_02.raw	0/0	4.45100069046021			0	9.079E-06
High	Sequest HT (A2)	Unambiguous	[R].SGETEDTFIADLAVGLATGQIK.[T]		1	1	Q42971	Q42971	0	3	0.5121	0	1	1	746.050476074219	2236.13687496266	1.13677994160785	0.000847330885486978	CID	MS2		33.1	64.1152144661333	60207	LPF3_030218_03.raw	0/0	4.9572582244873			0	1.182E-06
High	Sequest HT (A2)	Unambiguous	[K].WNYDGSSTGQAPGEDSEVILYPqAIFK.[D]	Q23(Deamidated)	3	3	P14655; P14654; P14656	P14655; P14654; P14656	0	2		0.0105	2	2	1487.19921875	2973.39116087	4.13247706481886	0.00614370999977454	CID	MS2		36.6	48.6967882997333	44031	LPF3_030218_02.raw	0/0	2.83196997642517			0	8.156E-06
High	Sequest HT (A2)	Unambiguous	[K].WLAANVSAEVAESTR.[I]		1	1	P48494	P48494	0	2	0.5942	0	1	1	802.407836914063	1603.80839719813	0.584152492150656	0.000468434062440792	CID	MS2		33.1	48.6957025541333	44030	LPF3_030218_02.raw	0/0	3.76544094085693			0	2.609E-06
High	Sequest HT (A2)	Unambiguous	[K].WLAANVSAEVAESTR.[I]		1	1	P48494	P48494	0	2	0.4266	0	1	1	802.407836914063	1603.80839719813	0.584152492150656	0.000468434062440792	HCD	MS2	21.75982	38.299	48.6903174642667	44028	LPF3_030218_02.raw	0/0	3.68078303337097			0	1.602E-05
High	Sequest HT (A2)	Unambiguous	[R].VIScIGDGSFQMTAQDVSTMLR.[C]	C4(Carbamidomethyl)	2	2	Q0DHF6; A2Y5L9	Q0DHF6; A2Y5L9	0	2	0.7912	0	1	1	1208.56848144531	2416.12968626063	-0.347977630222906	-0.00042037968755082	CID	MS2		31.045	48.6851865656	44023	LPF3_030218_02.raw	0/0	5.89305686950684			0	6.279E-09
High	Sequest HT (A2)	Unambiguous	[R].VIScIGDGSFQMTAQDVSTMLR.[C]	C4(Carbamidomethyl)	2	2	Q0DHF6; A2Y5L9	Q0DHF6; A2Y5L9	0	2	0.7698	0	1	1	1208.56848144531	2416.12968626063	-0.347977630222906	-0.00042037968755082	HCD	MS2	0	21.115	48.6834049397333	44021	LPF3_030218_02.raw	0/0	5.69087696075439			0	2.055E-09
High	Sequest HT (A2)	Unambiguous	[R].FGIVEGLMTTVHAITATQK.[T]		2	2	Q7FAH2; Q6K5G8	Q7FAH2; Q6K5G8	0	3	0.5392	0	1	1	673.031799316406	2017.08084468922	1.07665072644641	0.000723896406195005	HCD	MS2	71.04911	40.965	64.1250264184	60217	LPF3_030218_03.raw	0/0	3.95246601104736			0	1.254E-05
High	Sequest HT (A2)	Unambiguous	[R].DNLTLWTSDISEDTAEEIR.[E]		1	1	Q7XTE8	Q7XTE8	0	2	0.6317	0	1	1	1104.517578125	2208.02787962	-1.07887561195924	-0.00119109499996739	CID	MS2		41.085	48.6552459144	43994	LPF3_030218_02.raw	0/0	4.0985541343689			0	3.22E-06
High	Sequest HT (A2)	Unambiguous	[R].DNLTLWTSDISEDTAEEIR.[E]		1	1	Q7XTE8	Q7XTE8	0	2	0.5817	0	1	1	1104.517578125	2208.02787962	-1.07887561195924	-0.00119109499996739	HCD	MS2	0	33.1	48.653208464	43992	LPF3_030218_02.raw	0/0	4.04249668121338			0	5.03E-06
High	Sequest HT (A2)	Unambiguous	[R].AAVPSGASTGVYEALELR.[D]		1	1	Q42971	Q42971	0	2	0.481	0	1	1	895.967651367188	1790.92802610438	-0.154967468074717	-0.00013876781235922	CID	MS2		38.235	48.6443756256	43982	LPF3_030218_02.raw	0/0	3.68253493309021			0	6.065E-05
High	Sequest HT (A2)	Unambiguous	[R].AAVPSGASTGVYEALELR.[D]		1	1	Q42971	Q42971	0	2	0.4738	0	1	1	895.967407226563	1790.92753782313	-0.427608895990947	-0.00038290843735922	HCD	MS2	16.07722	29.23	48.6424443592	43980	LPF3_030218_02.raw	0/0	3.82232594490051			0	2.275E-06
High	Sequest HT (A2)	Unambiguous	[K].ANSEATLGTYQGDAVLGEGASESLHVK.[D]		1	1	Q5N725	Q5N725	0	3	0.5969	0	1	1	902.106262207031	2704.30423336109	-0.668980831963382	-0.000603042968729521	CID	MS2		14.62666	48.6389909469333	43977	LPF3_030218_02.raw	0/0	3.82374501228333			0	3.046E-06
High	Sequest HT (A2)	Unambiguous	[K].ANSEATLGTYQGDAVLGEGASESLHVK.[D]		1	1	Q5N725	Q5N725	0	3	0.5914	0	1	1	902.106262207031	2704.30423336109	-0.668980831963382	-0.000603042968729521	HCD	MS2	12.01872	21.72039	48.6371967458667	43975	LPF3_030218_02.raw	0/0	6.95096063613892			0	1.247E-09
High	Sequest HT (A2)	Unambiguous	[R].IFGHEAGGIVESVGEGVTDLAPGDHVLPVFTGEcK.[E]	C34(Carbamidomethyl)	1	1	Q2R8Z5	Q2R8Z5	0	4	0.7039	0	1	1	899.195129394531	3593.75868768813	0.170990398418497	0.000153624531188612	CID	MS2		10.5287	48.6350905848	43973	LPF3_030218_02.raw	0/0	4.93177652359009	276275248	48.7292785644531	0	8.183E-10
High	Sequest HT (A2)	Unambiguous	[R].FGIVEGLMTTVHAITATQK.[T]		2	2	Q7FAH2; Q6K5G8	Q7FAH2; Q6K5G8	0	3	0.4862	0	1	1	673.031799316406	2017.08084468922	1.07665072644641	0.000723896406195005	CID	MS2		33.1	64.1267907394667	60219	LPF3_030218_03.raw	0/0	3.25108480453491			0	1.6E-05
High	Sequest HT (A2)	Unambiguous	[K].FDGILGLGYPEISVGK.[A]		1	1	P42211	P42211	0	2	0.6753	0	1	1	832.948974609375	1664.89067258875	0.764932944226492	0.00063676437491722	CID	MS2		32.93291	48.3538008970667	43694	LPF3_030218_02.raw	0/0	4.25063133239746			0	3.069E-06
High	Sequest HT (A2)	Unambiguous	[K].WLAANVSAEVAESTR.[I]		1	1	P48494	P48494	0	2	0.6581	0	1	1	802.407043457031	1603.80681028406	-0.405314199925633	-0.000325022968809208	CID	MS2		33.1	45.8486287429333	41298	LPF3_030218_02.raw	0/0	4.30468225479126			0	3.791E-07
High	Sequest HT (A2)	Unambiguous	[K].DPTSQAELDNFMVqQLDGTK.[N]	Q14(Deamidated)	1	1	Q42971	Q42971	0	2	0.0128	0	1	1	1119.51416015625	2238.0210436825	-0.904690183274962	-0.00101235874996219	HCD	MS2	27.27281	30.175	47.5393056048	42890	LPF3_030218_02.raw	0/0	4.68271541595459			0	2.135E-05
High	Sequest HT (A2)	Unambiguous	[R].TEEELIEAIATATGAK.[K]		2	2	Q0DHF6; A2Y5L9	Q0DHF6; A2Y5L9	0	3	0.5252	0	1	1	549.620422363281	1646.84671382984	-0.976513826442831	-0.000536056718829059	HCD	MS2	18.79199	41.085	47.5308603336	42881	LPF3_030218_02.raw	0/0	4.57038402557373			0	6.891E-07
High	Sequest HT (A2)	Unambiguous	[K].DPTSQAELDNFMVQQLDGTK.[N]		1	1	Q42971	Q42971	0	3	0.4774	0	1	1	746.350830078125	2237.03793697438	-0.498616965897924	-0.000371808541634285	HCD	MS2	23.50834	12.14156	46.3853630394667	41807	LPF3_030218_02.raw	0/0	5.31679010391235	480623150.25	46.5278358459473	0	8.804E-07
High	Sequest HT (A2)	Unambiguous	[K].AGPVPFFAAGISSVLHPK.[N]		1	1	Q7XPL2	Q7XPL2	0	3	0.5721	0	1	1	599.001586914063	1794.99020748219	0.050876150725153	3.04407292333053E-05	HCD	MS2	7.793449	40.815	46.3568955077333	41781	LPF3_030218_02.raw	0/0	4.02229881286621	23355202.5	46.4323272705078	0	2.396E-06
High	Sequest HT (A2)	Unambiguous	[K].WFDTNYHFIVPELGPNTK.[F]		2	2	Q2QLY5; Q2QLY4	Q2QLY5; Q2QLY4	0	3	0.3419	0	1	1	726.693054199219	2178.06460933766	-0.393198623780715	-0.000285470781212401	HCD	MS2	23.34715	35.235	46.3493399373333	41773	LPF3_030218_02.raw	0/0	3.5083794593811			0	7.439E-05
High	Sequest HT (A2)	Unambiguous	[R].VPTVDVSVVDLTVR.[LI]		3	3	Q7FAH2; Q6K5G8; A2YQT7	Q7FAH2; Q6K5G8; A2YQT7	0	2	0.5881	0	1	1	749.925720214844	1498.84416379969	-2.24871458596241	-0.00168524015623461	CID	MS2		37.04026	46.348339888	41772	LPF3_030218_02.raw	0/0	3.35209512710571	29091452	46.4437713623047	0	1.265E-05
High	Sequest HT (A2)	Unambiguous	[R].VETGVLKPGMVVTFGPSGLTTEVK.[S]		1	1	O64937	O64937	0	3	0.2773	0	1	1	816.113220214844	2446.32510738453	-0.435700472149897	-0.000355288489572558	CID	MS2		16.60462	46.3432678213333	41767	LPF3_030218_02.raw	0/0	3.21417641639709			0	3.315E-05
High	Sequest HT (A2)	Unambiguous	[R].VETGVLKPGMVVTFGPSGLTTEVK.[S]		1	1	O64937	O64937	0	3	0.3264	0	1	1	816.11328125	2446.32529049	-0.360851308227189	-0.000294253333322558	HCD	MS2	29.85871	20.7429	46.3414756234667	41765	LPF3_030218_02.raw	0/0	4.80758428573608			0	2.278E-06
High	Sequest HT (A2)	Unambiguous	[K].ANSEATLGTYQGDAVLGEGASESLHVK.[D]		1	1	Q5N725	Q5N725	0	3	0.6165	0	1	1	902.106994628906	2704.30643062672	0.143525441541394	0.000129378906270479	CID	MS2		15.25917	46.3393712146667	41763	LPF3_030218_02.raw	0/0	3.39243364334106			0	3.499E-06
High	Sequest HT (A2)	Unambiguous	[K].LLGVTIYSSDAIR.[S]		2	2	Q0JMY8; A2WPN7	Q0JMY8; A2WPN7	0	2	0.4706	0	1	1	704.3955078125	1407.783738995	-0.331595565609423	-0.00023340749999079	CID	MS2		36.21997	46.3327365042667	41759	LPF3_030218_02.raw	0/0	3.73962426185608			0	1.725E-05
High	Sequest HT (A2)	Unambiguous	[K].VRTEEELIEAIATATGAK.[K]		2	2	Q0DHF6; A2Y5L9	Q0DHF6; A2Y5L9	1	2	0.4525	0	1	1	951.511291503906	1902.01530637781	-1.33566159340745	-0.00127022609399319	HCD	MS2	0	42.505	46.3074416992	41732	LPF3_030218_02.raw	0/0	4.42364311218262	8096090	46.4185829162598	0	8.127E-05
High	Sequest HT (A2)	Unambiguous	[K].DPTSQAELDNFMVQQLDGTK.[N]		1	1	Q42971	Q42971	0	3	0.5361	0	1	1	746.350830078125	2237.03793697438	-0.498616965897924	-0.000371808541634285	CID	MS2		17.07953	46.3873425061333	41809	LPF3_030218_02.raw	0/0	4.98418855667114	480623150.25	46.5278358459473	0	3.264E-07
High	Sequest HT (A2)	Unambiguous	[K].LDGQLGGLLSEASAEEDFTGK.[A]		1	1	Q6K669	Q6K669	0	2	0.768	0	1	1	1069.01733398438	2137.02739133875	-1.00243876673229	-0.00107112062505621	CID	MS2		33.1	46.3014645010667	41726	LPF3_030218_02.raw	0/0	5.13396215438843			0	9.399E-07
High	Sequest HT (A2)	Unambiguous	[K].KLNLPVLPTTTIGSFPQTVELR.[R]		2	2	Q2QLY5; Q2QLY4	Q2QLY5; Q2QLY4	1	2	0.735	0	1	1	1212.6962890625	2424.385301495	-0.317571119846103	-0.000384957499818483	CID	MS2		21.92446	46.2986925602667	41723	LPF3_030218_02.raw	0/0	3.99657964706421			0	1.284E-05
High	Sequest HT (A2)	Unambiguous	[K].KLNLPVLPTTTIGSFPQTVELR.[R]		2	2	Q2QLY5; Q2QLY4	Q2QLY5; Q2QLY4	1	2	0.5925	0	1	1	1212.6962890625	2424.385301495	-0.317571119846103	-0.000384957499818483	HCD	MS2	0	33.1	46.2963211984	41721	LPF3_030218_02.raw	0/0	3.1897759437561			0	1.298E-05
High	Sequest HT (A2)	Unambiguous	[K].ILNEGQIASTDVVEVVVSPPYVFLPVVK.[S]		1	1	P48494	P48494	0	3	0.568	0	1	1	1004.56262207031	3011.67331295094	0.983477802188248	0.000987303645918776	HCD	MS2	64.52105	29.89	64.5655674557333	60641	LPF3_030218_03.raw	0/0	5.06678676605225			0	7.045E-07
High	Sequest HT (A2)	Unambiguous	[R].TTGIVLDSGDGVSHTVPIYEGFTLPHAILR.[L]		1	1	P0C542	P0C542	0	4	0.2805	0	1	1	792.170349121094	3165.65956659438	0.530004957544549	0.000419453593735852	CID	MS2		41.36144	46.2656473592	41692	LPF3_030218_02.raw	0/0	2.21087598800659			0	6.47E-05
High	Sequest HT (A2)	Unambiguous	[R].TTGIVLDSGDGVSHTVPIYEGFTLPHAILR.[L]		1	1	P0C542	P0C542	0	4	0.4432	0	1	1	792.170349121094	3165.65956659438	0.530004957544549	0.000419453593735852	HCD	MS2	15.9183	33.1	46.2636036122667	41690	LPF3_030218_02.raw	0/0	3.6122829914093			0	7.172E-06
High	Sequest HT (A2)	Unambiguous	[K].NAGLPWELGLAETHQTLVAnGLR.[G]	N20(Deamidated)	1	2	Q0JKD0	Q0JKD0; Q0DG35	0	3		0.0207	2	2	821.102905273438	2461.29416256031	4.37369801586522	0.00358830343759461	HCD	MS2	49.49422	29.65039	46.2597225256	41686	LPF3_030218_02.raw	0/0	3.79145288467407	19212770.5	46.189998626709	0	3.061E-06
High	Sequest HT (A2)	Unambiguous	[K].NAGLPWELGLAETHqTLVANGLR.[G]	Q15(Deamidated)	1	2	Q0JKD0	Q0JKD0; Q0DG35	0	3	0.0207	0	1	1	821.102905273438	2461.29416256031	4.37369801586522	0.00358830343759461	HCD	MS2	49.49422	29.65039	46.2597225256	41686	LPF3_030218_02.raw	0/0	3.86505961418152	19212770.5	46.189998626709	0	2.34E-05
High	Sequest HT (A2)	Unambiguous	[R].IMEADSDLYLAEIDGK.[V]		1	1	P17654	P17654	0	2	0.7014	0	1	1	891.927490234375	1782.84770383875	0.614982099639711	0.000548209374983344	CID	MS2		35.655	46.2544938058667	41680	LPF3_030218_02.raw	0/0	5.55664777755737			0	1.585E-07
High	Sequest HT (A2)	Unambiguous	[R].IMEADSDLYLAEIDGK.[V]		1	1	P17654	P17654	0	2	0.5576	0	1	1	891.927978515625	1782.84868040125	1.16273673872961	0.00103649062498334	HCD	MS2	0	26.23	46.2526233898667	41678	LPF3_030218_02.raw	0/0	3.82037854194641			0	8.29E-07
High	Sequest HT (A2)	Unambiguous	[K].LDGQLGGLLSEASAEEDFTGK.[A]		1	1	Q6K669	Q6K669	0	2	0.6411	0	1	1	1069.01867675781	2137.03007688563	0.254234027349834	0.00027165281244379	HCD	MS2	0	40.665	46.2996938165333	41724	LPF3_030218_02.raw	0/0	4.95514011383057			0	3.638E-08
High	Sequest HT (A2)	Unambiguous	[K].IGPNEPSQLSIDLNAQGLAR.[Y]		1	1	Q5N725	Q5N725	0	3	0.5711	0	1	1	698.371154785156	2093.09891109547	0.169316188131059	0.000118131823001022	HCD	MS2	5.547382	41.445	64.593195432	60668	LPF3_030218_03.raw	0/0	4.36071443557739			0	1.858E-07
High	Sequest HT (A2)	Unambiguous	[R].ETVETEHGESTITFFGnSFIAGPTGEIVK.[L]	N17(Deamidated)	1	1	Q93XI4	Q93XI4	0	3	0.3278	0	1	1	1033.50402832031	3098.49753170094	4.34567377054636	0.00448833364570467	HCD	MS2	42.26748	33.1	46.4083034936	41831	LPF3_030218_02.raw	0/0	4.23933744430542			0	5.299E-06
High	Sequest HT (A2)	Unambiguous	[K].IGPNEPSQLSIDLNAQGLAR.[Y]		1	1	Q5N725	Q5N725	0	2	0.6372	0	1	1	1047.0517578125	2093.096238995	-1.10730810661041	-0.00115885249988423	HCD	MS2	0	23.89	46.4342546306667	41856	LPF3_030218_02.raw	0/0	4.52487182617188			0	3.592E-08
High	Sequest HT (A2)	Unambiguous	[R].AAVPSGASTGVYEALELR.[D]		1	1	Q42971	Q42971	0	2	0.4953	0	1	1	895.96728515625	1790.9272936825	-0.563929609949061	-0.00050497874985922	HCD	MS2	4.293578	33.1	46.5348772336	41945	LPF3_030218_02.raw	0/0	4.21671772003174			0	2.286E-07
High	Sequest HT (A2)	Unambiguous	[K].KLNLPVLPTTTIGSFPQTVELR.[R]		2	2	Q2QLY5; Q2QLY4	Q2QLY5; Q2QLY4	1	3	0.705	0	1	1	808.799438476563	2424.38376216969	-0.952505188570236	-0.000769746770705145	CID	MS2		4.770622	46.5320750637333	41942	LPF3_030218_02.raw	0/0	4.43863725662231			0	3.159E-06
High	Sequest HT (A2)	Unambiguous	[K].KLNLPVLPTTTIGSFPQTVELR.[R]		2	2	Q2QLY5; Q2QLY4	Q2QLY5; Q2QLY4	1	3	0.6372	0	1	1	808.799438476563	2424.38376216969	-0.952505188570236	-0.000769746770705145	HCD	MS2	2.211254	13.22742	46.5304249552	41940	LPF3_030218_02.raw	0/0	5.32308578491211			0	1.057E-07
High	Sequest HT (A2)	Unambiguous	[K].ATSSIFPLQNVFVR.[K]		1	1	P49397	P49397	0	2	0.5354	0	1	1	789.934753417969	1578.86223020594	-1.02787460707198	-0.000811437031302376	CID	MS2		4.794804	46.5257296981333	41935	LPF3_030218_02.raw	0/0	3.53148818016052			0	1.16E-05
[truncated: 41,093 more rows]
