# Supplementary material for: Pluronic F-68 Improves Callus Proliferation of Recalcitrant Rice Cultivar via Enhanced Carbon and Nitrogen Metabolism and Nutrients Uptake
Source: Front Plant Sci. 2021 Jun 2;12:667434. doi: 10.3389/fpls.2021.667434 (PMC8207202; doi:10.3389/fpls.2021.667434)
Supplement: Data Sheet 2 — 0.10% PF-68. [file Data_Sheet_2.ZIP]

Archive with 10 entries (9 files):
- 0.10% PF-68/
- 0.10% PF-68/0.10%1_310318_01_PeptideGroups.txt
- 0.10% PF-68/0.10%1_310318_01_ProteinGroups.txt
- 0.10% PF-68/0.10%1_310318_01_PSMs.txt
- 0.10% PF-68/0.10%2_310318_01_PeptideGroups.txt
- 0.10% PF-68/0.10%2_310318_01_ProteinGroups.txt
- 0.10% PF-68/0.10%2_310318_01_PSMs.txt
- 0.10% PF-68/0.10%3_050418_02_PeptideGroups.txt
- 0.10% PF-68/0.10%3_050418_02_ProteinGroups.txt
- 0.10% PF-68/0.10%3_050418_02_PSMs.txt
