# Supplementary material for: Pluronic F-68 Improves Callus Proliferation of Recalcitrant Rice Cultivar via Enhanced Carbon and Nitrogen Metabolism and Nutrients Uptake
Source: Front Plant Sci. 2021 Jun 2;12:667434. doi: 10.3389/fpls.2021.667434 (PMC8207202; doi:10.3389/fpls.2021.667434)
Supplement: Data Sheet 2 — 0.10% PF-68. [file Data_Sheet_2.ZIP › 0.10% PF-68/0.10%1_310318_01_PeptideGroups.txt]

Confidence	Annotated Sequence	Modifications	Modifications in Master Proteins	Qvality PEP	Qvality q-value	# Protein Groups	# Proteins	# PSMs	Master Protein Accessions	Positions in Master Proteins	# Missed Cleavages	Theo. MH+ [Da]	Found in Sample: [S94] F94: Sample	Found in Sample: [S93] F93: Sample	Found in Sample: [S92] F92: Sample	Area: F94: Sample	Area: F93: Sample	Area: F92: Sample	XCorr Sequest HT	Confidence Sequest HT	Percolator q-Value Sequest HT	Percolator PEP Sequest HT
High	[R].IISSIEQKEESR.[G]			0.00744254	0	3	3	10	Q7XTE8; Q06967; Q6EUP4	Q7XTE8 [69-80]; Q06967 [68-79]; Q6EUP4 [69-80]	1	1418.74854852	High	High	High	2.4e9	2.3e9	4.3e8	3.76062941551209	High	0	0.0004591
High	[R].DELVVPIIENTPYEYELTDSLAEAIAAYPK.[A]			0.00139957	0	1	2	3	B8BKI7	B8BKI7 [169-198]	0	3366.68791091	Not Found	High	High		2.5e6	6.0e6	3.61252284049988	High	0	4.07E-05
High	[R].VNVSELAVELLTVPEYLQFK.[E]			0.000195408	0	1	1	30	P31924	P31924 [105-124]	0	2291.25332596	High	High	High	1.3e7	3.9e6	3.2e7	4.07469034194946	High	0	4.107E-05
High	[R].VNVSELAVELLTVPEYLQFK.[E]	1xDeamidated [Q/N]		0.066396	0	1	1	6	P31924	P31924 [105-124]	0	2292.23734196	Not Found	Not Found	High				3.17417883872986	High	0	0.003794
High	[K].KTAVAVSYCKPGR.[G]	1xCarbamidomethyl [C9]		0.00142148	0	1	1	3	A2ZB00	A2ZB00 [20-32]	1	1436.76784459	High	High	Not Found	1.6e8	2.0e8		3.55617809295654	High	0	5.81E-06
High	[R].LPEGCGYEFQMQYGSIGWSVGATLGYAQAAK.[D]	1xCarbamidomethyl [C5]		0.000595335	0	2	2	2	Q0DHF6; A2Y5L9	Q0DHF6 [442-472]; A2Y5L9 [442-472]	0	3339.54490951	High	Not Found	Not Found				4.31676721572876	High	0	1.351E-06
High	[R].LPEGCGYEFQMQYGSIGWSVGATLGYAQAAK.[D]	1xDeamidated [Q]; 1xCarbamidomethyl [C5]		0.0138896	0	2	2	11	Q0DHF6; A2Y5L9	Q0DHF6 [442-472]; A2Y5L9 [442-472]	0	3340.52892551	High	Not Found	High	1.6e6			3.51827383041382	High	0.0008622	0.02415
High	[R].SLGQNPTEAELQDMINEVDADGNGTIDFPEFLNLMAK.[K]			0.0489208	0	1	1	2	Q6F332	Q6F332 [39-75]	0	4036.87905193	High	Not Found	Not Found	2.0e6			3.71142172813416	High	0	0.002246
High	[R].SLGQNPTEAELQDMINEVDADGNGTIDFPEFLNLMAK.[K]	1xDeamidated [N/Q]		9.42705E-06	0	1	1	12	Q6F332	Q6F332 [39-75]	0	4037.86306793	High	High	High	1.1e7	9.6e6	4.0e6	5.86455488204956	High	0	1.321E-09
High	[K].AAFVDDDFELAAELYTQAIEASPATAELYADR.[A]	1xDeamidated [Q17]		0.000266665	0	1	1	4	Q0JL44	Q0JL44 [15-46]	0	3477.62201653	Not Found	High	High		1.8e6	4.6e6	4.46588611602783	High	0	4.044E-07
High	[R].SLGQNPTEAELQDMINEVDADGNGTIDFPEFLNLMAK.[K]	2xDeamidated [Q/N]		0.00157662	0	1	1	9	Q6F332	Q6F332 [39-75]	0	4038.84708393	Not Found	High	High		4.4e6	3.0e6	4.88068914413452	High	0	6.916E-06
High	[R].TLPVDGLWVDMNEISNFVDPPPLNAIDDPPYR.[I]	1xDeamidated [N]		0.000200537	0	1	1	7	Q653V7	Q653V7 [434-465]	0	3610.74102628	High	Not Found	High	6.2e6			4.1835675239563	High	0	2.193E-07
High	[R].NIWADDLAASLTTLESLEAIVGKDK.[L]			0.00842456	0	2	2	5	Q2QLY5; Q2QLY4	Q2QLY5 [298-322]; Q2QLY4 [298-322]	1	2673.39815202	High	High	High	2.0e6		7.8e6	3.18477892875671	High	0	0.000114
High	[K].LPDAGPSAPADHLR.[K]			0.000533957	0	1	1	5	Q7XJ02	Q7XJ02 [214-227]	0	1416.72300254	High	High	Not Found	1.2e9	1.2e9		4.25011873245239	High	0	1.126E-06
High	[R].VLDTIHLLLDLLEAPDPANLEK.[F]			0.000125142	0	1	1	8	P30298	P30298 [244-265]	0	2442.34901715	Not Found	High	High		3.9e6	1.0e7	4.50624752044678	High	0	9.994E-08
High	[R].VLDTIHLLLDLLEAPDPANLEK.[F]	1xDeamidated [N19]		0.0359421	0	1	1	3	P30298	P30298 [244-265]	0	2443.33303315	High	High	High		7.0e6	5.3e6	3.28752303123474	High	0.0007646	0.02032
High	[K].QVAASGISVWNPAFDVTPANLITAIITEK.[G]	1xDeamidated [N/Q]		0.0530197	0	1	2	2	A2ZCP0	A2ZCP0 [318-346]	0	3027.60372843	Not Found	Not Found	High			2.3e6	3.29528856277466	High	0	0.003415
High	[R].SLGQNPTEAELQDMINEVDADGNGTIDFPEFLNLMAR.[K]			0.0348647	0	1	3	4	A2WNH1	A2WNH1 [39-75]	0	4064.88519993	Not Found	High	High		2.5e6	4.1e6	4.67081212997437	High	0	0.003316
High	[R].SLGQNPTEAELQDMINEVDADGNGTIDFPEFLNLMAR.[K]	1xDeamidated [N/Q]		0.00474734	0	1	3	19	A2WNH1	A2WNH1 [39-75]	0	4065.86921593	High	High	High	2.4e6	1.3e6	5.3e6	4.88942527770996	High	0	0.001402
High	[R].TLPVDGLWVDMNEISNFVDPPPLNAIDDPPYR.[I]			0.00172171	0	1	1	2	Q653V7	Q653V7 [434-465]	0	3609.75701028	High	Not Found	Not Found	6.9e6			3.44376587867737	High	0	0.0004707
High	[K].AAFVDDDFELAAELYTQAIEASPATAELYADR.[A]			0.00135674	0	1	1	8	Q0JL44	Q0JL44 [15-46]	0	3476.63800053	High	High	High	4.6e6		3.8e6	4.29760026931763	High	0	0.0009587
High	[R].DAEGQDVLLFIDNIFR.[F]			5.4053E-05	0	1	1	15	Q01859	Q01859 [318-333]	0	1864.9439537	High	High	High	2.8e7	5.0e6	2.4e7	4.34075307846069	High	0	2.456E-08
High	[K].ENPVKPTDAVVK.[F]			0.0684058	0	1	1	2	Q6YXW6	Q6YXW6 [277-288]	0	1296.71579194	High	Not Found	Not Found	9.0e7			3.28913331031799	High	0	0.003987
High	[K].GLEPTEFEDTVAQAFFDLENGNQELK.[S]	1xDeamidated [Q/N]		0.00812551	0	1	1	7	Q8LJU5	Q8LJU5 [13-38]	0	2942.35780362	Not Found	High	High		4.1e6	4.1e6	3.52374649047852	High	0	0.0001076
High	[K].ESAGGPWQFVGLLPLFDPPR.[H]			0.00958479	0	1	1	5	Q7XPY2	Q7XPY2 [471-490]	0	2183.12840036	High	Not Found	High			1.8e6	3.0714795589447	High	0.005869	0.1067
High	[K].ESAGGPWQFVGLLPLFDPPR.[H]	1xDeamidated [Q8]		0.0380027	0	1	1	1	Q7XPY2	Q7XPY2 [471-490]	0	2184.11241636	Not Found	Not Found	High			4.4e6	2.93001461029053	High	0	0.001455
High	[K].DMPLTSIYSDGMLQSLTSDGQPVFTTVLQFNK.[K]			0.019998	0	1	1	1	B7EA73	B7EA73 [499-530]	0	3533.71784758	Not Found	Not Found	High			4.5e6	4.04117488861084	High	0	0.0004872
High	[R].FEGALPANQLIQQIESALEVAK.[-]			0.0230785	0	1	1	2	Q5JMR9	Q5JMR9 [147-168]	0	2369.27110122	Not Found	Not Found	High			2.8e6	3.06530141830444	High	0	0.0006249
High	[R].FEGALPANQLIQQIESALEVAK.[-]	1xDeamidated [Q/N]		0.00938901	0	1	1	6	Q5JMR9	Q5JMR9 [147-168]	0	2370.25511722	Not Found	High	Not Found		8.6e6		3.0151309967041	High	0	0.0001364
High	[R].GVTLPDVPAILDGLNAVGLTSLQSGMDNVR.[N]			0.0165417	0	1	1	2	Q42997	Q42997 [184-213]	0	3022.58776033	High	Not Found	Not Found				3.78282856941223	High	0	0.0003547
High	[R].GVTLPDVPAILDGLNAVGLTSLQSGMDNVR.[N]	1xDeamidated [N/Q]		0.0157945	0	1	1	6	Q42997	Q42997 [184-213]	0	3023.57177633	Not Found	High	High		4.5e6	2.9e6	3.48764801025391	High	0	0.0007831
High	[R].FYNVVIEELPANVADLL.[-]			3.66461E-05	0	1	1	18	P35683	P35683 [398-414]	0	1919.016056	High	High	High	2.2e7	5.7e7	5.9e7	4.7514066696167	High	0	7.032E-07
High	[K].IQGIGAGFVPGVLDVDLINETVQVSSDEAIEMAK.[A]	1xDeamidated [Q/N]		0.00271526	0	1	1	5	Q9XEA6	Q9XEA6 [223-256]	0	3515.78255669	Not Found	Not Found	High			4.4e6	3.81721377372742	High	0	1.711E-05
High	[K].LQNGVTATDLVLTVTQMLR.[K]	1xDeamidated [Q/N]		0.00344497	0	1	1	31	Q6YZX6	Q6YZX6 [255-273]	0	2074.12126644	High	High	High	1.4e7	1.9e7	1.2e7	4.60549306869507	High	0	0.0006079
High	[R].DQSSYDEFFSGMPWLALPLGDER.[K]			0.00428089	0	1	1	9	Q7Y0E8	Q7Y0E8 [405-427]	0	2660.19734383	High	High	High	1.5e7	9.8e6	2.6e7	3.4276921749115	High	0	0.001804
High	[R].DQSSYDEFFSGMPWLALPLGDER.[K]	1xDeamidated [Q2]		0.00710445	0	1	1	6	Q7Y0E8	Q7Y0E8 [405-427]	0	2661.18135983	High	High	High	3.2e6	8.1e6	1.3e7	3.39967918395996	High	0	8.572E-05
High	[K].LPLSPPALSGDLGEFMSWVDEVK.[K]			6.59304E-06	0	1	1	21	Q75KR1	Q75KR1 [524-546]	0	2487.24758858	High	High	High	1.4e7	1.2e7	2.3e7	5.51931047439575	High	0	7.279E-10
High	[K].LMFAQFSELVNEFYNNGLTSNLAGSR.[N]	1xDeamidated [Q/N]		0.0220405	0	1	1	7	P14717	P14717 [409-434]	0	2923.39308381	High	Not Found	High	3.0e6		5.4e6	3.32798480987549	High	0	0.0005757
High	[K].IIDLATLTGACVVALGPSIAGIFTPSDELAK.[E]	1xCarbamidomethyl [C11]		0.00378116	0	1	1	4	Q6K669	Q6K669 [474-504]	0	3113.68026403	Not Found	High	High		3.7e6		3.53467059135437	High	0	2.994E-05
High	[K].FNIVSPGADMSIYFPYTEK.[A]			0.000791626	0	1	1	1	Q10LP5	Q10LP5 [519-537]	0	2179.04161874	High	Not Found	Not Found	1.9e8			4.29499387741089	High	0	2.184E-06
High	[R].HSTAGVGLISPPPHHDIYSIEDLAQLIHDLK.[N]			0.00216222	0	1	1	1	Q0JKD0	Q0JKD0 [1101-1131]	0	3373.75391434	High	Not Found	Not Found				3.3932569026947	High	0	1.171E-05
High	[K].DLVSSLVSGLLTIGPR.[F]			0.000112822	0	1	1	30	Q93VT8	Q93VT8 [432-447]	0	1626.94249724	High	High	High	5.5e6	1.5e7	3.9e7	4.52830839157104	High	0	5.529E-05
High	[R].SLGQNPTEAELQDMINEVDADGNGTIDFPEFLNLMAR.[K]	2xDeamidated [Q/N]		0.00304267	0	1	3	8	A2WNH1	A2WNH1 [39-75]	0	4066.85323193	High	Not Found	Not Found	2.8e6			4.70742273330688	High	0	0.0003557
High	[R].LSPFVDFMDCFDSDPVALGSYMVQQLNK.[H]	1xCarbamidomethyl [C10]		0.000740063	0	1	1	6	Q84QK0	Q84QK0 [235-262]	0	3223.47846949	Not Found	High	High			5.7e6	4.67697143554688	High	0	2.483E-05
High	[R].LSPFVDFMDCFDSDPVALGSYMVQQLNK.[H]	1xDeamidated [Q]; 1xCarbamidomethyl [C10]		0.0113043	0	1	1	5	Q84QK0	Q84QK0 [235-262]	0	3224.46248549	High	Not Found	High			6.1e6	4.14018106460571	High	0.0006618	0.01842
High	[K].NAAYIGTPGK.[G]			0.00548676	0	2	3	32	P17784; Q5N725	P17784 [15-24]; Q5N725 [15-24]	0	991.52072113	High	High	High	2.2e10	2.8e10	1.4e6	3.65009164810181	High	0	5.557E-05
High	[R].FDVWPFLETYTEDVANEIMR.[E]			0.0184236	0	1	1	2	P30298	P30298 [378-397]	0	2475.15368822	Not Found	High	High		1.5e6	1.4e6	2.48535490036011	High	0.004304	0.08057
High	[R].FDVWPFLETYTEDVANEIMR.[E]	1xDeamidated [N16]		0.0120874	0	1	1	1	P30298	P30298 [378-397]	0	2476.13770422	Not Found	High	Not Found				3.50242781639099	High	0	0.0002101
High	[K].FDVGNVVMVTGGR.[N]			0.000387249	0	1	1	4	P49398	P49398 [175-187]	0	1350.68344598	High	Not Found	Not Found	8.6e8			3.9368691444397	High	0	6.601E-07
High	[K].QAFDDAIAELDTLGEESYKDSTLIMQLLR.[D]	1xDeamidated [Q26]		0.00138515	0	1	1	4	Q06967	Q06967 [203-231]	1	3286.6035298	High	Not Found	High	5.5e5		2.6e6	3.10033106803894	High	0	5.561E-06
High	[R].LPDNAKPEQIK.[A]			0.0319809	0	1	1	3	Q84Q77	Q84Q77 [122-132]	0	1252.68957722	High	High	Not Found	1.7e8	2.1e8		2.71590352058411	High	0	0.001135
High	[R].EPVPLFISPR.[L]			0.034164	0	2	2	8	Q0DHF6; A2Y5L9	Q0DHF6 [221-230]; A2Y5L9 [221-230]	0	1154.65682064	High	Not Found	High	1.2e10		4.6e5	2.29561758041382	High	0.000158	0.00694
High	[R].NIWADDLAASLTTLESLEAIVGK.[D]			1.22998E-06	0	2	2	44	Q2QLY5; Q2QLY4	Q2QLY5 [298-320]; Q2QLY4 [298-320]	0	2430.27624611	High	High	High	3.6e7	2.3e7	2.5e7	6.17379140853882	High	0	4.921E-11
High	[R].NIWADDLAASLTTLESLEAIVGK.[D]	1xDeamidated [N1]		2.63021E-05	0	2	2	7	Q2QLY5; Q2QLY4	Q2QLY5 [298-320]; Q2QLY4 [298-320]	0	2431.26026211	High	High	Not Found	4.5e6			5.51908540725708	High	0	2.776E-07
High	[R].VFDAVVVVK.[A]			0.00554378	0	1	1	22	A2XS65	A2XS65 [125-133]	0	975.58734417	High	Not Found	High			6.1e5	3.62647485733032	High	0	6.448E-05
High	[K].AINQQPPFEVLSLAGSIADALQI.[-]			1.70193E-05	0	1	1	38	Q6ZFT5	Q6ZFT5 [303-325]	0	2395.28675128	High	High	High	9.5e7	4.7e7	1.4e7	4.75246238708496	High	0	1.391E-08
High	[K].AINQQPPFEVLSLAGSIADALQI.[-]	1xDeamidated [N/Q]		0.000240413	0	1	1	13	Q6ZFT5	Q6ZFT5 [303-325]	0	2396.27076728	High	High	High	2.2e7			4.45284366607666	High	0	3.967E-07
High	[K].LLGVTIYSSDAIR.[S]			0.000488936	0	1	2	59	Q0JMY8	Q0JMY8 [26-38]	0	1407.78420581	High	High	High	7.3e7	1.4e7	1.5e6	3.51269912719727	High	0	2.022E-06
High	[R].GVGACAVTFTVGGLSVLNAIAGAYSENLPVICIVGGPNSNDYGTNR.[I]	1xDeamidated [N]; 2xCarbamidomethyl [C5; C32]		0.00097897	0	2	2	5	Q0DHF6; A2Y5L9	Q0DHF6 [105-150]; A2Y5L9 [105-150]	0	4626.26030179	High	Not Found	Not Found	2.4e7			4.81238508224487	High	0	3.631E-05
High	[R].GVGACAVTFTVGGLSVLNAIAGAYSENLPVICIVGGPNSNDYGTNR.[I]	2xDeamidated [N]; 2xCarbamidomethyl [C5; C32]		0.00674672	0	2	2	8	Q0DHF6; A2Y5L9	Q0DHF6 [105-150]; A2Y5L9 [105-150]	0	4627.24431779	Not Found	High	High		1.1e7	3.8e6	4.51887702941895	High	0	7.869E-05
High	[R].GVGACAVTFTVGGLSVLNAIGGAYSENLPLICIVGGPNSNDYGTNR.[I]	1xDeamidated [N18]; 2xCarbamidomethyl [C5; C32]		0.00829508	0	0	2	1			0	4626.26030179	High	Not Found	Not Found	2.4e7			4.4260835647583	High	0	0.0001116
High	[R].GVGACAVTFTVGGLSVLNAIGGAYSENLPLICIVGGPNSNDYGTNR.[I]	2xDeamidated [N18; N27]; 2xCarbamidomethyl [C5; C32]		0.039175	0	0	2	2			0	4627.24431779	Not Found	High	High		1.1e7	3.8e6	3.7943811416626	High	0.0002723	0.008513
High	[R].APGVQTPVIVR.[F]			0.011902	0	1	2	7	A2YH64	A2YH64 [92-102]	0	1136.6786187	High	High	Not Found	2.2e9	2.2e9		2.64593267440796	High	0.0005599	0.01513
High	[R].AGEAVLIIEDLVTSGASVLETAAPLR.[D]			0.00113766	0	1	1	4	Q9LDN2	Q9LDN2 [111-136]	0	2595.42397288	High	High	High		9.7e6	1.1e7	3.36323475837708	High	0	0.002456
High	[K].ELVNSPANVLTPAVLAEEASNIASTYSDVFTATILDVEK.[C]			6.28182E-05	0	1	1	2	Q6K669	Q6K669 [286-324]	0	4092.09107676	Not Found	High	High			2.2e8	3.85924625396729	High	0	3.145E-08
High	[R].GVGACAVTFTVGGLSVLNAIAGAYSENLPVICIAGGPNSNDYGTNR.[I]	3xDeamidated [N27; N38; N]; 2xCarbamidomethyl [C5; C32]		0.0477041	0	1	2	2	A2XFI3	A2XFI3 [106-151]	0	4600.19703367	Not Found	High	Not Found				4.002601146698	High	0	0.00215
High	[K].ELTLQEAETIALSILK.[Q]	1xDeamidated [Q5]		0.0197942	0	1	1	2	Q9LSU1	Q9LSU1 [186-201]	0	1772.98917297	Not Found	High	Not Found				3.52375793457031	High	0	0.003607
High	[R].GVGACAVTFTVGGLSVLNAIAGAYSENLPVICIAGGPNSNDYGTNR.[I]	2xDeamidated [N27; N]; 2xCarbamidomethyl [C5; C32]		0.000171665	0	1	2	8	A2XFI3	A2XFI3 [106-151]	0	4599.21301767	High	High	High		9.8e6	1.6e6	5.83455228805542	High	0	7.539E-06
High	[K].YDTVHGQWK.[H]			0.057449	0	3	3	36	Q7FAH2; Q6K5G8; A2YQT7	Q7FAH2 [49-57]; Q6K5G8 [49-57]; A2YQT7 [49-57]	0	1133.53743379	High	High	High	1.6e10	2.4e10		3.42376756668091	High	0.000158	0.007177
High	[K].NAAYIGTPGK.[G]	1xDeamidated [N1]		0.00714124	0	2	3	10	P17784; Q5N725	P17784 [15-24]; Q5N725 [15-24]	0	992.50473713	High	High	Not Found	1.1e9	1.3e9		3.52987170219421	High	0	8.658E-05
High	[K].FVDDPQTEGIVLIGEIGGTAEEDAAAFIQESK.[T]			9.55825E-05	0	1	1	14	Q6ZL94	Q6ZL94 [230-261]	0	3349.6321869	High	High	High	4.3e6	4.5e6	3.5e6	5.13091421127319	High	0	6.347E-08
High	[K].FVDDPQTEGIVLIGEIGGTAEEDAAAFIQESK.[T]	1xDeamidated [Q]		8.35343E-05	0	1	1	25	Q6ZL94	Q6ZL94 [230-261]	0	3350.6162029	High	High	High		5.1e6	5.2e6	5.54257535934448	High	0	2.025E-05
High	[K].FVDDPQTEGIVLIGEIGGTAEEDAAAFIQESK.[T]	2xDeamidated [Q6; Q29]		3.26975E-05	0	1	1	4	Q6ZL94	Q6ZL94 [230-261]	0	3351.6002189	Not Found	High	High				5.30483531951904	High	0	1.223E-07
High	[K].EYKSDVNIVSNASCTTNCLAPLAK.[V]	2xCarbamidomethyl [C14; C18]		4.41619E-05	0	1	1	3	Q6K5G8	Q6K5G8 [141-164]	1	2655.27527714	High	Not Found	Not Found	1.8e9			5.23896217346191	High	0	1.75E-08
High	[K].EYKSDVNIVSNASCTTNCLAPLAK.[V]	1xDeamidated [N17]; 2xCarbamidomethyl [C14; C18]		0.000412091	0	1	1	1	Q6K5G8	Q6K5G8 [141-164]	1	2656.25929314	High	Not Found	Not Found				4.61560440063477	High	0	7.332E-07
High	[R].DIWPSTEEIAEVVQSSVLPDMFK.[S]			9.18593E-06	0	1	1	28	Q6YZX6	Q6YZX6 [592-614]	0	2620.28509619	High	High	High	2.9e7	3.6e7	3.5e7	5.37324237823486	High	0	1.272E-09
High	[R].DIWPSTEEIAEVVQSSVLPDMFK.[S]	1xDeamidated [Q14]		0.000422907	0	1	1	3	Q6YZX6	Q6YZX6 [592-614]	0	2621.26911219	High	Not Found	Not Found	2.9e6			3.65595316886902	High	0	7.624E-07
High	[R].VVVGNGPAFGCILMTEFLDALAK.[R]	1xCarbamidomethyl [C11]		3.48549E-06	0	2	2	48	Q0DHF6; A2Y5L9	Q0DHF6 [354-376]; A2Y5L9 [354-376]	0	2422.25090022	High	High	High	2.1e7	5.0e7	4.6e7	5.22637271881104	High	0	1.773E-09
High	[R].VVVGNGPAFGCILMTEFLDALAK.[R]	1xDeamidated [N5]; 1xCarbamidomethyl [C11]		1.52644E-05	0	2	2	72	Q0DHF6; A2Y5L9	Q0DHF6 [354-376]; A2Y5L9 [354-376]	0	2423.23491622	High	High	High	5.9e6	6.7e6	6.0e6	5.47742176055908	High	0	4.648E-09
High	[K].LYSWQGGPIILQQIENEYGNIQGNYGQAGK.[R]	1xDeamidated [Q/N]		0.0517043	0	1	1	5	Q0INM3	Q0INM3 [204-233]	0	3339.62804555	High	Not Found	Not Found				3.81499218940735	High	0.000158	0.007568
High	[K].ESMEDLVTAPLPVEDALISLFDCSDTTVQQR.[V]	1xCarbamidomethyl [C23]		0.023435	0	1	1	3	B9FK36	B9FK36 [1138-1168]	0	3479.65564151	Not Found	Not Found	High			5.4e6	3.6054539680481	High	0	0.0006409
High	[K].QIGMFTFTGLNSDQVAFMR.[Q]			8.0977E-05	0	1	1	2	P37833	P37833 [351-369]	0	2163.03615624	High	Not Found	Not Found	1.1e8			4.8822169303894	High	0	3.661E-07
High	[K].ISSASSASTISPLPHMFVIK.[D]			0.000486409	0	1	1	6	Q9S827	Q9S827 [126-145]	0	2073.10488772	High	Not Found	Not Found	8.4e8			3.01081943511963	High	0	9.632E-07
High	[K].QAFDEAISELDTLGEESYKDSTLIMQLLR.[D]			0.0222671	0	2	2	2	Q6ZKC0; Q84J55	Q6ZKC0 [198-226]; Q84J55 [208-236]	1	3315.63007846	Not Found	Not Found	High			9.5e6	3.28013753890991	High	0	0.0005855
High	[K].QAFDEAISELDTLGEESYKDSTLIMQLLR.[D]	1xDeamidated [Q]		0.00165184	0	2	2	10	Q6ZKC0; Q84J55	Q6ZKC0 [198-226]; Q84J55 [208-236]	1	3316.61409446	High	High	High	3.2e6	4.5e6	1.1e6	4.29273271560669	High	0	0.0001372
High	[R].DLFEGILQAGSTIVENLR.[T]	1xDeamidated [Q8]		0.0316574	0	1	1	1	B9FK36	B9FK36 [2047-2064]	0	1976.03349732	Not Found	Not Found	High				1.76613879203796	High	0	0.001061
High	[K].GIVATTDVVEACTGVNVAVMVGGFPR.[K]	1xCarbamidomethyl [C12]		0.00032808	0	1	1	37	Q7XDC8	Q7XDC8 [68-93]	0	2619.32691855	High	High	High	3.9e6	1.0e7	2.8e5	4.65973806381226	High	0	8.064E-06
High	[K].GIVATTDVVEACTGVNVAVMVGGFPR.[K]	1xDeamidated [N16]; 1xCarbamidomethyl [C12]		0.00032808	0	1	1	16	Q7XDC8	Q7XDC8 [68-93]	0	2620.31093455	High	High	High	7.0e6	1.8e6	7.8e5	4.31950092315674	High	0	5.017E-07
High	[R].GVGACAVTFTVGGLSVLNAIAGAYSENLPVICIAGGPNSNDYGTNR.[I]	1xDeamidated [N]; 2xCarbamidomethyl [C5; C32]		0.00047397	0	1	2	33	A2XFI3	A2XFI3 [106-151]	0	4598.22900167	High	High	High	1.5e7	1.1e7	3.2e6	4.75369930267334	High	0	0.0008556
High	[K].ELVNSPANVLTPAVLAEEASNIASTYSDVFTATILDVEK.[C]	1xDeamidated [N]		2.51465E-06	0	1	1	12	Q6K669	Q6K669 [286-324]	0	4093.07509276	High	High	High		1.7e8		5.72728872299194	High	0	1.463E-10
High	[K].ELTLQEAETIALSILK.[Q]			2.46306E-06	0	1	1	32	Q9LSU1	Q9LSU1 [186-201]	0	1772.00515697	High	High	High	1.7e7	1.5e7	1.6e7	5.01519012451172	High	0	1.412E-10
High	[R].RVQGEVCAALEEADGSGAR.[F]	1xCarbamidomethyl [C7]		0.00205312	0	1	1	2	Q7XPL2	Q7XPL2 [93-111]	1	1974.92977717	High	Not Found	Not Found	6.8e7			3.46908783912659	High	0	1.069E-05
High	[R].SGETEDTFIADLAVGLATGQIK.[T]			2.62558E-07	0	1	1	317	Q42971	Q42971 [384-405]	0	2236.13433297	High	High	High	1.0e8	2.5e8	2.6e8	6.5374755859375	High	0	1.09E-11
High	[R].SGETEDTFIADLAVGLATGQIK.[T]	1xDeamidated [Q20]		2.77485E-06	0	1	1	36	Q42971	Q42971 [384-405]	0	2237.11834897	High	High	High	5.8e6	1.5e6		5.27280473709106	High	0	1.02E-09
High	[R].GLLNAVDLSNEALSPASAYDICIK.[L]	1xCarbamidomethyl [C22]		0.000259845	0	1	1	2	Q10G56	Q10G56 [379-402]	0	2534.28067984	High	Not Found	Not Found	1.6e7			4.93309879302979	High	0	1.326E-06
High	[R].VGLVAPVDVVVPPGNTGLDPSQTSFFQVLNIPTK.[I]			0.000173453	0	1	1	12	P41095	P41095 [116-149]	0	3505.89409614	High	High	High	4.2e7	1.1e7	7.2e7	3.45701885223389	High	0	7.606E-07
High	[R].VGLVAPVDVVVPPGNTGLDPSQTSFFQVLNIPTK.[I]	1xDeamidated [Q/N]		0.0015848	0	1	1	11	P41095	P41095 [116-149]	0	3506.87811214	High	High	Not Found	1.1e7			3.19566655158997	High	0	0.0001632
High	[R].SENPVVLFEHVLLYNLK.[E]	1xDeamidated [N]		0.0221535	0	1	2	2	Q10G39	Q10G39 [240-256]	0	2015.08480467	High	Not Found	High	4.5e6			2.86592125892639	High	0	0.000579
High	[K].MSAPSETVLSSSVMEVVDMIR.[Q]			0.00710445	0	1	1	4	Q9LGQ6	Q9LGQ6 [296-316]	0	2268.09201599	High	Not Found	High			1.1e7	3.50414443016052	High	0	0.0005887
High	[R].DVNVPVIGGHAGVTILPLLSQVNPPCSFTSEEISYLTTR.[I]	1xDeamidated [N/Q]; 1xCarbamidomethyl [C26]		0.000882614	0	1	1	14	Q42972	Q42972 [211-249]	0	4182.14273598	High	Not Found	High			1.9e7	5.16328907012939	High	0	2.604E-06
High	[K].LPLSPPALSGDLGEFMSWVDEVKK.[L]			1.42205E-06	0	1	1	28	Q75KR1	Q75KR1 [524-547]	1	2615.34255154	High	High	High	2.9e7	7.4e7	1.4e7	4.80283641815186	High	0	2.645E-10
High	[R].AVDATIDALVPYLDAGDAIVDGGNEWYQNTER.[R]			0.000153965	0	1	1	7	Q2R480	Q2R480 [100-131]	0	3451.62883284	High	High	High	5.6e7	9.2e6	4.1e7	4.26871490478516	High	0	1.408E-07
High	[K].QPLCPPALSGDLETFMSWVDEVRK.[L]	1xCarbamidomethyl [C4]		0.000367694	0	1	1	3	Q6AVA8	Q6AVA8 [584-607]	1	2775.34804787	Not Found	Not Found	High			9.9e6	4.40381908416748	High	0	6.057E-07
High	[K].GIFWQEDIIPFFQNATIPK.[E]			2.79897E-05	0	1	1	35	Q8H8T0	Q8H8T0 [289-307]	0	2264.17501617	High	High	High	1.2e8	3.1e8	3.7e8	4.9550633430481	High	0	8.193E-09
High	[K].GIFWQEDIIPFFQNATIPK.[E]	1xDeamidated [Q/N]		0.00692328	0	1	1	15	Q8H8T0	Q8H8T0 [289-307]	0	2265.15903217	High	High	High			2.5e7	3.95107436180115	High	0	0.0005432
High	[K].IDSHLACAVAGIMSDANILLNTAR.[L]	1xCarbamidomethyl [C7]		3.20268E-05	0	1	2	11	P0C8Y9	P0C8Y9 [68-91]	0	2526.28030274	Not Found	High	High		2.2e7	1.3e7	4.90638399124146	High	0	2.236E-08
High	[K].VFPEIMVPLIGTPQELAQQVDVIR.[E]			3.68995E-06	0	1	1	42	Q75KR1	Q75KR1 [715-738]	0	2692.47423439	High	High	High	3.7e7	1.8e8	2.3e8	4.32547473907471	High	0	2.988E-08
High	[K].VFPEIMVPLIGTPQELAQQVDVIR.[E]	1xDeamidated [Q]		7.22521E-05	0	1	1	4	Q75KR1	Q75KR1 [715-738]	0	2693.45825039	High	Not Found	Not Found				4.27986097335815	High	0	1.54E-06
High	[K].EIINEEFGDGIMSAIDFYCSVDK.[V]	1xCarbamidomethyl [C19]		0.000905776	0	1	1	2	Q9FWK4	Q9FWK4 [108-130]	0	2652.18439616	Not Found	Not Found	High			9.9e6	3.27902674674988	High	0	2.735E-06
High	[K].VCILSCGFSTGFGATVNVAKPK.[K]	2xCarbamidomethyl [C2; C6]		0.0106812	0	1	1	2	Q0ITW7	Q0ITW7 [172-193]	0	2313.1729846	High	Not Found	Not Found				3.22556757926941	High	0	0.0001702
High	[R].AVDATIDALVPYLDAGDAIVDGGNEWYQNTER.[R]	1xDeamidated [Q/N]		0.00330529	0	1	1	7	Q2R480	Q2R480 [100-131]	0	3452.61284884	Not Found	High	High				4.53415203094482	High	0	2.382E-05
High	[R].CFQTITCYQAVINNLDDAHEQIDTAIATALR.[E]	2xDeamidated [N/Q]; 2xCarbamidomethyl [C1; C7]		5.54719E-05	0	2	2	19	Q0DHF6; A2Y5L9	Q0DHF6 [167-197]; A2Y5L9 [167-197]	0	3567.67302408	High	High	High	1.3e6	1.4e7	8.1e6	4.90334510803223	High	0	1.165E-06
High	[R].CFQTITCYQAVINNLDDAHEQIDTAIATALR.[E]	1xDeamidated [N/Q]; 2xCarbamidomethyl [C1; C7]		5.34929E-08	0	2	2	84	Q0DHF6; A2Y5L9	Q0DHF6 [167-197]; A2Y5L9 [167-197]	0	3566.68900808	High	High	High	7.6e6	1.1e7	4.4e7	7.10898113250732	High	0	2.39E-12
High	[R].CFQTITCYQAVINNLDDAHEQIDTAIATALR.[E]	2xCarbamidomethyl [C1; C7]		6.61561E-08	0	2	2	42	Q0DHF6; A2Y5L9	Q0DHF6 [167-197]; A2Y5L9 [167-197]	0	3565.70499208	High	High	High	1.0e6	1.2e7	1.7e7	5.39491939544678	High	0	2.059E-11
High	[K].WTVQQAAELAIAAPTIAASLDGR.[Y]			2.0759E-06	0	1	1	21	Q2R480	Q2R480 [289-311]	0	2353.2510345	High	High	High	1.4e7	1.6e7	2.5e7	4.89227771759033	High	0	1.059E-10
High	[R].EALLETAADEAEGADILLVKPGLPYLDVIR.[L]			0.0284489	0	1	1	2	Q5Z8V9	Q5Z8V9 [327-356]	0	3194.71948591	Not Found	Not Found	High				2.5790433883667	High	0	0.0008908
High	[R].TTGIVLDSGDGVSHTVPIYEGYALPHAILR.[L]			1.86503E-07	0	2	2	7	Q10DV7; A3C6D7	Q10DV7 [150-179]; A3C6D7 [150-179]	0	3151.64223872	High	Not Found	Not Found	1.7e9			5.44967365264893	High	0	1.486E-11
High	[K].DINWPLGWPVGGFPGPQGPYYCGIGADK.[S]	1xCarbamidomethyl [C22]		9.2975E-07	0	1	1	34	P14656	P14656 [138-165]	0	3018.42432432	High	High	High	1.1e9	8.5e8	9.2e8	5.14399671554565	High	0	6.076E-08
High	[K].DINWPLGWPVGGFPGPQGPYYCGIGADK.[S]	1xDeamidated [N/Q]; 1xCarbamidomethyl [C22]		1.77397E-05	0	1	1	11	P14656	P14656 [138-165]	0	3019.40834032	High	High	High	3.1e6		7.4e6	4.71952724456787	High	0	1.025E-08
High	[K].EPPQFIALFQPMVILK.[G]			0.0619224	0	1	1	1	Q10L71	Q10L71 [482-497]	0	1871.04993922	Not Found	Not Found	High			1.8e7	2.48370862007141	High	0	0.003353
High	[K].AETESGEVGPLVTEADIQHIVSSWTGIPVEK.[V]			0.00812551	0	1	1	3	Q7F9I1	Q7F9I1 [554-584]	0	3278.64269207	Not Found	High	Not Found		5.1e6		3.6133029460907	High	0	0.00306
High	[K].AETESGEVGPLVTEADIQHIVSSWTGIPVEK.[V]	1xDeamidated [Q18]		0.000237935	0	1	1	3	Q7F9I1	Q7F9I1 [554-584]	0	3279.62670807	Not Found	High	High				4.39984893798828	High	0	2.917E-07
High	[K].YIDTNFEGPALLPDDSEKQQFAEELLAYTDAFNK.[A]			0.0499158	0	1	1	2	A1XBB7	A1XBB7 [104-137]	1	3892.84397037	Not Found	High	Not Found				3.34921979904175	High	0	0.002309
High	[K].YIDTNFEGPALLPDDSEKQQFAEELLAYTDAFNK.[A]	2xDeamidated [N5; N33]		0.0380027	0	1	1	2	A1XBB7	A1XBB7 [104-137]	1	3894.81200237	Not Found	Not Found	High			1.5e7	4.83818817138672	High	0	0.001449
High	[R].EVAAFAQFGSDLDAATQALLNR.[G]			2.23987E-05	0	1	1	12	P0C520	P0C520 [402-423]	0	2308.15679977	High	High	High		1.9e7	4.9e7	5.08602523803711	High	0	1.445E-08
High	[R].EVAAFAQFGSDLDAATQALLNR.[G]	1xDeamidated [Q]		0.00800061	0	1	1	2	P0C520	P0C520 [402-423]	0	2309.14081577	Not Found	Not Found	High				3.76516032218933	High	0	0.000775
High	[R].AEATDVANAVLDGSDAILLGAETLR.[G]			3.57068E-08	0	2	2	61	Q2QXR8; B8BJ39	Q2QXR8 [328-352]; B8BJ39 [328-352]	0	2485.27803694	High	High	High	1.5e9	1.0e9	1.1e9	7.32827138900757	High	0	3.876E-13
High	[R].AEATDVANAVLDGSDAILLGAETLR.[G]	1xDeamidated [N8]		9.69105E-07	0	2	2	13	Q2QXR8; B8BJ39	Q2QXR8 [328-352]; B8BJ39 [328-352]	0	2486.26205294	High	High	High	5.0e7		1.7e7	5.53131437301636	High	0	1.789E-09
High	[K].VVTDKGEEIIADVVLFATGR.[T]			0.013193	0	1	1	1	P48642	P48642 [276-295]	1	2132.15975997	Not Found	Not Found	High			1.1e7	2.85925221443176	High	0	0.0002426
High	[K].DKGLEPTEFEDTVAQAFFDLENGNQELK.[S]			0.000207944	0	1	1	15	Q8LJU5	Q8LJU5 [11-38]	1	3184.49569353	High	High	High	1.8e7	1.9e7	1.6e7	5.2760968208313	High	0	1.029E-06
High	[K].DKGLEPTEFEDTVAQAFFDLENGNQELK.[S]	1xDeamidated [Q/N]		0.000231849	0	1	1	43	Q8LJU5	Q8LJU5 [11-38]	1	3185.47970953	High	High	High	1.6e7	1.0e7	3.8e7	5.8060417175293	High	0	0.0004718
High	[K].DKGLEPTEFEDTVAQAFFDLENGNQELK.[S]	2xDeamidated [Q/N]		0.00116148	0	1	1	3	Q8LJU5	Q8LJU5 [11-38]	1	3186.46372553	High	High	Not Found		5.2e6		4.90871334075928	High	0	4.156E-06
High	[K].LVPYNPGYQDESVLWTESR.[D]			6.05804E-05	0	1	1	4	Q10M12	Q10M12 [275-293]	0	2253.0822379	High	Not Found	Not Found	1.6e8			3.71830368041992	High	0	2.958E-08
High	[K].AYGMTAFEYHGTDAR.[F]			0.000237935	0	1	1	4	Q6ZD89	Q6ZD89 [161-175]	0	1689.73258085	High	Not Found	Not Found	6.5e8			3.51406216621399	High	0	2.92E-07
High	[K].ILNEGQIASTDVVEVVVSPPYVFLPVVK.[S]			3.24158E-06	0	1	1	220	P48494	P48494 [26-53]	0	3011.67035104	High	High	High	1.4e7	9.6e6	1.2e7	5.82571649551392	High	0	1.045E-07
High	[K].ILNEGQIASTDVVEVVVSPPYVFLPVVK.[S]	1xDeamidated [Q/N]		5.7521E-05	0	1	1	224	P48494	P48494 [26-53]	0	3012.65436704	High	High	High	6.6e6	1.2e7	9.7e6	5.5926718711853	High	0	8.532E-07
High	[R].VALQSDDVELVAVNDPFITTDYMTYMFK.[Y]			2.99915E-06	0	1	1	8	Q7FAH2	Q7FAH2 [21-48]	0	3225.53702986	High	High	High		1.8e7	6.6e7	6.63655805587769	High	0	1.949E-10
High	[R].VFIMDNCEELIPEWLSFVK.[G]	1xCarbamidomethyl [C7]		0.000373455	0	2	3	16	Q0J4P2; Q07078	Q0J4P2 [341-359]; Q07078 [341-359]	0	2369.15560289	High	High	High	3.1e7	5.2e7	4.6e7	3.84887790679932	High	0	4.381E-05
High	[R].VFIMDNCEELIPEWLSFVK.[G]	1xDeamidated [N6]; 1xCarbamidomethyl [C7]		0.000759485	0	2	3	3	Q0J4P2; Q07078	Q0J4P2 [341-359]; Q07078 [341-359]	0	2370.13961889	Not Found	High	High		2.3e6		3.34507703781128	High	0	2.031E-06
High	[R].EQSSYDEFFSGMPWLALPLGDER.[K]			2.61662E-05	0	1	1	10	Q7Y0F2	Q7Y0F2 [412-434]	0	2674.21299389	High	High	High	1.3e7	3.6e7	2.2e7	4.24435234069824	High	0	0.002242
High	[R].EQSSYDEFFSGMPWLALPLGDER.[K]	1xDeamidated [Q2]		0.00346283	0	1	1	7	Q7Y0F2	Q7Y0F2 [412-434]	0	2675.19700989	High	High	High			2.9e7	4.09030389785767	High	0	5.071E-05
High	[K].IENVEGLNNFDEILQEADGIILSR.[G]			1.02952E-05	0	1	1	28	Q2QXR8	Q2QXR8 [257-280]	0	2701.3679145	High	High	High	5.2e7	5.0e7	6.2e7	5.23291683197021	High	0	1.896E-09
High	[K].IENVEGLNNFDEILQEADGIILSR.[G]	1xDeamidated [N/Q]		8.84343E-05	0	1	1	12	Q2QXR8	Q2QXR8 [257-280]	0	2702.3519305	High	High	Not Found	6.9e7			5.48025226593018	High	0	2.612E-07
High	[R].AAVPGLTDDLVALMMEPPFR.[S]			0.000323019	0	1	1	29	Q9FWK4	Q9FWK4 [61-80]	0	2143.09260848	High	High	High	2.0e7	2.3e7	9.4e6	3.73357892036438	High	0	2.854E-05
High	[R].LSPFIDYMDCVDSDPVALGSYMVQQLNK.[H]	1xCarbamidomethyl [C10]		0.000452375	0	1	1	15	Q69TH8	Q69TH8 [236-263]	0	3205.48903415	High	High	High	4.9e7	3.6e7	5.1e7	4.73340034484863	High	0	6.251E-05
High	[R].FYFGDDVLPCFETGIPLLLQR.[L]	1xCarbamidomethyl [C10]		0.00398188	0	1	1	4	Q6ZFT5	Q6ZFT5 [153-173]	0	2500.25809406	High	Not Found	High			9.9e7	4.30144643783569	High	0	5.766E-05
High	[K].TVVSQYGQQILDLLLAETQPSK.[I]			1.77397E-05	0	1	1	18	Q42456	Q42456 [322-343]	0	2431.3078806	High	High	High	1.1e7	2.2e7	2.0e7	5.14040231704712	High	0	3.824E-09
High	[K].TVVSQYGQQILDLLLAETQPSK.[I]	1xDeamidated [Q]		0.000246723	0	1	1	21	Q42456	Q42456 [322-343]	0	2432.2918966	High	High	High		1.6e7	4.4e7	4.70917224884033	High	0	1.165E-06
High	[K].EVEAVCNPIISAVYQR.[T]	1xCarbamidomethyl [C6]		0.000275086	0	1	1	2	Q6Z7B0	Q6Z7B0 [628-643]	0	1847.93200914	High	Not Found	Not Found	2.1e8			3.79051947593689	High	0	4.85E-07
High	[K].FQSVPVQAGQTPPLLQYFGTLLTR.[G]			0.00183208	0	1	2	6	Q2QYW2	Q2QYW2 [414-437]	0	2661.43989782	High	High	High	2.2e6	6.8e6	6.0e6	3.17684459686279	High	0	8.884E-06
High	[K].FQSVPVQAGQTPPLLQYFGTLLTR.[G]	1xDeamidated [Q]		0.015633	0	1	2	9	Q2QYW2	Q2QYW2 [414-437]	0	2662.42391382	High	High	High		7.7e6		3.08257484436035	High	0	0.0003237
High	[K].AVGVNLPGGGAASSAAAAAPAAK.[D]			1.23848E-07	0	1	1	4	P29545	P29545 [73-95]	0	1879.00319988	High	Not Found	Not Found	2.0e9			4.80782461166382	High	0	9.476E-13
High	[K].LPSEDEVADWSGQEWELYLENLPTDVEASQVTALDER.[Y]			0.000431763	0	1	1	2	Q84TA3	Q84TA3 [486-522]	0	4233.96224734	Not Found	Not Found	High				5.39474296569824	High	0	7.946E-07
High	[K].LPSEDEVADWSGQEWELYLENLPTDVEASQVTALDER.[Y]	1xDeamidated [N/Q]		0.000963873	0	1	1	16	Q84TA3	Q84TA3 [486-522]	0	4234.94626334	High	High	High	2.3e7	1.9e7		5.57924747467041	High	0	0.0002408
High	[K].LPSEDEVADWSGQEWELYLENLPTDVEASQVTALDER.[Y]	2xDeamidated [Q13; N/Q]		6.18492E-05	0	1	1	3	Q84TA3	Q84TA3 [486-522]	0	4235.93027934	Not Found	High	Not Found				5.4480037689209	High	0	3.076E-08
High	[K].LTAAAAIASGTVLGLHEDSR.[Y]			4.39337E-05	0	1	1	103	Q6K669	Q6K669 [224-243]	0	1953.03997926	High	High	High	4.6e7	4.5e6	6.0e6	4.70898532867432	High	0	2.206E-07
High	[K].LADAMVTWIEAWDELNPSTAAVENGK.[A]	2xDeamidated [N16; N24]		4.21496E-05	0	1	1	4	Q8H8T0	Q8H8T0 [337-362]	0	2833.32366726	High	Not Found	High				5.10823249816895	High	0	2.424E-07
High	[R].FPDEQVVGAAVGGYR.[V]			0.000305123	0	1	2	2	B8AL97	B8AL97 [81-95]	0	1564.77543198	High	Not Found	Not Found	4.1e8			4.22344398498535	High	0	4.42E-07
High	[K].LADAMVTWIEAWDELNPSTAAVENGK.[A]	1xDeamidated [N]		2.25536E-06	0	1	1	30	Q8H8T0	Q8H8T0 [337-362]	0	2832.33965126	High	High	High	3.4e7	1.1e7	2.0e7	5.55526208877563	High	0	2.562E-07
High	[R].YDVEHLIPEGFQVVAHGDGYAIWEK.[I]	1xDeamidated [Q12]		0.00137799	0	1	1	28	P17654	P17654 [409-433]	0	2873.37808573	High	High	Not Found	1.5e7	1.5e7		3.81473183631897	High	0	0.0001683
High	[R].VALQSDDVELVAVNDPFITTDYMTYMFK.[Y]	1xDeamidated [N/Q]		8.93556E-05	0	1	1	13	Q7FAH2	Q7FAH2 [21-48]	0	3226.52104586	High	High	High	1.0e7	4.3e6	1.1e7	5.16402578353882	High	0	1.26E-06
High	[R].ELLFTTPGALQHLSGVILFEETLYQK.[T]			7.37653E-05	0	1	1	20	Q5N725	Q5N725 [57-82]	0	2947.58153608	High	High	High	1.3e7	3.2e6	2.5e7	3.78153967857361	High	0	2.536E-06
High	[R].ELLFTTPGALQHLSGVILFEETLYQK.[T]	1xDeamidated [Q]		0.00332244	0	1	1	18	Q5N725	Q5N725 [57-82]	0	2948.56555208	High	High	High	5.4e6	1.2e7		3.87116670608521	High	0	0.0003618
High	[R].VALQSEDVELVAVNDPFITTDYMTYMFK.[Y]			6.3253E-06	0	1	1	15	A2YQT7	A2YQT7 [21-48]	0	3239.55267992	High	High	High	2.8e7	4.6e6	1.6e7	5.09727048873901	High	0	2.051E-06
High	[R].VALQSEDVELVAVNDPFITTDYMTYMFK.[Y]	1xDeamidated [N/Q]		5.23982E-05	0	1	1	8	A2YQT7	A2YQT7 [21-48]	0	3240.53669592	High	High	High				5.02688884735107	High	0	1.158E-05
High	[R].VALQSEDVELVAVNDPFITTDYMTYMFK.[Y]	1xOxidation [M23]		0.0012816	0	1	1	3	A2YQT7	A2YQT7 [21-48]	0	3255.54759492	Not Found	High	High		9.4e6		5.43601226806641	High	0	3.956E-05
High	[K].ALTNVVSVGIGGSFLGPLFVHAALQTDPEAAESAK.[G]			0.00224201	0	2	2	32	P42862; P42863	P42862 [145-179]; P42863 [145-179]	0	3466.82165947	High	High	High	4.9e6		1.2e7	4.38512229919434	High	0	1.245E-05
High	[K].ALTNVVSVGIGGSFLGPLFVHAALQTDPEAAESAK.[G]	1xDeamidated [Q/N]		9.07555E-05	0	2	2	73	P42862; P42863	P42862 [145-179]; P42863 [145-179]	0	3467.80567547	High	High	High	6.8e6	8.1e6	9.0e6	5.17793130874634	High	0	7.209E-07
High	[R].FYNVTIEELPANVADLL.[-]			0.000589197	0	1	1	10	Q6Z2Z4	Q6Z2Z4 [398-414]	0	1920.99532054	High	High	High	4.0e7	2.2e7	7.5e7	3.77765941619873	High	0	6.3E-05
High	[K].QVVSGVAYYLK.[V]			0.00729034	0	1	1	13	A2XS65	A2XS65 [96-106]	0	1226.67794996	High	Not Found	High	2.5e10		1.3e6	3.42075347900391	High	0	0.000229
High	[R].FDEGLPPILTALEVLDHNIR.[L]			1.97792E-05	0	1	1	22	Q01859	Q01859 [96-115]	0	2262.21285815	High	High	High	1.2e7	4.4e6	1.7e7	4.56568670272827	High	0	8.787E-09
High	[R].FDEGLPPILTALEVLDHNIR.[L]	1xDeamidated [N18]		0.00224201	0	1	1	3	Q01859	Q01859 [96-115]	0	2263.19687415	High	High	Not Found	6.0e6			3.84749984741211	High	0	0.002446
High	[K].SLADGVQDEVAEIIKEDLWPNPLK.[Y]			0.000767396	0	1	2	10	B8AEC1	B8AEC1 [198-221]	1	2679.38758736	High	High	High	4.0e7		5.7e7	3.83386063575745	High	0	5.692E-05
High	[K].SLADGVQDEVAEIIKEDLWPNPLK.[Y]	1xDeamidated [Q/N]		0.00151263	0	1	2	11	B8AEC1	B8AEC1 [198-221]	1	2680.37160336	High	High	High	9.1e6	9.2e6		3.74868202209473	High	0	6.662E-05
High	[R].VALQSEDVELVAVNDPFITTEYMTYMFK.[Y]			2.77011E-05	0	1	1	7	Q6K5G8	Q6K5G8 [21-48]	0	3253.56832998	High	High	High		5.1e6	3.9e7	5.57517194747925	High	0	9.794E-08
High	[R].VALQSEDVELVAVNDPFITTEYMTYMFK.[Y]	1xDeamidated [N/Q]		9.7753E-06	0	1	1	7	Q6K5G8	Q6K5G8 [21-48]	0	3254.55234598	Not Found	High	High			5.8e6	5.35040330886841	High	0	1.694E-06
High	[R].VALQSEDVELVAVNDPFITTEYMTYMFK.[Y]	2xDeamidated [Q4; N14]		7.53103E-05	0	1	1	2	Q6K5G8	Q6K5G8 [21-48]	0	3255.53636198	Not Found	High	Not Found		9.4e6		5.19958925247192	High	0	4.258E-08
High	[K].MGLEAAVEATVEFLNK.[A]			0.00175774	0	1	2	47	A2XFI3	A2XFI3 [236-251]	0	1721.87784805	High	High	High	6.6e6	2.9e6	6.7e6	4.13490056991577	High	0	9.724E-05
High	[R].YDVEHLIPEGFQVVAHGDGYAIWEK.[I]			0.000589197	0	1	1	18	P17654	P17654 [409-433]	0	2872.39406973	High	High	Not Found	1.1e7	1.4e7		3.65289425849915	High	0	1.33E-06
High	[K].LADAMVTWIEAWDELNPSTAAVENGK.[A]			0.0231967	0	1	1	3	Q8H8T0	Q8H8T0 [337-362]	0	2831.35563526	Not Found	High	High				3.79957342147827	High	0	0.0006252
High	[K].ELVNSPANVLTPAVLAEEASNIASTYSDVFTATILDVEK.[C]	2xDeamidated [N8; N]		0.0711752	0	1	1	2	Q6K669	Q6K669 [286-324]	0	4094.05910876	Not Found	High	Not Found		3.5e5		3.26414275169373	High	0	0.004276
High	[K].ELLADEVGNTAAFLVSPLASAITGSTVYVDNGLNTMGLAVDSPTISS.[-]			0.00384029	0	1	1	9	Q6Z0I4	Q6Z0I4 [329-375]	0	4681.34407303	High	High	High		4.7e7	4.0e7	5.01543474197388	High	0	0.0004587
High	[K].ELLADEVGNTAAFLVSPLASAITGSTVYVDNGLNTMGLAVDSPTISS.[-]	1xDeamidated [N]		0.0122756	0	1	1	2	Q6Z0I4	Q6Z0I4 [329-375]	0	4682.32808903	High	Not Found	Not Found	1.1e8			5.20027017593384	High	0	0.0002147
High	[K].GEEFPSDPK.[K]			0.0127261	0	1	1	11	Q75KR1	Q75KR1 [207-215]	0	1005.45236675	High	High	Not Found	8.9e8	1.1e9		2.80845832824707	High	0	0.000405
High	[R].RVDSAAVFHNASTR.[F]			0.000258502	0	1	1	5	O04226	O04226 [642-655]	1	1530.77716332	High	High	Not Found	7.7e8	7.7e8		4.03755474090576	High	0	3.354E-07
High	[K].VHDAGHMVPMDQPK.[V]			0.0378107	0	1	1	2	P52712	P52712 [388-401]	0	1561.72499315	Not Found	High	Not Found		7.6e7		3.00389575958252	High	0.0005889	0.01745
High	[K].TEYVSCPSCGR.[T]	2xCarbamidomethyl [C6; C9]		0.0650874	0	1	1	4	Q6K8J4	Q6K8J4 [643-653]	0	1315.54054711	High	High	Not Found	4.4e7	5.2e7		2.81193232536316	High	0.001451	0.03732
High	[R].TCYAQASQIR.[Q]	1xCarbamidomethyl [C2]		0.00174866	0	1	1	6	P49397	P49397 [153-162]	0	1197.56808224	High	High	Not Found	2.0e9	2.3e9		4.22470283508301	High	0	8.231E-06
High	[R].RAVYYDPETGKEDPSK.[N]			0.0557478	0	1	1	1	P41345	P41345 [177-192]	2	1854.88683272	Not Found	High	Not Found		3.3e8		3.23022103309631	High	0	0.002802
High	[K].GVFAAGDVQDKK.[Y]			0.0407932	0	2	2	2	Q69PS6; Q6ZFU6	Q69PS6 [324-335]; Q6ZFU6 [287-298]	1	1234.64262704	Not Found	High	Not Found		3.8e8		3.32257008552551	High	0.008439	0.1433
High	[R].GAAGVHLEDQSSVTK.[K]			3.87957E-05	0	1	1	6	Q6Z6M4	Q6Z6M4 [197-211]	0	1498.74961112	High	High	Not Found		1.9e8		4.05844449996948	High	0	3.496E-07
High	[R].RQAQLKPETAPALR.[A]			0.0101968	0	1	1	2	Q9FWK4	Q9FWK4 [47-60]	1	1578.9074492	High	High	Not Found	3.0e8	2.7e8		2.56013703346252	High	0.0005599	0.0142
High	[K].MDATAQELSEEK.[T]			0.000556555	0	1	1	6	Q7XDC8	Q7XDC8 [313-324]	0	1351.60458643	High	High	Not Found	1.4e9	1.4e9		4.74919652938843	High	0	1.215E-06
High	[K].ITHGLLPFR.[K]			0.0603955	0	1	2	2	Q69TH8	Q69TH8 [286-294]	0	1053.62037563	High	Not Found	Not Found	1.9e8			2.35692811012268	High	0	0.003214
High	[K].FIDASSTPK.[V]			0.0172351	0	1	1	8	Q53LQ0	Q53LQ0 [247-255]	0	965.49383767	High	High	Not Found	1.7e9	2.2e9		2.71754360198975	High	0	0.0003792
High	[K].MFSGDKINSTENR.[S]			0.00102569	0	1	1	4	P42863	P42863 [81-93]	1	1498.6954671	High	High	Not Found	8.0e7	8.2e7		3.99327325820923	High	0	9.814E-06
High	[R].VQCVAAVPR.[V]	1xCarbamidomethyl [C3]		0.0128578	0	1	1	4	Q7XKU5	Q7XKU5 [234-242]	0	999.54041106	High	High	Not Found	8.6e8	7.7e8		3.6580650806427	High	0	0.0002322
High	[R].TEGSEITEDEIKK.[F]			0.00293443	0	1	1	6	Q6ETN3	Q6ETN3 [485-497]	1	1478.72205892	High	High	Not Found	2.7e8			3.07182955741882	High	0	1.957E-05
High	[K].TEDLWAALEEGSGEPVK.[T]			0.000169017	0	1	1	4	Q6Z6L4	Q6Z6L4 [436-452]	0	1830.87559932	High	Not Found	Not Found	2.1e8			5.1731538772583	High	0	1.65E-07
High	[R].TLSGPVTDPSK.[L]			0.0242883	0	1	1	7	P14656	P14656 [39-49]	0	1101.57862983	High	High	Not Found	3.6e9	4.2e9		2.87321639060974	High	0	0.0006788
High	[R].SDEYGGSLENR.[C]			0.0124667	0	1	1	2	Q69TH8	Q69TH8 [202-212]	0	1226.52838508	Not Found	High	Not Found		5.0e8		2.81763911247253	High	0	0.0002195
High	[K].LMEVHGDYAK.[E]			0.0139613	0	1	1	4	P49397	P49397 [228-237]	0	1162.5561203	High	High	Not Found	1.8e8	1.5e8		3.47086501121521	High	0	0.0004858
High	[R].HETADINTFK.[W]			0.00721541	0	1	1	8	P14654	P14654 [296-305]	0	1175.56912777	High	High	Not Found	1.1e9	1.4e9		3.02978587150574	High	0	0.0001062
High	[K].GLQAHVGEIQK.[T]			0.00502516	0	1	1	7	P42862	P42862 [15-25]	0	1179.64804681	High	High	Not Found	8.3e8	7.7e8		3.77196979522705	High	0	4.78E-05
High	[K].AVKPVLVGGPK.[L]			0.00714124	0	1	2	16	A2XFI3	A2XFI3 [252-262]	0	1064.6826415	High	High	Not Found	4.6e9	5.6e9		3.40613675117493	High	0	0.0005776
High	[R].HTGVMVGMGQK.[D]			0.00170397	0	4	4	5	A2XNS1; Q10DV7; P0C542; A3C6D7	A2XNS1 [42-52]; Q10DV7 [42-52]; P0C542 [41-51]; A3C6D7 [42-52]	0	1144.56015986	High	High	Not Found	1.3e9	1.4e9		3.23932218551636	High	0	7.886E-06
High	[K].QAAESTMNAYK.[A]			0.00537448	0	1	1	8	Q2R2W2	Q2R2W2 [153-163]	0	1213.55176313	High	High	Not Found	5.9e8	3.1e8		3.84566855430603	High	0	0.0002101
High	[R].VICQGITGK.[N]	1xCarbamidomethyl [C3]		0.032971	0	1	1	2	Q6ZL94	Q6ZL94 [45-53]	0	975.52917766	High	High	Not Found	1.3e9	1.2e9		2.65445232391357	High	0	0.00114
High	[K].YAHTHFPSVK.[Y]			0.00660871	0	1	1	4	Q93VT8	Q93VT8 [506-515]	0	1186.6003684	High	High	Not Found	7.8e8	8.3e8		3.7653534412384	High	0	0.0002445
High	[K].EKPANGSPAEAEKEQPAASE.[-]	1xDeamidated [N5]		0.0130579	0	1	1	5	Q7XKE9	Q7XKE9 [282-301]	1	2040.93563365	High	High	Not Found	5.7e7			4.55383157730103	High	0	0.0002372
High	[K].CQEDPSHWTK.[I]	1xCarbamidomethyl [C1]		0.0130579	0	1	1	6	P31924	P31924 [734-743]	0	1287.54226138	High	High	Not Found	2.2e8	2.7e8		3.07791423797607	High	0	0.0003014
High	[K].VDKGTIEVAGTEK.[E]			0.000393315	0	1	1	17	P17784	P17784 [104-116]	1	1346.7161858	High	High	Not Found	7.5e8	1.4e9		4.31989288330078	High	0	6.799E-07
High	[K].MLYASSNER.[F]			0.0271737	0	1	1	4	Q84TB3	Q84TB3 [101-109]	0	1070.49352006	High	High	Not Found	6.0e8	6.7e8		2.8316023349762	High	0	0.0008199
High	[R].FDDGVGGDNEVQR.[T]			0.00357201	0	1	1	2	P0DKK0	P0DKK0 [278-290]	0	1407.61351161	Not Found	High	Not Found		1.4e8		3.44588565826416	High	0	3.378E-05
High	[K].GLQAHVGAIQK.[T]			0.00494782	0	1	1	13	P42863	P42863 [15-25]	0	1121.64256755	High	High	Not Found	1.4e8	1.8e8		3.83526229858398	High	0	5.969E-05
High	[K].AGFAGDDAPR.[A]			0.0148499	0	4	4	2	A2XNS1; Q10DV7; P0C542; A3C6D7	A2XNS1 [21-30]; Q10DV7 [21-30]; P0C542 [20-29]; A3C6D7 [21-30]	0	976.44828446	Not Found	High	Not Found		4.9e8		3.16370749473572	High	0	0.0002956
High	[K].IIYGVHDEAK.[D]			0.0204119	0	1	1	6	Q9LSU0	Q9LSU0 [196-205]	0	1144.59969966	High	High	Not Found	2.5e8	1.0e8		2.65829706192017	High	0	0.0005039
High	[K].VESTACSVSPTADQK.[A]	1xCarbamidomethyl [C6]		0.000360152	0	1	1	4	Q40682	Q40682 [79-93]	0	1579.72682702	High	High	Not Found	9.0e7	2.7e7		3.83020973205566	High	0	5.84E-07
High	[R].FSTVIHER.[G]			0.035042	0	1	1	2	Q0E4K1	Q0E4K1 [103-110]	0	988.5210555	High	High	Not Found		2.0e8		1.46559989452362	High	0	0.001268
High	[K].VHNAGHMVPMDQPK.[A]	1xDeamidated [N3]		0.0378107	0	0	1	2			0	1561.72499358	Not Found	High	Not Found		7.6e7		3.00389575958252	High	0.0005889	0.01745
High	[K].DTSATAAATETTAR.[D]			0.000233054	0	1	2	5	A2Y720	A2Y720 [185-198]	0	1366.64447736	High	High	Not Found	1.4e8	1.4e8		4.68185997009277	High	0	5.814E-07
High	[K].SEPVPESNEGDVK.[I]			0.0175025	0	1	1	3	Q67IX6	Q67IX6 [405-417]	0	1386.63832936	High	High	Not Found	1.9e8	2.7e8		2.18108201026917	High	0.000158	0.007266
High	[R].IISSIEQKEEGR.[G]			0.00929261	0	1	1	6	Q2R2W2	Q2R2W2 [72-83]	1	1388.73798386	High	High	Not Found	1.3e9	1.4e9		3.08884000778198	High	0	0.0001448
High	[R].DTTQEDPREVAAAK.[A]			0.0108477	0	1	1	4	Q6K9N6	Q6K9N6 [269-282]	1	1530.73944032	High	High	Not Found		5.1e8		4.62538146972656	High	0	0.0001745
High	[K].HAVIMHPLPR.[L]			0.0338189	0	1	1	2	Q9LD61	Q9LD61 [316-325]	0	1170.65644354	Not Found	High	Not Found		1.6e8		2.45508146286011	High	0	0.00119
High	[K].FSGATESGGGVVR.[V]			0.000100666	0	1	1	4	Q653V7	Q653V7 [787-799]	0	1223.60149049	High	High	Not Found	6.7e8	6.5e8		4.22965145111084	High	0	6.961E-08
High	[K].LAVLQFYK.[V]			0.0704731	0	2	2	5	P51431; Q9ARZ9	P51431 [100-107]; Q9ARZ9 [100-107]	0	981.57677951	High	Not Found	Not Found	6.5e8			2.37814664840698	High	0	0.004202
High	[R].TVVASNLEGR.[G]			0.0195924	0	1	1	2	P48642	P48642 [245-254]	0	1045.56364851	High	High	Not Found	3.1e9	3.5e9		2.59590673446655	High	0	0.001828
High	[R].IVQDPSSLQDQK.[K]			0.00185116	0	1	2	4	A2WXV8	A2WXV8 [273-284]	0	1357.69578471	High	High	Not Found	6.7e8	7.0e8		3.61461329460144	High	0	9.04E-06
High	[R].VAVLEANPR.[S]			0.0530197	0	1	1	3	Q75GX9	Q75GX9 [145-153]	0	968.55235562	High	High	Not Found	2.3e9	2.4e9		2.30776071548462	High	0	0.00256
High	[K].GVIIVNNAR.[G]			0.066396	0	1	1	6	Q9SXP2	Q9SXP2 [274-282]	0	955.56834005	High	High	Not Found	9.6e8	9.3e8		2.56788039207459	High	0	0.004509
High	[K].HAANAGLVNALK.[L]			0.000808203	0	1	1	4	P0C0L1	P0C0L1 [99-110]	0	1178.66403124	High	High	Not Found	2.0e8	1.9e8		3.60891270637512	High	0	2.251E-06
High	[K].LFAAGDDAEGK.[V]			0.0407932	0	1	1	2	Q5Z9Z3	Q5Z9Z3 [20-30]	0	1093.51602959	Not Found	High	Not Found		8.4e7		2.96272659301758	High	0.0009583	0.02719
High	[R].QAQLKPETAPALR.[A]			0.00644016	0	1	1	4	Q9FWK4	Q9FWK4 [48-60]	0	1422.80633824	High	High	Not Found		2.3e7		2.39778614044189	High	0	0.001866
High	[R].ISGTQHTYILR.[V]			0.00455496	0	1	1	7	Q10LP5	Q10LP5 [354-364]	0	1288.70081062	High	High	Not Found	1.0e9	1.1e9		3.09605884552002	High	0	0.004144
High	[K].DSANDRTDEYGGSLENR.[C]			0.000929545	0	1	1	6	Q84QK0	Q84QK0 [195-211]	1	1898.81110148	High	High	Not Found	2.8e8	1.7e8		4.41267156600952	High	0	0.0001596
High	[K].VLVAVSEHVNR.[L]			0.0208342	0	1	1	2	Q6Z6M4	Q6Z6M4 [220-230]	0	1222.69024596	Not Found	High	Not Found		3.8e7		2.49599933624268	High	0	0.001037
High	[R].FLSGLKDER.[V]			0.014698	0	1	1	6	Q9LI00	Q9LI00 [292-300]	1	1064.57348494	High	High	Not Found	1.3e9	1.4e9		2.4365918636322	High	0	0.0002909
High	[R].FRPGTVALR.[E]			0.0660666	0	1	1	2	Q2RAD9	Q2RAD9 [42-50]	0	1016.59997454	Not Found	High	Not Found		2.7e8		1.92848467826843	High	0.005125	0.0936
High	[K].VDKGTIEVAGTEKETTTQGHDDLGK.[R]	1xDeamidated [Q18]		0.000592258	0	1	1	2	P17784	P17784 [104-128]	2	2630.27915946	Not Found	High	Not Found				3.52050161361694	High	0	1.343E-06
High	[R].EIQGQHDEIELK.[F]			0.00272935	0	1	2	4	Q5VND6	Q5VND6 [67-78]	0	1438.7172484	High	High	Not Found	2.3e8	2.2e8		3.94283747673035	High	0	1.883E-05
High	[K].EEPKPEPEAEAAAETTSR.[E]			7.15071E-05	0	1	1	4	Q0JPA6	Q0JPA6 [132-149]	0	1941.90360487	High	High	Not Found	1.2e8	1.3e8		2.60215663909912	High	0	3.259E-05
High	[K].AGEDDDDLDDEDAEDEDKADEK.[A]			6.11039E-07	0	1	1	4	Q9SLY8	Q9SLY8 [384-405]	1	2453.90703063	High	High	Not Found	1.7e8	9.6e7		5.07218790054321	High	0	1.371E-11
High	[R].AEYEESGPAIVHR.[K]			0.00467426	0	1	1	4	A3C6D7	A3C6D7 [362-374]	0	1457.70193271	High	High	Not Found	3.5e7	1.2e8		2.44693827629089	High	0	4.264E-05
High	[K].LESMEPCSSVK.[D]	1xCarbamidomethyl [C7]		0.0201007	0	1	1	3	Q9XEA6	Q9XEA6 [36-46]	0	1266.57044995	High	High	Not Found	2.9e8	1.5e8		3.14113664627075	High	0	0.0005461
High	[K].SDWHSCLDNR.[V]	1xCarbamidomethyl [C6]		0.0496652	0	1	1	4	Q6YZX6	Q6YZX6 [391-400]	0	1289.53275932	High	High	Not Found	4.5e8	5.0e8		2.47814059257507	High	0.0005889	0.01741
High	[K].VGSSESALLAK.[L]			0.0188054	0	1	1	3	P41095	P41095 [170-180]	0	1061.58371523	High	High	Not Found	7.4e8	8.3e8		1.99362349510193	High	0	0.0004414
High	[K].KGDDEAEAEADPACEGGVCR.[K]	2xCarbamidomethyl [C14; C19]		2.8923E-06	0	1	1	7	Q7Y0E8	Q7Y0E8 [548-567]	1	2135.86043675	High	High	Not Found	1.9e8	1.8e8		4.87435579299927	High	0	9.409E-10
High	[K].GISSSAIPYK.[R]			0.0414168	0	1	2	12	Q69UI1	Q69UI1 [10-19]	0	1022.55168688	High	High	Not Found	3.7e8	5.2e8		2.57554626464844	High	0	0.001685
High	[K].IINRPLAGTVR.[R]			0.0644424	0	1	1	1	Q9XJ29	Q9XJ29 [394-404]	0	1209.74261591	High	Not Found	Not Found	3.9e8			1.81373858451843	High	0	0.003607
High	[K].TDEDKVMVLDSHK.[L]			0.000636816	0	1	1	8	Q9LST6	Q9LST6 [30-42]	1	1516.73118388	High	High	Not Found	7.3e8	7.7e8		4.33288049697876	High	0	6.51E-05
High	[K].FNVTGHIENK.[G]			0.0372404	0	1	2	4	A2YGP6	A2YGP6 [572-581]	0	1158.5901976	High	High	Not Found	2.0e8	1.8e8		2.88967037200928	High	0	0.001416
High	[K].TKDGVVLAVEK.[R]			0.00755876	0	1	1	6	Q9LSU1	Q9LSU1 [42-52]	1	1158.67286456	High	High	Not Found	6.5e8	6.0e8		3.33301472663879	High	0.00148	0.03811
High	[K].CDPAGHFFGHK.[A]	1xCarbamidomethyl [C1]		0.0684058	0	1	1	1	Q9LSU3	Q9LSU3 [154-164]	0	1272.55785195	Not Found	High	Not Found		3.8e8		2.61762261390686	High	0	0.003996
High	[K].HDPPIVLAK.[V]			0.0177739	0	1	1	5	Q53LQ0	Q53LQ0 [89-97]	0	989.57784211	High	High	Not Found		3.0e9		2.79200339317322	High	0	0.0005037
High	[K].SGLQGGVHIVK.[A]			0.0481872	0	1	1	5	Q6K9N6	Q6K9N6 [90-100]	0	1094.63166852	High	High	Not Found	4.4e8	6.1e8		2.80286455154419	High	0	0.002184
High	[R].VIDASLTLIR.[E]			0.0190968	0	1	2	2	B8AU84	B8AU84 [34-43]	0	1100.6673853	High	Not Found	Not Found	2.1e8			2.1636700630188	High	0	0.0004531
High	[R].VEIIANDQGNR.[I]			0.00113178	0	1	1	9	Q75HQ0	Q75HQ0 [78-88]	0	1228.62803958	High	High	Not Found	3.5e9	4.3e9		3.62098503112793	High	0	4.857E-06
High	[R].ETEQNGKGYFEDR.[R]	1xDeamidated [N5]		0.000158827	0	1	1	14	P14656	P14656 [320-332]	1	1573.67650614	High	High	Not Found	7.3e8	7.8e8		4.38668012619019	High	0	1.483E-07
High	[R].EELGCVFLTGEK.[L]	1xCarbamidomethyl [C5]		0.0172351	0	1	1	2	P14717	P14717 [651-662]	0	1381.66679312	High	Not Found	Not Found	1.2e9			3.25241541862488	High	0	0.003409
High	[K].AANGVVIATEK.[K]	1xDeamidated [N3]		0.0179572	0	1	1	4	Q10KF0	Q10KF0 [40-50]	0	1073.58371566	High	High	Not Found				2.89693331718445	High	0	0.001329
High	[K].VLGTEHTHILR.[V]			0.0036656	0	1	2	12	P31924	P31924 [359-369]	0	1275.71679505	High	High	Not Found	1.9e9	1.9e9		2.88158535957336	High	0	6.509E-05
High	[K].AAAAAEAASSSSSNEPAVDAQAK.[Q]			8.39647E-08	0	1	1	4	Q10RI7	Q10RI7 [28-50]	0	2103.97889497	High	High	Not Found	1.3e8	1.4e8		5.96401882171631	High	0	4.954E-13
High	[K].SDGVNVVPEVWGVK.[D]			0.00842456	0	1	1	4	P42863	P42863 [110-123]	0	1484.77436938	High	Not Found	Not Found	5.5e8			3.04515099525452	High	0	0.000847
High	[K].LGGSSAFVGK.[F]			0.0431255	0	1	1	6	Q0J8G4	Q0J8G4 [62-71]	0	922.49925744	High	High	Not Found	1.3e8	1.4e8		2.66930627822876	High	0	0.001795
High	[K].FHWKPTCGVK.[C]	1xCarbamidomethyl [C7]		0.0517043	0	1	2	4	A2YH64	A2YH64 [224-233]	0	1259.63537402	High	High	Not Found	1.2e9	1.2e9		2.90772080421448	High	0.003088	0.06039
High	[K].ANPAAADMVDR.[M]			0.0104093	0	1	1	6	Q6ZD89	Q6ZD89 [73-83]	0	1130.52588278	High	High	Not Found	7.5e8	9.1e8		3.58307075500488	High	0	0.0001622
High	[K].FSNACGAICTTK.[K]	2xCarbamidomethyl [C5; C9]		0.00293443	0	1	1	8	Q0J8G4	Q0J8G4 [303-314]	0	1329.59258269	High	High	Not Found	9.1e8	9.0e8		3.96134328842163	High	0	5.005E-05
High	[K].GVVSPAEGTTHPEYR.[V]			0.0002058	0	1	3	6	Q852M2	Q852M2 [509-523]	0	1599.77616021	High	High	Not Found	6.7e8	7.1e8		3.65308976173401	High	0	2.295E-07
High	[R].GVNTFSPEGR.[L]			0.0198958	0	1	1	6	Q9LSU1	Q9LSU1 [11-20]	0	1063.51669833	High	High	Not Found	9.9e8	1.1e9		3.17576503753662	High	0	0.0007341
High	[R].IKQQGLDITPK.[I]			0.0366784	0	1	1	2	P30298	P30298 [318-328]	1	1240.72596274	Not Found	High	Not Found		6.8e8		2.42482709884644	High	0.0005264	0.01347
High	[R].NTTAYDNYR.[R]			0.0424768	0	2	2	8	Q0DHF6; A2Y5L9	Q0DHF6 [381-389]; A2Y5L9 [381-389]	0	1117.49087747	High	High	Not Found	3.5e9	3.1e9		2.99239468574524	High	0	0.001754
High	[K].CCVAGCSGIR.[V]	3xCarbamidomethyl [C1; C2; C6]		0.00376165	0	1	1	8	Q75KR1	Q75KR1 [480-489]	0	1139.47544488	High	High	Not Found	3.0e9	2.6e9		3.11117434501648	High	0	2.962E-05
High	[K].DTAGGELPNR.[A]			0.0504206	0	1	2	2	P0C5D0	P0C5D0 [119-128]	0	1029.49596287	Not Found	High	Not Found		6.9e7		2.9863224029541	High	0	0.002348
High	[R].TVDHDVHPAETPK.[E]			0.00328823	0	1	2	3	A2YQ56	A2YQ56 [737-749]	0	1445.70193271	High	High	Not Found				2.73351049423218	High	0	2.361E-05
High	[R].LGISYPELTAMQAR.[A]			0.00191948	0	1	1	4	Q75KR1	Q75KR1 [686-699]	0	1549.80428929	High	Not Found	Not Found	1.3e8			3.15693068504334	High	0	0.002404
High	[K].EAVPVDMWSPAMK.[S]			0.00284472	0	1	1	5	O04985	O04985 [135-147]	0	1460.69123346	High	Not Found	Not Found	2.8e9			3.39130878448486	High	0	2.954E-05
High	[K].CCVSGCSSVR.[V]	3xCarbamidomethyl [C1; C2; C6]		0.0307061	0	1	1	4	Q6AVA8	Q6AVA8 [540-549]	0	1171.46527408	High	High	Not Found	8.5e6			2.35514903068542	High	0.003184	0.06098
High	[K].IADAEENLGESEVR.[E]			0.000169017	0	1	1	2	Q8W425	Q8W425 [88-101]	0	1531.72345589	High	Not Found	Not Found	2.1e8			4.77294826507568	High	0	1.653E-07
High	[R].VKEYLPITGLADFNK.[L]			0.000203679	0	1	1	8	P37833	P37833 [68-82]	1	1707.93159821	High	Not Found	Not Found	1.5e9			4.25023221969604	High	0	2.26E-07
High	[K].VHACVGGTSVR.[E]	1xCarbamidomethyl [C4]		0.00208526	0	2	4	4	Q6Z2Z4; P35683	Q6Z2Z4 [140-150]; P35683 [140-150]	0	1142.57350201	High	High	Not Found	1.1e8	9.4e7		2.99079656600952	High	0	1.101E-05
High	[K].TFTTAETMLNAR.[T]			0.00787761	0	2	2	2	P42862; P42863	P42862 [214-225]; P42863 [214-225]	0	1355.66237615	High	Not Found	Not Found	1.6e9			4.01329565048218	High	0	0.0001019
High	[K].CVEGCPDATCAHR.[H]	3xCarbamidomethyl [C1; C5; C10]		0.000427312	0	1	2	4	A2XG55	A2XG55 [317-329]	0	1532.60389265	High	High	Not Found	9.5e7	7.7e7		3.28368282318115	High	0	7.76E-07
High	[K].ASSPSTVAAPEK.[K]			0.0136067	0	1	1	4	Q75W16	Q75W16 [59-70]	0	1144.58444346	High	High	Not Found	1.8e8	1.8e8		2.63397407531738	High	0	0.001245
High	[K].LADKLESEEKEK.[V]			0.0650874	0	1	1	3	Q6Z7B0	Q6Z7B0 [588-599]	2	1418.73731512	High	High	Not Found	2.9e8	3.4e8		2.71618676185608	High	0	0.003668
High	[R].SDFEGIFR.[A]			0.0401789	0	1	1	2	Q6AVA8	Q6AVA8 [675-682]	0	970.46287192	High	Not Found	Not Found	4.0e8			3.19254803657532	High	0	0.001594
High	[R].KSVHEPMQTGLK.[A]			0.0186135	0	1	1	2	P0C520	P0C520 [142-153]	1	1354.7147461	High	High	Not Found	1.8e8	1.7e8		2.77490472793579	High	0	0.0004319
High	[R].TVQPPAANEEK.[S]			0.0670597	0	1	1	2	Q84PB3	Q84PB3 [133-143]	0	1183.59534249	High	High	Not Found	6.1e7	5.9e7		1.66968524456024	High	0.0003841	0.01012
High	[R].GGAGPSAACCSGVR.[S]	2xCarbamidomethyl [C9; C10]		0.000158827	0	1	1	8	Q0IQK9	Q0IQK9 [44-57]	0	1306.56267954	High	High	Not Found	1.1e9	1.0e9		4.58967733383179	High	0	1.486E-07
High	[K].ASQVEGHSTTSLGR.[W]			0.0403827	0	1	2	2	A2WNF5	A2WNF5 [517-530]	0	1429.70299531	High	High	Not Found	2.4e8	2.6e8		2.49259257316589	High	0.00122	0.03403
High	[K].MAQGAKPGEGGELPGHK.[V]			0.000207944	0	1	2	8	Q0JKD0	Q0JKD0 [1075-1091]	0	1663.82206455	High	High	Not Found	1.9e8	2.1e8		3.86793804168701	High	0	1.562E-06
High	[K].VDATEDTDLAQK.[Y]			0.00212889	0	1	1	4	Q67IX6	Q67IX6 [131-142]	0	1305.61686567	Not Found	High	Not Found		2.2e8		4.23071575164795	High	0	1.143E-05
High	[R].CKPNNAVHASEALR.[R]	1xCarbamidomethyl [C1]		0.000443095	0	1	1	8	A2Y0T4	A2Y0T4 [140-153]	0	1566.78053445	High	High	Not Found	8.6e8	8.8e8		3.11993479728699	High	0	1.73E-05
High	[K].SAIDSGTHNATNSMHK.[I]			0.00216222	0	1	1	4	Q0IXP9	Q0IXP9 [344-359]	0	1670.75510714	High	High	Not Found	9.9e7	6.9e7		2.76540398597717	High	0	6.237E-05
High	[K].THPMNFLNER.[T]			0.0207278	0	1	1	20	Q2R8Z5	Q2R8Z5 [306-315]	0	1258.59971642	High	High	Not Found	2.6e9	2.8e9		2.88863945007324	High	0.0009583	0.02684
High	[K].QLQQQQRPTSASASQNSSR.[Q]			0.0133983	0	1	1	1	B9FMJ3	B9FMJ3 [701-719]	0	2102.03333063	Not Found	High	Not Found		5.8e6		1.7645149230957	High	0	0.0002481
High	[K].KDAPAGEKPEPVR.[T]			0.000583123	0	1	1	3	P31674	P31674 [74-86]	1	1393.74340363	High	High	Not Found	1.6e7	1.5e7		3.81361508369446	High	0	1.51E-05
High	[K].ELLADEVGNTAAFLVSPLASAITGSTVYVDNGLNTMGLAVDSPTISS.[-]	2xDeamidated [N9; N31]		0.0673938	0	1	1	1	Q6Z0I4	Q6Z0I4 [329-375]	0	4683.31210503	High	Not Found	Not Found	9.9e5			4.01464509963989	High	0	0.00387
High	[K].ELLADEVGNTAAFLASPLASAITGSTIYVDNGLNTMGLALDSPTLST.[-]	1xDeamidated [N]		0.0725993	0	1	1	3	Q6H5J0	Q6H5J0 [325-371]	0	4696.34373909	High	Not Found	Not Found	1.5e7			3.47544360160828	High	0	0.004411
High	[K].AMPAGLWDEILAALTWVEGNMGAVLGDPR.[R]			0.000213402	0	1	1	2	Q75KR1	Q75KR1 [72-100]	0	3053.52232342	Not Found	High	High		3.9e7		4.38058233261108	High	0	2.428E-07
High	[K].AMPAGLWDEILAALTWVEGNMGAVLGDPR.[R]	1xDeamidated [N20]		0.00170397	0	1	1	2	Q75KR1	Q75KR1 [72-100]	0	3054.50633942	Not Found	High	High			3.0e6	4.43897914886475	High	0	7.855E-06
High	[K].EHVIKPVIPEQYLDEK.[T]			0.042692	0	1	2	1	A2Y053	A2Y053 [215-230]	0	1937.03785406	High	Not Found	Not Found	3.9e8			2.74145293235779	High	0	0.001765
High	[R].DNLTLWTSDISEDTAEEIREAPK.[R]			0.000695451	0	1	1	4	Q7XTE8	Q7XTE8 [233-255]	1	2633.25769534	High	Not Found	Not Found	6.7e8			3.91837787628174	High	0	0.0006475
High	[K].MGVEVYHNLK.[S]			0.0141784	0	1	1	14	Q42971	Q42971 [190-199]	0	1189.60340485	High	High	Not Found	2.1e9	2.1e9		3.07702970504761	High	0	0.0009017
High	[K].ALMADPAFRPLVEK.[Y]			0.00278644	0	1	1	4	Q9FE01	Q9FE01 [211-224]	0	1557.84576021	High	High	Not Found	6.2e8	1.8e7		2.86660861968994	High	0	1.783E-05
High	[K].ELLEWGSR.[V]			0.0690885	0	3	6	7	Q0DHF6; A2XFI3; A2Y5L9	Q0DHF6 [586-593]; A2XFI3 [587-594]; A2Y5L9 [586-593]	0	989.50507107	High	Not Found	Not Found	1.2e10			2.79983806610107	High	0	0.00406
High	[R].LNPDNWENCENLK.[R]	1xCarbamidomethyl [C9]		0.00678167	0	1	1	2	A2Z7C4	A2Z7C4 [52-64]	0	1645.72749576	High	Not Found	Not Found	2.0e8			2.50330591201782	High	0	7.909E-05
High	[R].INTLLQGYSGIR.[F]			0.00384029	0	1	3	2	P14717	P14717 [151-162]	0	1334.7426754	High	Not Found	Not Found	9.6e8			3.07658815383911	High	0	0.001359
High	[K].GWSLNLGELAR.[I]			0.00423684	0	1	1	3	Q9LI00	Q9LI00 [353-363]	0	1215.64804681	High	Not Found	Not Found	8.3e8			4.13295459747314	High	0	3.599E-05
High	[R].QITPDDSGIVYSKPR.[R]			0.00453147	0	1	1	1	Q69TH8	Q69TH8 [137-151]	0	1675.86497517	Not Found	High	Not Found		2.6e8		2.45519518852234	High	0	4.02E-05
High	[R].IAEEAGACAVMALER.[V]	1xCarbamidomethyl [C8]		0.00129495	0	1	2	1	Q69LA6	Q69LA6 [58-72]	0	1590.76143847	High	Not Found	Not Found	1.2e8			3.40005135536194	High	0	4.951E-06
High	[R].STSFSPTEAMSEAK.[V]			0.0613073	0	1	1	2	A2XNR6	A2XNR6 [188-201]	0	1472.65735024	High	Not Found	Not Found	1.3e8			2.7162549495697	High	0.0007646	0.01969
High	[K].ANADTPADALTAR.[N]			0.00194953	0	1	1	10	Q75KR1	Q75KR1 [552-564]	0	1286.63351884	High	High	Not Found	2.0e9	4.8e9		4.12604236602783	High	0	0.0001075
High	[K].ANADTPADALTAR.[N]	1xDeamidated [N2]		0.0331389	0	1	1	4	Q75KR1	Q75KR1 [552-564]	0	1287.61753484	High	High	Not Found	2.3e8	9.4e7		2.5236132144928	High	0.004304	0.08072
High	[R].SIATLAITTLLK.[T]			0.00460231	0	1	2	2	Q8H852	Q8H852 [342-353]	0	1244.78241498	High	Not Found	Not Found	6.2e7			3.26308369636536	High	0	7.161E-05
High	[K].NAPYVWVHFPGR.[N]			0.00887086	0	1	1	1	Q10MQ2	Q10MQ2 [399-410]	0	1442.73277948	High	Not Found	Not Found	2.2e8			2.54377460479736	High	0	0.0001242
High	[R].ATVKEEEGQPSSSSSHVR.[S]			0.0399761	0	1	1	2	Q6AUQ7	Q6AUQ7 [34-51]	1	1914.91517264	High	High	Not Found	4.0e6	1.7e6		2.6698362827301	High	0	0.001577
High	[K].TYVDNTDPSFVVAEIWSNMR.[Y]			0.00439303	0	1	2	2	P27937	P27937 [217-236]	0	2344.09142235	Not Found	Not Found	High			1.2e7	3.50114059448242	High	0	3.825E-05
High	[K].ADSDAEDGKDSDDEKHDEL.[-]			0.0157135	0	1	1	3	Q9SLY8	Q9SLY8 [406-424]	2	2090.82687052	High	High	Not Found	1.4e8	1.3e8		3.0697603225708	High	0	0.0003633
High	[K].RAGWGVMTSHR.[S]			0.0154732	0	1	1	9	Q42971	Q42971 [373-383]	1	1257.62693425	High	High	Not Found	1.0e9	1.8e8		3.30150938034058	High	0.0006952	0.01916
High	[K].VACLADNDAR.[L]	1xCarbamidomethyl [C3]		0.013193	0	1	2	4	A2YGP6	A2YGP6 [239-248]	0	1104.51023303	High	High	Not Found	1.6e8			2.81876516342163	High	0	0.0002426
High	[R].GAAGVHLEDQSSVTKK.[C]			0.0245376	0	1	1	3	Q6Z6M4	Q6Z6M4 [197-212]	1	1626.84457408	High	High	Not Found	1.2e8	1.0e8		2.94414806365967	High	0.0004186	0.01206
High	[R].HLVAVQTDEGK.[A]			0.000721137	0	1	1	4	P40393	P40393 [133-143]	0	1196.62697698	High	High	Not Found	1.7e8	1.8e8		3.58512449264526	High	0	1.866E-06
High	[K].FGHHGGNHPVCDLR.[S]	1xCarbamidomethyl [C11]		0.0378107	0	1	1	1	Q6YV23	Q6YV23 [355-368]	0	1602.73425301	Not Found	High	Not Found		9.9e7		2.62594842910767	High	0	0.001444
High	[K].GTIEVAGTEK.[E]			0.0733214	0	1	1	7	P17784	P17784 [107-116]	0	1004.52586602	High	High	Not Found	4.3e9	4.4e9		2.98051905632019	High	4.125E-05	0.004746
High	[R].FAGELAHPK.[V]			0.0244126	0	1	1	5	Q0E4K1	Q0E4K1 [450-458]	0	969.51524187	High	High	Not Found	8.1e8	8.7e8		2.58909606933594	High	0	0.0006837
High	[R].ICHTNNCPVGVASQR.[E]	2xCarbamidomethyl [C2; C7]		0.00374224	0	1	1	4	Q69RJ0	Q69RJ0 [1233-1247]	0	1712.79553284	High	High	Not Found	1.7e8	2.0e8		3.95611977577209	High	0	0.0006105
High	[R].RDYLGVHPQK.[Q]			0.0506748	0	1	1	2	Q42997	Q42997 [385-394]	1	1212.64838118	Not Found	High	Not Found		1.6e8		3.35260963439941	High	0	0.002383
High	[R].VSSEQEAAPAVR.[A]			0.00247372	0	1	1	2	Q5Z8V9	Q5Z8V9 [46-57]	0	1243.62770521	Not Found	High	Not Found		2.3e8		2.98221111297607	High	0	0.00011
High	[R].EPWHDIHSR.[L]			0.055469	0	1	2	2	Q43007	Q43007 [405-413]	0	1176.55448082	High	High	Not Found	3.4e8	3.0e8		2.43479633331299	High	8.112E-05	0.005289
High	[K].STTTGHLIYK.[L]			0.0334772	0	1	1	8	O64937	O64937 [21-30]	0	1120.59969966	High	High	Not Found	1.8e10	2.2e10		3.26144909858704	High	0	0.001984
High	[R].HAVGEEVAVPEHEK.[G]			0.00740419	0	1	1	2	Q9AWU4	Q9AWU4 [508-521]	0	1530.75469652	Not Found	High	Not Found		1.2e8		3.56815719604492	High	0	0.0001436
High	[K].DAEGQDAEATTEEAK.[K]			6.7545E-05	0	1	1	6	P49199	P49199 [134-148]	0	1564.66091514	High	High	Not Found	1.9e8	1.6e8		4.90317487716675	High	0	2.015E-07
High	[K].HNEIQTVNIK.[T]			0.0143249	0	1	3	2	Q6H8D5	Q6H8D5 [319-328]	0	1195.64296141	High	Not Found	Not Found	1.2e8			2.78039956092834	High	0	0.000279
High	[K].CPTEGCNYEAAR.[G]	2xCarbamidomethyl [C1; C6]		0.000740063	0	1	1	4	Q9ZTS1	Q9ZTS1 [157-168]	0	1427.56782443	High	High	Not Found	6.9e7	8.4e7		3.70658850669861	High	0	7.602E-06
High	[K].SKDREEIAEIEK.[M]			0.00152049	0	1	1	8	Q10LP5	Q10LP5 [616-627]	2	1446.74346312	High	High	Not Found	3.9e8	5.1e8		3.93922519683838	High	0	6.505E-06
High	[R].VGQVAAVAQAK.[D]			0.00685211	0	1	1	8	P14717	P14717 [51-61]	0	1041.60511943	High	High	Not Found	1.4e9	1.0e9		3.69219398498535	High	0	8.094E-05
High	[K].STSCHPILVR.[L]	1xCarbamidomethyl [C4]		0.0308627	0	1	1	1	P0C0L1	P0C0L1 [56-65]	0	1169.60955316	Not Found	High	Not Found		3.6e8		2.0771746635437	High	0	0.001016
High	[K].AVKPVMVGGPK.[I]			0.00605292	0	2	2	15	Q0DHF6; A2Y5L9	Q0DHF6 [251-261]; A2Y5L9 [251-261]	0	1082.63906214	High	High	Not Found	5.6e9	6.4e9		3.08391070365906	High	0	0.0001254
High	[K].DSSQDEAGTAAIK.[T]			0.00630841	0	1	1	4	Q10L71	Q10L71 [73-85]	0	1292.59646458	High	High	Not Found	4.2e7	6.7e7		3.04558324813843	High	0	7.011E-05
High	[R].ETALLYDELLSSASNK.[Q]			0.000240413	0	1	1	2	Q0J5V5	Q0J5V5 [281-296]	0	1753.88543575	High	Not Found	Not Found				3.57357168197632	High	0	6.366E-07
High	[K].LASSPEYQQR.[A]			0.027875	0	1	2	5	Q852M2	Q852M2 [1008-1017]	0	1178.5800268	High	High	Not Found	2.6e8	4.7e8		2.71664690971375	High	0	0.0008581
High	[R].KSPCGEGTNTWDR.[F]	1xCarbamidomethyl [C4]		0.00162637	0	1	1	10	P35686	P35686 [76-88]	1	1507.65941626	High	High	Not Found	8.0e8	8.6e8		4.12511444091797	High	0	7.809E-05
High	[R].ILQEHRDELK.[G]			0.035042	0	1	2	4	Q84XG9	Q84XG9 [150-159]	1	1280.69572522	High	High	Not Found	5.2e8	5.6e8		3.08373713493347	High	0	0.001269
High	[K].GHADHVLISGHDGGTGASR.[W]			0.000150027	0	1	2	4	Q0JKD0	Q0JKD0 [1159-1177]	0	1843.87939637	High	High	Not Found	8.7e8	1.0e9		4.54050016403198	High	0	1.357E-07
High	[R].KSHIPDGPGYQEK.[F]			0.000736238	0	1	1	8	Q93XI4	Q93XI4 [123-135]	1	1455.72266817	High	High	Not Found	7.0e8	8.7e8		3.87092089653015	High	0	0.0001353
High	[K].EHISAYGEGNER.[R]			0.000306708	0	1	1	8	P14656	P14656 [279-290]	0	1361.60803235	High	High	Not Found	1.0e9	9.9e8		4.1249623298645	High	0	1.069E-05
High	[K].IVGANPDEVKK.[M]			0.060698	0	1	1	4	Q0J9V5	Q0J9V5 [103-113]	1	1169.65246347	High	High	Not Found	3.6e8	4.0e8		3.0700478553772	High	0.0005264	0.01331
High	[K].LADKLESEEK.[E]			0.0722408	0	1	1	6	Q6Z7B0	Q6Z7B0 [588-597]	1	1161.59975915	High	High	Not Found	3.6e8	3.5e8		3.09731841087341	High	0.0009886	0.02972
High	[K].GVNPWIEVDGGVGPK.[N]			0.0126608	0	1	1	1	Q9ZTP5	Q9ZTP5 [217-231]	0	1523.78526841	High	Not Found	Not Found	3.4e7			2.26826930046082	High	0	0.0002253
High	[R].YEEMVEYMER.[V]			0.0389772	0	1	1	2	Q2R2W2	Q2R2W2 [24-33]	0	1378.56536424	High	Not Found	Not Found	2.0e8			2.53366255760193	High	0	0.00152
High	[K].ENVTSEALEAAR.[I]			0.00117358	0	1	1	4	A2Y0T4	A2Y0T4 [58-69]	0	1289.63318447	High	High	Not Found	2.2e9	2.1e9		3.90535283088684	High	0	4.194E-06
High	[K].DGAEADKVVGAR.[K]			0.00437037	0	1	1	4	Q0D840	Q0D840 [90-101]	1	1187.60149049	High	High	Not Found	4.9e8	5.7e8		3.3892388343811	High	0	3.809E-05
High	[K].AETHSVDFQTK.[A]			0.0410001	0	1	2	2	Q75H81	Q75H81 [127-137]	0	1262.60115612	High	High	Not Found	1.5e8	1.3e8		2.74981117248535	High	0	0.00166
High	[K].EKHQQEITFGDK.[S]			0.0733214	0	1	1	1	O04226	O04226 [220-231]	1	1459.71758277	Not Found	High	Not Found		1.7e8		2.89206647872925	High	0	0.004489
High	[K].DAYVGDEAQSK.[R]			0.0106263	0	4	4	6	A2XNS1; Q10DV7; P0C542; A3C6D7	A2XNS1 [53-63]; Q10DV7 [53-63]; P0C542 [52-62]; A3C6D7 [53-63]	0	1182.52732248	High	High	Not Found	9.2e8	9.2e8		3.4179699420929	High	0	0.0002141
High	[K].VVEENLEK.[L]			0.0613073	0	1	1	4	O82451	O82451 [132-139]	0	959.50440233	High	High	Not Found	1.9e9	2.0e9		2.58016657829285	High	0	0.003293
High	[R].DRVEDTLHAHR.[N]			0.0453585	0	1	1	4	Q10LP5	Q10LP5 [14-24]	1	1348.6716357	High	High	Not Found	1.6e8	1.7e8		2.60452914237976	High	0	0.002615
High	[K].RFDSEVSGDR.[E]			0.0496652	0	1	1	3	P46465	P46465 [285-294]	1	1167.53889025	High	High	Not Found	9.8e7	8.6e7		3.60539770126343	High	0.0005889	0.01584
High	[R].EKAVIVQPDR.[V]			0.0297829	0	2	2	12	Q0DHF6; A2Y5L9	Q0DHF6 [344-353]; A2Y5L9 [344-353]	1	1154.65279784	High	High	Not Found	4.8e8	5.0e8		3.04068636894226	High	0.0007953	0.02208
High	[K].CNMAGKPAVVTR.[V]	1xCarbamidomethyl [C1]		0.0118409	0	2	2	4	Q2QXR8; B8BJ39	Q2QXR8 [303-314]; B8BJ39 [303-314]	0	1303.66093676	High	High	Not Found	1.0e9	1.1e9		2.73223447799683	High	0	0.0002244
High	[K].SGQESHAACTEFDR.[T]	1xCarbamidomethyl [C9]		0.00011459	0	1	1	10	P35684	P35684 [291-304]	0	1594.65505909	High	High	Not Found	7.9e8	8.2e8		4.64618825912476	High	0	2.144E-07
High	[K].RTCYAQASQIR.[Q]	1xCarbamidomethyl [C3]		0.0302411	0	1	1	2	P49397	P49397 [152-162]	1	1353.6691932	High	High	Not Found	2.2e8	2.1e8		2.2081880569458	High	0	0.003364
High	[K].AIGSGSEGADSSLQEQYNKELTLQEAETIALSILK.[Q]	2xDeamidated [Q/N]		0.000795738	0	1	1	4	Q9LSU1	Q9LSU1 [167-201]	1	3695.83855146	Not Found	Not Found	High			8.9e6	4.79863405227661	High	0	2.469E-05
High	[K].AIGSGSEGADSSLQEQYNKELTLQEAETIALSILK.[Q]	1xDeamidated [Q/N]		0.00196982	0	1	1	4	Q9LSU1	Q9LSU1 [167-201]	1	3694.85453546	Not Found	Not Found	High			1.1e7	4.94270420074463	High	0	2.125E-05
High	[K].VFMADFEDALSPTWENLMR.[G]	1xDeamidated [N16]		0.0316574	0	1	1	1	Q7XUG1	Q7XUG1 [123-141]	0	2273.02531713	Not Found	Not Found	High			2.1e7	3.53826761245728	High	0	0.00106
High	[K].AVDNVNSVIAPALIGKDPTSQAELDNFMVQQLDGTK.[N]	1xDeamidated [Q/N]		0.000171665	0	1	1	17	Q42971	Q42971 [67-102]	1	3799.90585957	High	Not Found	High	1.2e8		2.3e8	5.66648197174072	High	0	2.477E-07
High	[K].AVDNVNSVIAPALIGKDPTSQAELDNFMVQQLDGTK.[N]	2xDeamidated [N6; N26]		0.000454725	0	1	1	4	Q42971	Q42971 [67-102]	1	3800.88987557	Not Found	Not Found	High			5.3e8	5.55849361419678	High	0	3.578E-06
High	[K].SGTLFDNFLITDDPELAK.[T]			5.1858E-05	0	1	1	6	Q9SLY8	Q9SLY8 [334-351]	0	1995.99096337	High	Not Found	High	3.1e8		1.2e8	4.54530954360962	High	0	1.872E-07
High	[R].SGAAVSMPGMMDTVLNLGLNDHVVAGLAHR.[S]			6.42441E-06	0	1	1	1	Q75KR1	Q75KR1 [109-138]	0	3033.50669012	Not Found	Not Found	High			3.4e8	4.7349591255188	High	0	6.962E-10
High	[R].SGAAVSMPGMMDTVLNLGLNDHVVAGLAHR.[S]	1xDeamidated [N]		0.000901095	0	1	1	4	Q75KR1	Q75KR1 [109-138]	0	3034.49070612	Not Found	Not Found	High				3.27790999412537	High	0	0.003721
High	[K].IYIDATEPSFAVAEIWTSMANGGDGKPNYDQNAHR.[Q]			5.88265E-06	0	1	1	4	P17654	P17654 [221-255]	0	3838.77657637	High	Not Found	High	1.1e8		1.1e8	4.9179892539978	High	0	1.121E-09
High	[K].IYIDATEPSFAVAEIWTSMANGGDGKPNYDQNAHR.[Q]	1xDeamidated [N/Q]		3.73477E-07	0	1	1	14	P17654	P17654 [221-255]	0	3839.76059237	High	Not Found	High	5.8e7		8.5e7	6.68648195266724	High	0	6.008E-12
High	[K].IYIDATEPSFAVAEIWTSMANGGDGKPNYDQNAHR.[Q]	2xDeamidated [N/Q]		2.57171E-07	0	1	1	19	P17654	P17654 [221-255]	0	3840.74460837	High	Not Found	High	8.2e7		5.1e8	5.80097436904907	High	0	3.224E-12
High	[K].AVDNVNSVIAPALIGKDPTSQAELDNFMVQQLDGTK.[N]			0.000452375	0	1	1	5	Q42971	Q42971 [67-102]	1	3798.92184357	High	Not Found	Not Found	2.6e8			4.32534027099609	High	0	4.561E-06
High	[K].IYIDATEPSFAVAEIWTSMANGGDGKPNYDQNAHR.[Q]	3xDeamidated [N21; N28; N32]		2.00537E-07	0	1	1	1	P17654	P17654 [221-255]	0	3841.72862437	Not Found	Not Found	High			3.3e8	4.64774513244629	High	0	2.125E-12
High	[K].WNYDGSSTGQAPGEDSEVILYPQAIFKDPFR.[GRK]	1xDeamidated [Q]		0.000520302	0	2	3	3	P14654; P14656	P14654 [53-83]; P14656 [53-83]	1	3488.62810504	High	Not Found	High			9.1e7	5.21052026748657	High	0	1.083E-06
High	[K].TKYPNSDLYWK.[K]			0.0122756	0	1	2	9	P31924	P31924 [446-456]	1	1414.70014188	High	High	Not Found	7.1e8	7.3e8		3.39069271087646	High	0	0.0002149
High	[R].AIIISVIDNLVK.[G]			0.0280174	0	1	1	2	Q6AV34	Q6AV34 [375-386]	0	1297.80896407	Not Found	Not Found	High			1.3e8	2.99251842498779	High	0	0.0008646
High	[R].AITVFSPDGHLFQVEYALEAVR.[K]			7.0404E-05	0	2	2	7	A2YXU2; A2Z3I9	A2YXU2 [7-28]; A2Z3I9 [7-28]	0	2462.27143559	High	Not Found	High	5.7e7		1.6e8	4.3179087638855	High	0	3.829E-08
High	[R].AITVFSPDGHLFQVEYALEAVR.[K]	1xDeamidated [Q13]		0.00117967	0	2	2	3	A2YXU2; A2Z3I9	A2YXU2 [7-28]; A2Z3I9 [7-28]	0	2463.25545159	High	Not Found	High				3.52892160415649	High	0.0005889	0.01581
High	[R].EQLTETVESLLDLK.[V]			0.00179453	0	1	1	6	O04226	O04226 [135-148]	0	1617.85815843	High	Not Found	High	1.6e8		1.5e8	3.32306027412415	High	0	8.53E-06
High	[R].FSYGEPMTVESTTQAICDLALR.[F]	1xCarbamidomethyl [C17]		2.63021E-05	0	1	1	6	Q9LSU1	Q9LSU1 [101-122]	0	2489.16868661	High	Not Found	Not Found	2.2e8			4.39346694946289	High	0	2.068E-07
High	[R].FSYGEPMTVESTTQAICDLALR.[F]	1xDeamidated [Q14]; 1xCarbamidomethyl [C17]		0.0359421	0	1	1	2	Q9LSU1	Q9LSU1 [101-122]	0	2490.15270261	Not Found	Not Found	High				2.44141721725464	High	0	0.001319
High	[K].WNYDGSSTGQAPGEDSEVILYPQAIFKDPFR.[GRK]			0.000999468	0	2	3	5	P14654; P14656	P14654 [53-83]; P14656 [53-83]	1	3487.64408904	High	Not Found	High	3.3e8		7.3e7	3.18520617485046	High	0.0007646	0.01986
High	[R].VNDQYLLNLLLK.[I]			0.00193946	0	1	1	4	Q0JF58	Q0JF58 [602-613]	0	1445.83624139	High	Not Found	High	4.1e7		1.0e8	3.84991645812988	High	0	5.432E-05
High	[R].GTLLTALAELGHEATINEAVR.[R]			1.97106E-06	0	1	1	6	Q6Z6L4	Q6Z6L4 [666-686]	0	2179.1717216	High	Not Found	High	3.1e8		1.3e9	4.71723127365112	High	0	1.011E-07
High	[K].NDFGSIDILVHSLANGPEVTKPLLETSR.[R]	2xDeamidated [N1; N15]		0.0215941	0	1	1	1	Q6Z0I4	Q6Z0I4 [191-218]	0	3024.55242151	Not Found	Not Found	High				3.24240493774414	High	0	0.0005584
High	[R].QLDYVPATISCLEEVVR.[E]	1xCarbamidomethyl [C11]		0.0138184	0	1	1	3	Q7FAS1	Q7FAS1 [259-275]	0	1992.0106533	High	Not Found	High	1.2e8		1.2e8	3.30027508735657	High	0	0.0002628
High	[R].NPEEIPWGETGAEFVVESTGVFTDKDK.[A]			2.35082E-06	0	1	1	91	Q7FAH2	Q7FAH2 [83-109]	1	2981.40508774	High	High	High	1.5e8		6.3e7	4.53261756896973	High	0	1.301E-10
High	[R].NPEEIPWGETGAEFVVESTGVFTDKDK.[A]	1xDeamidated [N1]		5.52798E-06	0	1	1	94	Q7FAH2	Q7FAH2 [83-109]	1	2982.38910374	High	High	High				3.86401343345642	High	0	5.45E-10
High	[K].MDATANDVPSEFDVQGYPTLYFVTPSGK.[M]	1xDeamidated [N/Q]		0.01178	0	1	1	10	Q53LQ0	Q53LQ0 [442-469]	0	3050.39755996	High	Not Found	High			1.3e8	3.74690937995911	High	0	0.0001999
High	[K].TVGGGDDAFNTFFSETGAGK.[H]			1.05655E-05	0	1	1	5	Q53M52	Q53M52 [41-60]	0	1977.88247555	High	Not Found	Not Found	3.9e8			4.72348928451538	High	0	1.604E-09
High	[K].TVGGGDDAFNTFFSETGAGK.[H]	1xDeamidated [N10]		7.80923E-05	0	1	1	1	Q53M52	Q53M52 [41-60]	0	1978.86649155	High	Not Found	Not Found				4.76232051849365	High	0	4.561E-08
High	[R].ATSGGLLVTEATGVSDTAQGYPDTPGIWTQQQVEAWKPIVDAVHR.[K]	1xDeamidated [Q]		0.000949008	0	1	1	14	Q69TH8	Q69TH8 [59-103]	0	4751.35875278	High	Not Found	High	1.7e7		1.7e7	4.50181484222412	High	0	6.92E-06
High	[K].DPTSQAELDNFMVQQLDGTKNEWGWCK.[Q]	1xCarbamidomethyl [C26]		1.17802E-05	0	1	1	3	Q42971	Q42971 [83-109]	1	3197.43027369	High	Not Found	Not Found				5.92469596862793	High	0	1.922E-09
High	[K].DPTSQAELDNFMVQQLDGTKNEWGWCK.[Q]	1xDeamidated [N/Q]; 1xCarbamidomethyl [C26]		0.00166904	0	1	1	6	Q42971	Q42971 [83-109]	1	3198.41428969	High	Not Found	High	5.2e8			5.66555738449097	High	0	2.425E-05
High	[K].EVILPSFDMEGVWR.[G]			0.000308302	0	1	1	8	Q7G764	Q7G764 [135-148]	0	1677.83050401	High	Not Found	High	2.4e8		3.7e8	3.32151341438293	High	0	3.181E-05
High	[R].YAIICQENGLVPIVEPEILVDGPHDIDR.[C]	1xCarbamidomethyl [C5]		0.0168849	0	1	1	2	P17784	P17784 [169-196]	0	3174.61397536	Not Found	Not Found	High			4.1e8	3.70396089553833	High	0	0.0003678
High	[R].YAIICQENGLVPIVEPEILVDGPHDIDR.[C]	1xDeamidated [N/Q]; 1xCarbamidomethyl [C5]		4.4622E-05	0	1	1	20	P17784	P17784 [169-196]	0	3175.59799136	High	Not Found	High	9.8e8		1.8e8	5.29008626937866	High	0	1.951E-07
High	[R].YAIICQENGLVPIVEPEILVDGPHDIDR.[C]	2xDeamidated [Q6; N8]; 1xCarbamidomethyl [C5]		5.47098E-06	0	1	1	5	P17784	P17784 [169-196]	0	3176.58200736	High	Not Found	High	1.8e8		1.3e9	5.17140007019043	High	0	5.353E-10
High	[K].LFVQVIDPEEEERFDFDPLDDTK.[T]			0.0100922	0	1	1	7	Q0E4K1	Q0E4K1 [269-291]	1	2796.32504661	High	Not Found	High	1.5e8		8.0e8	2.9304313659668	High	0.005181	0.09581
High	[K].LFVQVIDPEEEERFDFDPLDDTK.[T]	1xDeamidated [Q4]		0.0440055	0	1	1	1	Q0E4K1	Q0E4K1 [269-291]	1	2797.30906261	High	Not Found	Not Found				2.63636493682861	High	0	0.001866
High	[R].ECLPLILIIR.[N]	1xCarbamidomethyl [C2]		0.0174129	0	1	1	8	P49398	P49398 [40-49]	0	1239.7493411	High	Not Found	High	7.1e7		1.1e8	2.80359220504761	High	0	0.00247
High	[K].QAFDDAIAELDTLGEESYK.[D]			0.00301135	0	1	1	4	Q06967	Q06967 [203-221]	0	2114.9764354	High	Not Found	High				4.26615381240845	High	0	2.998E-05
High	[K].NDFGSIDILVHSLANGPEVTKPLLETSR.[R]			2.359E-05	0	1	1	8	Q6Z0I4	Q6Z0I4 [191-218]	0	3022.58438951	High	Not Found	High	1.1e8			4.03231191635132	High	0	2.796E-07
High	[K].NDFGSIDILVHSLANGPEVTKPLLETSR.[R]	1xDeamidated [N15]		1.37851E-06	0	1	1	5	Q6Z0I4	Q6Z0I4 [191-218]	0	3023.56840551	High	Not Found	High	9.1e7		1.4e7	4.95877122879028	High	0	6.623E-06
High	[K].EVGLPSGVLNIVTGLGSEAGAPLSSHPGVDK.[V]			8.60216E-07	0	1	1	4	B3VMC0	B3VMC0 [203-233]	0	2957.55784042	High	Not Found	High	6.8e8		9.1e8	4.60225915908813	High	0	2.42E-11
High	[K].EVGLPSGVLNIVTGLGSEAGAPLSSHPGVDK.[V]	1xDeamidated [N10]		0.000230651	0	1	1	3	B3VMC0	B3VMC0 [203-233]	0	2958.54185642	High	Not Found	High			4.5e8	3.92344641685486	High	0	2.765E-07
High	[K].ESPMPDTSELFTNVYVK.[G]	1xDeamidated [N13]		0.00998862	0	1	1	2	Q6Z5N4	Q6Z5N4 [355-371]	0	1957.90993632	High	Not Found	Not Found	5.6e8			3.01785039901733	High	0	0.0004569
High	[R].FVIQGFGNVGSWAAQLISEAGGK.[V]			2.33056E-07	0	1	1	40	A2XMV1	A2XMV1 [209-231]	0	2336.20335609	High	High	High	6.2e7	6.2e7	1.9e8	5.6794638633728	High	0	1.8E-10
High	[R].NPEEIPWAAAGAEYVVESTGVFTDKDK.[A]	1xDeamidated [N1]		0.000124495	0	1	1	35	Q6K5G8	Q6K5G8 [83-109]	1	2924.38362448	High	High	High	5.9e5		1.2e8	4.18780565261841	High	0	1.136E-06
High	[K].NMITGTSQADCAVLIIDSTTGGFEAGISK.[D]	1xCarbamidomethyl [C11]		2.44615E-05	0	1	1	237	O64937	O64937 [101-129]	0	2957.42306309	High	High	High	4.3e7	1.7e7	3.3e7	6.33166170120239	High	0	6.51E-09
High	[K].NMITGTSQADCAVLIIDSTTGGFEAGISK.[D]	1xDeamidated [Q/N]; 1xCarbamidomethyl [C11]		7.37653E-05	0	1	1	148	O64937	O64937 [101-129]	0	2958.40707909	High	High	High	4.1e7	8.2e6	2.6e7	5.99683427810669	High	0	1.339E-06
High	[RK].SSQTCLDPDASTSVLGIILGGGAGTR.[L]	1xCarbamidomethyl [C5]		0.0186135	0	1	2	2	Q69T99	Q69T99 [57-82]	0	2533.25625595	High	Not Found	Not Found	3.6e7			3.12667751312256	High	0	0.0004339
High	[RK].SSQTCLDPDASTSVLGIILGGGAGTR.[L]	1xDeamidated [Q3]; 1xCarbamidomethyl [C5]		0.00851199	0	1	2	2	Q69T99	Q69T99 [57-82]	0	2534.24027195	Not Found	Not Found	High				2.79709911346436	High	0	0.0001159
High	[K].LEFYFDTNPFFK.[N]			0.00271526	0	1	2	3	B8AW64	B8AW64 [176-187]	0	1567.74675769	High	Not Found	High	1.0e7			3.75444173812866	High	0	1.706E-05
High	[K].LNLPVLPTTTIGSFPQTVELR.[R]			1.05109E-05	0	2	2	6	Q2QLY5; Q2QLY4	Q2QLY5 [428-448]; Q2QLY4 [428-448]	0	2296.29110845	High	Not Found	Not Found	8.7e8			3.11805629730225	High	0	0.0003656
High	[K].LNLPVLPTTTIGSFPQTVELR.[R]	1xDeamidated [Q16]		0.0165417	0	2	2	1	Q2QLY5; Q2QLY4	Q2QLY5 [428-448]; Q2QLY4 [428-448]	0	2297.27512445	Not Found	Not Found	High			8.1e7	2.28271889686584	High	0	0.0003561
High	[K].ANLEYAVEAAADFLNK.[A]			1.9813E-06	0	2	2	88	Q0DHF6; A2Y5L9	Q0DHF6 [235-250]; A2Y5L9 [235-250]	0	1738.8646408	High	High	High	3.0e8	1.3e7	2.4e9	6.4431939125061	High	0	1.232E-10
High	[K].AFGAELVLTDPLLGMK.[G]			9.26564E-05	0	1	1	7	Q9XEA8	Q9XEA8 [114-129]	0	1674.91350534	High	Not Found	High	6.3e7		2.4e8	4.14651107788086	High	0	5.555E-07
High	[R].DSVVALGGPSWTVLLGR.[R]			0.00285948	0	1	2	2	A2YPX3	A2YPX3 [125-141]	0	1726.94864524	Not Found	Not Found	High				3.35144567489624	High	0	0.0003824
High	[K].MILVGLPEKPLQIPTFALVGGGK.[I]			0.000150027	0	1	1	8	Q0JA75	Q0JA75 [293-315]	0	2378.38798577	High	Not Found	High	1.7e8			4.18264770507813	High	0	1.355E-07
High	[K].MILVGLPEKPLQIPTFALVGGGK.[I]	1xDeamidated [Q12]		0.000405735	0	1	1	1	Q0JA75	Q0JA75 [293-315]	0	2379.37200177	High	Not Found	Not Found				4.61555242538452	High	0	7.145E-07
High	[R].SVDPVFQELLY.[-]			0.0383896	0	1	4	2	A2YL07	A2YL07 [486-496]	0	1309.66744479	High	Not Found	Not Found	4.3e7			2.9303412437439	High	0	0.001484
High	[K].DVVPFNFLTPLR.[I]			0.003517	0	1	1	11	Q0JMH0	Q0JMH0 [378-389]	0	1417.78381195	High	Not Found	High	7.3e7		1.9e8	2.85958099365234	High	0	6.178E-05
High	[R].SLLTEECDVLIPAALGGVINK.[D]	1xCarbamidomethyl [C7]		2.51036E-05	0	1	1	9	A2XMV1	A2XMV1 [276-296]	0	2212.18934582	High	Not Found	High	1.2e8		1.2e8	4.3514142036438	High	0	1.384E-05
High	[R].NPDEIPWAEAGAEYVVESTGVFTDKEK.[A]			8.30989E-08	0	1	1	175	A2YQT7	A2YQT7 [83-109]	1	2981.40508774	High	High	High	9.1e7	6.2e8	9.2e9	5.01570272445679	High	0	2.681E-08
High	[R].NPDEIPWAEAGAEYVVESTGVFTDKEK.[A]	1xDeamidated [N1]		0.000791626	0	1	1	32	A2YQT7	A2YQT7 [83-109]	1	2982.38910374	High	High	High			8.1e8	4.18023204803467	High	0	2.183E-06
High	[R].LISQIISSLTTSLR.[F]			0.000163843	0	1	1	12	P28752	P28752 [230-243]	0	1531.90538349	High	Not Found	High	1.2e8		7.5e8	4.00783634185791	High	0	1.56E-07
High	[R].NPEEIPWAAAGAEYVVESTGVFTDKDK.[A]			4.35353E-09	0	1	1	316	Q6K5G8	Q6K5G8 [83-109]	1	2923.39960848	High	High	High	6.9e9	7.7e8	1.3e10	6.25193643569946	High	0	3.534174E-15
High	[R].VPITVIKPIALSGEPPALTLSNLSFK.[S]			0.00263224	0	1	1	2	Q6ESI7	Q6ESI7 [729-754]	0	2705.58516502	Not Found	Not Found	High			4.1e8	3.78075456619263	High	0	0.004608
High	[K].DVTELIGNTPLVYLNR.[V]	1xDeamidated [N8]		0.0247895	0	1	1	1	Q9XEA6	Q9XEA6 [8-23]	0	1817.96435522	Not Found	Not Found	High				3.45127463340759	High	0	0.0007053
High	[R].DKSLLVWDLTNPVQNVGEGAGASEYGVPFR.[R]			0.00152049	0	1	1	6	P49027	P49027 [40-69]	1	3218.61166683	High	Not Found	High	4.7e7		4.8e7	4.05186605453491	High	0	0.0001259
High	[R].FVIQGFGNVGSWAAQLISEAGGK.[V]	1xDeamidated [N/Q]		0.000246723	0	1	1	8	A2XMV1	A2XMV1 [209-231]	0	2337.18737209	High	High	High		5.2e6		4.83137941360474	High	0	1.551E-06
High	[K].SIDTETFLEFLK.[T]			0.0057184	0	1	1	8	Q84TA3	Q84TA3 [427-438]	0	1442.74133792	High	Not Found	High	7.5e7		1.0e8	3.41702556610107	High	0	0.0006118
High	[K].QIGLLPGVVFDSTPLGVK.[F]			0.00166042	0	1	1	4	Q0JL46	Q0JL46 [647-664]	0	1840.05786129	High	Not Found	High			5.9e6	3.60201406478882	High	0	5.87E-05
High	[K].MKDDPQFSYEETVQIAISALQSVLQEDFK.[A]			0.00644016	0	1	1	1	Q9LSU3	Q9LSU3 [183-211]	1	3359.63516386	Not Found	High	Not Found		2.5e7		3.0850236415863	High	0	7.279E-05
High	[K].MKDDPQFSYEETVQIAISALQSVLQEDFK.[A]	1xDeamidated [Q]		0.000249293	0	1	1	3	Q9LSU3	Q9LSU3 [183-211]	1	3360.61917986	Not Found	Not Found	High				4.62210035324097	High	0	3.149E-07
High	[K].VAILGASGGIGQPLALLMK.[M]			0.000117597	0	1	1	14	Q42972	Q42972 [47-65]	0	1809.06665188	High	Not Found	High	3.7e8		3.9e8	4.35678100585938	High	0	2.432E-06
High	[R].SGFEGAWTSNPLIFDNSYFTELVSGEK.[E]	1xDeamidated [N16]		0.0136067	0	1	1	1	Q9FE01	Q9FE01 [174-200]	0	2996.38362448	High	Not Found	Not Found	3.8e6			3.81155347824097	High	0	0.0002564
High	[K].IPVLETPDGPVFESNAIAR.[Y]			1.45688E-05	0	1	1	3	Q6YW46	Q6YW46 [54-72]	0	2025.06513138	High	Not Found	Not Found	3.2e8			3.38037133216858	High	0	2.744E-09
High	[K].IPVLETPDGPVFESNAIAR.[Y]	1xDeamidated [N15]		0.00396134	0	1	1	1	Q6YW46	Q6YW46 [54-72]	0	2026.04914738	High	Not Found	Not Found				3.43456792831421	High	0	3.235E-05
High	[K].VPILETPDGPVFESNAIAR.[Y]			0.00294966	0	1	1	2	Q9ZRI7	Q9ZRI7 [54-72]	0	2025.06513138	High	Not Found	Not Found				2.96369504928589	High	0	1.973E-05
High	[K].GILGYVEEDLVSTDFQGDNR.[S]			5.27607E-06	0	1	1	11	Q7FAH2	Q7FAH2 [274-293]	0	2227.05133164	High	Not Found	Not Found	3.0e9			6.0398211479187	High	0	5.041E-10
High	[K].GILGYVEEDLVSTDFQGDNR.[S]	1xDeamidated [Q/N]		9.02865E-05	0	1	1	2	Q7FAH2	Q7FAH2 [274-293]	0	2228.03534764	Not Found	Not Found	High				5.19885873794556	High	0	5.795E-08
High	[K].SFVSEYPIVSIEDPFDQDDWEHYAK.[M]			1.34096E-05	0	1	1	16	Q42971	Q42971 [291-315]	0	3016.35232393	High	Not Found	High	1.1e10		9.6e9	4.44071197509766	High	0	2.937E-05
High	[K].SFVSEYPIVSIEDPFDQDDWEHYAK.[M]	1xDeamidated [Q17]		0.000102243	0	1	1	6	Q42971	Q42971 [291-315]	0	3017.33633993	High	Not Found	High	7.9e7		4.8e7	4.03805541992188	High	0	7.101E-08
High	[K].LFQDKESLYPLLNFLK.[A]			0.019693	0	1	1	8	P30298	P30298 [165-180]	1	1968.08407601	High	Not Found	High	8.4e7		3.7e8	2.45499992370605	High	0.0004541	0.01248
High	[K].FALLDTIKEEVPADMWSPAMK.[S]			0.000150807	0	1	1	18	O04986	O04986 [124-144]	1	2392.19271633	High	Not Found	High	1.8e8		2.4e8	4.77922630310059	High	0	3.382E-05
High	[K].FGDDEFGHMLVDILK.[K]			0.000483896	0	1	1	4	Q0J8G4	Q0J8G4 [72-86]	0	1735.83598327	High	Not Found	High			7.8e7	3.46965575218201	High	0	2.528E-05
High	[K].NAVGLVRPVSVAFQVINGFR.[M]			0.00102569	0	1	1	4	P25778	P25778 [269-288]	0	2143.2134674	Not Found	Not Found	High			1.9e8	4.17236614227295	High	0	2.821E-05
High	[K].NAVGLVRPVSVAFQVINGFR.[M]	1xDeamidated [N17]		0.00877976	0	1	1	1	P25778	P25778 [269-288]	0	2144.1974834	High	Not Found	Not Found	1.2e8			2.73861050605774	High	0	0.000122
High	[K].DVTELIGNTPLVYLNR.[V]			0.000354597	0	1	1	8	Q9XEA6	Q9XEA6 [8-23]	0	1816.98033922	High	Not Found	High	3.0e8		5.9e8	4.30455636978149	High	0	6.015E-07
High	[R].LLGVTTLDVVR.[A]			0.00924478	0	1	1	3	Q42972	Q42972 [186-196]	0	1185.72014911	High	Not Found	Not Found	2.2e8			2.45248198509216	High	0	0.0005544
High	[K].VIATGLPASPGAAVGQIVFTAEDAEAWHAQGK.[D]	2xDeamidated [Q16; Q30]		0.000192394	0	1	1	5	Q6AVA8	Q6AVA8 [465-496]	0	3164.58986963	High	Not Found	High			2.6e8	4.43568754196167	High	0	1.733E-06
High	[K].VIATGLPASPGAAVGQIVFTAEDAEAWHAQGK.[D]	1xDeamidated [Q]		0.00342719	0	1	1	2	Q6AVA8	Q6AVA8 [465-496]	0	3163.60585363	High	Not Found	Not Found	5.6e7			3.20889973640442	High	0	2.531E-05
High	[R].EVFEGHLGGRPNQIDAAAGDAAR.[A]	1xDeamidated [N/Q]		0.0557478	0	1	1	2	Q7XUG1	Q7XUG1 [392-414]	0	2352.13271068	High	Not Found	Not Found	2.7e8			2.4344310760498	High	0	0.002868
High	[K].VTVANIEEGGQFTISGAEEILK.[A]			0.000771382	0	1	1	6	Q9FR35	Q9FR35 [139-160]	0	2305.19218218	High	High	High				4.84752225875854	High	0	6.952E-05
High	[K].VTVANIEEGGQFTISGAEEILK.[A]	1xDeamidated [Q/N]		0.0253008	0	1	1	10	Q9FR35	Q9FR35 [139-160]	0	2306.17619818	High	High	High	2.0e7		6.2e7	3.94324946403503	High	0.0005599	0.01505
High	[K].VTVANIEEGGQFTISGAEEILK.[A]	2xDeamidated [N5; Q11]		0.0256912	0	1	1	2	Q9FR35	Q9FR35 [139-160]	0	2307.16021418	Not Found	Not Found	High				3.36155009269714	High	0	0.0007446
High	[K].QAFDEAISELDTLGEESYK.[D]			1.2887E-06	0	2	2	7	Q6ZKC0; Q84J55	Q6ZKC0 [198-216]; Q84J55 [208-226]	0	2144.98700006	High	Not Found	High	4.9e8		7.6e8	6.33719158172607	High	0	1.032E-10
High	[R].TVPAAVPAIVFLSGGQSEEEATVNLNAMNK.[L]			5.70256E-06	0	1	1	627	Q5N725	Q5N725 [254-283]	0	3057.55612584	High	High	High	2.2e8	4.1e8	1.2e9	5.31323289871216	High	0	1.069E-08
High	[R].TVPAAVPAIVFLSGGQSEEEATVNLNAMNK.[L]	1xDeamidated [N/Q]		4.56346E-06	0	1	1	305	Q5N725	Q5N725 [254-283]	0	3058.54014184	High	High	High	4.1e8	1.7e7	1.6e7	5.17901372909546	High	0	7.675E-07
High	[R].TVPAAVPAIVFLSGGQSEEEATVNLNAMNK.[L]	2xDeamidated [Q/N]		0.00548676	0	1	1	11	Q5N725	Q5N725 [254-283]	0	3059.52415784	High	High	High	2.2e7	1.9e6		2.77400159835815	High	0.0006952	0.01918
High	[R].TVPAAVPAIVFLSGGQSEEEATVNLNAMNK.[L]	1xOxidation [M28]		0.0138896	0	1	1	35	Q5N725	Q5N725 [254-283]	0	3073.55104084	High	High	High				3.65869975090027	High	0	0.000893
High	[R].TVPAAVPAIVFLSGGQSEEEATVNLNAMNK.[L]	1xDeamidated [N/Q]; 1xOxidation [M28]		0.00725278	0	1	1	4	Q5N725	Q5N725 [254-283]	0	3074.53505684	High	Not Found	High				3.35961103439331	High	0	0.002273
High	[K].WLQTITSLPILVK.[G]			0.00148162	0	1	1	4	Q7FAS1	Q7FAS1 [219-231]	0	1511.91957709	High	Not Found	High			2.0e8	4.22391891479492	High	0	1.323E-05
High	[K].WTVQQAAELSVAAPTIEASLDSR.[F]			0.000279395	0	1	1	13	Q9LI00	Q9LI00 [269-291]	0	2443.24634296	High	Not Found	High	6.4e7		5.9e7	4.40577983856201	High	0	8.308E-06
High	[K].WTVQQAAELSVAAPTIEASLDSR.[F]	1xDeamidated [Q]		0.0012684	0	1	1	9	Q9LI00	Q9LI00 [269-291]	0	2444.23035896	Not Found	Not Found	High			7.6e7	4.50660991668701	High	0	0.0001211
High	[K].WTVQQAAELSVAAPTIEASLDSR.[F]	2xDeamidated [Q4; Q5]		0.0241645	0	1	1	1	Q9LI00	Q9LI00 [269-291]	0	2445.21437496	Not Found	Not Found	High			5.9e7	3.09233856201172	High	0	0.0006727
High	[K].AHGLAPEIPEDLYFLIK.[K]			0.000222435	0	1	2	17	Q69UI1	Q69UI1 [77-93]	0	1926.03712583	High	Not Found	High	6.7e8		1.1e9	3.88657402992249	High	0	3.681E-05
High	[R].DLAEEILQLSK.[N]			0.00557251	0	1	4	8	A2YL07	A2YL07 [434-444]	0	1258.68890848	High	Not Found	High	5.7e8		3.9e8	3.65201282501221	High	0	6.334E-05
High	[K].GAIPALPTVAVAQELISK.[A]			0.000202626	0	1	1	9	Q0J8G4	Q0J8G4 [316-333]	0	1778.04221123	High	Not Found	High	4.2e8		6.1e8	3.22508597373962	High	0	0.0008725
High	[K].AFVDLVDASGYAYAVMPSAK.[G]			0.000162154	0	1	2	8	A2XFI3	A2XFI3 [271-290]	0	2075.01540402	High	Not Found	High	6.0e7		5.8e7	4.69244956970215	High	0	2.434E-05
High	[R].LANNLEELILK.[E]			0.0094864	0	1	2	4	Q01K11	Q01K11 [256-266]	0	1269.74127843	High	Not Found	Not Found	3.2e8			3.41754150390625	High	0	0.0001392
High	[R].EVFEGHLGGRPNQIDAAAGDAAR.[A]			0.000939226	0	1	1	5	Q7XUG1	Q7XUG1 [392-414]	0	2351.14869468	High	Not Found	Not Found	8.4e8			3.74663400650024	High	0	2.901E-06
High	[K].GTPWGSAAVMDSGVLQEIAGAK.[G]			4.11418E-06	0	1	1	8	Q7G764	Q7G764 [220-241]	0	2145.0644794	High	Not Found	High	1.3e9		1.8e9	4.75598478317261	High	0	3.33E-10
High	[K].LAGPQLVQMFIGDGAK.[L]			0.000352764	0	1	1	4	P46465	P46465 [241-256]	0	1644.87778856	High	Not Found	High	1.1e8		2.5e7	3.98477697372437	High	0	7.685E-07
High	[K].ALSSAYVPIGAIMVSPEISDVIHSQSNK.[L]			0.00145124	0	1	2	1	Q01K11	Q01K11 [341-368]	0	2913.5026338	High	Not Found	Not Found	1.2e8			4.4183406829834	High	0	5.991E-06
High	[R].ILGHEAGGIVESVGEGVTELAPGDHVLPVFTGECK.[E]	1xCarbamidomethyl [C34]		1.95742E-08	0	1	1	18	Q0ITW7	Q0ITW7 [66-100]	0	3573.78937331	High	Not Found	High	5.6e9		4.6e9	5.44164562225342	High	0	1.623E-11
High	[R].SLLGESNEFVGDKVAYALSQGLK.[V]			1.31345E-05	0	1	1	7	P48494	P48494 [101-123]	1	2425.26093042	High	Not Found	High	1.4e9		1.0e9	3.26702356338501	High	0	8.419E-08
High	[R].SLLGESNEFVGDKVAYALSQGLK.[V]	1xDeamidated [Q/N]		0.000702695	0	1	1	2	P48494	P48494 [101-123]	1	2426.24494642	High	Not Found	Not Found				3.73913884162903	High	0	1.781E-06
High	[R].LLGTVTIASGGVMPNIHNLLLPK.[K]			0.000326384	0	1	1	3	Q6ZL42	Q6ZL42 [98-120]	0	2358.35774825	High	Not Found	High	1.8e8		9.3e7	3.76727104187012	High	0	4.973E-07
High	[R].FDGALNVDVNEFQTNLVPYPR.[I]			8.44046E-05	0	1	1	4	Q53M52	Q53M52 [244-264]	0	2408.18809989	High	Not Found	Not Found	2.8e8			4.53735494613647	High	0	5.158E-08
High	[R].FDGALNVDVNEFQTNLVPYPR.[I]	1xDeamidated [Q/N]		8.48431E-05	0	1	1	7	Q53M52	Q53M52 [244-264]	0	2409.17211589	Not Found	Not Found	High				4.53376436233521	High	0	1.012E-07
High	[K].EFSTEEEAIELANDTHYGLAGAVLSGDR.[E]			7.01605E-06	0	1	1	4	B3VMC0	B3VMC0 [403-430]	0	2994.39631391	High	Not Found	High	4.8e8		3.3e8	4.64975070953369	High	0	2.119E-09
High	[K].EFSTEEEAIELANDTHYGLAGAVLSGDR.[E]	1xDeamidated [N13]		0.000126446	0	1	1	4	B3VMC0	B3VMC0 [403-430]	0	2995.38032991	High	Not Found	High				4.83192348480225	High	0	1.039E-06
High	[K].EIPVDAVFQKDEMIDIIGVTK.[G]			0.0110167	0	1	1	3	P35684	P35684 [205-225]	1	2360.24177495	High	Not Found	High	1.4e8			2.63806700706482	High	0	0.0001792
High	[K].EIPVDAVFQKDEMIDIIGVTK.[G]	1xDeamidated [Q9]		0.0563094	0	1	1	1	P35684	P35684 [205-225]	1	2361.22579095	Not Found	Not Found	High			1.5e8	2.12238168716431	High	0	0.002849
High	[R].GQVVNGDKDVVYTHK.[S]			0.00439303	0	1	1	3	O04226	O04226 [697-711]	1	1658.84965948	High	High	Not Found	1.1e8	1.8e8		3.33471512794495	High	0	3.847E-05
High	[K].INPLVPVDLVIDHSVQVDVAR.[S]			9.02865E-05	0	1	1	12	Q6YZX6	Q6YZX6 [118-138]	0	2298.28160639	High	Not Found	High	6.4e8		1.5e8	3.70616292953491	High	0	1.186E-07
High	[R].IFGHEAGGIVESVGEGVTDLAPGDHVLPVFTGECK.[E]	1xCarbamidomethyl [C34]		2.51022E-08	0	1	1	32	Q2R8Z5	Q2R8Z5 [66-100]	0	3593.75807319	High	Not Found	High	8.2e9		1.8e8	5.22273683547974	High	0	4.899E-08
High	[K].VPGVTDVQLKPR.[K]			0.0186135	0	1	1	1	Q8W1L6	Q8W1L6 [296-307]	0	1308.76341086	Not Found	High	Not Found		4.1e8		1.77828252315521	High	0	0.0004324
High	[K].TLNNNVADIIDEHGQDAWEGFPFTAEK.[M]			1.54234E-05	0	1	1	5	Q7Y0E8	Q7Y0E8 [289-315]	0	3031.40681908	High	Not Found	High	4.0e8		4.7e7	3.90778350830078	High	0	3.019E-08
High	[K].TLNNNVADIIDEHGQDAWEGFPFTAEK.[M]	1xDeamidated [N]		4.57933E-05	0	1	1	2	Q7Y0E8	Q7Y0E8 [289-315]	0	3032.39083508	Not Found	Not Found	High				5.01393890380859	High	0	1.856E-08
High	[K].ENLDIFNWELTDEER.[E]			0.000553679	0	1	1	4	Q7G764	Q7G764 [272-286]	0	1922.87666192	High	Not Found	High			8.3e7	3.78477787971497	High	0	1.204E-06
High	[R].EATAFLLDVLKPNLPEHAFLQTK.[V]	1xDeamidated [N/Q]		0.000459462	0	1	2	2	Q2QYW2	Q2QYW2 [575-597]	0	2596.40211576	Not Found	Not Found	High				4.01616525650024	High	0	8.777E-07
High	[R].RAEQMLINNPSR.[V]			0.00185116	0	1	1	8	P37833	P37833 [56-67]	1	1428.73760676	High	High	Not Found	1.7e9	1.8e9		3.97381329536438	High	0	8.988E-06
High	[K].WNYDGSSTGQAPGEDSEVILYPQAIFK.[D]			4.84795E-05	0	2	3	11	P14654; P14656	P14654 [53-79]; P14656 [53-79]	0	2972.39485745	High	Not Found	High	1.5e9		3.9e7	4.34603261947632	High	0	1.478E-06
High	[R].DILSNFDTLLPK.[F]			0.00344497	0	1	1	11	Q0JKD0	Q0JKD0 [1590-1601]	0	1375.74675769	High	Not Found	High	1.4e8		1.9e8	3.22973418235779	High	0	0.001063
High	[K].VFFTNSGSEANDSQVK.[LI]			0.00017986	0	1	4	8	Q01K11	Q01K11 [165-180]	0	1729.80276879	High	High	Not Found	6.5e8	6.0e8		4.2682933807373	High	0	2.272E-07
High	[K].LPFADASVGSVLAVIK.[K]			0.00202148	0	1	1	3	A2XYW4	A2XYW4 [49-64]	0	1586.91521992	Not Found	Not Found	High			2.7e8	3.84366059303284	High	0	2.519E-05
High	[R].SIAFNYIGVDGQEYAIGPWGGGEGTSTEIK.[L]	1xDeamidated [N/Q]		1.45183E-06	0	1	2	30	Q0JMY8	Q0JMY8 [39-68]	0	3117.46875101	High	Not Found	High	5.5e7		2.1e7	6.25653982162476	High	0	1.306E-07
High	[R].SIAFNYIGVDGQEYAIGPWGGGEGTSTEIK.[L]	2xDeamidated [N5; Q12]		0.000494029	0	1	2	1	Q0JMY8	Q0JMY8 [39-68]	0	3118.45276701	Not Found	Not Found	High				5.01298952102661	High	0	9.937E-07
High	[K].VDTESNISTTLTVFDVLPSTK.[L]	1xDeamidated [N6]		0.0121498	0	1	1	2	Q84P97	Q84P97 [72-92]	0	2268.14931472	Not Found	Not Found	High			1.3e8	2.43996024131775	High	0	0.000211
High	[K].WGNIQFPLPFGR.[V]			0.00364669	0	1	1	4	Q2QNG7	Q2QNG7 [230-241]	0	1431.75318057	High	Not Found	High			6.1e7	3.41444206237793	High	0	0.00111
High	[K].SGTTPLSPAIAFILEK.[V]			0.00142887	0	1	1	6	Q0JPA6	Q0JPA6 [109-124]	0	1644.92069918	High	Not Found	High	9.9e7		2.1e8	3.02270984649658	High	0	0.003407
High	[R].ISSVNAISALCEATGANVTEVAYAVGK.[D]	1xCarbamidomethyl [C11]		6.29261E-06	0	1	1	2	Q9AUV6	Q9AUV6 [227-253]	0	2695.36072097	High	Not Found	Not Found	1.9e8			4.2489185333252	High	0	6.729E-10
High	[R].ISSVNAISALCEATGANVTEVAYAVGK.[D]	1xDeamidated [N]; 1xCarbamidomethyl [C11]		0.000929545	0	1	1	3	Q9AUV6	Q9AUV6 [227-253]	0	2696.34473697	Not Found	Not Found	High			9.2e7	4.25577831268311	High	0	0.0009478
High	[K].LAMQEFMILPTGAASFK.[E]			1.37616E-05	0	1	1	7	Q42971	Q42971 [169-185]	0	1854.94923888	High	Not Found	High	4.0e9		6.3e9	5.26392889022827	High	0	8.814E-09
High	[K].LAMQEFMILPTGAASFK.[E]	1xOxidation [M7]		0.0684058	0	1	1	3	Q42971	Q42971 [169-185]	0	1870.94415388	High	Not Found	Not Found	6.1e8			2.35224676132202	High	0	0.003998
High	[R].VEIESLFDGTDFSEPLTR.[A]			6.80126E-06	0	1	1	10	Q6Z7B0	Q6Z7B0 [311-328]	0	2054.9916916	High	High	High	5.6e8		1.9e9	6.42395067214966	High	0	2.656E-09
High	[K].MVHNGIEYGDMQLISEAYDVLK.[S]			0.00325438	0	1	1	2	Q9LI00	Q9LI00 [187-208]	0	2525.20507182	Not Found	Not Found	High			3.5e7	3.79536890983582	High	0	2.316E-05
High	[K].MVHNGIEYGDMQLISEAYDVLK.[S]	1xDeamidated [N4]		0.00113766	0	1	1	1	Q9LI00	Q9LI00 [187-208]	0	2526.18908782	Not Found	Not Found	High			4.0e7	4.21790599822998	High	0	3.986E-06
High	[R].LGPNYLMLPVNAPK.[C]			0.000509629	0	2	3	2	Q0E4K1; A2YH64	Q0E4K1 [356-369]; A2YH64 [356-369]	0	1526.83994658	High	Not Found	Not Found	3.7e8			3.63387727737427	High	0	5.337E-05
High	[R].SGTLIDAIGIYVHP.[-]			0.000349127	0	1	2	20	Q0JMY8	Q0JMY8 [132-145]	0	1455.78420581	High	High	High	6.7e8		1.7e9	4.31376981735229	High	0	1.521E-05
High	[K].FNIVSPGADMSIYFPYSESR.[K]			2.90236E-05	0	1	1	7	P31924	P31924 [524-543]	0	2280.06414503	High	Not Found	High	5.0e8		1.2e8	4.65029430389404	High	0	2.916E-07
High	[K].FNIVSPGADMSIYFPYSESR.[K]	1xDeamidated [N2]		2.09395E-05	0	1	1	2	P31924	P31924 [524-543]	0	2281.04816103	High	Not Found	Not Found	2.2e8			4.81083297729492	High	0	5.051E-09
High	[K].VNTEGVAYYNNLIDYVIK.[Q]			0.0355794	0	1	1	1	Q75I94	Q75I94 [137-154]	0	2088.06479701	Not Found	Not Found	High			5.3e7	1.80188620090485	High	0	0.0013
High	[R].DQDLLVLPTDAALFEDPTFK.[V]			6.03707E-06	0	1	1	19	Q7XJ02	Q7XJ02 [299-318]	0	2248.13835577	High	High	High	2.8e8	1.6e8	2.1e8	5.22085618972778	High	0	4.798E-08
High	[K].VIATGLPASPGAAVGQIVFTAEDAEAWHAQGK.[D]			0.000113997	0	1	1	11	Q6AVA8	Q6AVA8 [465-496]	0	3162.62183763	High	High	Not Found	4.5e8			3.89036130905151	High	0	1.408E-07
High	[R].SIAFNYIGVDGQEYAIGPWGGGEGTSTEIK.[L]			5.61459E-06	0	1	2	21	Q0JMY8	Q0JMY8 [39-68]	0	3116.48473501	High	Not Found	High	6.3e8		6.2e8	5.37206411361694	High	0	5.599E-10
High	[K].GSTVAIFGLGAVGLAAAEGAR.[I]			2.01579E-07	0	1	1	661	Q2R8Z5	Q2R8Z5 [195-215]	0	1888.02868637	High	High	High	4.7e8	1.7e7	7.9e8	6.1591329574585	High	0	3.304E-11
High	[K].QLLQWPVDEIETLR.[T]			0.00323759	0	1	1	2	Q56UD1	Q56UD1 [320-333]	0	1739.93266081	Not Found	Not Found	High			1.7e8	3.03719973564148	High	0	2.307E-05
High	[K].GHYTEGAELIDSVLDVVR.[K]			1.01364E-05	0	3	7	20	P45960; Q40665; P46265	P45960 [104-121]; Q40665 [104-121]; P46265 [104-121]	0	1972.99744574	High	High	High	1.0e8	6.5e7	1.9e9	5.05640459060669	High	0	3.144E-08
High	[K].ELAAKPDVDGFLVGGASLKPEFIDIINSATVK.[S]			4.73204E-06	0	1	1	16	P48494	P48494 [220-251]	0	3314.78823415	High	Not Found	High	8.6e8			5.39599704742432	High	0	6.215E-08
High	[K].ELAAKPDVDGFLVGGASLKPEFIDIINSATVK.[S]	1xDeamidated [N27]		2.23987E-05	0	1	1	7	P48494	P48494 [220-251]	0	3315.77225015	High	Not Found	High	1.6e7		1.9e8	5.55038833618164	High	0	5.628E-09
High	[K].TPATPFFFNTLYDPFRK.[G]			0.00058011	0	1	1	4	Q7FAY6	Q7FAY6 [123-139]	1	2062.04327383	High	Not Found	High	1.3e8		1.5e8	4.35965442657471	High	0	5.437E-06
High	[R].YAIICQENGLVPIVEPEILVDGSHDIER.[C]	1xCarbamidomethyl [C5]		2.48009E-07	0	1	1	60	Q5N725	Q5N725 [169-196]	0	3178.60888996	High	High	High	1.2e10	1.6e7	2.4e10	6.17986917495728	High	0	1.917E-11
High	[R].YAIICQENGLVPIVEPEILVDGSHDIER.[C]	1xDeamidated [N/Q]; 1xCarbamidomethyl [C5]		1.05835E-06	0	1	1	221	Q5N725	Q5N725 [169-196]	0	3179.59290596	High	High	High	4.3e10	1.3e7	1.1e10	6.34695148468018	High	0	1.438E-08
High	[R].YAIICQENGLVPIVEPEILVDGSHDIER.[C]	2xDeamidated [Q6; N8]; 1xCarbamidomethyl [C5]		1.19852E-06	0	1	1	47	Q5N725	Q5N725 [169-196]	0	3180.57692196	High	High	High	5.4e8	1.3e7	1.4e10	6.49937772750854	High	0	2.007E-08
High	[K].VFSPEEVSAMILGK.[M]			0.000795738	0	1	1	10	Q6Z7B0	Q6Z7B0 [143-156]	0	1506.78724226	High	Not Found	High	8.8e8		1.2e9	4.30813455581665	High	0	5.076E-06
High	[R].LTAFHPEIEELLYSEVENDEHKFVLK.[D]	1xDeamidated [N18]		0.0345126	0	1	1	2	P30298	P30298 [538-563]	1	3130.56192314	High	Not Found	High				2.99853301048279	High	0.008704	0.1457
High	[R].ICDGILALLDSHLVPSAGAAESK.[V]	1xCarbamidomethyl [C2]		8.69178E-07	0	1	1	10	Q2R2W2	Q2R2W2 [106-128]	0	2337.21187211	High	Not Found	High	4.5e9		8.1e8	4.58366537094116	High	0	3.936E-06
High	[K].TLTSLNSVTAYGFDLIR.[G]			7.10127E-07	0	2	2	9	Q2QLY5; Q2QLY4	Q2QLY5 [254-270]; Q2QLY4 [254-270]	0	1870.99090388	High	High	High	4.3e9	4.7e7	2.1e8	5.28808259963989	High	0	1.759E-11
High	[R].LVELLLHPSPSVLIPALR.[T]			0.000371524	0	1	1	2	Q71VM4	Q71VM4 [289-306]	0	1967.2051942	Not Found	Not Found	High			6.5e7	4.49663972854614	High	0	1.802E-05
High	[K].EAVELPLTHPELYEDIGIRPPK.[G]			0.000409962	0	1	1	1	P46466	P46466 [207-228]	0	2516.33951509	High	Not Found	Not Found	1.1e8			4.28570699691772	High	0	7.269E-07
High	[R].NWGQNWQSAALLDGQALSFR.[V]			0.0275924	0	1	1	2	Q6ZGU9	Q6ZGU9 [241-260]	0	2262.10503907	High	Not Found	Not Found	5.6e7			2.93221521377563	High	0	0.004096
High	[R].NWGQNWQSAALLDGQALSFR.[V]	1xDeamidated [Q/N]		0.000825126	0	1	1	10	Q6ZGU9	Q6ZGU9 [241-260]	0	2263.08905507	Not Found	Not Found	High			1.0e8	3.27022767066956	High	0	3.231E-06
High	[K].GTAVNVQCMVFGNMGDTSGTGVLFTR.[N]	1xCarbamidomethyl [C8]		4.44674E-06	0	1	1	4	Q75KR1	Q75KR1 [248-273]	0	2719.26366633	High	Not Found	Not Found	8.1e7			5.47179985046387	High	0	3.763E-10
High	[K].GTAVNVQCMVFGNMGDTSGTGVLFTR.[N]	2xDeamidated [N13; Q/N]; 1xCarbamidomethyl [C8]		0.000820862	0	1	1	2	Q75KR1	Q75KR1 [248-273]	0	2721.23169833	Not Found	Not Found	High				3.68281364440918	High	0	2.324E-06
High	[R].VLVTGAAGQIGYALVPMIAR.[G]			1.19029E-05	0	1	1	4	Q7XDC8	Q7XDC8 [8-27]	0	2000.13612835	High	Not Found	Not Found	3.4e8			3.66545462608337	High	0	1.96E-09
High	[R].VLVTGAAGQIGYALVPMIAR.[G]	1xDeamidated [Q9]		0.000133171	0	1	1	2	Q7XDC8	Q7XDC8 [8-27]	0	2001.12014435	Not Found	Not Found	High				4.77806377410889	High	0	1.108E-07
High	[K].APDFDAEAVFDQEFINVK.[L]			0.000198469	0	1	1	3	Q6ER94	Q6ER94 [74-91]	0	2054.97056228	High	Not Found	High	4.9e7		5.4e7	3.48999571800232	High	0	5.467E-06
High	[K].LLILDEADEMLGR.[G]			0.00198005	0	1	2	4	Q10I26	Q10I26 [176-188]	0	1487.77740583	High	Not Found	High	1.3e7			3.90235161781311	High	0	1.012E-05
High	[K].TSLAPGSGVVTK.[Y]			0.0323077	0	1	1	3	Q6YZX6	Q6YZX6 [473-484]	0	1116.62591438	High	High	Not Found	5.7e8	1.0e9		2.10022950172424	High	0.004304	0.08088
High	[K].GNPMWNQLTVPEASLYSWDPNSTYIHEPPYFK.[D]			0.0077565	0	1	1	2	Q6YZX6	Q6YZX6 [623-654]	0	3781.76315828	Not Found	Not Found	High			7.4e7	4.03411912918091	High	0	9.897E-05
High	[K].GNPMWNQLTVPEASLYSWDPNSTYIHEPPYFK.[D]	2xDeamidated [N21; Q/N]		0.0107364	0	1	1	4	Q6YZX6	Q6YZX6 [623-654]	0	3783.73119028	High	Not Found	Not Found				4.88410711288452	High	0	0.0002346
High	[K].TLNDDIADIIDEHGPDAWEGFPFSAEK.[L]	1xDeamidated [N3]		2.33468E-05	0	1	1	3	Q7Y0F2	Q7Y0F2 [296-322]	0	3003.35305259	High	High	Not Found	1.2e8	3.9e6		3.60915899276733	High	0	6.039E-09
High	[R].DVTTTPAELLTFFR.[D]			0.00145878	0	1	1	21	Q6Z5N4	Q6Z5N4 [52-65]	0	1610.84244888	High	High	High	1.7e8	3.2e8	4.7e8	3.50415802001953	High	0	1.234E-05
High	[K].DKYPNISYADLFQLASATAIEEAGGPK.[I]			6.66173E-06	0	1	1	12	Q7XJ02	Q7XJ02 [166-192]	1	2869.42542934	High	High	High	4.9e7	4.0e7	3.0e7	6.20902967453003	High	0	7.434E-10
High	[K].DKYPNISYADLFQLASATAIEEAGGPK.[I]	1xDeamidated [N/Q]		0.000416384	0	1	1	9	Q7XJ02	Q7XJ02 [166-192]	1	2870.40944534	High	High	High				5.27806568145752	High	0	7.432E-07
High	[R].SNSLFPYELLEIVR.[A]			0.0068876	0	1	1	6	Q0JNR2	Q0JNR2 [183-196]	0	1679.90029809	Not Found	High	High		3.7e7		3.00768780708313	High	0	0.0001215
High	[K].FLPIYLSQGILQHDPFEVLDQR.[G]			3.27535E-06	0	1	1	13	Q6AVA8	Q6AVA8 [861-882]	0	2628.38204861	High	High	High	1.0e7	1.4e8	2.0e8	3.80475378036499	High	0	2.273E-10
High	[K].FLPIYLSQGILQHDPFEVLDQR.[G]	1xDeamidated [Q]		5.81203E-05	0	1	1	5	Q6AVA8	Q6AVA8 [861-882]	0	2629.36606461	Not Found	High	High				3.96452522277832	High	0	2.76E-08
High	[K].TPATPFFFNTLYDPFR.[K]			0.00189971	0	1	1	11	Q7FAY6	Q7FAY6 [123-138]	0	1933.94831087	High	High	High	1.6e7	6.8e7	6.5e7	3.57815098762512	High	0	2.507E-05
High	[K].TLNDDIADIIDEHGPDAWEGFPFSAEK.[L]			3.20815E-06	0	1	1	12	Q7Y0F2	Q7Y0F2 [296-322]	0	3002.36903659	High	High	High	8.6e7	1.5e8	1.0e8	4.02612400054932	High	0	2.192E-10
High	[K].LGWAIDEDFGSFEALVK.[K]			9.31377E-05	0	1	1	11	Q43008	Q43008 [125-141]	0	1896.9378057	High	High	High	1.3e7	2.6e7	1.6e7	4.08923244476318	High	0	6.102E-08
High	[K].SEAAISLEANGTVVLTPDQGQEASSELLPINFSGLAK.[A]	1xDeamidated [N/Q]		0.00868958	0	1	1	142	B8BJ39	B8BJ39 [104-140]	0	3757.90182001	High	High	High	6.1e6	6.9e6	6.9e6	4.44398164749146	High	0	0.0002777
High	[K].SEAAISLEANGTVVLTPDQGQEASSELLPINFSGLAK.[A]	2xDeamidated [N/Q]		0.000525721	0	1	1	48	B8BJ39	B8BJ39 [104-140]	0	3758.88583601	High	High	High	1.1e7	4.7e6	1.9e7	4.22289896011353	High	0.000158	0.006876
High	[K].SEAAISLEANGTVVLTPDQGQEASSELLPINFSGLAK.[A]	3xDeamidated [N10; Q19; N31]		0.0740502	0	1	1	2	B8BJ39	B8BJ39 [104-140]	0	3759.86985201	Not Found	High	Not Found				2.8869149684906	High	0	0.004569
High	[R].NPEEIPWAAAGAEYVVESTGVFTDK.[D]			5.62419E-07	0	1	1	206	Q6K5G8	Q6K5G8 [83-107]	0	2680.27770257	High	High	High	3.0e7	1.3e7	2.7e7	7.10306930541992	High	0	1.234E-11
High	[R].NPEEIPWAAAGAEYVVESTGVFTDK.[D]	1xDeamidated [N1]		1.37139E-06	0	1	1	110	Q6K5G8	Q6K5G8 [83-107]	0	2681.26171857	High	High	High	9.5e6	1.5e7	1.5e7	5.3906307220459	High	0	5.294E-11
High	[R].VQTELSDWLNWLK.[S]			0.000677666	0	1	2	12	P27937	P27937 [182-194]	0	1631.84278325	High	High	High	5.7e7	5.0e7	3.6e6	3.56516528129578	High	0	8.946E-06
High	[K].GINYQILSNPEFLAEGTAIDDLFKPDR.[V]			0.00012006	0	1	1	3	Q9AUV6	Q9AUV6 [147-173]	0	3036.53129133	High	Not Found	High	6.7e7		1.1e8	4.40290403366089	High	0	9.354E-08
High	[K].GINYQILSNPEFLAEGTAIDDLFKPDR.[V]	3xDeamidated [N3; Q5; N9]		0.0530197	0	1	1	2	Q9AUV6	Q9AUV6 [147-173]	0	3039.48333933	Not Found	Not Found	High			9.9e7	2.96611785888672	High	0.00148	0.03927
High	[K].SEAAISLEANGTVVLTPDQGQEASSELLPINFSGLAK.[A]			0.00446171	0	1	1	6	B8BJ39	B8BJ39 [104-140]	0	3756.91780401	High	High	High	4.0e6	5.4e6		4.05067110061646	High	0	3.916E-05
High	[K].ITDEFTGAGAVGQVCQVIGAVVDVR.[F]	1xDeamidated [Q]; 1xCarbamidomethyl [C15]		0.0191949	0	1	1	7	Q01859	Q01859 [71-95]	0	2562.28682827	High	High	Not Found	2.0e7	4.0e6		4.01492691040039	High	0	0.003315
High	[K].ITDEFTGAGAVGQVCQVIGAVVDVR.[F]	1xCarbamidomethyl [C15]		0.000934373	0	1	1	19	Q01859	Q01859 [71-95]	0	2561.30281227	High	High	High	1.9e7	1.9e7	8.3e6	4.51099491119385	High	0	0.0001349
High	[R].FGPYFCQPVIAGLGEDNEPFICTMDCIGAK.[E]	1xDeamidated [Q/N]; 3xCarbamidomethyl [C6; C22; C26]		0.00657465	0	1	1	5	Q9LST7	Q9LST7 [100-129]	0	3407.50911868	High	Not Found	High			1.9e7	4.65760946273804	High	0	7.508E-05
High	[R].DPGELVFPFGPDYLENLNVNLDHPK.[L]			1.21522E-05	0	1	1	10	Q6ZJS7	Q6ZJS7 [159-183]	0	2839.39373536	High	High	High	1.0e8	2.2e7	4.7e7	5.07018089294434	High	0	3.147E-08
High	[R].DPGELVFPFGPDYLENLNVNLDHPK.[L]	1xDeamidated [N]		0.000347323	0	1	1	8	Q6ZJS7	Q6ZJS7 [159-183]	0	2840.37775136	Not Found	High	High				4.84220886230469	High	0	6.881E-07
High	[R].NPLQFDNSYFTELLSGDKEGLLQLPSDK.[A]			2.19767E-06	0	1	2	10	Q10N21	Q10N21 [182-209]	1	3168.57354997	High	High	High	6.2e8	3.6e8	3.9e8	4.97949028015137	High	0	8.772E-09
High	[R].NPLQFDNSYFTELLSGDKEGLLQLPSDK.[A]	1xDeamidated [N/Q]		1.10699E-05	0	1	2	10	Q10N21	Q10N21 [182-209]	1	3169.55756597	High	High	Not Found	2.2e7	5.7e6		6.03859043121338	High	0	1.736E-09
High	[R].NPEEIPWGETGAEFVVESTGVFTDK.[D]			0.00554378	0	1	1	14	Q7FAH2	Q7FAH2 [83-107]	0	2738.28318183	High	High	High	2.1e7	1.2e7	1.9e7	3.87550711631775	High	0	0.001843
High	[R].NPEEIPWGETGAEFVVESTGVFTDK.[D]	1xDeamidated [N1]		0.0192935	0	1	1	1	Q7FAH2	Q7FAH2 [83-107]	0	2739.26719783	Not Found	High	Not Found		1.2e7		1.88668954372406	High	0	0.0004592
High	[R].VEAEEQPEISEAYGVTAVPYFVFLK.[E]			0.000391283	0	1	1	11	Q0IWL9	Q0IWL9 [57-81]	0	2815.40765408	High	High	High	1.8e7	2.1e7	1.5e7	3.5848331451416	High	0	1.362E-05
High	[R].VEAEEQPEISEAYGVTAVPYFVFLK.[E]	1xDeamidated [Q6]		0.0202039	0	1	1	1	Q0IWL9	Q0IWL9 [57-81]	0	2816.39167008	Not Found	Not Found	High				3.51590299606323	High	0	0.0004951
High	[K].GMLTGPVTILNWSFVR.[N]			0.000133171	0	2	2	16	Q2QLY5; Q2QLY4	Q2QLY5 [557-572]; Q2QLY4 [557-572]	0	1790.96218686	High	High	High	9.2e7	1.2e8	1.4e8	3.75828838348389	High	0	1.204E-06
High	[R].ICGFLFEPIQGEAGVIIPPDGYLK.[A]	1xCarbamidomethyl [C2]		4.05071E-06	0	1	1	22	Q10G56	Q10G56 [225-248]	0	2633.36837271	High	High	High	6.6e7	9.9e7	1.0e8	4.66693925857544	High	0	0.0002088
High	[R].ICGFLFEPIQGEAGVIIPPDGYLK.[A]	1xDeamidated [Q10]; 1xCarbamidomethyl [C2]		0.000589197	0	1	1	9	Q10G56	Q10G56 [225-248]	0	2634.35238871	High	High	High	1.4e7		5.9e6	4.74280643463135	High	0	1.331E-06
High	[-].MLVYQDLLTGDELLSDSFPYR.[E]			2.01235E-06	0	1	1	30	P35681	P35681 [1-21]	0	2475.21120306	High	High	High	2.4e8	3.2e8	1.5e8	6.04925107955933	High	0	1.349E-09
High	[-].MLVYQDLLTGDELLSDSFPYR.[E]	1xDeamidated [Q5]		0.000235481	0	1	1	3	P35681	P35681 [1-21]	0	2476.19521906	High	Not Found	High			2.5e6	4.61085271835327	High	0	5.406E-05
High	[-].MLVYQDLLTGDELLSDSFPYR.[E]	1xOxidation [M1]		0.000171665	0	1	1	6	P35681	P35681 [1-21]	0	2491.20611806	High	High	High	3.5e7		9.6e6	4.87141561508179	High	0	2.975E-06
High	[R].ASDLDIASILGMGFPK.[F]			0.000607802	0	1	1	6	Q8W1L6	Q8W1L6 [648-663]	0	1634.8458197	High	Not Found	High	4.7e7			3.85405611991882	High	0	9.715E-05
High	[K].IENVEGLNHFDEILQEADGIILSR.[G]			3.21931E-05	0	1	1	10	B8BJ39	B8BJ39 [257-280]	0	2724.38389893	High	High	High	2.3e8	4.4e8	2.9e8	5.10030269622803	High	0	7.151E-08
High	[K].IENVEGLNHFDEILQEADGIILSR.[G]	1xDeamidated [N/Q]		0.000523005	0	1	1	7	B8BJ39	B8BJ39 [257-280]	0	2725.36791493	High	High	Not Found		1.7e7		4.81714677810669	High	0	1.402E-06
High	[R].ELTDWLNWLK.[S]			0.00710445	0	1	1	20	P27933	P27933 [184-193]	0	1317.68376359	High	High	High	2.4e8	3.0e8	3.5e8	3.79019093513489	High	0	0.0001845
High	[R].FGPYFCQPVIAGLGEDNEPFICTMDCIGAK.[E]	3xCarbamidomethyl [C6; C22; C26]		0.0530197	0	1	1	1	Q9LST7	Q9LST7 [100-129]	0	3406.52510268	Not Found	Not Found	High				2.44169163703918	High	0	0.002557
High	[K].NLLSPSTPFFFNTLYDPYR.[E]			2.19392E-05	0	1	1	26	Q8H8T0	Q8H8T0 [133-151]	0	2292.13354525	High	High	High	8.1e8	1.1e9	8.1e8	4.29126262664795	High	0	5.45E-09
High	[K].NLLSPSTPFFFNTLYDPYR.[E]	1xDeamidated [N]		0.0137475	0	1	1	4	Q8H8T0	Q8H8T0 [133-151]	0	2293.11756125	Not Found	High	High			6.5e6	3.25295066833496	High	0	0.0002595
High	[R].ILDWADIVNAHIIPGPGIVDGLK.[L]			5.90309E-05	0	1	1	10	Q9LDN2	Q9LDN2 [326-348]	0	2426.34420663	High	High	High	4.8e7	9.2e7	1.3e8	4.97969102859497	High	0	4.279E-08
High	[R].ILDWADIVNAHIIPGPGIVDGLK.[L]	1xDeamidated [N9]		0.000393315	0	1	1	2	Q9LDN2	Q9LDN2 [326-348]	0	2427.32822263	High	High	Not Found				3.47984218597412	High	0	6.793E-07
High	[K].ELNGIQLEVQATDAGEISLDALK.[D]	1xDeamidated [N/Q]		0.00161797	0	1	1	71	Q84TB3	Q84TB3 [113-135]	0	2428.24534028	High	High	High	5.1e6	5.6e6	8.2e5	4.2171311378479	High	0	0.001504
High	[K].ELNGIQLEVQATDAGEISLDALK.[D]	2xDeamidated [Q6; Q/N]		0.0310201	0	1	1	4	Q84TB3	Q84TB3 [113-135]	0	2429.22935628	High	High	Not Found		3.1e6		3.22459936141968	High	8.112E-05	0.005105
High	[K].LGANAILAVSLAICK.[A]	1xCarbamidomethyl [C14]		0.000562353	0	1	1	19	Q42971	Q42971 [112-126]	0	1513.87706064	High	High	High	5.2e7	3.5e7	4.2e7	3.64165830612183	High	0	1.143E-05
High	[R].DMKPQTFASLVSALLYEK.[R]			0.00545848	0	1	1	8	Q9LST7	Q9LST7 [81-98]	0	2041.0674396	High	High	High	1.5e7	1.8e7		3.44960260391235	High	0	5.551E-05
High	[R].NADIIPGSGYVPPGTANPLYEAFGLCDAAAPADVDAFCAR.[L]	2xCarbamidomethyl [C26; C38]		0.000167274	0	1	1	9	Q7XKU5	Q7XKU5 [67-106]	0	4123.91644118	High	High	High	6.1e7	4.0e7	8.7e7	5.0483603477478	High	0	8.772E-06
High	[R].NADIIPGSGYVPPGTANPLYEAFGLCDAAAPADVDAFCAR.[L]	1xDeamidated [N]; 2xCarbamidomethyl [C26; C38]		0.000159652	0	1	1	8	Q7XKU5	Q7XKU5 [67-106]	0	4124.90045718	High	Not Found	High	3.2e7			5.2549614906311	High	0	1.506E-07
High	[R].NADIIPGSGYVPPGTANPLYEAFGLCDAAAPADVDAFCAR.[L]	2xDeamidated [N1; N17]; 2xCarbamidomethyl [C26; C38]		0.000102774	0	1	1	3	Q7XKU5	Q7XKU5 [67-106]	0	4125.88447318	High	High	Not Found		1.6e7		3.78416347503662	High	0	5.27E-05
High	[R].NVDNFFNENEQLAFGPGLVVPGIYYSDDK.[M]			6.19554E-06	0	1	1	11	Q0E4K1	Q0E4K1 [311-339]	0	3261.53749882	High	High	High	8.5e7	6.8e7		5.55175447463989	High	0	6.59E-10
High	[R].NVDNFFNENEQLAFGPGLVVPGIYYSDDK.[M]	1xDeamidated [N/Q]		5.84222E-05	0	1	1	27	Q0E4K1	Q0E4K1 [311-339]	0	3262.52151482	High	High	High	9.1e7	2.3e7		5.38853979110718	High	0	4.674E-08
High	[R].EVDGGIETISLDLPAVITTDLR.[L]			0.0002058	0	1	2	8	A2XQV4	A2XQV4 [162-183]	0	2327.23404696	High	High	High	5.3e6	3.9e7	4.2e7	4.79241895675659	High	0	2.293E-07
High	[R].IIAAERPDALLPTMGGQTALNLAVSLADSGALDR.[L]	1xDeamidated [Q/N]		4.21496E-05	0	1	1	4	B9EXM2	B9EXM2 [147-180]	0	3421.79954423	Not Found	Not Found	High				5.3138484954834	High	0	3.279E-08
High	[R].FLDMFGNVVMDIPHSLFEEK.[I]			7.30048E-05	0	1	1	9	Q75KR1	Q75KR1 [151-170]	0	2368.13520149	High	High	High	6.0e6	3.8e7	2.6e7	4.25966119766235	High	0	7.558E-06
High	[R].FLDMFGNVVMDIPHSLFEEK.[I]	1xDeamidated [N7]		8.70701E-05	0	1	1	4	Q75KR1	Q75KR1 [151-170]	0	2369.11921749	High	Not Found	High	5.2e6		6.8e7	4.89321565628052	High	0	2.375E-07
High	[K].DYTDPPPAPLIDAAELGSWSLYR.[A]			0.00323759	0	1	1	9	Q8H5N9	Q8H5N9 [20-42]	0	2547.24019496	High	High	High	1.0e7	1.8e7	1.0e7	3.5336709022522	High	0	6.319E-05
High	[K].VSDDEVAFLTQGDANDEKNVLSLWFDGLK.[L]	1xDeamidated [N/Q]		0.00608428	0	1	1	8	Q0J8G4	Q0J8G4 [209-237]	1	3226.54264414	High	High	High	2.9e6	1.8e7	1.0e7	3.82982730865479	High	0	6.627E-05
High	[R].DVPCAVFSIPPLSVVGLSEQQALEEAK.[S]	1xCarbamidomethyl [C4]		1.34096E-05	0	1	1	26	P48642	P48642 [369-395]	0	2883.48083605	High	High	High	8.1e6	1.1e8	1.4e7	5.33357048034668	High	0	1.648E-08
High	[R].DVPCAVFSIPPLSVVGLSEQQALEEAK.[S]	1xDeamidated [Q]; 1xCarbamidomethyl [C4]		0.0184236	0	1	1	12	P48642	P48642 [369-395]	0	2884.46485205	High	High	Not Found	1.5e7			4.0898323059082	High	0	0.0004243
High	[R].ISTPEAQLGLPELTLGIIPGFGGTQR.[L]			0.00868958	0	1	1	10	Q8W1L6	Q8W1L6 [125-150]	0	2665.45594174	High	High	High	2.1e7	1.5e7	3.1e7	3.21424961090088	High	0.0008622	0.02366
High	[K].VFMADFEDALSPTWENLMR.[G]			0.000478907	0	1	1	5	Q7XUG1	Q7XUG1 [123-141]	0	2272.04130113	High	High	High	1.8e7	2.0e7	4.4e6	4.42110204696655	High	0	9.445E-07
High	[K].ELNGIQLEVQATDAGEISLDALK.[D]			0.0118409	0	1	1	2	Q84TB3	Q84TB3 [113-135]	0	2427.26132428	High	Not Found	Not Found				2.74911451339722	High	0.006382	0.1122
High	[R].DVLNILHNLQGDVVAGDVVEFNPQR.[D]	1xDeamidated [N/Q]		0.0538243	0	1	2	4	B8AU84	B8AU84 [292-316]	0	2762.41078282	High	High	Not Found	2.1e7	3.4e7		2.65240359306335	High	0.0004541	0.01267
High	[R].ELIGWLDWLK.[M]			0.00650706	0	1	1	23	P17654	P17654 [189-198]	0	1272.69868542	High	High	High	4.3e8		2.6e8	3.49871516227722	High	0	0.000112
High	[R].NPDEIPWAEAGAEYVVESTGVFTDK.[E]			4.45434E-07	0	1	1	251	A2YQT7	A2YQT7 [83-107]	0	2724.26753177	High	High	High	1.6e7	3.5e7	9.4e6	6.5950231552124	High	0	8.101E-12
High	[R].SQETIHLLLDLLEAPDPSTLEK.[F]			5.1858E-05	0	1	1	28	P31924	P31924 [252-273]	0	2462.30246083	High	High	High	3.0e7	5.7e7	2.2e8	3.7603542804718	High	0	9.839E-08
High	[R].SQETIHLLLDLLEAPDPSTLEK.[F]	1xDeamidated [Q2]		0.00479668	0	1	1	5	P31924	P31924 [252-273]	0	2463.28647683	High	High	Not Found	2.2e7	5.0e6		3.25281095504761	High	0	0.0007178
High	[K].LLIDNVEELLPVVYTPTVGEACQK.[Y]	1xCarbamidomethyl [C22]		0.000294254	0	1	1	13	P43279	P43279 [174-197]	0	2700.41644498	High	High	High	1.7e8	3.0e7	3.0e8	4.46262121200562	High	0	1.041E-06
High	[K].LLIDNVEELLPVVYTPTVGEACQK.[Y]	1xDeamidated [Q/N]; 1xCarbamidomethyl [C22]		0.0025783	0	1	1	5	P43279	P43279 [174-197]	0	2701.40046098	High	High	High		1.1e8		4.45100021362305	High	0	0.0002573
High	[K].APGLMGWMPDQAVTFVDNHDTGSTQSLWPFPSDK.[V]			0.000192394	0	1	1	7	P27934	P27934 [293-326]	0	3732.70974249	High	High	High	5.6e7	6.5e7		5.04733037948608	High	0	2.046E-07
High	[K].APGLMGWMPDQAVTFVDNHDTGSTQSLWPFPSDK.[V]	1xDeamidated [Q/N]		0.00171281	0	1	1	15	P27934	P27934 [293-326]	0	3733.69375849	High	High	High			2.0e8	5.2350435256958	High	0	7.933E-06
High	[K].APGLMGWMPDQAVTFVDNHDTGSTQSLWPFPSDK.[V]	2xDeamidated [Q11; Q25]		0.000162154	0	1	1	1	P27934	P27934 [293-326]	0	3734.67777449	High	Not Found	Not Found				4.72163152694702	High	0	1.545E-07
High	[K].VINDRFGIVEGLMTTVHAITATQK.[T]	1xDeamidated [N3]		0.000420721	0	2	2	6	Q7FAH2; Q6K5G8	Q7FAH2 [165-188]; Q6K5G8 [165-188]	1	2615.38614809	Not Found	Not Found	High			1.1e8	3.46788763999939	High	0	0.003071
High	[K].GCAAIVDSGTSLLAGPTAIVAQVNHAIGAEGIISTECK.[E]	1xDeamidated [Q/N]; 2xCarbamidomethyl [C2; C37]		0.000270843	0	1	1	2	P42211	P42211 [276-313]	0	3752.88335066	Not Found	Not Found	High				4.93816328048706	High	0	3.637E-07
High	[K].GDVCDEAVAALDKIEAALSK.[F]	1xCarbamidomethyl [C4]		0.000919963	0	1	1	1	A1XBB7	A1XBB7 [147-166]	1	2075.03251085	Not Found	Not Found	High			7.8e7	3.59111547470093	High	0	2.809E-06
High	[K].LATPTFGDLNHLISATMSGVTCCLR.[F]	2xCarbamidomethyl [C22; C23]		2.09395E-05	0	2	3	15	Q40665; P46265	Q40665 [217-241]; P46265 [217-241]	0	2735.33135228	High	High	High	4.3e7	2.1e7	8.8e7	4.97723245620728	High	0	5.046E-09
High	[K].LATPTFGDLNHLISATMSGVTCCLR.[F]	1xDeamidated [N10]; 2xCarbamidomethyl [C22; C23]		0.000309903	0	2	3	2	Q40665; P46265	Q40665 [217-241]; P46265 [217-241]	0	2736.31536828	Not Found	High	High				4.51992988586426	High	0	4.562E-07
High	[K].VLLSICSLLTDPNPDDPLVPEIAHMYK.[T]	1xCarbamidomethyl [C6]		8.0977E-05	0	1	2	2	Q8S919	Q8S919 [102-128]	0	3050.55770614	Not Found	Not Found	High			2.9e8	3.60504651069641	High	0	3.383E-06
High	[K].LTTPSFGDLNHLISATMSGVTCCLR.[F]	2xCarbamidomethyl [C22; C23]		0.00207449	0	1	4	3	P45960	P45960 [217-241]	0	2751.32626688	High	Not Found	High	1.5e7		4.0e7	3.1833918094635	High	0	0.000218
High	[R].FLPAPASPGGAPYPHIVLDDLLAGLPSPCVADVK.[I]	1xCarbamidomethyl [C29]		0.0540951	0	1	1	3	Q6H545	Q6H545 [75-108]	0	3454.80792408	Not Found	Not Found	High				2.83733296394348	High	0	0.00266
High	[K].DPEGLFPCILGHEAAGIVESVGEGVTEVQPGDHVIPCYQAECR.[E]	3xCarbamidomethyl [C8; C37; C42]		7.68876E-05	0	1	2	2	A2XAZ3	A2XAZ3 [60-102]	0	4692.18033679	Not Found	High	Not Found		2.5e7		3.82813310623169	High	0	4.415E-08
High	[K].DPEGLFPCILGHEAAGIVESVGEGVTEVQPGDHVIPCYQAECR.[E]	1xDeamidated [Q]; 3xCarbamidomethyl [C8; C37; C42]		1.74055E-06	0	1	2	13	A2XAZ3	A2XAZ3 [60-102]	0	4693.16435279	High	High	High	3.0e7	4.5e7	4.2e7	5.60768508911133	High	0	1.77E-09
High	[K].DPEGLFPCILGHEAAGIVESVGEGVTEVQPGDHVIPCYQAECR.[E]	2xDeamidated [Q29; Q39]; 3xCarbamidomethyl [C8; C37; C42]		6.11039E-07	0	1	2	8	A2XAZ3	A2XAZ3 [60-102]	0	4694.14836879	High	Not Found	High	1.4e7		1.7e7	5.61174058914185	High	0	1.366E-11
High	[R].ESGDAAAAGAGEQAGISAVIPGWFSEISPMWPGEAHSLK.[V]	1xDeamidated [Q13]		0.044677	0	1	1	4	Q9SMB1	Q9SMB1 [12-50]	0	3882.82794364	Not Found	High	High				3.62972378730774	High	0.0008283	0.023
High	[R].NPDEIPWAEAGAEYVVESTGVFTDK.[E]	1xDeamidated [N1]		4.98373E-06	0	1	1	102	A2YQT7	A2YQT7 [83-107]	0	2725.25154777	High	High	High	1.7e7	1.2e7	1.1e7	5.43408489227295	High	0	8.965E-10
High	[R].DVLNILHNLQGDVVAGDVVEFNPQR.[D]			0.000318037	0	1	2	5	B8AU84	B8AU84 [292-316]	0	2761.42676682	High	High	High	2.9e7		2.1e7	4.56802892684937	High	0	1.629E-06
High	[K].DVNWPLGWPVGGFPGPQGPYYCAAGAEK.[A]	1xDeamidated [Q/N]; 1xCarbamidomethyl [C22]		4.69954E-05	0	1	1	9	P14654	P14654 [138-165]	0	2991.3770402	High	High	High		4.9e7	1.1e7	4.20712041854858	High	0	1.943E-08
High	[K].DVNWPLGWPVGGFPGPQGPYYCAAGAEK.[A]	1xCarbamidomethyl [C22]		5.92333E-07	0	1	1	22	P14654	P14654 [138-165]	0	2990.3930242	High	High	High	1.2e8	1.9e8	3.2e8	5.45793581008911	High	0	1.299E-11
High	[K].DLMAASWTGLPDSLVIEAK.[K]			0.00132892	0	1	1	5	Q0JDA2	Q0JDA2 [84-102]	0	2017.03105408	High	Not Found	High	8.8e7		1.5e8	4.49599361419678	High	0	5.171E-06
High	[R].CVSFGPIIELLNSR.[V]	1xCarbamidomethyl [C1]		0.0151584	0	1	1	2	P0C0M2	P0C0M2 [583-596]	0	1604.84648875	Not Found	Not Found	High			5.0e7	2.32105326652527	High	0	0.000306
High	[R].CVAVLEEAGAEYEIVPLDFSK.[G]	1xCarbamidomethyl [C1]		3.04093E-05	0	1	1	29	O82451	O82451 [18-38]	0	2339.14754053	High	High	High	1.6e7	7.7e6	2.1e7	4.35542821884155	High	0	1.155E-07
High	[K].IFSSPEVASEEPWYGIEQEYTLLQK.[D]			1.48994E-06	0	1	1	31	P14656	P14656 [113-137]	0	2943.429846	High	Not Found	High	7.4e8		9.8e8	6.24053955078125	High	0	6.075E-11
High	[K].IFSSPEVASEEPWYGIEQEYTLLQK.[D]	1xDeamidated [Q]		4.57933E-05	0	1	1	9	P14656	P14656 [113-137]	0	2944.413862	High	Not Found	High			3.8e7	5.32553243637085	High	0	2.925E-08
High	[K].AVDNVNSVIAPALIGKDPTSQAELDNFMVQQLDGTKNEWGWCK.[Q]	1xDeamidated [N/Q]; 1xCarbamidomethyl [C42]		0.000194398	0	1	1	9	Q42971	Q42971 [67-109]	2	4760.29708086	High	Not Found	High	2.3e7		2.1e7	5.45955085754395	High	0	2.089E-07
High	[K].AVDNVNSVIAPALIGKDPTSQAELDNFMVQQLDGTKNEWGWCK.[Q]	2xDeamidated [Q/N]; 1xCarbamidomethyl [C42]		0.00599068	0	1	1	7	Q42971	Q42971 [67-109]	2	4761.28109686	High	Not Found	Not Found	1.9e7			5.29102468490601	High	0	9.276E-05
High	[R].NPFGQVPALQDGDLFLWESR.[A]			2.01235E-06	0	1	1	22	O82451	O82451 [50-69]	0	2289.12985682	High	Not Found	High	3.6e8		2.0e9	5.65471172332764	High	0	1.929E-08
High	[K].GVSIDGVQLPFESGEIDFGEPGTNGQHSFYQLIHQGR.[V]	1xDeamidated [Q35]		0.0565923	0	1	1	1	P42862	P42862 [365-401]	0	4016.90494832	High	Not Found	Not Found	3.9e7			3.00212073326111	High	0	0.002866
High	[K].GVSIDGVQLPFESGEIDFGEPGTNGQHSFYQLIHQGR.[V]	2xDeamidated [Q/N]		2.7845E-05	0	1	1	6	P42862	P42862 [365-401]	0	4017.88896432	High	Not Found	Not Found	3.3e7			4.62397003173828	High	0	1.873E-07
High	[K].GVSIDGVQLPFESGEIDFGEPGTNGQHSFYQLIHQGR.[V]	3xDeamidated [Q26; Q/N]		1.25574E-06	0	1	1	4	P42862	P42862 [365-401]	0	4018.87298032	Not Found	Not Found	High			1.1e8	5.69969701766968	High	0	1.523E-08
High	[R].SALDYLELQPDLSALVR.[G]			6.9318E-05	0	1	2	6	Q0JBZ8	Q0JBZ8 [349-365]	0	1903.0171186	High	Not Found	High	6.7e7		5.0e7	3.84192872047424	High	0	1.325E-06
High	[K].YLDSLAGLWCTALGGSEPR.[L]	1xCarbamidomethyl [C10]		1.38331E-05	0	1	2	5	Q01K11	Q01K11 [102-120]	0	2066.00115124	High	Not Found	High	9.9e7		3.2e7	4.97012042999268	High	0	6.353E-09
High	[K].VLSPAEIKDFLEEVE.[-]			0.0740502	0	1	1	10	Q10KF0	Q10KF0 [221-235]	1	1717.88945855	High	Not Found	High	5.4e7		2.2e8	3.49531531333923	High	0.000158	0.006151
High	[R].QTIFLPVIGLVDPEK.[L]			0.00410739	0	1	1	4	P46465	P46465 [120-134]	0	1668.9570847	High	Not Found	High	4.4e7		3.0e7	3.17849111557007	High	0.0008283	0.02302
High	[K].QLLINLLLSAAK.[T]			0.00695914	0	1	1	4	Q0J5V5	Q0J5V5 [631-642]	0	1296.8249485	Not Found	Not Found	High			2.1e7	3.20523309707642	High	0	8.251E-05
High	[R].TMLELLNQLDGFSSDER.[I]			2.47163E-05	0	1	1	2	P46465	P46465 [299-315]	0	1967.93788195	Not Found	Not Found	High			2.7e7	4.6396951675415	High	0	1.867E-08
High	[K].NAPEGTYDAVIVDSSDPIGPAQELFEKPFFQSVAR.[A]			2.48872E-06	0	1	1	8	Q9SMB1	Q9SMB1 [176-210]	0	3794.85480991	High	Not Found	High	1.4e8		1.6e8	4.72060441970825	High	0	1.429E-10
High	[K].NAPEGTYDAVIVDSSDPIGPAQELFEKPFFQSVAR.[A]	1xDeamidated [N/Q]		5.94394E-06	0	1	1	4	Q9SMB1	Q9SMB1 [176-210]	0	3795.83882591	High	Not Found	High			2.5e8	4.4262580871582	High	0	6.142E-10
High	[K].LIDPMLDCLKEWNGEPLPIN.[-]	1xDeamidated [N13]; 1xCarbamidomethyl [C8]		0.000656924	0	1	1	8	P14717	P14717 [682-701]	1	2368.15633155	High	Not Found	High	8.3e7			3.56870079040527	High	0.001945	0.04384
High	[R].YLAVEPSTPYNTTTMPK.[V]			0.000177086	0	1	1	3	P42863	P42863 [550-566]	0	1912.93609112	High	Not Found	Not Found	3.8e8			3.80501484870911	High	0	1.788E-07
High	[K].LIDPMLDCLKEWNGEPLPIN.[-]	1xCarbamidomethyl [C8]		0.00717823	0	1	1	4	P14717	P14717 [682-701]	1	2367.17231555	High	Not Found	High	4.2e7		1.0e8	3.65782284736633	High	0	8.76E-05
High	[K].IQGIGAGFVPGVLDVNLLDEVVQVSSDEAISMAK.[Q]	1xDeamidated [N/Q]		1.08428E-05	0	1	1	12	Q9XEA8	Q9XEA8 [226-259]	0	3471.79272749	High	High	Not Found	2.0e6	7.6e6		5.6093373298645	High	0	1.681E-09
High	[K].IPAGLAPEQAAPLLCAGLTVYSPLK.[H]	1xDeamidated [Q9]; 1xCarbamidomethyl [C15]		0.0744172	0	1	1	2	Q6ZHS4	Q6ZHS4 [149-173]	0	2551.3840232	Not Found	Not Found	High				3.10326409339905	High	0.0007646	0.02051
High	[K].ESLYPLLNFLK.[A]			0.00924478	0	1	1	9	P30298	P30298 [170-180]	0	1336.75111486	High	Not Found	High	4.3e8		8.5e8	2.86990690231323	High	0	0.0001592
High	[K].GLEYYNSLIDELVER.[G]			0.00116148	0	1	1	4	Q60DX8	Q60DX8 [137-151]	0	1812.90142018	High	Not Found	High	2.4e7		2.4e8	3.96696615219116	High	0	6.304E-05
High	[R].NPLQFDNSYFTELLSGDK.[E]			0.000134558	0	1	2	4	Q10N21	Q10N21 [182-199]	0	2087.99202597	High	Not Found	High			7.6e7	3.56125903129578	High	0	4.156E-06
High	[K].GIIGYVEEDLVSTDFVGDSR.[S]			1.61874E-06	0	1	1	317	A2YQT7	A2YQT7 [274-293]	0	2171.05026904	High	High	High	4.6e8	9.5e7	7.2e9	5.88093423843384	High	0	7.001E-11
High	[R].GFKDQIYDIFQLLPSK.[IV]			0.00114357	0	1	2	16	P35683	P35683 [199-214]	1	1912.02147577	High	Not Found	High	6.7e7		2.2e8	4.03720283508301	High	0	1.812E-05
High	[K].ILLDVADALEANEDLIR.[S]			2.09395E-05	0	1	1	3	O04226	O04226 [320-336]	0	1883.0120332	High	Not Found	High	5.3e7		2.3e8	4.45446062088013	High	0	5.026E-09
High	[K].ILLDVADALEANEDLIR.[S]	1xDeamidated [N12]		3.58943E-05	0	1	1	1	O04226	O04226 [320-336]	0	1883.9960492	Not Found	Not Found	High				4.69291830062866	High	0	1.242E-08
High	[K].SFSEIGEEAGLTNVYVAQLLR.[R]			1.24067E-05	0	1	1	5	Q9FWK4	Q9FWK4 [26-46]	0	2296.18195189	High	Not Found	High	4.2e7		1.7e8	4.2241382598877	High	0	7.168E-09
High	[K].SFSEIGEEAGLTNVYVAQLLR.[R]	1xDeamidated [N13]		0.00337441	0	1	1	5	Q9FWK4	Q9FWK4 [26-46]	0	2297.16596789	High	Not Found	High	4.2e7		1.7e8	3.3153977394104	High	0	2.46E-05
High	[R].GFKDQIYDIFQLLPPK.[I]			0.00210696	0	1	3	5	Q6Z2Z4	Q6Z2Z4 [199-214]	1	1922.04221123	High	Not Found	High	5.0e7		7.5e7	3.61707305908203	High	0	0.0001743
High	[R].AGLPLQDLEFVQFHPTGIYGAGCLITEGSR.[G]	1xCarbamidomethyl [C23]		0.000152378	0	1	1	8	Q6ZDY8	Q6ZDY8 [268-297]	0	3246.62520876	High	Not Found	High	1.3e8		2.7e8	3.86699175834656	High	0	1.388E-07
High	[K].IFEVAPSASQMFSFLR.[N]			6.73113E-06	0	2	2	31	O04986; O04985	O04986 [44-59]; O04985 [47-62]	0	1829.92546697	High	Not Found	High			1.9e9	5.79021978378296	High	0	7.581E-10
High	[R].TVPAAVPAIVFLSGGQSEEEATLNLNAMNK.[L]			3.70279E-05	0	1	1	166	P17784	P17784 [254-283]	0	3071.5717759	High	High	High	3.7e7	1.6e8	2.0e8	5.55424499511719	High	0	4.81E-07
High	[R].TVPAAVPAIVFLSGGQSEEEATLNLNAMNK.[L]	1xDeamidated [N/Q]		9.31377E-05	0	1	1	267	P17784	P17784 [254-283]	0	3072.5557919	High	High	High	3.6e7	1.7e6	1.1e8	4.66247749328613	High	0	7.643E-06
High	[R].TVPAAVPAIVFLSGGQSEEEATLNLNAMNK.[L]	2xDeamidated [Q/N]		0.00333967	0	1	1	6	P17784	P17784 [254-283]	0	3073.5398079	High	Not Found	High	2.1e7			3.45225214958191	High	0	2.416E-05
High	[K].FITHSVPFSEINTAFDLMLK.[G]			0.000318037	0	1	1	35	Q0ITW7	Q0ITW7 [348-367]	0	2310.18386625	High	High	High	2.3e7	1.2e8	1.9e8	4.45817804336548	High	0	4.986E-07
High	[K].FITHSVPFSEINTAFDLMLK.[G]	1xDeamidated [N12]		0.011902	0	1	1	3	Q0ITW7	Q0ITW7 [348-367]	0	2311.16788225	High	Not Found	High	2.3e7		4.8e7	3.21489644050598	High	0	0.0005111
High	[K].IQGIGAGFVPGVLDVNLLDEVVQVSSDEAISMAK.[Q]			1.35493E-05	0	1	1	15	Q9XEA8	Q9XEA8 [226-259]	0	3470.80871149	High	High	High	3.2e6		1.7e7	5.54763460159302	High	0	1.392E-05
High	[R].MALDDLCGITGENVGPLPGYIEDAVK.[S]	1xCarbamidomethyl [C7]		1.2536E-05	0	1	1	4	Q0JDA2	Q0JDA2 [140-165]	0	2747.32664367	High	Not Found	High			1.6e8	4.24802875518799	High	0	2.132E-09
High	[K].GNPMWNQLTVPEASLYSWDPNSTYIHEPPYFK.[D]	1xDeamidated [N/Q]		0.000891807	0	1	1	5	Q6YZX6	Q6YZX6 [623-654]	0	3782.74717428	High	Not Found	High	1.5e8		1.1e8	4.49317741394043	High	0	5.243E-06
High	[K].NPYDGFSPSVPSGEVLTFGDDNFVSLEEAGVK.[E]	1xDeamidated [N22]		0.000804026	0	1	2	4	A2YGP6	A2YGP6 [105-136]	0	3374.55868806	High	Not Found	High	1.3e7		4.5e7	4.58631658554077	High	0	5.882E-06
High	[K].FAGPLVNNDFIASVVILK.[A]			0.00446171	0	1	1	2	Q9LGQ6	Q9LGQ6 [370-387]	0	1917.08441038	Not Found	Not Found	High			1.1e7	3.49132919311523	High	0	3.943E-05
High	[K].DAGAVVPTSYEALETAIKETFEK.[L]			0.000161316	0	1	1	7	Q93VT8	Q93VT8 [294-316]	1	2469.23952622	High	High	High	9.8e7	1.2e8	9.8e7	3.69668912887573	High	0	1.521E-07
High	[K].ALLPFFDSAYQGFASGSLDQDAQSVR.[M]			1.26882E-06	0	1	1	26	P37833	P37833 [211-236]	0	2790.33694875	High	High	High	1.2e9	9.1e8	1.1e9	6.26778507232666	High	0	2.696E-10
High	[K].ALLPFFDSAYQGFASGSLDQDAQSVR.[M]	1xDeamidated [Q]		9.6245E-06	0	1	1	10	P37833	P37833 [211-236]	0	2791.32096475	High	High	High		9.7e6		5.43221187591553	High	0	1.371E-09
High	[R].VLLQDFTGVPAVVDLAAMR.[D]			3.20815E-06	0	1	1	23	Q6YZX6	Q6YZX6 [87-105]	0	2015.09940846	High	High	High	1.9e8	2.7e8	3.9e8	4.6888165473938	High	0	4.275E-10
High	[R].GGDLVSAFAELMGR.[Q]			0.000147713	0	1	1	14	Q6Z5N4	Q6Z5N4 [127-140]	0	1422.7045753	High	High	High	7.6e7	4.1e7	7.5e7	4.42382097244263	High	0	1.32E-07
High	[K].YIPSNTFSYYDQVLDTTAMLGAVPER.[Y]			1.8976E-05	0	1	1	27	Q2QLY4	Q2QLY4 [56-81]	0	2951.4131501	High	High	High	3.5e8	2.1e8	1.7e8	4.23498630523682	High	0	1.761E-08
High	[K].YIPSNTFSYYDQVLDTTAMLGAVPER.[Y]	1xDeamidated [N/Q]		0.000457087	0	1	1	13	Q2QLY4	Q2QLY4 [56-81]	0	2952.3971661	High	High	High	3.2e6			3.76273488998413	High	0	0.0001059
High	[K].NLLSPSTPFFFNTLYDPYREGADFVR.[G]			0.00963437	0	1	1	4	Q8H8T0	Q8H8T0 [133-158]	1	3066.49959735	High	High	High	1.6e7	4.6e7	1.6e8	3.10831332206726	High	0.0005599	0.01523
High	[K].EIALWFPEGLAEWR.[S]			0.000275086	0	1	2	44	A6N0M9	A6N0M9 [126-139]	0	1716.87441774	High	High	High	5.2e8	1.5e9	1.1e9	4.49627161026001	High	0	0.0002486
High	[R].SQYLQDYIEATLQSIR.[N]			7.57016E-05	0	1	1	4	B7F7K7	B7F7K7 [434-449]	0	1927.97598205	High	Not Found	High	2.5e7		4.6e7	4.36735963821411	High	0	4.294E-08
High	[K].SLLVWDLTNPVQNVGEGAGASEYGVPFR.[R]			3.28674E-05	0	1	1	7	P49027	P49027 [42-69]	0	2975.48976092	Not Found	High	High		6.7e7	3.6e7	4.37276363372803	High	0	1.068E-08
High	[K].SLLVWDLTNPVQNVGEGAGASEYGVPFR.[R]	1xDeamidated [Q/N]		4.23686E-05	0	1	1	16	P49027	P49027 [42-69]	0	2976.47377692	High	High	High	9.4e7	1.4e7		4.43271207809448	High	0	6.663E-07
High	[K].DLYYEMLQFVR.[S]			0.00650706	0	1	1	10	Q53NL5	Q53NL5 [255-265]	0	1476.71916276	High	High	High	4.6e7	4.1e6	2.5e7	3.40345358848572	High	0	0.000283
High	[R].YEAVGVDPSTTLLEFLR.[T]			6.82487E-05	0	1	2	15	Q852M2	Q852M2 [21-37]	0	1909.99056951	High	High	High	1.5e7	8.3e7	4.7e7	4.54374504089355	High	0	3.716E-05
High	[R].MLNEDELRDAVLLVFANK.[Q]			0.00674672	0	1	2	1	P51823	P51823 [110-127]	1	2090.09505129	Not Found	Not Found	High			1.1e7	4.15690183639526	High	0	7.845E-05
High	[R].LVVAPQNFIIK.[I]			0.0189991	0	1	1	2	Q9LST6	Q9LST6 [170-180]	0	1241.76162003	High	Not Found	Not Found	9.9e8			2.40417957305908	High	0	0.001963
High	[R].VDHVDISGLPLLNTDLETADGGFPPAVEAFR.[D]			4.18578E-07	0	1	1	11	Q941Z0	Q941Z0 [45-75]	0	3265.63754718	High	High	High		6.7e7	2.4e7	5.21337080001831	High	0	1.248E-10
High	[R].VDHVDISGLPLLNTDLETADGGFPPAVEAFR.[D]	1xDeamidated [N13]		0.000126446	0	1	1	1	Q941Z0	Q941Z0 [45-75]	0	3266.62156318	High	Not Found	Not Found				4.85686492919922	High	0	1.015E-07
High	[R].FFPYYAFNVLGGLDSEGK.[G]			1.13605E-05	0	1	1	17	O64464	O64464 [105-122]	0	2023.98000485	High	High	High	1.6e8	1.7e8	1.8e8	4.99216175079346	High	0	1.651E-08
High	[K].SEASISLEENGTVILTPDQGQEASSQVLPINFAGLAK.[A]	1xDeamidated [Q/N]		0.0336476	0	1	1	17	Q2QXR8	Q2QXR8 [104-140]	0	3814.9232837	High	High	Not Found	8.5e6	2.4e6		4.24330186843872	High	0.0005889	0.01833
High	[K].DQIYDIFQLLPPK.[I]			0.00396134	0	1	3	5	Q6Z2Z4	Q6Z2Z4 [202-214]	0	1589.85737071	High	Not Found	High	1.7e7		2.1e7	2.84245419502258	High	0	0.004162
High	[R].YSVCSAVGVLPLSLQYGFPIVQK.[F]	1xDeamidated [Q]; 1xCarbamidomethyl [C4]		3.94036E-05	0	2	2	7	P42862; P42863	P42862 [275-297]; P42863 [275-297]	0	2526.33125939	High	High	High		1.9e8	7.0e6	3.85087251663208	High	0	5.367E-07
High	[K].GANLAEMASIGLSVPPGFTVSTEACQQYQAQK.[A]	1xDeamidated [Q/N]; 1xCarbamidomethyl [C25]		0.000607802	0	1	1	35	Q75KR1	Q75KR1 [40-71]	0	3354.59806761	High	High	High		1.2e7	2.5e7	4.75937223434448	High	0	2.769E-06
High	[K].GVDDILLVSVNDPFVMK.[A]			0.00829508	0	1	1	2	Q9FR35	Q9FR35 [70-86]	0	1860.97756204	Not Found	Not Found	High			4.4e7	3.45500445365906	High	0	0.0001112
High	[K].GANIVLVQELFEGQYFCQAQR.[L]	1xCarbamidomethyl [C17]		0.0481872	0	1	1	2	Q93XI4	Q93XI4 [42-62]	0	2470.21835448	Not Found	Not Found	High				3.43989634513855	High	0	0.002183
High	[R].QWWFGGGTDLTPSYIIEEDVK.[H]			0.000154765	0	1	1	7	Q7XPL2	Q7XPL2 [219-239]	0	2441.16596746	High	Not Found	High	5.9e7		7.5e7	4.07828235626221	High	0	1.425E-07
High	[R].QWWFGGGTDLTPSYIIEEDVK.[H]	1xDeamidated [Q1]		0.0045081	0	1	1	1	Q7XPL2	Q7XPL2 [219-239]	0	2442.14998346	High	Not Found	Not Found	1.4e7			3.19576787948608	High	0	4.006E-05
High	[R].GVMLGADQPVILHMLDIPPATESLNGLK.[M]	1xDeamidated [N/Q]		7.86331E-06	0	1	1	20	Q7XDC8	Q7XDC8 [28-55]	0	2930.53657694	High	High	High	1.2e7	1.3e8		4.45279979705811	High	0	5.132E-08
High	[R].GVMLGADQPVILHMLDIPPATESLNGLK.[M]	2xDeamidated [Q8; N25]		0.000273664	0	1	1	9	Q7XDC8	Q7XDC8 [28-55]	0	2931.52059294	High	High	High			2.2e7	4.50286054611206	High	0	1.822E-06
High	[K].AFGAELILTDPLLGMK.[G]			0.000469084	0	1	1	5	Q9XEA6	Q9XEA6 [111-126]	0	1688.9291554	High	Not Found	High	5.8e7		5.6e7	3.78317999839783	High	0	2.466E-05
High	[K].ALGVDTVPVLVGPVSYLLLSKPAK.[G]			4.78134E-06	0	2	2	33	Q2QLY5; Q2QLY4	Q2QLY5 [146-169]; Q2QLY4 [146-169]	0	2436.44760905	High	High	High	2.0e8	1.3e9	1.5e8	5.42781734466553	High	0	4.255E-10
High	[K].VDLSDCGPMVLDVLLK.[I]	1xCarbamidomethyl [C6]		1.6413E-05	0	1	1	8	Q9S827	Q9S827 [72-87]	0	1773.9125193	High	Not Found	High	1.4e8		1.0e8	5.11026620864868	High	0	2.314E-08
High	[R].YALSYQEPIPVEQLVQSLCDTK.[Q]	1xCarbamidomethyl [C19]		1.63282E-05	0	1	2	16	P0C8Y9	P0C8Y9 [97-118]	0	2581.28543087	High	High	High	3.6e7	1.2e8	1.4e8	5.49675559997559	High	0	3.319E-09
High	[R].YALSYQEPIPVEQLVQSLCDTK.[Q]	1xDeamidated [Q]; 1xCarbamidomethyl [C19]		0.00166042	0	1	2	2	P0C8Y9	P0C8Y9 [97-118]	0	2582.26944687	Not Found	Not Found	High			8.1e7	4.421715259552	High	0	7.49E-06
High	[K].LPQAPGELPTLNDWENHLTTIFPEVR.[L]			0.00151263	0	1	4	4	A2YL07	A2YL07 [336-361]	0	2987.52614644	High	Not Found	High	1.5e8			2.94928526878357	High	0	6.426E-06
High	[K].LPQAPGELPTLNDWENHLTTIFPEVR.[L]	1xDeamidated [N/Q]		0.00287432	0	1	4	5	A2YL07	A2YL07 [336-361]	0	2988.51016244	Not Found	Not Found	High			2.4e8	3.36221742630005	High	0	0.0002714
High	[R].FAIYDFDFLTAEDVPK.[S]			8.75225E-05	0	1	1	2	Q84TB3	Q84TB3 [67-82]	0	1890.91600764	Not Found	Not Found	High			1.2e8	4.62695980072021	High	0	5.494E-08
High	[K].DQIYDIFQLLPSK.[IV]			0.00100988	0	1	2	5	P35683	P35683 [202-214]	0	1579.83663525	High	Not Found	High				3.06728339195251	High	0	3.278E-06
High	[K].ADLSAETVAALDKIEAALSK.[F]			0.00891677	0	1	1	1	Q10N44	Q10N44 [146-165]	1	2016.08592633	Not Found	Not Found	High			3.5e7	2.83047342300415	High	0	0.0001258
High	[K].GANLAEMASIGLSVPPGFTVSTEACQQYQAAGK.[T]	1xCarbamidomethyl [C25]		0.000140982	0	1	1	27	Q6AVA8	Q6AVA8 [99-131]	0	3353.61405161	High	High	High	2.0e7		1.8e7	5.21619510650635	High	0	1.221E-07
High	[K].GANLAEMASIGLSVPPGFTVSTEACQQYQAAGK.[T]	1xDeamidated [Q/N]; 1xCarbamidomethyl [C25]		0.000266665	0	1	1	39	Q6AVA8	Q6AVA8 [99-131]	0	3354.59806761	High	High	High		1.2e7	2.5e7	4.92714214324951	High	0	1.095E-06
High	[K].GANLAEMASIGLSVPPGFTVSTEACQQYQAQK.[A]	1xCarbamidomethyl [C25]		0.000258502	0	1	1	24	Q75KR1	Q75KR1 [40-71]	0	3353.61405161	High	High	High	1.4e7		1.8e7	5.06059169769287	High	0	3.367E-07
High	[R].YSVCSAVGVLPLSLQYGFPIVQK.[F]	1xCarbamidomethyl [C4]		1.01891E-05	0	2	2	31	P42862; P42863	P42862 [275-297]; P42863 [275-297]	0	2525.34724339	High	High	High	1.8e8	3.2e8	3.5e8	4.7457971572876	High	0	5.099E-09
High	[K].SQGATILTGGVRPK.[H]			0.000429532	0	1	1	9	B3VMC0	B3VMC0 [354-367]	0	1384.79068818	High	High	Not Found	6.5e8	6.8e8		3.4347710609436	High	0	3.342E-05
High	[R].AVGTMLSHEVTK.[R]			0.0215941	0	1	2	8	Q0JKD0	Q0JKD0 [1389-1400]	0	1272.66164792	High	High	Not Found	1.7e8	1.8e8		2.66827654838562	High	0	0.001396
High	[K].DHASCCPPDYPVCNTR.[A]	3xCarbamidomethyl [C5; C6; C13]		4.60312E-05	0	1	1	4	P25777	P25777 [424-439]	0	1948.77347697	High	High	Not Found	1.8e8	1.3e8		4.38807106018066	High	0	3.384E-06
High	[K].SVASANPYGSWLQQSTR.[S]			0.00787761	0	1	1	2	Q69RJ0	Q69RJ0 [509-525]	0	1851.89840049	High	Not Found	Not Found	7.7e7			2.59575009346008	High	0	0.0001018
High	[R].VLSPSESFIHELDEK.[T]			0.0101968	0	1	1	1	Q2QNG7	Q2QNG7 [242-256]	0	1729.86430643	High	Not Found	Not Found	8.4e8			2.8242175579071	High	0	0.0001569
High	[K].TEEGLDNLFER.[M]			0.0274521	0	1	1	4	Q75HE6	Q75HE6 [27-37]	0	1322.62228544	High	Not Found	Not Found	1.5e8			2.77709770202637	High	0	0.001807
High	[K].TPGLDDVTGEPLIQR.[K]			5.13233E-05	0	1	1	2	Q08479	Q08479 [174-188]	0	1610.83842608	High	Not Found	Not Found	7.3e8			3.4652054309845	High	0	6.96E-08
High	[K].TIEVQNPATGETLANVSCMGSK.[E]	1xCarbamidomethyl [C18]		1.51855E-05	0	1	1	4	B9F3B6	B9F3B6 [70-91]	0	2307.09552171	High	Not Found	Not Found	1.6e8			4.34163999557495	High	0	2.944E-09
High	[K].STVGTPAYIAPEVLSR.[RK]			0.0321439	0	1	5	3	Q7XKA8	Q7XKA8 [158-173]	0	1660.89046166	High	Not Found	Not Found	1.1e8			2.42423129081726	High	0	0.001092
High	[R].NELVALLSK.[Y]			0.0283044	0	1	1	2	Q10LP5	Q10LP5 [25-33]	0	986.5880724	High	Not Found	Not Found	4.3e8			2.76898694038391	High	0	0.0008779
High	[RK].FALLETIK.[DE]			0.0303953	0	1	3	4	O04985	O04985 [127-134]	0	934.56079508	High	Not Found	Not Found	7.6e9			2.34223103523254	High	0	0.00169
High	[R].EEVFGPVICVK.[E]	1xCarbamidomethyl [C9]		0.0372404	0	2	2	4	B3VMC0; O24174	B3VMC0 [392-402]; O24174 [394-404]	0	1276.66058563	High	Not Found	Not Found	5.0e7			2.87561917304993	High	0	0.001402
High	[R].ALFDLPDDAK.[R]			0.0622322	0	1	1	4	Q7XKU5	Q7XKU5 [55-64]	0	1104.55716614	High	Not Found	Not Found	3.1e8			2.30218243598938	High	0.001912	0.0434
High	[K].YIEDILLK.[V]			0.0399761	0	1	1	5	Q9LI00	Q9LI00 [154-161]	0	1006.5819244	High	Not Found	Not Found	1.3e9			2.24301671981812	High	0	0.001581
High	[K].YEIQGFPTLK.[I]			0.0437839	0	1	1	3	Q53LQ0	Q53LQ0 [112-121]	0	1195.63575081	High	Not Found	Not Found	1.5e9			2.65411472320557	High	0	0.004551
High	[K].ARPDLEVGICGEHGGEPSSVAFFAK.[V]	1xCarbamidomethyl [C10]		4.1715E-05	0	1	1	11	Q75KR1	Q75KR1 [838-862]	0	2630.26676112	High	Not Found	Not Found	9.3e8			4.64707231521606	High	0	1.592E-08
High	[R].LDWGPGMICSDDTQYSDGTGHR.[D]	1xCarbamidomethyl [C9]		2.67142E-05	0	1	1	2	P27933	P27933 [141-162]	0	2468.02414764	High	Not Found	Not Found	4.9e8			4.39223957061768	High	0	7.559E-09
High	[K].AIGTEIEWYPGK.[N]			0.0187092	0	1	2	1	Q5VND6	Q5VND6 [211-222]	0	1363.68924285	High	Not Found	Not Found	4.7e8			2.82169103622437	High	0	0.0004348
High	[K].SYPTVSDEYLAAVGK.[A]			0.00563042	0	1	1	4	Q9FE01	Q9FE01 [5-19]	0	1599.79007893	High	Not Found	Not Found	7.4e8			3.09993743896484	High	0	5.788E-05
High	[R].VLLNNCQEAFEGAESLR.[A]	1xCarbamidomethyl [C6]		0.0245376	0	1	1	2	Q84PB3	Q84PB3 [291-307]	0	1949.938551	High	Not Found	Not Found	3.4e7			2.30473399162292	High	0	0.001005
High	[R].FEELNNDLFR.[K]			0.0318188	0	1	2	2	Q6Z7B0	Q6Z7B0 [331-340]	0	1296.62189158	High	Not Found	Not Found	4.2e8			3.04651594161987	High	0	0.001071
High	[R].EVISILMQR.[H]			0.0644424	0	1	1	2	P49398	P49398 [60-68]	0	1088.61324128	High	Not Found	Not Found	6.4e8			2.64304280281067	High	0.0005264	0.01349
High	[R].LEDAINFYQTSNPDVAK.[L]			0.0076768	0	1	1	2	Q67IX6	Q67IX6 [224-240]	0	1924.9286975	High	Not Found	Not Found	1.3e8			2.92969822883606	High	0	0.00169
High	[R].TETSPEDVGGMHAAVGILTAR.[G]			1.50289E-05	0	1	1	1	Q6AVA8	Q6AVA8 [503-523]	0	2112.03899291	High	Not Found	Not Found	1.8e8			3.12980484962463	High	0	2.886E-09
High	[R].FTQANSEVSALLGR.[I]			0.000896439	0	1	1	4	Q01859	Q01859 [334-347]	0	1492.77543198	High	Not Found	Not Found	1.8e9			3.54840278625488	High	0	2.674E-06
High	[K].KYEPTIGVEVHPLDFTTNCGK.[I]	1xCarbamidomethyl [C19]		3.87957E-05	0	1	1	2	A2Y7R5	A2Y7R5 [41-61]	1	2405.18057199	High	Not Found	Not Found	4.9e8			3.65486526489258	High	0	1.275E-06
High	[R].TALAFVTLK.[S]			0.0229608	0	1	1	4	Q0J8G4	Q0J8G4 [103-111]	0	963.58734417	High	Not Found	Not Found	4.2e8			2.50762128829956	High	0	0.0007294
High	[K].VGLNYVSCSPFR.[V]	1xCarbamidomethyl [C8]		0.00284472	0	1	1	1	Q75KR1	Q75KR1 [863-874]	0	1398.68344629	High	Not Found	Not Found	1.4e9			4.01891708374023	High	0	1.859E-05
High	[R].LPLWPSEDAAR.[A]			0.023435	0	1	1	4	Q0J8G4	Q0J8G4 [184-194]	0	1254.64771244	High	Not Found	Not Found	7.9e8			3.07742071151733	High	0	0.00108
High	[K].KVENLGNQFITEISR.[V]			0.00812551	0	1	1	1	A2XYW4	A2XYW4 [65-79]	1	1747.93372341	High	Not Found	Not Found				3.13344788551331	High	0	0.0001075
High	[K].VWEKPWMDFK.[E]			0.0348647	0	1	1	4	P09229	P09229 [117-126]	0	1365.66600509	High	Not Found	Not Found	5.8e8			2.73646712303162	High	0	0.00125
High	[K].LYGSTLSWNVTR.[C]			0.00143629	0	1	1	4	O82451	O82451 [6-17]	0	1396.72193994	High	Not Found	Not Found	3.4e9			3.58780384063721	High	0	5.912E-06
High	[R].YEEMVEFMEK.[V]			0.0207278	0	4	4	2	Q84J55; Q7XTE8; Q06967; Q6EUP4	Q84J55 [26-35]; Q7XTE8 [25-34]; Q06967 [24-33]; Q6EUP4 [25-34]	0	1334.56430164	High	Not Found	Not Found	4.4e8			3.05361223220825	High	0	0.0009225
High	[K].ILPWGPEAHSSSPGAATACTIGGVPVHTVR.[V]	1xCarbamidomethyl [C19]		1.79245E-05	0	1	1	1	Q6Z4N6	Q6Z4N6 [167-196]	0	3025.53124891	High	Not Found	Not Found	5.3e8			2.97864866256714	High	0	3.867E-09
High	[R].MVAEDMYVLSADGK.[V]			0.0277334	0	1	2	2	B8BKI7	B8BKI7 [81-94]	0	1528.70219198	High	Not Found	Not Found	5.2e7			3.42132377624512	High	0	0.001412
High	[R].CAAGIIQAIGHFK.[L]	1xCarbamidomethyl [C1]		0.0565923	0	1	1	2	Q6YXW6	Q6YXW6 [248-260]	0	1385.73581624	High	Not Found	Not Found	7.0e7			1.49608635902405	High	0	0.00286
High	[K].TQAECYHYLFDAAIK.[L]	1xCarbamidomethyl [C5]		0.0186135	0	1	2	2	B8BKI7	B8BKI7 [221-235]	0	1829.85269624	High	Not Found	Not Found	2.9e7			2.16267728805542	High	0	0.001729
High	[K].VVDIVDTFR.[L]			0.0133295	0	1	1	5	P35681	P35681 [67-75]	0	1063.57823597	High	Not Found	Not Found	1.6e9			3.11747455596924	High	0	0.0006029
High	[R].ADLISYLK.[E]			0.0458184	0	1	1	6	A2Y4S9	A2Y4S9 [101-108]	0	922.52440956	High	Not Found	Not Found	1.3e9			2.57537579536438	High	0	0.004089
High	[K].ESDAWPAEPQDAYGLEK.[L]			6.54772E-05	0	1	3	2	Q2R1V8	Q2R1V8 [156-172]	0	1905.85011283	High	Not Found	Not Found	4.9e8			3.12702035903931	High	0	3.38E-08
High	[K].YMVIQGEPGVVIR.[G]			0.00838117	0	1	1	2	P83647	P83647 [72-84]	0	1460.7929964	High	Not Found	Not Found	5.4e8			2.89355111122131	High	0	0.0001128
High	[K].GEDFPVQNYIVK.[E]			0.0549155	0	1	1	2	Q9SXP2	Q9SXP2 [356-367]	0	1408.71070654	High	Not Found	Not Found	4.1e8			2.53339576721191	High	0	0.003491
High	[R].GPTPEPLCQVMLR.[V]	1xCarbamidomethyl [C8]		0.00261865	0	1	1	2	Q948T6	Q948T6 [150-162]	0	1497.75523098	High	Not Found	Not Found	1.3e9			2.50535082817078	High	0	0.0001156
High	[R].ELLCTPVPPSPTVEPTPAAK.[A]	1xCarbamidomethyl [C4]		0.0190968	0	1	1	3	A2XID3	A2XID3 [208-227]	0	2104.09946826	High	Not Found	Not Found	5.3e7			2.66023540496826	High	0	0.0004515
High	[R].WYDHISALLR.[S]			0.0690885	0	1	1	2	Q40682	Q40682 [57-66]	0	1273.66878227	High	Not Found	Not Found	5.4e7			2.72162318229675	High	0	0.004057
High	[R].IPSFTEEQSELIR.[G]			0.00202148	0	1	1	2	Q60DX8	Q60DX8 [327-339]	0	1548.7904133	High	Not Found	Not Found	4.1e8			3.11786937713623	High	0	1.046E-05
High	[K].CDVIVINTPLTEK.[T]	1xCarbamidomethyl [C1]		0.000833721	0	1	1	6	Q9SXP2	Q9SXP2 [246-258]	0	1501.7930562	High	Not Found	Not Found	1.4e9			3.40640330314636	High	0	2.369E-06
High	[R].SQLLENVFSDPK.[G]			0.0169717	0	1	1	1	Q7XTJ3	Q7XTJ3 [390-401]	0	1376.70562114	High	Not Found	Not Found	2.9e8			3.22538208961487	High	0	0.0003701
High	[R].GIGFVSDDVGLDADR.[C]			0.00842456	0	1	1	2	P93438	P93438 [77-91]	0	1535.73362669	High	Not Found	Not Found				2.88659310340881	High	0	0.0001145
High	[K].VAESLGHVILGWR.[R]			0.00226534	0	1	1	4	Q0JKD0	Q0JKD0 [195-207]	0	1436.80085898	High	Not Found	Not Found	2.5e8			3.21140050888062	High	0	1.264E-05
High	[K].NTVGQYESHTAFTLPGLYR.[I]			0.00119815	0	1	1	4	Q10LP5	Q10LP5 [489-507]	0	2154.06144295	High	Not Found	Not Found	5.8e8			3.89544677734375	High	0	6.111E-06
High	[R].SSLRPEIVEALVCAK.[D]	1xCarbamidomethyl [C13]		0.0701245	0	1	1	2	Q6AVI0	Q6AVI0 [685-699]	0	1671.90981722	High	Not Found	Not Found	1.8e7			2.43730664253235	High	0.000158	0.006805
High	[R].KLAVNLIPFPR.[L]			0.0389772	0	3	8	2	P45960; Q40665; P46265	P45960 [252-262]; Q40665 [252-262]; P46265 [252-262]	1	1267.78850349	High	Not Found	Not Found	8.6e7			2.86623978614807	High	0	0.001515
High	[R].DSLAFVAGLQR.[E]			0.00460231	0	1	1	4	Q7XUG1	Q7XUG1 [36-46]	0	1176.63714778	High	Not Found	Not Found	1.2e7			4.234703540802	High	0	4.146E-05
High	[R].NCPEFAFSFLGAAR.[L]	1xCarbamidomethyl [C2]		0.0105716	0	1	1	3	Q6ETN3	Q6ETN3 [86-99]	0	1586.74202373	High	Not Found	Not Found	7.4e7			2.64606094360352	High	0	0.002126
High	[K].TYNLFGQFR.[W]			0.0519649	0	1	1	3	Q10LP5	Q10LP5 [634-642]	0	1145.57381931	High	Not Found	Not Found	3.1e8			2.58758020401001	High	0	0.002476
High	[R].VDMPGSFHTEWFK.[I]			0.0105716	0	1	1	2	Q9LI00	Q9LI00 [461-473]	0	1580.72022536	High	Not Found	Not Found	7.3e8			3.17833304405212	High	0	0.0001674
High	[R].SWDEGVATNFSTTPLK.[D]			0.00255175	0	1	1	1	Q9SDD6	Q9SDD6 [50-65]	0	1752.84390534	High	Not Found	Not Found	1.2e8			2.95887184143066	High	0	1.544E-05
High	[R].GPILLEDYHLIEK.[VL]			0.00121691	0	2	3	6	Q0E4K1; A2YH64	Q0E4K1 [38-50]; A2YH64 [38-50]	0	1539.84172065	High	Not Found	Not Found	1.9e9			3.56747770309448	High	0	1.803E-05
High	[K].YLFQEGVLYAK.[K]			0.0188054	0	1	1	2	P0DKK8	P0DKK8 [14-24]	0	1330.70416468	High	Not Found	Not Found	1.7e8			2.2916955947876	High	0	0.0004389
High	[R].TADEIVDFIK.[K]			0.0183294	0	1	1	5	Q53LQ0	Q53LQ0 [478-487]	0	1150.59903092	High	Not Found	Not Found	1.5e9			3.2957239151001	High	0	0.0004223
High	[R].YSLDISGHPLAAVGADIK.[H]			0.000140982	0	1	1	4	Q53NL5	Q53NL5 [70-87]	0	1826.96468916	High	Not Found	Not Found	4.0e8			2.66868209838867	High	0	1.222E-07
High	[K].SPYSFVWTAAGK.[Q]			0.0383896	0	1	1	2	Q67UF5	Q67UF5 [332-343]	0	1313.65246347	High	Not Found	Not Found	7.5e7			2.69926309585571	High	0	0.003803
High	[R].VSLHIGDGVAFLK.[N]			0.000431763	0	1	1	2	Q9SMB1	Q9SMB1 [163-175]	0	1355.76816189	High	Not Found	Not Found				2.67101240158081	High	0	0.002426
High	[R].DPDASSGGELVFGGMDPK.[H]			0.0183294	0	1	1	2	P42211	P42211 [222-239]	0	1778.79015518	High	Not Found	Not Found	2.3e7			2.88706874847412	High	0	0.0004586
High	[R].TSTSWNAAPAGWHFGQTFEGK.[N]			0.000547971	0	1	1	2	Q852A1	Q852A1 [240-260]	0	2280.04685549	High	Not Found	Not Found	9.8e7			4.40458059310913	High	0	1.184E-06
High	[R].ISITGAGGFIASHIAR.[R]			0.000397412	0	1	1	4	Q2R1V8	Q2R1V8 [25-40]	0	1570.87000108	High	Not Found	Not Found	6.3e8			3.5214672088623	High	0	6.875E-07
High	[K].YVFTIDDDCFVAKDPSGK.[D]	1xCarbamidomethyl [C9]		0.000559446	0	1	1	2	Q8H8T0	Q8H8T0 [105-122]	1	2076.95828335	High	Not Found	Not Found				3.2120943069458	High	0	1.221E-06
High	[K].KLAPILDEAATTLK.[S]			0.00455496	0	1	1	2	Q53LQ0	Q53LQ0 [419-432]	1	1483.87302077	High	Not Found	Not Found	2.4e8			2.51909208297729	High	0	4.08E-05
High	[K].HIEDMHVLITTPFHPAYVSAER.[I]			0.0263549	0	1	1	4	Q9SXP2	Q9SXP2 [84-105]	0	2563.27620338	High	Not Found	Not Found	4.9e8			3.7622344493866	High	0	0.001323
High	[R].EAEKDAAAAAEIPLLTPYK.[M]			0.000481395	0	1	1	3	Q69TH8	Q69TH8 [4-22]	1	2001.05389798	High	Not Found	Not Found	2.1e8			4.08822727203369	High	0	9.475E-07
High	[K].QWYLTHYGVDIGR.[K]			0.0107364	0	1	1	2	P49199	P49199 [112-124]	0	1607.79650181	High	Not Found	Not Found	4.5e8			2.87822484970093	High	0	0.0001716
High	[K].LSEVNPMLGFR.[G]			0.00430309	0	2	2	1	Q75KR1; Q6AVA8	Q75KR1 [672-682]; Q6AVA8 [732-742]	0	1262.65616866	High	Not Found	Not Found	3.1e9			4.04012441635132	High	0	3.71E-05
High	[K].FYSLPALNDPR.[I]			0.0230785	0	1	1	4	Q6YZX6	Q6YZX6 [25-35]	0	1292.6633625	High	Not Found	Not Found	9.4e8			2.24552631378174	High	0.001123	0.03204
High	[K].YEEDLDAMLPK.[C]			0.00384029	0	1	2	6	Q9SXP2	Q9SXP2 [235-245]	0	1323.61369463	High	Not Found	Not Found	4.9e8			3.42800450325012	High	0	3.072E-05
High	[K].SPEVVLEWPK.[K]			0.0281605	0	1	1	6	Q948T6	Q948T6 [10-19]	0	1183.63575081	High	Not Found	Not Found	1.4e9			3.74203324317932	High	0	0.00299
High	[R].IYATEGCVGEAVAEAVR.[R]	1xCarbamidomethyl [C7]		1.15385E-05	0	1	1	5	Q7G764	Q7G764 [54-70]	0	1794.86907453	High	Not Found	Not Found	2.0e9			5.07393026351929	High	0	2.176E-08
High	[R].GLIGDIISR.[F]			0.0372404	0	1	2	8	A6N0M9	A6N0M9 [16-24]	0	943.55710665	High	Not Found	Not Found	1.0e10			2.45999455451965	High	0	0.0014
High	[K].FTCGGFVMGLR.[F]	1xCarbamidomethyl [C3]		0.0308627	0	1	1	2	Q9LGQ6	Q9LGQ6 [148-158]	0	1244.59146029	High	Not Found	Not Found	2.3e8			2.87896013259888	High	0	0.001021
High	[K].VTLYQDAHVPDNFIPK.[I]			0.0458184	0	1	1	2	Q43007	Q43007 [185-200]	0	1856.9541245	High	Not Found	Not Found	7.2e7			2.78785848617554	High	0	0.002007
High	[K].LSFLYPSCVGR.[N]	1xCarbamidomethyl [C8]		0.0116593	0	1	1	2	P0C5C8	P0C5C8 [141-151]	0	1298.65616897	High	Not Found	Not Found	7.7e8			2.88732481002808	High	0	0.0004388
High	[R].NPESFLSSFSK.[G]			0.00518347	0	1	1	2	Q75GX9	Q75GX9 [239-249]	0	1242.60009352	High	Not Found	Not Found	1.2e9			3.56492495536804	High	0	9.939E-05
High	[K].YVGEPMTHLESIASSAVR.[A]			0.00699519	0	1	1	2	B8BJ39	B8BJ39 [386-403]	0	1946.96403718	High	Not Found	Not Found	5.3e8			3.04146003723145	High	0	8.359E-05
High	[K].VSVAAVQFACTDVESENVDTAER.[L]	1xCarbamidomethyl [C10]		8.11165E-06	0	1	1	4	Q93XI4	Q93XI4 [11-33]	0	2497.15112219	High	Not Found	Not Found	4.9e7			4.25703144073486	High	0	1.029E-09
High	[K].VSVAAVQFACTDVESENVDTAER.[L]	1xDeamidated [N/Q]; 1xCarbamidomethyl [C10]		0.000539519	0	1	1	4	Q93XI4	Q93XI4 [11-33]	0	2498.13513819	High	Not Found	Not Found	8.0e7			4.28107643127441	High	0	1.246E-05
High	[K].VVLVDNADFLK.[E]			0.00428089	0	1	1	6	Q948T6	Q948T6 [278-288]	0	1232.68851462	High	Not Found	Not Found	1.9e9			3.14507341384888	High	0	3.674E-05
High	[K].EVCFACVDAEEFR.[L]	2xCarbamidomethyl [C3; C6]		0.00410739	0	1	2	2	Q2QYW2	Q2QYW2 [1269-1281]	0	1631.68285411	High	Not Found	Not Found	4.3e7			2.52514052391052	High	0	0.0002096
High	[K].LPFYHSFWNR.[T]			0.0102495	0	1	4	3	Q01K11	Q01K11 [132-141]	0	1366.66911664	High	Not Found	Not Found	1.9e8			3.06747961044312	High	0	0.000158
High	[K].KPWSLSFSFGR.[A]			0.00185116	0	1	2	8	P17784	P17784 [288-298]	0	1311.68443233	High	Not Found	Not Found	8.3e8			3.75592303276062	High	0	0.0006512
High	[R].CAYVSEVVLAACYK.[A]	2xCarbamidomethyl [C1; C12]		0.000614133	0	1	2	6	P17784	P17784 [197-210]	0	1632.77602624	High	Not Found	Not Found	1.5e8			3.94244694709778	High	0	1.429E-06
High	[R].ILDVVYNASNNELVR.[T]			0.000100146	0	1	1	4	P49199	P49199 [79-93]	0	1718.90717432	High	Not Found	Not Found	1.1e9			4.52393102645874	High	0	1.838E-07
High	[R].SENEADVAAAQVAGYEKPLVAR.[L]			1.39772E-05	0	1	1	2	O04226	O04226 [337-358]	0	2288.15171437	High	Not Found	Not Found	7.9e8			3.75488710403442	High	0	2.554E-09
High	[K].NVRPDYLSNIWK.[V]			0.000263916	0	1	1	3	Q43008	Q43008 [204-215]	0	1504.79068818	High	Not Found	Not Found	3.6e9			4.36225366592407	High	0	3.466E-07
High	[K].EAGALLSYDPNLR.[E]			0.0094864	0	1	2	4	A2WXV8	A2WXV8 [160-172]	0	1418.7274192	High	Not Found	Not Found	8.6e8			3.50132417678833	High	0	0.0005532
High	[R].TIPHLADAIHAAVTK.[L]			0.000349127	0	1	1	10	P37833	P37833 [391-405]	0	1557.87475211	High	Not Found	Not Found	3.4e9			3.43878245353699	High	0	8.122E-05
High	[R].LKVPPALNQFTR.[T]			0.00148931	0	1	1	6	P0DKK7	P0DKK7 [67-78]	1	1383.81069541	High	Not Found	Not Found	4.6e8			4.28711748123169	High	0	6.277E-06
High	[R].KIASLDTHIALACAGLK.[A]	1xCarbamidomethyl [C13]		0.0650874	0	2	2	1	A2YXU2; A2Z3I9	A2YXU2 [62-78]; A2Z3I9 [62-78]	1	1781.99421552	High	Not Found	Not Found	2.7e8			2.29556441307068	High	0	0.003646
High	[R].EVAVEEEKKEEEAAPAEPAAAAAEAAAPSTEVVEEK.[K]			0.000345528	0	1	1	2	Q0JPA6	Q0JPA6 [150-185]	2	3679.77086496	High	Not Found	Not Found	9.6e7			4.75330686569214	High	0	5.467E-07
High	[K].GYLVETPDELK.[S]			0.0549155	0	1	1	2	Q0JMH0	Q0JMH0 [533-543]	0	1263.64670933	High	Not Found	Not Found	1.6e8			2.73219466209412	High	0	0.002736
High	[R].LDTGNYSWGSEAVTR.[K]			9.02865E-05	0	1	1	4	P49199	P49199 [61-75]	0	1655.76598941	High	Not Found	Not Found	2.0e9			4.61784172058105	High	0	1.498E-07
High	[R].CKANSEATLGTYKGDAVLGEGASESLHVK.[D]	1xDeamidated [N4]; 1xCarbamidomethyl [C1]		0.000771382	0	1	1	2	P17784	P17784 [326-354]	2	2993.45205542	High	Not Found	Not Found	1.1e8			4.30207061767578	High	0	2.093E-06
High	[K].GGMIVLPAGMYHR.[F]			0.0355794	0	2	2	1	A2Z7C4; A2XCT8	A2Z7C4 [133-145]; A2XCT8 [133-145]	0	1401.71297203	High	Not Found	Not Found				1.78455543518066	High	0	0.001298
High	[K].FFVGGNWK.[C]			0.0506748	0	1	1	6	P48494	P48494 [5-12]	0	954.48321352	High	Not Found	Not Found	1.3e9			2.35562825202942	High	0.000158	0.007854
High	[R].FHLPGETEEEFATR.[L]			0.000550818	0	1	3	4	Q01K11	Q01K11 [242-255]	0	1662.77582584	High	Not Found	Not Found	7.2e8			4.1310920715332	High	0	1.189E-06
High	[R].AILPYSQALEK.[F]			0.044903	0	2	2	2	P42862; P42863	P42862 [339-349]; P42863 [339-349]	0	1232.68851462	High	Not Found	Not Found	2.0e9			2.38614273071289	High	0	0.001936
High	[R].TMLELLNQLDGFDSR.[G]			0.000829412	0	1	1	2	P46466	P46466 [316-330]	0	1751.86326059	High	Not Found	Not Found	1.3e7			3.95172476768494	High	0	2.364E-06
High	[R].ETPAIDVCHGLLGDK.[A]	1xCarbamidomethyl [C8]		0.000265287	0	1	3	3	Q9AUV6	Q9AUV6 [343-357]	0	1624.79993243	High	Not Found	Not Found	4.8e8			3.08936715126038	High	0	1.543E-05
High	[K].FLADGLGTYTK.[A]			0.0318188	0	1	1	2	Q9FR35	Q9FR35 [100-110]	0	1185.61501535	High	Not Found	Not Found	7.7e8			2.50245976448059	High	0	0.001073
High	[K].AFAGSPIVGEIR.[G]			0.0094864	0	1	2	2	Q01K11	Q01K11 [417-428]	0	1216.6684479	High	Not Found	Not Found	8.5e8			3.21747326850891	High	0	0.0001387
High	[K].IPLYQHIANLAGNK.[Q]			6.28182E-05	0	1	1	3	Q42971	Q42971 [134-147]	0	1551.86418745	High	Not Found	Not Found	9.3e8			4.12053108215332	High	0	3.151E-08
High	[R].DTGADFGAAPDIDHLNTR.[V]			0.000150027	0	1	2	3	P27937	P27937 [164-181]	0	1885.86749423	High	Not Found	Not Found	3.9e8			3.88661789894104	High	0	1.355E-07
High	[R].AMDGLPVTIR.[L]			0.00804203	0	2	2	2	Q75KR1; Q6AVA8	Q75KR1 [623-632]; Q6AVA8 [683-692]	0	1072.58194116	High	Not Found	Not Found	3.1e9			2.96550822257996	High	0	0.0004609
High	[R].VTFAGYSGEPEASLNAK.[S]			0.00265963	0	1	1	2	Q9ZTS1	Q9ZTS1 [741-757]	0	1740.84390534	High	Not Found	Not Found	7.3e7			3.32107400894165	High	0	1.649E-05
High	[R].HSDEGEGGEIVFGGMDPSHYK.[G]			0.000779417	0	1	1	2	Q42456	Q42456 [230-250]	0	2247.96113647	High	Not Found	Not Found	3.6e8			3.99896931648254	High	0	6.844E-06
High	[K].YGLNHVTYLIEQSK.[A]			0.000710015	0	1	1	2	P0DKK7	P0DKK7 [130-143]	0	1664.86424694	High	Not Found	Not Found	5.3e8			4.09723091125488	High	0	1.825E-06
High	[R].GVYCVFEGGTPDDR.[L]	1xCarbamidomethyl [C4]		0.00294966	0	1	1	2	P27933	P27933 [127-140]	0	1571.67948298	High	Not Found	Not Found	1.7e8			3.02383708953857	High	0	0.0005345
High	[K].CYLSLAEQVR.[E]	1xCarbamidomethyl [C1]		0.00388023	0	1	1	5	Q8H8T0	Q8H8T0 [315-324]	0	1238.61978345	High	Not Found	Not Found	2.0e9			3.69938015937805	High	0	3.121E-05
High	[K].SIGNGVQFLNR.[H]			0.00804203	0	2	3	2	P30298; P31924	P30298 [149-159]; P31924 [157-167]	0	1204.64329578	High	Not Found	Not Found	7.9e8			2.58672189712524	High	0	0.0001053
High	[K].SIGNGVQFLNR.[H]	1xDeamidated [N/Q]		0.00763725	0	2	3	6	P30298; P31924	P30298 [149-159]; P31924 [157-167]	0	1205.62731178	High	Not Found	Not Found	1.4e9			3.68885183334351	High	0	9.641E-05
High	[K].NLLTAIDR.[E]			0.0751563	0	1	1	6	P14717	P14717 [552-559]	0	915.52580653	High	Not Found	Not Found	2.8e9			2.3604211807251	High	0.0005889	0.01681
High	[K].TASVLCLTTVK.[N]	1xCarbamidomethyl [C6]		0.0429082	0	1	1	1	P0DKK7	P0DKK7 [190-200]	0	1192.66058563	High	Not Found	Not Found	1.4e9			2.66471695899963	High	0	0.001789
High	[R].MEGKPVQGFNSSTASLLTR.[Y]			0.00165184	0	1	1	2	P42863	P42863 [531-549]	0	2023.02770002	High	Not Found	Not Found	2.6e8			2.67907857894897	High	0	7.461E-06
High	[R].VEEDAVWSQVAK.[A]			0.00568892	0	1	2	2	Q2QYW2	Q2QYW2 [1116-1127]	0	1360.67432102	High	Not Found	Not Found	1.0e8			3.28407764434814	High	0	5.887E-05
High	[R].GAHAGEGLGNAFLSHIR.[A]			4.3256E-05	0	1	2	4	Q6Z1J6	Q6Z1J6 [101-117]	0	1706.87212628	High	Not Found	Not Found	8.3e8			4.74895095825195	High	0	1.696E-08
High	[K].TPAELSHAANAGLDIAVR.[M]			0.000109936	0	1	2	4	Q10N21	Q10N21 [62-79]	0	1805.95043607	High	Not Found	Not Found	1.9e9			3.83506941795349	High	0	1.036E-07
High	[K].TPAELSHAANAGLDIAVR.[M]	1xDeamidated [N10]		0.00193946	0	1	2	2	Q10N21	Q10N21 [62-79]	0	1806.93445207	High	Not Found	Not Found	8.3e7			2.72420883178711	High	0	9.73E-06
High	[K].ELCGLDVVER.[YD]	1xCarbamidomethyl [C3]		0.0538243	0	1	3	4	Q852M2	Q852M2 [1338-1347]	0	1189.58814896	High	Not Found	Not Found	3.5e8			2.6460862159729	High	8.112E-05	0.005307
High	[K].SDVGFDGWR.[L]			0.018902	0	2	3	1	P27937; P27933	P27937 [195-203]; P27933 [194-202]	0	1038.46393452	High	Not Found	Not Found	1.4e9			3.1404812335968	High	0	0.0004458
High	[K].CGIAVEPSYPLK.[K]	1xCarbamidomethyl [C1]		0.00695914	0	1	1	2	P25776	P25776 [334-345]	0	1333.68204932	High	Not Found	Not Found	2.7e8			2.88635683059692	High	0.004918	0.09006
High	[K].KPEDWDDKEYIPDPEDKKPEGYDDIPK.[E]			7.07698E-05	0	1	1	3	Q9SLY8	Q9SLY8 [225-251]	2	3261.51100922	High	Not Found	Not Found	7.5e8			4.75039768218994	High	0	3.848E-08
High	[R].QELVNWVDR.[V]			0.0489208	0	1	1	8	P17654	P17654 [256-264]	0	1158.5901976	High	Not Found	Not Found	1.3e10			3.22891521453857	High	0	0.002236
High	[K].TVDVEELTVEER.[N]			0.00275775	0	1	1	1	Q6ZKC0	Q6ZKC0 [32-43]	0	1418.7009296	High	Not Found	Not Found	7.7e7			3.06360983848572	High	0	1.753E-05
High	[K].DAPMFVCGVNEDK.[Y]	1xCarbamidomethyl [C7]		0.00128826	0	1	1	4	A2YQT7	A2YQT7 [129-141]	0	1481.63992642	High	Not Found	Not Found	3.6e8			3.89600205421448	High	0	1.493E-05
High	[R].VVAIIAEGVPESDTK.[Q]			7.76887E-05	0	1	1	4	Q93VT8	Q93VT8 [106-120]	0	1527.82646445	High	Not Found	Not Found	7.4e8			4.67268323898315	High	0	4.49E-08
High	[K].GGIGCAPGELSTSELER.[L]	1xCarbamidomethyl [C5]		0.00611581	0	1	1	2	Q33E23	Q33E23 [103-119]	0	1732.81703895	High	Not Found	Not Found	2.9e7			2.9074501991272	High	0	6.683E-05
High	[K].EQEAINFLEK.[K]			0.0109601	0	1	1	4	Q9LSU3	Q9LSU3 [172-181]	0	1220.61574358	High	Not Found	Not Found	4.0e8			3.30087280273438	High	0	0.0008366
High	[R].GEGAAATESEAYLEGEAVR.[E]			1.90084E-06	0	1	2	2	B8BKI7	B8BKI7 [9-27]	0	1909.87739015	High	Not Found	Not Found	3.0e8			5.11119556427002	High	0	9.151E-11
High	[R].ITPSWVAFTDSER.[L]			0.000461848	0	1	1	4	Q6Z7B0	Q6Z7B0 [66-78]	0	1508.73798386	High	Not Found	Not Found	1.6e9			3.26580119132996	High	0	8.873E-07
High	[R].AVHVLHDPDPSRPLLPLAVAK.[I]			0.0374295	0	1	2	1	A2XQV4	A2XQV4 [83-103]	0	2245.2815469	High	Not Found	Not Found	2.0e8			2.18511271476746	High	0	0.001419
High	[R].SDSTSVGWGGPGGYVYQK.[A]			0.0021179	0	1	1	2	Q75HE6	Q75HE6 [450-467]	0	1844.84496794	High	Not Found	Not Found	4.5e8			3.35115313529968	High	0	8.719E-05
High	[K].GIDADGMEALYK.[K]			0.0453585	0	1	2	2	A2WXX3	A2WXX3 [230-241]	0	1282.59837894	High	Not Found	Not Found	1.4e8			2.78040337562561	High	0	0.004681
High	[K].SGDELTSLKDYVTR.[M]			0.00219606	0	2	3	4	Q0J4P2; Q07078	Q0J4P2 [443-456]; Q07078 [443-456]	1	1583.79114153	High	Not Found	Not Found	5.9e8			3.82106900215149	High	0	4.781E-05
High	[R].VGLTGLTVAEHFR.[D]			0.00246095	0	1	1	2	Q01859	Q01859 [305-317]	0	1399.76922449	High	Not Found	Not Found	7.8e8			3.14833045005798	High	0	1.448E-05
High	[K].ACELGLEVKPWVK.[T]	1xCarbamidomethyl [C2]		0.0175025	0	1	1	2	Q6YZX6	Q6YZX6 [460-472]	0	1528.81921143	High	Not Found	Not Found	5.5e8			2.93560934066772	High	0	0.000389
High	[K].GVDEFSHCVHLVSWEK.[E]	1xCarbamidomethyl [C8]		0.0311782	0	1	1	1	A2Y0T4	A2Y0T4 [42-57]	0	1928.89595799	High	Not Found	Not Found	1.5e8			3.02907466888428	High	0	0.001035
High	[R].DHMPEPYEELVENCK.[I]	1xCarbamidomethyl [C14]		0.00586811	0	1	1	4	Q6AVA8	Q6AVA8 [370-384]	0	1889.80442534	High	Not Found	Not Found	1.7e8			3.92852711677551	High	0	6.249E-05
High	[K].DDTSKELLEWGSR.[V]			0.015633	0	3	6	6	Q0DHF6; A2XFI3; A2Y5L9	Q0DHF6 [581-593]; A2XFI3 [582-594]; A2Y5L9 [581-593]	1	1535.73362669	High	Not Found	Not Found	1.1e9			3.06115865707397	High	0.0009886	0.0291
High	[K].EALEWLDENQTAEKEEYEEK.[L]			0.000345528	0	1	1	4	Q6Z7B0	Q6Z7B0 [606-625]	1	2483.1096342	High	Not Found	Not Found	5.7e8			4.64949369430542	High	0	5.463E-07
High	[K].DFDVTALEK.[F]			0.0172351	0	1	1	4	Q53LQ0	Q53LQ0 [238-246]	0	1037.51496699	High	Not Found	Not Found	9.6e8			2.81503629684448	High	0	0.0003796
High	[K].NPFAPTLHFNYR.[Y]			0.00816758	0	1	1	1	Q7XPL2	Q7XPL2 [192-203]	0	1476.73825874	High	Not Found	Not Found	7.5e8			2.58068180084229	High	0	0.0001083
High	[K].LQEIQDELEKVNEEASDK.[V]			0.00108584	0	1	2	1	B8AEC1	B8AEC1 [37-54]	1	2117.02444818	High	Not Found	Not Found	3.2e8			3.56398701667786	High	0	3.703E-06
High	[R].GLVESMHIFR.[S]			0.0177739	0	1	1	2	Q9LGQ6	Q9LGQ6 [41-50]	0	1188.61938928	High	Not Found	Not Found	1.5e8			2.6318941116333	High	0	0.0003999
High	[K].EAFVSSSEEPFTVDGK.[E]			0.0016777	0	1	1	2	P52712	P52712 [357-372]	0	1728.79628642	High	Not Found	Not Found	2.8e8			4.47052001953125	High	0	7.684E-06
High	[R].YLSSVLFQSIKK.[E]			0.0412079	0	1	1	1	Q9XEA6	Q9XEA6 [302-313]	1	1412.8147777	High	Not Found	Not Found	8.5e7			2.90014338493347	High	0	0.00167
High	[R].VPEGFDYELYNRNDINR.[I]	1xDeamidated [N]		0.0644424	0	1	1	4	Q8H8T0	Q8H8T0 [61-77]	1	2114.97777331	High	Not Found	Not Found	1.5e8			2.04956388473511	High	0.005271	0.09783
High	[K].AAQDIALADLAPTHPIR.[L]			3.05673E-05	0	2	2	7	Q6ZKC0; Q2R2W2	Q6ZKC0 [155-171]; Q2R2W2 [164-180]	0	1772.9653579	High	Not Found	Not Found	3.5e9			4.28118371963501	High	0	9.503E-09
High	[K].NPLDLLPPSK.[M]			0.0366784	0	3	3	2	Q9ZRI7; Q5Z627; Q6YW46	Q9ZRI7 [260-269]; Q5Z627 [258-267]; Q6YW46 [260-269]	0	1093.62518615	High	Not Found	Not Found	4.3e7			2.5652449131012	High	0	0.001361
High	[R].VRFPCIQIIK.[T]	1xCarbamidomethyl [C5]		0.00446171	0	1	1	2	Q943F3	Q943F3 [118-127]	1	1273.74492444	High	Not Found	Not Found				4.27511882781982	High	0	5.362E-05
High	[K].YANDLSSGVIFGK.[E]			0.0012816	0	1	1	2	Q6K669	Q6K669 [273-285]	0	1370.69505648	High	Not Found	Not Found	1.1e9			2.71603798866272	High	0	3.642E-05
High	[R].LTMLLTDSQNIK.[E]			0.0150034	0	1	1	2	Q6F2U9	Q6F2U9 [579-590]	0	1376.74537748	High	Not Found	Not Found	2.1e8			2.39472198486328	High	0	0.0003019
High	[K].AFDLLHEGGCLR.[C]	1xCarbamidomethyl [C10]		0.00574804	0	1	2	2	A2XAZ3	A2XAZ3 [363-374]	0	1387.67869526	High	Not Found	Not Found	2.8e8			2.63548994064331	High	0	6.005E-05
High	[K].EGISAEVINLR.[S]			0.0076768	0	1	2	1	Q6Z1G7	Q6Z1G7 [267-277]	0	1200.6582771	High	Not Found	Not Found				2.97511458396912	High	0	9.751E-05
High	[K].TPLVAHGADAFPFTEEK.[L]			1.70193E-05	0	1	1	6	Q7Y0F2	Q7Y0F2 [466-482]	0	1829.90683995	High	Not Found	Not Found	1.4e9			5.21693897247314	High	0	2.17E-06
High	[K].ILDVIDCTGSGDVDTSK.[V]	1xCarbamidomethyl [C7]		0.000259845	0	1	1	2	Q6ESI7	Q6ESI7 [146-162]	0	1794.84258493	High	Not Found	Not Found	5.8e7			4.62173414230347	High	0	3.376E-07
High	[R].SPDEITGPYKDDPAPTSFVPAAGYHK.[M]			0.00404415	0	1	1	2	Q0JMH0	Q0JMH0 [499-524]	1	2760.31515069	High	Not Found	Not Found	3.0e8			3.57944822311401	High	0	0.0006665
High	[R].LGDPARPLLLSVR.[S]			0.0190968	0	1	1	2	Q6AVA8	Q6AVA8 [156-168]	0	1406.84780916	High	Not Found	Not Found	2.9e8			2.10491275787354	High	0	0.001245
High	[K].TPLTAHGADAFPFTEER.[L]			1.82054E-05	0	1	1	3	Q7Y0E8	Q7Y0E8 [459-475]	0	1859.89225249	High	Not Found	Not Found	1.3e9			4.21781778335571	High	0	3.98E-09
High	[K].QGPNLNGLFGR.[Q]	1xDeamidated [N6]		0.0380027	0	1	1	1	A2Y4S9	A2Y4S9 [37-47]	0	1173.60109706	High	Not Found	Not Found				2.10073399543762	High	0	0.00145
High	[R].AMGVELDLSDKPAGLGVR.[S]			0.000454725	0	1	1	4	Q69TY4	Q69TY4 [179-196]	0	1827.96330895	High	Not Found	Not Found	4.9e8			3.50893974304199	High	0	8.643E-07
High	[K].HPQIDVPNLQVIK.[L]			0.00394091	0	1	1	7	P0DKK8	P0DKK8 [32-44]	0	1500.85328842	High	Not Found	Not Found	1.3e9			3.73635625839233	High	0	3.197E-05
High	[R].AVDGIFHVLR.[A]			0.00685211	0	1	2	6	Q6Z1J6	Q6Z1J6 [118-127]	0	1126.63675392	High	Not Found	Not Found	3.5e8			2.28900790214539	High	0	0.0003031
High	[K].LIEAYNELVSQGK.[SN]			0.000963873	0	2	2	4	Q7Y0F2; Q7Y0E8	Q7Y0F2 [63-75]; Q7Y0E8 [56-68]	0	1463.77403501	High	Not Found	Not Found	1.9e9			3.99250078201294	High	0	3.033E-06
High	[K].LGDLSQTQIFAK.[I]			0.00384029	0	2	2	4	Q2QXR8; B8BJ39	Q2QXR8 [245-256]; B8BJ39 [245-256]	0	1320.71579194	High	Not Found	Not Found	4.8e8			3.62378215789795	High	0	3.05E-05
High	[K].HLPAISDPEVESAFK.[D]			0.00047397	0	1	1	5	Q0JDA2	Q0JDA2 [69-83]	0	1639.83261245	High	Not Found	Not Found	4.7e8			4.37678337097168	High	0	9.255E-07
High	[K].GIPYLNTYDGR.[T]			0.0600945	0	1	1	1	P49398	P49398 [135-145]	0	1268.62697698	High	Not Found	Not Found	8.4e8			2.33651685714722	High	0	0.003197
High	[K].YIIEQNLATESELK.[S]			0.000224752	0	1	1	2	Q7XTJ3	Q7XTJ3 [351-364]	0	1650.8584928	High	Not Found	Not Found	1.8e8			3.4330472946167	High	0	2.654E-07
High	[R].EAEGIVEYLK.[K]			0.0267612	0	1	1	4	Q53LQ0	Q53LQ0 [138-147]	0	1150.59903092	High	Not Found	Not Found	9.0e8			2.57739090919495	High	0	0.0008023
High	[K].VDGLVSGIGTGGTITGAGR.[Y]			1.29991E-05	0	1	1	5	Q9XEA6	Q9XEA6 [173-191]	0	1687.89733789	High	Not Found	Not Found	9.6e8			4.07198095321655	High	0	2.6E-09
High	[K].ASVIICFTSSGR.[A]	1xCarbamidomethyl [C6]		0.0422627	0	2	2	2	Q2QXR8; B8BJ39	Q2QXR8 [410-421]; B8BJ39 [410-421]	0	1297.6568972	High	Not Found	Not Found				2.44517254829407	High	0	0.001746
High	[K].SDIKFPLVYR.[K]			0.0068168	0	1	1	2	Q943F3	Q943F3 [147-156]	1	1237.69393439	High	Not Found	Not Found	1.1e8			3.27207326889038	High	0	7.969E-05
High	[K].TLEAVDILK.[L]			0.0469883	0	1	1	3	P14717	P14717 [488-496]	0	1001.58773803	High	Not Found	Not Found	5.0e8			1.98802578449249	High	0.0005264	0.01312
High	[K].VVVIGGGDTGTDCIGTSIR.[H]	1xCarbamidomethyl [C13]		3.34395E-06	0	1	2	2	Q0JKD0	Q0JKD0 [1952-1970]	0	1876.94330203	High	Not Found	Not Found	2.4e8			3.84844970703125	High	0	2.355E-10
High	[R].KLPDGSLMEIVK.[V]			0.0133295	0	1	1	4	Q6Z0I4	Q6Z0I4 [139-150]	1	1329.74464925	High	Not Found	Not Found	1.1e8			3.9437370300293	High	0	0.0002469
High	[K].IPEFNELVHQNR.[W]			0.00253858	0	1	2	2	Q0JKD0	Q0JKD0 [1727-1738]	0	1495.76520169	High	Not Found	Not Found	5.5e8			3.42360520362854	High	0	1.529E-05
High	[R].VLYSSVVYPHNYGFIPR.[T]			0.00116751	0	1	1	4	A2X8Q3	A2X8Q3 [79-95]	0	2011.0436082	High	Not Found	Not Found	2.4e9			2.76497840881348	High	0	5.908E-05
High	[K].EYKPDIDIVSNASCTTNCLAPLAK.[V]	1xDeamidated [N]; 2xCarbamidomethyl [C14; C18]		6.52506E-06	0	1	1	6	Q7FAH2	Q7FAH2 [141-164]	0	2681.27969423	High	Not Found	Not Found	2.0e8			5.05145835876465	High	0	1.101E-09
High	[R].ELGIGIVAYSPLGR.[G]			0.0217049	0	1	4	4	A2XRZ6	A2XRZ6 [208-221]	0	1444.8158403	High	Not Found	Not Found	9.0e7			3.39213013648987	High	0	0.0005758
High	[R].VTEVAGVVLSLDPKPIPGDWNGAGAHTNFSTK.[S]	1xDeamidated [N]		0.0407932	0	1	1	3	P14654	P14654 [224-255]	0	3278.6691821	High	Not Found	Not Found				3.48951888084412	High	0	0.003972
High	[R].TTGIVLDSGDGVTHTVPIYEGYALPHAILR.[L]			0.000201579	0	1	1	2	A2XNS1	A2XNS1 [150-179]	0	3165.65788878	High	Not Found	Not Found	7.1e7			3.40985131263733	High	0	2.224E-07
High	[R].AFIAGVADDNGYGWAIAK.[A]	1xDeamidated [N10]		2.87244E-05	0	2	2	2	Q6Z0I4; Q6H5J0	Q6Z0I4 [87-104]; Q6H5J0 [83-100]	0	1839.89119032	High	Not Found	Not Found	1.2e8			4.44820213317871	High	0	2.154E-06
High	[R].QAITAAGSGCMAALDAEHYLQEVGAQEGK.[A]	1xCarbamidomethyl [C10]		1.84906E-05	0	1	1	2	Q6ZFU6	Q6ZFU6 [301-329]	0	2976.38259528	High	Not Found	Not Found	1.2e8			3.94661736488342	High	0	4.079E-09
High	[K].LPLVNTLTQETAPSIFDNPIKK.[Q]			0.00152838	0	1	1	2	Q67IX6	Q67IX6 [285-306]	1	2439.34935152	High	Not Found	Not Found	1.1e8			3.9717116355896	High	0	6.539E-06
High	[K].GEIVSNHDELMSNFFAQPDALAYGK.[T]			1.60763E-05	0	2	2	3	P42862; P42863	P42862 [421-445]; P42863 [421-445]	0	2753.28755576	High	Not Found	Not Found	8.8e8			6.46073293685913	High	0	3.232E-09
High	[K].GEIVSNHDELMSNFFAQPDALAYGK.[T]	1xDeamidated [N]		0.00242303	0	2	2	5	P42862; P42863	P42862 [421-445]; P42863 [421-445]	0	2754.27157176	High	Not Found	Not Found				4.31114196777344	High	0	0.0002722
High	[K].YLVAQGCIKPLCDLLVCPDPR.[I]	3xCarbamidomethyl [C7; C12; C17]		0.0551916	0	1	1	2	Q9SLX0	Q9SLX0 [413-433]	0	2487.25566863	High	Not Found	Not Found	1.2e8			3.01652240753174	High	0.0002723	0.008568
High	[K].LAGPASVAESAVPASLGVAAGPAVLEK.[V]			5.14112E-06	0	1	1	6	Q0IWL9	Q0IWL9 [104-130]	0	2432.33951509	High	Not Found	Not Found	5.7e7			4.44127035140991	High	0	4.817E-10
High	[K].GFFECTHDVTDITCADFLR.[S]	2xCarbamidomethyl [C5; C14]		0.000187473	0	1	1	4	Q0E4K1	Q0E4K1 [73-91]	0	2304.00597883	High	Not Found	Not Found	2.9e8			4.19484663009644	High	0	1.963E-07
High	[R].VAAAGVLEAEGMPSGLLETINVDKK.[M]			7.8498E-05	0	1	1	2	Q2R480	Q2R480 [321-345]	1	2512.33271511	High	Not Found	Not Found	3.2e8			3.65028095245361	High	0	4.576E-08
High	[K].NTGDGAGILVALPHNFFR.[E]			0.00249946	0	1	2	2	Q0JKD0	Q0JKD0 [138-155]	0	1898.98715596	High	Not Found	Not Found	5.2e8			3.3757655620575	High	0	1.491E-05
High	[K].ASACLLGVPLGHNSSFLQGPAFAPPR.[I]	1xCarbamidomethyl [C4]		2.84282E-05	0	1	2	6	B8AU84	B8AU84 [61-86]	0	2664.37150102	High	Not Found	Not Found	6.7e8			4.5458459854126	High	0	8.416E-09
High	[R].FTTFALSGFIR.[A]			0.0104632	0	1	1	4	P35687	P35687 [49-59]	0	1259.67828433	High	Not Found	Not Found	2.4e8			3.08717632293701	High	0	0.000164
High	[K].GILQAAVQGELWR.[L]			0.00110857	0	1	1	3	P27934	P27934 [273-285]	0	1440.79577358	High	Not Found	Not Found	1.1e9			4.39992761611938	High	0	1.237E-05
High	[K].TYSNWPTFPQLYYK.[S]			0.0625435	0	1	1	2	Q0IWL9	Q0IWL9 [453-466]	0	1807.86899797	High	Not Found	Not Found	1.8e8			3.02014207839966	High	0.0004186	0.01091
High	[K].LTPDEMSELESYASADVVQGDR.[Y]			4.48539E-05	0	1	2	2	A2XRZ6	A2XRZ6 [310-331]	0	2412.08712467	High	Not Found	Not Found	9.6e7			4.632896900177	High	0	1.793E-08
High	[K].VVDAPEILAVIGK.[V]			0.00382048	0	1	1	2	Q8W425	Q8W425 [240-252]	0	1323.78822861	High	Not Found	Not Found	1.4e8			2.92021059989929	High	0	3.038E-05
High	[R].VDIGQVLLSVR.[C]			0.0051037	0	2	2	1	A2ZCQ7; A2Y0T4	A2ZCQ7 [129-139]; A2Y0T4 [129-139]	0	1198.71539808	High	Not Found	Not Found	1.0e9			2.56681251525879	High	0	4.939E-05
High	[R].SGPYGQIFRPDNFVFGQSGAGNNWAK.[G]	1xDeamidated [Q/N]		9.80914E-05	0	1	1	3	Q40665	Q40665 [78-103]	0	2815.32230223	High	Not Found	Not Found				4.58765316009521	High	0	2.462E-06
High	[R].SGPYGQIFRPDNFVFGQSGAGNNWAK.[G]			0.00168641	0	1	1	2	Q40665	Q40665 [78-103]	0	2814.33828623	High	Not Found	Not Found	1.7e8			4.12808465957642	High	0	7.696E-06
High	[K].LLFYDLYGGGEK.[V]			0.0164569	0	1	1	4	Q6F2U9	Q6F2U9 [148-159]	0	1374.69399388	High	Not Found	Not Found	1.8e8			3.08257508277893	High	8.112E-05	0.005405
High	[K].VNGVPIELIRPEMLR.[L]	1xDeamidated [N2]		0.0314969	0	1	1	2	A2ZB00	A2ZB00 [37-51]	0	1736.97275195	High	Not Found	Not Found				1.60973799228668	High	0	0.001051
High	[K].DTVGQYESHMAFTMPGLYR.[V]			0.00654077	0	1	1	1	P31924	P31924 [494-512]	0	2202.99468532	High	Not Found	Not Found	1.4e8			3.6527693271637	High	0	7.452E-05
High	[R].AHEPYVDYLKPIIADGDTGFGGATATVK.[L]			0.019998	0	1	1	1	Q6Z6M4	Q6Z6M4 [161-188]	0	2906.45706383	High	Not Found	Not Found	2.0e8			2.24911618232727	High	0	0.0004904
High	[K].GHGMLAPFTAGWQSTDLHPLVIDR.[S]			0.0647641	0	0	2	1			0	2619.3136515	High	Not Found	Not Found				3.00574207305908	High	0	0.003612
High	[K].FLGEVVLQLDK.[I]			0.0321439	0	1	1	2	B7EA73	B7EA73 [823-833]	0	1260.71981474	High	Not Found	Not Found	4.6e7			2.3799729347229	High	0	0.00123
High	[R].FLVLNAADLAVDR.[A]			0.000984055	0	1	2	2	Q6K4E7	Q6K4E7 [52-64]	0	1416.78454018	High	Not Found	Not Found	2.7e8			3.24756455421448	High	0	5.827E-05
High	[K].MFDLIEQYNLNGHIR.[W]	1xDeamidated [N11]		0.000345528	0	1	1	2	P31924	P31924 [632-646]	0	1863.90579454	High	Not Found	Not Found	1.9e8			3.38568925857544	High	0	5.471E-07
High	[K].YDIGAGFGHFAIATEDVYK.[L]			0.0387804	0	1	1	1	Q948T6	Q948T6 [88-106]	0	2073.99163211	High	Not Found	Not Found	8.0e7			2.76788187026978	High	0	0.00151
High	[R].AAALLDVSPVTDVTSISEPR.[V]			0.000109936	0	1	1	2	A2XNR6	A2XNR6 [140-159]	0	2041.0811753	High	Not Found	Not Found	1.6e8			3.94980096817017	High	0	8.074E-08
High	[R].LALEGPLVSIDEMEAIKK.[M]			0.0055152	0	1	1	2	Q0JKD0	Q0JKD0 [667-684]	1	1956.07219063	High	Not Found	Not Found	4.4e7			3.0316174030304	High	0	5.589E-05
High	[K].AILAVLDSLSGAHSDEIAAASR.[L]			0.000318037	0	1	1	2	Q67IX6	Q67IX6 [202-223]	0	2167.13533608	High	Not Found	Not Found				4.05922269821167	High	0	4.743E-07
High	[K].LSELGILSWR.[L]			0.0302411	0	1	1	2	A2XCT8	A2XCT8 [42-51]	0	1173.66263427	High	Not Found	Not Found	8.9e7			2.44379234313965	High	0	0.002779
High	[R].FDVWPYLEK.[F]			0.0600945	0	1	1	3	Q10LP5	Q10LP5 [381-389]	0	1196.59863706	High	Not Found	Not Found	3.8e8			2.6607346534729	High	0	0.00319
High	[K].AFAGIAESSGYPFAVMPSAK.[G]			9.10676E-07	0	1	1	6	Q0DHF6	Q0DHF6 [270-289]	0	2000.97862464	High	Not Found	Not Found	2.3e9			5.78420495986938	High	0	4.442E-11
High	[R].VFDAVVVVKPWLESR.[T]			0.00025189	0	1	1	6	Q5N806	Q5N806 [129-143]	0	1743.97921713	High	Not Found	Not Found	1.6e8			3.81688809394836	High	0	3.206E-07
High	[R].CTADGVYFAEAAADCSLEDVR.[F]	2xCarbamidomethyl [C1; C15]		5.19468E-06	0	1	1	2	Q9LGQ6	Q9LGQ6 [90-110]	0	2319.98563723	High	Not Found	Not Found	1.5e8			4.77715015411377	High	0	4.917E-10
High	[K].FDLPAPFVLHTDCPHYWR.[F]	1xCarbamidomethyl [C13]		5.48999E-05	0	1	5	2	Q01K11	Q01K11 [224-241]	0	2271.08040465	High	Not Found	Not Found	1.1e8			4.92417097091675	High	0	4.881E-08
High	[K].VVLFAVPGAFTPTCTQK.[H]	1xCarbamidomethyl [C14]		0.0204119	0	1	1	1	Q69TY4	Q69TY4 [106-122]	0	1835.97241746	High	Not Found	Not Found	1.1e8			2.79699778556824	High	0	0.0005062
High	[K].EMLSGDTAVIAETGDSWFNCQK.[L]	1xCarbamidomethyl [C20]		8.23874E-06	0	2	2	8	Q0DHF6; A2Y5L9	Q0DHF6 [418-439]; A2Y5L9 [418-439]	0	2459.08535091	High	Not Found	Not Found	1.1e9			5.63564443588257	High	0	3.52E-09
High	[K].EMLSGDTAVIAETGDSWFNCQK.[L]	1xDeamidated [Q/N]; 1xCarbamidomethyl [C20]		3.89973E-05	0	2	2	4	Q0DHF6; A2Y5L9	Q0DHF6 [418-439]; A2Y5L9 [418-439]	0	2460.06936691	High	Not Found	Not Found				4.84244441986084	High	0	5.011E-08
High	[R].VGMGTAAFPFTSSEDTTAAMLR.[A]			8.13977E-05	0	1	1	4	Q7G764	Q7G764 [19-40]	0	2261.05767942	High	Not Found	Not Found	1.3e8			3.673659324646	High	0	9.28E-05
High	[K].WFDTNYHFIVPELGPNTK.[F]			0.000153965	0	2	2	6	Q2QLY5; Q2QLY4	Q2QLY5 [112-129]; Q2QLY4 [112-129]	0	2178.06546575	High	Not Found	Not Found	9.4e8			4.38897609710693	High	0	1.412E-07
High	[R].DALTEIFEVAR.[E]			0.0132611	0	1	1	2	Q9LD61	Q9LD61 [64-74]	0	1263.65794273	High	Not Found	Not Found	3.4e7			3.87240362167358	High	0	0.0002449
High	[R].SNLVGMGIIPLCFK.[A]	1xCarbamidomethyl [C12]		0.000706346	0	1	1	4	Q6YZX6	Q6YZX6 [811-824]	0	1548.82766765	High	Not Found	Not Found	2.7e8			3.45224070549011	High	0	0.0003429
High	[K].QAFDEAISELDSLGEESYK.[D]			5.01819E-07	0	1	1	2	Q2R2W2	Q2R2W2 [207-225]	0	2130.97135	High	Not Found	Not Found	9.5e8			6.15184116363525	High	0	9.88E-12
High	[K].YGDYFGITVAGYPEAHPDAIQSTEGATPEAYSNDLAYLK.[Q]	1xDeamidated [Q/N]		0.0116593	0	1	1	3	Q75HE6	Q75HE6 [142-180]	0	4195.92949119	High	Not Found	Not Found	2.2e7			3.66875672340393	High	0	0.000196
High	[R].LPVVNPATESPIGEIPAGTAEDVDAAVAAAR.[E]			7.57016E-05	0	1	1	2	B3VMC0	B3VMC0 [25-55]	0	3001.54766962	High	Not Found	Not Found	1.2e8			3.61056017875671	High	0	4.309E-08
High	[K].DLVVDMTNFYNQYK.[S]			0.00124884	0	1	1	2	Q9S827	Q9S827 [146-159]	0	1749.81524781	High	Not Found	Not Found	6.5e7			4.40178823471069	High	0	2.09E-05
High	[R].DNLTLWTSDISEDAAEEIK.[E]			0.000623753	0	1	1	2	Q6EUP4	Q6EUP4 [233-251]	0	2150.01354915	High	Not Found	Not Found	5.8e7			3.85937094688416	High	0	2.608E-05
High	[K].YNVEAMPTFLFIK.[D]			0.00180384	0	1	1	4	Q0D840	Q0D840 [77-89]	0	1572.81306312	High	Not Found	Not Found	9.8e8			3.4539270401001	High	0	1.801E-05
High	[K].QAFDEAISELDTLSEESYK.[D]			5.53743E-07	0	2	2	6	Q7XTE8; Q6EUP4	Q7XTE8 [204-222]; Q6EUP4 [204-222]	0	2174.99756472	High	Not Found	Not Found	7.0e8			5.47221517562866	High	0	3.749E-10
High	[R].TAGGPLQITSYDYDAPIDEYGILR.[Q]			0.0236758	0	1	1	2	Q0INM3	Q0INM3 [339-362]	0	2628.28278797	High	Not Found	Not Found	1.8e7			3.82096767425537	High	0	0.002523
High	[R].NLFPLLPEAFK.[G]			0.0323077	0	1	1	3	Q65XK0	Q65XK0 [95-105]	0	1288.72998554	High	Not Found	Not Found	1.4e9			2.12864637374878	High	0	0.001104
High	[R].VASDSTTVLADAVVVATGAVAR.[R]			2.96315E-05	0	1	1	2	Q6ZFU6	Q6ZFU6 [106-127]	0	2073.11862342	High	Not Found	Not Found				4.63957595825195	High	0	9.022E-09
High	[K].LGEIVTTIPTIGFNVETVEYK.[N]			0.0708233	0	1	2	2	P51823	P51823 [39-59]	0	2323.24315516	High	Not Found	Not Found	2.9e7			2.62523198127747	High	0	0.004235
High	[R].LVANPGCYPTSIQLPLVPLIK.[A]	1xCarbamidomethyl [C7]		0.00192944	0	1	1	2	Q6AV34	Q6AV34 [213-233]	0	2293.29883675	High	Not Found	Not Found	3.5e7			3.39568471908569	High	0	9.682E-06
High	[K].NAFAFWDWVGGR.[Y]			0.00370373	0	2	2	2	P42862; P42863	P42862 [263-274]; P42863 [263-274]	0	1425.66984487	High	Not Found	Not Found	5.8e7			3.85063171386719	High	0	2.891E-05
High	[K].NVLSLWFDGLK.[L]			0.0249163	0	1	1	2	Q0J8G4	Q0J8G4 [227-237]	0	1291.70449905	High	Not Found	Not Found	9.2e7			2.46409583091736	High	0	0.0007067
High	[R].RLPVVNPATEATIGDIPAATAEDVELAVSAAR.[D]			2.39597E-05	0	1	1	2	O24174	O24174 [26-57]	1	3217.70629542	High	Not Found	Not Found				4.96098947525024	High	0	6.294E-09
High	[K].TEDLWAVLEEVSGEPVK.[DN]			0.000242918	0	1	2	2	Q6K4E7	Q6K4E7 [427-443]	0	1900.95384962	High	Not Found	Not Found	1.3e7			3.56714987754822	High	0	3.942E-05
High	[R].SGFEGAWTSNPLIFDNSYFTELVSGEK.[E]			0.0747859	0	1	1	1	Q9FE01	Q9FE01 [174-200]	0	2995.39960848	High	Not Found	Not Found				3.09697389602661	High	0	0.004644
High	[R].TLGAELGVPIEVYGPEATMTGICK.[Q]	1xCarbamidomethyl [C23]		0.0440055	0	1	1	2	Q2QNG7	Q2QNG7 [390-413]	0	2506.25677334	High	Not Found	Not Found				2.84612345695496	High	0	0.004384
High	[R].LDFEGIFR.[A]			0.0242883	0	1	1	6	Q75KR1	Q75KR1 [615-622]	0	996.5149075	High	Not Found	Not Found	2.1e9			3.35594010353088	High	0	0.000676
High	[K].LLQLVNPAYQNILDHLR.[T]			0.0453585	0	1	1	1	Q0JLS6	Q0JLS6 [359-375]	0	2020.13382013	High	Not Found	Not Found	4.6e7			2.23124837875366	High	0	0.001968
High	[K].QAGVSFGAFDILSDEEVR.[Q]			2.00891E-05	0	1	1	2	Q0IWL9	Q0IWL9 [431-448]	0	1939.93959653	High	Not Found	Not Found	7.3e7			5.17012548446655	High	0	4.687E-09
High	[K].WFDTNYHFIVPELGPNTK.[F]	1xDeamidated [N16]		0.000431763	0	2	2	1	Q2QLY5; Q2QLY4	Q2QLY5 [112-129]; Q2QLY4 [112-129]	0	2179.04948175	High	Not Found	Not Found				2.54690551757813	High	0	7.903E-07
High	[K].VLNFAIDDAILEER.[I]			0.000882614	0	1	1	4	Q08479	Q08479 [138-151]	0	1617.84826251	High	Not Found	Not Found	6.3e8			4.17664432525635	High	0	0.000104
High	[K].SSVLLDVKPWDDETDMTKLEEAVR.[N]			0.00113766	0	1	1	1	Q40680	Q40680 [141-164]	1	2776.37095095	High	Not Found	Not Found	1.4e8			2.17364382743835	High	0	3.994E-06
High	[K].VFSVPEAAPFTAVLK.[F]			0.0353994	0	1	1	4	Q94DM8	Q94DM8 [33-47]	0	1575.87810617	High	Not Found	Not Found	4.8e8			2.66541600227356	High	0.000158	0.007921
High	[K].VTSGLADGAAVIQEALDR.[M]			0.00148162	0	1	1	1	Q0JBZ8	Q0JBZ8 [324-341]	0	1785.93411727	High	Not Found	Not Found				2.25941681861877	High	0	6.201E-06
High	[K].LVVVVFPSFGER.[Y]			0.0387804	0	1	1	2	Q9XEA8	Q9XEA8 [293-304]	0	1348.76234826	High	Not Found	Not Found				2.82273483276367	High	0.0005599	0.01457
High	[K].NDPLYLLDLAK.[T]			0.073685	0	1	1	2	Q10N44	Q10N44 [227-237]	0	1274.69907928	High	Not Found	Not Found	5.0e7			2.07727789878845	High	0.003366	0.06435
High	[R].MCLTLEEFLK.[Q]	1xCarbamidomethyl [C2]		0.0294812	0	1	3	4	Q852M2	Q852M2 [394-403]	0	1283.63740736	High	Not Found	Not Found	5.8e7			2.54688405990601	High	0	0.0009402
High	[R].SLITSVAQQVDGENPNLYFSK.[D]			0.00146635	0	1	1	2	Q6ETN3	Q6ETN3 [204-224]	0	2310.16121643	High	Not Found	Not Found				4.08762407302856	High	0	6.125E-06
High	[K].DSYLILDTLPSEYDSR.[V]			0.00183208	0	1	1	2	P46465	P46465 [146-161]	0	1886.90181404	High	Not Found	Not Found	1.4e8			2.93621683120728	High	0	0.002577
High	[R].AVSASAPAAATIAVGDKLPDATLSYFDSPDGELK.[T]			3.15327E-05	0	1	1	1	Q69TY4	Q69TY4 [60-93]	1	3348.68455685	High	Not Found	Not Found				4.13687515258789	High	0	9.999E-09
High	[K].VYPLDAVFDSPEDVPDDVK.[A]			0.00011459	0	1	1	2	Q6H5J0	Q6H5J0 [147-165]	0	2120.00700729	High	Not Found	Not Found	9.3e7			3.22988533973694	High	0	8.597E-08
High	[K].LSIPAENFPFCTIDPNEAR.[V]	1xCarbamidomethyl [C11]		0.000334951	0	1	2	1	Q6Z1J6	Q6Z1J6 [47-65]	0	2191.04882965	High	Not Found	Not Found				2.88924169540405	High	0	5.157E-07
High	[K].LSIPAENFPFCTIDPNEAR.[V]	1xDeamidated [N]; 1xCarbamidomethyl [C11]		0.000896439	0	1	2	2	Q6Z1J6	Q6Z1J6 [47-65]	0	2192.03284565	High	Not Found	Not Found	1.9e8			3.18790650367737	High	0	2.674E-06
High	[R].LITEVIGTPTDDELGFIR.[N]			0.0122125	0	1	1	2	Q10N20	Q10N20 [248-265]	0	1989.05389798	High	Not Found	Not Found	8.5e7			2.66728353500366	High	0	0.0002131
High	[R].LEPGLPLIIGGIDIPHDR.[G]			0.0247895	0	1	1	1	Q6EPN6	Q6EPN6 [77-94]	0	1925.08547298	High	Not Found	Not Found	9.9e7			2.66631102561951	High	0	0.0007043
High	[R].SAFQLDEITEFVK.[E]			0.0127918	0	1	1	2	Q67UF5	Q67UF5 [376-388]	0	1526.77370064	High	Not Found	Not Found	4.7e7			3.46925330162048	High	0	0.000401
High	[R].DNLTLWTSDISEDTAEEIR.[E]			5.23982E-05	0	1	1	1	Q7XTE8	Q7XTE8 [233-251]	0	2208.03026181	High	Not Found	Not Found	4.3e8			5.14076662063599	High	0	2.331E-08
High	[R].DNLTLWTSDISEDTAEEIR.[E]	1xDeamidated [N2]		0.000102243	0	1	1	3	Q7XTE8	Q7XTE8 [233-251]	0	2209.01427781	High	Not Found	Not Found	4.3e7			4.61646938323975	High	0	7.097E-08
High	[K].ELVDVEQFLISR.[G]			0.00302697	0	1	1	2	B9EXM2	B9EXM2 [538-549]	0	1447.77912041	High	Not Found	Not Found	7.9e7			3.14398264884949	High	0	2.051E-05
High	[K].TFILTPEQYIVK.[L]			0.0124667	0	1	1	3	P42211	P42211 [432-443]	0	1451.81444333	High	Not Found	Not Found	5.3e8			2.93341183662415	High	0	0.0004001
High	[K].NGTFHTEQAIEYGTTMVGGVTPK.[K]	2xDeamidated [N1; Q8]		0.000369604	0	1	1	1	Q6ZL94	Q6ZL94 [54-76]	0	2440.13368185	High	Not Found	Not Found	4.2e7			3.19078087806702	High	0	6.103E-07
High	[K].NGTFHTEQAIEYGTTMVGGVTPK.[K]	1xDeamidated [N/Q]		0.000300417	0	1	1	2	Q6ZL94	Q6ZL94 [54-76]	0	2439.14966585	High	Not Found	Not Found				3.17319369316101	High	0	7.657E-06
High	[R].DNLTLWTSDNAEDGGDEIK.[E]			7.33841E-05	0	1	1	2	Q06967	Q06967 [232-250]	0	2092.93054782	High	Not Found	Not Found	2.7e8			3.5039165019989	High	0	4.09E-08
High	[K].VIIGPATVGGIQAGAFK.[I]			0.000188447	0	1	1	4	Q93VT8	Q93VT8 [132-148]	0	1598.92645332	High	Not Found	Not Found	9.2e8			2.77718734741211	High	0	1.981E-07
High	[R].EDQVPLIIIQDGESK.[K]			0.000303546	0	1	1	4	Q53LQ0	Q53LQ0 [331-345]	0	1683.87995649	High	Not Found	Not Found	4.0e8			3.89921259880066	High	0	4.387E-07
High	[K].NLTGLVELYGR.[N]			0.00602172	0	1	2	4	P31924	P31924 [589-599]	0	1234.67901256	High	Not Found	Not Found	1.1e9			3.18620371818542	High	0	6.474E-05
High	[K].GVVPDDADKLLEFR.[Q]			0.0105716	0	1	1	2	Q06398	Q06398 [211-224]	1	1573.82204779	High	Not Found	Not Found	2.5e8			2.86001253128052	High	0	0.0001669
High	[K].LFLLSHPDVDDLAK.[V]			0.035042	0	1	1	1	Q8W425	Q8W425 [21-34]	0	1582.84753428	High	Not Found	Not Found	1.1e8			2.30171656608582	High	0	0.00126
High	[K].AMTAEYEGIYLDYSR.[Q]			0.00142887	0	1	1	2	P42862	P42862 [40-54]	0	1781.80507701	High	Not Found	Not Found				3.6255247592926	High	0	5.834E-06
High	[K].TNNSFILQQFENPANPK.[I]			0.000135257	0	1	1	2	Q9XEA6	Q9XEA6 [139-155]	0	1961.97156539	High	Not Found	Not Found	2.5e8			3.60561180114746	High	0	1.141E-07
High	[K].LVSAPVILEAVR.[L]			0.0163726	0	1	2	2	Q852M2	Q852M2 [494-505]	0	1266.77799832	High	Not Found	Not Found	3.3e8			2.48670625686646	High	0	0.0003483
High	[K].MWCTNGPSAQTLVVYAK.[T]	1xDeamidated [Q/N]; 1xCarbamidomethyl [C3]		0.0747859	0	1	1	2	Q75IM9	Q75IM9 [183-199]	0	1926.9088313	High	Not Found	Not Found				2.86921715736389	High	0	0.004707
High	[R].VLSQTSLCGLQGPTISPVYR.[S]	1xCarbamidomethyl [C8]		0.0129909	0	1	1	2	Q10S55	Q10S55 [323-342]	0	2176.14306438	High	Not Found	Not Found	5.5e7			2.47001886367798	High	0	0.0004732
High	[R].ILTTNLWSAELSK.[L]			0.000878053	0	1	5	4	Q9AUV6	Q9AUV6 [204-216]	0	1475.81042053	High	Not Found	Not Found	7.8e8			3.34333181381226	High	0	2.591E-06
High	[K].VFTLAGLTVR.[S]			0.00755876	0	1	1	6	P37833	P37833 [142-151]	0	1076.64625598	High	Not Found	Not Found	1.7e9			2.63234710693359	High	0	9.538E-05
High	[R].GGPTSVVIYDIHALQER.[F]			0.00717823	0	1	1	2	Q6ZFT5	Q6ZFT5 [136-152]	0	1854.97083716	High	Not Found	Not Found	1.7e8			3.65764307975769	High	0	0.000265
High	[K].LTELGVISWR.[L]			0.015315	0	1	1	2	A2Z7C4	A2Z7C4 [42-51]	0	1173.66263427	High	Not Found	Not Found	1.1e8			3.27966284751892	High	0	0.0003103
High	[K].ATFDSTVGIHPSAAEEFVTMR.[T]			0.00122323	0	1	1	4	P48642	P48642 [460-480]	0	2266.08085769	High	Not Found	Not Found	6.5e8			2.95991635322571	High	0	4.494E-06
High	[R].GILYLGMGVSGGEEGAR.[N]			0.000228273	0	2	2	4	Q2R480; Q9LI00	Q2R480 [140-156]; Q9LI00 [122-138]	0	1665.82648121	High	Not Found	Not Found	5.8e7			4.20861387252808	High	0	2.729E-07
High	[K].AIGTEIEWFPGK.[C]			0.0148499	0	1	2	4	B8AW64	B8AW64 [208-219]	0	1347.69432825	High	Not Found	Not Found	3.5e8			2.83434653282166	High	0	0.0002953
High	[R].FDWLCQLYKPK.[S]	1xCarbamidomethyl [C5]		0.00446171	0	1	2	2	Q6Z1J6	Q6Z1J6 [73-83]	0	1497.75588296	High	Not Found	Not Found	2.7e8			2.474613904953	High	0	0.002108
High	[K].SLPYEYVEENLGDK.[S]			0.0704731	0	1	1	1	Q06398	Q06398 [29-42]	0	1655.77990813	High	Not Found	Not Found	6.5e7			1.8559957742691	High	0	0.004184
High	[K].VWVKPWLDFK.[AE]			0.0385845	0	1	2	2	Q0JNR2	Q0JNR2 [119-128]	0	1317.73540531	High	Not Found	Not Found	2.2e8			3.21918082237244	High	0	0.001487
High	[R].IEDLVGVPVHYIGVGPGR.[D]			0.000409962	0	1	1	2	A2XD35	A2XD35 [464-481]	0	1877.02795814	High	Not Found	Not Found	5.8e8			3.2957227230072	High	0	7.237E-07
High	[R].WEGSEAGLGAVATGSHVDAIPFSGK.[Y]			0.00109715	0	1	1	2	Q2QMN7	Q2QMN7 [133-157]	0	2443.18882812	High	Not Found	Not Found	8.4e7			2.79071474075317	High	0	3.755E-06
High	[K].ISEDEYVSAIKEEISK.[V]			0.00141414	0	1	1	3	Q2QLY4	Q2QLY4 [459-474]	1	1839.92221513	High	Not Found	Not Found	1.1e9			3.25246381759644	High	0	5.755E-06
High	[KR].LITELIGSPDDSSLGFLR.[S]			0.000132483	0	1	2	2	Q336X9	Q336X9 [255-272]	0	1933.02768326	High	Not Found	Not Found	1.0e8			3.05310344696045	High	0	1.099E-07
High	[R].AFLQPSHYDADEVFYVK.[E]			0.00125532	0	1	2	5	B8AL97	B8AL97 [105-121]	0	2028.97016842	High	Not Found	Not Found	4.6e8			3.57950043678284	High	0	0.0003421
High	[K].IPAEITAALEPIKDNEEAVK.[A]			0.00111433	0	1	1	2	Q75HE6	Q75HE6 [241-260]	1	2151.1543402	High	Not Found	Not Found	3.5e8			3.78020858764648	High	0	3.862E-06
High	[K].SSVLLDVKPWDDETDMK.[K]			5.7521E-05	0	1	1	4	P29545	P29545 [136-152]	0	1977.94738401	High	Not Found	Not Found	2.7e8			3.74287343025208	High	0	3.42E-07
High	[K].FKDTADMISVDEVEPASEIVK.[R]			0.00751982	0	1	1	2	Q0JKD0	Q0JKD0 [972-992]	1	2323.13736942	High	Not Found	Not Found				2.93649888038635	High	0	9.392E-05
High	[K].NLEGAFVLNQMQQEHDESSSQ.[-]			8.61724E-05	0	1	1	2	Q0JNR2	Q0JNR2 [230-250]	0	2391.05174226	High	Not Found	Not Found	1.1e8			3.59741568565369	High	0	5.342E-08
High	[R].LTVEDPVTVEYITR.[Y]			0.00261865	0	1	1	3	A2YXU2	A2YXU2 [97-110]	0	1634.8635782	High	Not Found	Not Found	8.4e8			2.79430079460144	High	0	2.45E-05
High	[R].AIGGVPGPALAEYYAQR.[T]			0.0147738	0	1	1	2	Q6Z965	Q6Z965 [41-57]	0	1732.90169506	High	Not Found	Not Found	1.4e8			2.38413429260254	High	0	0.0002938
High	[K].DCLCFIEVIAHKDDTSK.[E]	2xCarbamidomethyl [C2; C4]		0.00219606	0	1	2	3	A2XFI3	A2XFI3 [570-586]	1	2050.95723782	High	Not Found	Not Found	1.2e8			3.30867910385132	High	0	1.196E-05
High	[K].LIGSPPGYVGYTEGGQLTEAVR.[R]			0.00294966	0	1	2	2	Q7F9I1	Q7F9I1 [680-701]	0	2264.15573717	High	Not Found	Not Found	7.7e7			2.44172167778015	High	0	5.24E-05
High	[K].ESGMTLITAEDLDDAAEK.[A]			6.54772E-05	0	1	1	2	Q6K9N6	Q6K9N6 [398-415]	0	1908.8742786	High	Not Found	Not Found	8.3e8			4.2286524772644	High	0	1.864E-07
High	[K].ELAITSDEALSLEELPKR.[A]			0.00344497	0	1	1	3	P48642	P48642 [185-202]	1	2014.07027627	High	Not Found	Not Found	1.4e8			3.67148685455322	High	0	2.545E-05
High	[K].LAPILDEAATTLK.[S]			0.00191948	0	1	1	3	Q53LQ0	Q53LQ0 [420-432]	0	1355.77805781	High	Not Found	Not Found	1.9e9			3.36855268478394	High	0	9.615E-06
High	[R].LFDSNLFDER.[S]			0.0190968	0	1	2	2	Q852M2	Q852M2 [264-273]	0	1255.59534249	High	Not Found	Not Found	2.4e8			3.40133357048035	High	0	0.0004525
High	[K].VLPDLNGKLTGMSFR.[V]	1xDeamidated [N6]		0.00692328	0	1	1	2	A2YQT7	A2YQT7 [222-236]	1	1648.87270359	High	Not Found	Not Found	4.2e8			2.85533666610718	High	0.0002723	0.008699
High	[K].AQFGNFATSVDGIFAAGDCR.[R]	1xCarbamidomethyl [C19]		0.000101189	0	1	1	2	Q0JKD0	Q0JKD0 [2100-2119]	0	2103.95526366	High	Not Found	Not Found	1.2e8			4.76227569580078	High	0	1.46E-07
High	[K].AVTFIDNHDTGSTQNSWPFPSDK.[V]			0.0183294	0	1	2	1	P27937	P27937 [305-327]	0	2564.16882089	High	Not Found	Not Found	3.2e8			3.73289108276367	High	0	0.0004214
High	[K].AVTFIDNHDTGSTQNSWPFPSDK.[V]	1xDeamidated [N/Q]		0.0118409	0	1	2	2	P27937	P27937 [305-327]	0	2565.15283689	High	Not Found	Not Found	2.7e7			3.20211315155029	High	0	0.0002019
High	[R].ALLDVGLIR.[T]			0.0174129	0	2	3	3	Q8L4L4; A2WXX3	Q8L4L4 [144-152]; A2WXX3 [144-152]	0	969.60914223	High	Not Found	Not Found	9.2e8			2.3791618347168	High	0	0.001983
High	[K].EYKPDIDIVSNASCTTNCLAPLAK.[V]	2xCarbamidomethyl [C14; C18]		1.15984E-05	0	1	1	4	Q7FAH2	Q7FAH2 [141-164]	0	2680.29567823	High	Not Found	Not Found	9.2e9			4.09332275390625	High	0	3.966E-08
High	[R].TDIIFFCSPNNPTGAAASR.[D]	1xCarbamidomethyl [C7]		0.0043254	0	1	1	1	Q10MQ2	Q10MQ2 [237-255]	0	2038.96510009	High	Not Found	Not Found	1.9e8			3.52864956855774	High	0	3.725E-05
High	[R].TSVPNIWAVGDVTNR.[I]			0.00105261	0	1	1	1	P48642	P48642 [325-339]	0	1628.83909482	High	Not Found	Not Found	1.3e9			3.67829179763794	High	0	3.516E-06
High	[K].YHANGVEKPPIEIDFTPPFR.[K]	1xDeamidated [N4]		0.0057184	0	1	1	2	Q6F2U9	Q6F2U9 [400-419]	0	2328.1659084	High	Not Found	Not Found				3.5800621509552	High	0	5.955E-05
High	[R].DNLTLWTSDLTEDGGDEVKEASK.[G]			0.0108477	0	1	1	3	Q6ZKC0	Q6ZKC0 [227-249]	1	2523.17329704	High	Not Found	Not Found	2.9e8			3.44471526145935	High	0	0.0001744
High	[R].GLPTLVLIGPDGK.[T]			0.0187092	0	1	1	2	Q7Y0E8	Q7Y0E8 [276-288]	0	1279.76201389	High	Not Found	Not Found	5.0e8			3.07627391815186	High	0	0.0004355
High	[K].GGTSIEDLAEKYPDMIIK.[V]			0.000851179	0	1	1	3	Q6K9N6	Q6K9N6 [164-181]	1	1979.99941959	High	Not Found	Not Found	3.8e8			3.66450691223145	High	0	2.469E-06
High	[K].LVPYNPEYQDESVLWTESK.[D]			0.000138808	0	1	1	3	Q6Z4N6	Q6Z4N6 [270-288]	0	2297.09721922	High	Not Found	Not Found	3.5e8			4.38099813461304	High	0	1.191E-07
High	[R].GLFPMLADPR.[H]			0.0331389	0	2	2	6	Q2QXR8; B8BJ39	Q2QXR8 [466-475]; B8BJ39 [466-475]	0	1116.58702656	High	Not Found	Not Found	5.4e8			2.75158929824829	High	0	0.001151
High	[K].NISFTVWDVGGQDK.[I]			0.000418547	0	1	2	4	P51823	P51823 [60-73]	0	1565.75944755	High	Not Found	Not Found				4.38278770446777	High	0	7.507E-07
High	[K].VYPLDAVYDSPEDVPEDVK.[G]			0.000536731	0	1	1	6	Q6Z0I4	Q6Z0I4 [151-169]	0	2150.01757195	High	Not Found	Not Found	1.4e8			3.77090287208557	High	0	3.961E-06
High	[K].IASFLDPDGWK.[V]			0.0091972	0	1	1	3	Q948T6	Q948T6 [267-277]	0	1248.62591438	High	Not Found	Not Found	1.2e9			3.43007636070251	High	0	0.0003723
High	[K].VVIFGLPGAYTGVCSQAHVPSYK.[N]	1xCarbamidomethyl [C14]		0.000354597	0	1	1	2	Q9SDD6	Q9SDD6 [73-95]	0	2450.2536774	High	Not Found	Not Found	1.5e8			2.95212173461914	High	0	5.68E-07
High	[R].YLSSVLFESIK.[R]			0.00973429	0	1	1	4	Q9XEA8	Q9XEA8 [305-315]	0	1285.70383031	High	Not Found	Not Found	3.1e8			2.68406176567078	High	0	0.0007039
High	[R].DAILAEGNPAPVVVSEGANTMDVGR.[A]			3.43173E-06	0	1	1	2	Q0JMH0	Q0JMH0 [393-417]	0	2482.22422729	High	Not Found	Not Found	8.0e7			4.49544715881348	High	0	2.454E-10
High	[R].LAPPLSISPEELAEASK.[A]			6.96781E-05	0	1	1	5	Q10G56	Q10G56 [420-436]	0	1751.94255673	High	Not Found	Not Found	1.1e9			3.37506866455078	High	0	0.0001328
High	[K].AYLDCHLMVTNPSDYVEPLAK.[A]	1xCarbamidomethyl [C5]		0.00513016	0	1	1	2	Q9SE42	Q9SE42 [65-85]	0	2436.15739372	High	Not Found	Not Found	6.6e7			3.22057461738586	High	0	4.952E-05
High	[K].LYRPDMSVEEAVDLVDK.[C]			0.00275775	0	1	1	2	Q9LST6	Q9LST6 [145-161]	0	1978.9790185	High	Not Found	Not Found	7.3e7			3.44595503807068	High	0	3.154E-05
High	[R].LLDPPLHEFLPEGHVEDMVR.[E]			0.0012816	0	1	1	4	Q6AVA8	Q6AVA8 [693-712]	0	2343.18017782	High	Not Found	Not Found	7.4e8			3.28148365020752	High	0	4.879E-06
High	[K].SSSSEADFEQQLYILR.[R]			0.00071741	0	1	1	2	Q0JKD0	Q0JKD0 [235-250]	0	1872.89739738	High	Not Found	Not Found	7.6e7			3.19565105438232	High	0	1.856E-06
High	[K].SSSSEADFEQQLYILR.[R]	1xDeamidated [Q]		0.0249163	0	1	1	4	Q0JKD0	Q0JKD0 [235-250]	0	1873.88141338	High	Not Found	Not Found				3.28310298919678	High	0	0.0008285
High	[R].IVSFVGGLDLCDGR.[Y]	1xCarbamidomethyl [C11]		0.000869002	0	1	2	2	Q43007	Q43007 [355-368]	0	1507.75733942	High	Not Found	Not Found	9.5e7			3.52127957344055	High	0	2.557E-06
High	[K].NHSHATQDLYDSIAAGNFPEWK.[L]			0.00136379	0	1	1	2	Q0E4K1	Q0E4K1 [247-268]	0	2501.14802594	High	Not Found	Not Found	8.3e7			3.21878528594971	High	0	5.435E-06
High	[R].TDIIFFCSPNNPTGAAASR.[D]	1xDeamidated [N]; 1xCarbamidomethyl [C7]		0.00695914	0	1	1	2	Q10MQ2	Q10MQ2 [237-255]	0	2039.94911609	High	Not Found	Not Found	1.4e8			4.94916915893555	High	0	8.263E-05
High	[R].YDAGGIIPSDFHVVAHGNDYCVWEK.[E]	1xCarbamidomethyl [C21]		0.00277205	0	1	1	2	P27934	P27934 [401-425]	0	2849.29878947	High	Not Found	Not Found	4.0e8			3.26174306869507	High	0	1.775E-05
High	[R].ISEGAVKPAAATPEETLPLAWVDR.[Y]			0.00654077	0	1	1	2	Q9LGQ6	Q9LGQ6 [12-35]	0	2521.32967866	High	Not Found	Not Found	2.7e8			3.61410307884216	High	0	7.462E-05
High	[R].TSVPNIWAVGDVTNR.[I]	1xDeamidated [N]		0.0120253	0	1	1	3	P48642	P48642 [325-339]	0	1629.82311082	High	Not Found	Not Found	1.4e9			2.85590124130249	High	0	0.0005545
High	[K].LLESNSYFGMEPSQVHILK.[Q]			0.0433439	0	1	2	2	A2YGP6	A2YGP6 [217-235]	0	2192.10561595	High	Not Found	Not Found	2.0e8			2.56744122505188	High	0	0.001819
High	[R].AHLLFDLHQAVDGLR.[E]			0.0031549	0	1	2	4	A2XD35	A2XD35 [166-180]	0	1704.91801386	High	Not Found	Not Found	2.5e8			3.07750511169434	High	0	0.0001434
High	[K].AFSDVLEHDLPQLQK.[Q]			0.00131523	0	1	1	4	Q10G56	Q10G56 [437-451]	0	1739.89627529	High	Not Found	Not Found	9.8e8			3.15714859962463	High	0	2.629E-05
High	[R].IHFMLSSYAPVISAEK.[A]			0.0218162	0	2	2	5	Q53M52; P28752	Q53M52 [265-280]; P28752 [265-280]	0	1792.930218	High	Not Found	Not Found	4.7e8			3.09105038642883	High	0	0.0005635
High	[K].HLNLDFQLLEGGR.[K]			0.00963437	0	1	1	2	P49210	P49210 [40-52]	0	1511.79650181	High	Not Found	Not Found	1.5e8			2.90478515625	High	0	0.0001427
High	[K].NAYCLLNFGDSITTDHISPAGSIHK.[D]	1xCarbamidomethyl [C4]		2.23987E-05	0	1	1	4	Q6YZX6	Q6YZX6 [668-692]	0	2731.31443953	High	Not Found	Not Found	1.1e9			4.8080940246582	High	0	2.896E-08
High	[K].NAYCLLNFGDSITTDHISPAGSIHK.[D]	1xDeamidated [N7]; 1xCarbamidomethyl [C4]		0.000292733	0	1	1	1	Q6YZX6	Q6YZX6 [668-692]	0	2732.29845553	High	Not Found	Not Found				4.77951145172119	High	0	4.15E-07
High	[K].DGATDPTFLYFSHGLK.[E]			7.30048E-05	0	1	1	6	P35681	P35681 [149-164]	0	1768.85407614	High	Not Found	Not Found	1.2e9			4.48517513275146	High	0	4.067E-08
High	[R].AFQLYSSGIFTGK.[C]			0.0253008	0	1	1	1	P25776	P25776 [270-282]	0	1418.731442	High	Not Found	Not Found	1.3e9			4.06765460968018	High	0	0.0007295
High	[K].YRPTMPVLSVVIPR.[L]			0.000319689	0	2	2	6	Q2QXR8; B8BJ39	Q2QXR8 [429-442]; B8BJ39 [429-442]	0	1627.93524391	High	Not Found	Not Found	1.3e9			3.98646092414856	High	0	1.178E-06
High	[K].YTSDIDIVSNASCTTNCLAPLAK.[V]	2xCarbamidomethyl [C13; C17]		6.29261E-06	0	1	1	4	A2YQT7	A2YQT7 [142-164]	0	2514.18506521	High	Not Found	Not Found	3.7e8			4.39965009689331	High	0	6.775E-10
High	[K].IQEELDIDVLVHGEPER.[N]			0.00474734	0	2	2	3	Q2QLY5; Q2QLY4	Q2QLY5 [478-494]; Q2QLY4 [478-494]	0	1991.0080104	High	Not Found	Not Found	3.8e7			3.28623056411743	High	0	4.377E-05
High	[K].ELPPYDPDWYYTR.[A]			0.0164569	0	1	1	8	P40978	P40978 [47-59]	0	1714.77476324	High	Not Found	Not Found	2.6e8			2.39407920837402	High	0	0.0003517
High	[K].GFILDGFPR.[T]			0.0281605	0	2	2	6	Q08480; Q08479	Q08480 [110-118]; Q08479 [108-116]	0	1021.54654199	High	Not Found	Not Found	4.9e8			3.50692868232727	High	0	0.0008739
High	[K].ANSDSNVVTTVTVDELTPGLK.[S]			0.00033844	0	1	1	2	Q6K548	Q6K548 [70-90]	0	2160.10303285	High	Not Found	Not Found	6.6e7			3.50554990768433	High	0	6.739E-07
High	[R].EVLGPVMFPALR.[L]			0.0197942	0	1	1	2	Q7FAY6	Q7FAY6 [211-222]	0	1328.73950436	High	Not Found	Not Found	2.2e8			3.13298273086548	High	0	0.0004785
High	[R].EAAFDFAFVDADKPNYVK.[Y]			4.89846E-05	0	1	1	6	Q9XGP7	Q9XGP7 [159-176]	0	2046.98073308	High	Not Found	Not Found	2.0e8			3.73953437805176	High	0	2.075E-08
High	[K].YEVLPGWQSDISSVR.[S]			0.000375395	0	1	2	2	A2XD35	A2XD35 [434-448]	0	1735.86497517	High	Not Found	Not Found	1.5e8			3.10533547401428	High	0	6.257E-07
High	[R].TLKEWIVSSLGPDAVAK.[H]			6.78959E-05	0	2	2	6	P42862; P42863	P42862 [226-242]; P42863 [226-242]	1	1814.00582571	High	Not Found	Not Found	1.8e8			4.056884765625	High	0	3.605E-08
High	[R].IKDWTNVVVAYEPVWAIGTGK.[V]			1.11852E-05	0	1	1	25	P48494	P48494 [155-175]	1	2346.24924367	High	Not Found	High	1.0e9		1.8e9	4.7397575378418	High	0	2.085E-07
High	[K].EPYTATIVSVER.[LI]			0.00846816	0	1	2	2	P41345	P41345 [94-105]	0	1364.70562114	High	Not Found	Not Found	1.3e9			2.66300797462463	High	0	0.0001152
High	[R].FVEDVWSRPGGGGGISR.[V]			0.0422627	0	1	1	2	Q7XPL2	Q7XPL2 [112-128]	0	1775.88235657	High	Not Found	Not Found	6.2e8			2.67077803611755	High	0	0.001734
High	[K].VAYALSQGLK.[V]			0.00660871	0	1	1	6	P48494	P48494 [114-123]	0	1049.59897143	High	High	Not Found	7.2e9	7.4e9		3.40726494789124	High	0	7.605E-05
High	[K].RDELTLEGIK.[Q]			0.0266251	0	3	8	5	Q6Z2Z4; Q10I26; P35683	Q6Z2Z4 [246-255]; Q10I26 [236-245]; P35683 [246-255]	1	1173.64737807	High	High	Not Found	1.5e9	1.8e9		2.99424910545349	High	0	0.0007913
High	[R].QPGPLPGLNTK.[I]			0.0259547	0	1	1	6	Q948T6	Q948T6 [256-266]	0	1121.63133415	High	High	Not Found	1.5e8	5.4e8		2.46678972244263	High	0	0.0007587
High	[K].DATDDFEDVGHSTTAR.[A]			0.0244126	0	1	1	2	P49100	P49100 [55-70]	0	1736.73581138	Not Found	High	Not Found		4.3e8		2.60553359985352	High	0	0.0006836
High	[K].AEGVDLSAYGSSK.[V]			0.000860044	0	1	1	2	Q2R1V8	Q2R1V8 [339-351]	0	1283.61138641	Not Found	High	Not Found		1.0e8		3.27250623703003	High	0	2.513E-06
High	[K].EFAPSIPEK.[N]			0.0625435	0	1	1	5	Q7XDC8	Q7XDC8 [143-151]	0	1017.52513779	High	High	Not Found	1.9e9	2.6e9		2.82435846328735	High	0	0.003423
High	[K].GAGATVVDADTLGR.[C]			0.00914986	0	1	1	6	Q0D4Z6	Q0D4Z6 [501-514]	0	1302.66481896	High	High	Not Found	2.8e7			2.87877082824707	High	0	0.0008276
High	[R].ISQLPQLR.[G]			0.0680669	0	1	1	8	Q7G764	Q7G764 [289-296]	0	954.57309108	High	High	Not Found	2.6e9	2.6e9		2.3919506072998	High	0	0.003936
High	[K].GWNLNLAELAR.[I]			0.0174129	0	1	1	2	Q2R480	Q2R480 [378-388]	0	1256.6745959	High	Not Found	Not Found	9.6e7			3.11838483810425	High	0	0.0003874
High	[R].SYGNVPQPHAAVYYSQR.[A]			5.66337E-05	0	1	1	3	Q84QK0	Q84QK0 [41-57]	0	1936.93003498	High	High	Not Found	7.5e7			3.81703448295593	High	0	2.652E-08
High	[K].ALATGVFAR.[I]			0.0280174	0	1	1	3	Q53NL5	Q53NL5 [197-205]	0	905.52032727	High	High	Not Found	1.2e9	1.4e9		2.70625758171082	High	0	0.001487
High	[R].SYHPDIVHEPAIYR.[L]			0.00195965	0	1	1	8	Q9FWK4	Q9FWK4 [81-94]	0	1696.84418022	High	High	Not Found	1.2e9	1.2e9		3.35582041740417	High	0	6.615E-05
High	[K].GLDVIQQAQSGTGK.[T]			0.00033844	0	2	5	8	Q6Z2Z4; P35683	Q6Z2Z4 [78-91]; P35683 [78-91]	0	1401.73323283	High	High	Not Found	2.6e9	2.9e9		4.64193773269653	High	0	5.288E-07
High	[K].VICDHLSLGVK.[T]	1xCarbamidomethyl [C3]		0.0079594	0	1	1	12	Q8H8T0	Q8H8T0 [255-265]	0	1240.67181903	High	High	Not Found	3.2e9	3.1e9		3.36365032196045	High	0	0.0001242
High	[K].ADEGFSVTVR.[G]			0.0509303	0	1	1	2	Q10M12	Q10M12 [206-215]	0	1080.53201402	Not Found	High	Not Found		2.6e8		2.71421241760254	High	0	0.002399
High	[K].SQIHEIVLVGGSTR.[I]			0.00017526	0	1	1	8	Q6Z7B0	Q6Z7B0 [358-371]	0	1495.82271653	High	High	Not Found	7.7e8	7.7e8		3.28151822090149	High	0	2.317E-07
High	[R].KPEEITKEEYAAFYK.[S]			2.1713E-05	0	2	3	8	Q0J4P2; Q07078	Q0J4P2 [273-287]; Q07078 [273-287]	1	1845.92690667	High	High	Not Found	1.8e9	2.3e9		4.94049501419067	High	0	1.68E-07
High	[K].FLEGAASIDK.[H]			0.00800061	0	2	2	2	P42862; P42863	P42862 [298-307]; P42863 [298-307]	0	1050.54660148	High	High	Not Found	1.5e9	1.7e9		2.93369293212891	High	0	0.002745
High	[K].TFAEETWGK.[H]			0.0644424	0	1	1	5	Q9SLY8	Q9SLY8 [352-360]	0	1068.4996513	High	High	Not Found		5.9e8		3.19001507759094	High	0	0.003965
High	[K].LAEIPFKPAR.[V]			0.0169717	0	1	1	7	Q6YZX6	Q6YZX6 [77-86]	0	1141.67280507	High	High	Not Found	5.2e8	6.1e8		2.84618449211121	High	0	0.0006394
High	[R].YIEATGIVSR.[A]			0.0551916	0	1	1	1	Q9XGY5	Q9XGY5 [68-77]	0	1108.59969966	Not Found	High	Not Found		3.1e8		2.69189834594727	High	0	0.002744
High	[R].KPEADMVALVR.[H]			0.00353524	0	1	2	2	A2XRZ6	A2XRZ6 [44-54]	0	1228.67181872	Not Found	High	Not Found		1.2e8		2.2632749080658	High	0	2.672E-05
High	[R].MLSPHVLGEDHYNTAR.[G]			5.1858E-05	0	1	1	6	Q01859	Q01859 [430-445]	0	1839.88064199	High	High	Not Found	8.3e8	9.7e8		3.87532186508179	High	0	4.381E-07
High	[R].TEHMFFASDER.[I]			0.00209608	0	1	1	8	Q6AVA8	Q6AVA8 [636-646]	0	1369.58412585	High	High	Not Found	3.3e8	4.9e8		3.46955847740173	High	0	0.003177
High	[R].TLSGPVTDPSKLPK.[W]			0.00309028	0	1	1	12	P14656	P14656 [39-52]	1	1439.81042053	High	High	Not Found	2.6e9	2.4e9		3.21994662284851	High	0	0.004656
High	[R].LLPDAVGTTCGQR.[V]	1xCarbamidomethyl [C10]		0.00446171	0	1	1	6	P30298	P30298 [335-347]	0	1387.69982458	High	High	Not Found	2.2e9	1.9e9		3.58769536018372	High	0	5.303E-05
High	[K].ATEPHACLNNFTN.[-]	1xCarbamidomethyl [C7]		0.00502516	0	1	1	5	A2XID3	A2XID3 [228-240]	0	1488.65360263	High	High	Not Found	4.3e8	3.6e8		3.65660309791565	High	0	4.8E-05
High	[K].SLIAQASMASVK.[L]			0.0151584	0	1	2	2	Q852M2	Q852M2 [1155-1166]	0	1205.65583429	High	Not Found	Not Found	1.8e8			3.54450082778931	High	0	0.0003073
High	[K].LFHLDPAAK.[R]			0.0051037	0	1	1	6	Q67IX6	Q67IX6 [241-249]	0	1011.56219205	High	High	Not Found	1.1e8	9.2e7		2.69200611114502	High	0	0.003215
High	[K].QAGEYQPEEQPEADTDYSR.[A]			9.50884E-05	0	1	1	4	Q43007	Q43007 [633-651]	0	2212.92652502	High	High	Not Found	3.1e8	3.3e8		4.35481357574463	High	0	7.881E-08
High	[K].VIGDIAVTR.[HN]			0.0462829	0	1	2	4	Q0JKD0	Q0JKD0 [1092-1100]	0	943.55710665	High	High	Not Found	3.6e8	3.5e8		2.21028685569763	High	0	0.003742
High	[K].SVYYGAAEEFKDK.[E]			0.00592908	0	1	1	10	Q53LQ0	Q53LQ0 [296-308]	1	1506.7111004	High	High	Not Found	1.1e9	1.0e9		3.65965032577515	High	0	6.314E-05
High	[R].VYSSYLELDLNEVEPCISGPK.[R]	1xCarbamidomethyl [C16]		1.66124E-06	0	1	1	5	Q6YZX6	Q6YZX6 [358-378]	0	2412.16391882	High	Not Found	Not Found	3.8e8			4.84525489807129	High	0	1.049E-08
High	[R].VYSSYLELDLNEVEPCISGPK.[R]	1xDeamidated [N11]; 1xCarbamidomethyl [C16]		8.79772E-05	0	1	1	1	Q6YZX6	Q6YZX6 [358-378]	0	2413.14793482	High	Not Found	Not Found	1.2e8			3.5568163394928	High	0	5.554E-08
High	[K].RVTSPLLEPSSVEK.[I]			0.0153939	0	1	1	4	Q9LSU1	Q9LSU1 [53-66]	1	1541.85334791	High	High	Not Found	1.5e8	1.0e8		3.50249695777893	High	0	0.0003136
High	[K].CGLTYVYNQK.[A]	1xCarbamidomethyl [C1]		0.0484306	0	1	1	3	P51431	P51431 [145-154]	0	1245.59323436	Not Found	High	Not Found		1.3e8		3.05759739875793	High	0.009237	0.1587
High	[R].TGGAPGGGADGEGGVDDEHDEL.[-]			5.16783E-06	0	1	1	6	Q6Z7B0	Q6Z7B0 [644-665]	0	2011.81116097	High	High	Not Found	9.4e7	2.5e8		5.02074384689331	High	0	7.901E-09
High	[K].NSSYFVEWIPNNVK.[S]			0.000161316	0	3	8	4	P45960; Q40665; P46265	P45960 [337-350]; Q40665 [337-350]; P46265 [337-350]	0	1696.83294682	High	Not Found	Not Found	6.4e8			4.26592588424683	High	0	1.044E-06
High	[R].TLGWDQYPHGR.[W]			0.0184236	0	1	1	5	Q75HE6	Q75HE6 [343-353]	0	1329.63345935	High	High	Not Found	1.0e8	5.6e8		3.00813341140747	High	0	0.0004256
High	[K].ATEIEVGVVR.[K]			0.00685211	0	1	1	2	Q9LSU3	Q9LSU3 [212-221]	0	1072.59969966	Not Found	High	Not Found		8.0e8		3.44991374015808	High	0	8.054E-05
High	[R].ATNTILATGGYGR.[A]			0.00144374	0	1	1	8	Q6ZDY8	Q6ZDY8 [234-246]	0	1294.67498976	High	High	Not Found	1.7e9	1.9e9		4.10641717910767	High	0	1.047E-05
High	[R].VILVGPPGCGK.[G]	1xCarbamidomethyl [C9]		0.0383896	0	1	1	2	Q08479	Q08479 [31-41]	0	1096.61832699	High	High	Not Found	5.2e8	7.3e8		2.06129384040833	High	0	0.001479
High	[R].SSGVTAEGEGVKVESTACSVSPTADQK.[A]	1xCarbamidomethyl [C18]		1.09558E-05	0	1	1	4	Q40682	Q40682 [67-93]	1	2681.25704367	High	High	Not Found	1.5e8	1.6e8		4.65761709213257	High	0	1.704E-09
High	[K].STGNFCTQCEAEGFR.[K]	2xCarbamidomethyl [C6; C9]		0.000710015	0	1	1	4	B7EA73	B7EA73 [115-129]	0	1763.71119403	High	High	Not Found	1.4e8	1.2e8		3.98391246795654	High	0	2.837E-06
High	[K].AADAMEEWTK.[L]			0.0751563	0	1	1	1	Q7FAY6	Q7FAY6 [328-337]	0	1151.50375035	Not Found	High	Not Found		7.1e7		2.06874203681946	High	0	0.004678
High	[K].LKEVEAVCNPIISAVYQR.[T]	1xCarbamidomethyl [C8]		0.000178006	0	1	1	3	Q6Z7B0	Q6Z7B0 [626-643]	1	2089.11103603	High	Not Found	Not Found	1.0e9			4.83509111404419	High	0	4.362E-07
High	[R].TETSPEDVGGMNAAAGILTAR.[G]			5.74199E-07	0	1	1	6	Q75KR1	Q75KR1 [443-463]	0	2060.99170836	High	Not Found	Not Found	3.1e9			4.95792484283447	High	0	1.239E-11
High	[R].TETSPEDVGGMNAAAGILTAR.[G]	1xDeamidated [N12]		0.00349885	0	1	1	1	Q75KR1	Q75KR1 [443-463]	0	2061.97572436	High	Not Found	Not Found				4.30600738525391	High	0	2.61E-05
High	[K].KVVISAPSKDAPMFVVGVNEK.[E]			0.026898	0	2	2	2	Q7FAH2; Q6K5G8	Q7FAH2 [120-140]; Q6K5G8 [120-140]	2	2215.21550074	Not Found	High	Not Found				3.44067096710205	High	0	0.0008044
High	[K].KVNEMDPLLKPK.[Q]			0.00237338	0	1	1	4	P14717	P14717 [323-334]	1	1411.79774743	High	Not Found	Not Found	9.6e8			3.27828073501587	High	0	0.0002593
High	[K].LAGIEGGFFTLNPK.[E]			0.000227093	0	1	1	4	P14717	P14717 [227-240]	0	1463.78929121	High	Not Found	Not Found	1.9e9			4.27956056594849	High	0	2.703E-07
High	[K].LNVNQTGFYR.[V]			0.0305503	0	1	1	2	Q6Z6L4	Q6Z6L4 [538-547]	0	1211.61674669	High	Not Found	Not Found	2.5e8			2.61080765724182	High	0	0.003321
High	[R].TGYSAQGTGSALIMPVLDNQLK.[S]			0.0171469	0	1	1	2	O64464	O64464 [137-158]	0	2264.15910799	High	Not Found	Not Found				3.34369325637817	High	0	0.0003774
High	[K].LIFGADSPAIQENR.[V]			0.000184581	0	1	1	4	P37833	P37833 [87-100]	0	1530.79108204	High	Not Found	Not Found	3.4e9			3.87466359138489	High	0	8.863E-07
High	[K].LSVETTANQDPLVTK.[G]			0.000747771	0	1	1	2	Q43008	Q43008 [167-181]	0	1615.85374177	High	Not Found	Not Found	1.6e9			3.32600617408752	High	0	7.677E-06
High	[R].TALAFVTLR.[A]			0.0274521	0	1	2	4	A2WXV8	A2WXV8 [92-100]	0	991.59349217	High	High	Not Found	1.9e8	2.0e8		2.41408896446228	High	0	0.0008346
High	[R].TAEALAEYVNSEAATNVK.[I]			5.90309E-05	0	1	1	1	Q75M08	Q75M08 [125-142]	0	1880.9236121	High	Not Found	Not Found	4.1e8			4.8696813583374	High	0	2.838E-08
High	[K].LDVLSGLPEVK.[L]			0.0137475	0	1	2	4	A2XD35	A2XD35 [394-404]	0	1169.67761559	High	Not Found	Not Found	3.3e8			2.76777315139771	High	0	0.0007285
High	[R].VLNTGSPITVPVGR.[A]			0.00209608	0	1	1	4	Q01859	Q01859 [146-159]	0	1409.81108927	High	Not Found	Not Found	1.9e9			2.9925525188446	High	0	1.108E-05
High	[K].SWLAFAAQK.[V]			0.0106812	0	2	2	4	Q2QLY5; Q2QLY4	Q2QLY5 [350-358]; Q2QLY4 [350-358]	0	1021.54654199	High	Not Found	Not Found	2.7e9			2.92194032669067	High	0	0.0001697
High	[K].VFQGDFSSNLPVDK.[A]			0.00108584	0	1	1	3	Q9LI00	Q9LI00 [306-319]	0	1552.76419858	High	Not Found	Not Found	1.9e9			4.31500577926636	High	0	8.451E-06
High	[R].EHALLAFTLGVK.[Q]			0.0146226	0	1	1	14	O64937	O64937 [135-146]	0	1298.7466982	High	High	Not Found	3.4e8	4.2e8		3.06620669364929	High	0	0.001791
High	[R].AAPRPLGNAVSYVNSAFLAR.[S]			0.00244824	0	1	2	2	Q852M2	Q852M2 [434-453]	0	2074.11923267	High	Not Found	Not Found	2.9e8			2.26696181297302	High	0	1.434E-05
High	[K].LYQLGIDWTTPEHGPINSAK.[R]			0.066396	0	1	2	1	B8BKI7	B8BKI7 [236-255]	0	2240.13460785	Not Found	High	Not Found		9.1e8		2.30783653259277	High	0	0.003795
High	[R].SLSALQGALR.[K]			0.0263549	0	1	1	4	P31924	P31924 [205-214]	0	1015.58946937	High	Not Found	Not Found	2.0e9			2.42437767982483	High	0	0.0007801
High	[K].LYRPGSVGFVSK.[S]			0.00568892	0	1	1	2	Q93VT8	Q93VT8 [164-175]	0	1309.72629711	Not Found	High	Not Found		1.1e9		2.76392555236816	High	0	5.898E-05
High	[R].IPSFTKEQSELIR.[G]	1xDeamidated [Q8]		0.0302411	0	1	1	3	Q6L597	Q6L597 [382-394]	1	1548.82679925	Not Found	High	Not Found		4.3e8		3.08429265022278	High	0	0.003435
High	[R].LLPPFHQASSLLR.[G]			0.00671195	0	1	1	3	Q75GX9	Q75GX9 [126-138]	0	1478.84780916	High	Not Found	Not Found	2.6e9			2.32930183410645	High	0	7.777E-05
High	[K].NEALIVSCCGCFHGR.[T]	3xCarbamidomethyl [C8; C9; C11]		0.000829412	0	1	1	4	Q10G56	Q10G56 [165-179]	0	1779.77235488	High	High	Not Found	5.1e7	1.5e8		3.30717468261719	High	0	2.36E-06
High	[K].ALEQLDAAVAK.[G]			0.0053192	0	1	1	7	Q43008	Q43008 [70-80]	0	1128.62591438	High	High	Not Found	4.0e9	4.6e9		3.32577419281006	High	0	5.294E-05
High	[K].HIVQDLKPEIPVSK.[N]			0.00740419	0	1	1	3	P49027	P49027 [282-295]	0	1602.92136792	High	High	Not Found	1.9e9	2.5e9		2.70531511306763	High	0	9.207E-05
High	[R].NTAGPLIIACSK.[G]	1xCarbamidomethyl [C10]		0.0331389	0	1	1	4	Q6K9N6	Q6K9N6 [152-163]	0	1244.66673363	High	High	Not Found	7.8e8			2.86029148101807	High	0.00446	0.0839
High	[K].CALASSGFQGDIK.[A]	1xCarbamidomethyl [C1]		0.00374224	0	1	1	4	O64464	O64464 [54-66]	0	1353.6467264	High	High	Not Found	1.8e8			3.239089012146	High	0	4.197E-05
High	[R].SIDGGAAFGFPDTPEEAAK.[A]			0.00304267	0	1	1	2	Q43007	Q43007 [471-489]	0	1879.87084829	High	Not Found	Not Found	3.2e8			3.39522695541382	High	0	0.0003596
High	[K].GMLEVYNSLTEEGKK.[E]			0.00763725	0	1	1	2	Q65XK0	Q65XK0 [350-364]	1	1697.84146253	High	Not Found	Not Found	3.0e8			3.37033128738403	High	0	9.642E-05
High	[K].LKDGAFEDVLR.[S]			0.00301135	0	1	1	3	P31924	P31924 [67-77]	1	1262.67392716	High	Not Found	Not Found	1.3e9			3.82497406005859	High	0	2.038E-05
High	[R].ILVQEGIYEK.[F]			0.0477041	0	1	1	5	B9F3B6	B9F3B6 [338-347]	0	1191.66196553	High	High	Not Found	4.8e8	1.4e8		2.9782292842865	High	0	0.002143
High	[K].QFFPHLAVGFEDPR.[V]			0.0162054	0	1	1	2	Q9SMB1	Q9SMB1 [149-162]	0	1659.82780193	High	Not Found	Not Found	5.0e8			2.55756950378418	High	0	0.0003802
High	[R].SLDIERPTYTNLNR.[L]			0.0256912	0	2	2	5	Q53M52; P28752	Q53M52 [216-229]; P28752 [216-229]	0	1691.87112317	High	Not Found	Not Found	1.6e9			2.74572157859802	High	0	0.0007486
High	[K].GGAPAEFQPSFR.[S]			0.017683	0	1	1	2	P0DKK8	P0DKK8 [146-157]	0	1263.61166129	High	Not Found	Not Found	1.3e9			2.54727029800415	High	0	0.0003969
High	[R].VIVGNGPAFGCVMMK.[E]	1xCarbamidomethyl [C11]		0.00100988	0	1	2	4	A2XFI3	A2XFI3 [355-369]	0	1579.77933726	High	Not Found	Not Found	5.9e8			3.87881422042847	High	0	3.281E-06
High	[R].VIVGNGPAFGCVMMK.[E]	1xDeamidated [N5]; 1xCarbamidomethyl [C11]		0.00138515	0	1	2	6	A2XFI3	A2XFI3 [355-369]	0	1580.76335326	High	Not Found	Not Found	7.2e8			4.00386142730713	High	0	2.413E-05
High	[R].GGVIMDVVTPEQAR.[I]			0.0673938	0	1	2	4	Q69LA6	Q69LA6 [44-57]	0	1471.75733911	High	Not Found	Not Found	7.0e8			2.77362895011902	High	0	0.003892
High	[R].ILASGVHVVVGTPGR.[V]			0.00368462	0	2	2	2	Q6Z2Z4; P35683	Q6Z2Z4 [155-169]; P35683 [155-169]	0	1461.85362279	High	Not Found	Not Found	2.0e9			3.29819488525391	High	0	2.863E-05
High	[K].VLNFAIDDSILEER.[I]			0.00166904	0	1	1	4	Q08480	Q08480 [140-153]	0	1633.84317711	High	Not Found	Not Found	1.9e8			3.5859522819519	High	0	7.603E-06
High	[R].LFSPAFAAAASGSGDLLR.[S]			0.00526449	0	1	1	2	Q84PB3	Q84PB3 [25-42]	0	1750.91225972	High	Not Found	Not Found	6.4e7			3.27955865859985	High	0	5.209E-05
High	[R].KDDGTVEPFEMIDVK.[R]			0.00557251	0	1	1	2	P52428	P52428 [217-231]	1	1722.8254781	High	Not Found	Not Found	9.2e7			4.88626766204834	High	0	5.726E-05
High	[K].ALESLKEWEGVK.[V]			0.0616141	0	1	1	3	Q7FAY6	Q7FAY6 [271-282]	1	1388.74200666	High	Not Found	Not Found				3.09863495826721	High	0	0.003321
High	[R].FDLSGIAPAPR.[G]			0.0310201	0	0	1	2			0	1143.61568409	High	Not Found	Not Found	1.1e9			2.89738655090332	High	0	0.001028
High	[K].FDLSGIPAAPR.[G]			0.00293443	0	1	1	4	Q6Z7B0	Q6Z7B0 [488-498]	0	1143.61568409	High	Not Found	Not Found	1.1e9			3.13260221481323	High	0	1.952E-05
High	[R].KAEEHLSGLSADTPYSEFHHR.[F]			5.91321E-06	0	1	1	8	P31924	P31924 [215-235]	1	2411.13746128	High	High	Not Found		8.5e8		5.92621612548828	High	0	6.087E-10
High	[K].SEESNMCDLLR.[I]	1xCarbamidomethyl [C7]		0.0229608	0	1	1	2	Q0ITW7	Q0ITW7 [107-117]	0	1353.57732618	High	Not Found	Not Found	1.8e9			2.97691535949707	High	0	0.0006193
High	[R].WQYDHTPEEGTEER.[K]			0.000204737	0	1	1	7	Q7XPL2	Q7XPL2 [371-384]	0	1776.74598218	High	High	Not Found	5.9e8	5.6e8		3.56600165367126	High	0	2.273E-07
High	[R].VDVAAPEQCPPEGR.[L]	1xCarbamidomethyl [C9]		0.000633525	0	1	1	8	P0C0L1	P0C0L1 [151-164]	0	1524.71111747	High	High	Not Found	2.2e8	3.1e8		3.35431051254272	High	0	0.0001236
High	[K].EAISQVVGESK.[E]			0.00748108	0	1	1	4	B7F845	B7F845 [11-21]	0	1146.60009352	High	High	Not Found	9.8e8	1.2e9		3.22055602073669	High	0	0.0004735
High	[R].LNLDAFHGDKDHGGVR.[D]			0.00146635	0	1	1	8	Q6Z4N6	Q6Z4N6 [132-147]	1	1750.86195548	High	High	Not Found	4.8e8	5.7e8		4.81057262420654	High	0	0.0001664
High	[R].LHPGTNLSELSK.[T]			0.00428089	0	1	1	7	P48642	P48642 [258-269]	0	1295.69539085	High	High	Not Found	9.4e8	1.0e9		3.24711465835571	High	0	0.0006385
High	[K].DINALEQHIK.[N]			0.0368648	0	1	2	15	Q8H8T0	Q8H8T0 [123-132]	0	1180.63206238	High	High	Not Found	2.0e9	3.3e9		3.19719505310059	High	8.112E-05	0.005385
High	[R].IPSTEEIADR.[VI]			0.0100922	0	2	2	6	Q2QLY5; Q2QLY4	Q2QLY5 [706-715]; Q2QLY4 [706-715]	0	1130.5687934	High	High	Not Found	5.8e9	4.5e9		3.41993308067322	High	0	0.0001625
High	[K].LVIVGDGGTGK.[T]			0.0138896	0	1	2	8	A2Y7R5	A2Y7R5 [16-26]	0	1015.57823597	High	High	Not Found	1.2e9	1.5e9		2.27993297576904	High	0	0.001961
High	[K].SPEDATNLIDDKK.[I]			0.00047152	0	1	1	17	Q53LQ0	Q53LQ0 [159-171]	1	1445.71182863	High	High	Not Found	1.9e9	1.7e9		4.12181997299194	High	0	8.926E-06
High	[K].NCFAIASDR.[R]	1xCarbamidomethyl [C2]		0.0318188	0	1	1	4	Q9LST7	Q9LST7 [18-26]	0	1053.47820468	High	High	Not Found	4.7e8	5.1e8		2.77045559883118	High	0	0.002455
High	[K].GDKVPISDLEGK.[Y]			0.039175	0	1	1	2	Q7Y0F2	Q7Y0F2 [193-204]	1	1257.66850739	High	High	Not Found	2.8e8	2.6e8		1.91822266578674	High	0.0007953	0.02074
High	[R].NNGAEGIGLCR.[T]	1xDeamidated [N]; 1xCarbamidomethyl [C10]		0.0031549	0	1	1	18	Q75KR1	Q75KR1 [565-575]	0	1161.53169715	High	High	Not Found	5.7e8	6.7e8		3.89079570770264	High	0	4.136E-05
High	[R].NTSLDKEFIAK.[A]			0.055469	0	1	1	4	B7EA73	B7EA73 [621-631]	1	1265.67359279	High	High	Not Found	1.3e8	1.7e8		3.12543559074402	High	0.001089	0.03144
High	[R].LYDLNASK.[Y]	1xDeamidated [N5]		0.0687463	0	1	1	12	P27932	P27932 [84-91]	0	924.46728901	High	High	Not Found	1.1e10	1.3e10		2.36293506622314	High	0.000158	0.006651
High	[R].LYDLDASK.[Y]			0.0687463	0	4	5	12	P17654; P27937; P27934; P27933	P17654 [87-94]; P27937 [82-89]; P27934 [81-88]; P27933 [81-88]	0	924.46728858	High	High	Not Found	1.1e10	1.3e10		2.36293506622314	High	0.000158	0.006652
High	[R].VNVYYNEASCGR.[F]	1xCarbamidomethyl [C10]		0.00145124	0	1	4	4	P45960	P45960 [47-58]	0	1431.63213894	High	High	Not Found	1.8e8	3.0e8		3.86839127540588	High	0	5.983E-06
High	[R].GADGHLYCEGVR.[V]	1xCarbamidomethyl [C8]		0.0223813	0	1	1	2	Q6ZG77	Q6ZG77 [75-86]	0	1333.59535956	High	Not Found	Not Found				3.00028467178345	High	0	0.0005927
High	[R].ACAAQTNATFLK.[L]	1xCarbamidomethyl [C2]		0.0055152	0	1	1	8	P46465	P46465 [229-240]	0	1295.64124714	High	High	Not Found	2.8e8	3.1e8		3.2487587928772	High	0	0.0001553
High	[R].HFLANPDLPKR.[F]			0.0233156	0	1	1	4	Q69TH8	Q69TH8 [329-339]	1	1307.72188045	High	High	Not Found	4.3e8	5.4e8		3.57181477546692	High	0	0.0006385
High	[R].SEGSYVYDINGKK.[Y]	1xDeamidated [N10]		0.0114214	0	0	2	7			1	1460.69036537	High	High	Not Found	1.8e8	2.6e8		3.20105600357056	High	0	0.0003633
High	[K].IWCSDLHAGR.[V]	1xCarbamidomethyl [C3]		0.0262208	0	1	2	12	Q7G764	Q7G764 [86-95]	0	1214.57350201	High	High	Not Found	2.8e9	2.8e9		2.80900168418884	High	0	0.0007703
High	[R].VMQNNAAVFR.[T]			0.014473	0	1	1	6	Q6ZDY8	Q6ZDY8 [504-513]	0	1149.58333813	High	High	Not Found	7.5e8	9.4e8		3.38728499412537	High	0	0.0002823
High	[K].HSLGYWENEK.[V]			0.00225364	0	1	1	10	Q6ZDY8	Q6ZDY8 [594-603]	0	1262.5800268	High	High	Not Found	1.1e9	1.3e9		3.824627161026	High	0	1.401E-05
High	[R].AAGGASGGEELTVEER.[N]			4.3106E-06	0	1	1	14	Q2R2W2	Q2R2W2 [37-52]	0	1532.71870486	High	High	Not Found	5.9e8	6.2e8		5.19610929489136	High	0	1.315E-08
High	[K].GEYDESGPSIVHR.[K]			0.00189971	0	1	1	4	A2XNS1	A2XNS1 [362-374]	0	1445.66554719	High	High	Not Found	8.7e7	7.2e7		3.16763734817505	High	0	9.406E-06
High	[K].DVNPHEFVK.[A]			0.0412079	0	1	1	9	P40978	P40978 [11-19]	0	1084.54218482	High	High	Not Found	2.0e9	2.1e9		2.87018823623657	High	0.003366	0.06349
High	[K].VVEVNALAK.[A]			0.0204119	0	2	2	7	Q2QLY5; Q2QLY4	Q2QLY5 [359-367]; Q2QLY4 [359-367]	0	942.56185768	High	High	Not Found	3.4e9	4.3e9		2.55231595039368	High	0	0.0005046
High	[R].SFHDLAEHDIR.[V]			0.00228892	0	1	1	15	Q75GX9	Q75GX9 [335-345]	0	1339.63893861	High	High	Not Found	1.9e9	2.1e9		3.41970753669739	High	0	3.763E-05
High	[K].AVDNSGTVVGIK.[C]			0.0208342	0	1	1	6	Q9LSU0	Q9LSU0 [30-41]	0	1159.63172801	High	High	Not Found	8.2e8	9.7e8		2.59680891036987	High	0	0.004605
High	[K].FANACGAITATK.[K]	1xCarbamidomethyl [C5]		0.00166042	0	1	2	6	A2WXV8	A2WXV8 [292-303]	0	1224.60413339	High	High	Not Found	6.2e8	7.6e8		3.38591599464417	High	0	1.527E-05
High	[R].ADEGYCVAVR.[E]	1xCarbamidomethyl [C6]		0.00644016	0	1	1	8	Q10M12	Q10M12 [37-46]	0	1139.51498406	High	High	Not Found	1.9e8	4.3e8		3.75040721893311	High	0	7.709E-05
High	[K].NDCPHIVVGTPGR.[I]	1xCarbamidomethyl [C3]		0.00664295	0	1	2	2	Q0JM17	Q0JM17 [169-181]	0	1421.69540792	Not Found	High	Not Found		2.9e7		2.32952570915222	High	0	0.0002074
High	[R].ADYAVEVGR.[N]			0.00660871	0	1	2	12	A6N0M9	A6N0M9 [103-111]	0	979.48433561	High	High	Not Found	1.1e10	1.2e10		4.11125898361206	High	0	7.614E-05
High	[K].TAIAEGLAQR.[I]			0.0124027	0	1	5	4	Q7F9I1	Q7F9I1 [303-312]	0	1029.56873391	High	High	Not Found	3.0e8	2.8e8		3.03588533401489	High	0	0.0002178
High	[R].YAGSSNWTVK.[E]			0.0677296	0	2	2	8	Q6Z0I4; Q6H5J0	Q6Z0I4 [174-183]; Q6H5J0 [170-179]	0	1112.53709942	High	High	Not Found	8.7e8	1.1e9		2.48916244506836	High	0	0.00405
High	[K].AGEDADSLGLTGHER.[Y]			0.000131117	0	1	1	8	Q6YZX6	Q6YZX6 [825-839]	0	1527.70338917	High	High	Not Found	6.3e8	5.9e8		4.46182632446289	High	0	1.116E-06
High	[R].QTVAVGVIK.[N]			0.0711752	0	1	1	5	O64937	O64937 [419-427]	0	914.56694308	High	High	Not Found	1.1e10	1.1e10		2.69913125038147	High	0.0003841	0.01035
High	[R].LVPAAAAVDAK.[V]			0.0491677	0	1	1	1	Q84J55	Q84J55 [119-129]	0	1025.59897143	Not Found	High	Not Found		5.2e8		2.54795789718628	High	0	0.002249
High	[K].TVFGGQPTKPDYR.[D]			0.0079184	0	1	1	7	P48642	P48642 [356-368]	0	1465.74340363	High	High	Not Found	3.5e8	4.4e8		2.47808051109314	High	0	0.000518
High	[K].ALVHAFFAQR.[L]			0.0203076	0	1	1	2	Q8W1L6	Q8W1L6 [282-291]	0	1159.63708829	High	Not Found	Not Found	1.5e8			2.10994172096252	High	0	0.0005024
High	[R].VFAYADTQR.[Y]			0.0228437	0	1	1	5	Q0E4K1	Q0E4K1 [345-353]	0	1070.52653476	High	High	Not Found	7.4e8	8.3e8		3.09470915794373	High	0	0.001512
High	[R].LLACISSRPGQCGR.[A]	2xCarbamidomethyl [C4; C12]		0.0334772	0	1	1	3	P49199	P49199 [179-192]	0	1574.78899098	High	High	Not Found	6.9e8	5.7e8		1.58748805522919	High	0	0.001175
High	[R].QIDELASFSDSPVPSVTR.[V]			0.000829412	0	1	1	7	Q2QMN7	Q2QMN7 [79-96]	0	1947.96581125	High	High	Not Found	1.6e7	6.7e7		3.92475152015686	High	0	2.362E-06
High	[R].SEGSYVYDIDGKK.[Y]			0.0114214	0	1	2	7	Q01K11	Q01K11 [89-101]	1	1460.69036494	High	High	Not Found	1.8e8	2.6e8		3.20105600357056	High	0	0.0003633
High	[R].KSEPIPEVNDEPVK.[V]			0.000292733	0	1	1	13	Q53LQ0	Q53LQ0 [374-387]	1	1580.81662802	High	High	Not Found	3.4e8	3.3e8		4.32786798477173	High	0	1.264E-06
High	[R].INVYYNEASGGR.[YF]			0.00213994	0	2	3	4	Q40665; P46265	Q40665 [47-58]; P46265 [47-58]	0	1342.63860424	High	High	Not Found	8.9e8	9.9e8		3.77160429954529	High	0	1.339E-05
High	[R].GNATVPAMEMTK.[W]			0.00910276	0	2	2	8	Q2QLY5; Q2QLY4	Q2QLY5 [100-111]; Q2QLY4 [100-111]	0	1249.59151947	High	High	Not Found	8.5e8	8.9e8		3.2768726348877	High	0	0.0001303
High	[R].LFQVEYAMEAVK.[Q]	1xOxidation [M8]		0.00864484	0	1	1	2	P52428	P52428 [19-30]	0	1443.71882879	High	Not Found	Not Found	7.9e7			3.45796394348145	High	0	0.000119
High	[R].TIEECEADAVAGR.[F]	1xCarbamidomethyl [C5]		0.00113766	0	1	1	4	Q5Z8V9	Q5Z8V9 [63-75]	0	1420.63728383	High	High	Not Found	2.6e8	3.2e8		4.0705885887146	High	0	1.142E-05
High	[K].YLESVDVDDSKDVK.[S]			0.000461848	0	1	2	4	B8AEC1	B8AEC1 [108-121]	1	1611.77482273	High	High	Not Found	1.4e8	1.0e8		3.99118733406067	High	0	0.001156
High	[R].CLGIPYHNVR.[I]	1xCarbamidomethyl [C1]		0.020622	0	1	2	6	Q852M2	Q852M2 [813-822]	0	1228.62553759	High	High	Not Found	1.3e8	1.8e8		2.17310881614685	High	0	0.0005165
High	[K].LSSTSVTVEDCVK.[E]	1xCarbamidomethyl [C11]		0.000787535	0	1	1	4	Q7FAY6	Q7FAY6 [296-308]	0	1424.69373607	High	High	Not Found	2.8e8	3.1e8		3.88842248916626	High	0	2.153E-06
High	[R].VVAAQTQVVSGIK.[Y]			0.0435633	0	1	1	2	Q0JGM8	Q0JGM8 [93-105]	0	1299.76307649	Not Found	High	Not Found		2.1e7		2.7324652671814	High	0	0.001836
High	[R].ISMAGLSGR.[T]			0.0303953	0	1	1	5	P37833	P37833 [382-390]	0	891.47166251	High	High	Not Found	1.3e9	1.7e9		2.7702054977417	High	0	0.0009945
High	[K].GLQCMLEYLR.[D]	1xCarbamidomethyl [C4]		0.0711752	0	1	1	2	Q60DX8	Q60DX8 [400-409]	0	1282.62823967	High	Not Found	Not Found	1.5e8			2.87508392333984	High	0.0003096	0.009796
High	[R].TEHMFFSSDER.[I]			0.00285948	0	1	1	9	Q75KR1	Q75KR1 [576-586]	0	1385.57904045	High	High	Not Found	1.8e9	2.2e9		3.41081166267395	High	0	0.0004147
High	[R].RPLLLSVR.[S]			0.0168849	0	1	1	14	Q75KR1	Q75KR1 [101-108]	0	953.62546103	High	High	Not Found	2.5e9	4.4e9		2.87100458145142	High	0.000197	0.008173
High	[K].GALDGGLDIPHSDKR.[F]			0.000838051	0	2	3	9	Q8L4L4; A2WXX3	Q8L4L4 [165-179]; A2WXX3 [165-179]	1	1550.79214464	High	High	Not Found	2.1e9	2.2e9		4.62847185134888	High	0	2.4E-06
High	[R].ELISNSSDALDK.[I]			0.00310631	0	2	3	8	Q0J4P2; Q07078	Q0J4P2 [35-46]; Q07078 [35-46]	0	1291.63760113	High	High	Not Found	1.6e9	1.9e9		3.82378053665161	High	0	0.0001135
High	[K].GNKPWVSLPK.[G]			0.00474734	0	1	1	15	P49398	P49398 [231-240]	0	1125.64150495	High	High	Not Found	5.3e8	6.2e8		3.65983057022095	High	0	0.0003183
High	[K].APGGAPANVACAISK.[L]	1xCarbamidomethyl [C11]		1.7648E-05	0	1	1	6	Q0J8G4	Q0J8G4 [47-61]	0	1383.70490998	High	High	Not Found	7.3e8	1.4e9		4.32639694213867	High	0	3.78E-09
High	[K].EVTVFGCR.[N]	1xCarbamidomethyl [C7]		0.0568765	0	1	1	9	Q7FAH2	Q7FAH2 [75-82]	0	967.46657742	High	High	Not Found	3.3e9	3.9e9		3.03222608566284	High	0	0.002909
High	[K].LTSSNCTVAIVGR.[K]	1xCarbamidomethyl [C6]		0.00173963	0	1	1	4	P52428	P52428 [204-216]	0	1377.71547464	High	High	Not Found	1.3e9	1.2e9		3.10914278030396	High	0	0.0002186
High	[K].QFGIGGALPPKK.[D]			0.0660666	0	1	1	1	P0DKK7	P0DKK7 [31-42]	1	1212.70991882	Not Found	High	Not Found		6.5e7		2.19080877304077	High	0	0.003738
High	[K].GVVPDTHPLSATAAR.[S]			0.00190957	0	1	1	4	Q0JMH0	Q0JMH0 [260-274]	0	1491.79141641	High	High	Not Found	1.3e8	1.6e8		2.71867537498474	High	0	0.00104
High	[K].IKEVSHEWSLVNK.[Q]			0.060698	0	1	1	1	Q0J4P2	Q0J4P2 [253-265]	1	1568.84311762	High	Not Found	Not Found	2.8e8			2.06741046905518	High	0	0.003227
High	[K].TAVANIPYGGAK.[G]			0.00460231	0	1	1	7	A2XMV1	A2XMV1 [91-102]	0	1161.62624875	High	High	Not Found	2.1e9	2.3e9		3.41126036643982	High	0	4.159E-05
High	[K].AIGSGSEGADSSLQEQYNK.[E]			1.00662E-07	0	1	1	7	Q9LSU1	Q9LSU1 [167-185]	0	1940.88320378	High	High	Not Found	1.2e9	1.3e9		5.42573404312134	High	0	2.249E-09
High	[R].TVEITGPAEPR.[K]			0.0208342	0	1	1	5	Q7XUG1	Q7XUG1 [100-110]	0	1169.61607795	High	High	Not Found	6.3e8	5.2e8		3.17106294631958	High	0	0.001794
High	[R].GYSFTTTAER.[E]			0.0263549	0	3	3	8	A2XNS1; Q10DV7; P0C542	A2XNS1 [199-208]; Q10DV7 [199-208]; P0C542 [198-207]	0	1132.52692862	High	High	Not Found	2.2e9	1.8e9		3.34958600997925	High	0	0.000779
High	[K].VIGTEHTDILR.[V]			0.00133583	0	1	1	15	P30298	P30298 [351-361]	0	1253.68482619	High	High	Not Found	1.1e9	1.9e9		3.54631423950195	High	0	5.224E-06
High	[K].VACIGAWHPAR.[V]	1xCarbamidomethyl [C3]		0.0105173	0	1	1	4	P35684	P35684 [252-262]	0	1237.62587196	High	High	Not Found	2.3e7	6.0e8		2.94658613204956	High	0	0.0001661
High	[K].SAEAVELVTK.[E]			0.011902	0	1	1	11	Q948T6	Q948T6 [238-247]	0	1046.5728162	High	High	Not Found	2.1e9	1.9e9		3.56909155845642	High	0	0.000221
High	[R].DSSMAGYMSSK.[K]			0.023435	0	2	3	8	Q0J4P2; Q07078	Q0J4P2 [594-604]; Q07078 [594-604]	0	1163.47073565	High	High	Not Found	1.7e8	1.4e8		3.11808180809021	High	0	0.001103
High	[K].GIGESVASVAK.[S]			0.0098861	0	1	1	2	Q6K669	Q6K669 [191-201]	0	1017.55750051	Not Found	High	Not Found				2.97019290924072	High	0	0.0001493
High	[K].VKGQDGNEVFFR.[I]			0.00425881	0	1	1	11	P55857	P55857 [25-36]	1	1395.70153885	High	High	Not Found	5.9e8	5.9e8		3.68739008903503	High	0	3.635E-05
High	[R].IDVTGPEQCPPEGK.[L]	1xCarbamidomethyl [C9]		1.73758E-05	0	1	1	10	Q7XJ02	Q7XJ02 [200-213]	0	1526.71553413	High	High	Not Found	6.8e8	8.9e8		4.89937400817871	High	0	3.68E-09
High	[R].LKIDPELEK.[E]			0.056028	0	1	1	5	Q9SXP2	Q9SXP2 [221-229]	1	1084.62485178	High	High	Not Found	8.2e8	1.0e9		2.663409948349	High	0	0.002827
High	[R].VATPVNWKPGER.[V]			0.0241645	0	1	2	9	P0C5D0	P0C5D0 [171-182]	0	1353.72735971	High	High	Not Found	2.7e9	7.7e8		2.34924745559692	High	0	0.00252
High	[K].SWGESGYVR.[M]			0.0334772	0	1	1	6	P25776	P25776 [314-322]	0	1040.47958458	High	High	Not Found	1.6e9	1.9e9		2.55352735519409	High	0	0.003811
High	[R].AVDTISSCLK.[A]	1xCarbamidomethyl [C8]		0.0219281	0	1	1	3	B8BJ39	B8BJ39 [42-51]	0	1093.55578624	High	High	Not Found	1.5e9	1.5e9		3.3996319770813	High	0	0.002221
High	[K].KFGCTDFVNPK.[D]	1xCarbamidomethyl [C4]		0.00200066	0	1	1	12	Q0ITW7	Q0ITW7 [237-247]	1	1312.63543351	High	High	Not Found	1.1e9	1.4e9		4.33596229553223	High	0	2.859E-05
High	[R].SVDTISSCLK.[A]	1xCarbamidomethyl [C8]		0.0412079	0	1	1	9	Q2QXR8	Q2QXR8 [42-51]	0	1109.55070084	High	High	Not Found	6.9e8	9.4e8		3.00215172767639	High	0	0.001672
High	[R].ATDALLTAAR.[H]			0.00479668	0	1	2	6	P0C5D0	P0C5D0 [159-168]	0	1002.55783488	High	High	Not Found	2.2e9	3.0e9		3.70833134651184	High	0	4.423E-05
High	[K].GLHNDTDLTATDLK.[E]			0.000124495	0	1	1	12	Q6AVA8	Q6AVA8 [239-252]	0	1513.74927675	High	High	Not Found	2.8e8	3.2e8		4.10333633422852	High	0	1.339E-07
High	[K].VLEVYEAR.[L]			0.036493	0	1	2	9	O82451	O82451 [143-150]	0	978.52547216	High	High	Not Found	1.9e9	4.1e8		3.07473874092102	High	0	0.001358
High	[K].SLIEAFHGK.[G]			0.0169717	0	1	1	18	P17654	P17654 [103-111]	0	1001.54145659	High	High	Not Found	4.3e8			2.72863173484802	High	0	0.001442
High	[R].IVEPEAGSPAIR.[C]			0.00157662	0	1	1	4	Q9LGQ6	Q9LGQ6 [78-89]	0	1238.67392716	High	High	Not Found	1.1e9	1.2e9		3.04012942314148	High	0	6.893E-06
High	[R].LNEAVMHFGESIK.[E]			0.000728649	0	1	1	2	Q9FWK4	Q9FWK4 [95-107]	0	1474.73587542	High	Not Found	Not Found	1.8e8			3.53806018829346	High	0	1.906E-06
High	[R].MGAFTLGVNR.[V]			0.044903	0	2	3	2	Q33E23; A2XMV1	Q33E23 [390-399]; A2XMV1 [390-399]	0	1065.55097541	High	Not Found	Not Found				2.23615384101868	High	0	0.001925
High	[R].GFLGQPQLENALTGMDLVIIPAGVPR.[K]			0.0287402	0	1	1	1	Q42972	Q42972 [99-124]	0	2706.46473233	Not Found	High	Not Found				2.77434849739075	High	0	0.0009034
High	[K].VIACVGETLEQR.[E]	1xCarbamidomethyl [C4]		0.00206378	0	1	1	9	P48494	P48494 [124-135]	0	1374.70457561	High	Not Found	Not Found	9.8e9			4.12237024307251	High	0	1.684E-05
High	[K].FGCTDFVNPK.[D]	1xCarbamidomethyl [C3]		0.0141784	0	1	1	4	Q0ITW7	Q0ITW7 [238-247]	0	1184.54047055	High	Not Found	Not Found	9.4e8			3.55075550079346	High	0	0.0006271
High	[K].QMFAQVTNPPIDPIR.[E]			0.00602172	0	1	2	2	Q0JKD0	Q0JKD0 [625-639]	0	1726.89450122	High	Not Found	Not Found	8.9e7			3.30793190002441	High	0	6.516E-05
High	[R].KTLEAVDILK.[L]			0.011902	0	1	1	4	P14717	P14717 [487-496]	1	1129.68270099	High	Not Found	Not Found	1.4e9			2.71983885765076	High	0	0.0002037
High	[K].SVYYGAAEEFKDKEIK.[F]			0.046752	0	1	1	1	Q53LQ0	Q53LQ0 [296-311]	2	1876.9327203	High	Not Found	Not Found	6.7e8			1.97305357456207	High	0	0.002065
High	[R].ELCSETGAAQDDVLAR.[V]	1xCarbamidomethyl [C3]		1.70193E-05	0	1	1	4	Q6AVA8	Q6AVA8 [713-728]	0	1734.79630349	High	Not Found	Not Found	1.5e9			4.53313875198364	High	0	3.555E-09
High	[R].EAIWCGSTNSSTEEGKELNDPR.[V]	1xCarbamidomethyl [C5]		0.000135257	0	1	2	2	B8AU84	B8AU84 [89-110]	1	2480.09942098	High	Not Found	Not Found	6.3e8			3.80897688865662	High	0	1.135E-07
High	[K].APGGAPANVAIAVAR.[L]			0.000149252	0	1	2	2	A2WXV8	A2WXV8 [36-50]	0	1334.7539088	High	Not Found	Not Found	8.5e8			3.31586384773254	High	0	2.518E-05
High	[R].TEEGKPLVLNVVR.[R]			0.00296496	0	1	1	7	P37833	P37833 [43-55]	0	1453.83730399	High	Not Found	Not Found	4.7e9			3.58055114746094	High	0	1.976E-05
High	[K].FPTLVTHQESLESK.[V]			0.000767396	0	1	1	3	B7F845	B7F845 [133-146]	0	1615.83261245	High	Not Found	Not Found	1.7e9			2.94985103607178	High	0	2.095E-05
High	[K].ASNPFVNLK.[K]			0.0242883	0	1	2	4	Q8H8T0	Q8H8T0 [276-284]	0	989.54145659	High	Not Found	Not Found	7.3e8			2.64113306999207	High	0	0.0006783
High	[R].YVDAVMTVPK.[G]			0.0266251	0	1	1	4	Q8H8T0	Q8H8T0 [199-208]	0	1122.58635782	High	Not Found	Not Found	1.8e9			3.57383871078491	High	0	0.0007915
High	[R].HVPEIEQGLSEAAESK.[V]			0.0311782	0	1	1	2	Q6AV34	Q6AV34 [280-295]	0	1723.84971897	High	Not Found	Not Found	4.7e7			2.02561736106873	High	0	0.001037
High	[R].AVFPSIVGRPR.[H]			0.0437839	0	4	4	4	A2XNS1; Q10DV7; P0C542; A3C6D7	A2XNS1 [31-41]; Q10DV7 [31-41]; P0C542 [30-40]; A3C6D7 [31-41]	0	1198.70550216	High	Not Found	Not Found	1.9e9			1.49450504779816	High	0.0008622	0.02414
High	[R].FPAPPPLVRPK.[A]			0.00914986	0	1	1	2	Q5Z8V9	Q5Z8V9 [76-86]	0	1218.73573968	High	Not Found	Not Found	1.8e8			2.99290442466736	High	0	0.0001315
High	[R].LNALNSSAGADDDDEEEDDE.[-]			0.0211566	0	2	3	1	Q8L4L4; A2WXX3	Q8L4L4 [285-304]; A2WXX3 [285-304]	0	2123.80071529	High	Not Found	Not Found	3.0e7			3.22349667549133	High	0	0.0005366
High	[R].LNALNSSAGADDDDEEEDDE.[-]	1xDeamidated [N]		1.67568E-05	0	2	3	2	Q8L4L4; A2WXX3	Q8L4L4 [285-304]; A2WXX3 [285-304]	0	2124.78473129	High	Not Found	Not Found				4.31764030456543	High	0	1.962E-08
High	[K].VVEVVESSPPEIK.[A]			0.00159303	0	1	1	4	Q0JPA6	Q0JPA6 [53-65]	0	1411.76788701	High	Not Found	Not Found	7.7e8			3.55223870277405	High	0	7.015E-06
High	[K].LLDSHLVPSATAAESK.[V]			0.00180384	0	1	1	2	Q06967	Q06967 [109-124]	0	1638.8697262	High	Not Found	Not Found	1.7e9			4.28035545349121	High	0	8.639E-06
High	[K].IHNFDQNVGALSVK.[L]			0.0129909	0	1	2	4	A2XRZ6	A2XRZ6 [296-309]	0	1541.80706647	High	Not Found	Not Found	7.6e7			3.05456590652466	High	8.112E-05	0.00572
High	[R].FVIGGPHGDAGLTGR.[K]			0.0110737	0	2	3	1	A2Y053; P93438	A2Y053 [241-255]; P93438 [240-254]	0	1453.75463703	High	Not Found	Not Found	9.6e8			2.76734614372253	High	0	0.0001801
High	[K].VQKPVVAWVSGTCAR.[L]	1xCarbamidomethyl [C13]		0.00183208	0	1	1	2	Q93VT8	Q93VT8 [249-263]	0	1657.88427124	High	Not Found	Not Found	2.6e8			2.23388314247131	High	0	0.0001251
High	[R].VGGEFLAR.[H]			0.0444521	0	1	1	4	P37833	P37833 [115-122]	0	848.46247806	High	Not Found	Not Found	9.0e8			2.84886980056763	High	0	0.00189
High	[R].ADGYILEGK.[E]			0.0435633	0	1	1	1	P49199	P49199 [193-201]	0	965.49383767	High	Not Found	Not Found	3.6e8			3.10310053825378	High	0	0.001836
High	[R].LKDIEFVQNK.[I]			0.0414168	0	1	2	2	Q6Z1J6	Q6Z1J6 [156-165]	1	1233.68376359	High	Not Found	Not Found	7.9e7			2.8137903213501	High	0	0.001684
High	[R].ANENYCLTVR.[D]	1xCarbamidomethyl [C6]		0.019693	0	1	1	2	Q6Z4N6	Q6Z4N6 [28-37]	0	1239.5786469	High	Not Found	Not Found				3.1534960269928	High	0	0.000476
High	[K].TKYPNSDIYLDK.[F]			0.00833801	0	1	1	2	P30298	P30298 [438-449]	1	1456.73183586	High	Not Found	Not Found	1.1e8			3.21104550361633	High	0	0.0001124
High	[R].HGAVLDAGGVEVR.[A]			0.0152365	0	1	1	2	Q7XUG1	Q7XUG1 [483-495]	0	1279.67532413	High	Not Found	Not Found	1.1e8			3.23561477661133	High	0	0.001071
High	[R].HFILDECDK.[M]	1xCarbamidomethyl [C7]		0.0517043	0	1	3	2	Q0JM17	Q0JM17 [198-206]	0	1176.53538515	High	Not Found	Not Found	4.5e7			2.79249405860901	High	0	0.002457
High	[K].VLTMNPTGDLSSAR.[F]			0.00212889	0	1	1	3	P14717	P14717 [534-547]	0	1461.73660365	High	Not Found	Not Found	1.9e9			3.60949110984802	High	0	1.136E-05
High	[K].VLTMNPTGDLSSAR.[F]	1xOxidation [M4]		0.00820986	0	1	1	2	P14717	P14717 [534-547]	0	1477.73151865	High	Not Found	Not Found	3.5e7			2.78146910667419	High	0	0.0001092
High	[R].DEEVDYYPSR.[H]			0.0722408	0	1	1	2	Q0E4K1	Q0E4K1 [387-396]	0	1272.53788714	High	Not Found	Not Found	1.4e8			3.31060266494751	High	0	0.004365
High	[K].NGGIDTEDDYPYK.[A]			0.00317127	0	1	1	2	P25777	P25777 [220-232]	0	1486.63324396	High	Not Found	Not Found	1.5e8			3.59852528572083	High	0	2.214E-05
High	[R].SLPLSAPNATQQASSR.[S]			0.000101189	0	1	1	2	Q8W1L6	Q8W1L6 [708-723]	0	1627.83982305	High	Not Found	Not Found	2.6e8			3.85580444335938	High	0	7.028E-08
High	[K].VSAYVTHAVFPK.[Q]			0.00583786	0	1	1	3	Q6ZFT5	Q6ZFT5 [259-270]	0	1318.71539808	High	Not Found	Not Found	7.8e8			3.1740574836731	High	0	6.181E-05
High	[R].AVGDLAAAAGVSR.[E]			0.00421499	0	2	3	4	Q7XQ97; A2XYW4	Q7XQ97 [21-33]; A2XYW4 [21-33]	0	1157.62731135	High	Not Found	Not Found	2.7e8			3.51216626167297	High	0	6.52E-05
High	[K].VFLGISQGK.[L]			0.0249163	0	1	1	1	P14717	P14717 [673-681]	0	948.55129302	High	Not Found	Not Found	1.8e9			2.93678951263428	High	0	0.0007081
High	[R].TYGGYSDAVVVSQR.[F]			0.00011699	0	1	1	3	Q0JA75	Q0JA75 [145-158]	0	1501.72814743	High	Not Found	Not Found	1.2e9			3.8174774646759	High	0	5.926E-07
High	[R].LLASYNVVR.[C]			0.0357603	0	1	1	4	Q6ZD89	Q6ZD89 [87-95]	0	1034.5993058	High	Not Found	Not Found	5.3e8			2.18361067771912	High	0	0.002404
High	[K].SEPIPEVNDQPVK.[T]	1xDeamidated [Q/N]		0.0128578	0	0	1	7			0	1452.72166549	High	Not Found	Not Found	8.4e8			2.79886722564697	High	0	0.001378
High	[K].SEPIPEVNDEPVK.[V]			0.0128578	0	1	1	4	Q53LQ0	Q53LQ0 [375-387]	0	1452.72166506	High	Not Found	Not Found	8.4e8			2.79886722564697	High	0	0.001378
High	[R].MKEGQSEIYYITGESK.[K]	1xDeamidated [Q5]		0.000878053	0	1	2	1	Q07078	Q07078 [457-472]	1	1863.86807154	High	Not Found	Not Found	4.2e7			3.7834837436676	High	0	2.589E-06
High	[R].VVHGIDVFDPK.[F]			0.00263224	0	2	3	4	P30298; P31924	P30298 [505-515]; P31924 [513-523]	0	1225.65754887	High	Not Found	Not Found	3.1e9			2.68436551094055	High	0	1.623E-05
High	[R].HSSVEQIDICEIDK.[M]	1xCarbamidomethyl [C10]		2.97855E-05	0	1	1	2	Q9SMB1	Q9SMB1 [128-141]	0	1672.78467623	High	Not Found	Not Found	3.0e8			4.20057821273804	High	0	9.035E-09
High	[K].GQEEEEEEQVGQGYETIR.[A]			1.47971E-05	0	1	1	1	Q75GX9	Q75GX9 [419-436]	0	2109.92071139	High	Not Found	Not Found	2.0e8			3.44489240646362	High	0	2.826E-09
High	[R].VCIIGSGPAAHTAAVYAAR.[A]	1xCarbamidomethyl [C2]		0.0221535	0	1	1	2	Q69PS6	Q69PS6 [50-68]	0	1884.97487703	High	Not Found	Not Found	7.5e7			3.02316832542419	High	0	0.0005822
High	[R].YLCIGTVLHR.[A]	1xCarbamidomethyl [C3]		0.00721541	0	1	1	3	Q6K9A2	Q6K9A2 [252-261]	0	1231.66158874	High	Not Found	Not Found	3.0e8			2.96610808372498	High	0	8.791E-05
High	[R].TIAMDGTEGLVR.[G]			0.0133295	0	1	1	2	Q01859	Q01859 [131-142]	0	1262.64091246	High	Not Found	Not Found	8.7e8			2.70426750183105	High	0	0.0002458
High	[K].IAHGLLPFR.[K]			0.0355794	0	1	1	2	Q84QK0	Q84QK0 [285-293]	0	1023.60981097	High	Not Found	Not Found	1.3e8			2.84122180938721	High	0	0.002147
High	[K].DAVLDGGIPFNK.[A]			0.0138184	0	1	1	2	Q6ZD89	Q6ZD89 [149-160]	0	1245.64737807	High	Not Found	Not Found	4.3e8			3.00595283508301	High	0	0.0002612
High	[R].ILLESAIR.[N]			0.0489208	0	1	1	4	Q6YZX6	Q6YZX6 [45-52]	0	914.56694308	High	Not Found	Not Found	1.2e9			2.77718806266785	High	0	0.002241
High	[K].TGLPYIWHSK.[A]			0.0563094	0	1	2	4	Q8H8T0	Q8H8T0 [266-275]	0	1201.63641955	High	Not Found	Not Found	9.1e8			2.46177935600281	High	8.112E-05	0.005728
High	[K].TNEVLSEEIQERDEPALK.[Y]			0.000153169	0	1	2	6	Q5VND6	Q5VND6 [144-161]	1	2100.04551801	High	Not Found	Not Found	6.9e8			3.59163188934326	High	0	1.401E-07
High	[K].QLKGELEASAATPYELQR.[R]			8.79772E-05	0	1	1	2	P56724	P56724 [19-36]	1	2004.03964489	High	Not Found	Not Found	1.8e8			3.42261719703674	High	0	5.56E-08
High	[K].LNTDENPDIASQYGVR.[S]			0.000422907	0	1	1	2	Q7X8R5	Q7X8R5 [129-144]	0	1791.85078157	High	Not Found	Not Found				3.51516008377075	High	0	3.202E-05
High	[K].CVYSSGDVYPNYVK.[L]	1xCarbamidomethyl [C1]		0.0395736	0	1	1	2	Q6ESI7	Q6ESI7 [967-980]	0	1650.74683425	High	Not Found	Not Found	3.4e7			2.89235329627991	High	0	0.001559
High	[R].ASDFDSLGSDGGPGPVR.[S]			5.93376E-05	0	1	1	2	B7FAL5	B7FAL5 [80-96]	0	1633.74525395	High	Not Found	Not Found	2.1e8			4.02583503723145	High	0	2.867E-08
High	[K].SPSPLLLPAR.[D]			0.0131253	0	1	1	2	O64464	O64464 [159-168]	0	1050.63060592	High	Not Found	Not Found	8.1e8			3.02190566062927	High	0	0.0002405
High	[K].GVLLYGPPGTGK.[T]			0.0557478	0	1	1	2	P46465	P46465 [212-223]	0	1158.65173524	High	Not Found	Not Found	7.2e8			2.41530561447144	High	0	0.00279
High	[K].ALHGGNFQGTPIGVSMDNAR.[L]			0.000105472	0	1	1	2	P14717	P14717 [381-400]	0	2041.98723221	High	Not Found	Not Found	5.7e8			4.70710229873657	High	0	7.504E-08
High	[R].YLDLMVNHEVR.[H]			0.0076768	0	1	1	1	Q6F2U9	Q6F2U9 [258-268]	0	1388.69909604	High	Not Found	Not Found	1.5e8			3.33871102333069	High	0	9.724E-05
High	[K].KFPGAVFLK.[V]			0.00428089	0	1	1	4	Q0D840	Q0D840 [56-64]	1	1006.608414	High	Not Found	Not Found	2.9e8			2.74740624427795	High	0	3.664E-05
High	[K].IYGVEPTESAILSGGRPGPHK.[I]			0.000231849	0	1	1	6	Q9XEA8	Q9XEA8 [205-225]	0	2165.13494222	High	Not Found	Not Found	1.4e9			3.70488381385803	High	0	1.692E-05
High	[K].ALPNPGDYHWR.[K]			0.0361248	0	1	1	1	Q0JKD0	Q0JKD0 [912-922]	0	1325.63854475	High	Not Found	Not Found	2.9e8			2.49220991134644	High	0	0.00133
High	[K].KIPLYQHIANLAGNK.[Q]			3.53406E-05	0	1	1	11	Q42971	Q42971 [133-147]	1	1679.95915041	High	Not Found	Not Found	5.9e9			3.63444519042969	High	0	4.388E-07
High	[K].VLCDEADAAVR.[N]	1xCarbamidomethyl [C3]		0.0313372	0	1	1	2	Q69RJ0	Q69RJ0 [685-695]	0	1218.57831253	High	Not Found	Not Found	1.3e8			2.64717221260071	High	0.0037	0.07087
High	[K].SFFEEHLHTDEEIR.[Y]			0.0107919	0	1	1	2	A2Z7C4	A2Z7C4 [94-107]	0	1788.81875322	High	Not Found	Not Found	2.3e8			2.319584608078	High	0	0.0001728
High	[K].WILHDWSDEHCAR.[L]	1xCarbamidomethyl [C11]		0.00248656	0	1	1	6	Q6ZD89	Q6ZD89 [271-283]	0	1724.75979899	High	Not Found	Not Found	3.2e8			3.11844539642334	High	0	2.244E-05
High	[K].GQEEEEEEQVGQGYETIR.[A]	1xDeamidated [Q12]		3.37302E-05	0	1	1	1	Q75GX9	Q75GX9 [419-436]	0	2110.90472739	High	Not Found	Not Found				3.67675495147705	High	0	1.112E-08
High	[R].SIQDAYIHAIR.[R]			0.0444521	0	1	2	1	Q43007	Q43007 [503-513]	0	1286.68516056	High	Not Found	Not Found	5.5e8			2.09627270698547	High	0	0.001905
High	[K].LAANAFLAQR.[I]			0.0494159	0	1	5	2	Q9AUV6	Q9AUV6 [217-226]	0	1074.6054538	High	Not Found	Not Found	5.4e8			2.48452186584473	High	0	0.002266
High	[K].GDAPAIVHLQSAIK.[F]			9.91133E-05	0	1	1	3	Q43008	Q43008 [81-94]	0	1419.79543921	High	Not Found	Not Found	3.7e9			4.14103364944458	High	0	6.738E-08
High	[K].IHYETTGPEIWK.[AG]			0.0194922	0	2	2	4	Q9XEA8; Q9XEA6	Q9XEA8 [159-170]; Q9XEA6 [156-167]	0	1473.73725563	High	Not Found	Not Found	1.4e9			3.50405335426331	High	0	0.001875
High	[R].WVDALSDPR.[I]			0.035042	0	1	2	1	A2YH64	A2YH64 [450-458]	0	1058.52653476	High	Not Found	Not Found	1.3e9			2.41430306434631	High	0	0.001267
High	[K].DGKPFVDVLK.[E]			0.00362788	0	2	3	10	P17784; Q5N725	P17784 [85-94]; Q5N725 [85-94]	0	1117.62518615	High	Not Found	Not Found	6.7e9			4.28765249252319	High	0	3.052E-05
High	[R].GGGGGSGSEWEIKPSSLTGK.[S]			0.00359053	0	1	2	2	B8AL97	B8AL97 [245-264]	0	1890.91919544	High	Not Found	Not Found	2.6e8			4.29862022399902	High	0	2.729E-05
High	[K].FPDMVHAFKPSPK.[T]			0.00239808	0	1	2	4	A2YH64	A2YH64 [151-163]	0	1500.76678168	High	Not Found	Not Found	2.0e8			2.74644899368286	High	0	1.391E-05
High	[R].VTSPLLEPSSVEK.[I]			0.00392057	0	1	1	4	Q9LSU1	Q9LSU1 [54-66]	0	1385.75223695	High	Not Found	Not Found	1.1e9			2.73738360404968	High	0	3.172E-05
High	[K].CALVYGQMNEPPGAR.[A]	1xCarbamidomethyl [C1]		7.64902E-05	0	1	1	2	Q01859	Q01859 [288-302]	0	1662.77267187	High	Not Found	Not Found	2.2e8			4.40039253234863	High	0	4.39E-08
High	[K].TYHMVDEDEPILEK.[A]			0.000391283	0	1	2	2	Q5VND6	Q5VND6 [197-210]	0	1718.79417798	High	Not Found	Not Found	1.2e8			3.50986647605896	High	0	1.605E-05
High	[K].VDVDELKEVAEK.[Y]			0.00882519	0	1	1	6	Q0D840	Q0D840 [65-76]	1	1373.71585143	High	Not Found	Not Found	1.7e9			3.846022605896	High	0	0.0001232
High	[K].YIYGGHVADYMR.[S]			0.0348647	0	2	3	2	Q8L4L4; A2WXX3	Q8L4L4 [198-209]; A2WXX3 [198-209]	0	1444.66779592	High	Not Found	Not Found	2.4e8			3.04764890670776	High	0	0.001254
High	[R].ENDLTTVELAR.[F]			0.0260874	0	1	1	2	P20907	P20907 [67-77]	0	1260.6430209	High	Not Found	Not Found	8.7e8			2.81256747245789	High	0	0.0009979
High	[K].IDFPGAKPVSDAVAK.[S]			0.0057184	0	1	1	4	Q0JPA6	Q0JPA6 [94-108]	0	1514.82131956	High	Not Found	Not Found	6.1e8			2.60229802131653	High	0	5.965E-05
High	[K].VFAAVPSKPGAEFPNAAR.[W]			0.00124884	0	1	1	3	P29545	P29545 [39-56]	0	1828.9704433	High	Not Found	Not Found	2.3e9			3.07942843437195	High	0	4.666E-06
High	[K].LGVTQCTIAHALEK.[T]	1xCarbamidomethyl [C6]		0.0143249	0	1	1	2	P30298	P30298 [424-437]	0	1540.81518863	High	Not Found	Not Found	4.2e8			2.40791988372803	High	0	0.00143
High	[K].TVDTLEGANPASLANK.[V]			0.000350941	0	1	1	2	Q0IWL9	Q0IWL9 [85-100]	0	1600.81769062	High	Not Found	Not Found	2.7e8			4.74733686447144	High	0	5.616E-07
High	[K].KACELGLEVKPWVK.[T]	1xCarbamidomethyl [C3]		0.000838051	0	1	1	2	Q6YZX6	Q6YZX6 [459-472]	1	1656.91417439	High	Not Found	Not Found	6.0e8			4.19021081924438	High	0	2.398E-06
High	[R].EPPNGQPDEPLR.[V]	1xDeamidated [Q/N]		0.0287402	0	2	2	2	Q0DHF6; A2Y5L9	Q0DHF6 [397-408]; A2Y5L9 [397-408]	0	1349.6331849	High	Not Found	Not Found	8.0e7			2.33287644386292	High	0	0.0009022
High	[K].IQSNETSNVVQVR.[T]			0.00290422	0	1	1	2	Q10MJ1	Q10MJ1 [277-289]	0	1473.76559555	High	Not Found	Not Found	1.1e8			3.04205965995789	High	0	0.0001552
High	[R].TANLANNQIINYR.[C]			0.0188054	0	1	2	2	Q2QYW2	Q2QYW2 [151-163]	0	1504.78666538	High	Not Found	Not Found				2.04215455055237	High	0	0.0008004
High	[R].LLTQFLEHLVSEGSQDVHVHNALGK.[I]			0.000901095	0	1	2	3	Q2QYW2	Q2QYW2 [871-895]	0	2771.44750228	High	Not Found	Not Found	4.5e7			3.60354256629944	High	0	4.448E-06
High	[K].VFYGNSAGDPSTYSLVTIFDK.[L]			0.0184236	0	1	2	1	Q852M2	Q852M2 [987-1007]	0	2281.10230462	Not Found	High	Not Found		2.2e8		2.30504822731018	High	0	0.0004252
High	[K].VLELGDAIAGLTLEEAR.[G]			0.0111309	0	1	1	2	O22386	O22386 [57-73]	0	1769.96435479	Not Found	High	Not Found				2.97029972076416	High	0	0.0001821
High	[K].IITFDNVNGILTCEAGCVLENLSSYVENK.[G]	1xDeamidated [N]; 2xCarbamidomethyl [C13; C17]		0.00394091	0	1	2	4	B8B7X6	B8B7X6 [191-219]	0	3273.56537083	Not Found	High	Not Found		2.2e6		3.60200643539429	High	0	0.002835
High	[K].LVVKPDMLFGK.[R]			0.00529178	0	1	3	2	Q2QNG7	Q2QNG7 [55-65]	0	1246.7227917	High	Not Found	Not Found	1.8e8			1.77734851837158	High	0	5.227E-05
High	[K].LLGVWSSPYAIR.[V]			0.0040862	0	1	1	4	Q06398	Q06398 [9-20]	0	1361.75759723	High	Not Found	Not Found	5.7e8			2.90136814117432	High	0	3.396E-05
High	[K].KGGTEHLGLPVFNSVAEAK.[A]			0.0267612	0	1	1	2	Q6ZL94	Q6ZL94 [77-95]	1	1954.03925103	High	Not Found	Not Found	1.2e8			3.70221352577209	High	0	0.000797
High	[K].NDFGTIDILVHSLANGPEVK.[N]			0.00071741	0	1	1	4	Q6H5J0	Q6H5J0 [187-206]	0	2139.10805876	High	Not Found	Not Found	2.8e7			3.63547897338867	High	0	2.016E-05
High	[R].INLTPVALMEATCFSK.[T]	1xCarbamidomethyl [C13]		0.00112594	0	1	1	2	P48642	P48642 [340-355]	0	1794.91285367	High	Not Found	Not Found	3.0e8			3.68031477928162	High	0	2.66E-05
High	[K].DLYGNIVLSGGTTMFPGIADR.[M]			3.60808E-05	0	2	2	4	A2XNS1; Q10DV7	A2XNS1 [294-314]; Q10DV7 [294-314]	0	2197.09577952	High	High	Not Found	4.8e7			4.53553867340088	High	0	1.246E-08
High	[K].SSEPVELTEAETEYAINVVK.[H]			0.000481395	0	1	1	2	Q8H852	Q8H852 [639-658]	0	2208.09179945	High	Not Found	Not Found	2.7e7			3.43401074409485	High	0	1.993E-06
High	[K].AGAPVDQTIATLAAHLEQGDCIIDGGNEWYENTER.[R]	1xCarbamidomethyl [C21]		0.00123597	0	1	1	4	Q9LI00	Q9LI00 [79-113]	0	3814.76132048	High	Not Found	Not Found	1.6e8			5.14979267120361	High	0	4.593E-06
High	[K].AGAPVDQTIATLAAHLEQGDCIIDGGNEWYENTER.[R]	1xDeamidated [N/Q]; 1xCarbamidomethyl [C21]		0.00011944	0	1	1	4	Q9LI00	Q9LI00 [79-113]	0	3815.74533648	Not Found	High	Not Found		1.8e7		5.5059118270874	High	0	8.198E-06
High	[R].LQPPLPEGYFGNVIFTATPLAEAGK.[V]			0.023797	0	1	1	2	Q0JBZ8	Q0JBZ8 [299-323]	0	2630.38646527	High	High	Not Found	8.6e6	1.5e7		3.80044960975647	High	0	0.000688
High	[R].IDFSSIFGTVNPIVEDVR.[M]			0.000393315	0	1	1	2	Q5NAY4	Q5NAY4 [61-78]	0	2008.03858229	Not Found	High	Not Found		4.4e7		2.97912168502808	High	0	6.794E-07
High	[R].GTITASGDLVPLSYIAGLITGRPNAQAISPDGR.[K]	1xDeamidated [N/Q]		0.0222671	0	1	1	3	P14717	P14717 [185-217]	0	3282.73284494	Not Found	High	Not Found		9.5e6		2.95042085647583	High	0	0.0007295
High	[K].KGAIPALPTVAVAQELISK.[A]			0.00232474	0	1	1	2	Q0J8G4	Q0J8G4 [315-333]	1	1906.13717419	High	Not Found	Not Found				3.98508238792419	High	0	1.318E-05
High	[R].AAFQETTISPANLVLPLFIHEGEDDAPIGAMPGCYR.[L]	1xCarbamidomethyl [C34]		0.0115993	0	1	1	2	Q5Z8V9	Q5Z8V9 [114-149]	0	3900.89352072	Not Found	High	Not Found				2.8073616027832	High	0	0.0001953
High	[R].AAFQETTISPANLVLPLFIHEGEDDAPIGAMPGCYR.[L]	1xDeamidated [N12]; 1xCarbamidomethyl [C34]		0.0701245	0	1	1	2	Q5Z8V9	Q5Z8V9 [114-149]	0	3901.87753672	High	Not Found	Not Found				3.7468056678772	High	0.0007953	0.02077
High	[K].KYGQDATNVGDEGGFAPNIQENK.[E]			7.44031E-07	0	1	1	6	Q42971	Q42971 [205-227]	1	2452.13752077	High	Not Found	Not Found	1.7e9			5.64979457855225	High	0	1.305E-09
High	[K].GVQVIADIVINHR.[T]			0.00126184	0	1	3	17	P17654	P17654 [112-124]	0	1433.82232267	High	Not Found	Not Found	2.2e8			3.33845138549805	High	0	6.883E-05
High	[R].AMVLQGAEILFYPTAIGSEPQDNNLDSR.[E]	1xDeamidated [Q/N]		0.000282306	0	1	1	6	Q93XI4	Q93XI4 [171-198]	0	3050.4775416	High	Not Found	Not Found				4.61869525909424	High	0	3.901E-07
High	[R].LSVGYNILTR.[D]			0.0530197	0	1	1	2	O64464	O64464 [33-42]	0	1135.64698421	High	Not Found	Not Found	7.8e8			1.92104637622833	High	0	0.002571
High	[R].IVVADADAYVAVVDEK.[V]			0.000120684	0	1	1	10	P27933	P27933 [377-392]	0	1676.87414286	High	High	Not Found	4.9e7	1.7e8		4.31408262252808	High	0	9.394E-08
High	[K].ELQGVVFDDVPEALK.[H]			0.000721137	0	1	2	2	B8BKI7	B8BKI7 [390-404]	0	1658.8635782	High	Not Found	Not Found	3.1e8			3.84591507911682	High	0	1.858E-06
High	[K].KISEDEYVSAIKEEISK.[V]			0.00117358	0	1	1	3	Q2QLY4	Q2QLY4 [458-474]	2	1968.01717809	High	Not Found	Not Found	2.1e9			3.57464694976807	High	0	9.781E-05
High	[R].LNLEAAGVEVDNIGAIK.[V]			8.22457E-05	0	1	1	4	P48642	P48642 [302-318]	0	1725.93814007	High	Not Found	Not Found	3.0e8			4.18943214416504	High	0	4.469E-06
High	[K].SDLVNNLGTIAR.[S]			0.00439303	0	2	3	6	Q0J4P2; Q07078	Q0J4P2 [89-100]; Q07078 [89-100]	0	1272.69063982	High	Not Found	Not Found	1.5e9			3.88239073753357	High	0	3.834E-05
High	[K].SDLVNNLGTIAR.[S]	1xDeamidated [N]		0.0747859	0	2	3	3	Q0J4P2; Q07078	Q0J4P2 [89-100]; Q07078 [89-100]	0	1273.67465582	High	Not Found	Not Found	2.5e8			2.96678256988525	High	0	0.004654
High	[K].IAIDLLEPIK.[A]			0.0253008	0	1	1	2	Q6ZJJ1	Q6ZJJ1 [74-83]	0	1124.69253742	High	Not Found	Not Found	6.9e7			3.02040815353394	High	0	0.0007285
High	[R].VSALSQVSGVLGSQWGDEGK.[G]			0.000143935	0	1	2	2	A2XD35	A2XD35 [59-78]	0	2004.00325937	Not Found	High	Not Found		8.9e8		4.42392778396606	High	0	1.082E-05
High	[K].VVDLLAPYQR.[G]			0.0264897	0	1	1	3	Q01859	Q01859 [210-219]	0	1173.66263427	High	Not Found	Not Found	1.5e9			2.86591553688049	High	0	0.0008481
High	[K].VFTDCFNCLPVAALIDDK.[I]	2xCarbamidomethyl [C5; C8]		0.055469	0	1	1	1	P48489	P48489 [162-179]	0	2097.99837437	High	Not Found	Not Found	4.3e7			2.92076468467712	High	0	0.002778
High	[R].VEGKPVLGFNSSTTSLLTR.[Y]			0.000196423	0	1	1	5	P42862	P42862 [531-549]	0	2006.09168047	High	Not Found	Not Found	1.1e9			3.54326891899109	High	0	2.071E-05
High	[R].GALIAIFDSGVDPAAAGLQTTSDGKPK.[I]			0.0015848	0	1	1	3	Q6ESI7	Q6ESI7 [119-145]	0	2600.35662161	High	High	Not Found	1.2e8			3.01731657981873	High	0	1.846E-05
High	[K].HVGVVGLGGLGHVAVK.[F]			1.85222E-06	0	1	3	2	Q0JA75	Q0JA75 [205-220]	0	1498.88525728	High	Not Found	Not Found	9.1e8			3.99801182746887	High	0	8.759E-11
High	[K].VPRPVLAEAINIEGLALDK.[F]			0.0563094	0	1	1	1	Q94HF1	Q94HF1 [153-171]	0	2018.16445151	Not Found	High	Not Found		3.0e8		1.36650478839874	High	0	0.002857
High	[R].KDAADATLAAYQAAQDIAMK.[E]			0.00263224	0	1	1	2	Q84J55	Q84J55 [153-172]	1	2066.02228025	High	Not Found	Not Found	8.2e7			4.23004198074341	High	0	2.337E-05
High	[K].NVLTNFWGMSFTTDK.[L]			0.00113766	0	1	1	2	P49397	P49397 [95-109]	0	1760.83123224	High	Not Found	Not Found	9.1e7			4.09993743896484	High	0	5.108E-06
High	[R].IFYILWSPDNAK.[V]			0.00740419	0	1	1	4	Q84TB3	Q84TB3 [85-96]	0	1466.76782752	High	High	Not Found	2.5e8			3.01638317108154	High	0	0.0007529
High	[K].DLSSIGDTVIISVTK.[E]			0.00729034	0	1	1	2	P17070	P17070 [150-164]	0	1547.85267917	Not Found	High	Not Found		2.7e7		3.2551326751709	High	0	0.002157
High	[K].IMLLPEEDPNATHIMIATGTGVAPFR.[G]			0.000968879	0	1	1	2	P41345	P41345 [218-243]	0	2794.42663223	Not Found	High	Not Found		1.9e8		2.4718291759491	High	0	3.067E-06
High	[R].AMVLQGAEILFYPTAIGSEPQDNNLDSR.[E]			7.68876E-05	0	1	1	4	Q93XI4	Q93XI4 [171-198]	0	3049.4935256	High	High	Not Found	3.9e7	1.1e8		4.97433185577393	High	0	4.418E-08
High	[R].KVDMLEGVTILR.[S]			0.00804203	0	1	1	2	P49210	P49210 [124-135]	1	1373.78209737	High	Not Found	Not Found	1.8e8			3.50445961952209	High	0	0.0001056
High	[K].ECPNAECGAGTFMANHFDR.[H]	2xCarbamidomethyl [C2; C7]		0.000425104	0	1	1	1	Q9ARZ9	Q9ARZ9 [121-139]	0	2183.86916785	High	Not Found	Not Found				3.0289261341095	High	0	7.726E-07
High	[R].GDGGGGSGGSSPFYVDSDGLQR.[Q]			0.0316574	0	1	1	1	Q2QMN7	Q2QMN7 [57-78]	0	2071.89516541	High	Not Found	Not Found				3.08630394935608	High	0	0.001065
High	[R].GIYCIFEGGTPDSR.[L]	1xCarbamidomethyl [C4]		0.000377345	0	2	3	20	P17654; P27937	P17654 [133-146]; P27937 [128-141]	0	1571.7158685	High	Not Found	Not Found	1.3e10			4.50120306015015	High	0	9.947E-07
High	[K].RGYVASNSKDDPAK.[E]			0.00317127	0	1	1	1	O64937	O64937 [310-323]	2	1507.74994549	High	Not Found	Not Found	3.9e6			3.88699841499329	High	0	2.228E-05
High	[R].VESSEPPR.[Y]			0.0740502	0	1	2	2	A2WK50	A2WK50 [226-233]	0	900.44213646	High	Not Found	Not Found				2.16848492622375	High	0	0.004586
High	[K].NQAAVNPER.[T]			0.0172351	0	1	1	2	Q6Z7B0	Q6Z7B0 [86-94]	0	998.50138264	High	Not Found	Not Found	9.9e6			2.67964625358582	High	0	0.0003795
High	[K].DITPMGGFPHYGVVK.[G]			0.00344497	0	1	1	3	P35684	P35684 [308-322]	0	1617.80937469	High	Not Found	Not Found	6.7e8			3.1879358291626	High	0	2.54E-05
High	[R].LADKAQVCTQR.[S]	1xCarbamidomethyl [C8]		0.0226113	0	1	1	2	P52428	P52428 [112-122]	1	1289.6630452	High	Not Found	Not Found	2.2e7			2.83244585990906	High	0	0.0005999
High	[R].TNTEFVEVLSR.[S]			0.0106812	0	1	2	2	A2ZLS4	A2ZLS4 [272-282]	0	1294.66375636	High	Not Found	Not Found	1.2e8			3.35392785072327	High	0	0.0001702
High	[K].VHQSAIEISK.[N]			0.0068168	0	1	1	1	Q2QMN7	Q2QMN7 [375-384]	0	1111.61059869	High	Not Found	Not Found	1.1e8			2.95109415054321	High	0	7.991E-05
High	[K].EQWSPALTISK.[V]			0.0660666	0	1	1	1	Q8S919	Q8S919 [91-101]	0	1259.66302813	High	Not Found	Not Found	1.0e9			2.5759859085083	High	0	0.003752
High	[K].QAESVPPVQK.[K]			0.0429082	0	2	2	1	Q5Z627; Q6YW46	Q5Z627 [208-217]; Q6YW46 [208-217]	0	1082.5840496	High	Not Found	Not Found	1.6e8			2.4288637638092	High	0	0.001786
High	[R].KHLTSTYSSDETKEDIK.[L]			0.00335699	0	1	2	1	B8BKI7	B8BKI7 [307-323]	2	1981.97129051	High	Not Found	Not Found	6.6e7			3.58294653892517	High	0	2.443E-05
High	[R].DTTLNGAVEQMYTEMASR.[H]			7.57016E-05	0	1	1	2	Q943F3	Q943F3 [98-115]	0	2016.90011622	High	Not Found	Not Found	3.5e7			4.92708778381348	High	0	4.297E-08
High	[R].DTTLNGAVEQMYTEMASR.[H]	1xDeamidated [N5]		0.000944105	0	1	1	2	Q943F3	Q943F3 [98-115]	0	2017.88413222	High	Not Found	Not Found	1.1e8			3.24638104438782	High	0	9.363E-06
High	[R].STSESTENVQEVGK.[S]			0.00226534	0	1	1	2	B9FXV5	B9FXV5 [712-725]	0	1494.6918214	High	Not Found	Not Found				3.54117298126221	High	0	1.261E-05
High	[K].WREEEEEEEEQQK.[G]			0.0068876	0	1	1	2	Q75GX9	Q75GX9 [406-418]	1	1777.75112707	High	Not Found	Not Found	5.0e7			2.81951785087585	High	0	8.142E-05
High	[R].TDEYGGSLSNR.[C]			0.0511871	0	1	1	2	Q6Z965	Q6Z965 [208-218]	0	1198.53347048	High	Not Found	Not Found	2.6e7			2.2349681854248	High	0.0007953	0.02196
High	[K].VMGIPHLVILDAK.[S]			0.00164331	0	1	1	4	Q7Y0F2	Q7Y0F2 [120-132]	0	1405.82356829	High	Not Found	Not Found	3.7e8			2.9001133441925	High	0	2.476E-05
High	[K].IGATGVVSQECK.[T]	1xCarbamidomethyl [C11]		0.00465016	0	1	1	2	Q42456	Q42456 [310-321]	0	1248.62526271	High	Not Found	Not Found	3.8e7			3.37444591522217	High	0	0.0001392
High	[R].KVACIGAWHPAR.[V]	1xCarbamidomethyl [C4]		0.00126184	0	1	1	2	P35684	P35684 [251-262]	1	1365.72083492	High	Not Found	Not Found	6.2e8			3.33871865272522	High	0	4.765E-06
High	[K].QVTEYASDEPWGWYK.[S]			6.89597E-05	0	1	1	3	B3VMC0	B3VMC0 [484-498]	0	1858.82825528	High	Not Found	Not Found	1.8e5			4.40494203567505	High	0	3.682E-08
High	[K].EGLLVGISSGAAAVAAIR.[V]			0.0183294	0	1	1	4	Q9XEA8	Q9XEA8 [265-282]	0	1654.94864524	High	High	Not Found	1.8e6			3.35341954231262	High	0	0.0004214
High	[R].NTIAVPTGGWAVIR.[F]			0.0472257	0	1	2	6	Q0IP28	Q0IP28 [514-527]	0	1454.81142364	High	Not Found	Not Found	5.7e8			2.53904891014099	High	0.000158	0.007624
High	[K].VAICELPFHPISSDWQGGHGGTCVIR.[G]	1xDeamidated [Q16]; 2xCarbamidomethyl [C4; C23]		0.0442282	0	1	1	2	P48642	P48642 [48-73]	0	2894.37124364	High	Not Found	Not Found				2.26072645187378	High	0	0.001876
High	[R].GDGGGGSGGSSPFYVDSDGLQR.[Q]	1xDeamidated [Q21]		0.000771382	0	1	1	3	Q2QMN7	Q2QMN7 [57-78]	0	2072.87918141	High	Not Found	Not Found	6.7e7			4.16407871246338	High	0	2.089E-06
High	[K].CAAGGNSATEPYIVAHNFLLSHAAAVAR.[Y]	1xDeamidated [N17]; 1xCarbamidomethyl [C1]		0.00138515	0	1	1	1	Q75I93	Q75I93 [226-253]	0	2869.40498626	High	Not Found	Not Found	5.8e7			4.07544136047363	High	0	5.564E-06
High	[K].GGHAALPHHTIDPILAASNVIVSLQQLVSR.[E]	1xDeamidated [N/Q]		0.000250589	0	1	2	3	Q84XG9	Q84XG9 [227-256]	0	3115.70109147	Not Found	High	Not Found		1.0e7		4.11244058609009	High	0	3.192E-07
High	[K].LIGAGAATIALAGAAVGIGNVFSSLIHSVAR.[N]			2.60755E-06	0	1	1	4	P0C519	P0C519 [7-37]	0	2877.63088634	High	High	Not Found		8.0e6		4.84876680374146	High	0	1.548E-10
High	[K].DDGTLASYVGFR.[V]			0.00304267	0	1	1	9	A2XMV1	A2XMV1 [44-55]	0	1300.61680618	High	High	Not Found	8.7e8	1.9e6		4.2787504196167	High	0	2.078E-05
High	[R].FIAPVFAEYAK.[K]			0.00355358	0	1	1	11	Q0D840	Q0D840 [45-55]	0	1255.67213633	High	Not Found	Not Found	2.8e9			2.991703748703	High	0	0.001082
High	[K].YAPFEDILR.[A]			0.057449	0	1	1	4	P30298	P30298 [61-69]	0	1123.57823597	High	Not Found	Not Found	1.4e9			1.84568500518799	High	0	0.002937
High	[R].YDPEFAAILTR.[D]			0.033991	0	1	1	4	Q7XUG1	Q7XUG1 [25-35]	0	1295.66302813	High	Not Found	Not Found	6.7e8			2.90181708335876	High	0	0.001197
High	[K].SNYNFEKPFLYLAR.[K]			0.000127103	0	1	3	12	A2Y7R5	A2Y7R5 [156-169]	0	1761.89588143	High	High	Not Found	1.6e9	5.9e5		3.9990062713623	High	0	1.026E-07
High	[K].YGQDATNVGDEGGFAPNIQENKEGLELLK.[T]			1.08991E-05	0	1	1	7	Q42971	Q42971 [206-234]	1	3106.49636227	High	Not Found	Not Found	4.4e9			4.81649160385132	High	0	3.375E-09
High	[K].YGQDATNVGDEGGFAPNIQENKEGLELLK.[T]	1xDeamidated [N/Q]		0.000452375	0	1	1	5	Q42971	Q42971 [206-234]	1	3107.48037827	High	Not Found	Not Found	3.3e7			4.882643699646	High	0	4.516E-06
High	[K].ASDASQEVDSQENHETVQEDESK.[V]			0.000167274	0	1	2	1	A2WNF5	A2WNF5 [221-243]	0	2562.07101671	High	Not Found	Not Found				3.73514342308044	High	0	1.621E-07
High	[K].ASDASQEVDSQENHETVQEDESK.[V]	1xDeamidated [Q/N]		0.000113997	0	1	2	3	A2WNF5	A2WNF5 [221-243]	0	2563.05503271	High	Not Found	Not Found	7.5e7			4.42703294754028	High	0	4.259E-07
High	[R].GLPGLEFISDHGPYK.[S]			0.000553679	0	1	1	7	Q7G764	Q7G764 [297-311]	0	1629.82713319	High	Not Found	Not Found	2.3e9			4.15100622177124	High	0	2.999E-06
High	[R].GLYPVETISIVGK.[I]			0.00228892	0	2	2	8	Q2QXR8; B8BJ39	Q2QXR8 [353-365]; B8BJ39 [353-365]	0	1375.78314321	High	Not Found	Not Found	2.5e9			2.4232325553894	High	0	1.287E-05
High	[K].NWNYTGLVDAIHNGEGK.[C]			7.76887E-05	0	1	2	2	A2XFI3	A2XFI3 [529-545]	0	1887.89840049	High	Not Found	Not Found	8.9e8			5.18498182296753	High	0	4.571E-06
High	[K].NWNYTGLVDAIHNGEGK.[C]	1xDeamidated [N13]		4.61101E-06	0	1	2	8	A2XFI3	A2XFI3 [529-545]	0	1888.88241649	High	Not Found	Not Found	2.7e7			4.88442039489746	High	0	4.028E-10
High	[R].LFKPFDELVVDSK.[D]			0.00047397	0	1	1	9	Q53LQ0	Q53LQ0 [225-237]	0	1536.83082162	High	Not Found	Not Found	9.9e8			4.29834127426147	High	0	9.235E-07
High	[K].VAICELPFHPISSDWQGGHGGTCVIR.[G]	2xCarbamidomethyl [C4; C23]		0.00038926	0	1	1	6	P48642	P48642 [48-73]	0	2893.38722764	High	Not Found	Not Found	1.2e9			4.18360614776611	High	0	2.709E-06
High	[R].VSEQFTAMFR.[R]			0.0077565	0	3	8	2	P45960; Q40665; P46265	P45960 [381-390]; Q40665 [381-390]; P46265 [381-390]	0	1215.58266939	High	Not Found	Not Found	3.8e8			3.47454428672791	High	0	9.894E-05
High	[R].GINYDLPHVISEAPPFPGVEHVGGDMFASVPR.[G]	1xDeamidated [N3]		0.000953938	0	1	1	7	Q6ZD89	Q6ZD89 [231-262]	0	3405.65723723	High	Not Found	High	2.9e8		4.2e8	3.73495507240295	High	0	2.987E-06
High	[K].YDGVVGVLGALEAIR.[M]			0.00721541	0	1	1	2	Q2QMN7	Q2QMN7 [158-172]	0	1531.84786865	Not Found	Not Found	High			1.1e8	2.6206386089325	High	0	8.763E-05
High	[K].AMTPDACAPLIATLPLEVR.[T]	1xCarbamidomethyl [C7]		0.000107681	0	1	1	4	Q2QNG7	Q2QNG7 [157-175]	0	2039.06639407	High	Not Found	High	9.4e7		3.0e8	4.26899194717407	High	0	9.976E-08
High	[K].CDVIASGIVNAAK.[Q]	1xCarbamidomethyl [C1]		0.00102569	0	1	1	4	Q6K9N6	Q6K9N6 [360-372]	0	1317.68311192	High	Not Found	High	1.2e9		8.6e8	3.4530930519104	High	0	3.376E-06
High	[R].ALHLPAACGADASAFSK.[C]	1xCarbamidomethyl [C8]		3.24158E-06	0	1	1	10	Q6ASY2	Q6ASY2 [103-119]	0	1686.82681589	High	Not Found	High	3.7e9			4.38883924484253	High	0	1.631E-07
High	[R].AAIGLSEHGFNTACITK.[L]	1xCarbamidomethyl [C14]		1.91737E-05	0	1	1	4	Q6ZDY8	Q6ZDY8 [60-76]	0	1789.89014436	High	Not Found	Not Found	9.7e8			3.93253707885742	High	0	4.359E-09
High	[R].AAIGLSEHGFNTACITK.[L]	1xDeamidated [N11]; 1xCarbamidomethyl [C14]		0.000356439	0	1	1	1	Q6ZDY8	Q6ZDY8 [60-76]	0	1790.87416036	Not Found	Not Found	High				4.09358358383179	High	0	5.754E-07
High	[R].GIYAYGFEKPSAIQQR.[GA]			2.74155E-05	0	3	7	6	Q6Z2Z4; Q10I26; P35683	Q6Z2Z4 [55-70]; Q10I26 [45-60]; P35683 [55-70]	0	1827.93880881	High	Not Found	Not Found	2.1e9			4.92881536483765	High	0	7.898E-09
High	[R].LGADGFIVSTNASEMK.[A]			0.003517	0	1	1	2	Q0JA75	Q0JA75 [246-261]	0	1639.79959775	High	Not Found	Not Found	7.3e7			3.44962453842163	High	0	3.187E-05
High	[R].HLNAGIFGTGSDGHTLPSETVR.[A]			2.57171E-07	0	1	1	11	P14717	P14717 [123-144]	0	2266.12108299	High	Not Found	High	3.9e9			4.80098915100098	High	0	3.224E-12
High	[R].HLNAGIFGTGSDGHTLPSETVR.[A]	1xDeamidated [N3]		0.000379305	0	1	1	4	P14717	P14717 [123-144]	0	2267.10509899	High	Not Found	High				3.47041487693787	High	0	6.385E-07
High	[R].NGIHAESTLDILK.[A]	1xDeamidated [N1]		0.000721137	0	1	1	4	P27934	P27934 [367-379]	0	1411.74273532	High	High	Not Found	3.6e8	1.4e8		4.16367435455322	High	0	9.327E-06
High	[K].LLNQADCVVSTYR.[D]	1xCarbamidomethyl [C7]		0.00185116	0	1	1	4	Q7XTJ3	Q7XTJ3 [124-136]	0	1538.76315305	High	Not Found	High	4.7e8		3.4e8	3.51884913444519	High	0	0.0003053
High	[K].MELPEWVDIVK.[T]			0.0167984	0	1	1	2	P40978	P40978 [31-41]	0	1358.7024501	High	Not Found	Not Found	7.7e8			2.5657479763031	High	0	0.0003645
High	[K].ALAGQKDEAYFAANAAAQASR.[R]			9.84289E-07	0	1	1	9	Q2QLY5	Q2QLY5 [368-388]	1	2124.04685549	High	Not Found	High	2.0e9		8.3e7	5.66192531585693	High	0	3.036E-11
High	[K].APLLIGCDVR.[S]	1xCarbamidomethyl [C7]		0.0383896	0	1	1	4	Q9FXT4	Q9FXT4 [297-306]	0	1113.60849056	High	Not Found	High	3.7e8		4.2e8	3.07805228233337	High	0.000158	0.006112
High	[K].LLIQNQDEMIK.[A]			0.0346882	0	1	1	2	P31691	P31691 [108-118]	0	1344.71916276	Not Found	Not Found	High			8.4e7	2.82427382469177	High	0	0.001422
High	[R].GNLGIDLPPEK.[V]			0.0127918	0	2	2	10	Q2QXR8; B8BJ39	Q2QXR8 [281-291]; B8BJ39 [281-291]	0	1152.62591438	High	Not Found	High	2.2e8		2.5e8	3.3236129283905	High	0.0004186	0.01193
High	[K].ALNEHHVLLEGSLLKPNMVTPGSESK.[K]			7.45304E-08	0	1	1	25	Q5N725	Q5N725 [211-236]	0	2800.46618879	High	Not Found	High	1.6e10		3.9e9	6.74557209014893	High	0	1.414E-10
High	[K].ALNEHHVLLEGSLLKPNMVTPGSESK.[K]	1xDeamidated [N]		9.20164E-07	0	1	1	15	Q5N725	Q5N725 [211-236]	0	2801.45020479	High	Not Found	High	7.9e8		1.2e8	6.42221355438232	High	0	7.112E-11
High	[K].ALNEHHVLLEGSLLKPNMVTPGSESK.[K]	2xDeamidated [N3; N17]		0.0105173	0	1	1	1	Q5N725	Q5N725 [211-236]	0	2802.43422079	High	Not Found	Not Found				4.09216594696045	High	0	0.0001657
High	[K].YIGLSEASASTIR.[R]			0.00359053	0	1	4	4	A2XRZ6	A2XRZ6 [164-176]	0	1367.71652017	High	Not Found	High	4.9e8		2.8e8	2.78099012374878	High	0	2.722E-05
High	[K].ALNEHHVLLEGSLLKPNMVTPGSESK.[K]	1xOxidation [M18]		1.71966E-05	0	1	1	4	Q5N725	Q5N725 [211-236]	0	2816.46110379	High	Not Found	High	1.4e9		3.0e8	4.76446580886841	High	0	3.012E-07
High	[R].NGIHAESTLDILK.[A]			0.00674672	0	1	1	3	P27934	P27934 [367-379]	0	1410.75871932	High	Not Found	High	2.4e8		1.3e8	3.48101329803467	High	0	7.864E-05
High	[R].HFLANPDLPK.[R]			0.0293315	0	1	1	4	Q69TH8	Q69TH8 [329-338]	0	1151.62076949	High	High	Not Found	6.9e8	7.0e8		3.06059551239014	High	0	0.0009363
High	[K].TTQALFYNYK.[Q]			0.0440055	0	1	1	3	Q93VT8	Q93VT8 [10-19]	0	1248.62591438	High	Not Found	High	5.0e8			3.02029252052307	High	0	0.001872
High	[R].KFGCTEFVNPK.[D]	1xCarbamidomethyl [C4]		0.00151263	0	1	1	14	Q2R8Z5	Q2R8Z5 [237-247]	1	1326.65108357	High	High	Not Found	5.2e9	5.1e9		4.55320310592651	High	0	6.424E-06
High	[K].YGAGIGPGVYDIHSPR.[I]			0.000363903	0	2	2	5	Q2QLY5; Q2QLY4	Q2QLY5 [690-705]; Q2QLY4 [690-705]	0	1658.82853016	High	Not Found	High	3.4e9		3.0e9	3.84478807449341	High	0	5.927E-07
High	[K].SAWSEAYNQLVAAIK.[Q]			1.27324E-05	0	1	1	29	O04985	O04985 [148-162]	0	1650.84859688	High	Not Found	High	1.3e10		1.3e10	5.60541582107544	High	0	1.134E-08
High	[R].TPALAAWEER.[F]			0.0190968	0	1	1	3	Q06398	Q06398 [193-202]	0	1143.57929857	High	Not Found	High	1.3e9		6.3e8	3.14229607582092	High	0	0.0004517
High	[R].EEEEEEEEQQKGQEEEEEEQVGQGYETIR.[A]			0.000702695	0	1	1	2	Q75GX9	Q75GX9 [408-436]	1	3526.47357331	Not Found	Not Found	High			8.3e7	4.03411865234375	High	0	4.512E-06
High	[R].EEEEEEEEQQKGQEEEEEEQVGQGYETIR.[A]	1xDeamidated [Q]		1.71966E-05	0	1	1	6	Q75GX9	Q75GX9 [408-436]	1	3527.45758931	High	Not Found	Not Found				4.4371223449707	High	0	3.609E-09
High	[R].VCIIGSGPSAHTAAIYAAR.[A]	1xCarbamidomethyl [C2]		5.48999E-05	0	1	1	10	Q6ZFU6	Q6ZFU6 [13-31]	0	1914.98544169	High	Not Found	High	7.8e8		4.1e7	3.89001679420471	High	0	2.513E-08
High	[K].IKNEQDPSLTFR.[R]			0.00958479	0	1	1	2	Q9S827	Q9S827 [88-99]	1	1447.75396829	Not Found	High	Not Found		2.6e8		2.87854170799255	High	0	0.000142
High	[R].ALALQENPGLVILGK.[Q]			0.00056821	0	1	2	3	A2XQV4	A2XQV4 [107-121]	0	1535.91555429	High	Not Found	Not Found	2.5e8			3.63553285598755	High	0	1.248E-06
High	[K].YGVTESTLLTR.[N]			0.00243561	0	1	1	2	Q8H8C7	Q8H8C7 [192-202]	0	1239.65794273	High	Not Found	Not Found	9.4e8			2.98850750923157	High	0	1.422E-05
High	[R].TMASTVPLAVEGEPSNK.[-]			0.000184581	0	1	1	4	P31924	P31924 [800-816]	0	1730.86292622	High	Not Found	Not Found	1.2e9			3.90592622756958	High	0	1.916E-07
High	[R].TMASTVPLAVEGEPSNK.[-]	1xDeamidated [N16]		0.000592258	0	1	1	2	P31924	P31924 [800-816]	0	1731.84694222	Not Found	Not Found	High				3.92250466346741	High	0	1.348E-06
High	[R].LPANLVQAQR.[D]			0.0141784	0	1	1	4	Q9LI00	Q9LI00 [441-450]	0	1109.64256755	High	High	Not Found	2.3e8	2.7e8		2.88128972053528	High	0	0.0002734
High	[R].AVYYDPETGKEDPSK.[N]			0.00317127	0	1	1	4	P41345	P41345 [178-192]	1	1698.78572176	High	High	Not Found	2.6e8			3.41326951980591	High	0	2.225E-05
High	[K].LQQVSVHGLAAGK.[K]			0.00617935	0	1	1	2	Q9FR35	Q9FR35 [24-36]	0	1307.74300977	Not Found	High	Not Found		3.2e8		2.40830659866333	High	0	6.765E-05
High	[R].DLIGPAMYFGLMGDGQPIGR.[Y]			1.49768E-06	0	1	2	29	Q8H8T0	Q8H8T0 [224-243]	0	2108.03034261	High	High	High	2.1e8	3.1e8	2.2e8	5.31085205078125	High	0	3.609E-09
High	[R].DLIGPAMYFGLMGDGQPIGR.[Y]	1xDeamidated [Q16]		0.00195965	0	1	2	1	Q8H8T0	Q8H8T0 [224-243]	0	2109.01435861	Not Found	Not Found	High			6.0e6	3.27424645423889	High	0	9.895E-06
High	[R].ALALQENPGLVILGK.[Q]	1xDeamidated [Q5]		0.0285942	0	1	2	1	A2XQV4	A2XQV4 [107-121]	0	1536.89957029	Not Found	Not Found	High				3.27745652198792	High	0	0.0008953
High	[K].YHEQLLQLVR.[V]			0.0182356	0	1	1	5	Q9XGP7	Q9XGP7 [177-186]	0	1298.72154608	High	Not Found	High	9.9e8		3.2e8	3.0759265422821	High	0	0.002922
High	[R].AFGGQSLDFGK.[G]			0.0150807	0	1	1	4	Q6ZDY8	Q6ZDY8 [156-166]	0	1126.55274948	High	Not Found	Not Found	1.4e9			2.71990919113159	High	0	0.0003022
High	[R].YMPNHAMTPHISGTTIDAQLR.[Y]			0.0563094	0	1	1	3	Q9SXP2	Q9SXP2 [321-341]	0	2354.13799543	High	Not Found	Not Found	1.8e8			2.29267311096191	High	0	0.002841
High	[K].QFYVNVEKEEWK.[L]	1xDeamidated [N5]		0.0519649	0	1	2	1	P35683	P35683 [256-267]	1	1599.76895004	Not Found	Not Found	High			1.9e8	2.48896718025208	High	0	0.002481
High	[K].VGTMIEIPR.[A]			0.056028	0	1	1	3	Q6AVA8	Q6AVA8 [816-824]	0	1015.56047747	High	Not Found	High	2.1e8			2.87362384796143	High	0	0.002833
High	[K].SAGILCSYDPNVR.[L]	1xCarbamidomethyl [C6]		0.00487166	0	1	1	7	Q0J8G4	Q0J8G4 [171-183]	0	1451.69473918	High	Not Found	High	8.3e8		9.4e8	3.33494424819946	High	0.0003841	0.01059
High	[R].CNLEGHGGYVNAVAVSPDGSLCASGGK.[D]	2xCarbamidomethyl [C1; C22]		2.78926E-06	0	1	1	9	P49027	P49027 [203-229]	0	2676.21407387	High	Not Found	High	8.7e8		3.7e8	6.28368425369263	High	0	1.731E-10
High	[R].CNLEGHGGYVNAVAVSPDGSLCASGGK.[D]	1xDeamidated [N]; 2xCarbamidomethyl [C1; C22]		4.49307E-06	0	1	1	4	P49027	P49027 [203-229]	0	2677.19808987	High	Not Found	High	5.5e8		5.6e7	5.65878629684448	High	0	3.855E-10
High	[K].ALNEHHVLLEGTLLKPNMVTPGSDAK.[K]			2.51895E-07	0	1	2	8	P17784	P17784 [211-236]	0	2784.47127419	High	Not Found	High	4.8e9		1.8e9	5.47510385513306	High	0	1.498E-11
High	[K].ALNEHHVLLEGTLLKPNMVTPGSDAK.[K]	1xDeamidated [N]		0.000125792	0	1	2	8	P17784	P17784 [211-236]	0	2785.45529019	High	Not Found	High				5.0521559715271	High	0	1.967E-07
High	[K].ALNEHHVLLEGTLLKPNMVTPGSDAK.[K]	1xOxidation [M18]		0.00121062	0	1	2	2	P17784	P17784 [211-236]	0	2800.46618919	Not Found	Not Found	High				3.06203746795654	High	0	4.423E-06
High	[R].ALENEMLLR.[I]			0.0670597	0	1	1	4	P30298	P30298 [309-317]	0	1088.57685576	High	Not Found	High	1.6e9			2.90905284881592	High	0	0.003843
High	[K].WREEEEEEEEQQKGQEEEEEEQVGQGYETIR.[A]	1xDeamidated [Q]		2.32261E-05	0	1	1	12	Q75GX9	Q75GX9 [406-436]	2	3869.63801317	High	Not Found	High	6.7e8		1.5e9	5.50451517105103	High	0	6.01E-09
High	[K].EEEFIFNNIPEKPVPSLLR.[G]			0.0148499	0	1	1	3	B7EA73	B7EA73 [532-550]	0	2271.20195912	High	Not Found	Not Found	6.9e7			2.98868584632874	High	0	0.001982
High	[R].AASFNIIPSSTGAAK.[A]			0.000816621	0	3	3	62	Q7FAH2; Q6K5G8; A2YQT7	Q7FAH2 [203-217]; Q6K5G8 [203-217]; A2YQT7 [203-217]	0	1434.75871932	High	High	High	9.8e10	4.0e6	7.5e10	3.70718455314636	High	0	1.26E-05
High	[R].AASFNIIPSSTGAAK.[A]	1xDeamidated [N5]		0.00047397	0	3	3	4	Q7FAH2; Q6K5G8; A2YQT7	Q7FAH2 [203-217]; Q6K5G8 [203-217]; A2YQT7 [203-217]	0	1435.74273532	High	Not Found	Not Found	4.3e8			4.29806661605835	High	0	0.0005957
High	[R].SIGLIGHTFDQK.[R]			0.0140333	0	1	1	2	Q93VT8	Q93VT8 [579-590]	0	1315.70047625	High	Not Found	Not Found	6.3e8			2.49177479743958	High	0	0.0002682
High	[K].AMQLLESGLK.[V]			0.020622	0	1	1	4	A2YDY2	A2YDY2 [78-87]	0	1089.59725685	High	Not Found	High	1.7e9		2.9e8	3.15215921401978	High	0	0.000516
High	[K].SVGGQPIVFDSVK.[G]			0.0303953	0	1	1	3	Q6YZE2	Q6YZE2 [81-93]	0	1332.71579194	High	Not Found	High	9.6e7		1.3e8	2.59539580345154	High	0	0.0009928
High	[K].QPVGVVGAVTPWNFPLAMITR.[K]			0.0043254	0	1	1	4	B9F3B6	B9F3B6 [188-208]	0	2253.22125488	Not Found	High	High			3.1e7	3.51369714736938	High	0	4.821E-05
High	[K].EGQSEIYYITGESK.[K]			0.0109601	0	1	2	2	Q07078	Q07078 [459-472]	0	1603.74860801	High	Not Found	High	1.6e8		6.8e7	2.92125129699707	High	0	0.00156
High	[K].WREEEEEEEEQQKGQEEEEEEQVGQGYETIR.[A]	2xDeamidated [Q15; Q22]		1.39772E-05	0	1	1	2	Q75GX9	Q75GX9 [406-436]	2	3870.62202917	High	Not Found	Not Found	1.1e9			5.8287181854248	High	0	2.559E-09
High	[R].TSSPQQTEVCQAIFQK.[L]	1xCarbamidomethyl [C10]		0.00033844	0	1	1	2	Q9ZTS1	Q9ZTS1 [109-124]	0	1851.89053822	Not Found	Not Found	High			1.0e8	3.99146771430969	High	0	5.267E-07
High	[R].GPFNILEQRPR.[F]			0.0154732	0	1	1	3	Q75GX9	Q75GX9 [310-320]	0	1326.72769408	High	Not Found	Not Found	1.3e9			2.40327501296997	High	0	0.00266
High	[K].IGPWGGNGGSAQDISVPPKK.[L]	2xDeamidated [N7; Q12]		0.000583123	0	1	1	11	Q0JMY8	Q0JMY8 [6-25]	1	1966.98688194	High	High	High	4.8e7	6.1e8		4.55025672912598	High	0	1.304E-06
High	[R].YMPNHAMTPHISGTTIDAQLR.[Y]	1xDeamidated [N4]		0.00149704	0	1	1	2	Q9SXP2	Q9SXP2 [321-341]	0	2355.12201143	Not Found	Not Found	High			2.3e8	3.093425989151	High	0	6.314E-06
High	[K].KVSPQLIAEYTVR.[A]			0.000324698	0	1	1	49	Q5N725	Q5N725 [237-249]	1	1503.85295405	High	High	High	2.1e10	1.5e6	3.9e10	4.63455772399902	High	0	1.582E-06
High	[K].KVSPQLIAEYTVR.[A]	1xDeamidated [Q5]		0.0613073	0	1	1	1	Q5N725	Q5N725 [237-249]	1	1504.83697005	High	Not Found	Not Found	1.9e8			3.1772038936615	High	0	0.003296
High	[R].IIGATRPWEAAPGTIR.[A]			0.00304267	0	1	2	11	A6N0M9	A6N0M9 [87-102]	0	1708.94931398	High	Not Found	High	1.1e10		1.6e9	3.0742199420929	High	0	0.0006574
High	[K].DNQTIHSLFGTPTR.[D]			0.00320426	0	1	1	5	Q7Y0F2	Q7Y0F2 [172-185]	0	1586.79214464	High	Not Found	High	7.6e8		5.9e8	4.49749040603638	High	0	0.0001576
High	[R].TKDGPALQVELLR.[H]			0.00208526	0	1	1	8	P14717	P14717 [110-122]	1	1439.82165393	High	Not Found	High	9.2e8		3.0e8	3.97325229644775	High	0	0.002464
High	[K].ELALQLKDDLLSTVTNNR.[S]			0.0228437	0	1	1	1	B7EA73	B7EA73 [663-680]	1	2043.10805876	High	Not Found	Not Found	5.2e7			3.02683973312378	High	0	0.00061
High	[K].VVQTQAPVQLGSLR.[A]			0.00124884	0	1	1	6	Q2R1V8	Q2R1V8 [352-365]	0	1495.85910205	High	Not Found	High	6.7e8		4.4e8	3.28278040885925	High	0	0.0002781
High	[R].FASINVENVEENR.[R]			0.00035829	0	2	2	4	P17784; Q5N725	P17784 [40-52]; Q5N725 [40-52]	0	1520.73396106	High	Not Found	High	5.4e9		2.8e9	4.01692676544189	High	0	5.814E-07
High	[K].NILTTLPKPGGGEYGK.[F]			0.0160397	0	1	1	6	Q6YZX6	Q6YZX6 [9-24]	0	1644.89554706	High	Not Found	High	6.0e8		1.9e8	3.20016407966614	High	0	0.0003373
High	[K].YIIEAANHPTDPEADEILSKK.[G]			0.00983524	0	1	1	4	A2XMV1	A2XMV1 [306-326]	1	2354.18743115	High	High	High			4.3e8	3.05070209503174	High	0	0.0001476
High	[K].YIIEAANHPTDPEADEILSKK.[G]	1xDeamidated [N7]		0.0722408	0	1	1	1	A2XMV1	A2XMV1 [306-326]	1	2355.17144715	High	Not Found	Not Found	2.3e8			3.1332643032074	High	0	0.004384
High	[K].ALNEHHVLLEGSLLKPNMVTPGSESKK.[V]			6.12115E-05	0	1	1	8	Q5N725	Q5N725 [211-237]	1	2928.56115175	High	Not Found	High	3.2e8		5.2e8	4.2373628616333	High	0	2.969E-07
High	[K].ALNEHHVLLEGSLLKPNMVTPGSESKK.[V]	1xDeamidated [N]		7.49211E-05	0	1	1	7	Q5N725	Q5N725 [211-237]	1	2929.54516775	High	Not Found	High			5.9e7	5.41190338134766	High	0	4.25E-08
High	[K].ALNEHHVLLEGSLLKPNMVTPGSESKK.[V]	2xDeamidated [N3; N17]		0.000724883	0	1	1	4	Q5N725	Q5N725 [211-237]	1	2930.52918375	Not Found	Not Found	High			9.5e8	4.69256496429443	High	0	1.885E-06
High	[R].TLGVISMSCDNDATR.[G]	1xCarbamidomethyl [C9]		0.000262552	0	1	1	2	Q10G56	Q10G56 [180-194]	0	1639.74143124	High	Not Found	Not Found	2.2e8			3.82107853889465	High	0	3.434E-07
High	[R].TLGVISMSCDNDATR.[G]	1xDeamidated [N11]; 1xCarbamidomethyl [C9]		0.000412091	0	1	1	1	Q10G56	Q10G56 [180-194]	0	1640.72544724	Not Found	Not Found	High			1.3e8	3.62800097465515	High	0	7.329E-07
High	[K].IGPWGGNGGSAQDISVPPKK.[L]			0.000598427	0	1	1	4	Q0JMY8	Q0JMY8 [6-25]	1	1965.01884994	High	Not Found	Not Found				3.62308669090271	High	0	5.066E-06
High	[K].IGPWGGNGGSAQDISVPPKK.[L]	1xDeamidated [Q/N]		7.84945E-08	0	1	1	53	Q0JMY8	Q0JMY8 [6-25]	1	1966.00286594	High	Not Found	High	1.1e8		2.7e7	5.25388526916504	High	0	4.439E-13
High	[R].FYAISAEYPEFSNK.[D]			6.48021E-05	0	1	1	3	Q9SLY8	Q9SLY8 [84-97]	0	1665.77951427	High	Not Found	Not Found	6.0e8			4.97125959396362	High	0	3.326E-08
High	[K].AVIELENYGLPFSR.[T]			0.000825126	0	1	1	5	Q6ZDY8	Q6ZDY8 [133-146]	0	1607.84278325	High	Not Found	High	9.3e8		5.5e8	3.1236138343811	High	0	2.334E-06
High	[R].FYCWDTAGQEK.[F]	1xCarbamidomethyl [C3]		0.00998862	0	1	2	4	A2Y7R5	A2Y7R5 [64-74]	0	1404.58887719	High	Not Found	High	1.4e9		1.1e9	2.91486120223999	High	0	0.0003056
High	[R].ELISNSSDALDKIR.[F]			0.00428089	0	2	3	5	Q0J4P2; Q07078	Q0J4P2 [35-48]; Q07078 [35-48]	1	1560.82277602	High	Not Found	High	6.0e8		1.7e8	2.44731616973877	High	0	0.0001974
High	[K].YKDELIKNAAYIGTPGK.[G]	1xDeamidated [N8]		0.000598427	0	2	3	3	P17784; Q5N725	P17784 [8-24]; Q5N725 [8-24]	2	1881.99565534	High	Not Found	Not Found	5.9e8			3.74142456054688	High	0	1.366E-06
High	[R].ESSDNITCVVVR.[F]	1xCarbamidomethyl [C8]		0.0129242	0	1	1	4	Q7XR06	Q7XR06 [260-271]	0	1378.66310469	High	Not Found	High	1.9e8		9.9e7	2.87713432312012	High	0.0002723	0.00916
High	[K].VAPFVPKEEPKPEPEAEAAAETTSR.[E]			0.0112462	0	1	1	4	Q0JPA6	Q0JPA6 [125-149]	1	2680.34645081	High	Not Found	High	1.7e8		1.6e8	3.69327235221863	High	0	0.0004671
High	[R].LVGCCNELNAGYAADGYAR.[A]	2xCarbamidomethyl [C4; C5]		9.24944E-07	0	1	2	12	A2XFI3	A2XFI3 [85-103]	0	2073.91168461	High	Not Found	High	4.7e9			4.96532726287842	High	0	3.039E-09
High	[R].LVGCCNELNAGYAADGYAR.[A]	1xDeamidated [N9]; 2xCarbamidomethyl [C4; C5]		1.52905E-06	0	1	2	3	A2XFI3	A2XFI3 [85-103]	0	2074.89570061	High	Not Found	High			1.7e8	5.11279392242432	High	0	3.422E-10
High	[R].LVGCCNELNAGYAADGYAR.[A]	2xDeamidated [N6; N9]; 2xCarbamidomethyl [C4; C5]		0.000838051	0	1	2	2	A2XFI3	A2XFI3 [85-103]	0	2075.87971661	Not Found	Not Found	High				3.1981897354126	High	0	2.408E-06
High	[R].WSFTGAFEAR.[Q]			0.0182356	0	2	2	6	Q2QXR8; B8BJ39	Q2QXR8 [450-459]; B8BJ39 [450-459]	0	1171.55308385	High	Not Found	Not Found	4.1e8			2.90933156013489	High	0	0.0004196
High	[R].QLTSFKPAAAH.[-]			0.0091972	0	1	1	5	Q10J94	Q10J94 [113-123]	0	1170.62658312	High	High	Not Found	1.4e9	1.5e9		3.3939003944397	High	0	0.000132
High	[R].DVQEACVHDGYVLPK.[L]	1xCarbamidomethyl [C6]		0.0600945	0	1	1	3	P49216	P49216 [52-66]	0	1729.82139612	High	Not Found	High	1.1e9			2.83984637260437	High	0.000197	0.008171
High	[K].LSFLFPACTGR.[N]	1xCarbamidomethyl [C8]		0.00513016	0	1	2	6	P0C5D0	P0C5D0 [141-151]	0	1268.64560431	High	Not Found	High			1.5e9	3.55703163146973	High	0	4.978E-05
High	[K].YGVGDAHFEVVK.[F]			0.00428089	0	1	1	4	O04986	O04986 [112-123]	0	1320.6582771	High	Not Found	High	6.1e8		3.4e8	3.54616665840149	High	0	0.0001394
High	[R].TLDAHIEEQFGSGR.[L]			0.000318037	0	1	1	2	P49199	P49199 [165-178]	0	1559.74486009	High	Not Found	Not Found	5.9e8			3.33500576019287	High	0	0.0003747
High	[R].TLDAHIEEQFGSGR.[L]	1xDeamidated [Q9]		0.0226113	0	1	1	1	P49199	P49199 [165-178]	0	1560.72887609	Not Found	Not Found	High			1.1e8	3.44214701652527	High	0	0.0006034
High	[K].AVANQPVSVAIEAGGR.[A]			0.000305123	0	1	1	7	P25776	P25776 [254-269]	0	1538.82853016	High	Not Found	High	2.9e9			3.6125373840332	High	0	4.423E-07
High	[K].HEVCNAYTELNDPVVQR.[Q]	1xCarbamidomethyl [C4]		1.04203E-06	0	1	1	4	Q6F2U9	Q6F2U9 [518-534]	0	2043.95526366	High	Not Found	Not Found	2.0e8			4.59791946411133	High	0	3.354E-11
High	[K].HEVCNAYTELNDPVVQR.[Q]	1xDeamidated [N/Q]; 1xCarbamidomethyl [C4]		3.46748E-06	0	1	1	7	Q6F2U9	Q6F2U9 [518-534]	0	2044.93927966	High	Not Found	High			8.7e7	4.49420261383057	High	0	2.488E-10
High	[K].IIAVCADDPEYR.[H]	1xCarbamidomethyl [C5]		0.00518347	0	1	1	5	A2X8Q3	A2X8Q3 [140-151]	0	1421.67294112	High	Not Found	High	1.6e9		1.5e9	3.28219771385193	High	0	6.533E-05
High	[K].NAIIWGNHSSTQYPDVNHATVK.[T]			6.9318E-05	0	1	1	11	Q7XDC8	Q7XDC8 [181-202]	0	2452.20039589	High	Not Found	High	4.0e9		1.5e9	4.57800436019897	High	0	3.724E-08
High	[R].NLNMGNAASIPSK.[C]	1xOxidation [M4]		0.000989166	0	1	1	8	Q2QYL3	Q2QYL3 [90-102]	0	1332.65762552	High	High	Not Found	3.8e8	3.5e8		4.13215160369873	High	0	4.183E-06
High	[R].EAGGWACAPVPPAIADR.[T]	1xCarbamidomethyl [C7]		0.000133863	0	1	1	1	Q7XUG1	Q7XUG1 [83-99]	0	1737.83771492	High	Not Found	Not Found	6.1e7			3.80460548400879	High	0	1.117E-07
High	[K].HLGGSDDTVEAYESGK.[L]			1.66124E-06	0	1	1	4	Q0DAE4	Q0DAE4 [108-123]	0	1664.73983418	High	High	Not Found	1.7e8	1.9e8		4.65551948547363	High	0	1.085E-10
High	[K].DDTVSAPGELVDGEHPR.[R]			0.000314758	0	1	1	7	Q7XKU5	Q7XKU5 [254-270]	0	1793.83004611	High	Not Found	High			4.0e8	3.92771887779236	High	0	5.281E-05
High	[K].SDLLLASNPVHK.[S]			0.00462617	0	1	1	8	Q06398	Q06398 [43-54]	0	1293.71612631	High	High	Not Found	4.0e8	5.0e8		3.50040149688721	High	0	0.0008433
High	[R].VDEIPQIVDDFR.[L]			0.0132611	0	1	1	2	Q69TI0	Q69TI0 [149-160]	0	1445.72708483	High	Not Found	Not Found	2.0e7			3.12336659431458	High	0	0.001668
High	[R].VLAAQPEQILLR.[G]			0.0190968	0	1	2	2	B8AL97	B8AL97 [448-459]	0	1350.81036104	High	Not Found	Not Found	8.7e8			2.33994913101196	High	0.00446	0.08345
High	[K].ESTLHLVLR.[L]			0.0178653	0	2	7	13	P51431; Q9ARZ9	P51431 [64-72]; Q9ARZ9 [64-72]	0	1067.62076949	High	High	High	4.3e9	9.6e9	9.8e9	3.23873972892761	High	4.125E-05	0.004789
High	[K].IGGIGTVPVGR.[V]			0.00376165	0	1	1	9	O64937	O64937 [244-254]	0	1025.61020483	High	High	High	4.7e9	5.5e9	6.9e8	3.58391070365906	High	0	0.0004902
High	[K].EITALAPSSMK.[I]			0.0129909	0	3	3	10	A2XNS1; Q10DV7; A3C6D7	A2XNS1 [318-328]; Q10DV7 [318-328]; A3C6D7 [318-328]	0	1147.60273611	High	High	High	1.8e9	1.1e9	3.1e8	2.78186416625977	High	0.005299	0.09856
High	[R].TLDSTHHDDFHQPNFATASIK.[K]			0.0068168	0	1	1	5	Q43007	Q43007 [379-399]	0	2382.11091219	High	High	High	4.8e8	1.2e8	9.3e7	3.04475998878479	High	0	8.019E-05
High	[R].TLDSTHHDDFHQPNFATASIK.[K]	1xDeamidated [N/Q]		0.0458184	0	1	1	2	Q43007	Q43007 [379-399]	0	2383.09492819	Not Found	Not Found	High			2.0e8	2.71251034736633	High	0	0.003466
High	[R].VATVQCLSGTGSLR.[V]	1xCarbamidomethyl [C6]		0.000153965	0	1	1	7	P37833	P37833 [101-114]	0	1448.75258839	High	High	High	3.2e9	3.3e9		4.31960725784302	High	0	1.056E-05
High	[K].YGVGDAHFEVTR.[F]			0.000586152	0	1	1	17	O04985	O04985 [115-126]	0	1350.64368964	High	High	High	1.5e9	1.5e9	6.2e8	4.00362014770508	High	0	7.511E-06
High	[K].IGINGFGR.[I]	1xDeamidated [N4]		0.0383896	0	3	3	10	Q7FAH2; Q6K5G8; A2YQT7	Q7FAH2 [6-13]; Q6K5G8 [6-13]; A2YQT7 [6-13]	0	834.44682843	High	Not Found	Not Found	7.2e9			2.49666523933411	High	0	0.001721
High	[R].FASINVENVEENRR.[S]			0.00180384	0	2	2	31	P17784; Q5N725	P17784 [40-53]; Q5N725 [40-53]	1	1676.83507202	High	High	High	9.4e10	9.2e10	3.4e6	2.75380349159241	High	0	0.00204
High	[R].FASINVENVEENRR.[S]	1xDeamidated [N]		0.022496	0	2	2	6	P17784; Q5N725	P17784 [40-53]; Q5N725 [40-53]	1	1677.81908802	High	Not Found	Not Found	2.3e9			3.16704368591309	High	0	0.002189
High	[K].FGCTEFVNPK.[D]	1xCarbamidomethyl [C3]		0.0209411	0	1	1	10	Q2R8Z5	Q2R8Z5 [238-247]	0	1198.55612061	High	High	High	3.9e9	3.5e9	6.7e7	3.59859085083008	High	0.0008283	0.02293
High	[K].GILAADESTGTIGK.[R]			0.000414232	0	2	3	17	P17784; Q5N725	P17784 [25-38]; Q5N725 [25-38]	0	1332.70053574	High	High	High	4.8e10	7.5e9		4.83358335494995	High	0	8.926E-07
High	[R].NTGDATTFTNADLGAK.[K]			0.000101189	0	1	1	4	Q0JNR2	Q0JNR2 [135-150]	0	1596.75000498	High	Not Found	High	1.4e8		1.1e8	4.77508068084717	High	0	5.476E-07
High	[K].GGYSHVIASSTSFGK.[N]			0.0128578	0	1	1	2	A2XNR6	A2XNR6 [120-134]	0	1497.73323283	High	Not Found	Not Found	2.7e7			3.17927098274231	High	0	0.0002323
High	[R].LIGPNCPGIIKPGECK.[I]	2xCarbamidomethyl [C6; C15]		0.000509629	0	1	1	7	Q6ZL94	Q6ZL94 [154-169]	0	1752.91352272	High	High	High	1.5e9	5.2e8	1.2e9	2.96618556976318	High	0	0.000148
High	[K].AFFEDYKEAHLK.[L]			0.0162054	0	1	2	3	Q10N21	Q10N21 [230-241]	1	1497.73725563	High	Not Found	Not Found	9.2e8			2.79333472251892	High	0	0.0003437
High	[K].NAIIWGNHSSTQYPDVNHATVK.[T]	1xDeamidated [Q/N]		8.66201E-05	0	1	1	4	Q7XDC8	Q7XDC8 [181-202]	0	2453.18441189	Not Found	Not Found	High			1.9e8	4.56488084793091	High	0	5.391E-08
High	[K].LVDVTECLAGR.[I]	1xCarbamidomethyl [C7]		0.014473	0	1	1	4	Q6F2U9	Q6F2U9 [127-137]	0	1232.63034811	High	Not Found	High	2.7e8		1.1e8	3.37631559371948	High	0	0.0002823
High	[K].NAIIWGNHSSTQYPDVNHATVK.[T]	2xDeamidated [Q/N]		0.0136769	0	1	1	3	Q7XDC8	Q7XDC8 [181-202]	0	2454.16842789	Not Found	Not Found	High			3.6e8	2.13487124443054	High	0	0.0002585
High	[K].GTLFPMCGMNLAFDR.[D]	1xCarbamidomethyl [C7]		0.0122756	0	1	2	4	Q8H8T0	Q8H8T0 [209-223]	0	1729.78587912	High	Not Found	Not Found	3.5e8			2.77349781990051	High	0	0.0002144
High	[K].QPQYEPLPIEK.[Q]			0.0506748	0	1	1	2	P0C520	P0C520 [433-443]	0	1341.70489291	High	Not Found	Not Found				2.81431555747986	High	0	0.002381
High	[R].FLAAHPEYDGR.[G]			0.0370521	0	1	1	1	Q6ESI7	Q6ESI7 [108-118]	0	1275.61166129	High	Not Found	Not Found	1.9e8			1.97448658943176	High	0	0.001395
High	[R].TIVFSTAPSHNTMYSYK.[D]			0.00355358	0	1	1	1	Q9XJ29	Q9XJ29 [537-553]	0	1946.93167446	High	Not Found	Not Found	9.2e7			3.16454648971558	High	0	2.687E-05
High	[R].FNAILEELGIEQPK.[G]			0.00166904	0	1	1	2	B9EXM2	B9EXM2 [760-773]	0	1600.85809894	High	Not Found	Not Found	5.0e7			3.32934856414795	High	0	5.222E-05
High	[K].FSNWPTFPQLYCK.[G]	1xCarbamidomethyl [C12]		0.0336476	0	1	1	2	Q0IWL9	Q0IWL9 [211-223]	0	1687.79372494	High	Not Found	Not Found	5.2e7			2.82851123809814	High	0	0.001183
High	[R].FEGYNDYTPEQLIK.[D]			0.00685211	0	1	1	2	P52428	P52428 [176-189]	0	1716.81154262	High	Not Found	Not Found				2.38721394538879	High	0	8.089E-05
High	[K].FAPHIQQLSMESNGK.[G]			0.0040862	0	2	2	1	P42862; P42863	P42862 [350-364]; P42863 [350-364]	0	1686.82681558	High	Not Found	Not Found	2.8e8			3.27139091491699	High	0	3.397E-05
High	[K].FAPHIQQLSMESNGK.[G]	1xDeamidated [N13]		7.53103E-05	0	2	2	4	P42862; P42863	P42862 [350-364]; P42863 [350-364]	0	1687.81083158	High	Not Found	Not Found	5.2e8			3.76213574409485	High	0	0.0009093
High	[R].GAATMGADTAHHAAAGGGILESVQEGAK.[S]	1xDeamidated [Q24]		3.09386E-06	0	1	1	1	A2XG55	A2XG55 [53-80]	0	2579.21545389	Not Found	Not Found	High			1.5e8	3.72758054733276	High	0	2.063E-10
High	[K].FAPHIQQLSMESNGK.[G]	2xDeamidated [Q6; N13]		0.0244126	0	2	2	1	P42862; P42863	P42862 [350-364]; P42863 [350-364]	0	1688.79484758	Not Found	Not Found	High				2.90627598762512	High	0	0.0006868
High	[K].VSSSYDASSQTFSLK.[F]	1xDeamidated [Q10]		0.0324722	0	1	1	2	B7EA73	B7EA73 [453-467]	0	1607.74352304	Not Found	Not Found	High			5.9e7	3.42910051345825	High	0	0.001107
High	[K].GAGHTVPEYKPQESLAFYSR.[W]	1xDeamidated [Q12]		0.0670597	0	1	1	1	P37890	P37890 [484-503]	0	2238.0825727	Not Found	Not Found	High			3.3e7	2.8398129940033	High	0	0.003865
High	[R].LLETNNFPEFTGR.[V]			0.00181321	0	1	2	4	Q0JKD0	Q0JKD0 [1746-1758]	0	1537.76453295	High	Not Found	Not Found	1.1e8			3.61856341362	High	0	1.142E-05
High	[R].TSELEDNEFIK.[F]			0.0733214	0	1	1	2	Q6F2U9	Q6F2U9 [168-178]	0	1324.6267021	Not Found	Not Found	High			3.2e8	2.8809871673584	High	0.000158	0.007815
High	[K].FAQETIAPHAAAIDASNHFPK.[D]			0.000636816	0	1	1	2	Q75IM9	Q75IM9 [45-65]	0	2236.11454113	High	Not Found	Not Found	7.3e8			3.75922131538391	High	0	1.521E-06
High	[K].FAQETIAPHAAAIDASNHFPK.[D]	1xDeamidated [N17]		0.00943758	0	1	1	1	Q75IM9	Q75IM9 [45-65]	0	2237.09855713	Not Found	Not Found	High				3.01698780059814	High	0	0.0001381
High	[R].NVIHGSDSVDNGK.[K]	1xDeamidated [N11]		0.0331389	0	1	2	1	A6N0M9	A6N0M9 [112-124]	0	1342.62334847	High	Not Found	Not Found	3.2e7			2.45491170883179	High	0	0.001148
High	[K].SQSGDEAYNDNGLVPR.[T]			7.89058E-05	0	1	1	6	Q5Z8V9	Q5Z8V9 [183-198]	0	1721.77253127	High	High	Not Found	1.2e8	9.7e7		3.50806260108948	High	0	1.335E-06
High	[R].VMQGHAGANLVPLVASNR.[I]			4.15704E-06	0	1	1	8	Q93XI4	Q93XI4 [204-221]	0	1833.97521109	High	Not Found	High	1.7e9		3.6e8	4.65816974639893	High	0	1.376E-08
High	[R].GAATMGADTAHHAAAGGGILESVQEGAK.[S]			0.00460231	0	1	1	1	A2XG55	A2XG55 [53-80]	0	2578.23143789	Not Found	Not Found	High			4.5e7	3.15934300422668	High	0	4.143E-05
High	[R].QLEEAEIDEYVAEIEAEK.[A]	1xDeamidated [Q1]		3.04093E-05	0	1	1	3	A2Z3I9	A2Z3I9 [218-235]	0	2108.97576709	High	Not Found	Not Found	3.9e8			5.1112060546875	High	0	9.365E-09
High	[R].QLEEAEIDEYVAEIEAEK.[A]			1.74661E-05	0	1	1	5	A2Z3I9	A2Z3I9 [218-235]	0	2107.99175109	High	Not Found	High	1.2e8		1.2e8	5.23090076446533	High	0	3.724E-09
High	[R].DEEVNYFPSR.[F]			0.00744254	0	1	2	4	A2YH64	A2YH64 [387-396]	0	1255.55895697	High	Not Found	Not Found	3.9e8			2.96691989898682	High	0	0.0009885
High	[K].TGSVLQQASEQVK.[S]			0.00017986	0	1	2	8	A2Y720	A2Y720 [143-155]	0	1374.7223338	High	High	Not Found	1.3e9	1.2e9		3.66729640960693	High	0	1.833E-07
High	[R].VVFTSSYGAVHMNPNR.[S]			0.000721137	0	1	1	2	Q6K9A2	Q6K9A2 [126-141]	0	1778.8642637	Not Found	Not Found	High			5.9e7	3.56979489326477	High	0	1.868E-06
High	[R].LKPFNCNLLYHDR.[L]	1xCarbamidomethyl [C6]		0.00543033	0	1	1	6	Q9SXP2	Q9SXP2 [208-220]	0	1689.85297112	High	Not Found	High	7.8e8		7.6e8	4.09347105026245	High	0	5.466E-05
High	[K].VTHINLNDNSCAGLQYPK.[M]	1xCarbamidomethyl [C11]		0.0294812	0	1	1	2	Q6YV23	Q6YV23 [394-411]	0	2043.99164918	High	Not Found	High	1.4e8		1.1e8	2.51302409172058	High	0	0.0009464
High	[K].VFANAETTISYK.[I]			0.00215105	0	1	1	14	Q75KR1	Q75KR1 [744-755]	0	1343.68415745	High	Not Found	High	1.3e9			3.61076283454895	High	0	1.161E-05
High	[K].VFANAETTISYK.[I]	1xDeamidated [N4]		0.0175025	0	1	1	4	Q75KR1	Q75KR1 [744-755]	0	1344.66817345	High	Not Found	Not Found	1.8e8			4.02146863937378	High	0	0.003049
High	[K].IKDEEGNPAFALVNK.[A]			0.00164331	0	1	1	1	Q10M12	Q10M12 [74-88]	1	1644.85916154	High	Not Found	Not Found	2.5e8			3.16580176353455	High	0	7.42E-06
High	[K].IKDEEGNPAFALVNK.[A]	1xDeamidated [N7]		0.0303953	0	1	1	1	Q10M12	Q10M12 [74-88]	1	1645.84317754	Not Found	Not Found	High			5.9e7	2.93853211402893	High	0	0.0009943
High	[K].FDDLKELGSESAVK.[A]			0.000276515	0	1	2	4	Q6Z1J6	Q6Z1J6 [349-362]	1	1537.77442887	High	Not Found	High	2.0e8		2.5e8	3.71034407615662	High	0.0004541	0.01276
High	[R].SYGNVPQPHAALYYTQR.[A]			0.00133583	0	1	2	2	Q69TI0	Q69TI0 [36-52]	0	1964.9613351	High	Not Found	Not Found	4.2e7			2.40504860877991	High	0	5.215E-06
High	[R].SYGNVPQPHAALYYTQR.[A]	1xDeamidated [N/Q]		0.000842404	0	1	2	4	Q69TI0	Q69TI0 [36-52]	0	1965.9453511	Not Found	Not Found	High				3.16200017929077	High	0	2.114E-05
High	[R].IIGVDLNPAK.[F]			0.0162888	0	1	1	1	Q0ITW7	Q0ITW7 [222-231]	0	1039.61462149	High	Not Found	Not Found	6.5e9			1.69349563121796	High	0	0.0003461
High	[K].ELQEFKPVDASANA.[-]			0.00568892	0	1	1	5	P09229	P09229 [127-140]	0	1518.74346312	High	Not Found	Not Found	2.2e9			3.07060313224792	High	0	5.889E-05
High	[K].ELQEFKPVDASANA.[-]	1xDeamidated [Q3]		0.0143249	0	1	1	2	P09229	P09229 [127-140]	0	1519.72747912	Not Found	Not Found	High				3.41888403892517	High	0	0.0002792
High	[K].MFVDYNEPQTER.[V]			0.00256499	0	1	1	6	Q6YZX6	Q6YZX6 [346-357]	0	1528.67366904	High	Not Found	High	6.8e8			3.36706852912903	High	0	0.0005201
High	[R].KDDLQNTIVK.[H]			0.0116593	0	1	1	5	Q0D840	Q0D840 [102-111]	1	1173.64737807	High	High	Not Found	3.2e9	3.5e9		3.27481436729431	High	0	0.000556
High	[R].DFLLKPELLR.[A]			0.0701245	0	1	3	3	Q0JM17	Q0JM17 [55-64]	0	1243.74088457	High	Not Found	Not Found	1.5e8			2.01717901229858	High	0.001882	0.04203
High	[R].ELEEAEIDEYVAEIEAEK.[A]			3.04093E-05	0	1	1	3	A2YXU2	A2YXU2 [218-235]	0	2108.97576666	High	Not Found	Not Found	3.9e8			5.1112060546875	High	0	9.364E-09
High	[R].VADHAGVALAGLTADGR.[V]			1.52905E-06	0	1	1	6	P52428	P52428 [66-82]	0	1593.83434379	High	Not Found	High	1.1e9		9.4e8	3.79450964927673	High	0	4.709E-09
High	[K].GWACLFPEGDSSR.[E]	1xCarbamidomethyl [C4]		0.0100922	0	1	1	3	Q75HE6	Q75HE6 [550-562]	0	1481.647789	High	Not Found	High	1.9e8		1.2e8	2.54398655891418	High	0.0003096	0.009811
High	[R].IFIPDREPPNGQPDEPLR.[V]			0.0122756	0	2	2	14	Q0DHF6; A2Y5L9	Q0DHF6 [391-408]; A2Y5L9 [391-408]	1	2090.06652835	High	Not Found	High	2.8e9		2.3e8	3.41824078559875	High	0.000158	0.005937
High	[K].NYPVVSAEYQEAVEK.[A]			0.000434006	0	1	2	10	Q10N21	Q10N21 [4-18]	0	1725.83300631	High	Not Found	High	4.8e8		5.2e8	4.65319967269897	High	0	4.754E-06
High	[K].SAQDIALADLPTTHPIR.[L]			6.71959E-05	0	1	1	7	Q06967	Q06967 [160-176]	0	1818.97083716	High	Not Found	High	2.7e9			3.59368848800659	High	0	2.616E-07
High	[K].MPWLAVPFSDSEALAK.[L]			8.31026E-05	0	1	1	6	Q7Y0F2	Q7Y0F2 [98-113]	0	1761.88801885	High	Not Found	Not Found	2.0e8			3.7098433971405	High	0	5.05E-08
High	[K].GNNILVMCDCYTPAGEPIPTNK.[R]	2xCarbamidomethyl [C8; C10]		0.00208526	0	1	1	4	P14656	P14656 [85-106]	0	2464.13052733	High	Not Found	High	1.5e8		1.5e8	3.5715799331665	High	0	0.002258
High	[R].AYFSATSAHTCTGDGNAMVAR.[A]	1xCarbamidomethyl [C11]		5.98504E-07	0	1	1	2	Q6ZDY8	Q6ZDY8 [247-267]	0	2187.95461168	Not Found	High	Not Found		1.6e8		4.95527124404907	High	0	3.207E-11
High	[K].YPIEHGIVNNWDDMEK.[I]			1.6413E-05	0	2	2	6	A2XNS1; P0C542	A2XNS1 [71-86]; P0C542 [70-85]	0	1959.89053791	High	Not Found	High	1.0e9		9.8e8	4.13356828689575	High	0	2.965E-06
High	[K].VVVVECVLPESSDATAR.[E]	1xCarbamidomethyl [C6]		5.46161E-05	0	1	1	6	Q6ZD89	Q6ZD89 [298-314]	0	1830.92658937	High	Not Found	High	1.1e9		9.4e8	5.33491563796997	High	0	4.443E-08
High	[K].KNESIFSEIQSQVK.[N]			0.0299349	0	1	1	1	Q6L5I5	Q6L5I5 [53-66]	1	1636.85407614	High	Not Found	Not Found				3.52352523803711	High	0	0.0009685
High	[K].VSPEVIAEYTVR.[T]			0.0051037	0	1	1	7	P17784	P17784 [238-249]	0	1362.7263566	High	Not Found	High	7.9e9			3.46930170059204	High	0	0.002773
High	[R].QMIMAETIEHR.[Q]			0.00804203	0	1	1	8	Q75KR1	Q75KR1 [592-602]	0	1358.65551668	High	High	Not Found	1.3e9	1.5e9		3.59701776504517	High	0	0.0001832
High	[R].TTSYEDFTSSLPEGDCR.[F]	1xCarbamidomethyl [C16]		1.03487E-05	0	1	1	5	Q84TB3	Q84TB3 [50-66]	0	1964.81782667	High	Not Found	High	1.6e9		1.3e9	4.64603757858276	High	0	4.926E-09
High	[K].FPQGFDTADLPSGK.[G]			0.000919963	0	1	2	11	P0C5C8	P0C5C8 [198-211]	0	1479.71143477	High	Not Found	High	2.5e8		2.4e8	4.12894868850708	High	0	2.792E-06
High	[K].AADLTYWESAAR.[MI]			0.00402329	0	1	5	4	Q9AUV6	Q9AUV6 [100-111]	0	1353.64335527	High	Not Found	High	6.3e8		4.0e8	4.10677242279053	High	0	0.000789
High	[K].EVAVNEFLPAEDAINAIK.[Y]			5.07941E-05	0	1	1	2	A2X8Q3	A2X8Q3 [181-198]	0	1943.0120332	High	Not Found	Not Found	1.4e8			3.59657526016235	High	0	2.211E-08
High	[R].HMEGFGVNTYTLINK.[D]			8.85868E-06	0	1	2	5	A2YH64	A2YH64 [201-215]	0	1723.84721667	High	Not Found	High	3.3e8			5.05764961242676	High	0	1.2E-09
High	[K].LLDHTSVTHLFPITK.[Y]			0.00108584	0	1	1	8	Q9LSU3	Q9LSU3 [60-74]	0	1721.95848167	High	Not Found	Not Found	7.1e8			3.53173065185547	High	0	3.684E-06
High	[K].GCVFTYDAVGSYER.[T]	1xCarbamidomethyl [C2]		0.000499176	0	1	1	5	O64464	O64464 [123-136]	0	1623.7107831	High	Not Found	High	5.4e8		1.7e8	4.47011852264404	High	0	1.013E-06
High	[R].IINEPTAAAIAYGIDKK.[G]			5.54719E-05	0	2	3	12	Q6Z7B0; Q75HQ0	Q6Z7B0 [202-218]; Q75HQ0 [226-242]	1	1787.99017565	High	Not Found	Not Found	9.8e9			3.75556468963623	High	0	3.897E-08
High	[R].YLAVEPSTPYNTTTLPK.[V]			0.000273664	0	1	1	5	P42862	P42862 [550-566]	0	1894.97967048	High	Not Found	High	1.2e9		8.3e8	3.67304921150208	High	0	3.684E-07
High	[R].GCVLVASSPEILTR.[V]	1xCarbamidomethyl [C2]		0.073685	0	1	1	2	Q9XJ29	Q9XJ29 [375-388]	0	1501.8042896	High	Not Found	Not Found	2.4e8			2.90210962295532	High	0.0002723	0.008708
High	[R].ANTFVAEVLGLDPR.[D]			0.000466659	0	1	1	4	Q42972	Q42972 [197-210]	0	1501.80091847	High	Not Found	High	8.6e7		5.7e8	3.83551168441772	High	0	3.739E-05
High	[K].VVTIDSYEDVTPNSETSLQK.[A]	2xDeamidated [N13; Q19]		0.000586152	0	1	1	2	P25776	P25776 [234-253]	0	2227.04999502	High	Not Found	Not Found	7.2e7			3.90945911407471	High	0	1.316E-06
High	[K].QPLCPPALSGDLETFMSWVDEVR.[K]	1xCarbamidomethyl [C4]		0.0499158	0	1	1	1	Q6AVA8	Q6AVA8 [584-606]	0	2647.25308491	Not Found	Not Found	High				2.3721752166748	High	0	0.00231
High	[R].VCENIPIVLCGNK.[V]	2xCarbamidomethyl [C2; C10]		0.00174866	0	1	2	6	A2Y7R5	A2Y7R5 [114-126]	0	1515.76579595	High	Not Found	High	6.9e8		5.1e8	3.60526013374329	High	0	3.926E-05
High	[R].VAPEEHPILLTEAPLNPK.[A]			0.00097897	0	2	2	6	A2XNS1; A3C6D7	A2XNS1 [98-115]; A3C6D7 [98-115]	0	1968.08005321	High	Not Found	High	1.5e9			3.49258351325989	High	0	3.097E-06
High	[K].IGPWGGNGGSAQDISVPPK.[K]			5.9541E-07	0	1	1	12	Q0JMY8	Q0JMY8 [6-24]	0	1836.92388698	High	Not Found	High	2.2e8		2.3e8	5.12773609161377	High	0	9.077E-10
High	[K].IGPWGGNGGSAQDISVPPK.[K]	1xDeamidated [Q/N]		6.74264E-07	0	1	1	41	Q0JMY8	Q0JMY8 [6-24]	0	1837.90790298	High	Not Found	High				5.3593897819519	High	0	1.918E-10
High	[K].YIIEAANHPTDPEADEILSK.[K]			0.000127763	0	1	1	9	A2XMV1	A2XMV1 [306-325]	0	2226.09246819	High	Not Found	High	2.9e9		2.6e9	4.3679780960083	High	0	1.035E-07
High	[R].MTNFYTNFQVDEIGR.[V]			0.000336691	0	1	1	2	P0C520	P0C520 [18-32]	0	1834.8428595	High	Not Found	Not Found	9.9e7			4.09785509109497	High	0	1.177E-05
High	[K].LLLIGDSGVGK.[S]			0.044903	0	1	1	6	P40392	P40392 [11-21]	0	1071.64083621	High	Not Found	High	3.0e8			2.70566201210022	High	0.0003096	0.009832
High	[K].KLLGVTIYSSDAIR.[S]			0.000677666	0	1	2	36	Q0JMY8	Q0JMY8 [25-38]	1	1535.87916877	High	High	High	2.3e9	1.0e6	4.8e5	4.14443349838257	High	0	6.88E-06
High	[K].VVTIDSYEDVTPNSETSLQK.[A]			7.28767E-07	0	1	1	6	P25776	P25776 [234-253]	0	2225.08196302	High	Not Found	High	1.6e9		1.3e9	5.82219743728638	High	0	1.937E-10
High	[R].ARFEELNNDLFR.[K]			0.0217049	0	1	2	5	Q6Z7B0	Q6Z7B0 [329-340]	1	1523.76011629	High	Not Found	High	6.1e8		1.6e8	3.86807298660278	High	0	0.00127
High	[R].RFEGYNDYTPEQLIK.[D]			0.00667736	0	1	1	4	P52428	P52428 [175-189]	1	1872.91265358	High	Not Found	Not Found	5.2e8			3.8179349899292	High	0	7.721E-05
High	[R].DDPYGDGTGNPDTGADFAAAPDIDHLNKR.[V]			8.70664E-08	0	1	1	13	P17654	P17654 [157-185]	1	3015.33511064	High	Not Found	High	1.4e10		1.1e10	5.20596361160278	High	0	1.234E-11
High	[R].DDPYGDGTGNPDTGADFAAAPDIDHLNKR.[V]	1xDeamidated [N]		1.0049E-06	0	1	1	9	P17654	P17654 [157-185]	1	3016.31912664	High	Not Found	High	1.3e8			6.31091213226318	High	0	6.817E-10
High	[R].VVEAQKQVVSGVAYYLK.[V]			0.0399761	0	1	1	2	A2XS65	A2XS65 [90-106]	1	1881.04802486	High	Not Found	Not Found	1.0e8			2.84783220291138	High	0.008704	0.1455
High	[R].VVEAQKQVVSGVAYYLK.[V]	1xDeamidated [Q]		0.034164	0	1	1	2	A2XS65	A2XS65 [90-106]	1	1882.03204086	Not Found	Not Found	High				2.80913543701172	High	0	0.001216
High	[K].VVVADNVHDFVFK.[S]			0.00183208	0	1	1	4	Q53LQ0	Q53LQ0 [388-400]	0	1488.78454018	High	Not Found	High	8.4e8		6.3e8	3.99488377571106	High	0	2.405E-05
High	[R].SLNSVWAQHLSEEVR.[R]			0.000108241	0	1	1	6	P35684	P35684 [101-115]	0	1754.8820222	High	Not Found	High	1.7e9		5.6e8	4.2236475944519	High	0	7.866E-08
High	[K].EIVDLCLDR.[IV]	1xCarbamidomethyl [C6]		0.0680669	0	2	2	6	Q53M52; P28752	Q53M52 [113-121]; P28752 [113-121]	0	1132.56668527	High	Not Found	High	3.7e8			2.57803440093994	High	0.002137	0.04667
High	[K].SIAVQTEIGGVPIK.[I]	1xDeamidated [Q5]		0.0524897	0	1	1	2	B8AL33	B8AL33 [214-227]	0	1412.79952193	Not Found	Not Found	High			1.7e8	2.71187973022461	High	0.0001216	0.005928
High	[R].VFEVSLADLQNDEDQAYRK.[I]			0.000319689	0	1	1	6	P49397	P49397 [65-83]	1	2240.08296613	High	Not Found	High	1.1e9		1.2e9	3.74629402160645	High	0	5.526E-06
High	[R].FLANVDPVDVAR.[S]			0.0116593	0	2	2	7	P42862; P42863	P42862 [185-196]; P42863 [185-196]	0	1315.70047625	High	Not Found	High	2.7e9			3.1635730266571	High	0.0002723	0.008389
High	[K].VPGVDDVTGEPLIQR.[K]			0.000667214	0	1	1	7	Q08480	Q08480 [176-190]	0	1594.84351148	High	Not Found	High	4.3e8		3.0e8	3.27081227302551	High	0	0.0002714
High	[R].LLSSGNVYTQEEILTR.[I]			1.34096E-05	0	1	1	16	Q75KR1	Q75KR1 [653-668]	0	1822.95451836	High	Not Found	High	2.9e9		2.5e9	4.60960006713867	High	0	2.385E-09
High	[K].AQISIYDPQVTEDQIQR.[D]			0.00019041	0	1	3	8	Q9AUV6	Q9AUV6 [358-374]	0	2004.00325937	High	Not Found	High	6.6e8		4.5e8	4.02310752868652	High	0	5.265E-07
High	[K].SDVNIVSNASCTTNCLAPLAK.[V]	2xCarbamidomethyl [C11; C15]		4.61101E-06	0	1	1	16	Q6K5G8	Q6K5G8 [144-164]	0	2235.0743927	High	Not Found	High	3.1e10			4.74568128585815	High	0	3.502E-08
High	[K].SDVNIVSNASCTTNCLAPLAK.[V]	1xDeamidated [N]; 2xCarbamidomethyl [C11; C15]		1.35725E-06	0	1	1	29	Q6K5G8	Q6K5G8 [144-164]	0	2236.0584087	High	Not Found	High				5.86562442779541	High	0	1.538E-10
High	[K].SDVNIVSNASCTTNCLAPLAK.[V]	2xDeamidated [N8; N14]; 2xCarbamidomethyl [C11; C15]		4.28832E-06	0	1	1	1	Q6K5G8	Q6K5G8 [144-164]	0	2237.0424247	High	Not Found	Not Found				4.96509075164795	High	0	3.553E-10
High	[R].VPEGFDYELYNR.[DN]			0.00220746	0	1	2	8	Q8H8T0	Q8H8T0 [61-72]	0	1501.69578471	High	Not Found	High	1.4e9			4.00378608703613	High	0	0.0001128
High	[R].AVLVEHALTSGDAEPEASVFSK.[I]			1.88124E-06	0	1	1	7	P14717	P14717 [582-603]	0	2257.13466734	High	Not Found	High	3.6e9			5.17361497879028	High	0	8.966E-11
High	[R].FNHASADGMGAAQFINAVGDMAR.[G]			0.00209608	0	1	1	1	Q9LGQ6	Q9LGQ6 [159-181]	0	2351.06555876	High	Not Found	Not Found				3.62989974021912	High	0	1.112E-05
High	[K].DHDKPVQQVLAEMTNGGVDR.[S]	1xDeamidated [N15]; 1xOxidation [M13]		0.000589197	0	1	1	4	Q2R8Z5	Q2R8Z5 [248-267]	0	2226.0455356	High	High	Not Found	1.3e8	1.1e8		3.75689029693604	High	0	1.336E-06
High	[R].FNHASADGMGAAQFINAVGDMAR.[G]	1xDeamidated [N]		0.0381957	0	1	1	2	Q9LGQ6	Q9LGQ6 [159-181]	0	2352.04957476	High	Not Found	Not Found	1.0e8			2.740562915802	High	0.0002723	0.008797
High	[K].YLFAGVVDGR.[N]			0.0134674	0	2	2	6	Q2QLY5; Q2QLY4	Q2QLY5 [288-297]; Q2QLY4 [288-297]	0	1096.57857034	High	Not Found	High	1.6e9		9.6e7	3.67188096046448	High	0	0.00139
High	[K].TTTTNAGAPVWNDNEALTVGPR.[G]			2.45886E-05	0	1	1	6	Q0E4K1	Q0E4K1 [16-37]	0	2285.11566322	High	Not Found	High	8.4e8		8.9e7	3.81921815872192	High	0	6.599E-09
High	[K].TTTTNAGAPVWNDNEALTVGPR.[G]	1xDeamidated [N]		0.000184581	0	1	1	3	Q0E4K1	Q0E4K1 [16-37]	0	2286.09967922	Not Found	Not Found	High			1.3e8	3.74017143249512	High	0	3.178E-07
High	[R].HVVIVDDLVQSGGTLR.[E]			6.31446E-05	0	1	1	8	Q6ZFT5	Q6ZFT5 [230-245]	0	1707.93880881	High	Not Found	High	4.4e8		5.1e8	3.59818315505981	High	0	0.002737
High	[K].DLDPETTLVVVVSK.[T]			0.000553679	0	2	2	7	P42862; P42863	P42862 [200-213]; P42863 [200-213]	0	1514.83121548	High	Not Found	High	2.5e8		5.1e7	3.89262342453003	High	0	1.199E-06
High	[K].ALLSDPAFRPLVEK.[Y]			0.0250439	0	1	1	4	Q10N21	Q10N21 [210-223]	0	1555.88425417	High	Not Found	High	5.9e8		7.4e8	2.52189540863037	High	0	0.003132
High	[K].ATTFVDNHDTGSTQHLWPFPSDK.[V]			4.34807E-05	0	1	1	12	P17654	P17654 [312-334]	0	2601.20045538	High	Not Found	High	1.0e10		1.0e10	5.05521392822266	High	0	1.713E-08
High	[K].ATTFVDNHDTGSTQHLWPFPSDK.[V]	1xDeamidated [N/Q]		9.91133E-05	0	1	1	12	P17654	P17654 [312-334]	0	2602.18447138	High	Not Found	High	2.4e8		2.3e8	5.39876747131348	High	0	7.838E-07
High	[R].AAELTTLLESR.[M]			0.00263224	0	1	1	4	P0C520	P0C520 [7-17]	0	1203.65794273	High	Not Found	High	7.0e8		5.2e8	3.70362973213196	High	0	1.632E-05
High	[K].DHDKPVQQVLAEMTNGGVDR.[S]	2xDeamidated [Q7; N15]		0.000162154	0	1	1	3	Q2R8Z5	Q2R8Z5 [248-267]	0	2211.0346366	Not Found	Not Found	High				4.62571811676025	High	0	5.231E-07
High	[K].DHDKPVQQVLAEMTNGGVDR.[S]	1xDeamidated [N/Q]		1.52115E-06	0	1	1	32	Q2R8Z5	Q2R8Z5 [248-267]	0	2210.0506206	High	Not Found	High	1.4e9			5.50391864776611	High	0	4.528E-08
High	[K].DHDKPVQQVLAEMTNGGVDR.[S]			8.36782E-06	0	1	1	10	Q2R8Z5	Q2R8Z5 [248-267]	0	2209.0666046	High	Not Found	Not Found	9.2e8			4.677978515625	High	0	7.149E-09
High	[K].TITLEVESSDTIDNVK.[A]			2.99402E-05	0	2	6	46	P51431; Q9ARZ9	P51431 [12-27]; Q9ARZ9 [12-27]	0	1763.89091501	High	Not Found	High	3.6e7		4.3e7	5.47749376296997	High	0	3.721E-08
High	[R].SECINHAFVYDAPLPVSR.[L]	1xCarbamidomethyl [C3]		9.96282E-05	0	1	1	5	P52428	P52428 [90-107]	0	2075.00148561	High	Not Found	Not Found	1.4e9			4.52922630310059	High	0	4.383E-07
High	[R].SECINHAFVYDAPLPVSR.[L]	1xDeamidated [N5]; 1xCarbamidomethyl [C3]		0.00215105	0	1	1	2	P52428	P52428 [90-107]	0	2075.98550161	Not Found	Not Found	High				3.31009387969971	High	0	2.248E-05
High	[R].ELGEGGIDNYLSVK.[Q]			0.0012684	0	1	1	2	B3VMC0	B3VMC0 [470-483]	0	1493.74821415	High	Not Found	Not Found	2.6e8			3.90162920951843	High	0	5.649E-05
High	[K].GSFETIHVEDALGHQFATR.[L]			1.9882E-05	0	1	1	7	P49398	P49398 [203-221]	0	2115.0253918	High	Not Found	Not Found	2.1e9			4.50649166107178	High	0	4.626E-09
High	[K].GSFETIHVEDALGHQFATR.[L]	1xDeamidated [Q15]		0.000445397	0	1	1	2	P49398	P49398 [203-221]	0	2116.0094078	High	Not Found	High				3.46547985076904	High	0	8.36E-07
High	[K].YPIEHGIVSNWDDMEK.[I]			1.41962E-05	0	2	2	11	Q10DV7; A3C6D7	Q10DV7 [71-86]; A3C6D7 [71-86]	0	1932.87963888	High	Not Found	High	1.2e9		1.1e9	4.65516567230225	High	0	1.244E-08
High	[K].GNNILVMCDCYTPAGEPIPTNKR.[H]	2xCarbamidomethyl [C8; C10]		0.00494782	0	1	1	2	P14656	P14656 [85-107]	1	2620.23163829	High	Not Found	Not Found	5.0e8			3.39005970954895	High	0	0.0001282
High	[R].DNLTLWTSDNAEDGGDEIKEAAKPEGEGH.[-]			1.74661E-05	0	1	1	6	Q06967	Q06967 [232-260]	1	3098.38212031	High	Not Found	High	8.7e8		3.8e8	4.52543449401855	High	0	6.993E-09
High	[R].DNLTLWTSDNAEDGGDEIKEAAKPEGEGH.[-]	1xDeamidated [N10]		4.19317E-05	0	1	1	10	Q06967	Q06967 [232-260]	1	3099.36613631	High	Not Found	High			5.0e8	4.65772867202759	High	0	2.07E-05
High	[R].DNLTLWTSDNAEDGGDEIKEAAKPEGEGH.[-]	2xDeamidated [N2; N10]		0.00026805	0	1	1	2	Q06967	Q06967 [232-260]	1	3100.35015231	Not Found	Not Found	High				3.52783966064453	High	0	2.842E-06
High	[K].VSPQLIAEYTVR.[A]			0.00602172	0	1	1	10	Q5N725	Q5N725 [238-249]	0	1375.75799109	High	Not Found	High	3.5e10		2.3e10	3.6950843334198	High	0	6.508E-05
High	[K].VSPQLIAEYTVR.[A]	1xDeamidated [Q4]		0.060698	0	1	1	5	Q5N725	Q5N725 [238-249]	0	1376.74200709	High	Not Found	High	6.2e8		5.4e8	2.46334624290466	High	0.0005264	0.01336
High	[K].FCSGFDVLTAK.[L]	1xCarbamidomethyl [C2]		0.0143249	0	1	1	3	Q9LGQ6	Q9LGQ6 [241-251]	0	1244.59798539	High	Not Found	High	6.0e8		3.5e8	2.84599637985229	High	0	0.0002787
High	[R].ALTTEEIDQHLTAISERD.[-]			6.71959E-05	0	1	1	6	Q9LSU3	Q9LSU3 [229-246]	1	2042.00365323	High	Not Found	High	2.6e9		1.7e8	4.63972520828247	High	0	3.537E-08
High	[R].LWDLSTGVTTR.[R]			0.00736605	0	1	1	3	P49027	P49027 [101-111]	0	1248.6582771	High	Not Found	High	1.3e9		3.2e8	3.4758505821228	High	0	0.0008349
High	[K].KMDATAQELSEEK.[T]			0.000174354	0	1	1	4	Q7XDC8	Q7XDC8 [312-324]	1	1479.69954939	High	High	Not Found	4.5e8	4.4e8		4.88355207443237	High	0	1.999E-07
High	[R].IMEADSDLYLAEIDGK.[V]			1.04565E-05	0	1	1	36	P17654	P17654 [385-400]	0	1782.84660742	High	High	High	7.6e9	1.1e6	1.1e6	6.10921144485474	High	0	1.584E-09
High	[R].IMEADSDLYLAEIDGK.[V]	1xOxidation [M2]		1.69313E-05	0	1	1	2	P17654	P17654 [385-400]	0	1798.84152242	High	Not Found	Not Found	9.0e8			5.39561700820923	High	0	7.577E-09
High	[K].AAQDIALAELPPTHPIR.[L]			2.85759E-05	0	2	2	12	Q7XTE8; Q6EUP4	Q7XTE8 [161-177]; Q6EUP4 [161-177]	0	1812.99665802	High	Not Found	High	1.4e9		2.8e7	4.48972415924072	High	0	7.989E-08
High	[R].VDISAQNHNYAVDPESLPEGVK.[V]	1xDeamidated [N/Q]		0.013193	0	1	1	2	Q6YV23	Q6YV23 [372-393]	0	2383.14120963	Not Found	Not Found	High				3.16386485099792	High	0	0.0002418
High	[R].VDISAQNHNYAVDPESLPEGVK.[V]			0.0177739	0	1	1	1	Q6YV23	Q6YV23 [372-393]	0	2382.15719363	Not Found	Not Found	High			5.1e7	3.00888633728027	High	0	0.0004012
High	[K].LPADTPYSQFAYK.[F]			0.00114951	0	1	1	6	Q10LP5	Q10LP5 [218-230]	0	1500.73692126	High	Not Found	High	6.3e8		2.9e8	3.83533954620361	High	0	4.788E-05
High	[K].GIVDSEDLPLNISR.[E]			0.000429532	0	2	3	5	Q0J4P2; Q07078	Q0J4P2 [360-373]; Q07078 [360-373]	0	1527.80131233	High	Not Found	Not Found	2.2e9			4.21257066726685	High	0	7.868E-07
High	[K].GVQCVADVVINHR.[C]	1xCarbamidomethyl [C4]		0.00390035	0	1	1	3	P27933	P27933 [106-118]	0	1466.75325713	High	Not Found	Not Found	2.6e9			2.68016076087952	High	0	3.137E-05
High	[R].YALLAEDGVVK.[V]			0.00674672	0	1	1	6	Q69TY4	Q69TY4 [200-210]	0	1177.64631547	High	Not Found	High	6.0e8		4.6e8	2.9718234539032	High	0	7.846E-05
High	[K].SAESNMCDLLR.[I]	1xCarbamidomethyl [C7]		0.020622	0	1	1	7	Q2R8Z5	Q2R8Z5 [107-117]	0	1295.57184692	High	Not Found	High	1.0e10			3.04462218284607	High	0	0.0005146
High	[K].SAESNMCDLLR.[I]	1xOxidation [M6]; 1xCarbamidomethyl [C7]		0.0181424	0	1	1	8	Q2R8Z5	Q2R8Z5 [107-117]	0	1311.56676192	High	High	Not Found	9.8e7	2.4e8		2.76369118690491	High	0	0.000539
High	[R].GNPTVEVDVCCSDGTFAR.[A]	2xCarbamidomethyl [C10; C11]		1.34096E-05	0	1	1	23	Q42971	Q42971 [18-35]	0	1983.85350103	High	Not Found	High	4.0e9		1.3e8	4.97057247161865	High	0	4.933E-09
High	[R].GNPTVEVDVCCSDGTFAR.[A]	1xDeamidated [N2]; 2xCarbamidomethyl [C10; C11]		2.87244E-05	0	1	1	6	Q42971	Q42971 [18-35]	0	1984.83751703	Not Found	Not Found	High				4.50369834899902	High	0	8.557E-09
High	[R].VAPEEHPVLLTEAPLNPK.[A]			4.73204E-06	0	1	1	11	Q10DV7	Q10DV7 [98-115]	0	1954.06440315	High	Not Found	High	4.0e9		3.3e9	4.65563631057739	High	0	4.209E-10
High	[K].HVGEPMTHLESIASSAVR.[A]			0.00497346	0	1	1	4	Q2QXR8	Q2QXR8 [386-403]	0	1920.95962052	High	Not Found	High	1.5e8			3.92375254631042	High	0	0.0001177
High	[R].VAPEEHPVLLTEAPLNPK.[A]	1xDeamidated [N16]		0.00299581	0	1	1	1	Q10DV7	Q10DV7 [98-115]	0	1955.04841915	High	Not Found	Not Found				3.36012983322144	High	0	2.017E-05
High	[K].IPVLGHADGICHVYIDK.[S]	1xCarbamidomethyl [C11]		0.015633	0	1	2	2	O04226	O04226 [505-521]	0	1906.98437909	Not Found	Not Found	High			2.8e8	3.83782005310059	High	0	0.0003218
High	[R].VGLIGLGQNAPSTTTACK.[G]	1xCarbamidomethyl [C17]		2.01935E-05	0	1	1	6	Q6K669	Q6K669 [173-190]	0	1787.93200914	High	Not Found	High	5.1e8		5.2e8	4.69937705993652	High	0	4.75E-09
High	[R].QLNMIDADEKDTAGGELPNR.[A]			1.88124E-06	0	1	2	4	P0C5D0	P0C5D0 [109-128]	1	2187.03463574	High	Not Found	Not Found	1.6e9			4.36092090606689	High	0	8.939E-11
High	[K].VAVKPLDLESANEPPLNTYKPK.[E]			0.000375395	0	1	1	5	P41345	P41345 [72-93]	0	2423.3180514	High	Not Found	High	5.0e7		1.4e8	3.34132218360901	High	0	0.000104
High	[K].VAVKPLDLESANEPPLNTYKPK.[E]	1xDeamidated [N]		0.0178653	0	1	1	3	P41345	P41345 [72-93]	0	2424.3020674	Not Found	Not Found	High				2.39470171928406	High	0.000158	0.006401
High	[R].CKANSEATLGTYQGDAVLGEGASESLHVK.[D]	1xDeamidated [Q13]; 1xCarbamidomethyl [C1]		1.40498E-05	0	1	1	2	Q5N725	Q5N725 [326-354]	1	2993.4156699	Not Found	Not Found	High				4.32729482650757	High	0	2.582E-09
High	[K].GGIGCSPGDLSISELER.[L]	1xCarbamidomethyl [C5]		3.53406E-05	0	1	1	4	A2XMV1	A2XMV1 [103-119]	0	1746.83268901	High	Not Found	Not Found	1.3e9			4.95963525772095	High	0	1.209E-08
High	[R].NPSYGALTDYQFTRPR.[G]			0.0023008	0	1	1	5	Q75HE6	Q75HE6 [359-374]	0	1885.91913595	High	Not Found	High	9.6e8			3.05136108398438	High	0	1.295E-05
High	[R].FDDSFSAASLK.[A]			0.0755284	0	1	1	2	Q5Z6F0	Q5Z6F0 [10-20]	0	1187.55789437	Not Found	Not Found	High			2.5e8	2.75727820396423	High	4.125E-05	0.004737
High	[K].VLVNIEQQSPDIAQGVHGHFTK.[R]			5.84222E-05	0	2	3	2	A2Y053; P93438	A2Y053 [95-116]; P93438 [94-115]	0	2417.2571825	High	Not Found	High	1.6e9		1.6e9	4.36191606521606	High	0	2.798E-08
High	[R].YIEPPHIILR.[K]			0.0412079	0	1	2	3	Q7XR61	Q7XR61 [126-135]	0	1250.72556888	High	Not Found	High	1.9e8			1.73032402992249	High	0.0008283	0.02336
High	[K].IYGVEPVESAVLSGGKPGPHK.[I]			5.07941E-05	0	1	1	9	Q9XEA6	Q9XEA6 [202-222]	0	2121.13387962	High	Not Found	High	1.4e9		7.9e8	3.75708436965942	High	0	2.208E-08
High	[K].SVEMHHEALQEALPGDNVGFNVK.[N]			1.55036E-05	0	1	1	4	O64937	O64937 [279-301]	0	2521.213997	High	Not Found	Not Found	1.2e9			5.5473895072937	High	0	3.054E-09
High	[K].SVEMHHEALQEALPGDNVGFNVK.[N]	1xDeamidated [N/Q]		1.03487E-05	0	1	1	5	O64937	O64937 [279-301]	0	2522.198013	High	Not Found	High	1.1e8			5.05941343307495	High	0	5.533E-09
High	[K].QEITALAAIR.[E]			0.0412079	0	1	1	4	P27933	P27933 [355-364]	0	1085.63133415	High	Not Found	High	1.5e8		1.3e9	2.72136330604553	High	0	0.001663
High	[K].LQEEWAVPVK.[S]			0.0532866	0	1	1	3	Q75HE6	Q75HE6 [380-389]	0	1198.64664984	High	Not Found	High			1.5e8	2.56807780265808	High	0.002999	0.05749
High	[K].ANSEATLGTYQGDAVLGEGASESLHVK.[D]			4.12826E-08	0	1	1	475	Q5N725	Q5N725 [328-354]	0	2704.30604249	High	High	High	3.0e10	2.0e8	2.9e9	7.10064172744751	High	0	3.182E-11
High	[K].ANSEATLGTYQGDAVLGEGASESLHVK.[D]	1xDeamidated [Q/N]		9.99711E-07	0	1	1	89	Q5N725	Q5N725 [328-354]	0	2705.29005849	High	High	High	1.8e9		1.3e8	7.00628757476807	High	0	1.768E-10
High	[K].ANSEATLGTYQGDAVLGEGASESLHVK.[D]	2xDeamidated [N2; Q11]		1.0242E-05	0	1	1	12	Q5N725	Q5N725 [328-354]	0	2706.27407449	High	Not Found	High			8.2e7	6.02268218994141	High	0	1.257E-08
High	[K].ANSEATLGTYKGDAVLGEGASESLHVK.[D]			1.14985E-06	0	1	1	147	P17784	P17784 [328-354]	1	2704.34242801	High	High	High	2.1e9	2.4e10		6.95932960510254	High	0	1.01E-10
High	[K].ANSEATLGTYKGDAVLGEGASESLHVK.[D]	1xDeamidated [N2]		3.87274E-07	0	1	1	50	P17784	P17784 [328-354]	1	2705.32644401	High	High	High	1.8e9	1.9e9	1.0e8	7.46460676193237	High	0	6.397E-12
High	[K].DAAGVAVELDEEARPR.[V]			8.84343E-05	0	1	1	25	P14717	P14717 [62-77]	0	1697.84530231	High	Not Found	High	4.2e8		2.2e8	4.22057199478149	High	0	6.228E-05
High	[K].AGIALNDNFVK.[L]			0.0105173	0	2	2	8	Q7FAH2; A2YQT7	Q7FAH2 [301-311]; A2YQT7 [301-311]	0	1161.62624875	High	Not Found	High	7.4e9		7.4e9	3.36917209625244	High	0	0.001034
High	[K].AGIALNDNFVK.[L]	1xDeamidated [N]		0.0499158	0	2	2	2	Q7FAH2; A2YQT7	Q7FAH2 [301-311]; A2YQT7 [301-311]	0	1162.61026475	High	Not Found	Not Found				2.55471134185791	High	0	0.002316
High	[K].LNFDDNAAFR.[Q]			0.0619224	0	1	1	3	Q6K9N6	Q6K9N6 [251-260]	0	1182.55381208	High	Not Found	High	5.9e8		7.2e8	2.86471772193909	High	0.0002723	0.008967
High	[K].FHGYSPAVVTGKPVDLGGSLGR.[D]			1.63282E-05	0	1	1	12	A2XMV1	A2XMV1 [160-181]	0	2214.16657671	High	Not Found	High	1.9e9		2.4e9	4.07253742218018	High	0	1.206E-07
High	[R].QLFVAGEWR.[A]			0.0657386	0	1	1	2	B3VMC0	B3VMC0 [9-17]	0	1105.57890471	High	Not Found	Not Found	8.9e7			2.52503085136414	High	0	0.003716
High	[K].GELEASAATPYELQR.[R]			0.000195408	0	1	1	4	P56724	P56724 [22-36]	0	1634.80204056	High	Not Found	Not Found	1.1e9			4.37678098678589	High	0	4.831E-05
High	[R].LTAFHPEIEELLYSEVENDEHK.[F]			0.000196423	0	1	1	9	P30298	P30298 [538-559]	0	2642.26205251	High	Not Found	High	1.5e9		5.8e7	4.81131410598755	High	0	3.327E-07
High	[K].AAVAWEAAKPLVIEEVEVAPPQAMEVR.[V]			0.000129094	0	1	1	14	Q2R8Z5	Q2R8Z5 [12-38]	0	2903.53354006	High	Not Found	High	6.2e9		6.5e9	4.80692386627197	High	0	3.431E-07
High	[K].YGQDATNVGDEGGFAPNIQENK.[E]			1.24279E-06	0	1	1	7	Q42971	Q42971 [206-227]	0	2324.04255781	High	Not Found	High	3.8e9			5.21478939056396	High	0	5.591E-11
High	[K].FLEDHPGGDDVLLSSTGK.[D]			0.0241645	0	1	1	3	P49100	P49100 [37-54]	0	1886.91304744	High	Not Found	High			8.3e7	2.46726369857788	High	0	0.004728
High	[R].IFIPDREPPNGQPDEPLR.[V]	1xDeamidated [N/Q]		0.000158827	0	2	2	15	Q0DHF6; A2Y5L9	Q0DHF6 [391-408]; A2Y5L9 [391-408]	1	2091.05054435	High	Not Found	Not Found	5.7e9			3.70418381690979	High	0	0.002781
High	[K].DEAYFAANAAAQASR.[R]			0.0469883	0	1	1	2	Q2QLY5	Q2QLY5 [374-388]	0	1555.71355997	Not Found	Not Found	High				4.36852025985718	High	0	0.002086
High	[K].LDELLAEEAAAGR.[E]			0.00589851	0	1	1	2	Q9XGP7	Q9XGP7 [146-158]	0	1357.69578471	Not Found	Not Found	High				3.93488097190857	High	0	6.266E-05
High	[R].EFQLYHSGVFSGR.[C]			0.00243561	0	1	1	5	P25777	P25777 [283-295]	0	1526.7386526	High	Not Found	High	1.2e9		1.1e9	3.27826523780823	High	0	1.424E-05
High	[R].FPAGFETAQLPSNK.[C]			0.000220141	0	1	2	8	P0C5D0	P0C5D0 [198-211]	0	1506.75871932	High	Not Found	High	2.9e8			4.61451816558838	High	0	2.569E-07
High	[K].IVASNTGSGVYK.[D]			0.023797	0	1	3	3	Q852M2	Q852M2 [277-288]	0	1195.63172801	High	High	Not Found	1.4e8	1.5e8		2.72726845741272	High	0.001546	0.04053
High	[R].GVYCVFEGGTPDGR.[L]	1xCarbamidomethyl [C4]		0.000173453	0	1	1	4	P27934	P27934 [127-140]	0	1513.67400372	High	Not Found	Not Found	2.4e9			4.10520505905151	High	0	6.449E-07
High	[R].HETADINTFSWGVANR.[G]			6.91963E-07	0	1	1	8	P14656	P14656 [296-311]	0	1817.85653571	High	Not Found	High	3.0e9		1.3e9	5.84113216400146	High	0	4.799E-09
High	[R].DTGEGFGAAPDIDHLNPR.[V]			4.14994E-05	0	1	1	10	P27933	P27933 [163-180]	0	1881.87257963	High	Not Found	High	2.1e9		1.8e9	5.47711563110352	High	0	1.58E-08
High	[R].DTGEGFGAAPDIDHLNPR.[V]	1xDeamidated [N16]		0.00208526	0	1	1	3	P27933	P27933 [163-180]	0	1882.85659563	High	Not Found	High				3.96551871299744	High	0	1.105E-05
High	[K].GNAYAQVAIGTEDVYK.[S]			5.46161E-05	0	1	1	8	Q948T6	Q948T6 [222-237]	0	1698.83334068	High	Not Found	High	2.1e8		5.4e8	4.68727397918701	High	0	2.506E-08
High	[R].GINYDLPHVISEAPPFPGVEHVGGDMFASVPR.[G]			1.56651E-05	0	1	1	1	Q6ZD89	Q6ZD89 [231-262]	0	3404.67322123	High	Not Found	Not Found				3.5625593662262	High	0	3.095E-09
High	[R].FLERPLLLPK.[E]			0.0383896	0	1	1	4	Q9LGQ6	Q9LGQ6 [111-120]	0	1225.76670543	High	Not Found	High	4.5e8		4.0e8	2.36301183700562	High	0.0009266	0.02517
High	[K].LADMYTSLQSSR.[S]			0.00574804	0	1	1	2	Q75IM9	Q75IM9 [313-324]	0	1371.65729075	High	Not Found	Not Found	3.5e8			3.85392761230469	High	0	6.036E-05
High	[R].AGWGVMTSHR.[S]			0.0104093	0	1	1	10	Q42971	Q42971 [374-383]	0	1101.52582329	High	High	Not Found	1.1e9	1.5e9		3.42894768714905	High	0.001512	0.04022
High	[K].VNQIGSVTESIEAVK.[M]			0.000111659	0	1	1	19	Q42971	Q42971 [355-369]	0	1573.84317711	High	Not Found	High	2.6e10		1.1e8	4.56915807723999	High	0	8.227E-08
High	[K].VNQIGSVTESIEAVK.[M]	1xDeamidated [N/Q]		8.93556E-05	0	1	1	16	Q42971	Q42971 [355-369]	0	1574.82719311	High	Not Found	Not Found	1.7e9			4.36452198028564	High	0	1.842E-07
High	[R].GTVFVVPSGHPIVVTSSR.[D]			0.0283044	0	1	1	1	Q75GX9	Q75GX9 [442-459]	0	1839.01230808	High	Not Found	Not Found	2.1e9			1.86220133304596	High	0	0.0008783
High	[R].DLANLVIVCGDHGNQSK.[D]	1xDeamidated [N/Q]; 1xCarbamidomethyl [C9]		0.00624354	0	1	1	3	P30298	P30298 [597-613]	0	1840.88578762	Not Found	Not Found	High				3.76334714889526	High	0	6.932E-05
High	[K].LIGCCNELNAGYAADGYAR.[A]	2xCarbamidomethyl [C4; C5]		7.63562E-07	0	2	2	16	Q0DHF6; A2Y5L9	Q0DHF6 [84-102]; A2Y5L9 [84-102]	0	2087.92733467	High	Not Found	High	4.6e9		3.0e9	5.72581386566162	High	0	8.511E-09
High	[K].LIGCCNELNAGYAADGYAR.[A]	1xDeamidated [N]; 2xCarbamidomethyl [C4; C5]		3.03039E-06	0	2	2	14	Q0DHF6; A2Y5L9	Q0DHF6 [84-102]; A2Y5L9 [84-102]	0	2088.91135067	High	Not Found	High	4.2e8		1.9e8	5.71403932571411	High	0	2.912E-10
High	[K].DHASVQINIGHVDENGLYDGR.[F]	1xDeamidated [N15]		0.000162154	0	1	1	6	P35687	P35687 [28-48]	0	2310.0745271	High	Not Found	High	5.7e7		9.9e7	4.05544424057007	High	0	1.929E-05
High	[K].DHSKPVHEVLIEMTNGGLDR.[A]	1xDeamidated [N15]		0.00022359	0	1	1	6	Q0ITW7	Q0ITW7 [248-267]	0	2248.10265618	High	Not Found	High	3.2e8			4.55608320236206	High	0	2.629E-07
High	[K].DHSKPVHEVLIEMTNGGLDR.[A]			0.0190968	0	1	1	3	Q0ITW7	Q0ITW7 [248-267]	0	2247.11864018	Not Found	Not Found	High			1.8e8	3.42439198493958	High	0	0.0004513
High	[R].SLASAVPLAVDGESTSK.[-]			3.07262E-05	0	1	1	8	P30298	P30298 [792-808]	0	1631.84865637	High	Not Found	High	1.8e9		1.3e9	3.72459840774536	High	0	1.838E-06
High	[K].SQLRPEIQVAAQNCWVK.[K]	1xCarbamidomethyl [C14]		0.000104385	0	1	1	10	P48494	P48494 [54-70]	0	2027.04910453	High	Not Found	High	9.1e9		9.2e9	4.37278270721436	High	0	1.495E-05
High	[K].VVSIDGFEDVPQNDEK.[S]			0.00215105	0	1	1	2	P25777	P25777 [247-262]	0	1790.8442992	High	Not Found	Not Found	1.2e9			3.20624041557312	High	0	1.759E-05
High	[R].GPNGAAAGVGAQHSQCYAAWYAHVPGLK.[V]	2xDeamidated [Q12; N/Q]; 1xCarbamidomethyl [C16]		0.0258226	0	1	2	4	Q6Z1G7	Q6Z1G7 [154-181]	0	2840.32092276	Not Found	Not Found	High				3.7436215877533	High	0	0.0007534
High	[K].LDRPAEDEAMAGQEVAAAE.[-]			0.0023008	0	1	1	4	P49397	P49397 [244-262]	0	1972.89166	High	Not Found	Not Found	7.4e8			3.61237788200378	High	0	1.301E-05
High	[R].VHTVLISTQHDETVTNDEIAADLK.[E]	1xDeamidated [Q/N]		0.0112462	0	2	3	3	A2Y053; P93438	A2Y053 [191-214]; P93438 [190-213]	0	2650.32063038	Not Found	Not Found	High			1.3e8	4.02842950820923	High	0	0.0001859
High	[K].VLIAVADNVGSNQLQEIR.[K]			9.32985E-06	0	1	1	2	P41095	P41095 [28-45]	0	1939.06071472	High	Not Found	Not Found	1.1e9			4.90032196044922	High	0	1.305E-09
High	[K].KDCLCFIEVIAHKDDTSK.[E]	2xCarbamidomethyl [C3; C5]		0.00548676	0	1	1	1	A2XFI3	A2XFI3 [569-586]	2	2179.05220078	Not Found	Not Found	High			2.7e8	4.24634313583374	High	0	5.545E-05
High	[K].SLTNDWEEHLAVK.[H]			0.0015848	0	2	3	5	Q0J4P2; Q07078	Q0J4P2 [288-300]; Q07078 [288-300]	0	1541.75944755	High	Not Found	High	2.1e9		3.0e9	3.56674885749817	High	0	6.948E-06
High	[K].SLTNDWEEHLAVK.[H]	1xDeamidated [N4]		0.00152838	0	2	3	2	Q0J4P2; Q07078	Q0J4P2 [288-300]; Q07078 [288-300]	0	1542.74346355	Not Found	Not Found	High				3.86774444580078	High	0	6.541E-06
High	[K].SDVLVYTSSFNPMK.[N]			0.0045081	0	1	1	2	P48642	P48642 [396-409]	0	1587.77232043	High	Not Found	Not Found	3.1e8			3.73804306983948	High	0	4.011E-05
High	[R].LEAFHVQTKPVIDYYTK.[K]			0.073685	0	1	1	2	Q08479	Q08479 [200-216]	0	2052.08005321	High	Not Found	High	1.8e8		2.5e8	3.00152063369751	High	0	0.004538
High	[R].LEAFHVQTKPVIDYYTK.[K]	1xDeamidated [Q7]		0.00943758	0	1	1	2	Q08479	Q08479 [200-216]	0	2053.06406921	High	Not Found	Not Found	1.7e8			3.27622151374817	High	0	0.0001382
High	[R].DNGVDDGGVVFDAGAR.[T]			0.0577374	0	1	2	3	A2WXV8	A2WXV8 [76-91]	0	1563.70338917	High	Not Found	Not Found				3.34531760215759	High	0	0.002975
High	[R].DNGVDDGGVVFDAGAR.[T]	1xDeamidated [N2]		0.00714124	0	1	2	1	A2WXV8	A2WXV8 [76-91]	0	1564.68740517	High	Not Found	Not Found	7.2e7			2.44169592857361	High	0	8.614E-05
High	[K].LLGISCDDVQSHKDWIK.[D]	1xCarbamidomethyl [C6]		0.0194922	0	1	2	4	P0C5C8	P0C5C8 [67-83]	1	2014.00623664	High	Not Found	High	1.8e8		6.0e8	3.32437586784363	High	0.001882	0.04251
High	[R].IEEELGAAAVYAGAK.[F]			8.48431E-05	0	1	1	34	Q42971	Q42971 [424-438]	0	1491.76894961	High	High	High	1.1e10	2.5e6		5.27976131439209	High	0	4.381E-07
High	[R].DTGAGFGAAPDIDHLNPR.[V]			4.37814E-06	0	1	1	8	P27934	P27934 [163-180]	0	1823.86710037	High	Not Found	High	3.8e9		1.4e9	4.75017023086548	High	0	3.675E-10
High	[R].HKEHISAYGEGNERR.[L]			0.0211566	0	1	1	5	P14656	P14656 [277-291]	2	1782.86301808	High	High	Not Found	7.4e7	6.4e7		2.22839665412903	High	0.001912	0.04265
High	[R].ELTDWLNWLR.[T]			0.0043254	0	1	1	15	P27934	P27934 [184-193]	0	1345.68991159	High	High	High	7.3e7	3.6e8	5.8e8	3.66478800773621	High	0	0.0002336
High	[K].GLTFDSGGYNIK.[T]			0.0191949	0	1	1	8	Q6K669	Q6K669 [368-379]	0	1271.62664261	High	Not Found	High	1.1e9			3.11319017410278	High	0	0.0004561
High	[K].ATTFVDNHDTGSTQHLWPFPSDK.[V]	2xDeamidated [N7; Q14]		0.000650151	0	1	1	1	P17654	P17654 [312-334]	0	2603.16848738	Not Found	Not Found	High				3.64176750183105	High	0	1.574E-06
High	[R].VVIPPGVSDEEAK.[A]			0.00978464	0	1	2	10	P0C5D0	P0C5D0 [183-195]	0	1339.71037217	High	High	High			2.0e8	2.51374197006226	High	0	0.0001717
High	[K].LLDSHLVPSSTAAESK.[V]			0.000512277	0	1	1	10	Q6ZKC0	Q6ZKC0 [104-119]	0	1654.8646408	High	High	High	1.9e9	2.0e9	1.1e9	4.35138940811157	High	0	2.838E-05
High	[R].IVSSIEQKEEGR.[G]			0.00219606	0	2	2	7	Q6ZKC0; Q84J55	Q6ZKC0 [63-74]; Q84J55 [73-84]	1	1374.7223338	High	High	Not Found	1.7e9	1.8e9		3.81440711021423	High	0	4.263E-05
High	[R].IVSSIEQKEEGR.[G]	1xDeamidated [Q7]		0.00400253	0	2	2	2	Q6ZKC0; Q84J55	Q6ZKC0 [63-74]; Q84J55 [73-84]	1	1375.7063498	Not Found	Not Found	High				4.19804763793945	High	0	4.843E-05
High	[R].QNGAEGIGLCR.[T]	1xDeamidated [Q/N]; 1xCarbamidomethyl [C10]		0.0171469	0	1	1	7	Q6AVA8	Q6AVA8 [625-635]	0	1175.54734721	High	High	Not Found	4.8e7	1.1e8		3.13231515884399	High	0	0.0003775
High	[R].AIPGYGGGMSSAK.[A]			0.0407932	0	1	1	2	Q6Z0I4	Q6Z0I4 [260-272]	0	1195.57758399	High	High	Not Found	5.3e8	5.3e8		2.07071399688721	High	0	0.001633
High	[R].MLQSYLGAETFQK.[S]			0.0169717	0	1	1	2	Q6Z6L4	Q6Z6L4 [408-420]	0	1515.75119111	High	Not Found	Not Found	4.2e7			2.86659216880798	High	0	0.0003715
High	[R].IQNGGTEVVEAK.[A]	1xDeamidated [N3]		0.00725278	0	1	1	5	Q42972	Q42972 [250-261]	0	1245.6321223	High	High	Not Found	2.6e8	2.2e8		3.47251176834106	High	0	8.874E-05
High	[R].YTAYGQTESGQHGSAEEESR.[L]			0.00011944	0	1	1	4	Q6Z965	Q6Z965 [287-306]	0	2186.92210836	High	High	Not Found	2.1e8	2.1e8		3.46188974380493	High	0	9.243E-08
High	[R].YTAYGQTESGQHGSAEEESR.[L]	1xDeamidated [Q]		0.000195408	0	1	1	3	Q6Z965	Q6Z965 [287-306]	0	2187.90612436	Not Found	Not Found	High			1.9e7	4.31537389755249	High	0	2.588E-06
High	[K].ICSYAQGMNLLR.[A]	1xCarbamidomethyl [C2]		0.056028	0	1	1	2	Q2R480	Q2R480 [360-371]	0	1425.69771614	Not Found	Not Found	High			1.1e8	3.29394841194153	High	0.0009886	0.02907
High	[K].VDGMDVLAVK.[Q]			0.0435633	0	1	2	4	Q6Z5N4	Q6Z5N4 [255-264]	0	1046.5550577	High	Not Found	High	2.0e8		6.2e7	2.48324465751648	High	0	0.001842
High	[K].DAAENTMVAYK.[A]			0.0230785	0	2	2	4	Q7XTE8; Q6EUP4	Q7XTE8 [150-160]; Q6EUP4 [150-160]	0	1212.55651416	High	High	Not Found	5.3e8	5.0e8		3.56130480766296	High	0	0.0006209
High	[K].QEDFNLSGLVECQK.[K]	1xCarbamidomethyl [C12]		0.0010204	0	1	1	4	Q6Z6L4	Q6Z6L4 [517-530]	0	1666.77411157	High	Not Found	High			2.7e7	3.51309180259705	High	0	3.339E-06
High	[R].ESGSTMDVVAAQTK.[A]			5.07941E-05	0	1	1	12	P48494	P48494 [136-149]	0	1423.67333467	High	High	Not Found	4.3e9	3.5e9		4.53589105606079	High	0	2.784E-06
High	[R].ESGSTMDVVAAQTK.[A]	1xDeamidated [Q12]		0.00116751	0	1	1	1	P48494	P48494 [136-149]	0	1424.65735067	Not Found	Not Found	High				4.27302885055542	High	0	4.184E-06
High	[R].ESGSTMDVVAAQTK.[A]	1xOxidation [M6]		0.00102569	0	1	1	4	P48494	P48494 [136-149]	0	1439.66824967	High	Not Found	High	9.6e7		4.6e7	3.49253630638123	High	0	3.414E-06
High	[K].NMAVTQFESVDAR.[R]			0.0023008	0	1	1	2	Q6K4E7	Q6K4E7 [129-141]	0	1467.68965347	High	Not Found	Not Found	1.6e8			3.20951390266418	High	0	1.294E-05
High	[R].LNIHEYQGAELMGK.[Y]			0.000311513	0	1	1	2	Q6K9N6	Q6K9N6 [28-41]	0	1602.79445286	High	Not Found	Not Found	7.7e8			4.50900840759277	High	0	6.805E-07
High	[R].SHIWTDTDNNR.[S]			0.00706784	0	1	4	5	A2YL07	A2YL07 [275-285]	0	1358.60836672	High	High	High	2.5e8	2.7e8	1.6e8	2.97751331329346	High	0	8.509E-05
High	[K].SHIPDGPGYQEK.[F]			0.00291929	0	1	1	9	Q93XI4	Q93XI4 [124-135]	0	1327.62770521	High	High	Not Found	1.1e8	6.6e8		3.22335577011108	High	0	1.938E-05
High	[K].SARPPGRPFGSGPPGDRPR.[G]			0.00430309	0	1	1	9	P0DKK8	P0DKK8 [94-112]	0	1961.02125002	High	High	Not Found	4.4e8	8.8e8		3.23774719238281	High	0	9.562E-05
High	[R].QSDVEAFFAAELPR.[Y]			0.0209411	0	1	1	2	Q67WR2	Q67WR2 [59-72]	0	1579.77509761	Not Found	Not Found	High			4.3e7	2.81097221374512	High	0	0.0005267
High	[K].GTVEVAGTNKETTTQGHDDLGKR.[C]	1xDeamidated [N/Q]		2.42093E-05	0	1	1	17	Q5N725	Q5N725 [107-129]	2	2415.17463495	High	High	High	1.4e9	1.4e9		6.39047527313232	High	0	6.392E-09
High	[R].GGMTSHAAVVAR.[G]			0.00260513	0	2	2	9	Q75KR1; Q6AVA8	Q75KR1 [464-475]; Q6AVA8 [524-535]	0	1156.58915176	High	High	High	9.8e8	1.0e9	2.3e8	3.56133460998535	High	0	1.603E-05
High	[K].SGQESHAACTEFDRTEK.[D]	1xCarbamidomethyl [C9]		1.13018E-05	0	1	1	5	P35684	P35684 [291-307]	1	1952.84029347	High	High	High	2.7e8	3.2e8	3.1e8	5.53861474990845	High	0	1.796E-09
High	[K].ASALLQHEWRPK.[S]			0.0138896	0	1	1	5	Q6K548	Q6K548 [235-246]	0	1435.78045789	High	High	High		3.7e8	3.8e7	3.07142448425293	High	0	0.001078
High	[R].YHGHSMSDPGSTYR.[T]			0.00457858	0	1	2	2	Q6Z5N4	Q6Z5N4 [289-302]	0	1594.67031498	Not Found	Not Found	High			1.1e8	2.78405904769897	High	0	0.0001001
High	[K].FVSNGQPGPAQNVDK.[S]	1xDeamidated [Q/N]		0.000614133	0	1	1	5	Q5VRJ8	Q5VRJ8 [37-51]	0	1558.74961155	Not Found	Not Found	High			3.2e7	4.13002872467041	High	0	1.428E-06
High	[R].AEANLGNVLK.[E]			0.0563094	0	1	1	4	Q6Z6L4	Q6Z6L4 [863-872]	0	1028.57348494	High	High	Not Found	3.6e8	3.3e8		2.57310676574707	High	0.005329	0.0987
High	[R].GVAFMVDNCSTTAR.[L]	1xCarbamidomethyl [C9]		0.000812401	0	1	1	2	Q65XK0	Q65XK0 [491-504]	0	1528.68827357	High	Not Found	Not Found	5.1e8			4.10424947738647	High	0	2.285E-06
High	[R].LNWLLHFGEPPK.[W]			0.0372404	0	1	1	1	Q0JMH0	Q0JMH0 [291-302]	0	1450.78414632	Not Found	Not Found	High			3.1e8	2.58374381065369	High	0	0.001404
High	[K].GTVEVAGTNKETTTQGHDDLGKR.[C]	2xDeamidated [N9; Q15]		0.000944105	0	1	1	2	Q5N725	Q5N725 [107-129]	2	2416.15865095	High	Not Found	High				4.15689134597778	High	0	2.93E-06
High	[R].SHIGEAAVSAAK.[A]			0.0600945	0	1	1	1	Q2QMG2	Q2QMG2 [290-301]	0	1140.60076226	Not Found	Not Found	High			4.1e7	1.84751653671265	High	0	0.003194
High	[K].YSGDSDLQLER.[I]			0.0104093	0	2	2	4	Q40665; P46265	Q40665 [36-46]; P46265 [36-46]	0	1282.59098532	High	High	Not Found	7.4e8	7.4e8		3.1653003692627	High	0	0.0001629
High	[K].GNIDDQGGAAAAAAHK.[A]	1xDeamidated [Q/N]		0.00170397	0	1	1	2	Q6Z4A7	Q6Z4A7 [327-342]	0	1467.68226028	Not Found	Not Found	High			7.8e7	3.27190494537354	High	0	1.296E-05
High	[K].IQDKEGIPPDQQR.[L]			0.000129765	0	2	6	75	P51431; Q9ARZ9	P51431 [30-42]; Q9ARZ9 [30-42]	1	1523.78124561	High	High	High	1.7e9	1.7e9		4.42242765426636	High	0	6.279E-06
High	[K].YIHSANVIHR.[D]			0.0722408	0	1	2	8	Q10N20	Q10N20 [152-161]	0	1209.64871555	Not Found	High	High		9.2e7	6.2e7	2.75304746627808	High	8.112E-05	0.005785
High	[R].QPIGTAAQGAEEK.[D]			0.00592908	0	1	1	3	Q9SXF8	Q9SXF8 [19-31]	0	1299.65391993	High	Not Found	High	5.2e7		6.5e7	3.0456554889679	High	0	6.319E-05
High	[R].QCLETTLTELLGEEASK.[S]	1xCarbamidomethyl [C2]		0.00011944	0	1	1	2	Q1WM16	Q1WM16 [420-436]	0	1921.94229892	High	Not Found	Not Found	9.4e7			3.4098219871521	High	0	9.216E-08
High	[R].EAGVTVVESPAK.[I]			0.00312242	0	1	1	6	Q6ZL94	Q6ZL94 [304-315]	0	1186.63139364	High	High	Not Found	1.0e9	7.4e8		3.61806154251099	High	0	2.158E-05
High	[K].GTVEVAGTNKETTTQGHDDLGKR.[C]			1.44935E-05	0	1	1	15	Q5N725	Q5N725 [107-129]	2	2414.19061895	High	High	Not Found	9.2e9	1.0e10		4.90019989013672	High	0	4.327E-07
High	[K].IIYGVHDEAKDK.[A]			0.0193926	0	1	1	6	Q9LSU0	Q9LSU0 [196-207]	1	1387.72160557	Not Found	High	High		3.0e8	2.5e8	3.35699272155762	High	0	0.003792
High	[-].MHSTNLLLEEPIR.[M]			0.000767396	0	2	2	4	Q2QXR8; B8BJ39	Q2QXR8 [1-13]; B8BJ39 [1-13]	0	1552.81518832	High	Not Found	Not Found	7.7e7			3.41991186141968	High	0	2.069E-06
High	[R].RAEEAQQSGPNAAAQSNGTGYQASR.[L]	3xDeamidated [Q/N]		1.39772E-05	0	1	2	3	B8AM21	B8AM21 [120-144]	1	2552.12439106	Not Found	Not Found	High				6.09012603759766	High	0	4.442E-08
High	[K].AGTDDGANKDTSATAAATETTAR.[D]			3.05135E-07	0	1	1	9	A2Y720	A2Y720 [176-198]	1	2196.00108689	High	High	High	1.6e9	1.8e9		5.24240016937256	High	0	2.342E-10
High	[K].VATPDQAQEVHDGLRK.[W]			0.000633525	0	1	1	18	P48494	P48494 [176-191]	1	1763.90348589	High	High	High	9.3e9	9.4e9	3.6e8	4.46042680740356	High	0	2.378E-05
High	[R].ETADALVNTGLAK.[L]			0.00521034	0	1	1	3	Q9FXT4	Q9FXT4 [85-97]	0	1302.68997108	High	Not Found	High	3.4e8			3.10748267173767	High	0.00841	0.1431
High	[R].SGADAAPGVIR.[D]			0.025172	0	1	1	4	Q9LGQ6	Q9LGQ6 [51-61]	0	1013.53743379	High	High	Not Found	5.2e8	6.1e8		3.27155351638794	High	0.006382	0.1124
High	[R].YEEEYTHGSNAGLK.[I]			2.74155E-05	0	1	1	4	Q6ZJJ1	Q6ZJJ1 [60-73]	0	1597.71289123	High	High	Not Found	5.9e7	5.8e7		4.55161046981812	High	0	1.862E-07
High	[K].EAAWAISNATSGGTHDQIK.[Y]			1.2536E-05	0	1	1	2	Q9SLX0	Q9SLX0 [394-412]	0	1956.9409935	High	Not Found	Not Found	1.4e8			3.95817375183105	High	0	2.129E-09
High	[R].TIGHTVTSPDDTAEQCR.[S]	1xCarbamidomethyl [C16]		0.000542322	0	1	1	6	Q259G4	Q259G4 [226-242]	0	1887.8501299	High	High	High	2.2e8	1.9e8	2.4e8	4.10546398162842	High	0	9.792E-06
High	[R].TIGHTVTSPDDTAEQCR.[S]	1xDeamidated [Q15]; 1xCarbamidomethyl [C16]		0.00938901	0	1	1	1	Q259G4	Q259G4 [226-242]	0	1888.8341459	Not Found	Not Found	High				3.80206179618835	High	0	0.0001363
High	[K].GEGSHILDPEGNK.[Y]			0.000397412	0	1	1	9	Q10G56	Q10G56 [64-76]	0	1352.6440835	High	High	High	3.1e8	4.9e8	2.2e8	3.97251009941101	High	0	6.916E-07
High	[K].VTPNNVDIAK.[V]			0.0704731	0	1	1	2	Q9LSU1	Q9LSU1 [208-217]	0	1070.5840496	High	High	Not Found	1.8e9	1.7e9		2.24730110168457	High	0	0.004178
High	[R].FHQYQVVGR.[G]			0.0616141	0	1	1	5	Q943F3	Q943F3 [6-14]	0	1133.58505271	High	High	Not Found	9.5e8	1.2e9		2.76389098167419	High	0.003151	0.06059
High	[K].VVDGCEAQIAAK.[L]	1xCarbamidomethyl [C5]		0.00128826	0	1	1	11	Q9XEA8	Q9XEA8 [27-38]	0	1260.62526271	High	High	High	1.5e9	1.6e9	1.5e8	4.35836887359619	High	0	5.141E-06
High	[K].QSNLCVAADVGTAK.[E]	1xCarbamidomethyl [C5]		0.000200537	0	1	1	6	Q9LDN2	Q9LDN2 [244-257]	0	1433.70530384	High	High	High	3.3e8	3.1e8	1.0e8	4.39172554016113	High	0	2.696E-06
High	[K].QSNLCVAADVGTAK.[E]	1xDeamidated [N/Q]; 1xCarbamidomethyl [C5]		0.0374295	0	1	1	3	Q9LDN2	Q9LDN2 [244-257]	0	1434.68931984	Not Found	Not Found	High			1.5e9	2.81755876541138	High	0	0.001415
High	[R].LPDATQGSDHLR.[Q]			0.00274351	0	1	1	4	Q9FE01	Q9FE01 [132-143]	0	1309.64950327	High	High	Not Found	2.7e8	3.2e8		3.57590484619141	High	0	8.172E-05
High	[R].RREDRPQGPRPGGGAPAPGGAAAPAPNVAR.[T]	1xDeamidated [Q7]		0.00113766	0	1	1	2	P49216	P49216 [103-132]	2	2904.5047918	Not Found	Not Found	High			7.3e7	3.84351754188538	High	0	0.001911
High	[K].IQQTVQNVLR.[T]			0.0654123	0	1	2	2	A2WNF5	A2WNF5 [431-440]	0	1198.69024596	High	High	Not Found	9.4e7	9.3e7		2.08609127998352	High	0	0.003693
High	[R].LEKPASYDQIK.[A]			0.000747771	0	2	2	36	Q7FAH2; Q6K5G8	Q7FAH2 [251-261]; Q6K5G8 [251-261]	0	1291.68924285	High	High	High	4.7e10	6.0e10	1.4e10	4.00093936920166	High	0	2.11E-05
High	[R].LEKPASYDQIK.[A]	1xDeamidated [Q9]		0.00667736	0	2	2	8	Q7FAH2; Q6K5G8	Q7FAH2 [251-261]; Q6K5G8 [251-261]	0	1292.67325885	High	High	Not Found	6.4e8	6.4e8		4.04099798202515	High	0	0.001241
High	[K].VAAQVPDSGPCVTYIGK.[G]	1xCarbamidomethyl [C11]		0.000250589	0	1	1	5	Q9LI00	Q9LI00 [162-178]	0	1761.88399636	High	Not Found	Not Found	2.0e9			3.0628719329834	High	0	1.582E-06
High	[K].VFNQDLYFK.[R]			0.0540951	0	2	2	5	Q2QXR8; B8BJ39	Q2QXR8 [373-381]; B8BJ39 [373-381]	0	1173.59388603	High	Not Found	Not Found	2.0e9			3.35678601264954	High	0	0.002664
High	[K].CVIDKENNFK.[Q]	1xDeamidated [N7]; 1xCarbamidomethyl [C1]		0.0628562	0	1	1	2	A2YH64	A2YH64 [420-429]	1	1267.59871405	High	Not Found	Not Found	1.4e7			2.92253565788269	High	0.0009886	0.02917
High	[K].CVIDKENNFK.[Q]	1xCarbamidomethyl [C1]		0.0343379	0	1	1	8	A2YH64	A2YH64 [420-429]	1	1266.61469805	High	High	High	4.9e8	5.4e8	1.5e8	3.80599284172058	High	0	0.001602
High	[K].TAVAVSYCKPGR.[G]	1xCarbamidomethyl [C8]		0.00434783	0	1	1	16	A2ZB00	A2ZB00 [21-32]	0	1308.67288163	High	High	High	1.2e9	1.1e9	1.2e8	3.7527277469635	High	0	0.0005065
High	[R].QGIHPASELR.[I]			0.0319809	0	1	1	7	P17654	P17654 [375-384]	0	1107.59053197	High	High	Not Found	5.2e9	5.4e9		3.373854637146	High	0	0.001079
High	[K].GTVEVAGTNKETTTQGHDDLGK.[R]			1.73758E-05	0	1	1	12	Q5N725	Q5N725 [107-128]	1	2258.08950799	High	High	High	1.5e9	1.7e9	4.0e7	4.11342763900757	High	0	1.118E-07
High	[K].GTVEVAGTNKETTTQGHDDLGK.[R]	1xDeamidated [N/Q]		0.00012006	0	1	1	10	Q5N725	Q5N725 [107-128]	1	2259.07352399	Not Found	High	High				5.41884756088257	High	0	2.434E-06
High	[K].THPMNFLNEK.[T]			0.0496652	0	1	1	4	Q0ITW7	Q0ITW7 [306-315]	0	1230.59356842	High	High	Not Found	2.5e9	2.7e9		1.95573544502258	High	0	0.002298
High	[R].ALHIVGPDK.[K]			0.00605292	0	2	4	9	P0C5D0; P0C5C8	P0C5D0 [129-137]; P0C5C8 [129-137]	0	949.54654199	High	High	High	6.9e7	5.7e7		2.9093029499054	High	0	7.506E-05
High	[R].HGGSGGPADPVPVK.[L]			0.0133295	0	1	1	21	A2XS65	A2XS65 [71-84]	0	1274.64877504	High	High	High	2.6e9	1.9e9	1.1e9	3.781174659729	High	0	0.0002588
High	[R].KDAAENTMVAYK.[A]			0.000412091	0	2	2	6	Q7XTE8; Q6EUP4	Q7XTE8 [149-160]; Q6EUP4 [149-160]	1	1340.65147712	High	High	High	3.0e8	2.2e8	1.1e8	5.54020404815674	High	0	2.355E-06
High	[K].NCYDALPEHGK.[V]	1xCarbamidomethyl [C2]		0.015315	0	1	1	7	Q6ZD89	Q6ZD89 [287-297]	0	1303.5735615	High	High	Not Found	9.6e8	8.3e8		2.50143885612488	High	0	0.0006968
High	[R].GDAAVERPLVR.[L]			0.0755284	0	1	1	2	Q53LQ0	Q53LQ0 [214-224]	0	1182.65894584	High	High	Not Found	1.3e9	1.4e9		2.16530156135559	High	0	0.004726
High	[K].AVTFVDNHDTGSTQK.[L]			2.10482E-05	0	1	1	12	P27933	P27933 [304-318]	0	1619.76598941	High	High	High	2.5e9	2.8e9		5.2890944480896	High	0	2.07E-07
High	[K].NITGLVEAYAK.[N]			0.015633	0	1	1	4	Q10LP5	Q10LP5 [584-594]	0	1178.64156444	High	Not Found	Not Found	6.1e8			3.16090321540833	High	0	0.0006971
High	[K].SQASALEAHAAPNCK.[V]	1xCarbamidomethyl [C14]		1.26011E-05	0	1	1	14	Q7XDC8	Q7XDC8 [112-126]	0	1554.73291553	High	High	Not Found	3.7e9	3.8e9		5.69890975952148	High	0	3.112E-08
High	[K].SQASALEAHAAPNCK.[V]	1xDeamidated [N13]; 1xCarbamidomethyl [C14]		3.98822E-06	0	1	1	8	Q7XDC8	Q7XDC8 [112-126]	0	1555.71693153	High	High	High	2.5e8	3.3e8	5.1e7	5.10739803314209	High	0	3.162E-10
High	[R].HPAESTSATNESVLK.[V]			6.76611E-06	0	1	1	12	B8BJ39	B8BJ39 [476-490]	0	1570.77074044	High	High	Not Found	1.8e9	1.9e9		3.88499093055725	High	0	7.632E-10
High	[R].HPAESTSATNESVLK.[V]	1xDeamidated [N10]		0.00032135	0	1	1	4	B8BJ39	B8BJ39 [476-490]	0	1571.75475644	High	Not Found	High				3.35104918479919	High	0	4.819E-07
High	[K].GTFFGNYKPR.[T]			0.0313372	0	2	2	12	Q0ITW7; Q2R8Z5	Q0ITW7 [319-328]; Q2R8Z5 [319-328]	0	1186.6003684	High	High	Not Found	1.2e10	1.6e10		2.9232873916626	High	0	0.001583
High	[K].MPNSYILQQFENPANPK.[I]			0.0249163	0	1	1	2	Q9XEA8	Q9XEA8 [142-158]	0	1990.96912258	High	Not Found	Not Found				2.75181841850281	High	0	0.0007105
High	[R].QSGTTPGYSYSTANK.[N]			0.000219004	0	1	1	8	A2Y4S9	A2Y4S9 [48-62]	0	1561.71289123	High	High	Not Found	1.0e9	1.1e9		4.18324279785156	High	0	4.786E-07
High	[K].EVDEQMINVQNK.[N]	1xDeamidated [N/Q]		0.0091972	0	3	8	22	P45960; Q40665; P46265	P45960 [325-336]; Q40665 [325-336]; P46265 [325-336]	0	1447.6733351	Not Found	High	High		1.5e8		3.31372046470642	High	0	0.0004011
High	[K].EVDEQMLNVQNK.[N]			0.00181321	0	3	8	16	P45960; Q40665; P46265	P45960 [325-336]; Q40665 [325-336]; P46265 [325-336]	0	1446.6893191	High	High	Not Found	4.2e8	4.0e8		4.11908483505249	High	0	3.833E-05
High	[R].SDETVAMIEAYLR.[A]			0.00453147	0	1	1	2	Q6YZX6	Q6YZX6 [330-342]	0	1497.72537025	High	Not Found	Not Found	1.1e8			3.73659014701843	High	0	4.029E-05
High	[R].VDAGVVELLK.[S]			0.00882519	0	1	3	4	Q851K1	Q851K1 [213-222]	0	1042.61428712	High	Not Found	Not Found	3.5e8			3.00181984901428	High	0	0.000123
High	[R].GRDHTVSATHGDMDQNTR.[D]			3.71547E-07	0	1	1	17	P35683	P35683 [302-319]	1	1997.88422365	High	High	High	6.1e8	5.4e8		5.31119680404663	High	0	5.991E-12
High	[R].SRDHTVSATHGDMDQNTR.[D]			1.9882E-05	0	1	4	19	Q6Z2Z4	Q6Z2Z4 [302-319]	1	2027.89478831	High	High	High	3.9e8	3.3e8		4.95840263366699	High	0	4.616E-09
High	[R].EDKPAPPPEGR.[L]			0.0412079	0	1	2	4	Q10N21	Q10N21 [120-130]	0	1192.59567686	High	High	High	2.8e7	1.9e7		2.81819081306458	High	0	0.00301
High	[K].VEASEEEEAPKPKPK.[N]			0.000265287	0	1	1	15	Q5Z627	Q5Z627 [243-257]	0	1667.84865637	High	High	High	3.6e8	3.4e8		4.12875986099243	High	0	3.52E-07
High	[R].NVIHGSDSVDNGKK.[E]	1xDeamidated [N11]		0.000688282	0	1	2	4	A6N0M9	A6N0M9 [112-125]	1	1470.71831143	High	High	High		2.4e7		4.0868673324585	High	0	1.731E-06
High	[K].GEGEKEAGEDEGAAPAR.[Y]			2.5234E-05	0	1	1	15	Q6Z7V2	Q6Z7V2 [157-173]	1	1672.74089678	High	High	High	2.4e8	2.4e8		5.52610445022583	High	0	1.36E-06
High	[R].LEGTNVDQGKR.[I]			0.00963437	0	1	1	5	Q6K9N6	Q6K9N6 [384-394]	1	1216.62803958	High	High	High	1.8e7	2.0e7		3.15314984321594	High	0	0.001213
High	[R].VPSGEGQQGERPAECK.[Q]	1xCarbamidomethyl [C15]		0.0127261	0	1	1	7	B8AW64	B8AW64 [347-362]	0	1728.79697223	High	High	High	5.4e7	5.3e7		2.4797351360321	High	0	0.0003111
High	[K].KPAEEEPAAEKAPAAGK.[K]			2.20532E-05	0	1	1	6	Q6F362	Q6F362 [13-29]	1	1693.87553983	High	High	High	1.7e7	1.8e7		5.40874290466309	High	0	5.484E-09
High	[K].AVEKPEEEEEAPKPKPK.[N]			0.000249293	0	1	1	14	Q6YW46	Q6YW46 [243-259]	0	1935.0069478	High	High	High	6.4e7	5.8e8		4.00942087173462	High	0	3.173E-07
High	[R].ESSPSSSCCSGVR.[T]	2xCarbamidomethyl [C8; C9]		0.00223043	0	1	1	4	Q2QYL3	Q2QYL3 [50-62]	0	1399.55765363	Not Found	High	High		6.4e6		2.46163058280945	High	0	1.236E-05
High	[R].LDWGPDMICSDDTQYSNGR.[G]	1xDeamidated [N17]; 1xCarbamidomethyl [C9]		1.04565E-05	0	2	3	12	P27937; P27934	P27937 [142-160]; P27934 [141-159]	0	2230.90157342	High	Not Found	High	2.5e8			4.52131032943726	High	0	1.744E-08
High	[K].SHFSHDNGGATSEEPCRK.[-]	1xCarbamidomethyl [C16]		0.0212651	0	1	1	3	Q5VRH4	Q5VRH4 [453-470]	1	2015.8624259	High	High	Not Found	1.4e7	9.5e6		4.49369144439697	High	0	0.0005428
High	[K].SHFSHDNGGATSEEPCRK.[-]	1xDeamidated [N7]; 1xCarbamidomethyl [C16]		2.93762E-06	0	1	1	11	Q5VRH4	Q5VRH4 [453-470]	1	2016.8464419	High	High	High	3.1e7	4.1e7		5.88402795791626	High	0	1.897E-10
High	[R].SEPNLAQTVNELLQHDM.[-]			0.00305846	0	1	1	2	Q0J5V5	Q0J5V5 [859-875]	0	1938.92256626	High	Not Found	Not Found				2.83769536018372	High	0	2.099E-05
High	[R].NAGESSGTQQATGAPGR.[G]			6.42441E-06	0	1	1	6	Q6EU14	Q6EU14 [27-43]	0	1588.73100086	High	High	High	8.9e6	9.1e6		4.40328311920166	High	0	2.643E-06
High	[K].TAETAQYTK.[D]			0.0729595	0	1	2	2	A2Y720	A2Y720 [125-133]	0	1012.4945659	Not Found	Not Found	High				2.26126551628113	High	0	0.004471
High	[R].GYVASNSKDDPAK.[E]			0.0346882	0	1	1	2	O64937	O64937 [311-323]	1	1351.64883453	Not Found	High	High		1.0e7		2.74028158187866	High	0.002269	0.04812
High	[R].VEAELSNICAGILR.[L]	1xCarbamidomethyl [C9]		0.000177086	0	1	1	2	Q84J55	Q84J55 [100-113]	0	1544.81010323	High	Not Found	Not Found	3.4e8			3.32217741012573	High	0	1.788E-07
High	[K].SAEKPAPVQKPAPSSSAEK.[L]			5.90309E-05	0	1	1	12	Q2QQ99	Q2QQ99 [26-44]	0	1909.00253114	High	High	High	4.4e7	4.1e7		4.20481014251709	High	0	2.842E-08
High	[R].EDQVPLIIIQDGESKK.[F]			0.0212651	0	1	1	5	Q53LQ0	Q53LQ0 [331-346]	1	1811.97491945	High	Not Found	High	9.4e8		7.6e8	2.99209880828857	High	0.003215	0.0614
High	[K].CNGTTDQVDK.[I]	1xDeamidated [N2]; 1xCarbamidomethyl [C1]		0.0166268	0	1	1	6	P48494	P48494 [13-22]	0	1138.4680938	High	High	High	1.6e7	1.7e7		3.12537384033203	High	0	0.0008593
High	[R].IISSIEQKEESR.[G]	1xDeamidated [Q7]		0.0751563	0	3	3	1	Q7XTE8; Q06967; Q6EUP4	Q7XTE8 [69-80]; Q06967 [68-79]; Q6EUP4 [69-80]	1	1419.73256452	Not Found	Not Found	High				3.29810619354248	High	0	0.004691
High	[R].VIPCDFIGVVK.[S]	1xCarbamidomethyl [C4]		0.042692	0	2	2	4	P42862; P42863	P42862 [402-412]; P42863 [402-412]	0	1246.68640649	High	Not Found	Not Found	6.9e8			1.68536770343781	High	0	0.001768
High	[R].DHTVSATHGDMDQNTR.[D]			1.17193E-05	0	2	5	21	Q6Z2Z4; P35683	Q6Z2Z4 [304-319]; P35683 [304-319]	0	1784.761649	High	High	High	1.1e9	1.1e9	7.7e8	4.27049160003662	High	0	6.707E-09
High	[R].AVCMISNNTAVAEVFSR.[I]	1xDeamidated [N]; 1xCarbamidomethyl [C3]		0.000102774	0	1	1	4	P28752	P28752 [374-390]	0	1869.88334481	Not Found	Not Found	High			7.1e7	4.91491937637329	High	0	3.44E-07
High	[R].KVTVPGAAGAVKPK.[A]			0.00362788	0	1	1	4	Q9LDN2	Q9LDN2 [202-215]	1	1322.81544644	High	High	Not Found	4.7e8	5.0e8		4.11613082885742	High	0	2.779E-05
High	[K].VLVVANPANTNALILK.[E]			0.00010602	0	1	1	3	Q7XDC8	Q7XDC8 [127-142]	0	1649.99486719	High	Not Found	Not Found	2.4e9			3.64630842208862	High	0	7.559E-08
High	[K].LDEYLLTR.[S]			0.0697775	0	2	2	1	Q40682; Q40680	Q40682 [17-24]; Q40680 [17-24]	0	1022.55168688	High	Not Found	Not Found	4.0e8			2.74781179428101	High	0	0.004123
High	[K].TVQGGISSTAAMGK.[G]			0.000399477	0	1	1	6	Q6Z6M4	Q6Z6M4 [531-544]	0	1307.66237615	High	High	Not Found	1.5e8	1.2e8		4.01842832565308	High	0	9.622E-06
High	[R].EGVQLCGYSPLGAK.[G]	1xCarbamidomethyl [C6]		0.00494782	0	1	2	7	Q7G764	Q7G764 [206-219]	0	1478.73079033	High	Not Found	High	5.9e8		1.5e9	3.41915988922119	High	0.002368	0.04853
High	[K].ETTTQGHDDLGKR.[C]			0.00448485	0	2	2	12	P17784; Q5N725	P17784 [117-129]; Q5N725 [117-129]	1	1457.69790991	High	High	High	4.2e8	2.1e8	1.7e8	3.7936384677887	High	0	3.968E-05
High	[K].APQAAGTIHTDFER.[G]			7.00401E-05	0	1	2	7	Q6Z1J6	Q6Z1J6 [326-339]	0	1513.73938083	High	High	Not Found	8.2e8	9.7e8		4.63155555725098	High	0	5.373E-07
High	[R].NQYDTDVTTWSPAGR.[L]			0.000200537	0	1	1	4	P52428	P52428 [4-18]	0	1710.77180304	High	Not Found	Not Found	8.2e8			4.43209409713745	High	0	2.988E-06
High	[R].STHPPPSSPSSSSSGGGGGGGSSASSSSEK.[T]			5.4331E-08	0	1	1	6	Q10QA5	Q10QA5 [4-33]	0	2591.1087992	High	High	High	1.3e7	7.0e6	7.8e6	6.70610618591309	High	0	1.538E-12
High	[K].AAIKEEAEGK.[L]			0.0143249	0	1	1	30	Q6K5G8	Q6K5G8 [262-271]	1	1045.55241511	High	High	High	5.7e8	3.9e8	4.9e8	3.15184617042542	High	0	0.0004983
High	[K].AAEKPEEEEEAPKPKPK.[N]			9.1701E-05	0	1	1	15	Q9ZRI7	Q9ZRI7 [243-259]	0	1906.97564768	High	High	High	2.1e8	1.9e8	2.1e8	4.09199666976929	High	0	5.938E-08
High	[K].ETTTQGHDDLGK.[RQ]			0.00288923	0	2	3	9	P17784; Q5N725	P17784 [117-128]; Q5N725 [117-128]	0	1301.59679895	High	High	High	6.3e7	5.5e7		3.86678791046143	High	0	4.176E-05
High	[K].KDAEGQDAEATTEEAKK.[S]			3.9064E-06	0	1	1	6	P49199	P49199 [133-149]	2	1820.85084106	High	High	High	2.0e7	1.9e7		6.37886905670166	High	0	3.037E-10
High	[K].LAEQAER.[Y]			0.0410001	0	6	8	6	Q6ZKC0; Q84J55; Q2R2W2; Q7XTE8; Q06967; Q6EUP4	Q6ZKC0 [12-18]; Q84J55 [19-25]; Q2R2W2 [17-23]; Q7XTE8 [18-24]; Q06967 [17-23]; Q6EUP4 [18-24]	0	816.42100714	High	High	High	2.9e7	2.4e7		2.65985941886902	High	0	0.00166
High	[K].CNGTTDQVDK.[I]	1xCarbamidomethyl [C1]		0.0287402	0	1	1	1	P48494	P48494 [13-22]	0	1137.4840778	High	Not Found	Not Found				1.8902393579483	High	0	0.0009005
High	[R].GYVASNSKDDPAK.[E]	1xDeamidated [N6]		0.0041501	0	1	1	10	O64937	O64937 [311-323]	1	1352.63285053	High	High	High	6.2e8	6.6e8	2.7e8	4.00149726867676	High	0.002368	0.04814
High	[K].SPCGEGTNTWDR.[F]	1xCarbamidomethyl [C3]		0.000457087	0	1	1	6	P35686	P35686 [77-88]	0	1379.5644533	High	High	High	2.5e8	2.7e8	2.2e8	3.25768280029297	High	0	0.001466
High	[K].KDAEGQDAEATTEEAK.[K]			0.000414232	0	1	1	11	P49199	P49199 [133-148]	1	1692.7558781	High	High	High	2.1e8	2.1e8		4.78911209106445	High	0	4.589E-06
High	[R].LAGGGGGAEETAR.[L]			0.000171665	0	1	1	6	Q7XKU5	Q7XKU5 [11-23]	0	1145.55454031	High	High	High	6.9e6	7.4e6		3.76314187049866	High	0	6.869E-06
High	[R].GNEEHVTLIK.[E]			0.0499158	0	1	1	3	Q6ZKC0	Q6ZKC0 [75-84]	0	1139.60551329	High	Not Found	Not Found	6.0e8			3.02196478843689	High	0	0.002321
High	[K].QDDGAQPQNLNR.[A]			0.00113178	0	1	1	6	A2YM35	A2YM35 [293-304]	0	1355.62983041	High	High	High	7.0e7	7.0e7	5.9e7	3.99137854576111	High	0	5.017E-06
High	[R].CNDELEPSQCTAACK.[S]	3xCarbamidomethyl [C1; C10; C14]		1.24712E-05	0	1	2	5	A2WK50	A2WK50 [143-157]	0	1782.70914539	High	High	High	2.1e8	2.3e8	1.8e8	4.74783802032471	High	0	2.118E-09
High	[R].IIYGGSVTGANCK.[E]	1xCarbamidomethyl [C12]		0.000282306	0	1	1	18	P48494	P48494 [207-219]	0	1339.66746186	High	High	High	1.0e10	1.1e10		4.53806304931641	High	0	3.901E-07
High	[R].IIYGGSVTGANCK.[E]	1xDeamidated [N11]; 1xCarbamidomethyl [C12]		0.000525721	0	1	1	6	P48494	P48494 [207-219]	0	1340.65147786	High	High	Not Found	3.6e8	5.4e8		3.98526215553284	High	0	1.105E-06
High	[K].DAEGQDAEATTEEAKK.[S]			6.48021E-05	0	1	1	6	P49199	P49199 [134-149]	1	1692.7558781	High	High	High	5.7e8	3.8e7	5.0e8	4.71799612045288	High	0	3.312E-08
High	[R].TDLPNVVELYMK.[K]			0.00237338	0	2	2	7	Q0ITW7; Q2R8Z5	Q0ITW7 [329-340]; Q2R8Z5 [329-340]	0	1421.73447845	High	Not Found	High	8.6e9		6.8e9	3.38294267654419	High	0	0.0001233
High	[K].LILTMPASMSMER.[R]			0.0157945	0	1	1	1	Q9XEA8	Q9XEA8 [96-108]	0	1479.73680343	High	Not Found	Not Found	2.4e8			2.45759177207947	High	0	0.0003287
High	[R].FTGHPGPVCKPR.[A]	1xCarbamidomethyl [C9]		0.0124027	0	1	2	6	A2WK50	A2WK50 [240-251]	0	1352.68920043	High	High	High	2.7e8	1.5e8		2.41865849494934	High	0	0.0002178
High	[R].EIQSQHDDLEAK.[F]			0.00855605	0	1	2	4	B8AW64	B8AW64 [66-77]	0	1412.66521282	High	Not Found	High	5.2e8		4.3e8	3.15238785743713	High	0	0.0001168
High	[R].AEQSPDDSSQPSASSEAR.[S]			2.14891E-05	0	1	1	5	Q2QMG2	Q2QMG2 [642-659]	0	1848.78421802	High	High	High	4.2e7	5.6e7	2.9e7	4.41642618179321	High	0	2.284E-08
High	[K].FALESFWDGK.[S]			0.0153939	0	2	2	2	Q2QLY5; Q2QLY4	Q2QLY5 [19-28]; Q2QLY4 [19-28]	0	1199.57315057	High	Not Found	Not Found	1.7e9			3.40988802909851	High	0	0.0003142
High	[R].SSSIGNGVQFLNR.[H]	1xDeamidated [Q/N]		0.0352202	0	1	1	6	Q10LP5	Q10LP5 [150-162]	0	1379.69136848	High	Not Found	High	2.7e8		1.4e8	2.57071709632874	High	0	0.002696
High	[K].FLIDFLEPFAQR.[I]			0.00154429	0	1	1	18	Q6Z6L4	Q6Z6L4 [637-648]	0	1495.79437661	High	High	High	9.2e7	3.7e7	2.1e7	3.04214382171631	High	8.112E-05	0.005703
High	[K].ENGGWYNFLMGK.[V]			0.00364669	0	1	1	3	P17654	P17654 [45-56]	0	1415.64124683	High	Not Found	High	1.4e8		2.0e8	3.65913510322571	High	0	0.0003378
High	[K].ENGGWYNFLMGK.[V]	1xDeamidated [N]		0.00537448	0	1	1	11	P17654	P17654 [45-56]	0	1416.62526283	High	Not Found	High	2.2e8		5.9e7	3.52442669868469	High	0	5.379E-05
High	[R].CQGGANAGHTIYNSEGK.[K]	1xCarbamidomethyl [C1]		2.44615E-05	0	1	3	9	A2XD35	A2XD35 [95-111]	0	1763.77657114	High	High	High	1.8e8	2.0e8		5.7030987739563	High	0	6.541E-09
High	[R].CQGGANAGHTIYNSEGK.[K]	1xDeamidated [N]; 1xCarbamidomethyl [C1]		0.000106571	0	1	3	2	A2XD35	A2XD35 [95-111]	0	1764.76058714	Not Found	Not Found	High			1.2e7	4.02114820480347	High	0	7.644E-08
High	[R].DAVAGTITYR.[D]			0.023435	0	1	1	8	Q7XUG1	Q7XUG1 [148-157]	0	1066.55274948	High	High	Not Found	3.3e8	4.1e8		3.20301294326782	High	0	0.0006412
High	[R].AEFEHHEAGVAR.[V]			0.0387804	0	1	1	2	Q9LGZ2	Q9LGZ2 [54-65]	0	1352.63418758	Not Found	Not Found	High			7.2e6	2.35158896446228	High	0	0.001498
High	[K].VDKGTVEVAGTNK.[E]			0.000414232	0	1	1	26	Q5N725	Q5N725 [104-116]	1	1317.70087011	High	High	High	4.9e10	4.7e10	1.2e8	4.23600578308105	High	0	7.385E-07
High	[K].IAQGAKPGEGGQLPGKK.[V]			0.0715288	0	1	1	8	Q69RJ0	Q69RJ0 [1058-1074]	1	1635.91767949	High	High	High	1.1e8	7.5e7	1.1e8	3.0058810710907	High	0.000158	0.005952
High	[K].GNAGGANAGGVTSTGGTGR.[R]			2.37126E-05	0	1	1	2	Q2QX45	Q2QX45 [488-506]	0	1561.73133523	High	Not Found	Not Found	1.5e7			3.96755838394165	High	0	6.179E-09
High	[R].HKEHISAYGEGNER.[R]			8.66201E-05	0	1	1	24	P14656	P14656 [277-290]	1	1626.76190712	High	High	High	1.4e9	5.7e8	6.3e6	4.36273241043091	High	0	5.67E-07
High	[R].HKEHISAYGEGNER.[R]	1xDeamidated [N12]		0.00112012	0	1	1	3	P14656	P14656 [277-290]	1	1627.74592312	Not Found	High	Not Found		2.6e7		3.68995356559753	High	0	3.881E-06
High	[R].LNPDNWENCENLKR.[I]	1xCarbamidomethyl [C9]		0.0190968	0	1	1	6	A2Z7C4	A2Z7C4 [52-65]	1	1801.82860672	High	High	High	5.5e7	6.5e7	4.9e7	2.35687208175659	High	0	0.0004529
High	[K].GTVEVAGTNK.[E]			0.0412079	0	1	1	8	Q5N725	Q5N725 [107-116]	0	975.51055033	High	High	High	1.2e8	1.6e8	1.2e8	3.31989860534668	High	0.00125	0.03522
High	[R].DSEIAMGGYQPYHLATR.[Q]			0.00174866	0	1	1	2	Q43007	Q43007 [691-707]	0	1908.89087228	High	Not Found	Not Found				3.0404679775238	High	0	8.193E-06
High	[K].HHATYVANYNK.[A]			0.00294966	0	1	1	8	Q43008	Q43008 [59-69]	0	1317.63345935	High	High	High	1.2e8	1.1e8	4.4e7	3.36950707435608	High	0	1.964E-05
High	[R].TMLEIVNQLDGFDAR.[G]			0.000633525	0	1	1	2	P0DKK0	P0DKK0 [291-305]	0	1721.85269593	High	Not Found	Not Found	1.4e7			3.70468473434448	High	0	6.235E-05
High	[R].HKEHIAAYGEGNER.[R]			0.000201579	0	1	1	12	P14654	P14654 [277-290]	1	1610.76699252	High	High	High	5.3e8	1.9e8	1.9e7	4.20714616775513	High	0	2.211E-07
High	[R].FAVAEHNR.[R]			0.0472257	0	1	1	15	A2XS65	A2XS65 [60-67]	0	943.47443969	High	High	High	7.7e7	8.9e7	2.4e7	2.66479420661926	High	0	0.002264
High	[R].VSAANSRPPNPQ.[-]			0.00127498	0	3	6	21	Q0DHF6; A2XFI3; A2Y5L9	Q0DHF6 [594-605]; A2XFI3 [595-606]; A2Y5L9 [594-605]	0	1237.62837395	High	High	High	4.0e10	4.5e10	2.3e8	4.27425193786621	High	0	7.741E-06
High	[R].VSAANSRPPNPQ.[-]	1xDeamidated [N/Q]		0.00103638	0	3	6	15	Q0DHF6; A2XFI3; A2Y5L9	Q0DHF6 [594-605]; A2XFI3 [595-606]; A2Y5L9 [594-605]	0	1238.61238995	High	High	Not Found	3.9e9	4.1e9		4.56868028640747	High	0	2.483E-05
High	[R].SHVVHDSYAPSR.[T]			0.00152838	0	1	1	5	Q653V7	Q653V7 [802-813]	0	1354.64983764	High	High	High	1.5e8	7.7e7	3.5e7	3.75477695465088	High	0	6.538E-06
High	[K].ELILNYANQLCER.[L]	1xCarbamidomethyl [C11]		0.00729034	0	1	1	2	P42211	P42211 [391-403]	0	1635.81591686	High	Not Found	Not Found	3.5e8			3.19463658332825	High	0	8.955E-05
High	[K].DAPAGEKPEPVR.[T]			0.00284472	0	1	1	12	P31674	P31674 [75-86]	0	1265.64844067	High	High	High	6.0e8	6.1e8	1.1e9	2.53717851638794	High	0	0.0001808
High	[R].YKTEEYSHTAVNK.[F]			0.000295783	0	1	1	7	Q69T31	Q69T31 [343-355]	1	1569.75436215	High	High	High	1.3e8	1.1e8	1.3e8	3.98025393486023	High	0	4.205E-07
High	[R].SAAASSMSALK.[Q]			0.0385845	0	1	1	6	Q93VT8	Q93VT8 [90-100]	0	1023.51392115	High	High	High	5.3e7		4.9e7	2.76866245269775	High	0	0.003937
High	[R].TTTDGTTASSPAPATRPAK.[G]			0.000101715	0	1	2	6	A2X0R4	A2X0R4 [161-179]	0	1830.91919544	High	High	High	7.3e7		1.1e8	3.33784699440002	High	0	3.649E-07
High	[K].EAAENTLVAYK.[S]			0.0150807	0	1	1	6	Q06967	Q06967 [149-159]	0	1208.61574358	High	High	Not Found	1.0e9	1.1e9		3.10812759399414	High	0	0.0003047
High	[R].CQGGANAGHTIYNSEGKK.[F]	1xCarbamidomethyl [C1]		0.000131117	0	1	3	13	A2XD35	A2XD35 [95-112]	1	1891.8715341	High	High	High	9.0e7	8.1e7		4.57668542861938	High	0	1.08E-07
High	[R].LDWGPHMICR.[D]	1xCarbamidomethyl [C9]		0.0207278	0	1	3	10	P17654	P17654 [147-156]	0	1284.59760829	High	Not Found	High	3.4e9		9.0e8	2.9891312122345	High	0.005476	0.1013
[truncated: 1,233 more rows]
