# Supplementary material for: Pluronic F-68 Improves Callus Proliferation of Recalcitrant Rice Cultivar via Enhanced Carbon and Nitrogen Metabolism and Nutrients Uptake
Source: Front Plant Sci. 2021 Jun 2;12:667434. doi: 10.3389/fpls.2021.667434 (PMC8207202; doi:10.3389/fpls.2021.667434)
Supplement: Data Sheet 2 — 0.10% PF-68. [file Data_Sheet_2.ZIP › 0.10% PF-68/0.10%1_310318_01_ProteinGroups.txt]

Protein FDR Confidence	Master	Accession	Description	Exp. q-value	Sum PEP Score	Coverage	# Peptides	# PSMs	# Unique Peptides	# Protein Groups	# AAs	MW [kDa]	calc. pI	Found in Sample: [S94] F94: Sample	Found in Sample: [S93] F93: Sample	Found in Sample: [S92] F92: Sample	Area: F94: Sample	Area: F93: Sample	Area: F92: Sample	emPAI	Score Sequest HT	# Peptides Sequest HT
High	IsMasterProtein	Q5N725	Fructose-bisphosphate aldolase 3, cytoplasmic OS=Oryza sativa subsp. japonica GN=FBA3 PE=2 SV=1	0	582.804593102358	81.2849162011173	30	2607	16	1	358	38.799	8.16	High	High	High	4.6e10	2.9e10	3.2e10	46414.888	7651.36182034016	30
High	IsMasterProtein	Q42971	Enolase OS=Oryza sativa subsp. japonica GN=ENO1 PE=1 SV=2	0	523.863247286176	76.2331838565022	29	1952	29	1	446	47.942	5.57	High	High	High	2.2e10	8.9e9	7.9e9	511.481	6390.73039340973	29
High	IsMasterProtein	P17784	Fructose-bisphosphate aldolase 1, cytoplasmic OS=Oryza sativa subsp. japonica GN=FBA1 PE=1 SV=2	0	411.490578400719	77.9329608938548	32	1088	18	1	358	38.839	7.33	High	High	High	7.8e9	1.5e10	2.5e9	2847.036	3062.28880929947	32
High	IsMasterProtein	Q0DHF6	Pyruvate decarboxylase 1 OS=Oryza sativa subsp. japonica GN=PDC1 PE=2 SV=1	0	392.089404556245	66.2809917355372	26	681	2	1	605	65.114	6.23	High	Not Found	Not Found	1.9e9			176.828	2291.61211228371	26
High	IsMasterProtein	Q75KR1	Pyruvate, phosphate dikinase 2 OS=Oryza sativa subsp. japonica GN=PPDK2 PE=3 SV=1	0	391.71845049017	68.3201803833146	42	566	35	1	887	96.491	5.6	High	High	High	4.8e9	4.6e9	1.6e9	16.27	1587.19869971275	42
High	IsMasterProtein	A2Y5L9	Pyruvate decarboxylase 1 OS=Oryza sativa subsp. indica GN=PDC1 PE=2 SV=1	0	391.277928197032	66.2809917355372	26	681	2	1	605	65.103	6.3	High	Not Found	High	8.5e8			176.828	2288.5867972374	26
High	IsMasterProtein	Q6K5G8	Glyceraldehyde-3-phosphate dehydrogenase 3, cytosolic OS=Oryza sativa subsp. japonica GN=GAPC3 PE=2 SV=1	0	364.701180338471	84.2729970326409	28	2375	12	1	337	36.545	7.88	High	High	High	3.8e10	1.8e10	2.2e10	420.697	6993.32007396221	28
High	IsMasterProtein	A2XFI3	Pyruvate decarboxylase 2 OS=Oryza sativa subsp. indica GN=PDC2 PE=2 SV=2	0	351.86588458314	59.2409240924092	25	391	21	1	606	64.805	5.91	High	High	High	9.4e9	7.6e9	7.2e9	202.092	1179.03933906555	25
High	IsMasterProtein	A2YQT7	Glyceraldehyde-3-phosphate dehydrogenase, cytosolic OS=Oryza sativa subsp. indica GN=GAPC PE=2 SV=1	0	305.519481884501	78.9317507418398	22	1793	12	1	337	36.39	7.11	High	High	High	5.9e9	1.6e9	8.4e9	186.382	5526.16275167465	22
High	IsMasterProtein	Q2QLY5	5-methyltetrahydropteroyltriglutamate--homocysteine methyltransferase 1 OS=Oryza sativa subsp. japonica GN=Os12g0623900 PE=2 SV=1	0	284.049125665234	43.733681462141	26	319	5	1	766	84.531	6.3	High	Not Found	High	1.5e9		4.1e8	8.067	1058.32421565056	26
High	IsMasterProtein	P14717	Phenylalanine ammonia-lyase OS=Oryza sativa subsp. japonica GN=PAL PE=1 SV=2	0	283.284538412736	69.3295292439372	34	266	34	1	701	75.451	6.49	High	High	High	3.7e9	2.5e9	1.1e9	23.041	733.476353526115	34
High	IsMasterProtein	Q2QLY4	5-methyltetrahydropteroyltriglutamate--homocysteine methyltransferase 2 OS=Oryza sativa subsp. japonica GN=Os12g0624000 PE=2 SV=1	0	275.767396066885	45.4308093994778	26	329	5	1	766	84.612	6.3	High	High	High	1.6e9	1.3e8	1.7e8	8.067	1058.04524898529	26
High	IsMasterProtein	P17654	Alpha-amylase OS=Oryza sativa subsp. japonica GN=AMY1.1 PE=1 SV=2	0	269.789586220494	58.9861751152074	18	382	16	1	434	48.426	5.27	High	High	High	1.4e10	2.8e9	1.1e10	109.069	1063.51352727413	18
High	IsMasterProtein	Q7FAH2	Glyceraldehyde-3-phosphate dehydrogenase 2, cytosolic OS=Oryza sativa subsp. japonica GN=GAPC2 PE=1 SV=1	0	257.22536396884	81.8991097922849	25	1113	8	1	337	36.75	6.81	High	High	High	6.3e9	3.2e9	6.5e7	132.352	2822.30710291862	25
High	IsMasterProtein	Q2R8Z5	Alcohol dehydrogenase 1 OS=Oryza sativa subsp. japonica GN=ADH1 PE=2 SV=2	0	253.485703012662	60.9498680738786	17	1042	15	1	379	40.958	6.65	High	High	High	9.3e9	6.5e9	3.7e9	122.285	3537.63436436653	17
High	IsMasterProtein	Q6AVA8	Pyruvate, phosphate dikinase 1, chloroplastic OS=Oryza sativa subsp. japonica GN=PPDK1 PE=1 SV=1	0	225.768584526648	52.375923970433	33	241	26	1	947	102.722	6.37	High	High	High	1.3e9	8.6e8	5.1e8	4.729	664.936634063721	33
High	IsMasterProtein	Q6YZX6	Putative aconitate hydratase, cytoplasmic OS=Oryza sativa subsp. japonica GN=Os08g0191100 PE=3 SV=1	0	215.855517234118	48.4409799554566	29	215	29	1	898	98.021	6.01	High	High	High	1.2e9	1.0e9	1.1e9	5.661	608.738220572472	29
High	IsMasterProtein	Q7XDC8	Malate dehydrogenase, cytoplasmic OS=Oryza sativa subsp. japonica GN=Os10g0478200 PE=1 SV=3	0	212.576792976474	62.3493975903614	14	196	14	1	332	35.546	6.09	High	High	High	3.9e9	4.1e9	2.6e9	76.426	660.224328041077	14
High	IsMasterProtein	P31924	Sucrose synthase 1 OS=Oryza sativa subsp. japonica GN=SUS1 PE=1 SV=1	0	209.224756956293	42.156862745098	25	205	22	1	816	92.849	6.38	High	High	High	2.0e9	2.1e9	3.2e8	9	536.896416783333	25
High	IsMasterProtein	B8BJ39	Pyruvate kinase 1, cytosolic OS=Oryza sativa subsp. indica GN=OsI_35105 PE=3 SV=1	0	208.183963449833	61.100569259962	22	406	5	1	527	57.284	6.76	High	High	High	1.6e9	1.7e9	1.6e8	11.115	1078.58242404461	22
High	IsMasterProtein	Q2QXR8	Pyruvate kinase 2, cytosolic OS=Oryza sativa subsp. japonica GN=Os12g0145700 PE=2 SV=1	0	207.968443133858	61.100569259962	22	262	5	1	527	57.406	6.76	High	High	High	1.0e9	1.2e9	3.4e7	10.365	820.777361989021	22
High	IsMasterProtein	O64937	Elongation factor 1-alpha OS=Oryza sativa subsp. japonica GN=REFA1 PE=2 SV=2	0	202.143101495601	55.0335570469799	17	561	17	1	447	49.262	9.06	High	High	High	1.5e10	1.7e10	1.6e9	19.434	1885.02408587933	17
High	IsMasterProtein	P48494	Triosephosphate isomerase, cytosolic OS=Oryza sativa subsp. japonica GN=TPI PE=1 SV=3	0	199.043871481207	82.6086956521739	15	799	15	1	253	27.046	5.49	High	High	High	1.0e10	1.0e10	5.5e9	226.585	2362.42341852188	15
High	IsMasterProtein	Q0JMY8	Salt stress-induced protein OS=Oryza sativa subsp. japonica GN=SALT PE=2 SV=1	0	192.869835090916	84.1379310344828	10	394	10	1	145	15.163	5.15	High	High	High	2.2e10	9.2e9	1.6e10	1777.279	1173.25831103325	10
High	IsMasterProtein	P30298	Sucrose synthase 2 OS=Oryza sativa subsp. japonica GN=SUS2 PE=1 SV=2	0	186.316955632786	50.2475247524753	30	174	27	1	808	92.071	6.39	High	High	High	2.0e9	1.9e9	1.1e9	9	468.698869943619	30
High	IsMasterProtein	P14656	Glutamine synthetase cytosolic isozyme 1-1 OS=Oryza sativa subsp. japonica GN=GLN1-1 PE=1 SV=1	0	175.382690932175	51.123595505618	15	203	13	1	356	39.176	5.73	High	High	High	3.4e9	3.9e9	1.1e9	132.352	643.713514208794	15
High	IsMasterProtein	P27934	Alpha-amylase isozyme 3E OS=Oryza sativa subsp. japonica GN=AMY1.4 PE=2 SV=1	0	169.448605810955	67.7345537757437	18	155	16	1	437	48.677	5.63	High	High	High	5.7e9	3.7e8	1.2e9	37.986	418.784260630608	18
High	IsMasterProtein	P42862	Glucose-6-phosphate isomerase, cytosolic A OS=Oryza sativa subsp. japonica GN=Os03g0776000 PE=2 SV=2	0	169.258779118587	55.7319223985891	21	232	6	1	567	62.484	7.28	High	High	High	1.2e9	7.2e8	4.7e8	7.83	652.471833467484	21
High	IsMasterProtein	Q01859	ATP synthase subunit beta, mitochondrial OS=Oryza sativa subsp. japonica GN=ATPB PE=1 SV=2	0	167.679375048006	50.9057971014493	17	144	17	1	552	58.898	6.37	High	High	High	1.8e9	4.9e8	3.3e8	6.565	403.028027176857	17
High	IsMasterProtein	Q8H8T0	UDP-arabinopyranose mutase 1 OS=Oryza sativa subsp. japonica GN=UAM1 PE=1 SV=1	0	164.898068826056	64.010989010989	18	231	18	1	364	41.322	6.19	High	High	High	2.6e9	3.2e9	8.3e8	22.714	718.352322101593	18
High	IsMasterProtein	P37833	Aspartate aminotransferase, cytoplasmic OS=Oryza sativa subsp. japonica GN=Os01g0760600 PE=2 SV=1	0	158.223110344309	73.2186732186732	21	142	21	1	407	44.479	7.94	High	High	High	4.1e9	3.2e9	1.0e9	13.251	441.128851294518	21
High	IsMasterProtein	A2XMV1	Glutamate dehydrogenase 1, mitochondrial OS=Oryza sativa subsp. indica GN=GDH1 PE=3 SV=2	0	156.222142630809	55.7177615571776	17	148	14	1	411	44.314	6.61	High	High	High	2.8e9	2.0e9	2.5e9	12.043	474.908783793449	17
High	IsMasterProtein	Q0JKD0	Glutamate synthase 1 [NADH], chloroplastic OS=Oryza sativa subsp. japonica GN=Os01g0681900 PE=2 SV=1	0	155.399033979332	23.5809875403784	31	108	31	1	2167	236.745	7.09	High	High	High	7.1e8	7.3e8	3.5e8	0.97	279.40356361866	31
High	IsMasterProtein	Q6Z7B0	Heat shock 70 kDa protein BIP1 OS=Oryza sativa subsp. japonica GN=BIP1 PE=1 SV=1	0	153.625076904061	47.218045112782	26	113	23	1	665	73.345	5.19	High	High	High	6.9e9	9.8e8	1.5e9	6.943	349.009447574615	26
High	IsMasterProtein	Q9LI00	6-phosphogluconate dehydrogenase, decarboxylating 1 OS=Oryza sativa subsp. japonica GN=G6PGH1 PE=2 SV=1	0	149.984162537652	56.875	19	137	17	1	480	52.688	6.18	High	High	High	1.9e9	1.4e9	6.6e8	13.874	396.904476881027	19
High	IsMasterProtein	P42863	Glucose-6-phosphate isomerase, cytosolic B OS=Oryza sativa subsp. japonica GN=Os06g0256500 PE=2 SV=2	0	146.002714149767	49.7354497354497	20	225	5	1	567	62.329	6.93	High	High	Not Found	4.6e8	1.3e8		5.158	652.018425107002	20
High	IsMasterProtein	Q07078	Heat shock protein 81-3 OS=Oryza sativa subsp. japonica GN=HSP81-3 PE=1 SV=2	0	139.380421316489	27.6108726752504	19	118	3	1	699	80.134	5.06	High	High	High	1.8e8	1.9e8	6.8e7	3.642	344.098572015762	19
High	IsMasterProtein	P27933	Alpha-amylase isozyme 3D OS=Oryza sativa subsp. japonica GN=AMY1.3 PE=2 SV=2	0	136.979321395245	49.5412844036697	17	134	15	1	436	47.97	6.29	High	High	High	2.5e9	2.3e9	1.5e9	12.043	388.595044136047	17
High	IsMasterProtein	A2YH64	Catalase isozyme B OS=Oryza sativa subsp. indica GN=CATB PE=2 SV=2	0	134.560788794789	51.4227642276423	17	120	15	1	492	56.551	7.05	High	High	High	1.8e9	1.8e9	1.1e9	7.62	316.445848345757	17
High	IsMasterProtein	Q0J4P2	Heat shock protein 81-1 OS=Oryza sativa subsp. japonica GN=HSP81-1 PE=3 SV=2	0	132.058708064468	27.8969957081545	18	111	2	1	699	80.144	5.07	High	Not Found	High	2.8e8			3.41	322.903450131416	18
High	IsMasterProtein	Q75GX9	63 kDa globulin-like protein OS=Oryza sativa subsp. japonica GN=Os03g0663800 PE=1 SV=1	0	127.56804794467	37.0106761565836	17	78	17	1	562	63.389	8.13	High	High	High	2.4e9	2.3e9	1.2e9	4.817	176.085111618042	17
High	IsMasterProtein	P48642	Glutathione reductase, cytosolic OS=Oryza sativa subsp. japonica GN=GRC2 PE=2 SV=2	0	125.875143382764	52.0161290322581	16	98	16	1	496	53.473	6.67	High	High	High	2.3e9	2.3e9	4.5e8	5.898	276.232969999313	16
High	IsMasterProtein	P35683	Eukaryotic initiation factor 4A-1 OS=Oryza sativa subsp. japonica GN=Os06g0701100 PE=2 SV=2	0	124.902472319838	49.0338164251208	17	132	5	1	414	47.058	5.57	High	High	High	3.4e8	3.0e8	2.0e8	7.377	389.235334515572	17
High	IsMasterProtein	Q10DV7	Actin-1 OS=Oryza sativa subsp. japonica GN=ACT1 PE=2 SV=1	0	124.642386863603	50.132625994695	13	91	2	1	377	41.786	5.49	High	High	High	2.6e9	1.2e9	3.3e9	6.499	268.129392385483	13
High	IsMasterProtein	Q53LQ0	Protein disulfide isomerase-like 1-1 OS=Oryza sativa subsp. japonica GN=PDIL1-1 PE=2 SV=1	0	124.40942019392	46.875	23	135	23	1	512	56.819	5.12	High	High	High	1.9e9	2.6e9	7.4e8	5.158	377.14413523674	23
High	IsMasterProtein	Q6K669	Leucine aminopeptidase 2, chloroplastic OS=Oryza sativa subsp. japonica GN=Os02g0794700 PE=2 SV=1	0	122.697454937542	44.4816053511706	16	185	16	1	598	61.78	8.1	High	High	High	1.9e9	1.8e9	5.0e8	3.977	517.878549695015	16
High	IsMasterProtein	Q7XTE8	14-3-3-like protein GF14-B OS=Oryza sativa subsp. japonica GN=GF14B PE=1 SV=2	0	121.102395368901	58.3969465648855	16	126	3	1	262	29.845	4.81	High	High	High	1.5e9	2.7e9	4.5e8	14.849	395.851566791534	16
High	IsMasterProtein	Q0ITW7	Alcohol dehydrogenase 2 OS=Oryza sativa subsp. japonica GN=ADH2 PE=2 SV=2	0	120.216169782283	51.9788918205805	13	135	11	1	379	41.18	6.46	High	High	High	6.1e9	2.6e9	2.4e9	17.738	396.562297940254	13
High	IsMasterProtein	Q40665	Tubulin beta-3 chain OS=Oryza sativa subsp. japonica GN=TUBB3 PE=2 SV=2	0	118.343706786419	55.6053811659193	16	105	1	1	446	50.089	4.83	High	Not Found	Not Found	1.7e8			7.254	329.753133058548	16
High	IsMasterProtein	Q0E4K1	Catalase isozyme A OS=Oryza sativa subsp. japonica GN=CATA PE=2 SV=1	0	117.399236057028	43.6991869918699	15	106	13	1	492	56.662	7.01	High	High	High	9.5e8	1.1e9	4.9e8	5.723	256.010229468346	15
High	IsMasterProtein	Q2R2W2	14-3-3-like protein GF14-D OS=Oryza sativa subsp. japonica GN=GF14D PE=1 SV=1	0	116.423053730359	59.622641509434	14	97	9	1	265	29.244	4.91	High	High	High	2.9e9	1.0e9	7.7e8	10.22	316.780826926231	14
High	IsMasterProtein	Q06967	14-3-3-like protein GF14-F OS=Oryza sativa subsp. japonica GN=GF14F PE=1 SV=2	0	115.370070098508	63.8461538461538	17	103	10	1	260	29.16	4.88	High	High	High	2.2e9	1.4e9	4.1e8	14.505	289.474236011505	17
High	IsMasterProtein	P46265	Tubulin beta-5 chain OS=Oryza sativa subsp. japonica GN=TUBB5 PE=1 SV=1	0	113.719992902202	55.4809843400447	16	101	1	1	447	50.073	4.83	Not Found	Not Found	High			1.7e8	6.499	324.035804986954	16
High	IsMasterProtein	Q6Z2Z4	Eukaryotic initiation factor 4A-3 OS=Oryza sativa subsp. japonica GN=Os02g0146600 PE=1 SV=1	0	113.651323565879	46.1352657004831	16	114	4	1	414	47.108	5.67	High	High	High	2.2e8	1.8e8	7.5e7	6.667	307.677451133728	16
High	IsMasterProtein	Q6K9N6	Succinate--CoA ligase [ADP-forming] subunit beta, mitochondrial OS=Oryza sativa subsp. japonica GN=Os02g0621700 PE=1 SV=1	0	109.313914756577	46.4454976303318	14	58	14	1	422	45.063	6.32	High	High	High	1.3e9	5.6e8	1.1e9	2.594	199.33470749855	14
High	IsMasterProtein	P49027	Guanine nucleotide-binding protein subunit beta-like protein A OS=Oryza sativa subsp. japonica GN=RACK1A PE=1 SV=1	0	106.967318986468	45.8083832335329	9	79	9	1	334	36.209	6.44	High	High	High	1.8e9	1.3e9	3.5e8	5.158	241.248186826706	9
High	IsMasterProtein	Q9SXP2	Formate dehydrogenase 1, mitochondrial OS=Oryza sativa subsp. japonica GN=Os06g0486800 PE=1 SV=2	0	104.741400176599	45.7446808510638	15	91	15	1	376	41.315	7.17	High	High	High	1.5e9	1.6e9	8.1e8	10.007	231.682350873947	15
High	IsMasterProtein	A3C6D7	Actin-2 OS=Oryza sativa subsp. japonica GN=ACT2 PE=2 SV=1	0	104.351011588698	48.8063660477454	13	78	3	1	377	41.653	5.49	High	High	High	6.5e8	7.8e8	3.9e8	5.19	221.010690569878	13
High	IsMasterProtein	Q6EUP4	14-3-3-like protein GF14-E OS=Oryza sativa subsp. japonica GN=GF14E PE=2 SV=1	0	104.143237017071	52.2900763358779	15	117	2	1	262	29.674	4.77	High	Not Found	High	4.3e8		9.5e8	10.22	356.539531469345	15
High	IsMasterProtein	B3VMC0	Betaine aldehyde dehydrogenase 2 OS=Oryza sativa subsp. indica GN=BADH2 PE=2 SV=1	0	101.006746680868	39.5626242544732	12	48	11	1	503	54.648	5.45	High	High	High	6.7e8	3.5e8	6.2e8	3.786	156.54472386837	12
High	IsMasterProtein	Q9LSU1	Proteasome subunit alpha type-5 OS=Oryza sativa subsp. japonica GN=PAE1 PE=2 SV=1	0	97.1022821698086	59.4936708860759	11	92	11	1	237	25.977	4.75	High	High	High	1.7e9	1.5e9	6.3e7	14.849	322.263819217682	11
High	IsMasterProtein	Q0J8G4	Fructokinase-2 OS=Oryza sativa subsp. japonica GN=FRK2 PE=1 SV=1	0	96.379934822696	62.202380952381	17	99	17	1	336	35.494	5.17	High	High	High	8.7e8	1.1e9	7.7e8	9	294.565766096115	17
High	IsMasterProtein	Q6ZD89	Flavone 3'-O-methyltransferase 1 OS=Oryza sativa subsp. japonica GN=COMT PE=1 SV=1	0	96.0548255039387	46.4673913043478	11	73	11	1	368	39.724	5.66	High	High	High	1.0e9	8.7e8	6.8e8	4.926	218.999866843224	11
High	IsMasterProtein	Q7G764	Probable NAD(P)H-dependent oxidoreductase 1 OS=Oryza sativa subsp. japonica GN=Os10g0113000 PE=1 SV=1	0	95.8864983910992	62.6168224299065	15	79	15	1	321	35.69	5.45	High	High	High	2.7e9	2.7e9	1.6e9	8.006	225.554693222046	15
High	IsMasterProtein	Q10G56	Ornithine aminotransferase, mitochondrial OS=Oryza sativa subsp. japonica GN=OAT PE=2 SV=1	0	93.3317321787364	37.6321353065539	11	70	11	1	473	51.409	7.61	High	High	High	1.0e9	1.2e9	6.8e8	3.642	224.108696579933	11
High	IsMasterProtein	P45960	Tubulin beta-4 chain OS=Oryza sativa subsp. japonica GN=TUBB4 PE=2 SV=1	0	92.8735379569487	47.2035794183445	14	82	2	1	447	50.257	4.86	High	High	High	9.6e7	3.0e8	4.0e7	4.623	246.919138431549	14
High	IsMasterProtein	Q9SLY8	Calreticulin OS=Oryza sativa subsp. japonica GN=Os07g0246200 PE=1 SV=2	0	90.7826646180568	51.4150943396226	13	66	13	1	424	48.279	4.63	High	High	High	1.1e9	9.3e8	8.7e7	3.52	196.856722593308	13
High	IsMasterProtein	P14654	Glutamine synthetase cytosolic isozyme 1-2 OS=Oryza sativa subsp. japonica GN=GLN1-2 PE=1 SV=1	0	90.7323038004124	39.4957983193277	8	83	6	1	357	39.234	6.07	High	High	High	8.3e8	8.2e8	5.8e8	9	256.65433049202	8
High	IsMasterProtein	Q9XEA8	Cysteine synthase OS=Oryza sativa subsp. japonica GN=RCS3 PE=2 SV=1	0	90.5275130054001	64	13	86	11	1	325	34.285	5.41	High	High	High	1.4e9	8.0e8	3.0e8	6.079	280.609752893448	13
High	IsMasterProtein	Q93XI4	N-carbamoylputrescine amidase OS=Oryza sativa subsp. japonica GN=CPA PE=2 SV=1	0	88.1029142230638	54.1528239202658	9	66	9	1	301	33.442	5.44	High	High	High	1.2e9	7.6e8	3.0e8	9	204.567074537277	9
High	IsMasterProtein	P0C542	Actin-7 OS=Oryza sativa subsp. indica GN=ACT7 PE=3 SV=1	0	87.3768291598757	42.0212765957447	11	59	3	1	376	41.588	5.39	High	Not Found	High	2.5e8		5.5e7	3.642	165.198694944382	11
High	IsMasterProtein	A2XNS1	Actin-3 OS=Oryza sativa subsp. indica GN=ACT3 PE=3 SV=2	0	86.8747996092739	50.132625994695	13	72	2	1	377	41.679	5.49	High	High	Not Found	7.9e7	7.2e7		4.109	196.557691335678	13
High	IsMasterProtein	Q7Y0F2	Probable nucleoredoxin 1-2 OS=Oryza sativa subsp. japonica GN=Os03g0405900 PE=2 SV=1	0	86.200499365867	29.776247848537	12	78	9	1	581	64.381	4.93	High	High	High	1.1e9	3.3e8	6.2e8	2.282	231.482117414474	12
High	IsMasterProtein	Q9XEA6	Cysteine synthase OS=Oryza sativa subsp. japonica GN=RCS1 PE=2 SV=2	0	85.9809050699887	56.0747663551402	11	57	9	1	321	33.817	5.43	High	High	High	1.2e9	1.5e8	7.3e8	4.78	169.090757369995	11
High	IsMasterProtein	Q10LP5	Sucrose synthase 4 OS=Oryza sativa subsp. japonica GN=SUS4 PE=2 SV=1	0	85.4072542985964	27.3176761433869	18	77	18	1	809	92.159	6.54	High	High	High	8.1e8	1.0e9	3.2e8	2.241	177.571140050888	18
High	IsMasterProtein	Q6ZKC0	14-3-3-like protein GF14-C OS=Oryza sativa subsp. japonica GN=GF14C PE=1 SV=1	0	82.695320702759	59.375	13	84	5	1	256	28.808	4.84	High	High	High	1.2e9	1.2e9	1.1e9	6.943	248.936903595924	13
High	IsMasterProtein	Q10N21	L-ascorbate peroxidase 1, cytosolic OS=Oryza sativa subsp. japonica GN=APX1 PE=1 SV=1	0	78.5724890490966	49.2	8	63	8	1	250	27.139	5.66	High	High	High	1.4e9	1.9e8	6.3e8	3.833	202.034792780876	8
High	IsMasterProtein	Q6Z0I4	Enoyl-[acyl-carrier-protein] reductase [NADH] 1, chloroplastic OS=Oryza sativa subsp. japonica GN=Os08g0327400 PE=2 SV=1	0	77.2546885899219	45.8666666666667	9	55	5	1	375	39.106	8.68	High	High	High	3.3e8	2.9e8	2.7e7	5.31	177.423900008202	9
High	IsMasterProtein	Q6ZDY8	Succinate dehydrogenase [ubiquinone] flavoprotein subunit, mitochondrial OS=Oryza sativa subsp. japonica GN=SDH1 PE=1 SV=1	0	76.2819192039953	26.8253968253968	10	65	10	1	630	68.81	7.08	High	High	High	1.6e9	1.6e9	4.1e8	1.297	201.556772351265	10
High	IsMasterProtein	Q01K11	Gamma-aminobutyrate transaminase 1, mitochondrial OS=Oryza sativa subsp. indica GN=OsI_17385 PE=3 SV=1	0	75.8659058065928	41.6666666666667	13	51	13	1	516	56.335	6.8	High	High	High	7.9e8	5.0e8	6.9e7	3.047	155.840695738792	13
High	IsMasterProtein	Q6Z1J6	Obg-like ATPase 1 OS=Oryza sativa subsp. japonica GN=YchF1 PE=1 SV=1	0	75.2950926607542	36.8020304568528	11	39	11	1	394	44.305	6.76	High	High	High	8.3e8	9.7e8	2.3e8	3.924	99.8159061670303	11
High	IsMasterProtein	Q93VT8	ATP-citrate synthase beta chain protein 1 OS=Oryza sativa subsp. japonica GN=ACLB-1 PE=2 SV=1	0	75.1914600524883	34.2105263157895	15	87	15	1	608	66.028	7.68	High	High	High	8.5e8	9.5e8	5.0e8	1.707	256.230614066124	15
High	IsMasterProtein	Q69TY4	Peroxiredoxin-2E-1, chloroplastic OS=Oryza sativa subsp. japonica GN=PRXIIE-1 PE=2 SV=1	0	74.9981317371138	55.6034482758621	8	36	8	1	232	23.674	8.79	High	High	High	5.7e8	3.5e8	5.8e8	4.412	133.890860080719	8
High	IsMasterProtein	A2XD35	Adenylosuccinate synthetase, chloroplastic OS=Oryza sativa subsp. indica GN=PURA PE=3 SV=2	0	74.6776267018779	27.3100616016427	9	47	9	1	487	51.976	6.84	High	High	High	5.1e8	5.5e8	8.6e7	1.593	140.81373667717	9
High	IsMasterProtein	Q7Y0E8	Probable nucleoredoxin 1-1 OS=Oryza sativa subsp. japonica GN=Os03g0405500 PE=2 SV=1	0	74.6672151319995	25.4833040421793	9	55	6	1	569	63.249	5.06	High	High	High	9.2e8	9.3e7	8.6e7	1.626	164.623250484467	9
High	IsMasterProtein	Q0JA75	Cinnamyl alcohol dehydrogenase 7 OS=Oryza sativa subsp. japonica GN=CAD7 PE=1 SV=1	0	73.8629660830687	32.4538258575198	7	37	7	1	379	39.541	7.27	High	High	High	1.1e9	1.0e9	2.8e8	3.642	103.347755670547	7
High	IsMasterProtein	Q6ZL94	Succinate--CoA ligase [ADP-forming] subunit alpha, mitochondrial OS=Oryza sativa subsp. japonica GN=Os07g0577700 PE=1 SV=1	0	73.5116579585071	38.9728096676737	7	68	7	1	331	34.225	8.22	High	High	High	1.4e9	9.5e8	5.9e8	5.661	221.074870586395	7
High	IsMasterProtein	P49199	40S ribosomal protein S8 OS=Oryza sativa subsp. japonica GN=RPS8 PE=2 SV=2	0	72.3838700070237	49.5454545454545	11	48	11	1	220	24.814	10.4	High	High	High	1.6e9	3.9e8	3.1e8	9	163.924507379532	11
High	IsMasterProtein	Q6ZFT5	Ribose-phosphate pyrophosphokinase 4 OS=Oryza sativa subsp. japonica GN=Os02g0714600 PE=2 SV=1	0	70.7309179355554	41.2307692307692	8	80	8	1	325	36.126	6.79	High	High	High	8.6e8	4.7e7	4.3e8	5.158	220.60141313076	8
High	IsMasterProtein	Q852M2	Probable aldehyde oxidase 3 OS=Oryza sativa subsp. japonica GN=Os03g0790700 PE=2 SV=1	0	70.1839570998482	18.2890855457227	18	67	18	1	1356	145.245	6.49	High	High	High	5.5e8	6.3e8	1.8e8	0.806	185.934451341629	18
High	IsMasterProtein	P35681	Translationally-controlled tumor protein homolog OS=Oryza sativa subsp. japonica GN=TCTP PE=1 SV=1	0	69.6358187168889	47.6190476190476	6	70	6	1	168	18.934	4.68	High	High	High	1.4e9	5.2e8	1.5e8	26.826	252.724852323532	6
High	IsMasterProtein	Q653V7	Probable alpha-glucosidase Os06g0675700 OS=Oryza sativa subsp. japonica GN=Os06g0675700 PE=1 SV=1	0	69.2201084992152	18.0790960451977	8	54	8	1	885	96.275	8.59	High	High	High	5.7e8	6.1e8	4.0e8	1.047	150.846405029297	8
High	IsMasterProtein	P35684	60S ribosomal protein L3 OS=Oryza sativa subsp. japonica GN=RPL3 PE=2 SV=2	0	68.7494653514911	24.9357326478149	11	49	11	1	389	44.436	10.08	High	High	High	1.4e9	9.4e8	4.3e8	3.365	150.245257616043	11
High	IsMasterProtein	Q10J94	Cysteine proteinase inhibitor 8 OS=Oryza sativa subsp. japonica GN=Os03g0429000 PE=2 SV=1	0	68.1598824654792	69.1056910569106	5	43	5	1	123	12.871	8.69	High	High	High	2.2e9	2.1e9	8.9e5	67.129	146.05383169651	5
High	IsMasterProtein	P0C5D0	1-Cys peroxiredoxin B OS=Oryza sativa subsp. indica GN=OsI_026085 PE=3 SV=1	0	67.441836360871	59.0909090909091	11	73	10	1	220	24.189	5.67	High	High	High	2.4e9	2.0e9	1.2e9	15.379	171.779833555222	11
High	IsMasterProtein	P52428	Proteasome subunit alpha type-1 OS=Oryza sativa subsp. japonica GN=PAF1 PE=2 SV=1	0	67.0271350409503	42.962962962963	9	33	9	1	270	29.612	5.54	High	High	High	1.3e9	1.2e9	9.4e8	5.494	110.550804615021	9
High	IsMasterProtein	Q69TH8	Putative 12-oxophytodienoate reductase 4 OS=Oryza sativa subsp. japonica GN=OPR4 PE=2 SV=1	0	65.3641498969369	62.6315789473684	13	66	12	1	380	42.405	6.34	High	High	High	7.5e8	8.5e8	3.4e7	3.489	183.316257238388	13
High	IsMasterProtein	P49398	40S ribosomal protein S4 OS=Oryza sativa subsp. japonica GN=RPS4 PE=2 SV=3	0	64.5015719731772	44.9056603773585	11	59	11	1	265	29.846	10.13	High	High	High	1.5e9	6.4e8	1.1e8	5.449	148.125648021698	11
High	IsMasterProtein	Q43007	Phospholipase D alpha 1 OS=Oryza sativa subsp. japonica GN=PLD1 PE=1 SV=2	0	63.9215689795876	23.7684729064039	13	42	13	1	812	92.161	5.96	High	High	High	6.2e8	5.7e8	1.6e8	0.995	117.890220403671	13
High	IsMasterProtein	Q53M52	Tubulin alpha-2 chain OS=Oryza sativa subsp. japonica GN=TUBA PE=2 SV=1	0	63.7795060072026	26.8292682926829	8	57	4	1	451	49.705	4.96	High	Not Found	High	6.8e8		3.9e8	2.481	146.716372609138	8
High	IsMasterProtein	Q6Z6L4	Aminopeptidase M1-A OS=Oryza sativa subsp. japonica GN=Os02g0218200 PE=2 SV=1	0	63.5959661025601	21.0706150341686	13	60	13	1	878	98.391	5.2	High	High	High	4.0e8	3.4e8	6.9e8	0.814	171.330219745636	13
High	IsMasterProtein	Q9AUV6	UDP-glucose 6-dehydrogenase 3 OS=Oryza sativa subsp. japonica GN=UGD3 PE=2 SV=1	0	62.5188388199889	31.4583333333333	9	33	9	1	480	52.865	6.13	High	Not Found	High	7.2e8		4.3e8	1.154	101.726089477539	9
High	IsMasterProtein	Q43008	Superoxide dismutase [Mn], mitochondrial OS=Oryza sativa subsp. japonica GN=SODA PE=2 SV=2	0	62.3907978155265	46.7532467532467	8	60	8	1	231	24.982	7.02	High	High	High	3.9e9	4.0e9	4.4e7	9	175.506384134293	8
High	IsMasterProtein	O04226	Delta-1-pyrroline-5-carboxylate synthase 1 OS=Oryza sativa subsp. japonica GN=P5CS1 PE=2 SV=2	0	62.284548484393	19.9720670391061	10	37	10	1	716	77.697	6.84	High	High	High	7.8e8	4.7e8	2.5e8	0.758	117.060926198959	10
High	IsMasterProtein	Q9LGQ6	Acyl transferase 9 OS=Oryza sativa subsp. japonica GN=AT9 PE=2 SV=1	0	61.3131910713646	50.1193317422434	15	48	15	1	419	46.136	5.92	High	High	High	9.7e8	1.0e9	3.8e8	2.914	121.26383471489	15
High	IsMasterProtein	O04985	Non-symbiotic hemoglobin 2 OS=Oryza sativa subsp. japonica GN=HB2 PE=2 SV=1	0	60.8701505204348	62.1301775147929	9	99	6	1	169	18.604	8.94	High	High	High	1.0e10	1.2e9	6.7e9	9	351.506919980049	9
High	IsMasterProtein	P49397	40S ribosomal protein S3a OS=Oryza sativa subsp. japonica GN=RPS3A PE=2 SV=2	0	59.6770650007003	48.4732824427481	12	51	12	1	262	29.709	9.8	High	High	High	2.0e9	1.9e9	1.0e9	4.275	147.527032136917	12
High	IsMasterProtein	Q7XJ02	Probable L-ascorbate peroxidase 7, chloroplastic OS=Oryza sativa subsp. japonica GN=APX7 PE=2 SV=1	0	58.8137478204743	33.7047353760446	8	71	7	1	359	38.302	8.65	High	High	High	9.2e8	1.0e9	2.7e8	1.649	241.197310447693	8
High	IsMasterProtein	Q84J55	14-3-3-like protein GF14-A OS=Oryza sativa subsp. japonica GN=GF14A PE=2 SV=1	0	58.7745119590807	42.0454545454545	10	56	3	1	264	28.982	4.94	High	High	Not Found	2.1e8	5.2e8		3.467	172.325387954712	10
High	IsMasterProtein	Q75HE6	Probable methylenetetrahydrofolate reductase OS=Oryza sativa subsp. japonica GN=Os03g0815200 PE=2 SV=1	0	57.9649950798064	34.8484848484849	13	47	13	1	594	66.388	5.57	High	High	High	7.1e8	4.5e8	1.4e8	1.572	118.453827857971	13
High	IsMasterProtein	Q0JMH0	2-hydroxyacyl-CoA lyase OS=Oryza sativa subsp. japonica GN=Os01g0505400 PE=3 SV=3	0	57.485907044584	30.3292894280763	11	38	11	1	577	60.787	6.35	High	High	High	3.1e8	2.8e8	2.5e8	1.512	103.601808786392	11
High	IsMasterProtein	Q10MQ2	Probable LL-diaminopimelate aminotransferase, chloroplastic OS=Oryza sativa subsp. japonica GN=AGD2 PE=2 SV=1	0	55.4178359607897	17.4568965517241	6	24	6	1	464	49.826	8.41	High	High	High	3.1e8	2.7e8	7.6e7	1.212	84.4115123748779	6
High	IsMasterProtein	Q9FWK4	Cyanate hydratase OS=Oryza sativa subsp. japonica GN=CYN PE=2 SV=2	0	55.1625071530164	67.2619047619048	8	62	8	1	168	18.596	5.88	High	High	High	8.2e8	7.8e8	9.2e7	7.254	164.025812625885	8
High	IsMasterProtein	Q84QK0	12-oxophytodienoate reductase 1 OS=Oryza sativa subsp. japonica GN=OPR1 PE=2 SV=1	0	54.7526348838392	41.0526315789474	8	41	7	1	380	42.438	6.2	High	High	High	2.6e8	1.7e8	1.2e8	2.008	120.716940879822	8
High	IsMasterProtein	Q7XUG1	Malate synthase OS=Oryza sativa subsp. japonica GN=MS PE=2 SV=1	0	54.0788089887208	23.8095238095238	10	45	10	1	567	62.6	7.14	High	High	High	7.5e8	5.0e8	4.6e7	1.581	119.077092409134	10
High	IsMasterProtein	Q2R480	6-phosphogluconate dehydrogenase, decarboxylating 2, chloroplastic OS=Oryza sativa subsp. japonica GN=G6PGH2 PE=2 SV=1	0	53.238611792622	29.5275590551181	9	50	7	1	508	54.266	6.47	High	High	High	2.1e8	2.5e8	7.7e7	1.471	148.164705276489	9
High	IsMasterProtein	P27937	Alpha-amylase isozyme 3B OS=Oryza sativa subsp. japonica GN=AMY1.6 PE=2 SV=1	0	52.5790238123749	28.310502283105	8	56	4	1	438	48.561	6.2	High	High	High	6.6e9	5.0e7	7.8e6	2.008	156.728592157364	8
High	IsMasterProtein	Q10M12	Ricin B-like lectin R40C1 OS=Oryza sativa subsp. japonica GN=R40C1 PE=1 SV=1	0	52.1467855537178	27.2988505747126	6	27	6	1	348	38.798	6.8	High	High	High	3.4e8	3.4e8	1.7e8	1.346	87.815126657486	6
High	IsMasterProtein	P42211	Aspartic proteinase OS=Oryza sativa subsp. japonica GN=RAP PE=2 SV=2	0	52.0657996418414	27.8225806451613	8	28	8	1	496	54.055	6.15	High	High	High	5.6e8	3.6e8	3.7e8	1.754	83.8928775787354	8
High	IsMasterProtein	Q9LSU3	Proteasome subunit alpha type-6 OS=Oryza sativa subsp. japonica GN=PAA1 PE=2 SV=1	0	51.7097086508279	49.5934959349594	9	35	9	1	246	27.556	6.65	High	High	High	1.9e9	1.4e9	1.7e8	4.275	93.9497053623199	9
High	IsMasterProtein	A2WXV8	Fructokinase-1 OS=Oryza sativa subsp. indica GN=FRK1 PE=1 SV=1	0	51.3526401028223	38.0804953560372	10	36	10	1	323	34.707	5.27	High	High	High	8.5e8	7.3e8	7.6e7	2.008	107.233612656593	10
High	IsMasterProtein	O04986	Non-symbiotic hemoglobin 1 OS=Oryza sativa subsp. japonica GN=HB1 PE=1 SV=1	0	51.1064985406822	58.433734939759	7	72	4	1	166	18.433	7.49	High	High	High	2.6e9		2.9e8	5.813	253.688445806503	7
High	IsMasterProtein	Q9FE01	L-ascorbate peroxidase 2, cytosolic OS=Oryza sativa subsp. japonica GN=APX2 PE=1 SV=1	0	50.6483816044574	44.6215139442231	7	27	7	1	251	27.101	5.36	High	High	High	6.8e8	2.7e8	1.1e8	3.437	76.2762498855591	7
High	IsMasterProtein	Q6F2U9	Lysine--tRNA ligase OS=Oryza sativa subsp. japonica GN=Os03g0586800 PE=2 SV=1	0	50.5227451463731	19.6013289036545	9	30	9	1	602	68.344	6.2	High	High	High	2.4e8	3.4e7	2.5e8	0.947	73.152152299881	9
High	IsMasterProtein	Q6Z4N6	Ricin B-like lectin R40G2 OS=Oryza sativa subsp. japonica GN=R40G2 PE=2 SV=1	0	50.0764025115905	35.8600583090379	7	23	7	1	343	38.504	7.27	High	High	High	5.0e8	5.7e8	2.0e8	1.371	69.8141157627106	7
High	IsMasterProtein	Q0IWL9	Monothiol glutaredoxin-S11 OS=Oryza sativa subsp. japonica GN=GRXS11 PE=2 SV=2	0	50.0002822409913	26.0692464358452	7	29	7	1	491	53.121	5.25	High	High	High	2.2e8	1.1e8	1.5e7	1.102	83.8110330104828	7
High	IsMasterProtein	Q2QYW2	Clathrin heavy chain 2 OS=Oryza sativa subsp. japonica GN=Os12g0104800 PE=3 SV=1	0	49.9115768878288	9.89461358313817	10	33	10	1	1708	193.225	5.39	High	High	High	1.4e8	7.7e6	6.0e6	0.345	75.4829562902451	10
High	IsMasterProtein	A2Y720	Late embryogenesis abundant protein, group 3 OS=Oryza sativa subsp. indica GN=LEA3 PE=1 SV=1	0	49.2425538976671	28.5	6	46	6	1	200	20.455	6.96	High	High	High	1.6e9	1.7e9	1.2e9	2.415	160.918946743011	6
High	IsMasterProtein	Q6Z5N4	Pyruvate dehydrogenase E1 component subunit alpha-1, mitochondrial OS=Oryza sativa subsp. japonica GN=Os02g0739600 PE=2 SV=1	0	48.9593884858423	27.1794871794872	8	58	8	1	390	42.675	7.77	High	High	High	5.7e8	5.2e8	3.1e8	2.02	169.609331011772	8
High	IsMasterProtein	Q0JPA6	Salt stress root protein RS1 OS=Oryza sativa subsp. japonica GN=Os01g0233000 PE=2 SV=1	0	48.537835895097	60.7843137254902	7	32	7	1	204	21.788	4.92	High	High	High	6.9e8	3.8e8	1.9e8	3.394	93.1441929340363	7
High	IsMasterProtein	A6N0M9	Nucleoside diphosphate kinase 1 OS=Oryza sativa subsp. indica GN=NDKR PE=1 SV=1	0	46.4876920636409	48.993288590604	8	87	8	1	149	16.835	6.8	High	High	High	1.1e10	6.8e9	1.3e9	14.849	256.39147734642	8
High	IsMasterProtein	P29545	Elongation factor 1-beta OS=Oryza sativa subsp. japonica GN=Os07g0662500 PE=1 SV=3	0	46.4427831237789	44.6428571428571	6	26	5	1	224	23.785	4.77	High	Not Found	High	2.1e9		5.8e8	3.642	81.4977586269379	6
High	IsMasterProtein	B7EA73	Puromycin-sensitive aminopeptidase OS=Oryza sativa subsp. japonica GN=Os08g0562700 PE=2 SV=1	0	46.3130690783692	18.2638105975197	9	33	9	1	887	99.461	5.59	High	High	High	1.4e8	1.4e8	7.4e7	0.598	80.793297290802	9
High	IsMasterProtein	P49210	60S ribosomal protein L9 OS=Oryza sativa subsp. japonica GN=RPL9 PE=2 SV=3	0	46.2568666376712	45.7894736842105	6	37	6	1	190	21.335	9.61	High	High	High	1.0e9	1.7e9	1.9e8	4.878	110.31878387928	6
High	IsMasterProtein	Q6AV34	Probable N-acetyl-gamma-glutamyl-phosphate reductase, chloroplastic OS=Oryza sativa subsp. japonica GN=Os03g0617900 PE=1 SV=1	0	46.1147101314465	30.6024096385542	8	29	8	1	415	44.758	8.4	High	High	High	2.0e8	2.0e8	1.3e8	1.276	69.6354384422302	8
High	IsMasterProtein	Q7XKU5	2-oxoglutarate-dependent dioxygenase DAO OS=Oryza sativa subsp. japonica GN=DAO PE=2 SV=2	0	45.9426410201892	34.6666666666667	6	43	6	1	300	32.082	5.82	High	High	High	5.9e8	4.0e8	2.4e8	3.924	135.61742413044	6
High	IsMasterProtein	P0C520	ATP synthase subunit alpha, mitochondrial OS=Oryza sativa GN=ATPA PE=3 SV=1	0	45.514789395711	22.5933202357564	9	34	9	1	509	55.339	6.1	High	High	High	6.7e8	9.4e7	3.5e8	1.31	102.529326438904	9
High	IsMasterProtein	P46465	26S proteasome regulatory subunit 6A homolog OS=Oryza sativa subsp. japonica GN=TBP1 PE=2 SV=2	0	45.4243268317042	30.7692307692308	10	32	10	1	429	47.768	5.07	High	High	High	5.0e8	2.3e8	7.9e7	1.424	88.417231798172	10
High	IsMasterProtein	A2XAZ3	Alcohol dehydrogenase class-3 OS=Oryza sativa subsp. indica GN=ADHIII PE=3 SV=1	0	45.250630349926	23.8845144356955	4	32	4	1	381	40.769	7.17	High	High	High	7.9e8	1.2e9	4.2e7	1.154	109.555884480476	4
High	IsMasterProtein	Q75IM9	Isovaleryl-CoA dehydrogenase, mitochondrial OS=Oryza sativa subsp. japonica GN=Os05g0125500 PE=2 SV=2	0	44.8107926107377	28.6063569682152	7	22	7	1	409	44.502	6.96	High	High	High	5.6e8	3.6e8	2.3e8	1.512	53.2078198194504	7
High	IsMasterProtein	P0C8Y9	Proteasome subunit alpha type-4-2 OS=Oryza sativa subsp. indica GN=OsI_021067 PE=1 SV=1	0	43.178229749171	32	5	49	5	1	250	27.009	6.92	High	High	High	3.9e8	6.8e8	1.3e8	3.642	170.165222406387	5
High	IsMasterProtein	Q5VND6	Nucleosome assembly protein 1;1 OS=Oryza sativa subsp. japonica GN=NAP1;1 PE=2 SV=1	0	42.5356826816864	23.2804232804233	6	30	6	1	378	42.612	4.48	High	High	High	5.8e8	1.4e8	1.5e8	1.955	96.3724181652069	6
High	IsMasterProtein	A2YL07	Glutamate--cysteine ligase B, chloroplastic OS=Oryza sativa subsp. indica GN=GSH1-2 PE=3 SV=2	0	42.057362010492	25.4032258064516	7	35	7	1	496	56.118	7.02	High	High	High	5.5e8	2.7e8	5.2e8	0.995	89.0362727642059	7
High	IsMasterProtein	O64464	Proteasome subunit beta type-1 OS=Oryza sativa subsp. japonica GN=PBF1 PE=2 SV=1	0	42.0457850921499	47.0588235294118	7	34	7	1	221	24.266	6.89	High	High	High	8.0e8	1.7e8	1.8e8	2.415	117.219994068146	7
High	IsMasterProtein	Q8H8C7	Chitin elicitor-binding protein OS=Oryza sativa subsp. japonica GN=CEBIP PE=1 SV=1	0	42.0236035131816	23.0337078651685	5	21	5	1	356	37.176	7.36	High	Not Found	High	1.3e9		6.0e8	1.955	75.5675463676453	5
High	IsMasterProtein	B8BKI7	Probable bifunctional methylthioribulose-1-phosphate dehydratase/enolase-phosphatase E1 OS=Oryza sativa subsp. indica GN=OsI_36120 PE=2 SV=1	0	41.4798317622644	35.1351351351351	10	19	10	1	518	57.006	6	High	High	High	3.1e8	5.2e8	4.3e6	1.154	54.8880536556244	10
High	IsMasterProtein	Q9LDN2	Uridine 5'-monophosphate synthase OS=Oryza sativa subsp. japonica GN=UMPS1 PE=2 SV=1	0	41.4512549695357	19.496855345912	5	36	5	1	477	50.772	7.21	High	High	High	4.0e8	4.1e8	8.4e8	1.089	122.987324476242	5
High	IsMasterProtein	Q8LJU5	40S ribosomal protein S7 OS=Oryza sativa subsp. japonica GN=RPS7 PE=2 SV=2	0	41.276646529024	26.0416666666667	3	82	3	1	192	22.293	9.76	High	High	High	6.7e8	1.1e7	5.6e8	2.831	208.093244314194	3
High	IsMasterProtein	P41345	Ferredoxin--NADP reductase, root isozyme, chloroplastic OS=Oryza sativa subsp. japonica GN=Os03g0784700 PE=1 SV=1	0	41.2440451098653	31.2169312169312	7	32	7	1	378	41.852	8.6	High	High	High	1.1e9	5.8e8	1.3e8	1.61	67.5681202411652	7
High	IsMasterProtein	P25777	Oryzain beta chain OS=Oryza sativa subsp. japonica GN=Os04g0670200 PE=1 SV=2	0	41.239783640896	17.5965665236052	6	33	6	1	466	49.767	5.36	High	High	High	1.4e9	1.1e9	1.1e9	1.154	106.112454652786	6
High	IsMasterProtein	Q9LST6	Proteasome subunit beta type-2 OS=Oryza sativa subsp. japonica GN=PBD1 PE=2 SV=2	0	40.8060792239196	49.0566037735849	7	27	7	1	212	23.463	5.64	High	High	High	9.9e8	7.7e8	3.4e8	3.924	75.774017572403	7
High	IsMasterProtein	O82451	Probable glutathione S-transferase GSTF2 OS=Oryza sativa subsp. japonica GN=GSTF2 PE=1 SV=3	0	39.8972079265393	36.2790697674419	6	78	6	1	215	23.961	6.13	High	High	High	2.7e9	1.6e9	9.9e8	3.329	256.988119840622	6
High	IsMasterProtein	Q69TI0	Putative 12-oxophytodienoate reductase 5 OS=Oryza sativa subsp. japonica GN=OPR5 PE=2 SV=1	0	39.7932718178557	32.0855614973262	7	28	7	1	374	41.659	5.48	High	High	High	2.4e8	7.4e7	8.0e7	1.565	67.0106694698334	7
High	IsMasterProtein	Q7XPL2	Oxygen-dependent coproporphyrinogen-III oxidase, chloroplastic OS=Oryza sativa subsp. japonica GN=CPX PE=2 SV=2	0	39.5588382162621	27.3182957393484	7	26	7	1	399	43.844	6.67	High	High	High	6.9e8	5.6e8	3.5e8	1.043	74.8493902683258	7
High	IsMasterProtein	Q9FR35	Peroxiredoxin-2C OS=Oryza sativa subsp. japonica GN=PRXIIC PE=1 SV=1	0	39.5492697760106	58.0246913580247	6	35	6	1	162	17.28	5.88	High	High	High	6.6e8	3.2e8	4.5e8	9	80.0552363395691	6
High	IsMasterProtein	Q6H5J0	Enoyl-[acyl-carrier-protein] reductase [NADH] 2, chloroplastic OS=Oryza sativa subsp. japonica GN=Os09g0277800 PE=2 SV=1	0	39.471444077994	37.466307277628	7	28	3	1	371	38.996	9.01	High	Not Found	High	6.1e7		4.3e6	1.683	74.6005033254623	7
High	IsMasterProtein	Q9SMB1	Spermidine synthase 1 OS=Oryza sativa subsp. japonica GN=SPDSYN1 PE=2 SV=1	0	39.3878298656778	35.6037151702786	5	22	5	1	323	35.124	5.4	High	High	High	4.0e8		2.5e8	1.683	71.942761182785	5
High	IsMasterProtein	Q8L4L4	60S ribosomal protein L5-2 OS=Oryza sativa subsp. japonica GN=RPL5B PE=2 SV=2	0	38.9455730859927	33.2236842105263	7	24	1	1	304	34.716	9.1	High	Not Found	High	1.9e8		2.9e8	1.683	67.0626926422119	7
High	IsMasterProtein	Q06398	Probable glutathione S-transferase GSTU6 OS=Oryza sativa subsp. japonica GN=GSTU6 PE=2 SV=2	0	38.5325980375078	26.271186440678	6	25	6	1	236	25.64	6.1	High	High	High	1.1e9	5.0e8	1.0e9	4.179	69.6371194124222	6
High	IsMasterProtein	A2Y7R5	GTP-binding nuclear protein Ran-2 OS=Oryza sativa subsp. indica GN=RAN2 PE=2 SV=1	0	38.4709877761112	36.1990950226244	7	35	7	1	221	25.023	7.12	High	High	High	1.5e9	7.4e8	8.1e8	4.337	87.7766759395599	7
High	IsMasterProtein	Q42972	Malate dehydrogenase, glyoxysomal OS=Oryza sativa subsp. japonica GN=Os12g0632700 PE=1 SV=3	0	38.2313555278012	38.7640449438202	7	45	7	1	356	37.362	7.88	High	High	High	3.2e8	2.2e8	4.8e8	1.994	129.593759298325	7
High	IsMasterProtein	B8AU84	Arginase 1, mitochondrial OS=Oryza sativa subsp. indica GN=B0616E02-H0507E05.7 PE=1 SV=1	0	38.0603045071656	31.7647058823529	5	24	5	1	340	36.951	6.32	High	High	High	6.5e8	3.4e7	1.4e8	1.512	65.6714712381363	5
High	IsMasterProtein	Q84TA3	Leukotriene A-4 hydrolase homolog OS=Oryza sativa subsp. japonica GN=LKHA4 PE=2 SV=1	0	38.0589855460361	16.6939443535188	5	38	5	1	611	67.749	5.14	High	High	High	1.8e8	1.9e7	1.6e8	0.748	101.668660402298	5
High	IsMasterProtein	Q42456	Aspartic proteinase oryzasin-1 OS=Oryza sativa subsp. japonica GN=Os05g0567100 PE=2 SV=2	0	38.0257964712637	10.8055009823183	3	43	3	1	509	54.039	5.33	High	High	High	2.0e8	2.2e7	4.4e7	0.668	104.964382171631	3
High	IsMasterProtein	Q2QNG7	ATP-citrate synthase alpha chain protein 3 OS=Oryza sativa subsp. japonica GN=ACLA-3 PE=2 SV=1	0	37.140580709041	34.2789598108747	11	33	11	1	423	46.765	5.58	High	High	High	6.8e8	5.7e8	1.9e8	2.162	86.3321173191071	11
High	IsMasterProtein	Q948T6	Lactoylglutathione lyase OS=Oryza sativa subsp. japonica GN=GLYI-11 PE=1 SV=2	0	37.0308935683759	38.1443298969072	10	47	10	1	291	32.533	5.67	High	High	High	2.0e9	1.2e9	3.0e8	1.994	131.346974730492	10
High	IsMasterProtein	Q9ARZ9	Ubiquitin-40S ribosomal protein S27a-1 OS=Oryza sativa subsp. japonica GN=RPS27AA PE=2 SV=1	0	36.7751738405706	47.741935483871	6	145	1	1	155	17.657	9.77	High	Not Found	Not Found				3.642	470.935254573822	6
High	IsMasterProtein	P28752	Tubulin alpha-1 chain OS=Oryza sativa subsp. japonica GN=TUBA1 PE=1 SV=1	0	36.6936001188245	21.5555555555556	7	39	3	1	450	49.622	5.06	High	Not Found	High	1.6e8		5.1e8	1.565	92.7577803134918	7
High	IsMasterProtein	Q0JNR2	Cysteine proteinase inhibitor 12 OS=Oryza sativa subsp. japonica GN=Os01g0270100 PE=2 SV=1	0	36.6296610660349	36.4	6	21	6	1	250	27.252	6.54	High	High	High	1.8e8	5.2e7	1.1e8	3.125	65.6826870441437	6
High	IsMasterProtein	Q10KF0	Proteasome subunit alpha type-2 OS=Oryza sativa subsp. japonica GN=PAB1 PE=2 SV=1	0	36.5731901172175	38.7234042553192	6	30	6	1	235	25.828	5.48	High	High	High	4.8e8		3.3e8	3.125	71.3379755020142	6
High	IsMasterProtein	Q2QMN7	Probable ureidoglycolate hydrolase OS=Oryza sativa subsp. japonica GN=UAH PE=1 SV=2	0	36.3150669285976	24.7933884297521	8	27	8	1	484	51.683	5.63	High	High	High	1.3e8	2.6e8	7.4e7	0.911	68.594921708107	8
High	IsMasterProtein	Q6Z6M4	Isocitrate lyase OS=Oryza sativa subsp. japonica GN=ICL PE=1 SV=1	0	36.1757076936516	17.1328671328671	7	26	7	1	572	63.011	7.23	High	High	High	2.4e8	2.5e8	1.2e8	0.748	86.0272204875946	7
High	IsMasterProtein	Q6K4E7	Aminopeptidase M1-D OS=Oryza sativa subsp. japonica GN=Os09g0362800 PE=2 SV=1	0	36.0777447559679	12.8293241695304	8	24	8	1	873	98.451	5.47	High	High	High	2.5e8	4.1e7	1.3e8	0.448	64.5996117591858	8
High	IsMasterProtein	Q69LA6	Probable pyridoxal 5'-phosphate synthase subunit PDX1.1 OS=Oryza sativa subsp. japonica GN=PDX11 PE=2 SV=1	0	35.435915058572	24.8427672955975	7	42	7	1	318	33.715	6.89	High	High	High	1.9e9	1.9e9	8.9e7	1.683	110.651932239532	7
High	IsMasterProtein	Q6YW46	Elongation factor 1-gamma 2 OS=Oryza sativa subsp. japonica GN=Os02g0220500 PE=2 SV=2	0	35.422448173849	14.8325358851675	5	23	2	1	418	47.325	6.73	High	High	High	1.9e8	5.8e8		0.978	46.0983146429062	5
High	IsMasterProtein	Q84TB3	Actin-depolymerizing factor 4 OS=Oryza sativa subsp. japonica GN=ADF4 PE=1 SV=1	0	35.0169792832263	55.3956834532374	5	92	5	1	139	15.936	6.04	High	High	High	1.1e9	3.4e8	7.2e8	4.995	171.158554077148	5
High	IsMasterProtein	Q9S827	Succinate dehydrogenase [ubiquinone] iron-sulfur subunit 1, mitochondrial OS=Oryza sativa subsp. japonica GN=SDH2-1 PE=1 SV=1	0	34.508625824669	26.6903914590747	5	24	5	1	281	31.099	8.48	High	High	High	7.1e8	2.8e8	1.9e8	1.239	70.0297796726227	5
High	IsMasterProtein	P43279	NADP-dependent malic enzyme, chloroplastic OS=Oryza sativa subsp. japonica GN=ME6 PE=2 SV=2	0	34.2287437498817	6.57276995305164	2	23	2	1	639	69.822	7.14	High	High	High	3.1e8	1.1e8	3.4e8	0.468	70.9038717746735	2
High	IsMasterProtein	P41095	60S acidic ribosomal protein P0 OS=Oryza sativa subsp. japonica GN=Os08g0130500 PE=1 SV=3	0	34.1476127212802	29.7805642633229	6	40	6	1	319	34.356	5.49	High	High	High	1.0e9	5.4e8	3.6e8	2.728	85.3683458566666	6
High	IsMasterProtein	A2WXX3	60S ribosomal protein L5-1 OS=Oryza sativa subsp. indica GN=RPL5A PE=3 SV=2	0	33.870412091211	28.9473684210526	7	22	1	1	304	34.734	9.16	High	Not Found	Not Found	1.4e8			1.683	59.335946559906	7
High	IsMasterProtein	Q6Z965	12-oxophytodienoate reductase 7 OS=Oryza sativa subsp. japonica GN=OPR7 PE=2 SV=1	0	33.8258995373417	24.3654822335025	6	23	6	1	394	43.65	8.56	High	High	High	1.8e8	1.4e8	1.9e7	1.089	50.403128027916	6
High	IsMasterProtein	Q9XGP7	Tricin synthase 1 OS=Oryza sativa subsp. japonica GN=ROMT-15 PE=1 SV=1	0	33.4093939712312	30.5555555555556	5	19	5	1	252	27.754	5.31	High	Not Found	High	1.2e9		3.2e8	1.955	45.2684993743896	5
High	IsMasterProtein	P51431	Ubiquitin-40S ribosomal protein S27a-2 OS=Oryza sativa subsp. japonica GN=RPS27AB PE=2 SV=3	0	33.3216940198013	41.9354838709677	6	147	1	1	155	17.671	9.8	Not Found	High	Not Found		1.3e8		3.642	475.503129720688	6
High	IsMasterProtein	Q7FAY6	Probable UDP-arabinopyranose mutase 2 OS=Oryza sativa subsp. japonica GN=UAM2 PE=1 SV=1	0	33.129620948798	24.4956772334294	8	33	8	1	347	38.882	6.44	High	High	High	2.5e8	1.9e8	1.1e8	1.371	94.8345702886581	8
High	IsMasterProtein	P25776	Oryzain alpha chain OS=Oryza sativa subsp. japonica GN=Os04g0650000 PE=1 SV=2	0	33.1203021368757	15.2838427947598	5	24	5	1	458	50.099	5.27	High	High	High	2.3e9	1.9e9	1.3e9	0.995	83.5367715358734	5
High	IsMasterProtein	P31674	40S ribosomal protein S15 OS=Oryza sativa subsp. japonica GN=RPS15 PE=2 SV=2	0	32.9569221165808	22.7272727272727	3	41	3	1	154	17.404	10.2	High	High	High	3.1e8	3.1e8	5.8e8	9	110.936096668243	3
High	IsMasterProtein	Q65XK0	Ketol-acid reductoisomerase, chloroplastic OS=Oryza sativa subsp. japonica GN=Os05g0573700 PE=1 SV=1	0	32.5373448278301	16.2629757785467	7	18	7	1	578	62.338	6.43	High	High	High	1.1e9	2.7e8		0.887	40.5098344087601	7
High	IsMasterProtein	Q6ZFU6	Thioredoxin reductase NTRB OS=Oryza sativa subsp. japonica GN=NTRB PE=2 SV=1	0	32.4987348660341	24.773413897281	4	16	3	1	331	34.655	6.64	High	Not Found	High	4.5e8		4.1e7	1.054	47.6173841953278	4
High	IsMasterProtein	A2Z3I9	Proteasome subunit alpha type-7-B OS=Oryza sativa subsp. indica GN=PAD1 PE=2 SV=1	0	31.6826614798093	22.8915662650602	3	19	1	1	249	27.197	7.93	High	Not Found	High	3.9e8		1.2e8	1.276	73.2424128055573	3
High	IsMasterProtein	Q84XG9	IAA-amino acid hydrolase ILR1-like 1 OS=Oryza sativa subsp. indica GN=ILL1 PE=2 SV=1	0	31.6641040837634	20.1357466063348	5	20	5	1	442	47.165	6.04	High	High	High	4.7e8	3.1e8	8.2e7	0.874	57.3884878158569	5
High	IsMasterProtein	P0C5C8	1-Cys peroxiredoxin A OS=Oryza sativa subsp. indica GN=OsI_27030 PE=2 SV=1	0	31.5506074569529	34.0909090909091	6	46	5	1	220	24.057	6.43	High	High	High	1.2e9	1.5e9	4.2e8	4.179	113.082268476486	6
High	IsMasterProtein	Q67IX6	Protein disulfide isomerase-like 1-4 OS=Oryza sativa subsp. japonica GN=PDIL1-4 PE=2 SV=1	0	31.3724762710513	19.7158081705151	7	21	7	1	563	62.214	4.93	High	High	High	1.6e8	2.4e8	2.1e7	0.63	59.1404691934586	7
High	IsMasterProtein	Q0D840	Thioredoxin H1 OS=Oryza sativa subsp. japonica GN=TRXH PE=1 SV=1	0	31.2670339813115	54.9180327868852	7	42	7	1	122	13.148	5.3	High	High	Not Found	3.0e9	2.1e9		5.31	108.889502048492	7
High	IsMasterProtein	Q75HQ0	Heat shock 70 kDa protein BIP4 OS=Oryza sativa subsp. japonica GN=BIP4 PE=2 SV=1	0	31.151508883025	5.24017467248908	4	25	1	1	687	74.267	5.22	High	High	Not Found	3.5e9	4.3e9		0.379	69.7971932888031	4
High	IsMasterProtein	Q2R1V8	GDP-mannose 3,5-epimerase 2 OS=Oryza sativa subsp. japonica GN=GME-2 PE=2 SV=2	0	31.0887510389729	22.3719676549865	6	17	6	1	371	42.105	6.09	High	High	High	6.5e8	1.0e8	4.4e8	0.778	47.47185587883	6
High	IsMasterProtein	A2XG55	Late embryogenesis abundant protein 1 OS=Oryza sativa subsp. indica GN=LEA1 PE=1 SV=2	0	30.9593679127869	17.7177177177177	3	14	3	1	333	35.641	6.38	High	High	High	9.5e7	2.1e8	1.6e8	0.65	32.4223754405975	3
High	IsMasterProtein	Q5Z8V9	Delta-aminolevulinic acid dehydratase, chloroplastic OS=Oryza sativa subsp. japonica GN=HEMB PE=2 SV=1	0	30.5891769222514	27.6995305164319	6	20	6	1	426	46.256	6.15	High	High	High	2.2e8	2.7e8		0.905	61.2904846668243	6
High	IsMasterProtein	A2YXU2	Proteasome subunit alpha type-7-A OS=Oryza sativa subsp. indica GN=OsI_029135 PE=2 SV=2	0	30.0233695287523	32.9317269076305	5	21	3	1	249	27.279	7.43	High	High	Not Found	6.3e8	5.9e8		1.683	64.2766134738922	5
High	IsMasterProtein	Q9SLX0	Importin subunit alpha-1b OS=Oryza sativa subsp. japonica GN=Os05g0155601 PE=1 SV=2	0	29.914116469404	19.2883895131086	6	14	4	1	534	58.53	5.31	High	High	High	1.3e8	1.6e8	9.1e7	0.61	42.8988881111145	6
High	IsMasterProtein	A2Y0T4	60S ribosomal protein L10-2 OS=Oryza sativa subsp. indica GN=SG12 PE=2 SV=2	0	29.7919421151933	27.8538812785388	5	20	3	1	219	24.656	10.36	High	High	Not Found	1.5e9	1.5e9		1.929	48.3620419502258	5
High	IsMasterProtein	P0DKK8	40S ribosomal protein S10-1 OS=Oryza sativa subsp. japonica GN=RPS10-1 PE=2 SV=1	0	29.7820653491528	38.2513661202186	5	26	5	1	183	20.25	9.76	High	High	High	1.3e9	8.8e8	1.2e9	2.831	56.9714101552963	5
High	IsMasterProtein	B8AL97	Cupincin OS=Oryza sativa subsp. indica GN=OsI_13867 PE=1 SV=1	0	29.3375535086587	19.3617021276596	6	19	6	1	470	52.028	7.43	High	High	High	6.6e8	2.4e8	2.4e7	1.031	53.1820781230927	6
High	IsMasterProtein	Q943F3	60S ribosomal protein L18a OS=Oryza sativa subsp. japonica GN=RPL18A PE=1 SV=1	0	29.1222976123388	29.7752808988764	6	17	6	1	178	21.386	10.45	High	High	Not Found	6.5e8	1.2e9		2.728	48.6853226423264	6
High	IsMasterProtein	Q8W1L6	Peroxisomal fatty acid beta-oxidation multifunctional protein OS=Oryza sativa subsp. japonica GN=MFP PE=1 SV=2	0	28.7133222838595	12.9476584022039	6	23	6	1	726	78.41	8.98	High	High	High	2.6e8	2.1e8	3.3e8	0.468	59.644957780838	6
High	IsMasterProtein	B8AEC1	NAP1-related protein 2 OS=Oryza sativa subsp. indica GN=OsI_07785 PE=2 SV=1	0	28.6011159613113	25	4	29	4	1	252	28.601	4.32	High	High	High	2.6e8	5.6e7	1.2e8	1.512	76.4838764667511	4
High	IsMasterProtein	A2XS65	Cysteine proteinase inhibitor 10 OS=Oryza sativa subsp. indica GN=OsI_014908 PE=3 SV=2	0	28.4078570929489	36.4238410596026	7	82	7	1	151	15.438	10.15	High	High	High	1.4e10	9.8e8	5.7e8	7.111	201.225551843643	7
High	IsMasterProtein	Q5Z627	Elongation factor 1-gamma 3 OS=Oryza sativa subsp. japonica GN=Os06g0571400 PE=2 SV=1	0	28.0189943812341	14.4230769230769	5	24	2	1	416	47.36	6.47	High	High	High	2.6e8	3.4e8	1.2e8	0.668	65.8195954561234	5
High	IsMasterProtein	Q0JDA2	Succinate dehydrogenase subunit 5, mitochondrial OS=Oryza sativa subsp. japonica GN=SDH5 PE=1 SV=1	0	27.6020412959593	33.7662337662338	5	18	5	1	231	24.568	8.65	High	High	High	5.5e8	1.1e8	1.5e8	1.894	54.8312652111053	5
High	IsMasterProtein	A2XNR6	Electron transfer flavoprotein subunit alpha, mitochondrial OS=Oryza sativa subsp. indica GN=ETFA PE=3 SV=1	0	27.4240046878186	24.5810055865922	5	12	5	1	358	37.329	6.55	High	Not Found	High	1.6e8			0.995	32.9663964509964	5
High	IsMasterProtein	Q08479	Adenylate kinase 3 OS=Oryza sativa subsp. japonica GN=ADK-A PE=2 SV=1	0	26.9811534754459	30.7053941908714	6	23	5	1	241	26.389	8.28	High	High	High	6.8e8	7.3e8	2.5e8	1.448	61.6221889257431	6
High	IsMasterProtein	Q6ER94	2-Cys peroxiredoxin BAS1, chloroplastic OS=Oryza sativa subsp. japonica GN=BAS1 PE=1 SV=1	0	26.7382141832501	26.8199233716475	4	15	4	1	261	28.079	6	High	Not Found	High	3.0e8		1.8e8	1.069	42.0558266639709	4
High	IsMasterProtein	Q6L5I5	Mitochondrial outer membrane protein porin 2 OS=Oryza sativa subsp. japonica GN=VDAC2 PE=2 SV=1	0	26.5075352003685	21.0714285714286	3	16	3	1	280	29.584	8.65	High	Not Found	High	1.5e8		3.0e8	1.683	36.9906067848206	3
High	IsMasterProtein	Q941Z0	Probable NADPH:quinone oxidoreductase 1 OS=Oryza sativa subsp. japonica GN=Os01g0953600 PE=2 SV=1	0	25.9483231089838	38.0710659898477	4	18	4	1	197	21.311	7.81	High	High	High	2.4e8	1.1e8	2.4e7	1.424	66.980132818222	4
High	IsMasterProtein	Q40682	Elongation factor 1-delta 2 OS=Oryza sativa subsp. japonica GN=Os03g0406200 PE=2 SV=3	0	25.3747824631206	36.283185840708	7	15	5	1	226	24.639	4.53	High	High	Not Found	1.2e8	1.4e8		2.455	47.0678578615189	7
High	IsMasterProtein	Q10I26	Eukaryotic initiation factor 4A-III homolog B OS=Oryza sativa subsp. japonica GN=EIF4A3B PE=1 SV=1	0	25.227377734539	9.65346534653465	3	19	1	1	404	45.6	6.37	High	Not Found	High	1.3e7			0.532	52.0438055992126	3
High	IsMasterProtein	A2XRZ6	Probable aldo-keto reductase 3 OS=Oryza sativa subsp. indica GN=H0813E03.4 PE=3 SV=1	0	25.1700245630605	23.943661971831	6	17	6	1	355	38.207	5.97	High	High	High	3.5e8	1.2e8	2.8e8	0.738	47.6122888326645	6
High	IsMasterProtein	B8AW64	Nucleosome assembly protein 1;2 OS=Oryza sativa subsp. indica GN=NAP1;2 PE=1 SV=1	0	24.9972611316904	21.7032967032967	6	23	6	1	364	41.732	4.45	High	High	High	4.4e8	7.4e7	4.8e8	1.336	45.7395790815353	6
High	IsMasterProtein	Q6F332	Calmodulin-2 OS=Oryza sativa subsp. japonica GN=CAM2 PE=2 SV=3	0	24.6720536894691	36.241610738255	2	26	1	1	149	16.807	4.27	High	High	High	1.1e7	9.6e6	4.0e6	1.512	74.768682718277	2
High	IsMasterProtein	Q9ZRI7	Elongation factor 1-gamma 1 OS=Oryza sativa subsp. japonica GN=Os02g0220600 PE=2 SV=1	0	23.8275522615238	12.4401913875598	4	21	2	1	418	47.448	6.47	High	High	High	2.1e8	1.9e8	2.1e8	0.532	46.833771109581	4
High	IsMasterProtein	A2ZB00	40S ribosomal protein S16 OS=Oryza sativa subsp. indica GN=RPS16A PE=2 SV=1	0	23.7281155605634	36.241610738255	6	41	6	1	149	16.808	10.56	High	High	High	1.4e9	7.0e8	1.2e8	6.499	86.4528803825378	6
High	IsMasterProtein	Q69UI1	40S ribosomal protein S13-2 OS=Oryza sativa subsp. japonica GN=Os08g0117300 PE=1 SV=1	0	23.6907113169998	32.4503311258278	5	35	5	1	151	17.135	10.54	High	High	High	5.6e8	5.2e8	5.6e8	4.012	90.7328932285309	5
High	IsMasterProtein	Q75M08	Protein disulfide isomerase-like 2-1 OS=Oryza sativa subsp. japonica GN=PDIL2-1 PE=2 SV=2	0	23.552264458116	20.4918032786885	4	11	3	1	366	39.888	6.99	High	Not Found	High	4.3e8		4.0e8	0.487	40.8326051235199	4
High	IsMasterProtein	Q852A1	Expansin-A7 OS=Oryza sativa subsp. japonica GN=EXPA7 PE=2 SV=1	0	22.8556692358741	15.530303030303	2	6	2	1	264	28.205	9.28	High	Not Found	High	9.8e7			1.154	21.2255611419678	2
High	IsMasterProtein	P93438	S-adenosylmethionine synthase 2 OS=Oryza sativa subsp. japonica GN=SAM2 PE=2 SV=1	0	22.535917214728	21.5736040609137	5	11	1	1	394	42.874	6.05	High	Not Found	Not Found				0.931	25.8951199054718	5
High	IsMasterProtein	P0DKK7	60S ribosomal protein L7a-2 OS=Oryza sativa subsp. japonica GN=RPL7A-2 PE=2 SV=1	0	22.2273699119025	26.7441860465116	6	19	6	1	258	29.285	10.35	High	High	Not Found	1.2e9	4.2e8		1.738	53.3624672889709	6
High	IsMasterProtein	Q53NL5	Xylanase inhibitor protein 2 OS=Oryza sativa subsp. japonica GN=Chib3H-h PE=1 SV=1	0	22.0895138822136	17.5862068965517	4	21	4	1	290	31.634	6.61	High	High	High	9.4e8	7.1e8	2.5e7	0.968	58.5821313858032	4
High	IsMasterProtein	Q6ESI7	Tripeptidyl-peptidase 2 OS=Oryza sativa subsp. japonica GN=TPP2 PE=2 SV=1	0	22.0820269864427	6.99043414275202	5	10	5	1	1359	148.54	6.58	High	High	High	1.5e8		4.1e8	0.157	26.0372140407562	5
High	IsMasterProtein	Q9LST7	Proteasome subunit beta type-3 OS=Oryza sativa subsp. japonica GN=PBC1 PE=2 SV=1	0	21.8697018044076	36.7647058823529	4	22	4	1	204	22.787	5.27	High	High	High	3.6e8	2.6e8	1.5e8	3.217	64.5659527778625	4
High	IsMasterProtein	Q8S919	Ubiquitin-conjugating enzyme E2 5B OS=Oryza sativa subsp. japonica GN=UBC5B PE=2 SV=1	0	21.7448035353662	37.8378378378378	3	35	3	1	148	16.435	7.88	High	Not Found	High	6.9e8		2.2e8	9	56.2695124149323	3
High	IsMasterProtein	A2Y053	S-adenosylmethionine synthase 1 OS=Oryza sativa subsp. indica GN=SAM1 PE=2 SV=2	0	21.34797799168	21.7171717171717	5	10	1	1	396	43.193	6.14	High	Not Found	Not Found	3.9e8			0.823	23.0580310821533	5
High	IsMasterProtein	B7F845	60S ribosomal protein L10a OS=Oryza sativa subsp. japonica GN=RPL10A PE=1 SV=1	0	20.8870381398002	25.9259259259259	5	19	5	1	216	24.467	9.82	High	High	Not Found	1.4e9	8.7e8		1.154	46.1497169733047	5
High	IsMasterProtein	B7F7K7	Beta-glucosidase 31 OS=Oryza sativa subsp. japonica GN=BGLU31 PE=2 SV=1	0	20.3848472745222	8.60420650095602	2	7	2	1	523	58.411	5.68	High	Not Found	High	2.5e7		4.6e7	0.318	25.8542675971985	2
High	IsMasterProtein	Q0J5V5	Aminopeptidase M1-B OS=Oryza sativa subsp. japonica GN=Os08g0398700 PE=2 SV=1	0	20.3009066471899	7.54285714285714	5	13	5	1	875	97.842	5.39	High	Not Found	High	9.8e7		7.6e7	0.22	31.7736061811447	5
High	IsMasterProtein	Q9SDG6	60S ribosomal protein L30 OS=Oryza sativa subsp. japonica GN=RPL30 PE=3 SV=1	0	20.130178105379	31.5315315315315	2	7	2	1	111	12.356	9.58	Not Found	High	High		5.6e8	3.0e8	2.728	16.6572473049164	2
High	IsMasterProtein	P35686	40S ribosomal protein S20 OS=Oryza sativa subsp. japonica GN=RPS20 PE=2 SV=2	0	19.9744780199932	19.53125	3	18	3	1	128	14.037	9.44	High	High	High	7.9e8	5.6e8	2.2e8	2.162	56.6741418838501	3
High	IsMasterProtein	A2WNH1	Calmodulin-3 OS=Oryza sativa subsp. indica GN=CAM3 PE=3 SV=2	0	19.9300829468103	36.241610738255	2	34	1	1	149	16.807	4.27	High	High	High	2.8e6	2.5e6	5.3e6	1.512	78.0146868228912	2
High	IsMasterProtein	P25778	Oryzain gamma chain OS=Oryza sativa subsp. japonica GN=Os09g0442300 PE=2 SV=2	0	19.7152184976109	17.6795580110497	3	11	3	1	362	39.089	7.15	High	Not Found	High	1.0e8		1.9e8	1.276	27.9558417797089	3
High	IsMasterProtein	Q71VM4	Importin subunit alpha-1a OS=Oryza sativa subsp. japonica GN=Os01g0253300 PE=1 SV=2	0	19.6828632555219	15.5893536121673	5	8	3	1	526	57.535	5.22	High	Not Found	High	6.5e7		1.1e8	0.487	24.7607629299164	5
High	IsMasterProtein	P40978	40S ribosomal protein S19 OS=Oryza sativa subsp. japonica GN=RPS19A PE=2 SV=1	0	19.1994363774623	29.4520547945205	5	27	5	1	146	16.377	10.04	High	High	High	1.8e9	2.1e9		2.162	51.3055944442749	5
High	IsMasterProtein	A2WNF5	Glucosidase 2 subunit beta OS=Oryza sativa subsp. indica GN=OsI_01383 PE=3 SV=1	0	19.084620393717	7.65472312703583	3	8	3	1	614	69.305	4.86	High	High	Not Found	1.7e8	1.8e8		0.311	16.7609114646912	3
High	IsMasterProtein	Q0JBZ8	Hydroxycinnamoyltransferase 1 OS=Oryza sativa subsp. japonica GN=HCT1 PE=2 SV=1	0	18.9799616695031	13.5746606334842	3	9	3	1	442	48.464	6.3	High	High	High	3.8e7	1.5e7	5.0e7	0.445	29.742525100708	3
High	IsMasterProtein	Q7F9I1	Chaperone protein ClpC1, chloroplastic OS=Oryza sativa subsp. japonica GN=CLPC1 PE=2 SV=2	0	18.8713147898155	6.86274509803922	3	12	3	1	918	101.739	6.51	High	High	High	1.9e8	1.4e8		0.175	32.1429798603058	3
High	IsMasterProtein	A2XQV4	Electron transfer flavoprotein subunit beta, mitochondrial OS=Oryza sativa subsp. indica GN=ETFB PE=3 SV=1	0	18.4394303799733	22.9249011857708	3	13	3	1	253	27.45	6.62	High	High	High	2.3e8	3.9e7	4.2e7	0.931	44.1916611194611	3
High	IsMasterProtein	A2YDY2	60S ribosomal protein L11 OS=Oryza sativa subsp. indica GN=RPL11 PE=2 SV=2	0	18.4373567282677	37.9120879120879	6	21	6	1	182	20.823	9.92	High	High	High	1.6e9	1.0e9	2.9e8	3.329	55.0969805717468	6
High	IsMasterProtein	Q9ZTS1	Probable methionine--tRNA ligase OS=Oryza sativa subsp. japonica GN=Os06g0508700 PE=2 SV=2	0	18.1852898150207	7.11610486891386	4	10	4	1	801	89.396	6.95	High	High	High	9.9e7	8.4e7	1.0e8	0.227	29.3538156747818	4
High	IsMasterProtein	P0C0L1	Probable L-ascorbate peroxidase 6, chloroplastic/mitochondrial OS=Oryza sativa subsp. japonica GN=APX6 PE=2 SV=1	0	18.0264840541086	20.7119741100324	5	17	4	1	309	33.481	7.23	High	High	High	2.1e8	3.3e8		0.688	43.556165933609	5
High	IsMasterProtein	Q8W425	26S proteasome non-ATPase regulatory subunit 6 OS=Oryza sativa subsp. japonica GN=RPN7 PE=2 SV=1	0	17.86250927977	14.9100257069409	4	9	4	1	389	44.057	5.92	High	Not Found	High	1.7e8		1.1e8	0.445	26.6656975746155	4
High	IsMasterProtein	Q33E23	Glutamate dehydrogenase 2, mitochondrial OS=Oryza sativa subsp. japonica GN=GDH2 PE=2 SV=1	0	17.751797016565	15.5717761557178	5	13	2	1	411	44.523	6.68	High	Not Found	High	1.1e8			0.738	29.094083070755	5
High	IsMasterProtein	Q69RJ0	Ferredoxin-dependent glutamate synthase, chloroplastic OS=Oryza sativa subsp. japonica GN=GLU PE=2 SV=2	0	17.7410604959465	5.75851393188854	5	19	5	1	1615	174.934	6.84	High	High	High	1.5e8	1.4e8	1.1e8	0.153	43.3912692070007	5
High	IsMasterProtein	Q6F362	Histone H2B.9 OS=Oryza sativa subsp. japonica GN=H2B.9 PE=3 SV=1	0	17.7375558025475	34.2105263157895	4	29	4	1	152	16.246	10.05	High	High	High	1.1e9	5.4e8	7.2e7	1.31	97.692853808403	4
High	IsMasterProtein	A2Z7C4	1,2-dihydroxy-3-keto-5-methylthiopentene dioxygenase 1 OS=Oryza sativa subsp. indica GN=ARD1 PE=1 SV=2	0	17.6032758975845	25.6281407035176	5	13	4	1	199	23.627	5.2	High	High	High	2.1e8	6.5e7	4.9e7	1.276	25.5157247781754	5
High	IsMasterProtein	B9EXM2	Carbamoyl-phosphate synthase large chain, chloroplastic OS=Oryza sativa subsp. japonica GN=CARB PE=2 SV=1	0	17.5999019025653	5.11945392491468	3	8	3	1	1172	127.687	6.01	High	Not Found	High	6.4e7			0.104	21.7353312969208	3
High	IsMasterProtein	A2X8Q3	Soluble inorganic pyrophosphatase OS=Oryza sativa subsp. indica GN=IPP PE=2 SV=1	0	17.3301206809548	21.9626168224299	3	11	3	1	214	24.144	5.86	High	Not Found	High	2.0e9		1.5e9	0.638	32.0751338005066	3
High	IsMasterProtein	Q6ZJS7	Elongation factor Ts, mitochondrial OS=Oryza sativa subsp. japonica GN=EFTS PE=2 SV=1	0	17.1556920610385	10.1092896174863	2	20	2	1	366	39.989	8.37	High	High	High	1.0e8	2.2e7	4.2e7	0.318	52.6198344230652	2
High	IsMasterProtein	Q9AY76	Actin-depolymerizing factor 2 OS=Oryza sativa subsp. japonica GN=ADF2 PE=2 SV=1	0	17.106715687983	22.0689655172414	2	9	2	1	145	16.783	5.94	High	High	High	1.1e8	3.4e7	6.8e7	1.371	29.8148860931396	2
High	IsMasterProtein	Q42997	Ferredoxin--nitrite reductase, chloroplastic OS=Oryza sativa subsp. japonica GN=Os01g0357100 PE=2 SV=1	0	17.0240845619551	9.8993288590604	3	15	3	1	596	66.101	7.23	High	High	High	6.6e7	8.1e7	7.5e7	0.283	42.6754405498505	3
High	IsMasterProtein	Q0JL44	Protein SGT1 homolog OS=Oryza sativa subsp. japonica GN=SGT1 PE=1 SV=1	0	16.7861141138999	16.8937329700272	3	15	3	1	367	40.912	5.06	High	High	High	4.6e6	1.8e6	4.0e7	0.551	51.3845381736755	3
High	IsMasterProtein	Q0JM17	DEAD-box ATP-dependent RNA helicase 56 OS=Oryza sativa subsp. japonica GN=AIP1 PE=1 SV=2	0	16.5608259214192	17.1296296296296	5	12	5	1	432	48.623	5.72	High	High	High	9.9e7	2.9e7		0.61	20.9415163993835	5
High	IsMasterProtein	Q6ASY2	Non-specific lipid transfer protein-like 1 OS=Oryza sativa subsp. japonica GN=LTPL1 PE=1 SV=1	0	16.4398258219257	9.55056179775281	1	10	1	1	178	16.888	8.25	High	Not Found	High	3.7e9			0.52	34.306608915329	1
High	IsMasterProtein	P09229	Cysteine proteinase inhibitor 1 OS=Oryza sativa subsp. japonica GN=Os01g0803200 PE=1 SV=2	0	16.2558747202438	24.2857142857143	4	19	4	1	140	15.346	5.85	High	High	High	1.8e9	3.7e8	2.2e8	4.623	48.9967342615128	4
High	IsMasterProtein	Q6ETN3	Probable 4-coumarate--CoA ligase 3 OS=Oryza sativa subsp. japonica GN=4CL3 PE=2 SV=1	0	16.1337558982418	8.66425992779783	3	11	3	1	554	59.603	5.17	High	High	Not Found	1.7e8			0.301	30.3456997871399	3
High	IsMasterProtein	B8AL33	Arginine biosynthesis bifunctional protein ArgJ, chloroplastic OS=Oryza sativa subsp. indica GN=OsI_11009 PE=3 SV=1	0	15.78080639133	13.8228941684665	3	9	3	1	463	47.823	6.92	Not Found	Not Found	High			1.5e8	0.318	19.6743564605713	3
High	IsMasterProtein	A2XYW4	Anamorsin homolog 1 OS=Oryza sativa subsp. indica GN=H0403D02.15 PE=2 SV=1	0	15.6937770084228	30.9433962264151	4	10	2	1	265	27.643	5.08	High	Not Found	High			2.7e8	0.778	30.6526901721954	4
High	IsMasterProtein	A2Y5G8	Probable histone H2A.4 OS=Oryza sativa subsp. indica GN=OsI_019561 PE=3 SV=1	0	15.6337755951775	19.6319018404908	2	19	1	1	163	16.961	10.68	High	Not Found	High	4.8e8		2.3e8	1.154	63.9979519844055	2
High	IsMasterProtein	B9F3B6	Succinate-semialdehyde dehydrogenase, mitochondrial OS=Oryza sativa subsp. japonica GN=ALDH5F1 PE=3 SV=1	0	15.6291469870743	10.0569259962049	3	13	3	1	527	56.058	8.1	High	High	High	3.2e8	1.4e8	3.1e7	0.225	37.6833946704865	3
High	IsMasterProtein	P46466	26S proteasome regulatory subunit 4 homolog OS=Oryza sativa subsp. japonica GN=TBP2 PE=2 SV=2	0	15.4181338043288	10.9375	3	7	3	1	448	49.556	6.21	High	Not Found	High	1.7e8		2.4e8	0.269	23.4197301864624	3
High	IsMasterProtein	A2XCT8	1,2-dihydroxy-3-keto-5-methylthiopentene dioxygenase 2 OS=Oryza sativa subsp. indica GN=ARD2 PE=2 SV=2	0	15.4094167213635	18.6868686868687	3	11	2	1	198	23.483	5.2	High	High	Not Found	1.6e8	2.4e8		0.931	29.4705951213837	3
High	IsMasterProtein	Q6Z7V2	24.1 kDa heat shock protein, mitochondrial OS=Oryza sativa subsp. japonica GN=HSP24.1 PE=2 SV=1	0	15.3935286893472	7.72727272727273	1	15	1	1	220	24.082	7.5	High	High	High	2.4e8	2.4e8		0.389	54.7345464229584	1
High	IsMasterProtein	A1XBB7	Protein IN2-1 homolog B OS=Oryza sativa subsp. indica GN=GSTZ5 PE=1 SV=1	0	15.2303737003945	27.8688524590164	3	10	3	1	244	27.344	5.53	High	High	High	1.7e7		1.0e8	0.833	25.5991936922073	3
High	IsMasterProtein	P27932	Alpha-amylase isozyme 3A OS=Oryza sativa subsp. japonica GN=AMY1.2 PE=2 SV=2	0	15.2187985693677	6.81818181818182	2	17	2	1	440	48.836	7.28	High	High	High	6.2e9	1.3e10		0.202	30.2063534259796	2
High	IsMasterProtein	A2XID3	Allene oxide cyclase, chloroplastic OS=Oryza sativa subsp. indica GN=AOC PE=2 SV=1	0	15.1575729491023	23.75	4	17	4	1	240	26.034	9.23	High	High	High	4.2e8	3.6e8	2.3e8	0.778	45.6176649332047	4
High	IsMasterProtein	Q7XTJ3	Pyruvate dehydrogenase E1 component subunit alpha-3, chloroplastic OS=Oryza sativa subsp. japonica GN=Os04g0119400 PE=2 SV=2	0	15.0519960674596	9.17647058823529	3	7	3	1	425	46.115	6.61	High	Not Found	High	3.8e8		3.4e8	0.304	22.6125156879425	3
High	IsMasterProtein	A2YGP6	UDP-sugar pyrophosphorylase OS=Oryza sativa subsp. indica GN=USP PE=3 SV=2	0	14.8609231826185	11.525974025974	4	14	4	1	616	67.419	6.99	High	High	High	2.0e8	1.8e8	4.5e7	0.266	42.4269776344299	4
High	IsMasterProtein	Q2QYL3	Non-specific lipid-transfer protein 3 OS=Oryza sativa subsp. japonica GN=LTP110-A PE=2 SV=1	0	14.7204166479834	35.5371900826446	3	16	3	1	121	12.137	8.91	High	High	High	2.1e8	1.8e8	9.4e7	1.371	52.1833171844482	3
High	IsMasterProtein	Q40680	Elongation factor 1-delta 1 OS=Oryza sativa subsp. japonica GN=Os07g0614500 PE=2 SV=3	0	14.6896812300279	25.764192139738	4	10	2	1	229	24.847	4.53	High	High	High	5.2e8	9.8e8	5.7e8	1.154	24.4264707565308	4
High	IsMasterProtein	A2WK50	Bowman-Birk type bran trypsin inhibitor OS=Oryza sativa subsp. indica GN=RBBI3.3 PE=2 SV=2	0	14.6745821184149	13.7795275590551	3	13	3	1	254	27.737	5.57	High	High	High	2.4e8	1.9e8	1.8e8	0.468	27.9958567619324	3
High	IsMasterProtein	O24174	Betaine aldehyde dehydrogenase 1 OS=Oryza sativa subsp. japonica GN=BADH1 PE=1 SV=1	0	14.6564773019357	13.6633663366337	4	7	3	1	505	54.613	7.02	High	Not Found	Not Found	1.1e8			0.468	21.4835636615753	4
High	IsMasterProtein	P51823	ADP-ribosylation factor 2 OS=Oryza sativa subsp. japonica GN=ARF PE=2 SV=2	0	14.6361949256768	29.2817679558011	4	8	4	1	181	20.695	6.95	High	Not Found	High	2.9e7		1.1e7	1.154	26.6304597854614	4
High	IsMasterProtein	P49216	40S ribosomal protein S26 OS=Oryza sativa subsp. japonica GN=RPS26 PE=2 SV=2	0	14.5367580677294	33.8345864661654	3	11	3	1	133	14.982	11.02	High	High	High	7.5e8	4.5e8	2.2e8	2.981	31.2196254730225	3
High	IsMasterProtein	Q10QA5	Strigolactone esterase D14 OS=Oryza sativa subsp. japonica GN=D14 PE=1 SV=1	0	14.3408462422343	12.2641509433962	2	8	2	1	318	33.487	7.91	High	High	High	7.0e7	7.0e6	7.8e6	0.311	37.4241790771484	2
High	IsMasterProtein	Q10RI7	DEAD-box ATP-dependent RNA helicase 38 OS=Oryza sativa subsp. japonica GN=Os03g0158200 PE=3 SV=1	0	14.3197073560146	7.32673267326733	2	6	2	1	505	55.819	5.74	High	High	High	1.3e8	1.4e8	2.3e7	0.166	23.652312040329	2
High	IsMasterProtein	Q60DX8	Beta-glucosidase 22 OS=Oryza sativa subsp. japonica GN=BGLU22 PE=2 SV=1	0	14.2806248465414	8.44277673545966	4	12	3	1	533	59.506	5.15	High	Not Found	High	2.8e8		2.4e8	0.389	33.0294711589813	4
High	IsMasterProtein	Q2QQ99	Protein SPIRAL1-like 3 OS=Oryza sativa subsp. japonica GN=Os12g0502000 PE=3 SV=1	0	14.2427479500247	18.8118811881188	1	12	1	1	101	10.214	9.35	High	High	High	4.4e7	4.1e7		1.154	36.6857869625092	1
High	IsMasterProtein	Q9LSU0	Proteasome subunit alpha type-3 OS=Oryza sativa subsp. japonica GN=PAG1 PE=2 SV=1	0	14.1301119637614	13.2530120481928	4	23	4	1	249	27.221	6.09	High	High	High	7.8e8	9.0e8	2.5e8	0.968	47.5040972232819	4
High	IsMasterProtein	Q08480	Adenylate kinase 4 OS=Oryza sativa subsp. japonica GN=ADK-B PE=2 SV=1	0	13.9637699708306	15.6378600823045	3	17	2	1	243	26.658	7.8	High	Not Found	High	3.1e8		3.0e8	0.413	46.2470815181732	3
High	IsMasterProtein	P56724	60S acidic ribosomal protein P3 OS=Oryza sativa subsp. japonica GN=Os06g0701400 PE=3 SV=3	0	13.9335339301063	15.1260504201681	2	6	2	1	119	11.887	4.41	High	Not Found	Not Found	6.2e8			2.162	21.7883546352386	2
High	IsMasterProtein	Q75H81	Serpin-ZXA OS=Oryza sativa subsp. japonica GN=Os03g0610650 PE=1 SV=1	0	13.9282384699491	10.1010101010101	3	12	3	1	396	42.114	6.15	High	High	High	3.7e8	3.5e8	4.7e7	0.445	33.3582282066345	3
High	IsMasterProtein	Q6ZJJ1	Probable L-ascorbate peroxidase 4, peroxisomal OS=Oryza sativa subsp. japonica GN=APX4 PE=2 SV=1	0	13.3550023284401	13.0584192439863	3	7	3	1	291	31.718	7.97	High	High	Not Found	9.1e7	5.8e7		0.369	24.5306646823883	3
High	IsMasterProtein	Q5VRH4	Homogentisate 1,2-dioxygenase OS=Oryza sativa subsp. japonica GN=HGO PE=2 SV=1	0	12.9872928301236	3.82978723404255	1	14	1	1	470	51.738	6.52	High	High	High	3.1e7	4.1e7		0.202	50.9840698242188	1
High	IsMasterProtein	Q6YV23	Carbamoyl-phosphate synthase small chain, chloroplastic OS=Oryza sativa subsp. japonica GN=CARA PE=2 SV=2	0	12.8775408542734	12.1076233183857	3	6	3	1	446	48.405	6.9	High	High	High	1.4e8	9.9e7	7.9e7	0.551	13.6185374259949	3
High	IsMasterProtein	Q9XJ29	Anthranilate synthase alpha subunit 2, chloroplastic OS=Oryza sativa subsp. japonica GN=OsASA2 PE=1 SV=1	0	12.7186954458604	9.07590759075908	4	10	4	1	606	66.946	7.12	High	High	High	3.7e8	3.9e8	2.2e8	0.266	22.616263628006	4
High	IsMasterProtein	Q336X9	Mitogen-activated protein kinase 6 OS=Oryza sativa subsp. japonica GN=MPK6 PE=2 SV=1	0	12.2153983801397	12.5	3	8	3	1	376	42.746	6.4	High	High	High	9.2e7	8.4e7	6.1e7	0.35	15.2281925678253	3
High	IsMasterProtein	A2Y4S9	Cytochrome c OS=Oryza sativa subsp. indica GN=CC-1 PE=3 SV=1	0	12.1341509935919	30.3571428571429	3	15	3	1	112	12.263	9.32	High	High	Not Found	1.2e9	1.1e9		1.371	42.5253974199295	3
High	IsMasterProtein	Q69T51	LysM domain-containing GPI-anchored protein LYP6 OS=Oryza sativa subsp. japonica GN=LYP6 PE=1 SV=1	0	12.1230425830593	4.40097799511002	1	4	1	1	409	40.478	4.96	High	Not Found	High	6.8e7			0.778	15.4123568534851	1
High	IsMasterProtein	P35687	40S ribosomal protein S21 OS=Oryza sativa subsp. japonica GN=RPS21 PE=3 SV=1	0	12.1055668331896	39.0243902439024	2	11	2	1	82	9.248	7.34	High	Not Found	High	1.6e8		9.9e7	2.981	35.7484059333801	2
High	IsMasterProtein	Q6Z1G7	Pyruvate dehydrogenase E1 component subunit beta-1, mitochondrial OS=Oryza sativa subsp. japonica GN=Os08g0536000 PE=2 SV=1	0	12.0770153477142	13.3689839572193	3	6	3	1	374	39.919	5.36	High	Not Found	High	9.9e7			0.668	14.1495676040649	3
High	IsMasterProtein	Q8H852	Coatomer subunit gamma-1 OS=Oryza sativa subsp. japonica GN=Os03g0227000 PE=2 SV=2	0	12.0297162056722	6.10859728506787	3	5	3	1	884	98.544	5.21	High	Not Found	Not Found	4.5e7			0.136	14.7769525051117	3
High	IsMasterProtein	P0DKK0	26S proteasome regulatory subunit 7B OS=Oryza sativa subsp. japonica GN=RPT1B PE=2 SV=1	0	11.9690151288795	9.38967136150235	3	5	3	1	426	47.651	6.29	High	High	Not Found	7.0e7	1.4e8		0.259	16.1298676729202	3
High	IsMasterProtein	Q6YXW6	Sucrose-phosphatase 2 OS=Oryza sativa subsp. japonica GN=SPP2 PE=1 SV=1	0	11.8263799872203	10.1654846335697	3	7	3	1	423	47.225	5.82	High	Not Found	High	1.2e8		8.4e7	0.369	16.262754201889	3
High	IsMasterProtein	Q2QX45	Calcium-dependent protein kinase 28 OS=Oryza sativa subsp. japonica GN=CPK28 PE=3 SV=1	0	11.7619237734432	7.03422053231939	2	6	2	1	526	57.952	5.74	High	Not Found	High	4.9e7		9.1e7	0.202	20.1500999927521	2
High	IsMasterProtein	Q9SDD6	Peroxiredoxin-2F, mitochondrial OS=Oryza sativa subsp. japonica GN=PRXIIF PE=2 SV=1	0	11.0570043682893	19.6969696969697	2	3	2	1	198	20.861	7.99	High	Not Found	Not Found	1.4e8			0.468	5.9109935760498	2
High	IsMasterProtein	P52712	Serine carboxypeptidase-like OS=Oryza sativa subsp. japonica GN=CBP31 PE=2 SV=2	0	11.0276311826557	9.32400932400932	3	8	3	1	429	47.759	5.29	High	High	Not Found	2.1e8	1.1e8		0.369	23.2157552242279	3
High	IsMasterProtein	Q6K9A2	Cinnamoyl-CoA reductase 1 OS=Oryza sativa subsp. japonica GN=CCR1 PE=1 SV=1	0	10.8707180361553	7.69230769230769	2	5	2	1	338	37.366	8.02	High	Not Found	High	3.0e8		5.9e7	0.245	11.2956203222275	2
High	IsMasterProtein	Q0IQK9	Non-specific lipid-transfer protein 1 OS=Oryza sativa subsp. japonica GN=LTP PE=1 SV=1	0	10.8215151483262	23.2758620689655	2	14	2	1	116	11.338	9.33	High	High	High	1.3e9	1.2e9	8.1e8	1.154	50.1299803256989	2
High	IsMasterProtein	Q2QMG2	Methylcrotonoyl-CoA carboxylase subunit alpha, mitochondrial OS=Oryza sativa subsp. japonica GN=MCCA PE=2 SV=2	0	10.7745142444479	4.07055630936228	2	6	2	1	737	80.234	6.8	High	High	High	4.2e7	5.6e7	3.5e7	0.099	21.2071933746338	2
High	IsMasterProtein	Q94DM8	Ubiquitin-fold modifier 1 OS=Oryza sativa subsp. japonica GN=Os01g0962400 PE=3 SV=1	0	10.5299647721607	49.0196078431373	2	9	2	1	102	10.356	9.61	High	Not Found	High	2.8e8		7.7e7	1.683	24.7652356624603	2
High	IsMasterProtein	Q10MJ1	Probable glutamyl endopeptidase, chloroplastic OS=Oryza sativa subsp. japonica GN=GEP PE=2 SV=1	0	10.4238395475001	3.41151385927505	2	6	2	1	938	103.83	5.95	High	Not Found	High	1.1e8			0.087	16.1716637611389	2
High	IsMasterProtein	Q6ZL42	Probable histone H2A.2 OS=Oryza sativa subsp. japonica GN=Os07g0545400 PE=2 SV=1	0	10.4137314217135	28.8888888888889	3	9	2	1	135	13.968	10.23	High	High	High	3.5e8	4.8e8	9.3e7	1.371	19.5106508731842	3
High	IsMasterProtein	Q4W8D0	Glutamine synthetase cytosolic isozyme 1-3 OS=Oryza sativa subsp. japonica GN=GLN1-3 PE=2 SV=1	0	10.2680190160344	7.2972972972973	1	4	1	1	370	40.652	6.67	High	Not Found	High	9.6e7		2.2e7	0.334	13.3256661891937	1
High	IsMasterProtein	A2ZCQ7	60S ribosomal protein L10-1 OS=Oryza sativa subsp. indica GN=SC34 PE=2 SV=2	0	10.2501051536589	13.8392857142857	3	11	1	1	224	25.33	10.24	High	High	Not Found	4.1e7	5.3e7		0.638	22.1834545135498	3
High	IsMasterProtein	Q0DAE4	Glutaredoxin-C8 OS=Oryza sativa subsp. japonica GN=GRXC8 PE=2 SV=2	0	10.1391830361355	11.7647058823529	1	4	1	1	136	14.752	7.97	High	High	Not Found	1.7e8	1.9e8		0.292	17.0430204868317	1
High	IsMasterProtein	Q84PB3	Eukaryotic translation initiation factor isoform 4G-1 OS=Oryza sativa subsp. japonica GN=Os04g0499300 PE=2 SV=2	0	9.8610000920848	5.80075662042875	3	6	3	1	793	86.967	7.52	High	High	Not Found	6.2e7	5.9e7		0.151	12.1134015321732	3
High	IsMasterProtein	Q6K548	Mitochondrial outer membrane protein porin 1 OS=Oryza sativa subsp. japonica GN=VDAC1 PE=1 SV=3	0	9.85823676972421	12.043795620438	2	7	2	1	274	29.202	7.66	High	High	High	6.6e7	3.7e8	3.8e7	0.389	17.9033880233765	2
High	IsMasterProtein	P17070	Proliferating cell nuclear antigen OS=Oryza sativa subsp. japonica GN=Os02g0805200 PE=1 SV=2	0	9.84631323332134	17.8707224334601	3	4	3	1	263	29.252	4.75	Not Found	High	High		2.7e7		0.468	10.3091877698898	3
High	IsMasterProtein	P0C519	ATP synthase subunit 9, mitochondrial OS=Oryza sativa subsp. japonica GN=ATP9 PE=2 SV=1	0	9.81022904365313	41.8918918918919	1	4	1	1	74	7.552	8.75	High	High	Not Found		8.0e6		0.778	13.8138499259949	1
High	IsMasterProtein	Q259G4	Phosphomannomutase OS=Oryza sativa subsp. indica GN=PMM PE=3 SV=1	0	9.80329833534561	6.85483870967742	1	7	1	1	248	28.175	5.83	High	High	High	2.2e8	1.9e8	2.4e8	0.292	25.2565860748291	1
High	IsMasterProtein	P55857	Small ubiquitin-related modifier 1 OS=Oryza sativa subsp. japonica GN=SUMO1 PE=1 SV=1	0	9.52321301898015	12	2	13	2	1	100	10.921	5.1	High	High	Not Found	3.8e8	5.9e8		2.162	37.928097486496	2
High	IsMasterProtein	Q69T99	Glucose-1-phosphate adenylyltransferase small subunit 1, chloroplastic/amyloplastic OS=Oryza sativa subsp. japonica GN=AGPS1 PE=1 SV=1	0	9.3685973538226	7	2	6	2	1	500	54.81	6.67	High	Not Found	High	7.4e7			0.225	15.0861461162567	2
High	IsMasterProtein	A2Z3C4	Probable 6-phosphogluconolactonase 4, chloroplastic OS=Oryza sativa subsp. indica GN=OsI_031067 PE=3 SV=2	0	9.18742409779979	22.2222222222222	3	6	3	1	324	34.54	8.59	High	Not Found	High	9.7e7		9.3e6	0.389	8.97739541530609	3
High	IsMasterProtein	Q6EU14	Protein argonaute 1A OS=Oryza sativa subsp. japonica GN=AGO1A PE=2 SV=1	0	9.15658033479508	1.57116451016636	1	6	1	1	1082	120.373	9.39	High	High	High	8.9e6	9.1e6		0.037	23.576801776886	1
High	IsMasterProtein	P40393	Ras-related protein RIC2 OS=Oryza sativa subsp. japonica GN=RIC2 PE=2 SV=2	0	8.89594124867673	10.1382488479263	2	9	2	1	217	23.908	5.73	High	High	High	2.6e8	3.1e8	2.9e8	0.311	27.7453849315643	2
High	IsMasterProtein	Q7FAS1	Peroxisomal (S)-2-hydroxy-acid oxidase GLO3 OS=Oryza sativa subsp. japonica GN=GLO3 PE=2 SV=1	0	8.78574719444775	8.17438692098093	2	7	2	1	367	40.507	9.06	High	Not Found	High	1.2e8		1.6e8	0.212	24.1809442043304	2
High	IsMasterProtein	Q69T31	Cytosolic invertase 1 OS=Oryza sativa subsp. japonica GN=CINV1 PE=1 SV=1	0	8.75714066923933	2.31316725978648	1	7	1	1	562	63.41	6.8	High	High	High	1.3e8	1.1e8	1.3e8	0.141	22.2191319465637	1
High	IsMasterProtein	Q6ZGU9	Expansin-A5 OS=Oryza sativa subsp. japonica GN=EXPA5 PE=2 SV=1	0	8.70613488284557	6.87285223367698	1	12	1	1	291	30.156	9.2	High	Not Found	High	5.6e7		1.0e8	0.52	14.5690650939941	1
High	IsMasterProtein	P83647	Profilin LP04 OS=Oryza sativa subsp. indica GN=OsI_020954 PE=1 SV=2	0	8.66802395630422	24.4274809160305	2	7	2	1	131	14.124	4.87	High	Not Found	High	3.2e8			1.512	19.6113390922546	2
High	IsMasterProtein	B8AM21	U2 small nuclear ribonucleoprotein B'' OS=Oryza sativa subsp. indica GN=OsI_11177 PE=3 SV=1	0	8.59125139381576	10.7758620689655	1	3	1	1	232	26.056	9.41	Not Found	Not Found	High				0.259	11.8265385627747	1
High	IsMasterProtein	Q75I93	Beta-glucosidase 7 OS=Oryza sativa subsp. japonica GN=BGLU7 PE=1 SV=1	0	8.464094651858	11.5079365079365	3	9	2	1	504	56.836	9.04	High	High	Not Found	1.3e8	6.7e8		0.292	26.4275553226471	3
High	IsMasterProtein	Q7XQ97	Anamorsin homolog 1 OS=Oryza sativa subsp. japonica GN=Os04g0674400 PE=2 SV=2	0	8.41938865602979	27.5471698113208	3	8	1	1	265	27.742	4.96	High	Not Found	Not Found				0.54	20.270988702774	3
High	IsMasterProtein	Q5VRJ8	Peroxisomal membrane protein 11-5 OS=Oryza sativa subsp. japonica GN=PEX11-5 PE=2 SV=1	0	8.2538732412786	11.1587982832618	2	8	2	1	233	25.872	9.86	High	Not Found	High	4.8e7		4.0e7	0.389	13.6882463693619	2
High	IsMasterProtein	P49100	Cytochrome b5 OS=Oryza sativa subsp. japonica GN=Os05g0108800 PE=2 SV=2	0	8.05317239010896	31.3868613138686	3	9	3	1	137	15.273	5.33	High	High	High	1.3e8	2.9e8	8.8e7	0.995	18.1024219989777	3
High	IsMasterProtein	Q0INM3	Beta-galactosidase 15 OS=Oryza sativa subsp. japonica GN=Os12g0429200 PE=2 SV=1	0	8.03003416737984	7.2905331882481	3	8	3	1	919	100.942	5.99	High	Not Found	Not Found	6.3e7			0.148	16.5109984874725	3
High	IsMasterProtein	B9FK36	Acetyl-CoA carboxylase 2 OS=Oryza sativa subsp. japonica GN=ACC2 PE=3 SV=2	0	8.01246211572362	2.62140094542329	3	6	3	1	2327	257.553	6.42	High	Not Found	High			5.4e6	0.048	15.1259372234344	3
High	IsMasterProtein	Q5N806	Cysteine proteinase inhibitor 4 OS=Oryza sativa subsp. japonica GN=Os01g0915200 PE=2 SV=1	0	7.91049766272752	17.7215189873418	2	11	2	1	158	16.59	9.58	High	High	Not Found	5.3e8	9.1e8		0.468	24.424333691597	2
High	IsMasterProtein	Q6YYB0	Uncharacterized protein Os08g0359500 OS=Oryza sativa subsp. japonica GN=Os08g0359500 PE=2 SV=1	0	7.86529389839676	9.85915492957746	2	10	2	1	213	22.779	4.49	High	High	High	2.2e8	1.8e8	1.1e8	0.668	30.1926653385162	2
High	IsMasterProtein	Q942L2	Protein disulfide isomerase-like 2-2 OS=Oryza sativa subsp. japonica GN=PDIL2-2 PE=2 SV=1	0	7.85542290233367	7.00808625336927	2	4	1	1	371	40.715	6.87	High	Not Found	Not Found	1.3e8			0.28	10.7480864524841	2
High	IsMasterProtein	P48489	Serine/threonine-protein phosphatase PP1 OS=Oryza sativa subsp. japonica GN=Os03g0268000 PE=2 SV=2	0	7.76739264282299	10.8695652173913	2	3	2	1	322	36.143	5.2	High	Not Found	High	4.3e7		1.2e8	0.245	9.59396743774414	2
High	IsMasterProtein	Q7XR06	Probable protein phosphatase 2C 45 OS=Oryza sativa subsp. japonica GN=Os04g0659500 PE=2 SV=2	0	7.68051849366163	7.4468085106383	2	8	2	1	282	30.565	5.15	High	High	High	1.9e8	3.9e7	9.9e7	0.413	16.9206805229187	2
High	IsMasterProtein	Q9AUR7	Coatomer subunit alpha-2 OS=Oryza sativa subsp. japonica GN=Os03g0711500 PE=2 SV=1	0	7.64050610395282	2.54515599343186	2	9	2	1	1218	136.221	6.96	High	High	Not Found	7.4e7	4.1e7		0.096	23.9574089050293	2
High	IsMasterProtein	B7FAL5	RNA-binding protein Y14A OS=Oryza sativa subsp. japonica GN=Y14A PE=1 SV=1	0	7.54257230705352	8.33333333333333	1	2	1	1	204	22.091	5.4	High	Not Found	Not Found	2.1e8			0.259	7.28442430496216	1
High	IsMasterProtein	Q6Z4A7	Probable 5'-adenylylsulfate reductase 1, chloroplastic OS=Oryza sativa subsp. japonica GN=APR1 PE=2 SV=1	0	7.51874919141643	8.42105263157895	2	4	2	1	475	50.56	8.15	Not Found	Not Found	High			5.9e7	0.179	9.80705595016479	2
High	IsMasterProtein	A2YQ56	Lon protease homolog, mitochondrial OS=Oryza sativa subsp. indica GN=OsI_27415 PE=2 SV=1	0	7.4348944202676	2.89421157684631	2	5	2	1	1002	109.471	5.44	High	High	Not Found				0.075	11.3695236444473	2
High	IsMasterProtein	Q6ZHS4	Cinnamyl alcohol dehydrogenase 2 OS=Oryza sativa subsp. japonica GN=CAD2 PE=1 SV=1	0	7.4036609196436	14.8760330578512	3	4	3	1	363	38.618	6.39	High	Not Found	High	1.4e8			0.259	7.52255773544312	3
High	IsMasterProtein	Q7XKE9	Clathrin light chain 1 OS=Oryza sativa subsp. japonica GN=Os04g0679100 PE=2 SV=1	0	7.37300386075525	11.6279069767442	2	7	2	1	301	32.516	5.03	High	High	High	5.7e7		6.8e7	0.425	22.6206059455872	2
High	IsMasterProtein	A2X0R4	Molybdopterin synthase catalytic subunit OS=Oryza sativa subsp. indica GN=MOCS2 PE=3 SV=1	0	7.14935376481693	9.84455958549223	1	6	1	1	193	20.851	5.69	High	High	High	7.3e7		1.1e8	0.166	10.932806968689	1
High	IsMasterProtein	Q9FXT4	Alpha-galactosidase OS=Oryza sativa subsp. japonica GN=Os10g0493600 PE=1 SV=1	0	7.12249999760896	5.51558752997602	2	7	2	1	417	45.792	7.94	High	Not Found	High	3.6e8		4.2e8	0.179	19.6419036388397	2
High	IsMasterProtein	Q5JMR9	Thioredoxin Y, chloroplastic OS=Oryza sativa subsp. japonica GN=Os01g0963400 PE=3 SV=2	0	7.06937510501213	13.0952380952381	1	8	1	1	168	18.17	9.32	Not Found	High	High		8.6e6	2.8e6	0.585	10.2743358612061	1
High	IsMasterProtein	Q1WM16	Hexokinase-7 OS=Oryza sativa subsp. japonica GN=HXK7 PE=2 SV=2	0	7.03545753392086	3.67170626349892	1	2	1	1	463	49.73	5.34	High	Not Found	Not Found	9.4e7			0.089	6.39917206764221	1
High	IsMasterProtein	Q7XK44	Plant intracellular Ras-group-related LRR protein 3 OS=Oryza sativa subsp. japonica GN=IRL3 PE=2 SV=3	0	6.70685851654907	4.48430493273543	1	6	1	1	446	48.973	4.98	High	Not Found	High	2.6e8		1.1e8	0.077	9.84506559371948	1
High	IsMasterProtein	Q8H5N9	Probable aquaporin PIP2-1 OS=Oryza sativa subsp. japonica GN=PIP2-1 PE=2 SV=1	0	6.69415463289435	11.0344827586207	2	11	2	1	290	30.266	8.43	High	High	High	1.0e7	1.8e7	1.0e7	0.52	27.7622529268265	2
High	IsMasterProtein	Q7XPY2	Plasma membrane ATPase OS=Oryza sativa subsp. japonica GN=Os04g0656100 PE=2 SV=1	0	6.6845429287506	2.10304942166141	1	6	1	1	951	104.752	6.79	High	Not Found	High			4.4e6	0.093	15.9957311153412	1
High	IsMasterProtein	Q10L71	Villin-2 OS=Oryza sativa subsp. japonica GN=VLN2 PE=2 SV=1	0	6.62878647945929	3.00207039337474	2	5	2	1	966	106.054	5.82	High	High	High	4.2e7	6.7e7	1.8e7	0.076	13.380651473999	2
High	IsMasterProtein	Q9LD61	Aspartate carbamoyltransferase, chloroplastic OS=Oryza sativa subsp. japonica GN=PYRB PE=2 SV=1	0	6.53546425348276	5.78512396694215	2	4	2	1	363	39.867	7.44	High	High	Not Found	3.4e7	1.6e8		0.194	11.7236549854279	2
High	IsMasterProtein	P20907	Cysteine proteinase inhibitor 2 OS=Oryza sativa subsp. japonica GN=Os05g0494200 PE=2 SV=3	0	6.52866413869547	21.8543046357616	3	6	3	1	151	16.55	8.75	High	Not Found	Not Found	6.4e8			0.874	14.9069619178772	3
High	IsMasterProtein	Q0JL46	Neutral ceramidase OS=Oryza sativa subsp. japonica GN=Os01g0624000 PE=1 SV=1	0	6.52630393281626	5.09554140127389	2	6	2	1	785	86.538	7.01	High	Not Found	High	4.4e7		5.9e6	0.113	14.4532127380371	2
High	IsMasterProtein	Q67UF5	Protein disulfide isomerase-like 2-3 OS=Oryza sativa subsp. japonica GN=PDIL2-3 PE=2 SV=1	0	6.47061456612057	5.66893424036281	2	4	2	1	441	47.304	5.58	High	Not Found	Not Found	6.1e7			0.194	11.6183776855469	2
High	IsMasterProtein	A2XMN2	Probable glutathione S-transferase GSTU1 OS=Oryza sativa subsp. indica GN=GSTU1 PE=1 SV=1	0	6.41440031848843	12.1212121212121	2	6	2	1	231	25.816	6.25	High	Not Found	Not Found	3.0e8			0.274	10.0501844882965	2
High	IsMasterProtein	Q10N44	Protein IN2-1 homolog A OS=Oryza sativa subsp. japonica GN=Os03g0283200 PE=2 SV=1	0	6.24566160424123	12.7572016460905	2	3	2	1	243	27.282	5.71	High	Not Found	High	5.0e7		3.5e7	0.292	6.88776981830597	2
High	IsMasterProtein	Q56UD1	Beta-fructofuranosidase, insoluble isoenzyme 5 OS=Oryza sativa subsp. japonica GN=CIN5 PE=2 SV=3	0	6.16934429989527	4.0590405904059	2	3	2	1	542	59.495	6.25	High	Not Found	High			1.7e8	0.179	7.31067669391632	2
High	IsMasterProtein	Q5NAY4	Histidinol dehydrogenase, chloroplastic OS=Oryza sativa subsp. japonica GN=HDH PE=2 SV=1	0	6.16787445746599	3.80549682875264	1	2	1	1	473	50.534	6.47	Not Found	High	Not Found		4.4e7		0.083	5.18983483314514	1
High	IsMasterProtein	Q6K8J4	4-hydroxy-3-methylbut-2-en-1-yl diphosphate synthase (ferredoxin), chloroplastic OS=Oryza sativa subsp. japonica GN=ISPG PE=2 SV=1	0	6.15466665958275	5.77956989247312	3	9	3	1	744	82.109	5.94	High	High	High	7.9e7	5.2e7		0.148	17.1845412254334	3
High	IsMasterProtein	Q7X8R5	Thioredoxin M2, chloroplastic OS=Oryza sativa subsp. japonica GN=Os04g0530600 PE=2 SV=2	0	6.11520463605102	8.88888888888889	1	2	1	1	180	19.135	8.97	High	Not Found	Not Found				0.292	6.98730516433716	1
High	IsMasterProtein	Q10N20	Mitogen-activated protein kinase 5 OS=Oryza sativa subsp. japonica GN=MPK5 PE=1 SV=1	0	6.03033923696042	7.58807588075881	2	6	2	1	369	42.968	5.78	High	High	High	8.5e7	9.2e7	6.2e7	0.202	14.5031626224518	2
High	IsMasterProtein	Q69PS6	Thioredoxin reductase NTRA OS=Oryza sativa subsp. japonica GN=Os06g0327300 PE=3 SV=2	0	6.01902598569318	8.42391304347826	2	4	1	1	368	38.194	7.44	High	Not Found	Not Found	7.5e7			0.334	9.06767129898071	2
High	IsMasterProtein	P31691	ADP,ATP carrier protein, mitochondrial OS=Oryza sativa subsp. japonica GN=Os02g0718900 PE=2 SV=1	0	5.98783168201743	6.02094240837696	2	3	2	1	382	41.484	9.77	High	Not Found	High	1.4e8		8.4e7	0.233	8.5706639289856	2
High	IsMasterProtein	Q6AVI0	Zinc finger BED domain-containing protein RICESLEEPER 2 OS=Oryza sativa subsp. japonica GN=Os03g0733400 PE=2 SV=1	0	5.79960350575753	4.01662049861496	2	3	2	1	722	80.924	5.33	High	Not Found	High	1.8e7		3.2e7	0.145	7.33022451400757	2
High	IsMasterProtein	A2ZLS4	Putative diaminopimelate epimerase, chloroplastic OS=Oryza sativa subsp. indica GN=DAPF PE=3 SV=1	0	5.59936601019262	7.84313725490196	2	3	2	1	357	38.051	6.68	High	Not Found	Not Found	1.2e8			0.233	9.58203983306885	2
High	IsMasterProtein	Q84VG0	Probable calcium-binding protein CML7 OS=Oryza sativa subsp. japonica GN=CML7 PE=2 SV=1	0	5.58565516323612	14.1891891891892	2	7	2	1	148	16.672	5.06	High	Not Found	High	1.2e8		8.5e7	0.425	16.8036956787109	2
High	IsMasterProtein	A2YM35	Probable pyruvate, phosphate dikinase regulatory protein, chloroplastic OS=Oryza sativa subsp. indica GN=PDRP1 PE=3 SV=1	0	5.40318306408441	2.54777070063694	1	6	1	1	471	51.044	9.03	High	High	High	7.0e7	7.0e7	5.9e7	0.089	21.8338522911072	1
High	IsMasterProtein	Q851K1	Germin-like protein 3-6 OS=Oryza sativa subsp. japonica GN=Os03g0694000 PE=2 SV=1	0	5.38002331972322	8.29694323144105	2	5	2	1	229	24.164	6.38	High	Not Found	Not Found	3.5e8			0.468	12.2858572006226	2
High	IsMasterProtein	Q6ZCC4	Succinate dehydrogenase subunit 6, mitochondrial OS=Oryza sativa subsp. japonica GN=SDH6 PE=1 SV=1	0	5.35684353438029	14.7887323943662	1	4	1	1	142	15.718	8.87	High	Not Found	High	2.4e7		5.5e7	0.292	10.6385855674744	1
High	IsMasterProtein	P00761	Trypsin OS=Sus scrofa PE=1 SV=1	0	5.18245115641986	12.987012987013	2	2	2	1	231	24.394	7.18	High	Not Found	High			9.8e7	0.425	6.10479664802551	2
High	IsMasterProtein	Q6ZG77	Probable diaminopimelate decarboxylase, chloroplastic OS=Oryza sativa subsp. japonica GN=LYSA PE=2 SV=1	0	5.11927704757818	4.28571428571429	2	3	2	1	490	53.181	6.84	High	Not Found	Not Found	5.6e7			0.16	7.10012578964233	2
High	IsMasterProtein	Q0JF58	Protein argonaute 4B OS=Oryza sativa subsp. japonica GN=AGO4B PE=2 SV=1	0	5.00948355597177	1.3172338090011	1	4	1	1	911	101.676	8.9	High	Not Found	High	4.1e7		1.0e8	0.039	14.1289389133453	1
High	IsMasterProtein	Q10G81	Histone-binding protein MSI1 homolog OS=Oryza sativa subsp. japonica GN=MSI1 PE=2 SV=1	0	4.97051062447697	7.24299065420561	2	4	2	1	428	48.33	4.93	High	High	Not Found	8.6e7	7.6e7		0.222	8.35902118682861	2
High	IsMasterProtein	Q0IXP9	Acylamino-acid-releasing enzyme 1 OS=Oryza sativa subsp. japonica GN=Os10g0415600 PE=3 SV=1	0	4.93367407463796	2.06451612903226	1	4	1	1	775	84.887	6.13	High	High	Not Found	9.9e7	6.9e7		0.059	7.35902070999146	1
High	IsMasterProtein	B9FXV5	Eukaryotic translation initiation factor 4G OS=Oryza sativa subsp. japonica GN=Os07g0555200 PE=2 SV=2	0	4.89928491342692	0.78125	1	2	1	1	1792	193.414	8.09	High	Not Found	Not Found				0.023	6.71440863609314	1
High	IsMasterProtein	P40392	Ras-related protein RIC1 OS=Oryza sativa subsp. japonica GN=RIC1 PE=2 SV=2	0	4.80114557379358	10.8910891089109	2	9	2	1	202	22.462	5.27	High	Not Found	High	3.1e8			0.292	22.9995703697205	2
High	IsMasterProtein	A2X5P7	Beta-fructofuranosidase, insoluble isoenzyme 1 OS=Oryza sativa subsp. indica GN=CIN1 PE=2 SV=2	0	4.78436243656494	2.07972270363951	1	4	1	1	577	63.954	8.5	High	Not Found	High	2.2e8		6.0e7	0.077	11.4599807262421	1
High	IsMasterProtein	A2YPX3	Peroxidase 2 OS=Oryza sativa subsp. indica GN=PRX112 PE=3 SV=2	0	4.72792621249999	5.4140127388535	1	2	1	1	314	32.614	5.86	Not Found	Not Found	High				0.179	6.56472969055176	1
High	IsMasterProtein	A2ZCP0	Methylthioribose-1-phosphate isomerase OS=Oryza sativa subsp. indica GN=OsI_35550 PE=2 SV=1	0	4.6989727838296	7.75401069518717	1	3	1	1	374	39.455	5.35	Not Found	Not Found	High			2.3e6	0.233	6.32024598121643	1
High	IsMasterProtein	Q6L597	Putative beta-glucosidase 23 OS=Oryza sativa subsp. japonica GN=BGLU23 PE=5 SV=2	0	4.5546755163961	3.690036900369	2	7	1	1	542	60.916	6.25	Not Found	High	Not Found		4.3e8		0.136	16.7066812515259	2
High	IsMasterProtein	B8B7X6	Probable D-2-hydroxyglutarate dehydrogenase, mitochondrial OS=Oryza sativa subsp. indica GN=D2HGDH PE=3 SV=1	0	4.49457867241672	5.18783542039356	1	4	1	1	559	61.09	7.3	Not Found	High	Not Found		2.2e6		0.061	6.78962874412537	1
High	IsMasterProtein	Q75I94	Beta-glucosidase 8 OS=Oryza sativa subsp. japonica GN=BGLU8 PE=1 SV=1	0	4.43319731189731	4.40140845070423	2	5	1	1	568	63.058	7.01	Not Found	Not Found	High			5.3e7	0.16	9.78782141208649	2
High	IsMasterProtein	Q7FAE1	Momilactone A synthase OS=Oryza sativa subsp. japonica GN=Os04g0179200 PE=2 SV=1	0	4.37171326891049	5.10948905109489	1	4	1	1	274	27.816	6.73	High	Not Found	High	5.2e7			0.166	9.16985189914703	1
High	IsMasterProtein	Q9SE42	Ribulose-phosphate 3-epimerase, cytoplasmic isoform OS=Oryza sativa subsp. japonica GN=Os09g0505700 PE=1 SV=1	0	4.30521936398794	9.21052631578947	1	2	1	1	228	24.275	5.6	High	Not Found	Not Found	6.6e7			0.259	6.03001022338867	1
High	IsMasterProtein	Q9SXF8	Aquaporin PIP 1-3 OS=Oryza sativa subsp. japonica GN=PIP1-3 PE=2 SV=2	0	4.19935164463601	4.51388888888889	1	3	1	1	288	30.737	8.66	High	Not Found	High	5.2e7		6.5e7	0.259	7.2910658121109	1
High	IsMasterProtein	Q9AWU4	Multicopper oxidase LPR1 homolog 1 OS=Oryza sativa subsp. japonica GN=LPR1 PE=2 SV=1	0	4.03668448861389	2.40549828178694	1	2	1	1	582	64.01	6.93	Not Found	High	Not Found		1.2e8		0.11	5.85522365570068	1
High	IsMasterProtein	Q8LNV6	Cytokinin dehydrogenase 3 OS=Oryza sativa subsp. japonica GN=CKX3 PE=2 SV=1	0	3.93390712775968	2.46679316888046	1	2	1	1	527	58.392	6.67	Not Found	Not Found	High				0.186	2.66341662406921	1
High	IsMasterProtein	Q0D4Z6	Probable indole-3-acetic acid-amido synthetase GH3.8 OS=Oryza sativa subsp. japonica GN=GH3.8 PE=2 SV=1	0	3.88173527391052	2.31404958677686	1	6	1	1	605	66.889	5.85	High	High	Not Found	2.8e7			0.068	16.1022665500641	1
High	IsMasterProtein	B9F2U5	Translation factor GUF1 homolog, chloroplastic OS=Oryza sativa subsp. japonica GN=Os02g0157700 PE=3 SV=1	0	3.87152609333213	3.38235294117647	2	3	2	1	680	74.901	6.51	High	Not Found	Not Found	4.8e8			0.116	8.99773120880127	2
High	IsMasterProtein	O22386	50S ribosomal protein L12, chloroplastic OS=Oryza sativa subsp. japonica GN=RPL12-2 PE=2 SV=2	0	3.73969005420508	9.18918918918919	1	2	1	1	185	18.579	5.43	Not Found	High	Not Found				0.233	4.85062575340271	1
High	IsMasterProtein	Q69K55	Phosphopantothenoylcysteine decarboxylase OS=Oryza sativa subsp. japonica GN=HAL3 PE=1 SV=1	0	3.71692502526453	6.81818181818182	1	2	1	1	220	24.068	7.34	High	Not Found	Not Found	3.6e7			0.194	5.6194703578949	1
High	IsMasterProtein	Q5W6R4	Dehydration-responsive element-binding protein 2B OS=Oryza sativa subsp. japonica GN=DREB2B PE=2 SV=2	0	3.69201431980674	4.55764075067024	1	2	1	1	373	40.448	4.87	High	High	Not Found		5.7e7		0.292	4.66093039512634	1
High	IsMasterProtein	Q84P97	Mitochondrial outer membrane protein porin 5 OS=Oryza sativa subsp. japonica GN=VDAC5 PE=2 SV=1	0	3.67571754470231	7.5812274368231	1	2	1	1	277	29.456	9.17	Not Found	Not Found	High			1.3e8	0.129	4.40570378303528	1
High	IsMasterProtein	Q8H3C9	IAA-amino acid hydrolase ILR1-like 7 OS=Oryza sativa subsp. japonica GN=ILL7 PE=2 SV=1	0	3.66521914323772	6.59340659340659	2	3	2	1	455	47.966	5.99	High	Not Found	High	7.1e7			0.096	5.91819417476654	2
High	IsMasterProtein	Q9ZTP5	Ribulose-phosphate 3-epimerase, chloroplastic OS=Oryza sativa subsp. japonica GN=RPE PE=1 SV=2	0	3.64723880827617	5.47445255474453	1	1	1	1	274	29.016	8.43	High	Not Found	Not Found	3.4e7			0.179	2.26826930046082	1
High	IsMasterProtein	Q10S55	ATP phosphoribosyltransferase, chloroplastic OS=Oryza sativa subsp. japonica GN=Os03g0134300 PE=3 SV=1	0	3.62543493927723	4.95049504950495	1	2	1	1	404	43.882	6.74	High	Not Found	Not Found	5.5e7			0.11	4.74377465248108	1
High	IsMasterProtein	B9FMJ3	Kinesin-like protein KIN-13A OS=Oryza sativa subsp. japonica GN=KIN13A PE=1 SV=1	0	3.60537323572779	2.31990231990232	1	1	1	1	819	90.406	5.78	Not Found	High	Not Found		5.8e6		0.049	0	1
High	IsMasterProtein	Q75W16	Phospho-2-dehydro-3-deoxyheptonate aldolase 2, chloroplastic OS=Oryza sativa subsp. japonica GN=DAHPS2 PE=2 SV=1	0	3.59125139381576	2.22634508348794	1	4	1	1	539	59.296	8.41	High	High	Not Found	1.8e8	1.8e8		0.066	9.44255900382996	1
High	IsMasterProtein	Q01401	1,4-alpha-glucan-branching enzyme, chloroplastic/amyloplastic OS=Oryza sativa subsp. japonica GN=SBE1 PE=1 SV=2	0	3.58179021853202	1.34146341463415	1	4	1	1	820	93.177	6.83	High	Not Found	Not Found	2.5e7			0.096	2.32131743431091	1
High	IsMasterProtein	Q6H8D5	Coatomer subunit beta'-2 OS=Oryza sativa subsp. japonica GN=Os02g0209100 PE=2 SV=1	0	3.5543957967264	1.0989010989011	1	2	1	1	910	102.613	5.06	High	Not Found	Not Found	1.2e8			0.047	4.58735346794128	1
High	IsMasterProtein	P0C0M2	Probable indole-3-acetic acid-amido synthetase GH3.2 OS=Oryza sativa subsp. japonica GN=GH3.2 PE=2 SV=1	0	3.51427857351842	2.28013029315961	1	2	1	1	614	67.932	6.02	Not Found	Not Found	High			5.0e7	0.061	4.55672669410706	1
High	IsMasterProtein	Q8S091	Thioredoxin F, chloroplastic OS=Oryza sativa subsp. japonica GN=Os01g0913000 PE=2 SV=1	0	3.42608455957845	6.41711229946524	1	2	1	1	187	19.734	8.54	Not Found	Not Found	High			6.4e7	0.194	5.79754042625427	1
High	IsMasterProtein	Q67WR2	Probable GDP-L-fucose synthase 1 OS=Oryza sativa subsp. japonica GN=Os06g0652400 PE=2 SV=1	0.0016750418760469	3.27843668164252	4.26829268292683	1	2	1	1	328	35.693	7.14	Not Found	Not Found	High			4.3e7	0.116	4.77033460140228	1
High	IsMasterProtein	Q5N749	Protein MOR1 OS=Oryza sativa subsp. japonica GN=MOR1 PE=2 SV=1	0.0016750418760469	3.26225791682035	1.50225338007011	2	8	2	1	1997	220.269	7.99	High	High	High			3.5e8	0.035	17.0506497621536	2
High	IsMasterProtein	Q10G39	Pyruvate dehydrogenase E1 component subunit beta-4, chloroplastic OS=Oryza sativa subsp. japonica GN=Os03g0645100 PE=2 SV=1	0.0016750418760469	3.23732143627256	4.25	1	2	1	1	400	42.849	7.02	High	Not Found	High	4.5e6			0.105	5.6125636100769	1
High	IsMasterProtein	Q6EPN6	2-C-methyl-D-erythritol 2,4-cyclodiphosphate synthase, chloroplastic OS=Oryza sativa subsp. japonica GN=ISPF PE=2 SV=1	0.0016750418760469	3.15224231160767	8.10810810810811	1	1	1	1	222	23.509	7.99	High	Not Found	Not Found	9.9e7			0.233	2.66631102561951	1
High	IsMasterProtein	Q53JI9	Probable sucrose-phosphate synthase 5 OS=Oryza sativa subsp. japonica GN=SPS5 PE=2 SV=1	0.0016750418760469	3.03136652211592	1.9723865877712	2	3	2	1	1014	108.917	6.11	High	High	Not Found		2.0e7		0.091	0	2
High	IsMasterProtein	Q6YZE2	Glutamate-1-semialdehyde 2,1-aminomutase, chloroplastic OS=Oryza sativa subsp. japonica GN=GSA PE=2 SV=1	0.0016750418760469	3.00313823150933	2.71966527196653	1	3	1	1	478	50.206	6.95	High	Not Found	High	9.6e7		1.3e8	0.096	7.3769679069519	1
High	IsMasterProtein	Q84Q77	17.9 kDa class I heat shock protein OS=Oryza sativa subsp. japonica GN=HSP17.9A PE=1 SV=1	0.0016750418760469	2.96738123914928	6.83229813664596	1	3	1	1	161	17.899	6.06	High	High	Not Found	1.7e8	2.1e8		0.292	7.68147945404053	1
High	IsMasterProtein	Q7XKA8	Serine/threonine-protein kinase SAPK5 OS=Oryza sativa subsp. japonica GN=SAPK5 PE=2 SV=1	0.0016750418760469	2.96177736163128	4.32432432432432	1	3	1	1	370	42.139	6.42	High	Not Found	Not Found	1.1e8			0.101	7.23127484321594	1
High	IsMasterProtein	Q9LGZ2	Putative L-cysteine desulfhydrase 1 OS=Oryza sativa subsp. japonica GN=Os01g0290100 PE=2 SV=1	0.0016750418760469	2.82448818663655	2.4896265560166	1	2	1	1	482	52.088	6.58	Not Found	Not Found	High			7.2e6	0.086	2.35158896446228	1
High	IsMasterProtein	Q6ZHZ1	Probable sucrose-phosphate synthase 4 OS=Oryza sativa subsp. japonica GN=SPS4 PE=2 SV=1	0.0016750418760469	2.80520824227808	0.938086303939963	1	4	1	1	1066	118.651	6.39	High	High	Not Found	1.2e8	1.2e8		0.04	10.4402649402618	1
High	IsMasterProtein	Q6AUQ7	Probable inactive DNA (cytosine-5)-methyltransferase DRM3 OS=Oryza sativa subsp. japonica GN=DRM3 PE=2 SV=1	0.0016750418760469	2.8021683066711	2.64705882352941	1	2	1	1	680	76.084	5.72	High	High	Not Found	4.0e6	1.7e6		0.056	5.29925274848938	1
High	IsMasterProtein	Q5Z9Z3	Thioredoxin-like protein Clot OS=Oryza sativa subsp. japonica GN=Os06g0320000 PE=2 SV=1	0.0016750418760469	2.78436243656494	7.9136690647482	1	2	1	1	139	15.223	5.11	Not Found	High	Not Found		8.4e7		0.212	5.50297260284424	1
High	IsMasterProtein	Q7XR61	Methylthioribose kinase 1 OS=Oryza sativa subsp. japonica GN=MTK1 PE=2 SV=1	0.0016750418760469	2.77910775078048	2.32558139534884	1	3	1	1	430	48.382	6.54	High	Not Found	High	1.9e8			0.096	0	1
High	IsMasterProtein	Q7XZF7	Probable DNA gyrase subunit A, chloroplastic/mitochondrial OS=Oryza sativa subsp. japonica GN=GYRA PE=2 SV=2	0.0016750418760469	2.74424521335696	1.91693290734824	1	2	1	1	939	103.103	7.17	Not Found	Not Found	High				0.04	5.69377875328064	1
High	IsMasterProtein	Q0JGM8	Cysteine proteinase inhibitor 5 OS=Oryza sativa subsp. japonica GN=Os01g0915401 PE=3 SV=2	0.0016750418760469	2.73612732313478	8.78378378378378	1	2	1	1	148	15.733	6.13	Not Found	High	Not Found		2.1e7		0.259	5.08429145812988	1
High	IsMasterProtein	Q0JLS6	Protein ROOT HAIR DEFECTIVE 3 OS=Oryza sativa subsp. japonica GN=RHD3 PE=2 SV=1	0.0016750418760469	2.70597490590468	2.10918114143921	1	1	1	1	806	90.421	6.15	High	Not Found	Not Found	4.6e7			0.047	2.23124837875366	1
High	IsMasterProtein	Q0IP28	Laccase-25 OS=Oryza sativa subsp. japonica GN=LAC25 PE=3 SV=1	0.0016750418760469	2.67778070526608	2.4263431542461	1	3	1	1	577	63.639	8.53	High	Not Found	Not Found	5.7e8			0.101	7.38876557350159	1
High	IsMasterProtein	Q6H545	Inositol polyphosphate multikinase IPK2 OS=Oryza sativa subsp. japonica GN=IPK2 PE=2 SV=1	0.00330578512396694	2.57511836336893	11.5254237288136	1	3	1	1	295	31.01	6.68	Not Found	Not Found	High				0.166	5.45830297470093	1
High	IsMasterProtein	Q9XGY5	Mitochondrial import inner membrane translocase subunit Tim13 OS=Oryza sativa subsp. japonica GN=TIM13 PE=3 SV=2	0.00330578512396694	2.56161589296529	11.9047619047619	1	1	1	1	84	8.93	6.48	Not Found	High	Not Found		3.1e8		0.585	2.69189834594727	1
High	IsMasterProtein	Q94HF1	Eukaryotic translation initiation factor 3 subunit K OS=Oryza sativa subsp. japonica GN=TIF3K1 PE=2 SV=1	0.00330578512396694	2.54408975961726	8.4070796460177	1	1	1	1	226	25.815	5.16	Not Found	High	Not Found		3.0e8		0.212	0	1
High	IsMasterProtein	Q0J9V5	Thioredoxin-like protein CXXS1 OS=Oryza sativa subsp. japonica GN=Os04g0629500 PE=2 SV=1	0.00330578512396694	2.49039429538844	8.27067669172932	1	4	1	1	133	14.662	4.88	High	High	Not Found	3.6e8	4.0e8		0.389	5.75321531295776	1
High	IsMasterProtein	Q2RAD9	Histone H3.2 OS=Oryza sativa subsp. japonica GN=Os01g0866200 PE=3 SV=1	0.00330578512396694	2.42608455957845	6.61764705882353	1	2	1	1	136	15.259	11.3	Not Found	High	Not Found		2.7e8		0.389	0	1
High	IsMasterProtein	P37890	Serine carboxypeptidase 1 OS=Oryza sativa subsp. japonica GN=CBP1 PE=2 SV=1	0.00330578512396694	2.41285050174566	3.92156862745098	1	1	1	1	510	55.674	7.43	Not Found	Not Found	High			3.3e7	0.105	2.8398129940033	1
High	IsMasterProtein	Q5Z6F0	Probable aquaporin TIP2-2 OS=Oryza sativa subsp. japonica GN=TIP2-2 PE=2 SV=1	0.0099009900990099	2.32449661527204	4.43548387096774	1	2	1	1	248	24.998	6.11	Not Found	Not Found	High			2.5e8	0.468	5.44040822982788	1
Medium	IsMasterProtein	Q6L4F8	Guanine nucleotide-binding protein subunit beta-like protein B OS=Oryza sativa subsp. japonica GN=RACK1B PE=1 SV=1	0.0114566284779051	2.31641268242723	11.3095238095238	1	3	1	1	336	36.429	6.54	Not Found	Not Found	High			2.7e8	0.122	0	1
Medium	IsMasterProtein	Q10S66	Chitinase 11 OS=Oryza sativa subsp. japonica GN=Cht11 PE=2 SV=1	0.0114566284779051	2.26744542014857	11.71875	1	5	1	1	256	27.73	6.89	High	High	Not Found	1.1e7	7.3e6		0.166	8.86412835121155	1
Medium	IsMasterProtein	Q9AS36	Cyclin-L1-1 OS=Oryza sativa subsp. japonica GN=CYCL1-1 PE=2 SV=1	0.0129659643435981	2.17822453281654	3.04449648711944	1	1	1	1	427	49.097	8.73	Not Found	Not Found	High				0.096	0	1
Medium	IsMasterProtein	P37834	Peroxidase 1 OS=Oryza sativa subsp. japonica GN=PRX74 PE=2 SV=2	0.0129659643435981	2.17185589269621	2.76073619631902	1	2	1	1	326	35.286	7.39	High	Not Found	Not Found	3.2e8			0.129	2.4760468006134	1
Medium	IsMasterProtein	Q0JJV1	Mitochondrial outer membrane protein porin 4 OS=Oryza sativa subsp. japonica GN=VDAC4 PE=3 SV=3	0.0129659643435981	2.14727608920879	6.94006309148265	1	1	1	1	317	33.736	5.66	Not Found	Not Found	High			5.2e6	0.136	0	1
Medium	IsMasterProtein	Q6Z6D6	Cytochrome P450 734A2 OS=Oryza sativa subsp. japonica GN=CYP734A2 PE=2 SV=1	0.0129659643435981	2.10823959854333	4.48833034111311	1	5	1	1	557	61.925	9.23	High	High	High		1.6e7	6.7e6	0.062	12.4519374370575	1
Medium	IsMasterProtein	Q7XUS2	Anthranilate synthase beta subunit 1, chloroplastic OS=Oryza sativa subsp. japonica GN=ASB1 PE=1 SV=1	0.0129659643435981	2.09496007192379	4.86111111111111	1	3	1	1	288	30.703	6.87	High	Not Found	Not Found				0.166	5.320960521698	1
Medium	IsMasterProtein	Q8LQ68	Hexokinase-6 OS=Oryza sativa subsp. japonica GN=HXK6 PE=2 SV=1	0.0145161290322581	2.0527133553222	4.34782608695652	1	5	1	1	506	55.086	6.34	High	High	High			2.1e6	0.086	8.68442726135254	1
Medium	IsMasterProtein	A2X1N2	Two-component response regulator ORR24 OS=Oryza sativa subsp. indica GN=RR24 PE=3 SV=1	0.0160771704180064	2.02181948306259	4.79233226837061	1	1	1	1	626	68.302	6.54	Not Found	High	Not Found		6.7e6		0.072	3.16842603683472	1
Medium	IsMasterProtein	Q5D892	DExH-box ATP-dependent RNA helicase DExH17 OS=Arabidopsis thaliana GN=MER3 PE=2 SV=1	0.0191082802547771	1.98505965020706	1.76522506619594	1	1	1	1	1133	128.209	7.94	High	Not Found	Not Found				0.032	0	1
Medium	IsMasterProtein	Q2R4Z8	Dehydrin Rab16D OS=Oryza sativa subsp. japonica GN=RAB16D PE=2 SV=1	0.0191082802547771	1.96778429670202	13.9072847682119	1	1	1	1	151	15.543	9.14	High	Not Found	Not Found	7.1e6			0.389	2.50607013702393	1
Medium	IsMasterProtein	Q0DJA0	Coatomer subunit delta-1 OS=Oryza sativa subsp. japonica GN=Os05g0310800 PE=2 SV=1	0.0191082802547771	1.95939765988593	3.24427480916031	1	2	1	1	524	57.47	5.74	High	Not Found	Not Found	1.7e8			0.077	2.09931921958923	1
Medium	IsMasterProtein	Q0J716	Villin-5 OS=Oryza sativa subsp. japonica GN=VLN5 PE=3 SV=1	0.0191082802547771	1.92263209471584	1.57068062827225	1	2	1	1	955	107.276	6	Not Found	Not Found	High			5.7e6	0.035	5.04374694824219	1
Medium	IsMasterProtein	Q0JCT1	Histone H3.3 OS=Oryza sativa subsp. japonica GN=H3 PE=1 SV=2	0.0205696202531646	1.90343756162586	6.61764705882353	1	4	1	1	136	15.397	11.15	High	High	Not Found	2.4e8	2.6e8		0.389	4.58088278770447	1
Medium	IsMasterProtein	O64437	Inositol-3-phosphate synthase 1 OS=Oryza sativa subsp. japonica GN=RINO1 PE=1 SV=2	0.0205696202531646	1.88605664769316	4.70588235294118	1	6	1	1	510	56.229	5.66	High	High	High	2.2e7	1.2e8	7.7e7	0.086	3.85466611385345	1
Medium	IsMasterProtein	Q94E75	Probable sucrose-phosphatase 1 OS=Oryza sativa subsp. japonica GN=SPP1 PE=2 SV=1	0.0205696202531646	1.87712907713556	2.83687943262411	1	3	1	1	423	47.035	6.06	High	High	Not Found	1.1e8	9.1e7		0.096	2.21310782432556	1
Medium	IsMasterProtein	Q40648	Probable voltage-gated potassium channel subunit beta OS=Oryza sativa subsp. japonica GN=KOB1 PE=1 SV=2	0.0205696202531646	1.85761053388116	7.6219512195122	1	1	1	1	328	36.427	7.4	Not Found	Not Found	High				0.136	0	1
Medium	IsMasterProtein	Q851W1	SEC1 family transport protein SLY1 OS=Oryza sativa subsp. japonica GN=SLY1 PE=2 SV=1	0.021875	1.83209218999852	4.65489566613162	1	1	1	1	623	67.774	6.1	High	Not Found	Not Found	4.2e7			0.07	2.58720111846924	1
Medium	IsMasterProtein	Q9SDG8	Protein argonaute 4A OS=Oryza sativa subsp. japonica GN=AGO4A PE=2 SV=1	0.021875	1.78330640083025	1.21681415929204	1	1	1	1	904	100.576	8.97	High	Not Found	Not Found	1.3e9			0.043	2.07751822471619	1
Medium	IsMasterProtein	Q53RB0	Probable linoleate 9S-lipoxygenase 4 OS=Oryza sativa subsp. japonica GN=Os03g0700700 PE=2 SV=1	0.021875	1.78015361397564	1.25427594070696	1	2	1	1	877	98.636	7.31	High	Not Found	Not Found	3.5e7			0.037	4.51863861083984	1
Medium	IsMasterProtein	G9LZD7	Probable inactive leucine-rich repeat receptor kinase XIAO OS=Oryza sativa subsp. japonica GN=XIAO PE=2 SV=1	0.0280373831775701	1.72908836058952	1.12359550561798	1	3	1	1	1157	122.345	6.42	Not Found	High	High		4.4e7	9.2e6	0.047	4.42676448822021	1
Medium	IsMasterProtein	Q67VC8	DNA polymerase lambda OS=Oryza sativa subsp. japonica GN=POLL PE=1 SV=1	0.0280373831775701	1.72216166699795	4.00728597449909	1	1	1	1	549	60.59	7.96	High	Not Found	Not Found				0.064	2.05714559555054	1
Medium	IsMasterProtein	Q69S81	Phosphopantothenate--cysteine ligase 1 OS=Oryza sativa subsp. japonica GN=Os02g0575200 PE=2 SV=1	0.0295489891135303	1.68909437062386	2.18068535825545	1	1	1	1	321	35.298	8.03	High	Not Found	Not Found				0.089	0	1
Medium	IsMasterProtein	Q8S1Z0	Ribonuclease III domain-containing protein RNC1, chloroplastic OS=Oryza sativa subsp. japonica GN=RNC1 PE=2 SV=1	0.031055900621118	1.63978538670465	5.25328330206379	1	1	1	1	533	61.588	9.25	High	Not Found	Not Found				0.089	2.87959742546082	1
Medium	IsMasterProtein	A2Z5S8	Ubiquitin-fold modifier-conjugating enzyme 1 OS=Oryza sativa subsp. indica GN=OsI_33008 PE=3 SV=1	0.0325581395348837	1.62397081827182	5.40540540540541	1	2	1	1	185	20.451	7.83	High	Not Found	Not Found	6.4e7			0.233	4.97343301773071	1
Medium	IsMasterProtein	Q53JG7	Putative auxin transporter-like protein 4 OS=Oryza sativa subsp. japonica GN=Os11g0169200 PE=3 SV=1	0.0432098765432099	1.60959484351992	1.875	1	1	1	1	480	52.922	9.14	Not Found	High	Not Found				0.166	2.15521025657654	1
Medium	IsMasterProtein	F4IM84	DExH-box ATP-dependent RNA helicase DExH5, mitochondrial OS=Arabidopsis thaliana GN=At2g01130 PE=3 SV=1	0.0432098765432099	1.59687947882418	0.808625336927224	1	1	1	1	1113	125.67	7.65	Not Found	High	Not Found		1.2e8		0.033	1.89629447460175	1
Medium	IsMasterProtein	Q9SF41	DEAD-box ATP-dependent RNA helicase 45 OS=Arabidopsis thaliana GN=RH45 PE=3 SV=1	0.0437405731523379	1.57154122648442	1.61779575328615	1	2	1	1	989	111.557	5.82	High	Not Found	Not Found				0.038	0	1
Medium	IsMasterProtein	Q84S11	Mixed-linked glucan synthase 2 OS=Oryza sativa subsp. japonica GN=CSLF2 PE=2 SV=1	0.0437405731523379	1.54744693677107	3.59955005624297	1	1	1	1	889	97.708	8.81	Not Found	High	Not Found				0.045	0	1
Medium	IsMasterProtein	Q6K508	Glutelin type-D 1 OS=Oryza sativa subsp. japonica GN=GLUD1 PE=2 SV=1	0.0437405731523379	1.52753610339301	5.99173553719008	1	2	1	1	484	54.827	9.25	Not Found	Not Found	High			1.6e8	0.086	2.43605136871338	1
Medium	IsMasterProtein	Q8W103	Protein CHROMATIN REMODELING 24 OS=Arabidopsis thaliana GN=CHR24 PE=2 SV=1	0.048048048048048	1.49308927444848	1.74311926605505	1	1	1	1	1090	122.726	6.4	Not Found	High	Not Found				0.03	2.26562356948853	1
Medium	IsMasterProtein	Q69XQ6	Ribose-phosphate pyrophosphokinase 2, chloroplastic OS=Oryza sativa subsp. japonica GN=Os06g0617800 PE=2 SV=2	0.048048048048048	1.49147028102871	3.25814536340852	1	1	1	1	399	43.059	8.51	High	Not Found	Not Found				0.11	2.29825568199158	1
Medium	IsMasterProtein	Q6K990	Kinesin-like protein KIN-10A OS=Oryza sativa subsp. japonica GN=KIN10A PE=2 SV=1	0.048048048048048	1.48531945587502	1.31147540983607	1	2	1	1	915	99.213	6.02	Not Found	High	Not Found		1.2e9		0.041	5.38082981109619	1
Medium	IsMasterProtein	C0SQ89	DNA (cytosine-5)-methyltransferase CMT3 OS=Oryza sativa subsp. japonica GN=CMT3 PE=2 SV=1	0.0494011976047904	1.47018480335537	1.65380374862183	1	2	1	1	907	101.351	5.48	Not Found	Not Found	High				0.044	2.32763171195984	1
Low	IsMasterProtein	Q0DK16	Aquaporin NIP1-3 OS=Oryza sativa subsp. japonica GN=NIP1-3 PE=3 SV=2	0.0507462686567164	1.44660248987612	7.34265734265734	1	1	1	1	286	30.003	8.5	High	Not Found	Not Found				0.194	2.49391436576843	1
Low	IsMasterProtein	Q67W65	Transcription initiation factor TFIID subunit 1 OS=Oryza sativa subsp. japonica GN=TAF1 PE=2 SV=1	0.0507462686567164	1.44660248987612	0.883977900552486	1	1	1	1	1810	204.147	5.69	Not Found	High	Not Found				0.023	1.95961856842041	1
Low	IsMasterProtein	Q0D5P3	Formin-like protein 11 OS=Oryza sativa subsp. japonica GN=FH11 PE=2 SV=1	0.0595238095238095	1.43097741397044	1.61463939720129	1	1	1	1	929	100.926	7.93	Not Found	High	Not Found		5.5e7		0.042	1.99221408367157	1
Low	IsMasterProtein	Q5ZCK5	Probable calcium-binding protein CML16 OS=Oryza sativa subsp. japonica GN=CML16 PE=2 SV=1	0.0595238095238095	1.42181939037222	6.07734806629834	1	1	1	1	181	19.251	4.59	High	Not Found	Not Found	3.5e8			0.194	2.73039436340332	1
Low	IsMasterProtein	Q6H6C3	Protein argonaute 17 OS=Oryza sativa subsp. japonica GN=AGO17 PE=2 SV=1	0.0623145400593472	1.41691463365231	0.684931506849315	1	1	1	1	876	98.849	8.63	Not Found	High	Not Found		3.4e6		0.049	0	1
Low	IsMasterProtein	Q6L4S0	DNA damage-binding protein 1 OS=Oryza sativa subsp. japonica GN=DBB1 PE=1 SV=1	0.0623145400593472	1.41612140150137	1.00917431192661	1	1	1	1	1090	121.803	5.36	Not Found	Not Found	High				0.04	2.34754180908203	1
Low	IsMasterProtein	Q69TN4	Two pore potassium channel c OS=Oryza sativa subsp. japonica GN=TPKC PE=3 SV=1	0.0651851851851852	1.39126008093121	4.3859649122807	1	1	1	1	456	49.626	8.97	Not Found	Not Found	High			6.6e7	0.145	0	1
