# Supplementary material for: Pluronic F-68 Improves Callus Proliferation of Recalcitrant Rice Cultivar via Enhanced Carbon and Nitrogen Metabolism and Nutrients Uptake
Source: Front Plant Sci. 2021 Jun 2;12:667434. doi: 10.3389/fpls.2021.667434 (PMC8207202; doi:10.3389/fpls.2021.667434)
Supplement: Data Sheet 2 — 0.10% PF-68. [file Data_Sheet_2.ZIP › 0.10% PF-68/0.10%1_310318_01_PSMs.txt]

Confidence	Identifying Node	PSM Ambiguity	Annotated Sequence	Modifications	# Protein Groups	# Proteins	Master Protein Accessions	Protein Accessions	# Missed Cleavages	Charge	DeltaScore	DeltaCn	Rank	Search Engine Rank	m/z [Da]	MH+ [Da]	DeltaM [ppm]	Deltam/z [Da]	Activation Type	MS Order	Isolation Interference [%]	Ion Inject Time [ms]	RT [min]	First Scan	Spectrum File	Ions Matched	XCorr	Area	Apex RT [min]	Percolator q-Value	Percolator PEP
High	Sequest HT (A2)	Unambiguous	[K].GSTVAIFGLGAVGLAAAEGAR.[I]		1	1	Q2R8Z5	Q2R8Z5	0	2	0.5822	0	1	1	944.517272949219	1888.02726926844	-0.750572050623811	-0.000708550781382655	HCD	MS2	72.35474	18.475	97.6504794989333	90898	ORF1_310318_02.raw	0/0	2.25106525421143			0	0.0004062
High	Sequest HT (A2)	Unambiguous	[K].ALNEHHVLLEGSLLKPNMVTPGSESKK.[V]		1	1	Q5N725	Q5N725	1	5	0.4202	0	1	1	586.519226074219	2928.56702385109	2.00511472679738	0.00117442021874012	CID	MS2		5.698929	36.9117237053333	33446	ORF1_310318_03.raw	0/0	3.56663179397583	181160832	36.8942260742188	0	0.0001709
High	Sequest HT (A2)	Unambiguous	[R].IIGIDLNANR.[F]		1	1	Q2R8Z5	Q2R8Z5	0	2	0.5664	0	1	1	549.818237304688	1098.62919797938	2.38011660660716	0.00130742968747199	CID	MS2		3.290108	36.9059008885333	33441	ORF1_310318_03.raw	0/0	2.25937986373901			0	0.0003112
High	Sequest HT (A2)	Unambiguous	[R].NPDEIPWAEAGAEYVVESTGVFTDKEK.[A]		1	1	A2YQT7	A2YQT7	1	3	0.0538	0	1	1	994.474487304688	2981.40890865406	1.28158165364922	0.00127363802084801	HCD	MS2	5.861719	33.1	91.9222652048	86762	ORF1_310318_03.raw	0/0	4.08609008789063			0	1.314E-06
High	Sequest HT (A2)	Unambiguous	[K].NYPVVSAEYQEAVEK.[A]		1	2	Q10N21	Q10N21; A2XFC7	0	2	0.5378	0	1	1	863.421875	1725.83647337	2.00891974331924	0.00173353000002408	CID	MS2		4.109914	36.8952388157333	33431	ORF1_310318_03.raw	0/0	4.5026741027832	477868752	36.8614387512207	0	8.014E-07
High	Sequest HT (A2)	Unambiguous	[K].NYPVVSAEYQEAVEK.[A]		1	2	Q10N21	Q10N21; A2XFC7	0	2	0.5621	0	1	1	863.421325683594	1725.83537473719	1.37233856282079	0.00118421359377408	HCD	MS2	0	5.807744	36.8934449170667	33429	ORF1_310318_03.raw	0/0	3.54036974906921	477868752	36.8614387512207	0	1.992E-06
High	Sequest HT (A2)	Unambiguous	[K].DAAGVAVELDEEARPR.[V]		1	1	P14717	P14717	0	3	0.2125	0	1	1	566.620727539063	1697.84762935719	1.37058846558354	0.000775682395897093	CID	MS2		3.404496	36.8811020456	33417	ORF1_310318_03.raw	0/0	2.4020311832428	353835240	36.6505737304688	0	0.000754
High	Sequest HT (A2)	Unambiguous	[K].DAAGVAVELDEEARPR.[V]		1	1	P14717	P14717	0	3	0.4562	0	1	1	566.620849609375	1697.84799556813	1.58628004655487	0.000897752708397093	HCD	MS2	11.00179	4.444759	36.8793853149333	33415	ORF1_310318_03.raw	0/0	3.7667019367218	353835240	36.6505737304688	0	5.13E-06
High	Sequest HT (A2)	Unambiguous	[K].TVDVEELTVEER.[N]		1	1	Q6ZKC0	Q6ZKC0	0	2	0.4804	0	1	1	709.855224609375	1418.70317258875	1.58101591628102	0.00112149437507014	HCD	MS2	10.63011	7.400049	36.8586170533333	33395	ORF1_310318_03.raw	0/0	3.06360983848572	76559876	36.785888671875	0	1.753E-05
High	Sequest HT (A2)	Unambiguous	[K].AnSEATLGTYKGDAVLGEGASESLHVK.[D]	N2(Deamidated)	1	1	P17784	P17784	1	3	0.5822	0	1	1	902.455932617188	2705.35324459156	9.90659800855539	0.0089335271875739	CID	MS2		6.803526	36.8304787653333	33369	ORF1_310318_03.raw	0/0	4.25989055633545			0	1.064E-05
High	Sequest HT (A2)	Unambiguous	[K].ANSEATLGTYKGDAVLGEGASESLHVK.[D]		1	1	P17784	P17784	1	3	0.6011	0	1	1	902.121215820313	2704.34909420094	2.46499513844001	0.00222206364590723	HCD	MS2	36.33543	10.22969	36.8285375069333	33367	ORF1_310318_03.raw	0/0	5.43938827514648	560245120	36.7099189758301	0	1.555E-09
High	Sequest HT (A2)	Unambiguous	[K].IYGVEPVESAVLSGGKPGPHK.[I]		1	1	Q9XEA6	Q9XEA6	0	3	0.5469	0	1	1	707.717834472656	2121.13895015797	2.39048464468353	0.00169017932284987	HCD	MS2	6.029713	9.124791	36.8250334997333	33363	ORF1_310318_03.raw	0/0	3.20356559753418	210052095	36.8740158081055	0	1.832E-07
High	Sequest HT (A2)	Unambiguous	[-].MHSTNLLLEEPIR.[M]		2	2	Q2QXR8; B8BJ39	Q2QXR8; B8BJ39	0	2	0.6579	0	1	1	776.912231445313	1552.81718626063	1.28665706031426	0.00099897031270757	CID	MS2		12.00047	36.8169982512	33357	ORF1_310318_03.raw	0/0	3.41991186141968	76544132	36.8097801208496	0	2.069E-06
High	Sequest HT (A2)	Unambiguous	[-].MHSTNLLLEEPIR.[M]		2	2	Q2QXR8; B8BJ39	Q2QXR8; B8BJ39	0	2	0.5627	0	1	1	776.912231445313	1552.81718626063	1.28665706031426	0.00099897031270757	HCD	MS2	0	6.382464	36.8153255525333	33355	ORF1_310318_03.raw	0/0	2.7882661819458	76544132	36.8097801208496	0	8.536E-05
High	Sequest HT (A2)	Unambiguous	[K].ANSEATLGTYKGDAVLGEGASESLHVK.[D]		1	1	P17784	P17784	1	4	0.3814	0	1	1	676.842224121094	2704.34706659438	1.71523558821526	0.00115964609381081	HCD	MS2	12.83214	2.849467	36.7972661949333	33335	ORF1_310318_03.raw	0/0	2.91473579406738	2133715074	36.593936920166	0	2.008E-06
High	Sequest HT (A2)	Unambiguous	[K].SAESNMcDLLR.[I]	C7(Carbamidomethyl)	1	1	Q2R8Z5	Q2R8Z5	0	2	0.4916	0	1	1	648.291198730469	1295.57512083094	2.52700067954991	0.00163695546878628	HCD	MS2	0	5.969176	36.7899639712	33327	ORF1_310318_03.raw	0/0	2.37761831283569			0	0.001037
High	Sequest HT (A2)	Unambiguous	[K].ALNEHHVLLEGSLLKPNMVTPGSESKK.[V]		1	1	Q5N725	Q5N725	1	5	0.5191	0	1	1	586.518371582031	2928.56275139016	0.546220506696517	0.000319928031240124	HCD	MS2	6.630589	3.787528	36.7778359309333	33317	ORF1_310318_03.raw	0/0	3.40950083732605	145679728	36.7699432373047	0	1.396E-05
High	Sequest HT (A2)	Unambiguous	[R].VFDAVVVVK.[A]		1	1	A2XS65	A2XS65	0	2	0.6552	0	1	1	488.298126220703	975.588975811406	1.67247086198706	0.000815820703223835	CID	MS2		2.001844	36.7690004066667	33307	ORF1_310318_03.raw	0/0	3.48300623893738			0	0.0002415
High	Sequest HT (A2)	Unambiguous	[K].DHSKPVHEVLIEMTnGGLDR.[A]	N15(Deamidated)	1	1	Q0ITW7	Q0ITW7	0	4	0.3608	0	1	1	562.782165527344	2248.10683221938	1.85758393371529	0.00104400984386566	HCD	MS2	31.53396	5.491313	36.7584945362667	33296	ORF1_310318_03.raw	0/0	3.15907573699951	131899062	36.7201461791992	0	0.0001284
High	Sequest HT (A2)	Unambiguous	[K].YGQDATNVGDEGGFAPNIQENK.[E]		1	1	Q42971	Q42971	0	2	0.7654	0	1	1	1162.52685546875	2324.0464343075	1.66799763915898	0.00193824874986603	CID	MS2		16.915	36.7567072693333	33294	ORF1_310318_03.raw	0/0	4.55704975128174	3813231588	36.5093383789063	0	4.492E-11
High	Sequest HT (A2)	Unambiguous	[R].GVYcVFEGGTPDGR.[L]	C4(Carbamidomethyl)	1	1	P27934	P27934	0	2	0.6463	0	1	1	757.342041015625	1513.67680540125	1.85091455842673	0.00140084062509871	HCD	MS2	22.90627	4.541624	36.9136024949333	33448	ORF1_310318_03.raw	0/0	3.27612805366516			0	9.797E-06
High	Sequest HT (A2)	Unambiguous	[K].YGQDATNVGDEGGFAPNIQENK.[E]		1	1	Q42971	Q42971	0	2	0.7543	0	1	1	1162.52697753906	2324.04667844813	1.77304761949585	0.00206031906236603	HCD	MS2	0	15.47698	36.7550223122667	33292	ORF1_310318_03.raw	0/0	5.21478939056396	3813231588	36.5093383789063	0	5.591E-11
High	Sequest HT (A2)	Unambiguous	[R].GVYcVFEGGTPDGR.[L]	C4(Carbamidomethyl)	1	1	P27934	P27934	0	2	0.7239	0	1	1	757.342041015625	1513.67680540125	1.85091455842673	0.00140084062509871	CID	MS2		4.708629	36.9158176741333	33450	ORF1_310318_03.raw	0/0	3.73409938812256			0	2.297E-06
High	Sequest HT (A2)	Unambiguous	[K].DAPMFVcGVNEDK.[Y]	C7(Carbamidomethyl)	1	1	A2YQT7	A2YQT7	0	2	0.5385	0	1	1	741.325378417969	1481.64348020594	2.39854898235607	0.00177689296886641	CID	MS2		10.64553	36.9404743269333	33477	ORF1_310318_03.raw	0/0	3.50635099411011	102828776	36.9105453491211	0	0.001041
High	Sequest HT (A2)	Unambiguous	[R].LDWGPHMIcR.[D]	C9(Carbamidomethyl)	1	3	P17654	Q0D9J1; A2YGY2; P17654	0	3	0.5613	0	1	1	428.870758056641	1284.59772090992	0.0876694160217588	3.75399740472441E-05	HCD	MS2	72.08594	4.042097	37.0939549202667	33615	ORF1_310318_03.raw	0/0	2.68944954872131	3376707596	36.7603073120117	0	0.0005378
High	Sequest HT (A2)	Unambiguous	[R].LVGccNELNAGYAADGYAR.[A]	C4(Carbamidomethyl); C5(Carbamidomethyl)	1	2	A2XFI3	Q10MW3; A2XFI3	0	2	0.7384	0	1	1	1037.4609375	2073.91459837	1.40495857267045	0.00145688000012711	CID	MS2		16.92488	37.0822473376	33606	ORF1_310318_03.raw	0/0	4.96532726287842			0	3.039E-09
High	Sequest HT (A2)	Unambiguous	[K].IGPWGGNGGSAqDISVPPKK.[L]	Q12(Deamidated)	1	1	Q0JMY8	Q0JMY8	1	3		0.0244	2	2	656.00634765625	1966.00448970875	0.82592389781938	0.000541256250053745	CID	MS2		2.082216	37.0811388149333	33605	ORF1_310318_03.raw	0/0	3.59660482406616			0	7.421E-07
High	Sequest HT (A2)	Unambiguous	[K].IGPWGGnGGSAQDISVPPKK.[L]	N7(Deamidated)	1	1	Q0JMY8	Q0JMY8	1	3	0.0244	0	1	1	656.00634765625	1966.00448970875	0.82592389781938	0.000541256250053745	CID	MS2		2.082216	37.0811388149333	33605	ORF1_310318_03.raw	0/0	3.69325017929077			0	8.741E-05
High	Sequest HT (A2)	Unambiguous	[R].LVGccNELNAGYAADGYAR.[A]	C4(Carbamidomethyl); C5(Carbamidomethyl)	1	2	A2XFI3	Q10MW3; A2XFI3	0	2	0.65	0	1	1	1037.4609375	2073.91459837	1.40495857267045	0.00145688000012711	HCD	MS2	0	16.98943	37.0802659642667	33604	ORF1_310318_03.raw	0/0	4.40392446517944			0	1.81E-10
High	Sequest HT (A2)	Unambiguous	[K].GGIGcAPGELSTSELER.[L]	C5(Carbamidomethyl)	1	1	Q33E23	Q33E23	0	2	0.543	0	1	1	866.913208007813	1732.81913938563	1.21215083754427	0.00105021781253711	CID	MS2		25.89726	37.0745707554667	33601	ORF1_310318_03.raw	0/0	2.9074501991272	28529195	36.9086647033691	0	6.683E-05
High	Sequest HT (A2)	Unambiguous	[K].GGIGcAPGELSTSELER.[L]	C5(Carbamidomethyl)	1	1	Q33E23	Q33E23	0	2	0.3243	0	1	1	866.913208007813	1732.81913938563	1.21215083754427	0.00105021781253711	HCD	MS2	0	35.97	37.0722539554667	33600	ORF1_310318_03.raw	0/0	2.59405326843262	28529195	36.9086647033691	0	0.0001549
High	Sequest HT (A2)	Unambiguous	[K].IGPWGGNGGSAqDISVPPKK.[L]	Q12(Deamidated)	1	1	Q0JMY8	Q0JMY8	1	2	0.037	0	1	1	983.507873535156	1966.00847044031	2.850708109197	0.00280225015631985	HCD	MS2	40.1082	37.62	37.0477466157333	33574	ORF1_310318_03.raw	0/0	2.42930674552917	105008222.5	37.1712646484375	0	0.001086
High	Sequest HT (A2)	Unambiguous	[R].VGLIGLGQNAPSTTTAcK.[G]	C17(Carbamidomethyl)	1	1	Q6K669	Q6K669	0	2	0.7277	0	1	1	894.4716796875	1787.936082745	2.27838921105529	0.00203680249986249	CID	MS2		9.421358	37.0384133333333	33564	ORF1_310318_03.raw	0/0	4.69937705993652	514017356	37.0815277099609	0	4.75E-09
High	Sequest HT (A2)	Unambiguous	[R].VGLIGLGQNAPSTTTAcK.[G]	C17(Carbamidomethyl)	1	1	Q6K669	Q6K669	0	2	0.6004	0	1	1	894.469970703125	1787.93266477625	0.366700884806207	0.000327818124862489	HCD	MS2	6.620546	24.09978	37.0363074490667	33562	ORF1_310318_03.raw	0/0	4.53069639205933	514017356	37.0815277099609	0	1.114E-08
High	Sequest HT (A2)	Unambiguous	[R].VVAIIAEGVPESDTK.[Q]		1	1	Q93VT8	Q93VT8	0	2	0.6809	0	1	1	764.417724609375	1527.82817258875	1.11801882593604	0.000854069375009203	CID	MS2		12.865	37.0179980829333	33547	ORF1_310318_03.raw	0/0	4.22918224334717	741790302	37.1393585205078	0	2.33E-07
High	Sequest HT (A2)	Unambiguous	[R].VVAIIAEGVPESDTK.[Q]		1	1	Q93VT8	Q93VT8	0	2	0.6284	0	1	1	764.417724609375	1527.82817258875	1.11801882593604	0.000854069375009203	HCD	MS2	27.55627	10.45178	37.0127524557333	33545	ORF1_310318_03.raw	0/0	3.65881752967834	741790302	37.1393585205078	0	1.158E-06
High	Sequest HT (A2)	Unambiguous	[K].VLVNIEQQSPDIAQGVHGHFTK.[R]		2	3	A2Y053; P93438	A2Y053; P93438; Q9LGU6	0	4	0.5963	0	1	1	605.070678710938	2417.26088495375	1.53167556057748	0.000925613437516404	HCD	MS2	75.32019	2.651133	36.998159304	33534	ORF1_310318_03.raw	0/0	4.36191606521606	1607156963	37.0908584594727	0	2.798E-08
High	Sequest HT (A2)	Unambiguous	[K].SEAAISLEANGTVVLTPDqGQEASSELLPINFSGLAK.[A]	Q19(Deamidated)	1	1	B8BJ39	B8BJ39	0	3	0.0365	0	1	1	1253.30688476563	3757.90610103688	1.13920668489485	0.00142700895817797	CID	MS2		42.4	91.8714031392	86709	ORF1_310318_03.raw	0/0	2.73800730705261	4748219.375	91.9898147583008	0	0.004676
High	Sequest HT (A2)	Unambiguous	[K].SDLVnNLGTIAR.[S]	N5(Deamidated)	2	3	Q0J4P2; Q07078	Q0J4P2; Q69QQ6; Q07078	0	2	0.0168	0	1	1	637.34130859375	1273.6753405575	0.537607855353879	0.00034236875006699	CID	MS2		6.014653	36.9898681136	33525	ORF1_310318_03.raw	0/0	2.96678256988525	253301898	37.0679550170898	0	0.004654
High	Sequest HT (A2)	Unambiguous	[K].DAAGVAVELDEEARPR.[V]		1	1	P14717	P14717	0	2	0.4295	0	1	1	849.427429199219	1697.84758176844	1.34255955743932	0.00113972921883487	CID	MS2		9.694816	36.9864472533333	33521	ORF1_310318_03.raw	0/0	3.18722987174988	415887698.5	36.7806434631348	0	3.535E-05
High	Sequest HT (A2)	Unambiguous	[K].DAAGVAVELDEEARPR.[V]		1	1	P14717	P14717	0	2	0.6715	0	1	1	849.427429199219	1697.84758176844	1.34255955743932	0.00113972921883487	HCD	MS2	9.301497	9.425888	36.9846554610667	33519	ORF1_310318_03.raw	0/0	3.4707555770874	415887698.5	36.7806434631348	0	1.093E-06
High	Sequest HT (A2)	Unambiguous	[R].IFIPDREPPNGQPDEPLR.[V]		2	2	Q0DHF6; A2Y5L9	Q0DHF6; A2Y5L9	1	3	0.5775	0	1	1	697.361267089844	2090.06924800953	1.30123108266261	0.000906553177173919	CID	MS2		3.584061	36.9823784978667	33517	ORF1_310318_03.raw	0/0	2.58327460289001	101878300	36.902473449707	0	0.002054
High	Sequest HT (A2)	Unambiguous	[R].AASFNIIPSSTGAAK.[A]		3	3	Q7FAH2; Q6K5G8; A2YQT7	Q7FAH2; Q6K5G8; A2YQT7	0	2	0.589	0	1	1	717.883972167969	1434.76066770594	1.35798856706925	0.00097419296866974	CID	MS2		0.1536944	36.9777975602667	33512	ORF1_310318_03.raw	0/0	3.25890970230103			0	2.271E-05
High	Sequest HT (A2)	Unambiguous	[K].DAPMFVcGVNEDK.[Y]	C7(Carbamidomethyl)	1	1	A2YQT7	A2YQT7	0	2	0.5986	0	1	1	741.325378417969	1481.64348020594	2.39854898235607	0.00177689296886641	HCD	MS2	21.85952	9.443147	36.938817956	33475	ORF1_310318_03.raw	0/0	2.84406161308289	102828776	36.9105453491211	0	0.0001202
High	Sequest HT (A2)	Unambiguous	[R].LDWGPHMIcR.[D]	C9(Carbamidomethyl)	1	3	P17654	Q0D9J1; A2YGY2; P17654	0	3	0.5182	0	1	1	428.870758056641	1284.59772090992	0.0876694160217588	3.75399740472441E-05	CID	MS2		2.942892	37.0956447576	33617	ORF1_310318_03.raw	0/0	1.36778736114502	3376707596	36.7603073120117	0	0.000725
High	Sequest HT (A2)	Unambiguous	[K].AGIALNDNFVK.[L]		2	2	Q7FAH2; A2YQT7	Q7FAH2; A2YQT7	0	2	0.6958	0	1	1	581.317749023438	1161.62822141688	1.69819412854417	0.000986333437595022	CID	MS2		3.125261	36.7532761136	33290	ORF1_310318_03.raw	0/0	2.86182141304016			0	0.00202
High	Sequest HT (A2)	Unambiguous	[K].IYGVEPVESAVLSGGKPGPHK.[I]		1	1	Q9XEA6	Q9XEA6	0	4	0.4648	0	1	1	531.040466308594	2121.14003534438	2.90209139270546	0.00153893109370529	HCD	MS2	2.862171	4.862077	36.718990252	33253	ORF1_310318_03.raw	0/0	2.83562445640564	1354680346	36.8708076477051	0	8.848E-06
High	Sequest HT (A2)	Unambiguous	[K].NYPVVSAEYQEAVEK.[A]		1	2	Q10N21	Q10N21; A2XFC7	0	2	0.5598	0	1	1	863.421691894531	1725.83610715906	1.79672601648642	0.00155042453127408	CID	MS2		8.108767	36.5325544893333	33065	ORF1_310318_03.raw	0/0	3.67956686019897	71815095	36.5096130371094	0	1.639E-06
High	Sequest HT (A2)	Unambiguous	[K].DHSKPVHEVLIEMTnGGLDR.[A]	N15(Deamidated)	1	1	Q0ITW7	Q0ITW7	0	3	0.6294	0	1	1	750.039611816406	2248.10428218922	0.723280680586903	0.000542003073063698	HCD	MS2	0	7.93185	36.5261714338667	33059	ORF1_310318_03.raw	0/0	4.55608320236206	323181360	36.6032180786133	0	2.629E-07
High	Sequest HT (A2)	Unambiguous	[K].KPEDWDDKEYIPDPEDKKPEGYDDIPK.[E]		1	1	Q9SLY8	Q9SLY8	2	5	0.4467	0	1	1	653.109191894531	3261.51685295266	1.79172556510883	0.00116874653122068	HCD	MS2	34.57105	2.847622	36.5023996384	33035	ORF1_310318_03.raw	0/0	3.47297215461731	680300628	36.4924545288086	0	2.179E-05
High	Sequest HT (A2)	Unambiguous	[K].cGIAVEPSYPLK.[K]	C1(Carbamidomethyl)	1	1	P25776	P25776	0	2	0.298	0	1	1	667.342346191406	1333.67741575281	-3.47426674125559	-0.00231678359368104	HCD	MS2	19.7677	5.919226	36.4765963965333	33013	ORF1_310318_03.raw	0/0	2.45251250267029	269649504	36.4882431030273	0	8.267E-05
High	Sequest HT (A2)	Unambiguous	[K].KPEDWDDKEYIPDPEDKKPEGYDDIPK.[E]		1	1	Q9SLY8	Q9SLY8	2	4	0.581	0	1	1	816.133850097656	3261.51357050063	0.785304914682594	0.000640320156207963	CID	MS2		3.928094	36.464394832	33001	ORF1_310318_03.raw	0/0	4.19756507873535	751159083	36.4707527160645	0	1.669E-05
High	Sequest HT (A2)	Unambiguous	[K].KPEDWDDKEYIPDPEDKKPEGYDDIPK.[E]		1	1	Q9SLY8	Q9SLY8	2	4	0.6274	0	1	1	816.133850097656	3261.51357050063	0.785304914682594	0.000640320156207963	HCD	MS2	27.19736	5.856851	36.4628367685333	32999	ORF1_310318_03.raw	0/0	4.75039768218994	751159083	36.4707527160645	0	3.848E-08
High	Sequest HT (A2)	Unambiguous	[K].AnSEATLGTYKGDAVLGEGASESLHVK.[D]	N2(Deamidated)	1	1	P17784	P17784	1	3	0.5508	0	1	1	902.454040527344	2705.34756832203	7.80841516492182	0.0070414373438239	CID	MS2		6.084034	36.4475352	32984	ORF1_310318_03.raw	0/0	5.12476587295532	311604568	36.5586204528809	0	6.428E-07
High	Sequest HT (A2)	Unambiguous	[K].KVSPQLIAEYTVR.[A]		1	1	Q5N725	Q5N725	1	2	0.5939	0	1	1	752.431091308594	1503.85490598719	1.29795747792841	0.000975968593706966	CID	MS2		7.830481	36.4386002013333	32977	ORF1_310318_03.raw	0/0	2.92584013938904			0	8.107E-05
High	Sequest HT (A2)	Unambiguous	[K].KVSPQLIAEYTVR.[A]		1	1	Q5N725	Q5N725	1	2	0.519	0	1	1	752.431091308594	1503.85490598719	1.29795747792841	0.000975968593706966	HCD	MS2	66.64036	6.235001	36.4370628605333	32975	ORF1_310318_03.raw	0/0	2.88856649398804			0	0.000812
High	Sequest HT (A2)	Unambiguous	[K].ANSEATLGTYKGDAVLGEGASESLHVK.[D]		1	1	P17784	P17784	1	4	0.3844	0	1	1	676.842468261719	2704.34804315688	2.07634462895113	0.00140378671881081	HCD	MS2	0	3.510004	36.4272339848	32964	ORF1_310318_03.raw	0/0	3.59473609924316	2133715074	36.593936920166	0	1.021E-05
High	Sequest HT (A2)	Unambiguous	[K].ALNEHHVLLEGSLLKPNMVTPGSESKK.[V]		1	1	Q5N725	Q5N725	1	5	0.5495	0	1	1	586.517333984375	2928.55756340188	-1.22529390342596	-0.000717669625009876	HCD	MS2	16.9629	3.151718	36.422363824	32960	ORF1_310318_03.raw	0/0	4.2373628616333	150977608	36.4236335754395	0	2.969E-07
High	Sequest HT (A2)	Unambiguous	[K].ANSEATLGTYKGDAVLGEGASESLHVK.[D]		1	1	P17784	P17784	1	3	0.6076	0	1	1	902.119750976563	2704.34469966969	0.8400044551286	0.000757219895907231	CID	MS2		11.00279	36.413891516	32951	ORF1_310318_03.raw	0/0	5.021071434021			0	1.093E-08
High	Sequest HT (A2)	Unambiguous	[K].ANSEATLGTYKGDAVLGEGASESLHVK.[D]		1	1	P17784	P17784	1	3	0.5761	0	1	1	902.119750976563	2704.34469966969	0.8400044551286	0.000757219895907231	HCD	MS2	21.05767	13.44258	36.4120283904	32949	ORF1_310318_03.raw	0/0	4.59549760818481			0	1.214E-09
High	Sequest HT (A2)	Unambiguous	[K].AGIALNDNFVK.[L]		2	2	Q7FAH2; A2YQT7	Q7FAH2; A2YQT7	0	2	0.7335	0	1	1	581.317810058594	1161.62834348719	1.80327983285858	0.00104736859384502	CID	MS2		0.6739492	36.3893837410667	32924	ORF1_310318_03.raw	0/0	3.34196758270264	7395563328	36.3229751586914	0	0.0002522
High	Sequest HT (A2)	Unambiguous	[K].AGIALNDNFVK.[L]		2	2	Q7FAH2; A2YQT7	Q7FAH2; A2YQT7	0	2	0.5419	0	1	1	581.317810058594	1161.62834348719	1.80327983285858	0.00104736859384502	HCD	MS2	0	0.5774232	36.3879064784	32922	ORF1_310318_03.raw	0/0	3.34007143974304	7395563328	36.3229751586914	0	0.0001984
High	Sequest HT (A2)	Unambiguous	[-].MHSTNLLLEEPIR.[M]		2	2	Q2QXR8; B8BJ39	Q2QXR8; B8BJ39	0	3	0.4773	0	1	1	518.278015136719	1552.81949215016	2.77163064159812	0.00143461005222889	CID	MS2		5.5052	36.3835402464	32919	ORF1_310318_03.raw	0/0	2.64078426361084			0	0.001609
High	Sequest HT (A2)	Unambiguous	[R].IFIPDREPPNGQPDEPLR.[V]		2	2	Q0DHF6; A2Y5L9	Q0DHF6; A2Y5L9	1	2	0.3777	0	1	1	1045.53894042969	2090.07060422938	1.95011944355088	0.00203793968762511	CID	MS2		29.47	36.3788528546667	32914	ORF1_310318_03.raw	0/0	3.22599816322327	130685888	36.1968841552734	0	0.0003632
High	Sequest HT (A2)	Unambiguous	[K].YGQDATNVGDEGGFAPNIQENK.[E]		1	1	Q42971	Q42971	0	2	0.6815	0	1	1	1162.52600097656	2324.04472532313	0.932647776800854	0.00108375656236603	CID	MS2		23.50947	36.3718203136	32907	ORF1_310318_03.raw	0/0	4.26768350601196	3813231588	36.5093383789063	0	7.414E-10
High	Sequest HT (A2)	Unambiguous	[K].YGQDATNVGDEGGFAPNIQENK.[E]		1	1	Q42971	Q42971	0	2	0.6659	0	1	1	1162.52600097656	2324.04472532313	0.932647776800854	0.00108375656236603	HCD	MS2	24.77088	23.88155	36.3699302621333	32905	ORF1_310318_03.raw	0/0	4.16002368927002	3813231588	36.5093383789063	0	5.535E-11
High	Sequest HT (A2)	Unambiguous	[K].DAAGVAVELDEEARPR.[V]		1	1	P14717	P14717	0	2	0.6596	0	1	1	849.42724609375	1697.8472155575	1.12686797646799	0.000956623750084873	HCD	MS2	0	8.807528	36.5925226749333	33125	ORF1_310318_03.raw	0/0	3.31905269622803	420301594	36.4557800292969	0	5.582E-08
High	Sequest HT (A2)	Unambiguous	[K].IYGVEPVESAVLSGGKPGPHK.[I]		1	1	Q9XEA6	Q9XEA6	0	4	0.5133	0	1	1	531.040466308594	2121.14003534438	2.90209139270546	0.00153893109370529	CID	MS2		2.229234	36.7205526789333	33255	ORF1_310318_03.raw	0/0	3.75708436965942	1354680346	36.8708076477051	0	2.208E-08
High	Sequest HT (A2)	Unambiguous	[K].DAAGVAVELDEEARPR.[V]		1	1	P14717	P14717	0	2	0.4675	0	1	1	849.42724609375	1697.8472155575	1.12686797646799	0.000956623750084873	CID	MS2		4.81171	36.5941560928	33127	ORF1_310318_03.raw	0/0	3.23190498352051	420301594	36.4557800292969	0	9.369E-07
High	Sequest HT (A2)	Unambiguous	[K].DHSKPVHEVLIEMTnGGLDR.[A]	N15(Deamidated)	1	1	Q0ITW7	Q0ITW7	0	3	0.5787	0	1	1	750.040771484375	2248.10776119313	2.27080961423514	0.0017016710418137	CID	MS2		5.22702	36.6084469074667	33143	ORF1_310318_03.raw	0/0	3.93649697303772	323181360	36.6032180786133	0	2.031E-06
High	Sequest HT (A2)	Unambiguous	[K].QEITALAAIR.[E]		1	1	P27933	P27933	0	2	0.312	0	1	1	543.320495605469	1085.63371458094	2.1926697053707	0.00119021546879594	HCD	MS2	58.98057	6.506559	36.7163963381333	33250	ORF1_310318_03.raw	0/0	2.65655064582825	146186552	36.6475563049316	0	0.001789
High	Sequest HT (A2)	Unambiguous	[K].ALNEHHVLLEGSLLKPNMVTPGSESKK.[V]		1	1	Q5N725	Q5N725	1	4	0.366	0	1	1	732.895751953125	2928.5611779225	0.00893698255658735	6.54312498227227E-06	CID	MS2		7.714807	36.7037469144	33238	ORF1_310318_03.raw	0/0	2.35022521018982	320158178	36.6841926574707	0	9.596E-05
High	Sequest HT (A2)	Unambiguous	[K].ALNEHHVLLEGSLLKPNMVTPGSESKK.[V]		1	1	Q5N725	Q5N725	1	4	0.467	0	1	1	732.895751953125	2928.5611779225	0.00893698255658735	6.54312498227227E-06	HCD	MS2	9.502294	7.045187	36.702143328	33236	ORF1_310318_03.raw	0/0	4.09241390228271	320158178	36.6841926574707	0	2.35E-06
High	Sequest HT (A2)	Unambiguous	[K].IGPWGGnGGSAQDISVPPKK.[L]	N7(Deamidated)	1	1	Q0JMY8	Q0JMY8	1	3	0.1239	0	1	1	656.007385253906	1966.00760250172	2.40923439175484	0.00157885390630375	CID	MS2		4.302191	36.6970746296	33231	ORF1_310318_03.raw	0/0	3.39339375495911			0	1.396E-05
High	Sequest HT (A2)	Unambiguous	[R].LVGccNELNAGYAADGYAR.[A]	C4(Carbamidomethyl); C5(Carbamidomethyl)	1	2	A2XFI3	Q10MW3; A2XFI3	0	2	0.7122	0	1	1	1037.46057128906	2073.91386594813	1.05179894661929	0.00109066906262711	CID	MS2		9.260465	36.6959851061333	33230	ORF1_310318_03.raw	0/0	4.90279865264893	4659447520	36.6477813720703	0	1.581E-10
High	Sequest HT (A2)	Unambiguous	[K].IGPWGGnGGSAQDISVPPKK.[L]	N7(Deamidated)	1	1	Q0JMY8	Q0JMY8	1	3	0.0528	0	1	1	656.007385253906	1966.00760250172	2.40923439175484	0.00157885390630375	HCD	MS2	70.46695	2.159967	36.6951118642667	33229	ORF1_310318_03.raw	0/0	4.17419528961182			0	7.577E-07
High	Sequest HT (A2)	Unambiguous	[K].IGPWGGNGGSAqDISVPPKK.[L]	Q12(Deamidated)	1	1	Q0JMY8	Q0JMY8	1	3		0.0347	2	2	656.007385253906	1966.00760250172	2.40923439175484	0.00157885390630375	CID	MS2		2.549132	36.6834023165333	33216	ORF1_310318_03.raw	0/0	3.62470936775208			0	0.0001057
High	Sequest HT (A2)	Unambiguous	[K].IGPWGGnGGSAQDISVPPKK.[L]	N7(Deamidated)	1	1	Q0JMY8	Q0JMY8	1	3	0.0347	0	1	1	656.007385253906	1966.00760250172	2.40923439175484	0.00157885390630375	CID	MS2		2.549132	36.6834023165333	33216	ORF1_310318_03.raw	0/0	3.75235366821289			0	0.0005722
High	Sequest HT (A2)	Unambiguous	[R].LDWGPHMIcR.[D]	C9(Carbamidomethyl)	1	3	P17654	Q0D9J1; A2YGY2; P17654	0	3	0.7107	0	1	1	428.871215820313	1284.59909420094	1.15671314361601	0.000495303645922244	CID	MS2		1.227978	36.6823084858667	33215	ORF1_310318_03.raw	0/0	1.21250009536743			0	0.0008225
High	Sequest HT (A2)	Unambiguous	[K].IGPWGGNGGSAqDISVPPKK.[L]	Q12(Deamidated)	1	1	Q0JMY8	Q0JMY8	1	3		0.0186	2	2	656.007385253906	1966.00760250172	2.40923439175484	0.00157885390630375	HCD	MS2	0	2.822859	36.6816041146667	33214	ORF1_310318_03.raw	0/0	4.74175071716309			0	8.688E-08
High	Sequest HT (A2)	Unambiguous	[K].IGPWGGnGGSAQDISVPPKK.[L]	N7(Deamidated)	1	1	Q0JMY8	Q0JMY8	1	3	0.0186	0	1	1	656.007385253906	1966.00760250172	2.40923439175484	0.00157885390630375	HCD	MS2	0	2.822859	36.6816041146667	33214	ORF1_310318_03.raw	0/0	4.83395338058472			0	2.879E-09
High	Sequest HT (A2)	Unambiguous	[K].IYGVEPVESAVLSGGKPGPHK.[I]		1	1	Q9XEA6	Q9XEA6	0	4	0.54	0	1	1	531.0400390625	2121.13832636	2.09639761193093	0.00111168499995529	HCD	MS2	22.42378	5.04389	36.6629072074667	33197	ORF1_310318_03.raw	0/0	2.9954674243927	1354680346	36.8708076477051	0	0.0001279
High	Sequest HT (A2)	Unambiguous	[K].ALNEHHVLLEGSLLKPnMVTPGSESKK.[V]	N17(Deamidated)	1	1	Q5N725	Q5N725	1	4	0.1281	0	1	1	733.148071289063	2929.57045526625	8.6318915742647	0.00632187906248227	CID	MS2		6.046719	36.6478474749333	33179	ORF1_310318_03.raw	0/0	4.37447071075439			0	9.975E-08
High	Sequest HT (A2)	Unambiguous	[K].ALNEHHVLLEGSLLKPnMVTPGSESKK.[V]	N17(Deamidated)	1	1	Q5N725	Q5N725	1	4	0.1442	0	1	1	733.148071289063	2929.57045526625	8.6318915742647	0.00632187906248227	HCD	MS2	0	8.476583	36.6460496482667	33177	ORF1_310318_03.raw	0/0	5.41190338134766			0	4.25E-08
High	Sequest HT (A2)	Unambiguous	[K].LNFDDNAAFR.[Q]		1	1	Q6K9N6	Q6K9N6	0	2	0.5061	0	1	1	591.781555175781	1182.55583372156	1.70955565990046	0.00101082078128911	CID	MS2		2.535238	36.6361688912	33167	ORF1_310318_03.raw	0/0	2.448810338974	588981050	36.4706153869629	0	0.003341
High	Sequest HT (A2)	Unambiguous	[R].IFIPDREPPNGQPDEPLR.[V]		2	2	Q0DHF6; A2Y5L9	Q0DHF6; A2Y5L9	1	3	0.585	0	1	1	697.363098144531	2090.07474117359	3.92945558556232	0.00273760786467392	CID	MS2		2.17604	36.6336773109333	33164	ORF1_310318_03.raw	0/0	3.05956697463989			0	0.000424
High	Sequest HT (A2)	Unambiguous	[R].IFIPDREPPNGQPDEPLR.[V]		2	2	Q0DHF6; A2Y5L9	Q0DHF6; A2Y5L9	1	3	0.6098	0	1	1	697.362060546875	2090.07162838063	2.44012836725249	0.00170001020842392	HCD	MS2	6.776275	3.028097	36.6318147893333	33162	ORF1_310318_03.raw	0/0	3.2811450958252			0	0.0002138
High	Sequest HT (A2)	Unambiguous	[R].AASFNIIPSSTGAAK.[A]		3	3	Q7FAH2; Q6K5G8; A2YQT7	Q7FAH2; Q6K5G8; A2YQT7	0	2	0.5556	0	1	1	717.884460449219	1434.76164426844	2.03863436963516	0.00146247421866974	CID	MS2		0.1064849	36.6236921008	33156	ORF1_310318_03.raw	0/0	2.79296040534973	97992762912	36.5829391479492	0	3.424E-05
High	Sequest HT (A2)	Unambiguous	[R].AASFNIIPSSTGAAK.[A]		3	3	Q7FAH2; Q6K5G8; A2YQT7	Q7FAH2; Q6K5G8; A2YQT7	0	2	0.4983	0	1	1	717.884460449219	1434.76164426844	2.03863436963516	0.00146247421866974	HCD	MS2	5.331934	0.01	36.6228723648	33154	ORF1_310318_03.raw	0/0	2.86776328086853	97992762912	36.5829391479492	0	1.312E-05
High	Sequest HT (A2)	Unambiguous	[K].DHSKPVHEVLIEMTnGGLDR.[A]	N15(Deamidated)	1	1	Q0ITW7	Q0ITW7	0	3	0.5059	0	1	1	750.040771484375	2248.10776119313	2.27080961423514	0.0017016710418137	HCD	MS2	6.593907	7.732018	36.6067847738667	33141	ORF1_310318_03.raw	0/0	4.21313142776489	323181360	36.6032180786133	0	1.276E-06
High	Sequest HT (A2)	Unambiguous	[R].GNPTVEVDVccSDGTFAR.[A]	C10(Carbamidomethyl); C11(Carbamidomethyl)	1	1	Q42971	Q42971	0	2	0.6549	0	1	1	992.427612304688	1983.84794797938	-2.79912333344451	-0.00277652531243433	HCD	MS2	25.13329	13.58669	37.1000004088	33622	ORF1_310318_03.raw	0/0	3.67644572257996	4033479127	37.407169342041	0	8.558E-07
High	Sequest HT (A2)	Unambiguous	[R].GNPTVEVDVccSDGTFAR.[A]	C10(Carbamidomethyl); C11(Carbamidomethyl)	1	1	Q42971	Q42971	0	2	0.7663	0	1	1	992.432006835938	1983.85673704188	1.63117481883175	0.00161800593756567	CID	MS2		10.19498	37.1023066656	33624	ORF1_310318_03.raw	0/0	4.15240859985352	4033479127	37.407169342041	0	6.039E-09
High	Sequest HT (A2)	Unambiguous	[R].YALLAEDGVVK.[V]		1	1	Q69TY4	Q69TY4	0	2	0.5175	0	1	1	589.32763671875	1177.6479968075	1.42771006705868	0.000840668750015539	HCD	MS2	24.94623	4.296177	37.1042462565333	33626	ORF1_310318_03.raw	0/0	2.27932906150818	603304540	37.2495498657227	0	0.002453
High	Sequest HT (A2)	Unambiguous	[R].VAPEEHPVLLTEAPLNPK.[A]		1	1	Q10DV7	Q10DV7	0	2	0.7532	0	1	1	977.536254882813	1954.06523313563	0.424748346878613	0.000414992812466153	CID	MS2		10.87858	37.54390846	34071	ORF1_310318_03.raw	0/0	3.84540963172913	385236140	37.5698890686035	0	4.846E-06
High	Sequest HT (A2)	Unambiguous	[R].VAPEEHPVLLTEAPLNPK.[A]		1	1	Q10DV7	Q10DV7	0	2	0.6459	0	1	1	977.534362792969	1954.06144895594	-1.51182021319536	-0.00147709703128385	HCD	MS2	10.46927	16.92829	37.5419395954667	34069	ORF1_310318_03.raw	0/0	4.65563631057739	385236140	37.5698890686035	0	4.209E-10
High	Sequest HT (A2)	Unambiguous	[R].VAPEEHPVLLTEAPLNPK.[A]		1	1	Q10DV7	Q10DV7	0	3	0.7478	0	1	1	652.026489257813	1954.06491451344	0.261692212718019	0.000170454479151279	CID	MS2		1.492127	37.5258133301333	34051	ORF1_310318_03.raw	0/0	3.36625146865845	4031499755	37.669921875	0	9.783E-08
High	Sequest HT (A2)	Unambiguous	[K].cYLSLAEQVR.[E]	C1(Carbamidomethyl)	1	1	Q8H8T0	Q8H8T0	0	2	0.6676	0	1	1	619.813720703125	1238.62016477625	0.307863845832517	0.000190663125028578	CID	MS2		1.690586	37.52471952	34050	ORF1_310318_03.raw	0/0	3.69938015937805	1963946795	37.4250831604004	0	3.121E-05
High	Sequest HT (A2)	Unambiguous	[R].VAPEEHPVLLTEAPLNPK.[A]		1	1	Q10DV7	Q10DV7	0	3	0.716	0	1	1	652.026489257813	1954.06491451344	0.261692212718019	0.000170454479151279	HCD	MS2	0	2.07073	37.5240321394667	34049	ORF1_310318_03.raw	0/0	4.19051837921143	4031499755	37.669921875	0	4.761E-08
High	Sequest HT (A2)	Unambiguous	[R].EVAVEEEKKEEEAAPAEPAAAAAEAAAPSTEVVEEK.[K]		1	1	Q0JPA6	Q0JPA6	2	4	0.5111	0	1	1	920.69921875	3679.77504511	1.13598105768858	0.00104503749980722	CID	MS2		12.69307	37.5013020850667	34026	ORF1_310318_03.raw	0/0	3.15084600448608	96151957	37.6890830993652	0	0.0009198
High	Sequest HT (A2)	Unambiguous	[R].EVAVEEEKKEEEAAPAEPAAAAAEAAAPSTEVVEEK.[K]		1	1	Q0JPA6	Q0JPA6	2	4	0.6589	0	1	1	920.698425292969	3679.77187128188	0.273474058890845	0.000251580468557222	HCD	MS2	10.47353	10.71365	37.4994143554667	34024	ORF1_310318_03.raw	0/0	4.75330686569214	96151957	37.6890830993652	0	5.467E-07
High	Sequest HT (A2)	Unambiguous	[R].LVGccNELNAGYAADGYAR.[A]	C4(Carbamidomethyl); C5(Carbamidomethyl)	1	2	A2XFI3	Q10MW3; A2XFI3	0	2	0.664	0	1	1	1037.4609375	2073.91459837	1.40495857267045	0.00145688000012711	CID	MS2		32.83059	37.4977149610667	34022	ORF1_310318_03.raw	0/0	3.7542941570282			0	2.282E-08
High	Sequest HT (A2)	Unambiguous	[R].LVGccNELNAGYAADGYAR.[A]	C4(Carbamidomethyl); C5(Carbamidomethyl)	1	2	A2XFI3	Q10MW3; A2XFI3	0	2	0.5707	0	1	1	1037.4609375	2073.91459837	1.40495857267045	0.00145688000012711	HCD	MS2	0	23.395	37.4958582832	34020	ORF1_310318_03.raw	0/0	4.17484283447266			0	1.118E-08
High	Sequest HT (A2)	Unambiguous	[K].EQEAINFLEK.[K]		1	1	Q9LSU3	Q9LSU3	0	2	0.3508	0	1	1	610.811828613281	1220.61638059656	0.521881325903054	0.000318508281338836	HCD	MS2	41.89594	7.71527	37.4888315466667	34011	ORF1_310318_03.raw	0/0	3.05444145202637	404915694	37.3454360961914	0	0.0001773
High	Sequest HT (A2)	Unambiguous	[R].YALLAEDGVVK.[V]		1	1	Q69TY4	Q69TY4	0	2	0.6498	0	1	1	589.326965332031	1177.64665403406	0.287492142660809	0.000169282031265539	CID	MS2		3.346247	37.4835692082667	34006	ORF1_310318_03.raw	0/0	2.9718234539032	603304540	37.2495498657227	0	7.846E-05
High	Sequest HT (A2)	Unambiguous	[R].YALLAEDGVVK.[V]		1	1	Q69TY4	Q69TY4	0	2	0.5373	0	1	1	589.326965332031	1177.64665403406	0.287492142660809	0.000169282031265539	HCD	MS2	8.292672	4.262139	37.4817360258667	34004	ORF1_310318_03.raw	0/0	2.67769956588745	603304540	37.2495498657227	0	0.0003629
High	Sequest HT (A2)	Unambiguous	[K].IGPWGGnGGSAQDISVPPKK.[L]	N7(Deamidated)	1	1	Q0JMY8	Q0JMY8	1	3	0.0807	0	1	1	656.006225585938	1966.00412349781	0.639652075003443	0.000419185937553745	HCD	MS2	42.42271	1.631532	37.4810049034667	34003	ORF1_310318_03.raw	0/0	4.70906543731689			0	4.368E-06
High	Sequest HT (A2)	Unambiguous	[R].GNPTVEVDVccSDGTFAR.[A]	C10(Carbamidomethyl); C11(Carbamidomethyl)	1	1	Q42971	Q42971	0	2	0.7968	0	1	1	992.431457519531	1983.85563840906	1.07738754979722	0.00106868953131567	CID	MS2		1.758533	37.4790756896	34001	ORF1_310318_03.raw	0/0	4.97057247161865	4033479127	37.407169342041	0	4.933E-09
High	Sequest HT (A2)	Unambiguous	[R].VAPEEHPVLLTEAPLnPK.[A]	N16(Deamidated)	1	1	Q10DV7	Q10DV7	0	2	0.5595	0	1	1	978.03759765625	1955.0679186825	9.97393839913702	0.00974976624996615	CID	MS2		15.71226	37.4722261637333	33997	ORF1_310318_03.raw	0/0	3.36012983322144			0	2.017E-05
High	Sequest HT (A2)	Unambiguous	[R].VAPEEHPVLLTEAPLNPK.[A]		1	1	Q10DV7	Q10DV7	0	2	0.6102	0	1	1	977.536499023438	1954.06572141688	0.674628161081706	0.000659133437466153	HCD	MS2	26.75829	18.39597	37.4702136125333	33995	ORF1_310318_03.raw	0/0	3.53657364845276	385236140	37.5698890686035	0	1.028E-08
High	Sequest HT (A2)	Selected	[R].KIASLDTHIALAcAGLK.[A]	C13(Carbamidomethyl)	2	2	A2YXU2; A2Z3I9	A2YXU2; A2Z3I9	1	3	0.0435	0	1	1	594.670532226563	1781.99704341969	1.58692977966216	0.0009426332292648	HCD	MS2	81.39721	2.13328	37.4665949122667	33991	ORF1_310318_03.raw	0/0	2.29556441307068	268161384	37.4545974731445	0	0.003646
High	Sequest HT (A2)	Unambiguous	[R].VGLIGLGQNAPSTTTAcK.[G]	C17(Carbamidomethyl)	1	1	Q6K669	Q6K669	0	2	0.4079	0	1	1	894.4716796875	1787.936082745	2.27838921105529	0.00203680249986249	CID	MS2		14.50861	37.4388109733333	33964	ORF1_310318_03.raw	0/0	3.53181409835815	514017356	37.0815277099609	0	1.752E-05
High	Sequest HT (A2)	Unambiguous	[R].VGLIGLGQNAPSTTTAcK.[G]	C17(Carbamidomethyl)	1	1	Q6K669	Q6K669	0	2	0.315	0	1	1	894.471252441406	1787.93522825281	1.80046712949302	0.00160955640611249	HCD	MS2	20.04332	13.34254	37.436831848	33962	ORF1_310318_03.raw	0/0	2.73183917999268	514017356	37.0815277099609	0	7.276E-07
High	Sequest HT (A2)	Unambiguous	[R].IEEELGAAAVYAGAK.[F]		1	1	Q42971	Q42971	0	2	0.478	0	1	1	746.388549804688	1491.76982297938	0.585458877587234	0.000436684687429079	HCD	MS2	0.4333235	0.4704302	37.5927541034667	34121	ORF1_310318_03.raw	0/0	4.10472345352173	10634051789	37.6366882324219	0	1.286E-07
High	Sequest HT (A2)	Unambiguous	[K].GLTFDSGGYNIK.[T]		1	1	Q6K669	Q6K669	0	2	0.5423	0	1	1	636.317138671875	1271.62700071375	0.281610763672434	0.000179051874965808	CID	MS2		7.620018	37.4316132584	33956	ORF1_310318_03.raw	0/0	2.6042013168335	1057684904	37.7308349609375	0	0.002907
High	Sequest HT (A2)	Unambiguous	[R].IEEELGAAAVYAGAK.[F]		1	1	Q42971	Q42971	0	2	0.5853	0	1	1	746.388549804688	1491.76982297938	0.585458877587234	0.000436684687429079	CID	MS2		0.4688025	37.5943895810667	34123	ORF1_310318_03.raw	0/0	4.33660268783569	10634051789	37.6366882324219	0	1.531E-07
High	Sequest HT (A2)	Unambiguous	[R].VFDAVVVVK.[A]		1	1	A2XS65	A2XS65	0	2	0.6934	0	1	1	488.297332763672	975.587388897344	0.0458465807443648	2.23636719738352E-05	CID	MS2		1.808149	37.5965746949333	34126	ORF1_310318_03.raw	0/0	3.61995434761047			0	5.649E-05
High	Sequest HT (A2)	Unambiguous	[R].LDTGNYSWGSEAVTR.[K]		1	1	P49199	P49199	0	2	0.6324	0	1	1	828.387268066406	1655.76725950281	0.767072654528198	0.000635046406387119	HCD	MS2	15.20238	9.01232	37.7155133645333	34246	ORF1_310318_03.raw	0/0	3.88678979873657	1994666984	37.9410400390625	0	5.771E-08
High	Sequest HT (A2)	Unambiguous	[K].GSTVAIFGLGAVGLAAAEGAR.[I]		1	1	Q2R8Z5	Q2R8Z5	0	2	0.5744	0	1	1	944.518981933594	1888.03068723719	1.05976524704274	0.00100043359361734	HCD	MS2	0	33.1	91.8297565458667	86668	ORF1_310318_03.raw	0/0	4.37142372131348			0	1.23E-09
High	Sequest HT (A2)	Unambiguous	[K].FLEDHPGGDDVLLSSTGK.[D]		1	1	P49100	P49100	0	3	0.4332	0	1	1	629.643615722656	1886.91629390797	1.72051805635525	0.00108215598963094	CID	MS2		1.979841	37.7019700861333	34231	ORF1_310318_03.raw	0/0	2.46726369857788			0	0.004728
High	Sequest HT (A2)	Unambiguous	[K].VDGMDVLAVK.[Q]		1	2	Q6Z5N4	Q6Z5N4; Q654V6	0	2	0.25	0	1	1	523.78125	1046.55522337	0.158300319601919	8.28350000574574E-05	HCD	MS2	50.32113	6.304709	37.7010097312	34230	ORF1_310318_03.raw	0/0	2.48324465751648	201017376	37.8237113952637	0	0.001842
High	Sequest HT (A2)	Unambiguous	[K].FLEDHPGGDDVLLSSTGK.[D]		1	1	P49100	P49100	0	3	0.2387	0	1	1	629.643249511719	1886.91519527516	1.1382798795667	0.000715945052130943	HCD	MS2	19.78042	2.432964	37.7002828821333	34229	ORF1_310318_03.raw	0/0	2.42633891105652			0	0.0006741
High	Sequest HT (A2)	Unambiguous	[R].VLNTGSPITVPVGR.[A]		1	1	Q01859	Q01859	0	2	0.4051	0	1	1	705.409851074219	1409.81242551844	0.947820915710186	0.000668124218805133	HCD	MS2	22.91544	4.273964	37.6919167176	34221	ORF1_310318_03.raw	0/0	2.36930274963379	1867517408	37.390567779541	0	1.712E-05
High	Sequest HT (A2)	Unambiguous	[R].TIPHLADAIHAAVTK.[L]		1	1	P37833	P37833	0	3	0.6223	0	1	1	519.96337890625	1557.87558345875	0.533642867630716	0.000277116250041824	CID	MS2		2.504479	37.6911312877333	34220	ORF1_310318_03.raw	0/0	2.32507991790771	3427092976	37.444938659668	0	0.002119
High	Sequest HT (A2)	Unambiguous	[R].IIGIDLNANR.[F]		1	1	Q2R8Z5	Q2R8Z5	0	2	0.6301	0	1	1	549.8173828125	1098.627488995	0.824552230814757	0.000452937499971995	CID	MS2		0.475756	37.6900790162667	34219	ORF1_310318_03.raw	0/0	2.92213487625122	7883186048	37.5456314086914	0	0.0001535
High	Sequest HT (A2)	Unambiguous	[R].TIPHLADAIHAAVTK.[L]		1	1	P37833	P37833	0	3	0.6506	0	1	1	519.96337890625	1557.87558345875	0.533642867630716	0.000277116250041824	HCD	MS2	5.554638	2.041631	37.6893643573333	34218	ORF1_310318_03.raw	0/0	3.11610126495361	3427092976	37.444938659668	0	5.506E-06
High	Sequest HT (A2)	Unambiguous	[K].GSTVAIFGLGAVGLAAAEGAR.[I]		1	1	Q2R8Z5	Q2R8Z5	0	2	0.7322	0	1	1	944.518981933594	1888.03068723719	1.05976524704274	0.00100043359361734	CID	MS2		41.445	91.8317045754667	86670	ORF1_310318_03.raw	0/0	4.77793884277344			0	2.774E-10
High	Sequest HT (A2)	Unambiguous	[R].YEEMVEYMER.[V]		1	1	Q2R2W2	Q2R2W2	0	2	0.7352	0	1	1	689.787536621094	1378.56779661219	1.76442282015536	0.00121618609387042	CID	MS2		7.245114	37.6599471888	34193	ORF1_310318_03.raw	0/0	2.53366255760193	199948224	37.3348770141602	0	0.00152
High	Sequest HT (A2)	Unambiguous	[K].VAVKPLDLESANEPPLNTYKPK.[E]		1	1	P41345	P41345	0	4	0.3593	0	1	1	606.584838867188	2423.31752557875	-0.216984002634267	-0.000131455312612161	HCD	MS2	81.4029	2.725091	37.6468893968	34181	ORF1_310318_03.raw	0/0	2.31402492523193	50290232	37.6989593505859	0	0.001326
High	Sequest HT (A2)	Unambiguous	[K].ILNEGQIASTDVVEVVVSPPYVFLPVVK.[S]		1	1	P48494	P48494	0	3	0.6132	0	1	1	1004.56353759766	3011.67605953297	1.89545743843945	0.00190283098966878	HCD	MS2	15.03254	39.855	91.8475642693333	86687	ORF1_310318_03.raw	0/0	5.60755634307861			0	3.735E-08
High	Sequest HT (A2)	Unambiguous	[K].GSTVAIFGLGAVGLAAAEGAR.[I]		1	1	Q2R8Z5	Q2R8Z5	0	3	0.4681	0	1	1	630.014831542969	1888.02994136891	0.664713897127873	0.000418332968668741	HCD	MS2	51.01925	41.37	91.8513890282667	86691	ORF1_310318_03.raw	0/0	2.82001805305481			0	1.527E-06
High	Sequest HT (A2)	Unambiguous	[K].GYLVETPDELK.[S]		1	1	Q0JMH0	Q0JMH0	0	2	0.3333	0	1	1	632.327575683594	1263.64787473719	0.922257130015347	0.000582703593750011	HCD	MS2	37.96798	6.674182	37.6338127010667	34166	ORF1_310318_03.raw	0/0	2.73219466209412	157430060	37.7056655883789	0	0.002736
High	Sequest HT (A2)	Unambiguous	[K].TPAELSHAANAGLDIAVR.[M]		1	2	Q10N21	Q10N21; A2XFC7	0	3	0.4771	0	1	1	602.6552734375	1805.9512670525	0.460135828438352	0.000276994166673224	CID	MS2		1.001542	37.6170363061333	34150	ORF1_310318_03.raw	0/0	3.49781918525696			0	8.073E-08
High	Sequest HT (A2)	Unambiguous	[K].TPAELSHAANAGLDIAVR.[M]		1	2	Q10N21	Q10N21; A2XFC7	0	3	0.5339	0	1	1	602.6552734375	1805.9512670525	0.460135828438352	0.000276994166673224	HCD	MS2	56.88058	0.8577588	37.6153281954667	34148	ORF1_310318_03.raw	0/0	3.83506941795349			0	1.036E-07
High	Sequest HT (A2)	Unambiguous	[R].IEEELGAAAVYAGAK.[F]		1	1	Q42971	Q42971	0	3	0.6562	0	1	1	497.927703857422	1491.76855831227	-0.262304517464055	-0.000130432578165104	CID	MS2		6.231988	37.6133429408	34146	ORF1_310318_03.raw	0/0	4.12897777557373	191257274	37.6781616210938	0	5.759E-07
High	Sequest HT (A2)	Unambiguous	[R].IEEELGAAAVYAGAK.[F]		1	1	Q42971	Q42971	0	3	0.4709	0	1	1	497.927703857422	1491.76855831227	-0.262304517464055	-0.000130432578165104	HCD	MS2	34.47705	6.758013	37.6116908528	34144	ORF1_310318_03.raw	0/0	3.77696132659912	191257274	37.6781616210938	0	3.19E-06
High	Sequest HT (A2)	Unambiguous	[R].VFDAVVVVK.[A]		1	1	A2XS65	A2XS65	0	2	0.7248	0	1	1	488.297332763672	975.587388897344	0.0458465807443648	2.23636719738352E-05	HCD	MS2	62.57642	1.444656	37.5951856274667	34124	ORF1_310318_03.raw	0/0	2.97777366638184			0	0.0007099
High	Sequest HT (A2)	Unambiguous	[R].LKVPPALNQFTR.[T]		1	1	P0DKK7	P0DKK7	1	3	0.8034	0	1	1	461.94189453125	1383.81113033375	0.314294253979582	0.000144974583387617	CID	MS2		8.513341	37.4247907069333	33948	ORF1_310318_03.raw	0/0	4.12342977523804	457957626	37.6319808959961	0	1.363E-05
High	Sequest HT (A2)	Unambiguous	[R].LKVPPALNQFTR.[T]		1	1	P0DKK7	P0DKK7	1	3	0.695	0	1	1	461.94189453125	1383.81113033375	0.314294253979582	0.000144974583387617	HCD	MS2	60.32764	14.77814	37.4229324253333	33946	ORF1_310318_03.raw	0/0	3.99503421783447	457957626	37.6319808959961	0	0.0001477
High	Sequest HT (A2)	Unambiguous	[K].QVVSGVAYYLK.[V]		1	1	A2XS65	A2XS65	0	2	0.6199	0	1	1	613.843322753906	1226.67936887781	1.1567158377549	0.00070945890627172	HCD	MS2	53.06851	6.004836	37.4165247072	33938	ORF1_310318_03.raw	0/0	3.42075347900391			0	0.000229
High	Sequest HT (A2)	Unambiguous	[R].HSDEGEGGEIVFGGMDPSHYK.[G]		1	1	Q42456	Q42456	0	3	0.7275	0	1	1	749.992980957031	2247.96438961109	1.44715183954336	0.00108438036462151	HCD	MS2	50.97376	5.648313	37.2751699562667	33800	ORF1_310318_03.raw	0/0	3.99896931648254	364711208	37.305908203125	0	6.844E-06
High	Sequest HT (A2)	Unambiguous	[K].NYPVVSAEYQEAVEK.[A]		1	2	Q10N21	Q10N21; A2XFC7	0	2	0.5734	0	1	1	863.421569824219	1725.83586301844	1.65526353193121	0.00142835421877408	CID	MS2		7.373736	37.2661039210667	33790	ORF1_310318_03.raw	0/0	4.29108285903931	410587216	37.0129699707031	0	1.583E-06
High	Sequest HT (A2)	Unambiguous	[K].NYPVVSAEYQEAVEK.[A]		1	2	Q10N21	Q10N21; A2XFC7	0	2	0.5473	0	1	1	863.421875	1725.83647337	2.00891974331924	0.00173353000002408	HCD	MS2	0	8.86284	37.2642414112	33788	ORF1_310318_03.raw	0/0	2.96335768699646	410587216	37.0129699707031	0	1.485E-06
High	Sequest HT (A2)	Unambiguous	[R].QELVNWVDR.[V]		1	1	P17654	P17654	0	2	0.189	0	1	1	579.798889160156	1158.59050169031	0.262465808135633	0.000152045156255554	HCD	MS2	3.701685	0.01	37.2267229626667	33748	ORF1_310318_03.raw	0/0	2.53715634346008	13450413376	37.392147064209	0	0.003431
High	Sequest HT (A2)	Unambiguous	[K].SEAAISLEANGTVVLTPDQGqEASSELLPINFSGLAK.[A]	Q21(Deamidated)	1	1	B8BJ39	B8BJ39	0	3	0.0541	0	1	1	1253.30688476563	3757.90610103688	1.13920668489485	0.00142700895817797	HCD	MS2	0	33.1	91.8694128872	86707	ORF1_310318_03.raw	0/0	2.95785117149353	4748219.375	91.9898147583008	0	0.003336
High	Sequest HT (A2)	Unambiguous	[R].GVYcVFEGGTPDDR.[L]	C4(Carbamidomethyl)	1	1	P27933	P27933	0	2	0.6905	0	1	1	786.344421386719	1571.68156614344	1.32543782644905	0.00104158171889779	CID	MS2		6.252445	37.1955736021333	33721	ORF1_310318_03.raw	0/0	2.94343733787537	169136878	37.2179336547852	0	1.967E-05
High	Sequest HT (A2)	Unambiguous	[R].GVYcVFEGGTPDDR.[L]	C4(Carbamidomethyl)	1	1	P27933	P27933	0	2	0.6457	0	1	1	786.344421386719	1571.68156614344	1.32543782644905	0.00104158171889779	HCD	MS2	50.47743	6.029604	37.1937153448	33719	ORF1_310318_03.raw	0/0	3.02383708953857	169136878	37.2179336547852	0	0.0005345
High	Sequest HT (A2)	Unambiguous	[R].GEGAAATESEAYLEGEAVR.[E]		1	2	B8BKI7	B8BKI7; Q2R483	0	2	0.7377	0	1	1	955.442810058594	1909.87834348719	0.4991614604833	0.000476668593705654	CID	MS2		9.180846	37.1736097621333	33696	ORF1_310318_03.raw	0/0	5.07403135299683	304425722	37.1477203369141	0	1.357E-09
High	Sequest HT (A2)	Unambiguous	[R].GEGAAATESEAYLEGEAVR.[E]		1	2	B8BKI7	B8BKI7; Q2R483	0	2	0.6693	0	1	1	955.442810058594	1909.87834348719	0.4991614604833	0.000476668593705654	HCD	MS2	14.49554	12.1041	37.1712329752	33694	ORF1_310318_03.raw	0/0	5.11119556427002	304425722	37.1477203369141	0	9.151E-11
High	Sequest HT (A2)	Unambiguous	[R].VFDAVVVVK.[A]		1	1	A2XS65	A2XS65	0	2	0.6789	0	1	1	488.297485351563	975.587694073125	0.358658942521807	0.000174951562598835	CID	MS2		1.379079	37.1657208946667	33688	ORF1_310318_03.raw	0/0	3.54825711250305			0	0.0001413
High	Sequest HT (A2)	Unambiguous	[K].IYGVEPVESAVLSGGKPGPHK.[I]		1	1	Q9XEA6	Q9XEA6	0	4	0.4286	0	1	1	531.039733886719	2121.13710565688	1.52090205423483	0.000806509218705287	CID	MS2		1.823264	37.1573022565333	33681	ORF1_310318_03.raw	0/0	2.59483504295349	1354680346	36.8708076477051	0	0.003717
High	Sequest HT (A2)	Unambiguous	[K].YGQDATNVGDEGGFAPNIQENK.[E]		1	1	Q42971	Q42971	0	2	0.7306	0	1	1	1162.52612304688	2324.04496946375	1.03769775713773	0.00120582687486603	CID	MS2		30.73	37.1465131096	33669	ORF1_310318_03.raw	0/0	3.599449634552	16203079.5	37.0890769958496	0	8.323E-09
High	Sequest HT (A2)	Unambiguous	[K].YGQDATNVGDEGGFAPNIQENK.[E]		1	1	Q42971	Q42971	0	2	0.5953	0	1	1	1162.52612304688	2324.04496946375	1.03769775713773	0.00120582687486603	HCD	MS2	0	32.71	37.1448841242667	33667	ORF1_310318_03.raw	0/0	3.83362412452698	16203079.5	37.0890769958496	0	1.079E-08
High	Sequest HT (A2)	Unambiguous	[R].YIEPPHIILR.[K]		1	2	Q7XR61	Q7XR61; Q7XR60	0	3	0.6944	0	1	1	417.58056640625	1250.72714595875	1.26093108644727	0.00052569291680508	HCD	MS2	69.98672	9.419848	37.1422157274667	33664	ORF1_310318_03.raw	0/0	1.43791627883911	187472936	37.058765411377	0	0.001663
High	Sequest HT (A2)	Unambiguous	[K].cYLSLAEQVR.[E]	C1(Carbamidomethyl)	1	1	Q8H8T0	Q8H8T0	0	2	0.5729	0	1	1	619.814086914063	1238.62089719813	0.899184834554289	0.000556874062528578	CID	MS2		6.466252	37.1360220821333	33658	ORF1_310318_03.raw	0/0	2.94872641563416	1963946795	37.4250831604004	0	0.0007771
High	Sequest HT (A2)	Unambiguous	[K].cYLSLAEQVR.[E]	C1(Carbamidomethyl)	1	1	Q8H8T0	Q8H8T0	0	2	0.469	0	1	1	619.814086914063	1238.62089719813	0.899184834554289	0.000556874062528578	HCD	MS2	29.35182	4.639863	37.1343572981333	33656	ORF1_310318_03.raw	0/0	2.58201575279236	1963946795	37.4250831604004	0	0.001182
High	Sequest HT (A2)	Unambiguous	[K].EQEAINFLEK.[K]		1	1	Q9LSU3	Q9LSU3	0	2	0.2848	0	1	1	610.812194824219	1220.61711301844	1.1219242786933	0.000684719218838836	HCD	MS2	40.38692	5.950177	37.1218121541333	33646	ORF1_310318_03.raw	0/0	3.30087280273438			0	0.0008366
High	Sequest HT (A2)	Unambiguous	[K].KGGTEHLGLPVFNSVAEAK.[A]		1	1	Q6ZL94	Q6ZL94	1	3	0.5351	0	1	1	652.0185546875	1954.0411108025	0.951758005258035	0.000619924166585406	HCD	MS2	48.97553	5.827331	37.1084690810667	33631	ORF1_310318_03.raw	0/0	3.70221352577209	122935136	37.1615715026855	0	0.000797
High	Sequest HT (A2)	Unambiguous	[R].YALLAEDGVVK.[V]		1	1	Q69TY4	Q69TY4	0	2	0.5882	0	1	1	589.32763671875	1177.6479968075	1.42771006705868	0.000840668750015539	CID	MS2		4.674843	37.1057065338667	33628	ORF1_310318_03.raw	0/0	2.3803117275238	603304540	37.2495498657227	0	0.0002994
High	Sequest HT (A2)	Unambiguous	[R].HSDEGEGGEIVFGGMDPSHYK.[G]		1	1	Q42456	Q42456	0	3	0.6782	0	1	1	749.992980957031	2247.96438961109	1.44715183954336	0.00108438036462151	CID	MS2		4.503463	37.2769950178667	33802	ORF1_310318_03.raw	0/0	3.17383337020874	364711208	37.305908203125	0	2.124E-06
High	Sequest HT (A2)	Unambiguous	[R].GVYcVFEGGTPDGR.[L]	C4(Carbamidomethyl)	1	1	P27934	P27934	0	2	0.7727	0	1	1	757.340881347656	1513.67448606531	0.318658648765856	0.000241172656348709	HCD	MS2	2.48682	1.608204	37.3018583296	33825	ORF1_310318_03.raw	0/0	3.74282741546631	2432776816	37.2215309143066	0	1.717E-07
High	Sequest HT (A2)	Unambiguous	[R].IIGIDLNANR.[F]		1	1	Q2R8Z5	Q2R8Z5	0	2	0.5451	0	1	1	549.817199707031	1098.62712278406	0.491217007430671	0.000269832031221995	CID	MS2		0.6667889	37.3025063133333	33826	ORF1_310318_03.raw	0/0	2.65912103652954	7883186048	37.5456314086914	0	5.045E-05
High	Sequest HT (A2)	Unambiguous	[R].GVYcVFEGGTPDGR.[L]	C4(Carbamidomethyl)	1	1	P27934	P27934	0	2	0.7591	0	1	1	757.340881347656	1513.67448606531	0.318658648765856	0.000241172656348709	CID	MS2		1.62763	37.3034710874667	33827	ORF1_310318_03.raw	0/0	4.10520505905151	2432776816	37.2215309143066	0	6.449E-07
High	Sequest HT (A2)	Unambiguous	[R].IFIPDREPPnGQPDEPLR.[V]	N10(Deamidated)	2	2	Q0DHF6; A2Y5L9	Q0DHF6; A2Y5L9	1	3	0.0603	0	1	1	697.689086914063	2091.05270748219	1.03447149740905	0.000721044062590585	CID	MS2		2.193919	37.4109889776	33932	ORF1_310318_03.raw	0/0	2.82376217842102			0	0.001046
High	Sequest HT (A2)	Unambiguous	[R].VVAIIAEGVPESDTK.[Q]		1	1	Q93VT8	Q93VT8	0	2	0.7323	0	1	1	764.418151855469	1527.82902708094	1.67730498007895	0.0012813154687592	CID	MS2		4.207356	37.4098912426667	33931	ORF1_310318_03.raw	0/0	4.67268323898315	741790302	37.1393585205078	0	4.49E-08
High	Sequest HT (A2)	Unambiguous	[K].GSTVAIFGLGAVGLAAAEGAR.[I]		1	1	Q2R8Z5	Q2R8Z5	0	3	0.5082	0	1	1	630.014831542969	1888.02994136891	0.664713897127873	0.000418332968668741	CID	MS2		33.1	91.8531930528	86693	ORF1_310318_03.raw	0/0	3.0504264831543			0	0.0001945
High	Sequest HT (A2)	Unambiguous	[R].VVAIIAEGVPESDTK.[Q]		1	1	Q93VT8	Q93VT8	0	2	0.6	0	1	1	764.418151855469	1527.82902708094	1.67730498007895	0.0012813154687592	HCD	MS2	0	6.350452	37.4083830554667	33929	ORF1_310318_03.raw	0/0	3.50177907943726	741790302	37.1393585205078	0	5.178E-08
High	Sequest HT (A2)	Unambiguous	[K].ELLEWGSR.[V]		3	6	Q0DHF6; A2XFI3; A2Y5L9	Q0DHF6; Q0D3D2; Q10MW3; A2XFI3; A2YQ76; A2Y5L9	0	2	0.5179	0	1	1	495.256713867188	989.506151104375	1.09148947955186	0.00054001718751806	CID	MS2		1.016713	37.4067142754667	33927	ORF1_310318_03.raw	0/0	2.79983806610107	11889665832	37.087215423584	0	0.00406
High	Sequest HT (A2)	Unambiguous	[R].TIPHLADAIHAAVTK.[L]		1	1	P37833	P37833	0	2	0.2979	0	1	1	779.440612792969	1557.87394895594	-0.515544694018734	-0.00040157703119803	HCD	MS2	42.93794	5.690401	37.3963730693333	33919	ORF1_310318_03.raw	0/0	2.3467321395874	627227402.5	37.5281257629395	0	5.553E-07
High	Sequest HT (A2)	Unambiguous	[K].DAAGVAVELDEEARPR.[V]		1	1	P14717	P14717	0	2	0.5742	0	1	1	849.428283691406	1697.84929075281	2.34912026863889	0.00199422140633487	HCD	MS2	20.58369	12.89972	37.3792262072	33899	ORF1_310318_03.raw	0/0	3.57094526290894			0	2.077E-06
High	Sequest HT (A2)	Unambiguous	[R].TIPHLADAIHAAVTK.[L]		1	1	P37833	P37833	0	4	0.4558	0	1	1	390.224517822266	1557.87624139906	0.955974837277449	0.000372322265661751	CID	MS2		4.90504	37.3737869282667	33893	ORF1_310318_03.raw	0/0	1.47490191459656	1173406032	37.510311126709	0	0.003413
High	Sequest HT (A2)	Unambiguous	[R].AASFNIIPSSTGAAK.[A]		3	3	Q7FAH2; Q6K5G8; A2YQT7	Q7FAH2; Q6K5G8; A2YQT7	0	2	0.6269	0	1	1	717.883544921875	1434.75981321375	0.762423489824079	0.00054694687491974	CID	MS2		1.330541	37.3728158946667	33892	ORF1_310318_03.raw	0/0	3.34629440307617			0	5.469E-06
High	Sequest HT (A2)	Unambiguous	[K].ANSEATLGTYQGDAVLGEGASESLHVK.[D]		1	1	Q5N725	Q5N725	0	3	0.6084	0	1	1	902.107360839844	2704.30752925953	0.549778578293783	0.000495589843770479	HCD	MS2	9.433297	33.1	91.9742939288	86814	ORF1_310318_03.raw	0/0	6.18283605575562			0	3.858E-11
High	Sequest HT (A2)	Unambiguous	[R].TIPHLADAIHAAVTK.[L]		1	1	P37833	P37833	0	4	0.5523	0	1	1	390.224273681641	1557.87526483656	0.329119245274732	0.000128181640661751	HCD	MS2	12.06958	4.812588	37.3720825458667	33891	ORF1_310318_03.raw	0/0	3.43878245353699	1173406032	37.510311126709	0	8.122E-05
High	Sequest HT (A2)	Unambiguous	[R].NQYDTDVTTWSPAGR.[L]		1	1	P52428	P52428	0	2	0.457	0	1	1	855.890441894531	1710.77360715906	1.05456441335299	0.000902059531426858	HCD	MS2	54.20105	13.0615	37.3426422088	33867	ORF1_310318_03.raw	0/0	4.0739426612854	815057212.5	37.6363525390625	0	2.192E-07
High	Sequest HT (A2)	Unambiguous	[K].HVGEPMTHLESIASSAVR.[A]		1	1	Q2QXR8	Q2QXR8	0	3	0.5828	0	1	1	640.991760253906	1920.96072750172	0.576264960049877	0.000368993906325462	CID	MS2		3.914713	37.3417569066667	33866	ORF1_310318_03.raw	0/0	3.14414763450623	153879492	37.3899345397949	0	0.0001022
High	Sequest HT (A2)	Unambiguous	[K].HVGEPMTHLESIASSAVR.[A]		1	1	Q2QXR8	Q2QXR8	0	3	0.5918	0	1	1	640.991760253906	1920.96072750172	0.576264960049877	0.000368993906325462	HCD	MS2	76.17036	2.86388	37.3399067290667	33864	ORF1_310318_03.raw	0/0	3.92375254631042	153879492	37.3899345397949	0	0.0001177
High	Sequest HT (A2)	Unambiguous	[K].DAPMFVcGVNEDK.[Y]	C7(Carbamidomethyl)	1	1	A2YQT7	A2YQT7	0	2	0.6641	0	1	1	741.324096679688	1481.64091672938	0.668387344032797	0.000495154687616406	CID	MS2		6.939713	37.3303260682667	33854	ORF1_310318_03.raw	0/0	3.89600205421448	361405637	37.199405670166	0	1.493E-05
High	Sequest HT (A2)	Unambiguous	[K].DAPMFVcGVNEDK.[Y]	C7(Carbamidomethyl)	1	1	A2YQT7	A2YQT7	0	2	0.6218	0	1	1	741.324096679688	1481.64091672938	0.668387344032797	0.000495154687616406	HCD	MS2	3.959618	6.95943	37.3286365333333	33852	ORF1_310318_03.raw	0/0	3.49066925048828	361405637	37.199405670166	0	4.923E-06
High	Sequest HT (A2)	Unambiguous	[R].VLNTGSPITVPVGR.[A]		1	1	Q01859	Q01859	0	2	0.5285	0	1	1	705.409301757813	1409.81132688563	0.168544301373954	0.000118807812555133	CID	MS2		2.263333	37.3067634173333	33831	ORF1_310318_03.raw	0/0	2.62943720817566	1867517408	37.390567779541	0	2.55E-05
High	Sequest HT (A2)	Unambiguous	[R].TIPHLADAIHAAVTK.[L]		1	1	P37833	P37833	0	3	0.5625	0	1	1	519.963256835938	1557.87521724781	0.298572020629697	0.000155045937541824	CID	MS2		2.457936	37.3058187288	33830	ORF1_310318_03.raw	0/0	1.5961674451828	3427092976	37.444938659668	0	0.002894
High	Sequest HT (A2)	Unambiguous	[R].VLNTGSPITVPVGR.[A]		1	1	Q01859	Q01859	0	2	0.5719	0	1	1	705.409301757813	1409.81132688563	0.168544301373954	0.000118807812555133	HCD	MS2	29.2786	2.689188	37.3050145248	33829	ORF1_310318_03.raw	0/0	2.9925525188446	1867517408	37.390567779541	0	1.108E-05
High	Sequest HT (A2)	Unambiguous	[R].TIPHLADAIHAAVTK.[L]		1	1	P37833	P37833	0	3	0.6021	0	1	1	519.963256835938	1557.87521724781	0.298572020629697	0.000155045937541824	HCD	MS2	34.52653	4.038176	37.3042586869333	33828	ORF1_310318_03.raw	0/0	2.89012002944946	3427092976	37.444938659668	0	8.211E-06
High	Sequest HT (A2)	Unambiguous	[R].NQYDTDVTTWSPAGR.[L]		1	1	P52428	P52428	0	2	0.6683	0	1	1	855.890441894531	1710.77360715906	1.05456441335299	0.000902059531426858	CID	MS2		11.0219	37.3443565034667	33869	ORF1_310318_03.raw	0/0	4.09855842590332	815057212.5	37.6363525390625	0	5.599E-06
High	Sequest HT (A2)	Unambiguous	[R].LDTGNYSWGSEAVTR.[K]		1	1	P49199	P49199	0	2	0.5801	0	1	1	828.387268066406	1655.76725950281	0.767072654528198	0.000635046406387119	CID	MS2		8.184534	37.7177549888	34248	ORF1_310318_03.raw	0/0	4.61784172058105	1994666984	37.9410400390625	0	1.498E-07
High	Sequest HT (A2)	Unambiguous	[K].SAESNMcDLLR.[I]	C7(Carbamidomethyl)	1	1	Q2R8Z5	Q2R8Z5	0	2	0.6271	0	1	1	648.290771484375	1295.57426633875	1.86745239627144	0.00120970937503628	CID	MS2		0.8090765	36.3675847333333	32902	ORF1_310318_03.raw	0/0	3.02629995346069	10207917302	36.2566070556641	0	0.003307
High	Sequest HT (A2)	Unambiguous	[K].SAESNMcDLLR.[I]	C7(Carbamidomethyl)	1	1	Q2R8Z5	Q2R8Z5	0	2	0.5691	0	1	1	648.290771484375	1295.57426633875	1.86745239627144	0.00120970937503628	HCD	MS2	17.08685	0.01	36.3668082989333	32900	ORF1_310318_03.raw	0/0	1.81210744380951	10207917302	36.2566070556641	0	0.004329
High	Sequest HT (A2)	Unambiguous	[R].HLNAGIFGTGSDGHTLPSETVR.[A]		1	1	P14717	P14717	0	4	0.3446	0	1	1	567.286804199219	2266.12538690688	1.89924400232671	0.00107597921885372	HCD	MS2	7.372334	2.249919	35.4008496621333	31910	ORF1_310318_03.raw	0/0	2.96423602104187	1089038080	35.3435935974121	0	0.0001106
High	Sequest HT (A2)	Unambiguous	[K].ALNEHHVLLEGSLLKPNmVTPGSESK.[K]	M18(Oxidation)	1	1	Q5N725	Q5N725	0	4	0.6138	0	1	1	704.872802734375	2816.4693810475	2.93888578427919	0.00206931437497593	HCD	MS2	41.99673	2.781139	35.4001291864	31909	ORF1_310318_03.raw	0/0	4.34901762008667	1379834941	35.411262512207	0	3.637E-09
High	Sequest HT (A2)	Unambiguous	[R].GPFNILEQRPR.[F]		1	1	Q75GX9	Q75GX9	0	3	0.65	0	1	1	442.914825439453	1326.72992305836	1.68005715837496	0.000742992786551137	CID	MS2		4.102964	35.3993436	31908	ORF1_310318_03.raw	0/0	2.40327501296997	1346905452	35.4897117614746	0	0.00266
High	Sequest HT (A2)	Unambiguous	[R].GPFNILEQRPR.[F]		1	1	Q75GX9	Q75GX9	0	3	0.3596	0	1	1	442.914825439453	1326.72992305836	1.68005715837496	0.000742992786551137	HCD	MS2	74.51048	4.488265	35.3977747570667	31906	ORF1_310318_03.raw	0/0	2.28129196166992	1346905452	35.4897117614746	0	0.0003179
High	Sequest HT (A2)	Unambiguous	[K].DNQTIHSLFGTPTR.[D]		1	1	Q7Y0F2	Q7Y0F2	0	3	0.6006	0	1	1	529.602661132813	1586.79343013844	0.810124024296197	0.00042849947931245	HCD	MS2	17.16351	2.228028	35.357541224	31864	ORF1_310318_03.raw	0/0	3.33005046844482	756479720	35.2972717285156	0	2.259E-05
High	Sequest HT (A2)	Unambiguous	[R].IIGATRPWEAAPGTIR.[A]		1	2	A6N0M9	A6N0M9; Q07661	0	3	0.6159	0	1	1	570.322143554688	1708.95187740406	1.50000005375106	0.000854474687609278	CID	MS2		0.3181273	35.3558436042667	31862	ORF1_310318_03.raw	0/0	1.50671374797821	8605050658	35.1736755371094	0	0.0002951
High	Sequest HT (A2)	Unambiguous	[K].KVSPQLIAEYTVR.[A]		1	1	Q5N725	Q5N725	1	3	0.7878	0	1	1	501.956787109375	1503.85580806813	1.89780398226393	0.000951339374978488	CID	MS2		0.1956468	35.35483284	31861	ORF1_310318_03.raw	0/0	4.43204498291016	20803953744	35.1685829162598	0	4.44E-06
High	Sequest HT (A2)	Unambiguous	[R].IIGATRPWEAAPGTIR.[A]		1	2	A6N0M9	A6N0M9; Q07661	0	3	0.5127	0	1	1	570.322143554688	1708.95187740406	1.50000005375106	0.000854474687609278	HCD	MS2	12.47394	0.346806	35.3540766104	31860	ORF1_310318_03.raw	0/0	1.96583473682404	8605050658	35.1736755371094	0	8.105E-05
High	Sequest HT (A2)	Unambiguous	[R].TKDGPALQVELLR.[H]		1	1	P14717	P14717	1	3	0.6631	0	1	1	480.612670898438	1439.82345943531	1.25397844096249	0.000601835104286389	CID	MS2		2.687658	35.3454727850667	31852	ORF1_310318_03.raw	0/0	3.71139144897461	919737664	35.3894081115723	0	1.101E-05
High	Sequest HT (A2)	Unambiguous	[R].TKDGPALQVELLR.[H]		1	1	P14717	P14717	1	3	0.4759	0	1	1	480.612670898438	1439.82345943531	1.25397844096249	0.000601835104286389	HCD	MS2	35.0207	3.208966	35.3438688784	31850	ORF1_310318_03.raw	0/0	2.90364551544189	919737664	35.3894081115723	0	0.0009259
High	Sequest HT (A2)	Unambiguous	[K].KVSPEVIAEYTVR.[T]		1	1	P17784	P17784	1	3	0.56	0	1	1	497.612884521484	1490.82410030445	1.86524328354533	0.000926914817758491	CID	MS2		11.50857	35.3398065757333	31845	ORF1_310318_03.raw	0/0	3.24521541595459			0	0.001466
High	Sequest HT (A2)	Unambiguous	[R].GNLGIDLPPEK.[V]		2	2	Q2QXR8; B8BJ39	Q2QXR8; B8BJ39	0	2	0.5447	0	1	1	576.817504882813	1152.62773313563	1.5779235938722	0.000909377812604362	HCD	MS2	0	3.85368	35.3338148469333	31838	ORF1_310318_03.raw	0/0	2.45812916755676			0	0.001869
High	Sequest HT (A2)	Unambiguous	[R].HLNAGIFGTGSDGHTLPSETVR.[A]		1	1	P14717	P14717	0	3	0.7452	0	1	1	756.046081542969	2266.12369136891	1.15103245198255	0.000869459635547779	CID	MS2		2.18025	35.332000588	31836	ORF1_310318_03.raw	0/0	4.15733242034912	3883589888	35.2749862670898	0	1.356E-09
High	Sequest HT (A2)	Unambiguous	[R].HLNAGIFGTGSDGHTLPSETVR.[A]		1	1	P14717	P14717	0	3	0.7417	0	1	1	756.046081542969	2266.12369136891	1.15103245198255	0.000869459635547779	HCD	MS2	4.191346	1.548246	35.3304926629333	31834	ORF1_310318_03.raw	0/0	4.80098915100098	3883589888	35.2749862670898	0	3.224E-12
High	Sequest HT (A2)	Unambiguous	[K].KVSPQLIAEYTVR.[A]		1	1	Q5N725	Q5N725	1	2	0.7667	0	1	1	752.431213378906	1503.85515012781	1.4603008934482	0.00109803890620697	CID	MS2		0.3563612	35.3288298213333	31832	ORF1_310318_03.raw	0/0	3.60345482826233	7875195788	35.1020050048828	0	9.344E-06
High	Sequest HT (A2)	Unambiguous	[K].LDEYLLTR.[S]		2	2	Q40682; Q40680	Q40682; Q40680	0	2	0.5127	0	1	1	511.780242919922	1022.55320920984	1.48875588735272	0.000761164921982527	CID	MS2		5.772517	35.3173991242667	31825	ORF1_310318_03.raw	0/0	2.74781179428101	403086592	35.3222885131836	0	0.004123
High	Sequest HT (A2)	Unambiguous	[R].TLGVISMScDNDATR.[G]	C9(Carbamidomethyl)	1	1	Q10G56	Q10G56	0	2	0.8429	0	1	1	820.375610351563	1639.74394407313	1.53245693312285	0.00125641656241626	CID	MS2		8.575706	35.3112514077333	31817	ORF1_310318_03.raw	0/0	3.82107853889465	217576400	35.2254676818848	0	3.434E-07
High	Sequest HT (A2)	Unambiguous	[R].TLGVISMScDNDATR.[G]	C9(Carbamidomethyl)	1	1	Q10G56	Q10G56	0	2	0.6245	0	1	1	820.375610351563	1639.74394407313	1.53245693312285	0.00125641656241626	HCD	MS2	0	7.552887	35.3095829712	31815	ORF1_310318_03.raw	0/0	2.76566863059998	217576400	35.2254676818848	0	7.605E-06
High	Sequest HT (A2)	Unambiguous	[K].GELEASAATPYELQR.[R]		1	1	P56724	P56724	0	2	0.5868	0	1	1	817.90576171875	1634.8042468075	1.34955024858548	0.0011031237501129	CID	MS2		5.151213	35.2891296202667	31793	ORF1_310318_03.raw	0/0	4.37678098678589	1050877651	35.0754013061523	0	4.831E-05
High	Sequest HT (A2)	Unambiguous	[K].ALNEHHVLLEGSLLKPNmVTPGSESK.[K]	M18(Oxidation)	1	1	Q5N725	Q5N725	0	4	0.6331	0	1	1	704.872802734375	2816.4693810475	2.93888578427919	0.00206931437497593	CID	MS2		3.097596	35.401764208	31911	ORF1_310318_03.raw	0/0	3.38360786437988	1379834941	35.411262512207	0	6.354E-06
High	Sequest HT (A2)	Unambiguous	[K].GELEASAATPYELQR.[R]		1	1	P56724	P56724	0	2	0.5158	0	1	1	817.90576171875	1634.8042468075	1.34955024858548	0.0011031237501129	HCD	MS2	19.3973	5.75162	35.2874024893333	31791	ORF1_310318_03.raw	0/0	3.79558300971985	1050877651	35.0754013061523	0	2.096E-07
High	Sequest HT (A2)	Unambiguous	[K].KVSPQLIAEYTVR.[A]		1	1	Q5N725	Q5N725	1	3	0.5897	0	1	1	501.956207275391	1503.85406856617	0.741107146685439	0.000371505390603488	CID	MS2		33.1	91.9903600970667	86831	ORF1_310318_03.raw	0/0	3.28718400001526	1095245.84375	91.8395080566406	0	0.0009469
High	Sequest HT (A2)	Unambiguous	[K].TASVLcLTTVK.[N]	C6(Carbamidomethyl)	1	1	P0DKK7	P0DKK7	0	2	0.594	0	1	1	596.834594726563	1192.66191282313	1.11280035673816	0.000663596562578306	CID	MS2		2.452444	35.4579203176	31973	ORF1_310318_03.raw	0/0	2.66471695899963	1445699556	35.522647857666	0	0.001789
High	Sequest HT (A2)	Unambiguous	[K].WREEEEEEEEqQKGQEEEEEEQVGQGYETIR.[A]	Q11(Deamidated)	1	1	Q75GX9	Q75GX9	2	3	0.015	0	1	1	1290.55749511719	3869.65793209156	5.14748963464779	0.00663964052087721	HCD	MS2	55.28102	29.53	35.6905537317333	32210	ORF1_310318_03.raw	0/0	3.99586296081543	670669788	35.7308769226074	0	4.133E-08
High	Sequest HT (A2)	Unambiguous	[R].VEEDAVWSQVAK.[A]		1	2	Q2QYW2	Q2RBN7; Q2QYW2	0	2	0.2351	0	1	1	680.841796875	1360.67631712	1.46699321724425	0.00099804999990738	CID	MS2		7.788815	35.6828709464	32201	ORF1_310318_03.raw	0/0	3.18815231323242	99508610	35.7597274780273	0	0.000136
High	Sequest HT (A2)	Unambiguous	[R].VEEDAVWSQVAK.[A]		1	2	Q2QYW2	Q2RBN7; Q2QYW2	0	2	0.3323	0	1	1	680.841796875	1360.67631712	1.46699321724425	0.00099804999990738	HCD	MS2	0	8.997846	35.6811644776	32199	ORF1_310318_03.raw	0/0	3.28407764434814	99508610	35.7597274780273	0	5.887E-05
High	Sequest HT (A2)	Unambiguous	[R].cNLEGHGGYVNAVAVSPDGSLcASGGK.[D]	C1(Carbamidomethyl); C22(Carbamidomethyl)	1	1	P49027	P49027	0	3	0.5753	0	1	1	892.744812011719	2676.21988277516	2.17056819664047	0.00193630171871462	CID	MS2		16.045	35.6787729021333	32196	ORF1_310318_03.raw	0/0	4.45427894592285	868289338	35.8004493713379	0	4.311E-06
High	Sequest HT (A2)	Unambiguous	[R].cNLEGHGGYVNAVAVSPDGSLcASGGK.[D]	C1(Carbamidomethyl); C22(Carbamidomethyl)	1	1	P49027	P49027	0	3	0.5261	0	1	1	892.744812011719	2676.21988277516	2.17056819664047	0.00193630171871462	HCD	MS2	43.16212	15.81373	35.6769751661333	32194	ORF1_310318_03.raw	0/0	4.41088056564331	868289338	35.8004493713379	0	6.15E-09
High	Sequest HT (A2)	Unambiguous	[K].WREEEEEEEEQQKGqEEEEEEqVGQGYETIR.[A]	Q15(Deamidated); Q22(Deamidated)	1	1	Q75GX9	Q75GX9	2	4	0.0733	0	1	1	968.419921875	3870.65785761	9.25650702397208	0.00895711000003829	CID	MS2		6.68714	35.6637174645333	32180	ORF1_310318_03.raw	0/0	4.64104795455933	1140770632	35.7754440307617	0	2.651E-06
High	Sequest HT (A2)	Unambiguous	[K].WREEEEEEEEQQKGqEEEEEEqVGQGYETIR.[A]	Q15(Deamidated); Q22(Deamidated)	1	1	Q75GX9	Q75GX9	2	4	0.1115	0	1	1	968.419921875	3870.65785761	9.25650702397208	0.00895711000003829	HCD	MS2	20.68448	14.02221	35.6619841232	32178	ORF1_310318_03.raw	0/0	5.8287181854248	1140770632	35.7754440307617	0	2.559E-09
High	Sequest HT (A2)	Unambiguous	[R].MEGKPVQGFNSSTASLLTR.[Y]		1	1	P42863	P42863	0	3	0.3874	0	1	1	675.014404296875	2023.02865963063	0.474343789336038	0.000319870208386419	CID	MS2		4.067011	35.6526638301333	32168	ORF1_310318_03.raw	0/0	2.52931571006775	257546771	35.6368980407715	0	3.066E-05
High	Sequest HT (A2)	Unambiguous	[R].MEGKPVQGFNSSTASLLTR.[Y]		1	1	P42863	P42863	0	3	0.2276	0	1	1	675.014404296875	2023.02865963063	0.474343789336038	0.000319870208386419	HCD	MS2	41.51615	4.971751	35.6507094669333	32166	ORF1_310318_03.raw	0/0	2.67907857894897	257546771	35.6368980407715	0	7.461E-06
High	Sequest HT (A2)	Unambiguous	[K].EHVIKPVIPEQYLDEK.[T]		1	2	A2Y053	A2Y053; Q9LGU6	0	3	0.4197	0	1	1	646.352661132813	1937.04343013844	2.87866260658668	0.00185869281267514	HCD	MS2	40.06888	3.487427	35.6347024576	32150	ORF1_310318_03.raw	0/0	2.74145293235779	385101820	35.7383880615234	0	0.001765
High	Sequest HT (A2)	Unambiguous	[K].VAAQVPDSGPcVTYIGK.[G]	C11(Carbamidomethyl)	1	1	Q9LI00	Q9LI00	0	2	0.781	0	1	1	881.446960449219	1761.88664426844	1.50288466370715	0.00132395421868026	CID	MS2		4.973002	35.6260129805333	32140	ORF1_310318_03.raw	0/0	3.0628719329834	2024228328	35.5230102539063	0	1.582E-06
High	Sequest HT (A2)	Unambiguous	[K].DGKPFVDVLK.[E]		2	3	P17784; Q5N725	P17784; Q10A30; Q5N725	0	3	0.5899	0	1	1	373.213775634766	1117.6267736443	1.42041743206971	0.000529164765642539	CID	MS2		20.03203	35.5930163936	32111	ORF1_310318_03.raw	0/0	3.17499351501465	100289046	35.5014228820801	0	0.0001185
High	Sequest HT (A2)	Unambiguous	[K].IGPWGGNGGSAqDISVPPKK.[L]	Q12(Deamidated)	1	1	Q0JMY8	Q0JMY8	1	3	0.0551	0	1	1	656.008178710938	1966.00998287281	3.62000124005843	0.00237231093755375	HCD	MS2	25.33359	2.968656	35.5541222944	32071	ORF1_310318_03.raw	0/0	4.71576976776123	59015278	35.4856147766113	0	2.941E-07
High	Sequest HT (A2)	Unambiguous	[R].IIGATRPWEAAPGTIR.[A]		1	2	A6N0M9	A6N0M9; Q07661	0	2	0.5221	0	1	1	854.979858398438	1708.95244016688	1.82930344962992	0.00156309343765315	CID	MS2		11.73263	35.5531952664	32070	ORF1_310318_03.raw	0/0	2.71740961074829	2633746400	35.3221855163574	0	0.0009808
High	Sequest HT (A2)	Unambiguous	[K].SAGILcSYDPNVR.[L]	C6(Carbamidomethyl)	1	1	Q0J8G4	Q0J8G4	0	2	0.5719	0	1	1	726.351684570313	1451.69609251063	0.932241874600669	0.000676665312500546	HCD	MS2	29.70747	5.736806	35.4864334808	32003	ORF1_310318_03.raw	0/0	3.27027034759521	451645056	35.5280952453613	0	4.832E-05
High	Sequest HT (A2)	Unambiguous	[R].YMPNHAMTPHISGTTIDAQLR.[Y]		1	1	Q9SXP2	Q9SXP2	0	4	0.262	0	1	1	589.291198730469	2354.14296503188	2.11100703725337	0.00124240046875457	HCD	MS2	41.28727	2.734854	35.4812693184	31998	ORF1_310318_03.raw	0/0	2.29267311096191	180958126	35.583309173584	0	0.002841
High	Sequest HT (A2)	Unambiguous	[R].FASINVENVEENR.[R]		2	2	P17784; Q5N725	P17784; Q5N725	0	2	0.6011	0	1	1	760.871398925781	1520.73552122156	1.02592669231775	0.000780080781282777	CID	MS2		1.334849	35.4759609429333	31992	ORF1_310318_03.raw	0/0	3.70897936820984	5440624560	35.3858985900879	0	0.0007008
High	Sequest HT (A2)	Unambiguous	[K].VVQTQAPVQLGSLR.[A]		1	1	Q2R1V8	Q2R1V8	0	2	0.5811	0	1	1	748.434387207031	1495.86149778406	1.60157735405619	0.00119786703135105	CID	MS2		5.730758	35.4650655141333	31981	ORF1_310318_03.raw	0/0	2.95881724357605	669868840	35.2610168457031	0	0.001997
High	Sequest HT (A2)	Unambiguous	[K].VVQTQAPVQLGSLR.[A]		1	1	Q2R1V8	Q2R1V8	0	2	0.4343	0	1	1	748.434387207031	1495.86149778406	1.60157735405619	0.00119786703135105	HCD	MS2	0	6.520263	35.4629593642667	31979	ORF1_310318_03.raw	0/0	2.97477293014526	669868840	35.2610168457031	0	4.687E-06
High	Sequest HT (A2)	Unambiguous	[K].YIIEAAnHPTDPEADEILSKK.[G]	N7(Deamidated)	1	1	A2XMV1	A2XMV1	1	3	0.5048	0	1	1	785.736328125	2355.194431115	9.75893497190829	0.00766132166681066	CID	MS2		4.189126	35.4511933061333	31967	ORF1_310318_03.raw	0/0	3.1332643032074	231163424	35.4372825622559	0	0.004384
High	Sequest HT (A2)	Unambiguous	[K].WREEEEEEEEQQKGQEEEEEEQVGqGYETIR.[A]	Q25(Deamidated)	1	1	Q75GX9	Q75GX9	2	3		0.015	2	2	1290.55749511719	3869.65793209156	5.14748963464779	0.00663964052087721	HCD	MS2	55.28102	29.53	35.6905537317333	32210	ORF1_310318_03.raw	0/0	3.93675112724304	670669788	35.7308769226074	0	2.591E-08
High	Sequest HT (A2)	Unambiguous	[R].GIYAYGFEKPSAIQQR.[GA]		3	7	Q6Z2Z4; Q10I26; P35683	Q6Z2Z4; Q5VNM3; Q10I26; P35683; P41376; Q9CAI7; P41377	0	2	0.5127	0	1	1	914.476989746094	1827.94670286219	4.31855385419624	0.00394702609401065	CID	MS2		16.12303	35.2855820024	31789	ORF1_310318_03.raw	0/0	3.13676333427429	25294309	35.1685676574707	0	0.003066
High	Sequest HT (A2)	Unambiguous	[K].VAAQVPDSGPcVTYIGK.[G]	C11(Carbamidomethyl)	1	1	Q9LI00	Q9LI00	0	2	0.7663	0	1	1	881.447204589844	1761.88713254969	1.78002053134019	0.00156809484368026	CID	MS2		13.55374	35.2817528224	31785	ORF1_310318_03.raw	0/0	2.90994334220886	2024228328	35.5230102539063	0	0.0002197
High	Sequest HT (A2)	Unambiguous	[K].KVSPQLIAEYTVR.[A]		1	1	Q5N725	Q5N725	1	3	0.7901	0	1	1	501.956390380859	1503.85461788258	1.10637983160496	0.000554610859353488	CID	MS2		0.561179	34.9828803056	31462	ORF1_310318_03.raw	0/0	4.24380683898926	20803953744	35.1685829162598	0	1.896E-06
High	Sequest HT (A2)	Unambiguous	[K].KVSPQLIAEYTVR.[A]		1	1	Q5N725	Q5N725	1	3	0.8	0	1	1	501.956390380859	1503.85461788258	1.10637983160496	0.000554610859353488	HCD	MS2	3.493028	1.138848	34.9814723954667	31460	ORF1_310318_03.raw	0/0	4.25042247772217	20803953744	35.1685829162598	0	5.005E-05
High	Sequest HT (A2)	Unambiguous	[R].IIGATRPWEAAPGTIR.[A]		1	2	A6N0M9	A6N0M9; Q07661	0	3	0.6731	0	1	1	570.321838378906	1708.95096187672	0.964274777254816	0.000549298906359278	CID	MS2		0.1876166	34.9797221664	31458	ORF1_310318_03.raw	0/0	2.07717204093933	10592934392	35.0302925109863	0	2.51E-05
High	Sequest HT (A2)	Unambiguous	[R].HLNAGIFGTGSDGHTLPSETVR.[A]		1	1	P14717	P14717	0	3	0.6246	0	1	1	756.046569824219	2266.12515621266	1.79744263764979	0.00135774088554778	CID	MS2		5.420493	34.9573148714667	31435	ORF1_310318_03.raw	0/0	3.08651804924011	3883589888	35.2749862670898	0	1.378E-06
High	Sequest HT (A2)	Unambiguous	[R].HLNAGIFGTGSDGHTLPSETVR.[A]		1	1	P14717	P14717	0	3	0.6747	0	1	1	756.046569824219	2266.12515621266	1.79744263764979	0.00135774088554778	HCD	MS2	69.09982	4.178557	34.9557087922667	31433	ORF1_310318_03.raw	0/0	3.7493200302124	3883589888	35.2749862670898	0	2.971E-07
High	Sequest HT (A2)	Unambiguous	[K].IPEFNELVHQNR.[W]		1	2	Q0JKD0	Q0JKD0; Q0DG35	0	3	0.6296	0	1	1	499.261138916016	1495.76886348805	2.44811020011401	0.00122059934907763	CID	MS2		5.347829	34.9516943232	31428	ORF1_310318_03.raw	0/0	2.42816925048828	554033276	34.9763488769531	0	8.955E-05
High	Sequest HT (A2)	Unambiguous	[K].KVSPQLIAEYTVR.[A]		1	1	Q5N725	Q5N725	1	2	0.7439	0	1	1	752.430297851563	1503.85331907313	0.242725277049791	0.000182511562456966	CID	MS2		1.476175	34.9507275042667	31427	ORF1_310318_03.raw	0/0	3.66529059410095	7875195788	35.1020050048828	0	5.516E-06
High	Sequest HT (A2)	Unambiguous	[K].IPEFNELVHQNR.[W]		1	2	Q0JKD0	Q0JKD0; Q0DG35	0	3	0.5556	0	1	1	499.260406494141	1495.76666622242	0.979119196367296	0.000488177474077626	HCD	MS2	24.14951	4.763487	34.9499275989333	31426	ORF1_310318_03.raw	0/0	3.42360520362854	554033276	34.9763488769531	0	1.529E-05
High	Sequest HT (A2)	Unambiguous	[K].KVSPQLIAEYTVR.[A]		1	1	Q5N725	Q5N725	1	2	0.6304	0	1	1	752.430297851563	1503.85331907313	0.242725277049791	0.000182511562456966	HCD	MS2	8.887836	4.337991	34.9487113312	31425	ORF1_310318_03.raw	0/0	3.48564100265503	7875195788	35.1020050048828	0	4.936E-07
High	Sequest HT (A2)	Unambiguous	[R].GNLGIDLPPEK.[V]		2	2	Q2QXR8; B8BJ39	Q2QXR8; B8BJ39	0	2	0.6774	0	1	1	576.816955566406	1152.62663450281	0.624767154481408	0.000360061406354362	HCD	MS2	28.07446	3.401682	34.9464863002667	31422	ORF1_310318_03.raw	0/0	2.79314231872559			0	0.001376
High	Sequest HT (A2)	Unambiguous	[K].IYGVEPTESAILSGGRPGPHK.[I]		1	1	Q9XEA8	Q9XEA8	0	4	0.5061	0	1	1	542.039245605469	2165.13515253188	0.0971356894823438	5.25779688587136E-05	CID	MS2		2.699532	34.9447800714667	31420	ORF1_310318_03.raw	0/0	3.28483939170837	1392645156	34.7896957397461	0	2.771E-06
High	Sequest HT (A2)	Unambiguous	[K].IYGVEPTESAILSGGRPGPHK.[I]		1	1	Q9XEA8	Q9XEA8	0	4	0.493	0	1	1	542.039245605469	2165.13515253188	0.0971356894823438	5.25779688587136E-05	HCD	MS2	60.86712	1.971384	34.9429903149333	31418	ORF1_310318_03.raw	0/0	3.56892347335815	1392645156	34.7896957397461	0	2.807E-07
High	Sequest HT (A2)	Unambiguous	[R].HLnAGIFGTGSDGHTLPSETVR.[A]	N3(Deamidated)	1	1	P14717	P14717	0	3	0.6398	0	1	1	756.380187988281	2267.12601070484	9.22397239257216	0.00697057161471445	CID	MS2		4.822542	34.9349305082667	31411	ORF1_310318_03.raw	0/0	3.47041487693787			0	6.385E-07
High	Sequest HT (A2)	Unambiguous	[R].HLNAGIFGTGSDGHTLPSETVR.[A]		1	1	P14717	P14717	0	3	0.6158	0	1	1	756.046081542969	2266.12369136891	1.15103245198255	0.000869459635547779	HCD	MS2	22.20924	6.779448	34.9330595021333	31409	ORF1_310318_03.raw	0/0	3.93448233604431	3883589888	35.2749862670898	0	4.525E-10
High	Sequest HT (A2)	Unambiguous	[K].EPYTATIVSVER.[LI]		1	2	P41345	O23877; P41345	0	2	0.5526	0	1	1	682.857421875	1364.70756712	1.42593389367563	0.000972990000036589	CID	MS2		1.790774	34.9283098418667	31403	ORF1_310318_03.raw	0/0	2.28181719779968	1333587664	34.9815101623535	0	0.000571
High	Sequest HT (A2)	Unambiguous	[K].EPYTATIVSVER.[LI]		1	2	P41345	O23877; P41345	0	2	0.4662	0	1	1	682.857421875	1364.70756712	1.42593389367563	0.000972990000036589	HCD	MS2	40.45779	2.425125	34.9266997629333	31401	ORF1_310318_03.raw	0/0	2.66300797462463	1333587664	34.9815101623535	0	0.0001152
High	Sequest HT (A2)	Unambiguous	[R].LNEAVMHFGESIK.[E]		1	1	Q9FWK4	Q9FWK4	0	2	0.5706	0	1	1	737.872253417969	1474.73723020594	0.918663443653203	0.000677392968896129	CID	MS2		6.170421	34.9148501914667	31387	ORF1_310318_03.raw	0/0	3.53806018829346	184293773	34.9280319213867	0	1.906E-06
High	Sequest HT (A2)	Unambiguous	[R].LNEAVMHFGESIK.[E]		1	1	Q9FWK4	Q9FWK4	0	2	0.3816	0	1	1	737.872253417969	1474.73723020594	0.918663443653203	0.000677392968896129	HCD	MS2	7.219001	6.401771	34.9130188304	31385	ORF1_310318_03.raw	0/0	3.04271006584167	184293773	34.9280319213867	0	1.05E-05
High	Sequest HT (A2)	Unambiguous	[K].GELEASAATPYELQR.[R]		1	1	P56724	P56724	0	2	0.5561	0	1	1	817.906188964844	1634.80510129969	1.87223872480447	0.0015303698438629	CID	MS2		5.591381	34.9102835437333	31382	ORF1_310318_03.raw	0/0	3.91735529899597	1050877651	35.0754013061523	0	4.6E-05
High	Sequest HT (A2)	Unambiguous	[R].HLnAGIFGTGSDGHTLPSETVR.[A]	N3(Deamidated)	1	1	P14717	P14717	0	2	0.4086	0	1	1	1134.06567382813	2267.12407102625	8.36839732698051	0.0094860181251859	HCD	MS2	0	34.24	34.9974839498667	31480	ORF1_310318_03.raw	0/0	2.7946035861969			0	0.001927
High	Sequest HT (A2)	Unambiguous	[R].GIYAYGFEKPSAIQQR.[GA]		3	7	Q6Z2Z4; Q10I26; P35683	Q6Z2Z4; Q5VNM3; Q10I26; P35683; P41376; Q9CAI7; P41377	0	2	0.3556	0	1	1	914.476989746094	1827.94670286219	4.31855385419624	0.00394702609401065	HCD	MS2	0	29.5662	35.2835630704	31787	ORF1_310318_03.raw	0/0	2.69729280471802	25294309	35.1685676574707	0	0.000161
High	Sequest HT (A2)	Unambiguous	[R].HLnAGIFGTGSDGHTLPSETVR.[A]	N3(Deamidated)	1	1	P14717	P14717	0	2	0.5394	0	1	1	1134.06567382813	2267.12407102625	8.36839732698051	0.0094860181251859	CID	MS2		28.75	34.9991420765333	31482	ORF1_310318_03.raw	0/0	3.29999375343323			0	0.00201
High	Sequest HT (A2)	Unambiguous	[R].AFGGQSLDFGK.[G]		1	1	Q6ZDY8	Q6ZDY8	0	2	0.4846	0	1	1	563.78076171875	1126.5542468075	1.32912329301738	0.00074866375007332	HCD	MS2	23.43732	2.695969	35.0156521773333	31499	ORF1_310318_03.raw	0/0	2.27181243896484	1432986073	34.8349151611328	0	0.002855
High	Sequest HT (A2)	Unambiguous	[K].VAAQVPDSGPcVTYIGK.[G]	C11(Carbamidomethyl)	1	1	Q9LI00	Q9LI00	0	2	0.4456	0	1	1	881.447204589844	1761.88713254969	1.78002053134019	0.00156809484368026	HCD	MS2	0	22.10554	35.2797842256	31783	ORF1_310318_03.raw	0/0	2.84760427474976	2024228328	35.5230102539063	0	3.182E-07
High	Sequest HT (A2)	Unambiguous	[K].EcPNAEcGAGTFMANHFDR.[H]	C2(Carbamidomethyl); C7(Carbamidomethyl)	1	1	Q9ARZ9	Q9ARZ9	0	3	0.7294	0	1	1	728.62890625	2183.87216549	1.37262801457017	0.000999213333315652	HCD	MS2	26.7042	8.54569	35.2728177613333	31775	ORF1_310318_03.raw	0/0	3.0289261341095			0	7.726E-07
High	Sequest HT (A2)	Unambiguous	[K].YHEQLLQLVR.[V]		1	1	Q9XGP7	Q9XGP7	0	2	0.5888	0	1	1	649.865600585938	1298.72392454188	1.83138709151915	0.00118923093748435	CID	MS2		3.624701	35.2712220784	31773	ORF1_310318_03.raw	0/0	2.1391806602478	552610568	35.3449668884277	0	0.002831
High	Sequest HT (A2)	Unambiguous	[K].YHEQLLQLVR.[V]		1	1	Q9XGP7	Q9XGP7	0	2	0.2487	0	1	1	649.865600585938	1298.72392454188	1.83138709151915	0.00118923093748435	HCD	MS2	19.91085	5.332801	35.2694906898667	31771	ORF1_310318_03.raw	0/0	1.93155837059021	552610568	35.3449668884277	0	0.0004179
High	Sequest HT (A2)	Unambiguous	[K].YHEQLLQLVR.[V]		1	1	Q9XGP7	Q9XGP7	0	3	0.6948	0	1	1	433.579498291016	1298.72394161305	1.84453168894888	0.000798511015621746	CID	MS2		3.471345	35.2642118973333	31765	ORF1_310318_03.raw	0/0	3.0759265422821	990317712	35.355281829834	0	0.002922
High	Sequest HT (A2)	Unambiguous	[K].IQGIGAGFVPGVLDVNLLDEVVQVSSDEAISMAK.[Q]		1	1	Q9XEA8	Q9XEA8	0	3	0.5433	0	1	1	1157.61157226563	3470.82016353688	3.29953271039711	0.00381734895836416	HCD	MS2	8.193919	33.1	92.0376329653333	86878	ORF1_310318_03.raw	0/0	4.73221588134766			0	1.579E-08
High	Sequest HT (A2)	Unambiguous	[K].ALESLKEWEGVK.[V]		1	1	Q7FAY6	Q7FAY6	1	2	0.429	0	1	1	694.876525878906	1388.74577512781	2.71358380061494	0.00188423390625303	CID	MS2		5.564566	35.2210345832	31720	ORF1_310318_03.raw	0/0	3.09863495826721			0	0.003321
High	Sequest HT (A2)	Unambiguous	[K].DNQTIHSLFGTPTR.[D]		1	1	Q7Y0F2	Q7Y0F2	0	3	0.4711	0	1	1	529.602905273438	1586.79416256031	1.27169794717831	0.00067264010431245	HCD	MS2	12.26682	4.118919	35.2050418250667	31702	ORF1_310318_03.raw	0/0	3.62524700164795	756479720	35.2972717285156	0	3.373E-05
High	Sequest HT (A2)	Unambiguous	[R].IIGATRPWEAAPGTIR.[A]		1	2	A6N0M9	A6N0M9; Q07661	0	2	0.4927	0	1	1	854.979553222656	1708.95182981531	1.47215326529909	0.00125791765640315	CID	MS2		2.742348	35.1884050170667	31683	ORF1_310318_03.raw	0/0	2.74261736869812	1752189296	34.9918479919434	0	2.851E-05
High	Sequest HT (A2)	Unambiguous	[K].VGTMIEIPR.[A]		1	1	Q6AVA8	Q6AVA8	0	2	0.3066	0	1	1	508.285095214844	1015.56291379969	2.39900010070786	0.00121816484386272	CID	MS2		7.139932	35.1745445109333	31670	ORF1_310318_03.raw	0/0	2.87362384796143	209891376	35.2303657531738	0	0.002833
High	Sequest HT (A2)	Unambiguous	[K].LDRPAEDEAMAGQEVAAAE.[-]		1	1	P49397	P49397	0	2	0.7341	0	1	1	986.951721191406	1972.89616575281	2.28383185131032	0.00225287640614624	CID	MS2		21.70361	35.095583788	31587	ORF1_310318_03.raw	0/0	3.61237788200378	742446252	34.8457412719727	0	1.301E-05
High	Sequest HT (A2)	Unambiguous	[R].VAPEEHPVLLTEAPMNPK.[A]		1	1	P0C542	P0C542	0	3	0.4688	0	1	1	658.012512207031	1972.02298336109	1.09510562343879	0.000719857031223607	CID	MS2		5.034968	35.0889090261333	31579	ORF1_310318_03.raw	0/0	3.6900486946106	269115764	34.961181640625	0	0.00465
High	Sequest HT (A2)	Unambiguous	[R].VAPEEHPVLLTEAPMNPK.[A]		1	1	P0C542	P0C542	0	3	0.404	0	1	1	658.012512207031	1972.02298336109	1.09510562343879	0.000719857031223607	HCD	MS2	6.978343	6.415959	35.0872676186667	31577	ORF1_310318_03.raw	0/0	3.95619201660156	269115764	34.961181640625	0	5.021E-06
High	Sequest HT (A2)	Unambiguous	[K].VVQTQAPVQLGSLR.[A]		1	1	Q2R1V8	Q2R1V8	0	2	0.7043	0	1	1	748.434265136719	1495.86125364344	1.43836637739039	0.00107579671885105	CID	MS2		3.98037	35.0790054290667	31568	ORF1_310318_03.raw	0/0	3.28278040885925	449654624	35.1251602172852	0	0.0002781
High	Sequest HT (A2)	Unambiguous	[K].VVQTQAPVQLGSLR.[A]		1	1	Q2R1V8	Q2R1V8	0	2	0.5618	0	1	1	748.434265136719	1495.86125364344	1.43836637739039	0.00107579671885105	HCD	MS2	37.73896	4.378795	35.0771615413333	31566	ORF1_310318_03.raw	0/0	2.82865166664124	449654624	35.1251602172852	0	2.52E-05
High	Sequest HT (A2)	Unambiguous	[K].VLTMNPTGDLSSAR.[F]		1	1	P14717	P14717	0	2	0.4814	0	1	1	731.373474121094	1461.73967161219	2.09884748051169	0.00153398109387126	CID	MS2		3.196204	35.0471295885333	31534	ORF1_310318_03.raw	0/0	3.49308180809021	1897016600	34.9245529174805	0	1.961E-05
High	Sequest HT (A2)	Unambiguous	[R].ANLPGAENLVVQR.[F]		1	2	Q2QYW2	Q2RBN7; Q2QYW2	0	2	0.3958	0	1	1	690.88427734375	1380.7612780575	1.36881017547334	0.000944998750128434	HCD	MS2	53.24225	8.184973	35.0396592210667	31527	ORF1_310318_03.raw	0/0	1.92393732070923	81706914	34.9808158874512	0	0.00165
High	Sequest HT (A2)	Unambiguous	[K].KFPGAVFLK.[V]		1	1	Q0D840	Q0D840	1	3	0.8182	0	1	1	336.207855224609	1006.60901241383	0.594485223767346	0.000199471276080961	CID	MS2		23.2	35.0237347978667	31509	ORF1_310318_03.raw	0/0	2.74740624427795	291646298	34.8770599365234	0	3.664E-05
High	Sequest HT (A2)	Unambiguous	[R].AFGGQSLDFGK.[G]		1	1	Q6ZDY8	Q6ZDY8	0	2	0.626	0	1	1	563.78076171875	1126.5542468075	1.32912329301738	0.00074866375007332	CID	MS2		1.986897	35.0169851546667	31501	ORF1_310318_03.raw	0/0	2.62088894844055	1432986073	34.8349151611328	0	0.0005822
High	Sequest HT (A2)	Unambiguous	[K].SIGNGVQFLNR.[H]		2	3	P30298; P31924	P30298; P31924; Q43009	0	2	0.5328	0	1	1	602.825561523438	1204.64384641688	0.457095371850821	0.000275318437616079	CID	MS2		3.213446	35.0069190277333	31491	ORF1_310318_03.raw	0/0	2.58672189712524	791717240	35.0672874450684	0	0.0001053
High	Sequest HT (A2)	Unambiguous	[K].WREEEEEEEEQQKGQEEEEEEqVGQGYETIR.[A]	Q22(Deamidated)	1	1	Q75GX9	Q75GX9	2	3		0.0325	3	3	1290.55749511719	3869.65793209156	5.14748963464779	0.00663964052087721	HCD	MS2	55.28102	29.53	35.6905537317333	32210	ORF1_310318_03.raw	0/0	3.87062954902649	670669788	35.7308769226074	0	6.213E-09
High	Sequest HT (A2)	Unambiguous	[K].WREEEEEEEEQqKGQEEEEEEQVGQGYETIR.[A]	Q12(Deamidated)	1	1	Q75GX9	Q75GX9	2	3		0.04	4	4	1290.55749511719	3869.65793209156	5.14748963464779	0.00663964052087721	HCD	MS2	55.28102	29.53	35.6905537317333	32210	ORF1_310318_03.raw	0/0	3.84277892112732	670669788	35.7308769226074	0	4.882E-08
High	Sequest HT (A2)	Unambiguous	[K].WREEEEEEEEQqKGQEEEEEEQVGQGYETIR.[A]	Q12(Deamidated)	1	1	Q75GX9	Q75GX9	2	3	0.0397	0	1	1	1290.55749511719	3869.65793209156	5.14748963464779	0.00663964052087721	CID	MS2		23.095	35.6921243725333	32212	ORF1_310318_03.raw	0/0	5.04014015197754	670669788	35.7308769226074	0	1.94E-08
High	Sequest HT (A2)	Unambiguous	[K].AMQLLESGLK.[V]		1	1	A2YDY2	A2YDY2	0	2	0.546	0	1	1	545.30322265625	1089.5991686825	1.75462308470468	0.000955916249949951	CID	MS2		2.808017	36.1428069128	32671	ORF1_310318_03.raw	0/0	3.15215921401978	1672205314	36.2812919616699	0	0.000516
High	Sequest HT (A2)	Unambiguous	[K].AMQLLESGLK.[V]		1	1	A2YDY2	A2YDY2	0	2	0.5292	0	1	1	545.30322265625	1089.5991686825	1.75462308470468	0.000955916249949951	HCD	MS2	75.55019	3.282694	36.1413176757333	32669	ORF1_310318_03.raw	0/0	2.4031195640564	1672205314	36.2812919616699	0	0.003452
High	Sequest HT (A2)	Unambiguous	[K].EGQSEIYYITGESK.[K]		1	2	Q07078	Q69QQ6; Q07078	0	2	0.5754	0	1	1	802.378967285156	1603.75065794031	1.27821174871942	0.0010249651563754	CID	MS2		13.99524	36.1306283501333	32660	ORF1_310318_03.raw	0/0	2.84695863723755	162193252	36.1752052307129	0	0.0001768
High	Sequest HT (A2)	Unambiguous	[K].ANSEATLGTYQGDAVLGEGASESLHVK.[D]		1	1	Q5N725	Q5N725	0	3	0.5833	0	1	1	902.107543945313	2704.30807857594	0.752905146669977	0.000678695312520479	CID	MS2		41.655	91.976267088	86816	ORF1_310318_03.raw	0/0	3.23813486099243			0	1.766E-08
High	Sequest HT (A2)	Unambiguous	[K].MTAEIGEQVQIVGDDLLVTNPTR.[V]		1	1	Q42971	Q42971	0	2	0.3867	0	1	1	1250.13989257813	2499.27250852625	-1.36838582373817	-0.00170998687508472	HCD	MS2	8.171025	32.05	91.9781148730667	86818	ORF1_310318_03.raw	0/0	4.36581611633301			0	1.484E-08
High	Sequest HT (A2)	Unambiguous	[K].KVSPQLIAEYTVR.[A]		1	1	Q5N725	Q5N725	1	3	0.7258	0	1	1	501.956207275391	1503.85406856617	0.741107146685439	0.000371505390603488	CID	MS2		3.342541	36.1134149346667	32641	ORF1_310318_03.raw	0/0	3.72319602966309			0	7.216E-06
High	Sequest HT (A2)	Unambiguous	[K].SDVGFDGWR.[L]		2	3	P27937; P27933	P27937; P27933; P27939	0	2	0.5701	0	1	1	519.736145019531	1038.46501340906	1.03892781115603	0.000539444531227673	CID	MS2		5.792618	36.1124314592	32640	ORF1_310318_03.raw	0/0	3.1404812335968	1419138012	35.9453315734863	0	0.0004458
High	Sequest HT (A2)	Unambiguous	[K].KVSPQLIAEYTVR.[A]		1	1	Q5N725	Q5N725	1	3	0.6437	0	1	1	501.956207275391	1503.85406856617	0.741107146685439	0.000371505390603488	HCD	MS2	22.28572	2.41743	36.1117812130667	32639	ORF1_310318_03.raw	0/0	3.33788394927979			0	0.0003076
High	Sequest HT (A2)	Unambiguous	[R].GNLGIDLPPEK.[V]		2	2	Q2QXR8; B8BJ39	Q2QXR8; B8BJ39	0	2	0.6502	0	1	1	576.817504882813	1152.62773313563	1.5779235938722	0.000909377812604362	HCD	MS2	39.07655	5.041431	36.0966548192	32623	ORF1_310318_03.raw	0/0	3.03435301780701			0	0.0002303
High	Sequest HT (A2)	Unambiguous	[K].LVDVTEcLAGR.[I]	C7(Carbamidomethyl)	1	1	Q6F2U9	Q6F2U9	0	2	0.3464	0	1	1	616.819030761719	1232.63078489344	0.354350708812967	0.000218391718778577	CID	MS2		2.574825	36.0949755688	32621	ORF1_310318_03.raw	0/0	2.80243706703186	267951915	36.0383949279785	0	0.0003121
High	Sequest HT (A2)	Unambiguous	[K].IGPWGGNGGSAqDISVPPKK.[L]	Q12(Deamidated)	1	1	Q0JMY8	Q0JMY8	1	2	0.0595	0	1	1	983.505310058594	1966.00334348719	0.242902589773884	0.000238773593819852	CID	MS2		25.18633	36.0891282984	32614	ORF1_310318_03.raw	0/0	3.53143525123596			0	0.0004883
High	Sequest HT (A2)	Unambiguous	[K].IGPWGGnGGSAQDISVPPKK.[L]	N7(Deamidated)	1	1	Q0JMY8	Q0JMY8	1	2		0.0131	2	2	983.505310058594	1966.00334348719	0.242902589773884	0.000238773593819852	HCD	MS2	21.83808	20.17	36.0873259818667	32612	ORF1_310318_03.raw	0/0	3.7575216293335			0	3.939E-06
High	Sequest HT (A2)	Unambiguous	[K].IGPWGGNGGSAqDISVPPKK.[L]	Q12(Deamidated)	1	1	Q0JMY8	Q0JMY8	1	2	0.0131	0	1	1	983.505310058594	1966.00334348719	0.242902589773884	0.000238773593819852	HCD	MS2	21.83808	20.17	36.0873259818667	32612	ORF1_310318_03.raw	0/0	3.81156611442566			0	3.479E-05
High	Sequest HT (A2)	Unambiguous	[K].DAPmFVVGVNEK.[E]	M4(Oxidation)	2	2	Q7FAH2; Q6K5G8	Q7FAH2; Q6K5G8	0	2	0.5303	0	1	1	661.32763671875	1321.6479968075	1.76516108956372	0.00116645875004462	CID	MS2		5.333517	36.0677269453333	32594	ORF1_310318_03.raw	0/0	3.30294489860535	410556324	35.9637222290039	0	0.0004137
High	Sequest HT (A2)	Unambiguous	[K].KVSPQLIAEYTVR.[A]		1	1	Q5N725	Q5N725	1	2	0.6858	0	1	1	752.431457519531	1503.85563840906	1.78498772448778	0.00134217953120697	CID	MS2		3.061575	36.0667958981333	32593	ORF1_310318_03.raw	0/0	3.31401562690735			0	2.696E-05
High	Sequest HT (A2)	Unambiguous	[K].DAPmFVVGVNEK.[E]	M4(Oxidation)	2	2	Q7FAH2; Q6K5G8	Q7FAH2; Q6K5G8	0	2	0.4459	0	1	1	661.32763671875	1321.6479968075	1.76516108956372	0.00116645875004462	HCD	MS2	6.731566	4.892534	36.0660351954667	32592	ORF1_310318_03.raw	0/0	3.05330634117126	410556324	35.9637222290039	0	0.0004812
High	Sequest HT (A2)	Unambiguous	[K].AGIALNDNFVK.[L]		2	2	Q7FAH2; A2YQT7	Q7FAH2; A2YQT7	0	2	0.4644	0	1	1	581.317077636719	1161.62687864344	0.542251381085661	0.000314946718845022	HCD	MS2	28.97357	2.888342	36.0398243250667	32564	ORF1_310318_03.raw	0/0	3.23348593711853	7395563328	36.3229751586914	0	0.0001663
High	Sequest HT (A2)	Unambiguous	[K].SAESNMcDLLR.[I]	C7(Carbamidomethyl)	1	1	Q2R8Z5	Q2R8Z5	0	2	0.5987	0	1	1	648.289978027344	1295.57267942469	0.642577013039997	0.000416252343786283	CID	MS2		1.130654	36.0147645314667	32539	ORF1_310318_03.raw	0/0	3.04462218284607	10207917302	36.2566070556641	0	0.0005146
High	Sequest HT (A2)	Unambiguous	[K].NMAVTQFESVDAR.[R]		1	1	Q6K4E7	Q6K4E7	0	2	0.5981	0	1	1	734.347839355469	1467.68840208094	-0.85262511693744	-0.000625694531208865	CID	MS2		12.00868	35.9994610933333	32524	ORF1_310318_03.raw	0/0	3.20951390266418	160676500	35.7169876098633	0	1.294E-05
High	Sequest HT (A2)	Unambiguous	[K].ELcGLDVVER.[YD]	C3(Carbamidomethyl)	1	3	Q852M2	Q852M1; Q852M2; Q7XH05	0	2	0.3469	0	1	1	595.298645019531	1189.59001340906	1.56730635234959	0.000932224531272396	HCD	MS2	61.7263	5.281786	36.1526524405333	32682	ORF1_310318_03.raw	0/0	2.44712495803833	347731304	36.0507278442383	0	0.002644
High	Sequest HT (A2)	Unambiguous	[K].NMAVTQFESVDAR.[R]		1	1	Q6K4E7	Q6K4E7	0	2	0.3674	0	1	1	734.347839355469	1467.68840208094	-0.85262511693744	-0.000625694531208865	HCD	MS2	27.8589	8.42283	35.9978217202667	32522	ORF1_310318_03.raw	0/0	2.15361404418945	160676500	35.7169876098633	0	0.0003332
High	Sequest HT (A2)	Unambiguous	[K].NYPVVSAEYQEAVEK.[A]		1	2	Q10N21	Q10N21; A2XFC7	0	2	0.3223	0	1	1	863.42236328125	1725.8374499325	2.57476968154008	0.00222181125002408	HCD	MS2	12.97695	20.275	36.1658745781333	32698	ORF1_310318_03.raw	0/0	2.73286557197571			0	8.239E-06
High	Sequest HT (A2)	Unambiguous	[K].DAAGVAVELDEEARPR.[V]		1	1	P14717	P14717	0	2	0.3165	0	1	1	849.427185058594	1697.84709348719	1.05497078281087	0.000895588593834873	HCD	MS2	33.29306	12.17881	36.2220138738667	32759	ORF1_310318_03.raw	0/0	2.37289333343506	420301594	36.4557800292969	0	5.767E-05
High	Sequest HT (A2)	Unambiguous	[K].LQEEWAVPVK.[S]		1	1	Q75HE6	Q75HE6	0	2	0.4056	0	1	1	599.827941894531	1198.64860715906	1.63294083604511	0.000978659531256199	HCD	MS2	34.77245	3.965309	36.3535518704	32888	ORF1_310318_03.raw	0/0	2.49094796180725			0	0.00258
High	Sequest HT (A2)	Unambiguous	[R].LVGccNELNAGYAADGYAR.[A]	C4(Carbamidomethyl); C5(Carbamidomethyl)	1	2	A2XFI3	Q10MW3; A2XFI3	0	2	0.7656	0	1	1	1037.45971679688	2073.91215696375	0.227759819166579	0.000236176875127114	CID	MS2		14.27306	36.3517936981333	32886	ORF1_310318_03.raw	0/0	4.82485628128052	4659447520	36.6477813720703	0	4.347E-10
High	Sequest HT (A2)	Unambiguous	[R].LVGccNELNAGYAADGYAR.[A]	C4(Carbamidomethyl); C5(Carbamidomethyl)	1	2	A2XFI3	Q10MW3; A2XFI3	0	2	0.6682	0	1	1	1037.45971679688	2073.91215696375	0.227759819166579	0.000236176875127114	HCD	MS2	0	25.06	36.3498960253333	32884	ORF1_310318_03.raw	0/0	4.37003803253174	4659447520	36.6477813720703	0	2.74E-11
High	Sequest HT (A2)	Unambiguous	[K].IGPWGGNGGSAqDISVPPKK.[L]	Q12(Deamidated)	1	1	Q0JMY8	Q0JMY8	1	3		0.0378	2	2	656.006408691406	1966.00467281422	0.919059809227348	0.000602291406303745	CID	MS2		2.81526	36.3476437482667	32882	ORF1_310318_03.raw	0/0	3.31220149993896			0	1.848E-09
High	Sequest HT (A2)	Unambiguous	[K].IGPWGGnGGSAQDISVPPKK.[L]	N7(Deamidated)	1	1	Q0JMY8	Q0JMY8	1	3	0.0378	0	1	1	656.006408691406	1966.00467281422	0.919059809227348	0.000602291406303745	CID	MS2		2.81526	36.3476437482667	32882	ORF1_310318_03.raw	0/0	3.43884873390198			0	1.486E-07
High	Sequest HT (A2)	Unambiguous	[R].LDWGPHMIcR.[D]	C9(Carbamidomethyl)	1	3	P17654	Q0D9J1; A2YGY2; P17654	0	3	0.6646	0	1	1	428.871704101563	1284.60055904469	2.29702645304988	0.000983584895922244	CID	MS2		2.3811	36.3465045690667	32881	ORF1_310318_03.raw	0/0	1.63712334632874			0	0.002619
High	Sequest HT (A2)	Unambiguous	[K].IGPWGGnGGSAQDISVPPKK.[L]	N7(Deamidated)	1	1	Q0JMY8	Q0JMY8	1	3	0.0705	0	1	1	656.006408691406	1966.00467281422	0.919059809227348	0.000602291406303745	HCD	MS2	0	2.728957	36.3457771709333	32880	ORF1_310318_03.raw	0/0	5.25388526916504			0	4.439E-13
High	Sequest HT (A2)	Unambiguous	[R].LDWGPHMIcR.[D]	C9(Carbamidomethyl)	1	3	P17654	Q0D9J1; A2YGY2; P17654	0	3	0.6124	0	1	1	428.87109375	1284.59872799	0.871634816257542	0.000373233333422244	HCD	MS2	4.084132	2.558845	36.3449439941333	32879	ORF1_310318_03.raw	0/0	2.58342003822327			0	0.0005173
High	Sequest HT (A2)	Selected	[R].AASFNIIPSSTGAAK.[A]		3	3	Q7FAH2; Q6K5G8; A2YQT7	Q7FAH2; Q6K5G8; A2YQT7	0	3	0.0438	0	1	1	478.924499511719	1434.75894527516	0.157486518860888	7.53183853703376E-05	HCD	MS2	54.16103	24.625	36.3132202421333	32848	ORF1_310318_03.raw	0/0	2.51087069511414	28019309.5	36.2186851501465	0	0.001075
High	Sequest HT (A2)	Unambiguous	[K].DAAGVAVELDEEARPR.[V]		1	1	P14717	P14717	0	3	0.5994	0	1	1	566.621032714844	1697.84854488453	1.90981741801188	0.00108085817714709	HCD	MS2	30.67868	6.94859	36.2994916450667	32832	ORF1_310318_03.raw	0/0	3.17237520217896			0	4.58E-05
High	Sequest HT (A2)	Unambiguous	[R].AASFNIIPSSTGAAK.[A]		3	3	Q7FAH2; Q6K5G8; A2YQT7	Q7FAH2; Q6K5G8; A2YQT7	0	2	0.5643	0	1	1	717.884399414063	1434.76152219813	1.95355364431442	0.00140143906241974	CID	MS2		0.1343675	36.2780699437333	32809	ORF1_310318_03.raw	0/0	3.18614864349365			0	2.292E-06
High	Sequest HT (A2)	Unambiguous	[R].AASFNIIPSSTGAAK.[A]		3	3	Q7FAH2; Q6K5G8; A2YQT7	Q7FAH2; Q6K5G8; A2YQT7	0	2	0.5216	0	1	1	717.884399414063	1434.76152219813	1.95355364431442	0.00140143906241974	HCD	MS2	0.1915814	0.01	36.2772559354667	32807	ORF1_310318_03.raw	0/0	2.54897451400757			0	0.000556
High	Sequest HT (A2)	Unambiguous	[R].LDWGPHMIcR.[D]	C9(Carbamidomethyl)	1	3	P17654	Q0D9J1; A2YGY2; P17654	0	2	0.5967	0	1	1	642.803405761719	1284.59953489344	1.49977193271425	0.0009633017188726	HCD	MS2	48.54649	5.137284	36.2481729949333	32781	ORF1_310318_03.raw	0/0	2.43309473991394	1058415541	36.5096740722656	0	0.00438
High	Sequest HT (A2)	Unambiguous	[K].TFTTAETMLNAR.[T]		2	2	P42862; P42863	P42862; P42863	0	2	0.5312	0	1	1	678.335998535156	1355.66472044031	1.72925822370252	0.00117214515626074	CID	MS2		3.385802	36.2458423141333	32779	ORF1_310318_03.raw	0/0	4.01329565048218	1645509478	36.0986480712891	0	0.0001019
High	Sequest HT (A2)	Unambiguous	[K].TFTTAETMLNAR.[T]		2	2	P42862; P42863	P42862; P42863	0	2	0.3813	0	1	1	678.335998535156	1355.66472044031	1.72925822370252	0.00117214515626074	HCD	MS2	42.37099	2.478518	36.2440171037333	32777	ORF1_310318_03.raw	0/0	3.20210218429565	1645509478	36.0986480712891	0	0.000201
High	Sequest HT (A2)	Unambiguous	[R].NPEEIPWAAAGAEYVVESTGVFTDKDK.[A]		1	1	Q6K5G8	Q6K5G8	1	3	0.4846	0	1	1	975.139038085938	2923.40256099781	1.00996039143474	0.000984172604300208	CID	MS2		33.1	91.9751692168	86815	ORF1_310318_03.raw	0/0	2.60114407539368			0	2.473E-05
High	Sequest HT (A2)	Unambiguous	[R].cNLEGHGGYVNAVAVSPDGSLcASGGK.[D]	C1(Carbamidomethyl); C22(Carbamidomethyl)	1	1	P49027	P49027	0	3	0.4599	0	1	1	892.742309570313	2676.21237545094	-0.634634979013511	-0.000566139687535383	CID	MS2		17.51093	36.2305842893333	32765	ORF1_310318_03.raw	0/0	3.23963713645935			0	0.000505
High	Sequest HT (A2)	Unambiguous	[R].cNLEGHGGYVNAVAVSPDGSLcASGGK.[D]	C1(Carbamidomethyl); C22(Carbamidomethyl)	1	1	P49027	P49027	0	3	0.5209	0	1	1	892.742309570313	2676.21237545094	-0.634634979013511	-0.000566139687535383	HCD	MS2	20.3574	13.84173	36.2253659330667	32763	ORF1_310318_03.raw	0/0	4.54804706573486			0	4.075E-06
High	Sequest HT (A2)	Unambiguous	[K].DAAGVAVELDEEARPR.[V]		1	1	P14717	P14717	0	2	0.254	0	1	1	849.427978515625	1697.84868040125	1.98963430035333	0.00168904562508487	CID	MS2		14.02524	36.22355954	32761	ORF1_310318_03.raw	0/0	2.47811937332153	420301594	36.4557800292969	0	8.879E-05
High	Sequest HT (A2)	Unambiguous	[K].NYPVVSAEYQEAVEK.[A]		1	2	Q10N21	Q10N21; A2XFC7	0	2	0.5178	0	1	1	863.422485351563	1725.83769407313	2.71623216609529	0.00234388156252408	CID	MS2		12.92406	36.1677353469333	32700	ORF1_310318_03.raw	0/0	3.0879967212677			0	0.0004761
High	Sequest HT (A2)	Unambiguous	[K].VAAQVPDSGPcVTYIGK.[G]	C11(Carbamidomethyl)	1	1	Q9LI00	Q9LI00	0	2	0.5919	0	1	1	881.447326660156	1761.88737669031	1.91858846515672	0.00169016515618026	CID	MS2		8.482797	35.9921198146667	32516	ORF1_310318_03.raw	0/0	2.7217812538147			0	0.0036
High	Sequest HT (A2)	Unambiguous	[K].VAAQVPDSGPcVTYIGK.[G]	C11(Carbamidomethyl)	1	1	Q9LI00	Q9LI00	0	2	0.461	0	1	1	881.447326660156	1761.88737669031	1.91858846515672	0.00169016515618026	HCD	MS2	13.34538	11.42028	35.9905305024	32514	ORF1_310318_03.raw	0/0	2.81554555892944			0	0.0003389
High	Sequest HT (A2)	Unambiguous	[K].IGPWGGnGGSAQDISVPPKK.[L]	N7(Deamidated)	1	1	Q0JMY8	Q0JMY8	1	3	0.1006	0	1	1	656.00634765625	1966.00448970875	0.82592389781938	0.000541256250053745	CID	MS2		2.486122	35.9546132053333	32477	ORF1_310318_03.raw	0/0	3.18006348609924			0	1.034E-07
High	Sequest HT (A2)	Unambiguous	[R].cnLEGHGGYVNAVAVSPDGSLcASGGK.[D]	C1(Carbamidomethyl); N2(Deamidated); C22(Carbamidomethyl)	1	1	P49027	P49027	0	3		0.0389	2	2	893.078796386719	2677.22183590016	8.86973221966553	0.00791534338538232	CID	MS2		9.848125	35.8180775413333	32332	ORF1_310318_03.raw	0/0	5.44412851333618	550275072	36.0197334289551	0	7.223E-10
High	Sequest HT (A2)	Unambiguous	[R].cNLEGHGGYVnAVAVSPDGSLcASGGK.[D]	C1(Carbamidomethyl); N11(Deamidated); C22(Carbamidomethyl)	1	1	P49027	P49027	0	3	0.0389	0	1	1	893.078796386719	2677.22183590016	8.86973221966553	0.00791534338538232	CID	MS2		9.848125	35.8180775413333	32332	ORF1_310318_03.raw	0/0	5.65878629684448	550275072	36.0197334289551	0	3.855E-10
High	Sequest HT (A2)	Unambiguous	[R].cNLEGHGGYVNAVAVSPDGSLcASGGK.[D]	C1(Carbamidomethyl); C22(Carbamidomethyl)	1	1	P49027	P49027	0	3	0.6226	0	1	1	892.744262695313	2676.21823482594	1.5547918897896	0.00138698531246462	HCD	MS2	0	10.99472	35.8163192288	32330	ORF1_310318_03.raw	0/0	6.28368425369263	868289338	35.8004493713379	0	1.731E-10
High	Sequest HT (A2)	Unambiguous	[R].IFIPDREPPNGQPDEPLR.[V]		2	2	Q0DHF6; A2Y5L9	Q0DHF6; A2Y5L9	1	3	0.5967	0	1	1	697.36279296875	2090.07382564625	3.49141816841237	0.00243243208342392	CID	MS2		1.726068	35.7878204552	32307	ORF1_310318_03.raw	0/0	3.00336050987244	2836932491	35.982349395752	0	0.001333
High	Sequest HT (A2)	Unambiguous	[K].NILTTLPKPGGGEYGK.[F]		1	1	Q6YZX6	Q6YZX6	0	2	0.4655	0	1	1	822.952331542969	1644.89738645594	1.11824482770973	0.000919697968811306	HCD	MS2	0	17.55711	35.7457513597333	32262	ORF1_310318_03.raw	0/0	2.75347399711609	131528092	35.7104415893555	0	0.001579
High	Sequest HT (A2)	Unambiguous	[R].TKDGPALQVELLR.[H]		1	1	P14717	P14717	1	3	0.5944	0	1	1	480.612854003906	1439.82400875172	1.63549541895114	0.000784940573036389	CID	MS2		8.295306	35.7413359448	32257	ORF1_310318_03.raw	0/0	3.59816956520081	786344920	35.530143737793	0	2.54E-05
High	Sequest HT (A2)	Unambiguous	[R].IIGATRPWEAAPGTIR.[A]		1	2	A6N0M9	A6N0M9; Q07661	0	3	0.6071	0	1	1	570.322082519531	1708.95169429859	1.39285499845181	0.000793439531359278	CID	MS2		1.634759	35.7403806056	32256	ORF1_310318_03.raw	0/0	1.95668709278107			0	2.079E-05
High	Sequest HT (A2)	Unambiguous	[R].TKDGPALQVELLR.[H]		1	1	P14717	P14717	1	3	0.4528	0	1	1	480.612854003906	1439.82400875172	1.63549541895114	0.000784940573036389	HCD	MS2	6.752345	6.384732	35.7395432490667	32255	ORF1_310318_03.raw	0/0	2.65041255950928	786344920	35.530143737793	0	0.0004998
High	Sequest HT (A2)	Unambiguous	[R].IIGATRPWEAAPGTIR.[A]		1	2	A6N0M9	A6N0M9; Q07661	0	3	0.4309	0	1	1	570.322082519531	1708.95169429859	1.39285499845181	0.000793439531359278	HCD	MS2	22.51462	1.767359	35.7388995282667	32254	ORF1_310318_03.raw	0/0	1.8830235004425			0	4.285E-05
High	Sequest HT (A2)	Unambiguous	[K].KVSPQLIAEYTVR.[A]		1	1	Q5N725	Q5N725	1	3	0.8272	0	1	1	501.956573486328	1503.85516719898	1.47165251652449	0.000737716328103488	CID	MS2		0.4856427	35.7371725418667	32252	ORF1_310318_03.raw	0/0	4.63455772399902	5261137408	35.5840530395508	0	1.582E-06
High	Sequest HT (A2)	Unambiguous	[R].VVVGnGPAFGcILMTEFLDALAK.[R]	N5(Deamidated); C11(Carbamidomethyl)	2	2	Q0DHF6; A2Y5L9	Q0DHF6; A2Y5L9	0	2	0.65	0	1	1	1212.12487792969	2423.24247922938	3.12103846159307	0.00378150468749894	CID	MS2		20.695	91.9831643904	86823	ORF1_310318_03.raw	0/0	2.7954421043396			0	0.001043
High	Sequest HT (A2)	Unambiguous	[K].KLPSILVDETSVQK.[I]		1	1	Q10KF0	Q10KF0	1	2	0.6237	0	1	1	778.94921875	1556.89116087	1.1316218102105	0.000880905000030907	CID	MS2		6.566593	35.7072260296	32228	ORF1_310318_03.raw	0/0	2.95228099822998	419761416	35.7828025817871	0	0.0001485
High	Sequest HT (A2)	Unambiguous	[K].KLPSILVDETSVQK.[I]		1	1	Q10KF0	Q10KF0	1	2	0.5306	0	1	1	778.94921875	1556.89116087	1.1316218102105	0.000880905000030907	HCD	MS2	54.29893	7.65549	35.7055657090667	32226	ORF1_310318_03.raw	0/0	3.43499970436096	419761416	35.7828025817871	0	4.084E-06
High	Sequest HT (A2)	Unambiguous	[R].HLNAGIFGTGSDGHTLPSETVR.[A]		1	1	P14717	P14717	0	3	0.4944	0	1	1	756.0458984375	2266.1231420525	0.90862863235734	0.000686354166797779	CID	MS2		9.578136	35.7033186056	32224	ORF1_310318_03.raw	0/0	3.59542417526245	12921426	35.6715126037598	0	2.534E-07
High	Sequest HT (A2)	Unambiguous	[R].HLNAGIFGTGSDGHTLPSETVR.[A]		1	1	P14717	P14717	0	3	0.6	0	1	1	756.0458984375	2266.1231420525	0.90862863235734	0.000686354166797779	HCD	MS2	19.39496	8.667308	35.7015199789333	32222	ORF1_310318_03.raw	0/0	3.75301241874695	12921426	35.6715126037598	0	1.877E-07
High	Sequest HT (A2)	Unambiguous	[K].NLLTAIDR.[E]		1	1	P14717	P14717	0	2	0.6682	0	1	1	458.266845703125	915.52641477625	0.664368219583592	0.000304123125033584	CID	MS2		2.463254	35.7000264984	32220	ORF1_310318_03.raw	0/0	2.11097240447998	2798982141	35.6043968200684	0	0.004696
High	Sequest HT (A2)	Unambiguous	[K].KVSPQLIAEYTVR.[A]		1	1	Q5N725	Q5N725	1	2	0.7604	0	1	1	752.431030273438	1503.85478391688	1.21678577016852	0.000914933437456966	CID	MS2		0.8358177	35.6992179309333	32219	ORF1_310318_03.raw	0/0	4.08878135681152	6966144232	35.5812454223633	0	4.839E-06
High	Sequest HT (A2)	Unambiguous	[K].KVSPQLIAEYTVR.[A]		1	1	Q5N725	Q5N725	1	2	0.781	0	1	1	752.431030273438	1503.85478391688	1.21678577016852	0.000914933437456966	HCD	MS2	0.3511032	0.01	35.6983896149333	32217	ORF1_310318_03.raw	0/0	2.42344307899475	6966144232	35.5812454223633	0	0.002907
High	Sequest HT (A2)	Unambiguous	[K].WREEEEEEEEqQKGQEEEEEEQVGQGYETIR.[A]	Q11(Deamidated)	1	1	Q75GX9	Q75GX9	2	3		0.0397	2	2	1290.55749511719	3869.65793209156	5.14748963464779	0.00663964052087721	CID	MS2		23.095	35.6921243725333	32212	ORF1_310318_03.raw	0/0	4.84237194061279	670669788	35.7308769226074	0	2.571E-08
High	Sequest HT (A2)	Unambiguous	[R].cNLEGHGGYVNAVAVSPDGSLcASGGK.[D]	C1(Carbamidomethyl); C22(Carbamidomethyl)	1	1	P49027	P49027	0	2	0.7207	0	1	1	1338.61169433594	2676.21611204188	0.761587757411713	0.00101908593743616	HCD	MS2	0	36.615	35.8536658098667	32370	ORF1_310318_03.raw	0/0	4.69209957122803			0	1.825E-08
High	Sequest HT (A2)	Unambiguous	[R].cNLEGHGGYVNAVAVSPDGSLcASGGK.[D]	C1(Carbamidomethyl); C22(Carbamidomethyl)	1	1	P49027	P49027	0	2	0.6503	0	1	1	1338.61169433594	2676.21611204188	0.761587757411713	0.00101908593743616	CID	MS2		29.335	35.8553591077333	32372	ORF1_310318_03.raw	0/0	3.86349844932556			0	2.923E-05
High	Sequest HT (A2)	Unambiguous	[R].LVGccNELNAGYAADGYAR.[A]	C4(Carbamidomethyl); C5(Carbamidomethyl)	1	2	A2XFI3	Q10MW3; A2XFI3	0	2	0.5774	0	1	1	1037.45947265625	2073.9116686825	-0.00767993153419483	-7.96374987288573E-06	HCD	MS2	0	20.785	35.8618837274667	32379	ORF1_310318_03.raw	0/0	2.64991569519043			0	5.433E-07
High	Sequest HT (A2)	Unambiguous	[K].SEESNMcDLLR.[I]	C7(Carbamidomethyl)	1	1	Q0ITW7	Q0ITW7	0	2	0.6745	0	1	1	677.293518066406	1353.57975950281	1.79769767534296	0.00121666140633536	HCD	MS2	12.29619	2.894487	35.8697524253333	32387	ORF1_310318_03.raw	0/0	2.97691535949707	1755731854	35.9853591918945	0	0.0006193
High	Sequest HT (A2)	Unambiguous	[K].IGPWGGnGGSAQDISVPPKK.[L]	N7(Deamidated)	1	1	Q0JMY8	Q0JMY8	1	3		0.0217	2	2	656.00634765625	1966.00448970875	0.82592389781938	0.000541256250053745	HCD	MS2	6.378854	3.302818	35.9528902762667	32475	ORF1_310318_03.raw	0/0	4.9707202911377			0	2.541E-11
High	Sequest HT (A2)	Unambiguous	[K].IGPWGGNGGSAqDISVPPKK.[L]	Q12(Deamidated)	1	1	Q0JMY8	Q0JMY8	1	3	0.0217	0	1	1	656.00634765625	1966.00448970875	0.82592389781938	0.000541256250053745	HCD	MS2	6.378854	3.302818	35.9528902762667	32475	ORF1_310318_03.raw	0/0	5.08082103729248			0	3.425E-11
High	Sequest HT (A2)	Unambiguous	[R].GAHAGEGLGNAFLSHIR.[A]		1	2	Q6Z1J6	Q6Z1J6; B8BBN7	0	3	0.6869	0	1	1	569.629516601563	1706.87399654469	1.09572630485894	0.000623421562598499	CID	MS2		2.414049	35.9521048618667	32474	ORF1_310318_03.raw	0/0	3.29229402542114	833974232	35.9183883666992	0	3.063E-06
High	Sequest HT (A2)	Unambiguous	[K].MTAEIGEQVQIVGDDLLVTNPTR.[V]		1	1	Q42971	Q42971	0	2	0.7086	0	1	1	1250.1435546875	2499.279832745	1.56215044337813	0.00195212249991528	CID	MS2		41.785	91.9804321778667	86820	ORF1_310318_03.raw	0/0	4.76737499237061			0	8.824E-09
High	Sequest HT (A2)	Unambiguous	[R].GAHAGEGLGNAFLSHIR.[A]		1	2	Q6Z1J6	Q6Z1J6; B8BBN7	0	3	0.6674	0	1	1	569.629516601563	1706.87399654469	1.09572630485894	0.000623421562598499	HCD	MS2	25.98082	2.080324	35.9504714704	32472	ORF1_310318_03.raw	0/0	4.74895095825195	833974232	35.9183883666992	0	1.696E-08
High	Sequest HT (A2)	Unambiguous	[K].TPAELSHAAnAGLDIAVR.[M]	N10(Deamidated)	1	2	Q10N21	Q10N21; A2XFC7	0	3	0.3392	0	1	1	602.984436035156	1806.93875484547	2.38125708646513	0.00143425848958989	CID	MS2		7.901337	35.9333309664	32455	ORF1_310318_03.raw	0/0	2.27236437797546	83415072	35.9065551757813	0	0.0006812
High	Sequest HT (A2)	Unambiguous	[K].TPAELSHAAnAGLDIAVR.[M]	N10(Deamidated)	1	2	Q10N21	Q10N21; A2XFC7	0	3	0.3346	0	1	1	602.984436035156	1806.93875484547	2.38125708646513	0.00143425848958989	HCD	MS2	24.77936	7.107382	35.9313764682667	32453	ORF1_310318_03.raw	0/0	2.72420883178711	83415072	35.9065551757813	0	9.73E-06
High	Sequest HT (A2)	Unambiguous	[R].IFIPDREPPNGQPDEPLR.[V]		2	2	Q0DHF6; A2Y5L9	Q0DHF6; A2Y5L9	1	2	0.5121	0	1	1	1045.53845214844	2090.06962766688	1.48287953192427	0.00154965843762511	CID	MS2		32.85774	35.921981332	32443	ORF1_310318_03.raw	0/0	2.48143410682678	422900700	36.0710258483887	0	0.0003404
High	Sequest HT (A2)	Unambiguous	[R].AASFnIIPSSTGAAK.[A]	N5(Deamidated)	3	3	Q7FAH2; Q6K5G8; A2YQT7	Q7FAH2; Q6K5G8; A2YQT7	0	2	0.6163	0	1	1	718.372436523438	1435.73759641688	-3.57926458462292	-0.00256945156258026	CID	MS2		3.434623	35.9166670376	32438	ORF1_310318_03.raw	0/0	4.29806661605835	433649430	35.762882232666	0	0.0005957
High	Sequest HT (A2)	Unambiguous	[K].QEITALAAIR.[E]		1	1	P27933	P27933	0	2	0.2904	0	1	1	543.320190429688	1085.63310422938	1.63046083823453	0.000885039687545941	HCD	MS2	43.91035	3.222137	36.3668804802667	32901	ORF1_310318_03.raw	0/0	2.72136330604553			0	0.001663
High	Sequest HT (A2)	Unambiguous	[R].AASFnIIPSSTGAAK.[A]	N5(Deamidated)	3	3	Q7FAH2; Q6K5G8; A2YQT7	Q7FAH2; Q6K5G8; A2YQT7	0	2	0.5481	0	1	1	718.372436523438	1435.73759641688	-3.57926458462292	-0.00256945156258026	HCD	MS2	45.33948	4.980834	35.9150523312	32436	ORF1_310318_03.raw	0/0	3.73743271827698	433649430	35.762882232666	0	9.276E-07
High	Sequest HT (A2)	Unambiguous	[R].FASINVENVEENR.[R]		2	2	P17784; Q5N725	P17784; Q5N725	0	2	0.6152	0	1	1	760.871643066406	1520.73600950281	1.34700931590804	0.00102422140628278	CID	MS2		6.949479	35.9006800338667	32422	ORF1_310318_03.raw	0/0	3.68684768676758			0	0.0005981
High	Sequest HT (A2)	Unambiguous	[R].FASINVENVEENR.[R]		2	2	P17784; Q5N725	P17784; Q5N725	0	2	0.5945	0	1	1	760.871643066406	1520.73600950281	1.34700931590804	0.00102422140628278	HCD	MS2	8.944447	6.370301	35.8987716968	32420	ORF1_310318_03.raw	0/0	4.01692676544189			0	5.814E-07
High	Sequest HT (A2)	Unambiguous	[K].SVGGQPIVFDSVK.[G]		1	1	Q6YZE2	Q6YZE2	0	2	0.5346	0	1	1	666.861938476563	1332.71660032313	0.60656827959357	0.000404191562552114	CID	MS2		6.486334	35.8960135701333	32417	ORF1_310318_03.raw	0/0	2.59539580345154	96142240	35.923641204834	0	0.0009928
High	Sequest HT (A2)	Unambiguous	[R].GAHAGEGLGNAFLSHIR.[A]		1	2	Q6Z1J6	Q6Z1J6; B8BBN7	0	4	0.4218	0	1	1	427.473968505859	1706.87404413344	1.1236069816178	0.000479463359454257	CID	MS2		10.3996	35.89348654	32414	ORF1_310318_03.raw	0/0	2.1071879863739	317195135	35.9461631774902	0	3.234E-05
High	Sequest HT (A2)	Unambiguous	[R].GAHAGEGLGNAFLSHIR.[A]		1	2	Q6Z1J6	Q6Z1J6; B8BBN7	0	4	0.6129	0	1	1	427.473968505859	1706.87404413344	1.1236069816178	0.000479463359454257	HCD	MS2	62.77284	9.551818	35.8915660210667	32412	ORF1_310318_03.raw	0/0	3.41294074058533	317195135	35.9461631774902	0	7.346E-05
High	Sequest HT (A2)	Unambiguous	[R].MGAFTLGVNR.[V]		2	3	Q33E23; A2XMV1	Q33E23; A2XMV1; Q6H3Y7	0	2	0.5	0	1	1	533.279418945313	1065.55156126063	0.549810040699005	0.000292925312578518	CID	MS2		2.825751	35.8816098557333	32401	ORF1_310318_03.raw	0/0	2.23615384101868			0	0.001925
High	Sequest HT (A2)	Unambiguous	[K].SAGILcSYDPNVR.[L]	C6(Carbamidomethyl)	1	1	Q0J8G4	Q0J8G4	0	2	0.538	0	1	1	726.352172851563	1451.69706907313	1.60494700581277	0.00116494656250055	CID	MS2		5.207116	35.8781475181333	32397	ORF1_310318_03.raw	0/0	3.03316426277161	831075248	35.7590942382813	0	4.568E-05
High	Sequest HT (A2)	Unambiguous	[K].SAGILcSYDPNVR.[L]	C6(Carbamidomethyl)	1	1	Q0J8G4	Q0J8G4	0	2	0.5985	0	1	1	726.352172851563	1451.69706907313	1.60494700581277	0.00116494656250055	HCD	MS2	29.21287	3.908835	35.8767124050667	32395	ORF1_310318_03.raw	0/0	2.69166088104248	831075248	35.7590942382813	0	0.001445
High	Sequest HT (A2)	Unambiguous	[R].ALENEMLLR.[I]		1	1	P30298	P30298	0	2	0.2131	0	1	1	544.79248046875	1088.5776843075	0.761129079605926	0.000414273750152461	CID	MS2		3.396907	35.875954036	32394	ORF1_310318_03.raw	0/0	2.90905284881592	1578277821	35.6067504882813	0	0.003843
High	Sequest HT (A2)	Unambiguous	[R].VVVGnGPAFGcILMTEFLDALAK.[R]	N5(Deamidated); C11(Carbamidomethyl)	2	2	Q0DHF6; A2Y5L9	Q0DHF6; A2Y5L9	0	2	0.4888	0	1	1	1212.12438964844	2423.24150266688	2.71803894492906	0.00329322343749894	HCD	MS2	0	40.515	91.9814147432	86821	ORF1_310318_03.raw	0/0	3.55697679519653			0	2.672E-08
High	Sequest HT (A2)	Unambiguous	[K].GELEASAATPYELQR.[R]		1	1	P56724	P56724	0	2	0.5512	0	1	1	817.906188964844	1634.80510129969	1.87223872480447	0.0015303698438629	HCD	MS2	13.28201	5.655794	34.9086940776	31380	ORF1_310318_03.raw	0/0	3.81278157234192	1050877651	35.0754013061523	0	2.399E-07
High	Sequest HT (A2)	Unambiguous	[R].NQYDTDVTTWSPAGR.[L]		1	1	P52428	P52428	0	2	0.5088	0	1	1	855.890197753906	1710.77311887781	0.769148644205793	0.000657918906426858	HCD	MS2	21.31746	4.800918	37.732712572	34261	ORF1_310318_03.raw	0/0	3.97300624847412	815057212.5	37.6363525390625	0	1.021E-05
High	Sequest HT (A2)	Unambiguous	[K].IGPWGGNGGSAqDISVPPKK.[L]	Q12(Deamidated)	1	1	Q0JMY8	Q0JMY8	1	2	0.0859	0	1	1	983.5068359375	1966.006395245	1.79516777990669	0.00176465250006985	HCD	MS2	12.35395	20.15666	37.7433184362667	34272	ORF1_310318_03.raw	0/0	3.25770831108093			0	0.000207
High	Sequest HT (A2)	Unambiguous	[K].KLLGVTIYSSDAIR.[S]		1	2	Q0JMY8	Q0JMY8; A2WPN7	1	2	0.452	0	1	1	768.444458007813	1535.88163938563	1.60860025693067	0.00123530781274894	HCD	MS2	54.45661	5.696429	39.4113438474667	35920	ORF1_310318_03.raw	0/0	2.8077244758606	34788901.5	39.4590110778809	0	8.37E-05
High	Sequest HT (A2)	Unambiguous	[R].VcENIPIVLcGNK.[V]	C2(Carbamidomethyl); C10(Carbamidomethyl)	1	2	A2Y7R5	A2Y7R5; Q7F7I7	0	2	0.5059	0	1	1	758.38720703125	1515.7671374325	0.885019640694866	0.000670741250054618	CID	MS2		6.772779	39.4063200901333	35915	ORF1_310318_03.raw	0/0	3.37880611419678	688734020	39.5794792175293	0	8.207E-06
High	Sequest HT (A2)	Unambiguous	[K].IGPWGGNGGSAqDISVPPKK.[L]	Q12(Deamidated)	1	1	Q0JMY8	Q0JMY8	1	3		0.0326	2	2	656.006164550781	1966.00394039234	0.546516163595474	0.000358150781303745	CID	MS2		2.516425	39.4053333914667	35914	ORF1_310318_03.raw	0/0	3.2628698348999			0	0.0003755
High	Sequest HT (A2)	Unambiguous	[K].IGPWGGnGGSAQDISVPPKK.[L]	N7(Deamidated)	1	1	Q0JMY8	Q0JMY8	1	3	0.0326	0	1	1	656.006164550781	1966.00394039234	0.546516163595474	0.000358150781303745	CID	MS2		2.516425	39.4053333914667	35914	ORF1_310318_03.raw	0/0	3.36837244033813			0	0.001383
High	Sequest HT (A2)	Unambiguous	[R].VcENIPIVLcGNK.[V]	C2(Carbamidomethyl); C10(Carbamidomethyl)	1	2	A2Y7R5	A2Y7R5; Q7F7I7	0	2	0.3114	0	1	1	758.38720703125	1515.7671374325	0.885019640694866	0.000670741250054618	HCD	MS2	17.23277	6.527076	39.4044188485333	35913	ORF1_310318_03.raw	0/0	2.72567176818848	688734020	39.5794792175293	0	3.593E-05
High	Sequest HT (A2)	Unambiguous	[K].IGPWGGNGGSAqDISVPPKK.[L]	Q12(Deamidated)	1	1	Q0JMY8	Q0JMY8	1	3	0.0569	0	1	1	656.006164550781	1966.00394039234	0.546516163595474	0.000358150781303745	HCD	MS2	21.77282	4.036656	39.4037462781333	35912	ORF1_310318_03.raw	0/0	4.22005558013916			0	2.792E-05
High	Sequest HT (A2)	Unambiguous	[K].AGIALnDNFVK.[L]	N6(Deamidated)	2	2	Q7FAH2; A2YQT7	Q7FAH2; A2YQT7	0	2		0.0078	2	2	581.80859375	1162.60991087	-0.304384031811429	-0.000176939999904979	HCD	MS2	34.95709	17.74	39.4014897029333	35909	ORF1_310318_03.raw	0/0	2.53383183479309			0	0.002343
High	Sequest HT (A2)	Unambiguous	[K].AGIALNDnFVK.[L]	N8(Deamidated)	2	2	Q7FAH2; A2YQT7	Q7FAH2; A2YQT7	0	2	0.0078	0	1	1	581.80859375	1162.60991087	-0.304384031811429	-0.000176939999904979	HCD	MS2	34.95709	17.74	39.4014897029333	35909	ORF1_310318_03.raw	0/0	2.55471134185791			0	0.002316
High	Sequest HT (A2)	Unambiguous	[R].EGVQLcGYSPLGAK.[G]	C6(Carbamidomethyl)	1	2	Q7G764	Q7G765; Q7G764	0	2	0.4982	0	1	1	739.870239257813	1478.73320188563	1.6308280323573	0.00120577781259001	HCD	MS2	50.50185	8.933843	39.3742763506667	35880	ORF1_310318_03.raw	0/0	2.81239128112793	586710040	39.5471382141113	0	4.671E-05
High	Sequest HT (A2)	Unambiguous	[K].MIEYSYVNAPLQK.[E]		2	2	Q6Z0I4; Q6H5J0	Q6Z0I4; Q6H5J0	0	2	0.3718	0	1	1	778.39697265625	1555.7866686825	2.68511345499275	0.00208872625012191	CID	MS2		10.78079	39.3725265482667	35878	ORF1_310318_03.raw	0/0	3.12113904953003	474967944	39.120174407959	0	6.454E-05
High	Sequest HT (A2)	Unambiguous	[R].GNPTVEVDVccSDGTFAR.[A]	C10(Carbamidomethyl); C11(Carbamidomethyl)	1	1	Q42971	Q42971	0	2	0.7556	0	1	1	992.431823730469	1983.85637083094	1.4465790624869	0.00143490046881567	CID	MS2		25.57667	39.3715348138667	35877	ORF1_310318_03.raw	0/0	4.86588191986084			0	3.403E-09
High	Sequest HT (A2)	Unambiguous	[K].MIEYSYVNAPLQK.[E]		2	2	Q6Z0I4; Q6H5J0	Q6Z0I4; Q6H5J0	0	2	0.3372	0	1	1	778.39697265625	1555.7866686825	2.68511345499275	0.00208872625012191	HCD	MS2	27.50158	8.708703	39.3706077544	35876	ORF1_310318_03.raw	0/0	2.57519507408142	474967944	39.120174407959	0	5.037E-05
High	Sequest HT (A2)	Unambiguous	[R].GNPTVEVDVccSDGTFAR.[A]	C10(Carbamidomethyl); C11(Carbamidomethyl)	1	1	Q42971	Q42971	0	2	0.5574	0	1	1	992.431884765625	1983.85649290125	1.50811098126852	0.00149593562506567	HCD	MS2	0	29.6138	39.3698829802667	35875	ORF1_310318_03.raw	0/0	3.66233658790588			0	3.232E-08
High	Sequest HT (A2)	Unambiguous	[R].DTGEGFGAAPDIDHLNPR.[V]		1	1	P27933	P27933	0	2	0.7701	0	1	1	941.441345214844	1881.87541379969	1.50603697530243	0.00141708484386527	CID	MS2		5.618765	39.3603415754667	35865	ORF1_310318_03.raw	0/0	4.2199912071228	657589740	39.2678642272949	0	4.012E-07
High	Sequest HT (A2)	Unambiguous	[R].DTGEGFGAAPDIDHLNPR.[V]		1	1	P27933	P27933	0	2	0.6642	0	1	1	941.441284179688	1881.87529172938	1.44117056839405	0.00135604968761527	HCD	MS2	0	5.7728	39.3586689445333	35863	ORF1_310318_03.raw	0/0	5.47711563110352	657589740	39.2678642272949	0	1.58E-08
High	Sequest HT (A2)	Unambiguous	[R].TAISHVQNLITGVTK.[G]		1	1	P49210	P49210	0	3	0.3432	0	1	1	527.970764160156	1581.89773922047	1.17440755152359	0.000619263489625155	CID	MS2		2.285388	39.3578732805333	35862	ORF1_310318_03.raw	0/0	3.3758533000946	1255782800	39.2558326721191	0	3.636E-07
High	Sequest HT (A2)	Unambiguous	[R].TAISHVQNLITGVTK.[G]		1	1	P49210	P49210	0	3	0.4555	0	1	1	527.970764160156	1581.89773922047	1.17440755152359	0.000619263489625155	HCD	MS2	14.3628	2.059461	39.3562125357333	35860	ORF1_310318_03.raw	0/0	3.82024931907654	1255782800	39.2558326721191	0	7.059E-07
High	Sequest HT (A2)	Unambiguous	[R].HETADINTFSWGVANR.[G]		1	1	P14656	P14656	0	3	0.6858	0	1	1	606.624450683594	1817.85879879078	1.24491715199772	0.00075436026039218	CID	MS2		1.153539	39.3373304813333	35841	ORF1_310318_03.raw	0/0	4.01232719421387	2996827996	39.3411331176758	0	3.002E-05
High	Sequest HT (A2)	Unambiguous	[K].LIGccNELNAGYAADGYAR.[A]	C4(Carbamidomethyl); C5(Carbamidomethyl)	2	2	Q0DHF6; A2Y5L9	Q0DHF6; A2Y5L9	0	2	0.7621	0	1	1	1044.46813964844	2087.92900266688	0.798876880176337	0.000833998437578032	CID	MS2		3.445828	39.3362781826667	35840	ORF1_310318_03.raw	0/0	5.3820595741272	4222859845	39.244701385498	0	2.04E-09
High	Sequest HT (A2)	Unambiguous	[K].KLLGVTIYSSDAIR.[S]		1	2	Q0JMY8	Q0JMY8; A2WPN7	1	2	0.719	0	1	1	768.444458007813	1535.88163938563	1.60860025693067	0.00123530781274894	CID	MS2		6.773464	39.412999888	35922	ORF1_310318_03.raw	0/0	3.62719535827637	34788901.5	39.4590110778809	0	3.698E-06
High	Sequest HT (A2)	Unambiguous	[R].HETADINTFSWGVANR.[G]		1	1	P14656	P14656	0	3	0.666	0	1	1	606.624084472656	1817.85770015797	0.640560982564965	0.00038814932289218	HCD	MS2	3.175461	1.103672	39.3353991504	35839	ORF1_310318_03.raw	0/0	4.69976329803467	2996827996	39.3411331176758	0	2.132E-05
High	Sequest HT (A2)	Unambiguous	[K].AGIALSDTFVK.[L]		1	1	Q6K5G8	Q6K5G8	0	2	0.6745	0	1	1	561.313720703125	1121.62016477625	0.0570837220966642	3.20131250646227E-05	CID	MS2		0.3514106	39.4226181069333	35931	ORF1_310318_03.raw	0/0	3.40703153610229	11112649644	39.3665580749512	0	5.471E-05
High	Sequest HT (A2)	Unambiguous	[R].LGDPARPLLLSVR.[S]		1	1	Q6AVA8	Q6AVA8	0	3	0.3952	0	1	1	469.620849609375	1406.84799556813	0.132500561936884	6.21360417577913E-05	HCD	MS2	42.40026	15.98064	39.4343160112	35945	ORF1_310318_03.raw	0/0	2.10491275787354	287580656	39.5581893920898	0	0.001245
High	Sequest HT (A2)	Unambiguous	[R].IEEELGAAAVYAGAK.[F]		1	1	Q42971	Q42971	0	2	0.4263	0	1	1	746.389221191406	1491.77116575281	1.48558046669193	0.00110807140617908	CID	MS2		2.656289	39.5438523234667	36050	ORF1_310318_03.raw	0/0	3.19273996353149			0	5.914E-06
High	Sequest HT (A2)	Unambiguous	[R].IEEELGAAAVYAGAK.[F]		1	1	Q42971	Q42971	0	2	0.4613	0	1	1	746.389221191406	1491.77116575281	1.48558046669193	0.00110807140617908	HCD	MS2	55.98571	6.737017	39.54223184	36048	ORF1_310318_03.raw	0/0	3.49064421653748			0	4.371E-06
High	Sequest HT (A2)	Unambiguous	[K].IGPWGGNGGSAQDISVPPK.[K]		1	1	Q0JMY8	Q0JMY8	0	2	0.4835	0	1	1	918.96630859375	1836.9253405575	0.791310685444211	0.000726788750057494	HCD	MS2	16.4726	15.28217	39.5396045442667	36045	ORF1_310318_03.raw	0/0	3.95152926445007	221249944	39.5432968139648	0	1.418E-09
High	Sequest HT (A2)	Unambiguous	[R].VFDAVVVVK.[A]		1	1	A2XS65	A2XS65	0	2	0.6275	0	1	1	488.297546386719	975.587816143438	0.483783887232784	0.000235986718848835	CID	MS2		8.709841	39.5221762112	36026	ORF1_310318_03.raw	0/0	2.98210167884827			0	0.000164
High	Sequest HT (A2)	Unambiguous	[R].VFDAVVVVK.[A]		1	1	A2XS65	A2XS65	0	2	0.6537	0	1	1	488.297546386719	975.587816143438	0.483783887232784	0.000235986718848835	HCD	MS2	55.94651	12.08819	39.5206471066667	36024	ORF1_310318_03.raw	0/0	2.57267928123474			0	0.001193
High	Sequest HT (A2)	Unambiguous	[K].TPLTAHGADAFPFTEER.[L]		1	1	Q7Y0E8	Q7Y0E8	0	3	0.2073	0	1	1	620.636108398438	1859.89377193531	0.816953407161056	0.000506481770874719	CID	MS2		2.698292	39.5185304946667	36022	ORF1_310318_03.raw	0/0	2.74588203430176	1347784023	39.525993347168	0	1.615E-06
High	Sequest HT (A2)	Unambiguous	[R].TAISHVQNLITGVTK.[G]		1	1	P49210	P49210	0	2	0.4426	0	1	1	791.45361328125	1581.8999499325	2.57191547677973	0.00203425125005197	CID	MS2		8.726299	39.5031752376	36010	ORF1_310318_03.raw	0/0	3.05133485794067	516963018	39.3880996704102	0	0.0001052
High	Sequest HT (A2)	Unambiguous	[R].TAISHVQNLITGVTK.[G]		1	1	P49210	P49210	0	2	0.4806	0	1	1	791.451354980469	1581.89543333094	-0.28326710225138	-0.000224049531198034	HCD	MS2	29.49165	5.513782	39.5012603930667	36008	ORF1_310318_03.raw	0/0	3.60043001174927	516963018	39.3880996704102	0	5.517E-08
High	Sequest HT (A2)	Unambiguous	[R].DTGEGFGAAPDIDHLNPR.[V]		1	1	P27933	P27933	0	3	0.6575	0	1	1	627.963195800781	1881.87503414234	1.30429252786321	0.000818170781334023	CID	MS2		2.113144	39.4953151808	36002	ORF1_310318_03.raw	0/0	3.65457940101624	2134373704	39.2741470336914	0	2.718E-05
High	Sequest HT (A2)	Unambiguous	[R].HETADINTFSWGVANR.[G]		1	1	P14656	P14656	0	2	0.7827	0	1	1	909.432739257813	1817.85820188563	0.916560571296266	0.000833087812452504	CID	MS2		3.405393	39.4942525104	36001	ORF1_310318_03.raw	0/0	5.43211078643799	2815841763.5	39.3617744445801	0	4.076E-10
High	Sequest HT (A2)	Unambiguous	[R].DTGEGFGAAPDIDHLNPR.[V]		1	1	P27933	P27933	0	3	0.4043	0	1	1	627.963195800781	1881.87503414234	1.30429252786321	0.000818170781334023	HCD	MS2	46.43687	1.278311	39.4934148464	36000	ORF1_310318_03.raw	0/0	3.70641040802002	2134373704	39.2741470336914	0	3.968E-07
High	Sequest HT (A2)	Unambiguous	[K].TPLTAHGADAFPFTEER.[L]		1	1	Q7Y0E8	Q7Y0E8	0	2	0.6659	0	1	1	930.451110839844	1859.89494504969	1.4476965985518	0.00134627984380131	CID	MS2		9.734174	39.4836592296	35991	ORF1_310318_03.raw	0/0	4.21781778335571	375341404	39.5431747436523	0	3.98E-09
High	Sequest HT (A2)	Unambiguous	[K].TPLTAHGADAFPFTEER.[L]		1	1	Q7Y0E8	Q7Y0E8	0	2	0.569	0	1	1	930.451110839844	1859.89494504969	1.4476965985518	0.00134627984380131	HCD	MS2	23.51393	16.16595	39.4817091493333	35989	ORF1_310318_03.raw	0/0	3.48390030860901	375341404	39.5431747436523	0	1.824E-07
High	Sequest HT (A2)	Unambiguous	[R].GTVFVVPSGHPIVVTSSR.[D]		1	1	Q75GX9	Q75GX9	0	3	0.3656	0	1	1	613.675903320313	1839.01315670094	0.461454735187438	0.000282873645877165	HCD	MS2	69.44502	1.356671	39.4808700472	35988	ORF1_310318_03.raw	0/0	1.86220133304596	2084467008	39.2160224914551	0	0.0008783
High	Sequest HT (A2)	Unambiguous	[K].GNAYAQVAIGTEDVYK.[S]		1	1	Q948T6	Q948T6	0	2	0.5732	0	1	1	849.922302246094	1698.83732786219	2.34701197112926	0.00199359109376474	CID	MS2		11.32668	39.4615931946667	35971	ORF1_310318_03.raw	0/0	4.03439617156982			0	3.179E-07
High	Sequest HT (A2)	Unambiguous	[K].AAQDIALAELPPTHPIR.[L]		2	2	Q7XTE8; Q6EUP4	Q7XTE8; Q6EUP4	0	2	0.5272	0	1	1	907.001647949219	1812.99601926844	-0.352318113475985	-0.000319375781145936	CID	MS2		8.148314	39.4605164826667	35970	ORF1_310318_03.raw	0/0	4.23217248916626	188465092	39.5570945739746	0	4.736E-05
High	Sequest HT (A2)	Unambiguous	[K].GNAYAQVAIGTEDVYK.[S]		1	1	Q948T6	Q948T6	0	2	0.4462	0	1	1	849.922302246094	1698.83732786219	2.34701197112926	0.00199359109376474	HCD	MS2	7.443548	8.268204	39.459631028	35969	ORF1_310318_03.raw	0/0	3.25148439407349			0	2.516E-06
High	Sequest HT (A2)	Unambiguous	[K].AAQDIALAELPPTHPIR.[L]		2	2	Q7XTE8; Q6EUP4	Q7XTE8; Q6EUP4	0	2	0.33	0	1	1	907.001647949219	1812.99601926844	-0.352318113475985	-0.000319375781145936	HCD	MS2	0	14.22803	39.458754416	35968	ORF1_310318_03.raw	0/0	4.00330686569214	188465092	39.5570945739746	0	3.846E-06
High	Sequest HT (A2)	Unambiguous	[R].LGDPARPLLLSVR.[S]		1	1	Q6AVA8	Q6AVA8	0	3	0.756	0	1	1	469.620849609375	1406.84799556813	0.132500561936884	6.21360417577913E-05	CID	MS2		10.25373	39.435956948	35947	ORF1_310318_03.raw	0/0	2.0907826423645	287580656	39.5581893920898	0	0.0004504
High	Sequest HT (A2)	Unambiguous	[K].DHASVQINIGHVDEnGLYDGR.[F]	N15(Deamidated)	1	1	P35687	P35687	0	3	0.1158	0	1	1	770.696228027344	2310.07413082203	-0.171543369613671	-0.000132092656145814	HCD	MS2	69.61425	9.796774	39.4318843288	35942	ORF1_310318_03.raw	0/0	4.05544424057007	32978722	39.3719520568848	0	1.929E-05
High	Sequest HT (A2)	Unambiguous	[R].YLAVEPSTPYNTTTMPK.[V]		1	1	P42863	P42863	0	2	0.5328	0	1	1	956.973388671875	1912.93950071375	1.78238769475545	0.00170479687483294	CID	MS2		11.5714	39.5586412613333	36063	ORF1_310318_03.raw	0/0	2.74493169784546	157813536	39.4729232788086	0	0.0001997
High	Sequest HT (A2)	Unambiguous	[K].VNQIGSVTESIEAVK.[M]		1	1	Q42971	Q42971	0	2	0.4438	0	1	1	787.426208496094	1573.84514036219	1.24742554779625	0.000981626093675914	CID	MS2		7.031173	39.3284970682667	35835	ORF1_310318_03.raw	0/0	3.29376626014709			0	1.566E-05
High	Sequest HT (A2)	Unambiguous	[R].SPDEITGPYKDDPAPTSFVPAAGYHK.[M]		1	1	Q0JMH0	Q0JMH0	1	4	0.6006	0	1	1	690.834350585938	2760.31557245375	0.152795505675325	0.000105440937318235	CID	MS2		3.583406	39.3174621570667	35823	ORF1_310318_03.raw	0/0	3.57944822311401	302777592	39.3499183654785	0	0.0006665
High	Sequest HT (A2)	Unambiguous	[R].IEEELGAAAVYAGAK.[F]		1	1	Q42971	Q42971	0	2	0.5994	0	1	1	746.38818359375	1491.7690905575	0.0944834653483073	7.04737499290786E-05	CID	MS2		6.875336	39.1436113674667	35648	ORF1_310318_03.raw	0/0	3.62249636650085			0	1.024E-06
High	Sequest HT (A2)	Unambiguous	[K].AFDLLHEGGcLR.[C]	C10(Carbamidomethyl)	1	2	A2XAZ3	Q0DWH1; A2XAZ3	0	3	0.4545	0	1	1	463.230987548828	1387.67840938648	-0.206008434408942	-9.52911718243854E-05	HCD	MS2	6.237732	11.78744	39.1427615421333	35647	ORF1_310318_03.raw	0/0	2.63548994064331	275425122	39.1627388000488	0	6.005E-05
High	Sequest HT (A2)	Unambiguous	[R].IEEELGAAAVYAGAK.[F]		1	1	Q42971	Q42971	0	2	0.3616	0	1	1	746.38818359375	1491.7690905575	0.0944834653483073	7.04737499290786E-05	HCD	MS2	12.32623	6.021707	39.1418926661333	35646	ORF1_310318_03.raw	0/0	3.543128490448			0	1.815E-05
High	Sequest HT (A2)	Unambiguous	[K].SVEMHHEALQEALPGDNVGFNVK.[N]		1	1	O64937	O64937	0	3	0.5533	0	1	1	841.075927734375	2521.21322994313	-0.304241082155398	-0.000255685624930872	CID	MS2		6.015656	39.1401093762667	35645	ORF1_310318_03.raw	0/0	3.4671003818512	897310296	39.2196350097656	0	8.035E-09
High	Sequest HT (A2)	Unambiguous	[K].SVEMHHEALQEALPGDNVGFNVK.[N]		1	1	O64937	O64937	0	3	0.3944	0	1	1	841.075927734375	2521.21322994313	-0.304241082155398	-0.000255685624930872	HCD	MS2	31.36673	6.657233	39.1381304290667	35643	ORF1_310318_03.raw	0/0	4.63957118988037	897310296	39.2196350097656	0	3.95E-09
High	Sequest HT (A2)	Unambiguous	[R].TAISHVQNLITGVTK.[G]		1	1	P49210	P49210	0	2	0.5618	0	1	1	791.451782226563	1581.89628782313	0.256902574862614	0.000203196562551966	CID	MS2		8.186212	39.1210499685333	35625	ORF1_310318_03.raw	0/0	2.66855406761169	262420460	39.2249221801758	0	0.0002577
High	Sequest HT (A2)	Unambiguous	[R].TAISHVQNLITGVTK.[G]		1	1	P49210	P49210	0	2	0.4171	0	1	1	791.451782226563	1581.89628782313	0.256902574862614	0.000203196562551966	HCD	MS2	61.5508	12.06407	39.1156794133333	35623	ORF1_310318_03.raw	0/0	3.98280310630798	262420460	39.2249221801758	0	2.104E-08
High	Sequest HT (A2)	Unambiguous	[R].HETADINTFSWGVANR.[G]		1	1	P14656	P14656	0	2	0.786	0	1	1	909.43310546875	1817.8589343075	1.31946468425144	0.0011992987499525	CID	MS2		5.426481	39.1113235085333	35618	ORF1_310318_03.raw	0/0	4.85984134674072	2815841763.5	39.3617744445801	0	1.425E-09
High	Sequest HT (A2)	Unambiguous	[R].DTGEGFGAAPDIDHLNPR.[V]		1	1	P27933	P27933	0	3	0.6028	0	1	1	627.961242675781	1881.86917476734	-1.80929500373897	-0.00113495421866598	CID	MS2		1.969243	39.1098526368	35617	ORF1_310318_03.raw	0/0	2.81782007217407	2134373704	39.2741470336914	0	0.0005099
High	Sequest HT (A2)	Unambiguous	[R].HETADINTFSWGVANR.[G]		1	1	P14656	P14656	0	2	0.7989	0	1	1	909.431884765625	1817.85649290125	-0.023549025599136	-2.14043750474957E-05	HCD	MS2	22.01704	8.821894	39.1089630045333	35616	ORF1_310318_03.raw	0/0	5.3667778968811	2815841763.5	39.3617744445801	0	1.69E-11
High	Sequest HT (A2)	Unambiguous	[R].DTGEGFGAAPDIDHLNPR.[V]		1	1	P27933	P27933	0	3	0.5479	0	1	1	627.961242675781	1881.86917476734	-1.80929500373897	-0.00113495421866598	HCD	MS2	38.39843	2.080327	39.1080840586667	35615	ORF1_310318_03.raw	0/0	3.75505924224854	2134373704	39.2741470336914	0	5.869E-07
High	Sequest HT (A2)	Unambiguous	[K].GNAYAQVAIGTEDVYK.[S]		1	1	Q948T6	Q948T6	0	2	0.5597	0	1	1	849.919982910156	1698.83268919031	-0.383492407330407	-0.000325744843735265	CID	MS2		6.466447	39.07920762	35592	ORF1_310318_03.raw	0/0	4.52317190170288			0	3.263E-07
High	Sequest HT (A2)	Unambiguous	[K].GNAYAQVAIGTEDVYK.[S]		1	1	Q948T6	Q948T6	0	2	0.5376	0	1	1	849.919982910156	1698.83268919031	-0.383492407330407	-0.000325744843735265	HCD	MS2	12.28546	4.873162	39.0775100213333	35590	ORF1_310318_03.raw	0/0	4.25678062438965			0	3.782E-07
High	Sequest HT (A2)	Unambiguous	[R].VFDAVVVVK.[A]		1	1	A2XS65	A2XS65	0	2	0.6409	0	1	1	488.297393798828	975.587510967656	0.170971525455342	8.33988282238352E-05	CID	MS2		4.941817	39.0750270912	35588	ORF1_310318_03.raw	0/0	3.22533822059631			0	0.0001639
High	Sequest HT (A2)	Unambiguous	[R].VFDAVVVVK.[A]		1	1	A2XS65	A2XS65	0	2	0.6667	0	1	1	488.297393798828	975.587510967656	0.170971525455342	8.33988282238352E-05	HCD	MS2	42.38935	7.154435	39.073552232	35586	ORF1_310318_03.raw	0/0	2.61479020118713			0	0.001146
High	Sequest HT (A2)	Unambiguous	[R].DTGAGFGAAPDIDHLNPR.[V]		1	1	P27934	P27934	0	2	0.6424	0	1	1	912.4375	1823.86772337	0.341581905834034	0.000311500000066189	CID	MS2		4.572506	39.0727187704	35585	ORF1_310318_03.raw	0/0	4.25185966491699	1702898038	38.975341796875	0	1.808E-08
High	Sequest HT (A2)	Unambiguous	[R].DTGAGFGAAPDIDHLNPR.[V]		1	1	P27934	P27934	0	2	0.5958	0	1	1	912.4375	1823.86772337	0.341581905834034	0.000311500000066189	HCD	MS2	4.036214	4.045438	39.0709397525333	35583	ORF1_310318_03.raw	0/0	4.75017023086548	1702898038	38.975341796875	0	3.675E-10
High	Sequest HT (A2)	Unambiguous	[K].GGMIVLPAGMYHR.[F]		2	2	A2Z7C4; A2XCT8	A2Z7C4; A2XCT8	0	3	0.3876	0	1	1	467.9091796875	1401.7129858025	0.00982547825340323	4.59083344139799E-06	HCD	MS2	0	23.47578	39.0627254576	35577	ORF1_310318_03.raw	0/0	1.78455543518066			0	0.001298
High	Sequest HT (A2)	Unambiguous	[K].AGIALSDTFVK.[L]		1	1	Q6K5G8	Q6K5G8	0	2	0.6273	0	1	1	561.314086914063	1121.62089719813	0.710087243084071	0.000398224062564623	CID	MS2		3.160013	39.0547300072	35568	ORF1_310318_03.raw	0/0	3.22486615180969	11112649644	39.3665580749512	0	0.0001602
High	Sequest HT (A2)	Unambiguous	[K].AFDLLHEGGcLR.[C]	C10(Carbamidomethyl)	1	2	A2XAZ3	Q0DWH1; A2XAZ3	0	3	0.6089	0	1	1	463.230987548828	1387.67840938648	-0.206008434408942	-9.52911718243854E-05	CID	MS2		13.49257	39.1446242394667	35649	ORF1_310318_03.raw	0/0	2.01635360717773	275425122	39.1627388000488	0	0.0005662
High	Sequest HT (A2)	Unambiguous	[K].VNQIGSVTESIEAVK.[M]		1	1	Q42971	Q42971	0	2	0.3178	0	1	1	787.426208496094	1573.84514036219	1.24742554779625	0.000981626093675914	HCD	MS2	54.61639	7.672176	39.3269869282667	35833	ORF1_310318_03.raw	0/0	2.36333298683167			0	3.227E-05
High	Sequest HT (A2)	Unambiguous	[R].SDSTSVGWGGPGGYVYQK.[A]		1	1	Q75HE6	Q75HE6	0	2	0.4406	0	1	1	922.925476074219	1844.84367551844	-0.700558358560664	-0.000646210781269474	HCD	MS2	29.66418	7.160069	39.1568276962667	35662	ORF1_310318_03.raw	0/0	2.86335396766663	450913671	39.1451644897461	0	1.125E-05
High	Sequest HT (A2)	Unambiguous	[R].YLAVEPSTPYNTTTMPK.[V]		1	1	P42863	P42863	0	2	0.5827	0	1	1	956.973510742188	1912.93974485438	1.91001382201256	0.00182686718733294	HCD	MS2	0	15.83938	39.1856741813333	35686	ORF1_310318_03.raw	0/0	3.80501484870911	380111692	39.3315467834473	0	1.788E-07
High	Sequest HT (A2)	Unambiguous	[R].SPDEITGPYKDDPAPTSFVPAAGYHK.[M]		1	1	Q0JMH0	Q0JMH0	1	4	0.4665	0	1	1	690.834350585938	2760.31557245375	0.152795505675325	0.000105440937318235	HCD	MS2	26.3444	3.793199	39.3158769237333	35821	ORF1_310318_03.raw	0/0	3.43294644355774	302777592	39.3499183654785	0	3.333E-05
High	Sequest HT (A2)	Unambiguous	[K].SVEMHHEALQEALPGDnVGFNVK.[N]	N17(Deamidated)	1	1	O64937	O64937	0	4	0.0558	0	1	1	631.310302734375	2522.2193810475	8.47199442315512	0.00534201187505723	CID	MS2		2.500246	39.2984025981333	35802	ORF1_310318_03.raw	0/0	2.69163084030151			0	0.0005935
High	Sequest HT (A2)	Unambiguous	[K].SVEMHHEALQEALPGDNVGFNVK.[N]		1	1	O64937	O64937	0	4	0.4902	0	1	1	631.059509277344	2521.21620721938	0.876648859580688	0.000552554843807229	HCD	MS2	31.91033	2.304913	39.2966382072	35800	ORF1_310318_03.raw	0/0	4.0978536605835	1162348028	39.2563438415527	0	2.732E-07
High	Sequest HT (A2)	Unambiguous	[K].SIGnGVQFLNR.[H]	N4(Deamidated)	2	3	P30298; P31924	P30298; P31924; Q43009	0	2	0.0982	0	1	1	603.317810058594	1205.62834348719	0.855743045675478	0.000515853593866078	CID	MS2		2.475509	39.289017828	35791	ORF1_310318_03.raw	0/0	3.35951232910156	176696582	39.3351135253906	0	0.0006616
High	Sequest HT (A2)	Unambiguous	[K].ILDVIDcTGSGDVDTSK.[V]	C7(Carbamidomethyl)	1	1	Q6ESI7	Q6ESI7	0	2	0.6948	0	1	1	897.926513671875	1794.84575071375	1.76382250834786	0.0015828918751204	CID	MS2		19.28852	39.2808973917333	35784	ORF1_310318_03.raw	0/0	4.62173414230347	57863678	39.2223434448242	0	3.376E-07
High	Sequest HT (A2)	Unambiguous	[K].ILDVIDcTGSGDVDTSK.[V]	C7(Carbamidomethyl)	1	1	Q6ESI7	Q6ESI7	0	2	0.5942	0	1	1	897.926513671875	1794.84575071375	1.76382250834786	0.0015828918751204	HCD	MS2	52.80542	15.70945	39.2792096666667	35782	ORF1_310318_03.raw	0/0	3.13334655761719	57863678	39.2223434448242	0	4.468E-05
High	Sequest HT (A2)	Unambiguous	[R].VFDAVVVVK.[A]		1	1	A2XS65	A2XS65	0	2	0.5021	0	1	1	488.297821044922	975.588365459844	1.04684613843218	0.000510644921973835	CID	MS2		4.357461	39.2587438626667	35763	ORF1_310318_03.raw	0/0	2.3862464427948			0	0.003515
High	Sequest HT (A2)	Unambiguous	[R].FLERPLLLPK.[E]		1	1	Q9LGQ6	Q9LGQ6	0	3	0.6281	0	1	1	409.260772705078	1225.76776485523	0.864295978957916	0.000353141744881214	CID	MS2		8.464655	39.2563922781333	35760	ORF1_310318_03.raw	0/0	1.20826327800751	447290596	38.9852027893066	0	0.001761
High	Sequest HT (A2)	Unambiguous	[R].FPAGFETAQLPSNK.[C]		1	2	P0C5D0	P0C5D1; P0C5D0	0	2	0.6019	0	1	1	753.884094238281	1506.76091184656	1.4551278411244	0.00109626328116974	CID	MS2		4.525641	39.2248685170667	35726	ORF1_310318_03.raw	0/0	4.32465839385986	294703728	39.2615699768066	0	1.681E-06
High	Sequest HT (A2)	Unambiguous	[R].FPAGFETAQLPSNK.[C]		1	2	P0C5D0	P0C5D1; P0C5D0	0	2	0.4837	0	1	1	753.883911132813	1506.76054563563	1.21208233370217	0.00091315781241974	HCD	MS2	15.37343	2.960205	39.2233957914667	35724	ORF1_310318_03.raw	0/0	4.61451816558838	294703728	39.2615699768066	0	2.569E-07
High	Sequest HT (A2)	Unambiguous	[K].VFNQDLYFK.[R]		2	2	Q2QXR8; B8BJ39	Q2QXR8; B8BJ39	0	2	0.3571	0	1	1	587.301147460938	1173.59501829188	0.96478167488604	0.00056613093750002	CID	MS2		2.050694	39.2185099018667	35718	ORF1_310318_03.raw	0/0	3.35678601264954	1960734072	39.1489944458008	0	0.002664
High	Sequest HT (A2)	Unambiguous	[K].VFNQDLYFK.[R]		2	2	Q2QXR8; B8BJ39	Q2QXR8; B8BJ39	0	2	0.1796	0	1	1	587.301147460938	1173.59501829188	0.96478167488604	0.00056613093750002	HCD	MS2	5.736141	1.569225	39.2165101730667	35716	ORF1_310318_03.raw	0/0	2.83603239059448	1960734072	39.1489944458008	0	0.003349
High	Sequest HT (A2)	Unambiguous	[K].SVEMHHEALQEALPGDnVGFNVK.[N]	N17(Deamidated)	1	1	O64937	O64937	0	2		0.0356	3	3	1261.61145019531	2522.21562376063	6.98230691421366	0.00880538031259293	CID	MS2		35.265	39.2022506861333	35704	ORF1_310318_03.raw	0/0	4.88185930252075	110133924	39.3385009765625	0	1.546E-09
High	Sequest HT (A2)	Unambiguous	[K].SVEMHHEALQEALPGDNVGFnVK.[N]	N21(Deamidated)	1	1	O64937	O64937	0	2		0.0158	2	2	1261.61145019531	2522.21562376063	6.98230691421366	0.00880538031259293	CID	MS2		35.265	39.2022506861333	35704	ORF1_310318_03.raw	0/0	4.98473453521729	110133924	39.3385009765625	0	4.22E-09
High	Sequest HT (A2)	Unambiguous	[K].SVEMHHEALqEALPGDNVGFNVK.[N]	Q10(Deamidated)	1	1	O64937	O64937	0	2	0.0158	0	1	1	1261.61145019531	2522.21562376063	6.98230691421366	0.00880538031259293	CID	MS2		35.265	39.2022506861333	35704	ORF1_310318_03.raw	0/0	5.05941343307495	110133924	39.3385009765625	0	5.533E-09
High	Sequest HT (A2)	Unambiguous	[K].LPADTPYSQFAYK.[F]		1	1	Q10LP5	Q10LP5	0	2	0.6467	0	1	1	750.873168945313	1500.73906126063	1.42596653336649	0.00107000031255211	CID	MS2		7.684752	39.2010360210667	35703	ORF1_310318_03.raw	0/0	3.17363286018372	628453950	39.4360656738281	0	0.0002562
High	Sequest HT (A2)	Unambiguous	[K].SVEMHHEALQEALPGDNVGFNVK.[N]		1	1	O64937	O64937	0	2	0.6829	0	1	1	1261.11096191406	2521.21464719813	0.257890891435445	0.000325099062592926	HCD	MS2	0	25.78	39.2001610576	35702	ORF1_310318_03.raw	0/0	5.5473895072937	142368124	39.2090301513672	0	3.054E-09
High	Sequest HT (A2)	Unambiguous	[K].LPADTPYSQFAYK.[F]		1	1	Q10LP5	Q10LP5	0	2	0.5324	0	1	1	750.873168945313	1500.73906126063	1.42596653336649	0.00107000031255211	HCD	MS2	30.25397	6.159219	39.1993342114667	35701	ORF1_310318_03.raw	0/0	3.55421185493469	628453950	39.4360656738281	0	4.083E-06
High	Sequest HT (A2)	Unambiguous	[R].YLAVEPSTPYNTTTMPK.[V]		1	1	P42863	P42863	0	2	0.6261	0	1	1	956.973510742188	1912.93974485438	1.91001382201256	0.00182686718733294	CID	MS2		12.93041	39.1877994333333	35688	ORF1_310318_03.raw	0/0	3.28778886795044	380111692	39.3315467834473	0	2.705E-05
High	Sequest HT (A2)	Unambiguous	[R].SDSTSVGWGGPGGYVYQK.[A]		1	1	Q75HE6	Q75HE6	0	2	0.6955	0	1	1	922.925476074219	1844.84367551844	-0.700558358560664	-0.000646210781269474	CID	MS2		10.30365	39.1585337173333	35664	ORF1_310318_03.raw	0/0	3.35115313529968	450913671	39.1451644897461	0	8.719E-05
High	Sequest HT (A2)	Unambiguous	[K].LPADTPYSQFAYK.[F]		1	1	Q10LP5	Q10LP5	0	2	0.4896	0	1	1	750.872802734375	1500.73832883875	0.937925048796984	0.000703789375052111	HCD	MS2	28.87012	3.883565	39.5841756226667	36088	ORF1_310318_03.raw	0/0	3.36980819702148	628453950	39.4360656738281	0	2.34E-05
High	Sequest HT (A2)	Unambiguous	[K].QGPNLnGLFGR.[Q]	N6(Deamidated)	1	1	A2Y4S9	A2Y4S9	0	2	0.1143	0	1	1	587.303527832031	1173.59977903406	-1.12306126902816	-0.000659012968698525	HCD	MS2	18.96814	3.232407	39.5850526904	36089	ORF1_310318_03.raw	0/0	2.10073399543762			0	0.00145
High	Sequest HT (A2)	Unambiguous	[K].ALnEHHVLLEGSLLKPNMVTPGSESK.[K]	N3(Deamidated)	1	1	Q5N725	Q5N725	0	4	0.0779	0	1	1	701.123657226563	2801.47279901625	8.06518931204707	0.00564855656247609	HCD	MS2	82.86137	1.398521	39.6036246704	36109	ORF1_310318_03.raw	0/0	6.42221355438232			0	7.112E-11
High	Sequest HT (A2)	Unambiguous	[K].YIIEAANHPTDPEADEILSK.[K]		1	1	A2XMV1	A2XMV1	0	3	0.6369	0	1	1	742.702758789063	2226.09372310719	0.563730934738583	0.000418305729302422	HCD	MS2	3.355872	1.429262	40.0782311021333	36577	ORF1_310318_03.raw	0/0	3.13515400886536	2882816880	40.0168151855469	0	2.517E-05
High	Sequest HT (A2)	Unambiguous	[K].VNQIGSVTESIEAVK.[M]		1	1	Q42971	Q42971	0	2	0.6805	0	1	1	787.425476074219	1573.84367551844	0.316682401779725	0.000249204218675914	CID	MS2		0.8578598	40.0759395408	36574	ORF1_310318_03.raw	0/0	4.56915807723999	25683920456	39.7935676574707	0	8.227E-08
High	Sequest HT (A2)	Unambiguous	[K].VEEIASTGATHVWLPPPSHSVSPQGYmPGR.[L]	M27(Oxidation)	1	1	P27934	P27934	0	3	0.1971	0	1	1	1068.52355957031	3203.55612545094	-0.540689177524163	-0.000577376354388666	CID	MS2		41.04	40.0464369272	36546	ORF1_310318_03.raw	0/0	2.73659610748291	26685065	39.9729118347168	0	0.0003839
High	Sequest HT (A2)	Unambiguous	[K].VEEIASTGATHVWLPPPSHSVSPQGYmPGR.[L]	M27(Oxidation)	1	1	P27934	P27934	0	3	0.0928	0	1	1	1068.52355957031	3203.55612545094	-0.540689177524163	-0.000577376354388666	HCD	MS2	0	33.1	40.0443951925333	36544	ORF1_310318_03.raw	0/0	3.34424352645874	26685065	39.9729118347168	0	2.067E-05
High	Sequest HT (A2)	Unambiguous	[K].LIFGADSPAIQENR.[V]		1	1	P37833	P37833	0	2	0.6667	0	1	1	765.899536132813	1530.79179563563	0.466161341937343	0.000356797812514742	CID	MS2		1.270019	40.0372871298667	36537	ORF1_310318_03.raw	0/0	3.87466359138489	3371497620	39.9618034362793	0	8.863E-07
High	Sequest HT (A2)	Unambiguous	[K].VDGLVSGIGTGGTITGAGR.[Y]		1	1	Q9XEA6	Q9XEA6	0	2	0.6561	0	1	1	844.453674316406	1687.90007200281	1.61983359480993	0.00136705640625223	CID	MS2		6.802652	40.0077322005333	36508	ORF1_310318_03.raw	0/0	3.78082823753357	956558014	40.231128692627	0	2.273E-09
High	Sequest HT (A2)	Unambiguous	[K].VDGLVSGIGTGGTITGAGR.[Y]		1	1	Q9XEA6	Q9XEA6	0	2	0.5242	0	1	1	844.451782226563	1687.89628782313	-0.622115368881498	-0.000525033437497768	HCD	MS2	27.08201	7.385337	40.0060884549333	36506	ORF1_310318_03.raw	0/0	3.514972448349	956558014	40.231128692627	0	1.902E-08
High	Sequest HT (A2)	Unambiguous	[K].HLPAISDPEVESAFK.[D]		1	1	Q0JDA2	Q0JDA2	0	3	0.6027	0	1	1	547.281799316406	1639.83084468922	-1.0780129434891	-0.000589253593792212	CID	MS2		6.24856	40.0052114488	36505	ORF1_310318_03.raw	0/0	4.37678337097168	470258109.5	39.9581680297852	0	9.255E-07
High	Sequest HT (A2)	Unambiguous	[K].HLPAISDPEVESAFK.[D]		1	1	Q0JDA2	Q0JDA2	0	3	0.5051	0	1	1	547.281799316406	1639.83084468922	-1.0780129434891	-0.000589253593792212	HCD	MS2	39.42555	3.817627	40.0034056968	36503	ORF1_310318_03.raw	0/0	3.95906162261963	470258109.5	39.9581680297852	0	1.851E-05
High	Sequest HT (A2)	Unambiguous	[K].HPQIDVPNLQVIK.[L]		1	1	P0DKK8	P0DKK8	0	2	0.5535	0	1	1	750.930969238281	1500.85466184656	0.915097147215821	0.000686713281311313	HCD	MS2	9.064284	3.184185	40.0025258477333	36502	ORF1_310318_03.raw	0/0	3.73635625839233	1332102912	39.7968597412109	0	3.197E-05
High	Sequest HT (A2)	Unambiguous	[K].ALNEHHVLLEGSLLKPNMVTPGSESK.[K]		1	1	Q5N725	Q5N725	0	3	0.6217	0	1	1	934.161254882813	2800.46921138844	1.07931973950695	0.00100753281246095	CID	MS2		1.526432	40.0000365098667	36500	ORF1_310318_03.raw	0/0	5.62619209289551	5402224280	39.7945213317871	0	1.463E-10
High	Sequest HT (A2)	Unambiguous	[K].ALNEHHVLLEGSLLKPNMVTPGSESK.[K]		1	1	Q5N725	Q5N725	0	3	0.6817	0	1	1	934.161010742188	2800.46847896656	0.817784043081898	0.000763392187460947	HCD	MS2	12.53182	1.171413	39.9982515637333	36498	ORF1_310318_03.raw	0/0	6.21882390975952	5402224280	39.7945213317871	0	4.064E-13
High	Sequest HT (A2)	Unambiguous	[K].ALNEHHVLLEGSLLKPNMVTPGSESK.[K]		1	1	Q5N725	Q5N725	0	4	0.7248	0	1	1	700.872680664063	2800.46889276625	0.965545044153053	0.000675994062476093	CID	MS2		0.2875561	39.9961597298667	36496	ORF1_310318_03.raw	0/0	4.86750507354736	16095005176	39.7995719909668	0	3.266E-09
High	Sequest HT (A2)	Unambiguous	[R].LFQVEYAmEAVK.[Q]	M8(Oxidation)	1	1	P52428	P52428	0	2	0.4624	0	1	1	722.36328125	1443.71928587	0.316599043412357	0.000228540000075661	CID	MS2		8.408457	39.986953924	36491	ORF1_310318_03.raw	0/0	3.45796394348145	78619550	39.8798713684082	0	0.000119
High	Sequest HT (A2)	Unambiguous	[R].TVPAAVPAIVFLSGGQSEEEATLNLNAMNK.[L]		1	1	P17784	P17784	0	3	0.1324	0	1	1	1024.529296875	3071.573337365	0.508360251230099	0.000520488333222602	HCD	MS2	29.90273	42.45	91.777152816	86617	ORF1_310318_03.raw	0/0	2.86550283432007			0	8.246E-06
High	Sequest HT (A2)	Unambiguous	[R].GNPTVEVDVccSDGTFAR.[A]	C10(Carbamidomethyl); C11(Carbamidomethyl)	1	1	Q42971	Q42971	0	2	0.7289	0	1	1	992.429626464844	1983.85197629969	-0.768570013651227	-0.00076236515618433	CID	MS2		18.20355	39.9794269584	36483	ORF1_310318_03.raw	0/0	3.42822360992432	72612215	39.9454002380371	0	1.784E-06
High	Sequest HT (A2)	Unambiguous	[R].GNPTVEVDVccSDGTFAR.[A]	C10(Carbamidomethyl); C11(Carbamidomethyl)	1	1	Q42971	Q42971	0	2	0.4675	0	1	1	992.429626464844	1983.85197629969	-0.768570013651227	-0.00076236515618433	HCD	MS2	0	18.20224	39.9776459762667	36481	ORF1_310318_03.raw	0/0	3.22952604293823	72612215	39.9454002380371	0	8.751E-08
High	Sequest HT (A2)	Unambiguous	[R].VFDAVVVVK.[A]		1	1	A2XS65	A2XS65	0	2	0.4863	0	1	1	488.29736328125	975.5874499325	0.108409053099853	5.28812500988352E-05	CID	MS2		12.5871	39.9689900098667	36471	ORF1_310318_03.raw	0/0	2.92475700378418			0	0.0006029
High	Sequest HT (A2)	Unambiguous	[R].VFDAVVVVK.[A]		1	1	A2XS65	A2XS65	0	2	0.6706	0	1	1	488.29736328125	975.5874499325	0.108409053099853	5.28812500988352E-05	HCD	MS2	14.5374	8.180163	39.9676717517333	36469	ORF1_310318_03.raw	0/0	2.55128312110901			0	0.0006771
High	Sequest HT (A2)	Unambiguous	[K].YIIEAANHPTDPEADEILSK.[K]		1	1	A2XMV1	A2XMV1	0	3	0.6958	0	1	1	742.703186035156	2226.09500484547	1.13951037767078	0.000845551823052422	CID	MS2		1.752044	40.0801088405333	36579	ORF1_310318_03.raw	0/0	3.77533674240112	2882816880	40.0168151855469	0	1.033E-06
High	Sequest HT (A2)	Unambiguous	[R].TVPAAVPAIVFLSGGQSEEEATLNLNAMNK.[L]		1	1	P17784	P17784	0	3	0.4409	0	1	1	1024.529296875	3071.573337365	0.508360251230099	0.000520488333222602	CID	MS2		26.635	91.7789441714667	86619	ORF1_310318_03.raw	0/0	2.78698253631592			0	0.004653
High	Sequest HT (A2)	Unambiguous	[K].AAQDIALAELPPTHPIR.[L]		2	2	Q7XTE8; Q6EUP4	Q7XTE8; Q6EUP4	0	3	0.5269	0	1	1	605.004028320313	1812.99753170094	0.481898813141674	0.00029122697924322	HCD	MS2	8.095351	2.001929	40.0809891226667	36580	ORF1_310318_03.raw	0/0	4.26813936233521			0	8.499E-09
High	Sequest HT (A2)	Unambiguous	[K].LIGccNELNAGYAADGYAR.[A]	C4(Carbamidomethyl); C5(Carbamidomethyl)	2	2	Q0DHF6; A2Y5L9	Q0DHF6; A2Y5L9	0	2	0.6797	0	1	1	1044.46655273438	2087.92582883875	-0.721208647848818	-0.000752915624921968	HCD	MS2	7.308461	20.95	40.0859744272	36585	ORF1_310318_03.raw	0/0	4.61657333374023			0	1.602E-09
High	Sequest HT (A2)	Unambiguous	[K].SAQDIALADLPTTHPIR.[L]		1	1	Q06967	Q06967	0	3	0.3854	0	1	1	606.995239257813	1818.97116451344	0.17996629241209	0.000109117812523133	HCD	MS2	55.1568	2.945074	40.1799620277333	36675	ORF1_310318_03.raw	0/0	3.0071861743927	2712787624	40.370059967041	0	4.079E-06
High	Sequest HT (A2)	Unambiguous	[K].YIIEAANHPTDPEADEILSK.[K]		1	1	A2XMV1	A2XMV1	0	2	0.5767	0	1	1	1113.54870605469	2226.09013547938	-1.04789475637144	-0.00116635531230713	HCD	MS2	0	32.74	40.1792500992	36674	ORF1_310318_03.raw	0/0	4.3679780960083	916032664	39.910831451416	0	1.035E-07
High	Sequest HT (A2)	Unambiguous	[K].LGDLSQTQIFAK.[I]		2	2	Q2QXR8; B8BJ39	Q2QXR8; B8BJ39	0	2	0.5548	0	1	1	660.861999511719	1320.71672239344	0.704506937113329	0.000465226718688427	CID	MS2		4.415844	40.1783832554667	36673	ORF1_310318_03.raw	0/0	2.92230725288391	484851642	39.9286346435547	0	6.02E-05
High	Sequest HT (A2)	Unambiguous	[K].LGDLSQTQIFAK.[I]		2	2	Q2QXR8; B8BJ39	Q2QXR8; B8BJ39	0	2	0.2792	0	1	1	660.861999511719	1320.71672239344	0.704506937113329	0.000465226718688427	HCD	MS2	20.1521	4.944466	40.1766685797333	36671	ORF1_310318_03.raw	0/0	2.64961624145508	484851642	39.9286346435547	0	0.0003103
High	Sequest HT (A2)	Unambiguous	[K].LIEAYNELVSQGK.[SN]		2	2	Q7Y0F2; Q7Y0E8	Q7Y0F2; Q7Y0E8	0	2	0.6566	0	1	1	732.390869140625	1463.77446165125	0.291466606035579	0.000213320624993685	CID	MS2		1.977064	40.1732040261333	36668	ORF1_310318_03.raw	0/0	3.99250078201294	1903770560	40.0631675720215	0	3.033E-06
High	Sequest HT (A2)	Unambiguous	[K].LIEAYNELVSQGK.[SN]		2	2	Q7Y0F2; Q7Y0E8	Q7Y0F2; Q7Y0E8	0	2	0.6311	0	1	1	732.390869140625	1463.77446165125	0.291466606035579	0.000213320624993685	HCD	MS2	6.992188	1.953199	40.1717542989333	36666	ORF1_310318_03.raw	0/0	3.4696729183197	1903770560	40.0631675720215	0	3.705E-06
High	Sequest HT (A2)	Unambiguous	[R].VFSAAGEDYcLTVR.[N]	C10(Carbamidomethyl)	1	1	Q6Z4N6	Q6Z4N6	0	2	0.4667	0	1	1	794.377868652344	1587.74846067469	0.813766015816691	0.000646027343766065	CID	MS2		8.222756	40.1587254362667	36659	ORF1_310318_03.raw	0/0	3.60346841812134	187351832	40.1548767089844	0	2.034E-06
High	Sequest HT (A2)	Unambiguous	[R].VFSAAGEDYcLTVR.[N]	C10(Carbamidomethyl)	1	1	Q6Z4N6	Q6Z4N6	0	2	0.4363	0	1	1	794.377868652344	1587.74846067469	0.813766015816691	0.000646027343766065	HCD	MS2	37.35753	7.721096	40.1570256997333	36657	ORF1_310318_03.raw	0/0	3.52822995185852	187351832	40.1548767089844	0	3.978E-06
High	Sequest HT (A2)	Unambiguous	[R].ARFEELNNDLFR.[K]		1	2	Q6Z7B0	Q6L590; Q6Z7B0	1	2	0.5146	0	1	1	762.385314941406	1523.76335325281	2.1243257241573	0.00161848140623988	CID	MS2		6.057266	40.1550423613333	36655	ORF1_310318_03.raw	0/0	3.0862774848938	454226481	40.1481552124023	0	0.0005631
High	Sequest HT (A2)	Unambiguous	[K].EIVDLcLDR.[IV]	C6(Carbamidomethyl)	2	2	Q53M52; P28752	Q53M52; P28752	0	2	0.4297	0	1	1	566.786926269531	1132.56657590906	-0.0965602633900968	-5.468046871826E-05	HCD	MS2	43.17968	3.475219	40.1366766624	36634	ORF1_310318_03.raw	0/0	2.55847525596619	374547152	40.2256317138672	0	0.003953
High	Sequest HT (A2)	Unambiguous	[R].ARFEELNNDLFR.[K]		1	2	Q6Z7B0	Q6L590; Q6Z7B0	1	3	0.4057	0	1	1	508.591796875	1523.760837365	0.473220812313254	0.000240358333333764	CID	MS2		5.679851	40.1312894626667	36628	ORF1_310318_03.raw	0/0	3.86807298660278	610979988	40.2261924743652	0	0.00127
High	Sequest HT (A2)	Unambiguous	[R].ARFEELNNDLFR.[K]		1	2	Q6Z7B0	Q6L590; Q6Z7B0	1	3	0.4377	0	1	1	508.591796875	1523.760837365	0.473220812313254	0.000240358333333764	HCD	MS2	18.64799	11.41849	40.1295847981333	36626	ORF1_310318_03.raw	0/0	3.76504492759705	610979988	40.2261924743652	0	0.000703
High	Sequest HT (A2)	Unambiguous	[K].ASVIIcFTSSGR.[A]	C6(Carbamidomethyl)	2	2	Q2QXR8; B8BJ39	Q2QXR8; B8BJ39	0	2	0.3388	0	1	1	649.331848144531	1297.65641965906	-0.368002465337894	-0.000238770468666161	CID	MS2		4.27962	40.1076236602667	36611	ORF1_310318_03.raw	0/0	2.44517254829407			0	0.001746
High	Sequest HT (A2)	Unambiguous	[K].ASVIIcFTSSGR.[A]	C6(Carbamidomethyl)	2	2	Q2QXR8; B8BJ39	Q2QXR8; B8BJ39	0	2	0.382	0	1	1	649.331848144531	1297.65641965906	-0.368002465337894	-0.000238770468666161	HCD	MS2	36.03888	5.894872	40.1057840976	36609	ORF1_310318_03.raw	0/0	2.33025884628296			0	0.003143
High	Sequest HT (A2)	Unambiguous	[R].AVDGIFHVLR.[A]		1	2	Q6Z1J6	Q6Z1J6; B8BBN7	0	3	0.6842	0	1	1	376.217010498047	1126.63647823414	-0.244698087843496	-9.18952864594758E-05	CID	MS2		19.87288	40.0935263821333	36594	ORF1_310318_03.raw	0/0	1.52322590351105	349220326	39.9301681518555	0	0.0005083
High	Sequest HT (A2)	Unambiguous	[R].AVDGIFHVLR.[A]		1	2	Q6Z1J6	Q6Z1J6; B8BBN7	0	3	0.4934	0	1	1	376.217010498047	1126.63647823414	-0.244698087843496	-9.18952864594758E-05	HCD	MS2	0	13.28	40.0921034829333	36592	ORF1_310318_03.raw	0/0	2.28900790214539	349220326	39.9301681518555	0	0.0003031
High	Sequest HT (A2)	Unambiguous	[K].HPQIDVPNLQVIK.[L]		1	1	P0DKK8	P0DKK8	0	3	0.6	0	1	1	500.95556640625	1500.85214595875	-0.761207813362324	-0.000380820416618614	CID	MS2		4.389478	40.0902495112	36590	ORF1_310318_03.raw	0/0	2.4502432346344	794834364	39.8034400939941	0	0.004361
High	Sequest HT (A2)	Unambiguous	[K].HPQIDVPNLQVIK.[L]		1	1	P0DKK8	P0DKK8	0	3	0.149	0	1	1	500.95556640625	1500.85214595875	-0.761207813362324	-0.000380820416618614	HCD	MS2	59.78218	4.328899	40.0886079946667	36588	ORF1_310318_03.raw	0/0	2.08357048034668	794834364	39.8034400939941	0	0.004304
High	Sequest HT (A2)	Unambiguous	[K].LIGccNELNAGYAADGYAR.[A]	C4(Carbamidomethyl); C5(Carbamidomethyl)	2	2	Q0DHF6; A2Y5L9	Q0DHF6; A2Y5L9	0	2	0.6958	0	1	1	1044.46936035156	2087.93144407313	1.96817344019569	0.00205470156257803	CID	MS2		30.48914	40.0878079253333	36587	ORF1_310318_03.raw	0/0	5.03174638748169			0	2.13E-08
High	Sequest HT (A2)	Unambiguous	[K].AAQDIALAELPPTHPIR.[L]		2	2	Q7XTE8; Q6EUP4	Q7XTE8; Q6EUP4	0	3	0.5613	0	1	1	605.004211425781	1812.99808101734	0.784886909573091	0.00047433244799322	CID	MS2		2.17251	40.083243608	36582	ORF1_310318_03.raw	0/0	3.25835180282593			0	9.578E-07
High	Sequest HT (A2)	Unambiguous	[R].EAEGIVEYLK.[K]		1	1	Q53LQ0	Q53LQ0	0	2	0.436	0	1	1	575.803466796875	1150.59965696375	0.544102448631739	0.000313021875058439	HCD	MS2	50.87292	3.33166	39.9649172322667	36466	ORF1_310318_03.raw	0/0	2.49510645866394	897336776	40.2505226135254	0	0.003306
High	Sequest HT (A2)	Unambiguous	[R].TNTEFVEVLSR.[S]		1	2	A2ZLS4	Q2QNF7; A2ZLS4	0	2	0.4478	0	1	1	647.836791992188	1294.66630735438	1.97039143386676	0.00127549718763476	CID	MS2		5.119274	39.9593885221333	36463	ORF1_310318_03.raw	0/0	3.35392785072327	123711528	39.9661598205566	0	0.0001702
High	Sequest HT (A2)	Unambiguous	[R].TNTEFVEVLSR.[S]		1	2	A2ZLS4	Q2QNF7; A2ZLS4	0	2	0.2753	0	1	1	647.836791992188	1294.66630735438	1.97039143386676	0.00127549718763476	HCD	MS2	38.55639	4.876251	39.9516449216	36461	ORF1_310318_03.raw	0/0	2.86655473709106	123711528	39.9661598205566	0	0.0008275
High	Sequest HT (A2)	Unambiguous	[R].GGVIMDVVTPEQAR.[I]		1	2	Q69LA6	Q69LA6; Q8W3D0	0	2	0.4729	0	1	1	736.383666992188	1471.76005735438	1.84693787709917	0.00135912218775047	HCD	MS2	39.1454	3.542894	39.7565075493333	36260	ORF1_310318_03.raw	0/0	2.77362895011902	521468408	39.7834587097168	0	0.003892
High	Sequest HT (A2)	Unambiguous	[K].ALNEHHVLLEGSLLKPNMVTPGSESK.[K]		1	1	Q5N725	Q5N725	0	2	0.4935	0	1	1	1400.73510742188	2800.46293821375	-1.16072683296461	-0.00162528812506935	CID	MS2		40.395	39.7184865789333	36224	ORF1_310318_03.raw	0/0	3.85322165489197	243091356	39.8199768066406	0	3.198E-06
High	Sequest HT (A2)	Unambiguous	[K].ALNEHHVLLEGSLLKPNMVTPGSESK.[K]		1	1	Q5N725	Q5N725	0	2	0.5101	0	1	1	1400.73510742188	2800.46293821375	-1.16072683296461	-0.00162528812506935	HCD	MS2	0	31.735	39.7164864794667	36222	ORF1_310318_03.raw	0/0	3.45254063606262	243091356	39.8199768066406	0	6.875E-05
High	Sequest HT (A2)	Unambiguous	[R].AVDGIFHVLR.[A]		1	2	Q6Z1J6	Q6Z1J6; B8BBN7	0	3	0.6889	0	1	1	376.217132568359	1126.63684444508	0.0803498357448409	3.01750260405242E-05	CID	MS2		15.67467	39.7112848576	36216	ORF1_310318_03.raw	0/0	1.80221486091614	349220326	39.9301681518555	0	8.044E-05
High	Sequest HT (A2)	Unambiguous	[R].AVDGIFHVLR.[A]		1	2	Q6Z1J6	Q6Z1J6; B8BBN7	0	3	0.5297	0	1	1	376.217132568359	1126.63684444508	0.0803498357448409	3.01750260405242E-05	HCD	MS2	29.36934	14.93162	39.7095098226667	36214	ORF1_310318_03.raw	0/0	2.18771648406982	349220326	39.9301681518555	0	0.0004817
High	Sequest HT (A2)	Unambiguous	[K].HPQIDVPNLQVIK.[L]		1	1	P0DKK8	P0DKK8	0	3	0.7702	0	1	1	500.956359863281	1500.85452632984	0.82480403210986	0.000412636614631386	CID	MS2		4.203604	39.6951914850667	36199	ORF1_310318_03.raw	0/0	2.35105729103088	794834364	39.8034400939941	0	5.153E-05
High	Sequest HT (A2)	Unambiguous	[K].HPQIDVPNLQVIK.[L]		1	1	P0DKK8	P0DKK8	0	3	0.556	0	1	1	500.956359863281	1500.85452632984	0.82480403210986	0.000412636614631386	HCD	MS2	78.08797	6.561523	39.6937043669333	36197	ORF1_310318_03.raw	0/0	2.41018915176392	794834364	39.8034400939941	0	0.0005032
High	Sequest HT (A2)	Unambiguous	[K].LIGccNELNAGYAADGYAR.[A]	C4(Carbamidomethyl); C5(Carbamidomethyl)	2	2	Q0DHF6; A2Y5L9	Q0DHF6; A2Y5L9	0	2	0.7204	0	1	1	1044.46862792969	2087.92997922938	1.26659550418408	0.00132227968757803	CID	MS2		15.27233	39.6896857045333	36192	ORF1_310318_03.raw	0/0	5.64969205856323	4648060796	39.432014465332	0	3.064E-10
High	Sequest HT (A2)	Unambiguous	[K].LIGccNELNAGYAADGYAR.[A]	C4(Carbamidomethyl); C5(Carbamidomethyl)	2	2	Q0DHF6; A2Y5L9	Q0DHF6; A2Y5L9	0	2	0.7116	0	1	1	1044.46728515625	2087.9272936825	-0.0196307118372079	-2.04937499219682E-05	HCD	MS2	27.75648	11.47562	39.6877857306667	36190	ORF1_310318_03.raw	0/0	4.75312471389771	4648060796	39.432014465332	0	1.821E-10
High	Sequest HT (A2)	Unambiguous	[K].AAQDIALAELPPTHPIR.[L]		2	2	Q7XTE8; Q6EUP4	Q7XTE8; Q6EUP4	0	3	0.5134	0	1	1	605.004455566406	1812.99881343922	1.18887103814831	0.00071847307299322	CID	MS2		1.767735	39.6856882322667	36188	ORF1_310318_03.raw	0/0	3.37203311920166	1393979710	39.5647277832031	0	3.402E-07
High	Sequest HT (A2)	Unambiguous	[K].AAQDIALAELPPTHPIR.[L]		2	2	Q7XTE8; Q6EUP4	Q7XTE8; Q6EUP4	0	3	0.4821	0	1	1	605.004455566406	1812.99881343922	1.18887103814831	0.00071847307299322	HCD	MS2	5.493422	1.783085	39.6838920706667	36186	ORF1_310318_03.raw	0/0	3.89730381965637	1393979710	39.5647277832031	0	3.814E-08
High	Sequest HT (A2)	Unambiguous	[K].VNQIGSVTESIEAVK.[M]		1	1	Q42971	Q42971	0	2	0.7217	0	1	1	787.425903320313	1573.84453001063	0.859615903622696	0.000676450312425914	CID	MS2		0.3397601	39.6815989664	36183	ORF1_310318_03.raw	0/0	4.05979585647583	25683920456	39.7935676574707	0	6.168E-07
High	Sequest HT (A2)	Unambiguous	[R].ILGSLAScPDPDVVR.[D]	C8(Carbamidomethyl)	1	1	Q6Z6L4	Q6Z6L4	0	2	0.7226	0	1	1	799.913391113281	1598.81950559656	-0.72696923488345	-0.00058114671882592	CID	MS2		4.849942	39.6650492992	36167	ORF1_310318_03.raw	0/0	3.92643475532532	452357582	39.6762962341309	0	0.00076
High	Sequest HT (A2)	Unambiguous	[K].LIFGADSPAIQENR.[V]		1	1	P37833	P37833	0	2	0.5272	0	1	1	765.900146484375	1530.79301633875	1.26359421133533	0.000967149375014742	CID	MS2		3.142142	39.6640449552	36166	ORF1_310318_03.raw	0/0	3.67792630195618	3371497620	39.9618034362793	0	1.775E-06
High	Sequest HT (A2)	Unambiguous	[R].ILGSLAScPDPDVVR.[D]	C8(Carbamidomethyl)	1	1	Q6Z6L4	Q6Z6L4	0	2	0.5	0	1	1	799.913696289063	1598.82011594813	-0.345218126233163	-0.00027597093757592	HCD	MS2	42.45698	3.967323	39.6632825325333	36165	ORF1_310318_03.raw	0/0	2.82232761383057	452357582	39.6762962341309	0	0.0002605
High	Sequest HT (A2)	Unambiguous	[K].ALNEHHVLLEGSLLKPNMVTPGSESK.[K]		1	1	Q5N725	Q5N725	0	3	0.5966	0	1	1	934.161437988281	2800.46976070484	1.27547151182574	0.00119063828121095	CID	MS2		2.614779	39.6223778810667	36126	ORF1_310318_03.raw	0/0	5.89502048492432	5402224280	39.7945213317871	0	2.008E-10
High	Sequest HT (A2)	Unambiguous	[K].ALNEHHVLLEGSLLKPNMVTPGSESK.[K]		1	1	Q5N725	Q5N725	0	3	0.7038	0	1	1	934.160034179688	2800.46554927906	-0.228358742618305	-0.000213170312539053	HCD	MS2	6.882744	4.287178	39.6201428061333	36124	ORF1_310318_03.raw	0/0	6.00756597518921	5402224280	39.7945213317871	0	9.296E-10
High	Sequest HT (A2)	Unambiguous	[R].FPAGFETAQLPSNK.[C]		1	2	P0C5D0	P0C5D1; P0C5D0	0	2	0.4811	0	1	1	753.883605957031	1506.75993528406	0.807006487998453	0.00060798203116974	CID	MS2		3.332994	39.6078995237333	36114	ORF1_310318_03.raw	0/0	3.96966028213501			0	4.027E-06
High	Sequest HT (A2)	Unambiguous	[R].FPAGFETAQLPSNK.[C]		1	2	P0C5D0	P0C5D1; P0C5D0	0	2	0.4442	0	1	1	753.883605957031	1506.75993528406	0.807006487998453	0.00060798203116974	HCD	MS2	35.02792	2.371255	39.6062309410667	36112	ORF1_310318_03.raw	0/0	3.94140791893005			0	4.327E-07
High	Sequest HT (A2)	Unambiguous	[R].GGVIMDVVTPEQAR.[I]		1	2	Q69LA6	Q69LA6; Q8W3D0	0	2	0.3929	0	1	1	736.383666992188	1471.76005735438	1.84693787709917	0.00135912218775047	CID	MS2		2.680403	39.7581391824	36262	ORF1_310318_03.raw	0/0	2.52005863189697	521468408	39.7834587097168	0	0.004598
High	Sequest HT (A2)	Unambiguous	[R].EGVQLcGYSPLGAK.[G]	C6(Carbamidomethyl)	1	2	Q7G764	Q7G765; Q7G764	0	2	0.6038	0	1	1	739.867797851563	1478.72831907313	-1.67120133764745	-0.00123562843740999	HCD	MS2	0	6.535214	39.7665283202667	36271	ORF1_310318_03.raw	0/0	3.12940907478333	586710040	39.5471382141113	0	0.001083
High	Sequest HT (A2)	Unambiguous	[K].LIEAYNELVSQGK.[SN]		2	2	Q7Y0F2; Q7Y0E8	Q7Y0F2; Q7Y0E8	0	2	0.5759	0	1	1	732.391662597656	1463.77604856531	1.37559163117251	0.00100677765624368	HCD	MS2	21.46816	9.101609	39.7708527648	36276	ORF1_310318_03.raw	0/0	3.48762106895447	1903770560	40.0631675720215	0	5.961E-06
High	Sequest HT (A2)	Unambiguous	[K].LIEAYNELVSQGK.[SN]		2	2	Q7Y0F2; Q7Y0E8	Q7Y0F2; Q7Y0E8	0	2	0.6006	0	1	1	732.392150878906	1463.77702512781	2.04274549279523	0.00149505890624368	CID	MS2		8.207351	39.7727403501333	36278	ORF1_310318_03.raw	0/0	3.3847324848175	1903770560	40.0631675720215	0	8.997E-06
High	Sequest HT (A2)	Unambiguous	[K].LLLIGDSGVGK.[S]		1	1	P40392	P40392	0	2	0.4414	0	1	1	536.324340820313	1071.64140501063	0.530775429335595	0.00028440031246646	CID	MS2		4.560867	39.92751048	36434	ORF1_310318_03.raw	0/0	2.56056904792786	300811670	39.9713478088379	0	0.00294
High	Sequest HT (A2)	Unambiguous	[K].LLLIGDSGVGK.[S]		1	1	P40392	P40392	0	2	0.4195	0	1	1	536.324340820313	1071.64140501063	0.530775429335595	0.00028440031246646	HCD	MS2	41.09374	4.546722	39.925725012	36432	ORF1_310318_03.raw	0/0	2.05358290672302	300811670	39.9713478088379	0	0.002684
High	Sequest HT (A2)	Unambiguous	[K].IGPWGGNGGSAQDISVPPK.[K]		1	1	Q0JMY8	Q0JMY8	0	2	0.6577	0	1	1	918.966247558594	1836.92521848719	0.724857027039948	0.000665753593807494	CID	MS2		8.151579	39.9238731930667	36430	ORF1_310318_03.raw	0/0	4.47278499603271			0	1.894E-08
High	Sequest HT (A2)	Unambiguous	[K].IGPWGGNGGSAQDISVPPK.[K]		1	1	Q0JMY8	Q0JMY8	0	2	0.5361	0	1	1	918.966247558594	1836.92521848719	0.724857027039948	0.000665753593807494	HCD	MS2	0	11.27648	39.9222381024	36428	ORF1_310318_03.raw	0/0	5.12773609161377			0	9.077E-10
High	Sequest HT (A2)	Unambiguous	[K].GIPYLNTYDGR.[T]		1	1	P49398	P49398	0	2	0.5	0	1	1	634.818054199219	1268.62883176844	1.46204398242869	0.000927394218820154	CID	MS2		4.103741	39.9204420818667	36426	ORF1_310318_03.raw	0/0	2.33651685714722	842436506.5	39.8693084716797	0	0.003197
High	Sequest HT (A2)	Unambiguous	[K].KLLGVTIYSSDAIR.[S]		1	2	Q0JMY8	Q0JMY8; A2WPN7	1	3	0.7222	0	1	1	512.63134765625	1535.87948970875	0.208960937191719	0.000106979583506472	CID	MS2		2.458691	39.9058302904	36413	ORF1_310318_03.raw	0/0	4.14443349838257	2278400418	39.6458778381348	0	6.88E-06
High	Sequest HT (A2)	Unambiguous	[R].AVDGIFHVLR.[A]		1	2	Q6Z1J6	Q6Z1J6; B8BBN7	0	2	0.5667	0	1	1	563.822265625	1126.63725462	0.444420083254797	0.00025034999998752	CID	MS2		3.426951	39.8784190570667	36386	ORF1_310318_03.raw	0/0	1.49682259559631	98651984	39.9355125427246	0	0.001594
High	Sequest HT (A2)	Unambiguous	[K].VNQIGSVTESIEAVK.[M]		1	1	Q42971	Q42971	0	3	0.4083	0	1	1	525.286315917969	1573.84439449391	0.773510298757214	0.000405794635374453	CID	MS2		5.493959	39.8725776736	36379	ORF1_310318_03.raw	0/0	2.89492249488831	165554902	39.7208518981934	0	0.0005406
High	Sequest HT (A2)	Unambiguous	[R].VAPEEHPILLTEAPLNPK.[A]		2	2	A2XNS1; A3C6D7	A2XNS1; A3C6D7	0	3	0.4286	0	1	1	656.699096679688	1968.08273677906	1.36354670046751	0.000894523020936807	CID	MS2		2.526896	39.8690445821333	36375	ORF1_310318_03.raw	0/0	3.08058905601501	1474852933.5	40.039493560791	0	9.13E-05
High	Sequest HT (A2)	Unambiguous	[K].AGIALSDTFVK.[L]		1	1	Q6K5G8	Q6K5G8	0	2	0.4359	0	1	1	561.314086914063	1121.62089719813	0.710087243084071	0.000398224062564623	HCD	MS2	58.06601	2.947778	39.053107016	35566	ORF1_310318_03.raw	0/0	3.12469720840454	11112649644	39.3665580749512	0	9.704E-05
High	Sequest HT (A2)	Unambiguous	[R].VAPEEHPILLTEAPLNPK.[A]		2	2	A2XNS1; A3C6D7	A2XNS1; A3C6D7	0	3	0.4327	0	1	1	656.699340820313	1968.08346920094	1.73569714922868	0.00113866364593681	HCD	MS2	41.2867	3.065101	39.8667215845333	36373	ORF1_310318_03.raw	0/0	3.49258351325989	1474852933.5	40.039493560791	0	3.097E-06
High	Sequest HT (A2)	Unambiguous	[K].ALNEHHVLLEGSLLKPNMVTPGSESK.[K]		1	1	Q5N725	Q5N725	0	5	0.5648	0	1	1	560.899536132813	2800.46857414406	0.851770348799157	0.000477070812485181	HCD	MS2	42.0771	0.2802251	39.8501015978667	36357	ORF1_310318_03.raw	0/0	4.09202241897583	3988164800	39.7987251281738	0	3.853E-06
High	Sequest HT (A2)	Unambiguous	[R].TAISHVQNLITGVTK.[G]		1	1	P49210	P49210	0	3	0.3717	0	1	1	527.970458984375	1581.89682369313	0.595654326044315	0.000314087708375155	HCD	MS2	69.20463	5.434189	39.8175031154667	36324	ORF1_310318_03.raw	0/0	1.91406941413879	44367031	39.7926330566406	0	0.0005288
High	Sequest HT (A2)	Unambiguous	[R].VcENIPIVLcGNK.[V]	C2(Carbamidomethyl); C10(Carbamidomethyl)	1	2	A2Y7R5	A2Y7R5; Q7F7I7	0	2	0.6023	0	1	1	758.38720703125	1515.7671374325	0.885019640694866	0.000670741250054618	CID	MS2		4.001853	39.8082033064	36314	ORF1_310318_03.raw	0/0	3.41607189178467	688734020	39.5794792175293	0	0.0001082
High	Sequest HT (A2)	Unambiguous	[R].VcENIPIVLcGNK.[V]	C2(Carbamidomethyl); C10(Carbamidomethyl)	1	2	A2Y7R5	A2Y7R5; Q7F7I7	0	2	0.4343	0	1	1	758.38720703125	1515.7671374325	0.885019640694866	0.000670741250054618	HCD	MS2	0	4.577211	39.8067765666667	36312	ORF1_310318_03.raw	0/0	3.27008438110352	688734020	39.5794792175293	0	1.039E-05
High	Sequest HT (A2)	Unambiguous	[K].KLLGVTIYSSDAIR.[S]		1	2	Q0JMY8	Q0JMY8; A2WPN7	1	2	0.7855	0	1	1	768.444396972656	1535.88151731531	1.52912114491318	0.00117427265649894	CID	MS2		2.273602	39.8050617554667	36310	ORF1_310318_03.raw	0/0	3.72795009613037	731444532	39.6660041809082	0	1.688E-06
High	Sequest HT (A2)	Unambiguous	[K].LGDLSQTQIFAK.[I]		2	2	Q2QXR8; B8BJ39	Q2QXR8; B8BJ39	0	2	0.616	0	1	1	660.861633300781	1320.71598997156	0.149942602023382	9.90157811884274E-05	CID	MS2		5.317319	39.7939373632	36302	ORF1_310318_03.raw	0/0	3.62378215789795	484851642	39.9286346435547	0	3.05E-05
High	Sequest HT (A2)	Unambiguous	[K].LGDLSQTQIFAK.[I]		2	2	Q2QXR8; B8BJ39	Q2QXR8; B8BJ39	0	2	0.5268	0	1	1	660.861633300781	1320.71598997156	0.149942602023382	9.90157811884274E-05	HCD	MS2	43.50607	5.713752	39.7920914016	36300	ORF1_310318_03.raw	0/0	3.16866946220398	484851642	39.9286346435547	0	3.83E-05
High	Sequest HT (A2)	Unambiguous	[K].YIIEAANHPTDPEADEILSK.[K]		1	1	A2XMV1	A2XMV1	0	2	0.6192	0	1	1	1113.55114746094	2226.09501829188	1.14555074051312	0.00127505093769287	CID	MS2		26.785	39.7761964005333	36282	ORF1_310318_03.raw	0/0	3.228187084198	916032664	39.910831451416	0	0.0001137
High	Sequest HT (A2)	Unambiguous	[K].YIIEAANHPTDPEADEILSK.[K]		1	1	A2XMV1	A2XMV1	0	2	0.5594	0	1	1	1113.54895019531	2226.09062376063	-0.828550206682987	-0.000922214687307132	HCD	MS2	0	16.18	39.7744820498667	36280	ORF1_310318_03.raw	0/0	3.79203033447266	916032664	39.910831451416	0	4.582E-06
High	Sequest HT (A2)	Unambiguous	[K].ALNEHHVLLEGSLLKPnMVTPGSESK.[K]	N17(Deamidated)	1	1	Q5N725	Q5N725	0	5	0.1401	0	1	1	561.10009765625	2801.47138176125	7.55928883323248	0.00423539424998518	CID	MS2		0.3366287	39.8517846848	36359	ORF1_310318_03.raw	0/0	3.14482235908508			0	0.0002978
High	Sequest HT (A2)	Unambiguous	[R].NQYDTDVTTWSPAGR.[L]		1	1	P52428	P52428	0	2	0.6659	0	1	1	855.890197753906	1710.77311887781	0.769148644205793	0.000657918906426858	CID	MS2		6.244326	37.7347143704	34263	ORF1_310318_03.raw	0/0	4.43209409713745	815057212.5	37.6363525390625	0	2.988E-06
High	Sequest HT (A2)	Unambiguous	[R].DSEIAMGGYQPYHLATR.[Q]		1	1	Q43007	Q43007	0	3	0.5	0	1	1	636.968811035156	1908.89187984547	0.527827694978407	0.000335855156360291	CID	MS2		5.351644	39.050569708	35563	ORF1_310318_03.raw	0/0	2.80153608322144			0	0.000472
High	Sequest HT (A2)	Unambiguous	[R].DTGEGFGAAPDIDHLNPR.[V]		1	1	P27933	P27933	0	3	0.5331	0	1	1	627.961975097656	1881.87137203297	-0.641699679388155	-0.000402532343665977	HCD	MS2	53.3702	2.431531	39.0384971616	35549	ORF1_310318_03.raw	0/0	3.47435307502747	2134373704	39.2741470336914	0	4.042E-07
High	Sequest HT (A2)	Unambiguous	[K].IGPWGGnGGSAQDISVPPKK.[L]	N7(Deamidated)	1	1	Q0JMY8	Q0JMY8	1	3	0.0505	0	1	1	656.005676269531	1966.00247554859	-0.198571127668274	-0.000130130468696255	HCD	MS2	41.36079	3.344901	38.2476692698667	34747	ORF1_310318_03.raw	0/0	3.96239948272705			0	8.06E-07
High	Sequest HT (A2)	Unambiguous	[K].SQLRPEIQVAAQNcWVK.[K]	C14(Carbamidomethyl)	1	1	P48494	P48494	0	3	0.7139	0	1	1	676.355224609375	2027.05112056813	0.994567976012291	0.000672012708389976	CID	MS2		0.6309918	38.20728386	34715	ORF1_310318_03.raw	0/0	4.22973680496216	9099345486	38.0064277648926	0	7.359E-08
High	Sequest HT (A2)	Unambiguous	[R].LKVPPALNQFTR.[T]		1	1	P0DKK7	P0DKK7	1	3	0.7846	0	1	1	461.941925048828	1383.81122188648	0.380454123012733	0.000175492161512617	CID	MS2		9.337677	38.1801034413333	34690	ORF1_310318_03.raw	0/0	3.75767970085144			0	2.073E-05
High	Sequest HT (A2)	Unambiguous	[R].LKVPPALNQFTR.[T]		1	1	P0DKK7	P0DKK7	1	3	0.6807	0	1	1	461.941925048828	1383.81122188648	0.380454123012733	0.000175492161512617	HCD	MS2	10.62335	8.559872	38.1781597410667	34688	ORF1_310318_03.raw	0/0	3.57474136352539			0	0.0001988
High	Sequest HT (A2)	Unambiguous	[R].IFIPDREPPnGQPDEPLR.[V]	N10(Deamidated)	2	2	Q0DHF6; A2Y5L9	Q0DHF6; A2Y5L9	1	3	0.0594	0	1	1	697.689086914063	2091.05270748219	1.03447149740905	0.000721044062590585	CID	MS2		0.5045168	38.1741793752	34683	ORF1_310318_03.raw	0/0	3.03097033500671	5654079180	37.9372253417969	0	8.073E-07
High	Sequest HT (A2)	Unambiguous	[K].QVVSGVAYYLK.[V]		1	1	A2XS65	A2XS65	0	2	0.6523	0	1	1	613.842956542969	1226.67863645594	0.559638279603727	0.00034324796877172	CID	MS2		0.3049417	38.173103736	34682	ORF1_310318_03.raw	0/0	2.79383325576782	25322528168	37.9438743591309	0	0.00063
High	Sequest HT (A2)	Unambiguous	[R].IFIPDREPPnGQPDEPLR.[V]	N10(Deamidated)	2	2	Q0DHF6; A2Y5L9	Q0DHF6; A2Y5L9	1	3	0.0676	0	1	1	697.688659667969	2091.05142574391	0.421507700472986	0.000293797968840585	HCD	MS2	3.506351	0.5444374	38.1724162530667	34681	ORF1_310318_03.raw	0/0	3.70418381690979	5654079180	37.9372253417969	0	0.002781
High	Sequest HT (A2)	Unambiguous	[K].QVVSGVAYYLK.[V]		1	1	A2XS65	A2XS65	0	2	0.6352	0	1	1	613.842956542969	1226.67863645594	0.559638279603727	0.00034324796877172	HCD	MS2	2.451185	0.01	38.1723444565333	34680	ORF1_310318_03.raw	0/0	2.33150315284729	25322528168	37.9438743591309	0	0.002915
High	Sequest HT (A2)	Unambiguous	[R].AILPYSQALEK.[F]		2	2	P42862; P42863	P42862; P42863	0	2	0.5177	0	1	1	616.847900390625	1232.68852415125	0.00773208310971865	4.76562502171873E-06	CID	MS2		1.651128	38.1553192626667	34667	ORF1_310318_03.raw	0/0	2.26260018348694	2040346648	38.1742095947266	0	0.002095
High	Sequest HT (A2)	Unambiguous	[R].AILPYSQALEK.[F]		2	2	P42862; P42863	P42862; P42863	0	2	0.4603	0	1	1	616.847900390625	1232.68852415125	0.00773208310971865	4.76562502171873E-06	HCD	MS2	74.70312	2.502493	38.1537422242667	34665	ORF1_310318_03.raw	0/0	2.38614273071289	2040346648	38.1742095947266	0	0.001936
High	Sequest HT (A2)	Unambiguous	[K].SQLRPEIQVAAQNcWVK.[K]	C14(Carbamidomethyl)	1	1	P48494	P48494	0	2	0.6384	0	1	1	1014.02893066406	2027.05058469813	0.730208321959518	0.000740084062574198	CID	MS2		5.365266	38.1528926072	34664	ORF1_310318_03.raw	0/0	4.37278270721436	3683145146	37.9971160888672	0	1.495E-05
High	Sequest HT (A2)	Unambiguous	[K].SQLRPEIQVAAQNcWVK.[K]	C14(Carbamidomethyl)	1	1	P48494	P48494	0	2	0.6819	0	1	1	1014.02856445313	2027.04985227625	0.368884132346548	0.000373873125074198	HCD	MS2	0	5.784533	38.1510026450667	34662	ORF1_310318_03.raw	0/0	3.48634386062622	3683145146	37.9971160888672	0	7.475E-07
High	Sequest HT (A2)	Unambiguous	[K].IGPWGGNGGSAqDISVPPKK.[L]	Q12(Deamidated)	1	1	Q0JMY8	Q0JMY8	1	2	0.1048	0	1	1	983.505554199219	1966.00383176844	0.491265020195133	0.000482914218819852	HCD	MS2	22.29867	21.56288	38.1365596957333	34651	ORF1_310318_03.raw	0/0	3.15115809440613			0	0.0003071
High	Sequest HT (A2)	Unambiguous	[R].FHLPGETEEEFATR.[L]		1	3	Q01K11	Q01K11; Q7XN11; Q6ZH29	0	3	0.5375	0	1	1	554.930480957031	1662.77688961109	0.639756169976029	0.000354590364622709	CID	MS2		5.561676	38.1315517309333	34645	ORF1_310318_03.raw	0/0	4.1310920715332	723920840	38.3062705993652	0	1.189E-06
High	Sequest HT (A2)	Unambiguous	[R].FHLPGETEEEFATR.[L]		1	3	Q01K11	Q01K11; Q7XN11; Q6ZH29	0	3	0.598	0	1	1	554.930480957031	1662.77688961109	0.639756169976029	0.000354590364622709	HCD	MS2	16.81065	4.669938	38.1299077005333	34643	ORF1_310318_03.raw	0/0	4.07708787918091	723920840	38.3062705993652	0	0.0001615
High	Sequest HT (A2)	Unambiguous	[R].NNIPLSTAATANFTR.[G]		1	1	Q9LST6	Q9LST6	0	2	0.2799	0	1	1	795.916320800781	1590.82536497156	1.20705510661441	0.000960105781359744	HCD	MS2	31.50737	4.946564	38.1045568848	34622	ORF1_310318_03.raw	0/0	2.68420147895813	997176390	38.3166580200195	0	6.059E-06
High	Sequest HT (A2)	Unambiguous	[R].LDTGNYSWGSEAVTR.[K]		1	1	P49199	P49199	0	2	0.5215	0	1	1	828.387573242188	1655.76786985438	1.13569452887742	0.000940222187637119	CID	MS2		3.376347	38.0741748429333	34587	ORF1_310318_03.raw	0/0	4.41219997406006	1994666984	37.9410400390625	0	1.624E-07
High	Sequest HT (A2)	Unambiguous	[K].TPAELSHAANAGLDIAVR.[M]		1	2	Q10N21	Q10N21; A2XFC7	0	3	0.4743	0	1	1	602.65625	1805.95419674	2.08237719314347	0.00125355666667322	CID	MS2		2.382232	38.0635293085333	34580	ORF1_310318_03.raw	0/0	3.30705571174622	1906760012	37.8095893859863	0	8.079E-08
High	Sequest HT (A2)	Unambiguous	[K].TPAELSHAANAGLDIAVR.[M]		1	2	Q10N21	Q10N21; A2XFC7	0	3	0.4551	0	1	1	602.65625	1805.95419674	2.08237719314347	0.00125355666667322	HCD	MS2	52.56704	2.494337	38.0618693610667	34578	ORF1_310318_03.raw	0/0	3.45214223861694	1906760012	37.8095893859863	0	2.486E-06
High	Sequest HT (A2)	Unambiguous	[R].GNPTVEVDVccSDGTFAR.[A]	C10(Carbamidomethyl); C11(Carbamidomethyl)	1	1	Q42971	Q42971	0	2	0.7122	0	1	1	992.429870605469	1983.85246458094	-0.522442338524768	-0.00051822453118433	CID	MS2		7.560534	38.24854646	34748	ORF1_310318_03.raw	0/0	4.7583532333374			0	7.448E-09
High	Sequest HT (A2)	Unambiguous	[R].IIGIDLNANR.[F]		1	1	Q2R8Z5	Q2R8Z5	0	2	0.6235	0	1	1	549.817321777344	1098.62736692469	0.713440489686728	0.000391902343721995	CID	MS2		1.953277	38.0455387136	34560	ORF1_310318_03.raw	0/0	3.23715233802795			0	7.558E-05
High	Sequest HT (A2)	Unambiguous	[K].IGPWGGNGGSAqDISVPPKK.[L]	Q12(Deamidated)	1	1	Q0JMY8	Q0JMY8	1	3	0.0405	0	1	1	656.006103515625	1966.00375728688	0.453380252187506	0.000297115625053745	CID	MS2		2.943724	38.2496422949333	34749	ORF1_310318_03.raw	0/0	4.19568872451782			0	0.0005026
High	Sequest HT (A2)	Unambiguous	[K].SDLVNNLGTIAR.[S]		2	3	Q0J4P2; Q07078	Q0J4P2; Q69QQ6; Q07078	0	2	0.4253	0	1	1	636.849487304688	1272.69169797938	0.831434868793913	0.000529079687566991	CID	MS2		2.063183	38.2886945565333	34787	ORF1_310318_03.raw	0/0	3.88239073753357	1456903824	38.0190048217773	0	3.834E-05
High	Sequest HT (A2)	Unambiguous	[K].EQWSPALTISK.[V]		1	1	Q8S919	Q8S919	0	2	0.4109	0	1	1	630.33544921875	1259.6636218075	0.471298662288438	0.000296838750045936	HCD	MS2	53.71851	1.809717	38.4150786546667	34915	ORF1_310318_03.raw	0/0	2.5759859085083	1006452560	38.3768920898438	0	0.003752
High	Sequest HT (A2)	Unambiguous	[R].LVGccNELnAGYAADGYAR.[A]	C4(Carbamidomethyl); C5(Carbamidomethyl); N9(Deamidated)	1	2	A2XFI3	Q10MW3; A2XFI3	0	2	0.1464	0	1	1	1037.95422363281	2074.90117063563	2.63628944030589	0.00273501281262711	HCD	MS2	0	28.78	38.396279532	34899	ORF1_310318_03.raw	0/0	4.4355583190918			0	6.335E-11
High	Sequest HT (A2)	Unambiguous	[K].VIAISDVTGAVK.[N]		1	1	A2XMV1	A2XMV1	0	2	0.7641	0	1	1	586.848266601563	1172.68925657313	0.632694117656521	0.000370976562521719	CID	MS2		1.068676	38.3687973570667	34869	ORF1_310318_03.raw	0/0	3.72805070877075	2648745752	38.3482208251953	0	6.722E-06
High	Sequest HT (A2)	Unambiguous	[K].IPLYQHIANLAGNK.[Q]		1	1	Q42971	Q42971	0	2	0.6708	0	1	1	776.435546875	1551.86381712	-0.238635573197019	-0.000185164999948029	CID	MS2		10.03705	38.3533646632	34856	ORF1_310318_03.raw	0/0	4.0390477180481	313570708	38.4938163757324	0	6.344E-07
High	Sequest HT (A2)	Unambiguous	[K].IPLYQHIANLAGNK.[Q]		1	1	Q42971	Q42971	0	2	0.6359	0	1	1	776.435546875	1551.86381712	-0.238635573197019	-0.000185164999948029	HCD	MS2	10.44111	12.18891	38.3518835762667	34854	ORF1_310318_03.raw	0/0	4.12053108215332	313570708	38.4938163757324	0	3.151E-08
High	Sequest HT (A2)	Unambiguous	[K].AFAGSPIVGEIR.[G]		1	2	Q01K11	Q01K11; Q7XN11	0	2	0.5994	0	1	1	608.838623046875	1216.66996946375	1.25059851172163	0.000760781875101202	CID	MS2		4.646165	38.3355823	34836	ORF1_310318_03.raw	0/0	3.21747326850891	853337641	38.5047912597656	0	0.0001387
High	Sequest HT (A2)	Unambiguous	[K].AFAGSPIVGEIR.[G]		1	2	Q01K11	Q01K11; Q7XN11	0	2	0.411	0	1	1	608.838623046875	1216.66996946375	1.25059851172163	0.000760781875101202	HCD	MS2	37.79958	3.898543	38.3340034261333	34834	ORF1_310318_03.raw	0/0	2.18575739860535	853337641	38.5047912597656	0	0.0004992
High	Sequest HT (A2)	Unambiguous	[R].IFIPDREPPNGqPDEPLR.[V]	Q12(Deamidated)	2	2	Q0DHF6; A2Y5L9	Q0DHF6; A2Y5L9	1	2		0.0135	2	2	1046.02990722656	2091.05253782313	0.953335695608396	0.000996736562625111	CID	MS2		27.62008	38.3332260936	34833	ORF1_310318_03.raw	0/0	2.19191288948059			0	0.0004298
High	Sequest HT (A2)	Unambiguous	[R].IFIPDREPPnGQPDEPLR.[V]	N10(Deamidated)	2	2	Q0DHF6; A2Y5L9	Q0DHF6; A2Y5L9	1	2	0.0135	0	1	1	1046.02990722656	2091.05253782313	0.953335695608396	0.000996736562625111	CID	MS2		27.62008	38.3332260936	34833	ORF1_310318_03.raw	0/0	2.22057485580444			0	0.000153
High	Sequest HT (A2)	Unambiguous	[R].IFIPDREPPnGQPDEPLR.[V]	N10(Deamidated)	2	2	Q0DHF6; A2Y5L9	Q0DHF6; A2Y5L9	1	2	0.5167	0	1	2	1046.03015136719	2091.05302610438	1.1868457134888	0.00124087718762511	HCD	MS2	0	19.345	38.3314510554667	34831	ORF1_310318_03.raw	0/0	2.08538317680359			0	0.001894
High	Sequest HT (A2)	Unambiguous	[K].GILGYVEEDLVSTDFQGDSR.[S]		1	1	Q6K5G8	Q6K5G8	0	2	0.7146	0	1	1	1100.52600097656	2200.04472532313	1.95119737857557	0.00214635656243445	CID	MS2		25.75	91.8036765312	86642	ORF1_310318_03.raw	0/0	4.10394763946533			0	5.233E-07
High	Sequest HT (A2)	Unambiguous	[R].IEEELGAAAVYAGAK.[F]		1	1	Q42971	Q42971	0	2	0.7432	0	1	1	746.388671875	1491.77006712	0.749117348333542	0.000558754999929079	CID	MS2		2.056039	38.3262808714667	34825	ORF1_310318_03.raw	0/0	5.13741493225098			0	6.643E-08
High	Sequest HT (A2)	Unambiguous	[R].IEEELGAAAVYAGAK.[F]		1	1	Q42971	Q42971	0	2	0.6005	0	1	1	746.388671875	1491.77006712	0.749117348333542	0.000558754999929079	HCD	MS2	10.42302	1.668952	38.3246367445333	34823	ORF1_310318_03.raw	0/0	4.13288927078247			0	5.189E-07
High	Sequest HT (A2)	Unambiguous	[K].FFVGGNWK.[C]		1	1	P48494	P48494	0	2	0.6571	0	1	1	477.745330810547	954.483384991094	0.179648097832768	8.57355468610876E-05	CID	MS2		2.597734	38.3232558725333	34821	ORF1_310318_03.raw	0/0	2.0980269908905	1326954184	38.090259552002	0	0.002446
High	Sequest HT (A2)	Unambiguous	[R].VFDAVVVVK.[A]		1	1	A2XS65	A2XS65	0	2	0.7056	0	1	1	488.297424316406	975.587572002813	0.23353399781083	0.000113916406348835	CID	MS2		2.015078	38.3224409957333	34820	ORF1_310318_03.raw	0/0	3.59886145591736			0	9.852E-05
High	Sequest HT (A2)	Unambiguous	[R].ETPAIDVcHGLLGDK.[A]	C8(Carbamidomethyl)	1	3	Q9AUV6	Q2QS14; Q9AUV6; Q2QS13	0	2	0.674	0	1	1	812.904174804688	1624.80107297938	0.701962963259169	0.00057027468763593	CID	MS2		10.23633	38.3138310578667	34816	ORF1_310318_03.raw	0/0	2.72826313972473	273746553	38.2966995239258	0	0.0008833
High	Sequest HT (A2)	Unambiguous	[R].ETPAIDVcHGLLGDK.[A]	C8(Carbamidomethyl)	1	3	Q9AUV6	Q2QS14; Q9AUV6; Q2QS13	0	2	0.4555	0	1	1	812.904174804688	1624.80107297938	0.701962963259169	0.00057027468763593	HCD	MS2	33.56625	11.37991	38.3119833973333	34814	ORF1_310318_03.raw	0/0	2.91765737533569	273746553	38.2966995239258	0	3.52E-07
High	Sequest HT (A2)	Unambiguous	[K].FLADGLGTYTK.[A]		1	1	Q9FR35	Q9FR35	0	2	0.312	0	1	1	593.311401367188	1185.61552610438	0.430792768828615	0.000255377187613703	HCD	MS2	19.17715	3.853579	38.3085061472	34810	ORF1_310318_03.raw	0/0	2.50245976448059	774043200	38.045223236084	0	0.001073
High	Sequest HT (A2)	Unambiguous	[R].ETPAIDVcHGLLGDK.[A]	C8(Carbamidomethyl)	1	3	Q9AUV6	Q2QS14; Q9AUV6; Q2QS13	0	3	0.4337	0	1	1	542.272277832031	1624.80228023609	1.44498165416101	0.000782602031347797	HCD	MS2	29.65565	2.839594	38.2937752477333	34793	ORF1_310318_03.raw	0/0	3.08936715126038	481911962	38.3185272216797	0	1.543E-05
High	Sequest HT (A2)	Unambiguous	[K].IGPWGGnGGSAQDISVPPKK.[L]	N7(Deamidated)	1	1	Q0JMY8	Q0JMY8	1	3		0.0405	2	2	656.006103515625	1966.00375728688	0.453380252187506	0.000297115625053745	CID	MS2		2.943724	38.2496422949333	34749	ORF1_310318_03.raw	0/0	4.02980041503906			0	0.0008222
High	Sequest HT (A2)	Unambiguous	[K].SLTNDWEEHLAVK.[H]		2	3	Q0J4P2; Q07078	Q0J4P2; Q69QQ6; Q07078	0	3	0.3732	0	1	1	514.592224121094	1541.76211910328	1.73279514243378	0.000890517760505342	HCD	MS2	25.33662	4.159986	38.4182389370667	34919	ORF1_310318_03.raw	0/0	2.76433992385864	2144315282	38.5374908447266	0	5.884E-05
High	Sequest HT (A2)	Unambiguous	[R].NPSYGALTDYQFTRPR.[G]		1	1	Q75HE6	Q75HE6	0	2	0.422	0	1	1	943.464050292969	1885.92082395594	0.895057431422777	0.000844002968847235	HCD	MS2	28.51505	10.21934	38.0256394704	34543	ORF1_310318_03.raw	0/0	2.18389415740967	310229544	37.9097518920898	0	0.003668
High	Sequest HT (A2)	Unambiguous	[K].VAVKPLDLESANEPPLNTYKPK.[E]		1	1	P41345	P41345	0	4	0.3577	0	1	1	606.586486816406	2423.32411737563	2.50316941313045	0.00151649390613784	CID	MS2		2.964423	38.0206210317333	34538	ORF1_310318_03.raw	0/0	2.46197652816772			0	1.055E-05
High	Sequest HT (A2)	Unambiguous	[K].SQLRPEIQVAAQNcWVK.[K]	C14(Carbamidomethyl)	1	1	P48494	P48494	0	3	0.6452	0	1	1	676.355834960938	2027.05295162281	1.89787845004472	0.00128236427088998	CID	MS2		1.435645	37.8343686549333	34363	ORF1_310318_03.raw	0/0	4.20399045944214	9099345486	38.0064277648926	0	4.174E-07
High	Sequest HT (A2)	Unambiguous	[R].VPTVDVSVVDLTVR.[LI]		3	3	Q7FAH2; Q6K5G8; A2YQT7	Q7FAH2; Q6K5G8; A2YQT7	0	2	0.641	0	1	1	749.927856445313	1498.84843626063	0.60178277269813	0.000450990312515387	CID	MS2		41.145	91.8046455602667	86643	ORF1_310318_03.raw	0/0	2.7271044254303			0	1.171E-05
High	Sequest HT (A2)	Unambiguous	[K].ESVNSFQGVLDGK.[Y]		1	1	Q01859	Q01859	0	2	0.2289	0	1	1	690.344177246094	1379.68107786219	0.683645552279324	0.000471606093810806	HCD	MS2	64.19765	5.271472	37.8145153778667	34347	ORF1_310318_03.raw	0/0	2.485111951828	93376773	37.8186187744141	0	0.0002676
High	Sequest HT (A2)	Unambiguous	[R].cKAnSEATLGTYKGDAVLGEGASESLHVK.[D]	C1(Carbamidomethyl); N4(Deamidated)	1	1	P17784	P17784	2	3	0.4767	0	1	1	998.492980957031	2993.46438961109	4.12039039404987	0.00411139703140047	CID	MS2		17.455	37.8120882818667	34344	ORF1_310318_03.raw	0/0	4.30207061767578	107853820	37.9523773193359	0	2.093E-06
High	Sequest HT (A2)	Unambiguous	[R].cKAnSEATLGTYKGDAVLGEGASESLHVK.[D]	C1(Carbamidomethyl); N4(Deamidated)	1	1	P17784	P17784	2	3	0.2273	0	1	1	998.492980957031	2993.46438961109	4.12039039404987	0.00411139703140047	HCD	MS2	31.05907	15.36784	37.8104280765333	34342	ORF1_310318_03.raw	0/0	1.97886490821838	107853820	37.9523773193359	0	0.0006492
High	Sequest HT (A2)	Unambiguous	[R].LKVPPALNQFTR.[T]		1	1	P0DKK7	P0DKK7	1	3	0.7646	0	1	1	461.942077636719	1383.81167965016	0.711253468178491	0.000328080052137617	CID	MS2		4.892571	37.8096051842667	34341	ORF1_310318_03.raw	0/0	4.28711748123169	457957626	37.6319808959961	0	6.277E-06
High	Sequest HT (A2)	Unambiguous	[K].GLTFDSGGYNIK.[T]		1	1	Q6K669	Q6K669	0	2	0.627	0	1	1	636.31787109375	1271.6284655575	1.43355560417485	0.000911473749965808	CID	MS2		1.815617	37.8086693101333	34340	ORF1_310318_03.raw	0/0	3.11319017410278	1057684904	37.7308349609375	0	0.0004561
High	Sequest HT (A2)	Unambiguous	[R].LKVPPALNQFTR.[T]		1	1	P0DKK7	P0DKK7	1	3	0.7413	0	1	1	461.942077636719	1383.81167965016	0.711253468178491	0.000328080052137617	HCD	MS2	9.213331	4.256999	37.8079324093333	34339	ORF1_310318_03.raw	0/0	3.43727922439575	457957626	37.6319808959961	0	4.477E-05
High	Sequest HT (A2)	Unambiguous	[K].GLTFDSGGYNIK.[T]		1	1	Q6K669	Q6K669	0	2	0.5017	0	1	1	636.31787109375	1271.6284655575	1.43355560417485	0.000911473749965808	HCD	MS2	32.52105	1.928594	37.8067759984	34338	ORF1_310318_03.raw	0/0	2.94791388511658	1057684904	37.7308349609375	0	0.0008258
High	Sequest HT (A2)	Unambiguous	[K].ELLEWGSR.[V]		3	6	Q0DHF6; A2XFI3; A2Y5L9	Q0DHF6; Q0D3D2; Q10MW3; A2XFI3; A2YQ76; A2Y5L9	0	2	0.5081	0	1	1	495.256713867188	989.506151104375	1.09148947955186	0.00054001718751806	CID	MS2		6.335696	37.8059452573333	34337	ORF1_310318_03.raw	0/0	2.45579838752747			0	0.004125
High	Sequest HT (A2)	Unambiguous	[R].IFIPDREPPnGQPDEPLR.[V]	N10(Deamidated)	2	2	Q0DHF6; A2Y5L9	Q0DHF6; A2Y5L9	1	3	0.0707	0	1	1	697.689270019531	2091.05325679859	1.29717026752451	0.000904149531340585	CID	MS2		1.041014	37.8026908026667	34333	ORF1_310318_03.raw	0/0	2.83067774772644	5654079180	37.9372253417969	0	1.486E-07
High	Sequest HT (A2)	Unambiguous	[K].QVVSGVAYYLK.[V]		1	1	A2XS65	A2XS65	0	2	0.7039	0	1	1	613.843200683594	1226.67912473719	0.95768998503784	0.00058738859377172	CID	MS2		0.2267691	37.8016096293333	34332	ORF1_310318_03.raw	0/0	3.04381132125854	25322528168	37.9438743591309	0	0.0004601
High	Sequest HT (A2)	Unambiguous	[R].IFIPDREPPnGQPDEPLR.[V]	N10(Deamidated)	2	2	Q0DHF6; A2Y5L9	Q0DHF6; A2Y5L9	1	3	0.0581	0	1	1	697.689270019531	2091.05325679859	1.29717026752451	0.000904149531340585	HCD	MS2	7.105078	0.9757701	37.8009199501333	34331	ORF1_310318_03.raw	0/0	3.44479823112488	5654079180	37.9372253417969	0	9.224E-05
High	Sequest HT (A2)	Unambiguous	[K].QVVSGVAYYLK.[V]		1	1	A2XS65	A2XS65	0	2	0.7021	0	1	1	613.843200683594	1226.67912473719	0.95768998503784	0.00058738859377172	HCD	MS2	3.472736	0.01	37.8008479962667	34330	ORF1_310318_03.raw	0/0	2.81702947616577	25322528168	37.9438743591309	0	0.002635
High	Sequest HT (A2)	Unambiguous	[K].SQLRPEIQVAAQNcWVK.[K]	C14(Carbamidomethyl)	1	1	P48494	P48494	0	2	0.5435	0	1	1	1014.0283203125	2027.049363995	0.128001339271234	0.000129732500074198	CID	MS2		20.01509	37.7822978394667	34313	ORF1_310318_03.raw	0/0	3.33325052261353	3683145146	37.9971160888672	0	2.338E-05
High	Sequest HT (A2)	Unambiguous	[K].SQLRPEIQVAAQNcWVK.[K]	C14(Carbamidomethyl)	1	1	P48494	P48494	0	2	0.4896	0	1	1	1014.0283203125	2027.049363995	0.128001339271234	0.000129732500074198	HCD	MS2	35.28158	31.10893	37.7805252002667	34311	ORF1_310318_03.raw	0/0	3.34541821479797	3683145146	37.9971160888672	0	1.491E-07
High	Sequest HT (A2)	Unambiguous	[R].TIPHLADAIHAAVTK.[L]		1	1	P37833	P37833	0	2	0.3406	0	1	1	779.439880371094	1557.87248411219	-1.45582808202281	-0.00113399890619803	CID	MS2		10.62176	37.778554248	34309	ORF1_310318_03.raw	0/0	2.29191303253174	627227402.5	37.5281257629395	0	0.001208
High	Sequest HT (A2)	Unambiguous	[R].TIPHLADAIHAAVTK.[L]		1	1	P37833	P37833	0	4	0.5315	0	1	1	390.223999023438	1557.87416620375	-0.376093295728325	-0.000146476562463249	HCD	MS2	17.23312	19.5582	37.7734548272	34303	ORF1_310318_03.raw	0/0	2.85930347442627	32600627.75	37.8090629577637	0	0.0001321
High	Sequest HT (A2)	Unambiguous	[R].AASFNIIPSSTGAAK.[A]		3	3	Q7FAH2; Q6K5G8; A2YQT7	Q7FAH2; Q6K5G8; A2YQT7	0	2	0.343	0	1	1	717.883544921875	1434.75981321375	0.762423489824079	0.00054694687491974	CID	MS2		2.022393	37.7641091122667	34293	ORF1_310318_03.raw	0/0	3.08579897880554			0	0.003494
High	Sequest HT (A2)	Unambiguous	[K].KVSPqLIAEYTVR.[A]	Q5(Deamidated)	1	1	Q5N725	Q5N725	1	3	0.434	0	1	1	502.283386230469	1504.83560543141	-0.906821550090703	-0.000454872864604846	HCD	MS2	61.14712	5.838513	37.855240644	34385	ORF1_310318_03.raw	0/0	3.1772038936615	188770708	37.8804092407227	0	0.003296
High	Sequest HT (A2)	Unambiguous	[R].SPNAVQSNMELEFK.[R]		1	1	Q6YZX6	Q6YZX6	0	2	0.3227	0	1	1	797.383666992188	1593.76005735438	1.4584301785213	0.00116219218750757	HCD	MS2	0	8.911009	38.0227145349333	34540	ORF1_310318_03.raw	0/0	3.12863969802856	282244726	37.9028129577637	0	1.633E-05
High	Sequest HT (A2)	Unambiguous	[R].GNPTVEVDVccSDGTFAR.[A]	C10(Carbamidomethyl); C11(Carbamidomethyl)	1	1	Q42971	Q42971	0	2	0.782	0	1	1	992.431335449219	1983.85539426844	0.954323712233986	0.00094661921881567	CID	MS2		4.190682	37.8646445149333	34392	ORF1_310318_03.raw	0/0	4.76531934738159			0	3.544E-09
High	Sequest HT (A2)	Unambiguous	[R].LVGccNELNAGYAADGYAR.[A]	C4(Carbamidomethyl); C5(Carbamidomethyl)	1	2	A2XFI3	Q10MW3; A2XFI3	0	2	0.6337	0	1	1	1037.46069335938	2073.91411008875	1.16951882196967	0.00121273937512711	CID	MS2		33.985	37.8698991957333	34397	ORF1_310318_03.raw	0/0	3.43685007095337			0	2.546E-05
High	Sequest HT (A2)	Unambiguous	[K].VAVKPLDLESANEPPLNTYKPK.[E]		1	1	P41345	P41345	0	4	0.5756	0	1	1	606.585876464844	2423.32167596938	1.49570518506944	0.000906142343637839	HCD	MS2	0	3.44374	38.0188837682667	34536	ORF1_310318_03.raw	0/0	3.10811614990234			0	6.281E-07
High	Sequest HT (A2)	Unambiguous	[R].NPSYGALTDYQFTRPR.[G]		1	1	Q75HE6	Q75HE6	0	3	0.5574	0	1	1	629.312194824219	1885.92203121266	1.53519978734802	0.000965087552155334	HCD	MS2	23.7761	2.648237	38.0154960773333	34532	ORF1_310318_03.raw	0/0	3.05136108398438	960200632	37.8436393737793	0	1.295E-05
High	Sequest HT (A2)	Unambiguous	[R].NNIPLSTAATANFTR.[G]		1	1	Q9LST6	Q9LST6	0	2	0.5275	0	1	1	795.916015625	1590.82475462	0.823384898263867	0.000654930000109744	CID	MS2		10.99262	37.9934970586667	34513	ORF1_310318_03.raw	0/0	3.08912992477417			0	4.13E-06
High	Sequest HT (A2)	Unambiguous	[R].NNIPLSTAATANFTR.[G]		1	1	Q9LST6	Q9LST6	0	2	0.1542	0	1	1	795.916015625	1590.82475462	0.823384898263867	0.000654930000109744	HCD	MS2	0	12.6695	37.9917804570667	34511	ORF1_310318_03.raw	0/0	2.26864266395569			0	7.617E-05
High	Sequest HT (A2)	Unambiguous	[R].VAPEEHPVLLTEAPLNPK.[A]		1	1	Q10DV7	Q10DV7	0	2	0.6266	0	1	1	977.53564453125	1954.0640124325	-0.19995118862912	-0.000195358750033847	CID	MS2		15.05959	37.9687939602667	34493	ORF1_310318_03.raw	0/0	3.16294050216675	526323812	37.6691780090332	0	2.412E-05
High	Sequest HT (A2)	Unambiguous	[R].VAPEEHPVLLTEAPLNPK.[A]		1	1	Q10DV7	Q10DV7	0	2	0.5281	0	1	1	977.53564453125	1954.0640124325	-0.19995118862912	-0.000195358750033847	HCD	MS2	12.18412	12.81983	37.9672086712	34491	ORF1_310318_03.raw	0/0	3.03359532356262	526323812	37.6691780090332	0	6.854E-05
High	Sequest HT (A2)	Unambiguous	[K].VIAISDVTGAVK.[N]		1	1	A2XMV1	A2XMV1	0	2	0.7548	0	1	1	586.847717285156	1172.68815794031	-0.304155522126983	-0.000178339843728281	CID	MS2		4.053592	37.9662649538667	34490	ORF1_310318_03.raw	0/0	2.61310505867004			0	0.001098
High	Sequest HT (A2)	Unambiguous	[R].IFIPDREPPnGQPDEPLR.[V]	N10(Deamidated)	2	2	Q0DHF6; A2Y5L9	Q0DHF6; A2Y5L9	1	2	0.0747	0	1	1	1046.03002929688	2091.05278196375	1.0700907045486	0.00111880687512511	CID	MS2		22.00499	37.961583804	34485	ORF1_310318_03.raw	0/0	2.80649042129517	483451784	38.006763458252	0	0.0002049
High	Sequest HT (A2)	Unambiguous	[R].QELVNWVDR.[V]		1	1	P17654	P17654	0	2	0.1486	0	1	1	579.799560546875	1158.59184446375	1.4214376691798	0.000823431875005554	HCD	MS2	22.59059	1.615774	37.9506824290667	34472	ORF1_310318_03.raw	0/0	3.22891521453857			0	0.002236
High	Sequest HT (A2)	Unambiguous	[R].VFDAVVVVK.[A]		1	1	A2XS65	A2XS65	0	2	0.6942	0	1	1	488.297760009766	975.588243389531	0.921721193721203	0.000449609765723835	CID	MS2		1.621041	37.9491803221333	34470	ORF1_310318_03.raw	0/0	3.62647485733032			0	6.448E-05
High	Sequest HT (A2)	Unambiguous	[R].IEEELGAAAVYAGAK.[F]		1	1	Q42971	Q42971	0	2	0.7378	0	1	1	746.389099121094	1491.77092161219	1.32192199594562	0.000986001093679079	CID	MS2		0.9097966	37.9483552976	34469	ORF1_310318_03.raw	0/0	4.7305154800415			0	5.239E-08
High	Sequest HT (A2)	Unambiguous	[R].VFDAVVVVK.[A]		1	1	A2XS65	A2XS65	0	2	0.7207	0	1	1	488.297760009766	975.588243389531	0.921721193721203	0.000449609765723835	HCD	MS2	20.21264	2.889484	37.9476011210667	34468	ORF1_310318_03.raw	0/0	2.89993119239807			0	0.001212
High	Sequest HT (A2)	Unambiguous	[K].SAIVQVDAAPFK.[Q]		1	1	P49199	P49199	0	2	0.4455	0	1	1	623.346252441406	1245.68522825281	1.17579024083485	0.000732331406197773	CID	MS2		3.017471	37.9373994632	34460	ORF1_310318_03.raw	0/0	3.12034916877747	1117725757	38.2633666992188	0	0.000371
High	Sequest HT (A2)	Unambiguous	[K].SAIVQVDAAPFK.[Q]		1	1	P49199	P49199	0	2	0.4875	0	1	1	623.346252441406	1245.68522825281	1.17579024083485	0.000732331406197773	HCD	MS2	32.60526	3.254791	37.9354910146667	34458	ORF1_310318_03.raw	0/0	2.79054808616638	1117725757	38.2633666992188	0	0.00058
High	Sequest HT (A2)	Unambiguous	[K].cYLSLAEQVR.[E]	C1(Carbamidomethyl)	1	1	Q8H8T0	Q8H8T0	0	2	0.6048	0	1	1	619.813781738281	1238.62028684656	0.406417343952813	0.000251698281278578	CID	MS2		5.249948	37.9045240410667	34428	ORF1_310318_03.raw	0/0	2.91439151763916	15048720	37.9102554321289	0	0.0006388
High	Sequest HT (A2)	Unambiguous	[K].SDLVNNLGTIAR.[S]		2	3	Q0J4P2; Q07078	Q0J4P2; Q69QQ6; Q07078	0	2	0.2722	0	1	1	636.849731445313	1272.69218626063	1.21509546526774	0.000773220312566991	CID	MS2		1.743396	37.9012115909333	34424	ORF1_310318_03.raw	0/0	3.26515865325928	1456903824	38.0190048217773	0	0.0005569
High	Sequest HT (A2)	Unambiguous	[R].VAPEEHPVLLTEAPLNPK.[A]		1	1	Q10DV7	Q10DV7	0	3	0.703	0	1	1	652.027038574219	1954.06656246266	1.10503658565346	0.000719770885401279	CID	MS2		1.749863	37.9002991413333	34423	ORF1_310318_03.raw	0/0	3.29617238044739	4031499755	37.669921875	0	2.8E-06
High	Sequest HT (A2)	Unambiguous	[K].SDLVNNLGTIAR.[S]		2	3	Q0J4P2; Q07078	Q0J4P2; Q69QQ6; Q07078	0	2	0.2899	0	1	1	636.849731445313	1272.69218626063	1.21509546526774	0.000773220312566991	HCD	MS2	56.27272	2.0969	37.8994324229333	34422	ORF1_310318_03.raw	0/0	3.06620836257935	1456903824	38.0190048217773	0	0.000205
High	Sequest HT (A2)	Unambiguous	[K].GSTVAIFGLGAVGLAAAEGAR.[I]		1	1	Q2R8Z5	Q2R8Z5	0	2	0.69	0	1	1	944.517333984375	1888.02739133875	-0.685917147135719	-0.000647515625132655	CID	MS2		27.685	97.7657561176	92455	ORF1_310318_03.raw	0/0	3.28741407394409			0	4.748E-06
High	Sequest HT (A2)	Unambiguous	[R].LVGccNELNAGYAADGYAR.[A]	C4(Carbamidomethyl); C5(Carbamidomethyl)	1	2	A2XFI3	Q10MW3; A2XFI3	0	2	0.5109	0	1	1	1037.46069335938	2073.91411008875	1.16951882196967	0.00121273937512711	HCD	MS2	100	24.535	37.8675879501333	34395	ORF1_310318_03.raw	0/0	3.67534255981445			0	6.588E-07
High	Sequest HT (A2)	Unambiguous	[R].VPTVDVSVVDLTVR.[LI]		3	3	Q7FAH2; Q6K5G8; A2YQT7	Q7FAH2; Q6K5G8; A2YQT7	0	2	0.4324	0	1	1	749.927856445313	1498.84843626063	0.60178277269813	0.000450990312515387	HCD	MS2	41.49582	33.1	91.8027953522667	86641	ORF1_310318_03.raw	0/0	2.59452939033508			0	9.918E-05
High	Sequest HT (A2)	Unambiguous	[K].nMITGTSQADcAVLIIDSTTGGFEAGISK.[D]	N1(Deamidated); C11(Carbamidomethyl)	1	1	O64937	O64937	0	3		0.0262	2	2	986.815063476563	2958.43063716969	7.96309603715106	0.00785269322926041	CID	MS2		38.115	91.7839692448	86624	ORF1_310318_03.raw	0/0	5.56901931762695			0	2.421E-07
High	Sequest HT (A2)	Unambiguous	[K].FHGYSPAVVTGKPVDLGGSLGR.[D]		1	1	A2XMV1	A2XMV1	0	4	0.5209	0	1	1	554.297119140625	2214.1666466725	0.0315976679242448	1.74906250549611E-05	HCD	MS2	44.62851	1.902049	38.4645222274667	34966	ORF1_310318_03.raw	0/0	4.07253742218018			0	1.206E-07
High	Sequest HT (A2)	Unambiguous	[K].VLEQLSGQSPVFSK.[A]		1	1	A2YDY2	A2YDY2	0	2	0.6359	0	1	1	759.912231445313	1518.81718626063	0.626870192297442	0.000476050312386178	CID	MS2		2.263298	38.9194485738667	35426	ORF1_310318_03.raw	0/0	3.78805041313171	1602613400	38.7913589477539	0	3.754E-06
High	Sequest HT (A2)	Unambiguous	[K].VLEQLSGQSPVFSK.[A]		1	1	A2YDY2	A2YDY2	0	2	0.5212	0	1	1	759.912231445313	1518.81718626063	0.626870192297442	0.000476050312386178	HCD	MS2	15.49563	3.104805	38.9179067725333	35424	ORF1_310318_03.raw	0/0	4.00864028930664	1602613400	38.7913589477539	0	6.509E-07
High	Sequest HT (A2)	Unambiguous	[K].SIGnGVQFLNR.[H]	N4(Deamidated)	2	3	P30298; P31924	P30298; P31924; Q43009	0	2	0.0569	0	1	1	603.317626953125	1205.62797727625	0.551991684104776	0.000332748125116078	CID	MS2		2.044239	38.9170569269333	35423	ORF1_310318_03.raw	0/0	3.68885183334351	1350966644	38.888988494873	0	9.641E-05
High	Sequest HT (A2)	Unambiguous	[K].FHGYSPAVVTGKPVDLGGSLGR.[D]		1	1	A2XMV1	A2XMV1	0	4	0.3707	0	1	1	554.297607421875	2214.1685997975	0.913701580314668	0.000505771875054961	CID	MS2		4.033287	38.9071551618667	35416	ORF1_310318_03.raw	0/0	2.31929469108582	1939252868	38.6252098083496	0	0.0006759
High	Sequest HT (A2)	Unambiguous	[K].FHGYSPAVVTGKPVDLGGSLGR.[D]		1	1	A2XMV1	A2XMV1	0	4	0.5374	0	1	1	554.297607421875	2214.1685997975	0.913701580314668	0.000505771875054961	HCD	MS2	51.36786	3.483446	38.905296816	35414	ORF1_310318_03.raw	0/0	3.47689628601074	1939252868	38.6252098083496	0	2.852E-05
High	Sequest HT (A2)	Unambiguous	[R].LEAFHVQTKPVIDYYTK.[K]		1	1	Q08479	Q08479	0	3	0.4367	0	1	1	684.700500488281	2052.08694820484	3.36000285820956	0.00229833161468681	CID	MS2		9.228593	38.8999619816	35408	ORF1_310318_03.raw	0/0	3.00152063369751	177031700	38.9010276794434	0	0.004538
High	Sequest HT (A2)	Unambiguous	[R].FLERPLLLPK.[E]		1	1	Q9LGQ6	Q9LGQ6	0	3	0.7079	0	1	1	409.260528564453	1225.76703243336	0.266774548692712	0.000109001119881214	CID	MS2		7.092353	38.8860415677333	35392	ORF1_310318_03.raw	0/0	2.02119970321655	447290596	38.9852027893066	0	0.001476
High	Sequest HT (A2)	Unambiguous	[R].SSSIGnGVQFLNR.[H]	N6(Deamidated)	1	1	Q10LP5	Q10LP5	0	2	0.0586	0	1	1	690.350463867188	1379.69365110438	1.65444564423285	0.0011413121874837	CID	MS2		5.416744	38.8827797282667	35388	ORF1_310318_03.raw	0/0	2.56223821640015	273168348	38.6545562744141	0	0.001281
High	Sequest HT (A2)	Unambiguous	[R].SSSIGnGVQFLNR.[H]	N6(Deamidated)	1	1	Q10LP5	Q10LP5	0	2		0.0039	2	2	690.350463867188	1379.69365110438	1.65444564423285	0.0011413121874837	HCD	MS2	16.77297	5.608589	38.8812103493333	35386	ORF1_310318_03.raw	0/0	2.55756282806396	273168348	38.6545562744141	0	0.002279
High	Sequest HT (A2)	Unambiguous	[R].SSSIGNGVqFLNR.[H]	Q9(Deamidated)	1	1	Q10LP5	Q10LP5	0	2	0.0039	0	1	1	690.350463867188	1379.69365110438	1.65444564423285	0.0011413121874837	HCD	MS2	16.77297	5.608589	38.8812103493333	35386	ORF1_310318_03.raw	0/0	2.57071709632874	273168348	38.6545562744141	0	0.002696
High	Sequest HT (A2)	Unambiguous	[R].LEAFHVqTKPVIDYYTK.[K]	Q7(Deamidated)	1	1	Q08479	Q08479	0	3	0.4426	0	1	1	685.032592773438	2053.08322506031	9.3303714190378	0.00638528343760347	CID	MS2		4.791877	38.8636217792	35371	ORF1_310318_03.raw	0/0	3.04922270774841	165316552.5	38.7970314025879	0	0.003228
High	Sequest HT (A2)	Unambiguous	[R].LEAFHVqTKPVIDYYTK.[K]	Q7(Deamidated)	1	1	Q08479	Q08479	0	3	0.4085	0	1	1	685.032592773438	2053.08322506031	9.3303714190378	0.00638528343760347	HCD	MS2	63.66475	4.728084	38.8616219773333	35369	ORF1_310318_03.raw	0/0	3.27622151374817	165316552.5	38.7970314025879	0	0.0001382
High	Sequest HT (A2)	Unambiguous	[R].GDGGGGSGGSSPFYVDSDGLQR.[Q]		1	1	Q2QMN7	Q2QMN7	0	2	0.7832	0	1	1	1036.44897460938	2071.89067258875	-2.16845973922973	-0.00224641062504816	CID	MS2		28.39	38.8523180010667	35359	ORF1_310318_03.raw	0/0	3.08630394935608			0	0.001065
High	Sequest HT (A2)	Unambiguous	[R].FPAGFETAQLPSNK.[C]		1	2	P0C5D0	P0C5D1; P0C5D0	0	2	0.5531	0	1	1	753.883666992188	1506.76005735438	0.888021657139197	0.00066901718741974	CID	MS2		10.02297	38.8443806642667	35350	ORF1_310318_03.raw	0/0	4.14167070388794			0	0.0003795
High	Sequest HT (A2)	Unambiguous	[R].FPAGFETAQLPSNK.[C]		1	2	P0C5D0	P0C5D1; P0C5D0	0	2	0.4569	0	1	1	753.883666992188	1506.76005735438	0.888021657139197	0.00066901718741974	HCD	MS2	0	8.375115	38.8428725565333	35348	ORF1_310318_03.raw	0/0	3.48182678222656			0	1.232E-06
High	Sequest HT (A2)	Unambiguous	[K].SLTNDWEEHLAVK.[H]		2	3	Q0J4P2; Q07078	Q0J4P2; Q69QQ6; Q07078	0	3	0.2828	0	1	1	514.591613769531	1541.76028804859	0.545155468547092	0.000280166198005342	HCD	MS2	29.05013	3.534183	38.8284343138667	35332	ORF1_310318_03.raw	0/0	2.4381992816925	2144315282	38.5374908447266	0	6.739E-05
High	Sequest HT (A2)	Unambiguous	[R].EFQLYHSGVFSGR.[C]		1	1	P25777	P25777	0	3	0.6791	0	1	1	509.584930419922	1526.74023799977	1.0384224981434	0.000528466588548326	CID	MS2		2.839683	38.8277009546667	35331	ORF1_310318_03.raw	0/0	2.67785549163818	1186383332	38.8226585388184	0	0.0002662
High	Sequest HT (A2)	Unambiguous	[R].EFQLYHSGVFSGR.[C]		1	1	P25777	P25777	0	3	0.6667	0	1	1	509.584564208984	1526.73913936695	0.318827948919762	0.000162255651048326	HCD	MS2	0.9297584	2.996304	38.8261838194667	35329	ORF1_310318_03.raw	0/0	3.2656192779541	1186383332	38.8226585388184	0	8.095E-05
High	Sequest HT (A2)	Unambiguous	[R].GDGGGGSGGSSPFYVDSDGLqR.[Q]	Q21(Deamidated)	1	1	Q2QMN7	Q2QMN7	0	2	0.5578	0	1	1	1036.95324707031	2072.89921751063	9.66583137338225	0.0100180503124518	CID	MS2		34.28824	38.8175323256	35322	ORF1_310318_03.raw	0/0	3.8863217830658	67257429	38.7254066467285	0	0.0001773
High	Sequest HT (A2)	Unambiguous	[K].SQLRPEIQVAAQNcWVK.[K]	C14(Carbamidomethyl)	1	1	P48494	P48494	0	3	0.4843	0	1	1	676.355102539063	2027.05075435719	0.813905881205805	0.000549942395889976	CID	MS2		1.987738	38.9406244272	35450	ORF1_310318_03.raw	0/0	2.53902959823608	152028621	38.9287757873535	0	1.566E-05
High	Sequest HT (A2)	Unambiguous	[R].GDGGGGSGGSSPFYVDSDGLqR.[Q]	Q21(Deamidated)	1	1	Q2QMN7	Q2QMN7	0	2	0.5865	0	1	1	1036.95324707031	2072.89921751063	9.66583137338225	0.0100180503124518	HCD	MS2	22.1894	33.1	38.8155090389333	35320	ORF1_310318_03.raw	0/0	4.16407871246338	67257429	38.7254066467285	0	2.089E-06
High	Sequest HT (A2)	Unambiguous	[R].AMDGLPVTIR.[L]		2	2	Q75KR1; Q6AVA8	Q75KR1; Q6AVA8	0	2	0.5118	0	1	1	536.794677734375	1072.58207883875	0.128361987738192	6.88393749896932E-05	CID	MS2		1.92673	38.9530324069333	35461	ORF1_310318_03.raw	0/0	2.96550822257996	3121156380	38.7365303039551	0	0.0004609
High	Sequest HT (A2)	Unambiguous	[K].YGLNHVTYLIEQSK.[A]		1	1	P0DKK7	P0DKK7	0	3	0.6119	0	1	1	555.626525878906	1664.86502437672	0.46696703381035	0.000259145573030158	CID	MS2		3.765239	38.9572269096	35466	ORF1_310318_03.raw	0/0	4.02494764328003	530252158	38.9919624328613	0	2.406E-05
High	Sequest HT (A2)	Unambiguous	[R].SLASAVPLAVDGESTSK.[-]		1	1	P30298	P30298	0	2	0.7061	0	1	1	816.429138183594	1631.85099973719	1.43601992655992	0.00117168359383868	CID	MS2		2.594442	39.0347351962667	35544	ORF1_310318_03.raw	0/0	3.46744322776794	1839547897	38.9736213684082	0	9.562E-09
High	Sequest HT (A2)	Unambiguous	[R].SLASAVPLAVDGESTSK.[-]		1	1	P30298	P30298	0	2	0.6452	0	1	1	816.429138183594	1631.85099973719	1.43601992655992	0.00117168359383868	HCD	MS2	4.196462	3.735898	39.0331349112	35542	ORF1_310318_03.raw	0/0	3.72459840774536	1839547897	38.9736213684082	0	1.838E-06
High	Sequest HT (A2)	Unambiguous	[R].DTGEGFGAAPDIDHLNPR.[V]		1	1	P27933	P27933	0	2	0.5306	0	1	1	941.443481445313	1881.87968626063	3.77636121709568	0.00355331531261527	CID	MS2		22.60877	39.009996536	35520	ORF1_310318_03.raw	0/0	4.08740329742432	657589740	39.2678642272949	0	0.0001854
High	Sequest HT (A2)	Unambiguous	[R].DTGEGFGAAPDIDHLNPR.[V]		1	1	P27933	P27933	0	2	0.5312	0	1	1	941.443481445313	1881.87968626063	3.77636121709568	0.00355331531261527	HCD	MS2	0	14.85472	39.0082383306667	35518	ORF1_310318_03.raw	0/0	4.79654502868652	657589740	39.2678642272949	0	3.747E-07
High	Sequest HT (A2)	Unambiguous	[R].TAISHVQNLITGVTK.[G]		1	1	P49210	P49210	0	3	0.3286	0	1	1	527.969970703125	1581.89535884938	-0.330350834722532	-0.000174193541624845	CID	MS2		4.615148	39.0062298853333	35516	ORF1_310318_03.raw	0/0	2.80336618423462	1255782800	39.2558326721191	0	4.284E-05
High	Sequest HT (A2)	Unambiguous	[K].IGPWGGnGGSAQDISVPPKK.[L]	N7(Deamidated)	1	1	Q0JMY8	Q0JMY8	1	2		0.0189	2	2	983.504028320313	1966.00078001063	-1.06100016993768	-0.00104296468743015	HCD	MS2	0	27.01	39.0054197581333	35515	ORF1_310318_03.raw	0/0	3.12047386169434			0	0.001932
High	Sequest HT (A2)	Unambiguous	[K].IGPWGGNGGSAqDISVPPKK.[L]	Q12(Deamidated)	1	1	Q0JMY8	Q0JMY8	1	2	0.0189	0	1	1	983.504028320313	1966.00078001063	-1.06100016993768	-0.00104296468743015	HCD	MS2	0	27.01	39.0054197581333	35515	ORF1_310318_03.raw	0/0	3.18262219429016			0	0.00265
High	Sequest HT (A2)	Unambiguous	[R].TAISHVQNLITGVTK.[G]		1	1	P49210	P49210	0	3	0.5031	0	1	1	527.969970703125	1581.89535884938	-0.330350834722532	-0.000174193541624845	HCD	MS2	45.73148	5.44541	39.0045447048	35514	ORF1_310318_03.raw	0/0	3.17692303657532	1255782800	39.2558326721191	0	2.045E-05
High	Sequest HT (A2)	Unambiguous	[R].GNPTVEVDVccSDGTFAR.[A]	C10(Carbamidomethyl); C11(Carbamidomethyl)	1	1	Q42971	Q42971	0	2	0.7184	0	1	1	992.430541992188	1983.85380735438	0.154408768072994	0.00015316218756567	CID	MS2		19.38634	38.9999574456	35509	ORF1_310318_03.raw	0/0	3.79997730255127			0	8.957E-09
High	Sequest HT (A2)	Unambiguous	[R].GNPTVEVDVccSDGTFAR.[A]	C10(Carbamidomethyl); C11(Carbamidomethyl)	1	1	Q42971	Q42971	0	2	0.6185	0	1	1	992.430541992188	1983.85380735438	0.154408768072994	0.00015316218756567	HCD	MS2	14.28431	20.60172	38.9979155376	35507	ORF1_310318_03.raw	0/0	3.24911522865295			0	2.388E-08
High	Sequest HT (A2)	Unambiguous	[K].MIEYSYVNAPLQK.[E]		2	2	Q6Z0I4; Q6H5J0	Q6Z0I4; Q6H5J0	0	2	0.4767	0	1	1	778.394958496094	1555.78264036219	0.0958567078524666	7.45660938719084E-05	CID	MS2		7.527637	38.9789708050667	35489	ORF1_310318_03.raw	0/0	3.85622549057007	474967944	39.120174407959	0	4.401E-06
High	Sequest HT (A2)	Unambiguous	[K].MIEYSYVNAPLQK.[E]		2	2	Q6Z0I4; Q6H5J0	Q6Z0I4; Q6H5J0	0	2	0.5407	0	1	1	778.394958496094	1555.78264036219	0.0958567078524666	7.45660938719084E-05	HCD	MS2	84.64294	6.957672	38.9772876085333	35487	ORF1_310318_03.raw	0/0	2.69519639015198	474967944	39.120174407959	0	1.228E-05
High	Sequest HT (A2)	Unambiguous	[K].DHASVQINIGHVDEnGLYDGR.[F]	N15(Deamidated)	1	1	P35687	P35687	0	3	0.2283	0	1	1	770.698608398438	2310.08127193531	2.9197479274748	0.00224827843760419	CID	MS2		10.78051	38.9718189232	35481	ORF1_310318_03.raw	0/0	4.03024625778198	56760520	39.1538619995117	0	1.528E-05
High	Sequest HT (A2)	Unambiguous	[K].DHASVQINIGHVDEnGLYDGR.[F]	N15(Deamidated)	1	1	P35687	P35687	0	3	0.215	0	1	1	770.698608398438	2310.08127193531	2.9197479274748	0.00224827843760419	HCD	MS2	29.53254	7.676611	38.9700422061333	35479	ORF1_310318_03.raw	0/0	3.85926818847656	56760520	39.1538619995117	0	3.316E-05
High	Sequest HT (A2)	Unambiguous	[K].LIGccNELNAGYAADGYAR.[A]	C4(Carbamidomethyl); C5(Carbamidomethyl)	2	2	Q0DHF6; A2Y5L9	Q0DHF6; A2Y5L9	0	2	0.7109	0	1	1	1044.4658203125	2087.924363995	-1.42278658386043	-0.00148533749992197	CID	MS2		26.89	38.9644088224	35473	ORF1_310318_03.raw	0/0	5.43180847167969	4222859845	39.244701385498	0	6.078E-11
High	Sequest HT (A2)	Unambiguous	[K].LIGccNELNAGYAADGYAR.[A]	C4(Carbamidomethyl); C5(Carbamidomethyl)	2	2	Q0DHF6; A2Y5L9	Q0DHF6; A2Y5L9	0	2	0.707	0	1	1	1044.4658203125	2087.924363995	-1.42278658386043	-0.00148533749992197	HCD	MS2	0	23.82382	38.9626090346667	35471	ORF1_310318_03.raw	0/0	5.29494953155518	4222859845	39.244701385498	0	1.988E-11
High	Sequest HT (A2)	Unambiguous	[K].FHGYSPAVVTGKPVDLGGSLGR.[D]		1	1	A2XMV1	A2XMV1	0	3	0.2802	0	1	1	738.7275390625	2214.1680639275	0.671682752256223	0.000495739166732771	CID	MS2		6.699858	38.9616049093333	35470	ORF1_310318_03.raw	0/0	1.81541657447815			0	0.0008283
High	Sequest HT (A2)	Unambiguous	[K].FHGYSPAVVTGKPVDLGGSLGR.[D]		1	1	A2XMV1	A2XMV1	0	3	0.3556	0	1	1	738.7275390625	2214.1680639275	0.671682752256223	0.000495739166732771	HCD	MS2	0	6.31499	38.9595990402667	35468	ORF1_310318_03.raw	0/0	2.84208488464355			0	7.896E-06
High	Sequest HT (A2)	Unambiguous	[R].AVHVLHDPDPSRPLLPLAVAK.[I]		1	2	A2XQV4	Q7F9U3; A2XQV4	0	4	0.5799	0	1	1	562.076049804688	2245.28236932875	0.366292036497984	0.000205607187581336	HCD	MS2	50.10324	3.863396	38.9582196528	35467	ORF1_310318_03.raw	0/0	2.18511271476746	200964890	38.9379386901855	0	0.001419
High	Sequest HT (A2)	Unambiguous	[K].YGLNHVTYLIEQSK.[A]		1	1	P0DKK7	P0DKK7	0	3	0.6317	0	1	1	555.626525878906	1664.86502437672	0.46696703381035	0.000259145573030158	HCD	MS2	4.315228	5.271531	38.9553009013333	35464	ORF1_310318_03.raw	0/0	4.09723091125488	530252158	38.9919624328613	0	1.825E-06
High	Sequest HT (A2)	Unambiguous	[K].NMITGTSqADcAVLIIDSTTGGFEAGISK.[D]	Q8(Deamidated); C11(Carbamidomethyl)	1	1	O64937	O64937	0	3	0.0451	0	1	1	986.815063476563	2958.43063716969	7.96309603715106	0.00785269322926041	HCD	MS2	0	29.095	91.7820298437333	86622	ORF1_310318_03.raw	0/0	3.54710745811462			0	2.433E-05
High	Sequest HT (A2)	Unambiguous	[K].nMITGTSQADcAVLIIDSTTGGFEAGISK.[D]	N1(Deamidated); C11(Carbamidomethyl)	1	1	O64937	O64937	0	3		0.0451	2	2	986.815063476563	2958.43063716969	7.96309603715106	0.00785269322926041	HCD	MS2	0	29.095	91.7820298437333	86622	ORF1_310318_03.raw	0/0	3.39412140846252			0	0.0001448
High	Sequest HT (A2)	Unambiguous	[R].EFQLYHSGVFSGR.[C]		1	1	P25777	P25777	0	2	0.7396	0	1	1	763.873168945313	1526.73906126063	0.267669010870006	0.000204330312499224	CID	MS2		4.809021	38.7471330186667	35248	ORF1_310318_03.raw	0/0	2.65022230148315			0	3.482E-05
High	Sequest HT (A2)	Unambiguous	[K].FHGYSPAVVTGKPVDLGGSLGR.[D]		1	1	A2XMV1	A2XMV1	0	2	0.3636	0	1	1	1107.58642578125	2214.1655749325	-0.452439988192644	-0.00050088874991161	HCD	MS2	0	42.375	38.6075787274667	35110	ORF1_310318_03.raw	0/0	3.40582823753357	135774182	38.5374717712402	0	1.388E-06
High	Sequest HT (A2)	Unambiguous	[R].AASFnIIPSSTGAAK.[A]	N5(Deamidated)	3	3	Q7FAH2; Q6K5G8; A2YQT7	Q7FAH2; Q6K5G8; A2YQT7	0	2	0.5285	0	1	1	718.373474121094	1435.73967161219	-2.13388355538339	-0.00153185390633026	HCD	MS2	76.64268	3.229257	38.5832776816	35082	ORF1_310318_03.raw	0/0	3.85542583465576	394255388	38.626049041748	0	0.0001073
High	Sequest HT (A2)	Unambiguous	[K].FHGYSPAVVTGKPVDLGGSLGR.[D]		1	1	A2XMV1	A2XMV1	0	3	0.6707	0	1	1	738.727416992188	2214.16769771656	0.506288268683019	0.000373668854232771	CID	MS2		1.545375	38.5789573069333	35077	ORF1_310318_03.raw	0/0	3.30784249305725	1895367424	38.5549240112305	0	5.685E-08
High	Sequest HT (A2)	Unambiguous	[R].AMDGLPVTIR.[L]		2	2	Q75KR1; Q6AVA8	Q75KR1; Q6AVA8	0	2	0.5929	0	1	1	536.794677734375	1072.58207883875	0.128361987738192	6.88393749896932E-05	CID	MS2		1.67326	38.5778673733333	35076	ORF1_310318_03.raw	0/0	2.79817080497742	3121156380	38.7365303039551	0	0.0001059
High	Sequest HT (A2)	Unambiguous	[K].FHGYSPAVVTGKPVDLGGSLGR.[D]		1	1	A2XMV1	A2XMV1	0	3	0.5725	0	1	1	738.727355957031	2214.16751461109	0.423591026896417	0.000312633697982771	HCD	MS2	4.464655	1.826695	38.5772194522667	35075	ORF1_310318_03.raw	0/0	3.92588520050049	1895367424	38.5549240112305	0	3.336E-09
High	Sequest HT (A2)	Unambiguous	[K].NMITGTSqADcAVLIIDSTTGGFEAGISK.[D]	Q8(Deamidated); C11(Carbamidomethyl)	1	1	O64937	O64937	0	3	0.0262	0	1	1	986.815063476563	2958.43063716969	7.96309603715106	0.00785269322926041	CID	MS2		38.115	91.7839692448	86624	ORF1_310318_03.raw	0/0	5.71586656570435			0	1.255E-07
High	Sequest HT (A2)	Unambiguous	[K].QVVSGVAYYLK.[V]		1	1	A2XS65	A2XS65	0	2	0.6591	0	1	1	613.842834472656	1226.67839231531	0.36061242688667	0.00022117765627172	CID	MS2		2.330476	38.5432961176	35042	ORF1_310318_03.raw	0/0	2.63592982292175			0	0.0003366
High	Sequest HT (A2)	Unambiguous	[R].IFIPDREPPnGQPDEPLR.[V]	N10(Deamidated)	2	2	Q0DHF6; A2Y5L9	Q0DHF6; A2Y5L9	1	3	0.0507	0	1	1	697.689086914063	2091.05270748219	1.03447149740905	0.000721044062590585	CID	MS2		0.8534461	38.5424043450667	35041	ORF1_310318_03.raw	0/0	2.95891427993774			0	2.454E-05
High	Sequest HT (A2)	Unambiguous	[K].QVVSGVAYYLK.[V]		1	1	A2XS65	A2XS65	0	2	0.6375	0	1	1	613.842834472656	1226.67839231531	0.36061242688667	0.00022117765627172	HCD	MS2	21.27546	1.563708	38.5415335434667	35040	ORF1_310318_03.raw	0/0	3.19876265525818			0	8.956E-05
High	Sequest HT (A2)	Unambiguous	[K].VLEQLSGQSPVFSK.[A]		1	1	A2YDY2	A2YDY2	0	2	0.616	0	1	1	759.911865234375	1518.81645383875	0.14463813648519	0.000109839374886178	CID	MS2		3.796121	38.5211303282667	35021	ORF1_310318_03.raw	0/0	4.01371192932129	1602613400	38.7913589477539	0	1.577E-05
High	Sequest HT (A2)	Unambiguous	[K].VLEQLSGQSPVFSK.[A]		1	1	A2YDY2	A2YDY2	0	2	0.5414	0	1	1	759.912231445313	1518.81718626063	0.626870192297442	0.000476050312386178	HCD	MS2	64.34351	4.019544	38.5191886864	35019	ORF1_310318_03.raw	0/0	3.62181639671326	1602613400	38.7913589477539	0	0.000205
High	Sequest HT (A2)	Unambiguous	[R].DTGADFGAAPDIDHLNTR.[V]		1	2	P27937	P27937; P27939	0	2	0.6312	0	1	1	943.438293457031	1885.86931028406	0.962980733353602	0.000908027031300662	CID	MS2		14.49957	38.5132618328	35012	ORF1_310318_03.raw	0/0	3.84915804862976	98607208	38.4693450927734	0	5.504E-07
High	Sequest HT (A2)	Unambiguous	[R].DTGADFGAAPDIDHLNTR.[V]		1	2	P27937	P27937; P27939	0	2	0.5784	0	1	1	943.438293457031	1885.86931028406	0.962980733353602	0.000908027031300662	HCD	MS2	0	16.45817	38.511603696	35010	ORF1_310318_03.raw	0/0	3.88661789894104	98607208	38.4693450927734	0	1.355E-07
High	Sequest HT (A2)	Unambiguous	[K].SLTNDWEEHLAVK.[H]		2	3	Q0J4P2; Q07078	Q0J4P2; Q69QQ6; Q07078	0	2	0.5936	0	1	1	771.385192871094	1541.76310911219	2.37492443685885	0.00183078109387225	CID	MS2		3.623312	38.5097414210667	35008	ORF1_310318_03.raw	0/0	3.41864633560181	696818172	38.5422286987305	0	3.899E-05
High	Sequest HT (A2)	Unambiguous	[K].SLTNDWEEHLAVK.[H]		2	3	Q0J4P2; Q07078	Q0J4P2; Q69QQ6; Q07078	0	2	0.4146	0	1	1	771.385192871094	1541.76310911219	2.37492443685885	0.00183078109387225	HCD	MS2	30.09588	5.163125	38.5077661709333	35006	ORF1_310318_03.raw	0/0	3.56674885749817	696818172	38.5422286987305	0	6.948E-06
High	Sequest HT (A2)	Unambiguous	[K].IPLYQHIANLAGNK.[Q]		1	1	Q42971	Q42971	0	3	0.5022	0	1	1	517.95947265625	1551.86386470875	-0.207970035319166	-0.000107580416624842	CID	MS2		3.496035	38.5025309978667	35000	ORF1_310318_03.raw	0/0	2.26761198043823	929439937	38.507869720459	0	2.01E-05
High	Sequest HT (A2)	Unambiguous	[R].IIGIDLNANR.[F]		1	1	Q2R8Z5	Q2R8Z5	0	2	0.4384	0	1	1	549.817016601563	1098.62675657313	0.157881784046585	8.67265624719948E-05	CID	MS2		4.501843	38.4754592485333	34979	ORF1_310318_03.raw	0/0	2.03439593315125			0	0.001392
High	Sequest HT (A2)	Unambiguous	[R].IIGIDLNANR.[F]		1	1	Q2R8Z5	Q2R8Z5	0	2	0.2374	0	1	1	549.817016601563	1098.62675657313	0.157881784046585	8.67265624719948E-05	HCD	MS2	38.52686	4.585348	38.4739699770667	34977	ORF1_310318_03.raw	0/0	1.9751433134079			0	0.004277
High	Sequest HT (A2)	Unambiguous	[K].FHGYSPAVVTGKPVDLGGSLGR.[D]		1	1	A2XMV1	A2XMV1	0	4	0.3612	0	1	1	554.297607421875	2214.1685997975	0.913701580314668	0.000505771875054961	CID	MS2		1.352939	38.4664306421333	34968	ORF1_310318_03.raw	0/0	2.98763227462769			0	3.536E-06
High	Sequest HT (A2)	Unambiguous	[K].LIGccNELNAGYAADGYAR.[A]	C4(Carbamidomethyl); C5(Carbamidomethyl)	2	2	Q0DHF6; A2Y5L9	Q0DHF6; A2Y5L9	0	2	0.5613	0	1	1	1044.46630859375	2087.9253405575	-0.955067959852688	-0.000997056249921968	HCD	MS2	0	33.1	38.6084535333333	35111	ORF1_310318_03.raw	0/0	4.07607173919678	72231540	38.6143913269043	0	3.56E-10
High	Sequest HT (A2)	Unambiguous	[K].LIGccNELnAGYAADGYAR.[A]	C4(Carbamidomethyl); C5(Carbamidomethyl); N9(Deamidated)	2	2	Q0DHF6; A2Y5L9	Q0DHF6; A2Y5L9	0	2	0.0876	0	1	1	1044.96850585938	2088.92973508875	8.80095689281377	0.00919220937507803	CID	MS2		29.40228	38.6104910970667	35113	ORF1_310318_03.raw	0/0	4.67888450622559			0	6E-10
High	Sequest HT (A2)	Unambiguous	[R].GNPTVEVDVccSDGTFAR.[A]	C10(Carbamidomethyl); C11(Carbamidomethyl)	1	1	Q42971	Q42971	0	2	0.6449	0	1	1	992.430603027344	1983.85392942469	0.215940686854609	0.00021419734381567	HCD	MS2	0	13.57465	38.6236280397333	35123	ORF1_310318_03.raw	0/0	3.8280508518219			0	1.455E-06
High	Sequest HT (A2)	Unambiguous	[R].GNPTVEVDVccSDGTFAR.[A]	C10(Carbamidomethyl); C11(Carbamidomethyl)	1	1	Q42971	Q42971	0	2	0.7227	0	1	1	992.431030273438	1983.85478391688	0.646664118325912	0.00064144343756567	CID	MS2		13.70372	38.6254322901333	35125	ORF1_310318_03.raw	0/0	4.75925064086914			0	2.392E-09
High	Sequest HT (A2)	Unambiguous	[R].EFQLYHSGVFSGR.[C]		1	1	P25777	P25777	0	2	0.4604	0	1	1	763.873168945313	1526.73906126063	0.267669010870006	0.000204330312499224	HCD	MS2	57.51033	4.96291	38.7457122272	35246	ORF1_310318_03.raw	0/0	3.27826523780823			0	1.424E-05
High	Sequest HT (A2)	Unambiguous	[K].VIAISDVTGAVK.[N]		1	1	A2XMV1	A2XMV1	0	2	0.6277	0	1	1	586.848205566406	1172.68913450281	0.528599713236132	0.000309941406271719	CID	MS2		3.389304	38.7441185322667	35244	ORF1_310318_03.raw	0/0	2.82297492027283			0	0.001542
High	Sequest HT (A2)	Unambiguous	[R].IEEELGAAAVYAGAK.[F]		1	1	Q42971	Q42971	0	2	0.7468	0	1	1	746.389282226563	1491.77128782313	1.56740970206509	0.00116910656242908	CID	MS2		4.756501	38.7373626922667	35237	ORF1_310318_03.raw	0/0	4.65805864334106			0	7.789E-08
High	Sequest HT (A2)	Unambiguous	[R].IEEELGAAAVYAGAK.[F]		1	1	Q42971	Q42971	0	2	0.5455	0	1	1	746.389282226563	1491.77128782313	1.56740970206509	0.00116910656242908	HCD	MS2	5.131319	3.877033	38.7355541674667	35235	ORF1_310318_03.raw	0/0	3.29644370079041			0	2.037E-07
High	Sequest HT (A2)	Unambiguous	[R].VTFAGYSGEPEASLNAK.[S]		1	1	Q9ZTS1	Q9ZTS1	0	2	0.3825	0	1	1	870.928161621094	1740.84904661219	2.95332176051589	0.00257063609365105	CID	MS2		19.65981	38.729096304	35232	ORF1_310318_03.raw	0/0	3.32107400894165	73166576	38.6630325317383	0	1.649E-05
High	Sequest HT (A2)	Unambiguous	[R].VTFAGYSGEPEASLNAK.[S]		1	1	Q9ZTS1	Q9ZTS1	0	2	0.4115	0	1	1	870.928161621094	1740.84904661219	2.95332176051589	0.00257063609365105	HCD	MS2	28.59372	11.98294	38.7271775290667	35230	ORF1_310318_03.raw	0/0	2.60400557518005	73166576	38.6630325317383	0	0.0004422
High	Sequest HT (A2)	Unambiguous	[K].FHGYSPAVVTGKPVDLGGSLGR.[D]		1	1	A2XMV1	A2XMV1	0	2	0.7204	0	1	1	1107.58776855469	2214.16826047938	0.760452891344187	0.00084188468758839	CID	MS2		33.1	38.7099157610667	35211	ORF1_310318_03.raw	0/0	3.29415154457092	135774182	38.5374717712402	0	9.273E-09
High	Sequest HT (A2)	Unambiguous	[K].FHGYSPAVVTGKPVDLGGSLGR.[D]		1	1	A2XMV1	A2XMV1	0	2	0.4825	0	1	1	1107.58776855469	2214.16826047938	0.760452891344187	0.00084188468758839	HCD	MS2	0	32.71	38.7082826381333	35209	ORF1_310318_03.raw	0/0	3.41682600975037	135774182	38.5374717712402	0	6.23E-07
High	Sequest HT (A2)	Unambiguous	[K].LLGIScDDVQSHKDWIK.[D]	C6(Carbamidomethyl)	1	2	P0C5C8	P0C5C9; P0C5C8	1	4	0.1273	0	1	1	504.257354736328	2014.00758905531	0.671505027200272	0.000338103828179115	HCD	MS2	34.36494	8.467811	38.7005141125333	35201	ORF1_310318_03.raw	0/0	1.64979958534241	178070041	38.7137031555176	0	0.0004684
High	Sequest HT (A2)	Unambiguous	[R].DSEIAMGGYQPYHLATR.[Q]		1	1	Q43007	Q43007	0	3	0.3454	0	1	1	636.968811035156	1908.89187984547	0.527827694978407	0.000335855156360291	HCD	MS2	67.97575	4.860922	39.0488073544	35561	ORF1_310318_03.raw	0/0	3.0404679775238			0	8.193E-06
High	Sequest HT (A2)	Unambiguous	[K].GNAYAQVAIGTEDVYK.[S]		1	1	Q948T6	Q948T6	0	2	0.5778	0	1	1	849.920959472656	1698.83464231531	0.766193646757873	0.000650817656264735	CID	MS2		8.213673	38.6996715792	35200	ORF1_310318_03.raw	0/0	4.68727397918701	211890856	38.8834037780762	0	2.506E-08
High	Sequest HT (A2)	Unambiguous	[K].FFVGGNWK.[C]		1	1	P48494	P48494	0	2	0.5789	0	1	1	477.745391845703	954.483507061406	0.307539621508519	0.000146770703111088	CID	MS2		5.972821	38.6965104037333	35196	ORF1_310318_03.raw	0/0	2.27831268310547			0	0.00237
High	Sequest HT (A2)	Unambiguous	[R].VFDAVVVVK.[A]		1	1	A2XS65	A2XS65	0	2	0.651	0	1	1	488.297454833984	975.587633037969	0.296096470166319	0.000144433984473835	CID	MS2		3.890054	38.6956934714667	35195	ORF1_310318_03.raw	0/0	3.610919713974			0	0.0001627
High	Sequest HT (A2)	Unambiguous	[R].DTGAGFGAAPDIDHLNPR.[V]		1	1	P27934	P27934	0	2	0.6114	0	1	1	912.438232421875	1823.86918821375	1.1447345860391	0.00104392187506619	CID	MS2		11.57292	38.6693803421333	35169	ORF1_310318_03.raw	0/0	3.86050915718079	1702898038	38.975341796875	0	7.037E-08
High	Sequest HT (A2)	Unambiguous	[R].DTGAGFGAAPDIDHLNPR.[V]		1	1	P27934	P27934	0	2	0.5978	0	1	1	912.438232421875	1823.86918821375	1.1447345860391	0.00104392187506619	HCD	MS2	6.273521	17.14287	38.6673967584	35167	ORF1_310318_03.raw	0/0	4.5961389541626	1702898038	38.975341796875	0	7.59E-10
High	Sequest HT (A2)	Unambiguous	[K].SDLVNNLGTIAR.[S]		2	3	Q0J4P2; Q07078	Q0J4P2; Q69QQ6; Q07078	0	2	0.1638	0	1	1	636.848999023438	1272.69072141688	0.064113675846255	4.07984375669912E-05	HCD	MS2	14.0377	6.829339	38.6638614658667	35163	ORF1_310318_03.raw	0/0	2.32328844070435			0	0.0001641
High	Sequest HT (A2)	Unambiguous	[K].IGPWGGnGGSAQDISVPPKK.[L]	N7(Deamidated)	1	1	Q0JMY8	Q0JMY8	1	3	0.125	0	1	1	656.00634765625	1966.00448970875	0.82592389781938	0.000541256250053745	HCD	MS2	37.89354	1.815815	38.6515164154667	35150	ORF1_310318_03.raw	0/0	3.12337970733643			0	0.0001928
High	Sequest HT (A2)	Unambiguous	[R].SLASAVPLAVDGESTSK.[-]		1	1	P30298	P30298	0	2	0.5648	0	1	1	816.427429199219	1631.84758176844	-0.658517907361006	-0.000537300781161321	CID	MS2		7.019037	38.6400083589333	35141	ORF1_310318_03.raw	0/0	3.00832724571228	1839547897	38.9736213684082	0	8.056E-05
High	Sequest HT (A2)	Unambiguous	[R].DTGADFGAAPDIDHLNTR.[V]		1	2	P27937	P27937; P27939	0	3	0.5589	0	1	1	629.29345703125	1885.86581783375	-0.888925788798124	-0.000558798749959048	HCD	MS2	54.94793	2.84468	38.6391771469333	35140	ORF1_310318_03.raw	0/0	3.64617776870728	391727613	38.6834411621094	0	1.951E-06
High	Sequest HT (A2)	Selected	[R].SLASAVPLAVDGESTSK.[-]		1	1	P30298	P30298	0	2	0.0476	0	1	1	816.427429199219	1631.84758176844	-0.658517907361006	-0.000537300781161321	HCD	MS2	65.41365	9.28922	38.6383588106667	35139	ORF1_310318_03.raw	0/0	1.88557946681976	1839547897	38.9736213684082	0	0.002855
High	Sequest HT (A2)	Unambiguous	[K].GNAYAQVAIGTEDVYK.[S]		1	1	Q948T6	Q948T6	0	2	0.5103	0	1	1	849.923095703125	1698.83891477625	3.28113189007599	0.00278704812501474	HCD	MS2	0	15.52907	38.6978913349333	35198	ORF1_310318_03.raw	0/0	3.393550157547	211890856	38.8834037780762	0	6.967E-07
High	Sequest HT (A2)	Unambiguous	[K].KVSPEVIAEYTVR.[T]		1	1	P17784	P17784	1	3	0.5442	0	1	1	497.612182617188	1490.82199459156	0.45279172882348	0.000225010520883491	CID	MS2		6.218906	34.9077441216	31379	ORF1_310318_03.raw	0/0	3.72814989089966	37985794	35.0109481811523	0	3.551E-05
High	Sequest HT (A2)	Unambiguous	[R].FVEDVWSRPGGGGGISR.[V]		1	1	Q7XPL2	Q7XPL2	0	3	0.4157	0	1	1	592.632446289063	1775.88278560719	0.241590996160048	0.000143012395862267	CID	MS2		2.282582	34.9067732389333	31378	ORF1_310318_03.raw	0/0	2.67077803611755	621074160	34.8715896606445	0	0.001734
High	Sequest HT (A2)	Unambiguous	[K].KVSPEVIAEYTVR.[T]		1	1	P17784	P17784	1	3	0.5461	0	1	1	497.612182617188	1490.82199459156	0.45279172882348	0.000225010520883491	HCD	MS2	15.95985	8.701622	34.9059107962667	31377	ORF1_310318_03.raw	0/0	3.04494500160217	37985794	35.0109481811523	0	0.0007912
High	Sequest HT (A2)	Unambiguous	[R].LIGPNcPGIIKPGEcK.[I]	C6(Carbamidomethyl); C15(Carbamidomethyl)	1	1	Q6ZL94	Q6ZL94	0	2	0.4949	0	1	1	876.963500976563	1752.91972532313	3.53845357728869	0.00310130156257316	HCD	MS2	0	32.275	29.983350172	26354	ORF1_310318_03.raw	0/0	2.94824457168579	95567236	30.0038108825684	0	1.047E-06
High	Sequest HT (A2)	Unambiguous	[K].YGVGDAHFEVTR.[F]		1	1	O04985	O04985	0	3	0.6101	0	1	1	450.886474609375	1350.64487056813	0.874344680283537	0.000393642708331754	CID	MS2		5.079913	29.9779775709333	26348	ORF1_310318_03.raw	0/0	2.17700219154358	40980095	29.9292984008789	0	0.002386
High	Sequest HT (A2)	Unambiguous	[K].GILAADESTGTIGK.[R]		2	3	P17784; Q5N725	P17784; Q10A30; Q5N725	0	2	0.8125	0	1	1	666.854858398438	1332.70244016688	1.42899835624851	0.000952213437471983	CID	MS2		0.1994612	29.9571659517333	26326	ORF1_310318_03.raw	0/0	4.31656122207642	17615641282	29.9947338104248	0	1.237E-06
High	Sequest HT (A2)	Unambiguous	[K].GILAADESTGTIGK.[R]		2	3	P17784; Q5N725	P17784; Q10A30; Q5N725	0	2	0.6458	0	1	1	666.854858398438	1332.70244016688	1.42899835624851	0.000952213437471983	HCD	MS2	0	0.01	29.9563814368	26324	ORF1_310318_03.raw	0/0	2.39835286140442	17615641282	29.9947338104248	0	0.0003406
High	Sequest HT (A2)	Unambiguous	[K].cALASSGFQGDIK.[A]	C1(Carbamidomethyl)	1	1	O64464	O64464	0	2	0.5121	0	1	1	677.328063964844	1353.64885129969	1.56975941077903	0.00106244984381831	CID	MS2		6.758451	29.9371857461333	26305	ORF1_310318_03.raw	0/0	2.88551187515259	180985848	29.8786640167236	0	0.0001801
High	Sequest HT (A2)	Unambiguous	[K].cALASSGFQGDIK.[A]	C1(Carbamidomethyl)	1	1	O64464	O64464	0	2	0.5157	0	1	1	677.328063964844	1353.64885129969	1.56975941077903	0.00106244984381831	HCD	MS2	36.21249	3.618505	29.9355251650667	26303	ORF1_310318_03.raw	0/0	2.54278016090393	180985848	29.8786640167236	0	2.92E-05
High	Sequest HT (A2)	Unambiguous	[K].ALEQLDAAVAK.[G]		1	1	Q43008	Q43008	0	2	0.6883	0	1	1	564.817321777344	1128.62736692469	1.2870027785129	0.000726272343854362	CID	MS2		1.076601	29.8677845392	26237	ORF1_310318_03.raw	0/0	3.23848295211792	4000416464	29.6746120452881	0	8.081E-05
High	Sequest HT (A2)	Unambiguous	[K].HIVQDLKPEIPVSK.[N]		1	1	P49027	P49027	0	3	0.6125	0	1	1	534.979675292969	1602.92447261891	1.93690031742217	0.00103489963544234	CID	MS2		1.212436	29.8483499714667	26220	ORF1_310318_03.raw	0/0	2.70531511306763	1944699600	29.8147926330566	0	9.207E-05
High	Sequest HT (A2)	Unambiguous	[R].VPTVDVSVVDLTVR.[LI]		3	3	Q7FAH2; Q6K5G8; A2YQT7	Q7FAH2; Q6K5G8; A2YQT7	0	2	0.6032	0	1	1	749.928649902344	1498.85002317469	1.66053893448633	0.00124444734376539	HCD	MS2	7.29749	33.1	92.1646170546667	87006	ORF1_310318_03.raw	0/0	3.10159611701965			0	0.0001571
High	Sequest HT (A2)	Unambiguous	[R].NTAGPLIIAcSK.[G]	C10(Carbamidomethyl)	1	1	Q6K9N6	Q6K9N6	0	2	0.5085	0	1	1	622.838806152344	1244.67033567469	2.89398325703801	0.0018010223438587	HCD	MS2	91.2986	2.892206	29.8429525298667	26215	ORF1_310318_03.raw	0/0	2.35505747795105	777214392	29.8360996246338	0	0.001149
High	Sequest HT (A2)	Unambiguous	[K].GILGYVEEDLVSTDFQGDSR.[S]		1	1	Q6K5G8	Q6K5G8	0	2	0.6509	0	1	1	1100.52734375	2200.04741087	3.17187806934543	0.00348912999993445	CID	MS2		25.75	92.1654981989333	87007	ORF1_310318_03.raw	0/0	4.43992614746094			0	8.67E-07
High	Sequest HT (A2)	Unambiguous	[R].LIGPNcPGIIKPGEcK.[I]	C6(Carbamidomethyl); C15(Carbamidomethyl)	1	1	Q6ZL94	Q6ZL94	0	3	0.6397	0	1	1	584.977294921875	1752.91733150563	2.17283144650384	0.00126959520838928	HCD	MS2	41.65177	5.475492	29.820124144	26192	ORF1_310318_03.raw	0/0	2.96618556976318	1477921892	29.957124710083	0	0.000148
High	Sequest HT (A2)	Unambiguous	[R].VPTVDVSVVDLTVR.[LI]		3	3	Q7FAH2; Q6K5G8; A2YQT7	Q7FAH2; Q6K5G8; A2YQT7	0	2	0.634	0	1	1	749.928649902344	1498.85002317469	1.66053893448633	0.00124444734376539	CID	MS2		41.145	92.1664672450667	87008	ORF1_310318_03.raw	0/0	3.05621671676636			0	3.576E-05
High	Sequest HT (A2)	Unambiguous	[R].NTGDATTFTNADLGAK.[K]		1	1	Q0JNR2	Q0JNR2	0	2	0.6253	0	1	1	798.880004882813	1596.75273313563	1.70856778858786	0.00136407781246817	CID	MS2		11.92809	29.8130681469333	26183	ORF1_310318_03.raw	0/0	4.26916408538818	138764662	29.8400421142578	0	6.981E-08
High	Sequest HT (A2)	Unambiguous	[R].NTGDATTFTNADLGAK.[K]		1	1	Q0JNR2	Q0JNR2	0	2	0.5836	0	1	1	798.880004882813	1596.75273313563	1.70856778858786	0.00136407781246817	HCD	MS2	0	19.27017	29.81129942	26181	ORF1_310318_03.raw	0/0	3.2887396812439	138764662	29.8400421142578	0	2.775E-07
High	Sequest HT (A2)	Unambiguous	[R].TLDSTHHDDFHQPNFATASIK.[K]		1	1	Q43007	Q43007	0	4	0.4298	0	1	1	596.284912109375	2382.1178185475	2.89925941918142	0.00172658937492542	HCD	MS2	74.59114	4.778572	29.8045767272	26173	ORF1_310318_03.raw	0/0	2.42320036888123	480574480	29.8810405731201	0	0.0004254
High	Sequest HT (A2)	Unambiguous	[K].GSTVAIFGLGAVGLAAAEGAR.[I]		1	1	Q2R8Z5	Q2R8Z5	0	2	0.602	0	1	1	944.518737792969	1888.03019895594	0.801145633090378	0.000756292968617345	HCD	MS2	5.30491	33.1	92.1827223426667	87023	ORF1_310318_03.raw	0/0	4.01512336730957			0	5.913E-07
High	Sequest HT (A2)	Unambiguous	[K].IGGIGTVPVGR.[V]		1	1	O64937	O64937	0	2	0.7434	0	1	1	513.309692382813	1025.61210813563	1.85577875115563	0.000951652812545944	CID	MS2		1.397162	29.7177950584	26082	ORF1_310318_03.raw	0/0	2.64866137504578	4650756664	29.6306285858154	0	5.149E-05
High	Sequest HT (A2)	Unambiguous	[K].YGVGDAHFEVTR.[F]		1	1	O04985	O04985	0	2	0.5335	0	1	1	675.826477050781	1350.64567747156	1.47176607548033	0.000993915781236865	CID	MS2		4.421413	29.652835472	26020	ORF1_310318_03.raw	0/0	3.57916569709778	365179200	29.6813678741455	0	1.061E-05
High	Sequest HT (A2)	Unambiguous	[R].LIGPNcPGIIKPGEcK.[I]	C6(Carbamidomethyl); C15(Carbamidomethyl)	1	1	Q6ZL94	Q6ZL94	0	2	0.5455	0	1	1	876.963500976563	1752.91972532313	3.53845357728869	0.00310130156257316	CID	MS2		11.94923	29.9854271554667	26356	ORF1_310318_03.raw	0/0	2.63817286491394	95567236	30.0038108825684	0	1.987E-06
High	Sequest HT (A2)	Unambiguous	[K].YGVGDAHFEVTR.[F]		1	1	O04985	O04985	0	3	0.6822	0	1	1	450.886627197266	1350.6453283318	1.21326728095627	0.000546230598956754	CID	MS2		1.983493	29.6399781050667	26007	ORF1_310318_03.raw	0/0	2.35664796829224	965956340	29.6626529693604	0	3.504E-05
High	Sequest HT (A2)	Unambiguous	[K].EAAWAISNATSGGTHDQIK.[Y]		1	1	Q9SLX0	Q9SLX0	0	3	0.5884	0	1	1	652.986145019531	1956.94388179859	1.47592523408206	0.000962766197972087	HCD	MS2	0	10.88196	30.0170220624	26385	ORF1_310318_03.raw	0/0	3.95817375183105	141522801.5	30.00221824646	0	2.129E-09
High	Sequest HT (A2)	Unambiguous	[R].FASINVENVEENRR.[S]		2	2	P17784; Q5N725	P17784; Q5N725	1	3	0.4963	0	1	1	559.61767578125	1676.83847408375	2.02886008704142	0.00113402125005753	CID	MS2		0.145812	30.0277379445333	26395	ORF1_310318_03.raw	0/0	1.35187971591949			0	0.004306
High	Sequest HT (A2)	Unambiguous	[R].EVFEGHLGGRPNQIDAAAGDAAR.[A]		1	1	Q7XUG1	Q7XUG1	0	3	0.4907	0	1	1	784.389221191406	2351.15311031422	1.87807526964248	0.00147187807291023	HCD	MS2	8.90641	13.26889	30.3122941765333	26699	ORF1_310318_03.raw	0/0	3.74663400650024	689243464	30.4183692932129	0	2.901E-06
High	Sequest HT (A2)	Unambiguous	[K].GILAADESTGTIGK.[R]		2	3	P17784; Q5N725	P17784; Q10A30; Q5N725	0	2	0.7805	0	1	1	666.855163574219	1332.70305051844	1.88697938509314	0.00125738921872198	CID	MS2		0.1183175	30.3072487253333	26693	ORF1_310318_03.raw	0/0	4.83358335494995			0	8.926E-07
High	Sequest HT (A2)	Unambiguous	[K].GILAADESTGTIGK.[R]		2	3	P17784; Q5N725	P17784; Q10A30; Q5N725	0	2	0.7352	0	1	1	666.855163574219	1332.70305051844	1.88697938509314	0.00125738921872198	HCD	MS2	0.1153765	0.01	30.3064557354667	26691	ORF1_310318_03.raw	0/0	3.20611834526062			0	0.000128
High	Sequest HT (A2)	Unambiguous	[K].DDTVSAPGELVDGEHPR.[R]		1	1	Q7XKU5	Q7XKU5	0	3	0.587	0	1	1	598.616394042969	1793.83462886891	2.55473416584046	0.00152758630216946	HCD	MS2	30.6872	3.237715	30.2594112850667	26645	ORF1_310318_03.raw	0/0	3.68186521530151			0	7.029E-05
High	Sequest HT (A2)	Selected	[K].SEPIPEVNDEPVK.[V]		1	1	Q53LQ0	Q53LQ0	0	2		0	2	2	726.865539550781	1452.72380247156	1.47131526558164	0.00106870578122198	CID	MS2		4.964952	30.2528888429333	26638	ORF1_310318_03.raw	0/0	2.79886722564697	343146954	30.283597946167	0	0.001378
High	Sequest HT (A2)	Rejected	[K].SEPIPEVNDqPVK.[T]	Q10(Deamidated)	0	1		Q69ST6	0	2	0	0	1	1	726.865539550781	1452.72380247156	1.47101926908599	0.00106849078127724	CID	MS2		4.964952	30.2528888429333	26638	ORF1_310318_03.raw	0/0	2.79886722564697	343146954	30.283597946167	0	0.001378
High	Sequest HT (A2)	Selected	[K].SEPIPEVNDEPVK.[V]		1	1	Q53LQ0	Q53LQ0	0	2		0	2	2	726.865539550781	1452.72380247156	1.47131526558164	0.00106870578122198	HCD	MS2	15.2404	5.598361	30.2509824341333	26636	ORF1_310318_03.raw	0/0	2.07334756851196	343146954	30.283597946167	0	0.003065
High	Sequest HT (A2)	Rejected	[K].SEPIPEVNDqPVK.[T]	Q10(Deamidated)	0	1		Q69ST6	0	2	0	0	1	1	726.865539550781	1452.72380247156	1.47101926908599	0.00106849078127724	HCD	MS2	15.2404	5.598361	30.2509824341333	26636	ORF1_310318_03.raw	0/0	2.07334756851196	343146954	30.283597946167	0	0.003065
High	Sequest HT (A2)	Unambiguous	[K].ALEQLDAAVAK.[G]		1	1	Q43008	Q43008	0	2	0.6667	0	1	1	564.817260742188	1128.62724485438	1.17884443220463	0.000665237187604362	CID	MS2		4.609178	30.2347227189333	26619	ORF1_310318_03.raw	0/0	3.32577419281006	79872648	30.2347774505615	0	5.294E-05
High	Sequest HT (A2)	Unambiguous	[K].ALEQLDAAVAK.[G]		1	1	Q43008	Q43008	0	2	0.5208	0	1	1	564.817260742188	1128.62724485438	1.17884443220463	0.000665237187604362	HCD	MS2	11.30793	2.808981	30.2330705933333	26617	ORF1_310318_03.raw	0/0	2.65302085876465	79872648	30.2347774505615	0	0.0005899
High	Sequest HT (A2)	Unambiguous	[R].LLASYNVVR.[C]		1	1	Q6ZD89	Q6ZD89	0	2	0.3871	0	1	1	517.804016113281	1034.60075559656	1.40131213551272	0.000724898281305286	CID	MS2		8.140137	30.2106510272	26592	ORF1_310318_03.raw	0/0	2.16619563102722	440524248	30.252368927002	0	0.001309
High	Sequest HT (A2)	Unambiguous	[K].nMITGTSQADcAVLIIDSTTGGFEAGISK.[D]	N1(Deamidated); C11(Carbamidomethyl)	1	1	O64937	O64937	0	3	0.1394	0	1	1	986.813171386719	2958.42496090016	6.04440487008017	0.00596060338551041	CID	MS2		42.57	92.1499472693333	86991	ORF1_310318_03.raw	0/0	4.5947732925415			0	6.36E-06
High	Sequest HT (A2)	Unambiguous	[R].LIGPNcPGIIKPGEcK.[I]	C6(Carbamidomethyl); C15(Carbamidomethyl)	1	1	Q6ZL94	Q6ZL94	0	3	0.6438	0	1	1	584.977355957031	1752.91751461109	2.27728923428214	0.00133063036463928	CID	MS2		2.273556	30.1786606784	26558	ORF1_310318_03.raw	0/0	2.32775974273682	1477921892	29.957124710083	0	0.002922
High	Sequest HT (A2)	Unambiguous	[R].VVIPPGVSDEEAK.[A]		1	2	P0C5D0	P0C5D1; P0C5D0	0	2	0.6452	0	1	1	670.359802246094	1339.71232786219	1.45978730038938	0.000977846093746848	CID	MS2		4.736238	30.1202526322667	26499	ORF1_310318_03.raw	0/0	2.17449331283569			0	0.0001585
High	Sequest HT (A2)	Unambiguous	[R].VVIPPGVSDEEAK.[A]		1	2	P0C5D0	P0C5D1; P0C5D0	0	2	0.5316	0	1	1	670.359802246094	1339.71232786219	1.45978730038938	0.000977846093746848	HCD	MS2	5.090019	3.154953	30.1186654834667	26497	ORF1_310318_03.raw	0/0	2.36684131622314			0	0.0002658
High	Sequest HT (A2)	Unambiguous	[R].TYGGYSDAVVVSQR.[F]		1	1	Q0JA75	Q0JA75	0	2	0.6366	0	1	1	751.368957519531	1501.73063840906	1.6587416750338	0.00124548953135672	CID	MS2		9.719463	30.0780816274667	26450	ORF1_310318_03.raw	0/0	3.76570868492126	1225989356	30.3036880493164	0	8.888E-08
High	Sequest HT (A2)	Unambiguous	[R].TYGGYSDAVVVSQR.[F]		1	1	Q0JA75	Q0JA75	0	2	0.5478	0	1	1	751.368957519531	1501.73063840906	1.6587416750338	0.00124548953135672	HCD	MS2	13.1272	17.095	30.0764583288	26448	ORF1_310318_03.raw	0/0	3.45466589927673	1225989356	30.3036880493164	0	2.09E-06
High	Sequest HT (A2)	Unambiguous	[K].IGGIGTVPVGR.[V]		1	1	O64937	O64937	0	2	0.7537	0	1	1	513.309387207031	1025.61149778406	1.26066809446987	0.000646477031295944	CID	MS2		3.572006	30.070475612	26441	ORF1_310318_03.raw	0/0	2.6788341999054			0	0.0001217
High	Sequest HT (A2)	Unambiguous	[R].FASINVENVEENRR.[S]		2	2	P17784; Q5N725	P17784; Q5N725	1	2	0.5906	0	1	1	838.922729492188	1676.83818235438	1.85488389827403	0.00155516718757553	HCD	MS2	1.569707	3.03861	30.0294154618667	26397	ORF1_310318_03.raw	0/0	1.70521986484528	13633863100	29.7446117401123	0	0.0001448
High	Sequest HT (A2)	Unambiguous	[K].EAAWAISNATSGGTHDQIK.[Y]		1	1	Q9SLX0	Q9SLX0	0	3	0.6333	0	1	1	652.986145019531	1956.94388179859	1.47592523408206	0.000962766197972087	CID	MS2		14.44512	30.0188845469333	26387	ORF1_310318_03.raw	0/0	2.40074253082275	141522801.5	30.00221824646	0	1.295E-05
High	Sequest HT (A2)	Unambiguous	[K].DDTVSAPGELVDGEHPR.[R]		1	1	Q7XKU5	Q7XKU5	0	2	0.586	0	1	1	897.419494628906	1793.83171262781	0.929027706025314	0.000833258906368428	HCD	MS2	57.78653	22.25983	30.3136878709333	26700	ORF1_310318_03.raw	0/0	3.14238047599792			0	4.68E-07
High	Sequest HT (A2)	Unambiguous	[K].GILAADESTGTIGK.[R]		2	3	P17784; Q5N725	P17784; Q10A30; Q5N725	0	2	0.7284	0	1	1	666.854248046875	1332.70121946375	0.51303629855924	0.000341861874971983	CID	MS2		4.320389	29.6019857050667	25975	ORF1_310318_03.raw	0/0	4.15537738800049			0	7.182E-06
High	Sequest HT (A2)	Unambiguous	[K].FGcTEFVNPK.[D]	C3(Carbamidomethyl)	1	1	Q2R8Z5	Q2R8Z5	0	2	0.614	0	1	1	599.782348632813	1198.55742063563	1.08465978581115	0.000650012812531742	CID	MS2		2.874858	29.552427576	25944	ORF1_310318_03.raw	0/0	3.28937363624573	3875432032	29.373779296875	0	0.004055
High	Sequest HT (A2)	Unambiguous	[R].VATVQcLSGTGSLR.[V]	C6(Carbamidomethyl)	1	1	P37833	P37833	0	2	0.677	0	1	1	724.880065917969	1448.75285520594	0.184169429467025	0.000133407968821331	CID	MS2		6.853627	29.2412308005333	25625	ORF1_310318_03.raw	0/0	3.86682105064392	3207867440	29.3751049041748	0	3.478E-07
High	Sequest HT (A2)	Unambiguous	[R].VATVQcLSGTGSLR.[V]	C6(Carbamidomethyl)	1	1	P37833	P37833	0	2	0.6375	0	1	1	724.880065917969	1448.75285520594	0.184169429467025	0.000133407968821331	HCD	MS2	31.93637	10.15677	29.2395098813333	25623	ORF1_310318_03.raw	0/0	3.0906834602356	3207867440	29.3751049041748	0	8.966E-07
High	Sequest HT (A2)	Unambiguous	[K].EITALAPSSMK.[I]		3	3	A2XNS1; Q10DV7; A3C6D7	A2XNS1; Q10DV7; A3C6D7	0	2	0.4258	0	1	1	574.305297851563	1147.60331907313	0.507983387155484	0.00029148156249903	HCD	MS2	48.32537	13.68171	29.2241646386667	25606	ORF1_310318_03.raw	0/0	2.56306719779968	1301091184	29.4898166656494	0	0.001492
High	Sequest HT (A2)	Unambiguous	[K].FGcTEFVNPK.[D]	C3(Carbamidomethyl)	1	1	Q2R8Z5	Q2R8Z5	0	2	0.6767	0	1	1	599.781921386719	1198.55656614344	0.371725136522378	0.000222766718781742	CID	MS2		2.34051	29.2099070274667	25589	ORF1_310318_03.raw	0/0	3.31227135658264	3875432032	29.373779296875	0	0.003757
High	Sequest HT (A2)	Unambiguous	[K].FGcTEFVNPK.[D]	C3(Carbamidomethyl)	1	1	Q2R8Z5	Q2R8Z5	0	2	0.5747	0	1	1	599.781921386719	1198.55656614344	0.371725136522378	0.000222766718781742	HCD	MS2	14.52653	3.898732	29.208298968	25587	ORF1_310318_03.raw	0/0	3.07949066162109	3875432032	29.373779296875	0	0.000526
High	Sequest HT (A2)	Unambiguous	[K].VIcDHLSLGVK.[T]	C3(Carbamidomethyl)	1	1	Q8H8T0	Q8H8T0	0	3	0.4801	0	1	1	414.228576660156	1240.67117672047	-0.517711066905187	-0.000214103177036407	HCD	MS2	17.84487	2.169302	29.2076470986667	25586	ORF1_310318_03.raw	0/0	3.02489852905273	3199563915.5	29.0115776062012	0	0.0008116
High	Sequest HT (A2)	Unambiguous	[K].ESTLHLVLR.[L]		2	7	P51431; Q9ARZ9	P0CH35; P0C030; Q58G87; P51431; P0C032; P0C031; Q9ARZ9	0	2	0.7807	0	1	1	534.313781738281	1067.62028684656	-0.452073855437144	-0.000241321718704057	HCD	MS2	29.22634	1.281177	29.2054069554667	25583	ORF1_310318_03.raw	0/0	3.0058445930481			0	0.0005243
High	Sequest HT (A2)	Unambiguous	[R].VILVGPPGcGK.[G]	C9(Carbamidomethyl)	1	1	Q08479	Q08479	0	2	0.2721	0	1	1	548.812927246094	1096.61857786219	0.228768917366032	0.000125436093714626	HCD	MS2	77.79601	3.625834	29.1759671578667	25552	ORF1_310318_03.raw	0/0	1.46991741657257	524784251.5	29.0274467468262	0	0.002657
High	Sequest HT (A2)	Unambiguous	[R].SSGVTAEGEGVKVESTAcSVSPTADQK.[A]	C18(Carbamidomethyl)	1	1	Q40682	Q40682	1	3	0.6004	0	1	1	894.425537109375	2681.26205806813	1.87016688164639	0.00167146604141758	CID	MS2		14.75365	29.1575403968	25536	ORF1_310318_03.raw	0/0	4.47852897644043	154395101	29.2046642303467	0	1.025E-06
High	Sequest HT (A2)	Unambiguous	[R].SSGVTAEGEGVKVESTAcSVSPTADQK.[A]	C18(Carbamidomethyl)	1	1	Q40682	Q40682	1	3	0.6395	0	1	1	894.425537109375	2681.26205806813	1.87016688164639	0.00167146604141758	HCD	MS2	65.82492	15.38405	29.1557676285333	25534	ORF1_310318_03.raw	0/0	4.65761709213257	154395101	29.2046642303467	0	1.704E-09
High	Sequest HT (A2)	Unambiguous	[R].SYHPDIVHEPAIYR.[L]		1	1	Q9FWK4	Q9FWK4	0	2	0.5984	0	1	1	848.926574707031	1696.84587278406	0.997477601349989	0.000846282031375267	CID	MS2		17.48686	29.1511470258667	25529	ORF1_310318_03.raw	0/0	2.44499468803406	67450166	29.1312389373779	0	0.0002566
High	Sequest HT (A2)	Unambiguous	[R].SYHPDIVHEPAIYR.[L]		1	1	Q9FWK4	Q9FWK4	0	2	0.456	0	1	1	848.926574707031	1696.84587278406	0.997477601349989	0.000846282031375267	HCD	MS2	0	22.705	29.1493783456	25527	ORF1_310318_03.raw	0/0	2.49514007568359	67450166	29.1312389373779	0	0.0008778
High	Sequest HT (A2)	Unambiguous	[K].STGNFcTQcEAEGFR.[K]	C6(Carbamidomethyl); C9(Carbamidomethyl)	1	1	B7EA73	B7EA73	0	2	0.7663	0	1	1	882.360900878906	1763.71452512781	1.88868666466079	0.00166554890623871	CID	MS2		22.99352	29.1476159653333	25525	ORF1_310318_03.raw	0/0	3.98391246795654	141187782	29.1792030334473	0	2.837E-06
High	Sequest HT (A2)	Unambiguous	[R].KPEEITKEEYAAFYK.[S]		2	3	Q0J4P2; Q07078	Q0J4P2; Q69QQ6; Q07078	1	2	0.64	0	1	1	923.467346191406	1845.92741575281	0.275787091461629	0.000254541406320641	CID	MS2		12.90592	29.1465638370667	25524	ORF1_310318_03.raw	0/0	4.75376749038696	243367959	29.1506023406982	0	1.251E-07
High	Sequest HT (A2)	Unambiguous	[K].STGNFcTQcEAEGFR.[K]	C6(Carbamidomethyl); C9(Carbamidomethyl)	1	1	B7EA73	B7EA73	0	2	0.6958	0	1	1	882.360229492188	1763.71318235438	1.12735258567713	0.000994162187488712	HCD	MS2	7.230047	23.55474	29.1456798704	25523	ORF1_310318_03.raw	0/0	3.54647994041443	141187782	29.1792030334473	0	6.392E-06
High	Sequest HT (A2)	Unambiguous	[R].KPEEITKEEYAAFYK.[S]		2	3	Q0J4P2; Q07078	Q0J4P2; Q69QQ6; Q07078	1	2	0.6503	0	1	1	923.467346191406	1845.92741575281	0.275787091461629	0.000254541406320641	HCD	MS2	27.91904	14.44856	29.1449514709333	25522	ORF1_310318_03.raw	0/0	4.49089002609253	243367959	29.1506023406982	0	5.34E-09
High	Sequest HT (A2)	Unambiguous	[K].LLDSHLVPSSTAAESK.[V]		1	1	Q6ZKC0	Q6ZKC0	0	2	0.248	0	1	1	827.936340332031	1654.86540403406	0.461206339022114	0.000381617031280257	CID	MS2		8.622464	29.1377309330667	25513	ORF1_310318_03.raw	0/0	2.45922255516052	401012519	28.8961944580078	0	0.0002519
High	Sequest HT (A2)	Unambiguous	[K].VFFTNSGSEANDSQVK.[LI]		1	4	Q01K11	Q01K11; Q7XN11; Q6ZH29; Q7XN12	0	2	0.6047	0	1	1	865.405822753906	1729.80436887781	0.925011707298836	0.000800043906224346	CID	MS2		11.41451	29.1367162970667	25512	ORF1_310318_03.raw	0/0	3.44078731536865	646018178	28.8960742950439	0	8.558E-07
High	Sequest HT (A2)	Unambiguous	[K].LLDSHLVPSSTAAESK.[V]		1	1	Q6ZKC0	Q6ZKC0	0	2	0.5223	0	1	1	827.936340332031	1654.86540403406	0.461206339022114	0.000381617031280257	HCD	MS2	36.5447	9.023415	29.1358641610667	25511	ORF1_310318_03.raw	0/0	3.58460021018982	401012519	28.8961944580078	0	1.051E-06
High	Sequest HT (A2)	Unambiguous	[K].VIcDHLSLGVK.[T]	C3(Carbamidomethyl)	1	1	Q8H8T0	Q8H8T0	0	2	0.239	0	1	1	620.839050292969	1240.67082395594	-0.802044543220733	-0.000497537031190376	HCD	MS2	74.02983	5.251173	29.2550175392	25637	ORF1_310318_03.raw	0/0	2.50962114334106	1349481562	29.0055160522461	0	0.0001173
High	Sequest HT (A2)	Unambiguous	[R].VATVQcLSGTGSLR.[V]	C6(Carbamidomethyl)	1	1	P37833	P37833	0	2	0.6761	0	1	1	724.88134765625	1448.7554186825	1.95360651834139	0.00141514625007133	CID	MS2		3.833408	29.5869520938667	25965	ORF1_310318_03.raw	0/0	3.8875880241394			0	2.364E-07
High	Sequest HT (A2)	Unambiguous	[K].VIcDHLSLGVK.[T]	C3(Carbamidomethyl)	1	1	Q8H8T0	Q8H8T0	0	2	0.4649	0	1	1	620.839050292969	1240.67082395594	-0.802044543220733	-0.000497537031190376	CID	MS2		9.904237	29.2564194264	25639	ORF1_310318_03.raw	0/0	2.98860669136047	1349481562	29.0055160522461	0	0.0002868
High	Sequest HT (A2)	Unambiguous	[R].APGVQTPVIVR.[F]		1	2	A2YH64	Q0D9C4; A2YH64	0	2	0.6857	0	1	1	568.843444824219	1136.67961301844	0.874757755952725	0.000497159218866727	CID	MS2		2.874588	29.2971929941333	25677	ORF1_310318_03.raw	0/0	2.44677090644836	2232331728	29.1017208099365	0	0.0003014
High	Sequest HT (A2)	Unambiguous	[K].FGcTEFVNPK.[D]	C3(Carbamidomethyl)	1	1	Q2R8Z5	Q2R8Z5	0	2	0.5612	0	1	1	599.782348632813	1198.55742063563	1.08465978581115	0.000650012812531742	HCD	MS2	14.31785	2.536876	29.5507339429333	25942	ORF1_310318_03.raw	0/0	2.78273677825928	3875432032	29.373779296875	0	0.001142
High	Sequest HT (A2)	Unambiguous	[K].GSTVAIFGLGAVGLAAAEGAR.[I]		1	1	Q2R8Z5	Q2R8Z5	0	2	0.6597	0	1	1	944.518249511719	1888.02922239344	0.283906405185649	0.000268011718617345	CID	MS2		41.445	92.184664192	87025	ORF1_310318_03.raw	0/0	4.75610780715942			0	6.899E-09
High	Sequest HT (A2)	Unambiguous	[K].ALEQLDAAVAK.[G]		1	1	Q43008	Q43008	0	2	0.6523	0	1	1	564.817626953125	1128.62797727625	1.82779451005425	0.00103144812510436	CID	MS2		6.077514	29.5169730637333	25906	ORF1_310318_03.raw	0/0	2.79193449020386	4000416464	29.6746120452881	0	0.001838
High	Sequest HT (A2)	Unambiguous	[K].IVTSANnTYEAGVPnGK.[E]	N7(Deamidated); N15(Deamidated)	1	2	Q0JMY8	Q0JMY8; A2WPN7	0	2	0.2346	0	1	1	868.923278808594	1736.83928098719	3.19292922185643	0.00277279359363236	CID	MS2		6.080556	29.5160958778667	25905	ORF1_310318_03.raw	0/0	4.39350080490112			0	1.139E-08
High	Sequest HT (A2)	Unambiguous	[K].ALEQLDAAVAK.[G]		1	1	Q43008	Q43008	0	2	0.3961	0	1	1	564.817626953125	1128.62797727625	1.82779451005425	0.00103144812510436	HCD	MS2	22.6408	6.481398	29.5152767677333	25904	ORF1_310318_03.raw	0/0	2.07154822349548	4000416464	29.6746120452881	0	0.001319
High	Sequest HT (A2)	Unambiguous	[K].NMITGTSQADcAVLIIDSTTGGFEAGISK.[D]	C11(Carbamidomethyl)	1	1	O64937	O64937	0	3	0.2721	0	1	1	986.478271484375	2957.42026119313	-0.947411586015825	-0.000933965624907292	HCD	MS2	0	40.77	92.1932470522667	87034	ORF1_310318_03.raw	0/0	3.05488109588623			0	0.0009562
High	Sequest HT (A2)	Unambiguous	[K].IGGIGTVPVGR.[V]		1	1	O64937	O64937	0	2	0.7092	0	1	1	513.309265136719	1025.61125364344	1.02262383179557	0.000524406718795944	CID	MS2		2.78164	29.3717894962667	25765	ORF1_310318_03.raw	0/0	3.05548501014709			0	3.976E-05
High	Sequest HT (A2)	Unambiguous	[R].FASINVENVEENRR.[S]		2	2	P17784; Q5N725	P17784; Q5N725	1	2	0.5692	0	1	1	838.922180175781	1676.83708372156	1.19970150685581	0.00100585078132553	HCD	MS2	0	4.224339	29.3431865890667	25732	ORF1_310318_03.raw	0/0	1.94549214839935	5706112140	29.4700813293457	0	8.607E-06
High	Sequest HT (A2)	Unambiguous	[R].FASINVENVEENRR.[S]		2	2	P17784; Q5N725	P17784; Q5N725	1	3	0.4545	0	1	1	559.617065429688	1676.83664302906	0.936889434677726	0.000523669687557534	HCD	MS2	2.622364	0.5634345	29.3401055248	25728	ORF1_310318_03.raw	0/0	2.75380349159241	32861844016	29.4767723083496	0	0.00204
High	Sequest HT (A2)	Unambiguous	[K].NEALIVSccGcFHGR.[T]	C8(Carbamidomethyl); C9(Carbamidomethyl); C11(Carbamidomethyl)	1	1	Q10G56	Q10G56	0	2	0.8408	0	1	1	890.391784667969	1779.77629270594	2.21254472615213	0.00196891296877055	CID	MS2		12.27041	29.3328807349333	25721	ORF1_310318_03.raw	0/0	3.13742280006409	50788756	29.3216133117676	0	0.001172
High	Sequest HT (A2)	Unambiguous	[K].NEALIVSccGcFHGR.[T]	C8(Carbamidomethyl); C9(Carbamidomethyl); C11(Carbamidomethyl)	1	1	Q10G56	Q10G56	0	2	0.6979	0	1	1	890.392272949219	1779.77726926844	2.7612455177575	0.00245719421877055	HCD	MS2	36.52971	27.13	29.3310036730667	25719	ORF1_310318_03.raw	0/0	3.30717468261719	50788756	29.3216133117676	0	2.36E-06
High	Sequest HT (A2)	Unambiguous	[K].YGVGDAHFEVTR.[F]		1	1	O04985	O04985	0	2	0.6192	0	1	1	675.826477050781	1350.64567747156	1.47176607548033	0.000993915781236865	CID	MS2		4.180156	29.3102713701333	25693	ORF1_310318_03.raw	0/0	3.85590410232544	472691688	29.3549995422363	0	4.808E-06
High	Sequest HT (A2)	Unambiguous	[K].YGVGDAHFEVTR.[F]		1	1	O04985	O04985	0	2	0.652	0	1	1	675.826477050781	1350.64567747156	1.47176607548033	0.000993915781236865	HCD	MS2	4.746538	7.693919	29.3086318978667	25691	ORF1_310318_03.raw	0/0	3.41694617271423	472691688	29.3549995422363	0	2.281E-06
High	Sequest HT (A2)	Unambiguous	[K].NMITGTSQADcAVLIIDSTTGGFEAGISK.[D]	C11(Carbamidomethyl)	1	1	O64937	O64937	0	3	0.4512	0	1	1	986.478271484375	2957.42026119313	-0.947411586015825	-0.000933965624907292	CID	MS2		33.1	92.1950031648	87036	ORF1_310318_03.raw	0/0	4.10397720336914			0	1.624E-05
High	Sequest HT (A2)	Unambiguous	[K].GLDVIQQAQSGTGK.[T]		2	5	Q6Z2Z4; P35683	Q6Z2Z4; P35683; P41376; Q9CAI7; P41377	0	2	0.6573	0	1	1	701.370910644531	1401.73454465906	0.93586213973596	0.000655914531307644	CID	MS2		2.861328	29.3033130216	25684	ORF1_310318_03.raw	0/0	4.28711843490601	2570394060	29.050651550293	0	8.328E-07
High	Sequest HT (A2)	Unambiguous	[K].ESTLHLVLR.[L]		2	7	P51431; Q9ARZ9	P0CH35; P0C030; Q58G87; P51431; P0C032; P0C031; Q9ARZ9	0	3	0.8458	0	1	1	356.545135498047	1067.62085323414	0.078439969633058	2.79147135794725E-05	HCD	MS2	60.82325	4.135252	29.3025442186667	25683	ORF1_310318_03.raw	0/0	2.13694286346436			0	0.001535
High	Sequest HT (A2)	Unambiguous	[K].GLDVIQQAQSGTGK.[T]		2	5	Q6Z2Z4; P35683	Q6Z2Z4; P35683; P41376; Q9CAI7; P41377	0	2	0.5077	0	1	1	701.370910644531	1401.73454465906	0.93586213973596	0.000655914531307644	HCD	MS2	58.1606	4.96528	29.3011339477333	25682	ORF1_310318_03.raw	0/0	3.25301241874695	2570394060	29.050651550293	0	2.916E-06
High	Sequest HT (A2)	Unambiguous	[K].YGVGDAHFEVTR.[F]		1	1	O04985	O04985	0	3	0.5455	0	1	1	450.886322021484	1350.64441280445	0.535422079610807	0.000241054817706754	CID	MS2		1.357323	29.2993364074667	25680	ORF1_310318_03.raw	0/0	3.076908826828	1503429464	29.4217948913574	0	5.126E-05
High	Sequest HT (A2)	Unambiguous	[K].YGVGDAHFEVTR.[F]		1	1	O04985	O04985	0	3	0.5248	0	1	1	450.886322021484	1350.64441280445	0.535422079610807	0.000241054817706754	HCD	MS2	19.66655	3.155616	29.2979219085333	25678	ORF1_310318_03.raw	0/0	3.2210259437561	1503429464	29.4217948913574	0	9.693E-05
High	Sequest HT (A2)	Unambiguous	[R].APGVQTPVIVR.[F]		1	2	A2YH64	Q0D9C4; A2YH64	0	2	0.4637	0	1	1	568.843444824219	1136.67961301844	0.874757755952725	0.000497159218866727	HCD	MS2	22.31421	3.289855	29.2957197738667	25675	ORF1_310318_03.raw	0/0	2.48401808738709	2232331728	29.1017208099365	0	0.0003296
High	Sequest HT (A2)	Unambiguous	[R].EVFEGHLGGRPNQIDAAAGDAAR.[A]		1	1	Q7XUG1	Q7XUG1	0	3	0.5382	0	1	1	784.389221191406	2351.15311031422	1.87807526964248	0.00147187807291023	CID	MS2		10.65411	30.3146107282667	26701	ORF1_310318_03.raw	0/0	2.87956786155701	689243464	30.4183692932129	0	5.435E-06
High	Sequest HT (A2)	Unambiguous	[K].DDTVSAPGELVDGEHPR.[R]		1	1	Q7XKU5	Q7XKU5	0	2	0.5529	0	1	1	897.419494628906	1793.83171262781	0.929027706025314	0.000833258906368428	CID	MS2		16.3898	30.3156652218667	26702	ORF1_310318_03.raw	0/0	2.5526397228241			0	0.0004966
High	Sequest HT (A2)	Unambiguous	[K].VFLGISQGK.[L]		1	1	P14717	P14717	0	2	0.6633	0	1	1	474.779815673828	948.552354717656	1.11928333668546	0.000530848828134367	CID	MS2		2.084652	30.3443761274667	26731	ORF1_310318_03.raw	0/0	2.93678951263428	1829191440	30.3124885559082	0	0.0007081
High	Sequest HT (A2)	Unambiguous	[R].AVGDLAAAAGVSR.[E]		2	3	Q7XQ97; A2XYW4	Q7XQ97; B8ARI7; A2XYW4	0	2	0.4451	0	1	1	579.316833496094	1157.62639036219	-0.795582311637357	-0.000460493906189186	CID	MS2		4.267677	31.3198795949333	27738	ORF1_310318_03.raw	0/0	3.46198964118958	273150788	31.0597743988037	0	3.576E-05
High	Sequest HT (A2)	Unambiguous	[K].APGGAPANVAIAVAR.[L]		1	2	A2WXV8	A2WXV8; Q0JGZ6	0	2	0.75	0	1	1	667.880981445313	1334.75468626063	0.582474881723838	0.000388730312579355	CID	MS2		2.034306	31.3052490330667	27722	ORF1_310318_03.raw	0/0	3.31586384773254	851861238	31.2957153320313	0	2.518E-05
High	Sequest HT (A2)	Unambiguous	[K].APGGAPANVAIAVAR.[L]		1	2	A2WXV8	A2WXV8; Q0JGZ6	0	2	0.623	0	1	1	667.880981445313	1334.75468626063	0.582474881723838	0.000388730312579355	HCD	MS2	38.04772	2.094775	31.3038284181333	27720	ORF1_310318_03.raw	0/0	3.13249850273132	851861238	31.2957153320313	0	1.339E-07
High	Sequest HT (A2)	Unambiguous	[R].EAIWcGSTNSSTEEGKELNDPR.[V]	C5(Carbamidomethyl)	1	2	B8AU84	B8AU84; Q7X7N2	1	3	0.7492	0	1	1	827.372680664063	2480.10348873219	1.64015690377166	0.00135591739578681	CID	MS2		6.131456	31.2603198104	27682	ORF1_310318_03.raw	0/0	3.02794456481934	626379866	31.2383213043213	0	6.152E-05
High	Sequest HT (A2)	Unambiguous	[R].EAIWcGSTNSSTEEGKELNDPR.[V]	C5(Carbamidomethyl)	1	2	B8AU84	B8AU84; Q7X7N2	1	3	0.6509	0	1	1	827.372680664063	2480.10348873219	1.64015690377166	0.00135591739578681	HCD	MS2	1.130504	9.913554	31.2584427370667	27680	ORF1_310318_03.raw	0/0	3.80897688865662	626379866	31.2383213043213	0	1.135E-07
High	Sequest HT (A2)	Unambiguous	[R].FASINVENVEEnRR.[S]	N12(Deamidated)	2	2	P17784; Q5N725	P17784; Q5N725	1	3	0.1308	0	1	1	559.944702148438	1677.81955318531	0.277244022310858	0.0001550551042242	CID	MS2		0.9736098	31.2559866517333	27677	ORF1_310318_03.raw	0/0	2.36667823791504	2251359244	31.313606262207	0	0.0006548
High	Sequest HT (A2)	Unambiguous	[R].KTLEAVDILK.[L]		1	1	P14717	P14717	1	2	0.4375	0	1	1	565.345642089844	1129.68400754969	1.1565722716178	0.000653279843845667	HCD	MS2	28.9457	2.523001	31.2551885962667	27676	ORF1_310318_03.raw	0/0	2.55572414398193	1441698070	31.1512260437012	0	0.0005998
High	Sequest HT (A2)	Unambiguous	[R].TEEGKPLVLNVVR.[R]		1	1	P37833	P37833	0	2	0.6952	0	1	1	727.422302246094	1453.83732786219	0.0164201232654814	1.19360938697355E-05	CID	MS2		11.68495	31.2127949784	27637	ORF1_310318_03.raw	0/0	3.15152740478516	1080822928	30.90625	0	5.328E-05
High	Sequest HT (A2)	Unambiguous	[R].ELcSETGAAQDDVLAR.[V]	C3(Carbamidomethyl)	1	1	Q6AVA8	Q6AVA8	0	2	0.638	0	1	1	867.901916503906	1734.79655637781	0.14577377876263	0.000126443906271589	CID	MS2		7.169065	31.2118383698667	27636	ORF1_310318_03.raw	0/0	4.53313875198364	1464124846	31.2893543243408	0	3.555E-09
High	Sequest HT (A2)	Unambiguous	[R].TEEGKPLVLNVVR.[R]		1	1	P37833	P37833	0	2	0.6168	0	1	1	727.422302246094	1453.83732786219	0.0164201232654814	1.19360938697355E-05	HCD	MS2	18.42428	5.467892	31.2109884170667	27635	ORF1_310318_03.raw	0/0	3.21166205406189	1080822928	30.90625	0	0.0002422
High	Sequest HT (A2)	Unambiguous	[R].ELcSETGAAQDDVLAR.[V]	C3(Carbamidomethyl)	1	1	Q6AVA8	Q6AVA8	0	2	0.6438	0	1	1	867.901916503906	1734.79655637781	0.14577377876263	0.000126443906271589	HCD	MS2	16.89135	4.660846	31.2103051416	27634	ORF1_310318_03.raw	0/0	4.52493143081665	1464124846	31.2893543243408	0	5.372E-09
High	Sequest HT (A2)	Unambiguous	[R].TEEGKPLVLNVVR.[R]		1	1	P37833	P37833	0	3	0.5485	0	1	1	485.284057617188	1453.83761959156	0.217081761415013	0.000105200520920334	CID	MS2		1.520542	31.1602239442667	27587	ORF1_310318_03.raw	0/0	2.99090552330017	4737717764	30.9149761199951	0	3.2E-05
High	Sequest HT (A2)	Unambiguous	[K].SVYYGAAEEFKDKEIK.[F]		1	1	Q53LQ0	Q53LQ0	2	3	0.3655	0	1	1	626.316223144531	1876.93411617359	0.743699323313615	0.000465291197997431	HCD	MS2	45.58681	6.558783	31.1249358602667	27559	ORF1_310318_03.raw	0/0	1.97305357456207	671589700	31.1585140228271	0	0.002065
High	Sequest HT (A2)	Unambiguous	[R].KTLEAVDILK.[L]		1	1	P14717	P14717	1	3	0.2978	0	1	1	377.232208251953	1129.68207149586	-0.55723092852575	-0.000209831380137378	CID	MS2		9.47642	31.0844042802667	27517	ORF1_310318_03.raw	0/0	2.71983885765076	220552384.5	31.1330490112305	0	0.0002037
High	Sequest HT (A2)	Unambiguous	[K].GILAADESTGTIGK.[R]		2	3	P17784; Q5N725	P17784; Q10A30; Q5N725	0	2	0.6848	0	1	1	666.854187011719	1332.70109739344	0.421440092790313	0.000280826718721983	CID	MS2		2.315411	31.0688928717333	27498	ORF1_310318_03.raw	0/0	3.87394332885742			0	0.0009974
High	Sequest HT (A2)	Unambiguous	[K].GILAADESTGTIGK.[R]		2	3	P17784; Q5N725	P17784; Q10A30; Q5N725	0	2	0.5638	0	1	1	666.854187011719	1332.70109739344	0.421440092790313	0.000280826718721983	HCD	MS2	18.56485	3.447953	31.0673323477333	27496	ORF1_310318_03.raw	0/0	3.91902136802673			0	9.156E-07
High	Sequest HT (A2)	Unambiguous	[K].IWHHTFYNELR.[V]		4	4	A2XNS1; Q10DV7; P0C542; A3C6D7	A2XNS1; Q10DV7; P0C542; A3C6D7	0	3	0.4742	0	1	1	505.921722412109	1515.75061397633	0.960717227464684	0.000485402109461575	CID	MS2		2.186335	31.0285879896	27457	ORF1_310318_03.raw	0/0	2.91087603569031	1592256660.5	30.7570934295654	0	0.001156
High	Sequest HT (A2)	Unambiguous	[K].IWHHTFYNELR.[V]		4	4	A2XNS1; Q10DV7; P0C542; A3C6D7	A2XNS1; Q10DV7; P0C542; A3C6D7	0	3	0.2474	0	1	1	505.921722412109	1515.75061397633	0.960717227464684	0.000485402109461575	HCD	MS2	42.25297	4.309995	31.0269696805333	27455	ORF1_310318_03.raw	0/0	1.94447207450867	1592256660.5	30.7570934295654	0	0.003867
High	Sequest HT (A2)	Unambiguous	[R].SGETEDTFIADLAVGLATGQIK.[T]		1	1	Q42971	Q42971	0	2	0.4	0	1	1	1118.57153320313	2236.13578977625	0.65148422825497	0.000728403125094701	HCD	MS2	33.99371	42.525	92.1224793101333	86963	ORF1_310318_03.raw	0/0	3.64960026741028			0	5.486E-07
High	Sequest HT (A2)	Unambiguous	[K].FPTLVTHQESLESK.[V]		1	1	B7F845	B7F845	0	3	0.1058	0	1	1	539.28271484375	1615.83359127125	0.605768965522117	0.000326273750033579	HCD	MS2	36.34191	5.102031	31.3254152186667	27745	ORF1_310318_03.raw	0/0	2.92894196510315	1740724349	31.5887317657471	0	2.074E-06
High	Sequest HT (A2)	Unambiguous	[K].FGcTDFVNPK.[D]	C3(Carbamidomethyl)	1	1	Q0ITW7	Q0ITW7	0	2	0.6507	0	1	1	592.774047851563	1184.54081907313	0.294226439365512	0.000174261562467137	CID	MS2		5.34847	30.9452792365333	27370	ORF1_310318_03.raw	0/0	3.55075550079346	944012896	31.145206451416	0	0.0006271
High	Sequest HT (A2)	Unambiguous	[K].FPTLVTHQESLESK.[V]		1	1	B7F845	B7F845	0	3	0.4192	0	1	1	539.28271484375	1615.83359127125	0.605768965522117	0.000326273750033579	CID	MS2		2.131722	31.3271792829333	27747	ORF1_310318_03.raw	0/0	2.60203456878662	1740724349	31.5887317657471	0	0.0006117
High	Sequest HT (A2)	Unambiguous	[K].FGcTDFVNPK.[D]	C3(Carbamidomethyl)	1	1	Q0ITW7	Q0ITW7	0	2	0.4539	0	1	1	592.77392578125	1184.5405749325	0.0881206700230413	5.21912499671373E-05	HCD	MS2	14.01872	3.082395	31.3439514608	27759	ORF1_310318_03.raw	0/0	2.70523881912231	944012896	31.145206451416	0	0.001393
High	Sequest HT (A2)	Unambiguous	[R].ELcSETGAAQDDVLAR.[V]	C3(Carbamidomethyl)	1	1	Q6AVA8	Q6AVA8	0	2	0.6059	0	1	1	867.90283203125	1734.7983874325	1.2012606297643	0.00104197125002159	CID	MS2		13.21701	31.5938991128	28022	ORF1_310318_03.raw	0/0	4.38654279708862	1464124846	31.2893543243408	0	1.969E-07
High	Sequest HT (A2)	Unambiguous	[R].ELcSETGAAQDDVLAR.[V]	C3(Carbamidomethyl)	1	1	Q6AVA8	Q6AVA8	0	2	0.4954	0	1	1	867.90283203125	1734.7983874325	1.2012606297643	0.00104197125002159	HCD	MS2	9.373708	9.713376	31.5921866328	28020	ORF1_310318_03.raw	0/0	4.38410377502441	1464124846	31.2893543243408	0	1.417E-07
High	Sequest HT (A2)	Unambiguous	[R].HVPEIEQGLSEAAESK.[V]		1	1	Q6AV34	Q6AV34	0	2	0.3005	0	1	1	862.429321289063	1723.85136594813	0.9554070211327	0.000823489062440785	HCD	MS2	0	19.98044	31.5667375810667	27993	ORF1_310318_03.raw	0/0	2.02561736106873	46662986	31.5357837677002	0	0.001037
High	Sequest HT (A2)	Unambiguous	[K].YKDELIKnAAYIGTPGK.[G]	N8(Deamidated)	2	3	P17784; Q5N725	P17784; Q10A30; Q5N725	2	3	0.2	0	1	1	628.004272460938	1881.99826412281	1.38617897734994	0.000869594270965409	HCD	MS2	54.23498	3.197537	31.5589630202667	27984	ORF1_310318_03.raw	0/0	2.19704818725586	593292647.25	31.5973796844482	0	0.001381
High	Sequest HT (A2)	Unambiguous	[K].YGVGDAHFEVVK.[F]		1	1	O04986	O04986	0	2	0.3815	0	1	1	660.83349609375	1320.6597155575	1.08919735323406	0.00071922874997199	CID	MS2		5.710854	31.5116672928	27935	ORF1_310318_03.raw	0/0	3.45856189727783	606368440.5	31.7169399261475	0	6.965E-05
High	Sequest HT (A2)	Unambiguous	[K].YGVGDAHFEVVK.[F]		1	1	O04986	O04986	0	2	0.24	0	1	1	660.83349609375	1320.6597155575	1.08919735323406	0.00071922874997199	HCD	MS2	23.33198	4.935813	31.5094775608	27934	ORF1_310318_03.raw	0/0	2.75360345840454	606368440.5	31.7169399261475	0	3.676E-05
High	Sequest HT (A2)	Unambiguous	[K].KYGQDATNVGDEGGFAPNIQENK.[E]		1	1	Q42971	Q42971	1	3	0.6178	0	1	1	818.050964355469	2452.13833980641	0.334009165287711	0.000273012135494355	CID	MS2		5.626863	31.4779936408	27900	ORF1_310318_03.raw	0/0	5.17880582809448	1689596758	31.5670490264893	0	7.031E-11
High	Sequest HT (A2)	Unambiguous	[K].KYGQDATNVGDEGGFAPNIQENK.[E]		1	1	Q42971	Q42971	1	3	0.4885	0	1	1	818.051086425781	2452.13870601734	0.483352721429295	0.000395082447994355	HCD	MS2	2.469788	5.690833	31.4763603693333	27898	ORF1_310318_03.raw	0/0	5.64979457855225	1689596758	31.5670490264893	0	1.305E-09
High	Sequest HT (A2)	Unambiguous	[K].KYGQDATNVGDEGGFAPNIQENK.[E]		1	1	Q42971	Q42971	1	2	0.6156	0	1	1	1226.57238769531	2452.13749876063	-0.00897558746279301	-1.10046873942338E-05	CID	MS2		26.71	31.4508424805333	27871	ORF1_310318_03.raw	0/0	4.50063848495483	598592660	31.5733413696289	0	1.12E-09
High	Sequest HT (A2)	Unambiguous	[K].KYGQDATNVGDEGGFAPNIQENK.[E]		1	1	Q42971	Q42971	1	2	0.6667	0	1	1	1226.57238769531	2452.13749876063	-0.00897558746279301	-1.10046873942338E-05	HCD	MS2	0	41.565	31.4490572648	27869	ORF1_310318_03.raw	0/0	4.4129204750061	598592660	31.5733413696289	0	1.899E-11
High	Sequest HT (A2)	Unambiguous	[K].VFANAETTISYK.[I]		1	1	Q75KR1	Q75KR1	0	2	0.5375	0	1	1	672.346252441406	1343.68522825281	0.79691555984704	0.000535401406295932	CID	MS2		2.976982	31.4417930216	27860	ORF1_310318_03.raw	0/0	3.2006938457489	1265163716	31.7781715393066	0	0.000139
High	Sequest HT (A2)	Unambiguous	[K].VFANAETTISYK.[I]		1	1	Q75KR1	Q75KR1	0	2	0.3739	0	1	1	672.346252441406	1343.68522825281	0.79691555984704	0.000535401406295932	HCD	MS2	48.1957	3.649647	31.4400721426667	27858	ORF1_310318_03.raw	0/0	2.38327765464783	1265163716	31.7781715393066	0	0.0002755
High	Sequest HT (A2)	Unambiguous	[K].IIDWENTSPK.[L]		1	1	Q6YZX6	Q6YZX6	0	2	0.5326	0	1	1	601.806274414063	1202.60527219813	0.0775633820520137	4.66390624751512E-05	CID	MS2		1.839431	31.4385786266667	27856	ORF1_310318_03.raw	0/0	2.76324844360352	961197743.875	31.5410270690918	0	0.001624
High	Sequest HT (A2)	Unambiguous	[K].NLQYYEISAK.[S]		1	2	A2Y7R5	A2YEQ6; A2Y7R5	0	2	0.5579	0	1	1	614.814392089844	1228.62150754969	0.55230195644889	0.000339284843789756	CID	MS2		2.232314	31.43769514	27855	ORF1_310318_03.raw	0/0	2.85429644584656	1141088113	31.5272483825684	0	0.001103
High	Sequest HT (A2)	Unambiguous	[K].NLQYYEISAK.[S]		1	2	A2Y7R5	A2YEQ6; A2Y7R5	0	2	0.2727	0	1	1	614.814392089844	1228.62150754969	0.55230195644889	0.000339284843789756	HCD	MS2	68.49156	2.734005	31.4357409362667	27853	ORF1_310318_03.raw	0/0	2.08504295349121	1141088113	31.5272483825684	0	0.002903
High	Sequest HT (A2)	Unambiguous	[R].YVDAVMTVPK.[G]		1	1	Q8H8T0	Q8H8T0	0	2	0.619	0	1	1	561.797241210938	1122.58720579188	0.755373401109802	0.000423985937572979	CID	MS2		2.212638	31.4317978168	27848	ORF1_310318_03.raw	0/0	3.57383871078491	1785740413.5	31.5589237213135	0	0.0007915
High	Sequest HT (A2)	Unambiguous	[R].ILVQEGIYEK.[F]		1	1	B9F3B6	B9F3B6	0	2	0.4732	0	1	1	596.334777832031	1191.66227903406	0.263081370160919	0.000156752031330143	CID	MS2		4.292457	31.4020218128	27823	ORF1_310318_03.raw	0/0	2.9782292842865	478023932	31.1661148071289	0	0.002143
High	Sequest HT (A2)	Unambiguous	[K].LLDSHLVPSATAAESK.[V]		1	1	Q06967	Q06967	0	3	0.6192	0	1	1	546.961181640625	1638.86899166188	-0.448197994796858	-0.000244846041672038	HCD	MS2	89.06043	1.348174	31.3865869528	27805	ORF1_310318_03.raw	0/0	4.28035545349121	1730302352	31.4587230682373	0	8.639E-06
High	Sequest HT (A2)	Unambiguous	[K].FGcTDFVNPK.[D]	C3(Carbamidomethyl)	1	1	Q0ITW7	Q0ITW7	0	2	0.6149	0	1	1	592.77392578125	1184.5405749325	0.0881206700230413	5.21912499671373E-05	CID	MS2		3.132792	31.3452887896	27761	ORF1_310318_03.raw	0/0	3.09196805953979	944012896	31.145206451416	0	0.001047
High	Sequest HT (A2)	Unambiguous	[K].VIAcVGETLEQR.[E]	C4(Carbamidomethyl)	1	1	P48494	P48494	0	2	0.6335	0	1	1	687.856079101563	1374.70488157313	0.222566455716537	0.000152981562525412	CID	MS2		0.5276051	31.3422910130667	27757	ORF1_310318_03.raw	0/0	4.12237024307251	9788671445	31.1693477630615	0	1.684E-05
High	Sequest HT (A2)	Unambiguous	[K].FGcTDFVNPK.[D]	C3(Carbamidomethyl)	1	1	Q0ITW7	Q0ITW7	0	2	0.4582	0	1	1	592.774047851563	1184.54081907313	0.294226439365512	0.000174261562467137	HCD	MS2	0	6.726101	30.9434581554667	27368	ORF1_310318_03.raw	0/0	2.98563551902771	944012896	31.145206451416	0	0.0002728
High	Sequest HT (A2)	Unambiguous	[K].VIAcVGETLEQR.[E]	C4(Carbamidomethyl)	1	1	P48494	P48494	0	2	0.4984	0	1	1	687.856506347656	1374.70573606531	0.844148868883987	0.000580227656275412	CID	MS2		2.751978	30.9378525826667	27362	ORF1_310318_03.raw	0/0	3.14805579185486	9788671445	31.1693477630615	0	2.199E-05
High	Sequest HT (A2)	Unambiguous	[K].VIAcVGETLEQR.[E]	C4(Carbamidomethyl)	1	1	P48494	P48494	0	2	0.53	0	1	1	687.856506347656	1374.70573606531	0.844148868883987	0.000580227656275412	HCD	MS2	32.33847	2.402889	30.9361648842667	27360	ORF1_310318_03.raw	0/0	2.83192300796509	9788671445	31.1693477630615	0	0.0001491
High	Sequest HT (A2)	Rejected	[K].SEPIPEVNDqPVK.[T]	Q10(Deamidated)	0	1		Q69ST6	0	2		0	2	2	726.865112304688	1452.72294797938	0.882818371557709	0.000641244687527243	HCD	MS2	23.77896	3.33911	30.6180766621333	27016	ORF1_310318_03.raw	0/0	2.32339096069336	837233850	30.3877696990967	0	0.0002313
High	Sequest HT (A2)	Selected	[K].SEPIPEVNDEPVK.[V]		1	1	Q53LQ0	Q53LQ0	0	2	0	0	1	1	726.865112304688	1452.72294797938	0.883114367879253	0.000641459687471979	HCD	MS2	23.77896	3.33911	30.6180766621333	27016	ORF1_310318_03.raw	0/0	2.32339096069336	837233850	30.3877696990967	0	0.0002313
High	Sequest HT (A2)	Unambiguous	[K].IWHHTFYNELR.[V]		4	4	A2XNS1; Q10DV7; P0C542; A3C6D7	A2XNS1; Q10DV7; P0C542; A3C6D7	0	3	0.4684	0	1	1	505.92138671875	1515.74960689625	0.296306448832528	0.000149708750086575	HCD	MS2	24.56234	3.758884	30.6174749576	27015	ORF1_310318_03.raw	0/0	3.16304850578308	1592256660.5	30.7570934295654	0	0.0001019
High	Sequest HT (A2)	Unambiguous	[K].IHNFDQNVGALSVK.[L]		1	2	A2XRZ6	A2XRZ6; Q7XQ45	0	2	0.648	0	1	1	771.407897949219	1541.80851926844	0.942269930529539	0.00072639921870632	CID	MS2		8.939033	30.5988130973333	26995	ORF1_310318_03.raw	0/0	3.0361864566803	76219070	30.5849056243896	0	0.003303
High	Sequest HT (A2)	Unambiguous	[K].IHNFDQNVGALSVK.[L]		1	2	A2XRZ6	A2XRZ6; Q7XQ45	0	2	0.2965	0	1	1	771.407897949219	1541.80851926844	0.942269930529539	0.00072639921870632	HCD	MS2	68.52632	9.312581	30.5971129885333	26993	ORF1_310318_03.raw	0/0	2.25798392295837	76219070	30.5849056243896	0	0.0002363
High	Sequest HT (A2)	Unambiguous	[R].LLASYNVVR.[C]		1	1	Q6ZD89	Q6ZD89	0	2	0.4817	0	1	1	517.803649902344	1034.60002317469	0.69338407979683	0.000358687343805286	CID	MS2		5.109439	30.5877803165333	26983	ORF1_310318_03.raw	0/0	2.18361067771912	526360784	30.34889793396	0	0.002404
High	Sequest HT (A2)	Unambiguous	[R].ESSDNITcVVVR.[F]	C8(Carbamidomethyl)	1	1	Q7XR06	Q7XR06	0	2	0.4186	0	1	1	689.835815429688	1378.66435422938	0.906341346727846	0.000624769687494364	HCD	MS2	40.24756	6.867149	30.5563169533333	26950	ORF1_310318_03.raw	0/0	2.57718729972839	189604566	30.4388389587402	0	0.0002343
High	Sequest HT (A2)	Unambiguous	[K].LNVNQTGFYR.[V]		1	1	Q6Z6L4	Q6Z6L4	0	2	0.4595	0	1	1	606.312622070313	1211.61796751063	1.00759636118994	0.000610410312560816	CID	MS2		2.945506	30.5138939010667	26909	ORF1_310318_03.raw	0/0	2.59037637710571	251971189	30.4128284454346	0	0.001004
High	Sequest HT (A2)	Unambiguous	[K].LNVNQTGFYR.[V]		1	1	Q6Z6L4	Q6Z6L4	0	2	0.2375	0	1	1	606.312622070313	1211.61796751063	1.00759636118994	0.000610410312560816	HCD	MS2	47.26567	3.641759	30.5122688656	26907	ORF1_310318_03.raw	0/0	2.61080765724182	251971189	30.4128284454346	0	0.003321
High	Sequest HT (A2)	Unambiguous	[R].VVIPPGVSDEEAK.[A]		1	2	P0C5D0	P0C5D1; P0C5D0	0	2	0.5299	0	1	1	670.359741210938	1339.71220579188	1.36867035822353	0.000916810937496848	HCD	MS2	5.292652	5.065379	30.4818576986667	26874	ORF1_310318_03.raw	0/0	2.51374197006226			0	0.0001717
High	Sequest HT (A2)	Unambiguous	[K].AFFEDYKEAHLK.[L]		1	2	Q10N21	Q10N21; A2XFC7	1	3	0.5448	0	1	1	499.917938232422	1497.73926143727	1.33922505979753	0.000668602421910691	HCD	MS2	19.54031	6.048051	30.4803722346667	26873	ORF1_310318_03.raw	0/0	2.79333472251892	923346056.5	30.3460025787354	0	0.0003437
High	Sequest HT (A2)	Unambiguous	[R].DVQEAcVHDGYVLPK.[L]	C6(Carbamidomethyl)	1	1	P49216	P49216	0	3	0.4185	0	1	1	577.278747558594	1729.82168941578	0.169552638182876	9.77652604324438E-05	HCD	MS2	20.45525	2.368862	30.477684972	26870	ORF1_310318_03.raw	0/0	2.70250988006592	1065776432	30.5790996551514	0	0.00319
High	Sequest HT (A2)	Unambiguous	[R].FVIGGPHGDAGLTGR.[K]		2	3	A2Y053; P93438	A2Y053; P93438; Q9LGU6	0	3	0.3213	0	1	1	485.256744384766	1453.7556798943	0.717359222948854	0.000347621432259378	HCD	MS2	60.90679	4.688929	30.4770540138667	26869	ORF1_310318_03.raw	0/0	2.76734614372253	962923000	30.5981273651123	0	0.0001801
High	Sequest HT (A2)	Unambiguous	[R].TYGGYSDAVVVSQR.[F]		1	1	Q0JA75	Q0JA75	0	2	0.6492	0	1	1	751.368530273438	1501.72978391688	1.08973576743172	0.000818243437606725	CID	MS2		3.161017	30.4245623634667	26811	ORF1_310318_03.raw	0/0	3.8174774646759	1225989356	30.3036880493164	0	5.926E-07
High	Sequest HT (A2)	Unambiguous	[K].VQKPVVAWVSGTcAR.[L]	C13(Carbamidomethyl)	1	1	Q93VT8	Q93VT8	0	3	0.574	0	1	1	553.300476074219	1657.88687496266	1.5705092941337	0.000867907552193496	CID	MS2		2.926981	30.3815492341333	26772	ORF1_310318_03.raw	0/0	2.23388314247131	264223346	30.3400650024414	0	0.0001251
High	Sequest HT (A2)	Unambiguous	[K].VQKPVVAWVSGTcAR.[L]	C13(Carbamidomethyl)	1	1	Q93VT8	Q93VT8	0	3	0.2264	0	1	1	553.300476074219	1657.88687496266	1.5705092941337	0.000867907552193496	HCD	MS2	77.53412	4.916809	30.3796914002667	26770	ORF1_310318_03.raw	0/0	2.11956286430359	264223346	30.3400650024414	0	8.885E-06
High	Sequest HT (A2)	Unambiguous	[R].EVFEGHLGGRPNqIDAAAGDAAR.[A]	Q13(Deamidated)	1	1	Q7XUG1	Q7XUG1	0	4		0.0247	2	2	588.794494628906	2352.15614862563	9.96455068992529	0.00585948640625056	CID	MS2		2.45437	30.3667191072	26757	ORF1_310318_03.raw	0/0	2.36579179763794	271905640	30.2816143035889	0	0.002807
High	Sequest HT (A2)	Unambiguous	[R].EVFEGHLGGRPnQIDAAAGDAAR.[A]	N12(Deamidated)	1	1	Q7XUG1	Q7XUG1	0	4	0.0247	0	1	1	588.794494628906	2352.15614862563	9.96455068992529	0.00585948640625056	CID	MS2		2.45437	30.3667191072	26757	ORF1_310318_03.raw	0/0	2.4344310760498	271905640	30.2816143035889	0	0.002868
High	Sequest HT (A2)	Unambiguous	[R].EVFEGHLGGRPNQIDAAAGDAAR.[A]		1	1	Q7XUG1	Q7XUG1	0	4	0.3333	0	1	1	588.543640136719	2351.15273065688	1.71659788431694	0.00100899421875056	HCD	MS2	39.95003	1.742057	30.3649587424	26755	ORF1_310318_03.raw	0/0	2.82017016410828	841310320	30.3717651367188	0	0.0001288
High	Sequest HT (A2)	Unambiguous	[K].IWHHTFYNELR.[V]		4	4	A2XNS1; Q10DV7; P0C542; A3C6D7	A2XNS1; Q10DV7; P0C542; A3C6D7	0	3	0.6208	0	1	1	505.92138671875	1515.74960689625	0.296306448832528	0.000149708750086575	CID	MS2		3.532452	30.6189079618667	27017	ORF1_310318_03.raw	0/0	2.69299173355103	1592256660.5	30.7570934295654	0	0.002324
High	Sequest HT (A2)	Selected	[K].SEPIPEVNDEPVK.[V]		1	1	Q53LQ0	Q53LQ0	0	2	0	0	1	1	726.865112304688	1452.72294797938	0.883114367879253	0.000641459687471979	CID	MS2		6.063955	30.6198918805333	27018	ORF1_310318_03.raw	0/0	2.26702451705933	837233850	30.3877696990967	0	0.001281
High	Sequest HT (A2)	Rejected	[K].SEPIPEVNDqPVK.[T]	Q10(Deamidated)	0	1		Q69ST6	0	2		0	2	2	726.865112304688	1452.72294797938	0.882818371557709	0.000641244687527243	CID	MS2		6.063955	30.6198918805333	27018	ORF1_310318_03.raw	0/0	2.26702451705933	837233850	30.3877696990967	0	0.001281
High	Sequest HT (A2)	Unambiguous	[K].VAPFVPKEEPKPEPEAEAAAETTSR.[E]		1	1	Q0JPA6	Q0JPA6	1	3	0.4558	0	1	1	894.120971679688	2680.34836177906	0.712955991727238	0.000636989687336609	HCD	MS2	30.01546	22.34559	30.6661309224	27070	ORF1_310318_03.raw	0/0	2.83351159095764	171168646	30.7052154541016	0	0.0001847
High	Sequest HT (A2)	Unambiguous	[R].AVGDLAAAAGVSR.[E]		2	3	Q7XQ97; A2XYW4	Q7XQ97; B8ARI7; A2XYW4	0	2	0.5071	0	1	1	579.31591796875	1157.6245593075	-2.37731303753451	-0.00137602124993919	CID	MS2		5.951311	30.9307008816	27355	ORF1_310318_03.raw	0/0	3.51216626167297	273150788	31.0597743988037	0	6.52E-05
High	Sequest HT (A2)	Unambiguous	[R].AVGDLAAAAGVSR.[E]		2	3	Q7XQ97; A2XYW4	Q7XQ97; B8ARI7; A2XYW4	0	2	0.419	0	1	1	579.31591796875	1157.6245593075	-2.37731303753451	-0.00137602124993919	HCD	MS2	34.06738	5.779055	30.929182088	27353	ORF1_310318_03.raw	0/0	2.52508115768433	273150788	31.0597743988037	0	0.001124
High	Sequest HT (A2)	Unambiguous	[R].VVIPPGVSDEEAK.[A]		1	2	P0C5D0	P0C5D1; P0C5D0	0	2	0.1173	0	1	1	670.359985351563	1339.71269407313	1.73313812688692	0.00116095156249685	HCD	MS2	37.91668	6.865979	30.911082884	27332	ORF1_310318_03.raw	0/0	1.78712952136993			0	0.003526
High	Sequest HT (A2)	Unambiguous	[R].SGETEDTFIADLAVGLATGQIK.[T]		1	1	Q42971	Q42971	0	2	0.5786	0	1	1	1118.57153320313	2236.13578977625	0.65148422825497	0.000728403125094701	CID	MS2		16.06	92.1242709061333	86965	ORF1_310318_03.raw	0/0	3.37307119369507			0	7.785E-06
High	Sequest HT (A2)	Unambiguous	[R].FASINVENVEEnRR.[S]	N12(Deamidated)	2	2	P17784; Q5N725	P17784; Q5N725	1	3	0.0407	0	1	1	559.945434570313	1677.82175045094	1.58684029564507	0.0008874769792242	CID	MS2		1.052356	30.8729801266667	27291	ORF1_310318_03.raw	0/0	2.70341825485229	1023072636	30.8999118804932	0	0.0005964
High	Sequest HT (A2)	Unambiguous	[R].FASINVENVEEnRR.[S]	N12(Deamidated)	2	2	P17784; Q5N725	P17784; Q5N725	1	3	0.0599	0	1	1	559.945434570313	1677.82175045094	1.58684029564507	0.0008874769792242	HCD	MS2	34.70975	1.346711	30.8715096584	27289	ORF1_310318_03.raw	0/0	3.16704368591309	1023072636	30.8999118804932	0	0.002189
High	Sequest HT (A2)	Unambiguous	[R].ILASGVHVVVGTPGR.[V]		2	2	Q6Z2Z4; P35683	Q6Z2Z4; P35683	0	3	0.4768	0	1	1	487.956420898438	1461.85470943531	0.743333871402905	0.000362215104284284	CID	MS2		2.030987	30.8697948946667	27287	ORF1_310318_03.raw	0/0	1.50583910942078	1957559628	30.6883811950684	0	0.002462
High	Sequest HT (A2)	Unambiguous	[R].ILASGVHVVVGTPGR.[V]		2	2	Q6Z2Z4; P35683	Q6Z2Z4; P35683	0	3	0.4636	0	1	1	487.956420898438	1461.85470943531	0.743333871402905	0.000362215104284284	HCD	MS2	67.42689	1.90734	30.8677264888	27285	ORF1_310318_03.raw	0/0	3.29819488525391	1957559628	30.6883811950684	0	2.863E-05
High	Sequest HT (A2)	Unambiguous	[K].NMITGTSqADcAVLIIDSTTGGFEAGISK.[D]	Q8(Deamidated); C11(Carbamidomethyl)	1	1	O64937	O64937	0	3	0.1627	0	1	1	986.813171386719	2958.42496090016	6.04440487008017	0.00596060338551041	HCD	MS2	0	33.1	92.1476302378667	86989	ORF1_310318_03.raw	0/0	3.32158493995667			0	9.1E-06
High	Sequest HT (A2)	Unambiguous	[K].VFFTNSGSEANDSQVK.[LI]		1	4	Q01K11	Q01K11; Q7XN11; Q6ZH29; Q7XN12	0	2	0.5982	0	1	1	865.406311035156	1729.80534544031	1.48956306403132	0.00128832515622435	HCD	MS2	19.60258	8.632866	29.1350061584	25510	ORF1_310318_03.raw	0/0	3.3639075756073	646018178	28.8960742950439	0	3.248E-06
High	Sequest HT (A2)	Unambiguous	[R].TEEGKPLVLNVVR.[R]		1	1	P37833	P37833	0	2	0.7013	0	1	1	727.422668457031	1453.83806028406	0.520205431972237	0.000378147031369735	CID	MS2		4.891844	30.8244866912	27240	ORF1_310318_03.raw	0/0	3.08387446403503	1080822928	30.90625	0	7.53E-05
High	Sequest HT (A2)	Unambiguous	[R].TEEGKPLVLNVVR.[R]		1	1	P37833	P37833	0	3	0.5245	0	1	1	485.284149169922	1453.83789424977	0.406001252180047	0.000196753255295334	CID	MS2		2.432656	30.7779468290667	27187	ORF1_310318_03.raw	0/0	2.64705657958984	4737717764	30.9149761199951	0	0.001669
High	Sequest HT (A2)	Unambiguous	[R].TEEGKPLVLNVVR.[R]		1	1	P37833	P37833	0	3	0.5866	0	1	1	485.284149169922	1453.83789424977	0.406001252180047	0.000196753255295334	HCD	MS2	72.2344	2.584224	30.776367948	27185	ORF1_310318_03.raw	0/0	3.58055114746094	4737717764	30.9149761199951	0	1.976E-05
High	Sequest HT (A2)	Unambiguous	[K].FAPHIQQLSMESNGK.[G]		2	2	P42862; P42863	P42862; P42863	0	3	0.3609	0	1	1	562.948303222656	1686.83035640797	2.09910580977219	0.0011802759895545	HCD	MS2	45.49699	4.348823	30.7261679861333	27133	ORF1_310318_03.raw	0/0	3.27139091491699	275973392	30.7939567565918	0	3.397E-05
High	Sequest HT (A2)	Unambiguous	[R].EVFEGHLGGRPNQIDAAAGDAAR.[A]		1	1	Q7XUG1	Q7XUG1	0	3	0.361	0	1	1	784.388427734375	2351.15072994313	0.865646281575444	0.000678421041660234	CID	MS2		11.24365	30.7023855544	27107	ORF1_310318_03.raw	0/0	2.4064769744873	689243464	30.4183692932129	0	0.0005732
High	Sequest HT (A2)	Selected	[R].EVFEGHLGGRPNQIDAAAGDAAR.[A]		1	1	Q7XUG1	Q7XUG1	0	3	0.0037	0	1	1	784.388427734375	2351.15072994313	0.865646281575444	0.000678421041660234	HCD	MS2	0	10.09301	30.7001605968	27105	ORF1_310318_03.raw	0/0	2.72376799583435	689243464	30.4183692932129	0	0.0001356
High	Sequest HT (A2)	Unambiguous	[K].IWHHTFYNELR.[V]		4	4	A2XNS1; Q10DV7; P0C542; A3C6D7	A2XNS1; Q10DV7; P0C542; A3C6D7	0	2	0.5222	0	1	1	758.380493164063	1515.75370969813	3.00308801222432	0.0022759640626191	CID	MS2		6.561868	30.6992491330667	27104	ORF1_310318_03.raw	0/0	2.69757175445557	237671346	30.7139873504639	0	0.001605
High	Sequest HT (A2)	Unambiguous	[K].IWHHTFYNELR.[V]		4	4	A2XNS1; Q10DV7; P0C542; A3C6D7	A2XNS1; Q10DV7; P0C542; A3C6D7	0	2	0.4706	0	1	1	758.378967285156	1515.75065794031	0.989722016369299	0.000750085156369096	HCD	MS2	36.05214	10.04687	30.6974253853333	27102	ORF1_310318_03.raw	0/0	2.55001997947693	237671346	30.7139873504639	0	0.0005001
High	Sequest HT (A2)	Unambiguous	[K].GILAADESTGTIGK.[R]		2	3	P17784; Q5N725	P17784; Q10A30; Q5N725	0	2	0.8045	0	1	1	666.854309082031	1332.70134153406	0.604632504328166	0.000402897031221983	CID	MS2		0.659718	30.6951004210667	27099	ORF1_310318_03.raw	0/0	4.44881534576416	47816674528	30.3270168304443	0	7.354E-07
High	Sequest HT (A2)	Unambiguous	[K].VAPFVPKEEPKPEPEAEAAAETTSR.[E]		1	1	Q0JPA6	Q0JPA6	1	3	0.5718	0	1	1	894.120971679688	2680.34836177906	0.712955991727238	0.000636989687336609	CID	MS2		15.56696	30.6679016205333	27072	ORF1_310318_03.raw	0/0	3.69327235221863	171168646	30.7052154541016	0	0.0004671
High	Sequest HT (A2)	Unambiguous	[R].TEEGKPLVLNVVR.[R]		1	1	P37833	P37833	0	2	0.7138	0	1	1	727.422668457031	1453.83806028406	0.520205431972237	0.000378147031369735	HCD	MS2	53.57717	5.231862	30.8229429573333	27238	ORF1_310318_03.raw	0/0	3.11314749717712	1080822928	30.90625	0	4.069E-05
High	Sequest HT (A2)	Unambiguous	[K].HEVcNAYTELNDPVVQR.[Q]	C4(Carbamidomethyl)	1	1	Q6F2U9	Q6F2U9	0	2	0.6957	0	1	1	1022.48266601563	2043.95805540125	1.36585242343868	0.00139587062513513	HCD	MS2	0	42.43	31.6016156237333	28031	ORF1_310318_03.raw	0/0	4.59791946411133	108467664	31.7197170257568	0	3.354E-11
High	Sequest HT (A2)	Unambiguous	[K].ENVTSEALEAAR.[I]		1	1	A2Y0T4	A2Y0T4	0	2	0.6368	0	1	1	645.320617675781	1289.63395872156	0.600365725705892	0.000387125781344366	CID	MS2		4.754498	29.1304357986667	25505	ORF1_310318_03.raw	0/0	3.90535283088684	2157650312	29.3013076782227	0	4.194E-06
High	Sequest HT (A2)	Unambiguous	[R].KPEEITKEEYAAFYK.[S]		2	3	Q0J4P2; Q07078	Q0J4P2; Q69QQ6; Q07078	1	3	0.4548	0	1	1	615.980834960938	1845.92795162281	0.566085693256338	0.000348317604220938	CID	MS2		1.355289	29.1272189488	25501	ORF1_310318_03.raw	0/0	3.10322594642639	1763858258	29.1581592559814	0	4.267E-05
High	Sequest HT (A2)	Unambiguous	[K].KLSVETTANQDPLVTK.[G]		1	1	Q43008	Q43008	1	3	0.4881	0	1	1	581.988037109375	1743.94955806813	0.489313775577798	0.000284446041708482	CID	MS2		4.690427	28.0001262634667	24405	ORF1_310318_03.raw	0/0	2.93322682380676	2974479608	27.680248260498	0	0.0001031
High	Sequest HT (A2)	Unambiguous	[K].KLSVETTANQDPLVTK.[G]		1	1	Q43008	Q43008	1	3	0.368	0	1	1	581.988037109375	1743.94955806813	0.489313775577798	0.000284446041708482	HCD	MS2	13.23351	3.519014	27.9986514765333	24403	ORF1_310318_03.raw	0/0	3.55670809745789	2974479608	27.680248260498	0	2.699E-05
High	Sequest HT (A2)	Unambiguous	[R].ASLYGLGEQTK.[R]		1	1	Q653V7	Q653V7	0	2	0.4932	0	1	1	583.807189941406	1166.60710325281	1.64951506064098	0.000962166406225151	CID	MS2		4.062798	27.9592385784	24364	ORF1_310318_03.raw	0/0	2.95860695838928	481354084	28.0888481140137	0	0.0008117
High	Sequest HT (A2)	Unambiguous	[R].ASLYGLGEQTK.[R]		1	1	Q653V7	Q653V7	0	2	0.4484	0	1	1	583.806518554688	1166.60576047938	0.498505737381252	0.000290779687475151	HCD	MS2	55.75658	9.06753	27.9577511784	24362	ORF1_310318_03.raw	0/0	2.80806469917297	481354084	28.0888481140137	0	0.0007407
High	Sequest HT (A2)	Unambiguous	[R].SLPLSAPNATQQASSR.[S]		1	1	Q8W1L6	Q8W1L6	0	2	0.5907	0	1	1	814.425415039063	1627.84355344813	2.29162481005625	0.00186519906264948	CID	MS2		13.51679	27.9569135864	24361	ORF1_310318_03.raw	0/0	3.85580444335938	258770028	27.7933158874512	0	7.028E-08
High	Sequest HT (A2)	Unambiguous	[R].SLPLSAPNATQQASSR.[S]		1	1	Q8W1L6	Q8W1L6	0	2	0.452	0	1	1	814.423461914063	1627.83964719813	-0.108027750771912	-8.79259373505192E-05	HCD	MS2	9.366414	7.984919	27.9546801594667	24359	ORF1_310318_03.raw	0/0	2.49947023391724	258770028	27.7933158874512	0	8.016E-05
High	Sequest HT (A2)	Unambiguous	[K].DHDKPVQQVLAEmTnGGVDR.[S]	M13(Oxidation); N15(Deamidated)	1	1	Q2R8Z5	Q2R8Z5	0	3	0.1995	0	1	1	742.690002441406	2226.05545406422	4.45564300462533	0.00330615473955787	CID	MS2		10.26783	27.9257524082667	24335	ORF1_310318_03.raw	0/0	3.75689029693604	133594628.5	27.9526519775391	0	1.336E-06
High	Sequest HT (A2)	Unambiguous	[K].DHDKPVQQVLAEmTnGGVDR.[S]	M13(Oxidation); N15(Deamidated)	1	1	Q2R8Z5	Q2R8Z5	0	3	0.1978	0	1	1	742.690002441406	2226.05545406422	4.45564300462533	0.00330615473955787	HCD	MS2	17.05117	12.90707	27.9241255336	24333	ORF1_310318_03.raw	0/0	3.6940221786499	133594628.5	27.9526519775391	0	1.376E-05
High	Sequest HT (A2)	Unambiguous	[K].GDAVLGEGASESLHVK.[D]		1	1	P17784	P17784	0	2	0.652	0	1	1	784.901184082031	1568.79509153406	2.30472571915536	0.00180781703124921	CID	MS2		3.627117	27.909809348	24315	ORF1_310318_03.raw	0/0	4.31060838699341	2321409352	28.0907573699951	0	6.711E-08
High	Sequest HT (A2)	Unambiguous	[K].GDAVLGEGASESLHVK.[D]		1	1	P17784	P17784	0	2	0.5586	0	1	1	784.901184082031	1568.79509153406	2.30472571915536	0.00180781703124921	HCD	MS2	0	6.90979	27.9077721245333	24313	ORF1_310318_03.raw	0/0	3.66547584533691	2321409352	28.0907573699951	0	2.625E-07
High	Sequest HT (A2)	Unambiguous	[R].ATNTILATGGYGR.[A]		1	1	Q6ZDY8	Q6ZDY8	0	2	0.6764	0	1	1	647.841186523438	1294.67509641688	0.0823811967083299	5.33284375023868E-05	CID	MS2		6.913504	27.8938893077333	24303	ORF1_310318_03.raw	0/0	4.10641717910767	1715056248	28.0773735046387	0	1.047E-05
High	Sequest HT (A2)	Unambiguous	[R].ATNTILATGGYGR.[A]		1	1	Q6ZDY8	Q6ZDY8	0	2	0.5662	0	1	1	647.841186523438	1294.67509641688	0.0823811967083299	5.33284375023868E-05	HCD	MS2	37.35221	8.492038	27.8917727282667	24302	ORF1_310318_03.raw	0/0	3.24526381492615	1715056248	28.0773735046387	0	4.608E-05
High	Sequest HT (A2)	Unambiguous	[K].GILGYVEEDLVSTDFQGDSR.[S]		1	1	Q6K5G8	Q6K5G8	0	2	0.5672	0	1	1	1100.52416992188	2200.04106321375	0.286632800253032	0.000315301874934448	HCD	MS2	29.57974	33.1	92.2487362253333	87089	ORF1_310318_03.raw	0/0	3.71771359443665			0	2.325E-06
High	Sequest HT (A2)	Unambiguous	[R].HFLANPDLPK.[R]		1	1	Q69TH8	Q69TH8	0	2	0.4935	0	1	1	576.313842773438	1151.62040891688	-0.313100574825336	-0.000180286562454057	HCD	MS2	46.85448	3.246413	27.8663736610667	24271	ORF1_310318_03.raw	0/0	3.06059551239014	688248512	27.7764625549316	0	0.0009363
High	Sequest HT (A2)	Unambiguous	[R].EVNSVNDNPVIDVHR.[G]		1	1	P14717	P14717	0	3	0.4079	0	1	1	569.619873046875	1706.84506588063	-0.334417689895888	-0.000190266458275801	HCD	MS2	14.42596	2.308857	27.8655968533333	24270	ORF1_310318_03.raw	0/0	3.04035615921021	2843774224	27.6195793151855	0	0.0001025
High	Sequest HT (A2)	Unambiguous	[K].GDAVLGEGASESLHVK.[D]		1	1	P17784	P17784	0	3	0.4308	0	1	1	523.601379394531	1568.78958492359	-1.20537141824104	-0.000630325468743346	HCD	MS2	29.97218	2.846479	27.8632262224	24267	ORF1_310318_03.raw	0/0	3.8325297832489	5376377848	28.0826530456543	0	1.013E-06
High	Sequest HT (A2)	Unambiguous	[K].AQIWDTAGQER.[Y]		1	3	P40393	Q40723; P40393; P25766	0	2	0.6498	0	1	1	637.81005859375	1274.6128405575	0.353862479196451	0.00022551875008503	CID	MS2		6.411377	27.8538637952	24263	ORF1_310318_03.raw	0/0	3.17203378677368	360273754	27.9619636535645	0	0.000681
High	Sequest HT (A2)	Unambiguous	[K].AQIWDTAGQER.[Y]		1	3	P40393	Q40723; P40393; P25766	0	2	0.4098	0	1	1	637.81005859375	1274.6128405575	0.353862479196451	0.00022551875008503	HCD	MS2	49.71335	6.613226	27.8522619389333	24261	ORF1_310318_03.raw	0/0	2.43831753730774	360273754	27.9619636535645	0	0.004283
High	Sequest HT (A2)	Unambiguous	[K].LLESHLVPSSTAPESK.[V]		1	1	Q7XTE8	Q7XTE8	0	2	0.75	0	1	1	847.952087402344	1694.89689817469	0.564786701342829	0.000478627343795779	CID	MS2		12.04351	27.8358791549333	24243	ORF1_310318_03.raw	0/0	3.24193811416626	687650184	27.9746646881104	0	1.172E-05
High	Sequest HT (A2)	Unambiguous	[K].VLYcGIcHSDLHTIK.[N]	C4(Carbamidomethyl); C7(Carbamidomethyl)	1	1	Q0JA75	Q0JA75	0	3	0.3333	0	1	1	605.968078613281	1815.88968257984	0.906636208355828	0.000548783281322092	HCD	MS2	67.4835	4.152659	28.0536926314667	24459	ORF1_310318_03.raw	0/0	1.95470762252808	577011341	28.1345691680908	0	6.33E-05
High	Sequest HT (A2)	Unambiguous	[K].LLESHLVPSSTAPESK.[V]		1	1	Q7XTE8	Q7XTE8	0	2	0.6299	0	1	1	847.952087402344	1694.89689817469	0.564786701342829	0.000478627343795779	HCD	MS2	0	15.06849	27.8342356794667	24241	ORF1_310318_03.raw	0/0	3.0830225944519	687650184	27.9746646881104	0	2.571E-09
High	Sequest HT (A2)	Unambiguous	[K].TYDLNFKEENnDGSQK.[I]	N11(Deamidated)	1	1	Q42971	Q42971	1	3	0.0275	0	1	1	634.9501953125	1902.8360326775	0.442102134776146	0.00028041583341946	HCD	MS2	63.60852	4.845501	28.0838892618667	24490	ORF1_310318_03.raw	0/0	3.64374089241028			0	0.0001602
High	Sequest HT (A2)	Unambiguous	[K].TYDLNFKEEnNDGSQK.[I]	N10(Deamidated)	1	1	Q42971	Q42971	1	3		0.0495	3	3	634.9501953125	1902.8360326775	0.442102134776146	0.00028041583341946	HCD	MS2	63.60852	4.845501	28.0838892618667	24490	ORF1_310318_03.raw	0/0	3.45575308799744			0	0.0002444
High	Sequest HT (A2)	Unambiguous	[K].TYDLNFKEEnNDGSQK.[I]	N10(Deamidated)	1	1	Q42971	Q42971	1	2	0.0103	0	1	1	951.921020507813	1902.83476438563	-0.224425308448402	-0.000213522187381576	HCD	MS2	0	23.69138	28.3076590216	24695	ORF1_310318_03.raw	0/0	3.88067960739136			0	8.907E-08
High	Sequest HT (A2)	Unambiguous	[K].GDAVLGEGASESLHVK.[D]		1	1	P17784	P17784	0	2	0.6078	0	1	1	784.89990234375	1568.7925280575	0.670680275971551	0.000526078749999215	CID	MS2		3.952191	28.2998111909333	24686	ORF1_310318_03.raw	0/0	5.10015201568604	2321409352	28.0907573699951	0	7.105E-09
High	Sequest HT (A2)	Unambiguous	[K].GDAVLGEGASESLHVK.[D]		1	1	P17784	P17784	0	2	0.4678	0	1	1	784.89990234375	1568.7925280575	0.670680275971551	0.000526078749999215	HCD	MS2	0	3.596665	28.2981631352	24684	ORF1_310318_03.raw	0/0	4.03693294525146	2321409352	28.0907573699951	0	8.493E-08
High	Sequest HT (A2)	Unambiguous	[R].ATNTILATGGYGR.[A]		1	1	Q6ZDY8	Q6ZDY8	0	2	0.7371	0	1	1	647.841552734375	1294.67582883875	0.64809991437335	0.000419539375002387	CID	MS2		2.833157	28.266129064	24657	ORF1_310318_03.raw	0/0	4.07481050491333	1715056248	28.0773735046387	0	7.95E-06
High	Sequest HT (A2)	Unambiguous	[R].ATNTILATGGYGR.[A]		1	1	Q6ZDY8	Q6ZDY8	0	2	0.6846	0	1	1	647.841552734375	1294.67582883875	0.64809991437335	0.000419539375002387	HCD	MS2	2.970921	2.747388	28.2645606488	24655	ORF1_310318_03.raw	0/0	2.79278039932251	1715056248	28.0773735046387	0	9.012E-05
High	Sequest HT (A2)	Unambiguous	[K].EFAPSIPEK.[N]		1	1	Q7XDC8	Q7XDC8	0	2	0.4007	0	1	1	509.266204833984	1017.52513303797	-0.00467018550106089	-2.37601557273592E-06	HCD	MS2	11.32093	4.582071	28.2636858757333	24654	ORF1_310318_03.raw	0/0	2.82435846328735	1896108106	28.480525970459	0	0.003423
High	Sequest HT (A2)	Unambiguous	[K].GDAVLGEGASESLHVK.[D]		1	1	P17784	P17784	0	3	0.4679	0	1	1	523.602172851563	1568.79196529469	0.311956493286784	0.000163131562506654	CID	MS2		1.830407	28.2617065576	24652	ORF1_310318_03.raw	0/0	2.79619836807251	5376377848	28.0826530456543	0	0.0003922
High	Sequest HT (A2)	Unambiguous	[K].LLESHLVPSSTAPESK.[V]		1	1	Q7XTE8	Q7XTE8	0	2	0.7492	0	1	1	847.953552246094	1694.89982786219	2.29332202275598	0.00194347109379578	CID	MS2		16.29821	28.2303560858667	24626	ORF1_310318_03.raw	0/0	3.22677683830261	687650184	27.9746646881104	0	8.359E-06
High	Sequest HT (A2)	Unambiguous	[K].LLESHLVPSSTAPESK.[V]		1	1	Q7XTE8	Q7XTE8	0	2	0.7454	0	1	1	847.953247070313	1694.89921751063	1.93321049746158	0.00163829531254578	HCD	MS2	0	13.30762	28.2286848877333	24624	ORF1_310318_03.raw	0/0	4.31572723388672	687650184	27.9746646881104	0	2.995E-09
High	Sequest HT (A2)	Unambiguous	[K].IVTSANnTYEAGVPnGK.[E]	N7(Deamidated); N15(Deamidated)	1	2	Q0JMY8	Q0JMY8; A2WPN7	0	2	0.2531	0	1	1	868.920532226563	1736.83378782313	0.0301831566811713	2.62115623823611E-05	CID	MS2		10.01213	28.1921216690667	24592	ORF1_310318_03.raw	0/0	4.89795398712158	339608984	28.2589378356934	0	6.626E-09
High	Sequest HT (A2)	Unambiguous	[K].IVTSANnTYEAGVPnGK.[E]	N7(Deamidated); N15(Deamidated)	1	2	Q0JMY8	Q0JMY8; A2WPN7	0	2	0.1745	0	1	1	868.920532226563	1736.83378782313	0.0301831566811713	2.62115623823611E-05	HCD	MS2	49.72893	5.504391	28.1901379650667	24590	ORF1_310318_03.raw	0/0	4.47323179244995	339608984	28.2589378356934	0	2.15E-07
High	Sequest HT (A2)	Unambiguous	[K].VAYALSQGLK.[V]		1	1	P48494	P48494	0	2	0.5261	0	1	1	525.304138183594	1049.60099973719	1.93245919902707	0.00101415359381463	CID	MS2		2.44517	28.1863808634667	24585	ORF1_310318_03.raw	0/0	2.67617774009705	7194336874	28.4685916900635	0	0.002225
High	Sequest HT (A2)	Unambiguous	[K].VAYALSQGLK.[V]		1	1	P48494	P48494	0	2	0.4567	0	1	1	525.303283691406	1049.59929075281	0.304233160779682	0.000159661406314626	HCD	MS2	46.19384	2.488011	28.1849181906667	24583	ORF1_310318_03.raw	0/0	2.0787672996521	7194336874	28.4685916900635	0	0.004519
High	Sequest HT (A2)	Unambiguous	[R].QPGPLPGLNTK.[I]		1	1	Q948T6	Q948T6	0	2	0.1713	0	1	1	561.319396972656	1121.63151731531	0.163302599539705	9.1582656295941E-05	HCD	MS2	15.14759	4.792295	28.1634985472	24567	ORF1_310318_03.raw	0/0	1.81044960021973	108893666	28.2829113006592	0	0.002303
High	Sequest HT (A2)	Unambiguous	[K].LLESHLVPSSTAPESK.[V]		1	1	Q7XTE8	Q7XTE8	0	3	0.5592	0	1	1	565.637084960938	1694.89670162281	0.448819773678953	0.000253567604204363	HCD	MS2	57.18591	0.8382753	28.1513322568	24552	ORF1_310318_03.raw	0/0	3.03910112380981	2376659248	28.0225257873535	0	0.0004077
High	Sequest HT (A2)	Unambiguous	[K].KLSVETTANQDPLVTK.[G]		1	1	Q43008	Q43008	1	2	0.3486	0	1	1	872.478149414063	1743.94902219813	0.182039829636541	0.000158734062551957	CID	MS2		13.44417	28.0889392477333	24496	ORF1_310318_03.raw	0/0	2.18346405029297			0	8.445E-07
High	Sequest HT (A2)	Unambiguous	[K].KLSVETTANQDPLVTK.[G]		1	1	Q43008	Q43008	1	2	0.5117	0	1	1	872.478149414063	1743.94902219813	0.182039829636541	0.000158734062551957	HCD	MS2	16.43623	10.82196	28.0872060986667	24494	ORF1_310318_03.raw	0/0	2.9907009601593			0	1.19E-07
High	Sequest HT (A2)	Unambiguous	[K].TYDLNFKEEnNDGSQK.[I]	N10(Deamidated)	1	1	Q42971	Q42971	1	3		0.0308	2	2	634.9501953125	1902.8360326775	0.442102134776146	0.00028041583341946	CID	MS2		3.28715	28.0856121981333	24492	ORF1_310318_03.raw	0/0	2.82569551467896			0	0.001622
High	Sequest HT (A2)	Unambiguous	[K].TYDLNFKEENnDGSQK.[I]	N11(Deamidated)	1	1	Q42971	Q42971	1	3	0.0308	0	1	1	634.9501953125	1902.8360326775	0.442102134776146	0.00028041583341946	CID	MS2		3.28715	28.0856121981333	24492	ORF1_310318_03.raw	0/0	2.92484545707703			0	0.0007541
High	Sequest HT (A2)	Unambiguous	[K].TYDLNFKEENNDGSqK.[I]	Q15(Deamidated)	1	1	Q42971	Q42971	1	3		0.0275	2	2	634.9501953125	1902.8360326775	0.442102134776146	0.00028041583341946	HCD	MS2	63.60852	4.845501	28.0838892618667	24490	ORF1_310318_03.raw	0/0	3.54359436035156			0	0.002771
High	Sequest HT (A2)	Unambiguous	[K].TYDLNFKEENnDGSQK.[I]	N11(Deamidated)	1	1	Q42971	Q42971	1	2		0.0103	2	2	951.921020507813	1902.83476438563	-0.224425308448402	-0.000213522187381576	HCD	MS2	0	23.69138	28.3076590216	24695	ORF1_310318_03.raw	0/0	3.84462237358093			0	9.52E-08
High	Sequest HT (A2)	Unambiguous	[R].EVNSVNDNPVIDVHR.[G]		1	1	P14717	P14717	0	2	0.5429	0	1	1	853.92724609375	1706.8472155575	0.925026532113445	0.000789438750075533	CID	MS2		13.99253	27.8334047581333	24240	ORF1_310318_03.raw	0/0	3.25991439819336	879301388	27.5350189208984	0	4.665E-06
High	Sequest HT (A2)	Unambiguous	[R].TLGWDQYPHGR.[W]		1	1	Q75HE6	Q75HE6	0	2	0.4493	0	1	1	665.321166992188	1329.63505735438	1.20183826899454	0.000799002187591213	CID	MS2		6.511498	27.7947059754667	24214	ORF1_310318_03.raw	0/0	2.27221655845642	101318760	27.7806053161621	0	0.001978
High	Sequest HT (A2)	Unambiguous	[R].EVNSVNDNPVIDVHR.[G]		1	1	P14717	P14717	0	2	0.6361	0	1	1	853.926452636719	1706.84562864344	-0.00470842950072874	-4.01828117446712E-06	HCD	MS2	0	9.086285	27.4259388792	23854	ORF1_310318_03.raw	0/0	3.81648707389832	879301388	27.5350189208984	0	1.356E-07
High	Sequest HT (A2)	Unambiguous	[R].QMIMAETIEHR.[Q]		1	1	Q75KR1	Q75KR1	0	2	0.5326	0	1	1	679.830932617188	1358.65458860438	-0.683083837844656	-0.000464037812321294	CID	MS2		5.18378	27.4123393818667	23844	ORF1_310318_03.raw	0/0	2.75781512260437	390529240	27.3500137329102	0	0.001056
High	Sequest HT (A2)	Unambiguous	[R].QMIMAETIEHR.[Q]		1	1	Q75KR1	Q75KR1	0	2	0.4469	0	1	1	679.830932617188	1358.65458860438	-0.683083837844656	-0.000464037812321294	HCD	MS2	25.02213	4.967203	27.4104961381333	23843	ORF1_310318_03.raw	0/0	3.57595467567444	390529240	27.3500137329102	0	0.0001052
High	Sequest HT (A2)	Unambiguous	[K].SVYYGAAEEFKDK.[E]		1	1	Q53LQ0	Q53LQ0	1	2	0.6503	0	1	1	753.860534667969	1506.71379270594	1.78687602218938	0.00134615296883567	CID	MS2		4.475603	27.3989812162667	23829	ORF1_310318_03.raw	0/0	3.65965032577515	729360512	27.3434600830078	0	6.314E-05
High	Sequest HT (A2)	Unambiguous	[K].SVYYGAAEEFKDK.[E]		1	1	Q53LQ0	Q53LQ0	1	2	0.6146	0	1	1	753.859558105469	1506.71183958094	0.490592348775488	0.000369590468835668	HCD	MS2	1.800926	3.734169	27.3969711768	23827	ORF1_310318_03.raw	0/0	2.87530851364136	729360512	27.3434600830078	0	0.0008214
High	Sequest HT (A2)	Unambiguous	[R].TGGAPGGGADGEGGVDDEHDEL.[-]		1	1	Q6Z7B0	Q6Z7B0	0	2	0.917	0	1	1	1006.40893554688	2011.81059446375	-0.28159017142752	-0.00028325312484867	CID	MS2		29.17	27.3799761472	23814	ORF1_310318_03.raw	0/0	4.70081663131714	94131504	27.3871574401855	0	1.133E-08
High	Sequest HT (A2)	Unambiguous	[R].TGGAPGGGADGEGGVDDEHDEL.[-]		1	1	Q6Z7B0	Q6Z7B0	0	2	0.8665	0	1	1	1006.40893554688	2011.81059446375	-0.28159017142752	-0.00028325312484867	HCD	MS2	0	37.83	27.3782517336	23812	ORF1_310318_03.raw	0/0	5.02074384689331	94131504	27.3871574401855	0	7.901E-09
High	Sequest HT (A2)	Selected	[K].VESTAVPSASTPDVADAK.[A]		1	1	Q40680	Q40680	0	2		0	2	2	872.9326171875	1744.857957745	-1.14136094472474	-0.000995757500049876	HCD	MS2	67.46404	12.81239	27.3747556896	23808	ORF1_310318_03.raw	0/0	2.04067349433899	896433025	27.6431903839111	0	0.003303
High	Sequest HT (A2)	Unambiguous	[K].SEAAISLEANGTVVLTPDQGQEASSELLPInFSGLAK.[A]	N31(Deamidated)	1	1	B8BJ39	B8BJ39	0	3	0.1633	0	1	1	1253.3095703125	3757.9141576775	3.28312661971064	0.00411255583317797	HCD	MS2	52.39286	40.215	92.2591129317333	87100	ORF1_310318_03.raw	0/0	3.91630411148071			0	0.0005122
High	Sequest HT (A2)	Unambiguous	[K].SEAAISLEAnGTVVLTPDQGQEASSELLPINFSGLAK.[A]	N10(Deamidated)	1	1	B8BJ39	B8BJ39	0	3	0.0656	0	1	1	1253.3095703125	3757.9141576775	3.28312661971064	0.00411255583317797	CID	MS2		33.1	92.2608460234667	87102	ORF1_310318_03.raw	0/0	2.44416046142578			0	0.004721
High	Sequest HT (A2)	Selected	[K].TGSVLQQASEQVK.[S]		1	2	A2Y720	A2Y720; P0C5A4	0	2	0.0097	0	1	1	687.8642578125	1374.721238995	-0.796382639006924	-0.000547402500046701	CID	MS2		5.801818	27.3363509984	23771	ORF1_310318_03.raw	0/0	2.06895613670349	1292983987.5	27.057258605957	0	0.0008551
High	Sequest HT (A2)	Unambiguous	[K].TGSVLQQASEQVK.[S]		1	2	A2Y720	A2Y720; P0C5A4	0	2	0.2943	0	1	1	687.8642578125	1374.721238995	-0.796382639006924	-0.000547402500046701	HCD	MS2	73.69905	8.982238	27.3343926658667	23769	ORF1_310318_03.raw	0/0	3.16340208053589	1292983987.5	27.057258605957	0	2.011E-05
High	Sequest HT (A2)	Unambiguous	[R].LLPDAVGTTcGQR.[V]	C10(Carbamidomethyl)	1	1	P30298	P30298	0	2	0.7697	0	1	1	694.354125976563	1387.70097532313	0.829244988539642	0.000575371562565152	CID	MS2		3.258954	27.3295387746667	23763	ORF1_310318_03.raw	0/0	3.42902636528015	2218853496.5	27.2151851654053	0	4.991E-05
High	Sequest HT (A2)	Unambiguous	[R].TLSGPVTDPSKLPK.[W]		1	1	P14656	P14656	1	3	0.2227	0	1	1	480.608367919922	1439.81055049977	0.0902686658888852	4.33232552647193E-05	HCD	MS2	16.29352	2.699165	27.3288158997333	23762	ORF1_310318_03.raw	0/0	2.56096124649048	2595315827.5	27.1318264007568	0	0.0005073
High	Sequest HT (A2)	Unambiguous	[K].RVTSPLLEPSSVEK.[I]		1	1	Q9LSU1	Q9LSU1	1	2	0.5086	0	1	1	771.431823730469	1541.85637083094	1.9605761739324	0.00151146046880513	HCD	MS2	38.1436	21.95889	27.3029276146667	23737	ORF1_310318_03.raw	0/0	3.50249695777893	150246428	27.3669090270996	0	0.0003136
High	Sequest HT (A2)	Unambiguous	[K].ATEPHAcLNNFTN.[-]	C7(Carbamidomethyl)	1	1	A2XID3	A2XID3	0	2	0.7293	0	1	1	744.831298828125	1488.65532102625	1.1543291514456	0.000859198124960159	CID	MS2		8.970234	27.2984405632	23731	ORF1_310318_03.raw	0/0	3.5079185962677	428799170	27.1357021331787	0	0.001427
High	Sequest HT (A2)	Unambiguous	[R].NPDEIPWAEAGAEYVVESTGVFTDKEK.[A]		1	1	A2YQT7	A2YQT7	1	3	0.2729	0	1	1	994.473815917969	2981.40689449391	0.606007520991926	0.000602251302098011	HCD	MS2	4.985839	42.64	92.2916576874667	87130	ORF1_310318_03.raw	0/0	4.69130611419678			0	6.646E-06
High	Sequest HT (A2)	Unambiguous	[K].TYDLNFKEENnDGSQK.[I]	N11(Deamidated)	1	1	Q42971	Q42971	1	3		0.0403	3	3	634.950805664063	1902.83786373219	1.40437921255288	0.00089076739591946	CID	MS2		6.118738	27.2950445746667	23727	ORF1_310318_03.raw	0/0	2.37882089614868	317995727.5	27.3580722808838	0	0.001012
High	Sequest HT (A2)	Unambiguous	[K].TYDLnFKEENNDGSQK.[I]	N5(Deamidated)	1	1	Q42971	Q42971	1	3		0.0282	2	2	634.950805664063	1902.83786373219	1.40437921255288	0.00089076739591946	CID	MS2		6.118738	27.2950445746667	23727	ORF1_310318_03.raw	0/0	2.40863609313965	317995727.5	27.3580722808838	0	0.004044
High	Sequest HT (A2)	Unambiguous	[R].EVNSVNDNPVIDVHR.[G]		1	1	P14717	P14717	0	2	0.7066	0	1	1	853.92724609375	1706.8472155575	0.925026532113445	0.000789438750075533	CID	MS2		5.476745	27.4281302354667	23856	ORF1_310318_03.raw	0/0	3.51345610618591	879301388	27.5350189208984	0	1.425E-05
High	Sequest HT (A2)	Unambiguous	[R].EVNSVNDNPVIDVHR.[G]		1	1	P14717	P14717	0	2	0.544	0	1	1	853.92724609375	1706.8472155575	0.925026532113445	0.000789438750075533	HCD	MS2	8.430397	12.25303	27.8316294288	24238	ORF1_310318_03.raw	0/0	3.64093136787415	879301388	27.5350189208984	0	2.513E-06
High	Sequest HT (A2)	Unambiguous	[R].EVNSVNDNPVIDVHR.[G]		1	1	P14717	P14717	0	3	0.4883	0	1	1	569.620178222656	1706.84598140797	0.20196786488152	0.000114909322974199	HCD	MS2	31.63795	1.181933	27.4668348744	23892	ORF1_310318_03.raw	0/0	3.83349370956421			0	2.733E-06
High	Sequest HT (A2)	Unambiguous	[R].AEANLGNVLK.[E]		1	1	Q6Z6L4	Q6Z6L4	0	2	0.1381	0	1	1	514.790649414063	1028.57402219813	0.522333243872851	0.000268629062475156	HCD	MS2	51.50681	5.180785	27.5272283325333	23942	ORF1_310318_03.raw	0/0	2.10120630264282	356209335	27.6456642150879	0	0.003258
High	Sequest HT (A2)	Unambiguous	[R].TLGWDQYPHGR.[W]		1	1	Q75HE6	Q75HE6	0	2	0.2105	0	1	1	665.321166992188	1329.63505735438	1.20183826899454	0.000799002187591213	HCD	MS2	71.77013	7.025062	27.7930666733333	24212	ORF1_310318_03.raw	0/0	2.46675777435303	101318760	27.7806053161621	0	0.004718
High	Sequest HT (A2)	Unambiguous	[K].KLSVETTANQDPLVTK.[G]		1	1	Q43008	Q43008	1	2	0.4149	0	1	1	872.478454589844	1743.94963254969	0.532022349675451	0.000463909843801957	CID	MS2		2.519086	27.6961292418667	24111	ORF1_310318_03.raw	0/0	2.82045865058899	1689486794	27.6435661315918	0	2.458E-07
High	Sequest HT (A2)	Unambiguous	[K].KLSVETTANQDPLVTK.[G]		1	1	Q43008	Q43008	1	2	0.4514	0	1	1	872.478454589844	1743.94963254969	0.532022349675451	0.000463909843801957	HCD	MS2	24.67652	1.971667	27.6944436378667	24109	ORF1_310318_03.raw	0/0	3.49664282798767	1689486794	27.6435661315918	0	2.994E-09
High	Sequest HT (A2)	Unambiguous	[K].NGGIDTEDDYPYK.[A]		1	1	P25777	P25777	0	2	0.7944	0	1	1	743.820739746094	1486.63420286219	0.645015972395936	0.000479451093724492	CID	MS2		8.219806	27.6796779138667	24096	ORF1_310318_03.raw	0/0	3.59852528572083	151897413	27.6850700378418	0	2.214E-05
High	Sequest HT (A2)	Unambiguous	[K].NGGIDTEDDYPYK.[A]		1	1	P25777	P25777	0	2	0.7612	0	1	1	743.820739746094	1486.63420286219	0.645015972395936	0.000479451093724492	HCD	MS2	47.2898	7.974388	27.6780676709333	24094	ORF1_310318_03.raw	0/0	3.35441327095032	151897413	27.6850700378418	0	2.723E-05
High	Sequest HT (A2)	Unambiguous	[K].TYDLNFKEENNDGSqK.[I]	Q15(Deamidated)	1	1	Q42971	Q42971	1	3		0.0336	3	3	634.950866699219	1902.83804683766	1.50060692033056	0.00095180255216946	CID	MS2		3.038387	27.6727012645333	24088	ORF1_310318_03.raw	0/0	3.45392346382141			0	0.002818
High	Sequest HT (A2)	Unambiguous	[K].TYDLNFKEEnNDGSQK.[I]	N10(Deamidated)	1	1	Q42971	Q42971	1	3		0.0308	2	2	634.950866699219	1902.83804683766	1.50060692033056	0.00095180255216946	CID	MS2		3.038387	27.6727012645333	24088	ORF1_310318_03.raw	0/0	3.45886087417603			0	0.0002982
High	Sequest HT (A2)	Unambiguous	[K].TYDLNFKEENnDGSQK.[I]	N11(Deamidated)	1	1	Q42971	Q42971	1	3	0.0308	0	1	1	634.950866699219	1902.83804683766	1.50060692033056	0.00095180255216946	CID	MS2		3.038387	27.6727012645333	24088	ORF1_310318_03.raw	0/0	3.56580328941345			0	0.0001085
High	Sequest HT (A2)	Unambiguous	[K].TYDLNFKEEnNDGSQK.[I]	N10(Deamidated)	1	1	Q42971	Q42971	1	3		0.0234	2	2	634.9501953125	1902.8360326775	0.442102134776146	0.00028041583341946	HCD	MS2	28.35886	2.690677	27.6709551352	24086	ORF1_310318_03.raw	0/0	3.75940895080566			0	0.0002304
High	Sequest HT (A2)	Unambiguous	[K].TYDLNFKEENnDGSQK.[I]	N11(Deamidated)	1	1	Q42971	Q42971	1	3	0.0234	0	1	1	634.9501953125	1902.8360326775	0.442102134776146	0.00028041583341946	HCD	MS2	28.35886	2.690677	27.6709551352	24086	ORF1_310318_03.raw	0/0	3.84778356552124			0	0.000282
High	Sequest HT (A2)	Unambiguous	[R].VSTNEYQPDGQAPISSTDR.[Q]		1	1	Q69TH8	Q69TH8	0	2	0.6427	0	1	1	1032.97888183594	2064.95048704188	1.75327604499833	0.0018102109377196	CID	MS2		30.565	27.5979626269333	24016	ORF1_310318_03.raw	0/0	4.30686950683594	805576232	27.4013404846191	0	2.892E-06
High	Sequest HT (A2)	Unambiguous	[R].VSTNEYQPDGQAPISSTDR.[Q]		1	1	Q69TH8	Q69TH8	0	2	0.4924	0	1	1	1032.9775390625	2064.947801495	0.452735620248405	0.000467437500219603	HCD	MS2	3.792393	19.37204	27.5961544850667	24014	ORF1_310318_03.raw	0/0	3.94329047203064	805576232	27.4013404846191	0	3.486E-07
High	Sequest HT (A2)	Unambiguous	[K].KLSVETTANQDPLVTK.[G]		1	1	Q43008	Q43008	1	3	0.6005	0	1	1	581.987976074219	1743.94937496266	0.384319019566125	0.000223410885458482	CID	MS2		1.755559	27.5946044189333	24012	ORF1_310318_03.raw	0/0	3.77842235565186	2974479608	27.680248260498	0	7.691E-05
High	Sequest HT (A2)	Unambiguous	[K].KLSVETTANQDPLVTK.[G]		1	1	Q43008	Q43008	1	3	0.4911	0	1	1	581.987976074219	1743.94937496266	0.384319019566125	0.000223410885458482	HCD	MS2	6.59036	1.414553	27.59297514	24010	ORF1_310318_03.raw	0/0	3.3555212020874	2974479608	27.680248260498	0	9.267E-07
High	Sequest HT (A2)	Unambiguous	[R].KAEEHLSGLSADTPYSEFHHR.[F]		1	1	P31924	P31924	1	4	0.6938	0	1	1	603.540283203125	2411.1393029225	0.763806514400023	0.000460410625009899	HCD	MS2	52.37999	2.212306	27.5758202893333	23994	ORF1_310318_03.raw	0/0	4.53507518768311			0	1.351E-08
High	Sequest HT (A2)	Unambiguous	[R].SAHNYHPIPVVFSK.[G]		1	1	Q10G56	Q10G56	0	2	0.6873	0	1	1	798.421264648438	1595.83525266688	1.48219584495654	0.00118266843742276	CID	MS2		15.21298	27.5555376589333	23976	ORF1_310318_03.raw	0/0	4.03017234802246	88731915	27.4374847412109	0	0.001989
High	Sequest HT (A2)	Unambiguous	[R].SAHNYHPIPVVFSK.[G]		1	1	Q10G56	Q10G56	0	2	0.7376	0	1	1	798.421264648438	1595.83525266688	1.48219584495654	0.00118266843742276	HCD	MS2	28.60281	12.25715	27.5536186664	23974	ORF1_310318_03.raw	0/0	4.42223787307739	88731915	27.4374847412109	0	5.259E-05
High	Sequest HT (A2)	Unambiguous	[K].GILGYVEEDLVSTDFQGDSR.[S]		1	1	Q6K5G8	Q6K5G8	0	2	0.7195	0	1	1	1100.52416992188	2200.04106321375	0.286632800253032	0.000315301874934448	CID	MS2		42.525	92.2507009736	87091	ORF1_310318_03.raw	0/0	4.34638500213623			0	5.081E-08
High	Sequest HT (A2)	Unambiguous	[R].AEANLGNVLK.[E]		1	1	Q6Z6L4	Q6Z6L4	0	2	0.3565	0	1	1	514.790649414063	1028.57402219813	0.522333243872851	0.000268629062475156	CID	MS2		8.01653	27.5286867650667	23944	ORF1_310318_03.raw	0/0	2.30117082595825	356209335	27.6456642150879	0	0.002859
High	Sequest HT (A2)	Unambiguous	[R].EVNSVNDNPVIDVHR.[G]		1	1	P14717	P14717	0	3	0.5538	0	1	1	569.620178222656	1706.84598140797	0.20196786488152	0.000114909322974199	CID	MS2		1.244345	27.4686145458667	23894	ORF1_310318_03.raw	0/0	2.59789395332336			0	0.0001126
High	Sequest HT (A2)	Unambiguous	[K].TYDLNFKEENnDGSQK.[I]	N11(Deamidated)	1	1	Q42971	Q42971	1	2	0.087	0	1	1	951.921020507813	1902.83476438563	-0.224425308448402	-0.000213522187381576	CID	MS2		21.62269	28.3093024501333	24697	ORF1_310318_03.raw	0/0	3.91111278533936			0	1.633E-08
High	Sequest HT (A2)	Unambiguous	[K].TYDLNFKEEnNDGSQK.[I]	N10(Deamidated)	1	1	Q42971	Q42971	1	2	0.087	0	1	2	951.921020507813	1902.83476438563	-0.224425308448402	-0.000213522187381576	CID	MS2		21.62269	28.3093024501333	24697	ORF1_310318_03.raw	0/0	3.9070451259613			0	1.635E-08
High	Sequest HT (A2)	Unambiguous	[K].DINALEQHIK.[N]		1	2	Q8H8T0	Q6Z4G3; Q8H8T0	0	3	0.6269	0	1	1	394.215148925781	1180.63089351734	-0.990031266667488	-0.00038962088539544	CID	MS2		2.548071	28.3369219541333	24724	ORF1_310318_03.raw	0/0	1.3360710144043	908293106	28.3267269134521	0	0.00372
High	Sequest HT (A2)	Unambiguous	[K].EVDEQMLNVQNK.[N]		3	4	Q40665; P46265	Q8H7U1; Q40665; P46265; P37832	0	2	0.3613	0	1	1	723.84912109375	1446.6909655575	1.13808644217075	0.000823228750050475	CID	MS2		6.821393	28.9084870109333	25283	ORF1_310318_03.raw	0/0	3.92699480056763	422870436	28.8219470977783	0	4.308E-05
High	Sequest HT (A2)	Unambiguous	[K].EVDEQMINVQNK.[N]		3	4	P45960	Q43594; Q76FS2; P45960; Q76FS3	0	2	0.2569	0	1	2	723.84912109375	1446.6909655575	1.13808644217075	0.000823228750050475	HCD	MS2	33.69233	5.217081	28.9067805088	25281	ORF1_310318_03.raw	0/0	3.26961874961853	422870436	28.8219470977783	0	1.936E-05
High	Sequest HT (A2)	Unambiguous	[K].EVDEQMLNVQNK.[N]		3	4	Q40665; P46265	Q8H7U1; Q40665; P46265; P37832	0	2	0.2569	0	1	1	723.84912109375	1446.6909655575	1.13808644217075	0.000823228750050475	HCD	MS2	33.69233	5.217081	28.9067805088	25281	ORF1_310318_03.raw	0/0	3.26961874961853	422870436	28.8219470977783	0	1.936E-05
High	Sequest HT (A2)	Unambiguous	[R].APGVQTPVIVR.[F]		1	2	A2YH64	Q0D9C4; A2YH64	0	2	0.614	0	1	1	568.842956542969	1136.67863645594	0.0156208953360641	8.87796886672731E-06	HCD	MS2	15.1303	2.935883	28.9038809256	25277	ORF1_310318_03.raw	0/0	2.27946424484253	2232331728	29.1017208099365	0	0.0002033
High	Sequest HT (A2)	Unambiguous	[K].LLDSHLVPSSTAAESK.[V]		1	1	Q6ZKC0	Q6ZKC0	0	3	0.6157	0	1	1	552.293395996094	1654.86563472828	0.600610017778589	0.000331309427110682	CID	MS2		1.792225	28.9006995162667	25274	ORF1_310318_03.raw	0/0	2.162109375	1879025878	29.0181083679199	0	9.754E-05
High	Sequest HT (A2)	Unambiguous	[K].LLDSHLVPSSTAAESK.[V]		1	1	Q6ZKC0	Q6ZKC0	0	3	0.4932	0	1	1	552.293395996094	1654.86563472828	0.600610017778589	0.000331309427110682	HCD	MS2	55.74698	1.823556	28.8991475925333	25272	ORF1_310318_03.raw	0/0	3.69244909286499	1879025878	29.0181083679199	0	7.402E-05
High	Sequest HT (A2)	Unambiguous	[K].GLDVIQQAQSGTGK.[T]		2	5	Q6Z2Z4; P35683	Q6Z2Z4; P35683; P41376; Q9CAI7; P41377	0	2	0.7112	0	1	1	701.370178222656	1401.73307981531	-0.109161061321052	-7.65073436923558E-05	CID	MS2		3.104298	28.8983771962667	25271	ORF1_310318_03.raw	0/0	4.64193773269653	2570394060	29.050651550293	0	5.288E-07
High	Sequest HT (A2)	Unambiguous	[K].FLEGAASIDK.[H]		2	2	P42862; P42863	P42862; P42863	0	2	0.4846	0	1	1	525.776916503906	1050.54655637781	-0.0429321149110561	-2.25510937070794E-05	CID	MS2		1.131064	28.8974287850667	25270	ORF1_310318_03.raw	0/0	2.93369293212891	1533493544	28.8565368652344	0	0.002745
High	Sequest HT (A2)	Unambiguous	[K].GLDVIQQAQSGTGK.[T]		2	5	Q6Z2Z4; P35683	Q6Z2Z4; P35683; P41376; Q9CAI7; P41377	0	2	0.577	0	1	1	701.370178222656	1401.73307981531	-0.109161061321052	-7.65073436923558E-05	HCD	MS2	55.89349	3.705843	28.8967891378667	25269	ORF1_310318_03.raw	0/0	3.82949185371399	2570394060	29.050651550293	0	2.047E-06
High	Sequest HT (A2)	Unambiguous	[K].SQIHEIVLVGGSTR.[I]		1	1	Q6Z7B0	Q6Z7B0	0	2	0.7117	0	1	1	748.414794921875	1495.82231321375	-0.269628375773712	-0.000201658124751702	CID	MS2		15.67616	28.8880024072	25264	ORF1_310318_03.raw	0/0	3.26304340362549	362281288	29.0123634338379	0	2.566E-07
High	Sequest HT (A2)	Unambiguous	[K].ILNEGQIASTDVVEVVVSPPYVFLPVVK.[S]		1	1	P48494	P48494	0	3	0.3921	0	1	1	1004.56311035156	3011.67477779469	1.46986694152222	0.00147558489591878	HCD	MS2	9.970033	33.1	92.2366725125333	87078	ORF1_310318_03.raw	0/0	4.03358125686646			0	1.183E-07
High	Sequest HT (A2)	Unambiguous	[K].ILnEGQIASTDVVEVVVSPPYVFLPVVK.[S]	N3(Deamidated)	1	1	P48494	P48494	0	3	0.0106	0	1	1	1004.89611816406	3012.67380123219	6.45085357297421	0.00647806406258544	CID	MS2		40.32	92.2386534368	87080	ORF1_310318_03.raw	0/0	4.72183227539063			0	0.0002947
High	Sequest HT (A2)	Unambiguous	[K].SQIHEIVLVGGSTR.[I]		1	1	Q6Z7B0	Q6Z7B0	0	2	0.6014	0	1	1	748.414794921875	1495.82231321375	-0.269628375773712	-0.000201658124751702	HCD	MS2	0	13.03655	28.8861480048	25262	ORF1_310318_03.raw	0/0	2.9092538356781	362281288	29.0123634338379	0	2.336E-07
High	Sequest HT (A2)	Unambiguous	[R].EVNSVNDnPVIDVHR.[G]	N8(Deamidated)	1	1	P14717	P14717	0	2	0.0638	0	1	1	854.415344238281	1707.82341184656	-3.6542482018365	-0.00312041671867447	HCD	MS2	64.36176	13.45386	28.8852732586667	25261	ORF1_310318_03.raw	0/0	2.82005143165588	270969600	29.078254699707	0	1.229E-05
High	Sequest HT (A2)	Unambiguous	[K].VIcDHLSLGVK.[T]	C3(Carbamidomethyl)	1	1	Q8H8T0	Q8H8T0	0	2	0.4596	0	1	1	620.839660644531	1240.67204465906	0.181860391409271	0.000112814531309624	CID	MS2		3.097821	28.8761526834667	25251	ORF1_310318_03.raw	0/0	2.85453462600708	1349481562	29.0055160522461	0	0.0003207
High	Sequest HT (A2)	Unambiguous	[K].LAEIPFKPAR.[V]		1	1	Q6YZX6	Q6YZX6	0	3	0.4228	0	1	1	381.229309082031	1141.67337398609	0.498317986903986	0.00018963869797517	HCD	MS2	2.671175	7.750883	28.8754278965333	25250	ORF1_310318_03.raw	0/0	2.71987843513489	379486256	28.6775951385498	0	0.002175
High	Sequest HT (A2)	Unambiguous	[K].VIcDHLSLGVK.[T]	C3(Carbamidomethyl)	1	1	Q8H8T0	Q8H8T0	0	2	0.5142	0	1	1	620.839660644531	1240.67204465906	0.181860391409271	0.000112814531309624	HCD	MS2	64.76125	3.656124	28.874609048	25249	ORF1_310318_03.raw	0/0	2.82123136520386	1349481562	29.0055160522461	0	0.0001038
High	Sequest HT (A2)	Unambiguous	[K].SQSGDEAYNDNGLVPR.[T]		1	1	Q5Z8V9	Q5Z8V9	0	2	0.7194	0	1	1	861.390075683594	1721.77287473719	0.199484648139474	0.000171733593788304	CID	MS2		20.08849	28.8609617416	25238	ORF1_310318_03.raw	0/0	2.78262567520142	118949331	28.834285736084	0	7.031E-07
High	Sequest HT (A2)	Unambiguous	[K].SQSGDEAYNDNGLVPR.[T]		1	1	Q5Z8V9	Q5Z8V9	0	2	0.6131	0	1	1	861.390075683594	1721.77287473719	0.199484648139474	0.000171733593788304	HCD	MS2	18.9425	28.61573	28.8593263757333	25236	ORF1_310318_03.raw	0/0	3.05126404762268	118949331	28.834285736084	0	7.557E-07
High	Sequest HT (A2)	Unambiguous	[K].EVDEQMINVQNK.[N]		3	4	P45960	Q43594; Q76FS2; P45960; Q76FS3	0	2	0.3613	0	1	2	723.84912109375	1446.6909655575	1.13808644217075	0.000823228750050475	CID	MS2		6.821393	28.9084870109333	25283	ORF1_310318_03.raw	0/0	3.92699480056763	422870436	28.8219470977783	0	4.308E-05
High	Sequest HT (A2)	Unambiguous	[K].KVLTMNPTGDLSSAR.[F]		1	1	P14717	P14717	1	2	0.6709	0	1	1	795.419677734375	1589.83207883875	0.322190577307171	0.00025611437513362	CID	MS2		9.641566	28.8466664488	25226	ORF1_310318_03.raw	0/0	3.98197317123413	295337788	28.8850173950195	0	1.607E-06
High	Sequest HT (A2)	Unambiguous	[K].SQIHEIVLVGGSTR.[I]		1	1	Q6Z7B0	Q6Z7B0	0	3	0.3916	0	1	1	499.279022216797	1495.82251339039	-0.135804602117632	-6.77132029522909E-05	HCD	MS2	26.0489	4.287732	28.9127574514667	25288	ORF1_310318_03.raw	0/0	2.62864398956299	774965578	29.020565032959	0	0.000228
High	Sequest HT (A2)	Unambiguous	[R].SDYDFGHTLHANHLPR.[G]		1	1	Q53LQ0	Q53LQ0	0	4	0.2092	0	1	1	470.726196289063	1879.88295526625	-0.246772616324011	-0.000115975937433177	HCD	MS2	46.63402	3.400019	28.9274420408	25305	ORF1_310318_03.raw	0/0	2.39231777191162	759901120	28.6715221405029	0	0.0001388
High	Sequest HT (A2)	Unambiguous	[R].VVVGnGPAFGcILMTEFLDALAK.[R]	N5(Deamidated); C11(Carbamidomethyl)	2	2	Q0DHF6; A2Y5L9	Q0DHF6; A2Y5L9	0	3	0.4091	0	1	1	808.41796875	2423.23935299	1.83092855353055	0.0014789233333398	HCD	MS2	24.14374	32.155	92.2180521168	87058	ORF1_310318_03.raw	0/0	3.74226474761963	5910110.9375	92.1766357421875	0	5.438E-06
High	Sequest HT (A2)	Unambiguous	[R].KPEEITKEEYAAFYK.[S]		2	3	Q0J4P2; Q07078	Q0J4P2; Q69QQ6; Q07078	1	3	0.4569	0	1	1	615.980834960938	1845.92795162281	0.566085693256338	0.000348317604220938	HCD	MS2	61.45269	1.611216	29.1255521901333	25499	ORF1_310318_03.raw	0/0	3.94257950782776	1763858258	29.1581592559814	0	6.747E-08
High	Sequest HT (A2)	Unambiguous	[R].VVVGnGPAFGcILMTEFLDALAK.[R]	N5(Deamidated); C11(Carbamidomethyl)	2	2	Q0DHF6; A2Y5L9	Q0DHF6; A2Y5L9	0	3	0.4959	0	1	1	808.41796875	2423.23935299	1.83092855353055	0.0014789233333398	CID	MS2		40.755	92.2200586850667	87060	ORF1_310318_03.raw	0/0	3.66749238967896	5910110.9375	92.1766357421875	0	4.5E-05
High	Sequest HT (A2)	Unambiguous	[R].VVIPPGVSDEEAK.[A]		1	2	P0C5D0	P0C5D1; P0C5D0	0	2	0.3991	0	1	1	670.359069824219	1339.71086301844	0.366383994399209	0.000245424218746848	HCD	MS2	21.50128	8.337245	29.0876100149333	25467	ORF1_310318_03.raw	0/0	2.18251085281372			0	0.0001463
High	Sequest HT (A2)	Unambiguous	[K].GDAVLGEGASESLHVK.[D]		1	1	P17784	P17784	0	2	0.4916	0	1	1	784.900207519531	1568.79313840906	1.05973871482484	0.000831254531249215	CID	MS2		15.08631	29.0818373653333	25460	ORF1_310318_03.raw	0/0	4.18748092651367	16136131.5	29.0483055114746	0	1.038E-06
High	Sequest HT (A2)	Unambiguous	[K].GDAVLGEGASESLHVK.[D]		1	1	P17784	P17784	0	2	0.3971	0	1	1	784.900207519531	1568.79313840906	1.05973871482484	0.000831254531249215	HCD	MS2	0	14.00514	29.0802709056	25458	ORF1_310318_03.raw	0/0	3.39862608909607	16136131.5	29.0483055114746	0	5.845E-07
High	Sequest HT (A2)	Unambiguous	[R].SYHPDIVHEPAIYR.[L]		1	1	Q9FWK4	Q9FWK4	0	4	0.6245	0	1	1	424.966613769531	1696.84462518813	0.262232755653444	0.0001112420313234	CID	MS2		1.779766	29.0616737050667	25436	ORF1_310318_03.raw	0/0	2.77451753616333	1202297576	29.1075992584229	0	9.937E-06
High	Sequest HT (A2)	Unambiguous	[R].SYHPDIVHEPAIYR.[L]		1	1	Q9FWK4	Q9FWK4	0	4	0.5387	0	1	1	424.966461181641	1696.84401483656	-0.09746530596873	-4.13458593016003E-05	HCD	MS2	46.076	2.154175	29.0600992304	25434	ORF1_310318_03.raw	0/0	3.35582041740417	1202297576	29.1075992584229	0	6.615E-05
High	Sequest HT (A2)	Unambiguous	[K].SDLLLASNPVHK.[S]		1	1	Q06398	Q06398	0	2	0.56	0	1	1	647.36181640625	1293.7163561825	0.177683879338508	0.000114936250042774	CID	MS2		6.185194	29.0327751968	25406	ORF1_310318_03.raw	0/0	3.50040149688721	403055680	29.0387439727783	0	0.0008433
High	Sequest HT (A2)	Unambiguous	[K].SDLLLASNPVHK.[S]		1	1	Q06398	Q06398	0	2	0.5688	0	1	1	647.36181640625	1293.7163561825	0.177683879338508	0.000114936250042774	HCD	MS2	11.91334	6.61069	29.0312478994667	25404	ORF1_310318_03.raw	0/0	2.75522136688232	403055680	29.0387439727783	0	5.075E-05
High	Sequest HT (A2)	Unambiguous	[K].IVTSANnTYEAGVPnGK.[E]	N7(Deamidated); N15(Deamidated)	1	2	Q0JMY8	Q0JMY8; A2WPN7	0	2	0.2282	0	1	1	868.920959472656	1736.83464231531	0.522165877930656	0.000453457656132361	CID	MS2		17.83018	29.0094384856	25388	ORF1_310318_03.raw	0/0	3.55061483383179			0	6.824E-08
High	Sequest HT (A2)	Unambiguous	[K].IVTSANnTYEAGVPnGK.[E]	N7(Deamidated); N15(Deamidated)	1	2	Q0JMY8	Q0JMY8; A2WPN7	0	2	0.2527	0	1	1	868.920959472656	1736.83464231531	0.522165877930656	0.000453457656132361	HCD	MS2	73.71573	19.26563	29.00792012	25386	ORF1_310318_03.raw	0/0	4.59493780136108			0	9.448E-09
High	Sequest HT (A2)	Unambiguous	[K].TKYPNSDLYWK.[K]		1	2	P31924	P31924; Q43009	1	3	0.7139	0	1	1	472.237884521484	1414.69910030445	-0.736251814815184	-0.000347191848959483	CID	MS2		2.933846	29.0027741458667	25380	ORF1_310318_03.raw	0/0	3.39069271087646	583054320	29.0967578887939	0	0.0002149
High	Sequest HT (A2)	Unambiguous	[R].VTSGEQQVVSGMNYR.[L]		1	1	Q10J94	Q10J94	0	2	0.6642	0	1	1	827.896240234375	1654.78520383875	-0.0850994060330406	-7.04106249713732E-05	CID	MS2		2.934304	28.9920767946667	25368	ORF1_310318_03.raw	0/0	3.99304628372192	2875457641	28.8381309509277	0	0.0002602
High	Sequest HT (A2)	Unambiguous	[K].SQSGDEAYNDNGLVPR.[T]		1	1	Q5Z8V9	Q5Z8V9	0	2	0.7203	0	1	1	861.390197753906	1721.77311887781	0.341280745223169	0.000293803906288304	CID	MS2		27.80777	28.9696880917333	25349	ORF1_310318_03.raw	0/0	2.61143755912781	118949331	28.834285736084	0	4.919E-07
High	Sequest HT (A2)	Unambiguous	[K].SQSGDEAYNDNGLVPR.[T]		1	1	Q5Z8V9	Q5Z8V9	0	2	0.5812	0	1	1	861.390197753906	1721.77311887781	0.341280745223169	0.000293803906288304	HCD	MS2	0	39.10708	28.9680073184	25347	ORF1_310318_03.raw	0/0	3.50806260108948	118949331	28.834285736084	0	1.335E-06
High	Sequest HT (A2)	Unambiguous	[K].GSTVAIFGLGAVGLAAAEGAR.[I]		1	1	Q2R8Z5	Q2R8Z5	0	3	0.4935	0	1	1	630.014526367188	1888.02902584156	0.179802120967189	0.000113157187418741	HCD	MS2	11.38741	41.07	92.2248391685333	87065	ORF1_310318_03.raw	0/0	3.09703397750854			0	2.004E-06
High	Sequest HT (A2)	Unambiguous	[K].SDLLLASNPVHK.[S]		1	1	Q06398	Q06398	0	3	0.321	0	1	1	431.910125732422	1293.71582393727	-0.233724174970565	-0.00010079091142264	HCD	MS2	87.04808	6.716542	28.9621616525333	25340	ORF1_310318_03.raw	0/0	2.43139624595642	99165050	28.9139575958252	0	0.001867
High	Sequest HT (A2)	Unambiguous	[K].TKYPNSDLYWK.[K]		1	2	P31924	P31924; Q43009	1	2	0.4593	0	1	1	707.854309082031	1414.70134153406	0.847991759498091	0.00059982703123751	HCD	MS2	35.19324	8.487848	28.9614761181333	25339	ORF1_310318_03.raw	0/0	2.70073008537292	712794216	29.0919628143311	0	0.0008318
High	Sequest HT (A2)	Unambiguous	[K].SQIHEIVLVGGSTR.[I]		1	1	Q6Z7B0	Q6Z7B0	0	3	0.4727	0	1	1	499.279022216797	1495.82251339039	-0.135804602117632	-6.77132029522909E-05	CID	MS2		5.495367	28.9143991005333	25290	ORF1_310318_03.raw	0/0	2.20483064651489	774965578	29.020565032959	0	0.002276
High	Sequest HT (A2)	Unambiguous	[K].KVLTMNPTGDLSSAR.[F]		1	1	P14717	P14717	1	2	0.5187	0	1	1	795.419067382813	1589.83085813563	-0.445628574505814	-0.00035423718736638	HCD	MS2	66.9922	12.78803	28.8451001213333	25224	ORF1_310318_03.raw	0/0	4.00844192504883	295337788	28.8850173950195	0	1.286E-06
High	Sequest HT (A2)	Unambiguous	[K].KVLTMNPTGDLSSAR.[F]		1	1	P14717	P14717	1	3	0.6308	0	1	1	530.615600585938	1589.83224849781	0.428905694860974	0.000227295937596258	CID	MS2		2.906338	28.841218892	25219	ORF1_310318_03.raw	0/0	3.89844536781311	640511017	28.8825187683105	0	0.002487
High	Sequest HT (A2)	Unambiguous	[K].KVLTMNPTGDLSSAR.[F]		1	1	P14717	P14717	1	3	0.6178	0	1	1	530.615600585938	1589.83224849781	0.428905694860974	0.000227295937596258	HCD	MS2	9.524558	2.475352	28.8395940882667	25217	ORF1_310318_03.raw	0/0	4.16358423233032	640511017	28.8825187683105	0	6.287E-05
High	Sequest HT (A2)	Unambiguous	[K].EVDEQMLNVQNK.[N]		3	4	Q40665; P46265	Q8H7U1; Q40665; P46265; P37832	0	2	0.3246	0	1	1	723.848571777344	1446.68986692469	0.37867473020521	0.000273912343800475	CID	MS2		9.768522	28.5065729184	24897	ORF1_310318_03.raw	0/0	3.44756269454956			0	5.245E-05
High	Sequest HT (A2)	Unambiguous	[K].EVDEQMINVQNK.[N]		3	4	P45960	Q43594; Q76FS2; P45960; Q76FS3	0	2	0.2382	0	1	2	723.848571777344	1446.68986692469	0.37867473020521	0.000273912343800475	HCD	MS2	12.70468	11.77233	28.5051439488	24895	ORF1_310318_03.raw	0/0	3.60993623733521			0	8.717E-06
High	Sequest HT (A2)	Unambiguous	[K].EVDEQMLNVQNK.[N]		3	4	Q40665; P46265	Q8H7U1; Q40665; P46265; P37832	0	2	0.2382	0	1	1	723.848571777344	1446.68986692469	0.37867473020521	0.000273912343800475	HCD	MS2	12.70468	11.77233	28.5051439488	24895	ORF1_310318_03.raw	0/0	3.60993623733521			0	8.717E-06
High	Sequest HT (A2)	Unambiguous	[K].LAEIPFKPAR.[V]		1	1	Q6YZX6	Q6YZX6	0	3	0.4714	0	1	1	381.229217529297	1141.67309932789	0.257742752121057	9.80859636001696E-05	CID	MS2		2.936064	28.4971860888	24886	ORF1_310318_03.raw	0/0	2.10174441337585	520320816	28.5099277496338	0	0.0003704
High	Sequest HT (A2)	Unambiguous	[K].LAEIPFKPAR.[V]		1	1	Q6YZX6	Q6YZX6	0	3	0.5263	0	1	1	381.229217529297	1141.67309932789	0.257742752121057	9.80859636001696E-05	HCD	MS2	5.98636	3.384112	28.4956129976	24884	ORF1_310318_03.raw	0/0	2.84618449211121	520320816	28.5099277496338	0	0.0006394
High	Sequest HT (A2)	Unambiguous	[R].SYGNVPQPHAAVYYSQR.[A]		1	1	Q84QK0	Q84QK0	0	2	0.6702	0	1	1	968.968017578125	1936.92875852625	-0.65900870294717	-0.000638226875025794	CID	MS2		39.045	28.4858762541333	24877	ORF1_310318_03.raw	0/0	3.81703448295593	74782068	28.4675979614258	0	2.652E-08
High	Sequest HT (A2)	Unambiguous	[R].SYGNVPQPHAAVYYSQR.[A]		1	1	Q84QK0	Q84QK0	0	2	0.5931	0	1	1	968.968017578125	1936.92875852625	-0.65900870294717	-0.000638226875025794	HCD	MS2	0	27.67689	28.4838448688	24875	ORF1_310318_03.raw	0/0	3.1658456325531	74782068	28.4675979614258	0	9.35E-07
High	Sequest HT (A2)	Unambiguous	[R].YDVGNAVPSDFHQTVHGK.[D]		1	1	P27933	P27933	0	2	0.247	0	1	1	985.972534179688	1970.93779172938	1.15553723528331	0.00113874468752329	HCD	MS2	0	20.29	28.479674028	24871	ORF1_310318_03.raw	0/0	2.4657781124115	149756408	28.313081741333	0	0.001814
High	Sequest HT (A2)	Unambiguous	[K].GAGATVVDADTLGR.[C]		1	1	Q0D4Z6	Q0D4Z6	0	2	0.3652	0	1	1	651.83642578125	1302.6655749325	0.580327716670251	0.000377986249986861	CID	MS2		8.941496	28.4661498410667	24859	ORF1_310318_03.raw	0/0	2.8214099407196	27881261	28.4612102508545	0	0.0007224
High	Sequest HT (A2)	Unambiguous	[K].GAGATVVDADTLGR.[C]		1	1	Q0D4Z6	Q0D4Z6	0	2	0.1373	0	1	1	651.83642578125	1302.6655749325	0.580327716670251	0.000377986249986861	HCD	MS2	63.46676	10.34966	28.4646372997333	24857	ORF1_310318_03.raw	0/0	2.33406043052673	27881261	28.4612102508545	0	0.003549
High	Sequest HT (A2)	Unambiguous	[R].YDVGNAVPSDFHQTVHGK.[D]		1	1	P27933	P27933	0	2	0.5984	0	1	1	985.971618652344	1970.93596067469	0.226509027982439	0.000223217343773285	CID	MS2		23.39618	28.4590811477333	24851	ORF1_310318_03.raw	0/0	3.65782380104065	149756408	28.313081741333	0	7.482E-07
High	Sequest HT (A2)	Unambiguous	[R].YDVGNAVPSDFHQTVHGK.[D]		1	1	P27933	P27933	0	2	0.55	0	1	1	985.971618652344	1970.93596067469	0.226509027982439	0.000223217343773285	HCD	MS2	0	21.92093	28.4574772378667	24849	ORF1_310318_03.raw	0/0	3.9968798160553	149756408	28.313081741333	0	8.717E-08
High	Sequest HT (A2)	Unambiguous	[R].YDVGNAVPSDFHQTVHGK.[D]		1	1	P27933	P27933	0	4	0.4156	0	1	1	493.489532470703	1970.93629999281	0.398669975203438	0.000196438203147409	HCD	MS2	48.52888	2.555005	28.4405407504	24829	ORF1_310318_03.raw	0/0	3.20429468154907	1642685854	28.3488807678223	0	1.743E-06
High	Sequest HT (A2)	Unambiguous	[K].GAGATVVDADTLGR.[C]		1	1	Q0D4Z6	Q0D4Z6	0	2	0.5176	0	1	1	651.836059570313	1302.66484251063	0.0180788063291098	1.17753124868614E-05	CID	MS2		10.83066	28.3936633496	24784	ORF1_310318_03.raw	0/0	2.55424404144287	27881261	28.4612102508545	0	0.0007372
High	Sequest HT (A2)	Unambiguous	[K].GAGATVVDADTLGR.[C]		1	1	Q0D4Z6	Q0D4Z6	0	2	0.2397	0	1	1	651.836059570313	1302.66484251063	0.0180788063291098	1.17753124868614E-05	HCD	MS2	40.26664	10.64369	28.3921488992	24782	ORF1_310318_03.raw	0/0	2.66559505462646	27881261	28.4612102508545	0	0.0004876
High	Sequest HT (A2)	Unambiguous	[K].ILNEGqIASTDVVEVVVSPPYVFLPVVK.[S]	Q6(Deamidated)	1	1	P48494	P48494	0	3		0.0106	2	2	1004.89611816406	3012.67380123219	6.45085357297421	0.00647806406258544	CID	MS2		40.32	92.2386534368	87080	ORF1_310318_03.raw	0/0	4.66868782043457			0	0.0001168
High	Sequest HT (A2)	Unambiguous	[K].VSAYVTHAVFPK.[Q]		1	1	Q6ZFT5	Q6ZFT5	0	3	0.374	0	1	1	440.243377685547	1318.71557979664	0.137798224731726	6.05722135939383E-05	HCD	MS2	81.12999	4.552467	28.37976598	24766	ORF1_310318_03.raw	0/0	2.61583280563354			0	0.001117
High	Sequest HT (A2)	Unambiguous	[R].YDVGNAVPSDFHQTVHGK.[D]		1	1	P27933	P27933	0	3	0.5944	0	1	1	657.650695800781	1970.93753414234	1.0248444605236	0.000673300781272701	CID	MS2		2.054504	28.3701270357333	24755	ORF1_310318_03.raw	0/0	2.85949015617371	1174910624	28.2996253967285	0	4.566E-06
High	Sequest HT (A2)	Unambiguous	[R].ASLYGLGEQTK.[R]		1	1	Q653V7	Q653V7	0	2	0.2467	0	1	1	583.807434082031	1166.60759153406	2.0680639054627	0.00120630703122515	CID	MS2		4.213104	28.3577170029333	24749	ORF1_310318_03.raw	0/0	2.27054953575134	481354084	28.0888481140137	0	0.001127
High	Sequest HT (A2)	Unambiguous	[K].EVDEQMINVQNK.[N]		3	4	P45960	Q43594; Q76FS2; P45960; Q76FS3	0	2	0.3246	0	1	2	723.848571777344	1446.68986692469	0.37867473020521	0.000273912343800475	CID	MS2		9.768522	28.5065729184	24897	ORF1_310318_03.raw	0/0	3.44756269454956			0	5.245E-05
High	Sequest HT (A2)	Unambiguous	[R].SDYDFGHTLHANHLPR.[G]		1	1	Q53LQ0	Q53LQ0	0	4	0.4654	0	1	1	470.726501464844	1879.88417596938	0.402577823470262	0.000189199843816823	HCD	MS2	44.57821	2.563155	28.5267948992	24915	ORF1_310318_03.raw	0/0	3.18098759651184	535853632	28.5649471282959	0	3.465E-05
High	Sequest HT (A2)	Unambiguous	[R].SDYDFGHTLHANHLPR.[G]		1	1	Q53LQ0	Q53LQ0	0	4	0.0654	0	1	1	470.7265625	1879.88442011	0.532447911429116	0.000250235000066823	CID	MS2		2.155861	28.5285602437333	24917	ORF1_310318_03.raw	0/0	1.07069981098175	535853632	28.5649471282959	0	0.0001218
High	Sequest HT (A2)	Unambiguous	[K].DINALEQHIK.[N]		1	2	Q8H8T0	Q6Z4G3; Q8H8T0	0	2	0.373	0	1	1	590.81982421875	1180.6323718075	0.262086309445453	0.000154713750021074	HCD	MS2	15.42329	1.345284	28.5581039573333	24950	ORF1_310318_03.raw	0/0	2.43994045257568	1991098116.5	28.42356300354	0	0.001584
High	Sequest HT (A2)	Unambiguous	[K].VIcDHLSLGVK.[T]	C3(Carbamidomethyl)	1	1	Q8H8T0	Q8H8T0	0	3	0.3814	0	1	1	414.228729248047	1240.67163448414	-0.148746716418935	-6.15152864114066E-05	HCD	MS2	12.48403	3.864777	28.8330458834667	25209	ORF1_310318_03.raw	0/0	2.36201548576355	3199563915.5	29.0115776062012	0	0.0003545
High	Sequest HT (A2)	Unambiguous	[R].LNADDWENDENLKK.[I]		1	1	A2XCT8	A2XCT8	1	2	0.4591	0	1	1	852.39794921875	1703.7886218075	0.882197948043678	0.000751538750023428	CID	MS2		32.35	28.7831944354667	25159	ORF1_310318_03.raw	0/0	2.19607210159302	27732215	28.6792812347412	0	0.0009427
High	Sequest HT (A2)	Unambiguous	[R].LNADDWENDENLKK.[I]		1	1	A2XCT8	A2XCT8	1	2	0.2952	0	1	1	852.39794921875	1703.7886218075	0.882197948043678	0.000751538750023428	HCD	MS2	0	22.63	28.7814172504	25157	ORF1_310318_03.raw	0/0	2.26849269866943	27732215	28.6792812347412	0	3.443E-05
High	Sequest HT (A2)	Unambiguous	[R].ISQLPQLR.[G]		1	1	Q7G764	Q7G764	0	2	0.6109	0	1	1	477.790313720703	954.573350811406	0.272091690681861	0.000129865703115684	CID	MS2		2.128412	28.7678177458667	25142	ORF1_310318_03.raw	0/0	2.3919506072998	2620804652	28.8671607971191	0	0.003936
High	Sequest HT (A2)	Unambiguous	[K].VSAYVTHAVFPK.[Q]		1	1	Q6ZFT5	Q6ZFT5	0	3	0.4511	0	1	1	440.243408203125	1318.71567134938	0.207223920760071	9.10897917189383E-05	HCD	MS2	52.55111	2.941087	28.7672011477333	25141	ORF1_310318_03.raw	0/0	3.1740574836731	782790204	28.5646476745605	0	6.181E-05
High	Sequest HT (A2)	Unambiguous	[K].VFFTNSGSEANDSQVK.[LI]		1	4	Q01K11	Q01K11; Q7XN11; Q6ZH29; Q7XN12	0	2	0.644	0	1	1	865.405578613281	1729.80388059656	0.642736028932595	0.000555903281224346	CID	MS2		18.5844	28.7503000034667	25127	ORF1_310318_03.raw	0/0	4.2682933807373	646018178	28.8960742950439	0	2.272E-07
High	Sequest HT (A2)	Unambiguous	[K].VFFTNSGSEANDSQVK.[LI]		1	4	Q01K11	Q01K11; Q7XN11; Q6ZH29; Q7XN12	0	2	0.6244	0	1	1	865.405578613281	1729.80388059656	0.642736028932595	0.000555903281224346	HCD	MS2	23.3482	16.67659	28.7486210122667	25125	ORF1_310318_03.raw	0/0	3.86475467681885	646018178	28.8960742950439	0	2.094E-05
High	Sequest HT (A2)	Unambiguous	[K].TFAEETWGK.[H]		1	1	Q9SLY8	Q9SLY8	0	2	0.5392	0	1	1	534.753845214844	1068.50041379969	0.713617160752356	0.000381249843712794	CID	MS2		4.317898	28.6957252232	25078	ORF1_310318_03.raw	0/0	3.19001507759094			0	0.003965
High	Sequest HT (A2)	Unambiguous	[K].GDAVLGEGASESLHVK.[D]		1	1	P17784	P17784	0	2	0.6102	0	1	1	784.900146484375	1568.79301633875	0.981927027054182	0.000770219374999215	CID	MS2		9.78253	28.6740785109333	25059	ORF1_310318_03.raw	0/0	4.49495553970337			0	1.588E-08
High	Sequest HT (A2)	Unambiguous	[K].ENVTSEALEAAR.[I]		1	1	A2Y0T4	A2Y0T4	0	2	0.4774	0	1	1	645.320617675781	1289.63395872156	0.600365725705892	0.000387125781344366	HCD	MS2	11.3512	5.416508	29.1288105616	25503	ORF1_310318_03.raw	0/0	3.10177254676819	2157650312	29.3013076782227	0	3.086E-05
High	Sequest HT (A2)	Unambiguous	[K].GDAVLGEGASESLHVK.[D]		1	1	P17784	P17784	0	2	0.449	0	1	1	784.900146484375	1568.79301633875	0.981927027054182	0.000770219374999215	HCD	MS2	0	10.82075	28.6719158429333	25057	ORF1_310318_03.raw	0/0	3.91976642608643			0	2.209E-07
High	Sequest HT (A2)	Unambiguous	[R].LNPDNWENcENLKR.[I]	C9(Carbamidomethyl)	1	1	A2Z7C4	A2Z7C4	1	2	0.338	0	1	1	901.418884277344	1801.83049192469	1.04627303645154	0.000942602343759091	HCD	MS2	21.16306	13.45	28.6493562629333	25039	ORF1_310318_03.raw	0/0	2.12804985046387	55107576	28.6209716796875	0	0.0006301
High	Sequest HT (A2)	Unambiguous	[R].VTSGEQQVVSGMNYR.[L]		1	1	Q10J94	Q10J94	0	2	0.6061	0	1	1	827.897705078125	1654.78813352625	1.68533414865979	0.00139443312502863	CID	MS2		11.49611	28.6078605192	25003	ORF1_310318_03.raw	0/0	4.56513833999634	2875457641	28.8381309509277	0	5.086E-08
High	Sequest HT (A2)	Unambiguous	[R].VTSGEQQVVSGMNYR.[L]		1	1	Q10J94	Q10J94	0	2	0.5466	0	1	1	827.89697265625	1654.7866686825	0.800117371313373	0.000662011250028627	HCD	MS2	0	12.11042	28.605793672	25001	ORF1_310318_03.raw	0/0	3.8554892539978	2875457641	28.8381309509277	0	8.158E-08
High	Sequest HT (A2)	Unambiguous	[R].LNADDWENDENLKK.[I]		1	1	A2XCT8	A2XCT8	1	3	0.4005	0	1	1	568.600708007813	1703.78757076344	0.265310984335492	0.000150677812522796	HCD	MS2	22.05367	5.52336	28.6024854741333	24997	ORF1_310318_03.raw	0/0	3.72393560409546	224736481.25	28.5565166473389	0	4.574E-05
High	Sequest HT (A2)	Unambiguous	[K].ALATGVFAR.[I]		1	1	Q53NL5	Q53NL5	0	2	0.6885	0	1	1	453.263916015625	905.52055540125	0.251933880553283	0.000114065624984505	CID	MS2		1.999501	28.5930860994667	24987	ORF1_310318_03.raw	0/0	2.44037342071533	1165854218	28.4983501434326	0	0.0008844
High	Sequest HT (A2)	Unambiguous	[K].ALATGVFAR.[I]		1	1	Q53NL5	Q53NL5	0	2	0.6047	0	1	1	453.263916015625	905.52055540125	0.251933880553283	0.000114065624984505	HCD	MS2	8.732945	2.11109	28.5914482869333	24985	ORF1_310318_03.raw	0/0	2.57989645004272	1165854218	28.4983501434326	0	0.0008651
High	Sequest HT (A2)	Unambiguous	[K].IVTSANnTYEAGVPnGK.[E]	N7(Deamidated); N15(Deamidated)	1	2	Q0JMY8	Q0JMY8; A2WPN7	0	2	0.2274	0	1	1	868.921264648438	1736.83525266688	0.873582107394574	0.000758633437382361	CID	MS2		7.088568	28.5657932493333	24959	ORF1_310318_03.raw	0/0	4.53432512283325	319979495	28.4618282318115	0	2.402E-08
High	Sequest HT (A2)	Unambiguous	[K].IVTSANnTYEAGVPnGK.[E]	N7(Deamidated); N15(Deamidated)	1	2	Q0JMY8	Q0JMY8; A2WPN7	0	2	0.1895	0	1	1	868.921264648438	1736.83525266688	0.873582107394574	0.000758633437382361	HCD	MS2	18.26341	10.75904	28.5637459253333	24957	ORF1_310318_03.raw	0/0	4.37927532196045	319979495	28.4618282318115	0	4.491E-10
High	Sequest HT (A2)	Unambiguous	[K].VAYALSQGLK.[V]		1	1	P48494	P48494	0	2	0.5367	0	1	1	525.30322265625	1049.5991686825	0.187931300904869	9.86262500646262E-05	CID	MS2		0.610156	28.5587540381333	24951	ORF1_310318_03.raw	0/0	3.40726494789124	7194336874	28.4685916900635	0	7.605E-05
High	Sequest HT (A2)	Unambiguous	[R].LNPDNWENcENLKR.[I]	C9(Carbamidomethyl)	1	1	A2Z7C4	A2Z7C4	1	2	0.4444	0	1	1	901.418884277344	1801.83049192469	1.04627303645154	0.000942602343759091	CID	MS2		21.77349	28.6509793429333	25041	ORF1_310318_03.raw	0/0	1.88561379909515	55107576	28.6209716796875	0	0.001705
High	Sequest HT (A2)	Unambiguous	[K].AVANQPVSVAIEAGGR.[A]		1	1	P25776	P25776	0	2	0.528	0	1	1	769.918212890625	1538.82914915125	0.402248358403497	0.000309495625060663	HCD	MS2	0	15.06373	31.6024925141333	28032	ORF1_310318_03.raw	0/0	3.39226269721985			0	1.086E-05
High	Sequest HT (A2)	Unambiguous	[K].HEVcNAYTELNDPVVQR.[Q]	C4(Carbamidomethyl)	1	1	Q6F2U9	Q6F2U9	0	2	0.7465	0	1	1	1022.48266601563	2043.95805540125	1.36585242343868	0.00139587062513513	CID	MS2		26.35	31.603431816	28033	ORF1_310318_03.raw	0/0	4.26279640197754	108467664	31.7197170257568	0	5.469E-09
High	Sequest HT (A2)	Unambiguous	[K].AVANQPVSVAIEAGGR.[A]		1	1	P25776	P25776	0	2	0.5938	0	1	1	769.918212890625	1538.82914915125	0.402248358403497	0.000309495625060663	CID	MS2		13.25593	31.6044381642667	28034	ORF1_310318_03.raw	0/0	3.19544458389282			0	7.641E-07
High	Sequest HT (A2)	Unambiguous	[R].EEEEEEEEqQKGQEEEEEEQVGQGYETIR.[A]	Q9(Deamidated)	1	1	Q75GX9	Q75GX9	1	3		0.0211	3	3	1176.49694824219	3527.47629146656	5.30187992028603	0.00623405218747441	HCD	MS2	0	42.52	34.02131398	30473	ORF1_310318_03.raw	0/0	4.17528629302979			0	5.852E-07
High	Sequest HT (A2)	Unambiguous	[R].EEEEEEEEQQKGqEEEEEEQVGQGYETIR.[A]	Q13(Deamidated)	1	1	Q75GX9	Q75GX9	1	3		0.0164	2	2	1176.49694824219	3527.47629146656	5.30187992028603	0.00623405218747441	HCD	MS2	0	42.52	34.02131398	30473	ORF1_310318_03.raw	0/0	4.19597005844116			0	3.99E-07
High	Sequest HT (A2)	Unambiguous	[R].EEEEEEEEQqKGQEEEEEEQVGQGYETIR.[A]	Q10(Deamidated)	1	1	Q75GX9	Q75GX9	1	3	0.0164	0	1	1	1176.49694824219	3527.47629146656	5.30187992028603	0.00623405218747441	HCD	MS2	0	42.52	34.02131398	30473	ORF1_310318_03.raw	0/0	4.27232933044434			0	5.234E-07
High	Sequest HT (A2)	Unambiguous	[K].ALAGQKDEAYFAANAAAQASR.[R]		1	1	Q2QLY5	Q2QLY5	1	2	0.7615	0	1	1	1062.52807617188	2124.04887571375	0.951120143359533	0.00101011187484801	CID	MS2		31.42	33.9992982576	30448	ORF1_310318_03.raw	0/0	5.66192531585693	422817692	34.0570526123047	0	3.036E-11
High	Sequest HT (A2)	Unambiguous	[K].SLLDSNLEDGR.[Y]		1	1	Q0JKD0	Q0JKD0	0	2	0.4158	0	1	1	609.801574707031	1218.59587278406	-0.162429489293232	-9.89679687108946E-05	CID	MS2		2.825365	33.9981961104	30447	ORF1_310318_03.raw	0/0	2.78515291213989	251330990	33.9183006286621	0	0.0002919
High	Sequest HT (A2)	Unambiguous	[K].ALAGQKDEAYFAANAAAQASR.[R]		1	1	Q2QLY5	Q2QLY5	1	2	0.7589	0	1	1	1062.52807617188	2124.04887571375	0.951120143359533	0.00101011187484801	HCD	MS2	0	21.55	33.9974751669333	30446	ORF1_310318_03.raw	0/0	5.5952205657959	422817692	34.0570526123047	0	3.735E-11
High	Sequest HT (A2)	Unambiguous	[K].IGInGFGR.[I]	N4(Deamidated)	3	3	Q7FAH2; Q6K5G8; A2YQT7	Q7FAH2; Q6K5G8; A2YQT7	0	2	0.5805	0	1	1	417.72705078125	834.4468249325	-0.00419139943337978	-1.74874998193353E-06	CID	MS2		2.424081	33.9911339770667	30439	ORF1_310318_03.raw	0/0	2.35773634910584	2911271832	34.1499786376953	0	0.001479
High	Sequest HT (A2)	Unambiguous	[K].LTAAAAIASGTVLGLHEDSR.[Y]		1	1	Q6K669	Q6K669	0	3	0.4387	0	1	1	651.685729980469	1953.04263668141	1.36065899041049	0.00088580713547041	CID	MS2		42.54	92.0735459850667	86916	ORF1_310318_03.raw	0/0	2.12371635437012	2272649.375	92.0554733276367	0	0.0004605
High	Sequest HT (A2)	Unambiguous	[R].VcIIGSGPAAHTAAVYAAR.[A]	C2(Carbamidomethyl)	1	1	Q69PS6	Q69PS6	0	3	0.298	0	1	1	628.997741699219	1884.97867183766	2.01318739162756	0.00126493588532384	HCD	MS2	21.4232	6.340796	33.977067928	30425	ORF1_310318_03.raw	0/0	3.02316832542419	75148374	33.9945259094238	0	0.0005822
High	Sequest HT (A2)	Unambiguous	[R].LNPDNWENcENLK.[R]	C9(Carbamidomethyl)	1	1	A2Z7C4	A2Z7C4	0	2	0.572	0	1	1	823.367980957031	1645.72868528406	0.722795277770663	0.000594762031216334	CID	MS2		10.09394	33.9711722858667	30418	ORF1_310318_03.raw	0/0	2.36030054092407	198883578	33.862476348877	0	0.0001372
High	Sequest HT (A2)	Unambiguous	[R].LNPDNWENcENLK.[R]	C9(Carbamidomethyl)	1	1	A2Z7C4	A2Z7C4	0	2	0.212	0	1	1	823.368408203125	1645.72953977625	1.24201379341283	0.00102200812496633	HCD	MS2	24.80414	13.38453	33.9695974717333	30416	ORF1_310318_03.raw	0/0	2.50330591201782	198883578	33.862476348877	0	7.909E-05
High	Sequest HT (A2)	Unambiguous	[R].VcIIGSGPSAHTAAIYAAR.[A]	C2(Carbamidomethyl)	1	1	Q6ZFU6	Q6ZFU6	0	3	0.5493	0	1	1	639.000244140625	1914.98617916188	0.385105734313405	0.000245823958240502	CID	MS2		4.16641	33.9676765725333	30414	ORF1_310318_03.raw	0/0	2.12741494178772	778605600	34.0550575256348	0	0.0003019
High	Sequest HT (A2)	Unambiguous	[R].VcIIGSGPSAHTAAIYAAR.[A]	C2(Carbamidomethyl)	1	1	Q6ZFU6	Q6ZFU6	0	3	0.617	0	1	1	639.000244140625	1914.98617916188	0.385105734313405	0.000245823958240502	HCD	MS2	11.89609	4.154831	33.9659206026667	30412	ORF1_310318_03.raw	0/0	3.89001679420471	778605600	34.0550575256348	0	2.513E-08
High	Sequest HT (A2)	Unambiguous	[K].ALAGQKDEAYFAANAAAQASR.[R]		1	1	Q2QLY5	Q2QLY5	1	3	0.6845	0	1	1	708.688110351563	2124.04977779469	1.37581931380859	0.000974101562405849	CID	MS2		2.026504	33.9548754488	30399	ORF1_310318_03.raw	0/0	3.7436158657074	1965737792	34.0632209777832	0	3.417E-06
High	Sequest HT (A2)	Unambiguous	[K].ALAGQKDEAYFAANAAAQASR.[R]		1	1	Q2QLY5	Q2QLY5	1	3	0.5391	0	1	1	708.687072753906	2124.04666500172	-0.0896817699854877	-6.34960938441509E-05	HCD	MS2	70.30812	3.073291	33.9530772768	30397	ORF1_310318_03.raw	0/0	4.73364496231079	1965737792	34.0632209777832	0	1.221E-08
High	Sequest HT (A2)	Unambiguous	[K].YGAGIGPGVYDIHSPR.[I]		2	2	Q2QLY5; Q2QLY4	Q2QLY5; Q2QLY4	0	3	0.5286	0	1	1	553.61474609375	1658.82968502125	0.696190853589214	0.000384953750123411	CID	MS2		0.9385559	33.9505336093333	30395	ORF1_310318_03.raw	0/0	2.27402067184448	3447988637	34.0862884521484	0	0.0008995
High	Sequest HT (A2)	Unambiguous	[K].YGAGIGPGVYDIHSPR.[I]		2	2	Q2QLY5; Q2QLY4	Q2QLY5; Q2QLY4	0	3	0.5417	0	1	1	553.61474609375	1658.82968502125	0.696190853589214	0.000384953750123411	HCD	MS2	67.0663	1.135991	33.9485608325333	30393	ORF1_310318_03.raw	0/0	3.84478807449341	3447988637	34.0862884521484	0	5.927E-07
High	Sequest HT (A2)	Unambiguous	[R].ALHLPAAcGADASAFSK.[C]	C8(Carbamidomethyl)	1	1	Q6ASY2	Q6ASY2	0	3	0.675	0	1	1	562.947204589844	1686.82706050953	0.145017573024561	8.15398436510388E-05	CID	MS2		1.603285	33.9458088429333	30390	ORF1_310318_03.raw	0/0	3.99520039558411	3669665059	34.1868858337402	0	3.416E-07
High	Sequest HT (A2)	Unambiguous	[K].DNQTVQSVLGTPTR.[D]		1	1	Q7Y0E8	Q7Y0E8	0	2	0.5145	0	1	1	758.392211914063	1515.77714719813	0.651143718605471	0.000493494062766331	CID	MS2		6.467613	33.9141749701333	30362	ORF1_310318_03.raw	0/0	3.44170308113098	275089450	33.668872833252	0	4.828E-05
High	Sequest HT (A2)	Unambiguous	[R].EEEEEEEEQQKGQEEEEEEQVGqGYETIR.[A]	Q23(Deamidated)	1	1	Q75GX9	Q75GX9	1	3		0.0422	4	4	1176.49694824219	3527.47629146656	5.30187992028603	0.00623405218747441	HCD	MS2	0	42.52	34.02131398	30473	ORF1_310318_03.raw	0/0	4.09200620651245			0	1.024E-07
High	Sequest HT (A2)	Unambiguous	[K].DNQTVQSVLGTPTR.[D]		1	1	Q7Y0E8	Q7Y0E8	0	2	0.3095	0	1	1	758.392211914063	1515.77714719813	0.651143718605471	0.000493494062766331	HCD	MS2	8.177197	5.504242	33.9123791602667	30360	ORF1_310318_03.raw	0/0	2.94253444671631	275089450	33.668872833252	0	0.0001135
High	Sequest HT (A2)	Unambiguous	[R].EEEEEEEEQQKGQEEEEEEQVGqGYETIR.[A]	Q23(Deamidated)	1	1	Q75GX9	Q75GX9	1	3	0.0315	0	1	1	1176.49694824219	3527.47629146656	5.30187992028603	0.00623405218747441	CID	MS2		33.1	34.0231137258667	30475	ORF1_310318_03.raw	0/0	4.4371223449707			0	3.609E-09
High	Sequest HT (A2)	Unambiguous	[R].YLcIGTVLHR.[A]	C3(Carbamidomethyl)	1	1	Q6K9A2	Q6K9A2	0	3	0.4551	0	1	1	411.225830078125	1231.66293697438	1.09464676616355	0.000449411458374035	HCD	MS2	47.94193	16.35908	34.0260637906667	30478	ORF1_310318_03.raw	0/0	1.67030489444733	296639308	34.0944900512695	0	0.003713
High	Sequest HT (A2)	Unambiguous	[K].IAHGLLPFR.[K]		1	1	Q84QK0	Q84QK0	0	3	0.5915	0	1	1	341.874938964844	1023.61026363453	0.442223713010167	0.000150888177093596	HCD	MS2	37.31278	13.86438	34.1819447266667	30647	ORF1_310318_03.raw	0/0	2.84122180938721	129369388	34.2314262390137	0	0.002147
High	Sequest HT (A2)	Unambiguous	[R].VcIIGSGPSAHTAAIYAAR.[A]	C2(Carbamidomethyl)	1	1	Q6ZFU6	Q6ZFU6	0	2	0.4598	0	1	1	957.998718261719	1914.99015989344	2.46383253599886	0.00235910171859999	CID	MS2		14.94011	34.1811656352	30646	ORF1_310318_03.raw	0/0	2.61078071594238	72685059	34.1067390441895	0	2.641E-06
High	Sequest HT (A2)	Unambiguous	[R].VcIIGSGPSAHTAAIYAAR.[A]	C2(Carbamidomethyl)	1	1	Q6ZFU6	Q6ZFU6	0	2	0.4113	0	1	1	957.998718261719	1914.99015989344	2.46383253599886	0.00235910171859999	HCD	MS2	37.08447	17.53077	34.1794070365333	30644	ORF1_310318_03.raw	0/0	2.64894461631775	72685059	34.1067390441895	0	4.088E-05
High	Sequest HT (A2)	Unambiguous	[K].LTAAAAIASGTVLGLHEDSR.[Y]		1	1	Q6K669	Q6K669	0	3	0.4375	0	1	1	651.685729980469	1953.04263668141	1.36065899041049	0.00088580713547041	HCD	MS2	47.55482	33.1	92.0715522805333	86914	ORF1_310318_03.raw	0/0	3.36163473129272	2272649.375	92.0554733276367	0	1.197E-05
High	Sequest HT (A2)	Unambiguous	[R].TIAMDGTEGLVR.[G]		1	1	Q01859	Q01859	0	2	0.6333	0	1	1	631.824523925781	1262.64177122156	0.680131266194316	0.000429380781270083	CID	MS2		2.968581	34.1684433056	30630	ORF1_310318_03.raw	0/0	2.70426750183105	868261964	34.2614326477051	0	0.0002458
High	Sequest HT (A2)	Unambiguous	[R].TIAMDGTEGLVR.[G]		1	1	Q01859	Q01859	0	2	0.3283	0	1	1	631.824523925781	1262.64177122156	0.680131266194316	0.000429380781270083	HCD	MS2	37.65478	2.279641	34.1667760336	30628	ORF1_310318_03.raw	0/0	1.98233461380005	868261964	34.2614326477051	0	0.0004447
High	Sequest HT (A2)	Unambiguous	[R].VcIIGSGPSAHTAAIYAAR.[A]	C2(Carbamidomethyl)	1	1	Q6ZFU6	Q6ZFU6	0	2	0.4586	0	1	1	957.997192382813	1914.98710813563	0.870213208111553	0.000833222812349987	CID	MS2		19.54101	34.1401423573333	30601	ORF1_310318_03.raw	0/0	2.65599179267883	72685059	34.1067390441895	0	2.086E-06
High	Sequest HT (A2)	Unambiguous	[R].VcIIGSGPSAHTAAIYAAR.[A]	C2(Carbamidomethyl)	1	1	Q6ZFU6	Q6ZFU6	0	2	0.5086	0	1	1	957.997192382813	1914.98710813563	0.870213208111553	0.000833222812349987	HCD	MS2	59.55239	16.63907	34.1384253869333	30599	ORF1_310318_03.raw	0/0	3.49861478805542	72685059	34.1067390441895	0	2.855E-06
High	Sequest HT (A2)	Unambiguous	[K].VFANAETTISYK.[I]		1	1	Q75KR1	Q75KR1	0	2	0.5	0	1	1	672.345336914063	1343.68339719813	-0.565796560667141	-0.000380125937454068	CID	MS2		7.462122	34.1294990925333	30593	ORF1_310318_03.raw	0/0	2.75599837303162			0	0.000626
High	Sequest HT (A2)	Unambiguous	[K].VFANAETTISYK.[I]		1	1	Q75KR1	Q75KR1	0	2	0.2798	0	1	1	672.345336914063	1343.68339719813	-0.565796560667141	-0.000380125937454068	HCD	MS2	18.54849	5.712374	34.1278823568	30591	ORF1_310318_03.raw	0/0	2.18078637123108			0	0.000756
High	Sequest HT (A2)	Unambiguous	[K].KVSPEVIAEYTVR.[T]		1	1	P17784	P17784	1	3	0.6206	0	1	1	497.611938476563	1490.82126216969	-0.0384957684710759	-1.91301041165085E-05	CID	MS2		0.9525781	34.1149329242667	30576	ORF1_310318_03.raw	0/0	3.97875332832336	7746355262	34.3257179260254	0	9.985E-06
High	Sequest HT (A2)	Unambiguous	[K].SGAVSEPALLTAAQK.[E]		1	1	Q0IWL9	Q0IWL9	0	2	0.2734	0	1	1	721.896423339844	1442.78557004969	0.440820854489913	0.000318004843734343	CID	MS2		6.596043	34.1023686573333	30563	ORF1_310318_03.raw	0/0	2.77614283561707	173539878.25	33.9550514221191	0	2.195E-05
High	Sequest HT (A2)	Unambiguous	[K].SGAVSEPALLTAAQK.[E]		1	1	Q0IWL9	Q0IWL9	0	2	0.0551	0	1	1	721.896423339844	1442.78557004969	0.440820854489913	0.000318004843734343	HCD	MS2	30.83277	6.774328	34.1007126312	30561	ORF1_310318_03.raw	0/0	2.71867680549622	173539878.25	33.9550514221191	0	0.001004
High	Sequest HT (A2)	Unambiguous	[K].KIPLYQHIANLAGNK.[Q]		1	1	Q42971	Q42971	1	4	0.5699	0	1	1	420.745391845703	1679.95973749281	0.349462552424828	0.000146770703167931	HCD	MS2	18.29643	12.14252	34.082874004	30541	ORF1_310318_03.raw	0/0	1.85671973228455	192136048	34.3985023498535	0	0.0003589
High	Sequest HT (A2)	Unambiguous	[K].KVSPEVIAEYTVR.[T]		1	1	P17784	P17784	1	2	0.6985	0	1	1	745.914916992188	1490.82255735438	0.830276813786285	0.000618897187564471	CID	MS2		2.784367	34.0753477693333	30532	ORF1_310318_03.raw	0/0	3.3458411693573	4809336796	34.3206596374512	0	2.749E-05
High	Sequest HT (A2)	Unambiguous	[K].KVSPEVIAEYTVR.[T]		1	1	P17784	P17784	1	2	0.6621	0	1	1	745.914916992188	1490.82255735438	0.830276813786285	0.000618897187564471	HCD	MS2	17.43013	4.14535	34.0736803333333	30530	ORF1_310318_03.raw	0/0	3.6663703918457	4809336796	34.3206596374512	0	3.638E-07
High	Sequest HT (A2)	Unambiguous	[K].KIPLYQHIANLAGNK.[Q]		1	1	Q42971	Q42971	1	2	0.748	0	1	1	840.484741210938	1679.96220579188	1.81872391027067	0.00152769093756433	CID	MS2		5.961224	34.0497940674667	30504	ORF1_310318_03.raw	0/0	2.50311374664307	9051802.75	33.8599662780762	0	4.871E-06
High	Sequest HT (A2)	Unambiguous	[K].KIPLYQHIANLAGNK.[Q]		1	1	Q42971	Q42971	1	2	0.4043	0	1	1	840.483642578125	1679.96000852625	0.510795902340383	0.00042905812506433	HCD	MS2	40.79115	6.16923	34.0482295202667	30502	ORF1_310318_03.raw	0/0	2.76569080352783	9051802.75	33.8599662780762	0	8.188E-06
High	Sequest HT (A2)	Unambiguous	[R].YLcIGTVLHR.[A]	C3(Carbamidomethyl)	1	1	Q6K9A2	Q6K9A2	0	3	0.6195	0	1	1	411.225830078125	1231.66293697438	1.09464676616355	0.000449411458374035	CID	MS2		11.44634	34.0278720533333	30480	ORF1_310318_03.raw	0/0	2.96610808372498	296639308	34.0944900512695	0	8.791E-05
High	Sequest HT (A2)	Unambiguous	[R].EEEEEEEEQQKGQEEEEEEqVGQGYETIR.[A]	Q20(Deamidated)	1	1	Q75GX9	Q75GX9	1	3		0.0315	2	2	1176.49694824219	3527.47629146656	5.30187992028603	0.00623405218747441	CID	MS2		33.1	34.0231137258667	30475	ORF1_310318_03.raw	0/0	4.29724407196045			0	5.424E-09
High	Sequest HT (A2)	Unambiguous	[K].IAHGLLPFR.[K]		1	1	Q84QK0	Q84QK0	0	3	0.5562	0	1	1	341.874938964844	1023.61026363453	0.442223713010167	0.000150888177093596	CID	MS2		24.205	34.1834319914667	30649	ORF1_310318_03.raw	0/0	1.68620204925537	129369388	34.2314262390137	0	0.001301
High	Sequest HT (A2)	Unambiguous	[K].GIIGYVEEDLVSTDFVGDSR.[S]		1	1	A2YQT7	A2YQT7	0	2	0.5897	0	1	1	1086.02807617188	2171.04887571375	-0.641775213673357	-0.000696663125154373	HCD	MS2	15.94634	33.1	92.0825017898667	86923	ORF1_310318_03.raw	0/0	3.50783228874207			0	9.129E-06
High	Sequest HT (A2)	Unambiguous	[R].ALHLPAAcGADASAFSK.[C]	C8(Carbamidomethyl)	1	1	Q6ASY2	Q6ASY2	0	2	0.738	0	1	1	843.916748046875	1686.82621946375	-0.353578829017922	-0.000298213125159208	CID	MS2		17.14841	33.8439197024	30293	ORF1_310318_03.raw	0/0	3.12970948219299	1175984312	34.1644058227539	0	7.617E-07
High	Sequest HT (A2)	Unambiguous	[K].LGVTQcTIAHALEK.[T]	C6(Carbamidomethyl)	1	1	P30298	P30298	0	3	0.4481	0	1	1	514.27685546875	1540.81601314625	0.5351169019559	0.000274838750075427	CID	MS2		6.611075	33.6602462088	30095	ORF1_310318_03.raw	0/0	2.40791988372803	417348202	33.8556251525879	0	0.00143
High	Sequest HT (A2)	Unambiguous	[K].FAQETIAPHAAAIDASNHFPK.[D]		1	1	Q75IM9	Q75IM9	0	3	0.5319	0	1	1	746.043640136719	2236.11636715016	0.816604034518156	0.000608673385310491	HCD	MS2	8.875253	5.361853	33.6594462997333	30094	ORF1_310318_03.raw	0/0	3.75922131538391	732756115	33.790096282959	0	1.521E-06
High	Sequest HT (A2)	Unambiguous	[K].LGVTQcTIAHALEK.[T]	C6(Carbamidomethyl)	1	1	P30298	P30298	0	3	0.3391	0	1	1	514.27685546875	1540.81601314625	0.5351169019559	0.000274838750075427	HCD	MS2	47.15056	7.222927	33.6585777594667	30093	ORF1_310318_03.raw	0/0	2.33295607566834	417348202	33.8556251525879	0	0.0002772
High	Sequest HT (A2)	Unambiguous	[K].IGPWGGNGGSAQDISVPPKK.[L]		1	1	Q0JMY8	Q0JMY8	1	3	0.6245	0	1	1	655.679016113281	1965.02249507984	1.85501520457299	0.00121504661463708	CID	MS2		6.273858	33.6502866136	30084	ORF1_310318_03.raw	0/0	2.4542191028595			0	0.001283
High	Sequest HT (A2)	Unambiguous	[K].IGPWGGNGGSAQDISVPPKK.[L]		1	1	Q0JMY8	Q0JMY8	1	3	0.4254	0	1	1	655.67822265625	1965.02011470875	0.643642044553342	0.000421589583387079	HCD	MS2	12.82485	5.356478	33.6483550933333	30082	ORF1_310318_03.raw	0/0	3.62308669090271			0	5.066E-06
High	Sequest HT (A2)	Unambiguous	[R].ELISNSSDALDKIR.[F]		2	3	Q0J4P2; Q07078	Q0J4P2; Q69QQ6; Q07078	1	3	0.4163	0	1	1	520.946105957031	1560.82376461109	0.633378183107518	0.000329530364676126	HCD	MS2	38.95901	2.90148	33.6410179664	30073	ORF1_310318_03.raw	0/0	2.44731616973877	595706480	33.6276550292969	0	0.0001974
High	Sequest HT (A2)	Unambiguous	[K].VFAAVPSKPGAEFPNAAR.[W]		1	1	P29545	P29545	0	3	0.4605	0	1	1	610.329040527344	1828.97256832203	1.16186789070736	0.000708340677041027	CID	MS2		1.572057	33.6349373378667	30067	ORF1_310318_03.raw	0/0	2.27761387825012	2283252288	33.6864128112793	0	1.296E-05
High	Sequest HT (A2)	Unambiguous	[R].ELISNSSDALDKIR.[F]		2	3	Q0J4P2; Q07078	Q0J4P2; Q69QQ6; Q07078	1	2	0.1105	0	1	1	780.916381835938	1560.82548704188	1.7369184489797	0.00135551093762842	HCD	MS2	27.42109	15.79751	33.6005282453333	30032	ORF1_310318_03.raw	0/0	1.90057194232941	149627640	33.5900268554688	0	3.657E-05
High	Sequest HT (A2)	Unambiguous	[K].IGInGFGR.[I]	N4(Deamidated)	3	3	Q7FAH2; Q6K5G8; A2YQT7	Q7FAH2; Q6K5G8; A2YQT7	0	2	0.4342	0	1	1	417.727081298828	834.446885967656	0.0689530528798213	2.87688281430665E-05	HCD	MS2	8.079811	12.10751	33.5928325610667	30024	ORF1_310318_03.raw	0/0	2.27757382392883			0	0.0044
High	Sequest HT (A2)	Unambiguous	[R].QLNMIDADEKDTAGGELPNR.[A]		1	2	P0C5D0	P0C5D1; P0C5D0	1	3	0.625	0	1	1	729.683471679688	2187.03586177906	0.560594259536433	0.000408679687401066	CID	MS2		1.750831	33.5920177698667	30023	ORF1_310318_03.raw	0/0	2.39848136901855	1591075390	33.6298332214355	0	5.461E-06
High	Sequest HT (A2)	Unambiguous	[R].QLNMIDADEKDTAGGELPNR.[A]		1	2	P0C5D0	P0C5D1; P0C5D0	1	3	0.6481	0	1	1	729.683776855469	2187.03677730641	0.979210100725535	0.000713855468651066	HCD	MS2	23.91704	2.86069	33.5901930536	30021	ORF1_310318_03.raw	0/0	4.12172937393188	1591075390	33.6298332214355	0	1.851E-07
High	Sequest HT (A2)	Unambiguous	[K].LSVETTANQDPLVTK.[G]		1	1	Q43008	Q43008	0	2	0.6877	0	1	1	808.431213378906	1615.85515012781	0.871587431568211	0.000704178906289599	CID	MS2		2.392369	33.5886724842667	30019	ORF1_310318_03.raw	0/0	2.84933567047119	1570065684	33.6033554077148	0	1.986E-06
High	Sequest HT (A2)	Unambiguous	[K].LSVETTANQDPLVTK.[G]		1	1	Q43008	Q43008	0	2	0.5315	0	1	1	808.431213378906	1615.85515012781	0.871587431568211	0.000704178906289599	HCD	MS2	55.9988	3.371266	33.5870598218667	30017	ORF1_310318_03.raw	0/0	3.32600617408752	1570065684	33.6033554077148	0	7.677E-06
High	Sequest HT (A2)	Unambiguous	[K].VDVDELKEVAEK.[Y]		1	1	Q0D840	Q0D840	1	3	0.4052	0	1	1	458.576904296875	1373.71615963063	0.224355440604808	0.000102733541704462	CID	MS2		7.289132	33.545158548	29980	ORF1_310318_03.raw	0/0	2.32129549980164	1700629648	33.2782974243164	0	0.0006292
High	Sequest HT (A2)	Unambiguous	[R].SLSALQGALR.[K]		1	1	P31924	P31924	0	2	0.441	0	1	1	508.298950195313	1015.59062376063	1.13667053457825	0.000577195312530421	CID	MS2		6.312885	33.5442224205333	29979	ORF1_310318_03.raw	0/0	1.9485125541687	1970402832	33.2585220336914	0	0.00104
High	Sequest HT (A2)	Unambiguous	[K].VDVDELKEVAEK.[Y]		1	1	Q0D840	Q0D840	1	3	0.4251	0	1	1	458.576904296875	1373.71615963063	0.224355440604808	0.000102733541704462	HCD	MS2	10.47339	6.463428	33.5435660250667	29978	ORF1_310318_03.raw	0/0	3.66702580451965	1700629648	33.2782974243164	0	0.000144
High	Sequest HT (A2)	Unambiguous	[R].SLSALQGALR.[K]		1	1	P31924	P31924	0	2	0.2813	0	1	1	508.298950195313	1015.59062376063	1.13667053457825	0.000577195312530421	HCD	MS2	9.246511	5.551363	33.5428389994667	29977	ORF1_310318_03.raw	0/0	1.91650092601776	1970402832	33.2585220336914	0	0.002894
High	Sequest HT (A2)	Unambiguous	[R].FYcWDTAGQEK.[F]	C3(Carbamidomethyl)	1	2	A2Y7R5	A2Y7R5; Q7F7I7	0	2	0.7376	0	1	1	702.799011230469	1404.59074583094	1.33038283859504	0.000934320468747529	CID	MS2		2.753317	33.5419516296	29976	ORF1_310318_03.raw	0/0	2.63497829437256	1411797485	33.5447731018066	0	0.0001525
High	Sequest HT (A2)	Unambiguous	[R].FYcWDTAGQEK.[F]	C3(Carbamidomethyl)	1	2	A2Y7R5	A2Y7R5; Q7F7I7	0	2	0.5567	0	1	1	702.799011230469	1404.59074583094	1.33038283859504	0.000934320468747529	HCD	MS2	78.42227	2.687731	33.540234852	29974	ORF1_310318_03.raw	0/0	2.91486120223999	1411797485	33.5447731018066	0	0.0003056
High	Sequest HT (A2)	Unambiguous	[K].FAQETIAPHAAAIDASNHFPK.[D]		1	1	Q75IM9	Q75IM9	0	3	0.4247	0	1	1	746.044921875	2236.120212365	2.53620058157467	0.00189041166656049	CID	MS2		5.910656	33.6613444810667	30096	ORF1_310318_03.raw	0/0	2.91938328742981	732756115	33.790096282959	0	8.951E-06
High	Sequest HT (A2)	Unambiguous	[R].TPALAAWEER.[F]		1	1	Q06398	Q06398	0	2	0.7102	0	1	1	572.293029785156	1143.57878294031	-0.450891064672982	-0.000257814843735105	CID	MS2		1.195018	33.8622375338667	30312	ORF1_310318_03.raw	0/0	3.14229607582092	1276972425	33.8784332275391	0	0.0004517
High	Sequest HT (A2)	Unambiguous	[K].VFAAVPSKPGAEFPNAAR.[W]		1	1	P29545	P29545	0	2	0.4643	0	1	1	914.989074707031	1828.97087278406	0.234822855626159	0.000214742031175774	HCD	MS2	0	16.97361	33.6695584424	30105	ORF1_310318_03.raw	0/0	3.07942843437195	206740956	33.6591949462891	0	4.666E-06
High	Sequest HT (A2)	Unambiguous	[K].LKDGAFEDVLR.[S]		1	1	P31924	P31924	1	3	0.4843	0	1	1	421.562957763672	1262.67432003102	0.311142098739113	0.000130957005239907	CID	MS2		3.896615	33.6821225869333	30115	ORF1_310318_03.raw	0/0	3.82497406005859	1286838069	33.5670509338379	0	2.038E-05
High	Sequest HT (A2)	Unambiguous	[R].ALHLPAAcGADASAFSK.[C]	C8(Carbamidomethyl)	1	1	Q6ASY2	Q6ASY2	0	2	0.49	0	1	1	843.916748046875	1686.82621946375	-0.353578829017922	-0.000298213125159208	HCD	MS2	0	22.56507	33.8422660317333	30291	ORF1_310318_03.raw	0/0	3.48831605911255	1175984312	34.1644058227539	0	3.888E-06
High	Sequest HT (A2)	Unambiguous	[K].WILHDWSDEHcAR.[L]	C11(Carbamidomethyl)	1	1	Q6ZD89	Q6ZD89	0	3	0.6753	0	1	1	575.591491699219	1724.75992183766	0.0712259508285671	4.09492188779836E-05	CID	MS2		4.541824	33.8402780544	30289	ORF1_310318_03.raw	0/0	2.7085075378418	320432890	33.8866004943848	0	0.0003298
High	Sequest HT (A2)	Unambiguous	[K].WILHDWSDEHcAR.[L]	C11(Carbamidomethyl)	1	1	Q6ZD89	Q6ZD89	0	3	0.4487	0	1	1	575.591491699219	1724.75992183766	0.0712259508285671	4.09492188779836E-05	HCD	MS2	21.68393	7.823585	33.8386429330667	30287	ORF1_310318_03.raw	0/0	2.63369035720825	320432890	33.8866004943848	0	1.474E-05
High	Sequest HT (A2)	Unambiguous	[K].WILHDWSDEHcAR.[L]	C11(Carbamidomethyl)	1	1	Q6ZD89	Q6ZD89	0	4	0.7652	0	1	1	431.945281982422	1724.75929803969	-0.29044642180776	-0.000125237578023629	CID	MS2		6.265854	33.8330992130667	30281	ORF1_310318_03.raw	0/0	2.46713471412659	319330090	33.8813819885254	0	0.0002203
High	Sequest HT (A2)	Unambiguous	[K].SFFEEHLHTDEEIR.[Y]		1	1	A2Z7C4	A2Z7C4	0	3	0.3922	0	1	1	596.945007324219	1788.82046871266	0.959008649533382	0.000571830885595167	HCD	MS2	19.83171	4.057596	33.832255588	30280	ORF1_310318_03.raw	0/0	2.319584608078	229051376	33.8524742126465	0	0.0001728
High	Sequest HT (A2)	Unambiguous	[K].WILHDWSDEHcAR.[L]	C11(Carbamidomethyl)	1	1	Q6ZD89	Q6ZD89	0	4	0.6186	0	1	1	431.945281982422	1724.75929803969	-0.29044642180776	-0.000125237578023629	HCD	MS2	22.1049	9.138779	33.831457676	30279	ORF1_310318_03.raw	0/0	3.11844539642334	319330090	33.8813819885254	0	2.244E-05
High	Sequest HT (A2)	Unambiguous	[R].TVPAAVPAIVFLSGGQSEEEATVNLNAMNK.[L]		1	1	Q5N725	Q5N725	0	3	0.5515	0	1	1	1019.85784912109	3057.55899410328	0.938090148787694	0.000956087760338657	CID	MS2		33.1	92.0833768357333	86924	ORF1_310318_03.raw	0/0	3.0125744342804			0	1.158E-07
High	Sequest HT (A2)	Unambiguous	[K].KAcELGLEVKPWVK.[T]	C3(Carbamidomethyl)	1	1	Q6YZX6	Q6YZX6	1	3	0.3079	0	1	1	552.976440429688	1656.91476802906	0.358279910870943	0.000197879687573751	HCD	MS2	77.33544	5.642457	33.8291431992	30276	ORF1_310318_03.raw	0/0	4.19021081924438	601093821	33.8852615356445	0	2.398E-06
High	Sequest HT (A2)	Unambiguous	[K].AVGVNLPGGGAASSAAAAAPAAK.[D]		1	1	P29545	P29545	0	2	0.7692	0	1	1	940.003723144531	1879.00016965906	-1.61267470866349	-0.00151511046897213	CID	MS2		7.964953	33.8274518288	30274	ORF1_310318_03.raw	0/0	4.80782461166382	1957999875	34.0205345153809	0	9.476E-13
High	Sequest HT (A2)	Unambiguous	[K].AVGVNLPGGGAASSAAAAAPAAK.[D]		1	1	P29545	P29545	0	2	0.6288	0	1	1	940.003723144531	1879.00016965906	-1.61267470866349	-0.00151511046897213	HCD	MS2	64.58804	18.29379	33.8255952541333	30272	ORF1_310318_03.raw	0/0	3.6093475818634	1957999875	34.0205345153809	0	4.909E-12
High	Sequest HT (A2)	Unambiguous	[K].WILHDWSDEHcAR.[L]	C11(Carbamidomethyl)	1	1	Q6ZD89	Q6ZD89	0	4	0.7248	0	1	1	431.945068359375	1724.7584435475	-0.785873198336516	-0.000338860624898629	CID	MS2		9.404788	33.7881532192	30232	ORF1_310318_03.raw	0/0	2.57689213752747	319330090	33.8813819885254	0	3.012E-05
High	Sequest HT (A2)	Unambiguous	[K].WILHDWSDEHcAR.[L]	C11(Carbamidomethyl)	1	1	Q6ZD89	Q6ZD89	0	4	0.4685	0	1	1	431.945068359375	1724.7584435475	-0.785873198336516	-0.000338860624898629	HCD	MS2	54.1683	6.059513	33.7865971144	30230	ORF1_310318_03.raw	0/0	2.85764694213867	319330090	33.8813819885254	0	6.835E-05
High	Sequest HT (A2)	Unambiguous	[K].TTQALFYNYK.[Q]		1	1	Q93VT8	Q93VT8	0	2	0.4834	0	1	1	624.816650390625	1248.62602415125	0.0879136406806487	5.48856249906748E-05	CID	MS2		3.948099	33.7769808178667	30220	ORF1_310318_03.raw	0/0	3.02029252052307	502064694	33.8605804443359	0	0.001872
High	Sequest HT (A2)	Unambiguous	[K].TVDTLEGANPASLANK.[V]		1	1	Q0IWL9	Q0IWL9	0	2	0.6189	0	1	1	800.913024902344	1600.81877317469	0.676251077023634	0.000541277343700131	CID	MS2		5.77361	33.7382555453333	30176	ORF1_310318_03.raw	0/0	4.74733686447144	265624128	33.621166229248	0	5.616E-07
High	Sequest HT (A2)	Unambiguous	[K].TVDTLEGANPASLANK.[V]		1	1	Q0IWL9	Q0IWL9	0	2	0.4451	0	1	1	800.913024902344	1600.81877317469	0.676251077023634	0.000541277343700131	HCD	MS2	48.81788	9.234094	33.7363304264	30174	ORF1_310318_03.raw	0/0	3.63643574714661	265624128	33.621166229248	0	4.978E-05
High	Sequest HT (A2)	Unambiguous	[R].QLNMIDADEKDTAGGELPNR.[A]		1	2	P0C5D0	P0C5D1; P0C5D0	1	2	0.7262	0	1	1	1094.02392578125	2187.0405749325	2.71563714749862	0.00296959624984083	CID	MS2		38.725	33.689518052	30123	ORF1_310318_03.raw	0/0	3.46714687347412	271896930	33.6136665344238	0	2.582E-08
High	Sequest HT (A2)	Unambiguous	[R].QLNMIDADEKDTAGGELPNR.[A]		1	2	P0C5D0	P0C5D1; P0C5D0	1	2	0.6835	0	1	1	1094.02355957031	2187.03984251063	2.38074447454734	0.00260338531234083	HCD	MS2	49.58447	28.675	33.6875697984	30121	ORF1_310318_03.raw	0/0	4.36092090606689	271896930	33.6136665344238	0	8.939E-11
High	Sequest HT (A2)	Unambiguous	[R].LNIHEYQGAELMGK.[Y]		1	1	Q6K9N6	Q6K9N6	0	3	0.6353	0	1	1	534.936828613281	1602.79593257984	0.923212481213976	0.000493239947900292	CID	MS2		1.984337	33.6843640848	30118	ORF1_310318_03.raw	0/0	4.24516105651855	771782136	33.67041015625	0	4.602E-07
High	Sequest HT (A2)	Unambiguous	[R].LNIHEYQGAELMGK.[Y]		1	1	Q6K9N6	Q6K9N6	0	3	0.5299	0	1	1	534.936828613281	1602.79593257984	0.923212481213976	0.000493239947900292	HCD	MS2	12.30994	3.894756	33.6828373573333	30116	ORF1_310318_03.raw	0/0	4.50900840759277	771782136	33.67041015625	0	6.805E-07
High	Sequest HT (A2)	Unambiguous	[K].VFAAVPSKPGAEFPNAAR.[W]		1	1	P29545	P29545	0	2	0.5811	0	1	1	914.990844726563	1828.97441282313	2.17035936222641	0.00198476156242577	CID	MS2		28.3342	33.6728273194667	30108	ORF1_310318_03.raw	0/0	2.64521336555481	206740956	33.6591949462891	0	5.878E-06
High	Sequest HT (A2)	Unambiguous	[K].AVGVNLPGGGAASSAAAAAPAAK.[D]		1	1	P29545	P29545	0	2	0.6223	0	1	1	940.005615234375	1879.00395383875	0.40125463841887	0.000376979374777875	HCD	MS2	58.19611	5.801474	34.2350319610667	30700	ORF1_310318_03.raw	0/0	3.2298104763031	1957999875	34.0205345153809	0	4.865E-08
High	Sequest HT (A2)	Unambiguous	[K].AVGVNLPGGGAASSAAAAAPAAK.[D]		1	1	P29545	P29545	0	2	0.7702	0	1	1	940.005615234375	1879.00395383875	0.40125463841887	0.000376979374777875	CID	MS2		6.625764	34.2367919888	30702	ORF1_310318_03.raw	0/0	4.08888578414917	1957999875	34.0205345153809	0	3.52E-12
High	Sequest HT (A2)	Unambiguous	[K].VFAnAETTISYK.[I]	N4(Deamidated)	1	1	Q75KR1	Q75KR1	0	2	0.5097	0	1	1	672.836669921875	1344.66606321375	-1.56933605745567	-0.00105511812495407	HCD	MS2	54.28532	5.871604	34.2454229466667	30712	ORF1_310318_03.raw	0/0	3.08359670639038	178157143.5	34.2740211486816	0	0.0003886
High	Sequest HT (A2)	Unambiguous	[K].IYGVEPTESAILSGGRPGPHK.[I]		1	1	Q9XEA8	Q9XEA8	0	4	0.5437	0	1	1	542.039611816406	2165.13661737563	0.773695714188258	0.000418788906358714	CID	MS2		1.715416	34.6943097216	31162	ORF1_310318_03.raw	0/0	3.65607786178589	1392645156	34.7896957397461	0	4.325E-06
High	Sequest HT (A2)	Unambiguous	[K].IYGVEPTESAILSGGRPGPHK.[I]		1	1	Q9XEA8	Q9XEA8	0	4	0.5297	0	1	1	542.039611816406	2165.13661737563	0.773695714188258	0.000418788906358714	HCD	MS2	30.45316	3.125542	34.6922994728	31160	ORF1_310318_03.raw	0/0	3.70488381385803	1392645156	34.7896957397461	0	1.692E-05
High	Sequest HT (A2)	Unambiguous	[K].cDVIASGIVNAAK.[Q]	C1(Carbamidomethyl)	1	1	Q6K9N6	Q6K9N6	0	2	0.5304	0	1	1	659.345947265625	1317.68461790125	1.14290092680005	0.000752990624921068	CID	MS2		3.904142	34.68995884	31158	ORF1_310318_03.raw	0/0	3.4530930519104	1151951380	34.7930183410645	0	3.376E-06
High	Sequest HT (A2)	Unambiguous	[R].TMASTVPLAVEGEPSNK.[-]		1	1	P31924	P31924	0	2	0.5801	0	1	1	865.935974121094	1730.86467161219	1.00839422990604	0.000872696093779268	CID	MS2		7.479568	34.6890328597333	31157	ORF1_310318_03.raw	0/0	3.61958122253418	1206447554	34.5428581237793	0	5.005E-07
High	Sequest HT (A2)	Unambiguous	[K].cDVIASGIVNAAK.[Q]	C1(Carbamidomethyl)	1	1	Q6K9N6	Q6K9N6	0	2	0.347	0	1	1	659.345947265625	1317.68461790125	1.14290092680005	0.000752990624921068	HCD	MS2	7.773504	4.546473	34.6881848450667	31156	ORF1_310318_03.raw	0/0	2.67653179168701	1151951380	34.7930183410645	0	3.989E-05
High	Sequest HT (A2)	Unambiguous	[R].TMASTVPLAVEGEPSNK.[-]		1	1	P31924	P31924	0	2	0.619	0	1	1	865.935974121094	1730.86467161219	1.00839422990604	0.000872696093779268	HCD	MS2	0	5.134289	34.6875809026667	31155	ORF1_310318_03.raw	0/0	3.15410280227661	1206447554	34.5428581237793	0	1.367E-05
High	Sequest HT (A2)	Unambiguous	[K].KIPLYQHIANLAGNK.[Q]		1	1	Q42971	Q42971	1	3	0.6748	0	1	1	560.658630371094	1679.96133785328	1.30208123266946	0.000729147760466731	CID	MS2		0.8429143	34.6858684317333	31153	ORF1_310318_03.raw	0/0	1.2303911447525	5859970122	34.4940643310547	0	0.003611
High	Sequest HT (A2)	Unambiguous	[K].VLTMNPTGDLSSAR.[F]		1	1	P14717	P14717	0	2	0.651	0	1	1	731.374755859375	1461.74223508875	3.85256737512125	0.00281571937512126	CID	MS2		11.09574	34.678114496	31148	ORF1_310318_03.raw	0/0	3.60949110984802	1897016600	34.9245529174805	0	1.136E-05
High	Sequest HT (A2)	Unambiguous	[K].VLTMNPTGDLSSAR.[F]		1	1	P14717	P14717	0	2	0.3489	0	1	1	731.374755859375	1461.74223508875	3.85256737512125	0.00281571937512126	HCD	MS2	18.82137	12.53191	34.6764771554667	31146	ORF1_310318_03.raw	0/0	2.78403377532959	1897016600	34.9245529174805	0	3.459E-05
High	Sequest HT (A2)	Unambiguous	[R].ALHLPAAcGADASAFSK.[C]	C8(Carbamidomethyl)	1	1	Q6ASY2	Q6ASY2	0	2	0.2103	0	1	1	843.918029785156	1686.82878294031	1.1661246392646	0.000983525156090792	HCD	MS2	23.02161	27.09459	34.6655693456	31138	ORF1_310318_03.raw	0/0	2.52106904983521			0	0.001263
High	Sequest HT (A2)	Unambiguous	[R].AAIGLSEHGFNTAcITK.[L]	C14(Carbamidomethyl)	1	1	Q6ZDY8	Q6ZDY8	0	2	0.6329	0	1	1	895.449401855469	1789.89152708094	0.772517208391634	0.000691360468824342	CID	MS2		12.89742	34.656611152	31128	ORF1_310318_03.raw	0/0	3.65395045280457	326437356	34.7508659362793	0	3.536E-07
High	Sequest HT (A2)	Unambiguous	[R].AAIGLSEHGFNTAcITK.[L]	C14(Carbamidomethyl)	1	1	Q6ZDY8	Q6ZDY8	0	2	0.5954	0	1	1	895.449401855469	1789.89152708094	0.772517208391634	0.000691360468824342	HCD	MS2	36.94565	17.70109	34.6549738578667	31126	ORF1_310318_03.raw	0/0	3.93253707885742	326437356	34.7508659362793	0	4.359E-09
High	Sequest HT (A2)	Unambiguous	[K].LLNQADcVVSTYR.[D]	C7(Carbamidomethyl)	1	1	Q7XTJ3	Q7XTJ3	0	2	0.6524	0	1	1	769.886779785156	1538.76628294031	2.0340299328498	0.00156494515643502	CID	MS2		11.74304	34.6540324869333	31125	ORF1_310318_03.raw	0/0	3.51144528388977	466156601	34.736457824707	0	5.013E-05
High	Sequest HT (A2)	Unambiguous	[K].LLNQADcVVSTYR.[D]	C7(Carbamidomethyl)	1	1	Q7XTJ3	Q7XTJ3	0	2	0.4967	0	1	1	769.886779785156	1538.76628294031	2.0340299328498	0.00156494515643502	HCD	MS2	25.71597	8.162432	34.652111412	31123	ORF1_310318_03.raw	0/0	2.99831247329712	466156601	34.736457824707	0	9.032E-06
High	Sequest HT (A2)	Unambiguous	[R].AAIGLSEHGFNTAcITK.[L]	C14(Carbamidomethyl)	1	1	Q6ZDY8	Q6ZDY8	0	3	0.1786	0	1	1	597.302795410156	1789.89383297047	2.06080271492814	0.00122953682297341	CID	MS2		2.58852	34.6502828157333	31121	ORF1_310318_03.raw	0/0	1.40248930454254	971656265	34.7413063049316	0	0.0007709
High	Sequest HT (A2)	Unambiguous	[R].AAIGLSEHGFNTAcITK.[L]	C14(Carbamidomethyl)	1	1	Q6ZDY8	Q6ZDY8	0	3	0.2661	0	1	1	597.302062988281	1789.89163570484	0.833204679415377	0.000497114947973406	HCD	MS2	32.76679	5.028278	34.6483098064	31119	ORF1_310318_03.raw	0/0	2.18326687812805	971656265	34.7413063049316	0	6.496E-05
High	Sequest HT (A2)	Unambiguous	[K].YGVTESTLLTR.[N]		1	1	Q8H8C7	Q8H8C7	0	2	0.5786	0	1	1	620.33203125	1239.65678587	-0.933209040924875	-0.000578429999904984	CID	MS2		3.322944	34.6455346136	31116	ORF1_310318_03.raw	0/0	2.98850750923157	938983948	34.6968078613281	0	1.422E-05
High	Sequest HT (A2)	Unambiguous	[K].YGVTESTLLTR.[N]		1	1	Q8H8C7	Q8H8C7	0	2	0.5839	0	1	1	620.33203125	1239.65678587	-0.933209040924875	-0.000578429999904984	HCD	MS2	66.66666	4.687647	34.6435577096	31114	ORF1_310318_03.raw	0/0	2.86115622520447	938983948	34.6968078613281	0	0.000343
High	Sequest HT (A2)	Unambiguous	[R].AFGGQSLDFGK.[G]		1	1	Q6ZDY8	Q6ZDY8	0	2	0.5074	0	1	1	563.780456542969	1126.55363645594	0.78733635691365	0.00044348796882332	CID	MS2		2.480477	34.6428560965333	31113	ORF1_310318_03.raw	0/0	2.71990919113159	1432986073	34.8349151611328	0	0.0003022
High	Sequest HT (A2)	Unambiguous	[R].AAAGVcEESIPGLR.[V]	C6(Carbamidomethyl)	1	1	Q941Z0	Q941Z0	0	2	0.477	0	1	1	715.359802246094	1429.71232786219	1.35595446617747	0.000969311093815151	HCD	MS2	17.5088	6.343501	34.7021781805333	31171	ORF1_310318_03.raw	0/0	2.82901787757874	330581672	34.5505180358887	0	0.0009912
High	Sequest HT (A2)	Unambiguous	[R].AFGGQSLDFGK.[G]		1	1	Q6ZDY8	Q6ZDY8	0	2	0.4813	0	1	1	563.780456542969	1126.55363645594	0.78733635691365	0.00044348796882332	HCD	MS2	33.2599	2.966147	34.6413972504	31111	ORF1_310318_03.raw	0/0	2.40575456619263	1432986073	34.8349151611328	0	0.001284
High	Sequest HT (A2)	Unambiguous	[K].ALPNPGDYHWR.[K]		1	1	Q0JKD0	Q0JKD0	0	3	0.4659	0	1	1	442.551208496094	1325.63907222828	0.39790505765857	0.000175826093861057	HCD	MS2	60.34808	7.659061	34.7029926122667	31172	ORF1_310318_03.raw	0/0	2.49220991134644	285710862	34.6112899780273	0	0.00133
High	Sequest HT (A2)	Unambiguous	[K].LDRPAEDEAMAGQEVAAAE.[-]		1	1	P49397	P49397	0	2	0.5208	0	1	1	986.951049804688	1972.89482297938	1.60322000387618	0.00158148968739624	HCD	MS2	23.10789	18.52	34.7129212909333	31184	ORF1_310318_03.raw	0/0	3.6095290184021	742446252	34.8457412719727	0	0.000132
High	Sequest HT (A2)	Unambiguous	[K].APLLIGcDVR.[S]	C7(Carbamidomethyl)	1	1	Q9FXT4	Q9FXT4	0	2	0.7122	0	1	1	557.308654785156	1113.61003294031	1.38502923215975	0.000771190156303447	CID	MS2		2.760499	34.8907280312	31363	ORF1_310318_03.raw	0/0	2.78484869003296	373820247	34.7330474853516	0	0.001722
High	Sequest HT (A2)	Unambiguous	[K].APLLIGcDVR.[S]	C7(Carbamidomethyl)	1	1	Q9FXT4	Q9FXT4	0	2	0.6024	0	1	1	557.308654785156	1113.61003294031	1.38502923215975	0.000771190156303447	HCD	MS2	25.49996	3.545914	34.8891886664	31361	ORF1_310318_03.raw	0/0	2.53827381134033	373820247	34.7330474853516	0	0.001478
High	Sequest HT (A2)	Unambiguous	[K].KIPLYQHIANLAGNK.[Q]		1	1	Q42971	Q42971	1	2	0.7025	0	1	1	840.483581542969	1679.95988645594	0.438133235233146	0.00036802296881433	CID	MS2		10.41634	34.8547962818667	31326	ORF1_310318_03.raw	0/0	2.41601252555847			0	0.001555
High	Sequest HT (A2)	Unambiguous	[K].KIPLYQHIANLAGNK.[Q]		1	1	Q42971	Q42971	1	2	0.5609	0	1	1	840.483581542969	1679.95988645594	0.438133235233146	0.00036802296881433	HCD	MS2	0	13.8216	34.8533235472	31324	ORF1_310318_03.raw	0/0	3.11906337738037			0	0.0001307
High	Sequest HT (A2)	Unambiguous	[K].LLGVTIYSSDAIR.[S]		1	2	Q0JMY8	Q0JMY8; A2WPN7	0	3	0.4963	0	1	1	469.932891845703	1407.78412227711	-0.0593364311378852	-2.78442968616825E-05	HCD	MS2	37.27331	8.723845	34.8500611970667	31320	ORF1_310318_03.raw	0/0	2.71540975570679	73125790	34.7992057800293	0	0.002574
High	Sequest HT (A2)	Unambiguous	[R].IIGATRPWEAAPGTIR.[A]		1	2	A6N0M9	A6N0M9; Q07661	0	2	0.4821	0	1	1	854.978942871094	1708.95060911219	0.757852896637436	0.000647566093903151	CID	MS2		9.353618	34.8378887162667	31306	ORF1_310318_03.raw	0/0	3.0742199420929	1752189296	34.9918479919434	0	0.0006574
High	Sequest HT (A2)	Unambiguous	[K].IYGVEPTESAILSGGRPGPHK.[I]		1	1	Q9XEA8	Q9XEA8	0	3	0.4937	0	1	1	722.383911132813	2165.13718013844	1.03361614755462	0.000745972812637774	HCD	MS2	30.11137	3.975207	34.828236928	31296	ORF1_310318_03.raw	0/0	2.39287543296814	437918132	34.933895111084	0	0.0003792
High	Sequest HT (A2)	Unambiguous	[K].YIGLSEASASTIR.[R]		1	4	A2XRZ6	A2XRZ0; A2XRZ6; Q7XT99; Q7XQ45	0	2	0.623	0	1	1	684.364074707031	1367.72087278406	3.18239488838922	0.00217630703127725	CID	MS2		3.213073	34.8092232613333	31277	ORF1_310318_03.raw	0/0	2.52499723434448	486279147.5	34.8312683105469	0	2.843E-05
High	Sequest HT (A2)	Unambiguous	[K].YIGLSEASASTIR.[R]		1	4	A2XRZ6	A2XRZ0; A2XRZ6; Q7XT99; Q7XQ45	0	2	0.2762	0	1	1	684.364074707031	1367.72087278406	3.18239488838922	0.00217630703127725	HCD	MS2	51.91807	3.366774	34.8078257549333	31275	ORF1_310318_03.raw	0/0	2.09716820716858	486279147.5	34.8312683105469	0	0.0004488
High	Sequest HT (A2)	Unambiguous	[R].GIYAYGFEKPSAIQQR.[GA]		3	7	Q6Z2Z4; Q10I26; P35683	Q6Z2Z4; Q5VNM3; Q10I26; P35683; P41376; Q9CAI7; P41377	0	2	0.712	0	1	1	914.473999023438	1827.94072141688	1.0463188736424	0.000956303437760653	CID	MS2		12.88153	34.7643022973333	31234	ORF1_310318_03.raw	0/0	4.92881536483765	874694714	34.8231964111328	0	7.898E-09
High	Sequest HT (A2)	Unambiguous	[R].GIYAYGFEKPSAIQQR.[GA]		3	7	Q6Z2Z4; Q10I26; P35683	Q6Z2Z4; Q5VNM3; Q10I26; P35683; P41376; Q9CAI7; P41377	0	2	0.7015	0	1	1	914.473999023438	1827.94072141688	1.0463188736424	0.000956303437760653	HCD	MS2	16.31452	30.78561	34.7626845570667	31232	ORF1_310318_03.raw	0/0	3.35488605499268	874694714	34.8231964111328	0	7.914E-09
High	Sequest HT (A2)	Unambiguous	[K].IQGIGAGFVPGVLDVNLLDEVVQVSSDEAISMAK.[Q]		1	1	Q9XEA8	Q9XEA8	0	3	0.5373	0	1	1	1157.61157226563	3470.82016353688	3.29953271039711	0.00381734895836416	CID	MS2		41.235	92.0396020205333	86880	ORF1_310318_03.raw	0/0	3.21944141387939			0	2.81E-06
High	Sequest HT (A2)	Unambiguous	[K].VFANAETTISYK.[I]		1	1	Q75KR1	Q75KR1	0	2	0.2103	0	1	1	672.346252441406	1343.68522825281	0.79691555984704	0.000535401406295932	HCD	MS2	73.10182	6.073136	34.7501741224	31224	ORF1_310318_03.raw	0/0	2.51572060585022			0	0.00091
High	Sequest HT (A2)	Unambiguous	[R].NGIHAESTLDILK.[A]		1	1	P27934	P27934	0	3	0.4511	0	1	1	470.924621582031	1410.75931148609	0.419750086216862	0.00019738869802192	HCD	MS2	34.81733	6.026	34.7411074458667	31213	ORF1_310318_03.raw	0/0	3.48101329803467	238532648.5	34.5650749206543	0	7.864E-05
High	Sequest HT (A2)	Unambiguous	[R].GIYAYGFEKPSAIQQR.[GA]		3	7	Q6Z2Z4; Q10I26; P35683	Q6Z2Z4; Q5VNM3; Q10I26; P35683; P41376; Q9CAI7; P41377	0	3	0.7109	0	1	1	609.985107421875	1827.94076900563	1.07235297817159	0.000653398541847613	CID	MS2		1.870453	34.7356019602667	31207	ORF1_310318_03.raw	0/0	3.38678956031799	2131042752	34.825366973877	0	9.3E-07
High	Sequest HT (A2)	Unambiguous	[R].GIYAYGFEKPSAIQQR.[GA]		3	7	Q6Z2Z4; Q10I26; P35683	Q6Z2Z4; Q5VNM3; Q10I26; P35683; P41376; Q9CAI7; P41377	0	3	0.6952	0	1	1	609.984436035156	1827.93875484547	-0.0295220663006185	-1.79881769023874E-05	HCD	MS2	8.715678	4.592395	34.7339536776	31205	ORF1_310318_03.raw	0/0	3.97251653671265	2131042752	34.825366973877	0	1.793E-07
High	Sequest HT (A2)	Unambiguous	[K].TGLPYIWHSK.[A]		1	2	Q8H8T0	Q6Z4G3; Q8H8T0	0	3	0.4449	0	1	1	401.216949462891	1201.63629512867	-0.10354323975048	-4.14737759607912E-05	CID	MS2		3.897964	34.7324935144	31203	ORF1_310318_03.raw	0/0	2.36447072029114	911787790.5	34.5232963562012	0	0.002842
High	Sequest HT (A2)	Unambiguous	[R].IIGVDLNPAK.[F]		1	1	Q0ITW7	Q0ITW7	0	2	0.6095	0	1	1	520.311279296875	1039.61528196375	0.63530633022887	0.000330236875015544	CID	MS2		3.206398	34.7316121176	31202	ORF1_310318_03.raw	0/0	1.69349563121796	6533238320	35.0150299072266	0	0.0003461
High	Sequest HT (A2)	Unambiguous	[K].LDRPAEDEAMAGQEVAAAE.[-]		1	1	P49397	P49397	0	2	0.7368	0	1	1	986.951049804688	1972.89482297938	1.60322000387618	0.00158148968739624	CID	MS2		22.39844	34.7146837848	31186	ORF1_310318_03.raw	0/0	3.61187553405762	742446252	34.8457412719727	0	1.482E-05
High	Sequest HT (A2)	Unambiguous	[R].AAAGVcEESIPGLR.[V]	C6(Carbamidomethyl)	1	1	Q941Z0	Q941Z0	0	2	0.5692	0	1	1	715.359802246094	1429.71232786219	1.35595446617747	0.000969311093815151	CID	MS2		5.130664	34.7037737437333	31173	ORF1_310318_03.raw	0/0	2.59873676300049	330581672	34.5505180358887	0	0.001077
High	Sequest HT (A2)	Unambiguous	[K].KFPGAVFLK.[V]		1	1	Q0D840	Q0D840	1	3	0.7885	0	1	1	336.20751953125	1006.60800533375	-0.405983343868728	-0.000136222083294039	CID	MS2		25.13566	34.6194148685333	31091	ORF1_310318_03.raw	0/0	2.59860968589783	291646298	34.8770599365234	0	8.492E-05
High	Sequest HT (A2)	Unambiguous	[R].YLDLMVNHEVR.[H]		1	1	Q6F2U9	Q6F2U9	0	3	0.5509	0	1	1	463.571441650391	1388.69977169117	0.486535329186067	0.000225217057277405	HCD	MS2	36.71782	8.713796	34.6064783869333	31077	ORF1_310318_03.raw	0/0	3.33871102333069	145825715.5	34.6496238708496	0	9.724E-05
High	Sequest HT (A2)	Unambiguous	[R].TIVFSTAPSHNTMYSYK.[D]		1	1	Q9XJ29	Q9XJ29	0	3	0.1994	0	1	1	649.648803710938	1946.93185787281	0.0942060858537586	6.11376041585269E-05	HCD	MS2	56.2014	6.140776	34.6027827605333	31073	ORF1_310318_03.raw	0/0	3.16454648971558	92458580	34.5405960083008	0	2.687E-05
High	Sequest HT (A2)	Unambiguous	[K].IGInGFGR.[I]	N4(Deamidated)	3	3	Q7FAH2; Q6K5G8; A2YQT7	Q7FAH2; Q6K5G8; A2YQT7	0	2	0.528	0	1	1	417.72705078125	834.4468249325	-0.00419139943337978	-1.74874998193353E-06	CID	MS2		2.429371	34.3762629154667	30842	ORF1_310318_03.raw	0/0	2.49666523933411	2911271832	34.1499786376953	0	0.001721
High	Sequest HT (A2)	Unambiguous	[K].QLKGELEASAATPYELQR.[R]		1	1	P56724	P56724	1	2	0.5732	0	1	1	1002.52374267578	2004.04020872156	0.28134750931503	0.000281915781329189	CID	MS2		25.73904	34.3611991296	30831	ORF1_310318_03.raw	0/0	2.46323657035828	182904932	34.360595703125	0	4.631E-05
High	Sequest HT (A2)	Unambiguous	[K].QLKGELEASAATPYELQR.[R]		1	1	P56724	P56724	1	2	0.5789	0	1	1	1002.52374267578	2004.04020872156	0.28134750931503	0.000281915781329189	HCD	MS2	0	29.44115	34.3594014248	30829	ORF1_310318_03.raw	0/0	3.42261719703674	182904932	34.360595703125	0	5.56E-08
High	Sequest HT (A2)	Unambiguous	[R].VcIIGSGPSAHTAAIYAAR.[A]	C2(Carbamidomethyl)	1	1	Q6ZFU6	Q6ZFU6	0	3	0.3065	0	1	1	639.000549316406	1914.98709468922	0.863191532679597	0.000550999739490502	HCD	MS2	25.53127	5.842803	34.3534910501333	30822	ORF1_310318_03.raw	0/0	3.10418105125427	778605600	34.0550575256348	0	0.0001003
High	Sequest HT (A2)	Unambiguous	[K].VFAnAETTISYK.[I]	N4(Deamidated)	1	1	Q75KR1	Q75KR1	0	2	0.5248	0	1	1	672.835693359375	1344.66411008875	-3.02183195091382	-0.00203168062495407	HCD	MS2	20.70812	3.715574	34.3526141589333	30821	ORF1_310318_03.raw	0/0	2.8207745552063	178157143.5	34.2740211486816	0	0.0009916
High	Sequest HT (A2)	Unambiguous	[K].TNEVLSEEIQERDEPALK.[Y]		1	2	Q5VND6	Q5VND6; B8B2R4	1	3	0.5974	0	1	1	700.6875	2100.04794674	1.15651302765498	0.000809576666749005	CID	MS2		3.164684	34.347950576	30816	ORF1_310318_03.raw	0/0	3.02824068069458	687560120	34.4411277770996	0	0.0009473
High	Sequest HT (A2)	Unambiguous	[K].TNEVLSEEIQERDEPALK.[Y]		1	2	Q5VND6	Q5VND6; B8B2R4	1	3	0.4955	0	1	1	700.689086914063	2100.05270748219	3.42348397979476	0.002396490729249	HCD	MS2	73.0931	3.750243	34.3460913944	30814	ORF1_310318_03.raw	0/0	3.32659220695496	687560120	34.4411277770996	0	9.652E-05
High	Sequest HT (A2)	Unambiguous	[K].ALAGQKDEAYFAANAAAQASR.[R]		1	1	Q2QLY5	Q2QLY5	1	3	0.6805	0	1	1	708.687622070313	2124.04831295094	0.686171744964319	0.000485820312405849	CID	MS2		2.769335	34.344397944	30812	ORF1_310318_03.raw	0/0	2.66295981407166	1965737792	34.0632209777832	0	1.431E-05
High	Sequest HT (A2)	Unambiguous	[K].ALAGQKDEAYFAANAAAQASR.[R]		1	1	Q2QLY5	Q2QLY5	1	3	0.6491	0	1	1	708.687622070313	2124.04831295094	0.686171744964319	0.000485820312405849	HCD	MS2	60.91222	2.669806	34.3426040344	30810	ORF1_310318_03.raw	0/0	5.30451440811157	1965737792	34.0632209777832	0	2.554E-09
High	Sequest HT (A2)	Unambiguous	[K].YGAGIGPGVYDIHSPR.[I]		2	2	Q2QLY5; Q2QLY4	Q2QLY5; Q2QLY4	0	3	0.6278	0	1	1	553.615051269531	1658.83060054859	1.24810283671727	0.00069012953137341	CID	MS2		2.03224	34.3370884365333	30804	ORF1_310318_03.raw	0/0	2.6579761505127	3447988637	34.0862884521484	0	0.0006389
High	Sequest HT (A2)	Unambiguous	[K].YGAGIGPGVYDIHSPR.[I]		2	2	Q2QLY5; Q2QLY4	Q2QLY5; Q2QLY4	0	3	0.6445	0	1	1	553.614868164063	1658.83005123219	0.916955646840436	0.00050702406262341	HCD	MS2	21.62024	1.842102	34.3353793474667	30802	ORF1_310318_03.raw	0/0	3.46144914627075	3447988637	34.0862884521484	0	3.098E-06
High	Sequest HT (A2)	Unambiguous	[R].ILLESAIR.[N]		1	1	Q6YZX6	Q6YZX6	0	2	0.5935	0	1	1	457.787231445313	914.567186260625	0.265897020429123	0.000121590312573971	CID	MS2		2.666714	34.3338337896	30800	ORF1_310318_03.raw	0/0	2.77718806266785	1246467544	34.2100410461426	0	0.002241
High	Sequest HT (A2)	Unambiguous	[R].ALHLPAAcGADASAFSK.[C]	C8(Carbamidomethyl)	1	1	Q6ASY2	Q6ASY2	0	3	0.6059	0	1	1	562.947204589844	1686.82706050953	0.145017573024561	8.15398436510388E-05	CID	MS2		1.171989	34.3330255834667	30799	ORF1_310318_03.raw	0/0	4.38883924484253	3669665059	34.1868858337402	0	1.631E-07
High	Sequest HT (A2)	Unambiguous	[K].KIPLYQHIANLAGNK.[Q]		1	1	Q42971	Q42971	1	3	0.6754	0	1	1	560.658264160156	1679.96023922047	0.648117228704319	0.000362936822966731	CID	MS2		0.5193146	34.3003017381333	30768	ORF1_310318_03.raw	0/0	2.28283548355103	5859970122	34.4940643310547	0	3.816E-05
High	Sequest HT (A2)	Unambiguous	[R].TMASTVPLAVEGEPSNK.[-]		1	1	P31924	P31924	0	2	0.5652	0	1	1	865.935607910156	1730.86393919031	0.585240054087208	0.000506485156279268	CID	MS2		13.06744	34.2866774725333	30756	ORF1_310318_03.raw	0/0	3.90592622756958	1206447554	34.5428581237793	0	1.916E-07
High	Sequest HT (A2)	Unambiguous	[R].TMASTVPLAVEGEPSNK.[-]		1	1	P31924	P31924	0	2	0.5751	0	1	1	865.935607910156	1730.86393919031	0.585240054087208	0.000506485156279268	HCD	MS2	31.95939	16.78	34.2849586469333	30754	ORF1_310318_03.raw	0/0	3.52654123306274	1206447554	34.5428581237793	0	6.614E-06
High	Sequest HT (A2)	Unambiguous	[R].ALHLPAAcGADASAFSK.[C]	C8(Carbamidomethyl)	1	1	Q6ASY2	Q6ASY2	0	2	0.7615	0	1	1	843.917785644531	1686.82829465906	0.876657311972693	0.000739384531090792	CID	MS2		4.822819	34.2571224050667	30723	ORF1_310318_03.raw	0/0	3.89807868003845	1175984312	34.1644058227539	0	1.515E-06
High	Sequest HT (A2)	Unambiguous	[R].ALHLPAAcGADASAFSK.[C]	C8(Carbamidomethyl)	1	1	Q6ASY2	Q6ASY2	0	2	0.6739	0	1	1	843.917785644531	1686.82829465906	0.876657311972693	0.000739384531090792	HCD	MS2	2.248704	6.760423	34.2557058114667	30721	ORF1_310318_03.raw	0/0	3.67836761474609	1175984312	34.1644058227539	0	2.227E-10
High	Sequest HT (A2)	Unambiguous	[K].VFAnAETTISYK.[I]	N4(Deamidated)	1	1	Q75KR1	Q75KR1	0	2	0.6194	0	1	1	672.836669921875	1344.66606321375	-1.56933605745567	-0.00105511812495407	CID	MS2		8.090451	34.2468352981333	30714	ORF1_310318_03.raw	0/0	4.02146863937378	178157143.5	34.2740211486816	0	0.003049
High	Sequest HT (A2)	Unambiguous	[K].TNEVLSEEIQERDEPALK.[Y]		1	2	Q5VND6	Q5VND6; B8B2R4	1	2	0.625	0	1	1	1050.52722167969	2100.04716672938	0.785087447432	0.000824359687612741	HCD	MS2	0	42.7	34.3956205805333	30864	ORF1_310318_03.raw	0/0	3.51841807365417	65951703	34.3606758117676	0	7.002E-06
High	Sequest HT (A2)	Unambiguous	[K].TNEVLSEEIQERDEPALK.[Y]		1	2	Q5VND6	Q5VND6; B8B2R4	1	2	0.5463	0	1	1	1050.52722167969	2100.04716672938	0.785087447432	0.000824359687612741	CID	MS2		23.98	34.3974247133333	30866	ORF1_310318_03.raw	0/0	3.24453711509705	65951703	34.3606758117676	0	1.433E-05
High	Sequest HT (A2)	Unambiguous	[K].ALAGQKDEAYFAANAAAQASR.[R]		1	1	Q2QLY5	Q2QLY5	1	2	0.5684	0	1	1	1062.52673339844	2124.04619016688	-0.313233732854966	-0.000332661562651992	HCD	MS2	0	33.1	34.4000744077333	30869	ORF1_310318_03.raw	0/0	4.74850225448608	14318945.5	34.4075164794922	0	7.415E-10
High	Sequest HT (A2)	Unambiguous	[K].ALAGQKDEAYFAANAAAQASR.[R]		1	1	Q2QLY5	Q2QLY5	1	2	0.6986	0	1	1	1062.52673339844	2124.04619016688	-0.313233732854966	-0.000332661562651992	CID	MS2		41.67	34.4020994928	30871	ORF1_310318_03.raw	0/0	4.38156223297119	14318945.5	34.4075164794922	0	8.032E-09
High	Sequest HT (A2)	Unambiguous	[K].ALHGGNFQGTPIGVSMDNAR.[L]		1	1	P14717	P14717	0	2	0.7076	0	1	1	1021.49884033203	2041.99040403406	1.55330259292894	0.0015859120312598	CID	MS2		28.18	34.5967048776	31068	ORF1_310318_03.raw	0/0	4.48347234725952	568759325	34.660717010498	0	1.319E-06
High	Sequest HT (A2)	Unambiguous	[K].ALHGGNFQGTPIGVSMDNAR.[L]		1	1	P14717	P14717	0	2	0.6752	0	1	1	1021.49884033203	2041.99040403406	1.55330259292894	0.0015859120312598	HCD	MS2	7.344203	17.8	34.5948098197333	31066	ORF1_310318_03.raw	0/0	4.70710229873657	568759325	34.660717010498	0	7.504E-08
High	Sequest HT (A2)	Unambiguous	[K].GVLLYGPPGTGK.[T]		1	1	P46465	P46465	0	2	0.5909	0	1	1	579.829833984375	1158.65239133875	0.56626053365236	0.000328049374957118	CID	MS2		2.800838	34.5934227509333	31064	ORF1_310318_03.raw	0/0	2.41530561447144	721598104	34.5628852844238	0	0.00279
High	Sequest HT (A2)	Unambiguous	[K].IGPWGGnGGSAqDISVPPKK.[L]	N7(Deamidated); Q12(Deamidated)	1	1	Q0JMY8	Q0JMY8	1	3	0.3341	0	1	1	656.34033203125	1967.00644283375	9.9445979684769	0.00652029791672041	HCD	MS2	53.86095	4.355894	34.5762939512	31050	ORF1_310318_03.raw	0/0	4.09625959396362	47948154	34.5346031188965	0	3.792E-05
High	Sequest HT (A2)	Unambiguous	[K].SPSPLLLPAR.[D]		1	1	O64464	O64464	0	2	0.6225	0	1	1	525.8193359375	1050.631395245	0.751286889696529	0.000394662500070808	CID	MS2		3.005312	34.5509717445333	31020	ORF1_310318_03.raw	0/0	3.02190566062927	812387595.5	34.7508926391602	0	0.0002405
High	Sequest HT (A2)	Unambiguous	[K].SPSPLLLPAR.[D]		1	1	O64464	O64464	0	2	0.6386	0	1	1	525.8193359375	1050.631395245	0.751286889696529	0.000394662500070808	HCD	MS2	37.59766	2.744951	34.5488035146667	31018	ORF1_310318_03.raw	0/0	2.85214042663574	812387595.5	34.7508926391602	0	0.0008263
High	Sequest HT (A2)	Unambiguous	[R].ASDFDSLGSDGGPGPVR.[S]		1	1	B7FAL5	B7FAL5	0	2	0.5906	0	1	1	817.377075195313	1633.74687376063	0.991470745576464	0.000809905312507908	CID	MS2		17.67795	34.5342332026667	31005	ORF1_310318_03.raw	0/0	4.02583503723145	209274312	34.4881782531738	0	2.867E-08
High	Sequest HT (A2)	Unambiguous	[R].ASDFDSLGSDGGPGPVR.[S]		1	1	B7FAL5	B7FAL5	0	2	0.5982	0	1	1	817.377075195313	1633.74687376063	0.991470745576464	0.000809905312507908	HCD	MS2	19.93149	19.34201	34.5326605373333	31003	ORF1_310318_03.raw	0/0	3.25858926773071	209274312	34.4881782531738	0	9.319E-08
High	Sequest HT (A2)	Unambiguous	[K].KVSPEVIAEYTVR.[T]		1	1	P17784	P17784	1	3	0.6904	0	1	1	497.612335205078	1490.82245235523	0.759846414632578	0.000377598411508491	CID	MS2		1.009701	34.5058135733333	30973	ORF1_310318_03.raw	0/0	4.48812389373779	7746355262	34.3257179260254	0	4.09E-06
High	Sequest HT (A2)	Unambiguous	[K].DNQTVQSVLGTPTR.[D]		1	1	Q7Y0E8	Q7Y0E8	0	2	0.4609	0	1	1	758.392517089844	1515.77775754969	1.05380974444892	0.000798669844016331	CID	MS2		5.937818	33.5099384149333	29945	ORF1_310318_03.raw	0/0	3.58480405807495	275089450	33.668872833252	0	1.885E-05
High	Sequest HT (A2)	Unambiguous	[K].cVYSSGDVYPNYVK.[L]	C1(Carbamidomethyl)	1	1	Q6ESI7	Q6ESI7	0	2	0.7232	0	1	1	825.881103515625	1650.75493040125	4.90453840761224	0.00404807562491172	CID	MS2		25.8323	34.4875624042667	30957	ORF1_310318_03.raw	0/0	2.89235329627991	33998772	34.3897590637207	0	0.001559
High	Sequest HT (A2)	Unambiguous	[K].LNTDENPDIASQYGVR.[S]		1	1	Q7X8R5	Q7X8R5	0	2	0.5682	0	1	1	896.4326171875	1791.857957745	4.00489542647789	0.00358808750002027	CID	MS2		20.11636	34.4826524021333	30952	ORF1_310318_03.raw	0/0	3.51516008377075			0	3.202E-05
High	Sequest HT (A2)	Unambiguous	[K].LNTDENPDIASQYGVR.[S]		1	1	Q7X8R5	Q7X8R5	0	2	0.3631	0	1	1	896.4326171875	1791.857957745	4.00489542647789	0.00358808750002027	HCD	MS2	0	41.175	34.4809213469333	30950	ORF1_310318_03.raw	0/0	3.47214508056641			0	7.67E-07
High	Sequest HT (A2)	Unambiguous	[K].MVEIMANQASScDLK.[E]	C12(Carbamidomethyl)	1	1	P49397	P49397	0	2	0.5405	0	1	1	848.88916015625	1696.7710436825	0.445041090850318	0.00037756625006935	CID	MS2		12.56662	34.4678902194667	30936	ORF1_310318_03.raw	0/0	3.70156168937683	231561701	34.456714630127	0	1.892E-06
High	Sequest HT (A2)	Unambiguous	[K].MVEIMANQASScDLK.[E]	C12(Carbamidomethyl)	1	1	P49397	P49397	0	2	0.5651	0	1	1	848.88916015625	1696.7710436825	0.445041090850318	0.00037756625006935	HCD	MS2	30.48759	21.90769	34.4661490045333	30934	ORF1_310318_03.raw	0/0	3.37691187858582	231561701	34.456714630127	0	7.618E-06
High	Sequest HT (A2)	Unambiguous	[K].KVSPEVIAEYTVR.[T]		1	1	P17784	P17784	1	2	0.7423	0	1	1	745.915649414063	1490.82402219813	1.8128518083754	0.00135131906256447	CID	MS2		1.208344	34.4571720202667	30924	ORF1_310318_03.raw	0/0	3.87724947929382	4809336796	34.3206596374512	0	3.283E-05
High	Sequest HT (A2)	Unambiguous	[K].TNEVLSEEIQERDEPALK.[Y]		1	2	Q5VND6	Q5VND6; B8B2R4	1	2	0.5886	0	1	1	1050.52648925781	2100.04570188563	0.0875579236966839	9.19378126127413E-05	CID	MS2		33.1	34.4323711093333	30901	ORF1_310318_03.raw	0/0	3.33121728897095	65951703	34.3606758117676	0	8.613E-05
High	Sequest HT (A2)	Unambiguous	[K].TNEVLSEEIQERDEPALK.[Y]		1	2	Q5VND6	Q5VND6; B8B2R4	1	2	0.5682	0	1	1	1050.52648925781	2100.04570188563	0.0875579236966839	9.19378126127413E-05	HCD	MS2	62.8179	32.455	34.4307440522667	30899	ORF1_310318_03.raw	0/0	3.59163188934326	65951703	34.3606758117676	0	1.401E-07
High	Sequest HT (A2)	Unambiguous	[K].KIPLYQHIANLAGNK.[Q]		1	1	Q42971	Q42971	1	2	0.8512	0	1	1	840.484497070313	1679.96171751063	1.52807324184171	0.00128355031256433	CID	MS2		13.33071	34.4181465984	30885	ORF1_310318_03.raw	0/0	3.63444519042969	488475024	34.3301086425781	0	4.388E-07
High	Sequest HT (A2)	Unambiguous	[K].KIPLYQHIANLAGNK.[Q]		1	1	Q42971	Q42971	1	2	0.656	0	1	1	840.48388671875	1679.9604968075	0.801446570769335	0.00067319875006433	HCD	MS2	0	7.543235	34.4167092701333	30883	ORF1_310318_03.raw	0/0	3.43048739433289	488475024	34.3301086425781	0	1.212E-08
High	Sequest HT (A2)	Unambiguous	[K].cVYSSGDVYPNYVK.[L]	C1(Carbamidomethyl)	1	1	Q6ESI7	Q6ESI7	0	2	0.3789	0	1	1	825.879089355469	1650.75090208094	2.46423670360792	0.00203391546866172	HCD	MS2	0	27.38875	34.4856123586667	30955	ORF1_310318_03.raw	0/0	2.55751848220825	33998772	34.3897590637207	0	0.002191
High	Sequest HT (A2)	Unambiguous	[K].DNQTVQSVLGTPTR.[D]		1	1	Q7Y0E8	Q7Y0E8	0	2	0.3163	0	1	1	758.392517089844	1515.77775754969	1.05380974444892	0.000798669844016331	HCD	MS2	52.3212	9.616261	33.5083799754667	29943	ORF1_310318_03.raw	0/0	3.13256859779358	275089450	33.668872833252	0	5.82E-05
High	Sequest HT (A2)	Unambiguous	[K].DGKPFVDVLK.[E]		2	3	P17784; Q5N725	P17784; Q10A30; Q5N725	0	3	0.537	0	1	1	373.213226318359	1117.62512569508	-0.0540923044429941	-2.01516406074613E-05	CID	MS2		5.031586	33.5027157328	29936	ORF1_310318_03.raw	0/0	3.78410959243774			0	3.671E-05
High	Sequest HT (A2)	Unambiguous	[R].VMQGHAGANLVPLVASNR.[I]		1	1	Q93XI4	Q93XI4	0	3	0.541	0	1	1	611.997436523438	1833.97775631031	1.38781609328726	0.000848406770880198	CID	MS2		2.526319	33.4927786944	29925	ORF1_310318_03.raw	0/0	2.44197010993958	1719299851	33.2906455993652	0	0.0008202
High	Sequest HT (A2)	Unambiguous	[R].SLDIERPTYTNLNR.[L]		2	2	Q53M52; P28752	Q53M52; P28752	0	2	0.3273	0	1	1	846.440185546875	1691.87309446375	1.16515597618871	0.000985646875051316	CID	MS2		11.44022	32.3259294189333	28726	ORF1_310318_03.raw	0/0	2.74572157859802			0	0.0007486
High	Sequest HT (A2)	Unambiguous	[K].GVQcVADVVINHR.[C]	C4(Carbamidomethyl)	1	1	P27933	P27933	0	3	0.1858	0	1	1	489.591094970703	1466.75873165211	3.73240835370035	0.00182484070324307	CID	MS2		0.8909662	32.3226715610667	28722	ORF1_310318_03.raw	0/0	1.13101720809937	2560110643	32.2871971130371	0	0.003678
High	Sequest HT (A2)	Unambiguous	[R].HSSVEQIDIcEIDK.[M]	C10(Carbamidomethyl)	1	1	Q9SMB1	Q9SMB1	0	2	0.4945	0	1	1	836.896545410156	1672.78581419031	0.68027901545359	0.000568980156305798	CID	MS2		10.81645	32.3138508858667	28714	ORF1_310318_03.raw	0/0	3.66126298904419	299421544	32.3641319274902	0	7.85E-07
High	Sequest HT (A2)	Unambiguous	[R].HSSVEQIDIcEIDK.[M]	C10(Carbamidomethyl)	1	1	Q9SMB1	Q9SMB1	0	2	0.5738	0	1	1	836.896545410156	1672.78581419031	0.68027901545359	0.000568980156305798	HCD	MS2	42.77786	11.68556	32.3118968032	28712	ORF1_310318_03.raw	0/0	4.20057821273804	299421544	32.3641319274902	0	9.035E-09
High	Sequest HT (A2)	Unambiguous	[R].RIIGATRPWEAAPGTIR.[A]		1	2	A6N0M9	A6N0M9; Q07661	1	3	0.5669	0	1	1	622.355102539063	1865.05075435719	0.176626424172526	0.000109805729152868	CID	MS2		1.659305	32.3092490058667	28709	ORF1_310318_03.raw	0/0	2.54174637794495	1756802652	32.3775939941406	0	9.331E-05
High	Sequest HT (A2)	Unambiguous	[R].SLDIERPTYTNLNR.[L]		2	2	Q53M52; P28752	Q53M52; P28752	0	3	0.44	0	1	1	564.62890625	1691.87216549	0.616075294299725	0.000347440000041388	CID	MS2		1.654513	32.2807147536	28677	ORF1_310318_03.raw	0/0	2.25241851806641	1586386196	32.4260330200195	0	0.004259
High	Sequest HT (A2)	Unambiguous	[K].VFANAETTISYK.[I]		1	1	Q75KR1	Q75KR1	0	2	0.5803	0	1	1	672.346801757813	1343.68632688563	1.61454283215555	0.00108471781254593	CID	MS2		2.209508	32.238377024	28634	ORF1_310318_03.raw	0/0	3.55039215087891			0	9.395E-05
High	Sequest HT (A2)	Unambiguous	[K].MFVDYNEPQTER.[V]		1	1	Q6YZX6	Q6YZX6	0	2	0.4866	0	1	1	764.840942382813	1528.67460813563	0.614320534341946	0.000469547812599558	CID	MS2		3.745356	32.2161034162667	28612	ORF1_310318_03.raw	0/0	3.36706852912903	682372282	32.2546997070313	0	0.0005201
High	Sequest HT (A2)	Unambiguous	[K].MFVDYNEPQTER.[V]		1	1	Q6YZX6	Q6YZX6	0	2	0.5446	0	1	1	764.840942382813	1528.67460813563	0.614320534341946	0.000469547812599558	HCD	MS2	36.63993	5.165741	32.2144363573333	28610	ORF1_310318_03.raw	0/0	3.03183460235596	682372282	32.2546997070313	0	1.556E-05
High	Sequest HT (A2)	Unambiguous	[R].AMENEMLLR.[I]		1	2	P31924	P31924; Q43009	0	2	0.3348	0	1	1	553.770263671875	1106.53325071375	-0.0232132645948652	-1.28431248640482E-05	CID	MS2		4.452974	32.2029077589333	28596	ORF1_310318_03.raw	0/0	2.29941248893738	465869424	32.4154510498047	0	0.002211
High	Sequest HT (A2)	Unambiguous	[K].VTHINLNDNScAGLQYPK.[M]	C11(Carbamidomethyl)	1	1	Q6YV23	Q6YV23	0	3	0.2829	0	1	1	682.004272460938	2043.99826412281	3.23628661368476	0.00220498093757489	HCD	MS2	50.54451	8.371371	32.1852271842667	28581	ORF1_310318_03.raw	0/0	2.51302409172058	135696434	32.2252922058105	0	0.0009464
High	Sequest HT (A2)	Unambiguous	[K].HVGVVGLGGLGHVAVK.[F]		1	3	Q0JA75	Q0JA75; Q6ERW7; Q6ERW9	0	3	0.805	0	1	1	500.300140380859	1498.88586788258	0.407371128174876	0.000203534192754281	CID	MS2		4.807651	32.1805129261333	28575	ORF1_310318_03.raw	0/0	3.99801182746887	914926336	32.2460098266602	0	8.759E-11
High	Sequest HT (A2)	Unambiguous	[K].HVGVVGLGGLGHVAVK.[F]		1	3	Q0JA75	Q0JA75; Q6ERW7; Q6ERW9	0	3	0.6608	0	1	1	500.300140380859	1498.88586788258	0.407371128174876	0.000203534192754281	HCD	MS2	43.55983	4.591273	32.1787192850667	28573	ORF1_310318_03.raw	0/0	3.98440909385681	914926336	32.2460098266602	0	1.28E-08
High	Sequest HT (A2)	Unambiguous	[K].MTAEIGEQVQIVGDDLLVTNPTR.[V]		1	1	Q42971	Q42971	0	3	0.3952	0	1	1	833.763427734375	2499.27572994313	-0.0794457598233596	-6.6185625049305E-05	HCD	MS2	12.81963	29.905	92.1115756589333	86952	ORF1_310318_03.raw	0/0	3.34273076057434			0	0.001387
High	Sequest HT (A2)	Unambiguous	[K].LVSWYDNEWGYSTR.[V]		1	1	Q6K5G8	Q6K5G8	0	2	0.6873	0	1	1	888.405639648438	1775.80400266688	0.916620507979616	0.000813868437489873	CID	MS2		33.1	92.1123965021333	86953	ORF1_310318_03.raw	0/0	2.91289639472961			0	0.004307
High	Sequest HT (A2)	Unambiguous	[K].NAIIWGNHSSTQYPDVNHATVK.[T]		1	1	Q7XDC8	Q7XDC8	0	3	0.5489	0	1	1	818.071105957031	2452.19876461109	-0.665230667309196	-0.000543759635244593	CID	MS2		8.199357	32.1510402394667	28551	ORF1_310318_03.raw	0/0	3.16609740257263	4030853996	31.8643970489502	0	3.646E-07
High	Sequest HT (A2)	Unambiguous	[K].NAIIWGNHSSTQYPDVNHATVK.[T]		1	1	Q7XDC8	Q7XDC8	0	3	0.4495	0	1	1	818.073181152344	2452.20499019703	1.87354469050184	0.00153143567725541	HCD	MS2	23.24757	4.404421	32.1492974525333	28549	ORF1_310318_03.raw	0/0	3.75554251670837	4030853996	31.8643970489502	0	8.773E-07
High	Sequest HT (A2)	Unambiguous	[R].MKEGqSEIYYITGESK.[K]	Q5(Deamidated)	1	2	Q07078	Q69QQ6; Q07078	1	2	0.5397	0	1	1	932.445251464844	1863.88322629969	8.13081135877268	0.00757737984366558	HCD	MS2	76.2011	17.46235	32.0915605338667	28496	ORF1_310318_03.raw	0/0	3.7834837436676	42250171	32.1575355529785	0	2.589E-06
High	Sequest HT (A2)	Unambiguous	[K].VVEVVESSPPEIK.[A]		1	1	Q0JPA6	Q0JPA6	0	2	0.6901	0	1	1	706.386779785156	1411.76628294031	-1.1362134683084	-0.000802034843673027	CID	MS2		8.127034	32.0647513448	28471	ORF1_310318_03.raw	0/0	3.55223870277405	767908556	32.2615852355957	0	7.015E-06
High	Sequest HT (A2)	Unambiguous	[K].GVQcVADVVINHR.[C]	C4(Carbamidomethyl)	1	1	P27933	P27933	0	2	0.3358	0	1	1	733.881286621094	1466.75529661219	1.39047394503377	0.00101974109391634	HCD	MS2	58.85189	5.248454	32.3655924397333	28760	ORF1_310318_03.raw	0/0	2.68016076087952	274145748	32.2880363464355	0	3.137E-05
High	Sequest HT (A2)	Unambiguous	[K].VVEVVESSPPEIK.[A]		1	1	Q0JPA6	Q0JPA6	0	2	0.538	0	1	1	706.386779785156	1411.76628294031	-1.1362134683084	-0.000802034843673027	HCD	MS2	82.72743	9.165293	32.0630533632	28469	ORF1_310318_03.raw	0/0	3.42371416091919	767908556	32.2615852355957	0	0.0001188
High	Sequest HT (A2)	Unambiguous	[K].GVQcVADVVINHR.[C]	C4(Carbamidomethyl)	1	1	P27933	P27933	0	2	0.6747	0	1	1	733.881286621094	1466.75529661219	1.39047394503377	0.00101974109391634	CID	MS2		8.416032	32.3674009448	28762	ORF1_310318_03.raw	0/0	2.4912645816803	274145748	32.2880363464355	0	0.0006858
High	Sequest HT (A2)	Unambiguous	[K].GQEEEEEEQVGqGYETIR.[A]	Q12(Deamidated)	1	1	Q75GX9	Q75GX9	0	2	0.1168	0	1	1	1055.96594238281	2110.92460813563	9.41811601790239	0.00994037281264881	CID	MS2		42.46	32.3851333317333	28782	ORF1_310318_03.raw	0/0	3.67675495147705			0	1.112E-08
High	Sequest HT (A2)	Unambiguous	[R].SYGNVPQPHAALYYTQR.[A]		1	2	Q69TI0	Q69TI0; Q69TI2	0	2	0.3651	0	1	1	982.986511230469	1964.96574583094	2.24469095584264	0.00220536546873973	HCD	MS2	76.90269	40.74	32.5470720989333	28957	ORF1_310318_03.raw	0/0	2.40504860877991	42231152	32.4546012878418	0	5.215E-06
High	Sequest HT (A2)	Unambiguous	[K].NAIIWGNHSSTQYPDVNHATVK.[T]		1	1	Q7XDC8	Q7XDC8	0	3	0.5433	0	1	1	818.073547363281	2452.20608882984	2.32156387129202	0.00189764661475541	CID	MS2		32.125	32.5449781453333	28955	ORF1_310318_03.raw	0/0	3.34765195846558	31048489.25	32.5080871582031	0	3.782E-05
High	Sequest HT (A2)	Unambiguous	[K].NAIIWGNHSSTQYPDVNHATVK.[T]		1	1	Q7XDC8	Q7XDC8	0	3	0.3926	0	1	1	818.073547363281	2452.20608882984	2.32156387129202	0.00189764661475541	HCD	MS2	35.35072	19.33129	32.5433014637333	28953	ORF1_310318_03.raw	0/0	2.98300170898438	31048489.25	32.5080871582031	0	2.718E-06
High	Sequest HT (A2)	Unambiguous	[K].ELQEFKPVDASANA.[-]		1	1	P09229	P09229	0	2	0.4235	0	1	1	759.877624511719	1518.74797239344	2.9690817091095	0.00225463671858961	CID	MS2		9.325027	32.5301309237333	28939	ORF1_310318_03.raw	0/0	3.07060313224792	2173606940	32.7840194702148	0	5.889E-05
High	Sequest HT (A2)	Unambiguous	[K].FDDLKELGSESAVK.[A]		1	2	Q6Z1J6	Q6Z1J6; B8BBN7	1	2	0.4967	0	1	1	769.391723632813	1537.77617063563	1.1326535231886	0.000870882812364471	CID	MS2		16.0582	32.5276269789333	28936	ORF1_310318_03.raw	0/0	3.02153873443604	203551136	32.5715179443359	0	2.056E-05
High	Sequest HT (A2)	Unambiguous	[K].FDDLKELGSESAVK.[A]		1	2	Q6Z1J6	Q6Z1J6; B8BBN7	1	2	0.4085	0	1	1	769.391723632813	1537.77617063563	1.1326535231886	0.000870882812364471	HCD	MS2	34.12358	23.70346	32.5257894424	28934	ORF1_310318_03.raw	0/0	3.27721428871155	203551136	32.5715179443359	0	3.742E-07
High	Sequest HT (A2)	Unambiguous	[R].VVHGIDVFDPK.[F]		2	3	P30298; P31924	P30298; P31924; Q43009	0	2	0.5708	0	1	1	613.332458496094	1225.65764036219	0.0746474311507853	4.57460937468568E-05	CID	MS2		5.105573	32.4821270744	28887	ORF1_310318_03.raw	0/0	2.33225464820862	1127965552	32.6038131713867	0	0.0002272
High	Sequest HT (A2)	Unambiguous	[R].VVHGIDVFDPK.[F]		2	3	P30298; P31924	P30298; P31924; Q43009	0	2	0.597	0	1	1	613.332458496094	1225.65764036219	0.0746474311507853	4.57460937468568E-05	HCD	MS2	71.79445	4.795345	32.4805664696	28885	ORF1_310318_03.raw	0/0	2.68436551094055	1127965552	32.6038131713867	0	1.623E-05
High	Sequest HT (A2)	Unambiguous	[K].VVEVVESSPPEIK.[A]		1	1	Q0JPA6	Q0JPA6	0	2	0.5285	0	1	1	706.388610839844	1411.76994504969	1.45777482728602	0.00102901984382697	CID	MS2		4.481178	32.4480325744	28850	ORF1_310318_03.raw	0/0	2.6273033618927	767908556	32.2615852355957	0	0.0001205
High	Sequest HT (A2)	Unambiguous	[R].ETADALVNTGLAK.[L]		1	1	Q9FXT4	Q9FXT4	0	2	0.5475	0	1	1	651.849426269531	1302.69157590906	1.2319347644481	0.000802414531335671	CID	MS2		4.487336	32.4470865842667	28849	ORF1_310318_03.raw	0/0	2.63286066055298	341038152	32.4157943725586	0	5.103E-05
High	Sequest HT (A2)	Unambiguous	[K].VVEVVESSPPEIK.[A]		1	1	Q0JPA6	Q0JPA6	0	2	0.5873	0	1	1	706.388366699219	1411.76945676844	1.11190972120676	0.000784879218826973	HCD	MS2	83.29742	4.07832	32.4463429008	28848	ORF1_310318_03.raw	0/0	2.52351951599121	767908556	32.2615852355957	0	0.0009172
High	Sequest HT (A2)	Unambiguous	[R].ETADALVNTGLAK.[L]		1	1	Q9FXT4	Q9FXT4	0	2	0.3294	0	1	1	651.849426269531	1302.69157590906	1.2319347644481	0.000802414531335671	HCD	MS2	34.3795	4.59058	32.4456370298667	28847	ORF1_310318_03.raw	0/0	2.52005624771118	341038152	32.4157943725586	0	7.941E-05
High	Sequest HT (A2)	Unambiguous	[R].SIQDAYIHAIR.[R]		1	2	Q43007	P93844; Q43007	0	3	0.4238	0	1	1	429.566802978516	1286.68585567555	0.540237478630611	0.000231705182310786	HCD	MS2	29.65581	5.555129	32.4423392448	28843	ORF1_310318_03.raw	0/0	2.09627270698547	550072412	32.4168739318848	0	0.001905
High	Sequest HT (A2)	Unambiguous	[R].LKPFNcNLLYHDR.[L]	C6(Carbamidomethyl)	1	1	Q9SXP2	Q9SXP2	0	4	0.4444	0	1	1	423.219146728516	1689.85475702406	1.05683991053808	0.000446476015705244	CID	MS2		3.419848	32.4407805253333	28842	ORF1_310318_03.raw	0/0	2.60871815681458	783078037	32.4186096191406	0	5.985E-05
High	Sequest HT (A2)	Unambiguous	[R].LKPFNcNLLYHDR.[L]	C6(Carbamidomethyl)	1	1	Q9SXP2	Q9SXP2	0	4	0.3252	0	1	1	423.219146728516	1689.85475702406	1.05683991053808	0.000446476015705244	HCD	MS2	4.122016	3.553954	32.4390016002667	28840	ORF1_310318_03.raw	0/0	4.09347105026245	783078037	32.4186096191406	0	5.466E-05
High	Sequest HT (A2)	Unambiguous	[R].YAIIcQEnGLVPIVEPEILVDGSHDIER.[C]	C5(Carbamidomethyl); N8(Deamidated)	1	1	Q5N725	Q5N725	0	3		0.0252	2	2	1060.54150390625	3179.60995845875	5.36310755947988	0.00568416625000756	CID	MS2		42.12	92.1000115501333	86941	ORF1_310318_03.raw	0/0	3.08885717391968			0	0.003004
High	Sequest HT (A2)	Unambiguous	[K].AVANQPVSVAIEAGGR.[A]		1	1	P25776	P25776	0	2	0.3903	0	1	1	769.918518066406	1538.82975950281	0.79888225915171	0.000614671406310663	CID	MS2		9.186636	32.4029304192	28800	ORF1_310318_03.raw	0/0	2.68699669837952			0	0.002734
High	Sequest HT (A2)	Unambiguous	[K].AVANQPVSVAIEAGGR.[A]		1	1	P25776	P25776	0	2	0.2923	0	1	1	769.918518066406	1538.82975950281	0.79888225915171	0.000614671406310663	HCD	MS2	0	22.08913	32.4012428389333	28798	ORF1_310318_03.raw	0/0	2.83608293533325			0	1.893E-05
High	Sequest HT (A2)	Unambiguous	[K].IGInGFGR.[I]	N4(Deamidated)	3	3	Q7FAH2; Q6K5G8; A2YQT7	Q7FAH2; Q6K5G8; A2YQT7	0	2	0.5732	0	1	1	417.727203369141	834.447130108281	0.361530862132625	0.000150839140643066	CID	MS2		0.882256	32.3922016330667	28788	ORF1_310318_03.raw	0/0	2.39026594161987	3475861184	32.4286842346191	0	0.003452
High	Sequest HT (A2)	Unambiguous	[K].GQEEEEEEQVGQGYETIR.[A]		1	1	Q75GX9	Q75GX9	0	2	0.6919	0	1	1	1055.46533203125	2109.9233874325	1.26831424794853	0.00133802125014881	HCD	MS2	22.77849	32.785	32.3831123344	28780	ORF1_310318_03.raw	0/0	3.44489240646362	198765177.5	32.3914070129395	0	2.826E-09
High	Sequest HT (A2)	Unambiguous	[K].IGInGFGR.[I]	N4(Deamidated)	3	3	Q7FAH2; Q6K5G8; A2YQT7	Q7FAH2; Q6K5G8; A2YQT7	0	2	0.5649	0	1	1	417.727020263672	834.446763897344	-0.0773358517465808	-3.22663281069335E-05	CID	MS2		4.784227	32.0167008333333	28425	ORF1_310318_03.raw	0/0	2.38807463645935			0	0.004427
High	Sequest HT (A2)	Unambiguous	[K].IIAVcADDPEYR.[H]	C5(Carbamidomethyl)	1	1	A2X8Q3	A2X8Q3	0	2	0.7147	0	1	1	711.340698242188	1421.67411985438	0.829117823758992	0.00058936718751923	CID	MS2		3.71807	32.0129327949333	28421	ORF1_310318_03.raw	0/0	3.12172985076904	1577262746.25	31.8355922698975	0	0.0001591
High	Sequest HT (A2)	Unambiguous	[K].IIAVcADDPEYR.[H]	C5(Carbamidomethyl)	1	1	A2X8Q3	A2X8Q3	0	2	0.7152	0	1	1	711.340698242188	1421.67411985438	0.829117823758992	0.00058936718751923	HCD	MS2	4.183029	4.732748	32.0115266824	28419	ORF1_310318_03.raw	0/0	3.02451395988464	1577262746.25	31.8355922698975	0	5.062E-05
High	Sequest HT (A2)	Unambiguous	[K].NAIIWGNHSSTQYPDVNHATVK.[T]		1	1	Q7XDC8	Q7XDC8	0	3	0.4397	0	1	1	818.072448730469	2452.20279293141	0.977506328921475	0.000799013802255407	CID	MS2		1.803386	31.7495152557333	28164	ORF1_310318_03.raw	0/0	3.72894787788391	4030853996	31.8643970489502	0	1.725E-07
High	Sequest HT (A2)	Unambiguous	[K].VIAcVGETLEQR.[E]	C4(Carbamidomethyl)	1	1	P48494	P48494	0	2	0.6036	0	1	1	687.856384277344	1374.70549192469	0.666553893693287	0.000458157343775412	CID	MS2		2.579382	31.7484087208	28163	ORF1_310318_03.raw	0/0	3.33424854278564			0	1.087E-05
High	Sequest HT (A2)	Unambiguous	[K].NAIIWGNHSSTQYPDVNHATVK.[T]		1	1	Q7XDC8	Q7XDC8	0	3	0.5087	0	1	1	818.072448730469	2452.20279293141	0.977506328921475	0.000799013802255407	HCD	MS2	42.03779	2.403308	31.7476838138667	28162	ORF1_310318_03.raw	0/0	4.57800436019897	4030853996	31.8643970489502	0	3.724E-08
High	Sequest HT (A2)	Unambiguous	[K].KYGQDATNVGDEGGFAPNIQENK.[E]		1	1	Q42971	Q42971	1	2	0.5888	0	1	1	1226.57202148438	2452.13676633875	-0.307662699745962	-0.000377215624894234	CID	MS2		28.105	31.7072545552	28127	ORF1_310318_03.raw	0/0	3.93665075302124	598592660	31.5733413696289	0	8.413E-09
High	Sequest HT (A2)	Unambiguous	[K].KYGQDATNVGDEGGFAPNIQENK.[E]		1	1	Q42971	Q42971	1	2	0.6227	0	1	1	1226.57202148438	2452.13676633875	-0.307662699745962	-0.000377215624894234	HCD	MS2	0	17.71	31.7054960397333	28125	ORF1_310318_03.raw	0/0	4.32272052764893	598592660	31.5733413696289	0	4.612E-07
High	Sequest HT (A2)	Unambiguous	[K].FPTLVTHQESLESK.[V]		1	1	B7F845	B7F845	0	3	0.3525	0	1	1	539.282592773438	1615.83322506031	0.379129810774068	0.000204203437533579	CID	MS2		1.567397	31.6986361056	28118	ORF1_310318_03.raw	0/0	2.94985103607178	1740724349	31.5887317657471	0	2.095E-05
High	Sequest HT (A2)	Unambiguous	[K].HEVcnAYTELNDPVVQR.[Q]	C4(Carbamidomethyl); N5(Deamidated)	1	1	Q6F2U9	Q6F2U9	0	2		0.0272	2	2	1022.98205566406	2044.95683469813	8.58462561694694	0.00877751906263513	CID	MS2		28.465	31.6894904210667	28113	ORF1_310318_03.raw	0/0	3.57843255996704			0	4.077E-08
High	Sequest HT (A2)	Unambiguous	[K].HEVcNAYTELnDPVVQR.[Q]	C4(Carbamidomethyl); N11(Deamidated)	1	1	Q6F2U9	Q6F2U9	0	2	0.0272	0	1	1	1022.98205566406	2044.95683469813	8.58462561694694	0.00877751906263513	CID	MS2		28.465	31.6894904210667	28113	ORF1_310318_03.raw	0/0	3.68333196640015			0	3.926E-08
High	Sequest HT (A2)	Unambiguous	[K].HEVcnAYTELNDPVVQR.[Q]	C4(Carbamidomethyl); N5(Deamidated)	1	1	Q6F2U9	Q6F2U9	0	2		0.0312	2	3	1022.98205566406	2044.95683469813	8.58462561694694	0.00877751906263513	HCD	MS2	32.99619	40.375	31.6877262925333	28111	ORF1_310318_03.raw	0/0	4.34629535675049			0	2.873E-10
High	Sequest HT (A2)	Unambiguous	[K].HEVcNAYTELNDPVVqR.[Q]	C4(Carbamidomethyl); Q16(Deamidated)	1	1	Q6F2U9	Q6F2U9	0	2		0.0312	2	2	1022.98205566406	2044.95683469813	8.58462561694694	0.00877751906263513	HCD	MS2	32.99619	40.375	31.6877262925333	28111	ORF1_310318_03.raw	0/0	4.34975433349609			0	1.064E-08
High	Sequest HT (A2)	Unambiguous	[K].HEVcNAYTELnDPVVQR.[Q]	C4(Carbamidomethyl); N11(Deamidated)	1	1	Q6F2U9	Q6F2U9	0	2	0.0312	0	1	1	1022.98205566406	2044.95683469813	8.58462561694694	0.00877751906263513	HCD	MS2	32.99619	40.375	31.6877262925333	28111	ORF1_310318_03.raw	0/0	4.49420261383057			0	2.488E-10
[truncated: 26,521 more rows]
