# Supplementary material for: Pluronic F-68 Improves Callus Proliferation of Recalcitrant Rice Cultivar via Enhanced Carbon and Nitrogen Metabolism and Nutrients Uptake
Source: Front Plant Sci. 2021 Jun 2;12:667434. doi: 10.3389/fpls.2021.667434 (PMC8207202; doi:10.3389/fpls.2021.667434)
Supplement: Data Sheet 2 — 0.10% PF-68. [file Data_Sheet_2.ZIP › 0.10% PF-68/0.10%2_310318_01_PeptideGroups.txt]

Confidence	Annotated Sequence	Modifications	Modifications in Master Proteins	Qvality PEP	Qvality q-value	# Protein Groups	# Proteins	# PSMs	Master Protein Accessions	Positions in Master Proteins	# Missed Cleavages	Theo. MH+ [Da]	Found in Sample: [S97] F97: Sample	Found in Sample: [S96] F96: Sample	Found in Sample: [S95] F95: Sample	Area: F97: Sample	Area: F96: Sample	Area: F95: Sample	XCorr Sequest HT	Confidence Sequest HT	Percolator q-Value Sequest HT	Percolator PEP Sequest HT
High	[R].KPSIWDTFSHSGYSVDGATGDVTADQYHK.[Y]			4.56493E-05	0	1	1	2	B7F7K7	B7F7K7 [60-88]	0	3169.44974646	Not Found	Not Found	High				5.09399890899658	High	0	2.83E-08
High	[K].LQMGQILDVPLPVCR.[S]	1xCarbamidomethyl [C14]; 1xOxidation [M3]		0.000251396	0	1	1	8	Q8H8C7	Q8H8C7 [211-225]	0	1754.92917287	High	High	High	7.1e7		2.1e8	3.45861291885376	High	0	7.068E-06
High	[K].LHGGTPANFLDVGGSASEGQVVEAFK.[I]			1.67114E-08	0	1	1	18	Q6K9N6	Q6K9N6 [313-338]	0	2587.27870568	High	High	High	1.3e9	1.5e9	1.0e9	6.87954521179199	High	0	1.139E-13
High	[K].LHGGTPANFLDVGGSASEGQVVEAFK.[I]	1xDeamidated [N/Q]		0.000352842	0	1	1	7	Q6K9N6	Q6K9N6 [313-338]	0	2588.26272168	Not Found	High	High				3.79842138290405	High	0	5.514E-05
High	[K].GGTSIEDLAEKYPDMIIK.[V]			3.39776E-05	0	1	1	15	Q6K9N6	Q6K9N6 [164-181]	1	1979.99941959	High	High	High	7.9e8	8.4e8	5.0e8	4.03972291946411	High	0	1.771E-08
High	[K].VSPNYHLYTPAEVEAVIAR.[L]			6.16935E-06	0	1	1	24	Q9LSU1	Q9LSU1 [218-236]	0	2129.1025795	High	High	High	1.7e9	2.0e9	1.8e9	4.83435916900635	High	0	1.964E-08
High	[K].VSPNYHLYTPAEVEAVIAR.[L]	1xDeamidated [N4]		0.00107035	0	1	1	6	Q9LSU1	Q9LSU1 [218-236]	0	2130.0865955	High	High	High			8.9e8	2.92440438270569	High	2.444E-05	0.0002272
High	[K].FSDVVGSPYYVAPEVLQK.[CI]			0.00263622	0	1	2	7	Q2QX45	Q2QX45 [207-224]	0	1998.02186963	High	High	High	8.7e7	1.5e8		3.44321918487549	High	0.0001511	0.001752
High	[R].GLPTLVLIGPDGK.[T]			0.00488343	0	1	1	10	Q7Y0E8	Q7Y0E8 [276-288]	0	1279.76201389	High	High	High	5.7e8	6.3e8	3.4e8	3.0375669002533	High	0	0.0001478
High	[R].YDAGGIIPSDFHVVAHGNDYCVWEK.[E]	1xCarbamidomethyl [C21]		0.00392636	0	1	1	5	P27934	P27934 [401-425]	0	2849.29878947	High	High	Not Found	3.8e8	3.6e8		3.35244965553284	High	0	3.079E-05
High	[K].ISPVTEITPPPIPEDLK.[T]			0.000903524	0	1	1	18	Q93VT8	Q93VT8 [323-339]	0	1846.02080703	High	High	High	7.3e8	9.0e8	7.0e8	3.63962173461914	High	0	7.096E-05
High	[K].NGTFHTEQAIEYGTTMVGGVTPK.[K]			0.00620663	0	1	1	1	Q6ZL94	Q6ZL94 [54-76]	0	2438.16564985	Not Found	High	Not Found				2.68097448348999	High	0	6.36E-05
High	[K].NGTFHTEQAIEYGTTMVGGVTPK.[K]	1xDeamidated [Q/N]		0.000268444	0	1	1	4	Q6ZL94	Q6ZL94 [54-76]	0	2439.14966585	High	High	High	9.2e7		3.5e7	3.67569637298584	High	0	6.3E-06
High	[K].NGTFHTEQAIEYGTTMVGGVTPK.[K]	2xDeamidated [N1; Q8]		5.80665E-05	0	1	1	4	Q6ZL94	Q6ZL94 [54-76]	0	2440.13368185	High	High	Not Found	3.8e7			3.76937341690063	High	0	4.83E-07
High	[K].DCLCFIEVIAHK.[D]	2xCarbamidomethyl [C2; C4]		0.00111818	0	1	2	15	A2XFI3	A2XFI3 [570-581]	0	1504.7286822	High	High	High	2.7e8	3.5e8	5.2e7	3.50641942024231	High	0	4.272E-06
High	[R].AKPDGFPTILFYPAGK.[K]			0.00703464	0	1	1	7	Q67IX6	Q67IX6 [482-497]	0	1721.92611895	High	High	High		6.1e7	9.7e7	2.56215453147888	High	0	7.686E-05
High	[R].DNLTLWTSDLTEDGGDEVKEASK.[G]			0.00107035	0	1	1	4	Q6ZKC0	Q6ZKC0 [227-249]	1	2523.17329704	High	High	High	3.3e8	4.2e8	2.9e8	4.08939266204834	High	0	2.375E-05
High	[K].VYPLDAVYDSPEDVPEDVK.[G]			0.000424922	0	1	1	13	Q6Z0I4	Q6Z0I4 [151-169]	0	2150.01757195	High	High	High	9.3e7	5.9e7	2.7e7	4.02269268035889	High	0	9.396E-07
High	[R].VCCLSIIDPGDSDIIK.[T]	2xCarbamidomethyl [C2; C3]		9.65567E-05	0	1	1	2	Q9SDG6	Q9SDG6 [91-106]	0	1804.88194772	Not Found	Not Found	High			5.7e8	3.75854086875916	High	0	9.164E-08
High	[K].IASFLDPDGWK.[V]			0.0057823	0	1	1	11	Q948T6	Q948T6 [267-277]	0	1248.62591438	High	High	High	1.3e9	1.4e9	1.2e9	4.17593812942505	High	0	5.656E-05
High	[K].NISFTVWDVGGQDK.[I]			7.03144E-05	0	1	2	8	P51823	P51823 [60-73]	0	1565.75944755	High	High	High	4.4e8	3.5e8	2.5e8	4.83583211898804	High	0	4.957E-07
High	[K].VVIFGLPGAYTGVCSQAHVPSYK.[N]	1xCarbamidomethyl [C14]		0.00594198	0	1	1	3	Q9SDD6	Q9SDD6 [73-95]	0	2450.2536774	High	Not Found	High	2.3e8		1.9e8	2.46560096740723	High	0.0002091	0.002411
High	[K].LQMGQILDVPLPVCR.[S]	1xCarbamidomethyl [C14]		0.000115021	0	1	1	6	Q8H8C7	Q8H8C7 [211-225]	0	1738.93425787	High	High	High	9.9e8		2.1e9	4.08845186233521	High	0	2.883E-06
High	[R].DAILAEGNPAPVVVSEGANTMDVGR.[A]			9.98643E-07	0	1	1	7	Q0JMH0	Q0JMH0 [393-417]	0	2482.22422729	High	High	High	1.8e8	1.6e8	4.1e7	5.51354074478149	High	0	6.978E-11
High	[R].IPSAVGYQPTLATDLGGLQER.[I]	1xDeamidated [Q]		1.29131E-06	0	1	1	9	Q01859	Q01859 [348-368]	0	2187.12918851	High	Not Found	High	1.9e8			4.64006567001343	High	0	8.2E-10
High	[K].QLVLPVPAFNVINGGSHAGNK.[L]	1xDeamidated [N/Q]		6.84179E-05	0	1	1	62	Q42971	Q42971 [148-168]	0	2133.14511345	High	High	High	5.3e9	2.2e9	4.8e9	4.45191812515259	High	0	1.681E-05
High	[K].EQVVAGTLHHLTLEALEAGR.[K]			0.000129724	0	1	1	19	Q0JNR2	Q0JNR2 [92-111]	0	2144.14584125	High	High	High	3.8e8	3.6e8	3.3e8	4.14343786239624	High	0	1.83E-07
High	[K].APGMIGWWPAK.[A]			0.000805541	0	1	3	24	P17654	P17654 [301-311]	0	1213.61866105	High	High	High	7.7e9	6.1e9	7.9e9	3.96215844154358	High	0	2.572E-06
High	[K].NVLVEFYAPWCGHCK.[K]	2xCarbamidomethyl [C11; C14]		0.000938763	0	1	1	1	Q53LQ0	Q53LQ0 [404-418]	0	1879.86182151	Not Found	Not Found	High			1.5e8	2.98608040809631	High	0	3.264E-06
High	[K].YEVLPGWQSDISSVR.[S]			0.000326841	0	1	2	3	A2XD35	A2XD35 [434-448]	0	1735.86497517	High	Not Found	High	6.8e8		3.2e8	3.10655689239502	High	0	1.242E-06
High	[K].GDNPDSVVPGLMAAGEAACASVHGANR.[L]	1xCarbamidomethyl [C19]		4.34942E-07	0	1	1	13	Q6ZDY8	Q6ZDY8 [411-437]	0	2623.19875787	High	High	High	1.1e9	9.8e8	5.9e8	5.73779344558716	High	0	7.178E-10
High	[R].ISEGAVKPAAATPEETLPLAWVDR.[Y]			0.000771074	0	1	1	7	Q9LGQ6	Q9LGQ6 [12-35]	0	2521.32967866	High	High	High	2.0e8	6.1e8		4.081467628479	High	0	3.329E-06
High	[R].LNLEAAGVEVDNIGAIK.[V]			7.11191E-06	0	1	1	11	P48642	P48642 [302-318]	0	1725.93814007	High	High	High	2.4e8	6.5e8	3.5e8	4.90889263153076	High	0	1.524E-09
High	[K].LQAGYLFPEIAR.[R]			0.00499109	0	1	1	13	Q10MQ2	Q10MQ2 [71-82]	0	1377.75251183	High	High	High	2.5e8	2.1e8	2.8e8	3.30581641197205	High	0	0.0001219
High	[K].MIPTKPMVVETFSEYPPLGR.[F]			1.32654E-05	0	1	1	33	O64937	O64937 [392-411]	0	2292.17667241	High	High	High	5.5e9	5.0e9	6.7e9	4.20818042755127	High	0	8.93E-09
High	[K].AFAGIAESSGYPIAVMPSAK.[G]			1.0433E-06	0	1	1	15	A2Y5L9	A2Y5L9 [270-289]	0	1966.9942747	High	High	High	3.2e9	3.0e9	2.9e9	5.60700368881226	High	0	7.467E-11
High	[K].ISEEEYISAIKEEISK.[V]			3.49194E-05	0	1	1	20	Q2QLY5	Q2QLY5 [459-474]	1	1867.95351525	High	High	High	8.5e8	9.5e8	1.1e9	4.92683410644531	High	0	1.857E-08
High	[R].TLKEWIVSSLGPDAVAK.[H]			1.02589E-05	0	2	2	15	P42862; P42863	P42862 [226-242]; P42863 [226-242]	1	1814.00582571	High	High	High	3.8e8	3.2e8	3.4e8	4.20578479766846	High	0	1.178E-06
High	[K].GMLQAHQIIAEYNNAISEADR.[E]			0.000288219	0	1	1	5	P31924	P31924 [44-64]	0	2344.13501847	High	Not Found	High	7.1e7		3.8e8	4.58643293380737	High	0	5.089E-07
High	[K].GMLQAHQIIAEYNNAISEADR.[E]	1xDeamidated [N/Q]		0.000672581	0	1	1	7	P31924	P31924 [44-64]	0	2345.11903447	Not Found	High	High		1.3e8		4.45504951477051	High	0	0.0001402
High	[R].TPQDLDTMKDCMPEPYAELVENCK.[I]	2xCarbamidomethyl [C11; C23]		5.41057E-06	0	1	1	9	Q75KR1	Q75KR1 [301-324]	1	2884.25077815	High	High	High		1.8e8		5.48432064056396	High	0	9.94E-10
High	[R].TPQDLDTMKDCMPEPYAELVENCK.[I]	2xCarbamidomethyl [C11; C23]; 1xDeamidated [N22]		0.000168659	0	1	1	3	Q75KR1	Q75KR1 [301-324]	1	2885.23479415	Not Found	High	High		7.4e7	4.1e8	4.67529439926147	High	0	2.192E-07
High	[K].NHSHATQDLYDSIAAGNFPEWK.[L]			0.000619631	0	1	1	8	Q0E4K1	Q0E4K1 [247-268]	0	2501.14802594	High	High	High	9.1e7	6.6e7	2.3e8	4.65509700775146	High	0	1.69E-06
High	[R].ESKPVYLSISCNLPGLPHPTFSR.[D]	1xCarbamidomethyl [C11]		4.69745E-08	0	1	2	45	A2XFI3	A2XFI3 [199-221]	0	2599.33371853	High	High	High	6.6e9	5.7e9	6.7e9	4.91302633285522	High	0	1.597E-09
High	[R].ESKPVYLSISCNLPGLPHPTFSR.[D]	1xCarbamidomethyl [C11]; 1xDeamidated [N12]		0.000698817	0	1	2	3	A2XFI3	A2XFI3 [199-221]	0	2600.31773453	High	High	Not Found	6.2e7			3.82692790031433	High	0	1.663E-05
High	[K].YVFTIDDDCFVAK.[D]	1xCarbamidomethyl [C9]		0.000481858	0	1	1	8	Q8H8T0	Q8H8T0 [105-117]	0	1592.73012159	High	High	High	1.3e9	1.5e9	1.1e9	3.52289533615112	High	0	1.145E-06
High	[K].QLVLPVPAFNVINGGSHAGNK.[L]			6.10225E-06	0	1	1	15	Q42971	Q42971 [148-168]	0	2132.16109745	High	High	High	4.2e9	5.7e9	2.1e9	4.90051507949829	High	0	4.685E-08
High	[R].IPSAVGYQPTLATDLGGLQER.[I]			3.96332E-07	0	1	1	22	Q01859	Q01859 [348-368]	0	2186.14517251	High	High	High	1.7e9	1.7e9	1.7e9	4.31147050857544	High	0	9.306E-07
High	[K].GAIPSLPTEVEVLK.[L]			0.00780081	0	1	2	6	A2WXV8	A2WXV8 [305-318]	0	1452.83082162	High	High	High	3.6e8	2.2e8	2.8e8	2.0968759059906	High	0	9.108E-05
High	[R].DAILAEGNPAPVVVSEGANTMDVGR.[A]	1xDeamidated [N]		0.00265065	0	1	1	3	Q0JMH0	Q0JMH0 [393-417]	0	2483.20824329	High	Not Found	Not Found	3.8e7			3.85438346862793	High	2.444E-05	0.0004929
High	[K].LVPYNPEYQDESVLWTESK.[D]	1xDeamidated [N/Q]		0.000244617	0	1	1	2	Q6Z4N6	Q6Z4N6 [270-288]	0	2298.08123522	Not Found	Not Found	High				3.49083518981934	High	0	3.948E-07
High	[K].SSSSEADFEQQLYILR.[R]			8.94407E-05	0	1	1	5	Q0JKD0	Q0JKD0 [235-250]	0	1872.89739738	Not Found	High	High		1.5e8		3.87399554252625	High	0	1.005E-06
High	[R].WLYEQGDVLLVK.[T]			0.0082817	0	1	1	12	Q7G764	Q7G764 [252-263]	0	1462.79404224	High	High	High	3.2e8	3.9e8	3.2e8	2.72809863090515	High	0	0.0001428
High	[R].EVDELLNAQQESAFLAGPEK.[S]			1.34169E-06	0	1	1	10	Q75GX9	Q75GX9 [505-524]	0	2188.07681813	High	High	High	1.3e9	9.2e8	6.8e8	5.7903733253479	High	0	4.569E-10
High	[K].TVGGGDDAFNTFFSETGAGK.[H]			9.8198E-06	0	1	1	15	Q53M52	Q53M52 [41-60]	0	1977.88247555	High	High	High	7.8e8	7.5e8	8.7e8	4.63086700439453	High	0	6.148E-09
High	[K].THAMSVFVMTCEAAAQLR.[K]	1xCarbamidomethyl [C11]		0.000402315	0	2	2	100	O04986; O04985	O04986 [73-90]; O04985 [76-93]	0	2022.95579781	High	High	High	9.1e7	4.9e7	5.5e6	4.70944309234619	High	0	4.24E-06
High	[K].GWSLNLGELAR.[I]			0.00250981	0	1	1	15	Q9LI00	Q9LI00 [353-363]	0	1215.64804681	High	High	High	1.7e9	1.8e9	1.4e9	3.65419721603394	High	0	4.164E-05
High	[K].MLNSDSAVIAETGDSWFNCQK.[L]	1xCarbamidomethyl [C19]		2.3055E-06	0	1	2	23	A2XFI3	A2XFI3 [420-440]	0	2373.04857153	High	High	High	2.3e9	2.2e9	2.5e9	5.69595718383789	High	0	1.03E-09
High	[K].MLNSDSAVIAETGDSWFNCQK.[L]	1xCarbamidomethyl [C19]; 1xDeamidated [N/Q]		0.000115651	0	1	2	11	A2XFI3	A2XFI3 [420-440]	0	2374.03258753	High	High	High	2.7e8	1.4e8	1.0e8	4.2369441986084	High	0	1.42E-07
High	[K].MLNSDSAVIAETGDSWFNCQK.[L]	1xCarbamidomethyl [C19]; 2xDeamidated [N3; N18]		0.00173124	0	1	2	4	A2XFI3	A2XFI3 [420-440]	0	2375.01660353	Not Found	Not Found	High				4.30594348907471	High	0	8.49E-06
High	[R].FVYAHFPINASITNSNTAIEIR.[N]			9.14186E-05	0	1	1	11	P49210	P49210 [93-114]	0	2478.27758359	High	High	High	4.3e8	9.2e8	8.5e8	5.43092679977417	High	0	8.393E-08
High	[R].FVYAHFPINASITNSNTAIEIR.[N]	1xDeamidated [N]		0.00172181	0	1	1	12	P49210	P49210 [93-114]	0	2479.26159959	High	High	High	7.5e7	5.6e7	1.5e8	3.74710488319397	High	0	9.456E-06
High	[K].IPVLETPDGPVFESNAIAR.[Y]			5.90528E-06	0	1	1	11	Q6YW46	Q6YW46 [54-72]	0	2025.06513138	High	High	High	7.4e7		3.6e8	3.78838014602661	High	0	1.89E-06
High	[K].IPVLETPDGPVFESNAIAR.[Y]	1xDeamidated [N15]		0.00337014	0	1	1	2	Q6YW46	Q6YW46 [54-72]	0	2026.04914738	Not Found	Not Found	High				3.96538496017456	High	2.444E-05	0.0002681
High	[K].WFALQATSDIPGNVANVQK.[L]			9.19612E-06	0	1	1	6	B7EA73	B7EA73 [766-784]	0	2059.06071472	High	High	High	2.5e8	1.5e8	1.8e8	4.15061473846436	High	0	2.27E-08
High	[R].FFYASSACIYPEFK.[Q]	1xCarbamidomethyl [C8]		0.000271396	0	1	3	8	Q2R1V8	Q2R1V8 [133-146]	0	1729.7930562	High	High	High	1.2e7	2.2e8	2.6e8	4.32185840606689	High	0	6.796E-07
High	[K].EAVELPLTHPELYEDIGIRPPK.[G]			0.000307764	0	1	1	4	P46466	P46466 [207-228]	0	2516.33951509	High	High	High		1.7e8	3.5e7	3.40741777420044	High	0	5.644E-07
High	[R].ALALQENPGLVILGK.[Q]			0.000439092	0	1	2	12	A2XQV4	A2XQV4 [107-121]	0	1535.91555429	High	High	High	2.7e8	3.0e8	2.8e8	4.05609226226807	High	0	4.232E-06
High	[K].NENKEVAVNEFLPAEDAINAIK.[Y]			0.000334068	0	1	1	4	A2X8Q3	A2X8Q3 [177-198]	1	2428.23544393	Not Found	High	High		1.0e7	2.0e7	3.3507993221283	High	0	0.0001305
High	[R].VVDSPCCLVTGEYGWTANMER.[I]	2xCarbamidomethyl [C6; C7]		6.10225E-06	0	2	3	10	Q0J4P2; Q07078	Q0J4P2 [565-585]; Q07078 [565-585]	0	2444.06792709	High	High	High	4.4e8	2.8e8	1.1e9	4.50915908813477	High	0	1.195E-09
High	[K].TVMEEDPLRPLVLGGDHSISYPVVR.[A]			0.000167739	0	1	2	9	B8AU84	B8AU84 [143-167]	0	2779.4447251	High	High	High	3.9e8	6.4e8	5.7e8	4.1701397895813	High	0	4.24E-07
High	[K].KLDGQLGGLLSEASAEEDFTGK.[A]			3.9417E-07	0	1	1	20	Q6K669	Q6K669 [135-156]	1	2265.12449654	High	High	High	1.3e9	1.5e9	1.7e9	5.66643476486206	High	0	3.117E-11
High	[K].ALHEGEWLSLNGSTGEVIIGK.[Q]	1xDeamidated [N11]		0.000158813	0	1	1	9	Q6AVA8	Q6AVA8 [563-583]	0	2211.12918851	High	High	High	5.5e7	1.9e8	1.7e8	4.94354772567749	High	0	3.138E-07
High	[K].LVPYNPEYQDESVLWTESK.[D]			8.42195E-05	0	1	1	3	Q6Z4N6	Q6Z4N6 [270-288]	0	2297.09721922	High	Not Found	High	6.8e8		5.9e8	3.58359003067017	High	0	5.008E-07
High	[R].LTSLHPEIEELLYSEVDNNEHK.[F]	1xDeamidated [N]		0.000127613	0	1	1	4	P31924	P31924 [546-567]	0	2610.25696754	High	Not Found	High				3.97643971443176	High	0	8.586E-07
High	[R].IVSFVGGLDLCDGR.[Y]	1xCarbamidomethyl [C11]		0.00106451	0	1	2	4	Q43007	Q43007 [355-368]	0	1507.75733942	High	Not Found	High	5.9e7		5.5e7	3.46274495124817	High	0	3.953E-06
High	[R].LANNLEELILK.[E]			0.00263622	0	1	2	8	Q01K11	Q01K11 [256-266]	0	1269.74127843	High	High	High	4.6e8	5.3e8	5.3e8	3.35990333557129	High	0	2.294E-05
High	[R].GLFIIDKEGVIQHSTINNLAIGR.[S]			0.0035786	0	1	1	2	Q6ER94	Q6ER94 [191-213]	1	2508.39328201	High	Not Found	Not Found	5.7e7			2.96146154403687	High	0.0001695	0.001884
High	[K].MVGYALQAADILSK.[E]			0.00459916	0	1	1	2	Q0J0H4	Q0J0H4 [255-268]	0	1479.78757663	Not Found	High	High		7.3e8		3.13901352882385	High	0	7.291E-05
High	[R].LAPPLSISPEELAEASK.[A]			4.13701E-05	0	1	1	17	Q10G56	Q10G56 [420-436]	0	1751.94255673	High	High	High	1.4e9	1.4e9	7.6e8	3.79633140563965	High	0	5.972E-07
High	[K].LPDATLSYFDSPDGELK.[T]			7.18693E-05	0	1	1	7	Q69TY4	Q69TY4 [77-93]	0	1867.89600041	High	High	High	2.8e8	4.4e8	3.7e8	4.47196912765503	High	0	3.785E-07
High	[K].MFDLIEQYNLNGHIR.[W]	1xDeamidated [Q/N]		4.74305E-05	0	1	1	16	P31924	P31924 [632-646]	0	1863.90579454	High	High	High	9.1e7	4.0e8	2.4e8	3.85093379020691	High	0	9.643E-06
High	[K].MFNLIEQYNLNGHIR.[W]	2xDeamidated [N9; N]		0.000589883	0	1	1	6	Q43009	Q43009 [632-646]	0	1863.90579497	High	High	High	9.1e7	4.0e8	2.4e8	3.46568608283997	High	2.444E-05	0.0004953
High	[R].YLSSVLFESIK.[R]			0.00648301	0	1	1	8	Q9XEA8	Q9XEA8 [305-315]	0	1285.70383031	High	High	High	3.9e8	3.8e8	3.4e8	2.64024806022644	High	0	6.813E-05
High	[K].LLGVWSSPYAIR.[V]			0.00414647	0	1	1	13	Q06398	Q06398 [9-20]	0	1361.75759723	High	High	High	4.6e8	5.0e8		3.00369834899902	High	0.0004765	0.004425
High	[R].TDKTYPAGFMDVISIPK.[T]			0.00124053	0	1	1	9	P49398	P49398 [78-94]	1	1882.96191198	High	High	High		2.4e7	9.0e7	4.15512990951538	High	0	2.434E-05
High	[R].AIFEAAISMTEQGVK.[V]			5.49766E-05	0	1	1	39	Q75KR1	Q75KR1 [700-714]	0	1594.81451958	High	High	High		4.2e7	3.7e7	4.5755295753479	High	0	1.851E-06
High	[K].AYLDCHLMVTNPSDYVEPLAK.[A]	1xCarbamidomethyl [C5]		0.00020201	0	1	1	3	Q9SE42	Q9SE42 [65-85]	0	2436.15739372	Not Found	High	High		2.2e8	2.1e8	3.4204523563385	High	0	2.909E-07
High	[K].AYLDCHLMVTNPSDYVEPLAK.[A]	1xCarbamidomethyl [C5]; 1xDeamidated [N11]		0.00515703	0	1	1	2	Q9SE42	Q9SE42 [65-85]	0	2437.14140972	Not Found	High	High		8.6e7		3.22089290618896	High	0	4.745E-05
High	[R].VETGVLKPGMVVTFGPSGLTTEVK.[S]			3.40065E-07	0	1	1	81	O64937	O64937 [255-278]	0	2446.32617325	High	High	High	7.0e9	2.9e9	1.9e9	5.89908933639526	High	0	2.131E-10
High	[R].VETGVLKPGMVVTFGPSGLTTEVK.[S]	1xOxidation [M10]		0.00218956	0	1	1	2	O64937	O64937 [255-278]	0	2462.32108825	High	Not Found	Not Found	4.7e8			2.78638815879822	High	0	3.037E-05
High	[K].EAENCDCLQGFQVCHSLGGGTGSGMGTLLISK.[I]	3xCarbamidomethyl [C5; C7; C14]		5.29351E-06	0	3	8	7	Q43594; Q40665; P37832	Q43594 [123-154]; Q40665 [123-154]; P37832 [123-154]	0	3383.51230605	High	High	High	4.9e8	5.7e8	5.3e8	3.91070175170898	High	0	1.777E-09
High	[K].EAENCDCLQGFQVCHSLGGGTGSGMGTLLISK.[I]	3xCarbamidomethyl [C5; C7; C14]; 1xDeamidated [Q]		7.03455E-06	0	3	8	4	Q43594; Q40665; P37832	Q43594 [123-154]; Q40665 [123-154]; P37832 [123-154]	0	3384.49632205	Not Found	High	High		7.8e7		3.71909832954407	High	0	1.496E-09
High	[K].EAENCDCLQGFQVCHSLGGGTGSGMGTLLISK.[I]	3xCarbamidomethyl [C5; C7; C14]; 2xDeamidated [Q9; Q12]		4.4681E-06	0	3	8	1	Q43594; Q40665; P37832	Q43594 [123-154]; Q40665 [123-154]; P37832 [123-154]	0	3385.48033805	High	Not Found	Not Found	1.5e8			4.17250728607178	High	0	7.353E-10
High	[K].LAYVALDYEQELETAK.[S]			0.000153687	0	1	1	8	A3C6D7	A3C6D7 [218-233]	0	1855.93238593	High	High	High	6.0e7		3.7e7	4.66366338729858	High	0	4.755E-07
High	[R].LLDPPLHEFLPEGHVEDMVR.[E]			0.000297831	0	1	1	13	Q6AVA8	Q6AVA8 [693-712]	0	2343.18017782	High	High	High	4.8e8	1.1e9	3.4e8	3.01628422737122	High	0	1.262E-06
High	[K].LYRPDMSVEEAVDLVDK.[C]			0.000225355	0	1	1	4	Q9LST6	Q9LST6 [145-161]	0	1978.9790185	Not Found	High	High		3.5e7	1.6e8	4.1835880279541	High	0	3.456E-07
High	[R].LTSLHPEIEELLYSEVDNNEHK.[F]			1.32766E-07	0	1	1	27	P31924	P31924 [546-567]	0	2609.27295154	High	High	High	1.8e9	2.1e9	1.6e9	4.89115524291992	High	0	1.052E-06
High	[R].TSPQWLGPQIEVIR.[A]			0.000296207	0	1	3	20	P14717	P14717 [342-355]	0	1623.88531677	High	High	High	3.8e9	4.2e9	2.3e9	3.46214318275452	High	0.0001511	0.001625
High	[K].TVTANTATVSDYVGYLTK.[G]			0.000546421	0	1	1	2	B9FK36	B9FK36 [663-680]	0	1903.96474865	Not Found	Not Found	High				3.12963342666626	High	0	1.39E-06
High	[R].EGNFDLVGNNMPVFFIR.[D]			0.00173124	0	1	2	9	A2YH64	A2YH64 [130-146]	0	1968.96364332	High	High	High	1.1e8	5.4e7	9.9e7	3.76731061935425	High	2.444E-05	0.0001796
High	[R].FIAPVFAEYAK.[K]			0.00597443	0	1	1	12	Q0D840	Q0D840 [45-55]	0	1255.67213633	High	High	High	3.1e9	3.1e9	3.3e9	3.00742411613464	High	2.444E-05	0.0002337
High	[K].DDGTLASYVGFR.[V]			0.00189971	0	1	1	18	A2XMV1	A2XMV1 [44-55]	0	1300.61680618	High	High	High	9.8e8	8.4e8	1.0e9	4.14308404922485	High	0	9.898E-06
High	[K].ESDTGLAPPSQWDLVSDK.[Q]			0.00440284	0	1	1	3	P0DKK0	P0DKK0 [60-77]	0	1944.9185267	High	Not Found	High			2.1e8	3.37956047058105	High	2.444E-05	0.0001638
High	[R].GGPTSVVIYDIHALQER.[F]			0.000746194	0	1	1	2	Q6ZFT5	Q6ZFT5 [136-152]	0	1854.97083716	Not Found	High	Not Found		5.1e8		3.49518799781799	High	0	2.267E-06
High	[R].TDIIFFCSPNNPTGAAASR.[D]	1xCarbamidomethyl [C7]		1.48796E-05	0	1	1	7	Q10MQ2	Q10MQ2 [237-255]	0	2038.96510009	High	High	High	1.5e8	1.7e8	1.7e8	5.65587282180786	High	0	1.048E-06
High	[R].TDIIFFCSPNNPTGAAASR.[D]	1xCarbamidomethyl [C7]; 1xDeamidated [N]		0.00132461	0	1	1	6	Q10MQ2	Q10MQ2 [237-255]	0	2039.94911609	High	High	Not Found		2.3e7		4.81190395355225	High	0	5.605E-06
High	[R].QIDELASFSDSPVPSVTR.[V]			0.00156055	0	1	1	4	Q2QMN7	Q2QMN7 [79-96]	0	1947.96581125	Not Found	High	High				3.43008136749268	High	0	7.214E-06
High	[R].QIDELASFSDSPVPSVTR.[V]	1xDeamidated [Q1]		0.000200909	0	1	1	2	Q2QMN7	Q2QMN7 [79-96]	0	1948.94982725	Not Found	Not Found	High			5.0e7	3.36414217948914	High	0	2.901E-07
High	[R].FDWLCQLYKPK.[S]	1xCarbamidomethyl [C5]		0.0035205	0	1	2	10	Q6Z1J6	Q6Z1J6 [73-83]	0	1497.75588296	High	High	High	4.1e8	4.4e8	3.2e8	2.90828251838684	High	2.444E-05	0.0004941
High	[K].VWVKPWLDFK.[AE]			0.00459916	0	1	2	10	Q0JNR2	Q0JNR2 [119-128]	0	1317.73540531	High	High	High	2.8e8	2.6e8	2.2e8	2.83912014961243	High	0.0001511	0.001656
High	[K].SNYNFEKPFLYLAR.[K]			7.54947E-05	0	1	3	11	A2Y7R5	A2Y7R5 [156-169]	0	1761.89588143	High	High	High	1.7e9	2.0e9	1.8e9	3.76429748535156	High	0	1.011E-07
High	[R].EIENGILWEVDGK.[W]			0.00182844	0	1	1	14	P35681	P35681 [22-34]	0	1501.75329955	High	High	High		7.0e8		3.96821975708008	High	0	4.485E-05
High	[R].EIENGILWEVDGK.[W]	1xDeamidated [N4]		0.00171243	0	1	1	26	P35681	P35681 [22-34]	0	1502.73731555	High	High	High	1.0e9	2.6e8	1.3e9	3.81793522834778	High	0	7.4E-05
High	[K].NSWGADWGDNGYFK.[M]			0.0105177	0	1	1	6	P25778	P25778 [329-342]	0	1616.67644622	High	High	High	1.4e8	6.6e7	8.5e7	3.81642699241638	High	6.997E-05	0.0007304
High	[K].AIGTEIEWFPGK.[C]			0.00220155	0	1	2	12	B8AW64	B8AW64 [208-219]	0	1347.69432825	High	High	High	5.2e8	7.0e8	6.1e8	3.30105590820313	High	0	3.43E-05
High	[R].EAVFSYADDPCSANYPLMQK.[L]	1xCarbamidomethyl [C11]		1.76284E-05	0	1	1	13	P14717	P14717 [560-579]	0	2306.01039518	High	High	High	1.3e9		1.1e9	4.07798862457275	High	0	8.135E-07
High	[R].MASILEPSKPSFFPAMTK.[I]			2.06577E-05	0	2	2	18	Q2QXR8; B8BJ39	Q2QXR8 [14-31]; B8BJ39 [14-31]	0	1982.01256735	High	High	High	2.0e9	2.2e9	1.9e9	4.01285219192505	High	0	8.481E-06
High	[K].VKCEEELTEAIGMALGEKK.[D]	1xCarbamidomethyl [C3]		0.00837224	0	1	1	1	A2XFI3	A2XFI3 [551-569]	2	2135.07226719	Not Found	Not Found	High				3.09092473983765	High	0	0.0001016
High	[K].VAAAAAIPLLTPYK.[M]			0.000903524	0	1	1	6	Q84QK0	Q84QK0 [8-21]	0	1398.83551316	High	High	High	5.8e8	2.3e8	5.9e8	4.49095726013184	High	0	5.531E-05
High	[-].MLVYQDLLTGDELLSDSFPYR.[E]			9.55898E-07	0	1	1	35	P35681	P35681 [1-21]	0	2475.21120306	High	High	High	3.6e8	2.8e8	2.4e8	5.95668983459473	High	0	5.091E-10
High	[-].MLVYQDLLTGDELLSDSFPYR.[E]	1xDeamidated [Q5]		6.51611E-06	0	1	1	7	P35681	P35681 [1-21]	0	2476.19521906	High	High	High	2.7e6		1.1e8	5.81159973144531	High	0	1.325E-09
High	[K].VAICELPFHPISSDWQGGHGGTCVIR.[G]	2xCarbamidomethyl [C4; C23]; 1xDeamidated [Q16]		7.80127E-05	0	1	1	3	P48642	P48642 [48-73]	0	2894.37124364	Not Found	High	High			9.5e8	4.66056394577026	High	0	6.539E-08
High	[-].MLVYQDLLTGDELLSDSFPYR.[E]	1xOxidation [M1]		0.00130307	0	1	1	4	P35681	P35681 [1-21]	0	2491.20611806	Not Found	High	High		3.4e7		4.36123657226563	High	0	1.625E-05
High	[K].VAICELPFHPISSDWQGGHGGTCVIR.[G]	2xCarbamidomethyl [C4; C23]		8.28862E-06	0	1	1	12	P48642	P48642 [48-73]	0	2893.38722764	High	High	High	1.4e9	1.4e9		3.84654593467712	High	0	1.068E-07
High	[K].GDAAGAQVVAHELAHSWTGNLITNK.[T]			0.0024157	0	1	1	4	Q84TA3	Q84TA3 [295-319]	0	2560.29027345	High	Not Found	High	1.9e8			3.74803590774536	High	0	1.44E-05
High	[K].MWCTNGPSAQTLVVYAK.[T]	1xCarbamidomethyl [C3]; 1xDeamidated [Q/N]		0.00515703	0	1	1	8	Q75IM9	Q75IM9 [183-199]	0	1926.9088313	Not Found	High	High				3.33748197555542	High	0	4.757E-05
High	[R].ATVVQASTVFYDTPATLDK.[A]			5.9676E-05	0	1	1	4	Q6H849	Q6H849 [33-51]	0	2027.03316252	Not Found	High	High				3.90880012512207	High	0	1.33E-06
High	[K].EAASFTSQVIIMNHPGQIGNGYAPVLDCHTSHIAVK.[F]	1xCarbamidomethyl [C28]		0.00327943	0	1	1	2	O64937	O64937 [324-359]	0	3862.90033746	High	Not Found	Not Found	4.9e7			4.11162853240967	High	0	2.331E-05
High	[K].EAASFTSQVIIMNHPGQIGNGYAPVLDCHTSHIAVK.[F]	1xCarbamidomethyl [C28]; 1xDeamidated [N/Q]		2.26798E-06	0	1	1	47	O64937	O64937 [324-359]	0	3863.88435346	High	High	High	3.0e8		2.2e8	5.46707630157471	High	0	2.448E-09
High	[K].EAASFTSQVIIMNHPGQIGNGYAPVLDCHTSHIAVK.[F]	1xCarbamidomethyl [C28]; 2xDeamidated [N/Q]		1.18911E-05	0	1	1	43	O64937	O64937 [324-359]	0	3864.86836946	High	High	High		1.2e8	1.9e8	5.63515663146973	High	0	9.064E-08
High	[K].EAASFTSQVIIMNHPGQIGNGYAPVLDCHTSHIAVK.[F]	1xCarbamidomethyl [C28]; 3xDeamidated [Q8; N20; Q/N]		6.84482E-06	0	1	1	7	O64937	O64937 [324-359]	0	3865.85238546	High	Not Found	High				4.89275932312012	High	0	2.313E-09
High	[K].ITYGSGAISGFFSK.[D]			0.00146952	0	1	1	5	P42211	P42211 [137-150]	0	1434.7263566	High	High	High	4.2e8	5.1e8	4.4e8	3.78989028930664	High	0	1.846E-05
High	[K].NVADLEGVVAGYAK.[A]			0.000676268	0	1	1	4	Q653V7	Q653V7 [307-320]	0	1405.73217023	High	Not Found	High	7.4e8		5.2e8	4.76387453079224	High	0	1.952E-06
High	[K].YGQDATNVGDEGGFAPNIQENKEGLELLK.[T]			7.39253E-07	0	1	1	15	Q42971	Q42971 [206-234]	1	3106.49636227	High	High	High	4.8e9	5.0e9	4.2e9	5.04383516311646	High	0	4.447E-11
High	[K].YGQDATNVGDEGGFAPNIQENKEGLELLK.[T]	1xDeamidated [Q/N]		1.22929E-06	0	1	1	29	Q42971	Q42971 [206-234]	1	3107.48037827	High	High	High	1.2e8	4.1e9	1.1e8	6.12229776382446	High	0	9.726E-11
High	[K].YGQDATNVGDEGGFAPNIQENKEGLELLK.[T]	2xDeamidated [N/Q]		1.26337E-06	0	1	1	11	Q42971	Q42971 [206-234]	1	3108.46439427	High	Not Found	High				5.88436031341553	High	0	9.323E-10
High	[R].GLPGLEFISDHGPYK.[S]			0.000172388	0	1	1	19	Q7G764	Q7G764 [297-311]	0	1629.82713319	High	High	High	2.9e9	3.1e9	3.4e9	4.30730533599854	High	0	1.716E-06
High	[K].LTELGVISWR.[L]			0.00565764	0	1	1	6	A2Z7C4	A2Z7C4 [42-51]	0	1173.66263427	High	High	High	1.6e8	1.2e8	1.6e8	3.46737408638	High	0	5.472E-05
High	[K].LQSFPGDLDILEQVQVK.[Y]			0.000271396	0	1	1	14	A2XD35	A2XD35 [417-433]	0	1929.03276866	High	High	High	2.4e8	1.6e8	3.6e8	4.1346001625061	High	0	4.898E-07
High	[K].SISELIPHEIATIEK.[R]			0.000938763	0	1	1	4	Q7XKE9	Q7XKE9 [188-202]	0	1679.92142741	Not Found	High	High		1.9e8	8.8e7	3.54620361328125	High	0	3.253E-06
High	[K].ATFDSTVGIHPSAAEEFVTMR.[T]			4.44181E-05	0	1	1	17	P48642	P48642 [460-480]	0	2266.08085769	High	High	High	7.6e8	7.7e8	8.6e8	4.28694534301758	High	0	2.7E-08
High	[K].SADELAADAAFFR.[D]			0.00384162	0	1	1	4	Q84T92	Q84T92 [70-82]	0	1383.65391993	Not Found	High	High		3.0e8	4.1e8	3.8748345375061	High	0	2.988E-05
High	[R].NLCLVWGCCPVEGATCCK.[D]	5xCarbamidomethyl [C3; C8; C9; C16; C17]		0.00157769	0	1	1	4	P25777	P25777 [406-423]	0	2183.91631874	High	Not Found	High	1.5e8		8.3e7	4.27822399139404	High	0	7.339E-06
High	[R].NLCLVWGCCPVEGATCCK.[D]	5xCarbamidomethyl [C3; C8; C9; C16; C17]; 1xDeamidated [N1]		0.000144716	0	1	1	2	P25777	P25777 [406-423]	0	2184.90033474	Not Found	Not Found	High				4.22581338882446	High	0	8.039E-06
High	[R].AVCMISNNTAVAEVFSR.[I]	1xCarbamidomethyl [C3]		0.000431949	0	1	1	5	P28752	P28752 [374-390]	0	1868.89932881	Not Found	High	High		9.9e7		3.92661070823669	High	0	9.634E-07
High	[R].AVCMISNNTAVAEVFSR.[I]	1xCarbamidomethyl [C3]; 1xDeamidated [N]		0.000225355	0	1	1	2	P28752	P28752 [374-390]	0	1869.88334481	Not Found	High	Not Found		6.2e7		4.83251857757568	High	0	1.332E-06
High	[K].GDAAGAQVVAHELAHSWTGNLITNK.[T]	1xDeamidated [N]		0.00788614	0	1	1	2	Q84TA3	Q84TA3 [295-319]	0	2561.27428945	Not Found	Not Found	High			2.3e8	3.43341779708862	High	0	9.227E-05
High	[R].TSVPNIWAVGDVTNR.[I]			0.000248662	0	1	1	8	P48642	P48642 [325-339]	0	1628.83909482	High	High	High	9.8e8		1.2e9	3.36849784851074	High	0	6.816E-06
High	[R].AFQLYSSGIFTGK.[C]			0.00132461	0	1	1	10	P25776	P25776 [270-282]	0	1418.731442	High	High	High	1.5e9	1.4e9	1.4e9	4.15920400619507	High	6.997E-05	0.0006775
High	[R].IHFMLSSYAPVISAEK.[A]			0.000160559	0	2	2	15	Q53M52; P28752	Q53M52 [265-280]; P28752 [265-280]	0	1792.930218	High	High	High	6.1e8	6.8e8	6.0e8	3.33785462379456	High	0	0.0001454
High	[K].IGPNEPSQLAIDLNAQGLAR.[Y]			3.21969E-07	0	1	1	69	P17784	P17784 [149-168]	0	2077.1036421	High	High	High	3.6e9	4.5e9	5.1e9	5.59755516052246	High	0	4.624E-10
High	[K].IGPNEPSQLAIDLNAQGLAR.[Y]	1xDeamidated [Q/N]		1.46437E-06	0	1	1	21	P17784	P17784 [149-168]	0	2078.0876581	High	High	High				5.5910062789917	High	0	1.278E-10
High	[K].TAVSHGLWLNIPDYDAPTQMVKPR.[E]			2.01091E-06	0	1	1	20	Q8H8T0	Q8H8T0 [170-193]	0	2709.381731	High	High	High	3.1e9	2.1e9	2.8e9	4.95621299743652	High	0	6.05E-09
High	[K].TAVSHGLWLNIPDYDAPTQMVKPR.[E]	1xDeamidated [Q/N]		0.000339593	0	1	1	6	Q8H8T0	Q8H8T0 [170-193]	0	2710.365747	High	Not Found	High	1.3e9		2.6e7	4.08981084823608	High	0	6.605E-07
High	[R].EHALLAFTLGVK.[Q]			0.000239325	0	1	1	59	O64937	O64937 [135-146]	0	1298.7466982	High	High	High	2.3e8	1.8e8	1.1e8	3.93792533874512	High	0	6.039E-05
High	[K].GLLQAGVQGELWR.[L]			0.0004845	0	1	1	8	P27933	P27933 [273-285]	0	1426.78012352	High	High	High	1.7e9	1.6e9	1.6e9	3.82663130760193	High	0	8.918E-06
High	[K].TLLLGEKPVTVFGIR.[N]			3.71003E-06	0	1	1	75	A2YQT7	A2YQT7 [68-82]	0	1642.98905356	High	High	High	2.8e10	3.6e10	1.7e10	4.92532014846802	High	0	2.877E-08
High	[K].IQVGVFSATMPPEALEITR.[K]			0.000402315	0	2	4	4	Q6Z2Z4; P35683	Q6Z2Z4 [215-233]; P35683 [215-233]	0	2059.08923766	High	High	Not Found	1.6e8	2.4e8		3.36778140068054	High	0	4.113E-06
High	[K].YLLQSGLQEYLNK.[Q]			0.000178138	0	1	1	12	Q6YZX6	Q6YZX6 [485-497]	0	1568.83188422	High	High	High	1.9e9	2.0e9	1.7e9	4.85469388961792	High	0	2.397E-07
High	[K].LVSWYDNEWGYSTR.[V]			0.0001089	0	1	1	355	Q6K5G8	Q6K5G8 [312-325]	0	1775.80237493	High	High	High	1.6e10	2.1e10	1.3e10	4.62458896636963	High	0	2.776E-07
High	[K].LDAQPELFIHIVPDK.[A]			0.000564641	0	2	3	28	Q0J4P2; Q07078	Q0J4P2 [58-72]; Q07078 [58-72]	0	1734.94249724	High	High	High	1.6e9	1.1e9	1.5e9	3.24276089668274	High	0	6.856E-06
High	[K].EVEAVCNPIISAVYQR.[T]	1xCarbamidomethyl [C6]		6.62096E-05	0	1	1	6	Q6Z7B0	Q6Z7B0 [628-643]	0	1847.93200914	High	High	High	2.5e8		2.4e8	3.98634815216064	High	0	1.897E-07
High	[K].EVEAVCNPIISAVYQR.[T]	1xCarbamidomethyl [C6]; 1xDeamidated [N/Q]		0.00373825	0	1	1	3	Q6Z7B0	Q6Z7B0 [628-643]	0	1848.91602514	High	Not Found	Not Found				3.46271157264709	High	2.444E-05	0.0004602
High	[R].DAVTPLSETEAVDLVK.[D]			0.000115021	0	1	1	8	O64464	O64464 [169-184]	0	1686.87962212	High	High	High	6.8e8	6.5e8	7.2e8	3.21796751022339	High	0	1.208E-07
High	[R].YTIDLPTNVSEIRPGQDITVTTDNGK.[S]			4.56493E-05	0	1	1	7	Q6YZX6	Q6YZX6 [840-865]	0	2847.4370566	High	High	High	4.7e8		2.2e8	3.65290546417236	High	0	2.824E-08
High	[R].YTIDLPTNVSEIRPGQDITVTTDNGK.[S]	1xDeamidated [N]		0.000248662	0	1	1	17	Q6YZX6	Q6YZX6 [840-865]	0	2848.4210726	High	High	High	3.9e8	5.4e8	7.1e8	2.9782886505127	High	0	9.193E-06
High	[R].YTIDLPTNVSEIRPGQDITVTTDNGK.[S]	2xDeamidated [N24; Q/N]		0.000792439	0	1	1	4	Q6YZX6	Q6YZX6 [840-865]	0	2849.4050886	Not Found	Not Found	High			8.8e7	3.97072172164917	High	0	2.489E-06
High	[K].DLTDSIAAGNYPEWK.[L]			5.34938E-05	0	1	2	11	A2YH64	A2YH64 [254-268]	0	1679.79114153	High	High	High	1.0e9	7.2e8	5.9e8	4.53814792633057	High	0	3.631E-08
High	[K].ANSDSNVVTTVTVDELTPGLK.[S]			8.28862E-06	0	1	1	6	Q6K548	Q6K548 [70-90]	0	2160.10303285	High	High	High	1.6e8	8.4e7	9.0e7	3.98396277427673	High	0	3E-08
High	[R].YLSSVLFQSIK.[K]	1xDeamidated [Q8]		0.00648301	0	1	1	8	Q9XEA6	Q9XEA6 [302-312]	0	1285.70383074	High	High	High	3.9e8	3.8e8	3.4e8	2.64024806022644	High	0	6.813E-05
High	[R].WFTHIDALLR.[L]			0.000583469	0	1	1	3	Q40680	Q40680 [57-66]	0	1271.68951773	High	Not Found	High	5.6e7		7.6e7	2.42532801628113	High	0.0001112	0.001079
High	[K].ELPPYDPDWYYTR.[A]			0.00266516	0	1	1	14	P40978	P40978 [47-59]	0	1714.77476324	High	High	High	2.8e8	2.4e8	1.6e8	2.51812934875488	High	0.002361	0.04096
High	[K].VEGNLPVYGFHDPASFVNSIQKPR.[V]			1.44844E-06	0	1	1	7	Q9LI00	Q9LI00 [48-71]	0	2671.36271012	High	High	High	2.0e9	5.8e8	6.6e8	3.26748418807983	High	0	2.261E-10
High	[R].IVVADADAYVAVVDEK.[V]			0.000153687	0	1	1	16	P27933	P27933 [377-392]	0	1676.87414286	High	High	High		3.3e7	6.4e7	4.1096978187561	High	0	3.64E-07
High	[K].LSFLFPACTGR.[N]	1xCarbamidomethyl [C8]		0.00414647	0	1	2	11	P0C5D0	P0C5D0 [141-151]	0	1268.64560431	High	High	High	1.5e9	1.5e9	1.9e9	3.57387709617615	High	0	0.0001442
High	[K].QFFPHLAVGFEDPR.[V]			0.00252356	0	1	1	7	Q9SMB1	Q9SMB1 [149-162]	0	1659.82780193	High	High	High	5.8e8	6.9e8	7.1e8	3.24107694625854	High	0.0006389	0.005774
High	[K].KLCAVMLDTVGPELQVVNK.[S]	1xCarbamidomethyl [C3]		3.62976E-06	0	2	2	18	Q2QXR8; B8BJ39	Q2QXR8 [85-103]; B8BJ39 [85-103]	1	2114.13480794	High	High	High	9.9e9	3.4e8	1.9e8	4.23798561096191	High	0	2.841E-06
High	[K].SYELPDGQVITIGAER.[F]			7.30904E-06	0	4	4	18	A2XNS1; Q10DV7; P0C542; A3C6D7	A2XNS1 [241-256]; Q10DV7 [241-256]; P0C542 [240-255]; A3C6D7 [241-256]	0	1747.88610449	High	High	High	5.1e9	5.2e9	5.1e9	5.05116987228394	High	0	2.273E-09
High	[R].AHLLFDLHQAVDGLR.[E]			0.00244223	0	1	2	4	A2XD35	A2XD35 [166-180]	0	1704.91801386	Not Found	High	High		3.5e8	3.3e8	3.52522540092468	High	0	6.038E-05
High	[K].NAYCLLNFGDSITTDHISPAGSIHK.[D]	1xCarbamidomethyl [C4]		8.70675E-06	0	1	1	20	Q6YZX6	Q6YZX6 [668-692]	0	2731.31443953	High	High	High	2.5e8	1.4e9	6.6e8	4.51787328720093	High	0	2.1E-09
High	[K].NAYCLLNFGDSITTDHISPAGSIHK.[D]	1xCarbamidomethyl [C4]; 1xDeamidated [N7]		0.000706499	0	1	1	2	Q6YZX6	Q6YZX6 [668-692]	0	2732.29845553	High	Not Found	High			1.1e9	3.47403883934021	High	0	3.057E-06
High	[K].VMGIPHLVILDAK.[S]			0.000224126	0	1	1	16	Q7Y0F2	Q7Y0F2 [120-132]	0	1405.82356829	High	High	High	2.1e8	7.2e8	4.0e8	3.15266132354736	High	0	3.956E-06
High	[R].YDPEFAAILTR.[D]			0.0105177	0	1	1	8	Q7XUG1	Q7XUG1 [25-35]	0	1295.66302813	Not Found	High	High		6.6e8	6.5e8	2.41115570068359	High	6.997E-05	0.0007867
High	[R].AAPRPLGNAVSYVNSAFLAR.[S]			0.000860151	0	1	2	8	Q852M2	Q852M2 [434-453]	0	2074.11923267	High	High	High	2.5e8	2.5e8	3.0e8	3.04671621322632	High	2.444E-05	0.0001742
High	[K].DGATDPTFLYFSHGLK.[E]			1.7247E-05	0	1	1	17	P35681	P35681 [149-164]	0	1768.85407614	High	High	High	1.4e9	1.4e9	1.2e9	4.72000455856323	High	0	1.861E-08
High	[K].VPILETPDGPVFESNAIAR.[Y]			9.04243E-05	0	1	1	5	Q9ZRI7	Q9ZRI7 [54-72]	0	2025.06513138	High	High	High	7.4e7		3.6e8	3.68053984642029	High	0	9.095E-06
High	[K].YTSDIDIVSNASCTTNCLAPLAK.[V]	2xCarbamidomethyl [C13; C17]		1.16338E-05	0	1	1	15	A2YQT7	A2YQT7 [142-164]	0	2514.18506521	High	High	High	6.8e8	5.7e8	5.7e8	4.76207447052002	High	0	5.797E-09
High	[R].KDAADATLAAYQAAQDIAMK.[E]			6.99309E-05	0	1	1	6	Q84J55	Q84J55 [153-172]	1	2066.02228025	High	High	High	1.8e8	1.3e8	2.1e8	4.69145584106445	High	0	5.5E-08
High	[R].ILGNSGVTMIEGAGSLVDAHTVEVTKPDGSK.[Q]			1.18313E-06	0	1	1	6	P48642	P48642 [130-160]	0	3082.57250413	High	High	High	1.3e9	1.3e9	1.0e9	5.59980535507202	High	0	9.105E-11
High	[R].ILGNSGVTMIEGAGSLVDAHTVEVTKPDGSK.[Q]	1xDeamidated [N4]		2.65659E-05	0	1	1	4	P48642	P48642 [130-160]	0	3083.55652013	Not Found	High	High			4.5e8	5.10827875137329	High	0	1.204E-08
High	[K].ITGIPSLVAIGPDGK.[T]			0.000311148	0	1	1	10	Q7Y0F2	Q7Y0F2 [444-458]	0	1437.83115599	High	High	High	1.1e9	1.3e9	8.8e8	3.50181078910828	High	0	5.766E-07
High	[K].HLNLDFQLLEGGR.[K]			0.00145355	0	1	1	14	P49210	P49210 [40-52]	0	1511.79650181	High	High	High	1.7e8	4.5e8	2.7e8	3.35662794113159	High	0	1.163E-05
High	[K].LVSWYDNEWGYSSR.[V]			0.000347101	0	1	1	30	Q7FAH2	Q7FAH2 [312-325]	0	1761.78672487	High	High	High	3.4e9	2.4e9	2.9e9	3.53557348251343	High	0	7.083E-06
High	[K].TQKPVVAFIAGLTAPPGR.[R]			4.95514E-05	0	1	1	18	Q6ZL94	Q6ZL94 [262-279]	0	1823.053779	High	High	High	8.0e8	9.1e8	8.1e8	4.75198459625244	High	0	8.386E-08
High	[R].HMFGVVGIPVTSLASR.[A]			0.000975377	0	1	1	10	Q0JMH0	Q0JMH0 [30-45]	0	1670.90467202	High	High	High	1.5e8	2.6e8	1.6e8	3.00196003913879	High	0	9.172E-05
High	[K].YRPTMPVLSVVIPR.[L]			0.000422606	0	2	2	19	Q2QXR8; B8BJ39	Q2QXR8 [429-442]; B8BJ39 [429-442]	0	1627.93524391	High	High	High	5.6e8	5.5e8	1.6e9	3.84587264060974	High	0	6.017E-06
High	[K].QTENALGDLVPFTNK.[L]			0.000216892	0	1	1	6	A2XID3	A2XID3 [93-107]	0	1646.83842608	High	High	High	3.7e8	3.8e8	5.0e8	3.17631411552429	High	0	3.251E-07
High	[R].IGDSLSAHPNELVAVFTR.[L]			0.000281984	0	1	1	14	P31924	P31924 [20-37]	0	1926.00795091	High	High	High	4.0e7	2.7e8	5.6e8	3.46010684967041	High	2.444E-05	0.0004488
High	[K].TGATTESYDDFLASLPENDCR.[Y]	1xCarbamidomethyl [C20]		4.00348E-05	0	1	1	4	Q9AY76	Q9AY76 [52-72]	0	2362.01396008	High	Not Found	High	2.4e7		6.0e7	3.86975073814392	High	0	2.292E-08
High	[K].LLFYDLYGGGEK.[V]			0.00507338	0	1	1	8	Q6F2U9	Q6F2U9 [148-159]	0	1374.69399388	High	High	High	1.5e8	3.1e8	1.1e8	3.4634997844696	High	6.997E-05	0.0007617
High	[R].YFWTMVNQPNFK.[K]			0.0103478	0	3	3	6	Q9ZRI7; Q5Z627; Q6YW46	Q9ZRI7 [189-200]; Q5Z627 [189-200]; Q6YW46 [189-200]	0	1574.74604622	High	High	High	5.2e7	2.0e8		3.3876039981842	High	6.997E-05	0.0007822
High	[K].INPAAPLDKVCVLSCGISTGLGATINVAKPPK.[G]	2xCarbamidomethyl [C11; C15]		0.00715045	0	1	1	1	Q2R8Z5	Q2R8Z5 [163-194]	1	3261.7697648	Not Found	Not Found	High			1.0e8	2.92351293563843	High	0	7.944E-05
High	[R].DTTLNGAVEQMYTEMASR.[H]			9.86919E-05	0	1	1	8	Q943F3	Q943F3 [98-115]	0	2016.90011622	High	High	High	1.3e8	1.1e8	1.8e8	4.88232755661011	High	0	1.17E-07
High	[R].DTTLNGAVEQMYTEMASR.[H]	1xDeamidated [N5]		0.000157947	0	1	1	6	Q943F3	Q943F3 [98-115]	0	2017.88413222	High	High	High	1.3e8	1.7e8	1.6e8	4.09780740737915	High	0	1.722E-06
High	[K].IMEIDEHIGCAMSGLIADAR.[T]	1xCarbamidomethyl [C10]		1.59759E-05	0	1	1	8	Q9LSU1	Q9LSU1 [67-86]	0	2202.0351702	High	High	High	7.6e7	2.3e8	1.3e8	4.50554037094116	High	0	1.465E-08
High	[K].GFFECTHDVTDITCADFLR.[S]	2xCarbamidomethyl [C5; C14]		1.75322E-05	0	1	1	12	Q0E4K1	Q0E4K1 [73-91]	0	2304.00597883	High	High	High	4.3e8	3.4e8	3.7e8	5.05260229110718	High	0	1.38E-08
High	[K].SSEPVELTEAETEYAINVVK.[H]			0.000350918	0	1	1	4	Q8H852	Q8H852 [639-658]	0	2208.09179945	High	Not Found	High			3.3e7	3.79456281661987	High	0	6.975E-07
High	[K].LTNSELQQVFSEWNK.[G]			4.95514E-05	0	1	1	9	Q9LI00	Q9LI00 [213-227]	0	1822.89700352	High	High	High	4.1e8	4.5e8	2.4e8	4.54608488082886	High	0	3.217E-08
High	[K].WNFDGSSTGQATGDDSEVILHPQAIFR.[D]			3.64809E-05	0	1	1	4	Q4W8D0	Q4W8D0 [55-81]	0	2948.38093873	High	Not Found	Not Found	6.7e7			3.82159614562988	High	0	1.984E-08
High	[K].WNFDGSSTGQATGDDSEVILHPQAIFR.[D]	1xDeamidated [Q]		0.000251396	0	1	1	5	Q4W8D0	Q4W8D0 [55-81]	0	2949.36495473	Not Found	High	High			5.5e7	4.35889387130737	High	0	1.434E-05
High	[K].GILQAAVQGELWR.[L]			5.2051E-05	0	1	1	20	P27934	P27934 [273-285]	0	1440.79577358	High	High	High	1.9e9	1.4e9	1.9e9	5.30734586715698	High	0	3.46E-08
High	[R].FGIVEGLMTTVHAITATQK.[T]			2.74638E-06	0	2	2	314	Q7FAH2; Q6K5G8	Q7FAH2 [170-188]; Q6K5G8 [170-188]	0	2017.078673	High	High	High	4.2e9	4.0e9	6.3e9	5.128830909729	High	0	3.411E-10
High	[R].FGIVEGLMTTVHAITATQK.[T]	1xDeamidated [Q18]		0.00507338	0	2	2	29	Q7FAH2; Q6K5G8	Q7FAH2 [170-188]; Q6K5G8 [170-188]	0	2018.062689	High	High	High	7.1e6	2.9e6	8.9e6	3.41223692893982	High	0	4.622E-05
High	[R].FGIVEGLMTTVHAITATQK.[T]	1xOxidation [M8]		3.30612E-05	0	2	2	13	Q7FAH2; Q6K5G8	Q7FAH2 [170-188]; Q6K5G8 [170-188]	0	2033.073588	High	High	High	2.8e8	3.4e8	4.5e8	4.2500638961792	High	0	2.08E-07
High	[R].VAAAGVLEAEGMPSGLLETINVDKK.[M]			4.7952E-05	0	1	1	4	Q2R480	Q2R480 [321-345]	1	2512.33271511	Not Found	High	High		3.1e8	4.3e8	4.36679220199585	High	0	3.053E-08
High	[R].LTAFHPEIEELLYSEVENDEHK.[F]			1.95667E-06	0	1	1	33	P30298	P30298 [538-559]	0	2642.26205251	High	High	High	1.5e9	1.5e9	1.4e9	5.29524898529053	High	0	5.504E-08
High	[R].LTAFHPEIEELLYSEVENDEHK.[F]	1xDeamidated [N18]		9.35216E-07	0	1	1	2	P30298	P30298 [538-559]	0	2643.24606851	Not Found	Not Found	High				4.65725564956665	High	0	1.926E-08
High	[R].NPEEIPWAAAGAEYVVESTGVFTDKDK.[A]			2.17365E-09	0	1	1	365	Q6K5G8	Q6K5G8 [83-109]	1	2923.39960848	High	High	High	1.0e9	2.9e9	3.9e9	6.75436639785767	High	0	1.51E-13
High	[R].NPEEIPWAAAGAEYVVESTGVFTDKDK.[A]	1xDeamidated [N1]		1.7725E-05	0	1	1	41	Q6K5G8	Q6K5G8 [83-109]	1	2924.38362448	High	High	High	3.2e7	1.1e8	1.5e7	5.20343065261841	High	0	7.32E-09
High	[R].FTTFALSGFIR.[A]			0.00499109	0	1	1	16	P35687	P35687 [49-59]	0	1259.67828433	High	High	High	2.8e8	7.0e8	6.3e8	3.38784384727478	High	0	0.0001086
High	[R].VCPAPCEGSCVLGIIENPVSIK.[S]	3xCarbamidomethyl [C2; C6; C10]		1.65087E-05	0	1	1	9	Q0JKD0	Q0JKD0 [1759-1780]	0	2399.17674959	High	High	High	2.7e8	1.8e8	5.2e7	3.26211977005005	High	0	7.583E-08
High	[R].VCPAPCEGSCVLGIIENPVSIK.[S]	3xCarbamidomethyl [C2; C6; C10]; 1xDeamidated [N17]		0.000643802	0	1	1	2	Q0JKD0	Q0JKD0 [1759-1780]	0	2400.16076559	High	Not Found	Not Found	1.8e7			2.74843978881836	High	0	3.112E-05
High	[R].HVEPPLSALLELDKLK.[V]			0.000898598	0	1	1	6	B9FK36	B9FK36 [1335-1350]	1	1802.04221123	High	High	High	3.9e7	4.0e7	3.3e7	4.32776641845703	High	0	0.0001369
High	[K].TILASETMEIPEGVTVQVAAK.[V]			0.00726814	0	1	1	4	P49210	P49210 [3-23]	0	2187.15771102	High	Not Found	High			5.8e7	2.60390543937683	High	0	8.149E-05
High	[K].LPLVNTLTQETAPSIFDNPIKK.[Q]	1xDeamidated [N5]		0.000441499	0	1	1	1	Q67IX6	Q67IX6 [285-306]	1	2440.33336752	Not Found	High	Not Found		8.9e7		4.21252918243408	High	0	9.924E-07
High	[K].AVIELENYGLPFSR.[T]			0.000204231	0	1	1	11	Q6ZDY8	Q6ZDY8 [133-146]	0	1607.84278325	High	High	High	9.3e8	1.2e9	1.7e9	3.82468891143799	High	0	7.625E-07
High	[R].TDLPNVVELYMK.[K]			0.00104149	0	2	2	14	Q0ITW7; Q2R8Z5	Q0ITW7 [329-340]; Q2R8Z5 [329-340]	0	1421.73447845	High	High	High	1.1e10	8.3e9	9.7e9	3.79783749580383	High	0	5.637E-06
High	[K].YGVSGYPTIQWFPK.[G]			0.000949082	0	2	2	4	Q942L2; Q75M08	Q942L2 [104-117]; Q75M08 [99-112]	0	1642.82640496	High	Not Found	High	3.2e8		2.7e8	3.76095581054688	High	0.0001112	0.0009362
High	[R].LRVDEIPQIVDDFR.[L]			0.00480421	0	1	1	8	Q69TI0	Q69TI0 [147-160]	1	1714.91225972	High	High	High	4.7e7	4.8e7	1.1e8	3.23326086997986	High	0	4.221E-05
High	[K].LLNVSTNDILIQSTGVIGQR.[I]			1.0203E-05	0	1	1	5	B8AL33	B8AL33 [155-174]	0	2141.19245706	High	High	High	1.7e8	8.9e7	2.2e7	4.18381261825562	High	0	2.03E-08
High	[R].ELGQWGLDNYLSVK.[Q]			0.000323287	0	1	1	6	O24174	O24174 [472-485]	0	1621.82204779	High	High	High	1.1e8	3.7e7		3.52887678146362	High	0	6.087E-07
High	[R].NYLNLPSEIVPATLK.[K]			8.84679E-05	0	1	1	20	P0DKK8	P0DKK8 [78-92]	0	1671.93159821	High	High	High	1.2e9	8.6e8	9.0e8	4.02599191665649	High	0	1.727E-07
High	[R].MKENLDIFNWELTDEER.[E]			0.00302167	0	1	1	6	Q7G764	Q7G764 [270-286]	1	2182.01210945	Not Found	High	High		5.6e7	8.3e7	4.00039386749268	High	0.0001112	0.001035
High	[R].ATQVALQAIQCLGGNGYINEYPTGR.[L]	1xCarbamidomethyl [C11]; 1xDeamidated [N/Q]		0.000573978	0	1	1	6	Q75IM9	Q75IM9 [355-379]	0	2695.31443996	Not Found	High	High		4.9e7		4.02116298675537	High	0	1.507E-06
High	[K].LANDKDEDVLVAEFDLDEIK.[S]			6.73047E-05	0	1	1	25	Q93XI4	Q93XI4 [254-273]	1	2291.1289132	High	High	High	1.3e8	1.2e8	3.7e8	4.49241733551025	High	0	1.974E-05
High	[R].GALIAIFDSGVDPAAAGLQTTSDGKPK.[I]			0.0004845	0	1	1	8	Q6ESI7	Q6ESI7 [119-145]	0	2600.35662161	High	High	High	1.4e8		7.1e7	3.98105239868164	High	0	4.31E-05
High	[R].IESILVSLPLTAR.[W]			0.00152681	0	1	1	8	Q7XPL2	Q7XPL2 [358-370]	0	1411.85189145	High	High	High	5.2e8	3.4e8	2.7e8	3.86210870742798	High	0	6.99E-06
High	[K].APLESYADIGGLDAQIQEIK.[E]			3.03173E-07	0	1	1	4	P46466	P46466 [187-206]	0	2131.09173996	Not Found	High	High		1.7e8	1.8e8	5.29660272598267	High	0	1.011E-10
High	[K].APLESYADIGGLDAQIQEIK.[E]	1xDeamidated [Q]		3.76977E-05	0	1	1	4	P46466	P46466 [187-206]	0	2132.07575596	High	Not Found	Not Found				4.41732025146484	High	0	2.092E-08
High	[K].LPAYSGGAAVCTFPEFLK.[S]	1xCarbamidomethyl [C11]		0.000144716	0	1	2	7	Q852M2	Q852M2 [211-228]	0	1927.96224666	High	High	High	1.1e8	2.1e8	9.7e7	3.52491235733032	High	0	7.424E-07
High	[K].LAGPASVAESAVPASLGVAAGPAVLEK.[V]			1.30551E-06	0	1	1	18	Q0IWL9	Q0IWL9 [104-130]	0	2432.33951509	High	High	High	1.5e8	5.8e7	1.1e8	5.90996313095093	High	0	1.773E-06
High	[K].KVVLFGVPGAFTPTCSNQHVPGFINQAEQLK.[A]	1xCarbamidomethyl [C15]		0.00168459	0	1	1	2	Q9FR35	Q9FR35 [37-67]	1	3383.75689161	High	Not Found	High	6.2e7			3.71090841293335	High	0	9.463E-05
High	[K].KVVLFGVPGAFTPTCSNQHVPGFINQAEQLK.[A]	1xCarbamidomethyl [C15]; 1xDeamidated [N/Q]		0.000540479	0	1	1	21	Q9FR35	Q9FR35 [37-67]	1	3384.74090761	High	High	High		6.6e7		4.24847412109375	High	0	1.371E-06
High	[R].SFDDGFPNLFINNAHDIR.[G]			4.41758E-05	0	1	1	9	Q6ZFT5	Q6ZFT5 [46-63]	0	2091.98827805	High	High	High	8.2e8	1.3e9		4.52134418487549	High	0	1.496E-07
High	[K].GEIVSNHDELMSNFFAQPDALAYGK.[T]			1.10148E-05	0	2	2	15	P42862; P42863	P42862 [421-445]; P42863 [421-445]	0	2753.28755576	High	High	High	1.2e9	1.1e9	1.2e9	5.98183107376099	High	0	2.057E-08
High	[K].GEIVSNHDELMSNFFAQPDALAYGK.[T]	1xDeamidated [Q/N]		0.000111308	0	2	2	7	P42862; P42863	P42862 [421-445]; P42863 [421-445]	0	2754.27157176	High	High	Not Found	7.7e8	5.6e7		4.26009178161621	High	0	2.443E-06
High	[R].IDVCQLAIADGITICR.[R]	2xCarbamidomethyl [C4; C15]		7.67434E-05	0	1	1	13	Q9XGP7	Q9XGP7 [234-249]	0	1817.92481561	High	High	High	2.4e8	5.2e8	6.6e8	4.01859664916992	High	0	1.725E-07
High	[K].LPLVNTLTQETAPSIFDNPIKK.[Q]			0.0004845	0	1	1	3	Q67IX6	Q67IX6 [285-306]	1	2439.34935152	Not Found	High	High		4.1e7	2.1e8	3.90086913108826	High	0	1.451E-05
High	[R].AVFVDLEPTVIDEVR.[T]			9.86919E-05	0	1	1	14	Q53M52	Q53M52 [65-79]	0	1701.90577735	High	High	High	8.1e8	5.5e8	4.8e8	4.53835821151733	High	0	4.601E-06
High	[K].ASACLLGVPLGHNSSFLQGPAFAPPR.[I]	1xCarbamidomethyl [C4]		3.41786E-06	0	1	2	11	B8AU84	B8AU84 [61-86]	0	2664.37150102	High	High	High	4.3e8	3.9e8	5.5e8	5.04735994338989	High	0	9.245E-10
High	[K].NTGDGAGILVALPHNFFR.[E]			0.000855462	0	1	2	9	Q0JKD0	Q0JKD0 [138-155]	0	1898.98715596	High	High	High	3.6e8	8.8e7	1.7e8	3.30231904983521	High	0	2.189E-05
High	[R].QELVNWVKQVGGPATAFDFTTK.[G]	1xDeamidated [Q9]		0.000349004	0	1	1	12	P27932	P27932 [254-275]	1	2437.23980153	High	High	High	1.1e9	6.5e8	7.2e8	4.71403217315674	High	0	2.791E-06
High	[R].QELVNWVEGVGKPATAFDFTTK.[G]			1.18313E-06	0	1	1	22	P27934	P27934 [251-272]	0	2437.2398011	High	High	High	1.1e9	6.5e8	7.2e8	4.94653129577637	High	0	3.982E-10
High	[R].QELVNWVEGVGKPATAFDFTTK.[G]	1xDeamidated [Q1]		0.00238946	0	1	1	1	P27934	P27934 [251-272]	0	2438.2238171	High	Not Found	Not Found	8.0e8			2.66649055480957	High	0	1.409E-05
High	[K].DADFSNVDAVFCCLPHGTTQEIIK.[G]	2xCarbamidomethyl [C12; C13]		0.000589883	0	1	1	6	Q6AV34	Q6AV34 [133-156]	0	2737.25962708	High	High	High	1.4e8	2.7e8	1.4e8	3.8087375164032	High	0	1.576E-06
High	[K].DADFSNVDAVFCCLPHGTTQEIIK.[G]	2xCarbamidomethyl [C12; C13]; 1xDeamidated [N/Q]		0.00416915	0	1	1	3	Q6AV34	Q6AV34 [133-156]	0	2738.24364308	Not Found	High	High			8.6e7	3.83279371261597	High	0	6.062E-05
High	[K].LAMQEFMILPTGAASFK.[E]			4.90338E-06	0	1	1	18	Q42971	Q42971 [169-185]	0	1854.94923888	High	High	High	6.2e9	2.6e8	5.5e9	5.69149780273438	High	0	8.489E-10
High	[K].LAMQEFMILPTGAASFK.[E]	1xOxidation [M7]		0.00153518	0	1	1	7	Q42971	Q42971 [169-185]	0	1870.94415388	High	Not Found	High	3.0e8		1.0e9	3.04347491264343	High	0.0002861	0.002974
High	[K].LYIQTIDPDHEDRFDFDPLDVTK.[T]			0.000307764	0	1	2	20	A2YH64	A2YH64 [269-291]	1	2792.34136541	High	High	High	7.7e8	9.7e8	1.3e9	3.67548084259033	High	2.444E-05	0.0002321
High	[K].DKLVVSTSCSLMHTAVDLVNETK.[L]	1xCarbamidomethyl [C9]		0.000269916	0	2	2	7	Q2QLY5; Q2QLY4	Q2QLY5 [321-343]; Q2QLY4 [321-343]	1	2547.27929963	High	High	High	3.8e8	1.2e8		3.43918204307556	High	0	2.705E-05
High	[K].ENGGWYNFLMGK.[V]			0.00256523	0	1	1	9	P17654	P17654 [45-56]	0	1415.64124683	High	High	High	2.9e8	2.7e8	3.7e8	3.55210781097412	High	0	6.377E-05
High	[K].ENGGWYNFLMGK.[V]	1xDeamidated [N]		0.00412392	0	1	1	19	P17654	P17654 [45-56]	0	1416.62526283	High	High	High	1.8e8	2.6e8	2.3e8	3.45564198493958	High	2.444E-05	0.0001693
High	[K].GILQNDPFEVFDQK.[G]			0.00040452	0	1	1	13	Q75KR1	Q75KR1 [809-822]	0	1649.81696239	High	High	High	3.7e9	3.9e9	3.6e9	4.90179586410522	High	0	1.338E-06
High	[K].ESLGVGDEVLLLSDGNGELAR.[A]			3.69135E-07	0	1	1	14	Q69TY4	Q69TY4 [158-178]	0	2143.08771716	High	High	High	3.2e8	1.1e8	2.4e8	4.88229751586914	High	0	6.06E-09
High	[K].ESLGVGDEVLLLSDGNGELAR.[A]	1xDeamidated [N16]		2.50363E-07	0	1	1	22	Q69TY4	Q69TY4 [158-178]	0	2144.07173316	High	High	High	3.4e8	1.4e8	4.0e8	5.26101160049438	High	0	1.549E-10
High	[K].SSVLLDVKPWDDETDMTKLEEAVR.[N]			0.000112532	0	1	1	6	Q40680	Q40680 [141-164]	1	2776.37095095	High	High	High	2.2e8	9.6e7		3.0597357749939	High	0	1.169E-07
High	[R].SNQPLTDDHCQYFLYQLLR.[G]	1xCarbamidomethyl [C10]		0.00996201	0	1	1	1	Q336X9	Q336X9 [137-155]	0	2411.14485521	Not Found	Not Found	High				2.1194806098938	High	0	0.0001331
High	[K].AADILVNFFEK.[C]			0.00584565	0	1	1	4	P30298	P30298 [715-725]	0	1266.67286456	Not Found	High	High		5.6e8	1.0e9	3.60094499588013	High	0	5.78E-05
High	[R].STGDVLFDTTPNLVFK.[D]			0.000471435	0	1	1	10	Q653V7	Q653V7 [146-161]	0	1753.90069195	High	High	High	4.6e8	2.0e8	4.3e8	3.48439264297485	High	0	1.103E-05
High	[R].MMLTFSVFPSPK.[V]			0.00107621	0	3	8	14	Q43594; Q40665; P37832	Q43594 [163-174]; Q40665 [163-174]; P37832 [163-174]	0	1384.70034166	High	High	High	1.0e8	8.2e7	5.3e7	3.7742383480072	High	0	4.032E-06
High	[K].LPFADASVGSVLAVIK.[K]			5.47007E-06	0	1	1	6	A2XYW4	A2XYW4 [49-64]	0	1586.91521992	High	High	High	2.3e8	1.9e8	2.7e8	4.32148885726929	High	0	3.845E-09
High	[K].GILNVAVEGELWR.[L]			0.000658034	0	1	1	116	P17654	P17654 [281-293]	0	1455.79543921	High	High	High	8.0e8	5.5e8	5.2e8	4.14933967590332	High	0	3.61E-06
High	[K].VFSVPEAAPFTAVLK.[F]			0.00644781	0	1	1	11	Q94DM8	Q94DM8 [33-47]	0	1575.87810617	High	High	High	4.5e8	5.4e8	6.0e8	2.60900139808655	High	0.0001112	0.001013
High	[R].LLDPPLHEFLPEGNVEDMVR.[L]	1xDeamidated [N14]		0.00322618	0	1	1	2	Q75KR1	Q75KR1 [633-652]	0	2321.14820939	High	Not Found	High	1.8e8			4.0261344909668	High	0	2.265E-05
High	[R].LLDPPLHEFLPEGNVEDMVR.[L]			2.77658E-06	0	1	1	37	Q75KR1	Q75KR1 [633-652]	0	2320.16419339	High	High	High	6.7e9	4.5e9	3.7e9	4.55287456512451	High	0	3.64E-10
High	[K].WFDTNYHFIVPELGPNTK.[F]			4.7952E-05	0	2	2	18	Q2QLY5; Q2QLY4	Q2QLY5 [112-129]; Q2QLY4 [112-129]	0	2178.06546575	High	High	High	1.4e9	5.1e8	1.6e9	4.33561754226685	High	0	3.04E-08
High	[R].RLPVVNPATESPIGEIPAGTAEDVDAAVAAAR.[E]			2.8716E-08	0	1	1	10	B3VMC0	B3VMC0 [24-55]	1	3157.64878058	High	High	High	9.7e8	7.5e8	8.3e8	6.00795698165894	High	0	2.231E-12
High	[R].RLPVVNPATESPIGEIPAGTAEDVDAAVAAAR.[E]	1xDeamidated [N6]		4.85209E-07	0	1	1	4	B3VMC0	B3VMC0 [24-55]	1	3158.63279658	Not Found	High	High		7.2e7		4.7705225944519	High	0	4.307E-07
High	[K].DTVGQYESHIAFTLPGLYR.[V]			7.71985E-06	0	1	1	42	P30298	P30298 [486-504]	0	2167.08184404	High	High	High	2.4e8	3.9e8	4.9e8	5.26003551483154	High	0	4.075E-08
High	[K].VRTEEELIEAIATATGAK.[K]			1.64257E-06	0	2	2	33	Q0DHF6; A2Y5L9	Q0DHF6 [550-567]; A2Y5L9 [550-567]	1	1902.01784683	High	High	High	3.4e9	2.7e9	3.3e9	5.28461694717407	High	0	9.258E-10
High	[K].VPHLSEFLNSLYNCQYK.[S]	1xCarbamidomethyl [C14]		0.00634333	0	1	1	5	Q8W425	Q8W425 [253-269]	0	2112.0218867	High	High	High	1.3e8	4.5e7	4.7e7	2.67773151397705	High	0	0.0001471
High	[K].ITLEVPSETVALSNMPVVEEK.[V]			9.45102E-06	0	1	1	7	Q6Z6L4	Q6Z6L4 [167-187]	0	2285.1944904	High	High	High	2.1e8	5.8e7	3.3e7	3.68858027458191	High	0	2.381E-09
High	[K].GLAITFVSSASDSDVLNQVQER.[F]			0.00259339	0	1	2	2	Q0JM17	Q0JM17 [391-412]	0	2336.17284369	High	Not Found	Not Found				3.50920271873474	High	0	1.614E-05
High	[K].LYGEFLVNAQGEDVVAGIR.[T]			6.26864E-05	0	2	2	20	Q75KR1; Q6AVA8	Q75KR1 [282-300]; Q6AVA8 [342-360]	0	2050.06038035	High	High	High	3.4e7	4.1e7		4.48594665527344	High	0	4.659E-07
High	[K].IQSLTPNIGVVYSGMGPDFR.[V]			9.50284E-06	0	1	1	5	Q10KF0	Q10KF0 [65-84]	0	2151.09030026	High	High	High	7.3e7	3.2e8	3.0e8	4.60506391525269	High	0	1.666E-08
High	[R].LTLADALVYACNQGVDK.[I]	1xCarbamidomethyl [C11]		3.25233E-05	0	1	1	6	Q6K669	Q6K669 [457-473]	0	1850.93167477	Not Found	Not Found	High			1.1e9	5.68443727493286	High	0	3.855E-08
High	[R].LAYGGAQEYFGITPDVSTLGK.[I]	1xDeamidated [Q7]		0.00990807	0	1	1	1	Q6YZE2	Q6YZE2 [298-318]	0	2188.08084136	Not Found	Not Found	High			8.4e7	3.61598920822144	High	0	0.000132
High	[R].VGMGTAAFPFTSSEDTTAAMLR.[A]			4.64245E-06	0	1	1	11	Q7G764	Q7G764 [19-40]	0	2261.05767942	High	High	High	7.1e8	4.9e8	5.9e8	5.04667997360229	High	0	7.828E-10
High	[K].EMLSGDTAVIAETGDSWFNCQK.[L]	1xCarbamidomethyl [C20]; 1xDeamidated [Q/N]		3.71003E-06	0	2	2	2	Q0DHF6; A2Y5L9	Q0DHF6 [418-439]; A2Y5L9 [418-439]	0	2460.06936691	High	Not Found	Not Found				5.33724164962769	High	0	5.471E-10
High	[R].YALYDFDFVTGENVQK.[S]			1.19563E-05	0	1	1	7	Q9AY76	Q9AY76 [73-88]	0	1908.90142018	High	High	High	8.9e7	1.4e8	1.3e8	4.84257841110229	High	0	1.567E-08
High	[R].YALYDFDFVTGENVQK.[S]	1xDeamidated [N/Q]		2.8213E-05	0	1	1	2	Q9AY76	Q9AY76 [73-88]	0	1909.88543618	High	Not Found	Not Found	1.2e8			4.96276521682739	High	0	1.111E-07
High	[K].LTPDEMSELESYASADVVQGDR.[Y]			7.84754E-06	0	1	2	6	A2XRZ6	A2XRZ6 [310-331]	0	2412.08712467	High	High	High	2.0e8	1.7e8	1.6e8	4.81658840179443	High	0	1.786E-09
High	[K].LTPDEMSELESYASADVVQGDR.[Y]	1xDeamidated [Q19]		4.90124E-05	0	1	2	2	A2XRZ6	A2XRZ6 [310-331]	0	2413.07114067	High	Not Found	Not Found				4.30212926864624	High	0	1.733E-07
High	[R].TLTAVHDGILEDVVYPAEIVGK.[R]			1.46437E-06	0	1	1	26	Q8LJU5	Q8LJU5 [118-139]	0	2339.24930316	High	High	High	8.5e8	1.7e9	2.7e9	4.50126075744629	High	0	4.238E-07
High	[K].VLNFAIDDAILEER.[I]			0.000135525	0	1	1	12	Q08479	Q08479 [138-151]	0	1617.84826251	High	High	High	3.7e8	7.7e8	7.0e8	4.42726039886475	High	0	1.034E-06
High	[K].MLACDWENIRPDVVILGK.[A]	1xCarbamidomethyl [C4]		0.000141585	0	1	1	5	Q10G56	Q10G56 [276-293]	0	2129.08819213	High	High	High	5.4e8	3.9e8	3.9e8	3.79297542572021	High	0	2.087E-05
High	[K].LVVVVFPSFGER.[Y]			0.00472627	0	1	1	8	Q9XEA8	Q9XEA8 [293-304]	0	1348.76234826	High	High	High	1.9e8	1.7e8	1.9e8	3.37756443023682	High	4.852E-05	0.0005465
High	[K].LENIDLSLILKPAAEIRPGAAQYCVEK.[Q]	1xCarbamidomethyl [C24]		0.00107035	0	1	1	1	Q0JKD0	Q0JKD0 [1324-1350]	0	3011.62341793	Not Found	Not Found	High				3.33136773109436	High	0	3.997E-06
High	[K].EMLSGDTAVIAETGDSWFNCQK.[L]	1xCarbamidomethyl [C20]		3.2895E-06	0	2	2	29	Q0DHF6; A2Y5L9	Q0DHF6 [418-439]; A2Y5L9 [418-439]	0	2459.08535091	High	High	High	9.4e8	8.2e8	1.6e9	5.52997303009033	High	0	4.547E-10
High	[K].VFTLAGLTVR.[S]			0.00480421	0	1	1	18	P37833	P37833 [142-151]	0	1076.64625598	High	High	High	2.0e9	1.2e9	1.5e9	3.33451056480408	High	0	4.243E-05
High	[R].LAYGGAQEYFGITPDVSTLGK.[I]			7.03144E-05	0	1	1	3	Q6YZE2	Q6YZE2 [298-318]	0	2187.09682536	High	Not Found	High				3.33961653709412	High	0	5.55E-08
High	[K].FITHSVPFSEINTAFDLMHK.[G]	1xOxidation [M18]		0.00763291	0	1	1	2	Q2R8Z5	Q2R8Z5 [348-367]	0	2350.15362913	High	Not Found	Not Found	4.3e7			3.62345242500305	High	0	8.764E-05
High	[K].LDAGAIIHSLCFSPNR.[Y]	1xCarbamidomethyl [C11]		0.000750284	0	1	1	5	Q6L4F8	Q6L4F8 [248-263]	0	1770.89556413	High	Not Found	High			2.4e8	3.87793612480164	High	0	2.286E-06
High	[K].AAVAWEAGKPLSIEEVEVAPPQAMEVR.[V]			1.35645E-06	0	1	1	23	Q0ITW7	Q0ITW7 [12-38]	0	2877.48150448	High	High	High	3.4e9	5.6e9	5.7e9	4.6088924407959	High	0	1.13E-10
High	[K].AAVAWEAGKPLSIEEVEVAPPQAMEVR.[V]	1xDeamidated [Q22]		0.00734768	0	1	1	7	Q0ITW7	Q0ITW7 [12-38]	0	2878.46552048	High	High	High	2.6e8		3.3e7	4.27587509155273	High	0	0.0001564
High	[K].LAGIEGGFFTLNPK.[E]			0.000137766	0	1	1	9	P14717	P14717 [227-240]	0	1463.78929121	High	High	High	2.1e9	2.3e9	2.2e9	4.21066045761108	High	0	1.598E-07
High	[R].ASALAALSSAFNPSSQK.[N]			0.00969519	0	1	1	2	Q10L71	Q10L71 [762-778]	0	1649.84932511	Not Found	High	Not Found		2.1e8		3.81949996948242	High	0	0.0001278
High	[K].MVGYALQAAEILSK.[E]			0.000198724	0	1	1	6	Q6Z1G7	Q6Z1G7 [253-266]	0	1493.80322669	High	High	High	3.3e7	1.8e8	1.5e8	4.3057746887207	High	0	1.43E-06
High	[K].FHWKPTCGVSCLMDDEATLVGGK.[N]	2xCarbamidomethyl [C7; C11]		0.000431949	0	1	1	2	Q0E4K1	Q0E4K1 [224-246]	0	2608.19927557	Not Found	Not Found	High				4.14631271362305	High	0	9.594E-07
High	[K].AAVAWEAAKPLVIEEVEVAPPQAMEVR.[V]			8.33407E-06	0	1	1	37	Q2R8Z5	Q2R8Z5 [12-38]	0	2903.53354006	High	High	High	4.1e9	5.4e9	8.3e9	4.86993741989136	High	0	1.963E-09
High	[K].AAVAWEAAKPLVIEEVEVAPPQAMEVR.[V]	1xDeamidated [Q22]		0.000147916	0	1	1	5	Q2R8Z5	Q2R8Z5 [12-38]	0	2904.51755606	High	High	High	1.6e8	1.9e7		4.13768243789673	High	0	2.005E-05
High	[K].AAVAWEAAKPLVIEEVEVAPPQAMEVR.[V]	1xOxidation [M24]		0.0042611	0	1	1	4	Q2R8Z5	Q2R8Z5 [12-38]	0	2919.52845506	High	High	Not Found	2.1e8	1.2e8		4.53486394882202	High	0	3.499E-05
High	[K].NDFYITGESYAGHYIPAFASR.[V]			0.00151849	0	1	1	2	P52712	P52712 [140-160]	0	2379.10403596	Not Found	Not Found	High				3.23692631721497	High	0	6.906E-06
High	[R].FNHASADGMGAAQFINAVGDMAR.[G]			4.66587E-05	0	1	1	5	Q9LGQ6	Q9LGQ6 [159-181]	0	2351.06555876	High	High	High	2.7e8	1.4e8	3.5e8	4.40693044662476	High	0	2.914E-08
High	[K].GGEYADKNPNFVGCVEGALGIR.[E]	1xCarbamidomethyl [C14]		1.52087E-05	0	1	1	22	Q9SXP2	Q9SXP2 [37-58]	1	2323.11355509	High	High	High	8.2e8	2.2e8	6.7e8	5.10428380966187	High	0	1.359E-08
High	[K].GGEYADKNPNFVGCVEGALGIR.[E]	1xCarbamidomethyl [C14]; 1xDeamidated [N]		0.000364608	0	1	1	8	Q9SXP2	Q9SXP2 [37-58]	1	2324.09757109	High	High	Not Found	1.2e8	2.7e8		4.44648408889771	High	0	1.385E-06
High	[R].LALEGPLVSIDEMEAIKK.[M]			0.00103017	0	1	1	2	Q0JKD0	Q0JKD0 [667-684]	1	1956.07219063	High	Not Found	High	1.5e8		1.6e8	2.84109401702881	High	9.209E-05	0.0008049
High	[R].QVFGAQMGLSDQDIVALSGGHTLGR.[C]			1.62538E-07	0	1	2	21	Q10N21	Q10N21 [143-167]	0	2557.28274524	High	High	High	4.8e8	1.6e8		6.81415796279907	High	0	4.04E-12
High	[R].QVFGAQMGLSDQDIVALSGGHTLGR.[C]	1xDeamidated [Q]		0.00485688	0	1	2	2	Q10N21	Q10N21 [143-167]	0	2558.26676124	Not Found	Not Found	High				3.2496120929718	High	0	6.519E-05
High	[R].QVFGAQMGLSDQDIVALSGGHTLGR.[C]	1xOxidation [M7]		1.03717E-05	0	1	2	1	Q10N21	Q10N21 [143-167]	0	2573.27766024	High	Not Found	Not Found	1.1e8			4.15393304824829	High	0	2.751E-09
High	[R].QVFGAQMGLSDQDIVALSGGHTLGR.[C]	1xOxidation [M7]; 1xDeamidated [Q6]		0.000546421	0	1	2	1	Q10N21	Q10N21 [143-167]	0	2574.26167624	Not Found	High	Not Found		4.5e7		4.51305150985718	High	0	1.397E-06
High	[K].EDPLNWGAAAAEMAGSHLDEVKR.[M]			0.000360643	0	1	1	1	P14717	P14717 [10-32]	1	2467.16704682	Not Found	Not Found	High			6.8e8	3.67885208129883	High	0	7.247E-07
High	[R].AAALLDVSPVTDVTSISEPR.[V]			1.10148E-05	0	1	1	8	A2XNR6	A2XNR6 [140-159]	0	2041.0811753	High	High	High	2.6e8	2.5e8	7.9e7	4.51715040206909	High	0	1.623E-08
High	[K].GVNPDEAVAYGAAVQGSILSGEGGDETK.[D]			0.000107128	0	1	1	7	Q6Z7B0	Q6Z7B0 [391-418]	0	2691.274408	High	Not Found	High	5.5e7			4.01912927627563	High	0.0006389	0.00601
High	[K].EYLPITGLADFNK.[L]			0.00140667	0	1	1	12	P37833	P37833 [70-82]	0	1480.76822138	High	High	High	1.5e9	1.5e9	1.2e9	3.60735654830933	High	0	4.805E-05
High	[R].TLANMEDPINQILK.[K]			0.00205067	0	1	1	5	O04226	O04226 [375-388]	0	1599.84106867	High	High	High	2.0e8	3.3e8	6.9e7	3.94294905662537	High	0.0001511	0.001483
High	[R].CVKPPIIYGDVSRPNPMTVFWSK.[L]	1xCarbamidomethyl [C1]		0.00231245	0	1	1	5	Q2QLY5	Q2QLY5 [523-545]	0	2691.37856027	High	High	High	1.9e8	5.8e7	3.4e8	3.39909648895264	High	0	1.738E-05
High	[R].VDEIPQIVDDFR.[L]			0.00149381	0	1	1	7	Q69TI0	Q69TI0 [149-160]	0	1445.72708483	High	High	High	2.2e8	2.5e8	3.5e8	3.27078080177307	High	0	6.754E-06
High	[K].GLEKLDELLAEEAAAGR.[E]			2.94746E-05	0	1	1	10	Q9XGP7	Q9XGP7 [142-158]	1	1784.9388683	High	High	High	2.3e8	1.5e8	1.8e8	3.65328812599182	High	0	0.0001436
High	[K].VPPQTSAIITNDGVGINPQQSAGNVFLK.[H]			0.000792439	0	1	1	5	Q94DM8	Q94DM8 [55-82]	0	2865.51049638	High	High	High	1.8e8	9.5e7	3.8e7	3.56451225280762	High	2.444E-05	0.0001789
High	[K].VPPQTSAIITNDGVGINPQQSAGNVFLK.[H]	1xDeamidated [N/Q]		0.000107128	0	1	1	8	Q94DM8	Q94DM8 [55-82]	0	2866.49451238	High	High	Not Found				4.32624101638794	High	0	1.076E-07
High	[K].DTVGQYESHMAFTMPGLYR.[V]			0.000888828	0	1	1	9	P31924	P31924 [494-512]	0	2202.99468532	High	High	High	1.4e8	2.2e8	1.8e8	4.30876970291138	High	0	5.702E-06
High	[K].THVDILSDFTPDFGAK.[L]			1.52921E-05	0	1	1	9	Q9LDN2	Q9LDN2 [275-290]	0	1762.8646408	High	High	High	2.3e8	2.3e8	1.2e8	4.19896268844604	High	2.444E-05	0.0004485
High	[R].VSALSQVSGVLGSQWGDEGK.[G]			1.08355E-05	0	1	2	3	A2XD35	A2XD35 [59-78]	0	2004.00325937	Not Found	High	High		3.8e8	1.2e8	5.16904020309448	High	0	3.467E-09
High	[K].VQWMHIDMAGPVWNDK.[K]			1.87213E-05	0	1	1	7	Q6K669	Q6K669 [562-577]	0	1926.89893464	High	High	High	7.7e7	8.0e7	3.1e8	4.74688577651978	High	0	6.985E-09
High	[K].VQWMHIDMAGPVWNDK.[K]	1xDeamidated [Q2]		0.00163027	0	1	1	1	Q6K669	Q6K669 [562-577]	0	1927.88295064	Not Found	High	Not Found		1.5e8		4.30909156799316	High	0	7.765E-06
High	[R].MFVADGGELLMAQSYAK.[N]			7.42993E-06	0	1	1	11	P37833	P37833 [237-253]	0	1830.87646784	High	High	High	4.2e8	6.2e8	4.8e8	5.62407875061035	High	0	6.54E-09
High	[R].CPEVLFQPSFIGMEAPGIHEATYNSIMK.[C]	1xCarbamidomethyl [C1]		0.00750934	0	1	1	2	P0C542	P0C542 [258-285]	0	3166.50462472	Not Found	Not Found	High				3.55227494239807	High	0	8.569E-05
High	[K].ELQGVVFDDVPEALK.[H]			4.36953E-05	0	1	2	10	B8BKI7	B8BKI7 [390-404]	0	1658.8635782	High	High	High	4.4e8		6.8e7	4.04247140884399	High	0	6.736E-08
High	[R].GSDTCELVFENCFVPHENVLGEEGK.[G]	2xCarbamidomethyl [C5; C12]		8.99312E-05	0	1	1	4	Q75IM9	Q75IM9 [234-258]	0	2866.26583457	High	Not Found	High	6.4e8		6.2e8	3.71679949760437	High	0	2.274E-06
High	[K].SDCTLLEINPLAETADNK.[L]	1xCarbamidomethyl [C3]		2.01091E-06	0	1	1	11	Q6K9N6	Q6K9N6 [226-243]	0	2003.95901158	High	High	High	7.7e8	7.5e8	8.2e8	5.91529273986816	High	0	1.408E-09
High	[K].SDCTLLEINPLAETADNK.[L]	1xCarbamidomethyl [C3]; 1xDeamidated [N9]		0.000132593	0	1	1	1	Q6K9N6	Q6K9N6 [226-243]	0	2004.94302758	High	Not Found	Not Found				6.04432821273804	High	0	1.503E-07
High	[K].GHGMLAPFTAGWQSTDVHPLVIER.[S]			0.00105871	0	1	2	4	Q01K11	Q01K11 [65-88]	0	2619.3136515	High	Not Found	High	7.5e7			3.47625517845154	High	0	0.0001149
High	[R].FDFSWGDAEYHQETLENLK.[VL]			9.19612E-06	0	2	2	15	Q2QXR8; B8BJ39	Q2QXR8 [59-77]; B8BJ39 [59-77]	0	2329.04076698	High	High	High	1.6e9	1.6e9	8.1e8	5.00109338760376	High	0	2.279E-09
High	[K].IPVLETPEGAVFESNAIAR.[Y]			2.7918E-06	0	1	1	7	Q5Z627	Q5Z627 [54-72]	0	2013.06513138	High	High	High		4.0e8	3.2e8	3.89138388633728	High	0	1.755E-06
High	[K].IPVLETPEGAVFESNAIAR.[Y]	1xDeamidated [N15]		0.00133187	0	1	1	1	Q5Z627	Q5Z627 [54-72]	0	2014.04914738	Not Found	High	Not Found				3.77440237998962	High	0	5.646E-06
High	[K].LAVNLIPFPR.[L]			0.00292432	0	3	8	8	Q43594; Q40665; P37832	Q43594 [253-262]; Q40665 [253-262]; P37832 [253-262]	0	1139.69354053	High	High	High	1.2e9	1.2e9	1.1e9	3.38464593887329	High	0	1.941E-05
High	[K].SRECLPLILIIR.[N]	1xCarbamidomethyl [C4]		0.00367757	0	1	1	5	P49398	P49398 [38-49]	1	1482.88248041	High	High	High	2.4e7		4.5e7	3.80734348297119	High	2.444E-05	0.0002159
High	[R].FLVLNAADLAVDR.[A]			0.000883983	0	1	2	4	Q6K4E7	Q6K4E7 [52-64]	0	1416.78454018	Not Found	High	High		3.6e8	2.7e8	3.20961761474609	High	0	3.646E-06
High	[R].SSISDTSADHNLMLLPDGTYGFTAGNCIR.[C]	1xCarbamidomethyl [C27]		1.82241E-06	0	1	1	9	Q8H8C7	Q8H8C7 [226-254]	0	3113.43027369	High	High	High	7.5e8	8.2e8	3.4e7	5.72733402252197	High	0	1.438E-09
High	[R].SSISDTSADHNLMLLPDGTYGFTAGNCIR.[C]	1xCarbamidomethyl [C27]; 1xDeamidated [N]		6.69377E-05	0	1	1	6	Q8H8C7	Q8H8C7 [226-254]	0	3114.41428969	Not Found	High	High			3.0e8	5.74000597000122	High	0	5.17E-08
High	[R].VFEVSLADLQNDEDQAYR.[K]			4.25353E-06	0	1	1	10	P49397	P49397 [65-82]	0	2111.98800317	High	High	High	1.2e9	9.6e8	5.9e8	5.17250204086304	High	0	6.803E-10
High	[K].SFGVLIPDQGIALR.[G]			0.0108069	0	1	1	16	Q6ER94	Q6ER94 [177-190]	0	1485.84238939	High	High	High	5.4e8	4.9e8	4.4e8	3.71011400222778	High	0.0009863	0.0131
High	[R].QISELGIYPAVDPLDSTSR.[M]			6.99619E-06	0	1	1	14	Q01859	Q01859 [411-429]	0	2061.04987518	High	High	High	4.3e8	7.9e8	6.0e8	4.97130012512207	High	0	1.48E-09
High	[R].CTADGVYFAEAAADCSLEDVR.[F]	2xCarbamidomethyl [C1; C15]		6.16935E-06	0	1	1	10	Q9LGQ6	Q9LGQ6 [90-110]	0	2319.98563723	High	High	High	2.4e8	1.7e8	1.6e8	5.41330146789551	High	0	1.225E-09
High	[K].LVIRPMYSNPPIHGASIVATILK.[D]			0.000143142	0	1	1	13	P37833	P37833 [284-306]	0	2490.42649649	High	High	High	4.2e8	1.9e8	2.4e8	4.82243871688843	High	0	1.537E-06
High	[R].LPIYVVQPQDGLDAIAR.[N]			9.45102E-06	0	1	1	12	Q8H8C7	Q8H8C7 [110-126]	0	1868.02762377	High	High	High	2.1e9	1.9e9	1.1e9	4.29718637466431	High	0	1.021E-08
High	[K].ILPADSEHSAIFQCIQGLPEGALR.[R]	1xCarbamidomethyl [C14]		0.00322618	0	1	1	2	Q8W250	Q8W250 [221-244]	0	2622.33444676	Not Found	Not Found	High			5.2e7	3.04583287239075	High	0.0002679	0.002735
High	[R].AIWVNYLSQCDESLGVK.[I]	1xCarbamidomethyl [C10]		3.76977E-05	0	1	1	11	Q0E4K1	Q0E4K1 [465-481]	0	1981.96878852	High	High	High	2.4e8	1.4e8	8.4e7	4.92919540405273	High	0	2.086E-08
High	[R].AIWVNYLSQCDESLGVK.[I]	1xCarbamidomethyl [C10]; 1xDeamidated [N5]		7.63249E-05	0	1	1	1	Q0E4K1	Q0E4K1 [465-481]	0	1982.95280452	High	Not Found	Not Found	5.8e7			4.9767689704895	High	0	6.329E-08
High	[K].DPTSQAELDNFMVQQLDGTK.[N]			3.20213E-07	0	1	1	33	Q42971	Q42971 [83-102]	0	2237.0390524	High	High	High	4.4e9	4.0e9	3.2e9	6.77176189422607	High	0	8.018E-11
High	[K].DPTSQAELDNFMVQQLDGTK.[N]	1xDeamidated [Q/N]		0.000225355	0	1	1	6	Q42971	Q42971 [83-102]	0	2238.0230684	High	Not Found	High	7.6e7			5.50230360031128	High	0	4.317E-05
High	[K].IIIDSNNNPEHFLTTNPFYDSR.[V]			0.000162325	0	1	2	6	Q2QYW2	Q2QYW2 [896-917]	0	2607.24740556	High	High	High	2.2e8	2.8e8	1.7e8	4.92786931991577	High	0	2.294E-07
High	[K].IIIDSNNNPEHFLTTNPFYDSR.[V]	1xDeamidated [N]		0.00187907	0	1	2	13	Q2QYW2	Q2QYW2 [896-917]	0	2608.23142156	High	High	High		1.4e8	6.1e7	3.71785354614258	High	0	0.0001042
High	[R].SGPYGQIFRPDNFVFGQSGAGNNWAK.[G]			5.14849E-05	0	1	1	2	Q40665	Q40665 [78-103]	0	2814.33828623	Not Found	High	High		1.3e8		4.78158187866211	High	0	6.874E-08
High	[R].SGPYGQIFRPDNFVFGQSGAGNNWAK.[G]	1xDeamidated [Q/N]		0.000250025	0	1	1	3	Q40665	Q40665 [78-103]	0	2815.32230223	Not Found	High	High			2.1e8	4.93454027175903	High	0	4.075E-07
High	[K].FDLPAPFVLHTDCPHYWR.[F]	1xCarbamidomethyl [C13]		1.22207E-05	0	2	5	7	Q01K11; B8BBZ7	Q01K11 [224-241]; B8BBZ7 [219-236]	0	2271.08040465	High	High	High	2.0e8		3.0e8	4.93820142745972	High	0	3.564E-09
High	[R].ELGIGIVAYSPLGR.[G]			0.00235064	0	1	4	10	A2XRZ6	A2XRZ6 [208-221]	0	1444.8158403	High	High	High		5.7e7	1.8e8	3.69690346717834	High	0	1.372E-05
High	[R].LFSPAFAAAASGSGDLLR.[S]			9.49857E-05	0	1	1	2	Q84PB3	Q84PB3 [25-42]	0	1750.91225972	Not Found	Not Found	High			5.6e7	3.02809691429138	High	0	8.889E-08
High	[R].VDIGQVLLSVR.[C]			0.00179872	0	2	2	8	A2ZCQ7; A2Y0T4	A2ZCQ7 [129-139]; A2Y0T4 [129-139]	0	1198.71539808	High	High	High	1.2e9	3.4e8	6.4e8	3.45896887779236	High	0	1.147E-05
High	[K].ICCLGAGYVGGPTMAVIALK.[C]	2xCarbamidomethyl [C2; C3]		1.14446E-05	0	2	5	8	Q9AUV6; Q2QS13	Q9AUV6 [4-23]; Q2QS13 [4-23]	0	2051.04863588	Not Found	High	High		1.6e8	1.4e8	5.10023498535156	High	0	1.53E-08
High	[R].QAITAAGSGCMAALDAEHYLQEVGAQEGK.[A]	1xCarbamidomethyl [C10]; 1xDeamidated [Q]		0.000129724	0	1	1	8	Q6ZFU6	Q6ZFU6 [301-329]	0	2977.36661128	High	Not Found	High	1.3e8		1.6e8	5.36246204376221	High	0	4.45E-07
High	[K].FITHSVPFSEINTAFDLMHK.[G]			3.60997E-06	0	1	1	61	Q2R8Z5	Q2R8Z5 [348-367]	0	2334.15871413	High	High	High	8.0e9	8.2e9	9.8e9	5.93776416778564	High	0	5.243E-10
High	[K].TEDLWAALEEGSGEPVK.[T]			3.04576E-05	0	1	1	14	Q6Z6L4	Q6Z6L4 [436-452]	0	1830.87559932	High	High	High	2.6e8	2.8e8	2.3e7	5.15953302383423	High	0	6.307E-08
High	[K].VKCEEELTEAIGMALGEK.[DK]	1xCarbamidomethyl [C3]		2.21891E-06	0	1	2	55	A2XFI3	A2XFI3 [551-568]	1	2006.97730423	High	High	High	8.8e8	3.3e8	6.5e8	5.32887411117554	High	0	2.452E-10
High	[K].HSEFISYPISLWTEK.[T]			7.46736E-05	0	2	3	17	Q0J4P2; Q07078	Q0J4P2 [199-213]; Q07078 [199-213]	0	1836.91667638	High	High	High	1.7e8	4.1e8	2.2e8	4.37042284011841	High	0	2.538E-05
High	[K].FALESFWDGK.[S]			0.00742807	0	2	2	12	Q2QLY5; Q2QLY4	Q2QLY5 [19-28]; Q2QLY4 [19-28]	0	1199.57315057	High	High	High	1.6e9	1.4e9	6.9e8	3.47869348526001	High	0	0.0001385
High	[R].HQLLAEFDALIEADKEK.[Y]			4.00521E-06	0	1	1	38	P30298	P30298 [44-60]	1	1970.02293223	High	High	High	2.6e8	1.5e8	1.3e8	5.61218118667603	High	0	6.179E-10
High	[K].VLNLEEGGAFTTSSAEEMLK.[A]			5.26686E-07	0	1	2	14	Q69TY4	Q69TY4 [211-230]	0	2126.03217617	High	High	High	1.0e9	5.8e8	4.5e8	5.80714464187622	High	0	3.891E-11
High	[R].EAPAFVEQATEQQILVTGIK.[V]			1.73489E-06	0	1	1	8	Q01859	Q01859 [190-209]	0	2172.15467457	High	High	High	1.7e8	2.8e8	1.9e8	5.05286741256714	High	0	2.382E-09
High	[K].GTVEIITPVELIK.[K]			0.00259339	0	1	1	11	P41095	P41095 [153-165]	0	1411.84065805	High	High	High	1.5e9	1.1e9	7.7e8	3.4446074962616	High	0.0002091	0.002422
High	[K].DLDPETTLVVVVSK.[T]			0.000549416	0	2	2	16	P42862; P42863	P42862 [200-213]; P42863 [200-213]	0	1514.83121548	High	High	High	1.5e8	1.2e8	1.8e7	4.23930025100708	High	0	0.000101
High	[R].DPVPFFLAPR.[L]			0.00310526	0	1	2	21	A2XFI3	A2XFI3 [222-231]	0	1158.63060592	High	High	High	5.0e9	4.3e9	2.0e9	2.80854821205139	High	9.209E-05	0.0008329
High	[K].EIIAAADEVVDSIDKEDLAK.[S]			0.000113149	0	1	1	2	Q6ESI7	Q6ESI7 [1193-1212]	1	2144.09688485	Not Found	Not Found	High				3.85780024528503	High	0	9.649E-07
High	[K].AILAVLDSLSGAHSDEIAAASR.[L]			4.1388E-06	0	1	1	8	Q67IX6	Q67IX6 [202-223]	0	2167.13533608	High	High	High	3.9e8	1.2e8	1.5e8	4.86785554885864	High	0	2.026E-08
High	[K].AFAGIAESSGYPFAVMPSAK.[G]			2.99875E-07	0	1	1	17	Q0DHF6	Q0DHF6 [270-289]	0	2000.97862464	High	High	High	3.3e9	2.9e9	3.0e9	6.086501121521	High	0	4.186E-07
High	[R].GVYCVFEGGTPDDRLDWGPGMICSDDTQYSDGTGHR.[D]	2xCarbamidomethyl [C4; C23]; 1xDeamidated [Q28]		0.000245958	0	1	1	2	P27933	P27933 [127-162]	1	4021.66980533	Not Found	Not Found	High			1.5e8	4.20410346984863	High	0	8.541E-07
High	[R].CNGDVGQSDRLPIYVVQPQDGLDAIAR.[N]	1xCarbamidomethyl [C1]; 1xDeamidated [Q/N]		0.000239325	0	1	1	4	Q8H8C7	Q8H8C7 [100-126]	1	2957.4421595	High	High	Not Found	7.9e7	2.4e7		2.88464093208313	High	0	3.812E-07
High	[K].DAGAVVPTSYEALETAIK.[E]			0.00590969	0	1	1	5	Q93VT8	Q93VT8 [294-311]	0	1834.94328496	High	High	High	3.9e8	3.5e8	2.3e8	2.79424786567688	High	0	5.856E-05
High	[K].LCAVMLDTVGPELQVVNK.[S]	1xCarbamidomethyl [C2]		6.2372E-06	0	2	2	12	Q2QXR8; B8BJ39	Q2QXR8 [86-103]; B8BJ39 [86-103]	0	1986.03984498	High	High	High	2.3e8	3.1e8	3.3e8	4.64492988586426	High	0	4.38E-07
High	[K].SLPYEYVEENLGDKSDLLLASNPVHK.[S]			3.32425E-05	0	1	1	12	Q06398	Q06398 [29-54]	1	2930.47819315	High	High	High	1.2e9	1.4e9	5.4e8	4.22311973571777	High	0	2.539E-08
High	[K].SLPYEYVEENLGDKSDLLLASNPVHK.[S]	1xDeamidated [N]		0.00109401	0	1	1	7	Q06398	Q06398 [29-54]	1	2931.46220915	High	Not Found	High			2.8e8	4.14586687088013	High	0	7.137E-06
High	[K].ESPMPDTSELFTNVYVK.[G]			0.000131151	0	1	1	5	Q6Z5N4	Q6Z5N4 [355-371]	0	1956.92592032	High	High	High	1.4e8	2.1e8	1.4e8	2.88278317451477	High	0	5.544E-06
High	[K].ESPMPDTSELFTNVYVK.[G]	1xDeamidated [N13]		0.00020201	0	1	1	5	Q6Z5N4	Q6Z5N4 [355-371]	0	1957.90993632	High	High	High	7.1e8	1.2e8	5.8e8	3.77049922943115	High	0	2.912E-07
High	[K].LVVSTSCSLMHTAVDLVNETK.[L]	1xCarbamidomethyl [C7]		1.12631E-06	0	2	2	29	Q2QLY5; Q2QLY4	Q2QLY5 [323-343]; Q2QLY4 [323-343]	0	2304.15739372	High	High	High	2.8e9	2.5e9	1.5e9	4.53809881210327	High	0	2.395E-09
High	[R].AEATDVANAVLDGSDAILLGAETLR.[G]			1.68952E-08	0	2	2	98	Q2QXR8; B8BJ39	Q2QXR8 [328-352]; B8BJ39 [328-352]	0	2485.27803694	High	High	High	5.5e8	3.8e8	1.4e9	7.01789665222168	High	0	1.473E-13
High	[R].AEATDVANAVLDGSDAILLGAETLR.[G]	1xDeamidated [N8]		8.15719E-07	0	2	2	14	Q2QXR8; B8BJ39	Q2QXR8 [328-352]; B8BJ39 [328-352]	0	2486.26205294	High	High	High	6.3e6			5.29623126983643	High	0	3.955E-08
High	[R].TGYSAQGTGSALIMPVLDNQLK.[S]			8.75057E-05	0	1	1	4	O64464	O64464 [137-158]	0	2264.15910799	High	Not Found	High	4.2e7		1.3e8	4.45419788360596	High	0	7.848E-08
High	[R].TTGIVLDSGDGVSHTVPIYEGYALPHAILR.[L]			1.01602E-08	0	2	2	20	Q10DV7; A3C6D7	Q10DV7 [150-179]; A3C6D7 [150-179]	0	3151.64223872	High	High	High	2.7e9	1.6e9	2.3e9	5.564368724823	High	0	5.912E-13
High	[R].VFDAVVVVKPWLESR.[T]			9.19199E-05	0	1	1	16	Q5N806	Q5N806 [129-143]	0	1743.97921713	High	High	High		1.3e8	5.5e7	4.26340961456299	High	0	2.114E-06
High	[R].ETVETEHGESTITFFGNSFIAGPTGEIVK.[L]			0.000134786	0	1	1	13	Q93XI4	Q93XI4 [225-253]	0	3097.5000507	High	High	High		1.6e8	2.5e7	5.13094854354858	High	0	3.693E-06
High	[R].HMDTFGDKLDVLFK.[D]			0.00163027	0	1	2	4	A2XD35	A2XD35 [216-229]	1	1665.83050401	Not Found	High	High		4.6e7		3.99955272674561	High	0	7.75E-06
High	[R].LFKPFDELVVDSK.[D]			3.19941E-05	0	1	1	25	Q53LQ0	Q53LQ0 [225-237]	0	1536.83082162	High	High	High	1.3e9	8.9e8	3.9e8	4.46871376037598	High	0	8.368E-07
High	[R].TAEALAEYVNSEAATNVK.[I]			1.22207E-05	0	1	1	8	Q75M08	Q75M08 [125-142]	0	1880.9236121	High	High	High	2.7e8	4.7e8	5.9e8	6.16155624389648	High	0	3.898E-09
High	[R].LGADGFIVSTNASEMK.[A]			0.00317379	0	1	1	2	Q0JA75	Q0JA75 [246-261]	0	1639.79959775	Not Found	Not Found	High			1.4e8	3.43606686592102	High	0	2.201E-05
High	[K].VVDIVDTFR.[L]			0.00864981	0	1	1	17	P35681	P35681 [67-75]	0	1063.57823597	High	High	High	3.2e9	3.1e9	2.4e9	3.22708415985107	High	0	0.0001108
High	[R].VIDASLTLIR.[E]			0.0105749	0	1	2	2	B8AU84	B8AU84 [34-43]	0	1100.6673853	Not Found	Not Found	High			1.5e8	2.33347058296204	High	0	0.0001461
High	[R].HVVIVDDLVQSGGTLR.[E]			1.43208E-05	0	1	1	14	Q6ZFT5	Q6ZFT5 [230-245]	0	1707.93880881	High	High	High	5.7e8	5.9e8	4.5e8	3.50908875465393	High	0	4.581E-09
High	[R].MVAEDMYVLSADGK.[V]			0.00122705	0	1	2	6	B8BKI7	B8BKI7 [81-94]	0	1528.70219198	High	High	High	2.5e7	1.1e8	3.8e7	3.95813965797424	High	0	5.216E-06
High	[R].LEDAINFYQTSNPDVAK.[L]			0.00246904	0	1	1	4	Q67IX6	Q67IX6 [224-240]	0	1924.9286975	Not Found	High	High		8.5e7		3.45162439346313	High	6.997E-05	0.0007491
High	[K].ILPWGDEAYAGGSANAPR.[G]			8.02108E-06	0	1	1	7	Q10M12	Q10M12 [176-193]	0	1844.89258686	Not Found	High	High		5.1e8	5.0e8	5.00975513458252	High	0	1.845E-09
High	[K].LYGSTLSWNVTR.[C]			0.000573978	0	1	1	8	O82451	O82451 [6-17]	0	1396.72193994	High	High	High	3.5e9	3.8e9	3.8e9	4.38536167144775	High	0	1.505E-06
High	[R].GPTPEPLCQVMLR.[V]	1xCarbamidomethyl [C8]		0.0050458	0	1	1	4	Q948T6	Q948T6 [150-162]	0	1497.75523098	High	High	High	1.3e9	1.7e9	1.9e9	2.70137858390808	High	2.444E-05	0.000277
High	[K].ESDAWPAEPQDAYGLEK.[L]			0.00040452	0	1	3	12	Q2R1V8	Q2R1V8 [156-172]	0	1905.85011283	High	High	High	6.1e8	7.4e8	6.5e8	3.50062465667725	High	0	4.016E-06
High	[R].FFPYYAFNVLGGLDSEGK.[G]			1.3271E-06	0	1	1	14	O64464	O64464 [105-122]	0	2023.98000485	High	High	High	4.1e7	2.6e8	5.1e7	5.73188972473145	High	0	1.797E-10
High	[R].FFPYYAFNVLGGLDSEGK.[G]	1xDeamidated [N8]		3.6282E-05	0	1	1	2	O64464	O64464 [105-122]	0	2024.96402085	Not Found	Not Found	High				5.08344793319702	High	0	1.963E-08
High	[K].ATTFVDNHDTGSTQHLWPFPSDK.[V]			3.01393E-06	0	1	1	33	P17654	P17654 [312-334]	0	2601.20045538	High	High	High	1.2e10	1.2e10	1.4e10	5.52716875076294	High	0	6.007E-09
High	[K].ATTFVDNHDTGSTQHLWPFPSDK.[V]	1xDeamidated [N/Q]		3.27016E-05	0	1	1	26	P17654	P17654 [312-334]	0	2602.18447138	High	High	High	6.6e8	6.2e8	5.2e8	5.75141859054565	High	0	5.972E-07
High	[K].ATTFVDNHDTGSTQHLWPFPSDK.[V]	2xDeamidated [N7; Q14]		0.000245958	0	1	1	3	P17654	P17654 [312-334]	0	2603.16848738	High	Not Found	High			2.3e8	3.31700706481934	High	0	3.97E-07
High	[K].LLGFSCDDVESHKDWIK.[D]	1xCarbamidomethyl [C6]		0.000583469	0	1	2	10	P0C5D0	P0C5D0 [67-83]	1	2048.97460215	High	High	High	1.0e9	1.3e9	1.5e9	4.10332298278809	High	0	3.956E-06
High	[K].NITGLVEAYAK.[N]			0.00510111	0	1	1	12	Q10LP5	Q10LP5 [584-594]	0	1178.64156444	High	High	High	6.7e8	6.7e8	5.5e8	3.4104335308075	High	0	4.653E-05
High	[R].KPAVINVIIDPYAGAESGR.[M]			0.00016411	0	1	1	4	Q0JMH0	Q0JMH0 [554-572]	0	1970.07055115	High	Not Found	High	8.7e7		5.9e7	3.52307486534119	High	0	2.25E-07
High	[K].FDLSGIPAAPR.[G]			0.00171243	0	1	1	12	Q6Z7B0	Q6Z7B0 [488-498]	0	1143.61568409	High	High	High	1.2e9	1.0e9	1.0e9	3.50530290603638	High	0	2.207E-05
High	[K].MDIGFDAWR.[L]			0.00627461	0	1	1	22	P17654	P17654 [199-207]	0	1110.50369086	High	High	High	4.4e9	3.8e9	4.5e9	3.45328640937805	High	0	6.752E-05
High	[R].TIKDEGFASLWR.[G]			0.0108657	0	1	1	9	P31691	P31691 [136-147]	1	1422.73759	High	High	High	3.1e8	2.2e8		3.71225309371948	High	0.0001112	0.001044
High	[K].MDIGFDAWR.[L]	1xOxidation [M1]		0.00600707	0	1	1	16	P17654	P17654 [199-207]	0	1126.49860586	High	High	High	1.9e9	2.1e9	1.6e9	3.28053736686707	High	0	6.042E-05
High	[R].TLEAELGDREFFGGGGGGR.[L]			0.000122821	0	1	2	6	A2XMN2	A2XMN2 [143-161]	1	1924.91477878	High	High	High	1.2e8	3.7e8	3.2e8	4.17976999282837	High	0	1.335E-07
High	[K].ILPWGPEAHSSSPGAATACTIGGVPVHTVR.[V]	1xCarbamidomethyl [C19]		3.4366E-06	0	1	1	5	Q6Z4N6	Q6Z4N6 [167-196]	0	3025.53124891	High	High	High	6.9e8	8.2e8	8.8e8	4.28254127502441	High	0	7.165E-09
High	[K].YPIEHGIVSNWDDMEK.[I]	1xDeamidated [N10]		0.000661641	0	2	2	2	Q10DV7; A3C6D7	Q10DV7 [71-86]; A3C6D7 [71-86]	0	1933.86365488	Not Found	Not Found	High			3.4e8	3.82930326461792	High	0	1.884E-06
High	[R].DNLTLWTSDNAEDGGDEIKEAAKPEGEGH.[-]			3.21695E-05	0	1	1	15	Q06967	Q06967 [232-260]	1	3098.38212031	High	High	High	9.0e8	1.2e9	1.4e9	4.46274471282959	High	0	1.625E-08
High	[R].DNLTLWTSDNAEDGGDEIKEAAKPEGEGH.[-]	1xDeamidated [N10]		8.06506E-06	0	1	1	6	Q06967	Q06967 [232-260]	1	3099.36613631	High	High	High			1.0e9	5.16982316970825	High	0	1.859E-09
High	[R].VEGKPVLGFNSSTTSLLTR.[Y]			0.000124853	0	1	1	10	P42862	P42862 [531-549]	0	2006.09168047	High	High	High	7.2e8	1.3e9	1.4e9	3.50483775138855	High	0	1.206E-06
High	[R].AVLVEHALTSGDAEPEASVFSK.[I]			6.24245E-08	0	1	1	23	P14717	P14717 [582-603]	0	2257.13466734	High	High	High	3.6e9	2.6e9	4.2e9	5.6360239982605	High	0	9.327E-12
High	[R].FIAELENLQGTHSFK.[I]			0.0107485	0	1	2	2	A2ZLS4	A2ZLS4 [155-169]	0	1733.88571063	Not Found	High	High			2.9e8	2.18399238586426	High	0	0.00015
High	[R].LWDLSTGVTTR.[R]			0.00102456	0	1	1	8	P49027	P49027 [101-111]	0	1248.6582771	High	High	High	8.8e8	1.1e9	1.0e9	3.61774849891663	High	0	3.753E-06
High	[K].QDSTYWDNISQGGLQR.[I]			3.02915E-05	0	1	1	6	P30298	P30298 [728-743]	0	1867.85692957	High	Not Found	High	7.2e8		7.6e8	4.2648868560791	High	0	3.47E-08
High	[K].QDSTYWDNISQGGLQR.[I]	3xDeamidated [Q1; Q11; N/Q]		0.00141438	0	1	1	2	P30298	P30298 [728-743]	0	1870.80897757	Not Found	High	Not Found		1.3e8		3.54731369018555	High	0	6.184E-06
High	[R].LLSSGNVYTQEEILTR.[I]			3.39776E-05	0	1	1	37	Q75KR1	Q75KR1 [653-668]	0	1822.95451836	High	High	High	2.9e9	3.9e9	4.3e9	4.95182132720947	High	0	1.052E-07
High	[K].VWEKPWMDFK.[E]			0.00883992	0	1	1	17	P09229	P09229 [117-126]	0	1365.66600509	High	High	High	1.0e9	1.1e9	1.1e9	3.22806334495544	High	2.444E-05	0.0002141
High	[K].AQISIYDPQVTEDQIQR.[D]			2.51523E-05	0	2	3	10	Q9AUV6; Q2QS13	Q9AUV6 [358-374]; Q2QS13 [358-374]	0	2004.00325937	High	High	High	6.6e8	7.3e8	6.6e8	3.92612504959106	High	0	4.202E-08
High	[R].VPEGFDYELYNR.[DN]			0.00076269	0	1	2	11	Q8H8T0	Q8H8T0 [61-72]	0	1501.69578471	High	High	High	1.9e9	8.1e8	9.9e8	3.97782015800476	High	0	1.121E-05
High	[R].ALTTEEIDQHLTAISERD.[-]			2.59912E-05	0	1	1	13	Q9LSU3	Q9LSU3 [229-246]	1	2042.00365323	High	High	High	1.7e9	1.8e9	2.3e9	4.61049127578735	High	0	1.17E-08
High	[R].ALTTEEIDQHLTAISERD.[-]	1xDeamidated [Q9]		1.91353E-05	0	1	1	1	Q9LSU3	Q9LSU3 [229-246]	1	2042.98766923	High	Not Found	Not Found				4.92280912399292	High	0	7.238E-09
High	[R].VDAGVVELLK.[S]			0.00959045	0	1	3	12	Q851K1	Q851K1 [213-222]	0	1042.61428712	High	High	High	1.9e8	2.4e8	3.6e8	3.04120469093323	High	6.997E-05	0.0007131
High	[R].AAELTTLLESR.[M]			0.0052995	0	1	1	8	P0C520	P0C520 [7-17]	0	1203.65794273	High	High	High	7.9e8	6.9e8	8.4e8	3.26514935493469	High	0	0.000142
High	[R].YEEMVEFMEK.[V]			0.00874435	0	4	4	8	Q84J55; Q7XTE8; Q06967; Q6EUP4	Q84J55 [26-35]; Q7XTE8 [25-34]; Q06967 [24-33]; Q6EUP4 [25-34]	0	1334.56430164	High	High	High	5.4e8	8.7e8	2.4e8	3.529541015625	High	0	0.0001083
High	[K].SDYQNVMVFQSSTYGK.[V]			6.91703E-05	0	1	1	5	Q9SMB1	Q9SMB1 [60-75]	0	1853.83743973	High	High	High	1.7e8	1.3e8	2.2e8	4.6021785736084	High	0	5.404E-08
High	[K].SDYQNVMVFQSSTYGK.[V]	1xDeamidated [Q/N]		0.000147109	0	1	1	3	Q9SMB1	Q9SMB1 [60-75]	0	1854.82145573	High	Not Found	Not Found				4.21524047851563	High	0	1.78E-07
High	[K].YMVIQGEPGVVIR.[G]			0.00156055	0	1	1	12	P83647	P83647 [72-84]	0	1460.7929964	High	High	High	5.0e8	5.7e8	3.7e8	3.61048555374146	High	0	7.26E-06
High	[R].VLAAQPEQILLR.[G]			0.00888809	0	1	2	8	B8AL97	B8AL97 [448-459]	0	1350.81036104	High	High	High	6.4e8	7.3e8	1.0e9	2.73927617073059	High	0.001652	0.02811
High	[K].YPIEHGIVSNWDDMEK.[I]			2.05538E-06	0	2	2	21	Q10DV7; A3C6D7	Q10DV7 [71-86]; A3C6D7 [71-86]	0	1932.87963888	High	High	High	1.3e9	1.8e9	9.1e8	5.46675395965576	High	0	6.806E-10
High	[R].ELLCTPVPPSPTVEPTPAAK.[A]	1xCarbamidomethyl [C4]		0.000286648	0	1	1	10	A2XID3	A2XID3 [208-227]	0	2104.09946826	High	High	High	2.8e8	1.6e8	3.0e7	3.11447358131409	High	0	5.051E-07
High	[K].TTTTNAGAPVWNDNEALTVGPR.[G]			7.22954E-06	0	1	1	11	Q0E4K1	Q0E4K1 [16-37]	0	2285.11566322	High	High	High	6.7e8	8.7e8	9.1e8	4.32137298583984	High	0	2.395E-09
High	[R].LQELVNLVVVCGDHGNPSK.[D]	1xCarbamidomethyl [C11]		0.00016144	0	1	1	2	P31924	P31924 [603-621]	0	2078.06989948	Not Found	Not Found	High				5.17931795120239	High	0	1.703E-06
High	[K].AIGTEIEWYPGK.[N]			0.0068086	0	1	2	8	Q5VND6	Q5VND6 [211-222]	0	1363.68924285	High	High	High	4.8e8	4.8e8	6.2e8	3.35268402099609	High	0	7.336E-05
High	[R].FHNIYGPFGTWK.[G]			0.00399114	0	1	3	5	Q2R1V8	Q2R1V8 [195-206]	0	1466.72154608	High	High	High	1.2e8		1.0e8	3.80625653266907	High	0	3.164E-05
High	[R].GIPSLVAIGADGR.[T]			0.00175026	0	1	1	8	Q7Y0E8	Q7Y0E8 [439-451]	0	1225.68991159	High	High	High	8.1e8	5.6e8	6.1e8	3.08474397659302	High	0	1.346E-05
High	[R].LDWGPGMICSDDTQYSDGTGHR.[D]	1xCarbamidomethyl [C9]		2.46186E-06	0	1	1	4	P27933	P27933 [141-162]	0	2468.02414764	High	High	High	5.9e8	7.6e6	6.9e8	3.93651652336121	High	0	2.88E-10
High	[R].LDWGPGMICSDDTQYSDGTGHR.[D]	1xCarbamidomethyl [C9]; 1xDeamidated [Q14]		0.000888828	0	1	1	2	P27933	P27933 [141-162]	0	2469.00816364	Not Found	High	High		4.6e8		3.94418931007385	High	0	2.566E-05
High	[R].VEEEGDVATAFTLAR.[I]			0.000143927	0	1	1	8	Q6ZFT5	Q6ZFT5 [112-126]	0	1607.79114153	Not Found	Not Found	High			3.4e7	4.30710077285767	High	0	8.953E-07
High	[K].FLNASVGFGGSCFQK.[D]	1xCarbamidomethyl [C12]		0.000297831	0	2	4	4	Q9AUV6; Q2QS13	Q9AUV6 [261-275]; Q2QS13 [261-275]	0	1618.76823845	Not Found	High	High		1.9e8	3.6e8	4.20845746994019	High	0	5.356E-07
High	[K].ARPDLEVGICGEHGGEPSSVAFFAK.[V]	1xCarbamidomethyl [C10]		2.26798E-06	0	1	1	39	Q75KR1	Q75KR1 [838-862]	0	2630.26676112	High	High	High	2.6e8	5.7e8	1.0e9	5.03063297271729	High	0	3.02E-08
High	[R].FVREELGCVFLTGEK.[L]	1xCarbamidomethyl [C8]		0.00512899	0	1	1	10	P14717	P14717 [648-662]	1	1783.90473182	High	High	High	2.2e8	1.2e8	1.8e8	3.64565086364746	High	0	0.0001313
High	[R].IAAPYDLVMQTK.[Q]			0.00209596	0	1	2	17	Q69LA6	Q69LA6 [214-225]	0	1349.71334913	High	High	High	1.4e9	7.9e8	8.1e8	3.46709489822388	High	0	2.962E-05
High	[R].IPSFTEEQSELIR.[G]			0.000623028	0	1	1	6	Q60DX8	Q60DX8 [327-339]	0	1548.7904133	High	High	High	4.8e8	3.3e8	5.6e8	3.60446357727051	High	0	2.314E-05
High	[R].AAVDAGFVPNELQVGQTGK.[I]			0.000683702	0	1	1	4	A2XNR6	A2XNR6 [274-292]	0	1900.97631642	High	High	High	2.3e8		2.3e8	4.79856109619141	High	0	8.813E-06
High	[R].AAVDAGFVPNELQVGQTGK.[I]	1xDeamidated [N/Q]		0.00266516	0	1	1	3	A2XNR6	A2XNR6 [274-292]	0	1901.96033242	High	Not Found	Not Found				4.6048903465271	High	0	1.675E-05
High	[R].EAGGWACAPVPPAIADR.[T]	1xCarbamidomethyl [C7]		2.18188E-05	0	1	1	10	Q7XUG1	Q7XUG1 [83-99]	0	1737.83771492	High	High	High	3.9e8	4.7e8	3.7e8	4.18576860427856	High	0	2.017E-06
High	[K].KAFAGIAESSGYPIAVMPSAK.[G]			1.47302E-07	0	1	1	20	A2Y5L9	A2Y5L9 [269-289]	1	2095.08923766	High	High	High	1.3e9	1.9e9	7.0e8	4.97214126586914	High	0	1.906E-11
High	[R].SLPNYGGLAIYDR.[Y]			0.0030382	0	1	1	12	Q53NL5	Q53NL5 [266-278]	0	1438.7325046	High	High	High	5.7e8	5.0e8	6.4e8	3.51853609085083	High	0.0002091	0.002463
High	[K].THINIVVIGHVDSGK.[S]			1.96657E-05	0	1	1	316	O64937	O64937 [6-20]	0	1588.88056574	High	High	High	9.9e7	6.9e7	5.7e7	4.88417387008667	High	0	2.038E-07
High	[K].LSTKKPWALSFSFGR.[A]			0.00142992	0	1	1	2	Q5N725	Q5N725 [284-298]	1	1724.94825138	Not Found	Not Found	High			1.3e8	2.77219557762146	High	0	0.0001202
High	[K].WLAANVSAEVAESTR.[I]			2.26702E-05	0	1	1	177	P48494	P48494 [192-206]	0	1603.80746033	High	High	High	6.7e7	3.0e8	1.6e8	4.68114757537842	High	0	1.166E-07
High	[K].WLAANVSAEVAESTR.[I]	1xDeamidated [N5]		0.00151022	0	1	1	1	P48494	P48494 [192-206]	0	1604.79147633	Not Found	High	Not Found				4.17675924301147	High	0	6.851E-06
High	[K].VDILVSGIGTGGTVTGTGK.[Y]			3.53186E-06	0	1	1	12	Q9XEA8	Q9XEA8 [176-194]	0	1731.94870473	High	High	High	5.0e8	5.5e8	6.9e8	5.6293420791626	High	0	5.166E-10
High	[K].DITPMGGFPHYGVVK.[G]			0.00040452	0	1	1	8	P35684	P35684 [308-322]	0	1617.80937469	High	High	High	1.0e9	4.4e8	1.0e9	4.13028430938721	High	2.444E-05	0.0002513
High	[R].FAQVTNPAIDPLR.[E]			0.00454927	0	1	1	4	Q69RJ0	Q69RJ0 [599-611]	0	1441.77978915	High	High	Not Found	8.2e7	1.1e8		3.43255424499512	High	0	3.885E-05
High	[R].ETPSVAGIINPGSDGFQK.[L]	1xDeamidated [N10]		0.000360643	0	1	1	1	Q93VT8	Q93VT8 [36-53]	0	1817.89158418	High	Not Found	Not Found	4.4e8			3.96589016914368	High	0	7.23E-07
High	[K].TTTTNAGAPVWNDNEALTVGPR.[G]	1xDeamidated [N]		4.36953E-05	0	1	1	8	Q0E4K1	Q0E4K1 [16-37]	0	2286.09967922	High	High	Not Found	3.6e7	9.4e7		4.19958209991455	High	0	6.185E-08
High	[R].FTQANSEVSALLGR.[I]			0.000347101	0	1	1	9	Q01859	Q01859 [334-347]	0	1492.77543198	High	High	High	8.0e8	2.1e8	2.1e9	4.08993816375732	High	0	6.831E-07
High	[K].GVQVIADIVINHR.[T]			0.000117564	0	1	3	149	P17654	P17654 [112-124]	0	1433.82232267	High	High	High	9.7e7	4.0e7	3.6e8	4.19352865219116	High	0	7.326E-07
High	[K].IIYSGGQDLDVLPQGAGK.[G]			4.32201E-05	0	1	1	5	Q6YXW6	Q6YXW6 [159-176]	0	1830.95960376	High	High	High	2.3e8	2.4e8	1.9e8	3.93717288970947	High	0	7.775E-08
High	[R].NPSADMLLTEAELNLDLIR.[R]			2.42077E-05	0	1	1	17	Q0J8G4	Q0J8G4 [123-141]	0	2128.09544515	High	High	High	5.6e6	1.1e7	1.4e7	4.87833833694458	High	0	1.045E-08
High	[R].NPSADMLLTEAELNLDLIR.[R]	1xDeamidated [N1]		7.03144E-05	0	1	1	2	Q0J8G4	Q0J8G4 [123-141]	0	2129.07946115	Not Found	High	High		2.7e7		4.76416778564453	High	0	7.5E-07
High	[K].ASGEPPLLLASSVHCAMR.[E]	1xCarbamidomethyl [C15]		0.000809956	0	1	3	1	Q852M2	Q852M2 [1288-1305]	0	1895.94661336	High	Not Found	Not Found	4.4e8			3.03456568717957	High	0	2.594E-06
High	[K].TPGLDDVTGEPLIQR.[K]			6.51324E-05	0	1	1	5	Q08479	Q08479 [174-188]	0	1610.83842608	High	Not Found	High	9.3e8		7.8e8	3.59545850753784	High	0	3.44E-07
High	[K].NVECLADIVINHR.[C]	1xCarbamidomethyl [C4]		0.000231601	0	1	1	15	P27934	P27934 [106-118]	0	1552.79003651	High	High	High	2.1e9	1.8e9	2.7e9	3.79442310333252	High	0	1.575E-06
High	[R].NQLETYVYNMK.[N]			0.00666194	0	1	1	6	Q6Z7B0	Q6Z7B0 [569-579]	0	1402.66712718	High	High	Not Found	8.0e8	7.5e8		3.70916223526001	High	0	0.0001389
High	[R].VLSPSESFIHELDEK.[T]			0.00556591	0	1	1	4	Q2QNG7	Q2QNG7 [242-256]	0	1729.86430643	High	High	High	9.6e8	9.7e8	1.0e9	2.77880787849426	High	0	0.0001417
High	[R].FPDEQVVGAAVGGYR.[V]			5.23364E-05	0	1	2	10	B8AL97	B8AL97 [81-95]	0	1564.77543198	High	High	High	6.1e8	6.6e8	4.2e8	4.86151075363159	High	0	3.513E-08
High	[K].STVGTPAYIAPEVLSR.[RK]			0.00133187	0	1	5	14	Q7XKA8	Q7XKA8 [158-173]	0	1660.89046166	High	High	High	2.4e8	2.0e8	1.3e8	2.86590361595154	High	0.0001112	0.001174
High	[K].FWEVVCDEHGIDPTGR.[Y]	1xCarbamidomethyl [C6]		0.00392636	0	1	3	6	Q43594	Q43594 [20-35]	0	1916.85957247	High	High	High	2.3e8	2.7e8	2.3e8	3.21097898483276	High	0	3.981E-05
High	[K].YNGGLDTEEAYPYTGVNGICHYKPENVGVK.[V]	1xCarbamidomethyl [C20]; 2xDeamidated [N17; N]		0.000429594	0	1	1	7	P25778	P25778 [223-252]	0	3346.52086358	High	High	High	1.0e8	6.7e7		3.36855864524841	High	4.852E-05	0.0005291
High	[K].LQNGVTATDLVLTVTQMLR.[K]	1xDeamidated [N/Q]		0.00142213	0	1	1	40	Q6YZX6	Q6YZX6 [255-273]	0	2074.12126644	High	High	High	9.6e6	9.4e6	1.4e7	4.83599281311035	High	0	4.131E-05
High	[K].LILAHDLATAAELKDMEK.[E]			0.000476618	0	1	1	4	Q6Z5N4	Q6Z5N4 [323-340]	1	1982.06268857	High	Not Found	High	1.5e8		1.9e8	4.26429080963135	High	0	1.126E-06
High	[K].QSGSIYEHWDILPPK.[Q]			0.000809956	0	1	1	15	Q9SLY8	Q9SLY8 [202-216]	0	1769.88571063	High	High	High	3.0e8	1.1e8	3.6e8	3.87912821769714	High	0	2.581E-06
High	[K].LGVSYNQPDGQK.[L]			0.00464959	0	1	2	4	A2XD35	A2XD35 [405-416]	0	1305.64335527	High	High	Not Found	8.0e7	8.5e7		3.44385433197021	High	0.0001112	0.001046
High	[K].VVAIDPDRESYEIGRPFLEK.[A]			0.00607287	0	1	1	9	Q9XGP7	Q9XGP7 [109-128]	1	2333.21358638	High	High	High	5.0e8	1.6e9	2.0e9	2.4312744140625	High	0.0009399	0.01149
High	[R].ETPSVAGIINPGSDGFQK.[L]			3.76977E-05	0	1	1	13	Q93VT8	Q93VT8 [36-53]	0	1816.90756818	High	High	High	4.5e8	6.1e8	4.5e8	4.57213544845581	High	0	2.222E-07
High	[K].ISIDATPELAGEIK.[Q]			0.00620663	0	1	1	9	Q6K4E7	Q6K4E7 [617-630]	0	1456.7893507	High	High	High	3.0e8	1.9e8	2.7e8	3.14742565155029	High	0	0.0001368
High	[K].FALKPEEYILK.[V]			0.003905	0	1	1	8	Q42456	Q42456 [446-456]	0	1350.76676492	High	High	High	1.3e8	2.8e8	3.3e8	2.841068983078	High	0	3.064E-05
High	[K].GSFETIHVEDALGHQFATR.[L]	1xDeamidated [Q15]		0.000734057	0	1	1	3	P49398	P49398 [203-221]	0	2116.0094078	High	High	Not Found		1.2e8		3.54113698005676	High	0	1.145E-05
High	[K].GSFETIHVEDALGHQFATR.[L]			3.49345E-06	0	1	1	17	P49398	P49398 [203-221]	0	2115.0253918	High	High	High	1.6e9	2.1e9	2.0e9	4.86663675308228	High	0	7.44E-10
High	[R].RFEGYNDYTPEQLIK.[D]			0.00174072	0	1	1	10	P52428	P52428 [175-189]	1	1872.91265358	High	High	High	7.1e8	5.9e8	8.2e8	3.95136427879334	High	0	0.0001004
High	[R].VVEAQKQVVSGVAYYLK.[V]			0.00154359	0	1	1	6	A2XS65	A2XS65 [90-106]	1	1881.04802486	High	High	High	1.0e8	1.5e8	1.7e8	3.30724859237671	High	0	7.109E-06
High	[K].VFHPNINSNGSICLDILK.[DE]	1xCarbamidomethyl [C13]; 1xDeamidated [N]		0.000112532	0	2	2	33	Q8S920; Q8S919	Q8S920 [73-90]; Q8S919 [73-90]	0	2042.03753719	High	High	High	5.9e8	4.0e8	7.1e8	4.6391716003418	High	0	5.85E-07
High	[R].VIDLVSSADVVK.[Q]			0.00220155	0	1	1	8	P35686	P35686 [97-108]	0	1244.70964394	High	High	High	1.2e9	1.1e9	1.1e9	3.63701415061951	High	0	5.07E-05
High	[K].VFQGDFSSNLPVDK.[A]			0.000159684	0	1	1	14	Q9LI00	Q9LI00 [306-319]	0	1552.76419858	High	High	High	3.1e9	2.7e9	2.7e9	4.04947853088379	High	0	8.266E-07
High	[K].VVVADNVHDFVFK.[S]			0.00047402	0	1	1	9	Q53LQ0	Q53LQ0 [388-400]	0	1488.78454018	High	High	High	1.2e9	2.1e9	1.1e9	4.15938997268677	High	0	1.131E-05
High	[R].DHMPEPYEELVENCK.[I]	1xCarbamidomethyl [C14]		0.000245958	0	1	1	13	Q6AVA8	Q6AVA8 [370-384]	0	1889.80442534	High	High	High	1.4e8	2.2e8	2.0e8	4.51183176040649	High	0	7.824E-06
High	[R].EDQVPLIIIQDGESKK.[F]			0.00235064	0	1	1	12	Q53LQ0	Q53LQ0 [331-346]	1	1811.97491945	High	High	High	1.5e9	1.5e9	1.3e9	3.68728733062744	High	0	1.373E-05
High	[K].VVTIDSYEDVTPNSETSLQK.[A]			1.31986E-06	0	1	1	9	P25776	P25776 [234-253]	0	2225.08196302	High	High	High	1.9e9	1.8e9	7.8e8	5.912513256073	High	0	5.469E-10
High	[R].DDPYGDGTGNPDTGADFAAAPDIDHLNKR.[V]			7.77199E-09	0	1	1	34	P17654	P17654 [157-185]	1	3015.33511064	High	High	High	1.6e10	1.4e10	1.4e10	5.34655523300171	High	0	3.42E-14
High	[R].DDPYGDGTGNPDTGADFAAAPDIDHLNKR.[V]	1xDeamidated [N]		4.74511E-06	0	1	1	17	P17654	P17654 [157-185]	1	3016.31912664	High	High	High		2.0e8	2.0e8	5.20117282867432	High	0	8.099E-10
High	[R].GVMYATEALLAEHGK.[S]			0.00493697	0	1	1	1	Q33E23	Q33E23 [188-202]	0	1589.79920389	Not Found	Not Found	High			1.8e8	2.62222671508789	High	0	4.434E-05
High	[R].IINEPTAAAIAYGLDKK.[G]			3.70843E-05	0	2	3	24	Q6Z7B0; Q75HQ0	Q6Z7B0 [202-218]; Q75HQ0 [226-242]	1	1787.99017565	High	High	High	1.1e10	1.0e10	1.1e10	4.11927556991577	High	0	2.039E-08
High	[K].DDTSKELLEWGSR.[V]			0.0030382	0	4	6	18	Q0DHF6; Q0D3D2; A2XFI3; A2Y5L9	Q0DHF6 [581-593]; Q0D3D2 [563-575]; A2XFI3 [582-594]; A2Y5L9 [581-593]	1	1535.73362669	High	High	High	1.2e9	1.0e9	1.1e9	3.52110767364502	High	0.0001328	0.00132
High	[K].EALEWLDENQTAEKEEYEEK.[L]			5.2912E-05	0	1	1	11	Q6Z7B0	Q6Z7B0 [606-625]	1	2483.1096342	High	High	High	6.1e8	6.1e8	5.4e8	4.70634698867798	High	0	3.556E-08
High	[K].EALEWLDENQTAEKEEYEEK.[L]	1xDeamidated [N/Q]		0.000370638	0	1	1	6	Q6Z7B0	Q6Z7B0 [606-625]	1	2484.0936502	Not Found	Not Found	High				3.61072301864624	High	0	7.542E-07
High	[K].ALNEHHVLLEGTLLKPNMVTPGSDAK.[K]			1.06682E-07	0	1	2	34	P17784	P17784 [211-236]	0	2784.47127419	High	High	High	3.9e9	3.1e9	4.4e9	5.67164182662964	High	0	2.572E-12
High	[K].ALNEHHVLLEGTLLKPNMVTPGSDAK.[K]	1xDeamidated [N17]		5.8092E-06	0	1	2	3	P17784	P17784 [211-236]	0	2785.45529019	High	High	High				5.53959608078003	High	0	1.42E-07
High	[R].GLVESMHIFR.[S]			0.00228733	0	1	1	4	Q9LGQ6	Q9LGQ6 [41-50]	0	1188.61938928	Not Found	High	High		3.3e8	3.6e8	3.11876654624939	High	0	1.315E-05
High	[K].SPNDPFPAEWGVGAIFGAECQK.[R]	1xCarbamidomethyl [C20]		0.00568856	0	1	2	2	Q01K11	Q01K11 [443-464]	0	2377.09175703	Not Found	High	Not Found		4.1e7		3.85045480728149	High	0	5.518E-05
High	[K].NPFAPTLHFNYR.[Y]			0.0035786	0	1	1	6	Q7XPL2	Q7XPL2 [192-203]	0	1476.73825874	High	High	High	7.1e8	7.9e8	7.4e8	3.04622554779053	High	0	5.489E-05
High	[R].SLNSVWAQHLSEEVR.[R]	1xDeamidated [Q/N]		0.000103105	0	1	1	4	P35684	P35684 [101-115]	0	1755.8660382	Not Found	High	High			1.9e8	4.5193886756897	High	0	1.018E-07
High	[K].YPIEHGIVNNWDDMEK.[I]			1.95667E-06	0	2	2	17	A2XNS1; P0C542	A2XNS1 [71-86]; P0C542 [70-85]	0	1959.89053791	High	High	High	1.3e9	1.5e9	1.4e9	4.50980758666992	High	0	2.391E-07
High	[R].SLNSVWAQHLSEEVR.[R]			9.39948E-06	0	1	1	15	P35684	P35684 [101-115]	0	1754.8820222	High	High	High	1.7e9	1.6e9	1.8e9	4.59718370437622	High	0	3.316E-08
High	[K].GVDEFSHCVHLVSWEK.[E]	1xCarbamidomethyl [C8]		0.00430783	0	1	1	3	A2Y0T4	A2Y0T4 [42-57]	0	1928.89595799	Not Found	High	High		1.6e8	6.9e8	2.80180835723877	High	2.444E-05	0.0002261
High	[K].YCAENQIASVIPK.[I]	1xCarbamidomethyl [C2]		0.000864865	0	1	2	8	Q6Z1J6	Q6Z1J6 [281-293]	0	1492.74644039	High	High	High	4.4e8	5.9e8	4.8e8	3.65761470794678	High	0	7.006E-06
High	[R].ARFEELNNDLFR.[K]			0.00518521	0	1	2	12	Q6Z7B0	Q6Z7B0 [329-340]	1	1523.76011629	High	High	High	7.0e8	6.5e8	7.1e8	3.6744544506073	High	2.444E-05	0.0002003
High	[K].VEEIASTGATHVWLPPPSHSVSPQGYMPGR.[L]			6.59331E-08	0	1	1	36	P27934	P27934 [51-80]	0	3187.56294258	High	High	High	1.0e10	1.0e10	4.2e9	5.95286989212036	High	0	1.511E-11
High	[K].VEEIASTGATHVWLPPPSHSVSPQGYMPGR.[L]	1xDeamidated [Q24]		1.6796E-07	0	1	1	8	P27934	P27934 [51-80]	0	3188.54695858	High	High	High			1.2e8	5.67371320724487	High	0	4.253E-12
High	[K].VEEIASTGATHVWLPPPSHSVSPQGYMPGR.[L]	1xOxidation [M27]		0.00272399	0	1	1	3	P27934	P27934 [51-80]	0	3203.55785758	High	Not Found	High	5.7e7		6.1e8	4.1757230758667	High	0	1.73E-05
High	[K].VEEIASTGATHVWLPPPSHSVSPQGYMPGR.[L]	1xOxidation [M27]; 1xDeamidated [Q24]		0.000265525	0	1	1	6	P27934	P27934 [51-80]	0	3204.54187358	High	High	High	3.8e8	4.5e7	4.7e7	4.36212301254272	High	0	5.325E-06
High	[K].LTSSPWSELDGLQPETK.[I]			5.5278E-05	0	1	1	12	Q75HE6	Q75HE6 [406-422]	0	1887.93344853	High	High	High	7.6e8	7.5e8	6.4e8	4.6702184677124	High	0	9.1E-07
High	[K].SDIKFPLVYR.[K]			0.00331542	0	1	1	6	Q943F3	Q943F3 [147-156]	1	1237.69393439	High	High	High	1.2e8	1.1e8	1.3e8	3.11889743804932	High	0	2.372E-05
High	[K].VDGLVSGIGTGGTITGAGR.[Y]			2.70169E-06	0	1	1	8	Q9XEA6	Q9XEA6 [173-191]	0	1687.89733789	High	High	High	1.2e9	1.0e9	1.0e9	4.36052465438843	High	0	4.77E-09
High	[K].SAQDIALADLPTTHPIR.[L]			3.74921E-05	0	1	1	22	Q06967	Q06967 [160-176]	0	1818.97083716	High	High	High	3.7e9	3.2e9	3.1e9	3.9071147441864	High	0	3.413E-07
High	[K].TPLVAHGADAFPFTEEK.[L]			2.04417E-06	0	1	1	19	Q7Y0F2	Q7Y0F2 [466-482]	0	1829.90683995	High	High	High	1.9e9	1.9e9	1.8e9	5.79628610610962	High	0	2.583E-07
High	[R].LTMLLTDSQNIK.[E]			0.00953851	0	1	1	6	Q6F2U9	Q6F2U9 [579-590]	0	1376.74537748	High	Not Found	High	2.1e8		1.8e8	3.09525775909424	High	0	0.0001241
High	[K].EAAWAISNATSGGTHDQIK.[Y]			7.10876E-05	0	1	1	2	Q9SLX0	Q9SLX0 [394-412]	0	1956.9409935	High	Not Found	Not Found				3.71262383460999	High	0	5.666E-08
High	[K].VVVIGGGDTGTDCIGTSIR.[H]	1xCarbamidomethyl [C13]		1.10194E-06	0	1	2	4	Q0JKD0	Q0JKD0 [1952-1970]	0	1876.94330203	Not Found	High	High		2.7e8	1.7e8	5.07571744918823	High	0	4.111E-10
High	[K].EGISAEVINLR.[S]			0.00568856	0	2	2	7	Q6Z1G7; Q0J0H4	Q6Z1G7 [267-277]; Q0J0H4 [269-279]	0	1200.6582771	High	High	High	2.6e8	2.3e8	3.3e8	3.22233724594116	High	6.997E-05	0.0007531
High	[R].FYAISAEYPEFSNKDK.[T]			0.00142213	0	1	1	2	Q9SLY8	Q9SLY8 [84-99]	1	1908.90142018	Not Found	Not Found	High			4.3e8	3.06034636497498	High	0	6.233E-06
High	[R].VGLTGLTVAEHFR.[D]			0.000221688	0	1	1	12	Q01859	Q01859 [305-317]	0	1399.76922449	High	High	High	1.0e9	9.4e8	8.9e8	3.54439449310303	High	0	4.221E-06
High	[K].SGDELTSLKDYVTR.[M]			0.000356721	0	2	3	13	Q0J4P2; Q07078	Q0J4P2 [443-456]; Q07078 [443-456]	1	1583.79114153	High	High	High	8.4e8	7.6e8	8.5e8	4.39922094345093	High	0	5.034E-06
High	[K].YTIGGDLGGGEGHNGWVSCVR.[F]	1xCarbamidomethyl [C19]		1.07222E-06	0	1	1	10	P49027	P49027 [152-172]	0	2190.99852541	High	High	High	9.0e8	6.9e8	9.3e8	4.88706064224243	High	0	2.281E-09
High	[K].YTIGGDLGGGEGHNGWVSCVR.[F]	1xCarbamidomethyl [C19]; 1xDeamidated [N14]		5.74349E-05	0	1	1	6	P49027	P49027 [152-172]	0	2191.98254141	Not Found	Not Found	High			1.8e8	3.75517582893372	High	0	4.054E-08
High	[K].EAAELAAESPQGLLR.[T]			0.000225355	0	1	2	1	Q2QYW2	Q2QYW2 [392-406]	0	1554.81221136	Not Found	Not Found	High				3.03726649284363	High	0	3.478E-07
High	[R].VVAALGYDDGNFAPGR.[C]			0.00148567	0	1	1	2	Q5QMT0	Q5QMT0 [218-233]	0	1621.79689567	Not Found	Not Found	High				3.62358903884888	High	0	6.684E-06
High	[K].GCVFTYDAVGSYER.[T]	1xCarbamidomethyl [C2]		0.000334068	0	1	1	8	O64464	O64464 [123-136]	0	1623.7107831	High	High	High	4.2e8	6.2e8	5.1e8	4.55448293685913	High	0	6.451E-07
High	[K].VSPEVIAEYTVR.[T]			0.00322618	0	1	1	19	P17784	P17784 [238-249]	0	1362.7263566	High	High	High	9.6e9	9.7e9	9.3e9	3.71890640258789	High	0	2.771E-05
High	[K].EYKSDVNIVSNASCTTNCLAPLAK.[V]	2xCarbamidomethyl [C14; C18]		1.44783E-05	0	1	1	10	Q6K5G8	Q6K5G8 [141-164]	1	2655.27527714	Not Found	High	High		2.1e9	1.9e9	5.83236980438232	High	0	1.691E-08
High	[K].VSPQLIAEYTVR.[A]	1xDeamidated [Q4]		0.011044	0	1	1	4	Q5N725	Q5N725 [238-249]	0	1376.74200709	High	Not Found	High	2.0e8		1.6e8	3.15061163902283	High	0	0.0001563
High	[K].YANDLSSGVIFGK.[E]			0.000528788	0	1	1	10	Q6K669	Q6K669 [273-285]	0	1370.69505648	High	High	High	1.2e9	1.2e9	1.3e9	3.51424098014832	High	0	2.093E-06
High	[R].FLANVDPVDVAR.[S]			0.00342576	0	2	2	17	P42862; P42863	P42862 [185-196]; P42863 [185-196]	0	1315.70047625	High	High	High	3.1e9	3.2e9	3.2e9	3.23996376991272	High	0.000762	0.00967
High	[K].NVRPDYLSNIWK.[V]			0.000142361	0	1	1	16	Q43008	Q43008 [204-215]	0	1504.79068818	High	High	High	3.3e9	4.1e9	4.2e9	4.06744146347046	High	2.444E-05	0.0004692
High	[K].SWLAFAAQK.[V]			0.0111041	0	2	2	15	Q2QLY5; Q2QLY4	Q2QLY5 [350-358]; Q2QLY4 [350-358]	0	1021.54654199	High	High	High	2.9e9	2.8e9	2.9e9	3.12757205963135	High	2.444E-05	0.0002098
High	[K].VVDLLAPYQR.[G]			0.00477809	0	1	1	7	Q01859	Q01859 [210-219]	0	1173.66263427	High	High	High	1.9e9	1.8e9	1.9e9	3.19445848464966	High	0.0001511	0.001476
High	[R].SENEADVAAAQVAGYEKPLVAR.[L]			8.20192E-07	0	1	1	10	O04226	O04226 [337-358]	0	2288.15171437	High	High	High	8.3e8	8.7e8	9.1e8	4.3596396446228	High	0	6.62E-09
High	[R].SENEADVAAAQVAGYEKPLVAR.[L]	1xDeamidated [Q11]		0.000119509	0	1	1	1	O04226	O04226 [337-358]	0	2289.13573037	Not Found	High	Not Found				3.38294315338135	High	0	1.275E-07
High	[K].IASLDTHIALACAGLK.[A]	1xCarbamidomethyl [C12]		0.000596368	0	2	2	5	A2YXU2; A2Z3I9	A2YXU2 [63-78]; A2Z3I9 [63-78]	0	1653.89925256	High	High	High	3.8e8	1.3e8	5.0e8	3.7901782989502	High	0	1.594E-06
High	[K].SDVNIVSNASCTTNCLAPLAK.[V]	2xCarbamidomethyl [C11; C15]		1.0433E-06	0	1	1	38	Q6K5G8	Q6K5G8 [144-164]	0	2235.0743927	High	High	High	4.5e10	4.0e10	3.6e10	5.57696342468262	High	0	1.588E-10
High	[K].SDVNIVSNASCTTNCLAPLAK.[V]	2xCarbamidomethyl [C11; C15]; 1xDeamidated [N]		4.61907E-07	0	1	1	63	Q6K5G8	Q6K5G8 [144-164]	0	2236.0584087	High	High	High	5.9e8	8.4e8		6.16958284378052	High	0	4.54E-10
High	[K].SDVNIVSNASCTTNCLAPLAK.[V]	2xCarbamidomethyl [C11; C15]; 2xDeamidated [N8; N14]		4.4195E-06	0	1	1	2	Q6K5G8	Q6K5G8 [144-164]	0	2237.0424247	Not Found	Not Found	High				4.95794105529785	High	0	7.197E-10
High	[R].SECINHAFVYDAPLPVSR.[L]	1xCarbamidomethyl [C3]		3.09614E-05	0	1	1	20	P52428	P52428 [90-107]	0	2075.00148561	High	High	High	1.2e9	1.2e9	1.4e9	4.65627670288086	High	0	3.567E-08
High	[K].VSDDEVAFLTQGDANDEK.[N]			3.25233E-05	0	1	1	7	Q0J8G4	Q0J8G4 [209-226]	0	1952.87197038	High	High	High	4.2e8	2.3e8	2.0e8	5.3248085975647	High	0	3.347E-06
High	[K].VSDDEVAFLTQGDANDEK.[N]	1xDeamidated [N/Q]		0.000814396	0	1	1	3	Q0J8G4	Q0J8G4 [209-226]	0	1953.85598638	High	Not Found	Not Found				4.60300302505493	High	0	8.16E-05
High	[K].YLFAGVVDGR.[N]			0.00547566	0	2	2	8	Q2QLY5; Q2QLY4	Q2QLY5 [288-297]; Q2QLY4 [288-297]	0	1096.57857034	Not Found	High	High		1.6e9	1.7e9	3.45262742042542	High	0.0006989	0.007724
High	[R].QPIGTAAQGAGDDKDYKEPPPAPLFEPGELK.[S]			0.00996201	0	1	1	1	Q6EU94	Q6EU94 [19-49]	2	3236.61099809	Not Found	High	Not Found				2.73204708099365	High	0	0.0001331
High	[R].VSEQFTAMFR.[R]			0.00440284	0	3	8	10	Q43594; Q40665; P37832	Q43594 [381-390]; Q40665 [381-390]; P37832 [381-390]	0	1215.58266939	High	High	High	6.7e8	7.2e8	6.1e8	3.67868089675903	High	0	3.685E-05
High	[K].VGLNYVSCSPFR.[V]	1xCarbamidomethyl [C8]		0.0017031	0	1	1	6	Q75KR1	Q75KR1 [863-874]	0	1398.68344629	High	High	High	2.1e9	2.1e9	1.8e9	4.24552488327026	High	0	1.602E-05
High	[K].GNNILVMCDCYTPAGEPIPTNKR.[H]	2xCarbamidomethyl [C8; C10]		1.32654E-05	0	1	1	6	P14656	P14656 [85-107]	1	2620.23163829	High	High	High	4.8e8	7.8e8	9.4e8	3.72931122779846	High	0	5.535E-07
High	[K].KLAPILDEAATTLK.[S]			0.000750284	0	1	1	7	Q53LQ0	Q53LQ0 [419-432]	1	1483.87302077	High	High	High	1.4e8	2.9e8	3.6e8	3.05654811859131	High	0	6.588E-06
High	[K].VSPQLIAEYTVR.[A]			0.000235431	0	1	1	35	Q5N725	Q5N725 [238-249]	0	1375.75799109	High	High	High	3.7e10	2.8e10	3.9e10	3.66498351097107	High	0	0.0001182
High	[R].LLPPFHQASSLLR.[G]			0.00191011	0	1	1	15	Q75GX9	Q75GX9 [126-138]	0	1478.84780916	High	High	High	2.6e9	3.0e9	3.5e9	2.85675430297852	High	0.0001695	0.001786
High	[K].VPGVDDVTGEPLIQR.[K]			0.000110098	0	1	1	10	Q08480	Q08480 [176-190]	0	1594.84351148	High	High	High	4.6e8	4.0e8	5.2e8	3.34977531433105	High	0	2.177E-07
High	[R].DSTLQIVCFDVHANNNER.[M]	1xCarbamidomethyl [C8]		0.0050458	0	1	1	6	Q75GX9	Q75GX9 [460-477]	0	2131.98254098	High	High	High				3.64207148551941	High	0	5.568E-05
High	[K].EYKSDVNIVSNASCTTNCLAPLAK.[V]	2xCarbamidomethyl [C14; C18]; 1xDeamidated [N]		0.00163027	0	1	1	4	Q6K5G8	Q6K5G8 [141-164]	1	2656.25929314	High	Not Found	Not Found	2.6e8			3.83727884292603	High	0	7.753E-06
High	[K].EAFSLFDKDGDGCITTK.[E]	1xCarbamidomethyl [C13]		2.29195E-05	0	2	4	3	Q6F332; A2WNH1	Q6F332 [15-31]; A2WNH1 [15-31]	1	1903.87421942	Not Found	High	High		4.2e8		4.40708637237549	High	0	9.561E-09
High	[K].YIIEQNLATESELK.[S]			0.000205351	0	1	1	6	Q7XTJ3	Q7XTJ3 [351-364]	0	1650.8584928	High	High	High	1.6e8	1.6e8	1.4e8	3.77025580406189	High	0	2.989E-07
High	[K].AAQDIALADLAPTHPIR.[L]			1.83162E-05	0	2	2	29	Q6ZKC0; Q2R2W2	Q6ZKC0 [155-171]; Q2R2W2 [164-180]	0	1772.9653579	High	High	High	3.1e9	4.7e9	4.9e9	4.18042325973511	High	0	6.303E-08
High	[K].VVVVECVLPESSDATAR.[E]	1xCarbamidomethyl [C6]		1.75322E-05	0	1	1	9	Q6ZD89	Q6ZD89 [298-314]	0	1830.92658937	High	High	High	1.5e9	1.7e9	1.3e9	4.72293519973755	High	0	7.81E-09
High	[K].AADLTYWESAAR.[MI]			0.00435508	0	2	5	8	Q9AUV6; Q2QS13	Q9AUV6 [100-111]; Q2QS13 [100-111]	0	1353.64335527	High	High	High	6.9e8	7.5e8	6.1e8	4.36909961700439	High	0	4.966E-05
High	[R].TTSYEDFTSSLPEGDCR.[F]	1xCarbamidomethyl [C16]		9.39948E-06	0	1	1	10	Q84TB3	Q84TB3 [50-66]	0	1964.81782667	High	High	High	1.7e9	1.8e9	1.6e9	4.55636548995972	High	0	5.322E-09
High	[K].EAFVSSSEEPFTVDGK.[E]			9.55065E-05	0	1	1	6	P52712	P52712 [357-372]	0	1728.79628642	High	High	High	2.5e8	3.7e8	3.2e8	4.71558904647827	High	0	4.545E-06
High	[K].KISEDEYVSAIKEEISK.[V]			6.37232E-05	0	1	1	7	Q2QLY4	Q2QLY4 [458-474]	2	1968.01717809	High	High	High	1.6e9	2.1e9	1.4e9	4.30974054336548	High	0	4.944E-07
High	[R].YLAVEPSTPYNTTTLPK.[V]			0.000120164	0	1	1	11	P42862	P42862 [550-566]	0	1894.97967048	High	High	High	1.2e9	1.2e9	1.2e9	3.48273038864136	High	0	2.903E-05
High	[R].ILHHTIGLPDFSQELR.[C]			8.42926E-07	0	4	6	89	Q0DHF6; Q0D3D2; A2XFI3; A2Y5L9	Q0DHF6 [151-166]; Q0D3D2 [132-147]; A2XFI3 [152-167]; A2Y5L9 [151-166]	0	1876.00755705	High	High	High	9.0e9	5.8e9	9.0e9	4.61471176147461	High	0	1.419E-09
High	[K].AFNVEVAPSDFK.[V]			0.00327943	0	1	1	8	Q9SDD6	Q9SDD6 [176-187]	0	1323.65794273	High	High	High	3.4e8	2.3e8	3.6e8	3.60035014152527	High	0.0006989	0.007777
High	[K].LLDHTSVTHLFPITK.[Y]			9.97772E-05	0	1	1	29	Q9LSU3	Q9LSU3 [60-74]	0	1721.95848167	High	High	High	9.7e8	8.5e8	8.2e8	3.73602294921875	High	2.444E-05	0.0003028
High	[K].LVVKPDMLFGK.[R]			0.00205067	0	1	3	8	Q2QNG7	Q2QNG7 [55-65]	0	1246.7227917	High	High	High	4.7e8	3.7e8	4.5e8	2.17363500595093	High	0	1.117E-05
High	[R].GYSYVDICDVCPEK.[L]	2xCarbamidomethyl [C8; C11]		0.00108211	0	1	1	6	A2Z7C4	A2Z7C4 [71-84]	0	1704.72438452	High	High	High	1.3e8	1.3e8	2.0e8	3.35223269462585	High	0	4.057E-06
High	[K].FPQGFDTADLPSGK.[G]			0.000487156	0	1	2	16	P0C5C8	P0C5C8 [198-211]	0	1479.71143477	High	High	High		2.3e8		3.78340148925781	High	0	1.097E-05
High	[R].MLQSYLGAETFQK.[S]			0.00386263	0	1	1	2	Q6Z6L4	Q6Z6L4 [408-420]	0	1515.75119111	Not Found	Not Found	High				4.21701526641846	High	0	3.007E-05
High	[K].GTVVLVFQPAEEGGGGAK.[K]			0.000129017	0	1	2	12	Q84XG9	Q84XG9 [160-177]	0	1715.89627529	High	High	High	1.3e8	1.5e8	2.5e8	4.40581846237183	High	0	1.446E-07
High	[K].TITLEVESSDTIDNVK.[A]			1.24229E-05	0	2	6	123	P51431; Q9ARZ9	P51431 [12-27]; Q9ARZ9 [12-27]	0	1763.89091501	High	High	High	3.1e8	2.8e8	3.7e8	5.59567642211914	High	0	2.043E-08
High	[R].SMAEEEPEKFQAHFSEYLK.[K]			6.00032E-05	0	2	3	5	Q8L4L4; A2WXX3	Q8L4L4 [210-228]; A2WXX3 [210-228]	1	2300.05397423	High	High	High	7.0e8	8.2e8	7.4e8	4.49117851257324	High	0	4.329E-08
High	[R].VRFPCIQIIK.[T]	1xCarbamidomethyl [C5]		0.00142213	0	1	1	8	Q943F3	Q943F3 [118-127]	1	1273.74492444	High	High	High	2.2e8	3.2e8	2.7e8	4.38624906539917	High	0	2.06E-05
High	[R].NGPSLMPGGSFEAYK.[Y]			0.000307764	0	1	1	6	Q9LI00	Q9LI00 [139-153]	0	1554.72570462	High	High	High	4.8e8	4.3e8	5.4e8	3.76594042778015	High	0	5.654E-07
High	[K].LVMQDLKPEVQAFK.[S]			0.00365756	0	1	1	5	Q6L4F8	Q6L4F8 [283-296]	0	1645.89818965	Not Found	High	High		2.6e8	1.5e8	2.86693000793457	High	0	2.751E-05
High	[R].AMGVELDLSDKPAGLGVR.[S]			7.46736E-05	0	1	1	12	Q69TY4	Q69TY4 [179-196]	0	1827.96330895	High	High	High	8.3e8	6.3e8	5.3e8	3.42226099967957	High	0	6.787E-07
High	[K].CDVIVINTPLTEK.[T]	1xCarbamidomethyl [C1]		0.000389331	0	1	1	11	Q9SXP2	Q9SXP2 [246-258]	0	1501.7930562	High	High	High	5.7e8	9.0e8	8.2e8	3.48733758926392	High	0	9.058E-07
High	[K].APAADDDDDDDVDLFGEETEEEK.[K]			1.97735E-05	0	1	1	5	Q40680	Q40680 [97-119]	0	2539.99545173	High	High	High	7.6e7	1.0e8		4.23556900024414	High	0	2.826E-07
High	[R].AFLQPSHYDADEVFYVK.[E]			0.00076269	0	1	2	9	B8AL97	B8AL97 [105-121]	0	2028.97016842	High	High	High	5.3e8	5.9e8	3.4e8	3.07502770423889	High	0	4.655E-06
High	[R].LTVEDPVTVEYITR.[Y]			0.000463766	0	1	1	12	A2YXU2	A2YXU2 [97-110]	0	1634.8635782	High	High	High	6.8e8	8.6e8	4.9e8	3.2075457572937	High	0	1.078E-06
High	[K].NLEGAFVLNQMQQEHDESSSQ.[-]			9.81538E-05	0	1	1	8	Q0JNR2	Q0JNR2 [230-250]	0	2391.05174226	High	High	High	9.4e7	1.4e8		4.05742359161377	High	0	8.164E-06
High	[K].NLEGAFVLNQMQQEHDESSSQ.[-]	1xDeamidated [Q/N]		0.00228733	0	1	1	7	Q0JNR2	Q0JNR2 [230-250]	0	2392.03575826	Not Found	High	Not Found				3.3286144733429	High	0	1.325E-05
High	[K].MVEPGHLDQLLHPQFENPSGYK.[D]			1.44783E-05	0	1	1	6	Q6AVA8	Q6AVA8 [441-462]	0	2536.22891883	Not Found	High	High		1.9e8	1.1e8	3.94792723655701	High	0	4.645E-09
High	[K].MVEPGHLDQLLHPQFENPSGYK.[D]	1xDeamidated [N/Q]		0.00850991	0	1	1	5	Q6AVA8	Q6AVA8 [441-462]	0	2537.21293483	Not Found	High	Not Found				4.46786308288574	High	0	0.0001041
High	[R].TLQALQYVQDNPDEVCPAGWKPGDK.[S]	1xCarbamidomethyl [C16]		0.00584565	0	1	1	4	Q6ER94	Q6ER94 [221-245]	0	2829.35121891	Not Found	High	Not Found		3.4e8		3.29824876785278	High	0	5.767E-05
High	[R].TEEIPQIIDDFRR.[A]			0.0108069	0	1	1	5	Q69TH8	Q69TH8 [155-167]	1	1631.83876045	High	High	High	5.1e8	5.7e8	7.6e8	2.64568638801575	High	2.444E-05	0.0002191
High	[K].INDAVVTVPAYFNDAQR.[Q]			7.03144E-05	0	1	1	11	Q6Z7B0	Q6Z7B0 [169-185]	0	1892.9501017	High	High	High	7.4e8	7.9e8	8.2e8	4.13196277618408	High	0	5.55E-08
High	[K].INDAVVTVPAYFNDAQR.[Q]	1xDeamidated [N2]		0.00419195	0	1	1	3	Q6Z7B0	Q6Z7B0 [169-185]	0	1893.9341177	High	High	Not Found		5.5e7		3.73916292190552	High	0.0004395	0.004111
High	[K].VLVVANPANTNALILK.[E]			4.04751E-05	0	1	1	12	Q7XDC8	Q7XDC8 [127-142]	0	1649.99486719	High	High	High	3.0e9	3.7e9	3.0e9	4.25783157348633	High	0	1.622E-07
High	[K].FKDTADMISVDEVEPASEIVK.[R]			0.00365756	0	1	1	4	Q0JKD0	Q0JKD0 [972-992]	1	2323.13736942	High	Not Found	High	1.0e8		1.4e8	3.59611082077026	High	0	2.819E-05
High	[R].LVLEVAQHLGENMVR.[T]			1.85176E-05	0	1	1	17	Q01859	Q01859 [116-130]	0	1707.92105031	High	High	High	7.3e8	7.3e8	5.4e8	3.63933491706848	High	0	4.014E-06
High	[K].AHVEPDQIVSWLK.[E]			9.92331E-05	0	1	1	26	Q53LQ0	Q53LQ0 [350-362]	0	1521.80600387	High	High	High	9.2e8	1.2e9	1.0e9	4.04439544677734	High	0	8.741E-06
High	[R].VEAELSNICAGILR.[L]	1xCarbamidomethyl [C9]		0.000189181	0	1	1	6	Q84J55	Q84J55 [100-113]	0	1544.81010323	High	High	High	3.8e8	4.4e8	3.4e8	4.24088668823242	High	0	6.342E-07
High	[K].SSVLLDVKPWDDETDMK.[K]			3.70843E-05	0	1	1	12	P29545	P29545 [136-152]	0	1977.94738401	High	High	High	2.9e8	3.3e8	2.1e8	4.56639719009399	High	0	2.039E-08
High	[K].IPAEITAALEPIKDNEEAVK.[A]			0.0004488	0	1	1	3	Q75HE6	Q75HE6 [241-260]	1	2151.1543402	High	Not Found	High	3.6e8		3.0e8	3.51130533218384	High	0	1.026E-06
High	[R].AIGGVPGPALAEYYAQR.[T]			0.00120052	0	1	1	7	Q6Z965	Q6Z965 [41-57]	0	1732.90169506	High	High	High	8.9e7	1.8e8	9.6e7	3.06298136711121	High	0	4.779E-06
High	[R].NPVGNPLAGIDPDEIVDTR.[S]			0.0011429	0	1	1	6	Q42997	Q42997 [214-232]	0	1992.00325937	Not Found	High	High		9.4e7	1.1e8	4.06663131713867	High	0	4.438E-06
High	[K].LIGSPPGYVGYTEGGQLTEAVR.[R]			5.4082E-05	0	1	2	7	Q7F9I1	Q7F9I1 [680-701]	0	2264.15573717	High	High	High	9.7e7	6.8e7	1.7e8	3.48244285583496	High	0	4.874E-07
High	[K].LIGSPPGYVGYTEGGQLTEAVR.[R]	1xDeamidated [Q16]		0.00384162	0	1	2	2	Q7F9I1	Q7F9I1 [680-701]	0	2265.13975317	Not Found	High	Not Found		1.6e8		2.50991034507751	High	2.444E-05	0.0002273
High	[K].DCLCFIEVIAHKDDTSK.[E]	2xCarbamidomethyl [C2; C4]		0.000280447	0	1	2	15	A2XFI3	A2XFI3 [570-586]	1	2050.95723782	High	High	High	7.7e8	8.0e8	5.7e8	4.20023488998413	High	0	1.628E-06
High	[K].HHPGSIEAAAIMEHILAGSSFMSHAK.[K]			1.57159E-05	0	1	1	90	P14717	P14717 [297-322]	0	2729.32864958	High	High	High	5.6e6	8.3e6	9.7e6	6.00051116943359	High	0	2.892E-08
High	[R].LVVAPQNFIIK.[I]			0.00695848	0	1	1	15	Q9LST6	Q9LST6 [170-180]	0	1241.76162003	High	High	High	6.1e8	1.1e9	6.1e8	2.79535579681396	High	0	7.579E-05
High	[K].EYKPDIDIVSNASCTTNCLAPLAK.[V]	2xCarbamidomethyl [C14; C18]; 2xDeamidated [N11; N17]		1.0092E-05	0	1	1	4	Q7FAH2	Q7FAH2 [141-164]	0	2682.26371023	Not Found	High	High		4.7e7		5.94013929367065	High	0	2.633E-09
High	[K].YLFQEGVLYAK.[K]			0.00630887	0	1	1	5	P0DKK8	P0DKK8 [14-24]	0	1330.70416468	High	High	High	4.3e8		8.7e8	3.18024706840515	High	0	6.516E-05
High	[K].EAVPVDMWSPAMK.[S]			0.000341455	0	1	1	14	O04985	O04985 [135-147]	0	1460.69123346	High	High	High	4.7e9	4.3e9	4.2e9	3.94174313545227	High	0	5.994E-06
High	[R].YSLDISGHPLAAVGADIK.[H]			0.000105963	0	1	1	10	Q53NL5	Q53NL5 [70-87]	0	1826.96468916	High	High	High	5.5e8	3.6e8	1.6e8	3.83577680587769	High	0	1.056E-07
High	[R].TSTSWNAAPAGWHFGQTFEGK.[N]			3.91686E-05	0	1	1	6	Q852A1	Q852A1 [240-260]	0	2280.04685549	High	High	High	8.3e7	1.5e8	1.4e8	4.26614141464233	High	2.444E-05	0.0003889
High	[R].AKVEGNLPVYGFHDPASFVNSIQKPR.[V]			4.11623E-06	0	1	1	11	Q9LI00	Q9LI00 [46-71]	1	2870.49478683	High	High	High	5.7e8	4.4e8	8.1e8	3.55606508255005	High	0	6.435E-10
High	[R].AKVEGNLPVYGFHDPASFVNSIQKPR.[V]	1xDeamidated [N/Q]		0.000385097	0	1	1	7	Q9LI00	Q9LI00 [46-71]	1	2871.47880283	High	High	Not Found	2.5e8	6.8e8		4.62688827514648	High	0	8.062E-07
High	[R].ISITGAGGFIASHIAR.[R]			3.18196E-05	0	1	1	12	Q2R1V8	Q2R1V8 [25-40]	0	1570.87000108	High	High	High	7.2e8	6.4e8	6.8e8	3.96330451965332	High	0	7.687E-08
High	[K].NWNYTGLVDAIHNGEGK.[C]			0.000144716	0	1	2	6	A2XFI3	A2XFI3 [529-545]	0	1887.89840049	High	High	High	7.6e8	1.5e9	7.9e8	5.26724195480347	High	0	1.501E-06
High	[K].NWNYTGLVDAIHNGEGK.[C]	1xDeamidated [N13]		4.79729E-06	0	1	2	17	A2XFI3	A2XFI3 [529-545]	0	1888.88241649	High	High	High	1.2e9	1.3e9	2.9e8	6.2861213684082	High	0	9.521E-07
High	[K].LLGVTIYSSDAIR.[S]			0.000251396	0	1	2	56	Q0JMY8	Q0JMY8 [26-38]	0	1407.78420581	High	High	High	1.2e9	8.5e7	6.1e8	3.96996974945068	High	0	2.219E-06
High	[K].VIADGYADLVAYGR.[H]			0.000400121	0	1	1	10	Q69TH8	Q69TH8 [315-328]	0	1482.75871932	High	High	High	2.4e8	4.4e7	1.6e8	4.22139978408813	High	0	1.58E-06
High	[R].VLYSSVVYPHNYGFIPR.[T]			0.000173333	0	1	1	16	A2X8Q3	A2X8Q3 [79-95]	0	2011.0436082	High	High	High	2.6e9	2.5e9	2.0e9	3.48563265800476	High	0	9.17E-07
High	[K].KPWSLSFSFGR.[A]			0.00199542	0	1	2	44	P17784	P17784 [288-298]	0	1311.68443233	High	High	High	3.2e8	1.6e8	1.2e8	4.09096097946167	High	0	5.078E-05
High	[R].ITPSWVAFTDSER.[L]			0.000476618	0	1	1	10	Q6Z7B0	Q6Z7B0 [66-78]	0	1508.73798386	High	High	High	1.6e9	1.5e9	1.0e9	3.46907448768616	High	0	1.127E-06
High	[K].VCVLSCGISTGLGATINVAKPPK.[G]	2xCarbamidomethyl [C2; C6]		3.4569E-07	0	1	1	207	Q2R8Z5	Q2R8Z5 [172-194]	0	2342.25704853	High	High	High	2.7e8	7.1e8	1.8e8	5.78861284255981	High	0	4.767E-10
High	[K].VCVLSCGISTGLGATINVAKPPK.[G]	2xCarbamidomethyl [C2; C6]; 1xDeamidated [N17]		0.00658979	0	1	1	35	Q2R8Z5	Q2R8Z5 [172-194]	0	2343.24106453	High	High	High	1.5e7		2.9e7	4.29888439178467	High	0.0001511	0.001557
High	[K].AAVAWEANKPMTIEDVQVAPPQAGEVR.[V]			3.04576E-05	0	1	1	5	A2XAZ3	A2XAZ3 [14-40]	0	2877.45635236	High	High	High	2.6e8	2.2e8		4.8775749206543	High	0	1.498E-08
High	[K].ISEDEYVSAIKEEISK.[V]			0.000400121	0	1	1	8	Q2QLY4	Q2QLY4 [459-474]	1	1839.92221513	High	High	High	9.8e8	1.3e9	1.0e9	3.33104538917542	High	0	8.512E-07
High	[R].AAVPSGASTGVYEALELR.[D]			2.70054E-05	0	1	1	117	Q42971	Q42971 [36-53]	0	1790.92830364	High	High	High	1.5e10	2.0e10	1.6e10	4.85008907318115	High	0	1.344E-07
High	[R].SPPIEEVINTGVVPR.[F]			0.00016144	0	1	1	4	Q9SLX0	Q9SLX0 [111-125]	0	1606.879897	Not Found	High	High		2.0e8	2.1e8	3.9969048500061	High	0	3.68E-07
High	[K].EYKPDIDIVSNASCTTNCLAPLAK.[V]	2xCarbamidomethyl [C14; C18]		2.55792E-06	0	1	1	19	Q7FAH2	Q7FAH2 [141-164]	0	2680.29567823	High	High	High	9.2e9	9.3e9	6.5e9	4.66686153411865	High	0	8.334E-09
High	[K].DGPALQVELLR.[H]			0.0111041	0	1	1	6	P14717	P14717 [112-122]	0	1210.67901256	Not Found	High	High			2.0e8	3.07496166229248	High	2.444E-05	0.0002532
High	[R].WYDTVAAALASR.[F]			0.00437889	0	1	1	6	P29545	P29545 [57-68]	0	1323.66917613	High	High	High	3.4e8	1.0e9	5.2e8	3.64241337776184	High	0	4.094E-05
High	[R].IMNVIGEPIDEKGDITTNHFLPIHR.[E]			6.73047E-05	0	1	1	17	Q01859	Q01859 [165-189]	1	2859.48217322	High	High	High	7.0e7	6.6e8	9.1e8	3.99482917785645	High	0	9.3E-08
High	[R].LLGVTTLDVVR.[A]			0.00287682	0	1	1	7	Q42972	Q42972 [186-196]	0	1185.72014911	High	High	High	1.9e8	1.3e8	2.4e8	2.84481263160706	High	0	5.872E-05
High	[K].KPEDWDDEEDGEWTAPTIPNPEYK.[G]			0.000126225	0	1	1	17	Q9SLY8	Q9SLY8 [260-283]	0	2861.24243914	High	High	High	1.2e9	1.1e9	1.1e9	4.41913795471191	High	0	1.398E-07
High	[K].KPEDWDDEEDGEWTAPTIPNPEYK.[G]	1xDeamidated [N20]		7.22634E-05	0	1	1	5	Q9SLY8	Q9SLY8 [260-283]	0	2862.22645514	High	High	High			1.0e8	4.39862442016602	High	0	5.795E-08
High	[R].WSFTGAFEAR.[Q]			0.00943545	0	2	2	20	Q2QXR8; B8BJ39	Q2QXR8 [450-459]; B8BJ39 [450-459]	0	1171.55308385	High	High	High		1.5e8	5.4e7	3.10159826278687	High	0	0.0001219
High	[K].NLTGLVELYGR.[N]			0.00178892	0	2	2	7	P31924; Q43009	P31924 [589-599]; Q43009 [589-599]	0	1234.67901256	High	High	High	1.4e9	1.3e9	1.4e9	3.48309803009033	High	0	3.196E-05
High	[R].DNLTLWTSDNAEDGGDEIK.[E]			6.26864E-05	0	1	1	5	Q06967	Q06967 [232-250]	0	2092.93054782	High	High	High	6.6e7	2.8e8		3.73791289329529	High	0	4.642E-08
High	[R].NTLAVPTGGWAVIR.[F]			0.00183846	0	1	2	22	Q0IP28	Q0IP28 [514-527]	0	1454.81142364	High	High	High	7.0e8	4.8e8	5.0e8	3.09072279930115	High	0	4.049E-05
High	[K].NGPGAPGGQSWTAEWLK.[F]	1xDeamidated [N/Q]		0.003905	0	1	1	3	Q7XJ02	Q7XJ02 [269-285]	0	1756.82892445	Not Found	Not Found	High			7.8e7	2.60477638244629	High	0	3.058E-05
High	[R].EDQVPLIIIQDGESK.[K]			0.000277397	0	1	1	12	Q53LQ0	Q53LQ0 [331-345]	0	1683.87995649	High	High	High	6.4e8	7.1e8	4.1e8	4.00120830535889	High	0	3.276E-06
High	[R].GVLFATEALLAEHGK.[G]			0.000158813	0	1	1	24	A2XMV1	A2XMV1 [188-202]	0	1555.84786865	High	High	High	9.5e8	7.1e8	1.2e9	4.13835144042969	High	0	3.835E-07
High	[R].EIKDQPFCLAPSHPWVEAITK.[K]	1xCarbamidomethyl [C8]		0.00248256	0	1	1	3	Q0JMH0	Q0JMH0 [342-362]	1	2466.248592	High	Not Found	High	2.4e8			4.27032947540283	High	0	1.503E-05
High	[K].NYMNAQYFGEIGVGTPPQK.[F]			0.000248662	0	1	1	2	Q42456	Q42456 [79-97]	0	2114.00115093	Not Found	Not Found	High				3.27929615974426	High	0	4.03E-07
High	[K].GVVPDDADKLLEFR.[Q]			0.00266516	0	1	1	7	Q06398	Q06398 [211-224]	1	1573.82204779	High	High	High	4.5e8	3.8e8	3.9e8	3.48677825927734	High	0	1.683E-05
High	[K].LFLLSHPDVDDLAK.[V]			0.00421488	0	1	1	3	Q8W425	Q8W425 [21-34]	0	1582.84753428	High	High	High	1.2e8	1.6e8	5.6e7	2.45307040214539	High	0	3.438E-05
High	[K].ISSASSASTISPLPHMFVIK.[D]			6.58486E-05	0	1	1	17	Q9S827	Q9S827 [126-145]	0	2073.10488772	High	High	High	9.1e8	1.2e9	9.8e8	3.63333702087402	High	0	1.836E-06
High	[K].GMLQAHQIIAEYNNAISEADREK.[L]			6.77322E-07	0	1	1	12	P31924	P31924 [44-66]	1	2601.27257444	High	High	High	1.1e9	1.5e9	1.1e9	5.37407159805298	High	0	3.807E-11
High	[K].GMLQAHQIIAEYNNAISEADREK.[L]	1xDeamidated [Q/N]		0.000264077	0	1	1	4	P31924	P31924 [44-66]	1	2602.25659044	Not Found	Not Found	High			7.8e8	4.23452138900757	High	0	9.223E-05
High	[K].QMFAQVTNPPIDPIR.[E]			0.00039794	0	1	2	12	Q0JKD0	Q0JKD0 [625-639]	0	1726.89450122	High	High	High	1.8e8	2.2e8	1.8e8	3.56453323364258	High	0	2.866E-05
High	[K].LSYIALDYDQEMETAK.[T]			0.00342576	0	1	1	4	Q10DV7	Q10DV7 [218-233]	0	1889.88372117	Not Found	High	High			2.2e8	4.34216117858887	High	0	2.483E-05
High	[R].IHENPELGYEEFATSELVR.[R]			9.76625E-06	0	1	2	10	Q84XG9	Q84XG9 [56-74]	0	2233.0771525	High	High	High	5.2e8	5.0e8	5.1e8	5.34489965438843	High	0	2.656E-09
High	[R].IHENPELGYEEFATSELVR.[R]	1xDeamidated [N4]		0.00015453	0	1	2	2	Q84XG9	Q84XG9 [56-74]	0	2234.0611685	Not Found	Not Found	High				3.74098014831543	High	0	1.922E-07
High	[R].DNLTLWTSDANDDGGDEIK.[E]			3.03045E-06	0	1	1	14	Q2R2W2	Q2R2W2 [236-254]	0	2078.91489776	High	High	High	4.6e8	2.7e8	3.7e8	4.35806083679199	High	0	1.513E-07
High	[R].AVLMDLEPGTMDSVR.[TS]			0.00359818	0	3	7	9	Q43594; Q40665; P37832	Q43594 [63-77]; Q40665 [63-77]; P37832 [63-77]	0	1633.79240391	High	High	High	8.3e8		6.1e8	3.50580954551697	High	2.444E-05	0.0002585
High	[K].AQFGNFATSVDGIFAAGDCR.[R]	1xCarbamidomethyl [C19]		3.89719E-06	0	1	1	6	Q0JKD0	Q0JKD0 [2100-2119]	0	2103.95526366	High	High	High	1.1e8	4.3e7	1.4e8	5.20600414276123	High	0	5.954E-10
High	[K].EWIVSSLGPDAVAK.[H]			0.00315652	0	2	2	12	P42862; P42863	P42862 [229-242]; P42863 [229-242]	0	1471.77912041	High	High	High	1.1e9	6.7e8	9.2e8	3.46723031997681	High	0	2.786E-05
High	[K].GSDWLGDQDSIQYMCR.[E]	1xCarbamidomethyl [C15]		4.46616E-05	0	1	1	12	Q6ZDY8	Q6ZDY8 [113-128]	0	1930.80582231	High	High	High	5.8e8	5.6e8	3.3e8	4.00542163848877	High	0	5.761E-07
High	[K].ESGMTLITAEDLDDAAEK.[A]			4.51723E-06	0	1	1	10	Q6K9N6	Q6K9N6 [398-415]	0	1908.8742786	High	High	High	8.6e8	8.3e8	9.5e8	4.96144342422485	High	0	7.473E-10
High	[K].GIVDSEDLPLNISR.[E]			0.000122821	0	2	3	17	Q0J4P2; Q07078	Q0J4P2 [360-373]; Q07078 [360-373]	0	1527.80131233	High	High	High	1.4e9	1.2e9	2.6e9	4.69180774688721	High	0	1.909E-07
High	[K].APGETCHIVIDHGGNVPYWEGQSYGIIPPGENPK.[K]	1xCarbamidomethyl [C6]		2.9154E-05	0	1	1	4	P41345	P41345 [111-144]	0	3688.7489055	High	High	Not Found	5.3e7	1.2e8		3.70201897621155	High	0	3.951E-07
High	[K].APGETCHIVIDHGGNVPYWEGQSYGIIPPGENPK.[K]	1xCarbamidomethyl [C6]; 1xDeamidated [N/Q]		8.06147E-05	0	1	1	9	P41345	P41345 [111-144]	0	3689.7329215	Not Found	High	High			2.4e8	5.77162170410156	High	0	6.871E-08
High	[K].APGETCHIVIDHGGNVPYWEGQSYGIIPPGENPK.[K]	1xCarbamidomethyl [C6]; 2xDeamidated [N32; Q/N]		0.00594198	0	1	1	3	P41345	P41345 [111-144]	0	3690.7169375	High	Not Found	Not Found	2.5e7			3.76287078857422	High	0	5.937E-05
High	[K].VLPDLNGKLTGMSFR.[V]	1xDeamidated [N6]		0.00144563	0	1	1	4	A2YQT7	A2YQT7 [222-236]	1	1648.87270359	High	High	High	3.2e8	5.3e8	3.1e8	3.34298300743103	High	0	6.395E-06
High	[R].FKELPPYDPDWYYTR.[A]			0.00447546	0	1	1	12	P40978	P40978 [45-59]	1	1989.93814007	High	High	High	6.4e8	5.6e8	6.4e8	3.49449825286865	High	0	3.791E-05
High	[R].LFDSNLFDER.[S]			0.00329737	0	1	2	6	Q852M2	Q852M2 [264-273]	0	1255.59534249	High	High	High	1.3e8	9.2e7	1.6e8	3.56382513046265	High	0	2.349E-05
High	[R].LGISYPELTAMQAR.[A]			0.000676268	0	1	1	16	Q75KR1	Q75KR1 [686-699]	0	1549.80428929	High	High	High	7.6e8	7.4e8	7.1e8	3.5462634563446	High	0	1.961E-05
High	[K].KAFAGIAESSGYPFAVMPSAK.[G]			7.19314E-07	0	1	1	20	Q0DHF6	Q0DHF6 [269-289]	1	2129.0735876	High	High	High	1.5e9	1.5e9	7.0e8	5.24554538726807	High	0	1.176E-10
High	[K].GITPYVNLYHYDLPLALEK.[K]			0.00501837	0	1	1	4	Q75I93	Q75I93 [149-167]	0	2219.1746818	Not Found	High	High				3.39268660545349	High	0	6.268E-05
High	[K].AVTFIDNHDTGSTQNSWPFPSDK.[V]			0.000337741	0	1	2	7	P27937	P27937 [305-327]	0	2564.16882089	High	High	High	2.6e8	3.6e8	2.7e8	4.21074247360229	High	0	1.406E-05
High	[K].LAPILDEAATTLK.[S]			0.000908476	0	1	1	10	Q53LQ0	Q53LQ0 [420-432]	0	1355.77805781	High	High	High	1.9e9	2.8e9	2.2e9	3.88970541954041	High	0	7.255E-06
High	[K].GNNILVMCDCYTPAGEPIPTNK.[R]	2xCarbamidomethyl [C8; C10]		1.3783E-05	0	1	1	6	P14656	P14656 [85-106]	0	2464.13052733	High	High	High	1.0e8		2.4e8	3.90402960777283	High	0	4.313E-09
High	[K].VGICGEHGGEPLSVAFFAK.[A]	1xCarbamidomethyl [C4]		0.000352842	0	1	1	4	Q6AVA8	Q6AVA8 [904-922]	0	1974.97420829	High	Not Found	High	4.4e7		4.1e8	3.19149160385132	High	0.0006389	0.005822
High	[R].IEDLVGVPVHYIGVGPGR.[D]			0.000368617	0	1	1	4	A2XD35	A2XD35 [464-481]	0	1877.02795814	Not Found	High	High		7.4e8	5.5e8	3.21402740478516	High	0	1.187E-05
High	[K].ASNTLSIIDSGIGMTK.[S]			8.06147E-05	0	1	1	8	Q0J4P2	Q0J4P2 [73-88]	0	1607.83089787	High	High	High	2.7e8	8.5e8	6.2e8	4.4677996635437	High	0	3.078E-07
High	[K].KPWALSFSFGR.[A]			0.00076687	0	1	1	68	Q5N725	Q5N725 [288-298]	0	1295.68951773	High	High	High	1.6e9	1.8e9	2.0e9	4.57407188415527	High	0	9.407E-06
High	[R].VFEVSLADLQNDEDQAYRK.[I]			5.06472E-05	0	1	1	21	P49397	P49397 [65-83]	1	2240.08296613	High	High	High	1.1e9	9.6e8	1.1e9	4.47064781188965	High	0	3.334E-08
High	[R].WEGSEAGLGAVATGSHVDAIPFSGK.[Y]			1.44783E-05	0	1	1	2	Q2QMN7	Q2QMN7 [133-157]	0	2443.18882812	Not Found	Not Found	High			1.6e8	4.24216222763062	High	0	4.655E-09
High	[R].VKEYLPITGLADFNK.[L]			5.43786E-05	0	1	1	26	P37833	P37833 [68-82]	1	1707.93159821	High	High	High	1.7e9	1.3e9	1.5e9	4.62160539627075	High	0	3.733E-08
High	[K].SDGVNVVPEVWGVK.[D]			0.0057823	0	1	1	12	P42863	P42863 [110-123]	0	1484.77436938	High	High	High	8.2e8	8.6e8	8.0e8	3.55421710014343	High	0	5.69E-05
High	[K].AVTFIDNHDTGSTQNSWPFPSDK.[V]	1xDeamidated [N/Q]		0.00110603	0	1	2	7	P27937	P27937 [305-327]	0	2565.15283689	Not Found	High	High				3.20940732955933	High	0	4.233E-06
High	[K].GILQPHHILDALDEVQSSGGR.[A]			1.56302E-05	0	1	1	10	Q10LP5	Q10LP5 [40-60]	0	2242.15746851	Not Found	High	High		3.1e8	7.2e8	5.91737365722656	High	0	5.24E-09
High	[R].GPILLEDYHLIEK.[VL]			0.000570848	0	2	3	32	Q0E4K1; A2YH64	Q0E4K1 [38-50]; A2YH64 [38-50]	0	1539.84172065	High	High	High	1.8e9	2.1e9	1.7e9	4.24496126174927	High	0	6.925E-06
High	[R].FEGYNDYTPEQLIK.[D]			0.00423793	0	1	1	4	P52428	P52428 [176-189]	0	1716.81154262	High	Not Found	High	9.5e7		1.9e8	2.92305397987366	High	0	3.485E-05
High	[R].LLETNNFPEFTGR.[V]			0.000702647	0	1	2	13	Q0JKD0	Q0JKD0 [1746-1758]	0	1537.76453295	High	High	High	2.9e8	3.0e8	2.9e8	3.81778740882874	High	0	4.523E-05
High	[R].VLITTDLLAR.[G]			0.00445112	0	2	5	15	Q6Z2Z4; P35683	Q6Z2Z4 [333-342]; P35683 [333-342]	0	1114.68303536	High	High	High	1.0e9	9.1e8	2.0e9	3.21571493148804	High	0	3.766E-05
High	[K].KISEEEYISAIKEEISK.[V]			2.93264E-06	0	1	1	16	Q2QLY5	Q2QLY5 [458-474]	2	1996.04847821	High	High	High	2.4e8	8.6e8	1.6e9	5.25423288345337	High	0	9.89E-10
High	[R].NPESFLSSFSK.[G]			0.00470057	0	1	1	8	Q75GX9	Q75GX9 [239-249]	0	1242.60009352	High	High	High	1.5e9	1.4e9	1.2e9	3.97363758087158	High	0	4.101E-05
High	[K].YVGEPMTHLESIASSAVR.[A]			0.000771074	0	1	1	14	B8BJ39	B8BJ39 [386-403]	0	1946.96403718	High	High	High	1.1e9	8.5e8	3.1e8	3.02168774604797	High	0	8.778E-06
High	[K].QIGVIGWGSQGPAQAQNLR.[D]			9.77037E-07	0	1	1	14	Q65XK0	Q65XK0 [109-127]	0	1980.04098237	High	High	High	7.3e8	1.1e9	1.0e9	4.62388324737549	High	0	6.771E-11
High	[K].VDLSWNDLDFDLSK.[L]			0.00172181	0	1	1	3	Q8GT95	Q8GT95 [243-256]	0	1666.79589256	Not Found	High	High		4.2e7	3.6e7	3.335693359375	High	0.0001511	0.001601
High	[K].ILSIWDHADIVK.[V]			0.00819213	0	1	1	6	A2WXV8	A2WXV8 [186-197]	0	1409.77872655	High	High	High	5.3e7		8.2e7	2.60096597671509	High	0.0002679	0.002913
High	[R].MTNFYTNFQVDEIGR.[V]			0.000222904	0	1	1	8	P0C520	P0C520 [18-32]	0	1834.8428595	High	High	High	1.6e8	6.4e7	9.0e7	4.1034779548645	High	0	2.526E-06
High	[R].NAVYPVVAGHEITGVVTEVGK.[N]			9.98643E-07	0	1	1	16	Q0JA75	Q0JA75 [73-93]	0	2139.14444428	High	High	High	1.5e9	1.0e9	5.2e8	3.93199777603149	High	0	3.658E-08
High	[K].LLNTGVTPCLPLR.[G]	1xCarbamidomethyl [C9]		0.00355913	0	1	1	12	P14717	P14717 [172-184]	0	1453.8195458	High	High	High	7.2e8	3.9e8	4.2e8	3.65698957443237	High	0	4.256E-05
High	[K].LQSLAGQHTDVLEALSPNVR.[K]			0.00131739	0	1	2	6	Q5VND6	Q5VND6 [40-59]	0	2148.14075585	High	High	High	4.0e8	1.8e8		3.87988567352295	High	0	1.439E-05
High	[R].IAGADVPMPYAANLER.[M]			0.00140667	0	2	2	6	Q6Z1G7; Q0J0H4	Q6Z1G7 [332-347]; Q0J0H4 [334-349]	0	1687.84721667	High	High	High	5.6e8	2.8e8	7.6e7	3.19905614852905	High	2.444E-05	0.0003857
High	[K].LDVLSGLPEVK.[L]			0.00864981	0	1	2	8	A2XD35	A2XD35 [394-404]	0	1169.67761559	High	High	High	3.9e8	3.0e8	3.1e8	2.98401355743408	High	0	0.0001065
High	[R].EAFPGDVFYLHSR.[L]			0.00149381	0	1	1	7	P0C520	P0C520 [295-307]	0	1537.74340363	High	High	High	4.5e7	4.3e7	8.2e7	3.35617995262146	High	0	6.738E-06
High	[R].KDDGTVEPFEMIDVK.[R]			0.00197375	0	1	1	2	P52428	P52428 [217-231]	1	1722.8254781	Not Found	Not Found	High			1.0e8	5.38455486297607	High	0	1.043E-05
High	[R].TETSPEDVGGMNAAAGILTAR.[G]			3.87757E-07	0	1	1	20	Q75KR1	Q75KR1 [443-463]	0	2060.99170836	High	High	High	3.8e9	4.4e9	3.6e9	5.40681076049805	High	0	1.69E-11
High	[R].TETSPEDVGGMNAAAGILTAR.[G]	1xDeamidated [N12]		8.70675E-06	0	1	1	6	Q75KR1	Q75KR1 [443-463]	0	2061.97572436	High	Not Found	High	4.3e7			4.53617238998413	High	0	2.096E-09
High	[R].DGIKFPDVIHAFKPNPR.[S]			0.00819213	0	1	1	2	Q0E4K1	Q0E4K1 [147-163]	1	1951.0548416	Not Found	Not Found	High			1.4e7	2.17082738876343	High	0	9.775E-05
High	[K].VVLVDNADFLK.[E]			0.00414647	0	1	1	15	Q948T6	Q948T6 [278-288]	0	1232.68851462	High	High	High	5.2e8	2.5e9	1.4e9	3.47275018692017	High	0	3.365E-05
High	[R].LTSLHGSLENLISDPEQNDEHIGHLDDR.[S]			1.8117E-05	0	1	1	5	Q10LP5	Q10LP5 [541-568]	0	3154.50357287	High	Not Found	High	3.6e7		4.0e8	4.03324270248413	High	0	4.94E-08
High	[K].LLCECNFPAISIHSGMTQEER.[L]	2xCarbamidomethyl [C3; C5]		0.00384162	0	1	2	2	Q0JM17	Q0JM17 [312-332]	0	2492.13667533	Not Found	Not Found	High				2.98401284217834	High	0	2.981E-05
High	[R].LTSLHGSLENLISDPEQNDEHIGHLDDR.[S]	1xDeamidated [N/Q]		3.30754E-06	0	1	1	4	Q10LP5	Q10LP5 [541-568]	0	3155.48758887	Not Found	High	High		3.1e7		4.61528635025024	High	0	4.59E-10
High	[K].AAVLASNSGTPVVITSGFENR.[S]			2.31814E-06	0	1	1	8	O04226	O04226 [245-265]	0	2090.08765767	High	High	High	1.7e8	1.4e8	1.6e8	4.59327793121338	High	0	2.625E-10
High	[R].DDPYGDGTGNPDTGADFAAAPDIDHLNK.[R]	1xDeamidated [N]		2.34363E-06	0	1	1	13	P17654	P17654 [157-184]	0	2860.21801568	High	High	High	1.6e9	5.9e8		5.80224180221558	High	0	5.209E-07
High	[K].SKLDAQPELFIHIVPDK.[A]			0.000888828	0	2	3	3	Q0J4P2; Q07078	Q0J4P2 [56-72]; Q07078 [56-72]	1	1950.06948855	High	Not Found	High	3.3e8		2.6e8	3.4752311706543	High	2.444E-05	0.0002528
High	[K].DADEDDDDLDLFGDETEEDKK.[A]			4.1825E-05	0	1	1	14	P29545	P29545 [96-116]	1	2428.96342338	High	High	High	5.9e8	2.9e7	8.0e7	4.90277242660522	High	0	2.038E-07
High	[K].KYGQDATNVGDEGGFAPNIQENKEGLELLK.[T]			4.4681E-06	0	1	1	12	Q42971	Q42971 [205-234]	2	3234.59132523	High	High	High	1.1e8	5.7e8	3.4e8	5.59621381759644	High	0	2.834E-07
High	[K].KYGQDATNVGDEGGFAPNIQENKEGLELLK.[T]	1xDeamidated [N/Q]		5.41285E-07	0	1	1	20	Q42971	Q42971 [205-234]	2	3235.57534123	High	High	High	2.2e8	4.2e8	3.7e7	6.96705341339111	High	0	2.669E-11
High	[R].KAEEYLMGIPQDTPYSEFNHR.[F]			2.01006E-05	0	1	1	4	P30298	P30298 [207-227]	1	2525.17654888	High	Not Found	High	5.4e8		2.2e8	5.01784563064575	High	0	1.592E-08
High	[R].KAEEYLMGIPQDTPYSEFNHR.[F]	1xDeamidated [Q11]		3.13019E-05	0	1	1	2	P30298	P30298 [207-227]	1	2526.16056488	High	High	Not Found	2.5e8	5.9e8		5.70967197418213	High	0	1.56E-08
High	[K].VGNGLEESTSQGPLINEAAVQK.[V]	1xDeamidated [N/Q]		6.2372E-06	0	1	1	5	B9F3B6	B9F3B6 [361-382]	0	2242.11974594	High	Not Found	Not Found				3.95702505111694	High	0	1.243E-09
High	[R].VIVGNGPAFGCVMMK.[E]	1xCarbamidomethyl [C11]		0.000163215	0	1	2	15	A2XFI3	A2XFI3 [355-369]	0	1579.77933726	High	High	High	5.7e8	6.8e8	7.7e8	4.5740385055542	High	0	1.78E-06
High	[R].VIVGNGPAFGCVMMK.[E]	1xCarbamidomethyl [C11]; 1xDeamidated [N5]		0.000593116	0	1	2	13	A2XFI3	A2XFI3 [355-369]	0	1580.76335326	High	High	High	1.3e9	1.2e9	1.0e9	4.33942937850952	High	0	2.102E-06
High	[R].IYATEGCVGEAVAEAVR.[R]	1xCarbamidomethyl [C7]		2.7314E-06	0	1	1	16	Q7G764	Q7G764 [54-70]	0	1794.86907453	High	High	High	1.8e9	2.0e9	1.8e9	5.74161624908447	High	0	3.569E-09
High	[K].YEEDLDAMLPK.[C]			0.00386263	0	1	2	13	Q9SXP2	Q9SXP2 [235-245]	0	1323.61369463	High	High	High	5.8e8	6.6e8	1.2e8	3.57871174812317	High	0	3.213E-05
High	[K].FTCGGFVMGLR.[F]	1xCarbamidomethyl [C3]		0.00164818	0	1	1	5	Q9LGQ6	Q9LGQ6 [148-158]	0	1244.59146029	High	High	High	2.3e8	4.8e8	4.0e8	3.29779553413391	High	0	7.886E-06
High	[R].IFVPEGQPLESEPNEPLR.[V]			2.55683E-05	0	1	2	33	A2XFI3	A2XFI3 [392-409]	0	2051.04439592	High	High	High	9.7e9	1.3e10	7.8e9	4.300217628479	High	0	8.12E-06
High	[R].IFVPEGQPLESEPNEPLR.[V]	1xDeamidated [N14]		0.00108804	0	1	2	5	A2XFI3	A2XFI3 [392-409]	0	2052.02841192	High	High	High	2.2e8	5.6e7	2.0e8	3.58299875259399	High	2.444E-05	0.0003996
High	[K].EGLLVGISSGAAAVAAIR.[V]			0.00263622	0	1	1	4	Q9XEA8	Q9XEA8 [265-282]	0	1654.94864524	High	Not Found	Not Found				3.36450552940369	High	0.0004765	0.004479
High	[R].GLDQEYEGNVEATGEDYYVEPADER.[R]			0.000194424	0	1	1	6	Q8L4L4	Q8L4L4 [115-139]	0	2848.20678185	High	High	High	1.4e8	2.0e8	2.7e7	3.97595071792603	High	0	1.335E-06
High	[R].ESKPVYISVGCNLAGLSHPTFSR.[E]	1xCarbamidomethyl [C11]		5.32702E-08	0	2	2	46	Q0DHF6; A2Y5L9	Q0DHF6 [198-220]; A2Y5L9 [198-220]	0	2519.27111829	High	High	High	1.2e10	6.8e9	6.2e9	6.01402854919434	High	0	7.002E-13
High	[R].ESKPVYISVGCNLAGLSHPTFSR.[E]	1xCarbamidomethyl [C11]; 1xDeamidated [N12]		2.50363E-07	0	2	2	3	Q0DHF6; A2Y5L9	Q0DHF6 [198-220]; A2Y5L9 [198-220]	0	2520.25513429	Not Found	High	High				4.80726671218872	High	0	7.969E-12
High	[K].LSFLYPSCVGR.[N]	1xCarbamidomethyl [C8]		0.0072287	0	1	1	6	P0C5C8	P0C5C8 [141-151]	0	1298.65616897	High	High	High	6.1e8	8.0e8	7.4e8	3.14422583580017	High	0	8.034E-05
High	[K].AAGMIGWLPEK.[A]			0.00547566	0	1	1	4	P27933	P27933 [293-303]	0	1172.61324128	High	Not Found	High	4.9e8		9.3e8	2.98218822479248	High	0	5.194E-05
High	[R].DDPYGDGTGNPDTGADFAAAPDIDHLNK.[R]			3.85642E-07	0	1	1	30	P17654	P17654 [157-184]	0	2859.23399968	High	High	High	3.2e9	4.2e9	1.6e9	6.2739782333374	High	0	1.086E-07
High	[R].LAAELGENIPSLPEGK.[AT]			0.00302167	0	1	3	4	Q9AUR7	Q9AUR7 [776-791]	0	1637.87447723	High	Not Found	High	4.7e7			2.97528481483459	High	0	3.655E-05
High	[K].AVDNVNSVIAPALIGK.[D]			4.20544E-05	0	1	1	46	Q42971	Q42971 [67-82]	0	1580.90063246	High	High	High	1.4e10	6.5e9	5.7e9	5.41319704055786	High	0	2.579E-07
High	[K].AVDNVNSVIAPALIGK.[D]	1xDeamidated [N]		1.83162E-05	0	1	1	23	Q42971	Q42971 [67-82]	0	1581.88464846	High	High	High	1.0e9	1.3e9	1.2e9	5.24797773361206	High	0	3.774E-08
High	[K].VSVAAVQFACTDVESENVDTAER.[L]	1xCarbamidomethyl [C10]		1.70594E-05	0	1	1	10	Q93XI4	Q93XI4 [11-33]	0	2497.15112219	High	High	High			9.7e7	4.66951894760132	High	0	1.021E-05
High	[K].TMEINPENAIMEELR.[K]			0.001399	0	1	1	2	Q0J4P2	Q0J4P2 [606-620]	0	1789.84589595	Not Found	Not Found	High			1.5e8	3.20017337799072	High	0	6.119E-06
High	[K].LKEVEAVCNPIISAVYQR.[T]	1xCarbamidomethyl [C8]		1.01473E-05	0	1	1	16	Q6Z7B0	Q6Z7B0 [626-643]	1	2089.11103603	High	High	High	6.5e8	5.7e8	8.6e8	4.16597557067871	High	0	1.084E-05
High	[K].LKEVEAVCNPIISAVYQR.[T]	1xCarbamidomethyl [C8]; 1xDeamidated [N/Q]		0.000163215	0	1	1	4	Q6Z7B0	Q6Z7B0 [626-643]	1	2090.09505203	High	Not Found	Not Found				3.90172386169434	High	0	2.095E-07
High	[K].NTVGQYESHTAFTLPGLYR.[I]			3.43513E-05	0	1	1	21	Q10LP5	Q10LP5 [489-507]	0	2154.06144295	High	High	High	6.4e8	5.2e8	6.2e8	4.60763502120972	High	0	4.876E-08
High	[K].NTVGQYESHTAFTLPGLYR.[I]	1xDeamidated [N/Q]		0.00923265	0	1	1	3	Q10LP5	Q10LP5 [489-507]	0	2155.04545895	High	High	Not Found				4.19634008407593	High	2.444E-05	0.0001609
High	[K].FDVGNVVMVTGGR.[N]			0.000185088	0	1	1	13	P49398	P49398 [175-187]	0	1350.68344598	High	High	High	9.9e8	8.1e8	8.3e8	4.55712795257568	High	0	3.549E-07
High	[R].IMEADSDLYLAEIDGK.[V]			5.29351E-06	0	1	1	75	P17654	P17654 [385-400]	0	1782.84660742	High	High	High	7.9e9	5.7e9	7.8e9	6.42566299438477	High	0	1.517E-09
High	[R].IMEADSDLYLAEIDGK.[V]	1xOxidation [M2]		9.71299E-06	0	1	1	6	P17654	P17654 [385-400]	0	1798.84152242	High	High	High	1.1e9	8.8e8	6.0e8	5.81681394577026	High	0	2.459E-08
High	[K].VAESLGHVILGWR.[R]			0.0107485	0	1	1	4	Q0JKD0	Q0JKD0 [195-207]	0	1436.80085898	High	Not Found	High	1.6e8		1.4e8	2.76149392127991	High	2.444E-05	0.0005048
High	[R].SIDGGAAFGFPDTPEEAAK.[A]			0.000179114	0	1	1	5	Q43007	Q43007 [471-489]	0	1879.87084829	High	High	High	2.5e8	2.0e8	2.4e8	4.59993982315063	High	0	8.295E-07
High	[K].YVFTIDDDCFVAKDPSGK.[D]	1xCarbamidomethyl [C9]		0.00028353	0	1	1	5	Q8H8T0	Q8H8T0 [105-122]	1	2076.95828335	High	High	High	1.2e8	3.3e8	7.6e7	3.22007751464844	High	0	2.299E-05
High	[R].FYAISAEYPEFSNK.[D]			5.74349E-05	0	1	1	12	Q9SLY8	Q9SLY8 [84-97]	0	1665.77951427	High	High	High	5.7e8	7.7e8	7.3e8	5.04099369049072	High	0	9.711E-08
High	[R].VSTNDYQPNGQAPISSSDIQITPDGSGIVYSKPR.[R]	1xDeamidated [Q/N]		1.83162E-05	0	1	1	4	Q69TI0	Q69TI0 [112-145]	0	3592.74017452	Not Found	Not Found	High			2.7e8	5.02752780914307	High	0	4.586E-08
High	[R].VSTNDYQPNGQAPISSSDIQITPDGSGIVYSKPR.[R]	2xDeamidated [Q/N]		9.70862E-05	0	1	1	12	Q69TI0	Q69TI0 [112-145]	0	3593.72419052	High	High	High	1.8e8	2.3e8		4.99874687194824	High	0	9.274E-08
High	[R].VSTNDYQPNGQAPISSSDIQITPDGSGIVYSKPR.[R]	3xDeamidated [Q7; N/Q]		8.01751E-05	0	1	1	3	Q69TI0	Q69TI0 [112-145]	0	3594.70820652	High	Not Found	Not Found				5.63199853897095	High	0	6.836E-08
High	[K].KDCLCFIEIIVHKDDTSK.[E]	2xCarbamidomethyl [C3; C5]		0.00879201	0	2	2	3	Q0DHF6; A2Y5L9	Q0DHF6 [568-585]; A2Y5L9 [568-585]	2	2221.09915096	Not Found	High	High		1.3e8	5.6e7	4.72767448425293	High	0	0.0001097
High	[K].LVQIEHALTAVGSGQTSLGIK.[A]			1.26976E-05	0	1	1	8	Q10KF0	Q10KF0 [19-39]	0	2122.18664343	High	Not Found	High	1.7e8		2.2e8	3.79193377494812	High	0	5.321E-07
High	[K].VKDELVLDGNDIELVSR.[S]			0.00144563	0	1	1	7	P49210	P49210 [139-155]	1	1914.01784683	High	High	High	9.6e7	2.8e7	2.2e8	4.03565549850464	High	2.444E-05	0.0004088
High	[R].VSLHIGDGVAFLK.[N]			8.42195E-05	0	1	1	10	Q9SMB1	Q9SMB1 [163-175]	0	1355.76816189	High	High	High	1.4e8	6.9e7	1.3e8	3.52366781234741	High	0	5.268E-07
High	[R].CAYVSEVVLAACYK.[A]	2xCarbamidomethyl [C1; C12]		0.000869606	0	1	2	14	P17784	P17784 [197-210]	0	1632.77602624	High	High	High	3.4e7			4.59753894805908	High	0	2.879E-06
High	[R].DSLAFVAGLQR.[E]			0.00276897	0	1	1	10	Q7XUG1	Q7XUG1 [36-46]	0	1176.63714778	High	High	High	4.0e8	2.1e8	3.4e8	4.30568933486938	High	0	1.777E-05
High	[K].HIEDMHVLITTPFHPAYVSAER.[I]			0.000135525	0	1	1	10	Q9SXP2	Q9SXP2 [84-105]	0	2563.27620338	High	High	High	6.6e8	1.8e8		4.47146320343018	High	0	1.598E-07
High	[R].GIGFVSDDVGLDADR.[C]			0.00068745	0	1	1	6	P93438	P93438 [77-91]	0	1535.73362669	High	High	High	1.9e8	1.3e8		3.85583138465881	High	0	1.999E-06
High	[K].TAASDVEEMIMK.[A]			0.00371791	0	1	1	8	Q69UI1	Q69UI1 [28-39]	0	1324.61231442	High	High	High	4.9e8	5.8e8	5.7e8	4.56790399551392	High	0	3.719E-05
High	[R].ILDVVYNASNNELVR.[T]			6.69377E-05	0	1	1	9	P49199	P49199 [79-93]	0	1718.90717432	High	High	High	1.2e9	8.3e8	8.0e8	5.14363574981689	High	0	5.162E-08
High	[K].VSVAAVQFACTDVESENVDTAER.[L]	1xCarbamidomethyl [C10]; 1xDeamidated [N/Q]		7.88706E-05	0	1	1	7	Q93XI4	Q93XI4 [11-33]	0	2498.13513819	High	Not Found	High				4.63382053375244	High	0	6.668E-08
High	[K].AFEPILLAGR.[S]			0.00369768	0	1	1	16	A2ZB00	A2ZB00 [54-63]	0	1086.63060592	High	High	High	1.5e9	1.5e9	5.3e8	3.30959343910217	High	0	3.329E-05
High	[R].TDEMGDDAEEFFK.[S]			0.00964268	0	1	1	4	Q6Z6L4	Q6Z6L4 [821-833]	0	1533.60498029	High	Not Found	High	1.2e8		1.7e8	2.74645042419434	High	0.000762	0.01018
High	[K].LPFYHSFWNR.[T]			0.00512899	0	2	4	4	Q01K11; B8BBZ7	Q01K11 [132-141]; B8BBZ7 [127-136]	0	1366.66911664	High	Not Found	High	1.2e8		6.3e7	3.20750689506531	High	0	7.067E-05
High	[K].EVAIESVPGPLLNTQSAR.[C]			0.000943909	0	1	1	10	Q0JKD0	Q0JKD0 [1686-1703]	0	1881.00761654	High	High	High	4.3e8	4.5e8	1.7e8	3.35484218597412	High	0	1.466E-05
High	[K].CGVSVAFPISTSVDCSK.[I]	2xCarbamidomethyl [C1; C15]		0.00178892	0	1	1	6	Q2QYL3	Q2QYL3 [103-119]	0	1813.84589657	High	High	High	1.3e8	1.6e8	1.3e8	3.99512386322021	High	2.444E-05	0.0004392
High	[K].GGIGCSPGDLSISELER.[L]	1xCarbamidomethyl [C5]		1.29076E-05	0	1	1	18	A2XMV1	A2XMV1 [103-119]	0	1746.83268901	High	High	High	1.5e9	1.4e9	1.7e9	5.36549711227417	High	0	3.896E-09
High	[R].DNLTLWTSDANDDGGDEIKEAAAPK.[E]			2.29195E-05	0	1	1	13	Q2R2W2	Q2R2W2 [236-260]	1	2646.21655879	High	High	High	1.2e9	1.1e9	9.1e8	4.30958127975464	High	0	3.53E-08
High	[R].DNLTLWTSDANDDGGDEIKEAAAPK.[E]	1xDeamidated [N11]		0.0034823	0	1	1	9	Q2R2W2	Q2R2W2 [236-260]	1	2647.20057479	Not Found	High	High				4.07086706161499	High	0	2.565E-05
High	[K].VAYVLDGEGEAEIVCPHLSR.[G]	1xCarbamidomethyl [C15]		1.84167E-05	0	1	1	11	Q75GX9	Q75GX9 [368-387]	0	2214.0859434	High	High	High	1.0e8		1.8e7	4.84392023086548	High	0	3.389E-08
High	[R].VDMPGSFHTEWFK.[I]			0.00320862	0	1	1	8	Q9LI00	Q9LI00 [461-473]	0	1580.72022536	High	High	High	1.0e9	9.9e8	8.0e8	3.69811701774597	High	0	5.738E-05
High	[K].QVDLIGFGSGPEVDQK.[L]			2.07798E-06	0	1	1	12	Q6K669	Q6K669 [255-270]	0	1688.84899074	High	High	High	1.1e9	1.2e9	9.0e8	4.84297037124634	High	0	2.207E-10
High	[K].VVIGMDVAASEFYNDKDK.[T]			1.84167E-05	0	1	1	135	Q42971	Q42971 [246-263]	1	2000.96336844	High	High	High	7.1e7	2.4e8	1.1e8	4.45514822006226	High	0	1.635E-06
High	[K].VVIGMDVAASEFYNDKDK.[T]	1xDeamidated [N14]		0.000718181	0	1	1	7	Q42971	Q42971 [246-263]	1	2001.94738444	Not Found	High	High		1.4e7	9.7e6	4.51347923278809	High	0	2.141E-06
High	[K].HRPSSGSNSTFWTTNSGAPVWNNNSALTVGER.[G]			3.8548E-06	0	1	2	6	A2YH64	A2YH64 [6-37]	0	3431.6111662	High	High	High	3.0e8		6.3e7	5.3085789680481	High	0	5.822E-10
High	[K].HRPSSGSNSTFWTTNSGAPVWNNNSALTVGER.[G]	1xDeamidated [N]		1.7444E-06	0	1	2	66	A2YH64	A2YH64 [6-37]	0	3432.5951822	High	High	High	7.4e7	1.2e8	7.6e7	5.61958885192871	High	0	2.31E-06
High	[K].HRPSSGSNSTFWTTNSGAPVWNNNSALTVGER.[G]	2xDeamidated [N]		6.40726E-05	0	1	2	8	A2YH64	A2YH64 [6-37]	0	3433.5791982	High	High	Not Found		1.2e8		4.93750810623169	High	0	2.269E-07
High	[K].HRPSSGSNSTFWTTNSGAPVWNNNSALTVGER.[G]	3xDeamidated [N22; N]		0.000466309	0	1	2	4	A2YH64	A2YH64 [6-37]	0	3434.5632142	High	Not Found	Not Found	7.2e7			4.95794677734375	High	0	2.578E-05
High	[R].HMDGFGVNTYTFVTR.[D]			0.000730055	0	1	1	5	Q0E4K1	Q0E4K1 [201-215]	0	1744.81116552	High	High	Not Found	1.2e8			2.94258809089661	High	0	7.099E-05
High	[K].QEDFNLSGLVECQK.[K]	1xCarbamidomethyl [C12]		0.000252775	0	1	1	5	Q6Z6L4	Q6Z6L4 [517-530]	0	1666.77411157	High	High	High	1.0e8		5.2e7	4.34759283065796	High	0	6.944E-07
High	[R].EAEKDAAAAAEIPLLTPYK.[M]			1.78222E-05	0	1	1	11	Q69TH8	Q69TH8 [4-22]	1	2001.05389798	High	High	High	1.6e8	1.7e8	9.9e7	5.03774166107178	High	0	8.09E-07
High	[R].GIYCLFEGGTPDSR.[L]	1xCarbamidomethyl [C4]		0.00026698	0	2	3	56	P17654; P27937	P17654 [133-146]; P27937 [128-141]	0	1571.7158685	High	High	High	1.4e10	1.6e10	1.8e10	4.79733180999756	High	0	4.516E-07
High	[K].AEGDIYVAMIDGK.[V]			0.000271396	0	1	1	12	P27934	P27934 [380-392]	0	1381.66679281	High	High	High	5.9e8		3.5e8	4.86206245422363	High	0	2.261E-06
High	[R].TNTEFVEVLSR.[S]			0.00948684	0	1	2	4	A2ZLS4	A2ZLS4 [272-282]	0	1294.66375636	Not Found	High	High		1.6e8	1.7e8	3.15286350250244	High	0	0.0001235
High	[R].ETVETEHGESTITFFGNSFIAGPTGEIVK.[L]	1xDeamidated [N17]		0.000239325	0	1	1	8	Q93XI4	Q93XI4 [225-253]	0	3098.4840667	High	High	High			7.0e7	5.92095947265625	High	0	3.928E-06
High	[R].QIGITCPIVPGIMPINNYK.[G]	1xCarbamidomethyl [C6]		0.0005034	0	1	1	9	Q75HE6	Q75HE6 [210-228]	0	2128.12932868	High	High	High	1.7e8	1.4e8	2.0e8	5.02002000808716	High	0	1.225E-06
High	[R].VGLVAPVDVVVPPGNTGLDPSQTSFFQVLNIPTK.[I]			3.38069E-06	0	1	1	10	P41095	P41095 [116-149]	0	3505.89409614	High	High	High	6.7e7	3.7e7	7.1e7	3.90340113639832	High	0	2.544E-07
High	[R].VGLVAPVDVVVPPGNTGLDPSQTSFFQVLNIPTK.[I]	1xDeamidated [N/Q]		8.84679E-05	0	1	1	27	P41095	P41095 [116-149]	0	3506.87811214	High	High	High		4.7e7	2.1e7	3.14412188529968	High	0	7.661E-06
High	[K].GIFWQEDIIPFFQNATIPK.[E]			6.58776E-06	0	1	1	44	Q8H8T0	Q8H8T0 [289-307]	0	2264.17501617	High	High	High	3.3e7	5.9e7	1.7e8	5.42247772216797	High	0	2.548E-08
High	[K].GIFWQEDIIPFFQNATIPK.[E]	1xDeamidated [N/Q]		0.000155377	0	1	1	4	Q8H8T0	Q8H8T0 [289-307]	0	2265.15903217	High	High	High	1.7e7			3.62435960769653	High	0	1.929E-07
High	[K].VFPEIMVPLIGTPQELAQQVDVIR.[E]			5.15074E-06	0	1	1	60	Q75KR1	Q75KR1 [715-738]	0	2692.47423439	High	High	High	8.4e7	1.7e8	2.8e8	4.13370227813721	High	0	6.135E-09
High	[K].VFPEIMVPLIGTPQELAQQVDVIR.[E]	1xDeamidated [Q]		0.000561563	0	1	1	7	Q75KR1	Q75KR1 [715-738]	0	2693.45825039	High	High	Not Found		6.6e6		3.30241799354553	High	0	1.452E-06
High	[R].SGFEGAWTSNPLIFDNSYFTELVSGEK.[E]	1xDeamidated [N]		0.00160377	0	1	1	4	Q9FE01	Q9FE01 [174-200]	0	2996.38362448	Not Found	High	High		1.0e7		4.86045932769775	High	0	7.56E-06
High	[R].DVNVPVIGGHAGVTILPLLSQVNPPCSFTSEEISYLTTR.[I]	1xCarbamidomethyl [C26]; 1xDeamidated [N/Q]		0.00208454	0	1	1	12	Q42972	Q42972 [211-249]	0	4182.14273598	High	High	High	1.5e7	1.8e7		4.22171878814697	High	4.852E-05	0.0005211
High	[R].DVNVPVIGGHAGVTILPLLSQVNPPCSFTSEEISYLTTR.[I]	1xCarbamidomethyl [C26]; 2xDeamidated [N23; Q/N]		0.0057823	0	1	1	6	Q42972	Q42972 [211-249]	0	4183.12675198	High	Not Found	High	1.3e7		7.1e6	4.53747129440308	High	0	0.0001092
High	[R].VALQSDDVELVAVNDPFITTDYMTYMFK.[Y]			4.79729E-06	0	1	1	9	Q7FAH2	Q7FAH2 [21-48]	0	3225.53702986	High	High	High	4.1e7	1.5e7	6.1e7	6.05446910858154	High	0	8.185E-10
High	[R].VALQSDDVELVAVNDPFITTDYMTYMFK.[Y]	1xDeamidated [Q/N]		1.34113E-05	0	1	1	18	Q7FAH2	Q7FAH2 [21-48]	0	3226.52104586	High	High	High	1.5e7	2.0e7	1.1e7	5.27637004852295	High	0	6.542E-06
High	[K].IDSHLACAVAGIMSDANILLNTAR.[L]	1xCarbamidomethyl [C7]		1.50432E-05	0	1	2	9	P0C8Y9	P0C8Y9 [68-91]	0	2526.28030274	High	High	High		7.0e6	2.2e7	5.39625406265259	High	0	1.263E-07
High	[K].IDSHLACAVAGIMSDANILLNTAR.[L]	1xCarbamidomethyl [C7]; 1xDeamidated [N]		0.0001089	0	1	2	4	P0C8Y9	P0C8Y9 [68-91]	0	2527.26431874	High	High	High				4.57490634918213	High	0	1.102E-07
High	[R].ELLFTTPGALQHLSGVILFEETLYQK.[T]			0.000311148	0	1	1	39	Q5N725	Q5N725 [57-82]	0	2947.58153608	High	High	High	6.4e6	1.1e7	1.1e7	3.95542526245117	High	0	6.76E-06
High	[R].ELLFTTPGALQHLSGVILFEETLYQK.[T]	1xDeamidated [Q]		0.00202839	0	1	1	22	Q5N725	Q5N725 [57-82]	0	2948.56555208	High	High	High			1.2e7	4.12085151672363	High	0.0001112	0.0009975
High	[R].FVIQGFGNVGSWAAQLISEAGGK.[V]			1.54733E-07	0	1	1	50	A2XMV1	A2XMV1 [209-231]	0	2336.20335609	High	High	High	1.9e7	1.7e7	4.4e7	5.97790765762329	High	0	1.732E-11
High	[R].FVIQGFGNVGSWAAQLISEAGGK.[V]	1xDeamidated [N/Q]		1.50432E-05	0	1	1	18	A2XMV1	A2XMV1 [209-231]	0	2337.18737209	High	High	High	5.6e6	7.3e6		5.10612773895264	High	0	2.077E-08
High	[R].FYNVTIEELPANVADLL.[-]			0.00222572	0	1	1	13	Q6Z2Z4	Q6Z2Z4 [398-414]	0	1920.99532054	High	High	High	3.3e7	1.5e7	3.7e7	3.69593524932861	High	0	7.019E-05
High	[K].QPLCPPALSGDLETFMSWVDEVRK.[L]	1xCarbamidomethyl [C4]		0.000332247	0	1	1	5	Q6AVA8	Q6AVA8 [584-607]	1	2775.34804787	High	High	High	6.9e6	1.4e6	2.0e7	4.03654956817627	High	0	2.811E-05
High	[K].ILNEGQIASTDVVEVVVSPPYVFLPVVK.[S]			2.21891E-06	0	1	1	210	P48494	P48494 [26-53]	0	3011.67035104	High	High	High	9.7e6	1.5e7	1.4e7	5.93147897720337	High	0	9.476E-08
High	[K].ILNEGQIASTDVVEVVVSPPYVFLPVVK.[S]	1xDeamidated [Q/N]		5.44024E-06	0	1	1	235	P48494	P48494 [26-53]	0	3012.65436704	High	High	High	1.2e7	6.9e6	8.1e6	5.85766220092773	High	0	1.686E-07
High	[R].AVDATIDALVPYLDAGDAIVDGGNEWYQNTER.[R]	2xDeamidated [N29; Q/N]		0.00974798	0	1	1	6	Q2R480	Q2R480 [100-131]	0	3453.59686484	Not Found	Not Found	High				4.2506422996521	High	0.0001328	0.00135
High	[K].LADAMVTWIEAWDELNPSTAAVENGK.[A]	1xDeamidated [N]		3.30754E-06	0	1	1	27	Q8H8T0	Q8H8T0 [337-362]	0	2832.33965126	High	High	High	1.2e7	2.8e6	1.2e7	5.63848495483398	High	0	4.58E-10
High	[R].AVDATIDALVPYLDAGDAIVDGGNEWYQNTER.[R]			0.000943909	0	1	1	7	Q2R480	Q2R480 [100-131]	0	3451.62883284	High	High	Not Found	4.0e6	5.3e7		4.15595722198486	High	0	3.276E-06
High	[K].DKGLEPTEFEDTVAQAFFDLENGNQELK.[S]	2xDeamidated [Q/N]		0.000511725	0	1	1	12	Q8LJU5	Q8LJU5 [11-38]	1	3186.46372553	High	High	High	4.4e7			5.93359804153442	High	0.0004765	0.004415
High	[R].AGEAVLIIEDLVTSGASVLETAAPLR.[D]			0.00512899	0	1	1	6	Q9LDN2	Q9LDN2 [111-136]	0	2595.42397288	High	High	High		1.0e7	6.0e6	3.68662929534912	High	0	4.693E-05
High	[K].VFMADFEDALSPTWENLMR.[G]			9.98222E-06	0	1	1	7	Q7XUG1	Q7XUG1 [123-141]	0	2272.04130113	High	High	High	2.4e7	1.8e7	1.5e7	4.41603517532349	High	0	2.596E-09
High	[K].VFMADFEDALSPTWENLMR.[G]	1xDeamidated [N16]		0.00959045	0	1	1	1	Q7XUG1	Q7XUG1 [123-141]	0	2273.02531713	Not Found	Not Found	High			4.3e7	4.46897220611572	High	0	0.0001256
High	[RK].KLYGEFLVNAQGEDVVAGIR.[T]			0.00136876	0	2	2	40	Q75KR1; Q6AVA8	Q75KR1 [281-300]; Q6AVA8 [341-360]	1	2178.15534331	High	High	High	5.4e6	1.3e7		3.50983548164368	High	0	0.0001517
High	[K].QPVGVVGAVTPWNFPLAMITR.[K]			0.00308836	0	1	1	12	B9F3B6	B9F3B6 [188-208]	0	2253.22125488	High	High	High		1.4e7	8.3e7	4.26811647415161	High	2.444E-05	0.0002059
High	[K].DINWPLGWPVGGFPGPQGPYYCGIGADK.[S]	1xCarbamidomethyl [C22]		1.98988E-07	0	1	1	36	P14656	P14656 [138-165]	0	3018.42432432	High	High	High	1.0e9	4.9e8	3.4e8	5.23934841156006	High	0	5.533E-12
High	[K].DINWPLGWPVGGFPGPQGPYYCGIGADK.[S]	1xCarbamidomethyl [C22]; 1xDeamidated [N/Q]		8.84679E-05	0	1	1	12	P14656	P14656 [138-165]	0	3019.40834032	High	High	High			3.3e6	5.50689935684204	High	0	7.977E-08
High	[R].FLDMFGNVVMDIPHSLFEEK.[I]			4.1825E-05	0	1	1	18	Q75KR1	Q75KR1 [151-170]	0	2368.13520149	High	High	High	9.4e6	2.5e7	1.2e7	4.39826679229736	High	0	5.557E-08
High	[R].FLDMFGNVVMDIPHSLFEEK.[I]	1xDeamidated [N7]		0.00047402	0	1	1	7	Q75KR1	Q75KR1 [151-170]	0	2369.11921749	High	High	High			1.2e7	4.24911594390869	High	0	1.113E-06
High	[K].AETESGEVGPLVTEADIQHIVSSWTGIPVEK.[V]			0.00515703	0	1	1	5	Q7F9I1	Q7F9I1 [554-584]	0	3278.64269207	High	Not Found	High	1.8e7		1.8e7	4.07196474075317	High	0	4.74E-05
High	[K].AETESGEVGPLVTEADIQHIVSSWTGIPVEK.[V]	1xDeamidated [Q18]		0.00286116	0	1	1	6	Q7F9I1	Q7F9I1 [554-584]	0	3279.62670807	High	High	High		2.4e7		3.45853877067566	High	2.444E-05	0.0002663
High	[R].CFQTITCYQAVINNLDDAHEQIDTAIATALR.[E]	2xCarbamidomethyl [C1; C7]		8.20537E-08	0	2	2	53	Q0DHF6; A2Y5L9	Q0DHF6 [167-197]; A2Y5L9 [167-197]	0	3565.70499208	High	High	High	6.9e6	5.4e6		5.13014602661133	High	0	2.621E-11
High	[R].CFQTITCYQAVINNLDDAHEQIDTAIATALR.[E]	2xCarbamidomethyl [C1; C7]; 1xDeamidated [Q/N]		1.86349E-07	0	2	2	184	Q0DHF6; A2Y5L9	Q0DHF6 [167-197]; A2Y5L9 [167-197]	0	3566.68900808	High	High	High	1.7e7	2.0e7	1.4e7	6.79160213470459	High	0	2.215E-10
High	[R].CFQTITCYQAVINNLDDAHEQIDTAIATALR.[E]	2xCarbamidomethyl [C1; C7]; 2xDeamidated [Q/N]		1.30606E-07	0	2	2	32	Q0DHF6; A2Y5L9	Q0DHF6 [167-197]; A2Y5L9 [167-197]	0	3567.67302408	High	High	High	7.9e6	6.1e6		6.54090738296509	High	0	3.527E-12
High	[K].HQWGFMQSSADEAQLLGMLLK.[M]			2.64211E-05	0	1	1	4	Q9XGP7	Q9XGP7 [58-78]	0	2390.16314755	High	Not Found	High	1.2e7		7.2e6	3.91078019142151	High	0	1.199E-08
High	[R].EVAAFAQFGSDLDAATQALLNR.[G]			0.000116285	0	1	1	4	P0C520	P0C520 [402-423]	0	2308.15679977	High	High	Not Found	1.3e7	2.6e7		3.82453632354736	High	0	2.887E-06
High	[R].EVAAFAQFGSDLDAATQALLNR.[G]	1xDeamidated [Q/N]		4.11445E-05	0	1	1	13	P0C520	P0C520 [402-423]	0	2309.14081577	High	High	High		3.1e7		3.86943364143372	High	0	2.754E-06
High	[R].SGETEDTFIADLAVGLATGQIK.[T]			1.68881E-07	0	1	1	351	Q42971	Q42971 [384-405]	0	2236.13433297	High	High	High	1.8e8	2.3e7	6.9e7	6.12139368057251	High	0	1.694E-11
High	[R].SGETEDTFIADLAVGLATGQIK.[T]	1xDeamidated [Q20]		3.55123E-06	0	1	1	31	Q42971	Q42971 [384-405]	0	2237.11834897	High	High	High			1.3e7	4.81442213058472	High	0	5.899E-06
High	[K].DKGLEPTEFEDTVAQAFFDLENGNQELK.[S]			0.000141585	0	1	1	12	Q8LJU5	Q8LJU5 [11-38]	1	3184.49569353	High	High	High	1.4e7	2.3e7	7.4e6	5.3041467666626	High	0	3.444E-06
High	[K].DKGLEPTEFEDTVAQAFFDLENGNQELK.[S]	1xDeamidated [N/Q]		0.000364608	0	1	1	67	Q8LJU5	Q8LJU5 [11-38]	1	3185.47970953	High	High	High	1.8e7	1.4e7	1.2e7	5.27909660339355	High	0.0001112	0.001053
High	[K].LPLSPPALSGDLGEFMSWVDEVKK.[L]			8.33758E-07	0	1	1	39	Q75KR1	Q75KR1 [524-547]	1	2615.34255154	High	High	High	2.0e7	9.9e6	1.5e7	4.57175016403198	High	0	2.766E-09
High	[K].KGAIPALPTVAVAQELISK.[A]			0.000178138	0	1	1	8	Q0J8G4	Q0J8G4 [315-333]	1	1906.13717419	High	High	Not Found	1.4e8	8.7e7		4.41235733032227	High	0	1.098E-06
High	[K].LADAMVTWIEAWDELNPSTAAVENGK.[A]	2xDeamidated [N16; N24]		3.6898E-06	0	1	1	5	Q8H8T0	Q8H8T0 [337-362]	0	2833.32366726	High	High	Not Found		1.2e7		5.00730037689209	High	0	5.462E-10
High	[R].VFIMDNCEELIPEWLSFVK.[G]	1xCarbamidomethyl [C7]; 1xDeamidated [N6]		0.00587759	0	2	3	6	Q0J4P2; Q07078	Q0J4P2 [341-359]; Q07078 [341-359]	0	2370.13961889	High	High	High			1.0e7	3.51888847351074	High	0	5.843E-05
High	[R].FYNVVIEELPANVADLL.[-]			2.36839E-05	0	1	1	16	P35683	P35683 [398-414]	0	1919.016056	High	High	High	4.4e7	5.8e7	8.5e7	4.90346336364746	High	0	8.136E-07
High	[R].GVDLDALLDMSTDDLVQLFPAR.[A]			8.06147E-05	0	1	1	9	P31674	P31674 [28-49]	0	2404.20645203	High	High	High				3.5884473323822	High	0	7.703E-08
High	[R].GVDLDALLDMSTDDLVQLFPAR.[A]	1xDeamidated [Q17]		0.000640292	0	1	1	19	P31674	P31674 [28-49]	0	2405.19046803	High	High	High		8.6e6		4.23408222198486	High	0	1.789E-06
High	[K].AAATAAASGEPPKESAADDEEMDPTQYYENR.[L]			3.85313E-05	0	1	1	2	Q6F2U9	Q6F2U9 [56-86]	1	3285.41243408	Not Found	High	Not Found				4.43718528747559	High	0	2.765E-07
High	[R].DQSSYDEFFSGMPWLALPLGDER.[K]			6.09957E-05	0	1	1	8	Q7Y0E8	Q7Y0E8 [405-427]	0	2660.19734383	High	High	High	6.1e6	2.2e7	2.5e7	3.85155391693115	High	4.852E-05	0.0005112
High	[K].LPLSPPALSGDLGEFMSWVDEVK.[K]			1.70594E-05	0	1	1	30	Q75KR1	Q75KR1 [524-546]	0	2487.24758858	High	High	High	2.5e7	1.2e7	2.8e7	4.8984808921814	High	0	1.655E-08
High	[K].ALTNVVSVGIGGSFLGPLFVHAALQTDPEAAESAK.[G]			0.000100324	0	2	2	44	P42862; P42863	P42862 [145-179]; P42863 [145-179]	0	3466.82165947	High	High	High	9.7e6	8.6e6	4.3e6	4.18139266967773	High	0.0003235	0.003621
High	[K].ALTNVVSVGIGGSFLGPLFVHAALQTDPEAAESAK.[G]	1xDeamidated [Q/N]		3.01264E-05	0	2	2	70	P42862; P42863	P42862 [145-179]; P42863 [145-179]	0	3467.80567547	High	High	High	6.1e6	1.4e7	9.9e6	5.16783428192139	High	0	1.684E-08
High	[K].ALTNVVSVGIGGSFLGPLFVHAALQTDPEAAESAK.[G]	2xDeamidated [N4; Q25]		0.000330435	0	2	2	5	P42862; P42863	P42862 [145-179]; P42863 [145-179]	0	3468.78969147	High	High	High		3.3e6		4.86966943740845	High	0	6.324E-07
High	[K].IQGIGAGFVPGVLDVDLINETVQVSSDEAIEMAK.[A]	1xDeamidated [N/Q]		0.000230338	0	1	1	16	Q9XEA6	Q9XEA6 [223-256]	0	3515.78255669	High	High	High	9.7e6	1.4e7	5.5e6	4.65095329284668	High	0	3.573E-07
High	[R].HSTAGVGLISPPPHHDIYSIEDLAQLIHDLK.[N]			1.52921E-05	0	1	1	11	Q0JKD0	Q0JKD0 [1101-1131]	0	3373.75391434	High	High	High	6.2e6	1.2e7	1.3e7	4.83636474609375	High	0	5.058E-09
High	[R].HSTAGVGLISPPPHHDIYSIEDLAQLIHDLK.[N]	1xDeamidated [Q25]		0.0073078	0	1	1	4	Q0JKD0	Q0JKD0 [1101-1131]	0	3374.73793034	High	High	High		4.4e6	7.3e6	3.74209880828857	High	0	8.16E-05
High	[K].FNIVSPGADMSIYFPYTEK.[A]			6.33757E-05	0	1	1	1	Q10LP5	Q10LP5 [519-537]	0	2179.04161874	High	Not Found	Not Found	2.3e8			4.7764835357666	High	0	4.711E-08
High	[K].FNIVSPGADMSIYFPYTEK.[A]	1xDeamidated [N2]		5.8705E-05	0	1	1	1	Q10LP5	Q10LP5 [519-537]	0	2180.02563474	High	Not Found	Not Found				4.22640943527222	High	0	4.204E-08
High	[K].DLVSSLVSGLLTIGPR.[F]			4.98231E-05	0	1	1	18	Q93VT8	Q93VT8 [432-447]	0	1626.94249724	High	High	High	1.9e7	1.8e7	2.9e7	4.27802276611328	High	0	4.499E-08
High	[K].ELNGIQLEVQATDAGEISLDALK.[D]	1xDeamidated [N/Q]		0.000124172	0	1	1	76	Q84TB3	Q84TB3 [113-135]	0	2428.24534028	High	High	High	4.0e6	4.0e6	3.9e6	5.23797655105591	High	2.444E-05	0.0003413
High	[K].ELNGIQLEVQATDAGEISLDALK.[D]	2xDeamidated [Q6; Q/N]		0.000368617	0	1	1	40	Q84TB3	Q84TB3 [113-135]	0	2429.22935628	High	High	High			4.1e6	4.63898992538452	High	0	2.04E-05
High	[R].DAEGQDVLLFIDNIFR.[F]			9.76185E-05	0	1	1	14	Q01859	Q01859 [318-333]	0	1864.9439537	High	High	High	1.8e7	2.2e7	4.4e7	4.44650173187256	High	0	2.412E-06
High	[R].SLGQNPTEAELQDMINEVDADGNGTIDFPEFLNLMAK.[K]	1xDeamidated [N/Q]		0.000180096	0	1	1	7	Q6F332	Q6F332 [39-75]	0	4037.86306793	Not Found	High	High		9.5e6		6.1646294593811	High	0	2.448E-07
High	[R].SLGQNPTEAELQDMINEVDADGNGTIDFPEFLNLMAK.[K]	2xDeamidated [N/Q]		0.000352842	0	1	1	22	Q6F332	Q6F332 [39-75]	0	4038.84708393	High	High	High	5.9e6	4.2e6	7.6e6	5.20907688140869	High	0	7.035E-07
High	[R].VNVSELAVELLTVPEYLQFK.[E]			8.65539E-05	0	1	1	38	P31924	P31924 [105-124]	0	2291.25332596	High	High	High	1.1e7	1.1e7	1.5e7	4.42439413070679	High	0	3.759E-06
High	[R].SQNIFSGFSTELLSEALGVSSQVAR.[Q]	1xDeamidated [Q/N]		0.00248256	0	1	1	5	P07728	P07728 [224-248]	0	2628.31515112	Not Found	High	Not Found		7.0e6		3.29874968528748	High	0.0001891	0.002305
High	[R].VFIMDNCEELIPEWLSFVK.[G]	1xCarbamidomethyl [C7]		1.0037E-05	0	2	3	22	Q0J4P2; Q07078	Q0J4P2 [341-359]; Q07078 [341-359]	0	2369.15560289	High	High	High	8.3e6	7.7e6	8.8e6	4.32322120666504	High	0	2.626E-09
High	[R].SQNIFSGFSTELLSEALGVSSQVAR.[Q]			0.000996936	0	1	1	8	P07728	P07728 [224-248]	0	2627.33113512	High	High	High		7.1e6	7.9e6	3.32355999946594	High	0	3.592E-06
High	[K].LTAAAAIASGTVLGLHEDSR.[Y]			0.000124172	0	1	1	110	Q6K669	Q6K669 [224-243]	0	1953.03997926	High	High	High	8.2e6	7.4e6	5.3e6	5.00044822692871	High	0	7.088E-07
High	[K].SLADGVQDEVAEIIKEDLWPNPLK.[Y]			0.000453734	0	1	2	15	B8AEC1	B8AEC1 [198-221]	1	2679.38758736	High	High	High	9.3e6	1.6e7		3.81142663955688	High	0	1.651E-05
High	[K].SLADGVQDEVAEIIKEDLWPNPLK.[Y]	1xDeamidated [Q/N]		0.000146307	0	1	2	8	B8AEC1	B8AEC1 [198-221]	1	2680.37160336	High	High	High		6.1e6		4.16746520996094	High	0	1.759E-07
High	[R].LSPFIDYMDCVDSDPVALGSYMVQQLNK.[H]	1xCarbamidomethyl [C10]		0.000205351	0	1	1	10	Q69TH8	Q69TH8 [236-263]	0	3205.48903415	High	High	High	4.9e6	5.5e7	2.1e7	5.26750659942627	High	0	1.366E-06
High	[R].LSPFIDYMDCVDSDPVALGSYMVQQLNK.[H]	1xCarbamidomethyl [C10]; 1xDeamidated [Q/N]		7.80127E-05	0	1	1	21	Q69TH8	Q69TH8 [236-263]	0	3206.47305015	High	High	High	3.4e7	2.2e7	1.7e7	4.66492605209351	High	0	0.0001536
High	[K].IENVEGLNNFDEILQEADGIILSR.[G]			5.44024E-06	0	1	1	22	Q2QXR8	Q2QXR8 [257-280]	0	2701.3679145	High	High	High	3.9e7	3.9e7	3.8e7	4.94913244247437	High	0	1.152E-09
High	[K].IENVEGLNNFDEILQEADGIILSR.[G]	1xDeamidated [N/Q]		1.76284E-05	0	1	1	33	Q2QXR8	Q2QXR8 [257-280]	0	2702.3519305	High	High	High	1.3e7	7.1e7	2.9e7	5.13030767440796	High	0	6.341E-09
High	[R].AAVPGLTDDLVALMMEPPFR.[S]			0.000198724	0	1	1	34	Q9FWK4	Q9FWK4 [61-80]	0	2143.09260848	High	High	High	1.9e7	3.3e7	1.5e7	4.47765207290649	High	0	7.882E-06
High	[R].VALQSEDVELVAVNDPFITTDYMTYMFK.[Y]			0.00225017	0	1	1	5	A2YQT7	A2YQT7 [21-48]	0	3239.55267992	High	High	Not Found		1.6e7		4.5113410949707	High	0	1.283E-05
High	[R].VALQSEDVELVAVNDPFITTDYMTYMFK.[Y]	1xDeamidated [Q/N]		8.42195E-05	0	1	1	12	A2YQT7	A2YQT7 [21-48]	0	3240.53669592	High	High	High		2.5e7	4.6e6	5.11746406555176	High	0	4.506E-06
High	[R].VALQSEDVELVAVNDPFITTDYMTYMFK.[Y]	1xOxidation [M23]		2.70054E-05	0	1	1	5	A2YQT7	A2YQT7 [21-48]	0	3255.54759492	High	High	Not Found		1.1e7		5.028160572052	High	0	3.694E-05
High	[K].TVVSQYGQQILDLLLAETQPSK.[I]			2.73023E-05	0	1	1	25	Q42456	Q42456 [322-343]	0	2431.3078806	High	High	High	3.7e7	1.6e7	9.4e6	5.40381288528442	High	0	1.258E-08
High	[K].TVVSQYGQQILDLLLAETQPSK.[I]	1xDeamidated [Q]		0.0002122	0	1	1	33	Q42456	Q42456 [322-343]	0	2432.2918966	High	High	High	1.7e7	1.1e7		5.25256299972534	High	0	4.596E-07
High	[R].VALQSEDVELVAVNDPFITTEYMTYMFK.[Y]			1.47178E-05	0	1	1	6	Q6K5G8	Q6K5G8 [21-48]	0	3253.56832998	Not Found	High	High			1.6e7	5.53616380691528	High	0	2.321E-07
High	[R].VALQSEDVELVAVNDPFITTEYMTYMFK.[Y]	1xDeamidated [Q/N]		0.000112532	0	1	1	3	Q6K5G8	Q6K5G8 [21-48]	0	3254.55234598	Not Found	High	High				4.76270008087158	High	0	1.161E-07
High	[K].FQSVPVQAGQTPPLLQYFGTLLTR.[G]			0.000434317	0	1	2	9	Q2QYW2	Q2QYW2 [414-437]	0	2661.43989782	High	High	High		1.3e7	4.3e6	2.81529784202576	High	0	2.89E-06
High	[K].FQSVPVQAGQTPPLLQYFGTLLTR.[G]	1xDeamidated [Q]		0.00688314	0	1	2	5	Q2QYW2	Q2QYW2 [414-437]	0	2662.42391382	High	High	Not Found				2.9182755947113	High	2.444E-05	0.0003537
High	[R].QLFHPEQLISGKEDAANNFAR.[G]			0.00326158	0	2	2	2	Q53M52; P28752	Q53M52 [85-105]; P28752 [85-105]	1	2385.19458226	High	Not Found	Not Found	2.1e8			3.83799052238464	High	0	2.312E-05
High	[K].LPSEDEVADWSGQEWELYLENLPTDVEASQVTALDER.[Y]			0.00171243	0	1	1	2	Q84TA3	Q84TA3 [486-522]	0	4233.96224734	High	Not Found	Not Found				4.01186561584473	High	0	4.471E-05
High	[K].LPSEDEVADWSGQEWELYLENLPTDVEASQVTALDER.[Y]	1xDeamidated [Q/N]		0.00162139	0	1	1	2	Q84TA3	Q84TA3 [486-522]	0	4234.94626334	Not Found	High	Not Found		5.5e6		4.24546241760254	High	0	7.664E-06
High	[K].LPSEDEVADWSGQEWELYLENLPTDVEASQVTALDER.[Y]	2xDeamidated [Q13; N21]		0.00111818	0	1	1	4	Q84TA3	Q84TA3 [486-522]	0	4235.93027934	High	Not Found	High			1.0e7	5.03974723815918	High	0	4.376E-05
High	[R].FDEGLPPILTALEVLDHNIR.[L]			4.6935E-06	0	1	1	33	Q01859	Q01859 [96-115]	0	2262.21285815	High	High	High	9.3e6	6.6e6	8.2e6	4.88659334182739	High	0	7.963E-10
High	[K].ELTLQEAETIALSILK.[Q]			1.83162E-05	0	1	1	39	Q9LSU1	Q9LSU1 [186-201]	0	1772.00515697	High	High	High	1.2e7	3.2e6	8.5e6	4.79130363464355	High	0	6.939E-07
High	[K].LGANAILAVSLAICK.[A]	1xCarbamidomethyl [C14]		0.000586667	0	1	1	56	Q42971	Q42971 [112-126]	0	1513.87706064	High	High	High	7.2e7	9.8e6	2.1e7	4.0641827583313	High	0	1.868E-06
High	[R].DMKPQTFASLVSALLYEK.[R]			0.00287682	0	1	1	15	Q9LST7	Q9LST7 [81-98]	0	2041.0674396	High	High	High	2.0e7	1.2e7	1.0e7	3.86937856674194	High	2.444E-05	0.0001698
High	[R].DVPCAVFSIPPLSVVGLSEQQALEEAK.[S]	1xCarbamidomethyl [C4]; 1xDeamidated [Q]		0.00208454	0	1	1	12	P48642	P48642 [369-395]	0	2884.46485205	High	High	High	2.8e7		6.6e6	4.75293445587158	High	0	1.192E-05
High	[R].YEAVGVDPSTTLLEFLR.[T]			4.09201E-05	0	1	2	13	Q852M2	Q852M2 [21-37]	0	1909.99056951	High	High	High	5.0e7	1.6e8		4.50178956985474	High	0	1.863E-06
High	[K].NLLSPSTPFFFNTLYDPYREGADFVR.[G]			0.00081886	0	1	1	4	Q8H8T0	Q8H8T0 [133-158]	1	3066.49959735	High	High	High		7.7e7		3.10893750190735	High	0	2.619E-06
High	[K].GMLTGPVTILNWSFVR.[N]			9.44677E-05	0	2	2	20	Q2QLY5; Q2QLY4	Q2QLY5 [557-572]; Q2QLY4 [557-572]	0	1790.96218686	High	High	High	4.6e7	2.0e8	8.3e7	3.96041774749756	High	0	2.023E-07
High	[R].ELTDWLNWLK.[S]			0.00382072	0	1	1	23	P27933	P27933 [184-193]	0	1317.68376359	High	High	High	3.7e8	3.3e7	2.9e8	3.55160880088806	High	0	0.0001557
High	[K].TLNDDIADIIDEHGPDAWEGFPFSAEK.[L]			1.61584E-06	0	1	1	16	Q7Y0F2	Q7Y0F2 [296-322]	0	3002.36903659	High	High	High	1.6e8	6.6e7	9.9e7	4.63724708557129	High	0	1.49E-10
High	[K].TLNDDIADIIDEHGPDAWEGFPFSAEK.[L]	1xDeamidated [N3]		0.000108306	0	1	1	6	Q7Y0F2	Q7Y0F2 [296-322]	0	3003.35305259	High	High	High	1.2e8	1.2e7		3.92888593673706	High	0	2.946E-05
High	[R].NSDLANLLVDPEFAQEIMDR.[Q]			8.10929E-06	0	1	1	34	Q9LI00	Q9LI00 [386-405]	0	2290.10198701	High	High	High	1.3e8	3.1e8	1.4e8	5.55907392501831	High	0	8.226E-09
High	[R].NSDLANLLVDPEFAQEIMDR.[Q]	1xDeamidated [N]		0.000101427	0	1	1	6	Q9LI00	Q9LI00 [386-405]	0	2291.08600301	High	Not Found	High	3.5e7			4.84531211853027	High	0	1.309E-07
High	[R].ICGFLFEPIQGEAGVIIPPDGYLK.[A]	1xCarbamidomethyl [C2]		7.10876E-05	0	1	1	31	Q10G56	Q10G56 [225-248]	0	2633.36837271	High	High	High	1.1e7	4.3e7	2.4e7	4.75652885437012	High	0	1.124E-05
High	[R].ICGFLFEPIQGEAGVIIPPDGYLK.[A]	1xCarbamidomethyl [C2]; 1xDeamidated [Q10]		0.000204231	0	1	1	11	Q10G56	Q10G56 [225-248]	0	2634.35238871	High	High	High	1.4e7		2.6e7	4.91641283035278	High	2.444E-05	0.000212
High	[R].VEAEEQPEISEAYGVTAVPYFVFLK.[E]			0.00308836	0	1	1	8	Q0IWL9	Q0IWL9 [57-81]	0	2815.40765408	High	High	High	1.2e7	1.6e7	2.4e7	3.1966667175293	High	0	2.109E-05
High	[R].VEAEEQPEISEAYGVTAVPYFVFLK.[E]	1xDeamidated [Q6]		0.00447546	0	1	1	7	Q0IWL9	Q0IWL9 [57-81]	0	2816.39167008	High	High	High		3.1e7	2.3e7	3.13290977478027	High	0.0001328	0.001282
High	[R].DVTTTPAELLTFFR.[D]			0.00125417	0	1	1	23	Q6Z5N4	Q6Z5N4 [52-65]	0	1610.84244888	High	High	High		4.1e7	1.4e7	3.56296515464783	High	0	5.574E-06
High	[R].DQDLLVLPTDAALFEDPTFK.[V]			8.47191E-06	0	1	1	22	Q7XJ02	Q7XJ02 [299-318]	0	2248.13835577	High	High	High	2.4e8	2.6e8	1.1e8	5.19427633285522	High	0	1.933E-07
High	[R].DQDLLVLPTDAALFEDPTFK.[V]	1xDeamidated [Q2]		0.00142992	0	1	1	3	Q7XJ02	Q7XJ02 [299-318]	0	2249.12237177	Not Found	High	High				3.86708068847656	High	0	6.321E-06
High	[R].FGPYFCQPVIAGLGEDNEPFICTMDCIGAK.[E]	3xCarbamidomethyl [C6; C22; C26]; 1xDeamidated [N17]		0.0057823	0	1	1	2	Q9LST7	Q9LST7 [100-129]	0	3407.50911868	Not Found	Not Found	High			1.7e7	4.09904003143311	High	0	5.677E-05
High	[K].TPATPFFFNTLYDPFR.[K]			0.00110603	0	1	1	14	Q7FAY6	Q7FAY6 [123-138]	0	1933.94831087	High	High	High	2.6e7	5.4e7	4.9e7	4.10332870483398	High	0	5.281E-06
High	[R].CKANSEATLGTYQGDAVLGEGASESLHVK.[D]	1xCarbamidomethyl [C1]		8.15012E-05	0	1	1	4	Q5N725	Q5N725 [326-354]	1	2992.4316539	High	High	Not Found	1.3e7			4.58275175094604	High	0	7.018E-08
High	[K].TEDLWAVLEEVSGEPVK.[DN]			0.000264077	0	1	2	6	Q6K4E7	Q6K4E7 [427-443]	0	1900.95384962	High	High	High	9.3e6	2.5e7	2.7e7	3.79454803466797	High	0	4.574E-06
High	[R].VDHVDISGLPLLNTDLETADGGFPPAVEAFR.[D]			6.62668E-07	0	1	1	7	Q941Z0	Q941Z0 [45-75]	0	3265.63754718	High	High	High	2.2e7	4.6e7		5.45401096343994	High	0	3.686E-11
High	[R].VDHVDISGLPLLNTDLETADGGFPPAVEAFR.[D]	1xDeamidated [N13]		1.57159E-05	0	1	1	3	Q941Z0	Q941Z0 [45-75]	0	3266.62156318	Not Found	Not Found	High			2.6e7	5.29473686218262	High	0	8.657E-08
High	[R].DVLNILHNLQGDVVAGDVVEFNPQR.[D]			0.000738081	0	1	2	5	B8AU84	B8AU84 [292-316]	0	2761.42676682	High	High	High		9.5e6	2.1e7	3.19838976860046	High	0	2.237E-06
High	[K].IENVEGLNHFDEILQEADGIILSR.[G]			3.27016E-05	0	1	1	15	B8BJ39	B8BJ39 [257-280]	0	2724.38389893	High	High	High	4.2e6	1.5e8		4.74655818939209	High	0	1.675E-08
High	[R].ASDLDIASILGMGFPK.[F]			0.000546421	0	1	1	2	Q8W1L6	Q8W1L6 [648-663]	0	1634.8458197	Not Found	Not Found	High			4.9e7	3.40267443656921	High	0	1.409E-05
High	[K].DVNWPLGWPVGGFPGPQGPYYCAAGAEK.[A]	1xCarbamidomethyl [C22]		1.16388E-06	0	1	1	19	P14654	P14654 [138-165]	0	2990.3930242	High	High	High	3.5e8	2.7e8	1.2e8	5.2752628326416	High	0	4.14E-09
High	[K].ALLPFFDSAYQGFASGSLDQDAQSVR.[M]	1xDeamidated [Q]		1.25648E-06	0	1	1	22	P37833	P37833 [211-236]	0	2791.32096475	High	High	High	3.5e8	5.5e8	1.5e7	6.22782325744629	High	0	1.004E-10
High	[R].GGDLVSAFAELMGR.[Q]			0.000540479	0	1	1	18	Q6Z5N4	Q6Z5N4 [127-140]	0	1422.7045753	High	High	High	1.1e8	4.4e7	8.5e7	4.62830018997192	High	0	2.241E-06
High	[K].ITDEFTGAGAVGQVCQVIGAVVDVR.[F]	1xCarbamidomethyl [C15]		0.000511725	0	1	1	43	Q01859	Q01859 [71-95]	0	2561.30281227	High	High	High	6.0e6	1.6e7	1.9e7	4.51801919937134	High	0	0.0001278
High	[K].LPQAPGELPTLNDWENHLTTIFPEVR.[L]			0.00147757	0	1	4	8	Q8GU95	Q8GU95 [332-357]	0	2987.52614644	High	High	High	2.1e8	5.9e7		2.78484463691711	High	0	6.66E-06
High	[R].YDVEHLIPEGFQVVAHGDGYAIWEK.[I]			2.70054E-05	0	1	1	240	P17654	P17654 [409-433]	0	2872.39406973	High	High	High	2.5e7	1.7e7	2.5e7	5.41161108016968	High	0	5.529E-06
High	[R].YDVEHLIPEGFQVVAHGDGYAIWEK.[I]	1xDeamidated [Q12]		0.000339593	0	1	1	142	P17654	P17654 [409-433]	0	2873.37808573	High	High	High	1.8e7	1.9e7	2.9e7	4.9142632484436	High	0	6.592E-07
High	[K].YIPSNTFSYYDQVLDTTAMLGAVPER.[Y]			1.0037E-05	0	1	1	29	Q2QLY4	Q2QLY4 [56-81]	0	2951.4131501	High	High	High	2.0e8	3.7e8	2.8e8	4.75293111801147	High	0	5.815E-09
High	[K].YIPSNTFSYYDQVLDTTAMLGAVPER.[Y]	1xDeamidated [Q/N]		7.14774E-05	0	1	1	16	Q2QLY4	Q2QLY4 [56-81]	0	2952.3971661	High	High	High		1.7e7	1.5e7	4.08302116394043	High	0	4.488E-07
High	[K].YIPSNTFSYYDQVLDTTAMLGAVPER.[Y]	2xDeamidated [N5; Q12]		0.00550558	0	1	1	1	Q2QLY4	Q2QLY4 [56-81]	0	2953.3811821	Not Found	High	Not Found				2.45184755325317	High	0	5.239E-05
High	[R].GVTTVALPDLPYDYGALEPAISGEIMR.[L]			0.00278413	0	1	1	13	Q43008	Q43008 [27-53]	0	2848.44372199	High	High	High	3.5e7	7.9e7	1.2e7	3.63712358474731	High	0.0001112	0.0009385
High	[K].EIALWFPEGLAEWR.[S]			6.30301E-05	0	1	2	47	A6N0M9	A6N0M9 [126-139]	0	1716.87441774	High	High	High	5.4e8	8.7e8	3.4e8	4.83166027069092	High	0	1.088E-05
High	[K].SLLVWDLTNPVQNVGEGAGASEYGVPFR.[R]			2.59912E-05	0	1	1	10	P49027	P49027 [42-69]	0	2975.48976092	High	High	High	2.4e7	1.0e8	4.3e7	4.47608757019043	High	0	1.125E-07
High	[K].SLLVWDLTNPVQNVGEGAGASEYGVPFR.[R]	1xDeamidated [Q/N]		0.000114393	0	1	1	12	P49027	P49027 [42-69]	0	2976.47377692	Not Found	High	High		6.8e7	7.7e6	3.77562642097473	High	0	2.393E-06
High	[K].AGAPVDQTIATLAAHLEQGDCIIDGGNEWYENTER.[R]	1xCarbamidomethyl [C21]		6.30301E-05	0	1	1	10	Q9LI00	Q9LI00 [79-113]	0	3814.76132048	High	High	High	1.2e7	4.8e7	1.6e8	5.13695240020752	High	0	1.083E-06
High	[K].AGAPVDQTIATLAAHLEQGDCIIDGGNEWYENTER.[R]	1xCarbamidomethyl [C21]; 1xDeamidated [N/Q]		9.09609E-06	0	1	1	18	Q9LI00	Q9LI00 [79-113]	0	3815.74533648	High	High	High	8.0e6	1.1e8	2.9e7	5.94996118545532	High	0	2.245E-09
High	[K].AGAPVDQTIATLAAHLEQGDCIIDGGNEWYENTER.[R]	1xCarbamidomethyl [C21]; 2xDeamidated [N32; Q/N]		5.23364E-05	0	1	1	7	Q9LI00	Q9LI00 [79-113]	0	3816.72935248	High	Not Found	Not Found	1.8e7			6.54019403457642	High	0	3.501E-08
High	[K].DAGAVVPTSYEALETAIKETFEK.[L]			0.000119509	0	1	1	6	Q93VT8	Q93VT8 [294-316]	1	2469.23952622	High	High	High	3.3e7		1.1e8	3.9309983253479	High	0	1.277E-07
High	[R].VNQEGVAYYNNLINYLLQK.[G]			6.58486E-05	0	1	1	6	Q75I93	Q75I93 [130-148]	0	2256.16590797	High	Not Found	High	9.8e6		5.1e7	4.30854415893555	High	0	5.029E-08
High	[K].SVPCDELAPIVADILVER.[F]	1xCarbamidomethyl [C4]		0.000157086	0	1	1	4	Q42997	Q42997 [566-583]	0	1996.04195342	High	Not Found	High	2.3e7		2.2e7	3.36555027961731	High	0	2.034E-06
High	[R].NPLQFDNSYFTELLSGDKEGLLQLPSDK.[A]			2.09026E-07	0	1	2	23	Q10N21	Q10N21 [182-209]	1	3168.57354997	High	High	High	1.3e8	1.3e8	2.9e8	5.54612684249878	High	0	2.908E-11
High	[R].NPLQFDNSYFTELLSGDKEGLLQLPSDK.[A]	1xDeamidated [Q/N]		0.000691218	0	1	2	16	Q10N21	Q10N21 [182-209]	1	3169.55756597	High	High	High	6.5e6	9.8e6		5.146644115448	High	0	2.018E-06
High	[K].DVNWPLGWPVGGFPGPQGPYYCAAGAEK.[A]	1xCarbamidomethyl [C22]; 1xDeamidated [Q/N]		0.00410149	0	1	1	10	P14654	P14654 [138-165]	0	2991.3770402	High	High	High	2.4e7	7.2e7		3.65552735328674	High	0	6.387E-05
High	[K].IENVEGLNHFDEILQEADGIILSR.[G]	1xDeamidated [N/Q]		0.000245958	0	1	1	7	B8BJ39	B8BJ39 [257-280]	0	2725.36791493	High	High	High		3.3e6		4.59489965438843	High	0	1.283E-05
High	[R].SNSLFPYELLEIVR.[A]			0.00353977	0	1	1	12	Q0JNR2	Q0JNR2 [183-196]	0	1679.90029809	High	High	High	6.2e6	6.8e7		3.16461181640625	High	0.0002679	0.002856
High	[K].DKYPNISYADLFQLASATAIEEAGGPK.[I]			8.19846E-06	0	1	1	18	Q7XJ02	Q7XJ02 [166-192]	1	2869.42542934	High	High	High	7.4e6	5.8e7	8.4e6	5.69836091995239	High	0	1.9E-09
High	[R].NADIIPGSGYVPPGTANPLYEAFGLCDAAAPADVDAFCAR.[L]	2xCarbamidomethyl [C26; C38]		0.00103582	0	1	1	4	Q7XKU5	Q7XKU5 [67-106]	0	4123.91644118	Not Found	High	High		2.1e7	5.6e7	4.64186573028564	High	0	3.797E-06
High	[R].NADIIPGSGYVPPGTANPLYEAFGLCDAAAPADVDAFCAR.[L]	2xCarbamidomethyl [C26; C38]; 1xDeamidated [N]		0.000251396	0	1	1	17	Q7XKU5	Q7XKU5 [67-106]	0	4124.90045718	High	High	High	6.2e7	8.8e7	2.6e7	5.01505947113037	High	2.444E-05	0.0002402
High	[R].NADIIPGSGYVPPGTANPLYEAFGLCDAAAPADVDAFCAR.[L]	2xCarbamidomethyl [C26; C38]; 2xDeamidated [N1; N17]		0.000577124	0	1	1	2	Q7XKU5	Q7XKU5 [67-106]	0	4125.88447318	Not Found	High	Not Found				3.67129731178284	High	0	1.512E-06
High	[R].SQETIHLLLDLLEAPDPSTLEK.[F]			1.4165E-05	0	1	1	28	P31924	P31924 [252-273]	0	2462.30246083	High	High	High	2.2e7	2.1e7	5.6e7	4.1597056388855	High	0	4.483E-09
High	[R].SQETIHLLLDLLEAPDPSTLEK.[F]	1xDeamidated [Q2]		0.00103582	0	1	1	7	P31924	P31924 [252-273]	0	2463.28647683	High	High	High		8.8e6		3.78706979751587	High	0	3.808E-06
High	[K].SEAAISLEANGTVVLTPDQGQEASSELLPINFSGLAK.[A]			0.000476618	0	1	1	26	B8BJ39	B8BJ39 [104-140]	0	3756.91780401	High	High	High	7.3e6	6.9e6	6.8e6	4.14654111862183	High	0.00065	0.006958
High	[K].SEAAISLEANGTVVLTPDQGQEASSELLPINFSGLAK.[A]	1xDeamidated [Q/N]		0.000316293	0	1	1	133	B8BJ39	B8BJ39 [104-140]	0	3757.90182001	High	High	High	1.3e7	1.0e7	9.1e6	4.73514938354492	High	4.852E-05	0.0005475
High	[K].SEAAISLEANGTVVLTPDQGQEASSELLPINFSGLAK.[A]	2xDeamidated [Q/N]		0.00123377	0	1	1	29	B8BJ39	B8BJ39 [104-140]	0	3758.88583601	High	High	High	5.0e6	6.5e6	8.8e6	4.11095714569092	High	2.444E-05	0.0002574
High	[K].SEAAISLEANGTVVLTPDQGQEASSELLPINFSGLAK.[A]	3xDeamidated [Q19; N31; Q/N]		0.00620663	0	1	1	2	B8BJ39	B8BJ39 [104-140]	0	3759.86985201	High	Not Found	Not Found	1.3e7			2.91885709762573	High	0	6.356E-05
High	[K].DPEGLFPCILGHEAAGIVESVGEGVTEVQPGDHVIPCYQAECR.[E]	3xCarbamidomethyl [C8; C37; C42]; 1xDeamidated [Q]		6.69955E-07	0	1	2	16	A2XAZ3	A2XAZ3 [60-102]	0	4693.16435279	High	High	High	1.4e7	4.1e7	4.9e7	5.83892250061035	High	0	2.361E-09
High	[K].DPEGLFPCILGHEAAGIVESVGEGVTEVQPGDHVIPCYQAECR.[E]	3xCarbamidomethyl [C8; C37; C42]; 2xDeamidated [Q29; Q39]		2.10172E-07	0	1	2	5	A2XAZ3	A2XAZ3 [60-102]	0	4694.14836879	High	High	Not Found		3.1e7		5.76479339599609	High	0	4.031E-09
High	[R].NVDNFFNENEQLAFGPGLVVPGIYYSDDK.[M]			9.71299E-06	0	1	1	13	Q0E4K1	Q0E4K1 [311-339]	0	3261.53749882	High	High	High	3.4e7	1.1e8	7.8e7	5.68731021881104	High	0	9.076E-08
High	[R].NVDNFFNENEQLAFGPGLVVPGIYYSDDK.[M]	1xDeamidated [N/Q]		0.000116923	0	1	1	27	Q0E4K1	Q0E4K1 [311-339]	0	3262.52151482	High	High	High	5.6e7		1.2e8	5.11976432800293	High	0	1.517E-07
High	[K].TIEVQNPATGETLANVSCMGSK.[E]	1xCarbamidomethyl [C18]		8.80249E-06	0	1	1	6	B9F3B6	B9F3B6 [70-91]	0	2307.09552171	High	High	Not Found	1.6e8	7.8e7		4.9718918800354	High	0	9.876E-09
High	[K].LTTPSFGDLNHLISATMSGVTCCLR.[F]	2xCarbamidomethyl [C22; C23]		0.000434317	0	1	4	7	Q43594	Q43594 [217-241]	0	2751.32626688	High	High	High	1.6e7	2.4e7	3.4e7	3.80383324623108	High	0	1.549E-05
High	[K].LTTPSFGDLNHLISATMSGVTCCLR.[F]	2xCarbamidomethyl [C22; C23]; 1xDeamidated [N10]		0.00276897	0	1	4	2	Q43594	Q43594 [217-241]	0	2752.31028288	High	High	Not Found	7.1e6			4.50425910949707	High	0	1.78E-05
High	[K].LATPTFGDLNHLISATMSGVTCCLR.[F]	2xCarbamidomethyl [C22; C23]		6.73345E-06	0	2	3	30	Q40665; P37832	Q40665 [217-241]; P37832 [217-241]	0	2735.33135228	High	High	High	2.7e7	1.3e7	9.0e7	5.46341276168823	High	0	2.651E-09
High	[K].LATPTFGDLNHLISATMSGVTCCLR.[F]	2xCarbamidomethyl [C22; C23]; 1xDeamidated [N10]		0.000144716	0	2	3	3	Q40665; P37832	Q40665 [217-241]; P37832 [217-241]	0	2736.31536828	High	Not Found	High			2.2e7	4.56900358200073	High	0	1.732E-07
High	[R].EVDGGIETISLDLPAVITTDLR.[L]			2.99621E-05	0	1	2	6	A2XQV4	A2XQV4 [162-183]	0	2327.23404696	High	High	High	1.3e7	4.0e7	3.5e7	4.42826271057129	High	0	1.763E-06
High	[K].DYTDPPPAPLIDAAELGSWSLYR.[A]			0.0027539	0	1	1	13	Q8H5N9	Q8H5N9 [20-42]	0	2547.24019496	High	High	High	1.0e7	1.8e7	1.8e7	3.44415283203125	High	0	8.582E-05
High	[R].DVPCAVFSIPPLSVVGLSEQQALEEAK.[S]	1xCarbamidomethyl [C4]		3.20078E-06	0	1	1	29	P48642	P48642 [369-395]	0	2883.48083605	High	High	High	1.5e8	1.8e8	1.1e8	5.03524208068848	High	0	8.479E-09
High	[R].NMIIVPEMIGSIVGVYNGK.[T]	1xDeamidated [N17]		0.000241956	0	1	1	2	P31674	P31674 [91-109]	0	2035.06024619	Not Found	Not Found	High				4.43454217910767	High	0	3.875E-07
High	[R].NMIIVPEMIGSIVGVYNGK.[T]			0.00152681	0	1	1	2	P31674	P31674 [91-109]	0	2034.07623019	Not Found	High	Not Found		2.1e7		4.41519451141357	High	6.997E-05	0.0006962
High	[K].ILFTSLCHTDVYFWEAK.[G]	1xCarbamidomethyl [C7]		0.00518521	0	1	1	9	Q2R8Z5	Q2R8Z5 [41-57]	0	2130.03647416	High	High	High	3.3e6	2.2e6	3.0e6	2.86222982406616	High	0.003208	0.05485
High	[R].NPDEIPWAEAGAEYVVESTGVFTDK.[E]	1xDeamidated [N1]		7.11191E-06	0	1	1	126	A2YQT7	A2YQT7 [83-107]	0	2725.25154777	High	High	High	1.2e7	2.5e7	2.1e7	5.06499004364014	High	0	5.337E-07
High	[K].DKYPNISYADLFQLASATAIEEAGGPK.[I]	1xDeamidated [Q/N]		0.00041121	0	1	1	13	Q7XJ02	Q7XJ02 [166-192]	1	2870.40944534	High	High	High				5.25795412063599	High	0	1.059E-06
High	[R].NPEEIPWAAAGAEYVVESTGVFTDK.[D]			2.71765E-07	0	1	1	245	Q6K5G8	Q6K5G8 [83-107]	0	2680.27770257	High	High	High	2.8e7	6.1e7	2.8e7	6.82800483703613	High	0	8.752E-10
High	[R].NPEEIPWAAAGAEYVVESTGVFTDK.[D]	1xDeamidated [N1]		1.74366E-05	0	1	1	119	Q6K5G8	Q6K5G8 [83-107]	0	2681.26171857	High	High	High	1.1e7	2.9e7	1.3e7	5.51054763793945	High	0	4.792E-08
High	[K].FLPIYLSQGILQHDPFEVLDQR.[G]			6.55184E-06	0	1	1	23	Q6AVA8	Q6AVA8 [861-882]	0	2628.38204861	High	High	High	1.9e7	8.1e7	7.5e7	3.88347220420837	High	0	4.97E-09
High	[K].FLPIYLSQGILQHDPFEVLDQR.[G]	1xDeamidated [Q]		5.80665E-05	0	1	1	6	Q6AVA8	Q6AVA8 [861-882]	0	2629.36606461	High	High	Not Found	8.4e6			3.44947123527527	High	0	8.503E-05
High	[K].NLLSPSTPFFFNTLYDPYR.[E]			8.51837E-06	0	1	1	19	Q8H8T0	Q8H8T0 [133-151]	0	2292.13354525	High	High	High	1.5e8	7.6e8	1.2e9	4.82403087615967	High	0	5.117E-09
High	[K].NLLSPSTPFFFNTLYDPYR.[E]	1xDeamidated [N12]		5.12041E-05	0	1	1	2	Q8H8T0	Q8H8T0 [133-151]	0	2293.11756125	Not Found	Not Found	High				4.80732011795044	High	0	3.394E-08
High	[K].LGWAIDEDFGSFEALVK.[K]			0.000247306	0	1	1	10	Q43008	Q43008 [125-141]	0	1896.9378057	High	High	High	1.8e7	1.7e7	2.6e7	3.92255926132202	High	0	5.784E-07
High	[K].LLIDNVEELLPVVYTPTVGEACQK.[Y]	1xCarbamidomethyl [C22]		5.77499E-05	0	1	1	19	P43279	P43279 [174-197]	0	2700.41644498	High	High	High	1.7e8	1.7e8	2.1e8	4.99140787124634	High	0	4.089E-08
High	[R].ILDWADIVNAHIIPGPGIVDGLK.[L]			1.65993E-05	0	1	1	14	Q9LDN2	Q9LDN2 [326-348]	0	2426.34420663	High	High	High		1.0e8	1.3e7	5.27074480056763	High	0	5.047E-07
High	[R].SLGQNPTEAELQDMINEVDADGNGTIDFPEFLNLMAR.[K]	1xDeamidated [N/Q]		0.00255126	0	1	3	19	A2WNH1	A2WNH1 [39-75]	0	4065.86921593	Not Found	High	High		6.1e6	5.8e6	4.39495182037354	High	0	1.561E-05
High	[R].ILDWADIVNAHIIPGPGIVDGLK.[L]	1xDeamidated [N9]		0.000345209	0	1	1	3	Q9LDN2	Q9LDN2 [326-348]	0	2427.32822263	High	High	High		1.4e7	8.1e7	4.81852531433105	High	0	6.771E-07
High	[K].SVPVLLHAGRPVNESQVIVQYIDEVWPGGAGGRPSVMPSDPYER.[A]	2xDeamidated [Q16; N/Q]		0.00421488	0	1	1	11	Q06398	Q06398 [55-98]	0	4760.3777146	High	High	Not Found	6.8e6	1.8e7		4.24692296981812	High	0	3.46E-05
High	[K].LDFFFDTNPFFK.[N]			0.00154359	0	1	2	5	Q5VND6	Q5VND6 [179-190]	0	1537.73619303	Not Found	High	High			3.6e7	4.39703941345215	High	0	7.12E-06
High	[K].GINYQILSNPEFLAEGTAIDDLFKPDR.[V]			2.67116E-05	0	1	1	6	Q9AUV6	Q9AUV6 [147-173]	0	3036.53129133	High	High	High			1.1e8	5.36228275299072	High	0	1.216E-08
High	[K].GINYQILSNPEFLAEGTAIDDLFKPDR.[V]	1xDeamidated [N/Q]		8.15012E-05	0	1	1	6	Q9AUV6	Q9AUV6 [147-173]	0	3037.51530733	High	High	Not Found	3.0e7	1.5e7		4.76119565963745	High	0	7.031E-08
High	[R].ELIGWLDWLK.[M]			0.00763291	0	1	1	29	P17654	P17654 [189-198]	0	1272.69868542	High	High	High	3.1e8	2.9e7	1.4e8	3.704833984375	High	0	8.789E-05
High	[K].FLIDFLEPFAQR.[I]			0.00213058	0	1	1	13	Q6Z6L4	Q6Z6L4 [637-648]	0	1495.79437661	High	High	High	6.2e7	9.3e7	7.7e7	3.28033089637756	High	0.0001112	0.0009043
High	[K].APGLMGWMPDQAVTFVDNHDTGSTQSLWPFPSDK.[V]			2.06577E-05	0	1	1	9	P27934	P27934 [293-326]	0	3732.70974249	High	High	High	2.3e7	7.6e7	1.1e8	4.72943639755249	High	0	4.396E-07
High	[K].APGLMGWMPDQAVTFVDNHDTGSTQSLWPFPSDK.[V]	1xDeamidated [Q/N]		0.000150362	0	1	1	10	P27934	P27934 [293-326]	0	3733.69375849	High	Not Found	High	2.6e7		2.0e7	4.74520444869995	High	0	1.829E-07
High	[K].APGLMGWMPDQAVTFVDNHDTGSTQSLWPFPSDK.[V]	2xDeamidated [Q11; Q/N]		0.000126918	0	1	1	7	P27934	P27934 [293-326]	0	3734.67777449	High	High	Not Found	1.2e7	4.1e7		4.86593437194824	High	0	4.108E-07
High	[R].NPDEIPWAEAGAEYVVESTGVFTDK.[E]			2.57303E-07	0	1	1	340	A2YQT7	A2YQT7 [83-107]	0	2724.26753177	High	High	High	1.7e7	3.7e7	3.0e7	6.54528522491455	High	0	8.324E-12
High	[K].SVPVLLHAGRPVNESQVIVQYIDEVWPGGAGGRPSVMPSDPYER.[A]			0.00515703	0	1	1	2	Q06398	Q06398 [55-98]	0	4758.4096826	Not Found	Not Found	High			6.5e6	3.48900461196899	High	0	4.721E-05
High	[R].SLGQNPTEAELQDMINEVDADGNGTIDFPEFLNLMAR.[K]	2xDeamidated [Q/N]		0.000247306	0	1	3	2	A2WNH1	A2WNH1 [39-75]	0	4066.85323193	Not Found	High	Not Found		5.6e6		6.24019193649292	High	0	4.019E-07
High	[K].DLYGNIVLSGGTTMFPGIADR.[M]			9.97772E-05	0	2	2	1	A2XNS1; Q10DV7	A2XNS1 [294-314]; Q10DV7 [294-314]	0	2197.09577952	High	Not Found	Not Found	5.4e7			4.53906154632568	High	0	9.607E-08
High	[K].DLYGNIVLSGGTTMFPGIADR.[M]	1xDeamidated [N5]		0.000683702	0	2	2	1	A2XNS1; Q10DV7	A2XNS1 [294-314]; Q10DV7 [294-314]	0	2198.07979552	High	Not Found	Not Found	1.3e8			3.99203729629517	High	0	1.988E-06
High	[R].TTGIVLDSGDGVTHTVPIYEGYALPHAILR.[L]			9.66002E-06	0	1	1	4	A2XNS1	A2XNS1 [150-179]	0	3165.65788878	High	High	Not Found	2.8e8			4.19475984573364	High	0	2.477E-09
High	[K].GALFICQLWHVGR.[V]	1xCarbamidomethyl [C6]		0.00556591	0	2	3	4	Q69TI0; Q69TH8	Q69TI0 [99-111]; Q69TH8 [105-117]	0	1556.81546351	High	High	Not Found	5.3e7	5.4e7		3.11996483802795	High	0	5.348E-05
High	[R].DNSALPIAAYQVSGEYSMIK.[A]			0.00297259	0	1	1	4	Q5Z8V9	Q5Z8V9 [360-379]	0	2157.053246	High	High	Not Found	5.0e7	4.2e7		3.70200657844543	High	0	2E-05
High	[R].ITEIAGVVVSFDPKPIPGDWNGAGAHTNYSTK.[S]	2xDeamidated [N21; N28]		0.00501837	0	2	2	2	Q4W8D0; P14656	Q4W8D0 [226-257]; P14656 [224-255]	0	3343.6481127	Not Found	High	Not Found				3.78089499473572	High	0.00065	0.006926
High	[K].MPWLAVPFSDSECR.[A]	1xCarbamidomethyl [C13]		0.0054163	0	1	1	6	Q7Y0E8	Q7Y0E8 [91-104]	0	1694.76652387	High	High	Not Found	1.8e8	1.3e8		3.39153575897217	High	0	5.123E-05
High	[K].DSYLILDTLPSEYDSR.[V]			0.00237645	0	1	1	2	P46465	P46465 [146-161]	0	1886.90181404	Not Found	High	Not Found				3.75538110733032	High	0	1.403E-05
High	[K].IPFSSFDILTDDEVR.[Q]			3.95994E-05	0	1	1	4	Q0IWL9	Q0IWL9 [327-341]	0	1753.86430643	High	High	Not Found	3.6e8	1.9e7		5.01280927658081	High	0	2.047E-07
High	[R].LMTLTGVYGFWK.[Y]			0.00485688	0	2	2	3	P30298; P31924	P30298 [757-768]; P31924 [765-776]	0	1415.73916999	High	High	Not Found	1.7e8	2.0e8		3.21944355964661	High	0	4.295E-05
High	[K].VAPALAAGCTAVLKPSELASVTCLELADVCK.[E]	3xCarbamidomethyl [C9; C23; C30]		4.8236E-06	0	1	1	7	B3VMC0	B3VMC0 [172-202]	0	3214.65201774	High	High	Not Found	2.8e8	2.1e8		4.72467517852783	High	0	4.637E-08
High	[K].GAQIFEALGLSSEVIR.[K]	1xDeamidated [Q3]		0.00100789	0	1	1	2	Q0JKD0	Q0JKD0 [853-868]	0	1690.90102675	Not Found	High	Not Found				3.77204084396362	High	0	3.644E-06
High	[R].GIDVQQVSLVINYDLPTQPENYLHR.[I]	1xDeamidated [N/Q]		0.000277397	0	2	2	12	Q6Z2Z4; P35683	Q6Z2Z4 [343-367]; P35683 [343-367]	0	2912.47886232	High	High	Not Found	4.3e7			4.88658094406128	High	0	9.771E-07
High	[R].EVDAVISSGVTPAER.[L]			0.000672581	0	1	4	2	Q8GU95	Q8GU95 [456-470]	0	1529.78057687	High	Not Found	Not Found	6.9e8			3.35423827171326	High	0	1.927E-06
High	[R].LTEPSFLESLMPK.[K]			0.0109843	0	1	1	5	Q6ESI7	Q6ESI7 [88-100]	0	1491.77634323	High	High	Not Found		7.5e7		3.04584336280823	High	0.0001112	0.001084
High	[K].FPILNLVQLSATR.[V]			0.00242893	0	1	2	2	P14614	P14614 [342-354]	0	1471.86312485	High	High	Not Found		2.0e8		2.63624954223633	High	0	1.453E-05
High	[K].YGDYFGITVAGYPEAHPDAIQSTEGATPEAYSNDLAYLK.[Q]			0.00707304	0	1	1	2	Q75HE6	Q75HE6 [142-180]	0	4194.94547519	Not Found	High	Not Found				3.47237253189087	High	2.444E-05	0.0003427
High	[K].YGDYFGITVAGYPEAHPDAIQSTEGATPEAYSNDLAYLK.[Q]	2xDeamidated [Q21; N33]		0.000730055	0	1	1	2	Q75HE6	Q75HE6 [142-180]	0	4196.91350719	High	Not Found	Not Found	2.3e7			3.83226346969604	High	0	2.203E-06
High	[R].NWGQNWQSAALLDGQALSFR.[V]			0.000101984	0	1	1	2	Q6ZGU9	Q6ZGU9 [241-260]	0	2262.10503907	Not Found	High	Not Found				3.4422619342804	High	0	5.216E-07
High	[R].ELVADDEWLNTEFISTVQQR.[G]			0.000209892	0	1	1	5	Q7XDC8	Q7XDC8 [212-231]	0	2393.16194466	High	High	Not Found	2.7e8	2.1e8		4.23572444915771	High	0	5.286E-07
High	[K].AILVNIFGGIMK.[C]			0.00565764	0	1	1	2	Q6K9N6	Q6K9N6 [348-359]	0	1275.74934079	Not Found	High	Not Found		4.9e7		3.14638161659241	High	0	5.501E-05
High	[R].ATSGGLLVTEATGVSDTAQGYPDTPGIWTQQQVEAWKPIVDAVHR.[K]	1xDeamidated [Q]		0.000609552	0	1	1	3	Q69TH8	Q69TH8 [59-103]	0	4751.35875278	Not Found	High	Not Found		4.3e7		3.50406050682068	High	0	1.83E-06
High	[R].DLVLASGGLYPLLQQLNEHAK.[L]			0.00734768	0	1	1	5	Q9SLX0	Q9SLX0 [200-220]	0	2279.23940724	High	High	Not Found	3.1e7			3.35896396636963	High	0.0006389	0.005732
High	[K].FSNWPTFPQLYCK.[G]	1xCarbamidomethyl [C12]		0.0050458	0	1	1	3	Q0IWL9	Q0IWL9 [211-223]	0	1687.79372494	High	High	Not Found	8.8e7	4.4e7		3.23506546020508	High	0.002474	0.04354
High	[R].SLMTAIEELELHAIR.[T]			0.00051453	0	1	1	2	B9FK36	B9FK36 [1426-1440]	0	1725.92038157	Not Found	High	Not Found				3.26800298690796	High	0	1.267E-06
High	[K].ELAITSDEALSLEELPK.[R]			1.89271E-05	0	1	1	12	P48642	P48642 [185-201]	0	1857.96916531	High	High	Not Found	1.2e8	4.6e7		4.49379253387451	High	0	1.62E-05
High	[K].SSLSPDLYKPTFAGFVDTDISSGK.[I]			0.00320862	0	1	2	3	A2X5P7	A2X5P7 [487-510]	0	2532.25042525	High	High	Not Found	1.6e8	2.3e8		3.90627384185791	High	0	2.243E-05
High	[K].FIIEAANHPTDPEADEILAK.[K]			0.000520186	0	1	1	8	Q33E23	Q33E23 [306-325]	0	2194.10263899	High	High	Not Found	1.8e8	1.9e8		3.16798543930054	High	0	7.591E-06
High	[K].SYPTVSDEYLAAVGK.[A]			0.000788119	0	1	1	8	Q9FE01	Q9FE01 [5-19]	0	1599.79007893	High	High	Not Found	3.7e8	7.3e8		3.83969688415527	High	0	1.037E-05
High	[K].IFHYGSISLITEPCR.[S]	1xCarbamidomethyl [C14]		0.00286116	0	1	1	4	Q0J8G4	Q0J8G4 [145-159]	0	1792.90506619	High	High	Not Found	2.1e8	3.8e8		2.91996264457703	High	2.444E-05	0.0002096
High	[R].SPPIEEVIQSGVVPR.[F]			0.00692071	0	1	1	1	Q71VM4	Q71VM4 [105-119]	0	1606.879897	Not Found	High	Not Found		2.0e8		3.55940771102905	High	0	7.537E-05
High	[K].YPMVPGHEVVGEVVEVGPEVTK.[Y]			0.0072287	0	1	1	2	Q6ZHS4	Q6ZHS4 [63-84]	0	2351.19515914	Not Found	High	Not Found		1.7e8		4.52110624313354	High	0	8.029E-05
High	[K].SSAPVELTEAETEYSVNVVK.[H]			0.000888828	0	1	1	2	Q6Z382	Q6Z382 [644-663]	0	2152.06558473	Not Found	High	Not Found		5.7e7		2.99301648139954	High	0	6.222E-06
High	[K].SSVLLDVKPWDDETDMTK.[L]			0.00883992	0	1	1	4	Q40680	Q40680 [141-158]	0	2078.99506242	High	High	Not Found	1.4e8	1.3e8		3.33163857460022	High	0	0.0001106
High	[R].VLSQTSLCGLQGPTISPVYR.[S]	1xCarbamidomethyl [C8]		0.0029084	0	1	1	2	Q10S55	Q10S55 [323-342]	0	2176.14306438	Not Found	High	Not Found				3.79104900360107	High	0	1.919E-05
High	[R].NYLNLPSEIVPATLKK.[S]			0.000523038	0	1	1	4	P0DKK8	P0DKK8 [78-93]	1	1800.02656117	High	High	Not Found	5.9e8	6.8e8		3.98795509338379	High	0	1.297E-06
High	[K].FYNSEIHSASFCLPSFAK.[R]	1xCarbamidomethyl [C12]		5.49766E-05	0	1	1	4	Q9SMB1	Q9SMB1 [298-315]	0	2104.97968755	High	High	Not Found	1.5e8	7.4e8		3.5931830406189	High	0	2.358E-06
High	[R].GLLYLGMGVSGGEEGAR.[N]			0.00101342	0	2	2	4	Q2R480; Q9LI00	Q2R480 [140-156]; Q9LI00 [122-138]	0	1665.82648121	Not Found	High	Not Found		5.2e7		3.70782518386841	High	0	3.687E-06
High	[R].ATVNDALEMLER.[M]			0.00684577	0	1	1	4	Q0JKD0	Q0JKD0 [115-126]	0	1361.67294081	High	High	Not Found	4.1e8	4.4e8		3.10662031173706	High	0	7.386E-05
High	[K].YHANGVEKPPIEIDFTPPFR.[K]	1xDeamidated [N4]		0.0101256	0	1	1	5	Q6F2U9	Q6F2U9 [400-419]	0	2328.1659084	High	High	Not Found	2.0e8	5.8e7		2.919105052948	High	0.0001112	0.000982
High	[R].MIGTDAFQETPIVEVTR.[S]			0.00396943	0	1	1	2	Q6K2E8	Q6K2E8 [174-190]	0	1906.95788918	Not Found	High	Not Found		6.3e7		3.5460638999939	High	0	4.699E-05
High	[K].CAAGGNSATEPYIVAHNFLLSHAAAVAR.[Y]	1xCarbamidomethyl [C1]		0.00969519	0	1	1	1	Q75I93	Q75I93 [226-253]	0	2868.42097026	Not Found	High	Not Found		1.3e8		2.33648180961609	High	0	0.0001282
High	[K].CAAGGNSATEPYIVAHNFLLSHAAAVAR.[Y]	1xCarbamidomethyl [C1]; 1xDeamidated [N17]		0.000964773	0	1	1	2	Q75I93	Q75I93 [226-253]	0	2869.40498626	High	Not Found	Not Found				4.02520751953125	High	0	3.412E-06
High	[K].KHSEFISYPISLWTEK.[T]			0.00898521	0	2	3	6	Q0J4P2; Q07078	Q0J4P2 [198-213]; Q07078 [198-213]	1	1965.01163934	High	High	Not Found	3.0e7	1.5e8		2.74880290031433	High	9.209E-05	0.0008042
High	[K].AIVEPGNHEVDIELGPISLR.[S]			0.0108069	0	1	1	2	B9F676	B9F676 [874-893]	0	2158.15025791	Not Found	High	Not Found		1.3e8		1.93448054790497	High	0	0.000151
High	[R].DDLFNINAGIVR.[T]			0.00363766	0	1	1	2	Q42972	Q42972 [131-142]	0	1346.70628988	Not Found	High	Not Found		2.2e8		2.78271102905273	High	0	3.279E-05
High	[R].VNAMIEDQEPFEGEDLLDAK.[C]			0.00217763	0	1	1	4	Q5Z627	Q5Z627 [394-413]	0	2263.04346906	High	High	Not Found	3.7e7			4.06789684295654	High	0	1.275E-05
High	[K].LMDIDSEHLGIPDSEYQAIVR.[M]			0.000461238	0	1	1	2	P17070	P17070 [118-138]	0	2401.17040088	Not Found	High	Not Found		2.0e8		3.01591563224792	High	0	7.253E-06
High	[R].SPDAVLDETCWSDYEFCK.[Q]	2xCarbamidomethyl [C10; C17]		0.000147916	0	1	1	2	Q6K9A2	Q6K9A2 [142-159]	0	2221.90526173	Not Found	High	Not Found		6.2e7		3.64763736724854	High	0	1.795E-07
High	[K].VFTDCFNCLPVAALIDDK.[I]	2xCarbamidomethyl [C5; C8]		0.00255126	0	1	1	4	P48489	P48489 [162-179]	0	2097.99837437	High	High	Not Found	7.3e7	1.1e8		3.20030570030212	High	0	5.17E-05
High	[R].SQYLQDYIEATLQSIR.[N]			6.40726E-05	0	1	1	4	B7F7K7	B7F7K7 [434-449]	0	1927.97598205	High	High	Not Found	3.7e7	2.0e7		3.67654204368591	High	0	4.825E-08
High	[K].DLYYEMLQFVR.[S]			0.00718947	0	1	1	6	Q53NL5	Q53NL5 [255-265]	0	1476.71916276	High	High	Not Found	4.3e7	2.4e7		3.32307767868042	High	2.444E-05	0.0002652
High	[K].DAAAAAEIPLLTPYK.[M]			0.00810352	0	1	1	2	Q69TH8	Q69TH8 [8-22]	0	1543.83663525	High	Not Found	Not Found	3.5e7			3.22729539871216	High	0	9.616E-05
High	[K].VLQLEGIPVEPVLK.[I]			0.00547566	0	1	1	2	B9EXM2	B9EXM2 [1064-1077]	0	1533.92505635	High	Not Found	Not Found	7.8e7			3.18421602249146	High	0	5.226E-05
High	[K].DIATATGIVLDPVYSGK.[A]			0.00416915	0	1	1	2	Q6ZHE5	Q6ZHE5 [345-361]	0	1719.91634201	High	Not Found	Not Found	3.1e7			3.25429320335388	High	0	3.391E-05
High	[K].MYVQDKIEEYSDEIFK.[L]	1xDeamidated [Q4]		0.00223791	0	1	2	2	P41345	P41345 [310-325]	1	2037.93615104	High	Not Found	Not Found	3.4e7			3.21038389205933	High	0	2.299E-05
High	[K].YLVAQGCIKPLCDLLVCPDPR.[I]	3xCarbamidomethyl [C7; C12; C17]		0.000846161	0	1	1	2	Q9SLX0	Q9SLX0 [413-433]	0	2487.25566863	High	Not Found	Not Found	1.1e8			3.90541958808899	High	0	2.768E-06
High	[R].QLGHNYIGSEHLLLGLLR.[E]			0.00100789	0	1	2	2	Q7F9I1	Q7F9I1 [183-200]	0	2033.1290691	High	Not Found	Not Found				2.79305243492126	High	0	3.629E-06
High	[R].GPQAPHHSPYFTINEDALPYGAALQASLATR.[Y]	1xDeamidated [Q/N]		0.00734768	0	1	1	4	Q84XG9	Q84XG9 [393-423]	0	3294.61781526	High	Not Found	Not Found				2.56108045578003	High	0	8.234E-05
High	[R].LEPFIADTVHVLNESIQQK.[K]			9.39525E-05	0	1	1	1	A2XD35	A2XD35 [259-277]	0	2181.15500894	High	Not Found	Not Found	1.5e8			3.85079526901245	High	0	8.788E-08
High	[R].SLDSVDLSHNSLTGPIPNSFSDLPNLR.[S]			0.00651841	0	1	1	1	Q8GT95	Q8GT95 [145-171]	0	2895.44829	High	Not Found	Not Found	1.4e8			2.92580223083496	High	0	6.822E-05
High	[K].DLSSIGDTVIISVTK.[E]			0.00797238	0	1	1	2	P17070	P17070 [150-164]	0	1547.85267917	High	Not Found	Not Found	2.2e7			2.9679057598114	High	6.997E-05	0.0006371
High	[K].WTDADVDEFIASDPVYGPQLK.[A]			0.000619631	0	1	1	2	Q6ZCC4	Q6ZCC4 [37-57]	0	2366.11868291	High	Not Found	Not Found	9.0e7			3.62032246589661	High	0	1.69E-06
High	[R].ISSVNAISALCEATGANVAEVAYSVGK.[D]	1xCarbamidomethyl [C11]		0.0111041	0	0	1	1			0	2681.34507091	High	Not Found	Not Found				1.95279383659363	High	0	0.000158
High	[R].NPLQFDNSYFTELLSGDK.[E]			0.000101427	0	1	2	2	Q10N21	Q10N21 [182-199]	0	2087.99202597	High	Not Found	Not Found	7.9e7			3.79515409469604	High	0	9.905E-08
High	[K].IPAGLAPEQAAPLLCAGLTVYSPLK.[H]	1xCarbamidomethyl [C15]; 1xDeamidated [Q9]		0.00644781	0	1	1	2	Q6ZHS4	Q6ZHS4 [149-173]	0	2551.3840232	High	Not Found	Not Found				3.22456669807434	High	0	6.726E-05
High	[K].VSAHGIEGATSLAEQTIVQALTTAR.[E]			0.00662576	0	1	1	1	Q9MAX5	Q9MAX5 [144-168]	0	2524.33655489	High	Not Found	Not Found	1.6e7			3.11471080780029	High	0	6.997E-05
High	[K].YTQSGGVRPFGLSTLIVGFDPYTEKPALYQTDPSGTFSAWK.[A]	1xDeamidated [Q30]		0.00256523	0	1	1	1	A2YXU2	A2YXU2 [119-159]	0	4483.21325798	High	Not Found	Not Found	2.0e7			3.4103901386261	High	0	1.576E-05
High	[K].VLLSICSLLTDPNPDDPLVPEIAHMYK.[T]	1xCarbamidomethyl [C6]		0.00128188	0	2	2	2	Q8S920; Q8S919	Q8S920 [102-128]; Q8S919 [102-128]	0	3050.55770614	High	Not Found	Not Found	3.9e7			2.76448202133179	High	2.444E-05	0.0001769
High	[R].ILYDALGTLADAVGAELNQAK.[Y]			0.00353977	0	1	2	1	B9FDR3	B9FDR3 [539-559]	0	2146.13902451	High	Not Found	Not Found	1.0e7			2.07909512519836	High	0	2.614E-05
High	[R].RYEFPLQFDIPVAYPQVAPEIELPTLDGK.[T]			0.0034823	0	1	1	2	A2Z5S8	A2Z5S8 [80-108]	1	3345.74055574	High	Not Found	Not Found				3.99819183349609	High	0	2.562E-05
High	[K].EIINEEFGDGIMSAIDFYCSVDK.[V]	1xCarbamidomethyl [C19]		0.00279937	0	1	1	2	Q9FWK4	Q9FWK4 [108-130]	0	2652.18439616	High	Not Found	Not Found	1.4e7			2.71284008026123	High	0.0006989	0.008065
High	[R].GVTLPDVPAILDGLNAVGLTSLQSGMDNVR.[N]	1xDeamidated [Q/N]		0.00317379	0	1	1	2	Q42997	Q42997 [184-213]	0	3023.57177633	High	Not Found	Not Found				4.09614896774292	High	0	2.218E-05
High	[R].AAFSGCHGVFHVASPVSNDPDLVPVAVEGTR.[N]	1xCarbamidomethyl [C6]		0.000738081	0	1	1	2	Q6K9A2	Q6K9A2 [82-112]	0	3192.55310646	High	Not Found	Not Found	3.5e7			3.82075643539429	High	0	2.228E-06
High	[K].VYSLIGGFCGSPVNFHAK.[D]	1xCarbamidomethyl [C9]		0.0029084	0	1	1	2	B7EA73	B7EA73 [799-816]	0	1952.96872903	High	Not Found	Not Found	2.8e8			4.19554471969604	High	0	1.923E-05
High	[K].ELAITSDEALSLEELPKR.[A]			0.000330435	0	1	1	1	P48642	P48642 [185-202]	1	2014.07027627	High	Not Found	Not Found	1.6e8			3.69807982444763	High	0	6.342E-07
High	[R].SWDEGVATNFSTTPLK.[D]			0.000975377	0	1	1	2	Q9SDD6	Q9SDD6 [50-65]	0	1752.84390534	High	Not Found	Not Found	4.8e7			3.41478824615479	High	0	3.466E-06
High	[R].NILEVGPENADQVTLSSPVLNEGELESLLNDSK.[L]	1xDeamidated [Q/N]		0.0042611	0	1	1	2	Q69RJ0	Q69RJ0 [627-659]	0	3524.74900784	Not Found	High	Not Found				4.7145619392395	High	2.444E-05	0.0002406
High	[R].MQCCQQLQDVSR.[E]	2xCarbamidomethyl [C3; C4]; 1xOxidation [M1]		0.00496395	0	1	1	2	P29835	P29835 [76-87]	0	1568.66140758	High	Not Found	Not Found				3.17991018295288	High	0	4.465E-05
High	[R].SENPVVLFEHVLLYNLK.[E]			0.00763291	0	1	2	1	Q10G39	Q10G39 [240-256]	0	2014.10078867	Not Found	High	Not Found				2.09639143943787	High	0	8.796E-05
High	[K].DLYGNIVLSGGSTMFPGIADR.[M]			0.000186103	0	1	1	2	A3C6D7	A3C6D7 [294-314]	0	2183.08012946	High	Not Found	Not Found	5.7e7			4.51086664199829	High	0	2.572E-07
High	[K].VHADNTGNKEFLELMPLLVGNVGLIFTK.[G]	1xDeamidated [N8]		0.00594198	0	1	1	1	P41095	P41095 [68-95]	1	3070.62816908	High	Not Found	Not Found	1.6e7			4.56107950210571	High	0	5.919E-05
High	[K].QAFDDAIAELDTLGEESYKDSTLIMQLLR.[D]			0.000134786	0	1	1	1	Q06967	Q06967 [203-231]	1	3285.6195138	Not Found	High	Not Found		5.1e7		2.98431134223938	High	0	1.545E-07
High	[K].QAFDDAIAELDTLGEESYKDSTLIMQLLR.[D]	1xDeamidated [Q26]		0.000589883	0	1	1	1	Q06967	Q06967 [203-231]	1	3286.6035298	High	Not Found	Not Found				3.98368716239929	High	0	1.576E-06
High	[R].LNALQQQSGR.[L]			0.00980106	0	1	1	2	Q6Z965	Q6Z965 [267-276]	0	1114.5963456	High	Not Found	Not Found	5.2e7			3.21517109870911	High	2.444E-05	0.0002627
High	[K].IPAEAAATATSGAMNK.[Y]			4.8215E-05	0	1	1	2	A2WYE9	A2WYE9 [773-788]	0	1503.74716831	High	Not Found	Not Found	3.2e7			3.96137022972107	High	0	3.076E-08
High	[K].GVILYGEPGTGK.[T]			0.0106903	0	1	1	3	P46466	P46466 [229-240]	0	1190.64156444	High	Not Found	Not Found	1.2e8			2.82248497009277	High	0.0003235	0.003673
High	[R].TETSPEDVGGMHAAVGILTAR.[G]			1.27029E-06	0	1	1	6	Q6AVA8	Q6AVA8 [503-523]	0	2112.03899291	High	High	Not Found	3.4e8	2.8e8		3.86968421936035	High	0	9.589E-09
High	[R].LNALNSSAGADDDDEEEDDE.[-]	1xDeamidated [N]		2.05451E-05	0	2	3	4	Q8L4L4; A2WXX3	Q8L4L4 [285-304]; A2WXX3 [285-304]	0	2124.78473129	High	Not Found	Not Found	2.0e7			4.33789443969727	High	0	8.088E-09
High	[K].NHEILSEEIQERDEEALK.[Y]			0.00161255	0	1	2	2	B8AW64	B8AW64 [141-158]	1	2182.06223067	High	Not Found	Not Found	4.5e8			3.18669486045837	High	2.444E-05	0.0002598
High	[K].EDVRPIFWANRPK.[S]			0.0072287	0	1	1	2	Q75HE6	Q75HE6 [325-337]	0	1627.87033545	High	Not Found	Not Found	2.8e8			3.42642211914063	High	0	8.06E-05
High	[R].SYGNVPQPHAALYYTQR.[A]	1xDeamidated [N/Q]		0.00590969	0	1	2	4	Q69TI0	Q69TI0 [36-52]	0	1965.9453511	High	Not Found	Not Found	5.5e7			2.43079781532288	High	0.001161	0.0181
High	[K].YIIEAANHPTDPEADEILSKK.[G]			0.0034445	0	1	1	1	A2XMV1	A2XMV1 [306-326]	1	2354.18743115	High	Not Found	Not Found				2.4307816028595	High	0	2.511E-05
High	[R].VEEDAVWSQVAK.[A]			0.00267975	0	1	2	2	Q2QYW2	Q2QYW2 [1116-1127]	0	1360.67432102	High	Not Found	Not Found	1.4e8			3.67507529258728	High	0	1.687E-05
High	[K].GGIGCAPGELSTSELER.[L]	1xCarbamidomethyl [C5]		0.000134786	0	1	1	2	Q33E23	Q33E23 [103-119]	0	1732.81703895	High	Not Found	Not Found	6.8e7			3.59558868408203	High	0	1.549E-07
High	[K].FPDVIHAFKPNPR.[S]			0.00990807	0	1	1	2	Q0E4K1	Q0E4K1 [151-163]	0	1537.82740807	High	Not Found	Not Found				1.6217337846756	High	0	0.0001325
High	[K].DAPMFVVGVNEKEYK.[S]			0.00150199	0	1	1	2	Q6K5G8	Q6K5G8 [129-143]	1	1725.85163333	High	Not Found	Not Found	5.9e8			4.16871547698975	High	0	5.459E-05
High	[R].KLPDGSLMEIVK.[V]			0.00837224	0	1	1	2	Q6Z0I4	Q6Z0I4 [139-150]	1	1329.74464925	High	Not Found	Not Found				3.78959250450134	High	0	0.0001012
High	[K].QVSVVWDAYEATK.[GN]			0.00294032	0	2	3	2	Q9AUV6; Q2QS13	Q9AUV6 [399-411]; Q2QS13 [399-411]	0	1495.74273489	High	Not Found	Not Found	1.8e8			3.18106245994568	High	0	1.956E-05
High	[R].RSLLGESNEFVGDK.[V]			0.00220155	0	1	1	1	P48494	P48494 [100-113]	1	1550.78091124	High	Not Found	Not Found	3.5e8			3.68565821647644	High	0	1.238E-05
High	[K].ALLPFFDSAYQGFASGSLDQDAQSVR.[M]			9.19999E-07	0	1	1	31	P37833	P37833 [211-236]	0	2790.33694875	High	High	High	1.1e9	9.6e8	1.0e9	5.53519201278687	High	0	4.383E-09
High	[K].LLLVTLGDQGCK.[Y]	1xCarbamidomethyl [C11]		0.00459916	0	1	2	6	A2WXV8	A2WXV8 [227-238]	0	1316.72424847	High	High	Not Found	3.4e8	3.2e8		3.50903391838074	High	0	6.759E-05
High	[R].IAEEAGACAVMALER.[V]	1xCarbamidomethyl [C8]		0.00860293	0	1	2	3	Q69LA6	Q69LA6 [58-72]	0	1590.76143847	High	High	Not Found				3.31157183647156	High	0	0.0001058
High	[K].AINQQPPFEVLSLAGSIADALQI.[-]	1xDeamidated [Q/N]		0.000101427	0	1	1	9	Q6ZFT5	Q6ZFT5 [303-325]	0	2396.27076728	High	High	High				4.53060579299927	High	0	9.893E-08
High	[R].NFSETGCFGFGIQEHIDLGIK.[Y]	1xCarbamidomethyl [C7]		0.00603988	0	1	1	5	A2YDY2	A2YDY2 [97-117]	0	2369.12305715	High	Not Found	High	2.9e6		4.9e6	2.7280604839325	High	2.444E-05	0.0002875
High	[R].GVGACAVTFTVGGLSVLNAIAGAYSENLPVICIAGGPNSNDYGTNR.[I]	2xCarbamidomethyl [C5; C32]		0.001399	0	1	2	2	A2XFI3	A2XFI3 [106-151]	0	4597.24498567	Not Found	Not Found	High				5.06299257278442	High	0	6.086E-06
High	[R].GVGACAVTFTVGGLSVLNAIAGAYSENLPVICIAGGPNSNDYGTNR.[I]	2xCarbamidomethyl [C5; C32]; 1xDeamidated [N]		9.49857E-05	0	1	2	16	A2XFI3	A2XFI3 [106-151]	0	4598.22900167	High	High	High	3.5e7	4.2e7	3.8e7	5.82751417160034	High	0	2.501E-06
High	[R].GVGACAVTFTVGGLSVLNAIAGAYSENLPVICIAGGPNSNDYGTNR.[I]	2xCarbamidomethyl [C5; C32]; 2xDeamidated [N27; N]		6.95803E-06	0	1	2	8	A2XFI3	A2XFI3 [106-151]	0	4599.21301767	High	High	High	1.9e7	2.0e7		6.87924718856812	High	0	3.407E-09
High	[R].GVGACAVTFTVGGLSVLNAIAGAYSENLPVICIVGGPNSNDYGTNR.[I]	2xCarbamidomethyl [C5; C32]		0.00969519	0	2	2	2	Q0DHF6; A2Y5L9	Q0DHF6 [105-150]; A2Y5L9 [105-150]	0	4625.27628579	Not Found	High	Not Found		2.2e7		4.44496774673462	High	0.0001511	0.001631
High	[R].GVGACAVTFTVGGLSVLNAIAGAYSENLPVICIVGGPNSNDYGTNR.[I]	2xCarbamidomethyl [C5; C32]; 1xDeamidated [N]		4.1597E-05	0	2	2	15	Q0DHF6; A2Y5L9	Q0DHF6 [105-150]; A2Y5L9 [105-150]	0	4626.26030179	High	Not Found	High	2.6e7			6.47510719299316	High	0	8.255E-07
High	[K].MKDDPQFSYEETVQIAISALQSVLQEDFK.[A]	1xDeamidated [Q6]		0.000497926	0	1	1	2	Q9LSU3	Q9LSU3 [183-211]	1	3360.61917986	Not Found	High	Not Found		2.1e7		4.86488103866577	High	0	1.204E-06
High	[K].ELVNSPANVLTPAVLAEEASNIASTYSDVFTATILDVEK.[C]			4.37327E-07	0	1	1	8	Q6K669	Q6K669 [286-324]	0	4092.09107676	High	High	High	2.9e8	2.2e8	1.5e8	6.93645143508911	High	0	1.908E-11
High	[K].ELLADEVGNTAAFLVSPLASAITGSTVYVDNGLNTMGLAVDSPTISS.[-]			0.00556591	0	1	1	3	Q6Z0I4	Q6Z0I4 [329-375]	0	4681.34407303	Not Found	High	High				4.97539520263672	High	0	5.334E-05
High	[K].ELLADEVGNTAAFLVSPLASAITGSTVYVDNGLNTMGLAVDSPTISS.[-]	1xDeamidated [N]		0.00133187	0	1	1	9	Q6Z0I4	Q6Z0I4 [329-375]	0	4682.32808903	High	Not Found	High	1.1e8		1.3e8	5.74766111373901	High	0	5.622E-06
High	[K].ELLADEVGNTAAFLVSPLASAITGSTVYVDNGLNTMGLAVDSPTISS.[-]	2xDeamidated [N31; N]		0.00161255	0	1	1	8	Q6Z0I4	Q6Z0I4 [329-375]	0	4683.31210503	High	High	Not Found	6.1e7	9.1e7		5.22127485275269	High	0	1.64E-05
High	[K].ELLADEVGNTAAFLVSPLASAITGSTVYVDNGLNTMGLAVDSPTISS.[-]	3xDeamidated [N9; N31; N34]		0.00122036	0	1	1	1	Q6Z0I4	Q6Z0I4 [329-375]	0	4684.29612103	Not Found	Not Found	High				5.6288890838623	High	0	4.9E-06
High	[K].SAEKPAPVQKPAPSSSAEK.[L]			3.79044E-05	0	1	1	8	Q2QQ99	Q2QQ99 [26-44]	0	1909.00253114	High	High	Not Found	4.9e7	6.1e7		4.20617389678955	High	0	2.671E-08
High	[R].LEGTNVDQGKR.[I]			0.00317379	0	1	1	3	Q6K9N6	Q6K9N6 [384-394]	1	1216.62803958	High	High	Not Found	2.5e7	2.2e7		3.14386987686157	High	0	2.206E-05
High	[K].ICSYAQGMNIIK.[A]	1xCarbamidomethyl [C2]		0.00211898	0	1	1	3	Q9LI00	Q9LI00 [335-346]	0	1397.69156814	High	High	Not Found	1.2e9	3.1e8		3.40472197532654	High	0	1.171E-05
High	[R].TTTDGTTASSPAPATRPAK.[G]			7.75873E-05	0	1	2	6	A2X0R4	A2X0R4 [161-179]	0	1830.91919544	High	High	Not Found	8.7e7	8.9e7		3.05552363395691	High	0	6.515E-08
High	[K].VHACVGGTSVR.[E]	1xCarbamidomethyl [C4]		0.00784336	0	2	4	7	Q6Z2Z4; P35683	Q6Z2Z4 [140-150]; P35683 [140-150]	0	1142.57350201	High	High	Not Found	1.3e8	9.4e7		3.00744104385376	High	0	9.169E-05
High	[K].VVADGYADLVAYGR.[L]			0.00270916	0	1	2	4	Q84QK0	Q84QK0 [314-327]	0	1468.74306926	High	High	Not Found		7.1e7		3.62886452674866	High	0	7.758E-05
High	[K].SHAMVLAASNEDHTK.[V]			0.00159503	0	1	1	2	Q9ZTS1	Q9ZTS1 [711-725]	0	1610.75912994	Not Found	High	Not Found		1.4e8		4.45904541015625	High	0	7.488E-06
High	[R].GAAGVHLEDQSSVTKK.[C]			0.00205067	0	1	1	2	Q6Z6M4	Q6Z6M4 [197-212]	1	1626.84457408	Not Found	High	Not Found		1.0e8		3.67181062698364	High	0	1.109E-05
High	[K].AINQQPPFEVLSLAGSIADALQI.[-]			1.43208E-05	0	1	1	25	Q6ZFT5	Q6ZFT5 [303-325]	0	2395.28675128	High	High	High	7.2e7	1.8e8	1.5e8	4.40922260284424	High	0	7.209E-08
High	[R].STSESTENVQEVGK.[S]			0.00126795	0	1	1	4	B9FXV5	B9FXV5 [712-725]	0	1494.6918214	High	High	Not Found	2.7e7			3.32874155044556	High	0	2.541E-05
High	[R].NIWADDLAASLTTLESLEAIVGK.[D]	1xDeamidated [N1]		3.18333E-06	0	2	2	11	Q2QLY5; Q2QLY4	Q2QLY5 [298-320]; Q2QLY4 [298-320]	0	2431.26026211	High	High	High	1.1e7			5.73679351806641	High	0	4.193E-09
High	[K].QAFDEAISELDSLGEESYKDSTLIMQLLR.[D]			0.00763291	0	1	1	1	Q2R2W2	Q2R2W2 [207-235]	1	3301.6144284	Not Found	High	Not Found		7.1e6		3.0820152759552	High	0	8.786E-05
High	[R].LSPFVDFMDCFDSDPVALGSYMVQQLNK.[H]	1xCarbamidomethyl [C10]		0.000846161	0	1	1	8	Q84QK0	Q84QK0 [235-262]	0	3223.47846949	High	High	High	9.9e6	2.6e6	2.9e6	4.45069074630737	High	0	2.766E-06
High	[R].VLDTIHLLLDLLEAPDPANLEK.[F]			0.000138522	0	1	1	18	P30298	P30298 [244-265]	0	2442.34901715	High	High	High	3.3e6	4.9e6	1.2e7	4.27900409698486	High	0	2.9E-05
High	[R].VLDTIHLLLDLLEAPDPANLEK.[F]	1xDeamidated [N19]		0.00535758	0	1	1	3	P30298	P30298 [244-265]	0	2443.33303315	Not Found	Not Found	High				4.01641273498535	High	0	5.048E-05
High	[K].LVAWYDNEWGYSNR.[V]			0.00850991	0	1	1	5	A2YQT7	A2YQT7 [312-325]	0	1772.8027093	High	High	High			4.7e6	2.51898860931396	High	2.444E-05	0.0003395
High	[R].DIWPSTEEIAEVVQSSVLPDMFK.[S]			1.75397E-06	0	1	1	39	Q6YZX6	Q6YZX6 [592-614]	0	2620.28509619	High	High	High	4.0e7	3.7e7	5.4e7	5.32238292694092	High	0	1.691E-10
High	[R].DIWPSTEEIAEVVQSSVLPDMFK.[S]	1xDeamidated [Q14]		1.07764E-05	0	1	1	9	Q6YZX6	Q6YZX6 [592-614]	0	2621.26911219	High	High	High		1.6e7		5.54024887084961	High	0	4.947E-08
High	[K].FVDDPQTEGIVLIGEIGGTAEEDAAAFIQESK.[T]			2.43404E-05	0	1	1	10	Q6ZL94	Q6ZL94 [230-261]	0	3349.6321869	Not Found	High	High		3.0e7	4.6e6	6.11963748931885	High	0	1.049E-08
High	[K].FVDDPQTEGIVLIGEIGGTAEEDAAAFIQESK.[T]	1xDeamidated [Q]		0.000583469	0	1	1	21	Q6ZL94	Q6ZL94 [230-261]	0	3350.6162029	High	High	High	6.8e6	7.0e6	2.0e7	5.46131086349487	High	0	2.079E-06
High	[R].VVVGNGPAFGCILMTEFLDALAK.[R]	1xCarbamidomethyl [C11]		1.40938E-06	0	2	2	60	Q0DHF6; A2Y5L9	Q0DHF6 [354-376]; A2Y5L9 [354-376]	0	2422.25090022	High	High	High	1.0e7	2.8e7	1.4e7	5.9193549156189	High	0	6.989E-10
High	[R].VVVGNGPAFGCILMTEFLDALAK.[R]	1xCarbamidomethyl [C11]; 1xDeamidated [N5]		5.47007E-06	0	2	2	66	Q0DHF6; A2Y5L9	Q0DHF6 [354-376]; A2Y5L9 [354-376]	0	2423.23491622	High	High	High		5.5e6	8.5e6	5.84176158905029	High	0	2.071E-09
High	[R].LPEGCGYEFQMQYGSIGWSVGATLGYAQAAK.[D]	1xCarbamidomethyl [C5]		0.00013187	0	2	2	11	Q0DHF6; A2Y5L9	Q0DHF6 [442-472]; A2Y5L9 [442-472]	0	3339.54490951	High	High	High	1.7e6	1.4e7	5.3e6	4.92890691757202	High	2.444E-05	0.0002539
High	[R].LPEGCGYEFQMQYGSIGWSVGATLGYAQAAK.[D]	1xCarbamidomethyl [C5]; 1xDeamidated [Q]		5.9676E-05	0	2	2	11	Q0DHF6; A2Y5L9	Q0DHF6 [442-472]; A2Y5L9 [442-472]	0	3340.52892551	High	High	High	1.5e7	1.4e6		5.02252817153931	High	0	7.658E-07
High	[R].VAGDNIMMSPPLIMTPDEVEELVSIYGDALK.[A]			0.000771074	0	1	2	4	Q01K11	Q01K11 [471-501]	0	3347.6459283	Not Found	Not Found	High			4.8e6	4.68725395202637	High	0	2.383E-06
High	[K].GIVATTDVVEACTGVNVAVMVGGFPR.[K]	1xCarbamidomethyl [C12]		1.23603E-06	0	1	1	35	Q7XDC8	Q7XDC8 [68-93]	0	2619.32691855	High	High	High	4.6e6	3.4e6	5.3e6	5.28728151321411	High	0	9.809E-11
High	[K].GIVATTDVVEACTGVNVAVMVGGFPR.[K]	1xCarbamidomethyl [C12]; 1xDeamidated [N16]		0.00176948	0	1	1	25	Q7XDC8	Q7XDC8 [68-93]	0	2620.31093455	High	High	High	3.3e6	4.8e6	5.4e6	4.24288034439087	High	0	7.072E-05
High	[K].IQGIGAGFVPGVLDVNLLDEVVQVSSDEAISMAK.[Q]			3.1487E-06	0	1	1	9	Q9XEA8	Q9XEA8 [226-259]	0	3470.80871149	High	High	High				5.26465463638306	High	0	4.23E-10
High	[K].IQGIGAGFVPGVLDVNLLDEVVQVSSDEAISMAK.[Q]	1xDeamidated [N/Q]		0.000131151	0	1	1	14	Q9XEA8	Q9XEA8 [226-259]	0	3471.79272749	High	High	High		3.6e6		4.74641180038452	High	0	1.483E-07
High	[K].QAFDEAISELDTLGEESYKDSTLIMQLLR.[D]			0.0042844	0	2	2	3	Q6ZKC0; Q84J55	Q6ZKC0 [198-226]; Q84J55 [208-236]	1	3315.63007846	High	High	High	3.4e6			3.21654987335205	High	0	3.534E-05
High	[K].QAFDEAISELDTLGEESYKDSTLIMQLLR.[D]	1xDeamidated [Q]		0.00483047	0	2	2	10	Q6ZKC0; Q84J55	Q6ZKC0 [198-226]; Q84J55 [208-236]	1	3316.61409446	High	High	High		1.7e6		4.16157102584839	High	6.997E-05	0.0007614
High	[K].QAFDEAISELDTLSEESYKDSTLIMQLLR.[D]			0.000991502	0	2	2	6	Q7XTE8; Q6EUP4	Q7XTE8 [204-232]; Q6EUP4 [204-232]	1	3345.64064312	High	Not Found	High	2.0e7		6.3e6	3.83300161361694	High	0	9.848E-05
High	[K].QAFDEAISELDTLSEESYKDSTLIMQLLR.[D]	1xDeamidated [Q]		0.00175984	0	2	2	19	Q7XTE8; Q6EUP4	Q7XTE8 [204-232]; Q6EUP4 [204-232]	1	3346.62465912	High	High	High	2.9e7	5.2e6	2.7e6	4.11195802688599	High	0	2.792E-05
High	[R].NIWADDLAASLTTLESLEAIVGK.[D]			1.32042E-07	0	2	2	38	Q2QLY5; Q2QLY4	Q2QLY5 [298-320]; Q2QLY4 [298-320]	0	2430.27624611	High	High	High	2.6e8	2.1e8	9.6e7	6.16884613037109	High	0	8.826E-11
High	[K].SMGHHVTVISSSAR.[K]			0.00329737	0	1	1	2	Q6ZHS4	Q6ZHS4 [202-215]	0	1468.73252136	Not Found	High	Not Found		3.5e8		2.88364815711975	High	0	2.343E-05
High	[R].YEEEYTHGSNAGLK.[I]			2.93138E-05	0	1	1	4	Q6ZJJ1	Q6ZJJ1 [60-73]	0	1597.71289123	High	High	Not Found	5.6e7	7.6e7		4.64285659790039	High	0	1.271E-07
High	[R].TEGSEITEDEIKK.[F]			0.00123377	0	1	1	4	Q6ETN3	Q6ETN3 [485-497]	1	1478.72205892	High	High	Not Found	5.3e7	6.9e7		3.40475702285767	High	0	4.986E-06
High	[K].DPNRPFPSGQNETPLVK.[W]			0.00600707	0	1	3	4	Q0DJA0	Q0DJA0 [360-376]	0	1895.96100073	High	High	Not Found	2.6e8	2.1e8		2.79711055755615	High	0	6.01E-05
High	[K].HPGFLYCHMVEPR.[M]	1xCarbamidomethyl [C7]		0.000468865	0	2	2	3	Q84QK0; Q69TH8	Q84QK0 [263-275]; Q69TH8 [264-276]	0	1642.76171335	High	High	Not Found	7.8e8	8.8e8		4.64208221435547	High	0	1.094E-06
High	[K].FAQETIAPHAAAIDASNHFPK.[D]			0.000105963	0	1	1	5	Q75IM9	Q75IM9 [45-65]	0	2236.11454113	High	High	Not Found	9.2e8	9.2e8		3.31877517700195	High	0	1.063E-07
High	[R].VFGCTPGSTEATTLEASR.[N]	1xCarbamidomethyl [C4]		0.00568856	0	1	1	2	Q5Z8Z7	Q5Z8Z7 [434-451]	0	1883.88036742	Not Found	High	Not Found		5.2e7		3.01914572715759	High	6.997E-05	0.0005567
High	[K].ETPESEPPPTFLR.[E]			0.0056269	0	1	1	4	Q7XPL2	Q7XPL2 [60-72]	0	1499.73764949	High	High	Not Found	6.2e8	5.7e8		2.59154796600342	High	0	5.453E-05
High	[K].LDGQLGGLLSEASAEEDFTGK.[A]			3.01393E-06	0	1	1	2	Q6K669	Q6K669 [136-156]	0	2137.02953358	High	Not Found	Not Found	1.5e8			4.4752197265625	High	0	3.978E-10
High	[R].TSSPQQTEVCQAIFQK.[L]	1xCarbamidomethyl [C10]		0.000580288	0	1	1	3	Q9ZTS1	Q9ZTS1 [109-124]	0	1851.89053822	High	High	Not Found	1.3e8	1.5e8		3.24023461341858	High	0	2.908E-06
High	[R].HASEGGHGPHWPLPPFGESSR.[G]			0.0004845	0	1	1	6	Q75GX9	Q75GX9 [289-309]	0	2239.0427732	High	High	Not Found	3.9e8			3.75755381584167	High	0	1.149E-06
High	[K].DAVMSTLGMTEDKAGTDDGANKDTSATAAATETTAR.[D]	1xDeamidated [N21]		4.6679E-06	0	1	1	4	A2Y720	A2Y720 [163-198]	2	3575.59595431	High	High	Not Found	1.9e8			5.74784135818481	High	0	7.858E-10
High	[R].AGHDGTWAAHPGLIPAIR.[E]			0.00898521	0	1	1	5	Q7XUG1	Q7XUG1 [374-391]	0	1839.96127561	High	High	Not Found	3.8e8	2.9e8		3.48518013954163	High	0	0.0001134
High	[R].KGNNILVMCDCYTPAGEPIPTNKR.[H]	2xCarbamidomethyl [C9; C11]		0.00013332	0	1	1	4	P14656	P14656 [84-107]	2	2748.32660125	High	High	Not Found	1.9e8			4.00848817825317	High	0	1.515E-07
High	[R].KGNNILVMCDCYTPAGEPIPTNKR.[H]	2xCarbamidomethyl [C9; C11]; 1xDeamidated [N22]		0.00763291	0	1	1	2	P14656	P14656 [84-107]	2	2749.31061725	Not Found	High	Not Found				3.60003876686096	High	0	8.791E-05
High	[R].EVAVEEEKKEEEAAPAEPAAAAAEAAAPSTEVVEEK.[K]			0.000135525	0	1	1	2	Q0JPA6	Q0JPA6 [150-185]	2	3679.77086496	High	High	Not Found	6.0e7			4.93422746658325	High	0	5.158E-07
High	[K].LPADTPYSQFAYK.[F]			0.000374713	0	1	1	8	Q10LP5	Q10LP5 [218-230]	0	1500.73692126	High	High	Not Found	2.6e8	6.1e8		3.77135396003723	High	0	7.715E-07
High	[K].DSSVPEGAVAAAAIENR.[A]			0.00449993	0	1	1	4	Q84T92	Q84T92 [167-183]	0	1656.81875322	High	High	Not Found	1.2e8			2.75631308555603	High	9.209E-05	0.0008654
High	[K].AGVTHVWLPPPSHSVAPQGYMPGR.[L]			0.00442691	0	1	1	1	P27933	P27933 [57-80]	0	2541.28195752	Not Found	High	Not Found		7.4e7		3.79350566864014	High	0	3.726E-05
High	[K].DHASVQINIGHVDENGLYDGR.[F]	1xDeamidated [N/Q]		0.00023802	0	1	1	7	P35687	P35687 [28-48]	0	2310.0745271	High	High	Not Found		8.7e7		3.80281400680542	High	2.444E-05	0.0004395
High	[K].ILDVIDCTGSGDVDTSK.[V]	1xCarbamidomethyl [C7]		0.00837224	0	1	1	4	Q6ESI7	Q6ESI7 [146-162]	0	1794.84258493	High	High	Not Found	2.5e7	7.1e7		2.88636684417725	High	2.444E-05	0.0001611
High	[R].VFVRPIYAGNALCTVR.[Y]	1xCarbamidomethyl [C13]		0.000436698	0	1	1	2	A2XNR6	A2XNR6 [160-175]	0	1835.99488426	Not Found	High	Not Found		2.8e8		3.99166584014893	High	0	3.208E-05
High	[R].VFSAAGEDYCLTVR.[N]	1xCarbamidomethyl [C10]		0.000458723	0	1	1	2	Q6Z4N6	Q6Z4N6 [197-210]	0	1587.74716862	Not Found	High	Not Found		1.8e8		3.71111583709717	High	0	1.062E-06
High	[R].YWLCAATQDSIK.[I]	1xCarbamidomethyl [C4]		0.00146952	0	1	1	4	P49027	P49027 [263-274]	0	1455.69367658	High	High	Not Found	8.4e8	8.8e8		3.5001163482666	High	0	3.869E-05
High	[K].VAVITGGASGIGACTAR.[L]	1xCarbamidomethyl [C14]		1.08355E-05	0	1	1	4	Q7FAE1	Q7FAE1 [19-35]	0	1560.81625123	High	High	Not Found	1.0e8	1.2e8		4.91582155227661	High	0	3.533E-09
High	[K].AEEHLSGLSADTPYSEFHHR.[F]			0.00547566	0	1	1	3	P31924	P31924 [216-235]	0	2283.04249832	Not Found	High	Not Found		9.1e7		3.87918829917908	High	0	5.223E-05
High	[R].MHSLIVDVAGK.[V]			0.00270916	0	1	1	4	Q7XKU5	Q7XKU5 [124-134]	0	1169.63470497	High	High	Not Found	1.4e8	1.5e8		3.65377569198608	High	0	1.723E-05
High	[K].VSLAGHEEYIVR.[G]			0.00238946	0	1	1	6	Q65XK0	Q65XK0 [80-91]	0	1372.72193994	High	High	Not Found	7.5e7	3.8e8		3.53689241409302	High	0	2.344E-05
High	[K].IGATGVVSQECK.[T]	1xCarbamidomethyl [C11]		0.00257927	0	1	1	4	Q42456	Q42456 [310-321]	0	1248.62526271	High	High	Not Found	2.4e8	1.2e8		3.63737273216248	High	0	4.059E-05
High	[R].RIVQDPSSLQDQK.[K]			0.0007753	0	1	2	4	A2WXV8	A2WXV8 [272-284]	1	1513.79689567	High	High	Not Found	8.4e7	4.9e7		3.8393988609314	High	0	6.878E-05
High	[R].KVACIGAWHPAR.[V]	1xCarbamidomethyl [C4]		0.00472627	0	1	1	4	P35684	P35684 [251-262]	1	1365.72083492	High	High	Not Found	5.7e8	5.9e8		2.92170834541321	High	0	6.935E-05
High	[R].HEQGEAFAASGYAR.[SA]			0.000252775	0	2	2	4	Q7XKQ8; Q6K2E8	Q7XKQ8 [131-144]; Q6K2E8 [117-130]	0	1493.67678059	High	High	Not Found	3.8e7	3.4e7		3.54429268836975	High	0	6.254E-05
High	[R].IVQDPSSLQDQK.[K]			0.00507338	0	1	2	4	A2WXV8	A2WXV8 [273-284]	0	1357.69578471	High	High	Not Found	9.0e8	7.4e8		3.53143954277039	High	0	4.614E-05
High	[K].HGANAGLVNALK.[L]			0.000923495	0	1	1	8	Q7XJ02	Q7XJ02 [148-159]	0	1164.64838118	High	High	Not Found	2.0e8	1.7e8		3.59420728683472	High	0	3.651E-06
High	[K].VDKGTIEVAGTEKETTTQGHDDLGK.[R]			3.5497E-05	0	1	1	5	P17784	P17784 [104-128]	2	2629.29514346	High	High	Not Found	3.2e8	3.5e8		4.60561895370483	High	0	6.049E-08
High	[K].VDKGTIEVAGTEKETTTQGHDDLGK.[R]	1xDeamidated [Q18]		0.00187907	0	1	1	1	P17784	P17784 [104-128]	2	2630.27915946	Not Found	High	Not Found		1.6e8		4.29712772369385	High	0	9.716E-06
High	[K].IQSNETSNVVQVR.[T]			0.000771074	0	1	1	4	Q10MJ1	Q10MJ1 [277-289]	0	1473.76559555	High	High	Not Found	5.6e6	5.1e7		3.46280384063721	High	0	1.555E-05
High	[R].FLEGTTTGGGPSR.[E]			0.001181	0	1	1	4	Q67UX7	Q67UX7 [328-340]	0	1279.62770521	High	High	Not Found	5.5e7	1.3e8		3.55940818786621	High	0	4.684E-06
High	[K].KYEPTIGVEVHPLDFTTNCGK.[I]	1xCarbamidomethyl [C19]		4.11445E-05	0	1	1	6	A2Y7R5	A2Y7R5 [41-61]	1	2405.18057199	High	High	Not Found	8.9e7	1.2e8		3.27313423156738	High	0	3.555E-05
High	[K].TYVSGNAISKDDIK.[V]			0.000683702	0	1	1	5	P29545	P29545 [25-38]	1	1510.77476324	High	High	Not Found	8.1e8	3.4e8		3.57294654846191	High	0	1.985E-06
High	[R].VAPGISGSLTQK.[N]			0.00869696	0	1	1	3	Q0JKD0	Q0JKD0 [548-559]	0	1157.65246347	High	High	Not Found	6.2e8	6.1e8		2.90783977508545	High	0	0.0001074
High	[R].VSGHGVPPGLQAEMK.[A]			0.00158634	0	1	1	4	Q7XKU5	Q7XKU5 [36-50]	0	1506.77332354	High	High	Not Found	2.6e7			3.3469500541687	High	0	4.526E-05
High	[K].AVGLAAHDDSGHLTPIR.[I]			0.00209596	0	1	1	1	Q0JA75	Q0JA75 [23-39]	0	1729.89800663	Not Found	High	Not Found		2.1e8		3.57476711273193	High	0	1.147E-05
High	[R].YAGDSDLQLER.[I]			0.00850991	0	1	1	2	P37832	P37832 [36-46]	0	1266.59607072	Not Found	High	Not Found		2.8e8		3.30681252479553	High	0	0.0001139
High	[K].QAGEYQPEEQPEADTDYSR.[A]			9.24239E-05	0	1	1	3	Q43007	Q43007 [633-651]	0	2212.92652502	High	High	Not Found	3.4e8	3.1e8		3.93633913993835	High	0	8.515E-08
High	[K].QAGEYQPEEQPEADTDYSR.[A]	1xDeamidated [Q]		0.00550558	0	1	1	3	Q43007	Q43007 [633-651]	0	2213.91054102	Not Found	High	Not Found				2.38996195793152	High	0.0001112	0.000988
High	[K].NGGIDTEDDYPYK.[A]			0.00151022	0	1	1	4	P25777	P25777 [220-232]	0	1486.63324396	High	High	Not Found	2.0e8	1.8e8		3.84858107566834	High	0	1.239E-05
High	[R].RVQGEVCAALEEADGSGAR.[F]	1xCarbamidomethyl [C7]		0.00272399	0	1	1	2	Q7XPL2	Q7XPL2 [93-111]	1	1974.92977717	Not Found	High	Not Found		6.6e7		3.56326293945313	High	0	1.736E-05
High	[R].SLPLSAPNATQQASSR.[S]			0.000137766	0	1	1	4	Q8W1L6	Q8W1L6 [708-723]	0	1627.83982305	High	High	Not Found	3.3e8	3.7e8		4.11213636398315	High	0	4.618E-07
High	[K].TVPVEDGAPSTSPETTETAAAAEPEKAPATEEKPR.[E]			0.000141585	0	1	1	1	Q9FVZ7	Q9FVZ7 [172-206]	1	3564.71876989	Not Found	High	Not Found				2.10280871391296	High	0	1.67E-07
High	[K].LPDAGPSAPADHLR.[K]			0.00125417	0	1	1	6	Q7XJ02	Q7XJ02 [214-227]	0	1416.72300254	High	High	Not Found	1.2e9	3.2e8		3.42303943634033	High	0	9.37E-05
High	[K].TWPEDIIPLQPVGR.[M]			0.0019523	0	1	2	25	A2YH64	A2YH64 [292-305]	0	1620.87441774	High	High	High		1.4e8	1.1e8	3.11521935462952	High	0	0.0001281
High	[R].VLLQDFTGVPAVVDLAAMR.[D]	1xDeamidated [Q4]		0.00237645	0	1	1	3	Q6YZX6	Q6YZX6 [87-105]	0	2016.08342446	High	High	Not Found				3.40390563011169	High	0	1.401E-05
High	[R].YSVCSAVGVLPLSLQYGFPIVQK.[F]	1xCarbamidomethyl [C4]; 1xDeamidated [Q]		0.000106544	0	2	2	17	P42862; P42863	P42862 [275-297]; P42863 [275-297]	0	2526.33125939	High	High	High	1.6e7		1.5e7	3.9942319393158	High	0	7.598E-06
High	[K].TLYPVLLSNGNLIEQGDLEGGK.[H]	1xDeamidated [N/Q]		2.43404E-05	0	1	1	13	B7EA73	B7EA73 [153-174]	0	2331.20783267	High	High	High	4.1e7		7.4e7	4.53987455368042	High	0	5.573E-06
High	[R].NWGQNWQSNSVLVGQALSFR.[V]			1.76284E-05	0	1	1	7	Q852A1	Q852A1 [213-232]	0	2291.13158816	High	High	High	1.9e8	2.2e8	2.1e8	4.67322683334351	High	0	6.332E-09
High	[R].NWGQNWQSNSVLVGQALSFR.[V]	1xDeamidated [Q/N]		3.83212E-05	0	1	1	2	Q852A1	Q852A1 [213-232]	0	2292.11560416	High	Not Found	Not Found				4.35625314712524	High	0	2.143E-08
High	[K].EANLYTEIAEGIHAYGIK.[G]			1.29784E-05	0	1	1	11	Q6AV34	Q6AV34 [259-276]	0	1992.00728217	High	High	High	2.0e8	1.8e8	4.0e8	4.48423194885254	High	0	5.281E-08
High	[R].MSCPAMAQLLSNTLYYK.[R]	1xCarbamidomethyl [C3]		0.000102543	0	1	1	12	O64464	O64464 [87-103]	0	1990.94350181	High	High	High	1.7e8	2.7e8	2.7e8	4.49072456359863	High	0	1.321E-06
High	[K].FDGILGLGYPEISVGK.[A]			0.000245958	0	1	1	6	P42211	P42211 [181-196]	0	1664.88939906	Not Found	High	High		5.1e8	7.7e8	4.7121467590332	High	0	3.979E-07
High	[R].DNLTLWTSDISEDAAEEIKEAPK.[G]			4.20726E-06	0	1	1	16	Q6EUP4	Q6EUP4 [233-255]	1	2575.24098268	High	High	High	9.7e8	8.7e8	1.1e9	5.05214929580688	High	0	6.68E-10
High	[R].DNLTLWTSDISEDAAEEIKEAPK.[G]	1xDeamidated [N2]		0.00157769	0	1	1	4	Q6EUP4	Q6EUP4 [233-255]	1	2576.22499868	High	Not Found	High				3.50673341751099	High	0	9.25E-06
High	[K].WGSTAFHNMLVVPPGSGIVHQVNLEYLGR.[V]			0.00445112	0	1	1	3	Q6YZX6	Q6YZX6 [163-191]	0	3178.62548333	High	Not Found	High				3.98536443710327	High	0	3.744E-05
High	[R].SLLGESNEFVGDKVAYALSQGLK.[V]			4.93027E-06	0	1	1	28	P48494	P48494 [101-123]	1	2425.26093042	High	High	High	1.1e9	1.7e9	1.6e9	4.44548606872559	High	0	2.518E-08
High	[R].SLLGESNEFVGDKVAYALSQGLK.[V]	1xDeamidated [Q/N]		0.000366607	0	1	1	2	P48494	P48494 [101-123]	1	2426.24494642	High	Not Found	High				4.80500030517578	High	0	7.431E-07
High	[R].SDETVAMIEAYLR.[A]			0.00188936	0	1	1	4	Q6YZX6	Q6YZX6 [330-342]	0	1497.72537025	Not Found	High	High		2.3e8	4.8e8	4.18031072616577	High	0	1.209E-05
High	[R].LLTQFLEHLVSEGSQDVHVHNALGK.[I]			1.50432E-05	0	1	2	8	Q2QYW2	Q2QYW2 [871-895]	0	2771.44750228	High	High	High		4.6e7	5.4e7	4.46016502380371	High	0	1.809E-07
High	[R].LLTQFLEHLVSEGSQDVHVHNALGK.[I]	1xDeamidated [Q]		0.000345209	0	1	2	2	Q2QYW2	Q2QYW2 [871-895]	0	2772.43151828	High	Not Found	Not Found				4.76764011383057	High	0	8.952E-07
High	[R].NQLEVIPDAIGGLDHLEELR.[L]			1.69663E-05	0	1	1	8	Q7XK44	Q7XK44 [172-191]	0	2231.1666362	High	High	High	1.8e8	4.2e7	3.4e8	3.62835764884949	High	0	5.995E-09
High	[R].TLGAELGVPIEVYGPEATMTGICK.[Q]	1xCarbamidomethyl [C23]		0.000573978	0	1	1	8	Q2QNG7	Q2QNG7 [390-413]	0	2506.25677334	High	High	High	1.8e8	2.2e8	2.4e8	4.24854707717896	High	2.444E-05	0.0002368
High	[K].MELVDAAFPLLK.[G]			0.000325059	0	1	1	25	Q7XDC8	Q7XDC8 [56-67]	0	1346.73883562	High	High	High	4.6e8	1.3e9	2.0e9	4.2263822555542	High	0	6.153E-07
High	[R].LVELLMHPSASVLIPALR.[T]			3.56916E-05	0	1	1	5	Q9SLX0	Q9SLX0 [295-312]	0	1959.14596478	High	High	High	1.1e8	8.5e7	1.4e8	4.15365028381348	High	0	3.817E-07
High	[K].LPSTNVAFLSCNDYISCQK.[L]	2xCarbamidomethyl [C11; C17]		0.00177918	0	1	2	2	B8B7X6	B8B7X6 [311-329]	0	2217.03146532	Not Found	High	Not Found				3.28685164451599	High	0	8.881E-06
High	[K].QAFDEAISELDSLGEESYK.[D]			3.29089E-07	0	1	1	18	Q2R2W2	Q2R2W2 [207-225]	0	2130.97135	High	High	High	4.5e8	2.6e8	5.8e8	6.44469547271729	High	0	1.227E-11
High	[K].QAFDEAISELDSLGEESYK.[D]	1xDeamidated [Q1]		1.25648E-06	0	1	1	2	Q2R2W2	Q2R2W2 [207-225]	0	2131.955366	Not Found	Not Found	High				6.20993089675903	High	0	1E-10
High	[K].AMTPDACAPLIATLPLEVR.[T]	1xCarbamidomethyl [C7]		9.45501E-07	0	1	1	10	Q2QNG7	Q2QNG7 [157-175]	0	2039.06639407	High	High	High	3.8e8	4.3e8	3.9e8	4.74654197692871	High	0	2.519E-08
High	[R].SNLVGMGIIPLCFK.[A]	1xCarbamidomethyl [C12]		0.000552428	0	1	1	18	Q6YZX6	Q6YZX6 [811-824]	0	1548.82766765	High	High	High	6.5e8	2.8e8	1.6e8	4.2732138633728	High	0	4.387E-06
High	[R].ANTFVAEVLGLDPR.[D]			0.000356721	0	1	1	9	Q42972	Q42972 [197-210]	0	1501.80091847	High	High	High	3.2e8	6.7e7	7.4e8	3.80280375480652	High	0	3.262E-06
High	[K].GTEIAMASYCSELQYLANPITNHVQSAEQHNQDVNSLGLVSAR.[K]	1xCarbamidomethyl [C10]; 2xDeamidated [N/Q]		6.66301E-07	0	1	1	10	P14717	P14717 [444-486]	0	4718.20972279	High	High	High		2.6e8	3.7e8	6.8406662940979	High	0	5.729E-11
High	[K].NMITGTSQADCAVLIIDSTTGGFEAGISK.[D]	1xCarbamidomethyl [C11]		2.62882E-06	0	1	1	263	O64937	O64937 [101-129]	0	2957.42306309	High	High	High	2.6e7	3.5e7	5.3e7	6.156005859375	High	0	1.277E-08
High	[K].NMITGTSQADCAVLIIDSTTGGFEAGISK.[D]	1xCarbamidomethyl [C11]; 1xDeamidated [N/Q]		5.58859E-05	0	1	1	210	O64937	O64937 [101-129]	0	2958.40707909	High	High	High	8.6e6	1.5e7	3.1e7	6.3968710899353	High	0	1.569E-07
High	[K].NMITGTSQADCAVLIIDSTTGGFEAGISK.[D]	1xCarbamidomethyl [C11]; 2xDeamidated [N1; Q8]		0.00252356	0	1	1	6	O64937	O64937 [101-129]	0	2959.39109509	High	High	High	1.3e6			3.44089031219482	High	0	1.54E-05
High	[R].CFQTVTCHQAVVTNLEDAHEQIDTAIATALR.[E]	2xCarbamidomethyl [C1; C7]		1.81476E-09	0	1	2	28	A2XFI3	A2XFI3 [168-198]	0	3512.68967639	High	High	High	4.5e9	7.4e9	1.0e10	5.91146612167358	High	0	8.605E-14
High	[R].CFQTVTCHQAVVTNLEDAHEQIDTAIATALR.[E]	2xCarbamidomethyl [C1; C7]; 1xDeamidated [Q/N]		1.4177E-07	0	1	2	42	A2XFI3	A2XFI3 [168-198]	0	3513.67369239	High	High	High	2.4e8	3.8e8	1.0e10	7.32042789459229	High	0	3.263E-12
High	[R].CFQTVTCHQAVVTNLEDAHEQIDTAIATALR.[E]	2xCarbamidomethyl [C1; C7]; 2xDeamidated [Q/N]		5.15507E-08	0	1	2	19	A2XFI3	A2XFI3 [168-198]	0	3514.65770839	High	High	High	8.7e7	1.8e9		7.49168395996094	High	0	1.163E-12
High	[K].VIATGLPASPGAAVGQIVFTADDAEAWHAQGK.[S]			9.19999E-07	0	1	1	90	Q75KR1	Q75KR1 [405-436]	0	3148.60618757	High	High	High	2.9e9	2.1e9	4.2e9	6.05627393722534	High	0	6.998E-10
High	[K].VIATGLPASPGAAVGQIVFTADDAEAWHAQGK.[S]	1xDeamidated [Q]		3.9417E-07	0	1	1	142	Q75KR1	Q75KR1 [405-436]	0	3149.59020357	High	High	High	1.3e7	8.4e7	2.1e8	5.35243606567383	High	0	1.629E-11
High	[K].VIATGLPASPGAAVGQIVFTADDAEAWHAQGK.[S]	2xDeamidated [Q16; Q30]		0.00175026	0	1	1	3	Q75KR1	Q75KR1 [405-436]	0	3150.57421957	High	High	High				3.87214922904968	High	0.001326	0.02205
High	[K].VVLFGVPGAFTPTCSNQHVPGFINQAEQLK.[A]	1xCarbamidomethyl [C14]		0.00648301	0	1	1	2	Q9FR35	Q9FR35 [38-67]	0	3255.66192865	Not Found	High	High		5.0e8	3.9e8	2.532470703125	High	0	6.813E-05
High	[K].VVLFGVPGAFTPTCSNQHVPGFINQAEQLK.[A]	1xCarbamidomethyl [C14]; 1xDeamidated [N/Q]		0.000441499	0	1	1	8	Q9FR35	Q9FR35 [38-67]	0	3256.64594465	High	Not Found	Not Found	1.9e8			3.33596754074097	High	0	2.302E-05
High	[K].LLQLVNPAYQNILDHLR.[T]			0.000278917	0	1	1	2	Q0JLS6	Q0JLS6 [359-375]	0	2020.13382013	Not Found	Not Found	High			9.6e7	3.27948355674744	High	0	4.854E-07
High	[K].SLGLHLPFSSEADLTEMVDSPEGK.[N]			1.62401E-05	0	1	1	7	Q75H81	Q75H81 [301-324]	0	2559.22830958	High	High	High	7.2e7	6.1e7	9.7e7	5.79322242736816	High	0	2.926E-08
High	[K].EVEDLEAGGIQVIQIDEAALR.[E]			1.33494E-07	0	2	2	91	Q2QLY5; Q2QLY4	Q2QLY5 [591-611]; Q2QLY4 [591-611]	0	2268.17178109	High	High	High	3.5e8	3.4e8	1.9e8	5.87194633483887	High	0	2.36E-11
High	[K].EVEDLEAGGIQVIQIDEAALR.[E]	1xDeamidated [Q]		5.20738E-06	0	2	2	20	Q2QLY5; Q2QLY4	Q2QLY5 [591-611]; Q2QLY4 [591-611]	0	2269.15579709	High	High	High	2.0e6			5.49898910522461	High	0	4.366E-06
High	[K].DFDEPGSLAPTGLFLGGTK.[Y]			0.000174284	0	1	1	8	P83647	P83647 [53-71]	0	1921.95418399	High	High	High	3.4e8		3.8e8	3.95515537261963	High	0	2.324E-07
High	[R].SGPFGQIFRPDNFVFGQSGAGNNWAK.[G]			6.84482E-06	0	1	2	9	P37832	P37832 [78-103]	0	2798.34337163	High	High	High	1.2e8	5.0e7	2.6e8	5.04027509689331	High	0	8.127E-05
High	[R].GVLVSPVLEPGATTVTAYFPAGR.[W]			3.08058E-06	0	1	1	23	Q653V7	Q653V7 [672-694]	0	2302.24415827	High	High	High	3.3e8	4.1e8	2.7e8	5.00237083435059	High	0	1.051E-09
High	[R].IDAWNSEQLPIYEPGLDEVVK.[E]			0.00107621	0	1	2	4	Q9AUV6	Q9AUV6 [39-59]	0	2415.20783224	Not Found	Not Found	High			3.1e8	3.9399950504303	High	0	4.051E-06
High	[K].QAGVSFGAFDILSDEEVR.[Q]			5.97022E-06	0	1	1	6	Q0IWL9	Q0IWL9 [431-448]	0	1939.93959653	High	High	High			9.4e7	4.58665418624878	High	0	1.161E-09
High	[K].GTEIAMASYCSELQYLANPITNHVQSAEQHNQDVNSLGLVSAR.[K]	1xCarbamidomethyl [C10]; 1xDeamidated [Q/N]		6.58776E-06	0	1	1	22	P14717	P14717 [444-486]	0	4717.22570679	High	High	High	2.9e8	3.0e8		6.02013397216797	High	0	1.357E-09
High	[K].ILHTISVPGQIQFFFAPGGR.[N]			0.00287682	0	1	1	9	Q75GX9	Q75GX9 [219-238]	0	2185.19166934	High	High	High	3.5e8	5.9e8	1.3e9	3.93766403198242	High	0	2.563E-05
High	[R].RVPTDNSDLGESALQTEPVIEQVFLTK.[S]			1.89271E-05	0	1	1	7	Q0JKD0	Q0JKD0 [208-234]	1	2986.53677059	High	High	Not Found		6.2e7		6.05920267105103	High	0	7.077E-09
High	[R].FDGALNVDVNEFQTNLVPYPR.[I]			1.0037E-05	0	1	1	11	Q53M52	Q53M52 [244-264]	0	2408.18809989	High	High	High	2.1e8	1.2e8	1.6e8	4.69385814666748	High	0	9.102E-09
High	[K].KEIALWFPEGLAEWR.[S]			0.000139281	0	1	2	6	A6N0M9	A6N0M9 [125-139]	1	1844.9693807	High	High	High	5.5e7	4.7e7	3.2e7	3.34982824325562	High	0	1.629E-07
High	[R].LPVVNPATESPIGEIPAGTAEDVDAAVAAAR.[E]	1xDeamidated [N5]		0.000730055	0	1	1	2	B3VMC0	B3VMC0 [25-55]	0	3002.53168562	High	Not Found	Not Found	3.3e7			4.48845911026001	High	0	2.188E-06
High	[K].LGSSEQIKEISGTHGPVYDLADIVTYLK.[I]			6.30844E-07	0	1	1	26	Q0JMY8	Q0JMY8 [69-96]	1	3033.57790714	High	High	High	1.6e8	1.0e9	1.9e9	5.78686046600342	High	0	6.112E-11
High	[K].LGSSEQIKEISGTHGPVYDLADIVTYLK.[I]	1xDeamidated [Q6]		4.29844E-05	0	1	1	1	Q0JMY8	Q0JMY8 [69-96]	1	3034.56192314	Not Found	Not Found	High			6.6e7	5.98413419723511	High	0	2.57E-08
High	[K].GTAVNVQTMVFGNMGNTSGTGVLFTR.[N]			0.000676268	0	1	1	4	Q6AVA8	Q6AVA8 [308-333]	0	2659.29668072	Not Found	High	High		4.8e7		4.49747467041016	High	0	0.0001165
High	[K].DLVVDMTNFYNQYK.[S]			0.00166629	0	1	1	6	Q9S827	Q9S827 [146-159]	0	1749.81524781	High	Not Found	High	4.0e8		6.1e8	4.4336314201355	High	0	7.99E-06
High	[K].WNYDGSSTGQAPGEDSEVILYPQAIFK.[D]			5.23364E-05	0	3	3	26	P14655; P14654; P14656	P14655 [109-135]; P14654 [53-79]; P14656 [53-79]	0	2972.39485745	High	High	High	1.7e9	2.0e9	2.1e9	4.69709444046021	High	0	1.165E-07
High	[K].WNYDGSSTGQAPGEDSEVILYPQAIFK.[D]	1xDeamidated [Q/N]		0.00382072	0	3	3	7	P14655; P14654; P14656	P14655 [109-135]; P14654 [53-79]; P14656 [53-79]	0	2973.37887345	High	High	Not Found	1.4e7	3.7e7		4.86469984054565	High	0	2.957E-05
High	[R].IFGHEAGGIVESVGEGVTDLAPGDHVLPVFTGECK.[E]	1xCarbamidomethyl [C34]		8.55567E-11	0	1	1	86	Q2R8Z5	Q2R8Z5 [66-100]	0	3593.75807319	High	High	High	1.6e10	1.4e10	2.2e10	6.37296438217163	High	0	2.192E-10
High	[R].VEIESLFDGTDFSEPLTR.[A]			4.04926E-06	0	1	1	22	Q6Z7B0	Q6Z7B0 [311-328]	0	2054.9916916	High	High	High	1.6e9	1.7e9	1.5e9	6.30240106582642	High	0	7.256E-10
High	[R].TMLEIVNQLDGFDAR.[G]			0.00025978	0	1	1	7	P0DKK0	P0DKK0 [291-305]	0	1721.85269593	High	High	High	8.3e7	9.5e7	1.1e8	3.80647230148315	High	0	1.38E-06
High	[K].ALSSAYVPIGAIMVSPEISDVIHSQSNK.[L]			3.18196E-05	0	1	2	7	Q01K11	Q01K11 [341-368]	0	2913.5026338	High	High	High	3.9e8	3.2e8	2.3e8	4.74834632873535	High	0	1.603E-08
High	[R].SLRPPAPVASDPGLSLTDLLLR.[R]			0.00039577	0	1	1	3	Q0DV32	Q0DV32 [19-40]	0	2288.29725645	High	Not Found	High	1.7e7			3.42437291145325	High	0	8.415E-07
High	[R].DNLTLWTSDISEDAAEEIK.[E]			0.000101427	0	1	1	6	Q6EUP4	Q6EUP4 [233-251]	0	2150.01354915	High	High	Not Found	3.3e7	7.4e7		3.6808123588562	High	0	9.707E-06
High	[R].DNLTLWTSDISEDAAEEIK.[E]	1xDeamidated [N2]		0.00011377	0	1	1	2	Q6EUP4	Q6EUP4 [233-251]	0	2150.99756515	Not Found	Not Found	High			5.5e7	4.03172826766968	High	0	1.187E-07
High	[R].SLLTEECDVLIPAALGGVINKDNANEIK.[A]	1xCarbamidomethyl [C7]		0.00123377	0	1	1	5	A2XMV1	A2XMV1 [276-303]	1	2996.56087718	High	Not Found	High	1.5e8		1.1e8	4.48132944107056	High	0	2.255E-05
High	[K].WLQTITSLPILVK.[G]			0.00215398	0	1	1	6	Q7FAS1	Q7FAS1 [219-231]	0	1511.91957709	High	High	High	4.7e7	1.6e8	1.3e8	4.13806200027466	High	0	1.197E-05
High	[K].AFVDLVDASGYAYAVMPSAK.[G]			1.49675E-06	0	1	2	23	A2XFI3	A2XFI3 [271-290]	0	2075.01540402	High	High	High	1.9e7	6.6e8	4.0e7	5.62312459945679	High	0	2.036E-10
High	[K].MPWLAVPFSDSEALAK.[L]			7.67434E-05	0	1	1	15	Q7Y0F2	Q7Y0F2 [98-113]	0	1761.88801885	High	High	High	6.0e8	5.6e8	4.9e8	4.45777082443237	High	0	7.776E-07
High	[R].TVPAAVPAIVFLSGGQSEEEATVNLNAMNK.[L]			6.5546E-07	0	1	1	791	Q5N725	Q5N725 [254-283]	0	3057.55612584	High	High	High	1.1e9	1.3e9	1.1e9	5.54748296737671	High	0	2.716E-09
High	[R].TVPAAVPAIVFLSGGQSEEEATVNLNAMNK.[L]	1xDeamidated [N/Q]		3.62976E-06	0	1	1	282	Q5N725	Q5N725 [254-283]	0	3058.54014184	High	High	High	8.5e7	5.1e8	5.8e7	5.17766857147217	High	0	2.276E-07
High	[R].TVPAAVPAIVFLSGGQSEEEATVNLNAMNK.[L]	2xDeamidated [Q/N]		0.00016144	0	1	1	15	Q5N725	Q5N725 [254-283]	0	3059.52415784	High	High	High		3.0e5		3.75208640098572	High	0	3.241E-05
High	[R].LPVVNPATESPIGEIPAGTAEDVDAAVAAAR.[E]			2.59912E-05	0	1	1	6	B3VMC0	B3VMC0 [25-55]	0	3001.54766962	Not Found	High	High		1.3e8	1.3e8	4.5025782585144	High	0	1.169E-08
High	[R].FDGALNVDVNEFQTNLVPYPR.[I]	1xDeamidated [N/Q]		0.000316293	0	1	1	3	Q53M52	Q53M52 [244-264]	0	2409.17211589	High	Not Found	Not Found	2.8e7			2.63997387886047	High	0	5.882E-07
High	[R].IKDWTNVVVAYEPVWAIGTGK.[V]	1xDeamidated [N6]		0.000461238	0	1	1	7	P48494	P48494 [155-175]	1	2347.23325967	High	High	High	2.8e7		4.0e7	4.51587724685669	High	0	3.669E-05
High	[K].ENLDIFNWELTDEER.[E]			0.000208748	0	1	1	6	Q7G764	Q7G764 [272-286]	0	1922.87666192	Not Found	High	High		9.6e7	1.2e8	4.38255310058594	High	0	2.519E-06
High	[K].TSPQAILDLITVGK.[M]			0.00187907	0	1	1	3	Q8W1L6	Q8W1L6 [465-478]	0	1455.84172065	High	Not Found	High	6.1e8		2.9e8	2.55759048461914	High	2.444E-05	0.0003574
High	[R].ILGHEAGGIVESVGEGVTELAPGDHVLPVFTGECK.[E]	1xCarbamidomethyl [C34]		4.69943E-09	0	1	1	49	Q0ITW7	Q0ITW7 [66-100]	0	3573.78937331	High	High	High	4.7e9	2.1e10	1.3e10	5.56675720214844	High	0	1.182E-09
High	[K].QAFDEAISELDTLGEESYK.[D]			2.82369E-07	0	2	2	16	Q6ZKC0; Q84J55	Q6ZKC0 [198-216]; Q84J55 [208-226]	0	2144.98700006	High	High	High	1.6e9	6.8e8	1.3e9	6.49913883209229	High	0	1.631E-11
High	[K].TVFDGVLRPGQLLIIPQHYAVLK.[K]			0.00568856	0	1	2	4	P14323	P14323 [392-414]	0	2577.49153954	High	High	High		3.0e7		2.33870482444763	High	0	5.515E-05
High	[K].EIPVDAVFQKDEMIDIIGVTK.[G]			0.00194167	0	1	1	6	P35684	P35684 [205-225]	1	2360.24177495	High	High	High	2.2e8	3.4e7	2.6e8	3.63403272628784	High	2.444E-05	0.0002359
High	[K].QIQELVEAIVLPMTHK.[D]			2.70169E-06	0	1	1	7	P46465	P46465 [184-199]	0	1849.02518096	Not Found	High	High		4.0e7	2.3e8	5.93677234649658	High	0	3.324E-10
High	[K].TLNNNVADIIDEHGQDAWEGFPFTAEK.[M]			3.51408E-07	0	1	1	15	Q7Y0E8	Q7Y0E8 [289-315]	0	3031.40681908	High	High	High	6.8e8	8.5e8	8.9e8	5.09967231750488	High	0	1.352E-11
High	[K].INPLVPVDLVIDHSVQVDVAR.[S]			3.5707E-06	0	1	1	38	Q6YZX6	Q6YZX6 [118-138]	0	2298.28160639	High	High	High	5.4e8	9.7e8	3.7e8	3.83819723129272	High	0	1.07E-09
High	[K].INPLVPVDLVIDHSVQVDVAR.[S]	1xDeamidated [Q16]		0.000643802	0	1	1	1	Q6YZX6	Q6YZX6 [118-138]	0	2299.26562239	High	Not Found	Not Found				3.52667856216431	High	0	1.805E-06
High	[K].LAGPQLVQMFIGDGAK.[L]			0.000204231	0	1	1	8	P46465	P46465 [241-256]	0	1644.87778856	High	High	High		1.7e8	6.9e7	3.57157325744629	High	0	2.941E-06
High	[K].EISGTHGPVYDLADIVTYLK.[I]			6.13829E-07	0	1	2	92	Q0JMY8	Q0JMY8 [77-96]	0	2191.12812548	High	High	High	3.1e10	3.1e10	5.1e10	5.27329921722412	High	0	5.319E-09
High	[R].INLTPVALMEATCFSK.[T]	1xCarbamidomethyl [C13]		9.55065E-05	0	1	1	8	P48642	P48642 [340-355]	0	1794.91285367	High	High	High	5.6e8	4.9e8	6.1e8	4.41914033889771	High	0	1.144E-06
High	[R].GINYDLPHVISEAPPFPGVEHVGGDMFASVPR.[G]			2.88369E-05	0	1	1	7	Q6ZD89	Q6ZD89 [231-262]	0	3404.67322123	High	High	High	1.0e8	7.1e8		3.51392936706543	High	0	1.895E-08
High	[R].GINYDLPHVISEAPPFPGVEHVGGDMFASVPR.[G]	1xDeamidated [N3]		0.000318027	0	1	1	9	Q6ZD89	Q6ZD89 [231-262]	0	3405.65723723	High	High	High	1.5e8		3.8e8	3.54313778877258	High	0.0004765	0.004456
High	[K].VIHDNFGIIEGLMTTVHAITATQK.[T]			2.64658E-09	0	1	1	146	A2YQT7	A2YQT7 [165-188]	0	2609.375583	High	High	High	2.1e7	9.1e6	4.0e8	7.22976303100586	High	0	1.11E-13
High	[K].VIHDNFGIIEGLMTTVHAITATQK.[T]	1xDeamidated [N/Q]		1.4165E-05	0	1	1	30	A2YQT7	A2YQT7 [165-188]	0	2610.359599	High	High	High	1.2e7	4.9e6		4.85849666595459	High	0	4.503E-09
High	[K].VIHDNFGIIEGLMTTVHAITATQK.[T]	1xOxidation [M13]		7.9807E-07	0	1	1	10	A2YQT7	A2YQT7 [165-188]	0	2625.370498	High	Not Found	High	3.1e8		2.2e8	4.47071743011475	High	0	4.926E-11
High	[K].VIHDNFGIIEGLMTTVHAITATQK.[T]	1xOxidation [M13]; 1xDeamidated [N5]		0.00780081	0	1	1	3	A2YQT7	A2YQT7 [165-188]	0	2626.354514	High	High	Not Found	5.2e7	9.3e7		4.17373418807983	High	2.444E-05	0.0001719
High	[R].ECLPLILIIR.[N]	1xCarbamidomethyl [C2]		0.0105749	0	1	1	18	P49398	P49398 [40-49]	0	1239.7493411	High	High	High	1.6e8	2.8e8	1.6e8	3.16602277755737	High	0	0.0001531
High	[R].DLAEEILQLSK.[N]			0.00256523	0	1	4	17	Q8GU95	Q8GU95 [430-440]	0	1258.68890848	High	High	High	3.0e8	1.1e9	8.4e8	3.6495201587677	High	0	0.0001151
High	[R].ELEEAEIDEYVAEIEAEK.[A]			2.24331E-06	0	1	1	12	A2YXU2	A2YXU2 [218-235]	0	2108.97576666	High	High	High	4.1e8	3.8e8	4.4e8	5.36689376831055	High	0	2.484E-10
High	[R].IKDWTNVVVAYEPVWAIGTGK.[V]			4.09378E-06	0	1	1	68	P48494	P48494 [155-175]	1	2346.24924367	High	High	High	3.4e8	1.5e9	1.9e9	4.99016952514648	High	0	4.598E-07
High	[R].YHHEVDPDEVNALAQLMTWK.[T]	2xDeamidated [N11; Q15]		9.76185E-05	0	1	1	2	A2XMV1	A2XMV1 [71-90]	0	2398.10198787	Not Found	Not Found	High			1.8e8	4.51820945739746	High	0	9.288E-08
High	[R].YHHEVDPDEVNALAQLMTWK.[T]	1xDeamidated [Q/N]		1.25595E-05	0	1	1	5	A2XMV1	A2XMV1 [71-90]	0	2397.11797187	Not Found	High	Not Found		3.3e7		5.41278886795044	High	0	3.74E-09
High	[R].YHHEVDPDEVNALAQLMTWK.[T]			1.11969E-05	0	1	1	14	A2XMV1	A2XMV1 [71-90]	0	2396.13395587	High	High	High	7.2e7	5.5e7	7.1e7	4.48349285125732	High	0	1.636E-07
High	[K].SAWSEAYDHLVAAIK.[Q]			1.88239E-05	0	1	1	55	O04986	O04986 [145-159]	0	1660.83294682	High	High	High	3.2e9	2.1e9	3.2e9	4.62652778625488	High	0	8.438E-09
High	[R].FDWDKIVEENNVIGLK.[Q]			0.00208454	0	1	4	6	Q8GU95	Q8GU95 [113-128]	1	1918.99090388	High	High	High		3.5e7	1.4e8	4.11856698989868	High	2.444E-05	0.0001604
High	[K].KLEQLLSLAAVRPAVNQVEVNPMWQQR.[T]			1.22877E-05	0	1	1	19	Q7G764	Q7G764 [171-197]	1	3117.6989826	High	High	High	1.4e9	1.3e9	8.2e8	4.86448621749878	High	0	7.519E-08
High	[K].KLEQLLSLAAVRPAVNQVEVNPMWQQR.[T]	1xDeamidated [Q/N]		0.000309451	0	1	1	3	Q7G764	Q7G764 [171-197]	1	3118.6829986	Not Found	High	High		2.6e8		5.23223352432251	High	0	5.722E-07
High	[K].LAPFNPEYPDESVLWTESGDVGK.[S]			0.000147916	0	1	1	13	Q10M12	Q10M12 [106-128]	0	2550.20347507	High	High	High	3.9e8	3.5e8	3.5e8	4.41643953323364	High	0	3.583E-07
High	[K].LAPFNPEYPDESVLWTESGDVGK.[S]	1xDeamidated [N5]		2.29195E-05	0	1	1	3	Q10M12	Q10M12 [106-128]	0	2551.18749107	High	High	Not Found	2.4e8			4.20341777801514	High	0	6.378E-05
High	[K].DAPMFVCGVNEDKYTSDIDIVSNASCTTNCLAPLAK.[V]	3xCarbamidomethyl [C7; C26; C30]		2.60023E-06	0	1	1	53	A2YQT7	A2YQT7 [129-164]	1	3976.80715034	High	High	High	2.1e9	2.7e6	2.5e9	5.22970533370972	High	0	4.417E-09
High	[K].DAPMFVCGVNEDKYTSDIDIVSNASCTTNCLAPLAK.[V]	3xCarbamidomethyl [C7; C26; C30]; 1xDeamidated [N]		1.3193E-05	0	1	1	245	A2YQT7	A2YQT7 [129-164]	1	3977.79116634	High	High	High	6.6e7	2.4e9	2.1e8	5.82116746902466	High	0	8.147E-09
High	[K].DAPMFVCGVNEDKYTSDIDIVSNASCTTNCLAPLAK.[V]	3xCarbamidomethyl [C7; C26; C30]; 2xDeamidated [N23; N]		2.34363E-06	0	1	1	106	A2YQT7	A2YQT7 [129-164]	1	3978.77518234	High	High	High	1.4e8	5.9e7	1.8e7	5.81051778793335	High	0	1.779E-08
High	[K].DAPMFVCGVNEDKYTSDIDIVSNASCTTNCLAPLAK.[V]	3xCarbamidomethyl [C7; C26; C30]; 3xDeamidated [N10; N23; N29]		0.000319771	0	1	1	2	A2YQT7	A2YQT7 [129-164]	1	3979.75919834	High	Not Found	Not Found	4.7e7			4.29221534729004	High	0	5.98E-07
High	[K].AMSIMNSFINDIFEK.[L]			0.000665268	0	1	14	17	Q6F362	Q6F362 [86-100]	0	1759.83935409	High	High	High	3.0e7	1.3e8	8.1e7	4.67959260940552	High	2.444E-05	0.0003873
High	[K].FAAEEFKVPPQTSAIITNDGVGINPQQSAGNVFLK.[H]	1xDeamidated [N/Q]		0.0007753	0	1	1	14	Q94DM8	Q94DM8 [48-82]	1	3688.8857166	High	High	High	5.3e7	9.7e7	2.1e7	4.81898975372314	High	0	2.415E-06
High	[K].ATSSIFPLQNVFVR.[K]			0.000347101	0	1	1	15	P49397	P49397 [200-213]	0	1578.86385308	High	High	High	2.0e9	1.9e9	2.5e9	3.77496194839478	High	0	7.33E-07
High	[R].EEVFGPVAPLVPFK.[T]			0.0111041	0	1	1	7	B9F3B6	B9F3B6 [428-441]	0	1528.84099242	High	High	High	2.2e8	2.2e8	2.3e8	3.93852782249451	High	0	0.0001586
High	[R].LYSLDAGSIIHSLCFSPNR.[Y]	1xCarbamidomethyl [C14]		3.71003E-06	0	1	1	29	P49027	P49027 [244-262]	0	2150.06989948	High	High	High	2.1e9	2.1e9	1.2e9	5.27549123764038	High	0	6.244E-09
High	[R].LYSLDAGSIIHSLCFSPNR.[Y]	1xCarbamidomethyl [C14]; 1xDeamidated [N18]		3.21695E-05	0	1	1	2	P49027	P49027 [244-262]	0	2151.05391548	Not Found	High	Not Found		4.3e8		4.25454759597778	High	0	1.625E-08
High	[K].VYPLDAVFDSPEDVPDDVK.[A]			2.25466E-05	0	1	1	8	Q6H5J0	Q6H5J0 [147-165]	0	2120.00700729	High	High	High	4.8e7	3.7e7	2.1e7	3.94157123565674	High	0	3.576E-07
High	[K].LLLNFPMVVCAK.[V]	1xCarbamidomethyl [C10]		0.0052995	0	1	1	12	Q6ZFT5	Q6ZFT5 [199-210]	0	1404.77417561	High	High	High	3.0e8	6.5e8	2.9e8	3.38907265663147	High	0	4.932E-05
High	[R].GHGPLVGGWSPITDVGDPHIQELGGWAVER.[H]			3.04835E-07	0	1	1	22	Q10J94	Q10J94 [27-56]	0	3136.55990613	High	High	High	1.4e9	1.3e9	3.7e8	5.06146335601807	High	0	3.361E-10
High	[R].GHGPLVGGWSPITDVGDPHIQELGGWAVER.[H]	1xDeamidated [Q21]		1.44054E-06	0	1	1	7	Q10J94	Q10J94 [27-56]	0	3137.54392213	High	High	High		3.8e8	2.2e8	5.27500057220459	High	0	3.465E-10
High	[R].VYSSYLELDLNEVEPCISGPK.[R]	1xCarbamidomethyl [C16]		7.23259E-07	0	1	1	17	Q6YZX6	Q6YZX6 [358-378]	0	2412.16391882	High	High	High	1.8e8	4.5e8	2.3e8	5.35709762573242	High	0	1.868E-09
High	[K].LSIPAENFPFCTIDPNEAR.[V]	1xCarbamidomethyl [C11]; 1xDeamidated [N]		0.00270916	0	1	2	2	Q6Z1J6	Q6Z1J6 [47-65]	0	2192.03284565	High	Not Found	Not Found	1.8e8			3.40559101104736	High	0	7.39E-05
High	[R].VYSSYLELDLNEVEPCISGPK.[R]	1xCarbamidomethyl [C16]; 1xDeamidated [N11]		0.000200909	0	1	1	1	Q6YZX6	Q6YZX6 [358-378]	0	2413.14793482	Not Found	High	Not Found				3.27092123031616	High	0	2.886E-07
High	[K].LSIPAENFPFCTIDPNEAR.[V]	1xCarbamidomethyl [C11]		0.000162325	0	1	2	10	Q6Z1J6	Q6Z1J6 [47-65]	0	2191.04882965	High	High	High		3.2e8	1.1e8	3.63315176963806	High	0	1.235E-06
High	[K].MFVLDEADEMLSR.[G]			0.000177166	0	2	5	12	Q6Z2Z4; P35683	Q6Z2Z4 [186-198]; P35683 [186-198]	0	1555.71309101	High	High	High	1.3e9	8.6e8	1.4e9	4.88021898269653	High	0	2.377E-07
High	[K].SLIEAFHDKNVECLADIVINHR.[C]	1xCarbamidomethyl [C13]		2.80591E-05	0	1	1	19	P27934	P27934 [97-118]	1	2593.31913107	High	High	High	5.6e8	1.2e9	1.4e9	4.66422653198242	High	0	6.978E-08
High	[R].DFAVVAADTSAVQSILVHK.[T]			9.92779E-06	0	1	1	6	Q9LST6	Q9LST6 [11-29]	0	1971.05456672	High	Not Found	High	1.5e8		2.8e8	4.14455986022949	High	0	3.126E-08
High	[R].DNLTLWTSDISEDTAEEIREAPK.[R]			6.23445E-05	0	1	1	11	Q7XTE8	Q7XTE8 [233-255]	1	2633.25769534	High	High	High	2.8e8	6.5e8	7.1e8	4.07803678512573	High	0	4.614E-08
High	[R].ALVEGPFLDVLR.[S]			0.00213058	0	1	1	15	Q10LP5	Q10LP5 [61-72]	0	1328.75726286	High	High	High	8.2e8	3.8e8	1.1e9	3.48420858383179	High	0	1.181E-05
High	[K].NAGLPWELGLAETHQTLVANGLR.[G]			0.00742807	0	1	2	2	Q0JKD0	Q0JKD0 [1183-1205]	0	2460.29938165	Not Found	Not Found	High				2.90865111351013	High	0	8.402E-05
High	[K].NAGLPWELGLAETHQTLVANGLR.[G]	1xDeamidated [Q/N]		8.8953E-05	0	1	2	2	Q0JKD0	Q0JKD0 [1183-1205]	0	2461.28339765	Not Found	Not Found	High			2.5e8	3.93525743484497	High	0	1.272E-06
High	[K].NAGLPWELGLAETHQTLVANGLR.[G]	2xDeamidated [N20; Q/N]		0.00416915	0	1	2	2	Q0JKD0	Q0JKD0 [1183-1205]	0	2462.26741365	Not Found	High	High		1.7e8		2.80531740188599	High	0	3.379E-05
High	[R].IFYILWSPDNAK.[V]			0.00315652	0	1	1	9	Q84TB3	Q84TB3 [85-96]	0	1466.76782752	High	High	High	3.2e8	3.6e8	3.8e8	3.89384078979492	High	0	0.0001228
High	[K].NWDYTGLIDAIHNSDGNCWTK.[K]	1xCarbamidomethyl [C18]		6.77322E-07	0	2	2	27	Q0DHF6; A2Y5L9	Q0DHF6 [528-548]; A2Y5L9 [528-548]	0	2480.09354786	High	High	High	5.3e9	5.7e9	7.2e9	5.64169454574585	High	0	1.026E-09
High	[K].NWDYTGLIDAIHNSDGNCWTK.[K]	1xCarbamidomethyl [C18]; 1xDeamidated [N]		4.56493E-05	0	2	2	34	Q0DHF6; A2Y5L9	Q0DHF6 [528-548]; A2Y5L9 [528-548]	0	2481.07756386	High	High	High	6.1e8	5.6e8	9.2e7	4.28335094451904	High	0	8.095E-05
High	[K].NWDYTGLIDAIHNSDGNCWTK.[K]	1xCarbamidomethyl [C18]; 2xDeamidated [N13; N]		8.75057E-05	0	2	2	5	Q0DHF6; A2Y5L9	Q0DHF6 [528-548]; A2Y5L9 [528-548]	0	2482.06157986	High	High	High				3.77597737312317	High	0	7.819E-08
High	[K].ASALLVEFFEK.[C]			0.00300522	0	2	2	12	P31924; Q43009	P31924 [723-733]; Q43009 [723-733]	0	1253.67761559	High	High	High	1.3e8	2.6e8	1.5e8	4.21535587310791	High	0	2.034E-05
High	[K].NPNFVGCVEGALGIR.[E]	1xCarbamidomethyl [C7]		0.00201734	0	1	1	6	Q9SXP2	Q9SXP2 [44-58]	0	1602.80568657	High	High	High	7.7e7		1.8e8	3.70423483848572	High	0	1.086E-05
High	[R].SLITSVAQQVDGENPNLYFSK.[D]			1.58021E-05	0	1	1	2	Q6ETN3	Q6ETN3 [204-224]	0	2310.16121643	High	Not Found	Not Found				4.56569623947144	High	0	5.34E-09
High	[R].SLITSVAQQVDGENPNLYFSK.[D]	1xDeamidated [N/Q]		4.66587E-05	0	1	1	5	Q6ETN3	Q6ETN3 [204-224]	0	2311.14523243	Not Found	Not Found	High				4.95869779586792	High	0	2.914E-08
High	[K].NAVGLVRPVSVAFQVINGFR.[M]			0.000207609	0	1	1	10	P25778	P25778 [269-288]	0	2143.2134674	High	High	High	6.8e7	6.5e7	6.1e7	3.88677048683167	High	0	3.039E-07
High	[K].IAPSMLSSDFANLAAEADR.[M]			8.24689E-07	0	1	1	6	Q9SE42	Q9SE42 [9-27]	0	1978.95386638	High	High	High	2.9e8	1.2e8	4.9e8	5.89197778701782	High	0	5.177E-11
High	[R].AYLPVQELLNGEEIDR.[W]			0.000261205	0	1	1	2	Q43007	Q43007 [113-128]	0	1858.95451836	Not Found	Not Found	High			3.5e8	4.46726751327515	High	0	4.375E-07
High	[K].QSISLEPGGQFELSGAPLETLHQTCAEVNSHLYQVK.[A]	1xCarbamidomethyl [C25]		0.000511725	0	1	4	4	Q8GU95	Q8GU95 [132-167]	0	3967.94945557	Not Found	High	High		3.9e8		3.53679156303406	High	0	1.26E-06
High	[K].QSISLEPGGQFELSGAPLETLHQTCAEVNSHLYQVK.[A]	1xCarbamidomethyl [C25]; 1xDeamidated [Q/N]		3.85313E-05	0	1	4	16	Q8GU95	Q8GU95 [132-167]	0	3968.93347157	High	High	High	3.0e8	2.9e8	6.7e8	5.00332689285278	High	0	2.643E-08
High	[R].AVSASAPAAATIAVGDKLPDATLSYFDSPDGELK.[T]			0.000805541	0	1	1	2	Q69TY4	Q69TY4 [60-93]	1	3348.68455685	Not Found	Not Found	High			5.2e8	4.80714559555054	High	0	6.235E-06
High	[K].VVTDKGEEIIADVVLFATGR.[T]			0.00160377	0	1	1	7	P48642	P48642 [276-295]	1	2132.15975997	High	High	High	3.3e6	1.3e7	5.8e6	3.55816578865051	High	0.00115	0.01623
High	[K].ASSEWILNCIAHGGDIYGVTTGFGGTSHR.[R]	1xCarbamidomethyl [C9]		1.07855E-07	0	1	1	22	P14717	P14717 [80-108]	0	3063.43774241	High	High	High	1.2e9	2.2e8	1.1e9	6.78481769561768	High	0	7.541E-12
High	[K].ASSEWILNCIAHGGDIYGVTTGFGGTSHR.[R]	1xCarbamidomethyl [C9]; 1xDeamidated [N8]		2.67343E-07	0	1	1	8	P14717	P14717 [80-108]	0	3064.42175841	High	High	High	7.9e8	3.2e8		6.92943239212036	High	0	2.247E-10
High	[K].VLCEGEWLSLNGSTGEVILGK.[L]	1xCarbamidomethyl [C3]		6.23982E-07	0	1	1	16	Q75KR1	Q75KR1 [503-523]	0	2261.14820927	High	High	High	1.7e8		1.8e8	5.05756235122681	High	0	4.299E-09
High	[K].MTAEIGEQVQIVGDDLLVTNPTR.[V]	2xDeamidated [Q8; N20]		0.000783823	0	1	1	1	Q42971	Q42971 [316-338]	0	2501.2439605	Not Found	Not Found	High				3.31049752235413	High	0	2.445E-06
High	[R].DNLTLWTSDISEDTAEEIR.[E]			1.88319E-06	0	1	1	20	Q7XTE8	Q7XTE8 [233-251]	0	2208.03026181	High	High	High	2.3e8	7.1e8	8.4e8	5.57606172561646	High	0	5.769E-10
High	[R].LVSQVISSLTASLR.[F]			0.000225355	0	1	1	26	Q53M52	Q53M52 [230-243]	0	1473.86351871	High	High	High	9.1e8	1.1e9	1.1e9	4.00027418136597	High	0	3.471E-07
High	[K].MELPEWVDIVK.[T]			0.00846377	0	1	1	15	P40978	P40978 [31-41]	0	1358.7024501	High	High	High	7.8e8	6.0e8	5.4e8	2.91956782341003	High	0	0.0001082
High	[R].LEPGLPLIIGGIDIPHDR.[G]			0.00524205	0	1	1	2	Q6EPN6	Q6EPN6 [77-94]	0	1925.08547298	High	Not Found	High	9.5e7		1.1e8	2.82922339439392	High	0	0.0001243
High	[R].VIACIGDGSFQVTAQDVSTMIR.[C]	1xCarbamidomethyl [C4]		4.14055E-07	0	1	2	35	A2XFI3	A2XFI3 [477-498]	0	2368.16354172	High	High	High	2.2e9	1.9e9	3.2e9	5.49254894256592	High	0	5.318E-10
High	[R].VIACIGDGSFQVTAQDVSTMIR.[C]	1xCarbamidomethyl [C4]; 1xDeamidated [Q]		2.28042E-06	0	1	2	19	A2XFI3	A2XFI3 [477-498]	0	2369.14755772	High	High	High	6.5e7		4.4e7	5.74100017547607	High	0	2.562E-10
High	[K].APMIDNPDFKDDPYIYAFDSLK.[Y]			8.70675E-06	0	1	1	16	Q9SLY8	Q9SLY8 [302-323]	1	2575.20611766	High	High	High	6.4e8	7.2e8	6.6e8	5.6110405921936	High	0	2.103E-09
High	[R].EMQAKPDLIIGNYSDGNLVATLLAHK.[L]			5.94016E-07	0	1	1	29	P30298	P30298 [398-423]	0	2811.47093982	High	High	High	4.1e8	5.0e8	1.5e9	6.09588956832886	High	0	6.207E-11
High	[R].EMQAKPDLIIGNYSDGNLVATLLAHK.[L]	1xDeamidated [N/Q]		6.37513E-06	0	1	1	13	P30298	P30298 [398-423]	0	2812.45495582	Not Found	High	High		2.0e8		5.66297483444214	High	0	4.573E-07
High	[R].SAFQLDEITEFVK.[E]			0.00771641	0	1	1	6	Q67UF5	Q67UF5 [376-388]	0	1526.77370064	High	High	High	9.0e7	6.0e7	9.4e7	3.68255019187927	High	0	8.901E-05
High	[K].LYIGLSGLATDAQTLYQR.[L]			1.88239E-05	0	1	1	6	Q9LST7	Q9LST7 [49-66]	0	1983.05456672	High	High	High	7.8e7	2.3e8	2.4e8	4.57934999465942	High	0	8.261E-07
High	[K].TSAVGAELAHSFSSNENTLTFGTQHALDELTTVK.[A]			6.95803E-06	0	1	1	9	Q6L5I5	Q6L5I5 [199-232]	0	3576.74525949	High	High	High			3.8e8	5.69343566894531	High	0	2.308E-07
High	[K].TSAVGAELAHSFSSNENTLTFGTQHALDELTTVK.[A]	1xDeamidated [N/Q]		1.10751E-05	0	1	1	9	Q6L5I5	Q6L5I5 [199-232]	0	3577.72927549	High	High	Not Found		2.2e8		5.55283737182617	High	0	1.085E-07
High	[K].SVLIEPTSGNTGIGLAFMAAAK.[G]			9.24654E-06	0	2	2	19	Q9XEA8; Q9XEA6	Q9XEA8 [71-92]; Q9XEA6 [68-89]	0	2148.13691607	High	High	High	1.2e8	1.7e8	6.6e7	3.91948866844177	High	0	2.301E-09
High	[K].SVLIEPTSGNTGIGLAFMAAAK.[G]	1xDeamidated [N10]		9.19612E-06	0	2	2	3	Q9XEA8; Q9XEA6	Q9XEA8 [71-92]; Q9XEA6 [68-89]	0	2149.12093207	Not Found	High	High				3.68826794624329	High	0	2.289E-09
High	[K].LEQLLSLAAVRPAVNQVEVNPMWQQR.[T]	1xDeamidated [N20]		0.00292432	0	1	1	1	Q7G764	Q7G764 [172-197]	0	2990.58803564	Not Found	Not Found	High				3.76013231277466	High	0	1.936E-05
High	[R].APELQQEAVYGLTEVLR.[N]			9.8198E-06	0	1	1	8	Q6AV34	Q6AV34 [189-205]	0	1916.01236757	High	High	High	1.8e8	9.9e7	5.2e8	4.5212984085083	High	0	2.506E-08
High	[R].QLEEAEIDEYVAEIEAEK.[A]			1.76358E-06	0	1	1	10	A2Z3I9	A2Z3I9 [218-235]	0	2107.99175109	High	High	High	1.3e8	9.6e7	2.2e8	5.45160579681396	High	0	1.706E-10
High	[R].QLEEAEIDEYVAEIEAEK.[A]	1xDeamidated [Q1]		2.24331E-06	0	1	1	12	A2Z3I9	A2Z3I9 [218-235]	0	2108.97576709	High	High	High	4.1e8	3.8e8	4.4e8	5.36689376831055	High	0	2.484E-10
High	[K].IMLLPEEDPNATHIMIATGTGVAPFR.[G]			0.0005034	0	1	1	6	P41345	P41345 [218-243]	0	2794.42663223	High	High	High	6.2e8	2.2e8	5.1e8	3.36499547958374	High	0	3.277E-05
High	[K].MTAEIGEQVQIVGDDLLVTNPTR.[V]	1xDeamidated [Q/N]		2.77658E-06	0	1	1	326	Q42971	Q42971 [316-338]	0	2500.2599445	High	High	High		5.1e7	5.8e7	5.83091259002686	High	0	2.347E-08
High	[K].MTAEIGEQVQIVGDDLLVTNPTR.[V]			1.59826E-06	0	1	1	753	Q42971	Q42971 [316-338]	0	2499.2759285	High	High	High	1.6e8	1.6e8	1.4e8	6.56721162796021	High	0	8.356E-09
High	[R].NKDCLEPLLDFLR.[G]	1xCarbamidomethyl [C4]		0.000278917	0	1	1	13	Q10LP5	Q10LP5 [171-183]	1	1632.84140335	High	High	High	1.4e8	3.3e8	2.9e8	3.78293681144714	High	0	1.913E-05
High	[K].TVPASAVHYGGVAEYDAHNLFGFLEAR.[A]	1xDeamidated [N19]		0.000321524	0	1	1	2	Q653V7	Q653V7 [479-505]	0	2892.39513276	Not Found	Not Found	High				3.62471723556519	High	0	6.031E-07
High	[K].VLCEGEWLSLNGSTGEVILGK.[L]	1xCarbamidomethyl [C3]; 1xDeamidated [N11]		6.00549E-07	0	1	1	26	Q75KR1	Q75KR1 [503-523]	0	2262.13222527	High	High	High	1.3e9	1.3e9	1.3e9	5.55819797515869	High	0	2.146E-10
High	[K].GQLTSEAGIVESLAPLVK.[E]			6.2714E-06	0	1	1	14	Q75M08	Q75M08 [264-281]	0	1812.01130497	High	High	High	6.5e8	4.7e8	6.5e8	4.98945283889771	High	0	1.254E-09
High	[K].QLLQWPIEELEK.[L]			0.00131021	0	1	1	5	A2X5P7	A2X5P7 [364-375]	0	1525.82607059	High	High	High	2.2e7	8.9e7	1.1e8	3.70315480232239	High	0	5.511E-06
High	[K].CEEELTEAIGMALGEK.[DK]	1xCarbamidomethyl [C1]		1.03152E-05	0	1	2	21	A2XFI3	A2XFI3 [553-568]	0	1779.8139274	High	High	High	6.4e8	8.8e8	4.5e8	4.91032886505127	High	0	2.733E-09
High	[R].TTGIVLDSGDGVSHTVPIYEGFTLPHAILR.[L]			5.32477E-07	0	1	1	16	P0C542	P0C542 [149-178]	0	3165.65788878	High	High	High	5.0e8	4.9e8	5.4e8	5.22013568878174	High	0	1.684E-09
High	[K].TWPSSSLISDFVK.[S]			0.00673487	0	1	1	6	Q0J5V5	Q0J5V5 [797-809]	0	1466.75257132	High	High	High	2.1e8	8.6e7	1.9e8	2.36150097846985	High	0	7.232E-05
High	[K].GFFEVTHDISHLTCADFLR.[A]	1xCarbamidomethyl [C14]		3.27157E-06	0	1	2	17	A2YH64	A2YH64 [73-91]	0	2265.07571311	High	High	High	3.4e8	4.2e8	3.3e8	4.81942558288574	High	0	2.689E-09
High	[K].LLAGVTIAHGGVLPNINPVLLPK.[K]			1.40169E-06	0	1	3	26	A2Y5G8	A2Y5G8 [108-130]	0	2306.39584835	High	High	High	6.7e8	3.3e8	4.2e8	5.45946502685547	High	0	1.187E-10
High	[K].LLAGVTIAHGGVLPNINPVLLPK.[K]	1xDeamidated [N]		0.00223791	0	1	3	2	A2Y5G8	A2Y5G8 [108-130]	0	2307.37986435	High	Not Found	Not Found				4.62174272537231	High	0	1.276E-05
High	[R].VLAVNLVGPFLGTK.[H]			0.00600707	0	1	1	4	Q7FAE1	Q7FAE1 [121-134]	0	1427.86206225	High	Not Found	High	1.0e8		3.7e7	3.16008472442627	High	2.444E-05	0.0003798
High	[R].TVPAAVPAIVFLSGGQSEEEATVNLNAMNK.[L]	1xOxidation [M28]		0.00677164	0	1	1	36	Q5N725	Q5N725 [254-283]	0	3073.55104084	High	High	High		1.5e8		4.05581331253052	High	9.209E-05	0.0008185
High	[K].LVPFNPEYEDASVLWTESK.[D]			5.00963E-05	0	1	1	14	Q6Z4N6	Q6Z4N6 [97-115]	0	2224.08084093	High	High	High	4.7e8	5.4e8	4.9e8	4.30212831497192	High	0	3.267E-08
High	[K].KLNLPVLPTTTIGSFPQTVELR.[R]	1xDeamidated [Q/N]		2.02108E-05	0	2	2	3	Q2QLY5; Q2QLY4	Q2QLY5 [427-448]; Q2QLY4 [427-448]	1	2425.37008741	Not Found	High	High		1.8e7		4.19784879684448	High	2.444E-05	0.0002237
High	[R].AIFVDLEPTVIDEVR.[T]			0.000142361	0	1	1	12	P28752	P28752 [65-79]	0	1715.92142741	High	High	High	4.9e8	2.5e8	4.7e8	4.38907527923584	High	0	1.688E-07
High	[K].LDDVIDLVIPR.[G]			0.00200635	0	1	2	12	O04226	O04226 [480-490]	0	1267.72562837	High	High	High	1.8e8	3.2e8	3.4e8	3.55660843849182	High	0	4.287E-05
High	[K].IQIDDDSELIDEDSLLTEDDLKKPELPVVGDCEVGATR.[K]	1xCarbamidomethyl [C32]		2.0771E-05	0	1	4	4	A2XYW4	A2XYW4 [155-192]	1	4242.04934803	High	Not Found	High	1.7e8		1.8e8	4.44824266433716	High	0.0003056	0.003331
High	[K].IQIDDDSELIDEDSLLTEDDLKKPELPVVGDCEVGATR.[K]	1xCarbamidomethyl [C32]; 1xDeamidated [Q2]		2.29292E-06	0	1	4	9	A2XYW4	A2XYW4 [155-192]	1	4243.03336403	High	High	High	4.2e8	4.6e8	6.6e7	4.80984687805176	High	0	2.575E-10
High	[K].EVAVNEFLPAEDAINAIK.[Y]			9.39525E-05	0	1	1	8	A2X8Q3	A2X8Q3 [181-198]	0	1943.0120332	High	High	High	2.8e8	1.8e8	1.5e8	3.66066026687622	High	2.444E-05	0.0004315
High	[K].AGPVPFFAAGISSVLHPK.[N]			0.000148727	0	1	1	5	Q7XPL2	Q7XPL2 [174-191]	0	1794.99011616	High	Not Found	High	1.6e8		5.7e7	3.69761323928833	High	0	1.319E-06
High	[R].ALVFFYPLAGR.[I]			0.00167541	0	1	1	16	Q9LGQ6	Q9LGQ6 [67-77]	0	1253.70410519	High	High	High	3.7e8	4.3e8	3.5e8	3.7492094039917	High	0	8.086E-06
High	[R].TEEELIEAIATATGAK.[K]			1.9991E-05	0	2	2	53	Q0DHF6; A2Y5L9	Q0DHF6 [552-567]; A2Y5L9 [552-567]	0	1646.848322	High	High	High	1.5e10	1.1e10	3.1e10	5.69123125076294	High	0	7.749E-09
High	[K].TVPASAVHYGGVAEYDAHNLFGFLEAR.[A]			3.70843E-05	0	1	1	9	Q653V7	Q653V7 [479-505]	0	2891.41111676	High	High	High	7.3e7	4.9e8	5.5e8	3.28625416755676	High	0	2.403E-07
High	[K].KLNLPVLPTTTIGSFPQTVELR.[R]			1.20878E-05	0	2	2	35	Q2QLY5; Q2QLY4	Q2QLY5 [427-448]; Q2QLY4 [427-448]	1	2424.38607141	High	High	High	2.7e9	2.7e9	3.3e9	5.03775215148926	High	0	1.532E-06
High	[R].TVPAAVPAIVFLSGGQSEEEATLNLNAMNK.[L]			1.7247E-05	0	1	1	184	P17784	P17784 [254-283]	0	3071.5717759	High	High	High	6.7e7	1.8e8	1.4e8	4.86279058456421	High	0	8.483E-08
High	[R].TVPAAVPAIVFLSGGQSEEEATLNLNAMNK.[L]	1xDeamidated [Q/N]		4.71718E-05	0	1	1	368	P17784	P17784 [254-283]	0	3072.5557919	High	High	High	2.2e7	6.0e7	1.3e8	5.32241868972778	High	0	2.876E-06
High	[K].GTPWGSAAVMDSGVLQEIAGAK.[G]			1.76433E-07	0	1	1	26	Q7G764	Q7G764 [220-241]	0	2145.0644794	High	High	High	2.0e9	7.3e8	1.5e9	5.89824819564819	High	0	5.938E-08
High	[K].DVVPFNFLTPLR.[I]			0.00644781	0	1	1	15	Q0JMH0	Q0JMH0 [378-389]	0	1417.78381195	High	High	High	1.1e8	1.4e8	7.9e7	2.86834406852722	High	2.444E-05	0.0004889
High	[R].AMVLQGAEILFYPTAIGSEPQDNNLDSR.[E]			1.02589E-05	0	1	1	6	Q93XI4	Q93XI4 [171-198]	0	3049.4935256	High	Not Found	High	9.7e7		1.3e8	5.13470983505249	High	0	3.468E-06
High	[R].AMVLQGAEILFYPTAIGSEPQDNNLDSR.[E]	1xDeamidated [N/Q]		7.1509E-06	0	1	1	11	Q93XI4	Q93XI4 [171-198]	0	3050.4775416	Not Found	High	Not Found		5.7e7		5.71478414535522	High	0	1.755E-09
High	[K].ESLYPLLNFLK.[A]			0.00307155	0	1	1	23	P30298	P30298 [170-180]	0	1336.75111486	High	High	High	3.7e8	4.3e8	6.2e8	2.80260396003723	High	0	4.554E-05
High	[R].DPGELVFPFGPDYLENLNVNLDHPK.[L]			6.99619E-06	0	1	1	12	Q6ZJS7	Q6ZJS7 [159-183]	0	2839.39373536	High	High	High	3.6e7	6.9e7	5.8e7	5.21884107589722	High	0	1.482E-09
High	[R].DPGELVFPFGPDYLENLNVNLDHPK.[L]	1xDeamidated [N]		2.8225E-06	0	1	1	26	Q6ZJS7	Q6ZJS7 [159-183]	0	2840.37775136	High	High	High				4.83138751983643	High	0	3.587E-10
High	[R].CVAVLEEAGAEYEIVPLDFSK.[G]	1xCarbamidomethyl [C1]		3.72877E-05	0	1	1	55	O82451	O82451 [18-38]	0	2339.14754053	High	High	High	3.7e7	5.4e7	1.6e7	5.03364276885986	High	0	5.619E-07
High	[K].NAFAFWDWVGGR.[Y]			0.00279937	0	2	2	6	P42862; P42863	P42862 [263-274]; P42863 [263-274]	0	1425.66984487	High	High	High		5.9e7	1.6e7	3.85158777236938	High	0	4.435E-05
High	[K].VDLSDCGPMVLDVLLK.[I]	1xCarbamidomethyl [C6]		3.75083E-06	0	1	1	6	Q9S827	Q9S827 [72-87]	0	1773.9125193	High	High	High	2.0e8	9.4e6	2.5e8	4.86193513870239	High	0	3.8E-05
High	[R].NPDEIPWAEAGAEYVVESTGVFTDKEK.[A]			2.60132E-07	0	1	1	196	A2YQT7	A2YQT7 [83-109]	1	2981.40508774	High	High	High	5.5e7	4.3e9	2.4e8	5.43070268630981	High	0	7.518E-10
High	[R].NPDEIPWAEAGAEYVVESTGVFTDKEK.[A]	1xDeamidated [N1]		0.000285085	0	1	1	48	A2YQT7	A2YQT7 [83-109]	1	2982.38910374	High	High	High				4.78555488586426	High	0	6.158E-07
High	[K].TVLIMELINNVAK.[A]			0.00144563	0	1	1	12	Q01859	Q01859 [234-246]	0	1457.83961221	High	High	High	1.4e8	3.8e7	2.5e8	3.78221535682678	High	0	9.518E-06
High	[K].LIDPMLDCLKEWNGEPLPIN.[-]	1xCarbamidomethyl [C8]; 1xDeamidated [N13]		0.00136876	0	1	1	13	P14717	P14717 [682-701]	1	2368.15633155	High	High	High	1.0e8	1.2e8	8.9e7	4.26319074630737	High	2.444E-05	0.0002072
High	[K].GLEYYNSLIDELVER.[G]			0.00076687	0	1	1	5	Q60DX8	Q60DX8 [137-151]	0	1812.90142018	High	Not Found	High	8.4e7		1.7e8	3.85821676254272	High	0	4.679E-06
High	[R].LISQIISSLTTSLR.[F]			0.000165914	0	1	1	13	P28752	P28752 [230-243]	0	1531.90538349	High	High	High	1.0e8	6.6e7	1.8e8	3.7637836933136	High	0	2.158E-06
High	[K].SFSEIGEEAGLTNVYVAQLLR.[R]			2.54288E-05	0	1	1	6	Q9FWK4	Q9FWK4 [26-46]	0	2296.18195189	Not Found	High	High		4.0e7	7.6e7	4.19999122619629	High	0	1.124E-08
High	[K].SFSEIGEEAGLTNVYVAQLLR.[R]	1xDeamidated [N/Q]		0.0057823	0	1	1	10	Q9FWK4	Q9FWK4 [26-46]	0	2297.16596789	High	High	High	1.9e8	1.6e8	1.5e8	2.80650997161865	High	0	8.951E-05
High	[K].IFSHPDVVAEVPWYGIEQEYTLLQK.[D]			2.17091E-06	0	1	1	13	P14654	P14654 [113-137]	0	2961.50328578	High	High	High	3.9e7	1.3e7	7.8e7	5.32120847702026	High	0	1.795E-09
High	[K].IFSHPDVVAEVPWYGIEQEYTLLQK.[D]	1xDeamidated [Q]		5.74601E-06	0	1	1	8	P14654	P14654 [113-137]	0	2962.48730178	High	High	High		1.0e8	2.8e7	5.8978157043457	High	0	7.516E-09
High	[K].IFEVAPSASQMFSFLR.[N]			4.90338E-06	0	2	2	42	O04986; O04985	O04986 [44-59]; O04985 [47-62]	0	1829.92546697	High	High	High	2.7e9	5.3e9	2.6e9	5.77918910980225	High	0	3.745E-09
High	[R].MALDDLCGITGENVGPLPGYIEDAVK.[S]	1xCarbamidomethyl [C7]		2.26702E-05	0	1	1	4	Q0JDA2	Q0JDA2 [140-165]	0	2747.32664367	High	Not Found	High	2.3e8			4.63279151916504	High	0	9.43E-09
High	[R].LVANPGCYPTSIQLPLVPLIK.[A]	1xCarbamidomethyl [C7]; 1xDeamidated [N4]		0.0057823	0	1	1	1	Q6AV34	Q6AV34 [213-233]	0	2294.28285275	Not Found	Not Found	High			4.1e7	3.15614533424377	High	0	5.678E-05
High	[K].DLMAASWTGLPDSLVIEAK.[K]			0.000809956	0	1	1	12	Q0JDA2	Q0JDA2 [84-102]	0	2017.03105408	High	High	High	9.2e7		4.9e7	3.81109189987183	High	0	3.434E-06
High	[R].LVANPGCYPTSIQLPLVPLIK.[A]	1xCarbamidomethyl [C7]		0.00841788	0	1	1	3	Q6AV34	Q6AV34 [213-233]	0	2293.29883675	High	Not Found	High	4.3e7			3.34758305549622	High	0	0.0001026
High	[R].SLLTEECDVLIPAALGGVINK.[D]	1xCarbamidomethyl [C7]		0.000264077	0	1	1	16	A2XMV1	A2XMV1 [276-296]	0	2212.18934582	High	High	High	1.3e8	8.3e7		4.20164442062378	High	0	9.964E-06
High	[R].YAIICQENGLVPIVEPEILVDGPHDIDR.[C]	1xCarbamidomethyl [C5]; 1xDeamidated [Q/N]		5.29574E-07	0	1	1	16	P17784	P17784 [169-196]	0	3175.59799136	High	High	High	1.3e9	9.0e8	5.2e8	5.80967903137207	High	0	1.414E-09
High	[R].YAIICQENGLVPIVEPEILVDGPHDIDR.[C]	1xCarbamidomethyl [C5]; 2xDeamidated [Q6; N8]		3.34532E-07	0	1	1	9	P17784	P17784 [169-196]	0	3176.58200736	High	High	High	1.6e9		1.1e7	5.74869871139526	High	0	5.757E-10
High	[K].MGLEAAVEATVEFLNK.[A]			1.93457E-05	0	1	2	223	A2XFI3	A2XFI3 [236-251]	0	1721.87784805	High	High	High	6.6e6	1.7e7	1.4e7	5.31492614746094	High	0	2.521E-07
High	[K].MGLEAAVEATVEFLNK.[A]	1xDeamidated [N15]		0.00985442	0	1	2	2	A2XFI3	A2XFI3 [236-251]	0	1722.86186405	Not Found	Not Found	High				4.34005641937256	High	0.0003629	0.003828
High	[R].ATIANMSPEYGATMGFFPVDHVTLDYLK.[L]			1.23551E-05	0	1	1	8	Q6YZX6	Q6YZX6 [298-325]	0	3088.47945553	High	High	High	1.2e8	3.1e8	2.0e8	4.64319849014282	High	0	3.604E-08
High	[R].ATIANMSPEYGATMGFFPVDHVTLDYLK.[L]	1xDeamidated [N5]		5.2051E-05	0	1	1	8	Q6YZX6	Q6YZX6 [298-325]	0	3089.46347153	High	High	High	4.1e7	1.3e8	1.4e7	3.73749876022339	High	0	3.462E-08
High	[K].DVTELIGNTPLVYLNR.[V]			3.11312E-05	0	1	1	14	Q9XEA6	Q9XEA6 [8-23]	0	1816.98033922	High	High	High	2.2e8	3.8e8	1.9e8	4.15979909896851	High	0	1.761E-07
High	[K].FALLDTIKEEVPADMWSPAMK.[S]			2.80711E-06	0	1	1	39	O04986	O04986 [124-144]	1	2392.19271633	High	High	High	2.6e8	7.2e8	1.7e8	5.19622707366943	High	0	5.79E-09
High	[K].LEFYFDTNPFFK.[N]			0.00472627	0	1	2	4	B8AW64	B8AW64 [176-187]	0	1567.74675769	High	Not Found	High	2.3e7		5.4e7	3.7168116569519	High	0	4.12E-05
High	[K].FSFGANVSSLFSSLR.[Y]			0.00145355	0	1	1	4	Q10E49	Q10E49 [113-127]	0	1618.82238216	Not Found	High	High		5.3e7	4.8e7	3.16194701194763	High	0	3.741E-05
High	[R].DKSLLVWDLTNPVQNVGEGAGASEYGVPFR.[R]			0.000583469	0	1	1	9	P49027	P49027 [40-69]	1	3218.61166683	High	High	High	4.8e7	1.4e8	3.5e7	4.17282772064209	High	0	0.0001018
High	[R].DKSLLVWDLTNPVQNVGEGAGASEYGVPFR.[R]	1xDeamidated [N/Q]		0.000218081	0	1	1	5	P49027	P49027 [40-69]	1	3219.59568283	Not Found	Not Found	High			2.8e7	5.12599563598633	High	0	3.301E-07
High	[R].DSVVALGGPSWTVLLGR.[R]			0.000492511	0	1	2	12	A2YPX3	A2YPX3 [125-141]	0	1726.94864524	High	High	High	7.4e7	1.9e8	8.8e7	3.43765377998352	High	0	1.258E-06
High	[K].ANLEYAVEAAADFLNK.[A]			4.95939E-07	0	2	2	198	Q0DHF6; A2Y5L9	Q0DHF6 [235-250]; A2Y5L9 [235-250]	0	1738.8646408	High	High	High	7.3e8	2.0e9	1.4e9	6.53281593322754	High	0	2.336E-11
High	[R].LTAFHPEIEELLYSEVENDEHKFVLK.[D]			0.00532847	0	1	1	2	P30298	P30298 [538-563]	1	3129.57790714	Not Found	High	Not Found		4.5e7		3.66479349136353	High	0	4.995E-05
High	[K].AFGAELVLTDPLLGMK.[G]			6.0663E-05	0	1	1	10	Q9XEA8	Q9XEA8 [114-129]	0	1674.91350534	High	High	High	2.5e7	1.7e8	1.1e8	4.24674463272095	High	0	4.404E-08
High	[K].LFQDKESLYPLLNFLK.[A]			0.000415731	0	1	1	16	P30298	P30298 [165-180]	1	1968.08407601	High	High	High	6.1e7	2.9e7	4.2e7	3.64880990982056	High	0	4.43E-06
High	[K].MILVGLPEKPLQIPTFALVGGGK.[I]			5.32253E-06	0	1	1	27	Q0JA75	Q0JA75 [293-315]	0	2378.38798577	High	High	High	6.6e7	1.7e8	3.1e8	4.32251405715942	High	0	1.018E-07
High	[K].GIIGYVEEDLVSTDFVGDSR.[S]			3.83539E-07	0	1	1	382	A2YQT7	A2YQT7 [274-293]	0	2171.05026904	High	High	High	8.7e8	1.3e9	2.4e9	6.12699508666992	High	0	7.324E-11
High	[R].DILSNFDTLLPK.[F]			0.00331542	0	1	1	16	Q0JKD0	Q0JKD0 [1590-1601]	0	1375.74675769	High	High	High	1.6e8	1.6e8	2.3e8	3.43392419815063	High	0.0005314	0.004911
High	[K].ILLDVADALEANEDLIR.[S]			7.67775E-06	0	1	1	14	O04226	O04226 [320-336]	0	1883.0120332	High	High	High	5.1e7	1.2e8	4.0e7	4.90385055541992	High	0	3.232E-09
High	[R].SLLTEECDVLIPAALGGVINK.[D]	1xCarbamidomethyl [C7]; 1xDeamidated [N20]		0.00750934	0	1	1	2	A2XMV1	A2XMV1 [276-296]	0	2213.17336182	High	Not Found	Not Found	7.1e7			3.8129243850708	High	0	8.531E-05
High	[K].GNPMWNQLTVPEASLYSWDPNSTYIHEPPYFK.[D]			0.000558501	0	1	1	7	Q6YZX6	Q6YZX6 [623-654]	0	3781.76315828	High	High	High	3.6e7	5.9e7	1.6e8	4.37035131454468	High	0	3.421E-06
High	[K].GNPMWNQLTVPEASLYSWDPNSTYIHEPPYFK.[D]	1xDeamidated [Q/N]		0.0035205	0	1	1	5	Q6YZX6	Q6YZX6 [623-654]	0	3782.74717428	Not Found	High	Not Found		1.5e7		3.78888130187988	High	0	2.602E-05
High	[K].GNPMWNQLTVPEASLYSWDPNSTYIHEPPYFK.[D]	2xDeamidated [N/Q]		0.00117456	0	1	1	7	Q6YZX6	Q6YZX6 [623-654]	0	3783.73119028	High	Not Found	Not Found				4.80565738677979	High	2.444E-05	0.0003585
High	[K].NAPEGTYDAVIVDSSDPIGPAQELFEKPFFQSVAR.[A]	2xDeamidated [Q22; Q/N]		1.25595E-05	0	1	1	10	Q9SMB1	Q9SMB1 [176-210]	0	3796.82284191	High	Not Found	High	5.8e7		9.3e6	4.97691440582275	High	0	1.179E-08
High	[R].QWWFGGGTDLTPSYIIEEDVK.[H]			0.000177166	0	1	1	11	Q7XPL2	Q7XPL2 [219-239]	0	2441.16596746	High	High	High	3.3e7	8.0e7		4.22944927215576	High	0	7.773E-05
High	[R].QWWFGGGTDLTPSYIIEEDVK.[H]	1xDeamidated [Q1]		0.00755031	0	1	1	1	Q7XPL2	Q7XPL2 [219-239]	0	2442.14998346	High	Not Found	Not Found	6.0e7			3.50270843505859	High	0	8.602E-05
High	[K].FITHSVPFSEINTAFDLMLK.[G]			3.51109E-05	0	1	1	58	Q0ITW7	Q0ITW7 [348-367]	0	2310.18386625	High	High	High	1.4e8	7.4e7	2.2e7	5.10035371780396	High	0	3.436E-08
High	[K].FITHSVPFSEINTAFDLMLK.[G]	1xDeamidated [N12]		0.00117456	0	1	1	7	Q0ITW7	Q0ITW7 [348-367]	0	2311.16788225	High	Not Found	High	3.9e7		8.6e7	4.33138656616211	High	0	4.621E-06
High	[R].GVMLGADQPVILHMLDIPPATESLNGLK.[M]			3.93834E-05	0	1	1	5	Q7XDC8	Q7XDC8 [28-55]	0	2929.55256094	High	High	Not Found	3.9e7	4.3e7		3.39656662940979	High	0	1.07E-06
High	[R].GVMLGADQPVILHMLDIPPATESLNGLK.[M]	1xDeamidated [Q/N]		6.20579E-07	0	1	1	27	Q7XDC8	Q7XDC8 [28-55]	0	2930.53657694	High	High	High			2.8e8	5.10100746154785	High	0	3.407E-09
High	[R].GVMLGADQPVILHMLDIPPATESLNGLK.[M]	2xDeamidated [Q8; N25]		4.11623E-06	0	1	1	10	Q7XDC8	Q7XDC8 [28-55]	0	2931.52059294	High	High	High	1.4e8	1.5e8		4.75179147720337	High	0	2.498E-07
High	[K].GANLAEMASIGLSVPPGFTVSTEACQQYQAAGK.[T]	1xCarbamidomethyl [C25]		7.26596E-05	0	1	1	29	Q6AVA8	Q6AVA8 [99-131]	0	3353.61405161	High	High	High	2.6e7	5.6e6		5.91038274765015	High	0	5.85E-08
High	[K].GANLAEMASIGLSVPPGFTVSTEACQQYQAAGK.[T]	1xCarbamidomethyl [C25]; 1xDeamidated [N/Q]		0.000224126	0	1	1	39	Q6AVA8	Q6AVA8 [99-131]	0	3354.59806761	High	High	High	7.5e6	1.0e7	1.9e7	6.16046953201294	High	0	3.425E-07
High	[K].GANLAEMASIGLSVPPGFTVSTEACQQYQAAGK.[T]	1xCarbamidomethyl [C25]; 2xDeamidated [N/Q]		0.00888809	0	1	1	8	Q6AVA8	Q6AVA8 [99-131]	0	3355.58208361	High	High	Not Found	1.9e7	2.4e6		4.46497821807861	High	0	0.0001111
High	[K].GANLAEMASIGLSVPPGFTVSTEACQQYQAQK.[A]	1xCarbamidomethyl [C25]		0.000128313	0	1	1	28	Q75KR1	Q75KR1 [40-71]	0	3353.61405161	High	High	High	2.6e7	5.6e6		5.77085018157959	High	0	1.434E-07
High	[K].GANLAEMASIGLSVPPGFTVSTEACQQYQAQK.[A]	1xCarbamidomethyl [C25]; 1xDeamidated [Q/N]		0.00039577	0	1	1	33	Q75KR1	Q75KR1 [40-71]	0	3354.59806761	High	High	High	7.5e6	1.0e7	1.9e7	6.03503084182739	High	0	8.371E-07
High	[K].AFGAELILTDPLLGMK.[G]			3.3608E-05	0	1	1	9	Q9XEA6	Q9XEA6 [111-126]	0	1688.9291554	High	High	High	7.4e7	3.9e7	2.1e7	4.62023210525513	High	0	1.747E-08
High	[K].DGVTLLWDLAEGK.[R]			0.00199542	0	1	1	4	P49027	P49027 [230-242]	0	1416.73692126	High	Not Found	High	5.3e6		2.2e7	3.65978050231934	High	0	1.067E-05
High	[R].YALSYQEPIPVEQLVQSLCDTK.[Q]	1xCarbamidomethyl [C19]		3.58873E-05	0	1	2	22	P0C8Y9	P0C8Y9 [97-118]	0	2581.28543087	High	High	High	1.5e8	9.6e7	9.9e7	5.07327175140381	High	0	1.134E-07
High	[R].YALSYQEPIPVEQLVQSLCDTK.[Q]	1xCarbamidomethyl [C19]; 1xDeamidated [Q]		0.00313934	0	1	2	6	P0C8Y9	P0C8Y9 [97-118]	0	2582.26944687	Not Found	High	High		2.8e7		3.81738710403442	High	0	5.347E-05
High	[K].ALGVDTVPVLVGPVSYLLLSKPAK.[G]			3.64966E-06	0	2	2	49	Q2QLY5; Q2QLY4	Q2QLY5 [146-169]; Q2QLY4 [146-169]	0	2436.44760905	High	High	High	1.6e8	1.1e9	7.6e8	5.69207429885864	High	0	2.051E-09
High	[R].RLPVVNPATEATIGDIPAATAEDVELAVSAAR.[D]			1.84322E-07	0	1	1	12	O24174	O24174 [26-57]	1	3217.70629542	High	High	High	7.4e7	1.0e8	1.9e7	5.86270332336426	High	0	3.252E-11
High	[R].RLPVVNPATEATIGDIPAATAEDVELAVSAAR.[D]	1xDeamidated [N6]		3.37923E-05	0	1	1	4	O24174	O24174 [26-57]	1	3218.69031142	High	Not Found	High	3.8e7			4.69680166244507	High	0	5.891E-05
High	[R].YSVCSAVGVLPLSLQYGFPIVQK.[F]	1xCarbamidomethyl [C4]		4.8236E-06	0	2	2	32	P42862; P42863	P42862 [275-297]; P42863 [275-297]	0	2525.34724339	High	High	High	1.7e8	2.5e8	1.4e8	4.52204370498657	High	0	4.289E-09
High	[K].NAPEGTYDAVIVDSSDPIGPAQELFEKPFFQSVAR.[A]	1xDeamidated [Q/N]		5.9676E-05	0	1	1	8	Q9SMB1	Q9SMB1 [176-210]	0	3795.83882591	High	High	High	1.4e7			4.72935438156128	High	0	1.062E-07
High	[K].NAPEGTYDAVIVDSSDPIGPAQELFEKPFFQSVAR.[A]			1.62401E-05	0	1	1	7	Q9SMB1	Q9SMB1 [176-210]	0	3794.85480991	High	High	High	8.0e7	8.4e7	1.3e8	4.45562934875488	High	0	9.783E-09
High	[R].GFKDQIYDIFQLLPPK.[I]			0.00214225	0	1	3	8	Q6Z2Z4	Q6Z2Z4 [199-214]	1	1922.04221123	High	High	High	1.2e7	5.6e7	6.7e7	4.03558826446533	High	0	1.191E-05
High	[R].FAIYDFDFLTAEDVPK.[S]			3.13019E-05	0	1	1	12	Q84TB3	Q84TB3 [67-82]	0	1890.91600764	High	High	High	8.4e7	4.1e7	2.2e8	5.30803394317627	High	0	4.51E-08
High	[R].STFYTQDPVVGYTDYPFLEEIDEESR.[T]			0.00156055	0	1	1	4	Q84QK0	Q84QK0 [351-376]	0	3100.39458257	High	High	Not Found		6.7e7		3.42994618415833	High	0	7.168E-05
High	[R].STFYTQDPVVGYTDYPFLEEIDEESR.[T]	1xDeamidated [Q6]		0.00128891	0	1	1	6	Q84QK0	Q84QK0 [351-376]	0	3101.37859857	High	High	High	2.5e7		3.2e7	3.9907341003418	High	0	5.352E-06
High	[K].YIPSNTFSYYDQVLDTAAMLGAVPER.[Y]	1xOxidation [M19]		0.00242893	0	1	1	15	Q2QLY5	Q2QLY5 [56-81]	0	2937.39750044	High	High	High	7.3e7	3.6e8	8.9e7	3.90094137191772	High	0	9.551E-05
High	[K].YIPSNTFSYYDQVLDTAAMLGAVPER.[Y]	1xOxidation [M19]; 1xDeamidated [Q/N]		0.00232511	0	1	1	6	Q2QLY5	Q2QLY5 [56-81]	0	2938.38151644	High	Not Found	Not Found	1.4e8			3.8286406993866	High	0	2.746E-05
High	[K].GVSIDGVQLPFESGEIDFGEPGTNGQHSFYQLIHQGR.[V]	1xDeamidated [Q/N]		9.70862E-05	0	1	1	18	P42862	P42862 [365-401]	0	4016.90494832	High	High	High	3.4e7	5.3e7	1.8e8	4.97314023971558	High	0	5.515E-06
High	[K].GVSIDGVQLPFESGEIDFGEPGTNGQHSFYQLIHQGR.[V]	2xDeamidated [Q/N]		0.00027438	0	1	1	9	P42862	P42862 [365-401]	0	4017.88896432	Not Found	High	High			4.8e7	5.70065402984619	High	0	1.194E-06
High	[K].GVSIDGVQLPFESGEIDFGEPGTNGQHSFYQLIHQGR.[V]	3xDeamidated [Q26; Q/N]		3.38069E-06	0	1	1	7	P42862	P42862 [365-401]	0	4018.87298032	High	Not Found	Not Found				5.01911497116089	High	0	8.346E-06
High	[K].YLDSLAGLWCTALGGSEPR.[L]	1xCarbamidomethyl [C10]		5.8092E-06	0	1	2	10	Q01K11	Q01K11 [102-120]	0	2066.00115124	High	High	High		3.0e8	1.9e8	4.81016635894775	High	0	1.657E-09
High	[K].IFSSPEVASEEPWYGIEQEYTLLQK.[D]			1.89352E-06	0	1	1	42	P14656	P14656 [113-137]	0	2943.429846	High	High	High	3.3e8	9.2e8	5.2e7	6.07356834411621	High	0	1.905E-10
High	[K].IFSSPEVASEEPWYGIEQEYTLLQK.[D]	1xDeamidated [Q]		1.7247E-05	0	1	1	13	P14656	P14656 [113-137]	0	2944.413862	High	High	High	4.0e8	1.6e7	6.7e7	5.37215042114258	High	0	2.578E-07
High	[R].LAGLITLEAEDSNAPLDALQR.[V]	1xDeamidated [N/Q]		7.06999E-05	0	1	2	3	Q6ZJS7	Q6ZJS7 [236-256]	0	2211.15031783	Not Found	High	Not Found		3.6e7		4.01504421234131	High	0	8.106E-05
High	[K].IFSSPEVASEEPWYGIEQEYTLLQK.[D]	2xDeamidated [Q18; Q24]		0.00253737	0	1	1	3	P14656	P14656 [113-137]	0	2945.397878	High	Not Found	Not Found	9.1e6			5.08101606369019	High	0	1.553E-05
High	[K].AVDNVNSVIAPALIGKDPTSQAELDNFMVQQLDGTKNEWGWCK.[Q]	1xCarbamidomethyl [C42]; 2xDeamidated [N/Q]		2.06577E-05	0	1	1	15	Q42971	Q42971 [67-109]	2	4761.28109686	High	High	High		6.2e7		6.30500030517578	High	0	1.525E-08
High	[K].AVDNVNSVIAPALIGKDPTSQAELDNFMVQQLDGTKNEWGWCK.[Q]	1xCarbamidomethyl [C42]; 3xDeamidated [N6; N26; N37]		0.000593116	0	1	1	2	Q42971	Q42971 [67-109]	2	4762.26511286	High	Not Found	Not Found	1.1e7			4.37264060974121	High	0	1.59E-06
High	[R].NPFGQVPALQDGDLFLWESR.[A]			1.26337E-06	0	1	1	37	O82451	O82451 [50-69]	0	2289.12985682	High	High	High	8.4e8	6.0e8	1.1e9	5.5538182258606	High	0	4.083E-09
High	[R].NPFGQVPALQDGDLFLWESR.[A]	1xDeamidated [Q10]		0.000543442	0	1	1	3	O82451	O82451 [50-69]	0	2290.11387282	Not Found	High	High		1.2e7		4.42623805999756	High	0	1.381E-06
High	[R].SALDYLELQPDLSALVR.[G]			0.000326841	0	1	2	8	Q0JBZ8	Q0JBZ8 [349-365]	0	1903.0171186	High	High	High	8.0e7	8.7e7	1.7e8	3.71273303031921	High	0	1.272E-06
High	[K].VINDRFGIVEGLMTTVHAITATQK.[T]			0.00959045	0	2	2	2	Q7FAH2; Q6K5G8	Q7FAH2 [165-188]; Q6K5G8 [165-188]	1	2614.40213209	Not Found	Not Found	High			6.0e7	2.3401734828949	High	0.001491	0.02373
High	[K].VINDRFGIVEGLMTTVHAITATQK.[T]	1xDeamidated [N3]		0.00433139	0	2	2	1	Q7FAH2; Q6K5G8	Q7FAH2 [165-188]; Q6K5G8 [165-188]	1	2615.38614809	High	Not Found	Not Found				2.30577754974365	High	0	3.613E-05
High	[R].GFKDQIYDIFQLLPSK.[IV]			0.0002122	0	1	2	25	P35683	P35683 [199-214]	1	1912.02147577	High	High	High	1.1e8		1.1e8	4.45715618133545	High	0	1.354E-06
High	[R].AGLPLQDLEFVQFHPTGIYGAGCLITEGSR.[G]	1xCarbamidomethyl [C23]		0.00220155	0	1	1	4	Q6ZDY8	Q6ZDY8 [268-297]	0	3246.62520876	High	Not Found	High	3.2e7		1.6e8	3.56891202926636	High	0	1.247E-05
High	[R].TMLELLNQLDGFDSR.[G]			0.000301106	0	1	1	10	P46466	P46466 [316-330]	0	1751.86326059	High	High	High	5.7e7	5.4e7	5.3e7	4.23424434661865	High	0	1.385E-06
High	[R].TMLELLNQLDGFSSDER.[I]			1.21541E-05	0	1	1	8	P46465	P46465 [299-315]	0	1967.93788195	High	High	High		9.6e7	2.4e8	4.79825353622437	High	0	3.545E-09
High	[R].VLLQDFTGVPAVVDLAAMR.[D]			7.93718E-07	0	1	1	25	Q6YZX6	Q6YZX6 [87-105]	0	2015.09940846	High	High	High	5.7e8	3.4e8	5.5e8	4.6569299697876	High	0	1.976E-09
High	[R].LAGLITLEAEDSNAPLDALQR.[V]			0.00259339	0	1	2	2	Q6ZJS7	Q6ZJS7 [236-256]	0	2210.16630183	High	Not Found	Not Found				2.97590279579163	High	0	1.605E-05
High	[K].LNLPVLPTTTIGSFPQTVELR.[R]	1xDeamidated [Q16]		1.31211E-05	0	2	2	2	Q2QLY5; Q2QLY4	Q2QLY5 [428-448]; Q2QLY4 [428-448]	0	2297.27512445	High	Not Found	Not Found				3.19475960731506	High	0	4.002E-09
High	[K].QLLQWPVDEIETLR.[T]			0.000456222	0	1	1	8	Q56UD1	Q56UD1 [320-333]	0	1739.93266081	High	High	High	1.0e8		1.0e8	3.07573008537292	High	0	3.416E-05
High	[R].VSAMIEDLEPFEGESLLDAK.[C]			0.00131021	0	1	1	1	Q6YW46	Q6YW46 [396-415]	0	2193.06314192	Not Found	Not Found	High			1.8e8	5.05528593063354	High	0	5.494E-06
High	[R].SIATLAITTLLK.[T]			0.00250981	0	2	2	8	Q8H852; Q6Z382	Q8H852 [342-353]; Q6Z382 [345-356]	0	1244.78241498	High	High	High	1.5e8	7.7e7	9.8e7	3.80825567245483	High	0	1.952E-05
High	[K].LLILDEADEMLGR.[G]			0.00142992	0	1	2	6	Q10I26	Q10I26 [176-188]	0	1487.77740583	Not Found	High	High		8.0e7		3.91809582710266	High	0.000762	0.01002
High	[K].SGTTPLSPAIAFILEK.[V]			0.00047402	0	1	1	12	Q0JPA6	Q0JPA6 [109-124]	0	1644.92069918	High	High	High	1.3e8	2.3e8	2.5e8	3.11380124092102	High	0	3.122E-05
High	[K].FNIVSPGADMSIYFPYSESR.[K]			9.14597E-06	0	1	1	19	P31924	P31924 [524-543]	0	2280.06414503	High	High	High	8.9e8	5.1e8	7.0e8	4.9573073387146	High	0	1.802E-08
High	[K].FNIVSPGADMSIYFPYSESR.[K]	1xDeamidated [N2]		0.00128891	0	1	1	3	P31924	P31924 [524-543]	0	2281.04816103	High	Not Found	Not Found				3.84259223937988	High	0	5.372E-06
High	[R].AVLINAGQANAATGDAGYQDTVDSADAVAK.[L]	1xDeamidated [Q/N]		6.30301E-05	0	1	1	10	B8AL33	B8AL33 [125-154]	0	2878.37009962	Not Found	High	Not Found		8.1e7		4.56326770782471	High	0	4.181E-06
High	[R].ISSVNAISALCEATGANVTEVAYAVGK.[D]	1xCarbamidomethyl [C11]		1.67889E-06	0	1	1	9	Q9AUV6	Q9AUV6 [227-253]	0	2695.36072097	High	High	High	1.2e8	8.7e7	8.9e7	5.0609917640686	High	0	1.579E-10
High	[K].NDFGSIDILVHSLANGPEVTKPLLETSR.[R]			5.62169E-06	0	1	1	4	Q6Z0I4	Q6Z0I4 [191-218]	0	3022.58438951	Not Found	High	High			2.0e8	4.8381552696228	High	0	3.122E-07
High	[K].NDFGSIDILVHSLANGPEVTKPLLETSR.[R]	1xDeamidated [N]		2.68581E-05	0	1	1	12	Q6Z0I4	Q6Z0I4 [191-218]	0	3023.56840551	High	High	High	1.1e8	7.4e7		4.34294652938843	High	0	2.923E-08
High	[K].WTVQQAAELAIAAPTIAASLDGR.[Y]			3.32425E-05	0	1	1	28	Q2R480	Q2R480 [289-311]	0	2353.2510345	High	High	High	1.5e7	2.7e7	2.5e7	4.81560564041138	High	0	4.652E-06
High	[K].WTVQQAAELAIAAPTIAASLDGR.[Y]	1xDeamidated [Q]		0.000523038	0	1	1	7	Q2R480	Q2R480 [289-311]	0	2354.2350505	High	High	High			2.6e7	4.32820463180542	High	0	1.304E-06
High	[K].VIATGLPASPGAAVGQIVFTAEDAEAWHAQGK.[D]			9.93197E-07	0	1	1	18	Q6AVA8	Q6AVA8 [465-496]	0	3162.62183763	High	High	High	1.3e8	1.4e8	3.5e8	4.48952198028564	High	0	7.17E-10
High	[K].VIATGLPASPGAAVGQIVFTAEDAEAWHAQGK.[D]	1xDeamidated [Q]		0.000181084	0	1	1	14	Q6AVA8	Q6AVA8 [465-496]	0	3163.60585363	High	High	High	1.9e8	1.3e8		4.23087167739868	High	0.0009863	0.01335
High	[K].VIATGLPASPGAAVGQIVFTAEDAEAWHAQGK.[D]	2xDeamidated [Q16; Q30]		0.000783823	0	1	1	1	Q6AVA8	Q6AVA8 [465-496]	0	3164.58986963	High	Not Found	Not Found				3.59779953956604	High	0	2.457E-06
High	[K].NDFGTIDILVHSLANGPEVK.[N]			0.000147109	0	1	1	7	Q6H5J0	Q6H5J0 [187-206]	0	2139.10805876	Not Found	High	High		1.1e8		4.39599227905273	High	0	8.007E-07
High	[R].QLDYVPATISCLEEVVR.[E]	1xCarbamidomethyl [C11]		0.000321524	0	1	1	7	Q7FAS1	Q7FAS1 [259-275]	0	1992.0106533	High	High	High	4.7e7	1.4e8	9.4e7	3.39750719070435	High	0	6.074E-07
High	[R].NLFPLLPEAFK.[G]			0.00990807	0	1	1	16	Q65XK0	Q65XK0 [95-105]	0	1288.72998554	High	High	High	1.3e9	1.5e9	1.5e9	2.30474495887756	High	0.0001891	0.002193
High	[K].QAFDDAIAELDTLGEESYK.[D]			3.5722E-07	0	1	1	9	Q06967	Q06967 [203-221]	0	2114.9764354	High	High	High	1.7e8	9.7e7	1.7e9	5.85122299194336	High	0	1.388E-11
High	[K].EVILPSFDMEGVWR.[G]			0.000366607	0	1	1	14	Q7G764	Q7G764 [135-148]	0	1677.83050401	High	High	High	2.0e9	6.2e8	1.9e9	4.10335302352905	High	0	1.264E-06
High	[R].SGTLIDAIGIYVHP.[-]			0.000111308	0	1	2	47	Q0JMY8	Q0JMY8 [132-145]	0	1455.78420581	High	High	High	6.2e8	7.1e8	1.3e9	4.4935450553894	High	0	2.978E-07
High	[KR].LITELIGSPDDSSLGFLR.[S]			0.000162325	0	1	2	4	Q336X9	Q336X9 [255-272]	0	1933.02768326	Not Found	High	High		1.1e8	1.2e8	3.69970178604126	High	0	5.674E-05
High	[R].SIAFNYIGVDGQEYAIGPWGGGEGTSTEIK.[L]	1xDeamidated [N/Q]		8.07186E-08	0	1	2	43	Q0JMY8	Q0JMY8 [39-68]	0	3117.46875101	High	High	High	3.4e7	9.9e7	2.4e8	6.25346899032593	High	0	3.69E-11
High	[K].AHGLAPEIPEDLYFLIK.[K]			6.00032E-05	0	2	2	42	Q69UI2; Q69UI1	Q69UI2 [77-93]; Q69UI1 [77-93]	0	1926.03712583	High	High	High	5.5e8	2.6e8	3.9e8	4.03356695175171	High	0	8.753E-06
High	[K].GTPWGSAAVMDSGVLQEIAGAK.[G]	1xDeamidated [Q16]		0.00215398	0	1	1	2	Q7G764	Q7G764 [220-241]	0	2146.0484954	High	High	Not Found				4.04979133605957	High	0	1.206E-05
High	[K].GTAVNVQCMVFGNMGDTSGTGVLFTR.[N]	1xCarbamidomethyl [C8]		2.06665E-06	0	1	1	14	Q75KR1	Q75KR1 [248-273]	0	2719.26366633	High	High	High	5.7e8	4.1e8	7.3e8	5.42760562896729	High	0	2.187E-10
High	[K].GAIPALPTVAVAQELISK.[A]			8.99312E-05	0	1	1	18	Q0J8G4	Q0J8G4 [316-333]	0	1778.04221123	High	High	High	6.8e8	4.5e8	5.5e8	3.20690488815308	High	0.0001112	0.001202
High	[R].DLSDTIIPPSPVMFPEDR.[E]			0.00864981	0	1	1	4	Q43007	Q43007 [444-461]	0	2028.99466856	High	Not Found	High	1.9e8		5.5e7	3.43963718414307	High	0	0.0001072
High	[K].GSTVAIFGLGAVGLAAAEGAR.[I]			3.96498E-08	0	1	1	786	Q2R8Z5	Q2R8Z5 [195-215]	0	1888.02868637	High	High	High	5.1e8	9.3e7	7.6e8	6.15164279937744	High	0	4.905E-11
High	[K].YNVEAMPTFLFIK.[D]			0.00097006	0	1	1	12	Q0D840	Q0D840 [77-89]	0	1572.81306312	High	High	High	1.7e9	1.6e9	2.0e9	3.63786935806274	High	0	3.432E-06
High	[R].KFDLGALVDLVR.[K]			0.00265065	0	1	1	10	Q6ETN3	Q6ETN3 [259-270]	1	1345.78381195	High	High	High	6.7e7		2.4e7	3.30237770080566	High	0	5.734E-05
High	[K].TLTSLNSVTAYGFDLIR.[G]			1.84245E-06	0	2	2	25	Q2QLY5; Q2QLY4	Q2QLY5 [254-270]; Q2QLY4 [254-270]	0	1870.99090388	High	High	High	2.3e9	3.9e9	4.2e9	5.833336353302	High	0	2.426E-08
High	[K].VFSPEEVSAMILGK.[M]			0.000251396	0	1	1	17	Q6Z7B0	Q6Z7B0 [143-156]	0	1506.78724226	High	High	High	1.2e9	7.2e8	1.5e9	3.55891132354736	High	0	1.748E-05
High	[K].WTVQQAAELSVAAPTIEASLDSR.[F]			0.00236351	0	1	1	22	Q9LI00	Q9LI00 [269-291]	0	2443.24634296	High	High	High	1.2e7	6.7e7	7.4e6	4.18434572219849	High	0	1.385E-05
High	[R].ICDGILALLDSHLVPSAGAAESK.[V]	1xCarbamidomethyl [C2]		1.65227E-07	0	1	1	22	Q2R2W2	Q2R2W2 [106-128]	0	2337.21187211	High	High	High	9.5e8	2.9e9	5.4e9	4.92859172821045	High	0	3.394E-08
High	[R].YAIICQENGLVPIVEPEILVDGSHDIER.[C]	1xCarbamidomethyl [C5]		8.25036E-08	0	1	1	100	Q5N725	Q5N725 [169-196]	0	3178.60888996	High	High	High	1.9e10	1.2e10	3.0e10	6.06339454650879	High	0	1.338E-11
High	[R].YAIICQENGLVPIVEPEILVDGSHDIER.[C]	1xCarbamidomethyl [C5]; 1xDeamidated [Q/N]		7.27531E-08	0	1	1	244	Q5N725	Q5N725 [169-196]	0	3179.59290596	High	High	High	1.9e10	4.5e10	4.3e10	6.60577392578125	High	0	8.117E-10
High	[R].YAIICQENGLVPIVEPEILVDGSHDIER.[C]	1xCarbamidomethyl [C5]; 2xDeamidated [Q6; N8]		7.47382E-07	0	1	1	59	Q5N725	Q5N725 [169-196]	0	3180.57692196	High	High	High	2.7e9	1.4e9	1.9e9	6.38407516479492	High	0	2.488E-09
High	[R].EATAFLLDVLKPNLPEHAFLQTK.[V]			0.00196299	0	1	2	1	Q2QYW2	Q2QYW2 [575-597]	0	2595.41809976	Not Found	Not Found	High				3.17806386947632	High	0	1.037E-05
High	[K].GAFAAQMIDLGLPHIVQNLK.[A]			5.26234E-05	0	1	1	2	Q84ZC0	Q84ZC0 [284-303]	0	2136.16340567	Not Found	Not Found	High			6.2e7	3.72314715385437	High	0	3.532E-08
High	[R].ISSVNAISALCEATGANVSEVAYAVGK.[D]	1xCarbamidomethyl [C11]		0.000183075	0	1	1	4	Q2QS13	Q2QS13 [227-253]	0	2681.34507091	High	Not Found	High				4.03753137588501	High	0	2.511E-07
High	[K].TPATPFFFNTLYDPFRK.[G]			0.00010367	0	1	1	6	Q7FAY6	Q7FAY6 [123-139]	1	2062.04327383	High	High	High	9.0e7	8.6e6	1.2e8	4.64620733261108	High	0	1.023E-07
High	[R].VLVTGAAGQIGYALVPMIAR.[G]			3.13285E-07	0	1	1	14	Q7XDC8	Q7XDC8 [8-27]	0	2000.13612835	High	High	High	5.1e8	1.0e8	2.4e8	4.25068950653076	High	0	1.136E-11
High	[R].TAGGPLQITSYDYDAPIDEYGILR.[Q]	1xDeamidated [Q7]		0.000860151	0	1	1	2	Q0INM3	Q0INM3 [339-362]	0	2629.26680397	Not Found	Not Found	High				4.422691822052	High	0	2.828E-06
High	[K].QAFDEAISELDTLSEESYK.[D]			3.5722E-07	0	2	2	14	Q7XTE8; Q6EUP4	Q7XTE8 [204-222]; Q6EUP4 [204-222]	0	2174.99756472	High	High	High	1.4e9	7.6e8	1.2e9	6.35722637176514	High	0	1.388E-11
High	[R].SIAFNYIGVDGQEYAIGPWGGGEGTSTEIK.[L]			2.88613E-07	0	1	2	62	Q0JMY8	Q0JMY8 [39-68]	0	3116.48473501	High	High	High	1.4e9	1.7e9	6.8e8	6.25850296020508	High	0	2.1E-10
High	[K].KIPLYQHIANLAGNKQLVLPVPAFNVINGGSHAGNK.[L]			3.39776E-05	0	1	1	22	Q42971	Q42971 [133-168]	2	3793.10240657	High	High	High		2.4e8	2.9e8	5.30313682556152	High	0	7.551E-06
High	[K].KIPLYQHIANLAGNKQLVLPVPAFNVINGGSHAGNK.[L]	1xDeamidated [N/Q]		4.95514E-05	0	1	1	34	Q42971	Q42971 [133-168]	2	3794.08642257	High	High	High			2.9e8	6.31903839111328	High	0	3.856E-05
High	[K].KIPLYQHIANLAGNKQLVLPVPAFNVINGGSHAGNK.[L]	2xDeamidated [N/Q]		0.000304417	0	1	1	13	Q42971	Q42971 [133-168]	2	3795.07043857	High	High	High	8.6e7	3.5e7	2.6e8	5.73115539550781	High	0	5.569E-07
High	[R].GTLLTALAELGHEATINEAVR.[R]	1xDeamidated [N17]		5.43786E-05	0	1	1	1	Q6Z6L4	Q6Z6L4 [666-686]	0	2180.1557376	High	Not Found	Not Found				4.74440717697144	High	0	3.731E-08
High	[K].NVLTNFWGMSFTTDK.[L]			0.000241956	0	1	1	6	P49397	P49397 [95-109]	0	1760.83123224	High	High	High	1.5e8	3.6e7	1.1e8	4.44148778915405	High	0	1.263E-06
High	[K].SAWSEAYNQLVAAIK.[Q]			1.52985E-06	0	1	1	49	O04985	O04985 [148-162]	0	1650.84859688	High	High	High	1.1e10	2.1e10	1.3e10	5.04537916183472	High	0	9.517E-08
High	[K].SAWSEAYNQLVAAIK.[Q]	1xDeamidated [Q/N]		0.000302757	0	1	1	8	O04985	O04985 [148-162]	0	1651.83261288	Not Found	High	High		3.7e7	5.9e7	4.33215427398682	High	0.0004395	0.004201
High	[K].IYIDATEPSFAVAEIWTSMANGGDGKPNYDQNAHR.[Q]			4.46998E-07	0	1	1	6	P17654	P17654 [221-255]	0	3838.77657637	High	High	High			2.9e8	5.57231903076172	High	0	1.402E-08
High	[K].IYIDATEPSFAVAEIWTSMANGGDGKPNYDQNAHR.[Q]	1xDeamidated [N/Q]		1.02676E-07	0	1	1	60	P17654	P17654 [221-255]	0	3839.76059237	High	High	High	3.2e8	4.1e8	2.5e8	6.4485764503479	High	0	6.554E-11
High	[K].IYIDATEPSFAVAEIWTSMANGGDGKPNYDQNAHR.[Q]	2xDeamidated [N/Q]		3.69291E-08	0	1	1	48	P17654	P17654 [221-255]	0	3840.74460837	High	High	High	6.7e7	4.9e8	3.3e8	6.54167795181274	High	0	1.138E-12
High	[K].IYIDATEPSFAVAEIWTSMANGGDGKPNYDQNAHR.[Q]	3xDeamidated [N21; N28; N32]		1.36388E-06	0	1	1	4	P17654	P17654 [221-255]	0	3841.72862437	High	Not Found	Not Found	1.5e8			4.63859605789185	High	0	1.53E-09
High	[K].WNYDGSSTGQAPGEDSEVILYPQAIFKDPFR.[GRK]			1.08949E-05	0	3	3	10	P14655; P14654; P14656	P14655 [109-139]; P14654 [53-83]; P14656 [53-83]	1	3487.64408904	High	High	High	4.2e8	1.2e8	4.1e8	4.50036764144897	High	0	1.013E-07
High	[K].WNYDGSSTGQAPGEDSEVILYPQAIFKDPFR.[GRK]	1xDeamidated [Q/N]		1.93457E-05	0	3	3	6	P14655; P14654; P14656	P14655 [109-139]; P14654 [53-83]; P14656 [53-83]	1	3488.62810504	High	High	High	3.2e8		9.4e7	5.13299369812012	High	0	7.359E-09
High	[R].EQLTETVESLLDLK.[V]			0.000788119	0	1	1	13	O04226	O04226 [135-148]	0	1617.85815843	High	High	High	2.7e8	4.9e8	3.5e8	3.57243847846985	High	0	1.687E-05
High	[K].SIDTETFLEFLK.[T]			0.00101342	0	1	1	12	Q84TA3	Q84TA3 [427-438]	0	1442.74133792	High	High	High	4.7e7	9.9e7	7.8e7	4.12388515472412	High	0	3.689E-06
High	[R].AITVFSPDGHLFQVEYALEAVR.[K]			7.97379E-05	0	2	2	8	A2YXU2; A2Z3I9	A2YXU2 [7-28]; A2Z3I9 [7-28]	0	2462.27143559	High	High	High	4.9e7	4.3e7	1.3e8	4.32698965072632	High	0	5.732E-05
High	[R].AITVFSPDGHLFQVEYALEAVR.[K]	1xDeamidated [Q13]		0.000316293	0	2	2	4	A2YXU2; A2Z3I9	A2YXU2 [7-28]; A2Z3I9 [7-28]	0	2463.25545159	High	High	Not Found		5.0e7		4.71384763717651	High	0	5.906E-07
High	[K].EVGLPSGVLNIVTGLGSEAGAPLSSHPGVDK.[V]			1.30551E-06	0	1	1	13	B3VMC0	B3VMC0 [203-233]	0	2957.55784042	High	High	High	3.0e8	8.9e8	5.1e8	4.79116821289063	High	0	4.186E-08
High	[K].SFVSEYPIVSIEDPFDQDDWEHYAK.[M]			1.10798E-06	0	1	1	46	Q42971	Q42971 [291-315]	0	3016.35232393	High	High	High	3.5e9	7.8e9	7.1e9	4.57711505889893	High	0	6.415E-09
High	[K].SFVSEYPIVSIEDPFDQDDWEHYAK.[M]	1xDeamidated [Q17]		6.13301E-05	0	1	1	9	Q42971	Q42971 [291-315]	0	3017.33633993	High	High	High		1.9e7	9.4e6	4.04033851623535	High	0	7.875E-06
High	[K].VAILGASGGIGQPLALLMK.[M]			1.07764E-05	0	1	1	24	Q42972	Q42972 [47-65]	0	1809.06665188	High	High	High	6.6e8	1.0e9	5.1e8	5.18185234069824	High	0	1.188E-07
High	[K].ELAAKPDVDGFLVGGASLKPEFIDIINSATVK.[S]			3.71628E-10	0	1	1	62	P48494	P48494 [220-251]	0	3314.78823415	High	High	High	3.8e8	1.1e9	1.6e9	5.90897130966187	High	0	4.182E-11
High	[K].ELAAKPDVDGFLVGGASLKPEFIDIINSATVK.[S]	1xDeamidated [N27]		2.42282E-07	0	1	1	24	P48494	P48494 [220-251]	0	3315.77225015	High	High	High	1.5e7	1.9e7	1.2e9	5.96880149841309	High	0	4.994E-09
High	[K].LNLPVLPTTTIGSFPQTVELR.[R]			8.02108E-06	0	2	2	23	Q2QLY5; Q2QLY4	Q2QLY5 [428-448]; Q2QLY4 [428-448]	0	2296.29110845	High	High	High	3.8e8	9.4e8	7.8e8	3.62522554397583	High	2.444E-05	0.0001657
High	[R].GTLLTALAELGHEATINEAVR.[R]			2.11235E-06	0	1	1	11	Q6Z6L4	Q6Z6L4 [666-686]	0	2179.1717216	High	High	High	1.6e8	4.3e8	8.0e8	5.93300771713257	High	0	2.259E-10
High	[K].AVDNVNSVIAPALIGKDPTSQAELDNFMVQQLDGTK.[N]	2xDeamidated [Q/N]		8.75057E-05	0	1	1	4	Q42971	Q42971 [67-102]	1	3800.88987557	High	Not Found	Not Found	2.0e8			5.05248308181763	High	0	3.634E-06
High	[K].AVDNVNSVIAPALIGKDPTSQAELDNFMVQQLDGTK.[N]	1xDeamidated [N/Q]		0.000124853	0	1	1	24	Q42971	Q42971 [67-102]	1	3799.90585957	High	High	High	3.8e7	4.9e8	1.7e8	5.2084813117981	High	0	1.377E-07
High	[K].AVDNVNSVIAPALIGKDPTSQAELDNFMVQQLDGTK.[N]			0.000158813	0	1	1	15	Q42971	Q42971 [67-102]	1	3798.92184357	High	High	High	1.4e8	1.2e8	2.6e8	5.26314353942871	High	0	2.008E-07
High	[K].MDATANDVPSEFDVQGYPTLYFVTPSGK.[M]			3.98165E-05	0	1	1	10	Q53LQ0	Q53LQ0 [442-469]	0	3049.41354396	High	High	High	2.0e8		1.1e8	4.10956907272339	High	0	8.922E-05
High	[K].MDATANDVPSEFDVQGYPTLYFVTPSGK.[M]	1xDeamidated [N/Q]		0.00483047	0	1	1	8	Q53LQ0	Q53LQ0 [442-469]	0	3050.39755996	Not Found	High	Not Found		2.1e8		4.18192338943481	High	2.444E-05	0.0003797
High	[K].MDATANDVPSEFDVQGYPTLYFVTPSGK.[M]	2xDeamidated [N6; Q15]		0.0020395	0	1	1	1	Q53LQ0	Q53LQ0 [442-469]	0	3051.38157596	High	Not Found	Not Found				2.82231855392456	High	0	1.102E-05
High	[R].EIFLSQPNLLELEAPIK.[I]			0.000525905	0	1	1	3	P48489	P48489 [55-71]	0	1954.08955527	Not Found	High	High		5.0e7		3.50901937484741	High	0	1.311E-06
High	[K].DPTSQAELDNFMVQQLDGTKNEWGWCK.[Q]	1xCarbamidomethyl [C26]		8.61204E-06	0	1	1	10	Q42971	Q42971 [83-109]	1	3197.43027369	High	High	High	9.1e8	2.2e8	1.1e9	5.92961645126343	High	0	2.57E-07
High	[K].DPTSQAELDNFMVQQLDGTKNEWGWCK.[Q]	1xCarbamidomethyl [C26]; 1xDeamidated [N/Q]		0.000234147	0	1	1	5	Q42971	Q42971 [83-109]	1	3198.41428969	Not Found	High	High		6.5e8		6.48205995559692	High	0	2.427E-06
High	[K].DPTSQAELDNFMVQQLDGTKNEWGWCK.[Q]	1xCarbamidomethyl [C26]; 2xDeamidated [Q/N]		1.62401E-05	0	1	1	6	Q42971	Q42971 [83-109]	1	3199.39830569	High	Not Found	Not Found				5.85991382598877	High	0	5.562E-09
High	[K].GILGYVEEDLVSTDFQGDSR.[S]			7.47382E-07	0	1	1	370	Q6K5G8	Q6K5G8 [274-293]	0	2200.04043261	High	High	High	3.6e10	3.0e10	3.4e10	6.86318397521973	High	0	8.626E-11
High	[K].GILGYVEEDLVSTDFQGDSR.[S]	1xDeamidated [Q16]		4.77113E-06	0	1	1	34	Q6K5G8	Q6K5G8 [274-293]	0	2201.02444861	High	High	High			6.9e7	5.91029977798462	High	0	8.13E-10
High	[K].GHYTEGAELIDSVLDVVR.[K]			1.17618E-05	0	3	7	37	Q43594; Q40665; P37832	Q43594 [104-121]; Q40665 [104-121]; P37832 [104-121]	0	1972.99744574	High	High	High	2.4e8	6.3e8	3.3e8	5.32415151596069	High	0	1.398E-08
High	[R].AIIISVIDNLVK.[G]			0.00677164	0	1	1	6	Q6AV34	Q6AV34 [375-386]	0	1297.80896407	High	High	High		1.8e8	8.8e7	2.89596509933472	High	2.444E-05	0.0002267
High	[R].FSYGEPMTVESTTQAICDLALR.[F]	1xCarbamidomethyl [C17]		7.1509E-06	0	1	1	18	Q9LSU1	Q9LSU1 [101-122]	0	2489.16868661	High	High	High	5.4e8	4.9e8	4.2e8	4.76702213287354	High	0	1.539E-09
High	[K].LFVQVIDPEEEERFDFDPLDDTK.[T]			0.00846377	0	1	1	4	Q0E4K1	Q0E4K1 [269-291]	1	2796.32504661	High	High	High	2.6e8	5.6e8	7.1e8	2.89148020744324	High	0.0003235	0.003588
High	[R].NPEEIPWGETGAEFVVESTGVFTDKDK.[A]			1.05477E-06	0	1	1	91	Q7FAH2	Q7FAH2 [83-109]	1	2981.40508774	High	High	High	1.9e8	1.7e8		4.72723722457886	High	0	1.35E-07
High	[R].NPEEIPWGETGAEFVVESTGVFTDKDK.[A]	1xDeamidated [N1]		1.58021E-05	0	1	1	122	Q7FAH2	Q7FAH2 [83-109]	1	2982.38910374	High	High	High		4.4e8	1.5e8	4.37027645111084	High	0	5.348E-09
High	[R].GLLNAVDLSNEALSPASAYDICIK.[L]	1xCarbamidomethyl [C22]		5.06693E-06	0	1	1	7	Q10G56	Q10G56 [379-402]	0	2534.28067984	High	High	High	9.0e7	3.7e8	4.1e8	5.33022022247314	High	0	1.129E-07
High	[K].SGTLFDNFLITDDPELAK.[T]			1.26976E-05	0	1	1	14	Q9SLY8	Q9SLY8 [334-351]	0	1995.99096337	High	High	High	4.2e8	5.1e8	5.8e8	5.2107892036438	High	0	9.264E-08
High	[K].VTVANIEEGGQFTISGAEEILK.[A]	1xDeamidated [N/Q]		0.00860293	0	1	1	7	Q9FR35	Q9FR35 [139-160]	0	2306.17619818	Not Found	High	Not Found				3.82935333251953	High	0	0.0001058
High	[R].VNDQYLLNLLLK.[I]			0.000933646	0	1	1	6	Q0JF58	Q0JF58 [602-613]	0	1445.83624139	High	High	High	4.2e7	6.5e7	1.2e8	4.12980079650879	High	0	3.226E-06
High	[K].WLTPNEDGVSMAALALMNQDK.[V]			4.4681E-06	0	1	1	11	Q6ZD89	Q6ZD89 [118-138]	0	2304.09987857	High	High	High	2.2e8	9.9e7	1.3e8	5.07186841964722	High	0	7.354E-10
High	[K].WLTPNEDGVSMAALALMNQDK.[V]	1xDeamidated [N5]		2.03216E-05	0	1	1	1	Q6ZD89	Q6ZD89 [118-138]	0	2305.08389457	Not Found	Not Found	High				4.94894218444824	High	0	7.932E-09
High	[R].VASDSTTVLADAVVVATGAVAR.[R]			4.275E-05	0	1	1	6	Q6ZFU6	Q6ZFU6 [106-127]	0	2073.11862342	High	High	High	8.0e7			4.42090845108032	High	0	5.579E-08
High	[K].GILGYVEEDLVSTDFQGDNR.[S]			2.03302E-06	0	1	1	35	Q7FAH2	Q7FAH2 [274-293]	0	2227.05133164	High	High	High	1.0e10	7.9e9	8.7e9	6.58070135116577	High	0	3.866E-10
High	[K].HLPAISDPEVESAFK.[D]			0.000453734	0	1	1	8	Q0JDA2	Q0JDA2 [69-83]	0	1639.83261245	Not Found	High	High		5.0e8	2.6e8	4.09141159057617	High	0	2.168E-05
High	[R].GVGACAVTFTVGGLSVLNAIGGAYSENLPLICIVGGPNSNDYGTNR.[I]	2xCarbamidomethyl [C5; C32]; 1xDeamidated [N18]		0.00317379	0	1	2	1	Q0D3D2	Q0D3D2 [86-131]	0	4626.26030179	High	Not Found	Not Found	1.0e7			4.67026424407959	High	0	2.21E-05
High	[R].EGVQLCGYSPLGAK.[G]	1xCarbamidomethyl [C6]		0.00587759	0	1	2	6	Q7G764	Q7G764 [206-219]	0	1478.73079033	High	High	High	6.5e8	9.1e8	7.4e8	3.43638896942139	High	0.0001112	0.001227
High	[R].GAAGVHLEDQSSVTK.[K]			4.51527E-05	0	1	1	11	Q6Z6M4	Q6Z6M4 [197-211]	0	1498.74961112	High	High	High	2.2e8	2.0e8	2.8e8	4.52409982681274	High	0	2.77E-08
High	[R].ELCSETGAAQDDVLAR.[V]	1xCarbamidomethyl [C3]		1.86192E-05	0	1	1	10	Q6AVA8	Q6AVA8 [713-728]	0	1734.79630349	High	High	High	1.8e9	1.2e9	1.2e9	5.01836729049683	High	0	1.368E-08
High	[R].RVTSGEQQVVSGMNYR.[L]			9.86919E-05	0	1	1	4	Q10J94	Q10J94 [69-84]	1	1810.88645562	High	High	High	1.6e8	2.1e8		4.50147914886475	High	0	9.449E-08
High	[K].LQEIQDELEKVNEEASDK.[V]			8.33035E-05	0	1	2	3	B8AEC1	B8AEC1 [37-54]	1	2117.02444818	Not Found	High	High		3.7e8	3.5e8	4.10323143005371	High	0	7.269E-08
High	[R].RVTSGEQQVVSGMNYR.[L]	1xOxidation [M13]		0.00139138	0	1	1	7	Q10J94	Q10J94 [69-84]	1	1826.88137062	High	High	Not Found	1.7e8	1.2e8		3.95777153968811	High	0	2.14E-05
High	[K].APGGAPANVAIAVAR.[L]			4.8215E-05	0	1	2	6	A2WXV8	A2WXV8 [36-50]	0	1334.7539088	High	High	High	9.1e8	1.2e9	8.6e8	3.63462924957275	High	0	3.072E-08
High	[K].GEGSHILDPEGNK.[Y]			0.000511725	0	1	1	11	Q10G56	Q10G56 [64-76]	0	1352.6440835	High	High	High	4.8e8	5.8e8	2.5e8	3.95448136329651	High	0	6.466E-06
High	[R].TIGHTVTSPDDTAEQCR.[S]	1xCarbamidomethyl [C16]		8.15012E-05	0	1	1	6	Q259G4	Q259G4 [226-242]	0	1887.8501299	High	Not Found	High	2.9e8		2.5e8	5.04104804992676	High	0	1.023E-07
High	[K].MFSGDKINSTENR.[S]			0.000555456	0	1	1	9	P42863	P42863 [81-93]	1	1498.6954671	High	High	High	2.9e8	3.8e8	1.1e8	4.7478609085083	High	0	9.3E-06
High	[K].SVYYGAAEEFKDKEIK.[F]			0.00928294	0	1	1	5	Q53LQ0	Q53LQ0 [296-311]	2	1876.9327203	High	High	High	8.0e8	7.2e8	8.2e8	3.14562702178955	High	0.00432	0.07465
High	[R].KTLEAVDILK.[L]			0.00903416	0	1	1	10	P14717	P14717 [487-496]	1	1129.68270099	High	High	High	1.5e9	1.7e9	1.6e9	3.83889579772949	High	0	0.0001147
High	[K].FPTLVTHQESLESK.[V]			1.89271E-05	0	1	1	22	B7F845	B7F845 [133-146]	0	1615.83261245	High	High	High	2.0e9	1.8e9	1.7e9	4.3755030632019	High	0	1.122E-07
High	[R].LPDATQGSDHLR.[Q]			0.00198456	0	1	1	8	Q9FE01	Q9FE01 [132-143]	0	1309.64950327	High	High	High	1.5e9	2.7e8	3.5e8	4.02605819702148	High	0	4.441E-05
High	[K].LLDSHLVPSATAAESK.[V]			0.000183075	0	1	1	11	Q06967	Q06967 [109-124]	0	1638.8697262	High	High	High	2.3e9	1.9e9	1.8e9	4.10431051254272	High	0	2.499E-07
High	[K].ALVANLHAEKPPK.[E]			0.0102361	0	1	1	2	Q08480	Q08480 [220-232]	0	1387.80561001	High	Not Found	High	2.1e8		1.4e8	2.28159832954407	High	2.444E-05	0.0001861
High	[R].NLNMGNAASIPSK.[C]	1xOxidation [M4]		0.000555456	0	1	1	10	Q2QYL3	Q2QYL3 [90-102]	0	1332.65762552	High	High	High	1.1e9	6.3e8	4.9e8	4.32447528839111	High	0	5.23E-06
High	[K].VVTFDKNPDNHPYLLK.[F]			0.00166629	0	1	1	14	Q53LQ0	Q53LQ0 [256-271]	1	1899.99632365	High	High	High	2.0e9		1.1e9	3.23748540878296	High	0.0001695	0.001761
High	[K].AFSDVLEHDLPQLQK.[Q]			0.000219277	0	1	1	15	Q10G56	Q10G56 [437-451]	0	1739.89627529	High	High	High	1.2e9	1.2e9	7.4e8	3.04453110694885	High	0	4.467E-06
High	[R].VQCVAAVPR.[V]	1xCarbamidomethyl [C3]		0.00918262	0	1	1	6	Q7XKU5	Q7XKU5 [234-242]	0	999.54041106	High	High	High	1.2e9	1.2e9	9.2e8	3.4626841545105	High	2.444E-05	0.0001812
High	[K].QVHPDIGISSK.[A]			0.00718947	0	1	14	5	Q6F362	Q6F362 [75-85]	0	1180.63206238	High	High	High	6.8e8	1.1e9	1.3e9	2.9604012966156	High	0.0004395	0.004116
High	[K].KMDATAQELSEEK.[T]			9.86919E-05	0	1	1	8	Q7XDC8	Q7XDC8 [312-324]	1	1479.69954939	High	High	High	6.1e8	7.0e8	6.5e8	5.38265085220337	High	0	1.33E-07
High	[K].IVASNTGSGVYKDQDLHDK.[Y]			0.00440284	0	1	3	3	Q852M2	Q852M2 [277-295]	1	2047.009073	High	Not Found	High	1.1e8		8.0e7	2.69191360473633	High	0	3.704E-05
High	[K].FDDLKELGSESAVK.[A]			0.000451261	0	1	2	6	Q6Z1J6	Q6Z1J6 [349-362]	1	1537.77442887	High	High	High	2.4e8	2.1e8	1.7e8	3.8168842792511	High	0	1.03E-06
High	[K].VAPFVPKEEPKPEPEAEAAAETTSR.[E]			3.41639E-05	0	1	1	6	Q0JPA6	Q0JPA6 [125-149]	1	2680.34645081	High	High	High	3.9e8	1.4e8	1.2e8	3.89206171035767	High	0	5.853E-08
High	[K].EVAAASEISGEK.[F]			0.00262186	0	1	1	6	Q6K669	Q6K669 [505-516]	0	1190.58992272	High	High	High	2.7e9	2.4e9	2.3e9	3.78219437599182	High	0	3.191E-05
High	[K].EMMDIEFTVQENR.[L]			0.0054459	0	2	2	4	Q75KR1; Q6AVA8	Q75KR1 [332-344]; Q6AVA8 [392-404]	0	1641.72471827	High	Not Found	High				2.89017033576965	High	0	7.964E-05
High	[K].VVDGCEAQIAAK.[L]	1xCarbamidomethyl [C5]		0.000730055	0	1	1	11	Q9XEA8	Q9XEA8 [27-38]	0	1260.62526271	High	High	High	1.8e9	1.9e9	1.3e9	4.39755487442017	High	0	2.197E-06
High	[K].SPCGEGTNTWDR.[F]	1xCarbamidomethyl [C3]		0.00386263	0	1	1	4	P35686	P35686 [77-88]	0	1379.5644533	High	Not Found	High	2.8e8		2.8e8	3.15521121025085	High	2.444E-05	0.0004333
High	[K].VIACVGETLEQR.[E]	1xCarbamidomethyl [C4]		0.000583469	0	1	1	28	P48494	P48494 [124-135]	0	1374.70457561	High	High	High	1.1e10	1.0e10	8.9e9	4.29020214080811	High	0	1.962E-06
High	[K].AATSENEVQFVETNDR.[N]			0.000247306	0	1	1	2	Q5WA72	Q5WA72 [216-231]	0	1809.82496071	Not Found	Not Found	High				3.98103547096252	High	0	7.48E-06
High	[R].VLDKDASGTVSVADLR.[H]			0.0013613	0	1	1	4	Q84VG0	Q84VG0 [91-106]	1	1645.87553983	High	Not Found	High	1.9e8			3.11525964736938	High	0	5.848E-06
High	[R].EAIWCGSTNSSTEEGKELNDPR.[V]	1xCarbamidomethyl [C5]		9.39525E-05	0	1	2	8	B8AU84	B8AU84 [89-110]	1	2480.09942098	High	High	High	7.0e8	7.0e8	6.3e8	4.19607591629028	High	0	1.098E-07
High	[K].YKDELIKNAAYIGTPGK.[G]	1xDeamidated [N8]		6.03322E-05	0	2	3	7	P17784; Q5N725	P17784 [8-24]; Q5N725 [8-24]	2	1881.99565534	High	High	High	8.6e8	9.3e8	6.5e8	4.03107833862305	High	0	3.824E-06
High	[K].AVANQPVSVAIEAGGR.[A]			0.000171448	0	1	1	17	P25776	P25776 [254-269]	0	1538.82853016	High	High	High	2.9e9	3.1e9	3.2e9	3.94162821769714	High	0	2.427E-07
High	[R].VSTTDFQPNGQAPISSTDK.[Q]	2xDeamidated [Q7; Q/N]		0.000370638	0	1	2	2	Q84QK0	Q84QK0 [117-135]	0	1994.91892142	Not Found	High	Not Found		1.6e8		4.64676475524902	High	0	9.867E-06
High	[R].VAVANGTAPVANR.[I]			0.00016144	0	1	1	8	P14717	P14717 [624-636]	0	1239.68040953	High	High	High	6.4e8	7.7e8	5.1e8	4.2963080406189	High	0	2.053E-07
High	[R].VAVANGTAPVANR.[I]	1xDeamidated [N5]		0.000350918	0	1	1	18	P14717	P14717 [624-636]	0	1240.66442553	High	High	High	1.8e9	1.7e9	2.0e9	3.91420769691467	High	0	6.953E-07
High	[R].VSTTDFQPNGQAPISSTDK.[Q]	1xDeamidated [N/Q]		0.000146307	0	1	2	16	Q84QK0	Q84QK0 [117-135]	0	1993.93490542	High	High	High	3.1e8		3.7e8	4.3969464302063	High	0	5.227E-05
High	[R].VSTTDFQPNGQAPISSTDK.[Q]			0.000427252	0	1	2	6	Q84QK0	Q84QK0 [117-135]	0	1992.95088942	High	High	High			8.5e7	3.60272359848022	High	0	8.612E-05
High	[R].FPAPPPLVRPK.[A]			0.00199542	0	1	1	6	Q5Z8V9	Q5Z8V9 [76-86]	0	1218.73573968	High	High	High	2.7e8	1.9e8	4.3e7	3.34498906135559	High	0	4.843E-05
High	[K].MPNSYILQQFENPANPK.[I]			3.5707E-06	0	1	1	2	Q9XEA8	Q9XEA8 [142-158]	0	1990.96912258	Not Found	High	Not Found		7.8e8		5.16295003890991	High	0	5.153E-10
High	[K].MPNSYILQQFENPANPK.[I]	1xDeamidated [N/Q]		3.01264E-05	0	1	1	12	Q9XEA8	Q9XEA8 [142-158]	0	1991.95313858	High	Not Found	High				4.56593132019043	High	0	6.498E-08
High	[R].HVPEIEQGLSEAAESK.[V]			0.0046243	0	1	1	6	Q6AV34	Q6AV34 [280-295]	0	1723.84971897	High	High	High	1.9e8	3.0e7	7.9e7	2.97734618186951	High	2.444E-05	0.000406
High	[R].RVDSAAVFHNASTR.[F]			0.000286648	0	1	1	9	O04226	O04226 [642-655]	1	1530.77716332	High	High	High	9.0e8	1.0e9	8.6e8	3.80591154098511	High	0	6.391E-06
High	[K].CHTNTCPVGIATQDPVLR.[E]	2xCarbamidomethyl [C1; C6]		0.00488343	0	1	1	3	Q0JKD0	Q0JKD0 [1251-1268]	0	2038.97970462	High	High	Not Found		1.4e8		3.18558359146118	High	0	0.0001033
High	[K].NMAVTQFEPADAR.[R]			0.00157769	0	1	1	2	Q6Z6L4	Q6Z6L4 [138-150]	0	1449.67908881	Not Found	Not Found	High			3.2e8	3.46071815490723	High	0	7.349E-06
High	[R].ETEQNGKGYFEDR.[R]	1xDeamidated [N5]		0.000570848	0	1	1	16	P14656	P14656 [320-332]	1	1573.67650614	High	High	High	5.5e8	6.5e8	3.6e8	4.23352479934692	High	0	1.494E-06
High	[R].IISSIEQKEEGR.[G]			0.00597443	0	1	1	12	Q2R2W2	Q2R2W2 [72-83]	1	1388.73798386	High	High	High	1.5e9	1.6e9	1.4e9	3.40180134773254	High	0	6.111E-05
High	[R].TCYAQASQIR.[Q]	1xCarbamidomethyl [C2]		0.00207319	0	1	1	14	P49397	P49397 [153-162]	0	1197.56808224	High	High	High	2.1e9	2.4e9	2.0e9	4.23383617401123	High	0	6.954E-05
High	[K].YGVGDAHFEVVK.[F]			0.0012749	0	1	1	15	O04986	O04986 [112-123]	0	1320.6582771	High	High	High	1.6e9	1.6e9	1.5e9	4.08889293670654	High	0	5.272E-06
High	[K].KYGQDATNVGDEGGFAPNIQENK.[E]	1xDeamidated [Q/N]		0.000292986	0	1	1	4	Q42971	Q42971 [205-227]	1	2453.12153677	Not Found	Not Found	High			3.1e8	3.86408114433289	High	0	5.212E-07
High	[K].KYGQDATNVGDEGGFAPNIQENK.[E]			1.11453E-07	0	1	1	12	Q42971	Q42971 [205-227]	1	2452.13752077	High	High	High	1.8e9	2.0e9	1.7e9	5.75763940811157	High	0	6.884E-09
High	[R].KDDLQNTIVK.[H]			0.00684577	0	1	1	5	Q0D840	Q0D840 [102-111]	1	1173.64737807	High	High	High	4.2e9	4.1e9		3.90283274650574	High	0	7.421E-05
High	[K].VFANAETTISYK.[I]	1xDeamidated [N4]		0.00684577	0	1	1	4	Q75KR1	Q75KR1 [744-755]	0	1344.66817345	Not Found	High	High		1.1e8	2.7e8	3.92993903160095	High	0.0003056	0.003343
High	[K].VFANAETTISYK.[I]			0.00126104	0	1	1	32	Q75KR1	Q75KR1 [744-755]	0	1343.68415745	High	High	High	5.4e8	1.1e8	8.2e8	3.89672017097473	High	0	1.274E-05
High	[K].NLQYYEISAK.[S]			0.00666194	0	1	2	8	A2Y7R5	A2Y7R5 [146-155]	0	1228.62082898	High	High	High	1.2e9	9.3e8	1.2e9	2.90190458297729	High	0	7.064E-05
High	[K].VATPDQAQEVHDGLRK.[W]			2.4743E-05	0	1	1	21	P48494	P48494 [176-191]	1	1763.90348589	High	High	High	1.1e10	1.3e10	1.1e10	3.91120576858521	High	0	5.275E-06
High	[R].ETADALVNTGLAK.[L]			0.0011	0	1	1	4	Q9FXT4	Q9FXT4 [85-97]	0	1302.68997108	High	Not Found	High	3.3e8		3.3e8	2.92951154708862	High	0	2.203E-05
High	[R].GADGHLYCEGVR.[V]	1xCarbamidomethyl [C8]		0.00255126	0	1	1	6	Q6ZG77	Q6ZG77 [75-86]	0	1333.59535956	High	High	High	2.7e7	2.1e7	2.3e7	3.55566740036011	High	0	1.567E-05
High	[R].QSGTTPGYSYSTANK.[N]			9.04243E-05	0	1	1	10	A2Y4S9	A2Y4S9 [48-62]	0	1561.71289123	High	High	High	1.4e9	1.7e9	1.6e9	4.25496768951416	High	0	3.651E-07
High	[K].VHDAGHMVPMDQPK.[V]			0.00184853	0	1	1	6	P52712	P52712 [388-401]	0	1561.72499315	High	High	High	1.7e8	1.9e8	1.8e8	3.32130432128906	High	0	9.187E-05
High	[R].MKEGQNDIYYITGESK.[K]			1.65087E-05	0	1	1	5	Q0J4P2	Q0J4P2 [457-472]	1	1875.87930451	High	High	High	2.1e8	1.4e8	1.1e8	5.01915550231934	High	0	5.721E-09
High	[R].TEEGKPLVLNVVR.[R]			0.000190218	0	1	1	21	P37833	P37833 [43-55]	0	1453.83730399	High	High	High	6.4e9	5.3e9	5.8e9	4.18547201156616	High	0	2.087E-06
High	[R].ILASGVHVVVGTPGR.[V]			0.00101897	0	2	2	6	Q6Z2Z4; P35683	Q6Z2Z4 [155-169]; P35683 [155-169]	0	1461.85362279	High	High	High	1.9e9	2.3e9	2.1e9	3.15917801856995	High	0	3.695E-06
High	[R].LAAALSSPAHPAGGAGR.[N]			0.00457415	0	1	1	4	Q75H81	Q75H81 [19-35]	0	1503.80264981	Not Found	High	High			5.8e8	3.49078941345215	High	0	3.93E-05
High	[R].VEIIANDQGNR.[I]			0.000691218	0	1	1	14	Q75HQ0	Q75HQ0 [78-88]	0	1228.62803958	High	High	High	3.6e9	3.2e9	2.0e8	3.82697176933289	High	0	2.058E-06
High	[R].NTAGPLIIACSK.[G]	1xCarbamidomethyl [C10]		0.00996201	0	1	1	5	Q6K9N6	Q6K9N6 [152-163]	0	1244.66673363	High	High	High	8.3e8		3.3e8	3.14427185058594	High	0.0006989	0.008152
High	[K].HIVQDLKPEIPVSK.[N]			0.000116285	0	1	1	11	P49027	P49027 [282-295]	0	1602.92136792	High	High	High	3.8e9	3.2e9	2.6e9	4.11686182022095	High	0	5.228E-07
High	[K].ALEQLDAAVAK.[G]			0.00324383	0	1	1	17	Q43008	Q43008 [70-80]	0	1128.62591438	High	High	High	7.7e9	6.5e9	5.5e9	4.1898136138916	High	0	9.02E-05
High	[K].TIEVDNTDAEGR.[L]			0.00477809	0	0	1	6			0	1319.60736361	High	High	Not Found	7.5e7	9.3e7		3.1940176486969	High	0	4.212E-05
High	[R].GASSETAAFAGAR.[I]			0.000986098	0	1	1	6	Q84Q77	Q84Q77 [43-55]	0	1195.57019037	High	High	High		3.4e8	7.4e7	4.31934833526611	High	0	3.648E-06
High	[R].EADPLDSQVVTVGK.[F]			0.00310526	0	1	2	4	Q84XG9	Q84XG9 [257-270]	0	1457.74821415	Not Found	High	High		3.5e8	2.8e8	2.70899081230164	High	0.0002861	0.002978
High	[R].KQSSALSAASSACDHIR.[D]	1xCarbamidomethyl [C13]		3.34673E-08	0	1	1	20	Q7XDC8	Q7XDC8 [240-256]	1	1788.86572047	High	High	High	3.5e9	3.6e9	3.9e9	6.99314641952515	High	0	3.369E-13
High	[K].VLGTEHTHILR.[V]			0.00194167	0	2	2	21	P31924; Q43009	P31924 [359-369]; Q43009 [359-369]	0	1275.71679505	High	High	High	2.1e9	2.0e9	2.2e9	3.42400217056274	High	0	1.119E-05
High	[K].NEALIVSCCGCFHGR.[T]	3xCarbamidomethyl [C8; C9; C11]		0.000714265	0	1	1	6	Q10G56	Q10G56 [165-179]	0	1779.77235488	High	High	High		2.5e7	8.6e7	3.44348764419556	High	2.444E-05	0.0003992
High	[K].AANGVVIATEK.[K]	1xDeamidated [N3]		0.0108657	0	1	1	10	Q10KF0	Q10KF0 [40-50]	0	1073.58371566	High	High	High	4.0e8	1.3e8	1.1e8	3.33052921295166	High	2.444E-05	0.0001596
High	[K].YGVGDAHFEVTR.[F]			0.00022659	0	1	1	34	O04985	O04985 [115-126]	0	1350.64368964	High	High	High	2.4e9	2.1e9	2.4e9	4.31928539276123	High	0	3.164E-06
High	[R].LIGPNCPGIIKPGECK.[I]	2xCarbamidomethyl [C6; C15]		1.63292E-05	0	1	1	18	Q6ZL94	Q6ZL94 [154-169]	0	1752.91352272	High	High	High	1.6e9	1.0e9	1.4e9	4.23448514938354	High	0	5.249E-06
High	[K].ANPAAADMVDR.[M]			0.0016392	0	1	1	10	Q6ZD89	Q6ZD89 [73-83]	0	1130.52588278	High	High	High	1.1e9	1.0e9		3.85824084281921	High	0	8.586E-05
High	[R].YTEQGMDEEMAYK.[N]			0.000339593	0	1	1	4	Q65XK0	Q65XK0 [320-332]	0	1594.6399856	High	Not Found	High	7.5e7		5.8e7	3.42338228225708	High	0	6.579E-07
High	[K].FSNACGAICTTK.[K]	2xCarbamidomethyl [C5; C9]		0.000850799	0	1	1	12	Q0J8G4	Q0J8G4 [303-314]	0	1329.59258269	High	High	High	7.0e8	9.5e8	8.5e8	3.98900151252747	High	0	2.783E-06
High	[K].TDEDKVMVLDSHK.[L]			0.000387209	0	1	1	14	Q9LST6	Q9LST6 [30-42]	1	1516.73118388	High	High	High	8.4e8	8.2e8	8.1e8	4.47042417526245	High	0	5.195E-06
High	[R].VATVQCLSGTGSLR.[V]	1xCarbamidomethyl [C6]		8.60819E-05	0	1	1	12	P37833	P37833 [101-114]	0	1448.75258839	High	High	High	3.7e9	3.3e9	3.0e9	4.90456056594849	High	0	1.146E-06
High	[K].DSANDRSDEYGGSLENR.[C]			0.00823679	0	1	1	4	Q69TH8	Q69TH8 [196-212]	1	1884.79545142	Not Found	High	High		1.4e8	1.5e8	3.38668823242188	High	0	9.865E-05
High	[R].SSGVTAEGEGVKVESTACSVSPTADQK.[A]	1xCarbamidomethyl [C18]		1.51257E-05	0	1	1	5	Q40682	Q40682 [67-93]	1	2681.25704367	High	High	High	1.7e8	2.0e8	7.3e7	5.18015098571777	High	0	7.94E-09
High	[R].IKQQGLDITPK.[I]			0.00801586	0	1	1	9	P30298	P30298 [318-328]	1	1240.72596274	High	High	High	7.4e8	7.5e8	6.8e8	2.6646842956543	High	0	9.479E-05
High	[K].STGNFCTQCEAEGFR.[K]	2xCarbamidomethyl [C6; C9]		0.000177166	0	1	1	6	B7EA73	B7EA73 [115-129]	0	1763.71119403	High	High	High	1.5e8	1.4e8	1.3e8	4.01502990722656	High	0	1.259E-05
High	[R].CNDELEPSQCTAACK.[S]	3xCarbamidomethyl [C1; C10; C14]		2.71534E-05	0	1	2	8	A2WK50	A2WK50 [143-157]	0	1782.70914539	High	High	High	7.0e7	3.4e8	3.0e8	4.69803047180176	High	0	2.052E-08
High	[K].GVVSPAEGTTHPEYR.[V]			0.000236722	0	1	3	6	Q852M2	Q852M2 [509-523]	0	1599.77616021	High	High	High	7.1e7	7.1e8	5.7e8	3.75992274284363	High	0	3.744E-07
High	[R].VVIPPGVSDEEAK.[A]			0.00307155	0	1	2	19	P0C5D0	P0C5D0 [183-195]	0	1339.71037217	High	High	High	7.2e8	5.8e8	3.1e8	2.67003178596497	High	0	0.0001491
High	[K].VTVHHFHGNNVDLGTACGK.[Y]	1xCarbamidomethyl [C17]		6.41008E-06	0	1	1	6	Q9SDG6	Q9SDG6 [69-87]	0	2062.98756689	High	High	High	4.4e8	3.2e8	2.3e8	4.64490222930908	High	0	3.956E-09
High	[R].KPEEITKEEYAAFYK.[S]			8.10929E-06	0	2	3	13	Q0J4P2; Q07078	Q0J4P2 [273-287]; Q07078 [273-287]	1	1845.92690667	High	High	High	2.3e9	3.0e8	1.4e9	4.9797248840332	High	0	1.867E-09
High	[K].AAAAAEAASSSSSNEPAVDAQAK.[Q]			1.67044E-07	0	1	1	8	Q10RI7	Q10RI7 [28-50]	0	2103.97889497	High	High	High	1.9e8	1.7e8	1.9e8	6.47765350341797	High	0	4.224E-12
High	[R].AVGDLAAAAGVSR.[E]			0.000299464	0	1	3	9	A2XYW4	A2XYW4 [21-33]	0	1157.62731135	High	High	High	2.8e8	2.9e8	2.7e8	3.94251608848572	High	0	5.419E-07
High	[K].DDSIFHNEEK.[L]			0.00575088	0	1	1	13	Q0J8G4	Q0J8G4 [287-296]	0	1233.53822151	High	High	High	6.1e8	6.6e8	8.5e7	3.70325994491577	High	0.0001112	0.001185
High	[R].NTGDATTFTNADLGAK.[K]			2.29195E-05	0	1	1	7	Q0JNR2	Q0JNR2 [135-150]	0	1596.75000498	High	High	High	1.7e8	3.9e8	2.1e8	4.65263319015503	High	0	2.38E-07
High	[K].FAPHIQQLSMESNGK.[G]	1xDeamidated [N13]		8.79855E-05	0	2	2	12	P42862; P42863	P42862 [350-364]; P42863 [350-364]	0	1687.81083158	High	High	High	7.5e8	8.1e8	7.6e8	3.68098855018616	High	0	1.104E-05
High	[K].FAPHIQQLSMESNGK.[G]			0.000913455	0	2	2	10	P42862; P42863	P42862 [350-364]; P42863 [350-364]	0	1686.82681558	High	High	High	4.7e8	4.6e8	4.7e8	3.84604096412659	High	0	3.108E-06
High	[R].FVIGGPHGDAGLTGR.[K]			0.00788614	0	2	3	1	A2Y053; P93438	A2Y053 [241-255]; P93438 [240-254]	0	1453.75463703	High	Not Found	Not Found	1.1e9			2.4793643951416	High	0	9.266E-05
High	[K].IHNFDQNVGALSVK.[L]			0.000236722	0	1	2	6	A2XRZ6	A2XRZ6 [296-309]	0	1541.80706647	High	High	High	1.3e8	1.5e8	1.5e8	3.61284923553467	High	0	4.034E-06
High	[R].ESSDNITCVVVR.[F]	1xCarbamidomethyl [C8]		0.0042844	0	1	1	6	Q7XR06	Q7XR06 [260-271]	0	1378.66310469	High	Not Found	High			7.7e7	3.20585250854492	High	0	3.548E-05
High	[K].GTLFPMCGMNLAFDR.[D]	1xCarbamidomethyl [C7]		0.000427252	0	1	2	10	Q8H8T0	Q8H8T0 [209-223]	0	1729.78587912	High	High	High	3.7e8	3.9e8	6.2e8	3.2223527431488	High	0.0001695	0.001857
High	[K].IWHHTFYNELR.[V]			0.000827861	0	4	4	24	A2XNS1; Q10DV7; P0C542; A3C6D7	A2XNS1 [87-97]; Q10DV7 [87-97]; P0C542 [86-96]; A3C6D7 [87-97]	0	1515.74915777	High	High	High	1.2e9	1.2e9	2.2e9	3.55875277519226	High	2.444E-05	0.0001819
High	[K].FSGATESGGGVVR.[V]			6.44239E-05	0	1	1	6	Q653V7	Q653V7 [787-799]	0	1223.60149049	High	High	High	9.1e8	9.8e8	8.5e8	4.22009229660034	High	0	4.857E-08
High	[R].LEKPASYDQIK.[A]			0.00040452	0	2	2	59	Q7FAH2; Q6K5G8	Q7FAH2 [251-261]; Q6K5G8 [251-261]	0	1291.68924285	High	High	High	7.2e10	6.3e10	5.8e10	4.16577386856079	High	0	2.882E-06
High	[R].LEKPASYDQIK.[A]	1xDeamidated [Q9]		0.00267975	0	2	2	6	Q7FAH2; Q6K5G8	Q7FAH2 [251-261]; Q6K5G8 [251-261]	0	1292.67325885	High	High	High	1.1e9	4.3e8	3.7e8	4.45580720901489	High	2.444E-05	0.000464
High	[R].EVFEGHLGGRPNQIDAAAGDAAR.[A]	1xDeamidated [Q/N]		0.00185865	0	1	1	6	Q7XUG1	Q7XUG1 [392-414]	0	2352.13271068	High	Not Found	High				3.72713184356689	High	0	1.48E-05
High	[R].EVFEGHLGGRPNQIDAAAGDAAR.[A]			0.000312853	0	1	1	11	Q7XUG1	Q7XUG1 [392-414]	0	2351.14869468	High	High	High	9.8e8	8.3e8	1.1e9	3.84304308891296	High	0	1.169E-06
High	[K].DDTVSAPGELVDGEHPR.[R]			0.000278917	0	1	1	19	Q7XKU5	Q7XKU5 [254-270]	0	1793.83004611	High	High	High	4.8e8	5.9e8	7.3e8	4.18313026428223	High	0	7.515E-06
High	[K].LNVNQTGFYR.[V]			0.0106903	0	1	1	10	Q6Z6L4	Q6Z6L4 [538-547]	0	1211.61674669	High	High	High	4.1e8	4.0e8	2.1e8	3.0011088848114	High	0	0.0001495
High	[K].RFASINVENVEENR.[R]			0.00433139	0	2	2	10	P17784; Q5N725	P17784 [39-52]; Q5N725 [39-52]	1	1676.83507202	High	High	High			1.3e8	3.79952096939087	High	0	3.765E-05
High	[R].WDPDSPSTKPHLK.[D]			0.00227488	0	1	1	9	Q9S827	Q9S827 [56-68]	0	1507.75396829	High	High	High	4.8e8	8.5e8	4.4e8	3.38202810287476	High	0	1.313E-05
High	[K].VQKPVVAWVSGTCAR.[L]	1xCarbamidomethyl [C13]		0.000349004	0	1	1	6	Q93VT8	Q93VT8 [249-263]	0	1657.88427124	High	High	High	4.8e8	3.7e8	1.5e8	2.46930480003357	High	0	4.336E-06
High	[K].SEPIPEVNDEPVK.[V]			0.00715045	0	1	1	11	Q53LQ0	Q53LQ0 [375-387]	0	1452.72166506	High	High	High	1.4e9	1.2e9	8.8e8	2.784508228302	High	0.000606	0.005534
High	[K].SEPIPEVNDQPVK.[T]	1xDeamidated [Q/N]		0.00715045	0	0	1	20			0	1452.72166549	High	High	High	1.4e9	1.2e9	8.8e8	2.784508228302	High	0.000606	0.005533
High	[R].KEAAENTLVAYK.[S]			0.000869606	0	1	1	4	Q06967	Q06967 [148-159]	1	1336.71070654	High	Not Found	High	2.5e8		3.4e8	3.92551779747009	High	0	2.885E-06
High	[R].TYGGYSDAVVVSQR.[F]			0.0002122	0	1	1	8	Q0JA75	Q0JA75 [145-158]	0	1501.72814743	High	High	High	1.4e9	1.1e9	1.1e9	4.13384914398193	High	0	5.376E-07
High	[K].TKDGVVLAVEK.[R]			0.00707304	0	1	1	8	Q9LSU1	Q9LSU1 [42-52]	1	1158.67286456	High	High	High	6.6e8	2.8e8	7.3e8	3.47776126861572	High	0.0009399	0.01126
High	[K].GTIEVAGTEKETTTQGHDDLGKR.[C]			2.80711E-06	0	1	1	15	P17784	P17784 [107-129]	2	2443.20593464	High	High	High	6.5e9	6.2e9	6.1e8	4.75410270690918	High	0	3.534E-10
High	[K].GILAADESTGTIGK.[R]			0.000115021	0	2	3	44	P17784; Q5N725	P17784 [25-38]; Q5N725 [25-38]	0	1332.70053574	High	High	High	4.4e10	6.1e10	5.0e10	4.99692010879517	High	0	1.679E-06
High	[K].AFFEDYKEAHLK.[L]			0.00641279	0	1	2	12	Q10N21	Q10N21 [230-241]	1	1497.73725563	High	High	High	1.4e9	2.5e8	1.0e9	3.35241270065308	High	0	0.0001115
High	[K].CALASSGFQGDIK.[A]	1xCarbamidomethyl [C1]		0.0016392	0	1	1	4	O64464	O64464 [54-66]	0	1353.6467264	Not Found	High	High		3.8e8	2.9e8	3.93646264076233	High	0	7.788E-06
High	[R].TLDSTHHDDFHQPNFATASIK.[K]	1xDeamidated [Q/N]		0.000661641	0	1	1	5	Q43007	Q43007 [379-399]	0	2383.09492819	High	High	Not Found		6.6e7		3.70139217376709	High	0	2.277E-05
High	[R].TLDSTHHDDFHQPNFATASIK.[K]			3.81122E-05	0	1	1	7	Q43007	Q43007 [379-399]	0	2382.11091219	High	High	High	7.3e8	3.2e8	6.5e7	3.84643006324768	High	0	3.016E-08
High	[K].GTIEVAGTEKETTTQGHDDLGKR.[C]	1xDeamidated [Q15]		0.00080115	0	1	1	8	P17784	P17784 [107-129]	2	2444.18995064	High	High	Not Found		5.1e8		4.99099493026733	High	0	4.034E-06
High	[K].VDKGTVEVAGTNKETTTQGHDDLGK.[R]	1xDeamidated [Q/N]		0.000153687	0	1	1	3	Q5N725	Q5N725 [104-128]	2	2601.26384377	Not Found	Not Found	High				5.90745544433594	High	0	2.198E-06
High	[K].VDATEDTDLAQK.[Y]			0.00153518	0	1	1	6	Q67IX6	Q67IX6 [131-142]	0	1305.61686567	High	High	High	1.9e8	9.7e7	1.8e8	3.93424654006958	High	0	7.799E-06
High	[K].VDKGTVEVAGTNKETTTQGHDDLGK.[R]			2.04503E-07	0	1	1	10	Q5N725	Q5N725 [104-128]	2	2600.27982777	High	High	High	7.7e8	7.6e8	7.3e8	5.45300674438477	High	0	2.038E-11
High	[K].ACELGLEVKPWVK.[T]	1xCarbamidomethyl [C2]		0.00442691	0	1	1	6	Q6YZX6	Q6YZX6 [460-472]	0	1528.81921143	High	High	High	7.3e8	6.1e8	5.6e8	3.16080951690674	High	0	3.72E-05
High	[K].SQDTERPDLANAPVVVTGGR.[G]			0.00535758	0	1	1	4	A2XNR6	A2XNR6 [228-247]	0	2082.05742015	Not Found	High	High		4.6e7	5.6e7	3.88220548629761	High	0	0.0001094
High	[R].SHIWTDTDNNR.[S]			0.0082817	0	1	4	5	Q8GU95	Q8GU95 [271-281]	0	1358.60836672	High	High	High	3.6e8	4.0e8	3.5e8	3.45911240577698	High	0	0.0001371
High	[K].FPDMVHAFKPSPK.[T]			0.00201734	0	1	2	11	A2YH64	A2YH64 [151-163]	0	1500.76678168	High	High	High	2.8e8	2.1e8	1.2e8	3.19667959213257	High	0.0001112	0.0009421
High	[R].VTSPLLEPSSVEK.[I]			0.00164818	0	1	1	12	Q9LSU1	Q9LSU1 [54-66]	0	1385.75223695	High	High	High	1.3e9	1.3e9	1.1e9	3.38907337188721	High	0	6.321E-05
High	[R].GAATMGADTAHHAAAGGGILESVQEGAK.[S]	1xDeamidated [Q24]		1.37136E-06	0	1	1	2	A2XG55	A2XG55 [53-80]	0	2579.21545389	Not Found	High	High			3.8e7	5.01627111434937	High	0	3.482E-10
High	[R].GAATMGADTAHHAAAGGGILESVQEGAK.[S]			3.91686E-05	0	1	1	4	A2XG55	A2XG55 [53-80]	0	2578.23143789	High	High	High	4.2e7	2.7e7		4.54137802124023	High	0	2.228E-08
High	[K].SQASALEAHAAPNCK.[V]	1xCarbamidomethyl [C14]		6.58776E-06	0	1	1	24	Q7XDC8	Q7XDC8 [112-126]	0	1554.73291553	High	High	High	5.5e9	4.7e9	3.7e9	5.60199737548828	High	0	3.753E-08
High	[K].CALVYGQMNEPPGAR.[A]	1xCarbamidomethyl [C1]		8.70285E-05	0	1	1	12	Q01859	Q01859 [288-302]	0	1662.77267187	High	High	High	2.7e8	2.3e8	1.6e8	4.79741477966309	High	0	1.183E-07
High	[R].GVAFMVDNCSTTAR.[L]	1xCarbamidomethyl [C9]		0.000341455	0	1	1	10	Q65XK0	Q65XK0 [491-504]	0	1528.68827357	High	High	High	6.7e8	7.0e8	6.5e8	4.69652700424194	High	0	6.679E-07
High	[K].SQASALEAHAAPNCK.[V]	1xCarbamidomethyl [C14]; 1xDeamidated [N13]		1.82163E-05	0	1	1	9	Q7XDC8	Q7XDC8 [112-126]	0	1555.71693153	High	High	High	3.9e8	2.7e8	2.6e8	5.81098651885986	High	0	6.668E-09
High	[K].VDKGTIEVAGTEK.[E]			0.000269916	0	1	1	19	P17784	P17784 [104-116]	1	1346.7161858	High	High	High	1.5e9	1.4e9	2.0e9	4.2808632850647	High	0	4.607E-07
High	[R].HSSVEQIDICEIDK.[M]	1xCarbamidomethyl [C10]		1.09547E-05	0	1	1	8	Q9SMB1	Q9SMB1 [128-141]	0	1672.78467623	High	High	High	4.4e8	4.3e8	3.4e8	5.10692071914673	High	0	2.992E-09
High	[K].SHIPDGPGYQEK.[F]			0.00039577	0	1	1	18	Q93XI4	Q93XI4 [124-135]	0	1327.62770521	High	High	High	6.0e8	5.6e8	5.5e8	3.2646849155426	High	0.0002091	0.002357
High	[K].VVSIDGFEDVPQNDEK.[S]			0.000292986	0	1	1	12	P25777	P25777 [247-262]	0	1790.8442992	High	High	High	4.0e9	3.3e9	2.4e9	3.85939908027649	High	0	5.251E-07
High	[K].GLQAHVGAIQK.[T]			0.00197375	0	1	1	25	P42863	P42863 [15-25]	0	1121.64256755	High	High	High	2.2e8	2.1e8	2.6e8	4.06510257720947	High	0	3.888E-05
High	[R].VNCVSPAGVATPLAR.[A]	1xCarbamidomethyl [C3]		0.00047402	0	1	1	4	Q7FAE1	Q7FAE1 [191-205]	0	1511.79987294	High	Not Found	High	5.6e7		3.1e7	3.55794048309326	High	0.0001695	0.002043
High	[K].VESTACSVSPTADQK.[A]	1xCarbamidomethyl [C6]		0.000143142	0	1	1	6	Q40682	Q40682 [79-93]	0	1579.72682702	High	High	High	5.3e7	9.1e7	6.9e7	4.50917291641235	High	0	4.618E-05
High	[R].ESGSTMDVVAAQTK.[A]			0.000123495	0	1	1	18	P48494	P48494 [136-149]	0	1423.67333467	High	High	High	6.4e9	5.6e9	1.9e9	4.4174165725708	High	0	1.507E-06
High	[R].GGGGGSGSEWEIKPSSLTGK.[S]			2.52902E-05	0	1	2	9	B8AL97	B8AL97 [245-264]	0	1890.91919544	High	High	High	1.3e8	4.0e8	3.2e8	4.23994541168213	High	0	3.142E-07
High	[R].ESGSTMDVVAAQTK.[A]	1xDeamidated [Q12]		0.003905	0	1	1	2	P48494	P48494 [136-149]	0	1424.65735067	Not Found	Not Found	High				3.26632452011108	High	0	3.061E-05
High	[R].ESGSTMDVVAAQTK.[A]	1xOxidation [M6]		0.000356721	0	1	1	6	P48494	P48494 [136-149]	0	1439.66824967	High	High	High		5.6e7		3.67331695556641	High	0	7.137E-07
High	[R].NMAVTQFEAADAR.[R]			0.00108804	0	1	1	6	Q0J5V5	Q0J5V5 [129-141]	0	1423.66343875	High	High	High	3.1e8	1.2e8	1.7e8	3.88700890541077	High	0	4.115E-06
High	[K].AGFAGDDAPR.[A]			0.00597443	0	4	4	10	A2XNS1; Q10DV7; P0C542; A3C6D7	A2XNS1 [21-30]; Q10DV7 [21-30]; P0C542 [20-29]; A3C6D7 [21-30]	0	976.44828446	High	High	High		4.8e8	5.6e8	3.63342809677124	High	0	5.957E-05
High	[K].DTSATAAATETTAR.[D]			0.000511725	0	1	2	13	A2Y720	A2Y720 [185-198]	0	1366.64447736	High	High	High	1.2e8	1.4e8	1.2e8	4.77989721298218	High	0	1.949E-06
High	[R].LIHFSTCEVYGK.[T]	1xCarbamidomethyl [C7]		0.000980723	0	1	1	2	Q8S9Z2	Q8S9Z2 [142-153]	0	1453.71441204	Not Found	Not Found	High			9.3e7	3.88978052139282	High	0	3.502E-06
High	[K].IKDEEGNPAFALVNK.[A]			0.00738777	0	1	1	12	Q10M12	Q10M12 [74-88]	1	1644.85916154	High	High	High	7.5e8	4.3e8	3.1e8	4.22022342681885	High	0	0.0001481
High	[K].SLIAQASMASVK.[L]			0.0106903	0	1	2	6	Q852M2	Q852M2 [1155-1166]	0	1205.65583429	High	High	High	2.6e8	2.1e8	1.8e8	3.14709854125977	High	0.0001511	0.001644
High	[K].ALVHAFFAQR.[L]			0.00447546	0	1	1	4	Q8W1L6	Q8W1L6 [282-291]	0	1159.63708829	High	Not Found	High	1.5e8		1.4e8	2.95674538612366	High	0	3.785E-05
High	[R].SVLSSSIPNGCPDSK.[S]	1xCarbamidomethyl [C11]		0.00322618	0	1	2	2	B8BKI7	B8BKI7 [259-273]	0	1547.73699782	High	Not Found	Not Found				3.16434574127197	High	0	2.265E-05
High	[R].SIGLIGHTFDQK.[R]			0.00510111	0	1	1	8	Q93VT8	Q93VT8 [579-590]	0	1315.70047625	High	High	High	7.5e8	3.4e8	6.8e8	3.54895520210266	High	2.444E-05	0.0002412
High	[K].CQEDPSHWTK.[I]	1xCarbamidomethyl [C1]		0.00521355	0	1	1	10	P31924	P31924 [734-743]	0	1287.54226138	High	High	High	4.7e8	5.2e8	4.3e8	3.4053955078125	High	0	4.835E-05
High	[R].IDVTGPEQCPPEGK.[L]	1xCarbamidomethyl [C9]		5.55811E-05	0	1	1	14	Q7XJ02	Q7XJ02 [200-213]	0	1526.71553413	High	High	High	7.0e8	9.8e8	6.7e8	4.48801898956299	High	0	3.858E-08
High	[R].VCIIGSGPAAHTAAVYAAR.[A]	1xCarbamidomethyl [C2]		0.000400121	0	1	1	4	Q69PS6	Q69PS6 [50-68]	0	1884.97487703	High	High	High		9.5e7	7.4e7	3.60692477226257	High	0	8.565E-07
High	[R].VGQVAAVAQAK.[D]			0.000710372	0	1	1	11	P14717	P14717 [51-61]	0	1041.60511943	High	High	High	1.9e9	1.2e9	8.5e8	4.13164138793945	High	0	2.102E-06
High	[R].YWGDLSGHDLR.[V]			0.00388376	0	1	1	6	Q7GCM7	Q7GCM7 [74-84]	0	1318.61747492	High	High	High	1.6e8	2.2e8	1.6e8	3.03092527389526	High	2.444E-05	0.0001684
High	[K].SILGDSGVVQDEDR.[V]			0.000319771	0	1	2	2	B8B7X6	B8B7X6 [106-119]	0	1489.71289123	Not Found	Not Found	High				4.76222562789917	High	0	6.011E-07
High	[K].CPTEGCNYEAAR.[G]	2xCarbamidomethyl [C1; C6]		0.00111209	0	1	1	6	Q9ZTS1	Q9ZTS1 [157-168]	0	1427.56782443	High	High	High	1.4e8	9.2e7	5.7e7	3.63918542861938	High	0	2.735E-05
High	[K].LSVETTANQDPLVTK.[G]			4.02543E-05	0	1	1	13	Q43008	Q43008 [167-181]	0	1615.85374177	High	High	High	1.7e9	1.9e9	2.0e9	3.88271951675415	High	0	4.317E-07
High	[R].IQNGGTEVVEAK.[A]			0.00483047	0	1	1	6	Q42972	Q42972 [250-261]	0	1244.6481063	High	Not Found	High				3.14176869392395	High	0	4.267E-05
High	[R].IQNGGTEVVEAK.[A]	1xDeamidated [N3]		0.00286116	0	1	1	12	Q42972	Q42972 [250-261]	0	1245.6321223	High	High	High	2.6e8	3.3e8	2.5e8	3.5923924446106	High	0	7.384E-05
High	[K].CCVAGCSGIR.[V]	3xCarbamidomethyl [C1; C2; C6]		0.0024556	0	1	1	7	Q75KR1	Q75KR1 [480-489]	0	1139.47544488	High	High	High	3.7e9	2.7e9	2.9e9	3.07024240493774	High	0	4.558E-05
High	[R].LKIDPELEKEIGAK.[Y]			0.000888828	0	1	1	5	Q9SXP2	Q9SXP2 [221-234]	2	1582.90504912	High	High	High	1.1e9	1.3e9	1.3e9	2.61587285995483	High	0	2.989E-06
High	[K].LSEVNPMLGFR.[G]			0.00240255	0	2	2	11	Q75KR1; Q6AVA8	Q75KR1 [672-682]; Q6AVA8 [732-742]	0	1262.65616866	High	High	High	4.1e9	3.7e9	3.4e9	4.42143678665161	High	0	1.422E-05
High	[K].AYGMTAFEYHGTDAR.[F]			0.00013187	0	1	1	9	Q6ZD89	Q6ZD89 [161-175]	0	1689.73258085	High	High	High	8.9e8	9.9e8	9.1e8	3.86421227455139	High	0	1.514E-05
High	[K].LKDGAFEDVLR.[S]			0.00168459	0	1	1	17	P31924	P31924 [67-77]	1	1262.67392716	High	High	High	1.5e9	1.8e9	1.5e9	3.83532381057739	High	0	0.0001045
High	[K].WREEEEEEEEQQK.[G]			0.00101342	0	1	1	7	Q75GX9	Q75GX9 [406-418]	1	1777.75112707	High	High	High	5.1e7	3.9e7	3.7e7	3.30221319198608	High	0	5.284E-06
High	[K].DANFYGGHGIVGAQVPLGCGLAFAQK.[Y]	1xCarbamidomethyl [C19]; 1xDeamidated [Q/N]		0.00201734	0	1	1	3	Q6Z5N4	Q6Z5N4 [158-183]	0	2648.29258241	Not Found	Not Found	High			3.7e7	4.33635473251343	High	0	2.931E-05
High	[K].VDVDELKEVAEK.[Y]			0.00104149	0	1	1	22	Q0D840	Q0D840 [65-76]	1	1373.71585143	High	High	High	1.3e9	1.8e9	1.7e9	4.47005271911621	High	0	3.849E-06
High	[R].ENDLTTVELAR.[F]			0.00634333	0	1	1	6	P20907	P20907 [67-77]	0	1260.6430209	High	High	High	9.8e8	1.1e9	8.0e8	2.89041972160339	High	2.444E-05	0.0002319
High	[R].VMQGHAGANLVPLVASNR.[I]			9.00094E-07	0	1	1	18	Q93XI4	Q93XI4 [204-221]	0	1833.97521109	High	High	High	1.6e9	2.1e9	1.8e9	4.67002534866333	High	0	7.37E-10
High	[K].YIYGGHVADYMR.[S]			0.0017031	0	2	3	6	Q8L4L4; A2WXX3	Q8L4L4 [198-209]; A2WXX3 [198-209]	0	1444.66779592	High	High	High	2.6e8	3.9e8	3.8e8	3.56734275817871	High	0.0001511	0.001677
High	[R].FNAILEELGIEQPK.[G]			0.000213363	0	1	1	6	B9EXM2	B9EXM2 [760-773]	0	1600.85809894	High	High	High	4.1e7	1.4e8	6.4e7	4.06111907958984	High	0	3.172E-07
High	[K].KPEDWDDKEYIPDPEDK.[K]			0.00157769	0	1	1	5	Q9SLY8	Q9SLY8 [225-241]	1	2118.95022068	High	High	High	2.9e8	5.9e7	4.5e8	4.23960781097412	High	0	7.35E-06
High	[R].HTGVMVGMGQK.[D]			0.00142213	0	4	4	10	A2XNS1; Q10DV7; P0C542; A3C6D7	A2XNS1 [42-52]; Q10DV7 [42-52]; P0C542 [41-51]; A3C6D7 [42-52]	0	1144.56015986	High	High	High	1.9e9	1.4e9	1.8e9	3.65925145149231	High	0	6.357E-06
High	[K].LADMYTSLQSSR.[S]			0.00365756	0	1	1	8	Q75IM9	Q75IM9 [313-324]	0	1371.65729075	High	High	High	3.2e8	4.3e8	4.4e8	3.7341513633728	High	0	3.245E-05
High	[K].QAAESTMNAYK.[A]			0.00377926	0	1	1	12	Q2R2W2	Q2R2W2 [153-163]	0	1213.55176313	High	High	High	9.6e8	8.1e8	7.8e8	4.12516832351685	High	0	5.243E-05
High	[R].SLSALQGALR.[K]			0.00869696	0	1	1	7	P31924	P31924 [205-214]	0	1015.58946937	High	High	High	1.7e9	2.2e9	1.8e9	2.44364666938782	High	0	0.0001122
High	[R].DEEVNYFPSR.[F]			0.00467501	0	1	2	11	A2YH64	A2YH64 [387-396]	0	1255.55895697	High	High	High	4.0e8	4.8e8	3.9e8	3.32663774490356	High	2.444E-05	0.0003891
High	[K].GGAPAEFQPSFR.[S]			0.00284558	0	1	1	6	P0DKK8	P0DKK8 [146-157]	0	1263.61166129	High	High	High	1.3e9	1.6e9	1.4e9	3.09238409996033	High	2.444E-05	0.0002028
High	[K].TYHMVDEDEPILEK.[A]			0.00201734	0	1	2	6	Q5VND6	Q5VND6 [197-210]	0	1718.79417798	High	High	High	2.0e8	1.7e8	1.1e8	3.78209900856018	High	0	5.982E-05
High	[K].DANFYGGHGIVGAQVPLGCGLAFAQK.[Y]	1xCarbamidomethyl [C19]		5.58859E-05	0	1	1	10	Q6Z5N4	Q6Z5N4 [158-183]	0	2647.30856641	High	High	High	1.2e8	4.2e8	4.6e8	5.51518774032593	High	0	5.482E-08
High	[K].SARPPGRPFGSGPPGDRPR.[G]			0.000883983	0	1	1	16	P0DKK8	P0DKK8 [94-112]	0	1961.02125002	High	High	High	1.4e9	1.5e9	1.6e9	3.10502696037292	High	0	8.136E-06
High	[K].ELQEFKPVDASANA.[-]			0.00199542	0	1	1	15	P09229	P09229 [127-140]	0	1518.74346312	High	High	High	2.5e9	2.4e9	2.0e9	4.21898221969604	High	0	1.431E-05
High	[K].IHYETTGPEIWK.[AG]			0.00116179	0	2	2	20	Q9XEA8; Q9XEA6	Q9XEA8 [159-170]; Q9XEA6 [156-167]	0	1473.73725563	High	High	High	1.1e9	1.3e9	1.2e9	4.29700422286987	High	0	6.821E-06
High	[K].VTHINLNDNSCAGLQYPK.[M]	1xCarbamidomethyl [C11]		0.00832685	0	1	1	3	Q6YV23	Q6YV23 [394-411]	0	2043.99164918	High	Not Found	High	1.3e8			3.06082582473755	High	0	0.0001002
High	[K].HVGVVGLGGLGHVAVK.[F]			1.99994E-06	0	1	3	2	Q0JA75	Q0JA75 [205-220]	0	1498.88525728	Not Found	Not Found	High			7.5e8	4.45739030838013	High	0	2.089E-10
High	[R].GLYPVETISIVGK.[I]			0.00165721	0	2	2	15	Q2QXR8; B8BJ39	Q2QXR8 [353-365]; B8BJ39 [353-365]	0	1375.78314321	High	High	High	2.3e9	2.2e9	2.6e9	2.95203328132629	High	0	1.44E-05
High	[R].EAAFDFAFVDADKPNYVK.[Y]	1xDeamidated [N15]		0.00154359	0	1	1	4	Q9XGP7	Q9XGP7 [159-176]	0	2047.96474908	High	Not Found	Not Found	5.1e7			3.35581922531128	High	0	7.101E-06
High	[R].EAAFDFAFVDADKPNYVK.[Y]			0.000471435	0	1	1	12	Q9XGP7	Q9XGP7 [159-176]	0	2046.98073308	High	High	High	4.1e8	4.7e8	5.6e8	4.32738637924194	High	0	2.006E-06
High	[K].AVKPVLVGGPK.[L]			0.00259339	0	1	2	27	A2XFI3	A2XFI3 [252-262]	0	1064.6826415	High	High	High	7.6e9	6.4e9	6.1e9	3.47005200386047	High	0	1.604E-05
High	[K].VVEVVESSPPEIK.[A]			0.000318027	0	1	1	12	Q0JPA6	Q0JPA6 [53-65]	0	1411.76788701	High	High	High	6.9e8	8.3e8	5.9e8	4.09604978561401	High	0	5.936E-07
High	[R].EHVEAWKPIVDAVHR.[K]			0.000954284	0	1	2	5	Q69TI0	Q69TI0 [83-97]	0	1785.93947755	Not Found	High	High			3.6e8	3.3315224647522	High	0	3.346E-06
High	[K].NCYDALPEHGK.[V]	1xCarbamidomethyl [C2]		0.00421488	0	1	1	16	Q6ZD89	Q6ZD89 [287-297]	0	1303.5735615	High	High	High	1.2e9	1.3e9	8.2e8	3.18801593780518	High	2.444E-05	0.0001714
High	[K].ANSEATLGTYK.[G]			0.00673487	0	1	2	21	P17784	P17784 [328-338]	0	1154.5687934	High	High	High	6.3e9	5.9e9	4.8e8	3.71847748756409	High	0.0001695	0.002084
High	[K].ANSEATLGTYK.[G]	1xDeamidated [N2]		0.00338858	0	1	2	16	P17784	P17784 [328-338]	0	1155.5528094	High	High	High	5.4e8	4.0e8		3.78699326515198	High	2.444E-05	0.0002307
High	[R].IISSIEQKEESR.[G]			0.00146952	0	3	3	20	Q7XTE8; Q06967; Q6EUP4	Q7XTE8 [69-80]; Q06967 [68-79]; Q6EUP4 [69-80]	1	1418.74854852	High	High	High	2.6e9	2.4e9	2.3e9	3.76235795021057	High	0	2.381E-05
High	[R].VVFTSSYGAVHMNPNR.[S]			4.61512E-05	0	1	1	12	Q6K9A2	Q6K9A2 [126-141]	0	1778.8642637	High	High	High	5.6e8	5.7e8	4.4e8	4.42430830001831	High	0	2.879E-08
High	[R].TKGEAGTGNVVEAVR.[H]			5.37871E-05	0	1	2	12	Q69LA6	Q69LA6 [173-187]	1	1487.78124561	High	High	High	1.2e9	1.4e9	1.2e9	4.65528440475464	High	0	3.803E-07
High	[K].DDVSKPCHLTSFVGYK.[A]	1xCarbamidomethyl [C7]		0.00181848	0	1	1	4	P35684	P35684 [35-50]	0	1852.88980999	Not Found	High	High		5.0e8	5.7e8	3.53175806999207	High	0	9.171E-06
High	[K].NFTSEFPHVER.[Y]			0.006554	0	1	1	2	Q9ZRI7	Q9ZRI7 [178-188]	0	1362.64368964	High	Not Found	High	9.5e7		5.5e7	2.70920133590698	High	0	6.892E-05
High	[R].MKEGQSEIYYITGESK.[K]			1.18911E-05	0	1	2	6	Q07078	Q07078 [457-472]	1	1862.88405554	Not Found	High	High		5.8e8	5.5e8	4.87211990356445	High	0	6.539E-08
High	[K].LADQIDQNAGITR.[L]			0.00515703	0	1	1	2	Q8S2G0	Q8S2G0 [75-87]	0	1414.7284818	High	Not Found	Not Found				2.93671560287476	High	0	4.735E-05
High	[R].VADHAGVALAGLTADGR.[V]			4.44373E-06	0	1	1	14	P52428	P52428 [66-82]	0	1593.83434379	High	High	High	1.2e9	1.1e9	1.1e9	4.28325366973877	High	0	5.406E-09
High	[K].IIAVCADDPEYR.[H]	1xCarbamidomethyl [C5]		0.00165721	0	1	1	11	A2X8Q3	A2X8Q3 [140-151]	0	1421.67294112	High	High	High	1.5e9	1.6e9	1.6e9	4.170738697052	High	0	7.988E-06
High	[K].NAIIWGNHSSTQYPDVNHATVK.[T]	2xDeamidated [N17; Q/N]		0.00250981	0	1	1	4	Q7XDC8	Q7XDC8 [181-202]	0	2454.16842789	High	Not Found	High			4.3e8	3.45687675476074	High	0	1.528E-05
High	[K].NAIIWGNHSSTQYPDVNHATVK.[T]	1xDeamidated [N/Q]		0.000291388	0	1	1	25	Q7XDC8	Q7XDC8 [181-202]	0	2453.18441189	High	High	High	3.5e8	5.0e8	3.7e8	4.50979280471802	High	0	6.488E-05
High	[K].GLQAHVGEIQK.[T]			0.00169382	0	1	1	10	P42862	P42862 [15-25]	0	1179.64804681	High	High	High	9.2e8	8.2e8	9.1e8	3.7313539981842	High	0	4.591E-05
High	[R].DTTQEDPREVAAAK.[A]			0.000855462	0	1	1	7	Q6K9N6	Q6K9N6 [269-282]	1	1530.73944032	High	High	High	1.5e8	3.8e8		4.39562797546387	High	0	2.813E-06
High	[K].NAIIWGNHSSTQYPDVNHATVK.[T]			2.05451E-05	0	1	1	25	Q7XDC8	Q7XDC8 [181-202]	0	2452.20039589	High	High	High	4.7e9	5.3e9	5.0e9	4.84625434875488	High	0	1.681E-07
High	[K].HEVCNAYTELNDPVVQR.[Q]	1xCarbamidomethyl [C4]; 1xDeamidated [N]		1.9991E-05	0	1	1	2	Q6F2U9	Q6F2U9 [518-534]	0	2044.93927966	Not Found	High	Not Found				4.37441301345825	High	0	7.987E-09
High	[K].HEVCNAYTELNDPVVQR.[Q]	1xCarbamidomethyl [C4]		5.06906E-07	0	1	1	9	Q6F2U9	Q6F2U9 [518-534]	0	2043.95526366	High	High	High	2.4e8	1.4e8	2.4e8	4.84401655197144	High	0	5.584E-09
High	[R].DLIGPAMYFGLMGDGQPIGR.[Y]			1.46437E-06	0	1	2	23	Q8H8T0	Q8H8T0 [224-243]	0	2108.03034261	High	High	High	1.4e8	4.5e7	1.8e8	4.95596361160278	High	0	1.316E-08
High	[K].AVTFVDNHDTGSTQK.[L]			4.95514E-05	0	1	1	17	P27933	P27933 [304-318]	0	1619.76598941	High	High	High	3.5e9	2.9e9	2.4e9	5.22214460372925	High	0	2.103E-07
High	[R].KSEPIPEVNDEPVK.[V]			5.93506E-05	0	1	1	20	Q53LQ0	Q53LQ0 [374-387]	1	1580.81662802	High	High	High	3.9e8	3.7e8	2.5e8	4.21433639526367	High	0	6.944E-05
High	[K].MFVDYNEPQTER.[V]			0.000883983	0	1	1	12	Q6YZX6	Q6YZX6 [346-357]	0	1528.67366904	High	High	High		5.8e8	8.5e8	3.87476897239685	High	0	1.726E-05
High	[K].GVQCVADVVINHR.[C]	1xCarbamidomethyl [C4]		0.000975377	0	1	1	4	P27933	P27933 [106-118]	0	1466.75325713	Not Found	High	High		4.1e8	3.8e8	3.18151783943176	High	0	0.000142
High	[R].ALTVPELTQQMWDAK.[N]			0.000792439	0	3	8	13	Q43594; Q40665; P37832	Q43594 [283-297]; Q40665 [283-297]; P37832 [283-297]	0	1730.87818242	High	High	High	8.5e8	8.1e8	4.3e8	4.28123378753662	High	0	2.503E-06
High	[K].VHNAGHMVPMDQPK.[A]	1xDeamidated [N3]		0.00184853	0	0	1	6			0	1561.72499358	High	High	High	1.7e8	1.9e8	1.8e8	3.32130432128906	High	0	9.186E-05
High	[R].AALPVGTVSGAPK.[V]			0.00627461	0	1	3	6	Q9XJ29	Q9XJ29 [486-498]	0	1167.67319893	High	High	High	3.2e8	4.1e8	3.2e8	2.84246397018433	High	0	6.461E-05
High	[RK].NGHVEIIANDQGNR.[I]			0.000540479	0	1	3	7	Q6Z7B0	Q6Z7B0 [52-65]	0	1536.75134246	Not Found	High	High		1.0e8	8.4e7	4.1513032913208	High	0	3.581E-06
High	[K].TIEVNNTDAEGR.[L]			0.000796782	0	1	1	19	Q6K669	Q6K669 [445-456]	0	1318.62334804	High	High	High	9.4e8	1.6e9	1.5e9	3.91827368736267	High	0	2.524E-06
High	[K].GDAPAIVHLQSAIK.[F]			8.42195E-05	0	1	1	14	Q43008	Q43008 [81-94]	0	1419.79543921	High	High	High	4.5e9	4.2e9	4.3e9	4.4744725227356	High	0	9.459E-08
High	[K].GQEEEEEEQVGQGYETIR.[A]	1xDeamidated [Q12]		1.20878E-05	0	1	1	1	Q75GX9	Q75GX9 [419-436]	0	2110.90472739	Not Found	Not Found	High			1.1e8	4.21231651306152	High	0	3.518E-09
High	[K].GQEEEEEEQVGQGYETIR.[A]			1.21541E-05	0	1	1	1	Q75GX9	Q75GX9 [419-436]	0	2109.92071139	Not Found	Not Found	High			1.4e8	4.44874048233032	High	0	3.543E-09
High	[K].TIEVNNTDAEGR.[L]	1xDeamidated [N]		0.00405699	0	1	1	12	Q6K669	Q6K669 [445-456]	0	1319.60736404	High	High	Not Found	7.5e7	9.3e7		3.1940176486969	High	0	4.212E-05
High	[R].LGATFSSHPNELIALFSR.[Y]			0.00016501	0	1	1	12	P30298	P30298 [15-32]	0	1960.02868637	High	High	High	3.7e8	2.6e8	2.5e8	4.24845552444458	High	0	8.427E-07
High	[K].LAANAFLAQR.[I]			0.00819213	0	2	5	7	Q9AUV6; Q2QS13	Q9AUV6 [217-226]; Q2QS13 [217-226]	0	1074.6054538	High	High	High	8.2e8		2.9e8	3.10918927192688	High	0	0.0001204
High	[K].TAVAVSYCKPGR.[G]	1xCarbamidomethyl [C8]		0.00449993	0	1	1	10	A2ZB00	A2ZB00 [21-32]	0	1308.67288163	High	High	High	1.5e9	1.2e9	1.8e9	3.30540680885315	High	0.0001891	0.002298
High	[K].AGTDDGANKDTSATAAATETTAR.[D]			4.82563E-07	0	1	1	15	A2Y720	A2Y720 [176-198]	1	2196.00108689	High	High	High	2.1e9	2.1e9	2.0e9	6.25993394851685	High	0	2.562E-11
High	[K].IGPWGGNGGSAQDISVPPKK.[L]	1xDeamidated [Q/N]		6.27668E-08	0	1	1	130	Q0JMY8	Q0JMY8 [6-25]	1	1966.00286594	High	High	High	1.1e8		1.2e8	5.60418558120728	High	0	2.441E-11
High	[K].IGPWGGNGGSAQDISVPPKK.[L]			1.54602E-05	0	1	1	41	Q0JMY8	Q0JMY8 [6-25]	1	1965.01884994	High	High	High	8.2e7	1.5e8	1.5e8	4.12650680541992	High	0	1.465E-08
High	[R].IINEPTAAAIAYGLDK.[K]			1.59759E-05	0	2	3	18	Q6Z7B0; Q75HQ0	Q6Z7B0 [202-217]; Q75HQ0 [226-241]	0	1659.89521269	High	High	High	2.5e9	3.8e9	3.1e9	4.25643491744995	High	0	5.817E-09
High	[R].KQGGWYNFLHEK.[V]			0.00823679	0	1	1	9	P27934	P27934 [39-50]	1	1506.7488234	High	High	High	2.2e8	5.3e8	7.8e8	3.97851657867432	High	6.997E-05	0.0005778
High	[R].VVHGIDVFDPK.[F]			0.0035786	0	3	3	14	P30298; P31924; Q43009	P30298 [505-515]; P31924 [513-523]; Q43009 [513-523]	0	1225.65754887	High	High	High	4.0e9	3.5e9	3.1e9	2.78632807731628	High	0	2.663E-05
High	[R].SLDIERPTYTNLNR.[L]			0.0052995	0	2	2	9	Q53M52; P28752	Q53M52 [216-229]; P28752 [216-229]	0	1691.87112317	High	High	High	1.8e9	1.8e9	1.6e9	3.12065887451172	High	0.0001891	0.002337
High	[R].ALHIVGPDK.[K]			0.00449993	0	2	4	15	P0C5D0; P0C5C8	P0C5D0 [129-137]; P0C5C8 [129-137]	0	949.54654199	High	High	High	9.7e7	7.8e7	6.0e7	2.76682019233704	High	0	3.835E-05
High	[R].LKPFNCNLLYHDR.[L]	1xCarbamidomethyl [C6]		0.000609552	0	1	1	12	Q9SXP2	Q9SXP2 [208-220]	0	1689.85297112	High	High	High	1.2e9	7.2e8	1.1e9	3.80226922035217	High	0	3.719E-06
High	[R].HTDVLESLEPK.[V]			0.00948684	0	1	2	5	B8AW64	B8AW64 [46-56]	0	1267.65285733	High	High	High	2.4e8	1.5e8	2.6e8	3.07568407058716	High	0.0005314	0.004949
High	[R].EFQLYHSGVFSGR.[C]			0.00111209	0	1	1	11	P25777	P25777 [283-295]	0	1526.7386526	High	High	High	1.3e9	1.4e9	1.4e9	3.66223192214966	High	0	4.253E-06
High	[K].GTVEVAGTNKETTTQGHDDLGK.[R]			4.27685E-06	0	1	1	11	Q5N725	Q5N725 [107-128]	1	2258.08950799	High	High	High	1.6e9	1.8e9	1.8e9	4.31724309921265	High	0	2.331E-07
High	[K].ALNEHHVLLEGTLLKPNMVTPGSDAKK.[V]	1xDeamidated [N]		0.00459916	0	1	2	3	P17784	P17784 [211-237]	1	2913.55025315	High	High	Not Found	2.2e8	3.5e8		4.20165491104126	High	0.003314	0.05816
High	[K].ALNEHHVLLEGTLLKPNMVTPGSDAKK.[V]			4.29844E-05	0	1	2	7	P17784	P17784 [211-237]	1	2912.56623715	High	High	High	3.7e8	3.7e8	6.7e8	5.07408237457275	High	0	2.235E-07
High	[K].GTVEVAGTNKETTTQGHDDLGK.[R]	1xDeamidated [N/Q]		0.00253737	0	1	1	4	Q5N725	Q5N725 [107-128]	1	2259.07352399	High	High	Not Found	3.1e7	1.9e8		3.93900728225708	High	0	1.558E-05
High	[R].KDAAENTMVAYK.[A]			0.000255554	0	2	2	10	Q7XTE8; Q6EUP4	Q7XTE8 [149-160]; Q6EUP4 [149-160]	1	1340.65147712	High	High	High	4.0e8	4.4e8	4.4e8	4.89398622512817	High	0	8.114E-07
High	[K].GVQCVADVVINHR.[C]	1xCarbamidomethyl [C4]; 1xDeamidated [N11]		0.00874435	0	1	1	2	P27933	P27933 [106-118]	0	1467.73727313	Not Found	High	High		1.4e8	1.6e8	3.7511203289032	High	2.444E-05	0.0001829
High	[R].TLDAHIEEQFGSGR.[L]			6.23445E-05	0	1	1	8	P49199	P49199 [165-178]	0	1559.74486009	High	High	High	4.6e8	4.1e8	3.9e8	3.69760775566101	High	0	4.608E-08
High	[R].SYHPDIVHEPAIYR.[L]			7.75873E-05	0	1	1	14	Q9FWK4	Q9FWK4 [81-94]	0	1696.84418022	High	High	High	5.0e8	5.7e8	1.0e9	4.51481962203979	High	0	1.561E-06
High	[K].SQSGDEAYNDNGLVPR.[T]			0.000123495	0	1	1	4	Q5Z8V9	Q5Z8V9 [183-198]	0	1721.77253127	Not Found	High	High		9.4e7	1.1e8	3.86578011512756	High	0	1.35E-07
High	[K].CVTKPGSSLSGSESSCISR.[C]	2xCarbamidomethyl [C1; C16]		2.06577E-05	0	1	1	2	Q9XGY5	Q9XGY5 [45-63]	0	1998.9219149	Not Found	Not Found	High			2.1e8	5.30430698394775	High	0	8.156E-09
High	[R].LRSENDAVILACGATKPR.[D]	1xCarbamidomethyl [C12]		0.000272884	0	1	1	6	Q0JKD0	Q0JKD0 [1891-1908]	1	1971.04401913	High	High	High	3.4e8	3.1e8	3.5e8	5.51245260238647	High	0	9.209E-07
High	[K].GNKPWVSLPK.[G]			0.00499109	0	1	1	25	P49398	P49398 [231-240]	0	1125.64150495	High	High	High	7.3e8	6.6e8	5.4e8	3.56983828544617	High	0	7.361E-05
High	[R].FDDGVGGDNEVQR.[T]			0.00117456	0	1	1	10	P0DKK0	P0DKK0 [278-290]	0	1407.61351161	High	High	High	2.7e8	3.8e8	3.2e8	3.86716198921204	High	0	7.196E-06
High	[K].LSSTSVTVEDCVK.[E]	1xCarbamidomethyl [C11]		0.0013613	0	1	1	4	Q7FAY6	Q7FAY6 [296-308]	0	1424.69373607	High	Not Found	High	2.2e8		1.8e8	3.72423481941223	High	0	1.455E-05
High	[R].TEHMFFSSDER.[I]			0.00353977	0	1	1	16	Q75KR1	Q75KR1 [576-586]	0	1385.57904045	High	High	High	2.1e9	2.1e9	1.7e9	3.55989718437195	High	2.444E-05	0.0003858
High	[R].NQGPLLNKPSSINKPSSINSR.[L]			0.00396943	0	1	1	4	Q84PB3	Q84PB3 [538-558]	0	2251.21531772	Not Found	High	High		3.5e7	3.8e7	2.69673824310303	High	0.0003821	0.003878
High	[R].TEHMFFASDER.[I]			0.00367757	0	1	1	12	Q6AVA8	Q6AVA8 [636-646]	0	1369.58412585	High	High	High	5.1e8	5.3e8	4.8e8	3.1981463432312	High	0.0004395	0.004169
High	[K].TVDSEELTVEER.[N]			0.000577124	0	2	2	15	Q7XTE8; Q6EUP4	Q7XTE8 [38-49]; Q6EUP4 [38-49]	0	1406.66454408	High	High	High	3.2e9	2.7e9	3.0e9	4.54896783828735	High	0	1.512E-06
High	[R].TAVYNTATVTAASSPAK.[M]			0.000234147	0	1	1	6	Q5Z7L0	Q5Z7L0 [404-420]	0	1652.84899074	High	Not Found	High	3.6e7		6.5e7	3.97738361358643	High	0	3.688E-07
High	[K].YLESVDVDDSKDVK.[S]			0.00113047	0	1	2	4	B8AEC1	B8AEC1 [108-121]	1	1611.77482273	Not Found	High	High		1.4e8	4.5e7	4.15180158615112	High	2.444E-05	0.0002858
High	[R].ELISNSSDALDK.[I]			0.00187907	0	2	3	13	Q0J4P2; Q07078	Q0J4P2 [35-46]; Q07078 [35-46]	0	1291.63760113	High	High	High	1.9e9	1.8e9	1.8e9	3.79147696495056	High	0	9.696E-06
High	[K].EAISQVVGESK.[E]			0.00677164	0	1	1	6	B7F845	B7F845 [11-21]	0	1146.60009352	High	High	High	1.2e9	1.1e9	8.4e8	3.19460844993591	High	2.444E-05	0.0004869
High	[R].WQYDHTPEEGTEER.[K]			0.00016501	0	1	1	12	Q7XPL2	Q7XPL2 [371-384]	0	1776.74598218	High	High	High	6.6e8	5.7e8	5.8e8	3.70669722557068	High	0	4.392E-07
High	[K].AAAVGANSQAAQSMLK.[Q]			1.17618E-05	0	1	2	12	P0C8Y9	P0C8Y9 [161-176]	0	1517.77405177	High	High	High	8.6e8	8.7e8	9.0e8	5.00113868713379	High	0	4.218E-09
High	[K].YSGDSDLQLER.[I]			0.00447546	0	1	2	12	Q40665	Q40665 [36-46]	0	1282.59098532	High	High	High	6.7e8	8.6e8	7.0e8	3.44285464286804	High	0	5.235E-05
High	[K].ECPNAECGAGTFMANHFDR.[H]	2xCarbamidomethyl [C2; C7]		4.3457E-05	0	1	1	4	Q9ARZ9	Q9ARZ9 [121-139]	0	2183.86916785	High	High	High	2.5e8	2.7e8	2.1e8	3.63841128349304	High	0	2.575E-07
High	[R].RPLLLSVR.[S]			0.00738777	0	1	1	22	Q75KR1	Q75KR1 [101-108]	0	953.62546103	High	High	High	3.1e9	2.8e9	2.6e9	2.80149435997009	High	0.006325	0.112
High	[R].LNLDAFHGDKDHGGVR.[D]			0.00140667	0	1	1	9	Q6Z4N6	Q6Z4N6 [132-147]	1	1750.86195548	High	High	High	5.1e8	5.1e8	7.1e8	4.53998804092407	High	0	2.115E-05
High	[R].TIEECEADAVAGR.[F]	1xCarbamidomethyl [C5]		0.0002122	0	1	1	6	Q5Z8V9	Q5Z8V9 [63-75]	0	1420.63728383	High	High	High	3.3e8	3.2e8	3.5e8	4.45352268218994	High	0	1.135E-06
High	[K].DKTYDLNFKEENNDGSQK.[I]			0.00801586	0	1	1	2	Q42971	Q42971 [262-279]	2	2144.97308134	Not Found	Not Found	High			2.8e8	3.32605481147766	High	0	9.508E-05
High	[K].QSNLCVAADVGTAK.[E]	1xCarbamidomethyl [C5]		0.000236722	0	1	1	7	Q9LDN2	Q9LDN2 [244-257]	0	1433.70530384	High	High	High	2.8e8	2.6e8	8.9e7	4.30976438522339	High	0	4.38E-07
High	[K].RFASINVENVEENRR.[S]			0.00023802	0	2	2	12	P17784; Q5N725	P17784 [39-53]; Q5N725 [39-53]	2	1832.93618298	High	High	High	3.7e9	4.0e9	4.2e9	4.02682209014893	High	0.0002861	0.002939
High	[R].LHPGTNLSELSK.[T]			0.0052995	0	1	1	12	P48642	P48642 [258-269]	0	1295.69539085	High	High	High	9.2e8	9.4e8	9.7e8	3.80699968338013	High	2.444E-05	0.0003097
High	[R].VVLDCATADPDGR.[K]	1xCarbamidomethyl [C5]		0.000746194	0	1	3	8	Q2QNG7	Q2QNG7 [319-331]	0	1388.64745463	High	High	High	6.6e8	4.4e8	5.0e8	4.22876310348511	High	0	2.281E-06
High	[R].GNATVPAMEMTK.[W]			0.00673487	0	2	2	16	Q2QLY5; Q2QLY4	Q2QLY5 [100-111]; Q2QLY4 [100-111]	0	1249.59151947	High	High	High	1.4e9	1.3e9	8.4e8	3.41410303115845	High	0	7.186E-05
High	[K].LQIWDTAGQER.[F]			0.00780081	0	1	1	8	P40392	P40392 [59-69]	0	1316.6593397	High	High	High	6.2e8	7.2e8		3.19191956520081	High	0	0.0001174
High	[R].KFGCTEFVNPK.[D]	1xCarbamidomethyl [C4]		0.00119397	0	1	1	23	Q2R8Z5	Q2R8Z5 [237-247]	1	1326.65108357	High	High	High	5.8e9	5.9e9	5.7e9	4.25540065765381	High	0	9.534E-05
High	[R].INVYYNEASGGR.[YF]			0.00108804	0	2	3	8	Q40665; P37832	Q40665 [47-58]; P37832 [47-58]	0	1342.63860424	High	High	High	1.1e9	1.1e9	1.1e9	3.98374390602112	High	0	4.108E-06
High	[K].ASALLQHEWRPK.[S]			0.00620663	0	1	1	4	Q6K548	Q6K548 [235-246]	0	1435.78045789	Not Found	High	High		4.8e8	4.3e8	3.49571847915649	High	0	8.971E-05
High	[R].IPSTEEIADR.[VI]			0.00575088	0	2	2	7	Q2QLY5; Q2QLY4	Q2QLY5 [706-715]; Q2QLY4 [706-715]	0	1130.5687934	High	High	High	6.2e9	5.5e9	5.2e9	3.51132011413574	High	0	5.634E-05
High	[R].INTLLQGYSGIR.[F]			0.00313934	0	1	3	6	P14717	P14717 [151-162]	0	1334.7426754	High	High	High	7.3e8	7.7e8	7.0e8	3.09077572822571	High	9.209E-05	0.0008305
High	[K].LGNYTEAVADANK.[A]			0.00253737	0	1	1	6	Q0JL44	Q0JL44 [53-65]	0	1365.66448459	High	High	High	9.3e7	6.4e7	4.9e7	3.37142181396484	High	0	0.0001056
High	[K].VLTMNPTGDLSSAR.[F]	1xOxidation [M4]		0.00684577	0	1	1	2	P14717	P14717 [534-547]	0	1477.73151865	Not Found	Not Found	High			4.8e7	2.57680296897888	High	0	7.404E-05
High	[K].GSDSKFENAVLK.[K]			0.00491013	0	1	1	6	Q6K669	Q6K669 [123-134]	1	1294.66375636	High	High	High	3.9e8	4.2e8	4.8e8	3.03204751014709	High	0	4.376E-05
High	[K].VLTMNPTGDLSSAR.[F]			0.00028353	0	1	1	9	P14717	P14717 [534-547]	0	1461.73660365	High	High	High	2.4e9	2.6e9	2.5e9	4.12590932846069	High	0	2.518E-06
High	[K].KTEVADDLVLEK.[T]			0.000975377	0	1	1	6	O04226	O04226 [389-400]	1	1359.73658689	High	High	High		2.9e8	2.8e8	4.12001991271973	High	0	3.453E-06
High	[K].TVFGGQPTKPDYR.[D]			0.00499109	0	1	1	11	P48642	P48642 [356-368]	0	1465.74340363	High	High	High	4.1e8	3.9e8	3.2e8	2.97078680992126	High	2.444E-05	0.0002265
High	[K].DKTGSVLQQASEQVK.[S]			6.00032E-05	0	1	2	23	A2Y720	A2Y720 [141-155]	1	1617.84423971	High	High	High	1.4e9	1.6e9	1.6e9	4.5646858215332	High	0	6.157E-05
High	[K].LYRPGSVGFVSK.[S]			0.00350135	0	1	1	6	Q93VT8	Q93VT8 [164-175]	0	1309.72629711	High	High	High	9.8e8	5.7e7	1.1e9	2.93316984176636	High	0.0009071	0.01116
High	[R].LLACISSRPGQCGR.[A]	2xCarbamidomethyl [C4; C12]		0.00869696	0	1	1	5	P49199	P49199 [179-192]	0	1574.78899098	High	High	High	6.5e8	1.7e8	6.5e8	2.45205426216125	High	0.002394	0.04212
High	[R].QCVAPGTVDEQVR.[R]	1xCarbamidomethyl [C2]		0.00491013	0	1	1	2	Q8H4L8	Q8H4L8 [62-74]	0	1458.70055281	Not Found	Not Found	High			8.1e7	2.92519044876099	High	0	4.391E-05
High	[K].LWCSDLHAGR.[V]	1xCarbamidomethyl [C3]		0.00996201	0	1	2	30	Q7G764	Q7G764 [86-95]	0	1214.57350201	High	High	High	3.4e9	3.4e9	7.5e8	3.29220056533813	High	0	0.0001332
High	[R].VMQNNAAVFR.[T]			0.00346335	0	1	1	5	Q6ZDY8	Q6ZDY8 [504-513]	0	1149.58333813	High	High	High	1.0e9	8.7e8	7.6e8	3.79705286026001	High	0	2.539E-05
High	[R].EILHIQGGQCGNQIGAK.[F]	1xCarbamidomethyl [C10]; 1xDeamidated [Q]		0.00553566	0	2	6	2	Q40665; P37832	Q40665 [3-19]; P37832 [3-19]	0	1823.90685745	High	Not Found	Not Found				3.73438787460327	High	0	5.314E-05
High	[R].EILHIQGGQCGNQIGAK.[F]	1xCarbamidomethyl [C10]		9.71709E-07	0	2	6	6	Q40665; P37832	Q40665 [3-19]; P37832 [3-19]	0	1822.92284145	High	High	High	9.8e8	1.0e9	2.8e8	4.76882314682007	High	0	2.188E-08
High	[K].NPGEQSHAANAGLDIAVR.[L]			2.90074E-06	0	1	1	10	Q9FE01	Q9FE01 [63-80]	0	1819.90454849	High	High	High	3.3e8	2.8e8	1.4e8	4.50816488265991	High	0	1.983E-09
High	[K].AEYDESGPGIVHMK.[C]			0.000291388	0	1	1	8	P0C542	P0C542 [361-374]	0	1532.70496916	High	High	High	1.2e8	1.2e8	1.1e8	3.81738471984863	High	2.444E-05	0.0001685
High	[K].QMTAFALGQLCDDGGEGLIDK.[V]	1xCarbamidomethyl [C11]; 1xDeamidated [Q]		0.0107485	0	1	2	6	Q852M2	Q852M2 [1080-1100]	0	2240.02096027	Not Found	Not Found	High			2.7e7	2.90509581565857	High	0.0001511	0.001388
High	[K].LTSSNCTVAIVGR.[K]	1xCarbamidomethyl [C6]		0.00077955	0	1	1	8	P52428	P52428 [204-216]	0	1377.71547464	High	High	High	1.4e9	1.2e9	1.1e9	3.30991744995117	High	0	3.843E-06
High	[R].IIYGGSVTGANCK.[E]	1xCarbamidomethyl [C12]		0.000193364	0	1	1	20	P48494	P48494 [207-219]	0	1339.66746186	High	High	High	1.2e10	1.1e10	1.1e10	4.91629695892334	High	0	8.866E-07
High	[R].LGPNYLMLPVNAPK.[C]			0.000809956	0	2	3	6	Q0E4K1; A2YH64	Q0E4K1 [356-369]; A2YH64 [356-369]	0	1526.83994658	High	High	High	6.2e8	3.3e8	6.3e8	3.1797821521759	High	0	2.664E-06
High	[K].APGGAPANVACAISK.[L]	1xCarbamidomethyl [C11]		2.25466E-05	0	1	1	10	Q0J8G4	Q0J8G4 [47-61]	0	1383.70490998	High	High	High	1.5e9	1.5e9	1.4e9	3.94653153419495	High	0	2.764E-07
High	[R].IIYGGSVTGANCK.[E]	1xCarbamidomethyl [C12]; 1xDeamidated [N11]		0.000860151	0	1	1	8	P48494	P48494 [207-219]	0	1340.65147786	High	High	High	5.0e8	6.7e8	2.7e7	4.35374593734741	High	0	2.837E-06
High	[K].IAVDMVNEGLIDR.[R]			0.000194424	0	1	1	21	Q75KR1	Q75KR1 [363-375]	0	1444.74644008	High	High	High	7.6e8	7.2e8	8.3e8	4.19262409210205	High	0	1.041E-06
High	[K].GALDGGLDIPHSDKR.[F]			0.00025978	0	2	3	14	Q8L4L4; A2WXX3	Q8L4L4 [165-179]; A2WXX3 [165-179]	1	1550.79214464	High	High	High	4.6e8	2.2e9	2.2e9	4.23757886886597	High	0	4.346E-07
High	[R].AHALSTVDGYSGYGAEQGEK.[K]	1xDeamidated [Q17]		1.76358E-06	0	1	1	1	Q10MQ2	Q10MQ2 [120-139]	0	2040.91450433	Not Found	Not Found	High				5.04145812988281	High	0	1.709E-10
High	[R].HFLANPDLPKR.[F]			0.00559632	0	1	1	4	Q69TH8	Q69TH8 [329-339]	1	1307.72188045	Not Found	High	High		2.3e8	5.3e8	3.75164270401001	High	0	5.39E-05
High	[R].AHALSTVDGYSGYGAEQGEK.[K]			1.99071E-08	0	1	1	11	Q10MQ2	Q10MQ2 [120-139]	0	2039.93048833	High	High	High	4.2e8	3.8e8	4.3e8	5.58537721633911	High	0	2.666E-12
High	[K].GGYSHVIASSTSFGK.[N]			0.0013613	0	1	1	6	A2XNR6	A2XNR6 [120-134]	0	1497.73323283	High	High	High	6.7e7	5.5e7	5.6e7	3.24161314964294	High	0	5.835E-06
High	[K].APQAAGTIHTDFER.[G]			0.00025416	0	1	2	7	Q6Z1J6	Q6Z1J6 [326-339]	0	1513.73938083	High	High	High	1.0e9	1.0e9	9.4e8	4.57203674316406	High	0	1.131E-06
High	[K].HLGGSDDTVEAYESGK.[L]			4.77314E-07	0	1	1	12	Q0DAE4	Q0DAE4 [108-123]	0	1664.73983418	High	High	High	1.8e8	1.7e8	2.2e8	5.09971952438354	High	0	2.196E-11
High	[K].QMMQEEQPLQVAR.[C]			0.000561563	0	1	1	6	P0DKK0	P0DKK0 [78-90]	0	1587.76177253	High	High	High		1.0e8	6.7e7	3.47053956985474	High	0	1.451E-06
High	[K].GVVPDTHPLSATAAR.[S]			0.00810352	0	1	1	5	Q0JMH0	Q0JMH0 [260-274]	0	1491.79141641	Not Found	High	High		6.9e8	5.6e8	2.87851572036743	High	0	9.631E-05
High	[K].IKEVSHEWNVMNK.[Q]			0.000332247	0	1	2	8	Q07078	Q07078 [253-265]	1	1613.81043729	High	High	High	3.9e7	2.7e8	4.8e7	3.68132281303406	High	0	0.000135
High	[K].EVSHEWNVMNK.[Q]			0.00123377	0	1	2	6	Q07078	Q07078 [255-265]	0	1372.6314104	High	High	High	2.4e8	2.8e8	2.2e8	3.79208111763	High	0	7.723E-06
High	[K].IKNEQDPSLTFR.[R]			0.00718947	0	1	1	12	Q9S827	Q9S827 [88-99]	1	1447.75396829	High	High	High	1.0e9	1.0e9	7.8e8	3.29654240608215	High	0.002331	0.04014
High	[K].LELNDKVNVEESK.[I]			0.000280447	0	1	2	7	Q6YYB0	Q6YYB0 [55-67]	1	1516.7853279	High	High	High	9.8e7	6.2e7	4.0e7	3.8670859336853	High	0	4.867E-07
High	[K].AVAHQPVSVAIEAGGR.[E]			6.00032E-05	0	1	1	21	P25777	P25777 [267-282]	0	1561.84451459	High	High	High	1.9e9	1.9e9	1.7e9	4.36335277557373	High	0	4.358E-08
High	[K].IVTSANNTYEAGVPNGK.[E]	2xDeamidated [N7; N15]		1.15073E-05	0	1	2	26	Q0JMY8	Q0JMY8 [97-113]	0	1736.8337354	High	High	High	4.7e8	4.5e8	7.2e8	5.81360149383545	High	0	2.121E-08
High	[K].VACIGAWHPAR.[V]	1xCarbamidomethyl [C3]		0.00440284	0	1	1	4	P35684	P35684 [252-262]	0	1237.62587196	Not Found	High	High		1.3e8	6.9e7	3.42457818984985	High	0	3.705E-05
High	[K].VIGTEHTDILR.[V]			0.00253737	0	1	1	23	P30298	P30298 [351-361]	0	1253.68482619	High	High	High	2.2e9	1.6e9	5.5e8	3.46432137489319	High	0	7.918E-05
High	[K].IVTSANNTYEAGVPNGK.[E]	1xDeamidated [N]		2.61449E-06	0	1	2	24	Q0JMY8	Q0JMY8 [97-113]	0	1735.8497194	High	High	High	1.5e10	1.6e10	1.6e10	5.52325057983398	High	0	8.05E-09
High	[K].SAEAVELVTK.[E]			0.00337014	0	1	1	14	Q948T6	Q948T6 [238-247]	0	1046.5728162	High	High	High	2.4e9	2.6e9	1.5e9	3.80936980247498	High	0	2.433E-05
High	[K].IVTSANNTYEAGVPNGK.[E]			1.51321E-06	0	1	2	26	Q0JMY8	Q0JMY8 [97-113]	0	1734.8657034	High	High	High	1.1e10	1.2e10	1.2e10	5.42011642456055	High	0	2.75E-09
High	[R].VSYDEELASR.[L]			0.00750934	0	1	1	16	Q6Z6L4	Q6Z6L4 [548-557]	0	1168.54805794	High	High	High	3.8e8	1.5e8	3.0e8	3.53443169593811	High	2.444E-05	0.0002455
High	[R].AIVQAVTHYSDPK.[I]			0.000286648	0	1	2	25	Q69LA6	Q69LA6 [275-287]	0	1428.74815466	High	High	High	1.5e9	2.4e9	2.6e9	3.20703983306885	High	0	4.536E-06
High	[R].FSPNTFQPTIVSGSWDR.[T]			8.19846E-06	0	1	1	15	P49027	P49027 [173-189]	0	1938.93445164	High	High	High	1.7e9	1.6e9	1.5e9	4.40532827377319	High	0	4.852E-09
High	[K].SLIEAFHGK.[G]			0.00805957	0	1	1	32	P17654	P17654 [103-111]	0	1001.54145659	High	High	High	8.9e9	9.1e9	5.1e7	2.68215489387512	High	0.0001695	0.001833
High	[K].SLSLKPDPEDEEAQK.[N]			0.00662576	0	1	1	6	Q6ESI7	Q6ESI7 [1213-1227]	0	1685.82283551	High	High	High	2.3e7	4.8e7	3.0e7	3.40302920341492	High	0	7.027E-05
High	[K].VMDVVLPFFESLK.[L]			0.00220155	0	1	1	8	Q7FAY6	Q7FAY6 [283-295]	0	1523.81781415	High	High	High	3.8e7		9.3e7	3.14528250694275	High	0.0002861	0.003128
High	[K].YYCTVIDAPGHR.[D]	1xCarbamidomethyl [C3]		3.87426E-05	0	1	1	32	O64937	O64937 [85-96]	0	1451.67360986	High	High	High	1.2e10	1.2e10	1.2e10	4.02416133880615	High	0	3.843E-06
High	[R].EQAVWALGNVAGDSPK.[C]			2.71534E-05	0	2	2	5	Q9SLX0; Q71VM4	Q9SLX0 [182-197]; Q71VM4 [176-191]	0	1641.82311039	High	High	High	2.8e8	2.9e8	3.5e8	4.11647891998291	High	0	1.682E-07
High	[R].NCDNFQVNQNDVEK.[I]	1xCarbamidomethyl [C2]; 1xDeamidated [N/Q]		0.00016501	0	1	1	18	Q6YZX6	Q6YZX6 [53-66]	0	1724.71805362	High	High	Not Found	8.2e7	7.1e7		5.06882381439209	High	0	6.306E-07
High	[R].NCDNFQVNQNDVEK.[I]	1xCarbamidomethyl [C2]		4.8215E-05	0	1	1	10	Q6YZX6	Q6YZX6 [53-66]	0	1723.73403762	High	High	High	1.1e9	1.1e9	6.7e8	5.33419179916382	High	0	3.077E-08
High	[K].DGKPFVDVLK.[E]			0.000754397	0	2	3	27	P17784; Q5N725	P17784 [85-94]; Q5N725 [85-94]	0	1117.62518615	High	High	High	7.2e9	8.4e9	5.9e9	4.03454303741455	High	0	8.164E-06
High	[K].KFGCTDFVNPK.[D]	1xCarbamidomethyl [C4]		0.00126104	0	1	1	13	Q0ITW7	Q0ITW7 [237-247]	1	1312.63543351	High	High	High	1.1e9	1.3e9	1.4e9	4.19617700576782	High	0	5.174E-06
High	[K].VVTDEGLVER.[A]			0.00535758	0	1	1	9	Q10G56	Q10G56 [340-349]	0	1116.58952886	High	High	High	8.6e8	9.1e8	7.3e8	3.55086922645569	High	0	5.043E-05
High	[K].VKGQDGNEVFFR.[I]			0.00396943	0	1	1	10	P55857	P55857 [25-36]	1	1395.70153885	High	High	High	5.7e8	5.4e8	4.7e8	3.81799793243408	High	0	3.138E-05
High	[K].LIEAYNELVSQGK.[SN]			0.00025978	0	2	2	9	Q7Y0F2; Q7Y0E8	Q7Y0F2 [63-75]; Q7Y0E8 [56-68]	0	1463.77403501	High	High	High	2.6e9	2.4e9	2.4e9	4.09327983856201	High	0	1.58E-06
High	[R].ATDALLTAAR.[H]			0.0030382	0	1	2	11	P0C5D0	P0C5D0 [159-168]	0	1002.55783488	High	High	High	2.9e9	3.0e9	2.3e9	3.9077160358429	High	0	2.104E-05
High	[R].SSEAYTFNHDSMAR.[R]	1xDeamidated [N8]		0.000337741	0	1	1	5	B7EA73	B7EA73 [681-694]	0	1616.66456127	High	Not Found	High	4.7e7		1.4e8	3.53437161445618	High	0	1.152E-06
High	[K].GILAADESTGTIGKR.[F]			0.00028353	0	2	3	42	P17784; Q5N725	P17784 [25-39]; Q5N725 [25-39]	1	1488.8016467	High	High	High	3.4e10	3.4e10	2.3e10	4.31917428970337	High	0	2.519E-05
High	[K].ANADTPADALTAR.[N]			0.00144563	0	1	1	20	Q75KR1	Q75KR1 [552-564]	0	1286.63351884	High	High	High	2.5e9	3.9e9	5.5e8	4.28687810897827	High	0	1.822E-05
High	[K].IINQDPPALSDK.[S]			0.00228733	0	1	1	6	Q2QMN7	Q2QMN7 [395-406]	0	1310.69505648	High	High	High	1.2e8	1.0e8	4.4e7	3.39251756668091	High	0	0.0001356
High	[K].LTVSPAATQEHLGGGEER.[A]			0.000347101	0	1	2	4	A2XG55	A2XG55 [263-280]	0	1851.91952981	Not Found	High	High			1.2e8	3.21402931213379	High	0	6.819E-07
High	[K].GLHNDTDLTATDLK.[E]			7.5083E-05	0	1	1	18	Q6AVA8	Q6AVA8 [239-252]	0	1513.74927675	High	High	High	3.6e8	4.3e8	4.6e8	4.64402341842651	High	0	6.193E-08
High	[K].SPEDATNLIDDKK.[I]			0.000382998	0	1	1	20	Q53LQ0	Q53LQ0 [159-171]	1	1445.71182863	High	High	High	2.1e9	1.9e9	1.9e9	4.11090135574341	High	2.444E-05	0.0001972
High	[K].MGVEVYHNLK.[S]			0.0030382	0	1	1	22	Q42971	Q42971 [190-199]	0	1189.60340485	High	High	High	3.0e9	2.5e9	2.6e9	3.43247103691101	High	2.444E-05	0.0004975
High	[R].ASHQVYQPNGAAPISSTDKPISAR.[W]	1xDeamidated [N9]		0.00386263	0	1	1	4	Q6Z965	Q6Z965 [117-140]	0	2496.24774036	High	Not Found	High	2.0e8		1.2e8	2.91528248786926	High	0.000606	0.005416
High	[R].VDVAAPEQCPPEGR.[L]	1xCarbamidomethyl [C9]		0.000975377	0	1	1	10	P0C0L1	P0C0L1 [151-164]	0	1524.71111747	High	High	High	4.6e8	3.3e8	3.3e8	3.65430283546448	High	2.444E-05	0.0001702
High	[K].TYDLNFKEENNDGSQK.[I]	2xDeamidated [N10; N]		0.000387209	0	1	1	2	Q42971	Q42971 [264-279]	1	1903.81920743	High	Not Found	Not Found				4.83577632904053	High	0	1.948E-06
High	[K].TYDLNFKEENNDGSQK.[I]	1xDeamidated [Q/N]		3.23459E-05	0	1	1	100	Q42971	Q42971 [264-279]	1	1902.83519143	High	High	High	3.1e8	1.5e8	3.6e8	4.99766492843628	High	0	1.922E-08
High	[R].SEGSYVYDIDGKK.[Y]			0.00669831	0	1	2	10	Q01K11	Q01K11 [89-101]	1	1460.69036494	High	High	High	2.1e8	2.3e8	2.6e8	3.10611605644226	High	0.0001695	0.001816
High	[K].TYDLNFKEENNDGSQK.[I]			4.64043E-05	0	1	1	44	Q42971	Q42971 [264-279]	1	1901.85117543	High	High	High	8.7e9	8.5e9	8.3e9	4.65692710876465	High	0	7.198E-08
High	[R].TANLANNQIINYR.[C]			0.00256523	0	1	2	8	Q2QYW2	Q2QYW2 [151-163]	0	1504.78666538	High	Not Found	High	1.7e8		1.5e8	3.37953639030457	High	0	1.579E-05
High	[K].GHHYIVTDDKEGLNSELEK.[H]			9.19999E-07	0	1	1	12	Q9SXP2	Q9SXP2 [65-83]	1	2184.05675141	High	High	High	1.3e9	1.6e9	1.7e9	5.27582597732544	High	0	4.875E-09
High	[R].SEGSYVYDINGKK.[Y]	1xDeamidated [N10]		0.00669831	0	1	2	10	B8BBZ7	B8BBZ7 [84-96]	1	1460.69036537	High	High	High	2.1e8	2.3e8	2.6e8	3.10611605644226	High	0.0001695	0.001816
High	[K].QITPDDSGMVYSKPR.[R]			0.000168659	0	1	2	4	Q84QK0	Q84QK0 [136-150]	0	1693.82139581	High	Not Found	High	3.2e8		2.4e7	3.96892476081848	High	0	2.205E-07
High	[R].ACAAQTNATFLK.[L]	1xCarbamidomethyl [C2]		0.00111818	0	1	1	12	P46465	P46465 [229-240]	0	1295.64124714	High	High	High	4.1e8	3.1e8	2.8e8	3.82910966873169	High	0	5.012E-05
High	[K].TAVANIPYGGAK.[G]			0.00115546	0	1	1	10	A2XMV1	A2XMV1 [91-102]	0	1161.62624875	High	High	High	2.4e9	2.4e9	1.9e9	3.60868644714355	High	0	2.247E-05
High	[K].NGVCSNFLCNSKPGDK.[V]	2xCarbamidomethyl [C4; C9]; 1xDeamidated [N]		0.000546421	0	1	1	4	P41345	P41345 [193-208]	0	1797.78944476	High	Not Found	Not Found	4.5e7			2.91021585464478	High	0	1.387E-06
High	[R].IVEPEAGSPAIR.[C]			0.000328633	0	1	1	9	Q9LGQ6	Q9LGQ6 [78-89]	0	1238.67392716	High	High	High	1.4e9	8.6e8	8.7e8	3.24913930892944	High	0	1.068E-05
High	[K].AIGSGSEGADSSLQEQYNK.[E]	1xDeamidated [Q/N]		1.30551E-06	0	1	1	6	Q9LSU1	Q9LSU1 [167-185]	0	1941.86721978	Not Found	Not Found	High				5.86492300033569	High	0	1.636E-09
High	[R].VNVYYNEASCGR.[F]	1xCarbamidomethyl [C10]		0.000788119	0	1	4	6	Q43594	Q43594 [47-58]	0	1431.63213894	High	High	High	3.1e8	2.7e8	2.2e8	4.26579332351685	High	0	2.479E-06
High	[R].ELTDWLNWLR.[T]			0.00510111	0	1	1	12	P27934	P27934 [184-193]	0	1345.68991159	High	High	High	2.3e8	1.7e8	3.8e8	3.65841555595398	High	2.444E-05	0.0001878
High	[K].LLIQNQDEMIK.[A]			0.00711164	0	1	1	6	P31691	P31691 [108-118]	0	1344.71916276	High	Not Found	High	6.8e8		8.1e8	3.28253197669983	High	0	0.0001249
High	[K].AIGSGSEGADSSLQEQYNK.[E]			2.96614E-07	0	1	1	10	Q9LSU1	Q9LSU1 [167-185]	0	1940.88320378	High	High	High	1.4e9	1.4e9	1.1e9	5.31478548049927	High	0	6.147E-09
High	[K].IVVVDHELPNQGSQQR.[R]			1.11969E-05	0	1	1	14	Q43007	Q43007 [338-353]	0	1818.94568504	High	High	High	7.6e8	5.3e8	3.1e8	3.99095487594604	High	0	8.065E-07
High	[R].LPANLVQAQR.[D]			0.00969519	0	1	1	7	Q9LI00	Q9LI00 [441-450]	0	1109.64256755	High	High	High	3.0e8	1.9e8		2.95704126358032	High	2.444E-05	0.0003574
High	[R].QNGAEGIGLCR.[T]	1xCarbamidomethyl [C10]; 1xDeamidated [N/Q]		0.0081477	0	1	1	14	Q6AVA8	Q6AVA8 [625-635]	0	1175.54734721	High	High	High	1.3e8	1.2e8	5.1e7	3.28182005882263	High	0	9.743E-05
High	[R].TVEITGPAEPR.[K]			0.00337014	0	1	1	7	Q7XUG1	Q7XUG1 [100-110]	0	1169.61607795	High	High	High	7.5e8	6.6e8	5.2e8	3.34778642654419	High	0	2.427E-05
High	[K].VQQVDTTGAGDAFVGALLR.[R]			1.10148E-05	0	1	2	11	A2WXV8	A2WXV8 [253-271]	0	1918.00286551	High	High	High	5.0e8	5.6e8	5.8e8	5.10487461090088	High	0	2.381E-07
High	[K].QSSALSAASSACDHIR.[D]	1xCarbamidomethyl [C12]		1.11969E-05	0	1	1	15	Q7XDC8	Q7XDC8 [241-256]	0	1660.77075751	High	High	High	1.8e9	1.8e9	1.6e9	5.55732345581055	High	0	3.206E-09
High	[K].TKDGKPFVDVLK.[E]			0.000754397	0	2	3	64	P17784; Q5N725	P17784 [83-94]; Q5N725 [83-94]	1	1346.76782752	High	High	High	1.3e10	1.7e10	1.2e10	4.42431879043579	High	0	8.17E-06
High	[R].VVDSMTDNLRPTR.[A]			0.00692071	0	2	2	18	Q2QXR8; B8BJ39	Q2QXR8 [315-327]; B8BJ39 [315-327]	0	1503.75840171	High	High	High	2.7e9	2.3e9	1.8e9	2.65506219863892	High	0	0.0001457
High	[R].ALVGMAQHFMR.[S]			0.0111645	0	1	1	3	Q7XUG1	Q7XUG1 [313-323]	0	1260.6339935	High	High	Not Found	2.0e8			2.99897170066834	High	2.444E-05	0.0002521
High	[R].LLPDATGTTCGQR.[L]	1xCarbamidomethyl [C10]		0.00266516	0	1	1	10	P31924	P31924 [343-355]	0	1389.67908912	High	High	High	2.4e9	2.6e9	2.4e9	3.41177129745483	High	0	5.32E-05
High	[K].CLLDDEAVTVGGTCHSHATK.[D]	2xCarbamidomethyl [C1; C14]		4.32201E-05	0	1	2	13	A2YH64	A2YH64 [234-253]	0	2170.98557774	High	High	High	1.2e9	1.2e9	1.5e9	4.52090930938721	High	0	2.599E-08
[truncated: 1,834 more rows]
