# Supplementary material for: Pluronic F-68 Improves Callus Proliferation of Recalcitrant Rice Cultivar via Enhanced Carbon and Nitrogen Metabolism and Nutrients Uptake
Source: Front Plant Sci. 2021 Jun 2;12:667434. doi: 10.3389/fpls.2021.667434 (PMC8207202; doi:10.3389/fpls.2021.667434)
Supplement: Data Sheet 2 — 0.10% PF-68. [file Data_Sheet_2.ZIP › 0.10% PF-68/0.10%2_310318_01_ProteinGroups.txt]

Protein FDR Confidence	Master	Accession	Description	Exp. q-value	Sum PEP Score	Coverage	# Peptides	# PSMs	# Unique Peptides	# Protein Groups	# AAs	MW [kDa]	calc. pI	Found in Sample: [S97] F97: Sample	Found in Sample: [S96] F96: Sample	Found in Sample: [S95] F95: Sample	Area: F97: Sample	Area: F96: Sample	Area: F95: Sample	emPAI	Score Sequest HT	# Peptides Sequest HT
High	IsMasterProtein	Q5N725	Fructose-bisphosphate aldolase 3, cytoplasmic OS=Oryza sativa subsp. japonica GN=FBA3 PE=2 SV=1	0	689.961893703974	82.4022346368715	32	3736	17	1	358	38.799	8.16	High	High	High	3.6e10	4.2e10	4.7e10	80307.572	11458.1605790854	32
High	IsMasterProtein	Q42971	Enolase OS=Oryza sativa subsp. japonica GN=ENO1 PE=1 SV=2	0	626.423420543216	76.2331838565022	31	2849	31	1	446	47.942	5.57	High	High	High	2.1e10	2.3e10	2.2e10	1159.155	9530.06873977184	31
High	IsMasterProtein	Q0DHF6	Pyruvate decarboxylase 1 OS=Oryza sativa subsp. japonica GN=PDC1 PE=2 SV=1	0	486.972573468808	69.4214876033058	27	1390	2	1	605	65.114	6.23	High	High	High	2.4e9	2.2e9	1.8e9	290.263	4676.93284666538	27
High	IsMasterProtein	A2Y5L9	Pyruvate decarboxylase 1 OS=Oryza sativa subsp. indica GN=PDC1 PE=2 SV=1	0	484.772843090929	69.4214876033058	27	1388	2	1	605	65.103	6.3	High	High	High	2.3e9	2.4e9	1.8e9	267.27	4653.73493635654	27
High	IsMasterProtein	P17784	Fructose-bisphosphate aldolase 1, cytoplasmic OS=Oryza sativa subsp. japonica GN=FBA1 PE=1 SV=2	0	472.425316331671	77.9329608938548	34	1449	19	1	358	38.839	7.33	High	High	High	8.2e9	8.0e9	8.2e9	4805.381	3943.34759819508	34
High	IsMasterProtein	A2XFI3	Pyruvate decarboxylase 2 OS=Oryza sativa subsp. indica GN=PDC2 PE=2 SV=2	0	445.215960506902	60.8910891089109	28	1022	24	1	606	64.805	5.91	High	High	High	9.8e9	1.0e10	9.7e9	411.463	3344.47253954411	28
High	IsMasterProtein	Q75KR1	Pyruvate, phosphate dikinase 2 OS=Oryza sativa subsp. japonica GN=PPDK2 PE=3 SV=1	0	392.482248806034	63.9233370913191	42	1149	33	1	887	96.491	5.6	High	High	High	5.2e9	4.5e9	4.3e9	14.362	3335.69471430779	42
High	IsMasterProtein	Q6K5G8	Glyceraldehyde-3-phosphate dehydrogenase 3, cytosolic OS=Oryza sativa subsp. japonica GN=GAPC3 PE=2 SV=1	0	367.333511616291	82.7893175074184	26	3060	12	1	337	36.545	7.88	High	High	High	4.1e10	3.5e10	3.5e10	347.07	9433.93175053597	26
High	IsMasterProtein	P14717	Phenylalanine ammonia-lyase OS=Oryza sativa subsp. japonica GN=PAL PE=1 SV=2	0	342.20597174831	68.7589158345221	34	566	34	1	701	75.451	6.49	High	High	High	3.7e9	3.7e9	3.9e9	24.396	1795.31561470032	34
High	IsMasterProtein	Q2QLY5	5-methyltetrahydropteroyltriglutamate--homocysteine methyltransferase 1 OS=Oryza sativa subsp. japonica GN=Os12g0623900 PE=2 SV=1	0	330.024570537175	49.4778067885117	31	574	7	1	766	84.531	6.3	High	High	High	1.3e9	1.4e9	1.7e9	13.091	1893.0095654726	31
High	IsMasterProtein	Q2R8Z5	Alcohol dehydrogenase 1 OS=Oryza sativa subsp. japonica GN=ADH1 PE=2 SV=2	0	323.204209819803	67.5461741424802	19	1612	16	1	379	40.958	6.65	High	High	High	1.4e10	1.3e10	1.8e10	431.876	5657.57411181927	19
High	IsMasterProtein	P17654	Alpha-amylase OS=Oryza sativa subsp. japonica GN=AMY1.1 PE=1 SV=2	0	320.183740364265	60.5990783410138	20	1274	18	1	434	48.426	5.27	High	High	High	1.5e10	1.6e10	1.6e10	145.78	3512.20334267616	20
High	IsMasterProtein	Q6YZX6	Putative aconitate hydratase, cytoplasmic OS=Oryza sativa subsp. japonica GN=Os08g0191100 PE=3 SV=1	0	315.449700004294	54.8997772828508	32	470	32	1	898	98.021	6.01	High	High	High	1.7e9	1.8e9	1.5e9	12.717	1359.95207047462	32
High	IsMasterProtein	A2YQT7	Glyceraldehyde-3-phosphate dehydrogenase, cytosolic OS=Oryza sativa subsp. indica GN=GAPC PE=2 SV=1	0	315.020422435387	78.9317507418398	23	2618	13	1	337	36.39	7.11	High	High	High	1.6e10	2.0e10	1.0e10	283.804	8339.37705051899	23
High	IsMasterProtein	Q2QLY4	5-methyltetrahydropteroyltriglutamate--homocysteine methyltransferase 2 OS=Oryza sativa subsp. japonica GN=Os12g0624000 PE=2 SV=1	0	309.123327739033	45.1697127937337	28	543	4	1	766	84.612	6.3	High	High	High	1.3e9	1.7e9	1.2e9	11.165	1729.0642260313	28
High	IsMasterProtein	P30298	Sucrose synthase 2 OS=Oryza sativa subsp. japonica GN=SUS2 PE=1 SV=2	0	305.82533427881	57.9207920792079	37	465	31	1	808	92.071	6.39	High	High	High	2.5e9	2.5e9	2.2e9	20.544	1336.6466397047	37
High	IsMasterProtein	P31924	Sucrose synthase 1 OS=Oryza sativa subsp. japonica GN=SUS1 PE=1 SV=1	0	297.75717855848	51.8382352941177	33	427	18	1	816	92.849	6.38	High	High	High	2.1e9	2.4e9	2.1e9	17.478	1152.98773109913	33
High	IsMasterProtein	Q6AVA8	Pyruvate, phosphate dikinase 1, chloroplastic OS=Oryza sativa subsp. japonica GN=PPDK1 PE=1 SV=1	0	276.956094585921	53.9598732840549	35	492	26	1	947	102.722	6.37	High	High	High	1.7e9	1.5e9	1.1e9	7.003	1335.00989413261	35
High	IsMasterProtein	Q0JKD0	Glutamate synthase 1 [NADH], chloroplastic OS=Oryza sativa subsp. japonica GN=Os01g0681900 PE=2 SV=1	0	266.57140886465	30.0876788186433	43	258	43	1	2167	236.745	7.09	High	High	High	6.6e8	1.0e9	9.8e8	1.575	750.146656990051	43
High	IsMasterProtein	B8BJ39	Pyruvate kinase 1, cytosolic OS=Oryza sativa subsp. indica GN=OsI_35105 PE=3 SV=1	0	252.506641677938	64.326375711575	24	625	5	1	527	57.284	6.76	High	High	High	2.1e9	2.1e9	1.8e9	14.647	1790.33306825161	24
High	IsMasterProtein	Q7FAH2	Glyceraldehyde-3-phosphate dehydrogenase 2, cytosolic OS=Oryza sativa subsp. japonica GN=GAPC2 PE=1 SV=1	0	250.787069448207	80.4154302670623	23	1652	8	1	337	36.75	6.81	High	High	High	9.8e9	8.6e9	7.6e9	109.069	4533.40296137333	23
High	IsMasterProtein	P48494	Triosephosphate isomerase, cytosolic OS=Oryza sativa subsp. japonica GN=TPI PE=1 SV=3	0	250.640510439775	83.399209486166	17	1011	17	1	253	27.046	5.49	High	High	High	1.1e10	1.2e10	1.1e10	609.54	3119.02544569969	17
High	IsMasterProtein	Q2QXR8	Pyruvate kinase 2, cytosolic OS=Oryza sativa subsp. japonica GN=Os12g0145700 PE=2 SV=1	0	249.092265259664	60.9108159392789	23	485	4	1	527	57.406	6.76	High	High	High	1.2e9	1.1e9	1.1e9	12.769	1470.98005700111	23
High	IsMasterProtein	P27934	Alpha-amylase isozyme 3E OS=Oryza sativa subsp. japonica GN=AMY1.4 PE=2 SV=1	0	237.113824714252	69.7940503432494	20	325	18	1	437	48.677	5.63	High	High	High	7.7e9	7.7e9	4.5e9	80.113	977.225943446159	20
High	IsMasterProtein	O64937	Elongation factor 1-alpha OS=Oryza sativa subsp. japonica GN=REFA1 PE=2 SV=2	0	237.074153814857	54.8098434004474	16	1231	16	1	447	49.262	9.06	High	High	High	2.0e10	1.8e10	1.8e10	22.95	4038.93277895451	16
High	IsMasterProtein	P14656	Glutamine synthetase cytosolic isozyme 1-1 OS=Oryza sativa subsp. japonica GN=GLN1-1 PE=1 SV=1	0	226.241702291913	60.3932584269663	18	323	15	1	356	39.176	5.73	High	High	High	4.3e9	3.7e9	2.9e9	315.228	1052.14602315426	18
High	IsMasterProtein	Q7XDC8	Malate dehydrogenase, cytoplasmic OS=Oryza sativa subsp. japonica GN=Os10g0478200 PE=1 SV=3	0	222.764740748094	62.3493975903614	14	326	14	1	332	35.546	6.09	High	High	High	5.1e9	5.0e9	4.4e9	67.129	1081.32114923	14
High	IsMasterProtein	Q6Z7B0	Heat shock 70 kDa protein BIP1 OS=Oryza sativa subsp. japonica GN=BIP1 PE=1 SV=1	0	222.351716212974	51.4285714285714	31	271	28	1	665	73.345	5.19	High	High	High	6.7e9	7.0e9	7.3e9	15.788	800.140072226524	31
High	IsMasterProtein	P42862	Glucose-6-phosphate isomerase, cytosolic A OS=Oryza sativa subsp. japonica GN=Os03g0776000 PE=2 SV=2	0	209.233759757072	57.4955908289242	23	397	7	1	567	62.484	7.28	High	High	High	1.1e9	1.3e9	1.3e9	11.053	1131.04291272163	23
High	IsMasterProtein	Q53LQ0	Protein disulfide isomerase-like 1-1 OS=Oryza sativa subsp. japonica GN=PDIL1-1 PE=2 SV=1	0	203.667274984536	58.203125	30	323	30	1	512	56.819	5.12	High	High	High	2.3e9	2.6e9	2.4e9	15.238	854.003616690636	30
High	IsMasterProtein	Q0JMY8	Salt stress-induced protein OS=Oryza sativa subsp. japonica GN=SALT PE=2 SV=1	0	196.083551405324	84.1379310344828	10	811	10	1	145	15.163	5.15	High	High	High	2.3e10	2.3e10	3.3e10	748.894	2540.65880072117	10
High	IsMasterProtein	A2XMV1	Glutamate dehydrogenase 1, mitochondrial OS=Oryza sativa subsp. indica GN=GDH1 PE=3 SV=2	0	193.534314969961	54.9878345498783	17	262	15	1	411	44.314	6.61	High	High	High	3.3e9	3.4e9	3.0e9	13.251	856.84255695343	17
High	IsMasterProtein	Q75GX9	63 kDa globulin-like protein OS=Oryza sativa subsp. japonica GN=Os03g0663800 PE=1 SV=1	0	192.817758180601	43.2384341637011	18	174	18	1	562	63.389	8.13	High	High	High	2.7e9	2.8e9	3.0e9	7.161	468.477171301842	18
High	IsMasterProtein	P42863	Glucose-6-phosphate isomerase, cytosolic B OS=Oryza sativa subsp. japonica GN=Os06g0256500 PE=2 SV=2	0	190.019261188644	51.1463844797178	21	388	5	1	567	62.329	6.93	High	High	High	8.0e8	9.3e8	8.1e8	7.859	1134.12510073185	21
High	IsMasterProtein	Q07078	Heat shock protein 81-3 OS=Oryza sativa subsp. japonica GN=HSP81-3 PE=1 SV=2	0	185.439913849463	33.4763948497854	24	260	5	1	699	80.134	5.06	High	High	High	2.2e8	4.3e8	7.9e8	5.641	786.639196753502	24
High	IsMasterProtein	Q01859	ATP synthase subunit beta, mitochondrial OS=Oryza sativa subsp. japonica GN=ATPB PE=1 SV=2	0	183.511148664031	52.536231884058	19	299	19	1	552	58.898	6.37	High	High	High	2.2e9	2.2e9	2.2e9	7.697	815.363480448723	19
High	IsMasterProtein	Q8H8T0	UDP-arabinopyranose mutase 1 OS=Oryza sativa subsp. japonica GN=UAM1 PE=1 SV=1	0	183.080049992375	68.956043956044	20	294	20	1	364	41.322	6.19	High	High	High	3.2e9	2.7e9	2.9e9	25.102	921.836310505867	20
High	IsMasterProtein	Q9LI00	6-phosphogluconate dehydrogenase, decarboxylating 1 OS=Oryza sativa subsp. japonica GN=G6PGH1 PE=2 SV=1	0	182.669542405489	63.75	21	300	19	1	480	52.688	6.18	High	High	High	2.6e9	2.2e9	2.4e9	15.103	839.412965655327	21
High	IsMasterProtein	A2YH64	Catalase isozyme B OS=Oryza sativa subsp. indica GN=CATB PE=2 SV=2	0	180.271934178733	51.4227642276423	17	312	15	1	492	56.551	7.05	High	High	High	1.7e9	1.5e9	1.8e9	9.771	820.888877749443	17
High	IsMasterProtein	P37833	Aspartate aminotransferase, cytoplasmic OS=Oryza sativa subsp. japonica GN=Os01g0760600 PE=2 SV=1	0	179.540470608581	68.3046683046683	21	310	21	1	407	44.479	7.94	High	High	High	5.2e9	4.8e9	5.5e9	16.013	909.511664152145	21
High	IsMasterProtein	Q0J4P2	Heat shock protein 81-1 OS=Oryza sativa subsp. japonica GN=HSP81-1 PE=3 SV=2	0	171.949137246617	35.0500715307582	23	251	4	1	699	80.144	5.07	High	High	High	2.4e8	4.9e8	3.8e8	4.696	769.833617925644	23
High	IsMasterProtein	Q0ITW7	Alcohol dehydrogenase 2 OS=Oryza sativa subsp. japonica GN=ADH2 PE=2 SV=2	0	165.243756603925	60.1583113456464	16	317	13	1	379	41.18	6.46	High	High	High	5.7e9	1.5e10	1.0e10	30.623	953.292124986649	16
High	IsMasterProtein	P49027	Guanine nucleotide-binding protein subunit beta-like protein A OS=Oryza sativa subsp. japonica GN=RACK1A PE=1 SV=1	0	160.57511581391	54.1916167664671	13	161	11	1	334	36.209	6.44	High	High	High	2.9e9	2.7e9	2.0e9	17.33	491.297411561012	13
High	IsMasterProtein	Q10LP5	Sucrose synthase 4 OS=Oryza sativa subsp. japonica GN=SUS4 PE=2 SV=1	0	160.122775599208	33.0037082818294	23	183	23	1	809	92.159	6.54	High	High	High	1.1e9	7.1e8	1.2e9	5.127	484.737996578217	23
High	IsMasterProtein	P48642	Glutathione reductase, cytosolic OS=Oryza sativa subsp. japonica GN=GRC2 PE=2 SV=2	0	155.556799708722	54.0322580645161	17	177	17	1	496	53.473	6.67	High	High	High	2.5e9	2.3e9	2.3e9	6.43	547.661480784416	17
High	IsMasterProtein	Q40665	Tubulin beta-3 chain OS=Oryza sativa subsp. japonica GN=TUBB3 PE=2 SV=2	0	152.846344115635	56.0538116591928	16	222	3	1	446	50.089	4.83	High	High	High	3.7e8	5.1e8	4.5e8	9	711.248279690742	16
High	IsMasterProtein	Q6K669	Leucine aminopeptidase 2, chloroplastic OS=Oryza sativa subsp. japonica GN=Os02g0794700 PE=2 SV=1	0	144.937723807587	40.4682274247492	15	253	15	1	598	61.78	8.1	High	High	High	2.1e9	2.0e9	2.0e9	3.642	832.749655485153	15
High	IsMasterProtein	P35683	Eukaryotic initiation factor 4A-1 OS=Oryza sativa subsp. japonica GN=Os06g0701100 PE=2 SV=2	0	144.59934732934	55.7971014492754	22	211	5	1	414	47.058	5.57	High	High	High	5.1e8	4.9e8	4.0e8	10.938	606.117644906044	22
High	IsMasterProtein	Q0E4K1	Catalase isozyme A OS=Oryza sativa subsp. japonica GN=CATA PE=2 SV=1	0	144.511838780631	57.7235772357724	20	192	18	1	492	56.662	7.01	High	High	High	8.8e8	9.1e8	9.7e8	9	511.223875284195	20
High	IsMasterProtein	P37832	Tubulin beta-7 chain OS=Oryza sativa subsp. japonica GN=TUBB7 PE=2 SV=2	0	144.486290939878	53.6036036036036	15	208	2	1	444	49.79	4.87	High	High	High	1.2e8	1.7e8	2.6e8	7.254	686.566135764122	15
High	IsMasterProtein	P27933	Alpha-amylase isozyme 3D OS=Oryza sativa subsp. japonica GN=AMY1.3 PE=2 SV=2	0	143.831452319791	57.3394495412844	19	194	17	1	436	47.97	6.29	High	High	High	3.2e9	3.2e9	2.8e9	9.926	593.632089972496	19
High	IsMasterProtein	Q10DV7	Actin-1 OS=Oryza sativa subsp. japonica GN=ACT1 PE=2 SV=1	0	140.027915508159	54.3766578249337	14	179	3	1	377	41.786	5.49	High	High	High	6.0e9	3.2e9	3.2e9	7.254	579.985653400421	14
High	IsMasterProtein	Q2R2W2	14-3-3-like protein GF14-D OS=Oryza sativa subsp. japonica GN=GF14D PE=1 SV=1	0	137.553127984817	59.622641509434	14	223	9	1	265	29.244	4.91	High	High	High	1.4e9	2.2e9	3.4e9	13.125	742.893531322479	14
High	IsMasterProtein	A3C6D7	Actin-2 OS=Oryza sativa subsp. japonica GN=ACT2 PE=2 SV=1	0	134.501533163396	54.3766578249337	14	171	4	1	377	41.653	5.49	High	High	High	8.9e8	7.7e8	7.2e8	6.499	542.655442118645	14
High	IsMasterProtein	Q9SXP2	Formate dehydrogenase 1, mitochondrial OS=Oryza sativa subsp. japonica GN=Os06g0486800 PE=1 SV=2	0	133.877020151149	45.7446808510638	15	163	15	1	376	41.315	7.17	High	High	High	1.3e9	1.5e9	1.5e9	12.335	433.609923601151	15
High	IsMasterProtein	Q06967	14-3-3-like protein GF14-F OS=Oryza sativa subsp. japonica GN=GF14F PE=1 SV=2	0	132.42869693741	63.8461538461538	17	190	10	1	260	29.16	4.88	High	High	High	3.0e9	2.6e9	2.4e9	14.505	529.163903713226	17
High	IsMasterProtein	Q6EUP4	14-3-3-like protein GF14-E OS=Oryza sativa subsp. japonica GN=GF14E PE=2 SV=1	0	130.820139241274	52.2900763358779	15	221	2	1	262	29.674	4.77	High	High	High	5.0e8	4.7e8	5.7e8	13.125	680.596002697945	15
High	IsMasterProtein	Q7XTE8	14-3-3-like protein GF14-B OS=Oryza sativa subsp. japonica GN=GF14B PE=1 SV=2	0	129.847096154171	61.8320610687023	17	243	4	1	262	29.845	4.81	High	High	High	2.0e9	9.8e8	7.9e8	14.849	782.247487783432	17
High	IsMasterProtein	Q6Z2Z4	Eukaryotic initiation factor 4A-3 OS=Oryza sativa subsp. japonica GN=Os02g0146600 PE=1 SV=1	0	128.277433317849	54.8309178743961	21	180	4	1	414	47.108	5.67	High	High	High	4.3e7	2.6e8	2.5e8	10.938	504.161085247993	21
High	IsMasterProtein	Q7G764	Probable NAD(P)H-dependent oxidoreductase 1 OS=Oryza sativa subsp. japonica GN=Os10g0113000 PE=1 SV=1	0	124.857935417212	62.6168224299065	16	186	16	1	321	35.69	5.45	High	High	High	3.2e9	3.2e9	2.9e9	9	591.905639410019	16
High	IsMasterProtein	Q9XEA8	Cysteine synthase OS=Oryza sativa subsp. japonica GN=RCS3 PE=2 SV=1	0	122.947759024073	70.1538461538462	15	164	12	1	325	34.285	5.41	High	High	High	1.4e9	1.6e9	1.4e9	9	498.124089002609	15
High	IsMasterProtein	Q9SLY8	Calreticulin OS=Oryza sativa subsp. japonica GN=Os07g0246200 PE=1 SV=2	0	122.770140911748	52.122641509434	16	141	16	1	424	48.279	4.63	High	High	High	1.2e9	1.2e9	1.1e9	5.723	460.884202241898	16
High	IsMasterProtein	Q10G56	Ornithine aminotransferase, mitochondrial OS=Oryza sativa subsp. japonica GN=OAT PE=2 SV=1	0	122.612103093269	49.6828752642706	13	149	13	1	473	51.409	7.61	High	High	High	1.3e9	1.3e9	1.2e9	6.743	428.986858844757	13
High	IsMasterProtein	Q6ZD89	Flavone 3'-O-methyltransferase 1 OS=Oryza sativa subsp. japonica GN=COMT PE=1 SV=1	0	117.036996167606	46.4673913043478	11	135	11	1	368	39.724	5.66	High	High	High	1.3e9	1.5e9	1.1e9	7.111	418.323147177696	11
High	IsMasterProtein	Q6K9N6	Succinate--CoA ligase [ADP-forming] subunit beta, mitochondrial OS=Oryza sativa subsp. japonica GN=Os02g0621700 PE=1 SV=1	0	116.772429731964	45.0236966824645	14	127	14	1	422	45.063	6.32	High	High	High	1.2e9	1.3e9	1.2e9	2.831	417.911471486092	14
High	IsMasterProtein	Q43007	Phospholipase D alpha 1 OS=Oryza sativa subsp. japonica GN=PLD1 PE=1 SV=2	0	114.893985071951	29.4334975369458	16	86	16	1	812	92.161	5.96	High	High	High	7.4e8	5.4e8	4.4e8	2.02	218.962733149529	16
High	IsMasterProtein	A2XNS1	Actin-3 OS=Oryza sativa subsp. indica GN=ACT3 PE=3 SV=2	0	112.851289421257	50.132625994695	13	137	2	1	377	41.679	5.49	High	High	High	1.9e8		1.1e8	5.19	396.767129898071	13
High	IsMasterProtein	Q43594	Tubulin beta-1 chain OS=Oryza sativa subsp. japonica GN=TUBB1 PE=2 SV=2	0	111.364189665918	47.2035794183445	14	171	4	1	447	50.253	4.83	High	High	High	2.7e8	2.7e8	2.3e8	5.19	525.375886321068	14
High	IsMasterProtein	Q9LSU1	Proteasome subunit alpha type-5 OS=Oryza sativa subsp. japonica GN=PAE1 PE=2 SV=1	0	111.228957932507	59.4936708860759	10	158	10	1	237	25.977	4.75	High	High	High	1.8e9	2.0e9	1.7e9	14.849	545.802765369415	10
High	IsMasterProtein	P35684	60S ribosomal protein L3 OS=Oryza sativa subsp. japonica GN=RPL3 PE=2 SV=2	0	111.032120495466	31.1053984575836	14	101	14	1	389	44.436	10.08	High	High	High	1.4e9	1.3e9	1.4e9	7.318	303.632338643074	14
High	IsMasterProtein	Q9XEA6	Cysteine synthase OS=Oryza sativa subsp. japonica GN=RCS1 PE=2 SV=2	0	110.206721477251	63.5514018691589	13	140	10	1	321	33.817	5.43	High	High	High	8.7e8	1.5e9	9.6e8	7.031	429.166325092316	13
High	IsMasterProtein	B3VMC0	Betaine aldehyde dehydrogenase 2 OS=Oryza sativa subsp. indica GN=BADH2 PE=2 SV=1	0	109.995700447773	42.544731610338	12	109	11	1	503	54.648	5.45	High	High	High	8.1e8	8.2e8	6.7e8	3.786	370.307980060577	12
High	IsMasterProtein	Q6ZDY8	Succinate dehydrogenase [ubiquinone] flavoprotein subunit, mitochondrial OS=Oryza sativa subsp. japonica GN=SDH1 PE=1 SV=1	0	105.624311245151	38.5714285714286	15	133	15	1	630	68.81	7.08	High	High	High	1.6e9	1.7e9	1.7e9	2.831	372.654894471169	15
High	IsMasterProtein	Q93VT8	ATP-citrate synthase beta chain protein 1 OS=Oryza sativa subsp. japonica GN=ACLB-1 PE=2 SV=1	0	104.126505474114	40.296052631579	18	139	18	1	608	66.028	7.68	High	High	High	1.0e9	1.1e9	1.1e9	2.695	426.668022155762	18
High	IsMasterProtein	P14654	Glutamine synthetase cytosolic isozyme 1-2 OS=Oryza sativa subsp. japonica GN=GLN1-2 PE=1 SV=1	0	103.429723931265	33.3333333333333	10	143	8	1	357	39.234	6.07	High	High	High	1.2e9	1.2e9	9.0e8	16.783	453.799559950829	10
High	IsMasterProtein	Q84QK0	12-oxophytodienoate reductase 1 OS=Oryza sativa subsp. japonica GN=OPR1 PE=2 SV=1	0	102.557509299876	61.5789473684211	13	106	12	1	380	42.438	6.2	High	High	High	5.2e8	3.1e8	4.9e8	7.185	271.360530972481	13
High	IsMasterProtein	Q69TH8	Putative 12-oxophytodienoate reductase 4 OS=Oryza sativa subsp. japonica GN=OPR4 PE=2 SV=1	0	101.836673363333	61.0526315789474	18	123	16	1	380	42.405	6.34	High	High	High	7.6e8	8.2e8	7.3e8	8.047	335.202216386795	18
High	IsMasterProtein	Q93XI4	N-carbamoylputrescine amidase OS=Oryza sativa subsp. japonica GN=CPA PE=2 SV=1	0	101.75317002238	49.1694352159468	9	150	9	1	301	33.442	5.44	High	High	High	1.3e9	1.6e9	1.4e9	10.548	465.039851784706	9
High	IsMasterProtein	Q6Z6L4	Aminopeptidase M1-A OS=Oryza sativa subsp. japonica GN=Os02g0218200 PE=2 SV=1	0	100.636865148324	26.9931662870159	19	118	18	1	878	98.391	5.2	High	High	High	5.1e8	4.7e8	6.8e8	1.395	346.644129514694	19
High	IsMasterProtein	P0C542	Actin-7 OS=Oryza sativa subsp. indica GN=ACT7 PE=3 SV=1	0	98.0900287955226	49.468085106383	12	133	4	1	376	41.588	5.39	High	High	High	4.1e8	4.5e8	3.4e8	3.642	409.192120552063	12
High	IsMasterProtein	Q10N21	L-ascorbate peroxidase 1, cytosolic OS=Oryza sativa subsp. japonica GN=APX1 PE=1 SV=1	0	97.2719882739165	49.2	8	146	8	1	250	27.139	5.66	High	High	High	2.1e9	2.8e9	3.0e9	6.848	424.18808889389	8
High	IsMasterProtein	Q0J8G4	Fructokinase-2 OS=Oryza sativa subsp. japonica GN=FRK2 PE=1 SV=1	0	97.0221026194967	57.7380952380952	17	160	17	1	336	35.494	5.17	High	High	High	1.4e9	1.4e9	1.3e9	7.962	491.677230596542	17
High	IsMasterProtein	Q9AUV6	UDP-glucose 6-dehydrogenase 3 OS=Oryza sativa subsp. japonica GN=UGD3 PE=2 SV=1	0	94.8822271130094	46.25	14	89	5	1	480	52.865	6.13	High	High	High	2.6e8	4.3e8	2.3e8	1.966	281.067514419556	14
High	IsMasterProtein	Q7Y0E8	Probable nucleoredoxin 1-1 OS=Oryza sativa subsp. japonica GN=Os03g0405500 PE=2 SV=1	0	94.551826513742	33.7434094903339	13	112	9	1	569	63.249	5.06	High	High	High	7.5e8	1.1e9	1.2e9	2.808	344.260544300079	13
High	IsMasterProtein	Q7Y0F2	Probable nucleoredoxin 1-2 OS=Oryza sativa subsp. japonica GN=Os03g0405900 PE=2 SV=1	0	94.5477268455995	30.8089500860585	12	138	8	1	581	64.381	4.93	High	High	High	1.5e9	1.6e9	1.3e9	2.535	422.395943045616	12
High	IsMasterProtein	Q6ZKC0	14-3-3-like protein GF14-C OS=Oryza sativa subsp. japonica GN=GF14C PE=1 SV=1	0	94.1662308172949	66.796875	15	174	7	1	256	28.808	4.84	High	High	High	1.8e9	1.8e9	1.6e9	9	511.413212537766	15
High	IsMasterProtein	A2XD35	Adenylosuccinate synthetase, chloroplastic OS=Oryza sativa subsp. indica GN=PURA PE=3 SV=2	0	93.0791712620658	43.7371663244353	15	79	15	1	487	51.976	6.84	High	High	High	5.4e8	5.7e8	4.6e8	2.857	245.329893112183	15
High	IsMasterProtein	O04226	Delta-1-pyrroline-5-carboxylate synthase 1 OS=Oryza sativa subsp. japonica GN=P5CS1 PE=2 SV=2	0	91.5872500315764	27.0949720670391	13	96	13	1	716	77.697	6.84	High	High	High	8.6e8	9.4e8	8.9e8	1.121	317.272621273994	13
High	IsMasterProtein	Q01K11	Gamma-aminobutyrate transaminase 1, mitochondrial OS=Oryza sativa subsp. indica GN=OsI_17385 PE=3 SV=1	0	90.6648879530184	46.7054263565892	14	102	12	1	516	56.335	6.8	High	High	High	8.5e8	9.1e8	9.2e8	3.394	314.911868333817	14
High	IsMasterProtein	Q75HE6	Probable methylenetetrahydrofolate reductase OS=Oryza sativa subsp. japonica GN=Os03g0815200 PE=2 SV=1	0	89.9296287488274	42.2558922558923	18	105	18	1	594	66.388	5.57	High	High	High	9.6e8	1.0e9	1.0e9	2.888	281.788257718086	18
High	IsMasterProtein	Q6Z0I4	Enoyl-[acyl-carrier-protein] reductase [NADH] 1, chloroplastic OS=Oryza sativa subsp. japonica GN=Os08g0327400 PE=2 SV=1	0	89.83322864176	48	10	99	6	1	375	39.106	8.68	High	High	High	1.1e8	1.3e8	3.5e8	6.079	298.479231715202	10
High	IsMasterProtein	Q852M2	Probable aldehyde oxidase 3 OS=Oryza sativa subsp. japonica GN=Os03g0790700 PE=2 SV=1	0	89.6511025393942	19.6902654867257	20	97	20	1	1356	145.245	6.49	High	High	High	5.0e8	6.9e8	5.1e8	0.922	259.164752364159	20
High	IsMasterProtein	Q0JA75	Cinnamyl alcohol dehydrogenase 7 OS=Oryza sativa subsp. japonica GN=CAD7 PE=1 SV=1	0	85.8914939223386	32.4538258575198	8	67	8	1	379	39.541	7.27	High	High	High	1.5e9	1.1e9	9.4e8	4.275	198.869861721992	8
High	IsMasterProtein	P41345	Ferredoxin--NADP reductase, root isozyme, chloroplastic OS=Oryza sativa subsp. japonica GN=Os03g0784700 PE=1 SV=1	0	85.7047745750375	48.4126984126984	11	89	11	1	378	41.852	8.6	High	High	High	1.5e9	1.3e9	1.0e9	4.623	204.296589970589	11
High	IsMasterProtein	P0C5D0	1-Cys peroxiredoxin B OS=Oryza sativa subsp. indica GN=OsI_026085 PE=3 SV=1	0	85.2290912919042	59.0909090909091	10	134	9	1	220	24.189	5.67	High	High	High	2.9e9	2.9e9	2.5e9	15.379	343.101910352707	10
High	IsMasterProtein	Q7XUG1	Malate synthase OS=Oryza sativa subsp. japonica GN=MS PE=2 SV=1	0	84.4951013575124	30.5114638447972	13	93	13	1	567	62.6	7.14	High	High	High	8.7e8	7.5e8	8.8e8	3.146	245.422796010971	13
High	IsMasterProtein	Q9SMB1	Spermidine synthase 1 OS=Oryza sativa subsp. japonica GN=SPDSYN1 PE=2 SV=1	0	84.2283448799093	46.1300309597523	7	64	7	1	323	35.124	5.4	High	High	High	5.1e8	7.1e8	5.3e8	7.483	202.418324947357	7
High	IsMasterProtein	Q6ZL94	Succinate--CoA ligase [ADP-forming] subunit alpha, mitochondrial OS=Oryza sativa subsp. japonica GN=Os07g0577700 PE=1 SV=1	0	81.253352777884	36.2537764350453	7	96	7	1	331	34.225	8.22	High	High	High	1.6e9	1.1e9	1.3e9	6.627	289.322154760361	7
High	IsMasterProtein	Q2QYW2	Clathrin heavy chain 2 OS=Oryza sativa subsp. japonica GN=Os12g0104800 PE=3 SV=1	0	81.2122577976257	13.3489461358314	13	68	13	1	1708	193.225	5.39	High	High	High	2.6e8	2.4e8	2.3e8	0.473	142.568779945374	13
High	IsMasterProtein	P49210	60S ribosomal protein L9 OS=Oryza sativa subsp. japonica GN=RPL9 PE=2 SV=3	0	80.8634052925517	62.6315789473684	9	96	9	1	190	21.335	9.61	High	High	High	1.5e9	2.6e9	1.6e9	19.309	269.08312356472	9
High	IsMasterProtein	Q43008	Superoxide dismutase [Mn], mitochondrial OS=Oryza sativa subsp. japonica GN=SODA PE=2 SV=2	0	80.325282095712	55.4112554112554	9	118	9	1	231	24.982	7.02	High	High	High	6.1e9	5.4e9	4.9e9	16.783	368.074887394905	9
High	IsMasterProtein	Q6Z1J6	Obg-like ATPase 1 OS=Oryza sativa subsp. japonica GN=YchF1 PE=1 SV=1	0	79.5982950337898	40.1015228426396	12	97	12	1	394	44.305	6.76	High	High	High	8.0e8	8.2e8	8.7e8	3.924	253.867677927017	12
High	IsMasterProtein	P49398	40S ribosomal protein S4 OS=Oryza sativa subsp. japonica GN=RPS4 PE=2 SV=3	0	79.534360384803	52.0754716981132	13	130	13	1	265	29.846	10.13	High	High	High	1.4e9	1.7e9	1.4e9	6.197	353.397388696671	13
High	IsMasterProtein	Q9LSU3	Proteasome subunit alpha type-6 OS=Oryza sativa subsp. japonica GN=PAA1 PE=2 SV=1	0	79.3683252147009	60.9756097560976	12	84	12	1	246	27.556	6.65	High	High	High	1.4e9	1.5e9	1.8e9	7.799	217.834020495415	12
High	IsMasterProtein	Q653V7	Probable alpha-glucosidase Os06g0675700 OS=Oryza sativa subsp. japonica GN=Os06g0675700 PE=1 SV=1	0	79.327455728947	20.1129943502825	11	88	11	1	885	96.275	8.59	High	High	High	8.2e8	7.9e8	7.0e8	1.154	253.997250080109	11
High	IsMasterProtein	Q10MQ2	Probable LL-diaminopimelate aminotransferase, chloroplastic OS=Oryza sativa subsp. japonica GN=AGD2 PE=2 SV=1	0	79.2706582820905	38.1465517241379	12	65	12	1	464	49.826	8.41	High	High	High	3.4e8	2.9e8	3.8e8	2.29	208.237245321274	12
High	IsMasterProtein	O04985	Non-symbiotic hemoglobin 2 OS=Oryza sativa subsp. japonica GN=HB2 PE=2 SV=1	0	78.6680065948677	57.9881656804734	8	290	6	1	169	18.604	8.94	High	High	High	9.8e9	1.4e10	1.1e10	13.678	938.504985332489	8
High	IsMasterProtein	Q0JMH0	2-hydroxyacyl-CoA lyase OS=Oryza sativa subsp. japonica GN=Os01g0505400 PE=3 SV=3	0	77.8827422779602	33.2755632582322	12	72	12	1	577	60.787	6.35	High	High	High	2.5e8	5.7e8	5.0e8	2.268	188.09078848362	12
High	IsMasterProtein	Q6F2U9	Lysine--tRNA ligase OS=Oryza sativa subsp. japonica GN=Os03g0586800 PE=2 SV=1	0	77.2356057187318	31.7275747508306	12	58	12	1	602	68.344	6.2	High	High	High	3.1e8	2.6e8	2.3e8	1.637	149.663998603821	12
High	IsMasterProtein	P49199	40S ribosomal protein S8 OS=Oryza sativa subsp. japonica GN=RPS8 PE=2 SV=2	0	76.8067980603356	45.4545454545455	10	91	10	1	220	24.814	10.4	High	High	High	1.9e9	1.8e9	1.5e9	7.254	320.553088665009	10
High	IsMasterProtein	P35681	Translationally-controlled tumor protein homolog OS=Oryza sativa subsp. japonica GN=TCTP PE=1 SV=1	0	76.1484350250934	66.6666666666667	7	134	7	1	168	18.934	4.68	High	High	High	2.3e9	2.2e9	1.9e9	26.826	457.902912259102	7
High	IsMasterProtein	Q43009	Sucrose synthase 3 OS=Oryza sativa subsp. japonica GN=SUS3 PE=1 SV=2	0	74.9569231697324	17.4019607843137	14	143	1	1	816	93.053	6.61	High	High	High	9.1e7	4.0e8	2.4e8	1.783	323.585707306862	14
High	IsMasterProtein	Q10J94	Cysteine proteinase inhibitor 8 OS=Oryza sativa subsp. japonica GN=Os03g0429000 PE=2 SV=1	0	73.3803154653777	46.3414634146341	4	68	4	1	123	12.871	8.69	High	High	High	2.6e9	2.5e9	2.4e9	45.416	256.762118458748	4
High	IsMasterProtein	Q6ZFT5	Ribose-phosphate pyrophosphokinase 4 OS=Oryza sativa subsp. japonica GN=Os02g0714600 PE=2 SV=1	0	73.2618244643593	34.7692307692308	7	92	7	1	325	36.126	6.79	High	High	High	8.3e8	1.1e9	4.0e8	3.833	249.95346903801	7
High	IsMasterProtein	Q9LGQ6	Acyl transferase 9 OS=Oryza sativa subsp. japonica GN=AT9 PE=2 SV=1	0	72.1217520341822	47.7326968973747	15	100	15	1	419	46.136	5.92	High	High	High	1.0e9	8.0e8	8.1e8	2.914	256.108336806297	15
High	IsMasterProtein	Q2R480	6-phosphogluconate dehydrogenase, decarboxylating 2, chloroplastic OS=Oryza sativa subsp. japonica GN=G6PGH2 PE=2 SV=1	0	71.6414494612021	29.9212598425197	10	93	8	1	508	54.266	6.47	High	High	High	2.6e8	4.1e8	3.3e8	3.047	265.939239025116	10
High	IsMasterProtein	O04986	Non-symbiotic hemoglobin 1 OS=Oryza sativa subsp. japonica GN=HB1 PE=1 SV=1	0	71.5828671727414	49.3975903614458	5	256	3	1	166	18.433	7.49	High	High	High	2.4e9	1.9e9	2.3e9	7.254	824.309022665024	5
High	IsMasterProtein	Q9FWK4	Cyanate hydratase OS=Oryza sativa subsp. japonica GN=CYN PE=2 SV=2	0	70.0372512010958	72.0238095238095	9	101	9	1	168	18.596	5.88	High	High	High	6.6e8	7.9e8	1.1e9	16.783	263.499977827072	9
High	IsMasterProtein	P49397	40S ribosomal protein S3a OS=Oryza sativa subsp. japonica GN=RPS3A PE=2 SV=2	0	70.0358603479436	48.8549618320611	12	107	12	1	262	29.709	9.8	High	High	High	2.0e9	2.1e9	2.2e9	4.995	329.328231096268	12
High	IsMasterProtein	Q7XJ02	Probable L-ascorbate peroxidase 7, chloroplastic OS=Oryza sativa subsp. japonica GN=APX7 PE=2 SV=1	0	69.7273131489428	36.4902506963788	9	102	8	1	359	38.302	8.65	High	High	High	9.7e8	6.7e8	4.1e8	2.455	342.187485098839	9
High	IsMasterProtein	P52428	Proteasome subunit alpha type-1 OS=Oryza sativa subsp. japonica GN=PAF1 PE=2 SV=1	0	69.4748494768434	39.2592592592593	9	76	9	1	270	29.612	5.54	High	High	High	1.3e9	1.2e9	1.3e9	4.623	261.888104081154	9
High	IsMasterProtein	Q53M52	Tubulin alpha-2 chain OS=Oryza sativa subsp. japonica GN=TUBA PE=2 SV=1	0	69.1734777737921	36.5853658536585	12	124	5	1	451	49.705	4.96	High	High	High	8.6e8	9.1e8	9.9e8	2.831	347.213270545006	12
High	IsMasterProtein	Q9XGP7	Tricin synthase 1 OS=Oryza sativa subsp. japonica GN=ROMT-15 PE=1 SV=1	0	68.2280186482527	46.8253968253968	9	82	9	1	252	27.754	5.31	High	High	High	8.8e8	1.4e9	1.5e9	5.661	197.323565840721	9
High	IsMasterProtein	A2Y720	Late embryogenesis abundant protein, group 3 OS=Oryza sativa subsp. indica GN=LEA3 PE=1 SV=1	0	67.8478083504009	35	7	77	7	1	200	20.455	6.96	High	High	High	1.8e9	1.8e9	1.8e9	3.642	283.727259278297	7
High	IsMasterProtein	P27937	Alpha-amylase isozyme 3B OS=Oryza sativa subsp. japonica GN=AMY1.6 PE=2 SV=1	0	67.5922934615933	26.027397260274	8	121	4	1	438	48.561	6.2	High	High	High	7.4e9	8.3e9	9.5e9	2.675	371.147880554199	8
High	IsMasterProtein	Q6Z5N4	Pyruvate dehydrogenase E1 component subunit alpha-1, mitochondrial OS=Oryza sativa subsp. japonica GN=Os02g0739600 PE=2 SV=1	0	66.8747608967295	36.4102564102564	9	89	9	1	390	42.675	7.77	High	High	High	6.7e8	5.6e8	5.7e8	2.311	267.139105319977	9
High	IsMasterProtein	A2WXV8	Fructokinase-1 OS=Oryza sativa subsp. indica GN=FRK1 PE=1 SV=1	0	66.7811542893408	44.8916408668731	12	83	12	1	323	34.707	5.27	High	High	High	1.0e9	1.2e9	9.4e8	2.675	248.453466892242	12
High	IsMasterProtein	Q69TY4	Peroxiredoxin-2E-1, chloroplastic OS=Oryza sativa subsp. japonica GN=PRXIIE-1 PE=2 SV=1	0	65.6322465612295	59.4827586206897	8	96	8	1	232	23.674	8.79	High	High	High	9.4e8	8.6e8	7.2e8	3.642	349.942357301712	8
High	IsMasterProtein	Q69TI0	Putative 12-oxophytodienoate reductase 5 OS=Oryza sativa subsp. japonica GN=OPR5 PE=2 SV=1	0	64.860640049176	48.3957219251337	10	57	9	1	374	41.659	5.48	High	High	High	2.0e8	2.4e8	3.5e8	3.329	140.144856214523	10
High	IsMasterProtein	P29545	Elongation factor 1-beta OS=Oryza sativa subsp. japonica GN=Os07g0662500 PE=1 SV=3	0	64.2700208072866	50.8928571428571	8	74	7	1	224	23.785	4.77	High	High	High	2.5e9	2.7e9	2.4e9	7.254	236.787201881409	8
High	IsMasterProtein	P25777	Oryzain beta chain OS=Oryza sativa subsp. japonica GN=Os04g0670200 PE=1 SV=2	0	64.2470940694607	21.4592274678112	7	68	7	1	466	49.767	5.36	High	High	High	2.9e9	2.6e9	2.0e9	1.873	221.363463521004	7
High	IsMasterProtein	O64464	Proteasome subunit beta type-1 OS=Oryza sativa subsp. japonica GN=PBF1 PE=2 SV=1	0	63.7231760094042	54.2986425339367	8	65	8	1	221	24.266	6.89	High	High	High	7.5e8	8.0e8	8.6e8	3.642	226.016404151917	8
High	IsMasterProtein	Q2QS13	UDP-glucose 6-dehydrogenase 5 OS=Oryza sativa subsp. japonica GN=UGD5 PE=2 SV=1	0	63.4062527167886	31.4583333333333	10	62	1	1	480	52.885	6.13	High	Not Found	High				0.983	196.177538752556	10
High	IsMasterProtein	Q84J55	14-3-3-like protein GF14-A OS=Oryza sativa subsp. japonica GN=GF14A PE=2 SV=1	0	63.1595508919716	42.0454545454545	10	115	3	1	264	28.982	4.94	High	High	High	7.2e8	5.7e8	5.8e8	2.981	347.159345984459	10
High	IsMasterProtein	Q0IWL9	Monothiol glutaredoxin-S11 OS=Oryza sativa subsp. japonica GN=GRXS11 PE=2 SV=2	0	62.1034801426957	26.0692464358452	7	58	7	1	491	53.121	5.25	High	High	High	3.6e8	2.8e8	3.1e8	1.264	201.265542984009	7
High	IsMasterProtein	Q8H8C7	Chitin elicitor-binding protein OS=Oryza sativa subsp. japonica GN=CEBIP PE=1 SV=1	0	61.695221167732	30.8988764044944	7	62	7	1	356	37.176	7.36	High	High	High	1.5e9	1.4e9	1.6e9	3.437	196.325544118881	7
High	IsMasterProtein	Q7XPL2	Oxygen-dependent coproporphyrinogen-III oxidase, chloroplastic OS=Oryza sativa subsp. japonica GN=CPX PE=2 SV=2	0	61.3076728012131	37.593984962406	10	62	10	1	399	43.844	6.67	High	High	High	7.7e8	8.7e8	6.7e8	2.039	165.789886713028	10
High	IsMasterProtein	B7EA73	Puromycin-sensitive aminopeptidase OS=Oryza sativa subsp. japonica GN=Os08g0562700 PE=2 SV=1	0	59.7899435193596	17.587373167982	11	54	11	1	887	99.461	5.59	High	High	High	2.6e8	1.4e8	1.8e8	0.741	142.299601793289	11
High	IsMasterProtein	Q10M12	Ricin B-like lectin R40C1 OS=Oryza sativa subsp. japonica GN=R40C1 PE=1 SV=1	0	59.336534512593	36.2068965517241	8	72	8	1	348	38.798	6.8	High	High	High	6.4e8	5.0e8	5.0e8	1.783	233.316844344139	8
High	IsMasterProtein	Q6YW46	Elongation factor 1-gamma 2 OS=Oryza sativa subsp. japonica GN=Os02g0220500 PE=2 SV=2	0	58.4837960544228	26.555023923445	8	66	3	1	418	47.325	6.73	High	High	High	3.6e8	6.6e8	5.4e8	1.783	154.576446890831	8
High	IsMasterProtein	Q8GU95	Glutamate--cysteine ligase A, chloroplastic OS=Oryza sativa subsp. indica GN=GSH1-1 PE=2 SV=2	0	58.3421795807081	36.3821138211382	11	70	11	1	492	55.626	6.38	High	High	High	5.2e8	7.6e8	7.5e8	2.162	177.298682451248	11
High	IsMasterProtein	Q6H5J0	Enoyl-[acyl-carrier-protein] reductase [NADH] 2, chloroplastic OS=Oryza sativa subsp. japonica GN=Os09g0277800 PE=2 SV=1	0	58.2287964390491	37.466307277628	7	64	3	1	371	38.996	9.01	High	High	High	1.1e8	7.2e7	7.4e7	2.34	190.443668603897	7
High	IsMasterProtein	Q6AV34	Probable N-acetyl-gamma-glutamyl-phosphate reductase, chloroplastic OS=Oryza sativa subsp. japonica GN=Os03g0617900 PE=1 SV=1	0	57.7639694010402	36.8674698795181	10	56	10	1	415	44.758	8.4	High	High	High	1.9e8	2.3e8	4.6e8	1.913	138.775835633278	10
High	IsMasterProtein	Q0JPA6	Salt stress root protein RS1 OS=Oryza sativa subsp. japonica GN=Os01g0233000 PE=2 SV=1	0	57.4092409671525	70.5882352941177	9	59	9	1	204	21.788	4.92	High	High	High	6.9e8	8.0e8	7.0e8	5.105	181.741346001625	9
High	IsMasterProtein	Q9LST6	Proteasome subunit beta type-2 OS=Oryza sativa subsp. japonica GN=PBD1 PE=2 SV=2	0	56.9519350587352	61.7924528301887	10	67	10	1	212	23.463	5.64	High	High	High	1.0e9	1.1e9	9.8e8	7.377	195.648769021034	10
High	IsMasterProtein	B8BKI7	Probable bifunctional methylthioribulose-1-phosphate dehydratase/enolase-phosphatase E1 OS=Oryza sativa subsp. indica GN=OsI_36120 PE=2 SV=1	0	56.886363894178	31.0810810810811	11	47	11	1	518	57.006	6	High	High	High	4.1e8	5.5e8	3.0e8	1.712	143.389464735985	11
High	IsMasterProtein	P28752	Tubulin alpha-1 chain OS=Oryza sativa subsp. japonica GN=TUBA1 PE=1 SV=1	0	56.532011301688	29.7777777777778	10	82	3	1	450	49.622	5.06	High	High	High	3.0e8	1.7e8	3.3e8	2.511	205.211966514587	10
High	IsMasterProtein	Q06398	Probable glutathione S-transferase GSTU6 OS=Oryza sativa subsp. japonica GN=GSTU6 PE=2 SV=2	0	56.1048467740398	44.9152542372881	7	69	7	1	236	25.64	6.1	High	High	High	8.2e8	1.5e9	4.7e8	6.197	154.313075661659	7
High	IsMasterProtein	Q7XKU5	2-oxoglutarate-dependent dioxygenase DAO OS=Oryza sativa subsp. japonica GN=DAO PE=2 SV=2	0	55.7565959080777	38.6666666666667	8	74	8	1	300	32.082	5.82	High	High	High	8.4e8	9.2e8	8.2e8	6.017	201.916772127151	8
High	IsMasterProtein	A6N0M9	Nucleoside diphosphate kinase 1 OS=Oryza sativa subsp. indica GN=NDKR PE=1 SV=1	0	55.6035888030735	48.993288590604	8	143	8	1	149	16.835	6.8	High	High	High	1.6e10	1.4e10	1.5e10	14.849	341.36666405201	8
High	IsMasterProtein	Q67IX6	Protein disulfide isomerase-like 1-4 OS=Oryza sativa subsp. japonica GN=PDIL1-4 PE=2 SV=1	0	54.6214100116327	21.3143872113677	8	45	8	1	563	62.214	4.93	High	High	High	3.3e8	2.4e8	3.2e8	1.009	118.992379188538	8
High	IsMasterProtein	Q6Z4N6	Ricin B-like lectin R40G2 OS=Oryza sativa subsp. japonica GN=R40G2 PE=2 SV=1	0	54.5983854823927	31.4868804664723	6	43	6	1	343	38.504	7.27	High	High	High	6.8e8	6.8e8	8.0e8	1.371	133.377626419067	6
High	IsMasterProtein	Q9SLX0	Importin subunit alpha-1b OS=Oryza sativa subsp. japonica GN=Os05g0155601 PE=1 SV=2	0	54.1378761987755	31.0861423220974	10	33	8	1	534	58.53	5.31	High	High	High	1.2e8	2.2e8	2.1e8	1.395	95.8481694459915	10
High	IsMasterProtein	A2YXU2	Proteasome subunit alpha type-7-A OS=Oryza sativa subsp. indica GN=OsI_029135 PE=2 SV=2	0	53.9393372143415	61.0441767068273	10	59	5	1	249	27.279	7.43	High	High	High	6.2e8	7.4e8	4.6e8	5.105	178.285362482071	10
High	IsMasterProtein	Q42972	Malate dehydrogenase, glyoxysomal OS=Oryza sativa subsp. japonica GN=Os12g0632700 PE=1 SV=3	0	53.8997315155158	47.1910112359551	9	86	9	1	356	37.362	7.88	High	High	High	4.9e8	6.8e8	6.2e8	2.728	249.132156610489	9
High	IsMasterProtein	Q0JNR2	Cysteine proteinase inhibitor 12 OS=Oryza sativa subsp. japonica GN=Os01g0270100 PE=2 SV=1	0	53.7209203794568	40	7	71	7	1	250	27.252	6.54	High	High	High	4.1e8	3.8e8	3.9e8	6.017	172.011489629745	7
High	IsMasterProtein	P0C520	ATP synthase subunit alpha, mitochondrial OS=Oryza sativa GN=ATPA PE=3 SV=1	0	53.1596941317956	26.9155206286837	11	68	11	1	509	55.339	6.1	High	High	High	8.1e8	7.4e8	7.3e8	1.31	180.377786755562	11
High	IsMasterProtein	P0C8Y9	Proteasome subunit alpha type-4-2 OS=Oryza sativa subsp. indica GN=OsI_021067 PE=1 SV=1	0	53.1357040811848	32	5	63	5	1	250	27.009	6.92	High	High	High	5.0e8	4.9e8	5.8e8	4.623	222.28663790226	5
High	IsMasterProtein	Q42456	Aspartic proteinase oryzasin-1 OS=Oryza sativa subsp. japonica GN=Os05g0567100 PE=2 SV=2	0	53.0244857444358	20.2357563850688	6	84	6	1	509	54.039	5.33	High	High	High	3.5e8	3.7e8	4.3e8	1.154	217.053948163986	6
High	IsMasterProtein	Q5VND6	Nucleosome assembly protein 1;1 OS=Oryza sativa subsp. japonica GN=NAP1;1 PE=2 SV=1	0	52.8538936847867	23.2804232804233	6	45	6	1	378	42.612	4.48	High	High	High	4.4e8	6.6e8	7.2e8	4.08	134.101955652237	6
High	IsMasterProtein	Q84XG9	IAA-amino acid hydrolase ILR1-like 1 OS=Oryza sativa subsp. indica GN=ILL1 PE=2 SV=1	0	52.3398262728541	30.316742081448	7	51	7	1	442	47.165	6.04	High	High	High	6.0e8	5.6e8	5.7e8	2.162	139.90882897377	7
High	IsMasterProtein	Q8L4L4	60S ribosomal protein L5-2 OS=Oryza sativa subsp. japonica GN=RPL5B PE=2 SV=2	0	51.822150143848	37.171052631579	9	55	2	1	304	34.716	9.1	High	High	High	2.7e8	3.3e8	2.1e8	1.994	152.470420479774	9
High	IsMasterProtein	Q5Z627	Elongation factor 1-gamma 3 OS=Oryza sativa subsp. japonica GN=Os06g0571400 PE=2 SV=1	0	51.2394206285045	24.0384615384615	7	51	3	1	416	47.36	6.47	High	High	High	2.6e8	4.4e8	4.1e8	1.346	137.420976996422	7
High	IsMasterProtein	B8AL97	Cupincin OS=Oryza sativa subsp. indica GN=OsI_13867 PE=1 SV=1	0	51.1341405950105	21.4893617021277	7	51	7	1	470	52.028	7.43	High	High	High	6.2e8	6.9e8	7.2e8	1.649	154.075120806694	7
High	IsMasterProtein	A2Z3I9	Proteasome subunit alpha type-7-B OS=Oryza sativa subsp. indica GN=PAD1 PE=2 SV=1	0	50.7644962036969	34.9397590361446	7	54	2	1	249	27.197	7.93	High	High	High	4.1e8	3.8e8	3.0e8	3.394	186.65547990799	7
High	IsMasterProtein	Q0D3D2	Pyruvate decarboxylase 3 OS=Oryza sativa subsp. japonica GN=PDC3 PE=2 SV=1	0	50.4611845357974	18.7393526405451	6	188	2	1	587	62.602	5.95	High	High	Not Found	1.0e7	7.8e8		0.995	543.307060599327	6
High	IsMasterProtein	Q9ZRI7	Elongation factor 1-gamma 1 OS=Oryza sativa subsp. japonica GN=Os02g0220600 PE=2 SV=1	0	49.6030269791257	24.4019138755981	8	50	4	1	418	47.448	6.47	High	High	High	1.6e8	2.4e8	2.9e8	1.346	127.750284433365	8
High	IsMasterProtein	A2WXX3	60S ribosomal protein L5-1 OS=Oryza sativa subsp. indica GN=RPL5A PE=3 SV=2	0	49.5794756210029	37.171052631579	9	47	2	1	304	34.734	9.16	High	High	Not Found	1.9e8			1.994	124.814592719078	9
High	IsMasterProtein	Q9FR35	Peroxiredoxin-2C OS=Oryza sativa subsp. japonica GN=PRXIIC PE=1 SV=1	0	48.7076811124729	56.7901234567901	6	64	6	1	162	17.28	5.88	High	High	High	4.8e8	5.9e8	2.2e8	26.826	118.579566478729	6
High	IsMasterProtein	O82451	Probable glutathione S-transferase GSTF2 OS=Oryza sativa subsp. japonica GN=GSTF2 PE=1 SV=3	0	48.2769966491241	36.7441860465116	7	143	7	1	215	23.961	6.13	High	High	High	2.8e9	3.0e9	2.4e9	5.579	484.970207929611	7
High	IsMasterProtein	Q65XK0	Ketol-acid reductoisomerase, chloroplastic OS=Oryza sativa subsp. japonica GN=Os05g0573700 PE=1 SV=1	0	48.2367368300134	23.356401384083	9	66	9	1	578	62.338	6.43	High	High	High	1.0e9	1.3e9	1.2e9	1.212	180.522448182106	9
High	IsMasterProtein	P41095	60S acidic ribosomal protein P0 OS=Oryza sativa subsp. japonica GN=Os08g0130500 PE=1 SV=3	0	47.7954279513361	38.5579937304075	7	85	7	1	319	34.356	5.49	High	High	High	1.4e9	1.2e9	1.1e9	3.394	212.068432331085	7
High	IsMasterProtein	A2Y7R5	GTP-binding nuclear protein Ran-2 OS=Oryza sativa subsp. indica GN=RAN2 PE=2 SV=1	0	47.0593611896674	40.2714932126697	8	67	8	1	221	25.023	7.12	High	High	High	1.6e9	1.7e9	1.5e9	7.111	180.994003295898	8
High	IsMasterProtein	B8AU84	Arginase 1, mitochondrial OS=Oryza sativa subsp. indica GN=B0616E02-H0507E05.7 PE=1 SV=1	0	46.7845051910893	34.1176470588235	6	42	6	1	340	36.951	6.32	High	High	High	5.7e8	1.6e9	6.0e8	1.818	115.366397023201	6
High	IsMasterProtein	Q9LDN2	Uridine 5'-monophosphate synthase OS=Oryza sativa subsp. japonica GN=UMPS1 PE=2 SV=1	0	46.6523600693245	21.1740041928721	6	47	6	1	477	50.772	7.21	High	High	High	3.9e8	4.0e8	3.6e8	1.089	162.978311777115	6
High	IsMasterProtein	B9F3B6	Succinate-semialdehyde dehydrogenase, mitochondrial OS=Oryza sativa subsp. japonica GN=ALDH5F1 PE=3 SV=1	0	46.3588625217487	22.5806451612903	7	54	7	1	527	56.058	8.1	High	High	High	4.6e8	4.3e8	4.2e8	0.968	161.572348594666	7
High	IsMasterProtein	Q9FE01	L-ascorbate peroxidase 2, cytosolic OS=Oryza sativa subsp. japonica GN=APX2 PE=1 SV=1	0	46.2556364940075	37.4501992031873	6	44	6	1	251	27.101	5.36	High	High	High	1.1e9	7.5e8	5.5e8	2.384	125.633479237556	6
High	IsMasterProtein	P46466	26S proteasome regulatory subunit 4 homolog OS=Oryza sativa subsp. japonica GN=TBP2 PE=2 SV=2	0	46.214031691589	20.9821428571429	6	30	6	1	448	49.556	6.21	High	High	High	8.7e7	3.3e8	3.5e8	0.887	91.8656636476517	6
High	IsMasterProtein	Q2QNG7	ATP-citrate synthase alpha chain protein 3 OS=Oryza sativa subsp. japonica GN=ACLA-3 PE=2 SV=1	0	46.1306504503963	32.6241134751773	10	62	10	1	423	46.765	5.58	High	High	High	8.1e8	7.0e8	7.6e8	1.848	180.273079633713	10
High	IsMasterProtein	Q8LJU5	40S ribosomal protein S7 OS=Oryza sativa subsp. japonica GN=RPS7 PE=2 SV=2	0	45.9390219206147	30.7291666666667	4	127	4	1	192	22.293	9.76	High	High	High	6.7e8	1.1e9	1.5e9	3.642	321.74906027317	4
High	IsMasterProtein	P46465	26S proteasome regulatory subunit 6A homolog OS=Oryza sativa subsp. japonica GN=TBP1 PE=2 SV=2	0	45.7952622452772	26.1072261072261	8	55	8	1	429	47.768	5.07	High	High	High	5.5e8	2.5e8	2.6e8	1.219	156.59067761898	8
High	IsMasterProtein	Q2QMN7	Probable ureidoglycolate hydrolase OS=Oryza sativa subsp. japonica GN=UAH PE=1 SV=2	0	45.2235579049279	24.7933884297521	8	30	8	1	484	51.683	5.63	High	High	High	1.6e8	1.1e8	2.1e8	0.911	82.1810795068741	8
High	IsMasterProtein	A2XNR6	Electron transfer flavoprotein subunit alpha, mitochondrial OS=Oryza sativa subsp. indica GN=ETFA PE=3 SV=1	0	45.1452515555669	36.3128491620112	8	36	8	1	358	37.329	6.55	High	High	High	2.4e8	2.7e8	2.5e8	1.818	106.145354509354	8
High	IsMasterProtein	Q9ARZ9	Ubiquitin-40S ribosomal protein S27a-1 OS=Oryza sativa subsp. japonica GN=RPS27AA PE=2 SV=1	0	44.6836152805893	47.741935483871	7	290	1	1	155	17.657	9.77	High	High	High	2.5e8	2.7e8	2.1e8	5.813	941.909509778023	7
High	IsMasterProtein	P0DKK8	40S ribosomal protein S10-1 OS=Oryza sativa subsp. japonica GN=RPS10-1 PE=2 SV=1	0	44.5536842130645	38.7978142076503	6	71	6	1	183	20.25	9.76	High	High	High	1.4e9	1.6e9	1.6e9	3.642	191.803665399551	6
High	IsMasterProtein	A2XYW4	Anamorsin homolog 1 OS=Oryza sativa subsp. indica GN=H0403D02.15 PE=2 SV=1	0	44.5300278882054	30.9433962264151	4	34	4	1	265	27.643	5.08	High	High	High	3.5e8	3.7e8	2.7e8	2.162	100.827681303024	4
High	IsMasterProtein	P0DKK7	60S ribosomal protein L7a-2 OS=Oryza sativa subsp. japonica GN=RPL7A-2 PE=2 SV=1	0	44.3516978827951	36.8217054263566	11	83	11	1	258	29.285	10.35	High	High	High	1.5e9	1.4e9	1.6e9	5.494	229.674823403358	11
High	IsMasterProtein	Q40680	Elongation factor 1-delta 1 OS=Oryza sativa subsp. japonica GN=Os07g0614500 PE=2 SV=3	0	44.1767496457234	41.4847161572052	8	39	6	1	229	24.847	4.53	High	High	High	6.5e8	6.6e8	4.2e8	3.642	97.9427778720856	8
High	IsMasterProtein	P31674	40S ribosomal protein S15 OS=Oryza sativa subsp. japonica GN=RPS15 PE=2 SV=2	0	43.9166288419645	43.5064935064935	5	60	5	1	154	17.404	10.2	High	High	High	8.0e8	8.5e8	6.9e8	18.307	147.803772568703	5
High	IsMasterProtein	P0C5C8	1-Cys peroxiredoxin A OS=Oryza sativa subsp. indica GN=OsI_27030 PE=2 SV=1	0	43.7830300536706	40.9090909090909	7	79	6	1	220	24.057	6.43	High	High	High	9.5e8	1.3e9	1.4e9	5.105	200.293707132339	7
High	IsMasterProtein	Q9S827	Succinate dehydrogenase [ubiquinone] iron-sulfur subunit 1, mitochondrial OS=Oryza sativa subsp. japonica GN=SDH2-1 PE=1 SV=1	0	43.7028406034179	26.6903914590747	5	50	5	1	281	31.099	8.48	High	High	High	9.8e8	1.1e9	8.8e8	1.512	125.288057804108	5
High	IsMasterProtein	Q0D840	Thioredoxin H1 OS=Oryza sativa subsp. japonica GN=TRXH PE=1 SV=1	0	43.4849215560054	54.9180327868852	8	84	8	1	122	13.148	5.3	High	High	High	3.7e9	3.6e9	2.7e9	11.589	229.387602210045	8
High	IsMasterProtein	Q84TA3	Leukotriene A-4 hydrolase homolog OS=Oryza sativa subsp. japonica GN=LKHA4 PE=2 SV=1	0	43.453684360667	21.4402618657938	8	43	8	1	611	67.749	5.14	High	High	High	1.8e8	1.6e8	2.7e8	1.154	116.787434577942	8
High	IsMasterProtein	A2XRZ6	Probable aldo-keto reductase 3 OS=Oryza sativa subsp. indica GN=H0813E03.4 PE=3 SV=1	0	42.8969347405283	28.169014084507	7	40	7	1	355	38.207	5.97	High	High	High	3.6e8	4.0e8	3.3e8	1.089	123.197211146355	7
High	IsMasterProtein	Q69LA6	Probable pyridoxal 5'-phosphate synthase subunit PDX1.1 OS=Oryza sativa subsp. japonica GN=PDX11 PE=2 SV=1	0	42.6103849915813	32.3899371069182	10	92	10	1	318	33.715	6.89	High	High	High	1.5e9	1.9e9	1.9e9	2.34	215.257488131523	10
High	IsMasterProtein	Q84TB3	Actin-depolymerizing factor 4 OS=Oryza sativa subsp. japonica GN=ADF4 PE=1 SV=1	0	41.8177595961376	55.3956834532374	5	155	5	1	139	15.936	6.04	High	High	High	1.3e9	1.3e9	1.2e9	6.743	367.303634643555	5
High	IsMasterProtein	Q5Z8V9	Delta-aminolevulinic acid dehydratase, chloroplastic OS=Oryza sativa subsp. japonica GN=HEMB PE=2 SV=1	0	41.7970861911699	29.81220657277	7	35	7	1	426	46.256	6.15	High	High	High	3.0e8	3.4e8	3.8e8	1.291	116.946201324463	7
High	IsMasterProtein	P14655	Glutamine synthetase, chloroplastic OS=Oryza sativa subsp. japonica GN=GLN2 PE=1 SV=1	0	41.6347858217206	12.6168224299065	3	53	1	1	428	46.613	6.34	Not Found	Not Found	High				1.154	155.670614361763	3
High	IsMasterProtein	A2Y0T4	60S ribosomal protein L10-2 OS=Oryza sativa subsp. indica GN=SG12 PE=2 SV=2	0	41.1821661786461	27.8538812785388	5	49	3	1	219	24.656	10.36	High	High	High	1.4e9	1.7e9	1.5e9	2.981	125.576415538788	5
High	IsMasterProtein	Q2R1V8	GDP-mannose 3,5-epimerase 2 OS=Oryza sativa subsp. japonica GN=GME-2 PE=2 SV=2	0	41.045241739928	27.7628032345013	8	58	8	1	371	42.105	6.09	High	High	High	9.6e8	9.3e8	6.7e8	1.371	158.053766489029	8
High	IsMasterProtein	Q6ESI7	Tripeptidyl-peptidase 2 OS=Oryza sativa subsp. japonica GN=TPP2 PE=2 SV=1	0	40.872343285281	13.9072847682119	11	36	11	1	1359	148.54	6.58	High	High	High	2.2e8	7.3e7	1.4e8	0.378	83.4604296684265	11
High	IsMasterProtein	A2XAZ3	Alcohol dehydrogenase class-3 OS=Oryza sativa subsp. indica GN=ADHIII PE=3 SV=1	0	40.0855262870571	26.7716535433071	5	47	5	1	381	40.769	7.17	High	High	High	1.7e9	1.3e9	9.1e8	0.931	150.166610360146	5
High	IsMasterProtein	P51431	Ubiquitin-40S ribosomal protein S27a-2 OS=Oryza sativa subsp. japonica GN=RPS27AB PE=2 SV=3	0	39.8936631535894	41.9354838709677	7	288	1	1	155	17.671	9.8	Not Found	Not Found	High			1.3e8	5.813	936.197530388832	7
High	IsMasterProtein	B8AW64	Nucleosome assembly protein 1;2 OS=Oryza sativa subsp. indica GN=NAP1;2 PE=1 SV=1	0	39.5819631420892	31.8681318681319	9	46	9	1	364	41.732	4.45	High	High	High	5.2e8	6.1e8	5.6e8	2.36	103.238005161285	9
High	IsMasterProtein	Q8W1L6	Peroxisomal fatty acid beta-oxidation multifunctional protein OS=Oryza sativa subsp. japonica GN=MFP PE=1 SV=2	0	39.0409711945241	15.9779614325069	8	33	8	1	726	78.41	8.98	High	High	High	4.7e8	2.4e8	4.3e8	0.73	86.5445481538773	8
High	IsMasterProtein	Q6ZFU6	Thioredoxin reductase NTRB OS=Oryza sativa subsp. japonica GN=NTRB PE=2 SV=1	0	39.0363201521137	31.4199395770393	5	44	4	1	331	34.655	6.64	High	High	High	4.3e8	7.3e8	4.7e8	1.738	126.847563505173	5
High	IsMasterProtein	Q6Z6M4	Isocitrate lyase OS=Oryza sativa subsp. japonica GN=ICL PE=1 SV=1	0	38.8642920560817	18.1818181818182	7	29	7	1	572	63.011	7.23	High	High	High	2.8e8	2.8e8	3.4e8	0.874	89.8753862380981	7
High	IsMasterProtein	Q0JM17	DEAD-box ATP-dependent RNA helicase 56 OS=Oryza sativa subsp. japonica GN=AIP1 PE=1 SV=2	0	38.8446816438806	25	8	36	8	1	432	48.623	5.72	High	High	High	1.3e8	2.2e8	1.0e8	1.395	77.5030467510223	8
High	IsMasterProtein	P42211	Aspartic proteinase OS=Oryza sativa subsp. japonica GN=RAP PE=2 SV=2	0	38.5853687473816	18.75	7	51	7	1	496	54.055	6.15	High	High	High	4.6e8	5.2e8	6.1e8	1.291	146.095495462418	7
High	IsMasterProtein	Q69UI1	40S ribosomal protein S13-2 OS=Oryza sativa subsp. japonica GN=Os08g0117300 PE=1 SV=1	0	38.5810897765923	41.0596026490066	6	86	1	1	151	17.135	10.54	High	High	High	5.5e8	5.6e8	5.6e8	9	219.783564686775	6
High	IsMasterProtein	Q10KF0	Proteasome subunit alpha type-2 OS=Oryza sativa subsp. japonica GN=PAB1 PE=2 SV=1	0	38.4030924776228	38.7234042553192	6	44	6	1	235	25.828	5.48	High	High	High	3.6e8	3.6e8	2.7e8	2.455	123.230530738831	6
High	IsMasterProtein	Q0JDA2	Succinate dehydrogenase subunit 5, mitochondrial OS=Oryza sativa subsp. japonica GN=SDH5 PE=1 SV=1	0	37.545871732699	36.7965367965368	5	39	5	1	231	24.568	8.65	High	High	High	1.6e8	4.2e8	3.7e8	2.455	114.353968977928	5
High	IsMasterProtein	Q69UI2	40S ribosomal protein S13-1 OS=Oryza sativa subsp. japonica GN=Os08g0117200 PE=3 SV=2	0	37.4929191289408	41.0596026490066	6	79	1	1	151	17.105	10.54	High	High	High	5.5e8	4.1e8	4.6e8	9	193.307230830193	6
High	IsMasterProtein	B7F845	60S ribosomal protein L10a OS=Oryza sativa subsp. japonica GN=RPL10A PE=1 SV=1	0	37.2271282413702	33.3333333333333	6	49	6	1	216	24.467	9.82	High	High	High	1.6e9	1.4e9	1.3e9	1.929	134.578855991364	6
High	IsMasterProtein	Q6L5I5	Mitochondrial outer membrane protein porin 2 OS=Oryza sativa subsp. japonica GN=VDAC2 PE=2 SV=1	0	37.166000655146	17.1428571428571	2	20	2	1	280	29.584	8.65	High	High	High		1.4e8	3.8e8	1.276	67.1130700111389	2
High	IsMasterProtein	Q6ETN3	Probable 4-coumarate--CoA ligase 3 OS=Oryza sativa subsp. japonica GN=4CL3 PE=2 SV=1	0	36.9334440930059	14.2599277978339	6	31	6	1	554	59.603	5.17	High	High	High	6.0e7	1.2e8	1.3e8	0.693	79.3227969408035	6
High	IsMasterProtein	Q7FAY6	Probable UDP-arabinopyranose mutase 2 OS=Oryza sativa subsp. japonica GN=UAM2 PE=1 SV=1	0	36.7285938298543	26.2247838616715	8	48	8	1	347	38.882	6.44	High	High	High	1.9e8	1.4e8	1.7e8	1.371	139.163564920425	8
High	IsMasterProtein	Q75IM9	Isovaleryl-CoA dehydrogenase, mitochondrial OS=Oryza sativa subsp. japonica GN=Os05g0125500 PE=2 SV=2	0	36.6825285062648	28.6063569682152	7	41	7	1	409	44.502	6.96	High	High	High	7.8e8	6.7e8	5.3e8	1.089	93.6215934753418	7
High	IsMasterProtein	Q6Z965	12-oxophytodienoate reductase 7 OS=Oryza sativa subsp. japonica GN=OPR7 PE=2 SV=1	0	36.4487628708731	20.8121827411168	5	25	5	1	394	43.65	8.56	High	High	High	2.0e8	1.9e8	1.6e8	1.089	58.7350591421127	5
High	IsMasterProtein	Q75HQ0	Heat shock 70 kDa protein BIP4 OS=Oryza sativa subsp. japonica GN=BIP4 PE=2 SV=1	0	36.29555537358	5.24017467248908	4	49	1	1	687	74.267	5.22	High	High	High	3.6e9	3.2e9	2.0e8	0.455	126.89325594902	4
High	IsMasterProtein	Q6K4E7	Aminopeptidase M1-D OS=Oryza sativa subsp. japonica GN=Os09g0362800 PE=2 SV=1	0	36.2849362692492	14.7766323024055	10	49	8	1	873	98.451	5.47	High	High	High	2.4e8	2.7e8	2.7e8	0.509	115.870324850082	10
High	IsMasterProtein	Q6K9A2	Cinnamoyl-CoA reductase 1 OS=Oryza sativa subsp. japonica GN=CCR1 PE=1 SV=1	0	35.877407299595	28.698224852071	6	32	6	1	338	37.366	8.02	High	High	High	4.6e8	9.8e8	8.7e8	1.154	75.1796107292175	6
High	IsMasterProtein	A2Z7C4	1,2-dihydroxy-3-keto-5-methylthiopentene dioxygenase 1 OS=Oryza sativa subsp. indica GN=ARD1 PE=1 SV=2	0	35.6094810891425	42.2110552763819	8	43	6	1	199	23.627	5.2	High	High	High	2.2e8	5.0e8	2.6e8	3.394	93.994055390358	8
High	IsMasterProtein	Q94DM8	Ubiquitin-fold modifier 1 OS=Oryza sativa subsp. japonica GN=Os01g0962400 PE=3 SV=1	0	35.4772495347124	56.8627450980392	4	46	4	1	102	10.356	9.61	High	High	High	4.0e8	4.8e8	3.2e8	18.307	93.4706829786301	4
High	IsMasterProtein	A2X8Q3	Soluble inorganic pyrophosphatase OS=Oryza sativa subsp. indica GN=IPP PE=2 SV=1	0	35.2189359872829	31.3084112149533	5	42	5	1	214	24.144	5.86	High	High	High	2.0e9	2.1e9	1.8e9	2.162	119.190989255905	5
High	IsMasterProtein	Q948T6	Lactoylglutathione lyase OS=Oryza sativa subsp. japonica GN=GLYI-11 PE=1 SV=2	0	35.1027683815469	31.2714776632302	8	87	8	1	291	32.533	5.67	High	High	High	1.9e9	2.6e9	1.7e9	1.404	245.720837593079	8
High	IsMasterProtein	Q943F3	60S ribosomal protein L18a OS=Oryza sativa subsp. japonica GN=RPL18A PE=1 SV=1	0	34.416680671221	33.7078651685393	7	60	7	1	178	21.386	10.45	High	High	High	8.7e8	7.0e8	7.0e8	3.394	159.135171532631	7
High	IsMasterProtein	A2XS65	Cysteine proteinase inhibitor 10 OS=Oryza sativa subsp. indica GN=OsI_014908 PE=3 SV=2	0	34.2774613733515	37.0860927152318	8	172	8	1	151	15.438	10.15	High	High	High	1.7e10	1.6e10	1.5e10	7.111	455.423280954361	8
High	IsMasterProtein	A2Y053	S-adenosylmethionine synthase 1 OS=Oryza sativa subsp. indica GN=SAM1 PE=2 SV=2	0	33.5008655343755	15.6565656565657	4	15	1	1	396	43.193	6.14	Not Found	Not Found	High			5.4e8	0.823	45.7224432229996	4
High	IsMasterProtein	P93438	S-adenosylmethionine synthase 2 OS=Oryza sativa subsp. japonica GN=SAM2 PE=2 SV=1	0	33.3881371139723	15.4822335025381	4	19	1	1	394	42.874	6.05	High	High	High	1.9e8	1.3e8		0.931	59.900841832161	4
High	IsMasterProtein	B9FK36	Acetyl-CoA carboxylase 2 OS=Oryza sativa subsp. japonica GN=ACC2 PE=3 SV=2	0	32.9485485383803	5.58659217877095	8	24	8	1	2327	257.553	6.42	High	High	High	5.3e7	3.9e7	1.9e7	0.134	69.4986591339111	8
High	IsMasterProtein	P0DKK0	26S proteasome regulatory subunit 7B OS=Oryza sativa subsp. japonica GN=RPT1B PE=2 SV=1	0	32.4856394924421	23.7089201877934	7	37	7	1	426	47.651	6.29	High	High	High	1.3e9	1.5e9	1.4e9	0.848	93.034649014473	7
High	IsMasterProtein	O24174	Betaine aldehyde dehydrogenase 1 OS=Oryza sativa subsp. japonica GN=BADH1 PE=1 SV=1	0	32.4744425519206	16.6336633663366	5	30	4	1	505	54.613	7.02	High	High	High	1.6e8	1.4e8	2.0e8	0.778	103.923652410507	5
High	IsMasterProtein	Q7F9I1	Chaperone protein ClpC1, chloroplastic OS=Oryza sativa subsp. japonica GN=CLPC1 PE=2 SV=2	0	32.4090037449171	9.69498910675381	5	32	5	1	918	101.739	6.51	High	High	High	2.6e8	2.1e8	1.6e8	0.327	82.4319828748703	5
High	IsMasterProtein	Q9AY76	Actin-depolymerizing factor 2 OS=Oryza sativa subsp. japonica GN=ADF2 PE=2 SV=1	0	32.3832841965587	42.7586206896552	4	17	4	1	145	16.783	5.94	High	High	High	7.3e7	1.4e8	9.7e7	3.217	53.3633444309235	4
High	IsMasterProtein	A2XG55	Late embryogenesis abundant protein 1 OS=Oryza sativa subsp. indica GN=LEA1 PE=1 SV=2	0	31.8922323178229	17.7177177177177	3	14	3	1	333	35.641	6.38	High	High	High	6.5e7	2.7e7	1.1e8	0.65	44.7070649862289	3
High	IsMasterProtein	Q6ZJS7	Elongation factor Ts, mitochondrial OS=Oryza sativa subsp. japonica GN=EFTS PE=2 SV=1	0	30.3187456551106	12.568306010929	2	43	2	1	366	39.989	8.37	High	High	High	3.6e7	5.2e7	5.8e7	0.445	91.3937063217163	2
High	IsMasterProtein	P43279	NADP-dependent malic enzyme, chloroplastic OS=Oryza sativa subsp. japonica GN=ME6 PE=2 SV=2	0	30.1059483698847	6.57276995305164	2	35	2	1	639	69.822	7.14	High	High	High	3.5e8	4.6e8	6.1e8	0.377	129.129089236259	2
High	IsMasterProtein	B8AEC1	NAP1-related protein 2 OS=Oryza sativa subsp. indica GN=OsI_07785 PE=2 SV=1	0	29.997470323508	25	4	33	4	1	252	28.601	4.32	High	High	High	9.3e6	2.6e8	2.0e8	1.154	93.0886654853821	4
High	IsMasterProtein	Q0J5V5	Aminopeptidase M1-B OS=Oryza sativa subsp. japonica GN=Os08g0398700 PE=2 SV=1	0	29.1468497016861	8.45714285714286	6	34	5	1	875	97.842	5.39	High	High	High	3.1e8	1.7e8	2.1e8	0.32	82.8345549106598	6
High	IsMasterProtein	P25778	Oryzain gamma chain OS=Oryza sativa subsp. japonica GN=Os09g0442300 PE=2 SV=2	0	28.9493640659056	20.9944751381215	4	38	4	1	362	39.089	7.15	High	High	High	1.2e8	2.7e8	3.6e8	2.162	104.126495599747	4
High	IsMasterProtein	Q75I93	Beta-glucosidase 7 OS=Oryza sativa subsp. japonica GN=BGLU7 PE=1 SV=1	0	28.8036749852926	19.047619047619	5	28	4	1	504	56.836	9.04	High	High	High	2.8e8	2.9e8	1.6e8	0.817	74.9506496191025	5
High	IsMasterProtein	A2ZB00	40S ribosomal protein S16 OS=Oryza sativa subsp. indica GN=RPS16A PE=2 SV=1	0	28.7314381507568	44.9664429530201	7	59	7	1	149	16.808	10.56	High	High	High	1.5e9	1.4e9	1.1e9	9	106.177234649658	7
High	IsMasterProtein	Q08479	Adenylate kinase 3 OS=Oryza sativa subsp. japonica GN=ADK-A PE=2 SV=1	0	28.1204446836723	30.7053941908714	6	46	5	1	241	26.389	8.28	High	High	High	6.5e8	5.9e8	7.4e8	1.154	139.510429382324	6
High	IsMasterProtein	Q53NL5	Xylanase inhibitor protein 2 OS=Oryza sativa subsp. japonica GN=Chib3H-h PE=1 SV=1	0	27.8756658743116	23.448275862069	6	39	6	1	290	31.634	6.61	High	High	High	1.1e9	1.3e9	6.8e8	1.581	106.389565348625	6
High	IsMasterProtein	Q75M08	Protein disulfide isomerase-like 2-1 OS=Oryza sativa subsp. japonica GN=PDIL2-1 PE=2 SV=2	0	27.6570834953301	20.4918032786885	4	30	3	1	366	39.888	6.99	High	High	High	4.6e8	4.7e8	6.2e8	0.487	120.126063585281	4
High	IsMasterProtein	P40978	40S ribosomal protein S19 OS=Oryza sativa subsp. japonica GN=RPS19A PE=2 SV=1	0	27.3517551579229	35.6164383561644	6	69	6	1	146	16.377	10.04	High	High	High	1.7e9	2.0e9	1.4e9	2.728	151.959213376045	6
High	IsMasterProtein	Q10I26	Eukaryotic initiation factor 4A-III homolog B OS=Oryza sativa subsp. japonica GN=EIF4A3B PE=1 SV=1	0	27.0511406467364	9.65346534653465	4	33	1	1	404	45.6	6.37	Not Found	High	High		8.0e7		0.532	100.40670466423	4
High	IsMasterProtein	Q852A1	Expansin-A7 OS=Oryza sativa subsp. japonica GN=EXPA7 PE=2 SV=1	0	26.8703816721219	15.530303030303	2	15	2	1	264	28.205	9.28	High	High	High	1.4e8	1.8e8	1.7e8	1.783	51.2303893566132	2
High	IsMasterProtein	Q6Z1G7	Pyruvate dehydrogenase E1 component subunit beta-1, mitochondrial OS=Oryza sativa subsp. japonica GN=Os08g0536000 PE=2 SV=1	0	26.8315408796009	28.0748663101604	7	26	4	1	374	39.919	5.36	High	High	High	3.3e7	1.6e8	1.0e8	1.448	72.7405440807343	7
High	IsMasterProtein	P25776	Oryzain alpha chain OS=Oryza sativa subsp. japonica GN=Os04g0650000 PE=1 SV=2	0	26.7208945561232	15.2838427947598	5	50	5	1	458	50.099	5.27	High	High	High	2.4e9	2.4e9	2.3e9	0.778	167.781823158264	5
High	IsMasterProtein	Q40682	Elongation factor 1-delta 2 OS=Oryza sativa subsp. japonica GN=Os03g0406200 PE=2 SV=3	0	26.6207839389592	32.7433628318584	6	24	4	1	226	24.639	4.53	High	High	High	1.1e8	1.5e8	7.1e7	1.894	71.2782435417175	6
High	IsMasterProtein	Q6F362	Histone H2B.9 OS=Oryza sativa subsp. japonica GN=H2B.9 PE=3 SV=1	0	26.5586610122188	34.2105263157895	4	40	4	1	152	16.246	10.05	High	High	High	9.5e8	1.5e9	1.3e9	2.511	116.877293467522	4
High	IsMasterProtein	Q941Z0	Probable NADPH:quinone oxidoreductase 1 OS=Oryza sativa subsp. japonica GN=Os01g0953600 PE=2 SV=1	0	26.5124689081813	27.4111675126904	3	14	3	1	197	21.311	7.81	High	High	High	2.2e7	4.6e7	1.9e8	1.031	51.3521356582642	3
High	IsMasterProtein	Q71VM4	Importin subunit alpha-1a OS=Oryza sativa subsp. japonica GN=Os01g0253300 PE=1 SV=2	0	26.2222286044876	14.4486692015209	5	19	3	1	526	57.535	5.22	High	High	High	1.4e8	2.0e8	1.5e8	0.374	55.1453144550323	5
High	IsMasterProtein	P52712	Serine carboxypeptidase-like OS=Oryza sativa subsp. japonica GN=CBP31 PE=2 SV=2	0	26.2034658669237	20.04662004662	6	33	6	1	429	47.759	5.29	High	High	High	2.5e8	2.9e8	2.5e8	0.874	86.1236596107483	6
High	IsMasterProtein	Q33E23	Glutamate dehydrogenase 2, mitochondrial OS=Oryza sativa subsp. japonica GN=GDH2 PE=2 SV=1	0	25.5284471479006	21.654501216545	6	23	4	1	411	44.523	6.68	High	High	High	1.3e8	1.9e8	1.8e8	0.738	50.7944438457489	6
High	IsMasterProtein	Q9SDG6	60S ribosomal protein L30 OS=Oryza sativa subsp. japonica GN=RPL30 PE=3 SV=1	0	25.50614543148	42.3423423423423	3	10	3	1	111	12.356	9.58	High	High	High	4.4e8	3.2e8	4.0e8	2.728	33.6631526947021	3
High	IsMasterProtein	P49100	Cytochrome b5 OS=Oryza sativa subsp. japonica GN=Os05g0108800 PE=2 SV=2	0	25.1160569140462	41.6058394160584	4	22	4	1	137	15.273	5.33	High	High	High	2.1e8	3.4e8	3.7e8	2.981	52.4686523675919	4
High	IsMasterProtein	A2YDY2	60S ribosomal protein L11 OS=Oryza sativa subsp. indica GN=RPL11 PE=2 SV=2	0	25.0150258345632	37.9120879120879	6	48	6	1	182	20.823	9.92	High	High	High	1.8e9	1.5e9	1.5e9	4.337	125.478181958199	6
High	IsMasterProtein	Q9FXT4	Alpha-galactosidase OS=Oryza sativa subsp. japonica GN=Os10g0493600 PE=1 SV=1	0	24.5060706058911	16.3069544364508	5	23	5	1	417	45.792	7.94	High	High	High	4.4e8	2.8e8	3.0e8	0.509	63.5388271808624	5
High	IsMasterProtein	Q6L4F8	Guanine nucleotide-binding protein subunit beta-like protein B OS=Oryza sativa subsp. japonica GN=RACK1B PE=1 SV=1	0	24.4999363634982	22.3214285714286	6	29	4	1	336	36.429	6.54	High	High	High	1.2e8	1.5e8	1.9e8	1.239	58.9469975233078	6
High	IsMasterProtein	A2Y5G8	Probable histone H2A.4 OS=Oryza sativa subsp. indica GN=OsI_019561 PE=3 SV=1	0	24.392944240971	19.6319018404908	2	31	1	1	163	16.961	10.68	High	High	High	6.7e8	3.3e8	4.2e8	1.783	118.044929504395	2
High	IsMasterProtein	A2WK50	Bowman-Birk type bran trypsin inhibitor OS=Oryza sativa subsp. indica GN=RBBI3.3 PE=2 SV=2	0	24.364723312945	22.0472440944882	4	24	4	1	254	27.737	5.57	High	High	High	2.0e8	2.8e8	2.6e8	0.896	69.0369520187378	4
High	IsMasterProtein	A2WNF5	Glucosidase 2 subunit beta OS=Oryza sativa subsp. indica GN=OsI_01383 PE=3 SV=1	0	24.0627234435851	7.65472312703583	3	19	3	1	614	69.305	4.86	High	High	High	1.6e8	2.1e8	2.0e8	0.311	52.9505294561386	3
High	IsMasterProtein	Q9SE42	Ribulose-phosphate 3-epimerase, cytoplasmic isoform OS=Oryza sativa subsp. japonica GN=Os09g0505700 PE=1 SV=1	0	23.758730096694	22.3684210526316	3	13	3	1	228	24.275	5.6	High	High	High	1.5e8	1.7e8	3.5e8	1.512	49.3278158903122	3
High	IsMasterProtein	Q69RJ0	Ferredoxin-dependent glutamate synthase, chloroplastic OS=Oryza sativa subsp. japonica GN=GLU PE=2 SV=2	0	23.5621614707296	4.8297213622291	4	20	4	1	1615	174.934	6.84	High	High	High	1.6e8	1.8e8	2.2e8	0.126	41.8470137119293	4
High	IsMasterProtein	Q9LST7	Proteasome subunit beta type-3 OS=Oryza sativa subsp. japonica GN=PBC1 PE=2 SV=1	0	23.3675085200651	36.7647058823529	4	30	4	1	204	22.787	5.27	High	High	High	2.3e8	3.6e8	3.7e8	3.217	90.2841398715973	4
High	IsMasterProtein	Q9ZTS1	Probable methionine--tRNA ligase OS=Oryza sativa subsp. japonica GN=Os06g0508700 PE=2 SV=2	0	23.2327808355778	11.3607990012484	6	16	6	1	801	89.396	6.95	High	High	High	1.3e8	1.4e8	5.7e7	0.359	45.4928631782532	6
High	IsMasterProtein	P51823	ADP-ribosylation factor 2 OS=Oryza sativa subsp. japonica GN=ARF PE=2 SV=2	0	22.7503370498678	43.0939226519337	6	21	6	1	181	20.695	6.95	High	High	High	4.5e8	2.6e8	1.5e8	2.162	60.4800806045532	6
High	IsMasterProtein	Q75H81	Serpin-ZXA OS=Oryza sativa subsp. japonica GN=Os03g0610650 PE=1 SV=1	0	22.2030611417345	15.6565656565657	4	14	4	1	396	42.114	6.15	High	High	High	7.2e7	9.1e7	4.0e8	0.738	48.1678392887115	4
High	IsMasterProtein	B8BBZ7	Probable gamma-aminobutyrate transaminase 3, mitochondrial OS=Oryza sativa subsp. indica GN=OsI_28220 PE=3 SV=1	0	22.1769166062338	12.9411764705882	5	28	3	1	510	55.921	6.54	High	High	High	1.4e8	1.4e8	2.6e8	0.468	70.0578095912933	5
High	IsMasterProtein	A2YGP6	UDP-sugar pyrophosphorylase OS=Oryza sativa subsp. indica GN=USP PE=3 SV=2	0	22.1533444251449	14.9350649350649	6	22	6	1	616	67.419	6.99	High	High	High	2.1e8	1.8e8	2.0e8	0.512	56.2296285629272	6
High	IsMasterProtein	Q9LSU0	Proteasome subunit alpha type-3 OS=Oryza sativa subsp. japonica GN=PAG1 PE=2 SV=1	0	21.9598961985453	17.6706827309237	5	38	5	1	249	27.221	6.09	High	High	High	6.1e8	7.9e8	6.7e8	1.955	65.026859164238	5
High	IsMasterProtein	Q7XTJ3	Pyruvate dehydrogenase E1 component subunit alpha-3, chloroplastic OS=Oryza sativa subsp. japonica GN=Os04g0119400 PE=2 SV=2	0	21.9597854525965	12.4705882352941	4	18	4	1	425	46.115	6.61	High	High	High	3.1e8	4.0e8	3.3e8	0.425	59.7396864891052	4
High	IsMasterProtein	A2WNH1	Calmodulin-3 OS=Oryza sativa subsp. indica GN=CAM3 PE=3 SV=2	0	21.9393536596741	36.241610738255	2	27	1	1	149	16.807	4.27	Not Found	High	High		6.1e6	5.8e6	1.512	59.1067276000977	2
High	IsMasterProtein	Q42997	Ferredoxin--nitrite reductase, chloroplastic OS=Oryza sativa subsp. japonica GN=Os01g0357100 PE=2 SV=1	0	21.8859042881849	12.9194630872483	4	16	4	1	596	66.101	7.23	High	High	High	2.3e7	9.4e7	1.5e8	0.365	44.7989366054535	4
High	IsMasterProtein	Q9XJ29	Anthranilate synthase alpha subunit 2, chloroplastic OS=Oryza sativa subsp. japonica GN=OsASA2 PE=1 SV=1	0	21.533569900403	9.07590759075908	4	21	4	1	606	66.946	7.12	High	High	High	3.2e8	3.9e8	2.6e8	0.343	49.31471824646	4
High	IsMasterProtein	Q10L71	Villin-2 OS=Oryza sativa subsp. japonica GN=VLN2 PE=2 SV=1	0	21.1356256792122	7.66045548654244	5	17	5	1	966	106.054	5.82	High	High	High	6.3e7	1.2e8	5.7e7	0.201	51.4449057579041	5
High	IsMasterProtein	Q0JL44	Protein SGT1 homolog OS=Oryza sativa subsp. japonica GN=SGT1 PE=1 SV=1	0	21.0161156916293	29.9727520435967	5	20	5	1	367	40.912	5.06	High	High	High	6.7e7	7.5e7	1.0e8	0.931	61.1819310188293	5
High	IsMasterProtein	Q8S919	Ubiquitin-conjugating enzyme E2 5B OS=Oryza sativa subsp. japonica GN=UBC5B PE=2 SV=1	0	20.8788371904853	37.8378378378378	3	43	1	1	148	16.435	7.88	High	High	High	1.4e9	1.4e9	1.5e9	9	86.4686720371246	3
High	IsMasterProtein	Q6F332	Calmodulin-2 OS=Oryza sativa subsp. japonica GN=CAM2 PE=2 SV=3	0	20.7834211665623	36.241610738255	2	32	1	1	149	16.807	4.27	High	High	High	5.9e6	9.5e6	7.6e6	0.995	84.7246673107147	2
High	IsMasterProtein	B9EXM2	Carbamoyl-phosphate synthase large chain, chloroplastic OS=Oryza sativa subsp. japonica GN=CARB PE=2 SV=1	0	20.7735152833764	6.22866894197952	5	16	5	1	1172	127.687	6.01	High	High	High	1.3e8	1.3e8	6.3e7	0.179	40.6949322223663	5
High	IsMasterProtein	Q6ER94	2-Cys peroxiredoxin BAS1, chloroplastic OS=Oryza sativa subsp. japonica GN=BAS1 PE=1 SV=1	0	20.2188310879768	28.735632183908	4	31	4	1	261	28.079	6	High	High	High	3.0e8	4.2e8	2.4e8	1.069	75.2397403717041	4
High	IsMasterProtein	Q9SDD6	Peroxiredoxin-2F, mitochondrial OS=Oryza sativa subsp. japonica GN=PRXIIF PE=2 SV=1	0	19.7157623514753	31.3131313131313	4	20	4	1	198	20.861	7.99	High	High	High	2.9e8	1.7e8	2.8e8	1.61	53.1351141929626	4
High	IsMasterProtein	Q0J0H4	Pyruvate dehydrogenase E1 component subunit beta-2, mitochondrial OS=Oryza sativa subsp. japonica GN=Os09g0509200 PE=2 SV=1	0	19.6130643939395	21.2765957446809	5	20	2	1	376	40.226	5.49	High	High	High	5.0e8	7.3e8	3.4e8	0.896	48.7018860578537	5
High	IsMasterProtein	P35686	40S ribosomal protein S20 OS=Oryza sativa subsp. japonica GN=RPS20 PE=2 SV=2	0	19.5167062755407	19.53125	3	24	3	1	128	14.037	9.44	High	High	High	1.1e9	9.7e8	1.0e9	2.162	76.8568785190582	3
High	IsMasterProtein	Q60DX8	Beta-glucosidase 22 OS=Oryza sativa subsp. japonica GN=BGLU22 PE=2 SV=1	0	19.3550957537814	10.5065666041276	5	28	4	1	533	59.506	5.15	High	High	High	3.0e8	2.7e8	3.7e8	0.509	73.0099563598633	5
High	IsMasterProtein	Q6K548	Mitochondrial outer membrane protein porin 1 OS=Oryza sativa subsp. japonica GN=VDAC1 PE=1 SV=3	0	19.3041635363535	23.7226277372263	4	16	4	1	274	29.202	7.66	High	High	High	1.6e8	3.4e8	2.9e8	0.931	47.6622117757797	4
High	IsMasterProtein	P56724	60S acidic ribosomal protein P3 OS=Oryza sativa subsp. japonica GN=Os06g0701400 PE=3 SV=3	0	19.2104197398969	15.1260504201681	2	17	2	1	119	11.887	4.41	High	High	High	1.8e9	1.9e9	7.2e8	4.623	69.5846996307373	2
High	IsMasterProtein	Q8S920	Ubiquitin-conjugating enzyme E2 5A OS=Oryza sativa subsp. japonica GN=UBC5A PE=2 SV=1	0	18.9270834814496	38.0952380952381	3	36	1	1	147	16.562	7.91	High	Not Found	Not Found	1.6e8			9	68.8706011772156	3
High	IsMasterProtein	Q08480	Adenylate kinase 4 OS=Oryza sativa subsp. japonica GN=ADK-B PE=2 SV=1	0	18.8319066865761	24.2798353909465	5	35	4	1	243	26.658	7.8	High	High	High	3.7e8	3.9e8	3.3e8	0.778	90.2072341442108	5
High	IsMasterProtein	A2XMN2	Probable glutathione S-transferase GSTU1 OS=Oryza sativa subsp. indica GN=GSTU1 PE=1 SV=1	0	18.7443428655613	21.6450216450216	4	28	4	1	231	25.816	6.25	High	High	High	3.1e8	4.1e8	3.2e8	0.833	57.2550040483475	4
High	IsMasterProtein	Q7FAE1	Momilactone A synthase OS=Oryza sativa subsp. japonica GN=Os04g0179200 PE=2 SV=1	0	18.7009935428089	16.7883211678832	3	12	3	1	274	27.816	6.73	High	High	High	1.0e8	1.2e8	3.4e7	0.585	38.0186322927475	3
High	IsMasterProtein	P0C0L1	Probable L-ascorbate peroxidase 6, chloroplastic/mitochondrial OS=Oryza sativa subsp. japonica GN=APX6 PE=2 SV=1	0	18.6093544865578	16.504854368932	5	25	4	1	309	33.481	7.23	High	High	High	3.9e8	3.5e8	2.5e8	0.688	56.1832975149155	5
High	IsMasterProtein	A2XID3	Allene oxide cyclase, chloroplastic OS=Oryza sativa subsp. indica GN=AOC PE=2 SV=1	0	18.606725411937	23.75	4	31	4	1	240	26.034	9.23	High	High	High	3.6e8	4.3e8	4.5e8	0.778	82.4979141950607	4
High	IsMasterProtein	Q4W8D0	Glutamine synthetase cytosolic isozyme 1-3 OS=Oryza sativa subsp. japonica GN=GLN1-3 PE=2 SV=1	0	18.4299374817233	15.9459459459459	2	11	1	1	370	40.652	6.67	High	High	High	6.7e7		5.5e7	0.54	33.5354125499725	2
High	IsMasterProtein	B8AL33	Arginine biosynthesis bifunctional protein ArgJ, chloroplastic OS=Oryza sativa subsp. indica GN=OsI_11009 PE=3 SV=1	0	18.4009693696009	12.7429805615551	3	17	3	1	463	47.823	6.92	High	High	High	1.7e8	8.5e7	2.2e7	0.318	37.1735737323761	3
High	IsMasterProtein	P49216	40S ribosomal protein S26 OS=Oryza sativa subsp. japonica GN=RPS26 PE=2 SV=2	0	17.9296828208423	33.0827067669173	3	13	3	1	133	14.982	11.02	High	High	High	7.3e8	8.6e8	8.5e8	5.31	21.6957161426544	3
High	IsMasterProtein	P09229	Cysteine proteinase inhibitor 1 OS=Oryza sativa subsp. japonica GN=Os01g0803200 PE=1 SV=2	0	17.3816444525819	24.2857142857143	4	42	4	1	140	15.346	5.85	High	High	High	2.0e9	1.8e9	1.8e9	3.217	107.439982652664	4
High	IsMasterProtein	Q6ZJJ1	Probable L-ascorbate peroxidase 4, peroxisomal OS=Oryza sativa subsp. japonica GN=APX4 PE=2 SV=1	0	17.2560275852449	16.8384879725086	4	17	4	1	291	31.718	7.97	High	High	High	6.7e7	6.0e7	1.1e8	0.52	51.9407205581665	4
High	IsMasterProtein	P31691	ADP,ATP carrier protein, mitochondrial OS=Oryza sativa subsp. japonica GN=Os02g0718900 PE=2 SV=1	0	16.9685057734584	14.3979057591623	5	28	5	1	382	41.484	9.77	High	High	High	5.3e8	3.6e8	5.1e8	0.688	68.8449360132217	5
High	IsMasterProtein	Q7FAS1	Peroxisomal (S)-2-hydroxy-acid oxidase GLO3 OS=Oryza sativa subsp. japonica GN=GLO3 PE=2 SV=1	0	16.9059059211625	14.1689373297003	4	20	4	1	367	40.507	9.06	High	High	High	1.0e8	1.7e8	1.1e8	0.468	56.1163899898529	4
High	IsMasterProtein	Q6ASY2	Non-specific lipid transfer protein-like 1 OS=Oryza sativa subsp. japonica GN=LTPL1 PE=1 SV=1	0	16.8598709829658	9.55056179775281	1	26	1	1	178	16.888	8.25	High	High	High	3.7e9	3.6e9	3.5e9	0.52	99.7617008686066	1
High	IsMasterProtein	P17070	Proliferating cell nuclear antigen OS=Oryza sativa subsp. japonica GN=Os02g0805200 PE=1 SV=2	0	16.7300586640134	19.3916349809886	3	10	3	1	263	29.252	4.75	High	High	High	1.2e8	2.1e8	2.9e8	0.468	31.9722700119019	3
High	IsMasterProtein	B7F7K7	Beta-glucosidase 31 OS=Oryza sativa subsp. japonica GN=BGLU31 PE=2 SV=1	0	16.4737811396925	10.7074569789675	3	8	3	1	523	58.411	5.68	High	High	High	3.7e7	2.0e7	6.7e7	0.318	24.5745599269867	3
High	IsMasterProtein	Q84PB3	Eukaryotic translation initiation factor isoform 4G-1 OS=Oryza sativa subsp. japonica GN=Os04g0499300 PE=2 SV=2	0	16.2350881711191	7.69230769230769	4	11	4	1	793	86.967	7.52	High	High	High	5.7e7	4.5e7	5.4e7	0.207	24.7582277059555	4
High	IsMasterProtein	Q2QYL3	Non-specific lipid-transfer protein 3 OS=Oryza sativa subsp. japonica GN=LTP110-A PE=2 SV=1	0	16.1599985157279	35.5371900826446	3	24	3	1	121	12.137	8.91	High	High	High	6.2e8	4.0e8	3.1e8	2.162	73.4552938938141	3
High	IsMasterProtein	Q6Z7V2	24.1 kDa heat shock protein, mitochondrial OS=Oryza sativa subsp. japonica GN=HSP24.1 PE=2 SV=1	0	15.9603389386204	7.72727272727273	1	16	1	1	220	24.082	7.5	High	High	High	2.2e8	2.3e8	2.4e8	0.389	57.5146291255951	1
High	IsMasterProtein	A2XCT8	1,2-dihydroxy-3-keto-5-methylthiopentene dioxygenase 2 OS=Oryza sativa subsp. indica GN=ARD2 PE=2 SV=2	0	15.7293765766887	19.6969696969697	3	17	1	1	198	23.483	5.2	High	High	High	5.5e7	2.9e8	2.5e8	0.931	32.2568129301071	3
High	IsMasterProtein	A2ZLS4	Putative diaminopimelate epimerase, chloroplastic OS=Oryza sativa subsp. indica GN=DAPF PE=3 SV=1	0	15.7181896951588	19.047619047619	5	16	5	1	357	38.051	6.68	High	High	High	1.2e8	2.3e8	2.3e8	0.688	32.7415292263031	5
High	IsMasterProtein	Q5VRH4	Homogentisate 1,2-dioxygenase OS=Oryza sativa subsp. japonica GN=HGO PE=2 SV=1	0	15.2925178517111	7.23404255319149	2	18	2	1	470	51.738	6.52	High	High	High	4.9e7	5.6e7	6.4e7	0.318	55.8211047649384	2
High	IsMasterProtein	Q6ZG77	Probable diaminopimelate decarboxylase, chloroplastic OS=Oryza sativa subsp. japonica GN=LYSA PE=2 SV=1	0	15.0306150422216	10	4	11	4	1	490	53.181	6.84	High	High	High	7.5e7	2.1e7	4.6e7	0.346	27.2988464832306	4
High	IsMasterProtein	Q2QQ99	Protein SPIRAL1-like 3 OS=Oryza sativa subsp. japonica GN=Os12g0502000 PE=3 SV=1	0	14.9930443154707	18.8118811881188	1	8	1	1	101	10.214	9.35	High	High	Not Found	4.9e7	6.1e7		1.154	23.1394069194794	1
High	IsMasterProtein	B8B7X6	Probable D-2-hydroxyglutarate dehydrogenase, mitochondrial OS=Oryza sativa subsp. indica GN=D2HGDH PE=3 SV=1	0	14.989969289092	8.22898032200358	3	6	3	1	559	61.09	7.3	Not Found	High	High			4.2e7	0.194	19.2368216514587	3
High	IsMasterProtein	Q336X9	Mitogen-activated protein kinase 6 OS=Oryza sativa subsp. japonica GN=MPK6 PE=2 SV=1	0	14.7048089043706	12.5	3	11	3	1	376	42.746	6.4	High	High	High	1.0e8	1.1e8	1.1e8	0.35	27.7613244056702	3
High	IsMasterProtein	Q6YZE2	Glutamate-1-semialdehyde 2,1-aminomutase, chloroplastic OS=Oryza sativa subsp. japonica GN=GSA PE=2 SV=1	0	14.6962744262509	7.11297071129707	2	12	2	1	478	50.206	6.95	High	High	High	1.6e8	2.1e8	1.3e8	0.318	32.0934343338013	2
High	IsMasterProtein	Q10RI7	DEAD-box ATP-dependent RNA helicase 38 OS=Oryza sativa subsp. japonica GN=Os03g0158200 PE=3 SV=1	0	14.6189349066627	7.52475247524752	2	11	2	1	505	55.819	5.74	High	High	High	1.9e8	1.7e8	1.2e8	0.166	50.4071145057678	2
High	IsMasterProtein	P27932	Alpha-amylase isozyme 3A OS=Oryza sativa subsp. japonica GN=AMY1.2 PE=2 SV=2	0	14.6035839152472	6.81818181818182	2	30	2	1	440	48.836	7.28	High	High	High	6.9e9	1.1e9	7.2e8	0.318	66.0041174888611	2
High	IsMasterProtein	Q6K2E8	Acetolactate synthase 1, chloroplastic OS=Oryza sativa subsp. japonica GN=ALS1 PE=2 SV=1	0	14.2567903713008	7.14285714285714	3	8	2	1	644	69.349	6.96	High	High	Not Found	5.9e7	6.3e7		0.225	23.2830581665039	3
High	IsMasterProtein	Q259G4	Phosphomannomutase OS=Oryza sativa subsp. indica GN=PMM PE=3 SV=1	0	14.2242119595742	12.5	2	9	2	1	248	28.175	5.83	High	Not Found	High	1.6e8		2.5e8	0.468	28.3658516407013	2
High	IsMasterProtein	Q0DAE4	Glutaredoxin-C8 OS=Oryza sativa subsp. japonica GN=GRXC8 PE=2 SV=2	0	14.0908707731177	11.7647058823529	1	12	1	1	136	14.752	7.97	High	High	High	1.8e8	1.7e8	2.2e8	0.668	39.3071339130402	1
High	IsMasterProtein	Q6YV23	Carbamoyl-phosphate synthase small chain, chloroplastic OS=Oryza sativa subsp. japonica GN=CARA PE=2 SV=2	0	13.9835516591607	8.96860986547085	2	12	2	1	446	48.405	6.9	High	High	High	1.1e8	7.5e7	8.2e7	0.389	27.9228489398956	2
High	IsMasterProtein	A2XQV4	Electron transfer flavoprotein subunit beta, mitochondrial OS=Oryza sativa subsp. indica GN=ETFB PE=3 SV=1	0	13.8408022946622	14.6245059288538	2	18	2	1	253	27.45	6.62	High	High	High	1.4e8	1.7e8	1.6e8	0.389	63.8994083404541	2
High	IsMasterProtein	A2ZCQ7	60S ribosomal protein L10-1 OS=Oryza sativa subsp. indica GN=SC34 PE=2 SV=2	0	13.4883883016505	13.8392857142857	3	23	1	1	224	25.33	10.24	High	High	High	8.1e7	5.3e7	1.3e8	0.931	55.3197023868561	3
High	IsMasterProtein	A2Y4S9	Cytochrome c OS=Oryza sativa subsp. indica GN=CC-1 PE=3 SV=1	0	13.3215587092447	30.3571428571429	3	30	3	1	112	12.263	9.32	High	High	High	1.4e9	1.7e9	1.5e9	1.371	79.9387649297714	3
High	IsMasterProtein	Q10QA5	Strigolactone esterase D14 OS=Oryza sativa subsp. japonica GN=D14 PE=1 SV=1	0	13.2759231648154	12.2641509433962	2	10	2	1	318	33.487	7.91	High	High	High	3.8e7	2.4e7	1.7e7	0.311	43.857514500618	2
High	IsMasterProtein	Q5VRJ8	Peroxisomal membrane protein 11-5 OS=Oryza sativa subsp. japonica GN=PEX11-5 PE=2 SV=1	0	13.2396600403684	17.1673819742489	3	10	3	1	233	25.872	9.86	High	High	High	6.4e7	6.5e7	7.2e7	0.638	18.2713567018509	3
High	IsMasterProtein	Q7XKQ8	Probable acetolactate synthase 2, chloroplastic OS=Oryza sativa subsp. japonica GN=ALS2 PE=2 SV=2	0	12.9250598322657	10.8597285067873	3	10	2	1	663	71.131	6.77	High	Not Found	High				0.334	31.3722789287567	3
High	IsMasterProtein	Q6ZHS4	Cinnamyl alcohol dehydrogenase 2 OS=Oryza sativa subsp. japonica GN=CAD2 PE=1 SV=1	0	12.8978093905089	16.8044077134986	3	6	3	1	363	38.618	6.39	High	High	Not Found		2.6e8		0.413	16.3592236042023	3
High	IsMasterProtein	Q5VQ78	Coatomer subunit beta'-1 OS=Oryza sativa subsp. japonica GN=Os06g0143900 PE=2 SV=1	0	12.867177598745	3.63836824696803	3	12	3	1	907	102.824	4.98	High	High	High	1.1e8	7.9e7	1.3e8	0.186	27.8325803279877	3
High	IsMasterProtein	Q8W425	26S proteasome non-ATPase regulatory subunit 6 OS=Oryza sativa subsp. japonica GN=RPN7 PE=2 SV=1	0	12.7362917715199	14.3958868894602	4	11	4	1	389	44.057	5.92	High	High	High	1.3e8	1.0e8	1.1e8	0.445	20.9723415374756	4
High	IsMasterProtein	Q0DJA0	Coatomer subunit delta-1 OS=Oryza sativa subsp. japonica GN=Os05g0310800 PE=2 SV=1	0	12.6471731436495	8.3969465648855	3	12	3	1	524	57.47	5.74	High	High	High	1.7e8	1.2e8	1.2e8	0.346	29.1664867401123	3
High	IsMasterProtein	Q2QX45	Calcium-dependent protein kinase 28 OS=Oryza sativa subsp. japonica GN=CPK28 PE=3 SV=1	0	12.6162546292664	7.03422053231939	2	10	2	1	526	57.952	5.74	High	High	High	4.9e7	1.5e8	1.0e7	0.202	30.1022030115128	2
High	IsMasterProtein	A2X5P7	Beta-fructofuranosidase, insoluble isoenzyme 1 OS=Oryza sativa subsp. indica GN=CIN1 PE=2 SV=2	0	12.512963595837	8.66551126516464	3	12	3	1	577	63.954	8.5	High	High	High	9.1e7	1.6e8	1.1e8	0.25	29.5303685665131	3
High	IsMasterProtein	Q0IQK9	Non-specific lipid-transfer protein 1 OS=Oryza sativa subsp. japonica GN=LTP PE=1 SV=1	0	12.2531684676204	23.2758620689655	2	23	2	1	116	11.338	9.33	High	High	High	1.6e9	1.9e9	1.4e9	1.154	83.3021440505981	2
High	IsMasterProtein	Q942L2	Protein disulfide isomerase-like 2-2 OS=Oryza sativa subsp. japonica GN=PDIL2-2 PE=2 SV=1	0	11.9925146281111	11.3207547169811	3	13	2	1	371	40.715	6.87	High	High	High		1.2e8	1.5e8	0.28	40.3561728000641	3
High	IsMasterProtein	P83647	Profilin LP04 OS=Oryza sativa subsp. indica GN=OsI_020954 PE=1 SV=2	0	11.7748877465293	24.4274809160305	2	20	2	1	131	14.124	4.87	High	High	High	4.2e8	5.7e8	3.8e8	1.512	57.9834892749786	2
High	IsMasterProtein	Q0D4Z6	Probable indole-3-acetic acid-amido synthetase GH3.8 OS=Oryza sativa subsp. japonica GN=GH3.8 PE=2 SV=1	0	11.4448193436821	8.09917355371901	4	10	4	1	605	66.889	5.85	High	High	High	1.4e8	4.9e7	9.8e7	0.301	23.8495142459869	4
High	IsMasterProtein	Q84T92	Chalcone--flavonone isomerase OS=Oryza sativa subsp. japonica GN=CHI PE=2 SV=1	0	11.4266635180973	17.1673819742489	3	10	3	1	233	23.878	5.27	High	High	High	7.4e7	3.0e8	4.1e8	0.701	25.6298221349716	3
High	IsMasterProtein	A1XBB7	Protein IN2-1 homolog B OS=Oryza sativa subsp. indica GN=GSTZ5 PE=1 SV=1	0	11.2027695368115	22.1311475409836	4	11	4	1	244	27.344	5.53	High	High	High	1.3e8	2.1e8	1.2e8	0.624	27.1194516420364	4
High	IsMasterProtein	Q8H5N9	Probable aquaporin PIP2-1 OS=Oryza sativa subsp. japonica GN=PIP2-1 PE=2 SV=1	0	11.0214011388132	15.1724137931034	3	19	3	1	290	30.266	8.43	High	High	High	1.0e7	1.7e8	6.8e7	0.874	53.4573934078217	3
High	IsMasterProtein	Q0INM3	Beta-galactosidase 15 OS=Oryza sativa subsp. japonica GN=Os12g0429200 PE=2 SV=1	0	11.0154858616855	4.02611534276387	2	7	2	1	919	100.942	5.99	High	High	High	1.0e8	9.2e7	8.3e7	0.148	21.8652632236481	2
High	IsMasterProtein	Q8GT95	Polygalacturonase inhibitor 1 OS=Oryza sativa subsp. japonica GN=FOR1 PE=2 SV=1	0	10.9929585659223	12.3493975903614	2	5	2	1	332	35.442	7.42	High	High	High	1.4e8	4.2e7	3.6e7	0.468	14.3983619213104	2
High	IsMasterProtein	Q0JBZ8	Hydroxycinnamoyltransferase 1 OS=Oryza sativa subsp. japonica GN=HCT1 PE=2 SV=1	0	10.9889472460452	9.50226244343891	2	11	2	1	442	48.464	6.3	High	High	High	4.5e7	5.1e7	9.9e7	0.318	32.5715559720993	2
High	IsMasterProtein	Q8H852	Coatomer subunit gamma-1 OS=Oryza sativa subsp. japonica GN=Os03g0227000 PE=2 SV=2	0	10.9726167509979	3.61990950226244	2	12	1	1	884	98.544	5.21	High	Not Found	High			3.3e7	0.089	39.7985210418701	2
High	IsMasterProtein	Q9XGY5	Mitochondrial import inner membrane translocase subunit Tim13 OS=Oryza sativa subsp. japonica GN=TIM13 PE=3 SV=2	0	10.9420846476081	34.5238095238095	2	4	2	1	84	8.93	6.48	Not Found	Not Found	High			2.2e8	1.512	12.05717420578	2
High	IsMasterProtein	Q7XR06	Probable protein phosphatase 2C 45 OS=Oryza sativa subsp. japonica GN=Os04g0659500 PE=2 SV=2	0	10.9364048678816	13.8297872340426	4	12	3	1	282	30.565	5.15	High	High	High	9.0e7	5.5e7	9.0e7	0.585	25.0144628286362	4
High	IsMasterProtein	Q84Q77	17.9 kDa class I heat shock protein OS=Oryza sativa subsp. japonica GN=HSP17.9A PE=1 SV=1	0	10.8095905307006	20.4968944099379	3	10	3	1	161	17.899	6.06	High	High	High	2.0e8	2.5e8	1.2e8	1.154	31.1837997436523	3
High	IsMasterProtein	A2YPX3	Peroxidase 2 OS=Oryza sativa subsp. indica GN=PRX112 PE=3 SV=2	0	10.7868808611885	10.1910828025478	2	14	2	1	314	32.614	5.86	High	High	High	7.4e7	1.9e8	1.0e8	0.389	42.2324936389923	2
High	IsMasterProtein	P35687	40S ribosomal protein S21 OS=Oryza sativa subsp. japonica GN=RPS21 PE=3 SV=1	0	10.7700267126115	39.0243902439024	2	23	2	1	82	9.248	7.34	High	High	High	2.8e8	3.9e8	6.3e8	1.512	55.8309926986694	2
High	IsMasterProtein	P48489	Serine/threonine-protein phosphatase PP1 OS=Oryza sativa subsp. japonica GN=Os03g0268000 PE=2 SV=2	0	10.6864976559007	10.8695652173913	2	7	2	1	322	36.143	5.2	High	High	High	7.3e7	7.9e7		0.245	19.8308262825012	2
High	IsMasterProtein	Q6YXW6	Sucrose-phosphatase 2 OS=Oryza sativa subsp. japonica GN=SPP2 PE=1 SV=1	0	10.5757143760177	7.09219858156028	2	10	2	1	423	47.225	5.82	High	High	High	1.8e8	1.6e8	1.5e8	0.233	34.2609419822693	2
High	IsMasterProtein	Q69T99	Glucose-1-phosphate adenylyltransferase small subunit 1, chloroplastic/amyloplastic OS=Oryza sativa subsp. japonica GN=AGPS1 PE=1 SV=1	0	10.4329392430254	9.4	3	7	2	1	500	54.81	6.67	Not Found	High	High		1.5e8	2.8e8	0.311	14.6116907596588	3
High	IsMasterProtein	Q6Z382	Coatomer subunit gamma-2 OS=Oryza sativa subsp. japonica GN=Os07g0201100 PE=2 SV=1	0	10.3413621441429	3.59955005624297	2	10	1	1	889	98.492	5.11	Not Found	High	Not Found		5.7e7		0.084	31.9452245235443	2
High	IsMasterProtein	Q9AUR7	Coatomer subunit alpha-2 OS=Oryza sativa subsp. japonica GN=Os03g0711500 PE=2 SV=1	0	10.3081795980157	2.29885057471264	2	8	2	1	1218	136.221	6.96	High	Not Found	High	3.7e7		8.3e7	0.096	22.1658866405487	2
High	IsMasterProtein	P07728	Glutelin type-A 1 OS=Oryza sativa subsp. japonica GN=GLUA1 PE=1 SV=2	0	10.2677046914178	5.01002004008016	1	13	1	1	499	56.212	8.87	High	High	High		7.1e6	7.9e6	0.212	25.3376078605652	1
High	IsMasterProtein	Q6YYB0	Uncharacterized protein Os08g0359500 OS=Oryza sativa subsp. japonica GN=Os08g0359500 PE=2 SV=1	0	10.262582947588	21.5962441314554	3	10	3	1	213	22.779	4.49	High	High	High	9.8e7	6.2e7	1.5e8	1.154	28.907853603363	3
High	IsMasterProtein	Q10N44	Protein IN2-1 homolog A OS=Oryza sativa subsp. japonica GN=Os03g0283200 PE=2 SV=1	0	10.2573802847745	18.5185185185185	3	10	3	1	243	27.282	5.71	High	High	High	9.0e7	8.4e7	8.9e7	0.468	22.8317074775696	3
High	IsMasterProtein	Q6K8J4	4-hydroxy-3-methylbut-2-en-1-yl diphosphate synthase (ferredoxin), chloroplastic OS=Oryza sativa subsp. japonica GN=ISPG PE=2 SV=1	0	9.87842955360231	4.70430107526882	3	19	3	1	744	82.109	5.94	High	High	High	1.3e8	5.6e7	7.5e7	0.148	43.7236204147339	3
High	IsMasterProtein	P55857	Small ubiquitin-related modifier 1 OS=Oryza sativa subsp. japonica GN=SUMO1 PE=1 SV=1	0	9.79316696874227	12	2	16	2	1	100	10.921	5.1	High	High	High	4.7e8	3.9e8	3.1e8	2.162	47.6376991271973	2
High	IsMasterProtein	Q8S9Z2	UDP-D-apiose/UDP-D-xylose synthase OS=Oryza sativa subsp. japonica GN=Os01g0969100 PE=2 SV=1	0	9.76236651728931	11.0552763819095	3	8	3	1	398	44.304	6.25	High	High	High	4.4e7	8.0e7	1.1e8	0.318	18.8480961322784	3
High	IsMasterProtein	P20907	Cysteine proteinase inhibitor 2 OS=Oryza sativa subsp. japonica GN=Os05g0494200 PE=2 SV=3	0	9.7342082161972	21.8543046357616	3	11	3	1	151	16.55	8.75	High	High	High	9.8e8	9.4e8	6.4e8	0.874	29.6205587387085	3
High	IsMasterProtein	P40393	Ras-related protein RIC2 OS=Oryza sativa subsp. japonica GN=RIC2 PE=2 SV=2	0	9.46431038363457	10.1382488479263	2	12	2	1	217	23.908	5.73	High	High	High	3.3e8	3.2e8	2.9e8	0.311	38.0224475860596	2
High	IsMasterProtein	P15280	Glucose-1-phosphate adenylyltransferase small subunit 2, chloroplastic/amyloplastic/cytosolic OS=Oryza sativa subsp. japonica GN=AGPS2 PE=1 SV=4	0	9.36375327123325	6.80933852140078	2	9	1	1	514	56.069	7.03	High	High	Not Found	8.8e7	7.0e7		0.218	16.1392028331757	2
High	IsMasterProtein	Q5Z9Z3	Thioredoxin-like protein Clot OS=Oryza sativa subsp. japonica GN=Os06g0320000 PE=2 SV=1	0	9.33720722450202	25.1798561151079	3	11	3	1	139	15.223	5.11	High	High	High	1.1e8	6.9e7	5.9e7	0.778	26.496654510498	3
High	IsMasterProtein	Q5N806	Cysteine proteinase inhibitor 4 OS=Oryza sativa subsp. japonica GN=Os01g0915200 PE=2 SV=1	0	9.2235170348102	17.7215189873418	2	26	2	1	158	16.59	9.58	High	High	High	9.7e8	5.2e8	4.5e8	0.468	76.4573131799698	2
High	IsMasterProtein	Q2QMG2	Methylcrotonoyl-CoA carboxylase subunit alpha, mitochondrial OS=Oryza sativa subsp. japonica GN=MCCA PE=2 SV=2	0	9.15218065270476	2.44233378561737	1	6	1	1	737	80.234	6.8	High	High	High	8.6e7	8.9e7	8.1e7	0.048	24.8658809661865	1
High	IsMasterProtein	A2YQ56	Lon protease homolog, mitochondrial OS=Oryza sativa subsp. indica GN=OsI_27415 PE=2 SV=1	0	9.13827375340364	1.29740518962076	1	8	1	1	1002	109.471	5.44	High	High	High	3.5e7	3.4e7	3.9e7	0.075	14.0654904842377	1
High	IsMasterProtein	Q69PS6	Thioredoxin reductase NTRA OS=Oryza sativa subsp. japonica GN=Os06g0327300 PE=3 SV=2	0	8.99871573762611	8.42391304347826	2	8	1	1	368	38.194	7.44	High	High	High		9.5e7	7.4e7	0.334	20.6382715702057	2
High	IsMasterProtein	P14614	Glutelin type-B 4 OS=Oryza sativa subsp. japonica GN=GLUB4 PE=1 SV=1	0	8.87250633608101	10.8	3	5	3	1	500	56.783	8.79	High	High	High		2.0e8	1.2e7	0.318	11.6394720077515	3
High	IsMasterProtein	Q6Z4A7	Probable 5'-adenylylsulfate reductase 1, chloroplastic OS=Oryza sativa subsp. japonica GN=APR1 PE=2 SV=1	0	8.72046108220636	8.42105263157895	2	6	2	1	475	50.56	8.15	Not Found	High	High		1.0e8	1.6e8	0.179	12.5469806194305	2
High	IsMasterProtein	Q6ZL42	Probable histone H2A.2 OS=Oryza sativa subsp. japonica GN=Os07g0545400 PE=2 SV=1	0	8.46081839847592	28.8888888888889	3	11	2	1	135	13.968	10.23	High	High	High	7.2e8	5.4e8	2.8e8	1.371	20.983270406723	3
High	IsMasterProtein	Q0IXP9	Acylamino-acid-releasing enzyme 1 OS=Oryza sativa subsp. japonica GN=Os10g0415600 PE=3 SV=1	0	8.33355746594474	2.06451612903226	1	2	1	1	775	84.887	6.13	Not Found	Not Found	High			1.8e8	0.122	6.05772018432617	1
High	IsMasterProtein	Q7XK44	Plant intracellular Ras-group-related LRR protein 3 OS=Oryza sativa subsp. japonica GN=IRL3 PE=2 SV=3	0	8.22221081256513	4.48430493273543	1	8	1	1	446	48.973	4.98	High	High	High	1.8e8	4.2e7	3.4e8	0.077	15.559321641922	1
High	IsMasterProtein	Q10MJ1	Probable glutamyl endopeptidase, chloroplastic OS=Oryza sativa subsp. japonica GN=GEP PE=2 SV=1	0	8.04608536186202	3.5181236673774	2	6	2	1	938	103.83	5.95	High	High	Not Found	3.2e7	5.1e7		0.087	17.6385025978088	2
High	IsMasterProtein	Q84VG0	Probable calcium-binding protein CML7 OS=Oryza sativa subsp. japonica GN=CML7 PE=2 SV=1	0	7.99872851167141	10.8108108108108	1	4	1	1	148	16.672	5.06	High	Not Found	High	1.9e8			0.425	11.2992866039276	1
High	IsMasterProtein	Q0JF58	Protein argonaute 4B OS=Oryza sativa subsp. japonica GN=AGO4B PE=2 SV=1	0	7.98146135194234	3.18331503841932	2	7	2	1	911	101.676	8.9	High	High	High	4.2e7	6.5e7	1.2e8	0.08	23.1816363334656	2
High	IsMasterProtein	Q9AWU4	Multicopper oxidase LPR1 homolog 1 OS=Oryza sativa subsp. japonica GN=LPR1 PE=2 SV=1	0	7.63546408796469	4.98281786941581	2	4	2	1	582	64.01	6.93	Not Found	Not Found	High			1.2e8	0.233	8.88225054740906	2
High	IsMasterProtein	Q1WM16	Hexokinase-7 OS=Oryza sativa subsp. japonica GN=HXK7 PE=2 SV=2	0	7.59046104676904	6.69546436285097	2	9	2	1	463	49.73	5.34	High	High	High	9.4e7		1.1e8	0.186	25.1829717159271	2
High	IsMasterProtein	Q6EU14	Protein argonaute 1A OS=Oryza sativa subsp. japonica GN=AGO1A PE=2 SV=1	0	7.52403841080758	1.57116451016636	1	4	1	1	1082	120.373	9.39	High	Not Found	High	6.8e6		6.3e6	0.037	13.3726141452789	1
High	IsMasterProtein	A2WYE9	Probable sucrose-phosphate synthase 1 OS=Oryza sativa subsp. indica GN=SPS1 PE=2 SV=2	0	7.51201366887061	1.4760147601476	1	2	1	1	1084	119.273	6.73	High	Not Found	Not Found	3.2e7			0.037	7.75981974601746	1
High	IsMasterProtein	P00761	Trypsin OS=Sus scrofa PE=1 SV=1	0	7.48400449884539	16.4502164502165	3	15	3	1	231	24.394	7.18	High	High	High	4.8e9	1.8e9	3.6e9	0.701	19.5938966274261	3
High	IsMasterProtein	Q7XKE9	Clathrin light chain 1 OS=Oryza sativa subsp. japonica GN=Os04g0679100 PE=2 SV=1	0	7.47699207132637	11.6279069767442	2	8	2	1	301	32.516	5.03	High	High	High	4.6e7	1.9e8	5.3e7	0.425	24.1249334812164	2
High	IsMasterProtein	Q84ZC0	Probable V-type proton ATPase subunit H OS=Oryza sativa subsp. japonica GN=Os07g0549700 PE=2 SV=1	0	7.45197930509447	4.42477876106195	1	2	1	1	452	51.357	7.42	Not Found	Not Found	High			6.2e7	0.08	7.09915590286255	1
High	IsMasterProtein	P40392	Ras-related protein RIC1 OS=Oryza sativa subsp. japonica GN=RIC1 PE=2 SV=2	0	7.41693829421558	10.8910891089109	2	16	2	1	202	22.462	5.27	High	High	High	5.5e8	4.5e8	1.9e8	0.292	39.9591336250305	2
High	IsMasterProtein	Q67UX7	Probable protein phosphatase 2C 10 OS=Oryza sativa subsp. japonica GN=Os02g0149800 PE=2 SV=1	0	7.41161511115192	6.32183908045977	2	6	1	1	348	37.545	5.16	High	High	Not Found	5.5e7	1.3e8		0.202	17.8222588300705	2
High	IsMasterProtein	Q6H849	Bifunctional nitrilase/nitrile hydratase NIT4 OS=Oryza sativa subsp. japonica GN=NIT4 PE=2 SV=1	0	7.36562350591163	5.24861878453039	1	4	1	1	362	38.651	5.33	Not Found	High	High				0.155	14.0248212814331	1
High	IsMasterProtein	A2Z3C4	Probable 6-phosphogluconolactonase 4, chloroplastic OS=Oryza sativa subsp. indica GN=OsI_031067 PE=3 SV=2	0	7.30145363934371	11.7283950617284	2	3	2	1	324	34.54	8.59	High	Not Found	High	2.3e8			0.245	7.56014156341553	2
High	IsMasterProtein	Q6L4S0	DNA damage-binding protein 1 OS=Oryza sativa subsp. japonica GN=DBB1 PE=1 SV=1	0	7.28878347567891	1.37614678899083	1	4	1	1	1090	121.803	5.36	Not Found	High	High		8.6e7	1.1e8	0.04	17.8563282489777	1
High	IsMasterProtein	Q6EU94	Aquaporin PIP1-1 OS=Oryza sativa subsp. japonica GN=PIP1-1 PE=2 SV=1	0	7.21708602394731	14.1868512110727	2	4	2	1	289	30.74	8.82	High	High	High			6.3e7	0.874	9.77859485149384	2
High	IsMasterProtein	A2X0R4	Molybdopterin synthase catalytic subunit OS=Oryza sativa subsp. indica GN=MOCS2 PE=3 SV=1	0	7.1860855799514	9.84455958549223	1	6	1	1	193	20.851	5.69	High	High	Not Found	8.7e7	8.9e7		0.166	9.08033490180969	1
High	IsMasterProtein	Q7G794	Putative linoleate 9S-lipoxygenase 3 OS=Oryza sativa subsp. japonica GN=Os03g0700400 PE=3 SV=1	0	7.17232256477373	4.6189376443418	2	7	2	1	866	96.191	5.57	High	High	High	1.6e7	7.2e7	7.1e7	0.087	18.3820354938507	2
High	IsMasterProtein	Q5QMT0	Beta-glucosidase 1 OS=Oryza sativa subsp. japonica GN=BGLU1 PE=2 SV=1	0	7.0946979314388	4.45736434108527	2	12	1	1	516	57.964	8.27	Not Found	Not Found	High				0.15	26.6577395200729	2
High	IsMasterProtein	Q6ZHE5	Putative D-cysteine desulfhydrase 1, mitochondrial OS=Oryza sativa subsp. japonica GN=Os02g0773300 PE=2 SV=2	0	7.00503365112688	6.57276995305164	2	3	2	1	426	45.465	7.81	High	High	Not Found	3.1e7	8.9e7		0.212	7.40752160549164	2
High	IsMasterProtein	Q6ZGU9	Expansin-A5 OS=Oryza sativa subsp. japonica GN=EXPA5 PE=2 SV=1	0	6.99956592252068	6.87285223367698	1	2	1	1	291	30.156	9.2	Not Found	High	Not Found				0.233	6.33482789993286	1
High	IsMasterProtein	Q10G39	Pyruvate dehydrogenase E1 component subunit beta-4, chloroplastic OS=Oryza sativa subsp. japonica GN=Os03g0645100 PE=2 SV=1	0	6.92990832117172	7.5	2	3	2	1	400	42.849	7.02	Not Found	High	Not Found		4.5e7		0.222	7.24850106239319	2
High	IsMasterProtein	Q75W16	Phospho-2-dehydro-3-deoxyheptonate aldolase 2, chloroplastic OS=Oryza sativa subsp. japonica GN=DAHPS2 PE=2 SV=1	0	6.78301933926195	4.26716141001855	2	9	2	1	539	59.296	8.41	High	High	High	1.9e8	2.3e8	1.5e8	0.136	20.7474471330643	2
High	IsMasterProtein	Q9FVZ7	Membrane steroid-binding protein 1 OS=Oryza sativa subsp. japonica GN=MSBP1 PE=1 SV=1	0	6.77728352885242	15.0862068965517	1	1	1	1	232	24.619	4.59	Not Found	High	Not Found				0.212	0	1
High	IsMasterProtein	Q10N20	Mitogen-activated protein kinase 5 OS=Oryza sativa subsp. japonica GN=MPK5 PE=1 SV=1	0	6.43503904698041	7.58807588075881	2	4	2	1	369	42.968	5.78	Not Found	High	High		1.5e8	1.1e8	0.202	7.58223056793213	2
High	IsMasterProtein	Q5Z7L0	Beta-galactosidase 9 OS=Oryza sativa subsp. japonica GN=Os06g0573600 PE=2 SV=1	0	6.43320908761841	2.37762237762238	1	6	1	1	715	78.23	7.65	High	Not Found	High	3.6e7		6.5e7	0.059	21.1223723888397	1
High	IsMasterProtein	Q7XPY2	Plasma membrane ATPase OS=Oryza sativa subsp. japonica GN=Os04g0656100 PE=2 SV=1	0	6.410853189438	3.47003154574132	2	3	2	1	951	104.752	6.79	High	Not Found	Not Found	7.4e7			0.093	8.29013013839722	2
High	IsMasterProtein	Q5WA72	Protein disulfide isomerase-like 1-5 OS=Oryza sativa subsp. japonica GN=PDIL1-5 PE=2 SV=1	0	6.39739747957974	3.00187617260788	1	2	1	1	533	58.995	4.94	Not Found	Not Found	High				0.075	7.95215010643005	1
High	IsMasterProtein	Q0JLS6	Protein ROOT HAIR DEFECTIVE 3 OS=Oryza sativa subsp. japonica GN=RHD3 PE=2 SV=1	0	6.31390022800408	2.10918114143921	1	2	1	1	806	90.421	6.15	Not Found	Not Found	High			9.6e7	0.047	3.27948355674744	1
High	IsMasterProtein	Q69T31	Cytosolic invertase 1 OS=Oryza sativa subsp. japonica GN=CINV1 PE=1 SV=1	0	6.15976840504189	2.31316725978648	1	6	1	1	562	63.41	6.8	High	High	High	1.2e8	1.5e8	1.5e8	0.068	18.8067760467529	1
High	IsMasterProtein	Q0DV32	4-coumarate--CoA ligase-like 1 OS=Oryza sativa subsp. japonica GN=4CLL1 PE=2 SV=2	0	6.07494587968816	3.98550724637681	1	3	1	1	552	58.934	8.78	High	Not Found	High	1.7e7			0.077	9.87589907646179	1
High	IsMasterProtein	Q7XR61	Methylthioribose kinase 1 OS=Oryza sativa subsp. japonica GN=MTK1 PE=2 SV=1	0	6.03417605230556	4.65116279069767	2	8	2	1	430	48.382	6.54	High	High	High	2.0e8	1.6e8	2.3e8	0.202	3.88984644412994	2
High	IsMasterProtein	Q56UD1	Beta-fructofuranosidase, insoluble isoenzyme 5 OS=Oryza sativa subsp. japonica GN=CIN5 PE=2 SV=3	0	5.97757162881451	2.5830258302583	1	8	1	1	542	59.495	6.25	High	High	High	1.0e8		1.0e8	0.086	20.3193793296814	1
High	IsMasterProtein	A2YM35	Probable pyruvate, phosphate dikinase regulatory protein, chloroplastic OS=Oryza sativa subsp. indica GN=PDRP1 PE=3 SV=1	0	5.83713700667807	2.54777070063694	1	6	1	1	471	51.044	9.03	High	High	High	7.3e7	6.6e7	7.4e7	0.089	21.9453480243683	1
High	IsMasterProtein	Q6ZCC4	Succinate dehydrogenase subunit 6, mitochondrial OS=Oryza sativa subsp. japonica GN=SDH6 PE=1 SV=1	0	5.77211329538633	14.7887323943662	1	2	1	1	142	15.718	8.87	High	Not Found	Not Found	9.0e7			0.292	5.67000579833984	1
High	IsMasterProtein	Q84P97	Mitochondrial outer membrane protein porin 5 OS=Oryza sativa subsp. japonica GN=VDAC5 PE=2 SV=1	0	5.68824613894425	5.41516245487365	1	4	1	1	277	29.456	9.17	Not Found	High	High		1.3e8		0.129	13.6159818172455	1
High	IsMasterProtein	Q69T51	LysM domain-containing GPI-anchored protein LYP6 OS=Oryza sativa subsp. japonica GN=LYP6 PE=1 SV=1	0	5.53985418250825	4.40097799511002	1	2	1	1	409	40.478	4.96	Not Found	High	Not Found		3.4e7		0.334	6.64464616775513	1
High	IsMasterProtein	Q9LD61	Aspartate carbamoyltransferase, chloroplastic OS=Oryza sativa subsp. japonica GN=PYRB PE=2 SV=1	0	5.31788833217897	5.23415977961433	2	7	2	1	363	39.867	7.44	Not Found	High	High		9.1e7	6.8e7	0.194	16.4274243116379	2
High	IsMasterProtein	B9FXV5	Eukaryotic translation initiation factor 4G OS=Oryza sativa subsp. japonica GN=Os07g0555200 PE=2 SV=2	0	5.28382965214015	0.78125	1	4	1	1	1792	193.414	8.09	High	High	Not Found	2.7e7			0.023	12.158349275589	1
High	IsMasterProtein	Q7XKA8	Serine/threonine-protein kinase SAPK5 OS=Oryza sativa subsp. japonica GN=SAPK5 PE=2 SV=1	0	5.24795155218056	4.32432432432432	1	14	1	1	370	42.139	6.42	High	High	High	2.4e8	2.0e8	1.3e8	0.101	34.3640325069427	1
High	IsMasterProtein	Q10E49	Phytanoyl-CoA dioxygenase 1 OS=Oryza sativa subsp. japonica GN=Os03g0708100 PE=2 SV=1	0	5.18976748200492	5.33807829181495	1	4	1	1	281	31.68	6.04	Not Found	High	High		5.3e7	4.8e7	0.136	8.06170916557312	1
High	IsMasterProtein	P20698	Prolamin PPROL 17D OS=Oryza sativa subsp. japonica GN=Os12g0269200 PE=2 SV=2	0	5.15056983647273	12.1794871794872	1	5	1	1	156	17.551	8.07	High	High	Not Found	6.9e7	5.5e7		1.512	9.73141145706177	1
High	IsMasterProtein	B8AVF0	Beta-glucosidase 12 OS=Oryza sativa subsp. indica GN=BGLU12 PE=3 SV=1	0	5.11858823633835	5.49019607843137	2	7	2	1	510	57.457	8.72	High	High	High	5.6e7		1.0e8	0.145	12.4742825031281	2
High	IsMasterProtein	P14323	Glutelin type-B 1 OS=Oryza sativa subsp. japonica GN=GluB1-A PE=2 SV=3	0	5.09618886892577	4.60921843687375	1	4	1	1	499	56.515	9.14	High	High	High		3.0e7		0.179	0	1
High	IsMasterProtein	Q01401	1,4-alpha-glucan-branching enzyme, chloroplastic/amyloplastic OS=Oryza sativa subsp. japonica GN=SBE1 PE=1 SV=2	0	5.04777032551416	1.34146341463415	1	6	1	1	820	93.177	6.83	High	High	High	3.0e7	2.6e7	1.3e7	0.096	0	1
High	IsMasterProtein	B8BLT3	Mini zinc finger protein 2 OS=Oryza sativa subsp. indica GN=MIF2 PE=3 SV=1	0	5.03967194946986	14.2857142857143	1	6	1	1	105	10.811	7.97	High	High	High		6.6e7	6.1e7	0.585	16.7496099472046	1
High	IsMasterProtein	Q0IP28	Laccase-25 OS=Oryza sativa subsp. japonica GN=LAC25 PE=3 SV=1	0	5.02937422331171	2.4263431542461	1	11	1	1	577	63.639	8.53	High	High	High	7.0e8	4.8e8	5.0e8	0.101	28.0755650997162	1
High	IsMasterProtein	B9FMJ3	Kinesin-like protein KIN-13A OS=Oryza sativa subsp. japonica GN=KIN13A PE=1 SV=1	0	4.88941028970075	2.31990231990232	1	4	1	1	819	90.406	5.78	Not Found	High	High		1.2e7	7.6e6	0.049	11.1824696063995	1
High	IsMasterProtein	Q7XUA8	IAA-amino acid hydrolase ILR1-like 5 OS=Oryza sativa subsp. japonica GN=ILL5 PE=2 SV=1	0	4.83209218999852	3.28638497652582	1	3	1	1	426	46.391	6.19	Not Found	High	High		3.8e7	3.5e7	0.096	9.17724204063416	1
High	IsMasterProtein	Q10S55	ATP phosphoribosyltransferase, chloroplastic OS=Oryza sativa subsp. japonica GN=Os03g0134300 PE=3 SV=1	0	4.71692502526453	4.95049504950495	1	2	1	1	404	43.882	6.74	Not Found	High	Not Found				0.11	5.91921305656433	1
High	IsMasterProtein	Q9SXF8	Aquaporin PIP 1-3 OS=Oryza sativa subsp. japonica GN=PIP1-3 PE=2 SV=2	0	4.64646844092224	4.51388888888889	1	2	1	1	288	30.737	8.66	Not Found	Not Found	High			8.7e7	0.259	4.90555024147034	1
High	IsMasterProtein	Q8W250	1-deoxy-D-xylulose 5-phosphate reductoisomerase, chloroplastic OS=Oryza sativa subsp. japonica GN=DXR PE=2 SV=2	0	4.6458915608526	5.07399577167019	1	2	1	1	473	51.441	6.18	Not Found	Not Found	High			5.2e7	0.083	5.6557252407074	1
High	IsMasterProtein	A2Z5S8	Ubiquitin-fold modifier-conjugating enzyme 1 OS=Oryza sativa subsp. indica GN=OsI_33008 PE=3 SV=1	0	4.59142087459133	15.6756756756757	1	2	1	1	185	20.451	7.83	High	Not Found	Not Found				0.233	6.59725856781006	1
High	IsMasterProtein	B9FDR3	Transportin-1 OS=Oryza sativa subsp. japonica GN=TRN1 PE=3 SV=2	0	4.58269441675547	2.35690235690236	1	1	1	1	891	98.598	4.92	High	Not Found	Not Found	1.0e7			0.051	2.07909512519836	1
High	IsMasterProtein	Q7GCM7	Xylanase inhibitor protein 1 OS=Oryza sativa subsp. japonica GN=RIXI PE=1 SV=1	0	4.51827080303998	3.61842105263158	1	6	1	1	304	33.925	9.26	High	High	High	1.6e8	2.2e8	1.6e8	0.122	14.314248085022	1
High	IsMasterProtein	Q53JI9	Probable sucrose-phosphate synthase 5 OS=Oryza sativa subsp. japonica GN=SPS5 PE=2 SV=1	0	4.46345620248932	1.9723865877712	2	3	2	1	1014	108.917	6.11	High	Not Found	High	2.3e7			0.091	2.49142050743103	2
High	IsMasterProtein	Q0JL46	Neutral ceramidase OS=Oryza sativa subsp. japonica GN=Os01g0624000 PE=1 SV=1	0	4.41003968099928	4.07643312101911	2	5	2	1	785	86.538	7.01	High	Not Found	High	5.6e7		3.9e7	0.113	15.4217903614044	2
High	IsMasterProtein	Q6ZHZ1	Probable sucrose-phosphate synthase 4 OS=Oryza sativa subsp. japonica GN=SPS4 PE=2 SV=1	0	4.38944825375044	1.87617260787993	2	5	2	1	1066	118.651	6.39	High	High	High	4.9e7		4.6e7	0.081	8.83512508869171	2
High	IsMasterProtein	Q8H4L8	Alpha-amylase/trypsin inhibitor RA16 OS=Oryza sativa subsp. japonica GN=RA16 PE=1 SV=1	0	4.35743656289561	8.28025477707006	1	2	1	1	157	16.971	8.03	Not Found	Not Found	High			8.1e7	0.585	5.19042325019836	1
High	IsMasterProtein	P29835	19 kDa globulin OS=Oryza sativa subsp. japonica GN=Os05g0499100 PE=1 SV=2	0	4.35017853677543	6.45161290322581	1	2	1	1	186	21.041	7.5	High	Not Found	Not Found				0.389	6.22850728034973	1
High	IsMasterProtein	Q8S2G0	4-diphosphocytidyl-2-C-methyl-D-erythritol kinase, chloroplastic OS=Oryza sativa subsp. japonica GN=ISPE PE=2 SV=1	0	4.32468001666071	3.24189526184539	1	2	1	1	401	43.813	6.34	High	Not Found	Not Found				0.093	5.1625349521637	1
High	IsMasterProtein	Q6EPN6	2-C-methyl-D-erythritol 2,4-cyclodiphosphate synthase, chloroplastic OS=Oryza sativa subsp. japonica GN=ISPF PE=2 SV=1	0	4.31309573043182	8.10810810810811	1	2	1	1	222	23.509	7.99	High	Not Found	High	9.5e7		1.1e8	0.233	5.51918792724609	1
High	IsMasterProtein	Q5Z8Z7	Serine/threonine protein phosphatase 2A 55 kDa regulatory subunit B alpha isoform OS=Oryza sativa subsp. japonica GN=Os06g0563300 PE=2 SV=2	0	4.25829701604226	3.09810671256454	1	2	1	1	581	64.711	6.46	Not Found	High	Not Found		5.2e7		0.075	5.09953022003174	1
High	IsMasterProtein	Q9MAX5	Coatomer subunit zeta-1 OS=Oryza sativa subsp. japonica GN=COPZ1 PE=2 SV=1	0	4.15508812608786	14.1242937853107	1	1	1	1	177	19.357	4.73	High	Not Found	Not Found	1.6e7			0.389	3.11471080780029	1
High	IsMasterProtein	Q5NAY4	Histidinol dehydrogenase, chloroplastic OS=Oryza sativa subsp. japonica GN=HDH PE=2 SV=1	0	4.10807246577933	2.74841437632135	1	2	1	1	473	50.534	6.47	Not Found	High	Not Found		2.4e8		0.083	5.51151514053345	1
High	IsMasterProtein	Q67UF5	Protein disulfide isomerase-like 2-3 OS=Oryza sativa subsp. japonica GN=PDIL2-3 PE=2 SV=1	0	4.0505611989635	2.94784580498866	1	6	1	1	441	47.304	5.58	High	High	High	9.0e7	6.0e7	9.4e7	0.093	18.7229413986206	1
High	IsMasterProtein	O64437	Inositol-3-phosphate synthase 1 OS=Oryza sativa subsp. japonica GN=RINO1 PE=1 SV=2	0	3.95342933820071	4.70588235294118	1	9	1	1	510	56.229	5.66	High	High	High		3.9e8	4.3e8	0.179	9.06747508049011	1
High	IsMasterProtein	Q851K1	Germin-like protein 3-6 OS=Oryza sativa subsp. japonica GN=Os03g0694000 PE=2 SV=1	0.00160513643659711	3.90274269030658	4.36681222707424	1	12	1	1	229	24.164	6.38	High	High	High	1.9e8	2.4e8	3.6e8	0.212	32.0712320804596	1
High	IsMasterProtein	B7F7B9	Probable sucrose-phosphate synthase 2 OS=Oryza sativa subsp. japonica GN=SPS2 PE=2 SV=2	0.00160513643659711	3.89252139374234	1.9730010384216	2	5	2	1	963	107.918	7.37	Not Found	High	High		1.3e9	1.4e8	0.089	5.77494335174561	2
High	IsMasterProtein	B9F676	Probable glucan 1,3-alpha-glucosidase OS=Oryza sativa subsp. japonica GN=Os03g0216600 PE=3 SV=1	0.00160513643659711	3.82102305270683	2.17627856365615	1	2	1	1	919	103.15	6.02	Not Found	High	Not Found		1.3e8		0.044	0	1
High	IsMasterProtein	Q67W29	Probable 4-hydroxy-tetrahydrodipicolinate reductase 1, chloroplastic OS=Oryza sativa subsp. japonica GN=DAPB1 PE=2 SV=1	0.00160513643659711	3.80437705641306	4.95626822157434	1	3	1	1	343	37.357	7.03	Not Found	High	High		4.5e7		0.136	8.24336767196655	1
High	IsMasterProtein	Q6L4S3	Hypersensitive-induced response protein-like protein 1 OS=Oryza sativa subsp. japonica GN=HIRL1 PE=2 SV=1	0.0031201248049922	3.77418929432038	8.33333333333333	2	4	2	1	288	31.601	6.42	Not Found	High	Not Found		9.9e7		0.245	7.04721546173096	2
High	IsMasterProtein	P48600	Eukaryotic translation initiation factor isoform 4E-2 OS=Oryza sativa subsp. japonica GN=Os10g0467600 PE=2 SV=2	0.0031201248049922	3.70158361993871	6.31067961165049	1	2	1	1	206	23.185	6.23	High	Not Found	Not Found				0.212	4.54903244972229	1
High	IsMasterProtein	Q0J9V5	Thioredoxin-like protein CXXS1 OS=Oryza sativa subsp. japonica GN=Os04g0629500 PE=2 SV=1	0.0031201248049922	3.69702006325175	8.27067669172932	1	5	1	1	133	14.662	4.88	High	High	High	4.7e8	4.4e8	4.1e8	0.389	5.93500471115112	1
High	IsMasterProtein	Q5Z6F0	Probable aquaporin TIP2-2 OS=Oryza sativa subsp. japonica GN=TIP2-2 PE=2 SV=1	0.0031201248049922	3.67881597269769	4.43548387096774	1	4	1	1	248	24.998	6.11	High	High	Not Found	2.9e8	3.9e8		0.468	11.3825721740723	1
High	IsMasterProtein	Q338C0	Acylamino-acid-releasing enzyme 2 OS=Oryza sativa subsp. japonica GN=Os10g0415800 PE=3 SV=1	0.0031201248049922	3.56960240861303	1.94300518134715	1	3	1	1	772	84.745	5.91	Not Found	High	High				0.061	4.92136311531067	1
High	IsMasterProtein	Q10S72	4-coumarate--CoA ligase-like 4 OS=Oryza sativa subsp. japonica GN=4CLL4 PE=2 SV=1	0.0031201248049922	3.44081181099522	2.53623188405797	1	1	1	1	552	59.828	8.88	Not Found	High	Not Found		2.6e7		0.072	3.01189160346985	1
High	IsMasterProtein	B9F2U5	Translation factor GUF1 homolog, chloroplastic OS=Oryza sativa subsp. japonica GN=Os02g0157700 PE=3 SV=1	0.0031201248049922	3.39404884243513	2.05882352941176	1	3	1	1	680	74.901	6.51	Not Found	High	High		1.0e9	7.8e8	0.056	10.4947862625122	1
High	IsMasterProtein	Q6ZJW9	Actin-related protein 4 OS=Oryza sativa subsp. japonica GN=ARP4 PE=2 SV=1	0.0031201248049922	3.35713994741551	2.93453724604966	1	1	1	1	443	48.463	5.29	Not Found	Not Found	High			2.2e8	0.089	0	1
High	IsMasterProtein	Q10RX7	ABC transporter C family member 13 OS=Oryza sativa subsp. japonica GN=ABCC13 PE=2 SV=1	0.0031201248049922	3.34751694114025	1.52823920265781	1	2	1	1	1505	166.043	6.99	High	Not Found	High	9.9e7		1.5e8	0.062	2.33749675750732	1
High	IsMasterProtein	A2YCH5	Cyclin-dependent kinase F-1 OS=Oryza sativa subsp. indica GN=CDKF-1 PE=3 SV=1	0.00462249614791988	3.22541004973521	2.92275574112735	1	2	1	1	479	52.024	4.78	Not Found	High	Not Found		5.3e7		0.093	6.2558274269104	1
High	IsMasterProtein	Q6AUR2	Nitrogen regulatory protein P-II homolog OS=Oryza sativa subsp. japonica GN=GLB PE=2 SV=1	0.00462249614791988	3.22112552799726	5.18867924528302	1	2	1	1	212	22.687	9.91	Not Found	High	High				0.136	4.10782611370087	1
High	IsMasterProtein	Q2RAD9	Histone H3.2 OS=Oryza sativa subsp. japonica GN=Os01g0866200 PE=3 SV=1	0.00462249614791988	3.19463509253355	6.61764705882353	1	4	1	1	136	15.259	11.3	Not Found	High	High		2.4e8	2.5e8	0.389	4.48605012893677	1
High	IsMasterProtein	Q5N749	Protein MOR1 OS=Oryza sativa subsp. japonica GN=MOR1 PE=2 SV=1	0.00462249614791988	3.18931648026147	0.951427140711067	1	21	1	1	1997	220.269	7.99	High	High	High	2.8e6	2.7e8	1.3e8	0.035	45.3251891136169	1
High	IsMasterProtein	A2ZVI7	Calcium-dependent protein kinase 1 OS=Oryza sativa subsp. japonica GN=CPK1 PE=2 SV=1	0.00462249614791988	3.13930272594796	2.50965250965251	1	1	1	1	518	58.703	6.51	Not Found	High	Not Found		7.4e7		0	0	1
High	IsMasterProtein	Q8W2X5	Flavanone 3-dioxygenase 2 OS=Oryza sativa subsp. japonica GN=F3H-2 PE=1 SV=1	0.0060882800608828	3.07618627890881	3.50877192982456	1	2	1	1	342	38.706	5.92	High	Not Found	High	3.0e8		3.4e8	0.129	2.97193622589111	1
High	IsMasterProtein	A2WXB2	Fructose-1,6-bisphosphatase, cytosolic OS=Oryza sativa subsp. indica GN=OsI_04558 PE=2 SV=2	0.0060882800608828	3.02314585342378	2.94985250737463	1	2	1	1	339	37.012	5.77	Not Found	Not Found	High			1.3e8	0.116	5.21569848060608	1
High	IsMasterProtein	Q1WM15	Hexokinase-8 OS=Oryza sativa subsp. japonica GN=HXK8 PE=2 SV=2	0.0060882800608828	3.00568284733036	3.49344978165939	1	1	1	1	458	49.348	5.82	Not Found	High	Not Found				0.083	2.74721622467041	1
High	IsMasterProtein	Q0J716	Villin-5 OS=Oryza sativa subsp. japonica GN=VLN5 PE=3 SV=1	0.0060882800608828	2.97224279530945	1.57068062827225	1	3	1	1	955	107.276	6	High	High	Not Found	9.6e6	1.0e7		0.035	6.98688650131226	1
High	IsMasterProtein	P55142	Glutaredoxin-C6 OS=Oryza sativa subsp. japonica GN=GRXC6 PE=1 SV=2	0.0060882800608828	2.95939765988593	13.3928571428571	1	2	1	1	112	11.767	6.04	Not Found	High	Not Found		2.2e7		0.389	7.08941578865051	1
High	IsMasterProtein	A2Y9C5	Putative laccase-19 OS=Oryza sativa subsp. indica GN=LAC19 PE=3 SV=1	0.0060882800608828	2.89825292605363	2.88135593220339	1	3	1	1	590	65.806	6.98	High	Not Found	High	6.5e7		8.1e7	0.086	6.86087465286255	1
Medium	IsMasterProtein	Q0JCT1	Histone H3.3 OS=Oryza sativa subsp. japonica GN=H3 PE=1 SV=2	0.0105580693815988	2.88008458974201	6.61764705882353	1	6	1	1	136	15.397	11.15	High	High	High	4.3e8	4.2e8	1.6e8	0.389	8.8757598400116	1
Medium	IsMasterProtein	Q00058	ATP synthase protein MI25 OS=Oryza sativa subsp. indica PE=3 SV=1	0.0105580693815988	2.87451873429941	5.0761421319797	1	2	1	1	197	22.074	9.38	High	High	Not Found	5.4e7	4.3e7		0.166	3.97830235958099	1
Medium	IsMasterProtein	A6MZM2	Protein translation factor SUI1 homolog OS=Oryza sativa subsp. indica GN=GOS2 PE=2 SV=1	0.0105580693815988	2.8725712221484	11.304347826087	1	7	1	1	115	12.724	8.79	Not Found	High	High		8.8e8	9.3e8	0.468	11.203898191452	1
Medium	IsMasterProtein	Q8H859	Probable cinnamyl alcohol dehydrogenase 1 OS=Oryza sativa subsp. japonica GN=CAD1 PE=2 SV=1	0.0134328358208955	2.62782471388494	3.38983050847458	1	2	1	1	354	38.487	6.38	Not Found	Not Found	High			1.0e8	0.11	2.83868479728699	1
Medium	IsMasterProtein	Q6ES52	TPR repeat-containing thioredoxin TDX OS=Oryza sativa subsp. japonica GN=Os09g0401200 PE=2 SV=1	0.014792899408284	2.60223374387355	2.8391167192429	1	2	1	1	317	34.959	6.16	Not Found	High	Not Found		6.6e7		0.11	4.7297500371933	1
Medium	IsMasterProtein	B9FSC8	Putative 12-oxophytodienoate reductase 11 OS=Oryza sativa subsp. japonica GN=OPR11 PE=2 SV=1	0.014792899408284	2.59414160068236	7.62942779291553	1	1	1	1	367	40.618	6.74	High	Not Found	Not Found				0.101	2.8860194683075	1
Medium	IsMasterProtein	P37834	Peroxidase 1 OS=Oryza sativa subsp. japonica GN=PRX74 PE=2 SV=2	0.014792899408284	2.57528166266843	2.76073619631902	1	6	1	1	326	35.286	7.39	High	High	High	3.1e8	2.0e8	3.7e8	0.129	11.8458645343781	1
Medium	IsMasterProtein	Q5Z6N9	Transcription factor TGAL3 OS=Oryza sativa subsp. japonica GN=TGAL3 PE=1 SV=1	0.014792899408284	2.57397698431012	4.41558441558442	1	2	1	1	385	42.306	6.64	High	Not Found	Not Found	3.5e7			0.136	5.06596398353577	1
Medium	IsMasterProtein	Q5D892	DExH-box ATP-dependent RNA helicase DExH17 OS=Arabidopsis thaliana GN=MER3 PE=2 SV=1	0.014792899408284	2.51627010099998	1.76522506619594	1	8	1	1	1133	128.209	7.94	High	High	High		8.4e7	1.8e8	0.032	6.47127032279968	1
Medium	IsMasterProtein	Q67WR2	Probable GDP-L-fucose synthase 1 OS=Oryza sativa subsp. japonica GN=Os06g0652400 PE=2 SV=1	0.014792899408284	2.47495519296315	2.74390243902439	1	2	1	1	328	35.693	7.14	High	Not Found	Not Found	9.7e7			0.116	4.4327232837677	1
Medium	IsMasterProtein	Q6EQG2	Probable NADH kinase OS=Oryza sativa subsp. japonica GN=Os09g0345700 PE=2 SV=1	0.0236336779911374	2.36723911152056	4	1	1	1	1	325	35.494	6.95	High	Not Found	Not Found	3.4e7			0.166	0	1
Medium	IsMasterProtein	Q7XPF8	Cation transporter HKT4 OS=Oryza sativa subsp. japonica GN=HKT4 PE=1 SV=2	0.0294117647058824	2.31184724440843	4.89130434782609	1	2	1	1	552	61.822	8.7	High	High	Not Found				0.08	5.32316780090332	1
Medium	IsMasterProtein	Q6ERS0	Putative CBL-interacting protein kinase 27 OS=Oryza sativa subsp. japonica GN=CIPK27 PE=3 SV=1	0.032258064516129	2.21183162885883	2.22772277227723	1	1	1	1	404	43.759	8.18	Not Found	Not Found	High			8.2e8	0.105	1.7648640871048	1
Medium	IsMasterProtein	Q89717	Protein p2 OS=Rice stripe virus (isolate T) GN=p2 PE=4 SV=1	0.032258064516129	2.21161948468044	12.5628140703518	1	4	1	1	199	22.749	6.57	Not Found	Not Found	High			1.4e9	0	0	1
Medium	IsMasterProtein	Q9SYP1	DExH-box ATP-dependent RNA helicase DExH12 OS=Arabidopsis thaliana GN=BRR2A PE=1 SV=1	0.0332850940665702	2.17743966305731	0.460617227084293	1	1	1	1	2171	246.95	5.74	High	Not Found	Not Found	7.7e7			0.018	2.51613712310791	1
Medium	IsMasterProtein	A2X0Q3	Protein arginine N-methyltransferase 5 OS=Oryza sativa subsp. indica GN=PRMT5 PE=3 SV=2	0.0332850940665702	2.1680023227641	1.69491525423729	1	2	1	1	649	72.655	5.77	Not Found	Not Found	High				0.062	3.98030817508698	1
Medium	IsMasterProtein	Q9LXW7	Endoribonuclease Dicer homolog 3 OS=Arabidopsis thaliana GN=DCL3 PE=1 SV=2	0.0332850940665702	2.14460200334593	1.20253164556962	1	1	1	1	1580	177.312	6.38	High	Not Found	Not Found	4.2e7			0.023	0	1
Medium	IsMasterProtein	Q8H4S6	Probable protein phosphatase 2C 64 OS=Oryza sativa subsp. japonica GN=Os07g0566200 PE=2 SV=2	0.0332850940665702	2.13270933014512	7.25995316159251	1	1	1	1	427	46.27	5.85	Not Found	Not Found	High				0	2.75265645980835	1
Medium	IsMasterProtein	Q657W3	Cation-chloride cotransporter 2 OS=Oryza sativa subsp. japonica GN=CCC2 PE=2 SV=2	0.0345323741007194	2.08820340956275	2.51509054325956	1	5	1	1	994	109.255	7.62	High	High	High	1.2e8	3.4e7	2.4e8	0.046	2.64408588409424	1
Medium	IsMasterProtein	Q8LQ68	Hexokinase-6 OS=Oryza sativa subsp. japonica GN=HXK6 PE=2 SV=1	0.0358166189111748	2.00410167635356	4.34782608695652	1	13	1	1	506	55.086	6.34	High	High	High		1.2e7		0.086	27.5231637954712	1
Medium	IsMasterProtein	Q7G768	Brassinosteroid LRR receptor kinase BRL2 OS=Oryza sativa subsp. japonica GN=BRL2 PE=2 SV=1	0.0358166189111748	1.99439055463972	1.53153153153153	1	1	1	1	1110	118.036	6.23	High	Not Found	Not Found	1.3e8			0.04	0	1
Medium	IsMasterProtein	Q6AUQ7	Probable inactive DNA (cytosine-5)-methyltransferase DRM3 OS=Oryza sativa subsp. japonica GN=DRM3 PE=2 SV=1	0.0358166189111748	1.99139982823808	2.64705882352941	1	2	1	1	680	76.084	5.72	Not Found	High	High		3.1e6		0.056	6.07415461540222	1
Low	IsMasterProtein	Q10S66	Chitinase 11 OS=Oryza sativa subsp. japonica GN=Cht11 PE=2 SV=1	0.0512820512820513	1.93967997131171	11.71875	1	3	1	1	256	27.73	6.89	High	High	High				0.166	10.2002069950104	1
Low	IsMasterProtein	Q6ESF0	Germin-like protein 2-4 OS=Oryza sativa subsp. japonica GN=Os02g0532500 PE=2 SV=1	0.0518207282913165	1.92118081690115	4.80349344978166	1	1	1	1	229	24.302	8.34	Not Found	Not Found	High			2.0e8	0.194	1.98930585384369	1
Low	IsMasterProtein	Q6ZLA7	Putative indole-3-acetic acid-amido synthetase GH3.10 OS=Oryza sativa subsp. japonica GN=GH3.10 PE=3 SV=1	0.0518207282913165	1.91044811711355	4.81171548117155	1	1	1	1	478	52.247	6.46	High	Not Found	Not Found				0.093	3.20968747138977	1
Low	IsMasterProtein	Q6ZKV8	Bifunctional dethiobiotin synthetase/7,8-diamino-pelargonic acid aminotransferase, mitochondrial OS=Oryza sativa subsp. japonica GN=BIO3-BIO1 PE=2 SV=1	0.0529986052998605	1.87712907713556	2.19244823386114	1	1	1	1	821	89.992	6.77	High	Not Found	Not Found	6.4e7			0	2.0507607460022	1
Low	IsMasterProtein	Q944A6	Sucrose nonfermenting 4-like protein OS=Arabidopsis thaliana GN=SNF4 PE=1 SV=1	0.0529986052998605	1.85729775426238	2.25872689938398	1	1	1	1	487	53.433	6.68	High	Not Found	Not Found				0.093	2.53459119796753	1
Low	IsMasterProtein	B8A7A3	Stearoyl-[acyl-carrier-protein] 9-desaturase 1, chloroplastic OS=Oryza sativa subsp. indica GN=OsI_04666 PE=3 SV=1	0.0569444444444444	1.81758534756545	2.88713910761155	1	2	1	1	381	42.916	7.09	Not Found	Not Found	High				0.096	4.36172568798065	1
Low	IsMasterProtein	F4INA9	ATP-dependent DNA helicase homolog RECG, chloroplastic OS=Arabidopsis thaliana GN=RECG PE=3 SV=1	0.0580912863070539	1.81079051041769	1.3360739979445	1	1	1	1	973	108.308	7.39	Not Found	Not Found	High			6.3e8	0.036	3.38067221641541	1
Low	IsMasterProtein	Q7XCA7	Expansin-B6 OS=Oryza sativa subsp. japonica GN=EXPB6 PE=2 SV=1	0.0580912863070539	1.80715388481116	6.90909090909091	1	2	1	1	275	29.864	7.65	Not Found	High	Not Found				0.155	3.79373419284821	1
Low	IsMasterProtein	Q94DD4	Sialyltransferase-like protein 1 OS=Oryza sativa subsp. japonica GN=STLP1 PE=2 SV=1	0.0580912863070539	1.80327127737671	2.54452926208651	1	3	1	1	393	43.509	9.64	Not Found	High	High		6.3e8	6.1e8	0.093	6.00386321544647	1
Low	IsMasterProtein	Q5Z402	Clathrin light chain 2 OS=Oryza sativa subsp. japonica GN=Os06g0731800 PE=2 SV=1	0.0589849108367627	1.78914663468511	5.15463917525773	1	2	1	1	291	31.271	7.59	High	Not Found	High	1.6e8		5.5e7	0.194	0	1
Low	IsMasterProtein	Q0D6V7	Ribosome biogenesis protein BOP1 homolog OS=Oryza sativa subsp. japonica GN=BOP1 PE=2 SV=1	0.0589849108367627	1.78357016912375	0.884955752212389	1	2	1	1	678	77.174	6.21	High	High	Not Found	4.7e7			0.066	0	1
Low	IsMasterProtein	Q75HY5	Zinc finger BED domain-containing protein RICESLEEPER 3 OS=Oryza sativa subsp. japonica GN=Os05g0583200 PE=2 SV=1	0.0589849108367627	1.78277934435548	2.26063829787234	1	1	1	1	752	84.62	5.44	Not Found	Not Found	High				0.072	0	1
Low	IsMasterProtein	F4IM84	DExH-box ATP-dependent RNA helicase DExH5, mitochondrial OS=Arabidopsis thaliana GN=At2g01130 PE=3 SV=1	0.0589849108367627	1.76472412331295	2.69541778975741	1	2	1	1	1113	125.67	7.65	Not Found	High	Not Found				0.033	2.69514632225037	1
Low	IsMasterProtein	Q5VQ69	Translation factor GUF1 homolog, mitochondrial OS=Oryza sativa subsp. japonica GN=Os06g0144800 PE=3 SV=1	0.0589849108367627	1.72422809983507	4.22322775263952	1	1	1	1	663	72.797	7.91	Not Found	Not Found	High			1.6e9	0.062	2.04486989974976	1
Low	IsMasterProtein	A2ZCP0	Methylthioribose-1-phosphate isomerase OS=Oryza sativa subsp. indica GN=OsI_35550 PE=2 SV=1	0.061307901907357	1.7104110474574	2.67379679144385	1	1	1	1	374	39.455	5.35	Not Found	Not Found	High			5.8e7	0.11	2.13051080703735	1
Low	IsMasterProtein	B8ANF1	Magnesium-chelatase subunit ChlH, chloroplastic OS=Oryza sativa subsp. indica GN=CHLH PE=3 SV=1	0.061307901907357	1.69723629152702	1.15356885364095	1	2	1	1	1387	153.316	6.24	Not Found	High	Not Found		4.0e8		0.03	4.40105605125427	1
Low	IsMasterProtein	P37890	Serine carboxypeptidase 1 OS=Oryza sativa subsp. japonica GN=CBP1 PE=2 SV=1	0.061307901907357	1.68131073005225	4.11764705882353	1	1	1	1	510	55.674	7.43	High	Not Found	Not Found				0.105	2.49368500709534	1
Low	IsMasterProtein	Q53PC7	Coatomer subunit beta-1 OS=Oryza sativa subsp. japonica GN=Os11g0174000 PE=2 SV=1	0.0636856368563686	1.65501858607274	1.15424973767051	1	1	1	1	953	105.372	5.87	Not Found	High	Not Found		8.3e7		0.044	2.5218391418457	1
Low	IsMasterProtein	A2ZIW7	Protein SUPPRESSOR OF GENE SILENCING 3 homolog OS=Oryza sativa subsp. indica GN=SGS3 PE=3 SV=1	0.0701754385964912	1.61065668874792	1.64203612479475	1	1	1	1	609	69.284	6.71	Not Found	High	Not Found		2.8e8		0	1.80886292457581	1
Low	IsMasterProtein	Q7XJ39	Non-specific lipid-transfer protein 2A OS=Oryza sativa subsp. japonica GN=LTP2-A PE=3 SV=2	0.0725806451612903	1.59142087459133	16.9491525423729	1	1	1	1	118	11.494	8.53	Not Found	High	Not Found		6.1e7		0.468	2.26708960533142	1
Low	IsMasterProtein	Q10JI3	Ninja-family protein Os03g0419100 OS=Oryza sativa subsp. japonica GN=Os03g0419100 PE=2 SV=1	0.0725806451612903	1.58619748323065	11.400651465798	1	2	1	1	307	32.419	9.52	High	Not Found	High	2.6e8		2.0e8	0.136	2.66270923614502	1
