# Supplementary material for: Pluronic F-68 Improves Callus Proliferation of Recalcitrant Rice Cultivar via Enhanced Carbon and Nitrogen Metabolism and Nutrients Uptake
Source: Front Plant Sci. 2021 Jun 2;12:667434. doi: 10.3389/fpls.2021.667434 (PMC8207202; doi:10.3389/fpls.2021.667434)
Supplement: Data Sheet 2 — 0.10% PF-68. [file Data_Sheet_2.ZIP › 0.10% PF-68/0.10%2_310318_01_PSMs.txt]

Confidence	Identifying Node	PSM Ambiguity	Annotated Sequence	Modifications	# Protein Groups	# Proteins	Master Protein Accessions	Protein Accessions	# Missed Cleavages	Charge	DeltaScore	DeltaCn	Rank	Search Engine Rank	m/z [Da]	MH+ [Da]	DeltaM [ppm]	Deltam/z [Da]	Activation Type	MS Order	Isolation Interference [%]	Ion Inject Time [ms]	RT [min]	First Scan	Spectrum File	Ions Matched	XCorr	Area	Apex RT [min]	Percolator q-Value	Percolator PEP
High	Sequest HT (A2)	Unambiguous	[K].SLPYEYVEENLGDKSDLLLASNPVHK.[S]		1	1	Q06398	Q06398	1	4	0.5966	0	1	1	733.375366210938	2930.47963495375	0.492002893344462	0.000360450937478163	HCD	MS2	2.24402	1.791792	55.2840356285333	52213	ORF2_310318_02.raw	0/0	3.5175313949585	1246413072	55.2689399719238	0	1.716E-08
High	Sequest HT (A2)	Unambiguous	[K].MAQGAKPGEGGELPGHK.[V]		1	2	Q0JKD0	Q0JKD0; Q0DG35	0	4	0.2969	0	1	1	416.710662841797	1663.82082147719	-0.747118840856525	-0.000310768203064526	HCD	MS2	65.27096	19.85695	11.9012432909333	7692	ORF2_310318_03.raw	0/0	2.56399750709534	294724659.5	11.9806985855103	0	3.269E-05
High	Sequest HT (A2)	Unambiguous	[K].DVTELIGNTPLVYLNR.[V]		1	1	Q9XEA6	Q9XEA6	0	2	0.6347	0	1	1	908.992919921875	1816.97856321375	-0.977449349092094	-0.000888003124941861	HCD	MS2	3.517188	6.030219	66.9361748493333	62377	ORF2_310318_03.raw	0/0	3.86377644538879	221393371	67.0122756958008	0	2.708E-07
High	Sequest HT (A2)	Unambiguous	[R].VSAANSRPPNPQ.[-]		4	6	Q0DHF6; Q0D3D2; A2XFI3; A2Y5L9	Q0DHF6; Q0D3D2; Q10MW3; A2XFI3; A2YQ76; A2Y5L9	0	2	0.7034	0	1	1	619.317443847656	1237.62761106531	-0.616408530441653	-0.000381442343609706	CID	MS2		0.7542862	11.9324360848	7712	ORF2_310318_03.raw	0/0	3.81404137611389			0	1.184E-05
High	Sequest HT (A2)	Unambiguous	[R].SQETIHLLLDLLEAPDPSTLEK.[F]		1	1	P31924	P31924	0	3	0.5539	0	1	1	821.439453125	2462.303806115	0.546352457384242	0.000448428333432579	CID	MS2		27.04278	75.5806482984	70661	ORF2_310318_03.raw	0/0	3.43334293365479			0	6.286E-07
High	Sequest HT (A2)	Unambiguous	[K].YGVGDAHFEVVK.[F]		1	1	O04986	O04986	0	2	0.3579	0	1	1	660.83349609375	1320.6597155575	1.08919735323406	0.00071922874997199	CID	MS2		6.228166	31.4703088789333	28613	ORF2_310318_02.raw	0/0	2.85131025314331	600086496	31.2308712005615	0	0.000154
High	Sequest HT (A2)	Unambiguous	[K].YGVGDAHFEVVK.[F]		1	1	O04986	O04986	0	2	0.4523	0	1	1	660.83349609375	1320.6597155575	1.08919735323406	0.00071922874997199	HCD	MS2	14.88985	5.098923	31.4688695605333	28611	ORF2_310318_02.raw	0/0	4.08889293670654	600086496	31.2308712005615	0	5.272E-06
High	Sequest HT (A2)	Unambiguous	[R].YAIIcqEnGLVPIVEPEILVDGPHDIDR.[C]	C5(Carbamidomethyl); Q6(Deamidated); N8(Deamidated)	1	1	P17784	P17784	0	3	0.5222	0	1	1	1059.53649902344	3176.59494381031	4.0724433628508	0.00431215010414151	CID	MS2		3.391127	66.9166050730667	62359	ORF2_310318_03.raw	0/0	4.96175765991211	461034072	67.0102996826172	0	1.808E-08
High	Sequest HT (A2)	Unambiguous	[K].FPTLVTHQESLESK.[V]		1	1	B7F845	B7F845	0	2	0.6285	0	1	1	808.419921875	1615.83256712	-0.0280536483615492	-2.26649999603978E-05	CID	MS2		13.2887	31.4382330632	28582	ORF2_310318_02.raw	0/0	3.5769350528717	362125606	31.2071895599365	0	3.41E-07
High	Sequest HT (A2)	Unambiguous	[K].FPTLVTHQESLESK.[V]		1	1	B7F845	B7F845	0	2	0.4781	0	1	1	808.419921875	1615.83256712	-0.0280536483615492	-2.26649999603978E-05	HCD	MS2	27.80697	9.759223	31.4367271032	28580	ORF2_310318_02.raw	0/0	3.6592104434967	362125606	31.2071895599365	0	4.973E-07
High	Sequest HT (A2)	Unambiguous	[K].NAIIWGNHSSTQYPDVNHATVK.[T]		1	1	Q7XDC8	Q7XDC8	0	3	0.5852	0	1	1	818.072631835938	2452.20334224781	1.20151591931657	0.000982119271005407	CID	MS2		1.365654	31.4286501581333	28570	ORF2_310318_02.raw	0/0	4.04838705062866	5273178060	31.522668838501	0	3.52E-08
High	Sequest HT (A2)	Unambiguous	[K].NAIIWGNHSSTQYPDVNHATVK.[T]		1	1	Q7XDC8	Q7XDC8	0	3	0.3711	0	1	1	818.072387695313	2452.20260982594	0.902836465456444	0.000737978646005407	HCD	MS2	43.19156	2.081372	31.4264032429333	28568	ORF2_310318_02.raw	0/0	4.5005578994751	5273178060	31.522668838501	0	9.574E-09
High	Sequest HT (A2)	Unambiguous	[K].NAIIWGNHSSTQYPDVNHATVK.[T]		1	1	Q7XDC8	Q7XDC8	0	4	0.5253	0	1	1	613.805908203125	2452.2018029225	0.573783652794447	0.000351758125134438	HCD	MS2	42.53228	1.067072	31.4931558861333	28636	ORF2_310318_02.raw	0/0	3.55914330482483	1777484722	31.5355167388916	0	3.863E-06
High	Sequest HT (A2)	Unambiguous	[K].MAQGAKPGEGGELPGHK.[V]		1	2	Q0JKD0	Q0JKD0; Q0DG35	0	3	0.3119	0	1	1	555.2783203125	1663.8204076775	-0.995823132221629	-0.000552290833259879	HCD	MS2	23.03137	14.18045	11.9389417696	7719	ORF2_310318_03.raw	0/0	3.10742545127869	270770866	11.9760150909424	0	1.27E-08
High	Sequest HT (A2)	Unambiguous	[K].HEVcnAYTELNDPVVQR.[Q]	C4(Carbamidomethyl); N5(Deamidated)	1	1	Q6F2U9	Q6F2U9	0	2		0.0206	2	2	1022.9833984375	2044.959520245	9.89789046628101	0.0101202925001351	CID	MS2		31.03563	31.4160175704	28558	ORF2_310318_02.raw	0/0	4.27960348129272			0	7.701E-09
High	Sequest HT (A2)	Unambiguous	[K].HEVcNAYTELnDPVVQR.[Q]	C4(Carbamidomethyl); N11(Deamidated)	1	1	Q6F2U9	Q6F2U9	0	2	0.0206	0	1	1	1022.9833984375	2044.959520245	9.89789046628101	0.0101202925001351	CID	MS2		31.03563	31.4160175704	28558	ORF2_310318_02.raw	0/0	4.37441301345825			0	7.987E-09
High	Sequest HT (A2)	Unambiguous	[K].HEVcNAYTELNDPVVQR.[Q]	C4(Carbamidomethyl)	1	1	Q6F2U9	Q6F2U9	0	2	0.7836	0	1	1	1022.48284912109	2043.95842161219	1.54502020857124	0.00157897609388513	HCD	MS2	0	42.12	31.4131967781333	28557	ORF2_310318_02.raw	0/0	4.75963020324707	143130012	31.4686374664307	0	5.433E-11
High	Sequest HT (A2)	Unambiguous	[K].MTAEIGEQVQIVGDDLLVTNPTR.[V]		1	1	Q42971	Q42971	0	3	0.2944	0	1	1	833.763488769531	2499.27591304859	-0.00618235314545221	-5.15046879930499E-06	CID	MS2		31.15	75.5999141746667	70681	ORF2_310318_03.raw	0/0	4.27909517288208			0	4.387E-06
High	Sequest HT (A2)	Unambiguous	[K].MAQGAKPGEGGELPGHK.[V]		1	2	Q0JKD0	Q0JKD0; Q0DG35	0	3	0.6361	0	1	1	555.2783203125	1663.8204076775	-0.995823132221629	-0.000552290833259879	CID	MS2		8.954185	11.9407275568	7721	ORF2_310318_03.raw	0/0	3.38088583946228	270770866	11.9760150909424	0	0.0001202
High	Sequest HT (A2)	Unambiguous	[R].YAIIcQEnGLVPIVEPEILVDGPHDIDR.[C]	C5(Carbamidomethyl); N8(Deamidated)	1	1	P17784	P17784	0	3		0.0039	2	2	1059.20251464844	3175.59299068531	-1.57471906115984	-0.00166689156252516	HCD	MS2	21.37167	4.135384	66.9148032818667	62357	ORF2_310318_03.raw	0/0	5.06749963760376	1294285648	66.7700653076172	0	1.728E-09
High	Sequest HT (A2)	Unambiguous	[K].VFANAETTISYK.[I]		1	1	Q75KR1	Q75KR1	0	2	0.4669	0	1	1	672.346435546875	1343.68559446375	1.06945798394988	0.000718506875045932	CID	MS2		2.807481	31.3921663634667	28531	ORF2_310318_02.raw	0/0	3.02052140235901			0	7.036E-05
High	Sequest HT (A2)	Unambiguous	[R].KSVHEPMQTGLK.[A]		1	1	P0C520	P0C520	1	3	0.5247	0	1	1	452.242523193359	1354.71301632008	-1.27685915191248	-0.000576593307262859	HCD	MS2	46.87666	8.202527	12.0434270864	7822	ORF2_310318_03.raw	0/0	4.24726295471191	251238800	12.0762386322021	0	3.51E-05
High	Sequest HT (A2)	Unambiguous	[K].VFMADFEDALSPTWENLMR.[G]		1	1	Q7XUG1	Q7XUG1	0	2	0.3688	0	1	1	1136.52429199219	2272.04130735438	0.00273955199693814	3.11218764181831E-06	HCD	MS2	12.6562	41.895	75.616590784	70696	ORF2_310318_03.raw	0/0	4.41603517532349	12211775.125	75.7405014038086	0	2.596E-09
High	Sequest HT (A2)	Unambiguous	[R].YAIIcqENGLVPIVEPEILVDGPHDIDR.[C]	C5(Carbamidomethyl); Q6(Deamidated)	1	1	P17784	P17784	0	3	0.0039	0	1	1	1059.20251464844	3175.59299068531	-1.57471906115984	-0.00166689156252516	HCD	MS2	21.37167	4.135384	66.9148032818667	62357	ORF2_310318_03.raw	0/0	5.08676815032959	1294285648	66.7700653076172	0	4.647E-09
High	Sequest HT (A2)	Unambiguous	[K].KEEEKPAEAAAPAAEPEKQ.[-]		1	1	Q0JPA6	Q0JPA6	2	3	0.4888	0	1	1	675.003601074219	2022.99624996266	-0.785783016038806	-0.000529879114613626	HCD	MS2	4.261642	16.91764	12.0457189437333	7825	ORF2_310318_03.raw	0/0	3.5619261264801	692242919	11.805419921875	0	2.949E-07
High	Sequest HT (A2)	Unambiguous	[K].MTAEIGEQVQIVGDDLLVTNPTR.[V]		1	1	Q42971	Q42971	0	3	0.4526	0	1	1	833.763488769531	2499.27591304859	-0.00618235314545221	-5.15046879930499E-06	HCD	MS2	47.10042	24.07291	75.5982918869333	70679	ORF2_310318_03.raw	0/0	4.64173221588135			0	2.597E-08
High	Sequest HT (A2)	Unambiguous	[K].HPGFLYcHMVEPR.[M]	C7(Carbamidomethyl)	2	2	Q84QK0; Q69TH8	Q84QK0; Q69TH8	0	3	0.6315	0	1	1	548.258239746094	1642.76016597828	-0.941933151971637	-0.000515790572864698	HCD	MS2	46.81466	1.183551	31.3660865317333	28504	ORF2_310318_02.raw	0/0	4.64208221435547	881137468	31.3370132446289	0	1.094E-06
High	Sequest HT (A2)	Unambiguous	[K].IWHHTFYNELR.[V]		4	4	A2XNS1; Q10DV7; P0C542; A3C6D7	A2XNS1; Q10DV7; P0C542; A3C6D7	0	3	0.3697	0	1	1	505.921783447266	1515.7507970818	1.08151918721598	0.000546437265711575	HCD	MS2	19.93696	3.672314	31.4937911338667	28637	ORF2_310318_02.raw	0/0	2.83770728111267			0	4.134E-05
High	Sequest HT (A2)	Unambiguous	[K].IWHHTFYNELR.[V]		4	4	A2XNS1; Q10DV7; P0C542; A3C6D7	A2XNS1; Q10DV7; P0C542; A3C6D7	0	3	0.5311	0	1	1	505.921813964844	1515.75088863453	1.14192016709164	0.000576954843836575	CID	MS2		4.147596	31.4956831136	28639	ORF2_310318_02.raw	0/0	3.22384428977966			0	2.7E-05
High	Sequest HT (A2)	Unambiguous	[K].IIAVcADDPEYR.[H]	C5(Carbamidomethyl)	1	1	A2X8Q3	A2X8Q3	0	2	0.7362	0	1	1	711.341247558594	1421.67521848719	1.60189247587729	0.00113868359376923	CID	MS2		4.783101	31.6713107930667	28817	ORF2_310318_02.raw	0/0	4.170738697052	1632443504	31.4808025360107	0	7.988E-06
High	Sequest HT (A2)	Unambiguous	[K].IIAVcADDPEYR.[H]	C5(Carbamidomethyl)	1	1	A2X8Q3	A2X8Q3	0	2	0.7087	0	1	1	711.341247558594	1421.67521848719	1.60189247587729	0.00113868359376923	HCD	MS2	5.663051	4.668074	31.6694833594667	28815	ORF2_310318_02.raw	0/0	3.08541512489319	1632443504	31.4808025360107	0	2.494E-05
High	Sequest HT (A2)	Unambiguous	[R].EIQSQHDDLEAK.[F]		1	2	B8AW64	B8AW64; Q53WK4	0	3	0.3668	0	1	1	471.559844970703	1412.66498165211	-0.163639543421588	-7.70559634778086E-05	HCD	MS2	5.147409	12.08806	11.8432794173333	7630	ORF2_310318_03.raw	0/0	2.28798604011536	514195106	11.8983402252197	0	6.709E-05
High	Sequest HT (A2)	Unambiguous	[R].VVFTSSYGAVHMNPNR.[S]		1	1	Q6K9A2	Q6K9A2	0	3	0.3718	0	1	1	593.626586914063	1778.86520748219	0.530553233748314	0.000314594062501783	HCD	MS2	31.70297	2.994148	31.6310081602667	28777	ORF2_310318_02.raw	0/0	2.77060341835022	573755216	31.6170558929443	0	2.029E-05
High	Sequest HT (A2)	Unambiguous	[R].TVPAAVPAIVFLSGGQSEEEATVNLNAMNK.[L]		1	1	Q5N725	Q5N725	0	3	0.6118	0	1	1	1019.85552978516	3057.55203609547	-1.33758608612964	-0.00136324817716134	CID	MS2		28.36647	75.5767737192	70657	ORF2_310318_03.raw	0/0	3.88617086410522			0	5.17E-08
High	Sequest HT (A2)	Unambiguous	[K].VLLSIcSLLTDPNPDDPLVPEIAHMYK.[T]	C6(Carbamidomethyl)	2	2	Q8S920; Q8S919	Q8S920; Q8S919	0	3	0.3176	0	1	1	1017.52331542969	3050.55539302906	-0.758258377892903	-0.000771036979308803	CID	MS2		41.475	75.5778843914667	70658	ORF2_310318_03.raw	0/0	2.32641386985779	38537054	75.5287704467773	0	5.311E-06
High	Sequest HT (A2)	Unambiguous	[R].SQETIHLLLDLLEAPDPSTLEK.[F]		1	1	P31924	P31924	0	3	0.5303	0	1	1	821.439453125	2462.303806115	0.546352457384242	0.000448428333432579	HCD	MS2	41.68398	23.29283	75.5788674042667	70659	ORF2_310318_03.raw	0/0	3.78765845298767			0	4.554E-09
High	Sequest HT (A2)	Unambiguous	[K].EISGTHGPVYDLADIVTYLK.[I]		1	2	Q0JMY8	Q0JMY8; A2WPN7	0	3	0.4341	0	1	1	731.048278808594	2191.13028316578	0.984737385319475	0.000719228593728379	HCD	MS2	46.5597	10.52037	66.9540410781333	62397	ORF2_310318_03.raw	0/0	3.11402678489685	89527174.625	67.0265731811523	0	5.814E-06
High	Sequest HT (A2)	Unambiguous	[K].NAIIWGNHSSTQYPDVNHATVK.[T]		1	1	Q7XDC8	Q7XDC8	0	2	0.5	0	1	1	1226.60473632813	2452.20219602625	0.734090188351572	0.000900068125247344	HCD	MS2	0	41.745	31.6056363272	28752	ORF2_310318_02.raw	0/0	3.90150094032288	127595819	31.5393505096436	0	9.564E-05
High	Sequest HT (A2)	Unambiguous	[K].VDKGTVEVAGTNK.[E]		1	1	Q5N725	Q5N725	1	2	0.4751	0	1	1	659.353637695313	1317.69999876063	-0.661264930920628	-0.000435674687423671	HCD	MS2	31.16356	11.94932	11.8458235378667	7633	ORF2_310318_03.raw	0/0	3.6203875541687			0	4.69E-06
High	Sequest HT (A2)	Unambiguous	[K].DDVSKPcHLTSFVGYK.[A]	C7(Carbamidomethyl)	1	1	P35684	P35684	0	3	0.3598	0	1	1	618.302307128906	1852.89236812672	1.38061999419454	0.000852712239570508	HCD	MS2	26.58703	2.246271	31.5884973392	28733	ORF2_310318_02.raw	0/0	3.53175806999207	504256732	31.5821208953857	0	9.171E-06
High	Sequest HT (A2)	Unambiguous	[K].NAIIWGNHSSTQYPDVNHATVK.[T]		1	1	Q7XDC8	Q7XDC8	0	4	0.2857	0	1	1	613.806335449219	2452.20351190688	1.27070237846806	0.000779004218884438	CID	MS2		0.9861653	31.4947016064	28638	ORF2_310318_02.raw	0/0	2.03256750106812	1777484722	31.5355167388916	0	4.741E-05
High	Sequest HT (A2)	Unambiguous	[R].VADHAGVALAGLTADGR.[V]		1	1	P52428	P52428	0	3	0.6603	0	1	1	531.949890136719	1593.83511715016	0.485219909763867	0.000257786718824112	HCD	MS2	60.89972	2.097751	31.5851059802667	28729	ORF2_310318_02.raw	0/0	3.64579606056213	1082675862	31.6087474822998	0	8.72E-06
High	Sequest HT (A2)	Unambiguous	[R].EIQSQHDDLEAK.[F]		1	2	B8AW64	B8AW64; Q53WK4	0	2	0.5595	0	1	1	706.835998535156	1412.66472044031	-0.348546621564395	-0.000246189843664979	CID	MS2		25.60027	11.8520813429333	7640	ORF2_310318_03.raw	0/0	3.35840201377869	139414037.5	11.8874473571777	0	3.076E-05
High	Sequest HT (A2)	Unambiguous	[K].GILAADESTGTIGK.[R]		2	3	P17784; Q5N725	P17784; Q10A30; Q5N725	0	2	0.3333	0	1	1	666.854797363281	1332.70231809656	1.33740215047958	0.000891178281221983	HCD	MS2	50.4916	4.72016	31.5645797562667	28710	ORF2_310318_02.raw	0/0	3.11752486228943			0	1.505E-05
High	Sequest HT (A2)	Unambiguous	[R].GGAGPSAAccSGVR.[S]	C9(Carbamidomethyl); C10(Carbamidomethyl)	1	1	Q0IQK9	Q0IQK9	0	2	0.6815	0	1	1	653.784790039063	1306.56230344813	-0.287848322079697	-0.000188045937498771	HCD	MS2	0	30.08804	11.8635686714667	7650	ORF2_310318_03.raw	0/0	4.04594087600708	1328504772	12.0329256057739	0	4.461E-07
High	Sequest HT (A2)	Unambiguous	[R].GGAGPSAAccSGVR.[S]	C9(Carbamidomethyl); C10(Carbamidomethyl)	1	1	Q0IQK9	Q0IQK9	0	2	0.6477	0	1	1	653.784790039063	1306.56230344813	-0.287848322079697	-0.000188045937498771	CID	MS2		21.50925	11.8649745656	7652	ORF2_310318_03.raw	0/0	3.68523192405701	1328504772	12.0329256057739	0	9.779E-06
High	Sequest HT (A2)	Unambiguous	[K].DVTELIGNTPLVYLNR.[V]		1	1	Q9XEA6	Q9XEA6	0	2	0.664	0	1	1	908.992919921875	1816.97856321375	-0.977449349092094	-0.000888003124941861	CID	MS2		5.007767	66.9380541498667	62379	ORF2_310318_03.raw	0/0	3.6938693523407	221393371	67.0122756958008	0	0.0001445
High	Sequest HT (A2)	Unambiguous	[R].AEQSPDDSSQPSASSEAR.[S]		1	1	Q2QMG2	Q2QMG2	0	2	0.739	0	1	1	924.894409179688	1848.78154172938	-1.44759491070863	-0.00133814531250209	HCD	MS2	41.95468	30.955	11.877572056	7666	ORF2_310318_03.raw	0/0	4.97870063781738	86481143.125	11.9547443389893	0	7.044E-10
High	Sequest HT (A2)	Unambiguous	[K].NAIIWGNHSSTQYPDVNHATVK.[T]		1	1	Q7XDC8	Q7XDC8	0	2	0.5293	0	1	1	1226.60400390625	2452.2007311825	0.136731280631328	0.000167646250247344	HCD	MS2	65.0918	30.67	31.5089091272	28653	ORF2_310318_02.raw	0/0	3.92810559272766	127595819	31.5393505096436	0	0.0001499
High	Sequest HT (A2)	Unambiguous	[R].VADHAGVALAGLTADGR.[V]		1	1	P52428	P52428	0	2	0.7249	0	1	1	797.422302246094	1593.83732786219	1.87225993675412	0.0014920360938504	CID	MS2		7.197759	31.5071344437333	28651	ORF2_310318_02.raw	0/0	3.48561334609985	360401104	31.5891990661621	0	3.645E-07
High	Sequest HT (A2)	Unambiguous	[R].VADHAGVALAGLTADGR.[V]		1	1	P52428	P52428	0	2	0.6372	0	1	1	797.422302246094	1593.83732786219	1.87225993675412	0.0014920360938504	HCD	MS2	76.81886	19.3622	31.5052073424	28649	ORF2_310318_02.raw	0/0	3.173415184021	360401104	31.5891990661621	0	5.972E-09
High	Sequest HT (A2)	Unambiguous	[R].AEQSPDDSSQPSASSEAR.[S]		1	1	Q2QMG2	Q2QMG2	0	2	0.8632	0	1	1	924.894409179688	1848.78154172938	-1.44759491070863	-0.00133814531250209	CID	MS2		33.1	11.8791216306667	7668	ORF2_310318_03.raw	0/0	3.80375266075134	86481143.125	11.9547443389893	0	8.14E-08
High	Sequest HT (A2)	Unambiguous	[K].ANLEYAVEAAADFLNK.[A]		2	2	Q0DHF6; A2Y5L9	Q0DHF6; A2Y5L9	0	2	0.5978	0	1	1	869.935485839844	1738.86369504969	-0.543889553261459	-0.00047287515633343	CID	MS2		2.95054	66.9369916069333	62378	ORF2_310318_03.raw	0/0	6.44451856613159	600094290	67.0189743041992	0	1.41E-09
High	Sequest HT (A2)	Unambiguous	[K].AVANQPVSVAIEAGGR.[A]		1	1	P25776	P25776	0	2	0.665	0	1	1	769.918518066406	1538.82975950281	0.79888225915171	0.000614671406310663	CID	MS2		1.766098	31.5752250717333	28718	ORF2_310318_02.raw	0/0	3.94162821769714	3082270829	31.5865631103516	0	2.427E-07
High	Sequest HT (A2)	Unambiguous	[R].HKEHIAAYGEGNER.[R]		1	1	P14654	P14654	1	3	0.5195	0	1	1	537.593566894531	1610.76614742359	-0.524654658268196	-0.000281698802003424	CID	MS2		8.251897	11.8130371218667	7612	ORF2_310318_03.raw	0/0	3.32922744750977	332612586	11.7748689651489	0	1.83E-05
High	Sequest HT (A2)	Unambiguous	[K].KEEEKPAEAAAPAAEPEKQ.[-]		1	1	Q0JPA6	Q0JPA6	2	3	0.5826	0	1	1	675.003662109375	2022.99643306813	-0.695271071257785	-0.000468843958363626	CID	MS2		23.725	12.0473581261333	7827	ORF2_310318_03.raw	0/0	3.44774985313416	692242919	11.805419921875	0	4.561E-06
High	Sequest HT (A2)	Unambiguous	[R].HKEHISAYGEGNER.[R]		1	1	P14656	P14656	1	3	0.6912	0	1	1	542.924865722656	1626.76004390797	-1.14535017248512	-0.000621070676970703	CID	MS2		3.854555	12.1349169730667	7918	ORF2_310318_03.raw	0/0	3.53363394737244			0	9.079E-05
High	Sequest HT (A2)	Unambiguous	[R].cQGGANAGHTIYNSEGK.[K]	C1(Carbamidomethyl)	1	3	A2XD35	A2XD35; Q851S8; Q10R17	0	3	0.6017	0	1	1	588.596130371094	1763.77383785328	-1.54967854970754	-0.000911095572924125	HCD	MS2	9.512457	9.031017	12.2549972376	8049	ORF2_310318_03.raw	0/0	3.43644380569458	188684300	12.2033205032349	0	1.696E-06
High	Sequest HT (A2)	Unambiguous	[R].HVPEIEQGLSEAAESK.[V]		1	1	Q6AV34	Q6AV34	0	2	0.2697	0	1	1	862.430419921875	1723.85356321375	2.23003415412482	0.00192212187494079	HCD	MS2	9.673549	33.175	31.1128642984	28246	ORF2_310318_02.raw	0/0	2.40974235534668	30390970	30.9799385070801	0	3.991E-05
High	Sequest HT (A2)	Unambiguous	[R].GGAGPSAAccSGVR.[S]	C9(Carbamidomethyl); C10(Carbamidomethyl)	1	1	Q0IQK9	Q0IQK9	0	2	0.662	0	1	1	653.784912109375	1306.56254758875	-0.100991136562999	-6.59756249987709E-05	HCD	MS2	4.454084	26.11809	12.2665947992	8058	ORF2_310318_03.raw	0/0	4.26385593414307	1328504772	12.0329256057739	0	3.164E-07
High	Sequest HT (A2)	Unambiguous	[R].GGAGPSAAccSGVR.[S]	C9(Carbamidomethyl); C10(Carbamidomethyl)	1	1	Q0IQK9	Q0IQK9	0	2	0.6794	0	1	1	653.784912109375	1306.56254758875	-0.100991136562999	-6.59756249987709E-05	CID	MS2		13.82487	12.2680235688	8060	ORF2_310318_03.raw	0/0	3.40393972396851	1328504772	12.0329256057739	0	9.822E-06
High	Sequest HT (A2)	Unambiguous	[R].YDVEHLIPEGFQVVAHGDGYAIWEK.[I]		1	1	P17654	P17654	0	4	0.509	0	1	1	718.852661132813	2872.38881464125	-1.82951524836736	-0.00131377218747275	HCD	MS2	26.97763	36.87	75.6505602514667	70732	ORF2_310318_03.raw	0/0	3.3247241973877			0	2.636E-07
High	Sequest HT (A2)	Unambiguous	[R].cKPNNAVHASEALR.[R]	C1(Carbamidomethyl)	1	1	A2Y0T4	A2Y0T4	0	2	0.3732	0	1	1	783.892761230469	1566.77824583094	-1.4607145110705	-0.00114430953116695	HCD	MS2	0	34.735	12.2863668173333	8082	ORF2_310318_03.raw	0/0	2.75718188285828	26260462	12.2552680969238	0	6.452E-07
High	Sequest HT (A2)	Unambiguous	[K].YGVGDAHFEVVK.[F]		1	1	O04986	O04986	0	2	0.3135	0	1	1	660.832885742188	1320.65849485438	0.164883209169097	0.00010887718747199	CID	MS2		6.512912	31.0610140541333	28188	ORF2_310318_02.raw	0/0	3.18976187705994	600086496	31.2308712005615	0	8.639E-05
High	Sequest HT (A2)	Unambiguous	[R].NPEEIPWAAAGAEYVVESTGVFTDKDK.[A]		1	1	Q6K5G8	Q6K5G8	1	3	0.428	0	1	1	975.141540527344	2923.41006832203	3.57797202999871	0.00348661401055021	CID	MS2		17.82911	66.8590597352	62305	ORF2_310318_03.raw	0/0	2.35652995109558			0	2.889E-05
High	Sequest HT (A2)	Unambiguous	[K].YGVGDAHFEVVK.[F]		1	1	O04986	O04986	0	2	0.3344	0	1	1	660.832885742188	1320.65849485438	0.164883209169097	0.00010887718747199	HCD	MS2	30.71238	5.891642	31.0596122797333	28186	ORF2_310318_02.raw	0/0	3.01568508148193	600086496	31.2308712005615	0	2.81E-05
High	Sequest HT (A2)	Unambiguous	[R].NPEEIPWAAAGAEYVVESTGVFTDKDK.[A]		1	1	Q6K5G8	Q6K5G8	1	3	0.5292	0	1	1	975.138427734375	2923.40072994313	0.383616089345965	0.000373821041800208	HCD	MS2	28.72297	12.60465	66.8570263048	62303	ORF2_310318_03.raw	0/0	4.62957286834717			0	1.408E-11
High	Sequest HT (A2)	Unambiguous	[K].VAILGASGGIGQPLALLMK.[M]		1	1	Q42972	Q42972	0	2	0.7168	0	1	1	905.036499023438	1809.06572141688	-0.514333246866678	-0.000465231562429835	CID	MS2		3.792291	66.8503141976	62296	ORF2_310318_03.raw	0/0	3.45814323425293	397324040	66.7873382568359	0	2.583E-05
High	Sequest HT (A2)	Unambiguous	[R].cQGGANAGHTIYNSEGK.[K]	C1(Carbamidomethyl)	1	3	A2XD35	A2XD35; Q851S8; Q10R17	0	2	0.7461	0	1	1	882.391662597656	1763.77604856531	-0.296281681078317	-0.000261287343771954	CID	MS2		37.195	12.2471641901333	8040	ORF2_310318_03.raw	0/0	4.48764657974243	13120939.5	12.1834735870361	0	3.948E-08
High	Sequest HT (A2)	Unambiguous	[R].ELcSETGAAQDDVLAR.[V]	C3(Carbamidomethyl)	1	1	Q6AVA8	Q6AVA8	0	2	0.6795	0	1	1	867.902099609375	1734.79692258875	0.356871148962964	0.000309549375021589	CID	MS2		4.366491	31.0472754818667	28172	ORF2_310318_02.raw	0/0	4.92884540557861	1187707228	30.8762817382813	0	2.224E-08
High	Sequest HT (A2)	Unambiguous	[-].MLVYQDLLTGDELLSDSFPYR.[E]		1	1	P35681	P35681	0	2	0.672	0	1	1	1238.10876464844	2475.21025266688	-0.383964456818786	-0.000475196562547353	CID	MS2		30.145	75.6575410016	70737	ORF2_310318_03.raw	0/0	5.57570791244507	184325698	75.3871612548828	0	4.326E-09
High	Sequest HT (A2)	Unambiguous	[K].VFANAETTISYK.[I]		1	1	Q75KR1	Q75KR1	0	2	0.6064	0	1	1	672.347473144531	1343.68766965906	2.61386505386595	0.00175610453129593	CID	MS2		4.691368	31.0183806064	28141	ORF2_310318_02.raw	0/0	3.76044702529907			0	9.15E-06
High	Sequest HT (A2)	Unambiguous	[K].VAILGASGGIGQPLALLMK.[M]		1	1	Q42972	Q42972	0	2	0.4712	0	1	1	905.036499023438	1809.06572141688	-0.514333246866678	-0.000465231562429835	HCD	MS2	1.684402	8.101558	66.8486910944	62294	ORF2_310318_03.raw	0/0	2.94958233833313	397324040	66.7873382568359	0	5.836E-06
High	Sequest HT (A2)	Unambiguous	[K].VFANAETTISYK.[I]		1	1	Q75KR1	Q75KR1	0	2	0.348	0	1	1	672.345825195313	1343.68437376063	0.160983236940422	0.000108155312545932	HCD	MS2	32.10638	3.598311	31.0167558672	28139	ORF2_310318_02.raw	0/0	3.18815398216248			0	5.224E-05
High	Sequest HT (A2)	Unambiguous	[R].cKPNNAVHASEALR.[R]	C1(Carbamidomethyl)	1	1	A2Y0T4	A2Y0T4	0	3	0.204	0	1	1	522.930786132813	1566.77780513844	-1.74198715282767	-0.000909770520770792	HCD	MS2	20.55867	6.374575	12.3519865053333	8149	ORF2_310318_03.raw	0/0	2.01156640052795	596901895.5	12.2767009735107	0	0.0001206
High	Sequest HT (A2)	Unambiguous	[R].FGIVEGLMTTVHAITATQK.[T]		2	2	Q7FAH2; Q6K5G8	Q7FAH2; Q6K5G8	0	3	0.3983	0	1	1	673.030944824219	2017.07828121266	-0.194235033645108	-0.000130595781304995	CID	MS2		2.445748	66.8461020757333	62292	ORF2_310318_03.raw	0/0	2.4062442779541	319126018	66.7954711914063	0	1.225E-05
High	Sequest HT (A2)	Unambiguous	[R].FGIVEGLMTTVHAITATQK.[T]		2	2	Q7FAH2; Q6K5G8	Q7FAH2; Q6K5G8	0	3	0.4139	0	1	1	673.030822753906	2017.07791500172	-0.375790142229611	-0.000252666093804995	HCD	MS2	7.511513	5.541441	66.8443356573333	62290	ORF2_310318_03.raw	0/0	2.72624444961548	319126018	66.7954711914063	0	5.924E-07
High	Sequest HT (A2)	Unambiguous	[R].TVPAAVPAIVFLSGGQSEEEATLnLNAMNK.[L]	N24(Deamidated)	1	1	P17784	P17784	0	3	0.0087	0	1	1	1024.86279296875	3072.57382564625	5.86929822306534	0.00601124874988927	HCD	MS2	17.32246	21.115	75.6827960450667	70764	ORF2_310318_03.raw	0/0	3.45758724212646			0	1.214E-05
High	Sequest HT (A2)	Unambiguous	[K].EHISAYGEGNER.[R]		1	1	P14656	P14656	0	3	0.539	0	1	1	454.540435791016	1361.60675411305	-0.938770132624912	-0.000426078984370785	CID	MS2		3.464384	12.3905952613333	8191	ORF2_310318_03.raw	0/0	3.97370481491089	1087684622	12.4467468261719	0	7.268E-07
High	Sequest HT (A2)	Unambiguous	[K].EHISAYGEGNER.[R]		1	1	P14656	P14656	0	2	0.5	0	1	1	681.307434082031	1361.60759153406	-0.323746575398856	-0.000220407968754444	HCD	MS2	21.68663	22.568	12.3957034557333	8197	ORF2_310318_03.raw	0/0	3.59889769554138	393291736	12.4427070617676	0	8.887E-07
High	Sequest HT (A2)	Unambiguous	[K].SFVSEYPIVSIEDPFDQDDWEHYAK.[M]		1	1	Q42971	Q42971	0	3	0.5593	0	1	1	1006.12213134766	3016.35184078297	-0.160175927446519	-0.000161049010330316	CID	MS2		1.289482	66.84224782	62288	ORF2_310318_03.raw	0/0	3.54438734054565	3528860612	66.8024139404297	0	7.674E-08
High	Sequest HT (A2)	Unambiguous	[R].ELcSETGAAQDDVLAR.[V]	C3(Carbamidomethyl)	1	1	Q6AVA8	Q6AVA8	0	2	0.6336	0	1	1	867.902099609375	1734.79692258875	0.356871148962964	0.000309549375021589	HCD	MS2	13.94139	4.367436	31.0457878317333	28170	ORF2_310318_02.raw	0/0	4.53298997879028	1187707228	30.8762817382813	0	2.174E-08
High	Sequest HT (A2)	Unambiguous	[K].ADSDAEDGKDSDDEKHDEL.[-]		1	1	Q9SLY8	Q9SLY8	2	3	0.6076	0	1	1	697.612731933594	2090.82364254078	-1.54387685754848	-0.00107599307284545	HCD	MS2	76.78339	37.75033	12.0740466557333	7857	ORF2_310318_03.raw	0/0	3.15702104568481	155747206.375	12.1021957397461	0	8.776E-05
High	Sequest HT (A2)	Unambiguous	[K].IWHHTFYNELR.[V]		4	4	A2XNS1; Q10DV7; P0C542; A3C6D7	A2XNS1; Q10DV7; P0C542; A3C6D7	0	3	0.3793	0	1	1	505.921295166016	1515.74933223805	0.115103509205576	5.81560157115746E-05	HCD	MS2	24.95291	1.982611	31.128617668	28263	ORF2_310318_02.raw	0/0	2.60762143135071			0	2.958E-05
High	Sequest HT (A2)	Unambiguous	[R].cQGGANAGHTIYNSEGK.[K]	C1(Carbamidomethyl)	1	3	A2XD35	A2XD35; Q851S8; Q10R17	0	2	0.7061	0	1	1	882.391662597656	1763.77604856531	-0.296281681078317	-0.000261287343771954	HCD	MS2	56.72849	26.995	12.2453350704	8038	ORF2_310318_03.raw	0/0	4.89606094360352	13120939.5	12.1834735870361	0	1.803E-10
High	Sequest HT (A2)	Unambiguous	[K].QDDGAQPQNLNR.[A]		1	1	A2YM35	A2YM35	0	2	0.6032	0	1	1	678.317687988281	1355.62809934656	-1.27694404380487	-0.000865531718773127	HCD	MS2	21.53205	23.275	12.1466912773333	7932	ORF2_310318_03.raw	0/0	3.7806556224823	72534733	12.1428375244141	0	5.546E-06
High	Sequest HT (A2)	Unambiguous	[K].QDDGAQPQNLNR.[A]		1	1	A2YM35	A2YM35	0	2	0.697	0	1	1	678.317687988281	1355.62809934656	-1.27694404380487	-0.000865531718773127	CID	MS2		26.44587	12.1483622184	7934	ORF2_310318_03.raw	0/0	3.63424611091614	72534733	12.1428375244141	0	5.95E-05
High	Sequest HT (A2)	Unambiguous	[R].VSTTDFQPNGQAPISSTDK.[Q]		1	2	Q84QK0	Q84QK0; Q69TH4	0	2	0.5303	0	1	1	996.981323242188	1992.95536985438	2.24814088443795	0.00224021718759104	CID	MS2		28.61219	31.3138386173333	28454	ORF2_310318_02.raw	0/0	3.46866917610168			0	9.479E-06
High	Sequest HT (A2)	Unambiguous	[R].VSTTDFQPNGQAPISSTDK.[Q]		1	2	Q84QK0	Q84QK0; Q69TH4	0	2	0.3656	0	1	1	996.981323242188	1992.95536985438	2.24814088443795	0.00224021718759104	HCD	MS2	16.93025	25.3028	31.3122098258667	28452	ORF2_310318_02.raw	0/0	3.30625367164612			0	9.436E-07
High	Sequest HT (A2)	Unambiguous	[R].FPAPPPLVRPK.[A]		1	1	Q5Z8V9	Q5Z8V9	0	3	0.5898	0	1	1	406.916870117188	1218.73605709156	0.260443303978481	0.000105803854239639	CID	MS2		15.44129	31.3066616882667	28446	ORF2_310318_02.raw	0/0	3.34498906135559	187629732	31.3584213256836	0	4.843E-05
High	Sequest HT (A2)	Unambiguous	[R].TVPAAVPAIVFLSGGQSEEEATVNLNAMNK.[L]		1	1	Q5N725	Q5N725	0	2	0.5302	0	1	1	1529.28002929688	3057.55278196375	-1.09364345661419	-0.00167193812512778	CID	MS2		33.1	66.8898520229333	62335	ORF2_310318_03.raw	0/0	3.14702820777893			0	6.4E-07
High	Sequest HT (A2)	Unambiguous	[K].ANSEATLGTYQGDAVLGEGASESLHVK.[D]		1	1	Q5N725	Q5N725	0	3	0.5932	0	1	1	902.106506347656	2704.30496578297	-0.39814540746179	-0.000358902343729521	CID	MS2		13.14267	66.861815772	62308	ORF2_310318_03.raw	0/0	3.54000902175903			0	2.753E-06
High	Sequest HT (A2)	Unambiguous	[K].cHTNTcPVGIATQDPVLR.[E]	C1(Carbamidomethyl); C6(Carbamidomethyl)	1	1	Q0JKD0	Q0JKD0	0	3	0.1154	0	1	1	680.331726074219	2038.98062496266	0.451374113316717	0.000306780885414544	HCD	MS2	55.89809	5.71404	31.2842399458667	28425	ORF2_310318_02.raw	0/0	2.33779811859131	142463378	31.2078380584717	0	9.581E-05
High	Sequest HT (A2)	Unambiguous	[K].IWHHTFYNELR.[V]		4	4	A2XNS1; Q10DV7; P0C542; A3C6D7	A2XNS1; Q10DV7; P0C542; A3C6D7	0	2	0.4277	0	1	1	758.37939453125	1515.7515124325	1.5534644952087	0.0011773312501191	CID	MS2		9.604529	31.2729863528	28412	ORF2_310318_02.raw	0/0	3.31660318374634			0	0.0001046
High	Sequest HT (A2)	Unambiguous	[K].IWHHTFYNELR.[V]		4	4	A2XNS1; Q10DV7; P0C542; A3C6D7	A2XNS1; Q10DV7; P0C542; A3C6D7	0	2	0.2616	0	1	1	758.37939453125	1515.7515124325	1.5534644952087	0.0011773312501191	HCD	MS2	0	9.24115	31.2713238514667	28410	ORF2_310318_02.raw	0/0	2.78632712364197			0	0.0001216
High	Sequest HT (A2)	Unambiguous	[K].IIAVcADDPEYR.[H]	C5(Carbamidomethyl)	1	1	A2X8Q3	A2X8Q3	0	2	0.7225	0	1	1	711.341369628906	1421.67546262781	1.77362017634802	0.00126075390626923	CID	MS2		5.931511	31.2620658477333	28399	ORF2_310318_02.raw	0/0	3.6360936164856	1632443504	31.4808025360107	0	1.482E-05
High	Sequest HT (A2)	Unambiguous	[K].FPTLVTHQESLESK.[V]		1	1	B7F845	B7F845	0	3	0.4011	0	1	1	539.282531738281	1615.83304195484	0.265810233400044	0.000143168281283579	HCD	MS2	35.24189	1.536343	31.1292506309333	28264	ORF2_310318_02.raw	0/0	3.79103469848633			0	6.215E-08
High	Sequest HT (A2)	Unambiguous	[R].VSAAnSRPPNPQ.[-]	N5(Deamidated)	4	6	Q0DHF6; Q0D3D2; A2XFI3; A2Y5L9	Q0DHF6; Q0D3D2; Q10MW3; A2XFI3; A2YQ76; A2Y5L9	0	2	0.1023	0	1	1	619.8076171875	1238.607957745	-3.57836320359942	-0.00221610249985971	CID	MS2		2.639367	12.2196466645333	8007	ORF2_310318_03.raw	0/0	3.52010560035706	4679679360.5	12.3771934509277	0	5.823E-05
High	Sequest HT (A2)	Unambiguous	[K].LLDSHLVPSATAAESK.[V]		1	1	Q06967	Q06967	0	3	0.3881	0	1	1	546.961486816406	1638.86990718922	0.110435390830935	6.03297395779615E-05	CID	MS2		1.341837	31.2161969293333	28352	ORF2_310318_02.raw	0/0	2.01197004318237	1908916951	31.0110874176025	0	1.317E-05
High	Sequest HT (A2)	Unambiguous	[K].ANSEATLGTYQGDAVLGEGASESLHVK.[D]		1	1	Q5N725	Q5N725	0	3	0.5464	0	1	1	902.1064453125	2704.3047826775	-0.465854263587188	-0.000419937499979521	HCD	MS2	9.765915	11.96471	66.8600324922667	62306	ORF2_310318_03.raw	0/0	5.60169887542725			0	6.397E-11
High	Sequest HT (A2)	Unambiguous	[K].AVANQPVSVAIEAGGR.[A]		1	1	P25776	P25776	0	2	0.5491	0	1	1	769.918090820313	1538.82890501063	0.243594798104212	0.000187425312560663	HCD	MS2	0	12.07408	31.1974873184	28334	ORF2_310318_02.raw	0/0	3.45610880851746			0	5.313E-06
High	Sequest HT (A2)	Unambiguous	[K].VIAcVGETLEQR.[E]	C4(Carbamidomethyl)	1	1	P48494	P48494	0	2	0.6292	0	1	1	687.856079101563	1374.70488157313	0.222566455716537	0.000152981562525412	CID	MS2		1.536814	31.1879735037333	28324	ORF2_310318_02.raw	0/0	4.1838755607605			0	3.003E-06
High	Sequest HT (A2)	Unambiguous	[K].VIAcVGETLEQR.[E]	C4(Carbamidomethyl)	1	1	P48494	P48494	0	2	0.6575	0	1	1	687.856079101563	1374.70488157313	0.222566455716537	0.000152981562525412	HCD	MS2	6.556321	1.418554	31.1862981701333	28322	ORF2_310318_02.raw	0/0	3.65307188034058			0	6.442E-06
High	Sequest HT (A2)	Unambiguous	[K].KYGQDATNVGDEGGFAPNIQENK.[E]		1	1	Q42971	Q42971	1	3	0.6165	0	1	1	818.051208496094	2452.13907222828	0.63269627757088	0.000517152760494355	CID	MS2		3.513072	31.1605534656	28296	ORF2_310318_02.raw	0/0	5.44689750671387	2041849380	31.267017364502	0	9.889E-12
High	Sequest HT (A2)	Unambiguous	[K].KYGQDATNVGDEGGFAPNIQENK.[E]		1	1	Q42971	Q42971	1	2	0.5944	0	1	1	1226.57165527344	2452.13603391688	-0.606349812029131	-0.000743426562394234	CID	MS2		17.155	31.1408522152	28277	ORF2_310318_02.raw	0/0	5.03278207778931	643450726.75	31.2177085876465	0	2.834E-10
High	Sequest HT (A2)	Unambiguous	[K].KYGQDATNVGDEGGFAPNIQENK.[E]		1	1	Q42971	Q42971	1	2	0.6778	0	1	1	1226.57165527344	2452.13603391688	-0.606349812029131	-0.000743426562394234	HCD	MS2	0	31.06	31.1392504272	28275	ORF2_310318_02.raw	0/0	5.08896684646606	643450726.75	31.2177085876465	0	5.153E-11
High	Sequest HT (A2)	Unambiguous	[R].GGMTSHAAVVAR.[G]		2	2	Q75KR1; Q6AVA8	Q75KR1; Q6AVA8	0	3	0.6119	0	1	1	386.200622558594	1156.58731441578	-1.58858849379091	-0.000612448072843108	CID	MS2		5.750534	12.2275777442667	8016	ORF2_310318_03.raw	0/0	2.67934226989746	1511666417	12.2946443557739	0	1.502E-06
High	Sequest HT (A2)	Unambiguous	[K].NLQYYEISAK.[S]		1	2	A2Y7R5	A2YEQ6; A2Y7R5	0	2	0.4793	0	1	1	614.814025878906	1228.62077512781	-0.043831413362247	-2.69260937102445E-05	HCD	MS2	35.71189	1.900425	31.1326133333333	28267	ORF2_310318_02.raw	0/0	2.90190458297729	928751844	31.0819339752197	0	7.064E-05
High	Sequest HT (A2)	Unambiguous	[K].FPTLVTHQESLESK.[V]		1	1	B7F845	B7F845	0	3	0.5552	0	1	1	539.282531738281	1615.83304195484	0.265810233400044	0.000143168281283579	CID	MS2		1.376383	31.1311797410667	28266	ORF2_310318_02.raw	0/0	3.26398825645447			0	6.041E-07
High	Sequest HT (A2)	Unambiguous	[R].TLDAHIEEQFGSGR.[L]		1	1	P49199	P49199	0	2	0.5687	0	1	1	780.375305175781	1559.74333372156	-0.978601357509878	-0.000763184218726565	HCD	MS2	65.97563	4.60845	31.2182138021333	28354	ORF2_310318_02.raw	0/0	3.13029193878174	413796248	31.2211513519287	0	6.246E-08
High	Sequest HT (A2)	Unambiguous	[K].FPTLVTHQESLESK.[V]		1	1	B7F845	B7F845	0	2	0.5205	0	1	1	808.42041015625	1615.8335436825	0.576317430966582	0.000465616250039602	CID	MS2		14.62296	30.9114685805333	28031	ORF2_310318_02.raw	0/0	4.3755030632019			0	1.122E-07
High	Sequest HT (A2)	Unambiguous	[R].MKEGQSEIYYITGESK.[K]		1	2	Q07078	Q69QQ6; Q07078	1	3	0.4709	0	1	1	621.634643554688	1862.88937740406	2.85678759583887	0.0017739546874509	CID	MS2		5.192551	31.6747505034667	28821	ORF2_310318_02.raw	0/0	3.27305793762207	584579844	31.6805782318115	0	6.827E-06
High	Sequest HT (A2)	Unambiguous	[K].VVEVVESSPPEIK.[A]		1	1	Q0JPA6	Q0JPA6	0	2	0.6878	0	1	1	706.387756347656	1411.76823606531	0.247246956008621	0.000174527656326973	CID	MS2		6.929282	31.685801792	28833	ORF2_310318_02.raw	0/0	4.09604978561401	825810180	31.8402976989746	0	5.936E-07
High	Sequest HT (A2)	Unambiguous	[K].GDAPAIVHLQSAIK.[F]		1	1	Q43008	Q43008	0	2	0.6107	0	1	1	710.401611328125	1419.79594602625	0.356964275584521	0.000253408125217902	HCD	MS2	0	5.687709	32.1823299277333	29358	ORF2_310318_02.raw	0/0	4.4744725227356			0	9.459E-08
High	Sequest HT (A2)	Unambiguous	[K].VFANAETTISYK.[I]		1	1	Q75KR1	Q75KR1	0	2	0.5422	0	1	1	672.346008300781	1343.68473997156	0.433525661043258	0.000291260781295932	HCD	MS2	14.8182	3.496337	32.181692568	29357	ORF2_310318_02.raw	0/0	3.07605457305908			0	3.411E-05
High	Sequest HT (A2)	Unambiguous	[K].LNLPVLPTTTIGSFPqTVELR.[R]	Q16(Deamidated)	2	2	Q2QLY5; Q2QLY4	Q2QLY5; Q2QLY4	0	2	0.1365	0	1	1	1149.14990234375	2297.2925280575	7.57576108958662	0.00870180374994178	CID	MS2		33.1	67.1157962002667	62530	ORF2_310318_03.raw	0/0	2.48624467849731			0	1.31E-06
High	Sequest HT (A2)	Unambiguous	[K].MFVDYNEPQTER.[V]		1	1	Q6YZX6	Q6YZX6	0	2	0.3333	0	1	1	764.841491699219	1528.67570676844	1.33300421075402	0.00101886421884956	HCD	MS2	23.67861	6.582408	32.1645201914667	29339	ORF2_310318_02.raw	0/0	2.72907376289368	577941760	31.8516101837158	0	8.593E-05
High	Sequest HT (A2)	Unambiguous	[R].DVPcAVFSIPPLSVVGLSEQQALEEAK.[S]	C4(Carbamidomethyl)	1	1	P48642	P48642	0	3	0.6701	0	1	1	961.8310546875	2883.4786108025	-0.77172265975265	-0.000741749166714101	CID	MS2		14.67863	75.3963753018667	70477	ORF2_310318_03.raw	0/0	4.88244676589966	148244691.75	75.4181671142578	0	3.979E-08
High	Sequest HT (A2)	Unambiguous	[K].LNLPVLPTTTIGSFPQTVELR.[R]		2	2	Q2QLY5; Q2QLY4	Q2QLY5; Q2QLY4	0	2	0.4163	0	1	1	1148.64807128906	2296.28886594813	-0.976575603530566	-0.00112125093755822	HCD	MS2	13.14497	38.925	67.1140445605333	62528	ORF2_310318_03.raw	0/0	2.57039308547974	189423172.5	67.0129013061523	0	2.661E-08
High	Sequest HT (A2)	Unambiguous	[K].ELQEFKPVDASANA.[-]		1	1	P09229	P09229	0	2	0.5401	0	1	1	759.875915527344	1518.74455442469	0.718557619294912	0.000545652343589609	CID	MS2		4.2784	32.1467189989333	29320	ORF2_310318_02.raw	0/0	2.73547983169556	2370762170	32.3976135253906	0	5.985E-05
High	Sequest HT (A2)	Unambiguous	[K].VFTDcFNcLPVAALIDDK.[I]	C5(Carbamidomethyl); C8(Carbamidomethyl)	1	1	P48489	P48489	0	2	0.3412	0	1	1	1049.501953125	2097.99662962	-0.831626001914179	-0.000872375000049885	CID	MS2		42.195	67.0981367656	62515	ORF2_310318_03.raw	0/0	2.95850610733032	72716892.25	67.030387878418	0	8.196E-05
High	Sequest HT (A2)	Unambiguous	[R].VSTTDFQPnGQAPISSTDK.[Q]	N9(Deamidated)	1	2	Q84QK0	Q84QK0; Q69TH4	0	2		0.0273	2	2	997.472229003906	1993.93718137781	1.14144037826685	0.00113797890634104	CID	MS2		21.23944	32.1431859005333	29316	ORF2_310318_02.raw	0/0	4.2767972946167			0	9.297E-05
High	Sequest HT (A2)	Unambiguous	[R].VSTTDFQPNGqAPISSTDK.[Q]	Q11(Deamidated)	1	2	Q84QK0	Q84QK0; Q69TH4	0	2	0.0273	0	1	1	997.472229003906	1993.93718137781	1.14144037826685	0.00113797890634104	CID	MS2		21.23944	32.1431859005333	29316	ORF2_310318_02.raw	0/0	4.3969464302063			0	5.227E-05
High	Sequest HT (A2)	Unambiguous	[R].VSTTDFQPNGqAPISSTDK.[Q]	Q11(Deamidated)	1	2	Q84QK0	Q84QK0; Q69TH4	0	2		0.0109	2	2	997.472229003906	1993.93718137781	1.14144037826685	0.00113797890634104	HCD	MS2	0	40.785	32.1408567576	29314	ORF2_310318_02.raw	0/0	3.62124490737915			0	2.439E-05
High	Sequest HT (A2)	Unambiguous	[K].VFANAETTISYK.[I]		1	1	Q75KR1	Q75KR1	0	2	0.6	0	1	1	672.346008300781	1343.68473997156	0.433525661043258	0.000291260781295932	CID	MS2		4.06929	32.1830798706667	29359	ORF2_310318_02.raw	0/0	3.89672017097473			0	1.274E-05
High	Sequest HT (A2)	Unambiguous	[R].VSTTDFQPnGQAPISSTDK.[Q]	N9(Deamidated)	1	2	Q84QK0	Q84QK0; Q69TH4	0	2	0.0109	0	1	1	997.472229003906	1993.93718137781	1.14144037826685	0.00113797890634104	HCD	MS2	0	40.785	32.1408567576	29314	ORF2_310318_02.raw	0/0	3.65586137771606			0	1.764E-07
High	Sequest HT (A2)	Unambiguous	[R].HKEHISAYGEGNER.[R]		1	1	P14656	P14656	1	3	0.6738	0	1	1	542.925964355469	1626.76333980641	0.880698275707907	0.000477562135529297	CID	MS2		6.109934	11.0140864125333	6934	ORF2_310318_03.raw	0/0	3.73628306388855	756490720.5	11.1016731262207	0	4.919E-06
High	Sequest HT (A2)	Unambiguous	[K].FDDLKELGSESAVK.[A]		1	2	Q6Z1J6	Q6Z1J6; B8BBN7	1	2	0.5368	0	1	1	769.391906738281	1537.77653684656	1.37079699249385	0.00105398828111447	CID	MS2		6.492397	32.1162162594667	29288	ORF2_310318_02.raw	0/0	2.84605169296265	214033691.5	32.1032066345215	0	3.355E-05
High	Sequest HT (A2)	Unambiguous	[K].FDDLKELGSESAVK.[A]		1	2	Q6Z1J6	Q6Z1J6; B8BBN7	1	2	0.418	0	1	1	769.391174316406	1537.77507200281	0.418223115272852	0.000321566406114471	HCD	MS2	31.70864	6.104015	32.114447484	29286	ORF2_310318_02.raw	0/0	3.78249311447144	214033691.5	32.1032066345215	0	1.452E-06
High	Sequest HT (A2)	Unambiguous	[K].VDKGTVEVAGTNK.[E]		1	1	Q5N725	Q5N725	1	3	0.531	0	1	1	439.904998779297	1317.70044307789	-0.324073633771799	-0.00014234403640027	CID	MS2		0.2356797	11.0574052973333	6969	ORF2_310318_03.raw	0/0	4.03290319442749	34096652374	10.913366317749	0	2.916E-05
High	Sequest HT (A2)	Unambiguous	[-].MLVYQDLLTGDELLSDSFPYR.[E]		1	1	P35681	P35681	0	3	0.5438	0	1	1	825.741577148438	2475.21017818531	-0.414055449614225	-0.000341624895857725	HCD	MS2	6.093596	17.08261	75.441206788	70521	ORF2_310318_03.raw	0/0	4.8008713722229	148987922	75.3169021606445	0	4.678E-10
High	Sequest HT (A2)	Unambiguous	[-].MLVYQDLLTGDELLSDSFPYR.[E]		1	1	P35681	P35681	0	3	0.601	0	1	1	825.741821289063	2475.21091060719	-0.118152670047561	-9.74842708577247E-05	CID	MS2		16.70089	75.4431776474667	70523	ORF2_310318_03.raw	0/0	3.80541110038757	148987922	75.3169021606445	0	5.215E-08
High	Sequest HT (A2)	Unambiguous	[K].IGPNEPSQLSIDLNAQGLAR.[Y]		1	1	Q5N725	Q5N725	0	2	0.3383	0	1	1	1047.05261230469	2093.09794797938	-0.290822724434047	-0.000304360312384233	HCD	MS2	43.20509	33.1	75.4532249605333	70533	ORF2_310318_03.raw	0/0	2.65758013725281			0	4.685E-06
High	Sequest HT (A2)	Unambiguous	[K].VDKGTVEVAGTNK.[E]		1	1	Q5N725	Q5N725	1	2	0.54	0	1	1	659.353881835938	1317.70048704188	-0.290709472488519	-0.000191534062423671	CID	MS2		1.373976	11.1103487688	7009	ORF2_310318_03.raw	0/0	4.00242137908936	8470251884	10.9138479232788	0	6.358E-06
High	Sequest HT (A2)	Unambiguous	[R].HKEHIAAYGEGNER.[R]		1	1	P14654	P14654	1	3	0.5588	0	1	1	537.593383789063	1610.76559810719	-0.865682509472553	-0.000464804270753424	CID	MS2		21.30884	11.1627965541333	7055	ORF2_310318_03.raw	0/0	3.40308880805969	90228735.5	11.3261604309082	0	8.288E-05
High	Sequest HT (A2)	Unambiguous	[K].WLAANVSAEVAESTR.[I]		1	1	P48494	P48494	0	2	0.5822	0	1	1	802.4072265625	1603.807176495	-0.176975732523412	-0.000141917500059208	CID	MS2		18.85648	67.038058172	62469	ORF2_310318_03.raw	0/0	2.91822648048401	20555968	66.7577285766602	0	6.678E-06
High	Sequest HT (A2)	Unambiguous	[R].GYVASnSKDDPAK.[E]	N6(Deamidated)	1	1	O64937	O64937	1	3	0.5637	0	1	1	451.548645019531	1352.63138179859	-1.08583153629783	-0.000489577135379301	HCD	MS2	25.93155	7.578818	11.2034697178667	7085	ORF2_310318_03.raw	0/0	3.14223527908325	843702120	11.2866954803467	0	4.855E-05
High	Sequest HT (A2)	Unambiguous	[R].HKEHISAYGEGNER.[R]		1	1	P14656	P14656	1	3	0.6964	0	1	1	542.925964355469	1626.76333980641	0.880698275707907	0.000477562135529297	HCD	MS2	23.6177	10.15922	11.0123820386667	6932	ORF2_310318_03.raw	0/0	4.70843124389648	756490720.5	11.1016731262207	0	7.526E-08
High	Sequest HT (A2)	Unambiguous	[R].RVQGEVcAALEEADGSGAR.[F]	C7(Carbamidomethyl)	1	1	Q7XPL2	Q7XPL2	1	3	0.449	0	1	1	658.982482910156	1974.93289547047	1.57894245401032	0.00103943348962095	CID	MS2		6.016927	32.0750096394667	29244	ORF2_310318_02.raw	0/0	2.94093680381775	66125840	32.0411643981934	0	3.991E-05
High	Sequest HT (A2)	Unambiguous	[K].GDAPAIVHLQSAIK.[F]		1	1	Q43008	Q43008	0	2	0.7475	0	1	1	710.401611328125	1419.79594602625	0.356964275584521	0.000253408125217902	CID	MS2		4.176059	32.1840314050667	29360	ORF2_310318_02.raw	0/0	3.96361255645752			0	4.463E-06
High	Sequest HT (A2)	Unambiguous	[K].VIAcVGETLEQR.[E]	C4(Carbamidomethyl)	1	1	P48494	P48494	0	2	0.3774	0	1	1	687.855773925781	1374.70427122156	-0.221420982260214	-0.000152194218724588	CID	MS2		7.655301	32.2022186154667	29380	ORF2_310318_02.raw	0/0	3.17848706245422			0	0.0001054
High	Sequest HT (A2)	Unambiguous	[R].GGGGGSGSEWEIKPSSLTGK.[S]		1	2	B8AL97	B8AL97; Q852L2	0	3	0.2783	0	1	1	630.97900390625	1890.92245845875	1.72562569467404	0.00108767291673454	HCD	MS2	27.44583	8.622302	32.2927939154667	29480	ORF2_310318_02.raw	0/0	4.23994541168213	399216052	32.351993560791	0	3.142E-07
High	Sequest HT (A2)	Unambiguous	[K].GIIGYVEEDLVSTDFVGDSR.[S]		1	1	A2YQT7	A2YQT7	0	2	0.6049	0	1	1	1086.02770996094	2171.04814329188	-0.979133535332056	-0.00106287406265437	HCD	MS2	10.25792	40.275	75.3797677570667	70462	ORF2_310318_03.raw	0/0	4.91270589828491			0	4.276E-10
High	Sequest HT (A2)	Unambiguous	[K].FALLDTIKEEVPADMWSPAMK.[S]		1	1	O04986	O04986	1	3	0.5974	0	1	1	798.06884765625	2392.19198970875	-0.303746953457653	-0.000242207083222941	CID	MS2		5.74004	67.1441119112	62551	ORF2_310318_03.raw	0/0	3.79602026939392	262274844	67.0292587280273	0	1.13E-07
High	Sequest HT (A2)	Unambiguous	[K].IHYETTGPEIWK.[AG]		2	2	Q9XEA8; Q9XEA6	Q9XEA8; Q9XEA6	0	3	0.5132	0	1	1	491.917327880859	1473.73743038258	0.118577838615299	5.82508594864824E-05	CID	MS2		3.043732	32.2771965072	29462	ORF2_310318_02.raw	0/0	2.28119659423828	1312608016	32.4044952392578	0	0.0001281
High	Sequest HT (A2)	Unambiguous	[K].IHYETTGPEIWK.[AG]		2	2	Q9XEA8; Q9XEA6	Q9XEA8; Q9XEA6	0	3	0.5516	0	1	1	491.917449951172	1473.73779659352	0.367069173214457	0.000180321171986482	HCD	MS2	37.76438	3.520693	32.2755469802667	29460	ORF2_310318_02.raw	0/0	3.96599936485291	1312608016	32.4044952392578	0	1.825E-05
High	Sequest HT (A2)	Unambiguous	[R].TTTDGTTASSPAPATRPAK.[G]		1	2	A2X0R4	Q6Z2X3; A2X0R4	0	3	0.5333	0	1	1	610.977661132813	1830.91843013844	-0.417987622939557	-0.000255100520765457	HCD	MS2	63.33752	22.915	10.7410210061333	6689	ORF2_310318_03.raw	0/0	3.00162935256958	86664130	10.8213357925415	0	3.606E-06
High	Sequest HT (A2)	Unambiguous	[K].GDAPAIVHLQSAIK.[F]		1	1	Q43008	Q43008	0	3	0.7082	0	1	1	473.936462402344	1419.79483394703	-0.426302938844094	-0.000201754322764221	HCD	MS2	31.76444	1.464837	32.2540207736	29437	ORF2_310318_02.raw	0/0	3.05071711540222	4220403924	32.3617553710938	0	1.12E-05
High	Sequest HT (A2)	Unambiguous	[R].VVHGIDVFDPK.[F]		3	3	P30298; P31924; Q43009	P30298; P31924; Q43009	0	3	0.5026	0	1	1	409.223846435547	1225.65698604664	-0.459201152784195	-0.000187607786453251	CID	MS2		1.393436	32.2532895752	29436	ORF2_310318_02.raw	0/0	1.89233922958374	3541650679	32.1745529174805	0	0.000152
High	Sequest HT (A2)	Unambiguous	[K].FALLDTIKEEVPADMWSPAMK.[S]		1	1	O04986	O04986	1	3	0.5708	0	1	1	798.068725585938	2392.19162349781	-0.456832837801379	-0.000364277395722941	HCD	MS2	6.53238	11.34035	67.1424202237333	62549	ORF2_310318_03.raw	0/0	4.65955495834351	262274844	67.0292587280273	0	8.624E-09
High	Sequest HT (A2)	Unambiguous	[K].VDKGTVEVAGTNK.[E]		1	1	Q5N725	Q5N725	1	2	0.5828	0	1	1	659.354064941406	1317.70085325281	-0.0127928786644376	-8.42859367367055E-06	HCD	MS2	0	26.83426	10.7726865568	6720	ORF2_310318_03.raw	0/0	4.52594232559204	8470251884	10.9138479232788	0	3.001E-07
High	Sequest HT (A2)	Rejected	[K].GANLAEMASIGLSVPPGFTVSTEAcQQYQAAGK.[T]	C25(Carbamidomethyl)	1	1	Q6AVA8	Q6AVA8	0	3	0.0437	0	1	1	1118.54418945313	3353.61801509938	1.18185614478192	0.00132116312470743	HCD	MS2	67.08974	33.1	75.3844799754667	70467	ORF2_310318_03.raw	0/0	4.35181903839111			0	1.67E-07
High	Sequest HT (A2)	Unambiguous	[K].VIAcVGETLEQR.[E]	C4(Carbamidomethyl)	1	1	P48494	P48494	0	2	0.3106	0	1	1	687.855773925781	1374.70427122156	-0.221420982260214	-0.000152194218724588	HCD	MS2	85.92479	8.68076	32.2005040450667	29378	ORF2_310318_02.raw	0/0	2.63942813873291			0	0.0001183
High	Sequest HT (A2)	Unambiguous	[K].VDKGTVEVAGTNK.[E]		1	1	Q5N725	Q5N725	1	2	0.5681	0	1	1	659.354064941406	1317.70085325281	-0.0127928786644376	-8.42859367367055E-06	CID	MS2		14.92318	10.7741757872	6722	ORF2_310318_03.raw	0/0	3.8905074596405	8470251884	10.9138479232788	0	4.147E-06
High	Sequest HT (A2)	Unambiguous	[R].NMAVTQFEAADAR.[R]		1	1	Q0J5V5	Q0J5V5	0	2	0.593	0	1	1	712.336547851563	1423.66581907313	1.67197039721017	0.00119016156259022	CID	MS2		4.574963	32.2263759181333	29406	ORF2_310318_02.raw	0/0	3.70517373085022	116330335.5	32.1711311340332	0	5.925E-06
High	Sequest HT (A2)	Unambiguous	[R].NMAVTQFEAADAR.[R]		1	1	Q0J5V5	Q0J5V5	0	2	0.3828	0	1	1	712.335632324219	1423.66398801844	0.385813404158715	0.00027463421884022	HCD	MS2	73.17284	4.384864	32.2247365314667	29404	ORF2_310318_02.raw	0/0	3.03118634223938	116330335.5	32.1711311340332	0	7.792E-05
High	Sequest HT (A2)	Selected	[K].GANLAEMASIGLSVPPGFTVSTEAcQQYQAQK.[A]	C25(Carbamidomethyl)	1	1	Q75KR1	Q75KR1	0	3		0.0437	2	2	1118.54418945313	3353.61801509938	1.18185614478192	0.00132116312470743	HCD	MS2	67.08974	33.1	75.3844799754667	70467	ORF2_310318_03.raw	0/0	4.16133975982666			0	4.281E-07
High	Sequest HT (A2)	Unambiguous	[R].FTGHPGPVcKPR.[A]	C9(Carbamidomethyl)	1	2	A2WK50	A2WK50; Q0JR25	0	4	0.4182	0	1	1	338.927276611328	1352.68727655531	-1.42225922015396	-0.000480968671828563	HCD	MS2	57.93798	23.575	10.7805818109333	6729	ORF2_310318_03.raw	0/0	1.65235769748688	206475754	10.8447895050049	0	9.987E-05
High	Sequest HT (A2)	Unambiguous	[K].DGKPFVDVLK.[E]		2	3	P17784; Q5N725	P17784; Q10A30; Q5N725	0	3	0.6287	0	1	1	373.213134765625	1117.62485103688	-0.299843927195112	-0.000111704374982461	CID	MS2		6.897793	32.2199358285333	29399	ORF2_310318_02.raw	0/0	3.68734264373779			0	3.254E-06
High	Sequest HT (A2)	Unambiguous	[K].LAANAFLAQR.[I]		2	5	Q9AUV6; Q2QS13	Q75GS4; Q2QS14; B7F958; Q9AUV6; Q2QS13	0	2	0.4821	0	1	1	537.806579589844	1074.60588254969	0.398983353523131	0.000214374843835685	CID	MS2		2.540724	32.219078416	29398	ORF2_310318_02.raw	0/0	3.06825518608093			0	9.77E-05
High	Sequest HT (A2)	Unambiguous	[R].FTGHPGPVcKPR.[A]	C9(Carbamidomethyl)	1	2	A2WK50	A2WK50; Q0JR25	0	3	0.6145	0	1	1	451.567687988281	1352.68851070484	-0.509891818361921	-0.000229908385361928	CID	MS2		23.59	10.7813401544	6730	ORF2_310318_03.raw	0/0	2.49488568305969	195029521	10.8864221572876	0	2.157E-05
High	Sequest HT (A2)	Unambiguous	[K].ANLEYAVEAAADFLNK.[A]		2	2	Q0DHF6; A2Y5L9	Q0DHF6; A2Y5L9	0	3	0.617	0	1	1	580.292114257813	1738.86178951344	-1.63974037756817	-0.000950428854215109	CID	MS2		6.214219	67.1404930309333	62547	ORF2_310318_03.raw	0/0	5.63605070114136	138148740	67.0493469238281	0	1.997E-09
High	Sequest HT (A2)	Unambiguous	[K].IHYETTGPEIWK.[AG]		2	2	Q9XEA8; Q9XEA6	Q9XEA8; Q9XEA6	0	2	0.626	0	1	1	737.373046875	1473.73881712	1.05954436202768	0.000780745000156458	CID	MS2		7.428219	32.2054375376	29384	ORF2_310318_02.raw	0/0	3.76713514328003	1182286516	32.3775253295898	0	7.79E-05
High	Sequest HT (A2)	Unambiguous	[R].VSAANSRPPNPQ.[-]		4	6	Q0DHF6; Q0D3D2; A2XFI3; A2Y5L9	Q0DHF6; Q0D3D2; Q10MW3; A2XFI3; A2YQ76; A2Y5L9	0	2	0.5639	0	1	1	619.3173828125	1237.627488995	-0.71504097542221	-0.000442477499859706	HCD	MS2	25.61654	12.99605	10.8375917376	6785	ORF2_310318_03.raw	0/0	3.20722889900208			0	7.114E-06
High	Sequest HT (A2)	Unambiguous	[R].VSAANSRPPNPQ.[-]		4	6	Q0DHF6; Q0D3D2; A2XFI3; A2Y5L9	Q0DHF6; Q0D3D2; Q10MW3; A2XFI3; A2YQ76; A2Y5L9	0	2	0.7064	0	1	1	619.3173828125	1237.627488995	-0.71504097542221	-0.000442477499859706	CID	MS2		12.38057	10.8392170173333	6787	ORF2_310318_03.raw	0/0	3.26972389221191			0	6.235E-06
High	Sequest HT (A2)	Unambiguous	[R].FTGHPGPVcKPR.[A]	C9(Carbamidomethyl)	1	2	A2WK50	A2WK50; Q0JR25	0	3	0.5649	0	1	1	451.567687988281	1352.68851070484	-0.509891818361921	-0.000229908385361928	HCD	MS2	53.39731	25.19818	10.7797428061333	6728	ORF2_310318_03.raw	0/0	3.07599973678589	195029521	10.8864221572876	0	8.446E-06
High	Sequest HT (A2)	Unambiguous	[K].VVEVVESSPPEIK.[A]		1	1	Q0JPA6	Q0JPA6	0	2	0.5698	0	1	1	706.387756347656	1411.76823606531	0.247246956008621	0.000174527656326973	HCD	MS2	31.78277	6.310659	31.6840391517333	28831	ORF2_310318_02.raw	0/0	3.51215767860413	825810180	31.8402976989746	0	3.994E-05
High	Sequest HT (A2)	Unambiguous	[R].RVQGEVcAALEEADGSGAR.[F]	C7(Carbamidomethyl)	1	1	Q7XPL2	Q7XPL2	1	3	0.4017	0	1	1	658.982482910156	1974.93289547047	1.57894245401032	0.00103943348962095	HCD	MS2	12.10431	9.591198	32.0734495306667	29242	ORF2_310318_02.raw	0/0	3.56326293945313	66125840	32.0411643981934	0	1.736E-05
High	Sequest HT (A2)	Unambiguous	[R].LKPFNcNLLYHDR.[L]	C6(Carbamidomethyl)	1	1	Q9SXP2	Q9SXP2	0	4	0.3559	0	1	1	423.219024658203	1689.85426874281	0.76789095560245	0.000324405703205244	CID	MS2		4.399	32.0609832064	29232	ORF2_310318_02.raw	0/0	2.80553436279297	718113368	32.0652618408203	0	1.647E-06
High	Sequest HT (A2)	Unambiguous	[K].VDKGTVEVAGTNK.[E]		1	1	Q5N725	Q5N725	1	2	0.4803	0	1	1	659.353698730469	1317.70012083094	-0.568626066312601	-0.000374639531173671	CID	MS2		5.345138	11.4611293653333	7312	ORF2_310318_03.raw	0/0	4.06272268295288	212650189	11.4600534439087	0	7.035E-06
High	Sequest HT (A2)	Unambiguous	[R].VSAANSRPPNPQ.[-]		4	6	Q0DHF6; Q0D3D2; A2XFI3; A2Y5L9	Q0DHF6; Q0D3D2; Q10MW3; A2XFI3; A2YQ76; A2Y5L9	0	2	0.7672	0	1	1	619.31787109375	1237.6284655575	0.0740185844222486	4.58037501402941E-05	CID	MS2		0.1652596	11.5576980704	7396	ORF2_310318_03.raw	0/0	3.35233569145203	47944006920	11.5397624969482	0	1.404E-05
High	Sequest HT (A2)	Unambiguous	[K].GHYTEGAELIDSVLDVVR.[K]		3	7	Q43594; Q40665; P37832	Q43594; Q76FS2; P45960; Q40665; P46265; Q76FS3; P37832	0	3	0.3819	0	1	1	658.336853027344	1972.99600582203	-0.729812383534226	-0.00047997265619415	CID	MS2		15.169	66.9796916954667	62421	ORF2_310318_03.raw	0/0	2.53618693351746	87789900	67.0110855102539	0	6.236E-06
High	Sequest HT (A2)	Unambiguous	[R].NHAASIGGHAVDGcR.[E]	C14(Carbamidomethyl)	1	2	B8BLT3	Q2RB28; B8BLT3	0	3	0.6154	0	1	1	507.904113769531	1521.69778804859	0.167529084134409	8.49761980177277E-05	HCD	MS2	31.20094	31.11054	11.5628437562667	7402	ORF2_310318_03.raw	0/0	3.11555480957031			0	9.127E-06
High	Sequest HT (A2)	Unambiguous	[K].GHYTEGAELIDSVLDVVR.[K]		3	7	Q43594; Q40665; P37832	Q43594; Q76FS2; P45960; Q40665; P46265; Q76FS3; P37832	0	3	0.4465	0	1	1	658.336364746094	1972.99454097828	-1.472258225602	-0.00096825390619415	HCD	MS2	4.784428	7.711767	66.9779130013333	62419	ORF2_310318_03.raw	0/0	4.77283668518066	87789900	67.0110855102539	0	2.078E-06
High	Sequest HT (A2)	Unambiguous	[K].DAEGQDAEATTEEAKK.[S]		1	1	P49199	P49199	1	3	0.5172	0	1	1	564.923095703125	1692.75473384938	-0.675969075048639	-0.000381416875067468	HCD	MS2	0	23.10793	11.577781204	7417	ORF2_310318_03.raw	0/0	3.47618579864502	554548446	11.3254985809326	0	4.821E-06
High	Sequest HT (A2)	Unambiguous	[K].VIHDnFGIIEGLMTTVHAITATQK.[T]	N5(Deamidated)	1	1	A2YQT7	A2YQT7	0	4	0.0714	0	1	1	653.349304199219	2610.37538690688	6.04817316382464	0.00394697671865096	HCD	MS2	26.99331	13.98786	75.5265591341333	70608	ORF2_310318_03.raw	0/0	4.47851181030273			0	1.373E-06
High	Sequest HT (A2)	Unambiguous	[K].NAIIWGnHSSTQYPDVNHATVK.[T]	N7(Deamidated)	1	1	Q7XDC8	Q7XDC8	0	3		0.0488	2	2	818.405456542969	2453.20181636891	7.0946476026877	0.00580149296892207	CID	MS2		7.297973	31.8406741250667	29000	ORF2_310318_02.raw	0/0	4.29399681091309			0	2.369E-05
High	Sequest HT (A2)	Unambiguous	[K].NAIIWGNHSSTqYPDVNHATVK.[T]	Q12(Deamidated)	1	1	Q7XDC8	Q7XDC8	0	3	0.0488	0	1	1	818.405456542969	2453.20181636891	7.0946476026877	0.00580149296892207	CID	MS2		7.297973	31.8406741250667	29000	ORF2_310318_02.raw	0/0	4.50979280471802			0	6.488E-05
High	Sequest HT (A2)	Unambiguous	[K].NAIIWGNHSSTQYPDVNHATVK.[T]		1	1	Q7XDC8	Q7XDC8	0	3	0.35	0	1	1	818.073913574219	2452.20718746266	2.76958305208221	0.00226385755225541	HCD	MS2	26.6511	6.754395	31.8386531682667	28998	ORF2_310318_02.raw	0/0	3.99760603904724	5273178060	31.522668838501	0	3.377E-06
High	Sequest HT (A2)	Unambiguous	[K].ANSEATLGTYQGDAVLGEGASESLHVK.[D]		1	1	Q5N725	Q5N725	0	3	0.6685	0	1	1	902.108093261719	2704.30972652516	1.36228485179856	0.00122801171877048	CID	MS2		11.3435	75.5365149826667	70616	ORF2_310318_03.raw	0/0	3.55682468414307			0	2.683E-08
High	Sequest HT (A2)	Unambiguous	[K].IFGPGNQYVTAAK.[M]		1	1	Q5NAY4	Q5NAY4	0	2	0.4043	0	1	1	683.362365722656	1365.71745481531	0.972753624830978	0.000664252656179087	HCD	MS2	47.71137	4.163188	31.8843532373333	29046	ORF2_310318_02.raw	0/0	2.76882696151733	238359333	31.8725681304932	0	7.797E-05
High	Sequest HT (A2)	Unambiguous	[K].DINWPLGWPVGGFPGPQGPYYcGIGADK.[S]	C22(Carbamidomethyl)	1	1	P14656	P14656	0	3	0.6112	0	1	1	1006.81463623047	3018.42935543141	1.66680057716035	0.00167703713529714	HCD	MS2	8.460056	37.37192	75.5386026909333	70618	ORF2_310318_03.raw	0/0	4.98985624313354	1020100323.5	75.9732360839844	0	2.659E-09
High	Sequest HT (A2)	Unambiguous	[K].DINWPLGWPVGGFPGPQGPYYcGIGADK.[S]	C22(Carbamidomethyl)	1	1	P14656	P14656	0	3	0.6561	0	1	1	1006.81140136719	3018.41965084156	-1.54831724625445	-0.00155782614595286	CID	MS2		33.1	75.5403752722667	70620	ORF2_310318_03.raw	0/0	3.14200282096863	1020100323.5	75.9732360839844	0	5.044E-05
High	Sequest HT (A2)	Unambiguous	[K].KEEEKPAEAAAPAAEPEKQ.[-]		1	1	Q0JPA6	Q0JPA6	2	3	0.5714	0	1	1	675.003967285156	2022.99734859547	-0.24271134735268	-0.000163668177113626	HCD	MS2	0	27.29475	11.6669121125333	7500	ORF2_310318_03.raw	0/0	4.55170965194702	692242919	11.805419921875	0	8.336E-11
High	Sequest HT (A2)	Unambiguous	[K].KEEEKPAEAAAPAAEPEKQ.[-]		1	1	Q0JPA6	Q0JPA6	2	3	0.6246	0	1	1	675.004272460938	2022.99826412281	0.209848376552425	0.000141507604136374	CID	MS2		24.18372	11.6726037936	7502	ORF2_310318_03.raw	0/0	3.40829372406006	692242919	11.805419921875	0	1.531E-09
High	Sequest HT (A2)	Unambiguous	[R].NPEEIPWGETGAEFVVESTGVFTDKDK.[A]		1	1	Q7FAH2	Q7FAH2	1	3	0.5025	0	1	1	994.472412109375	2981.40268306813	-0.806556574564238	-0.000801557291651989	HCD	MS2	4.59632	7.628143	66.9579323562667	62401	ORF2_310318_03.raw	0/0	3.99867057800293			0	1.61E-08
High	Sequest HT (A2)	Unambiguous	[K].MFVDYNEPQTER.[V]		1	1	Q6YZX6	Q6YZX6	0	2	0.578	0	1	1	764.841613769531	1528.67595090906	1.49271169440115	0.00114093453134956	HCD	MS2	37.7609	9.271323	31.7644711072	28915	ORF2_310318_02.raw	0/0	3.26901888847351	577941760	31.8516101837158	0	2.971E-06
High	Sequest HT (A2)	Unambiguous	[K].LATPTFGDLNHLISATMSGVTccLR.[F]	C22(Carbamidomethyl); C23(Carbamidomethyl)	2	3	Q40665; P37832	Q40665; P46265; P37832	0	3	0.3388	0	1	1	912.448181152344	2735.32999019703	-0.497959037830017	-0.000454027656109209	HCD	MS2	75.79865	23.55614	75.542971424	70622	ORF2_310318_03.raw	0/0	3.63331365585327	27340120.25	75.1291580200195	0	3.911E-05
High	Sequest HT (A2)	Unambiguous	[K].ASQVEGHSTTSLGR.[W]		1	2	A2WNF5	Q5NBP9; A2WNF5	0	3	0.2561	0	1	1	477.238739013672	1429.70166378102	-0.931332583554478	-0.000443842994779213	HCD	MS2	30.5554	22.18	11.7619934504	7567	ORF2_310318_03.raw	0/0	3.28312826156616	257057703.375	11.828085899353	0	8.753E-06
High	Sequest HT (A2)	Unambiguous	[R].VVFTSSYGAVHMNPNR.[S]		1	1	Q6K9A2	Q6K9A2	0	2	0.5977	0	1	1	889.935852050781	1778.86442747156	0.0920652383803445	8.18857812419083E-05	CID	MS2		23.15709	31.692280624	28841	ORF2_310318_02.raw	0/0	4.34791421890259	116946351	31.6438140869141	0	7.262E-08
High	Sequest HT (A2)	Unambiguous	[R].VVFTSSYGAVHMNPNR.[S]		1	1	Q6K9A2	Q6K9A2	0	2	0.6215	0	1	1	889.935852050781	1778.86442747156	0.0920652383803445	8.18857812419083E-05	HCD	MS2	29.17447	27.7136	31.6903303813333	28839	ORF2_310318_02.raw	0/0	3.91238784790039	116946351	31.6438140869141	0	8.759E-08
High	Sequest HT (A2)	Unambiguous	[K].ASQVEGHSTTSLGR.[W]		1	2	A2WNF5	Q5NBP9; A2WNF5	0	3	0.2018	0	1	1	477.238739013672	1429.70166378102	-0.931332583554478	-0.000443842994779213	CID	MS2		14.92704	11.7636687706667	7569	ORF2_310318_03.raw	0/0	2.22714757919312	257057703.375	11.828085899353	0	1.565E-05
High	Sequest HT (A2)	Unambiguous	[R].HKEHIAAYGEGNER.[R]		1	1	P14654	P14654	1	3	0.5474	0	1	1	537.593566894531	1610.76614742359	-0.524654658268196	-0.000281698802003424	HCD	MS2	78.63859	9.535275	11.8114834730667	7610	ORF2_310318_03.raw	0/0	3.79935431480408	332612586	11.7748689651489	0	1.052E-05
High	Sequest HT (A2)	Unambiguous	[K].VFANAETTISYK.[I]		1	1	Q75KR1	Q75KR1	0	2	0.6106	0	1	1	672.3466796875	1343.686082745	1.43284788275366	0.000962647500045932	CID	MS2		1.987188	31.8091524866667	28963	ORF2_310318_02.raw	0/0	3.56793022155762			0	4.009E-05
High	Sequest HT (A2)	Unambiguous	[K].VVEVVESSPPEIK.[A]		1	1	Q0JPA6	Q0JPA6	0	2	0.5992	0	1	1	706.388305664063	1411.76933469813	1.02544344468695	0.000723844062576973	CID	MS2		4.628502	32.0619352488	29233	ORF2_310318_02.raw	0/0	2.61996912956238	825810180	31.8402976989746	0	2.012E-05
High	Sequest HT (A2)	Unambiguous	[K].VDKGTVEVAGTNK.[E]		1	1	Q5N725	Q5N725	1	3	0.4488	0	1	1	439.904815673828	1317.69989376148	-0.740948524507922	-0.00032544950515027	CID	MS2		1.484587	11.4376805357333	7295	ORF2_310318_03.raw	0/0	3.80818557739258	194841186	11.4701986312866	0	3.041E-05
High	Sequest HT (A2)	Unambiguous	[R].HKEHISAYGEGNER.[R]		1	1	P14656	P14656	1	3	0.7327	0	1	1	542.92529296875	1626.76132564625	-0.357442442632274	-0.000193824583220703	CID	MS2		6.223542	11.3756690032	7246	ORF2_310318_03.raw	0/0	4.03669500350952			0	4.988E-08
High	Sequest HT (A2)	Unambiguous	[K].VVEVVESSPPEIK.[A]		1	1	Q0JPA6	Q0JPA6	0	2	0.6067	0	1	1	706.388305664063	1411.76933469813	1.02544344468695	0.000723844062576973	HCD	MS2	42.60152	4.115827	32.0601478032	29231	ORF2_310318_02.raw	0/0	2.67239665985107	825810180	31.8402976989746	0	8.835E-05
High	Sequest HT (A2)	Unambiguous	[R].LKPFNcNLLYHDR.[L]	C6(Carbamidomethyl)	1	1	Q9SXP2	Q9SXP2	0	4	0.2994	0	1	1	423.219024658203	1689.85426874281	0.76789095560245	0.000324405703205244	HCD	MS2	18.27385	4.589783	32.0588892914667	29230	ORF2_310318_02.raw	0/0	3.43893599510193	718113368	32.0652618408203	0	1.033E-05
High	Sequest HT (A2)	Unambiguous	[R].VSAANSRPPNPQ.[-]		4	6	Q0DHF6; Q0D3D2; A2XFI3; A2Y5L9	Q0DHF6; Q0D3D2; Q10MW3; A2XFI3; A2YQ76; A2Y5L9	0	2	0.6902	0	1	1	619.317443847656	1237.62761106531	-0.616408530441653	-0.000381442343609706	CID	MS2		1.730171	11.2041573325333	7086	ORF2_310318_03.raw	0/0	2.96535491943359	47944006920	11.5397624969482	0	1.243E-05
High	Sequest HT (A2)	Unambiguous	[R].VVHGIDVFDPK.[F]		3	3	P30298; P31924; Q43009	P30298; P31924; Q43009	0	2	0.4946	0	1	1	613.333312988281	1225.65934934656	1.46898827013603	0.000900238281246857	HCD	MS2	42.44109	2.723261	32.0558231258667	29226	ORF2_310318_02.raw	0/0	2.78632807731628	1313630569	32.1417770385742	0	2.663E-05
High	Sequest HT (A2)	Unambiguous	[K].WLAANVSAEVAESTR.[I]		1	1	P48494	P48494	0	2	0.4219	0	1	1	802.4072265625	1603.807176495	-0.176975732523412	-0.000141917500059208	HCD	MS2	92.23723	27.39672	67.0361916042667	62467	ORF2_310318_03.raw	0/0	3.01464748382568	20555968	66.7577285766602	0	3.287E-05
High	Sequest HT (A2)	Unambiguous	[K].DAEGQDAEATTEEAKK.[S]		1	1	P49199	P49199	1	3	0.4796	0	1	1	564.923034667969	1692.75455074391	-0.784139113693268	-0.000442452031317468	HCD	MS2	3.863583	16.77594	11.2168398778667	7098	ORF2_310318_03.raw	0/0	3.92079210281372	554548446	11.3254985809326	0	3.62E-08
High	Sequest HT (A2)	Unambiguous	[R].HSSVEQIDIcEIDK.[M]	C10(Carbamidomethyl)	1	1	Q9SMB1	Q9SMB1	0	2	0.6327	0	1	1	836.895629882813	1672.78398313563	-0.41433567914458	-0.000346547187444202	CID	MS2		8.243409	32.0164060152	29185	ORF2_310318_02.raw	0/0	4.90468883514404			0	2.046E-07
High	Sequest HT (A2)	Unambiguous	[R].HSSVEQIDIcEIDK.[M]	C10(Carbamidomethyl)	1	1	Q9SMB1	Q9SMB1	0	2	0.6301	0	1	1	836.895629882813	1672.78398313563	-0.41433567914458	-0.000346547187444202	HCD	MS2	53.51354	10.55845	32.0145477437333	29184	ORF2_310318_02.raw	0/0	5.10692071914673			0	2.992E-09
High	Sequest HT (A2)	Unambiguous	[K].GILGYVEEDLVSTDFQGDSR.[S]		1	1	Q6K5G8	Q6K5G8	0	3	0.4187	0	1	1	734.01806640625	2200.03964595875	-0.357562178607933	-0.000262217083369857	CID	MS2		12.06451	67.0298855885333	62461	ORF2_310318_03.raw	0/0	3.75268507003784	24469453	67.0198822021484	0	7.603E-05
High	Sequest HT (A2)	Unambiguous	[R].NPDEIPWAEAGAEYVVESTGVFTDKEK.[A]		1	1	A2YQT7	A2YQT7	1	3	0.2183	0	1	1	994.47412109375	2981.40781002125	0.913086672199788	0.000907427083348011	HCD	MS2	9.572278	12.61955	75.4753988714667	70557	ORF2_310318_03.raw	0/0	3.93907380104065			0	8.891E-07
High	Sequest HT (A2)	Unambiguous	[K].cVEGcPDATcAHR.[H]	C1(Carbamidomethyl); C5(Carbamidomethyl); C10(Carbamidomethyl)	1	2	A2XG55	A2XG55; A3AHG5	0	3	0.7386	0	1	1	511.539306640625	1532.60336666188	-0.343199001077836	-0.000175329375001828	HCD	MS2	30.5266	24.025	11.2204003610667	7102	ORF2_310318_03.raw	0/0	3.2865879535675	89312095	11.2552528381348	0	5.154E-07
High	Sequest HT (A2)	Unambiguous	[R].VPTVDVSVVDLTVR.[LI]		3	3	Q7FAH2; Q6K5G8; A2YQT7	Q7FAH2; Q6K5G8; A2YQT7	0	2	0.5408	0	1	1	749.9267578125	1498.846238995	-0.864187297470147	-0.000647642499984613	HCD	MS2	20.95461	24.2096	66.9947516826667	62435	ORF2_310318_03.raw	0/0	2.9412145614624			0	1.674E-05
High	Sequest HT (A2)	Unambiguous	[K].GVQcVADVVINHR.[C]	C4(Carbamidomethyl)	1	1	P27933	P27933	0	2	0.2543	0	1	1	733.88037109375	1466.7534655575	0.142101269807647	0.000104213750166338	HCD	MS2	54.51572	4.329489	31.9867991576	29152	ORF2_310318_02.raw	0/0	2.31677389144897	407374792	31.8706226348877	0	8.258E-05
High	Sequest HT (A2)	Unambiguous	[K].cVEGcPDATcAHR.[H]	C1(Carbamidomethyl); C5(Carbamidomethyl); C10(Carbamidomethyl)	1	2	A2XG55	A2XG55; A3AHG5	0	3	0.8322	0	1	1	511.539306640625	1532.60336666188	-0.343199001077836	-0.000175329375001828	CID	MS2		21.60285	11.2221879546667	7104	ORF2_310318_03.raw	0/0	2.85904765129089	89312095	11.2552528381348	0	9.548E-05
High	Sequest HT (A2)	Unambiguous	[R].VPTVDVSVVDLTVR.[LI]		3	3	Q7FAH2; Q6K5G8; A2YQT7	Q7FAH2; Q6K5G8; A2YQT7	0	2	0.6476	0	1	1	749.927612304688	1498.84794797938	0.276011645994069	0.000206849687515387	CID	MS2		20.47502	66.9966161973333	62437	ORF2_310318_03.raw	0/0	3.31671261787415			0	1.091E-05
High	Sequest HT (A2)	Unambiguous	[K].AVANQPVSVAIEAGGR.[A]		1	1	P25776	P25776	0	2	0.6254	0	1	1	769.919128417969	1538.83098020594	1.59215006064814	0.00122502296881066	CID	MS2		12.12156	31.9514419608	29113	ORF2_310318_02.raw	0/0	3.39356780052185			0	0.0001266
High	Sequest HT (A2)	Unambiguous	[R].TVPAAVPAIVFLSGGQSEEEATVNLNAMNK.[L]		1	1	Q5N725	Q5N725	0	2	0.6446	0	1	1	1529.27868652344	3057.55009641688	-1.97197463500334	-0.00301471156262778	CID	MS2		33.1	75.4928417482667	70573	ORF2_310318_03.raw	0/0	4.08032941818237			0	1.23E-06
High	Sequest HT (A2)	Unambiguous	[K].AVANQPVSVAIEAGGR.[A]		1	1	P25776	P25776	0	2	0.5325	0	1	1	769.919128417969	1538.83098020594	1.59215006064814	0.00122502296881066	HCD	MS2	0	11.29572	31.9492795872	29111	ORF2_310318_02.raw	0/0	3.23241829872131			0	2.581E-05
High	Sequest HT (A2)	Unambiguous	[R].FGIVEGLMTTVHAITATQK.[T]		2	2	Q7FAH2; Q6K5G8	Q7FAH2; Q6K5G8	0	3	0.2853	0	1	1	673.030456542969	2017.07681636891	-0.920455467983119	-0.000618877031304995	HCD	MS2	0	36.17331	75.4954047082667	70575	ORF2_310318_03.raw	0/0	3.47129344940186			0	1.602E-06
High	Sequest HT (A2)	Unambiguous	[R].FGIVEGLMTTVHAITATQK.[T]		2	2	Q7FAH2; Q6K5G8	Q7FAH2; Q6K5G8	0	3	0.5131	0	1	1	673.030456542969	2017.07681636891	-0.920455467983119	-0.000618877031304995	CID	MS2		33.1	75.4971834298667	70577	ORF2_310318_03.raw	0/0	3.06092429161072			0	4.824E-06
High	Sequest HT (A2)	Unambiguous	[K].DAEGQDAEATTEEAKK.[S]		1	1	P49199	P49199	1	2	0.5344	0	1	1	846.881591796875	1692.75590696375	0.0170513363146387	1.44318748880323E-05	HCD	MS2	0	32.335	11.3072319648	7184	ORF2_310318_03.raw	0/0	4.50996494293213	84001676	11.3172616958618	0	1.774E-07
High	Sequest HT (A2)	Unambiguous	[K].DAEGQDAEATTEEAKK.[S]		1	1	P49199	P49199	1	2	0.6541	0	1	1	846.881591796875	1692.75590696375	0.0170513363146387	1.44318748880323E-05	CID	MS2		28.555	11.3087734821333	7186	ORF2_310318_03.raw	0/0	4.24776792526245	84001676	11.3172616958618	0	4.078E-07
High	Sequest HT (A2)	Unambiguous	[K].SFVSEYPIVSIEDPFDQDDWEHYAK.[M]		1	1	Q42971	Q42971	0	2	0.5301	0	1	1	1508.67700195313	3016.34672727625	-1.85543767727724	-0.00279832687488124	CID	MS2		25.765	66.9956391109333	62436	ORF2_310318_03.raw	0/0	3.31871819496155	657631337	67.0165481567383	0	7.768E-06
High	Sequest HT (A2)	Unambiguous	[R].HKEHISAYGEGNER.[R]		1	1	P14656	P14656	1	3	0.6872	0	1	1	542.92529296875	1626.76132564625	-0.357442442632274	-0.000193824583220703	HCD	MS2	59.48441	5.284121	11.3739686632	7244	ORF2_310318_03.raw	0/0	3.73821520805359			0	2.608E-05
High	Sequest HT (A2)	Unambiguous	[R].TVPAAVPAIVFLSGGQSEEEATVNLNAMNK.[L]		1	1	Q5N725	Q5N725	0	2	0.5942	0	1	1	1529.27868652344	3057.55009641688	-1.97197463500334	-0.00301471156262778	HCD	MS2	3.662975	41.445	75.4910796448	70571	ORF2_310318_03.raw	0/0	3.08035778999329			0	1.467E-05
High	Sequest HT (A2)	Unambiguous	[K].FPTLVTHQESLESK.[V]		1	1	B7F845	B7F845	0	2	0.4375	0	1	1	808.42041015625	1615.8335436825	0.576317430966582	0.000465616250039602	HCD	MS2	44.53475	9.002466	30.9100146541333	28029	ORF2_310318_02.raw	0/0	3.68062686920166			0	3.807E-07
High	Sequest HT (A2)	Unambiguous	[K].EHISAYGEGNER.[R]		1	1	P14656	P14656	0	2	0.5015	0	1	1	681.307434082031	1361.60759153406	-0.323746575398856	-0.000220407968754444	CID	MS2		10.66298	12.3978036576	8199	ORF2_310318_03.raw	0/0	3.3531346321106	393291736	12.4427070617676	0	9.368E-06
High	Sequest HT (A2)	Unambiguous	[R].TVPAAVPAIVFLSGGQSEEEATLNLnAMNK.[L]	N26(Deamidated)	1	1	P17784	P17784	0	3		0.0087	2	2	1024.86279296875	3072.57382564625	5.86929822306534	0.00601124874988927	HCD	MS2	17.32246	21.115	75.6827960450667	70764	ORF2_310318_03.raw	0/0	3.43205690383911			0	1.784E-05
High	Sequest HT (A2)	Unambiguous	[R].LIGPNcPGIIKPGEcK.[I]	C6(Carbamidomethyl); C15(Carbamidomethyl)	1	1	Q6ZL94	Q6ZL94	0	3	0.6193	0	1	1	584.97705078125	1752.91659908375	1.75500029539064	0.00102545458338928	HCD	MS2	10.28421	2.769465	29.7955215410667	26862	ORF2_310318_02.raw	0/0	3.31477022171021	637142128	29.6109085083008	0	3.503E-05
High	Sequest HT (A2)	Unambiguous	[K].ANSEATLGTYQGDAVLGEGASESLHVK.[D]		1	1	Q5N725	Q5N725	0	3	0.5288	0	1	1	902.106750488281	2704.30569820484	-0.127309982960198	-0.000114761718729521	HCD	MS2	7.51581	17.16936	75.9272833973333	70995	ORF2_310318_03.raw	0/0	5.56061172485352			0	3.144E-12
High	Sequest HT (A2)	Unambiguous	[K].ANSEATLGTYQGDAVLGEGASESLHVK.[D]		1	1	Q5N725	Q5N725	0	3	0.6145	0	1	1	902.105407714844	2704.30166988453	-1.61690481771895	-0.00145753515622952	CID	MS2		12.04287	75.9290873845333	70997	ORF2_310318_03.raw	0/0	3.4527530670166			0	1.353E-06
High	Sequest HT (A2)	Unambiguous	[K].LATPTFGDLNHLISATMSGVTccLR.[F]	C22(Carbamidomethyl); C23(Carbamidomethyl)	2	3	Q40665; P37832	Q40665; P46265; P37832	0	3	0.4853	0	1	1	912.446838378906	2735.32596187672	-1.97065824450648	-0.00179680109360921	HCD	MS2	17.4903	23.15256	75.9316099514667	70999	ORF2_310318_03.raw	0/0	4.0777645111084			0	9.456E-08
High	Sequest HT (A2)	Unambiguous	[K].LATPTFGDLNHLISATMSGVTccLR.[F]	C22(Carbamidomethyl); C23(Carbamidomethyl)	2	3	Q40665; P37832	Q40665; P46265; P37832	0	3	0.5	0	1	1	912.448974609375	2735.33237056813	0.372272311569709	0.000339429375140791	CID	MS2		23.59738	75.9333643429333	71001	ORF2_310318_03.raw	0/0	3.81892728805542			0	1.233E-05
High	Sequest HT (A2)	Unambiguous	[K].HIVQDLKPEIPVSK.[N]		1	1	P49027	P49027	0	3	0.5597	0	1	1	534.979858398438	1602.92502193531	2.27959735624374	0.00121800510419234	CID	MS2		1.100614	29.7650351157333	26832	ORF2_310318_02.raw	0/0	3.17865419387817	3197215760	29.5891914367676	0	3.105E-05
High	Sequest HT (A2)	Unambiguous	[R].AEATDVANAVLDGSDAILLGAETLR.[G]		2	2	Q2QXR8; B8BJ39	Q2QXR8; B8BJ39	0	2	0.4978	0	1	1	1243.14074707031	2485.27421751063	-1.5368217631885	-0.00190971468737189	HCD	MS2	0	40.86	75.9354580357333	71003	ORF2_310318_03.raw	0/0	4.63759899139404			0	4.222E-10
High	Sequest HT (A2)	Unambiguous	[R].AEATDVANAVLDGSDAILLGAETLR.[G]		2	2	Q2QXR8; B8BJ39	Q2QXR8; B8BJ39	0	2	0.6983	0	1	1	1243.14074707031	2485.27421751063	-1.5368217631885	-0.00190971468737189	CID	MS2		33.1	75.9372307202667	71005	ORF2_310318_03.raw	0/0	4.11155986785889			0	1.273E-10
High	Sequest HT (A2)	Unambiguous	[R].TVPAAVPAIVFLSGGQSEEEATVNLNAMNK.[L]		1	1	Q5N725	Q5N725	0	3	0.6228	0	1	1	1019.85540771484	3057.55166988453	-1.45735851954634	-0.00148531848966134	CID	MS2		28.24649	75.9738937370667	71042	ORF2_310318_03.raw	0/0	2.80946898460388			0	7.461E-06
High	Sequest HT (A2)	Unambiguous	[K].WTVQQAAELAIAAPTIAASLDGR.[Y]		1	1	Q2R480	Q2R480	0	3	0.5523	0	1	1	785.087768554688	2353.24875240406	-0.96976306567378	-0.000760698645838905	HCD	MS2	70.32923	30.22756	75.9759899533333	71044	ORF2_310318_03.raw	0/0	4.49077367782593	8862480.75	75.9419631958008	0	1.715E-08
High	Sequest HT (A2)	Unambiguous	[R].TLDSTHHDDFHqPNFATASIK.[K]	Q12(Deamidated)	1	1	Q43007	Q43007	0	3		0.0156	2	2	795.044311523438	2383.11838131031	9.84145450302863	0.00781770677072672	CID	MS2		29.16763	29.7088609853333	26776	ORF2_310318_02.raw	0/0	3.16160416603088	66262360	29.6845054626465	0	1.324E-05
High	Sequest HT (A2)	Unambiguous	[K].EISGTHGPVYDLADIVTYLK.[I]		1	2	Q0JMY8	Q0JMY8; A2WPN7	0	3	0.6526	0	1	1	731.047119140625	2191.12680416188	-0.603030972812422	-0.000440439375021621	HCD	MS2	14.83362	23.79712	66.7091227098667	62158	ORF2_310318_03.raw	0/0	4.03034973144531	68154596	66.7690963745117	0	2.063E-08
High	Sequest HT (A2)	Unambiguous	[R].TLDSTHHDDFHQPnFATASIK.[K]	N14(Deamidated)	1	1	Q43007	Q43007	0	3	0.0156	0	1	1	795.044311523438	2383.11838131031	9.84145450302863	0.00781770677072672	CID	MS2		29.16763	29.7088609853333	26776	ORF2_310318_02.raw	0/0	3.20601963996887	66262360	29.6845054626465	0	4.183E-05
High	Sequest HT (A2)	Unambiguous	[R].TLDSTHHDDFHQPnFATASIK.[K]	N14(Deamidated)	1	1	Q43007	Q43007	0	3	0.0459	0	1	1	795.044311523438	2383.11838131031	9.84145450302863	0.00781770677072672	HCD	MS2	16.48998	8.416369	29.7070460165333	26774	ORF2_310318_02.raw	0/0	3.70139217376709	66262360	29.6845054626465	0	2.277E-05
High	Sequest HT (A2)	Unambiguous	[R].HLVAVQTDEGK.[A]		1	1	P40393	P40393	0	2	0.6118	0	1	1	598.8173828125	1196.627488995	0.427881879641818	0.000256007500070154	HCD	MS2	0	12.70887	13.5632422933333	9324	ORF2_310318_03.raw	0/0	3.40041303634644	208239532	13.5985774993896	0	9.853E-06
High	Sequest HT (A2)	Unambiguous	[R].VVIPPGVSDEEAK.[A]		1	2	P0C5D0	P0C5D1; P0C5D0	0	2	0.542	0	1	1	670.359741210938	1339.71220579188	1.36867035822353	0.000916810937496848	HCD	MS2	7.138966	3.983919	29.7040795274667	26770	ORF2_310318_02.raw	0/0	2.62312340736389			0	3.771E-05
High	Sequest HT (A2)	Unambiguous	[K].LNLPVLPTTTIGSFPQTVELR.[R]		2	2	Q2QLY5; Q2QLY4	Q2QLY5; Q2QLY4	0	2	0.7174	0	1	1	1148.64697265625	2296.2866686825	-1.93345150524634	-0.00221988375005822	CID	MS2		21.46	66.6732412656	62124	ORF2_310318_03.raw	0/0	2.75844931602478	375613432.5	66.7563171386719	0	4.168E-09
High	Sequest HT (A2)	Unambiguous	[K].IQDKEGIPPDQQR.[L]		2	6	P51431; Q9ARZ9	P0CH35; P0C030; Q58G87; P51431; P0C031; Q9ARZ9	1	2	0.5482	0	1	1	762.393615722656	1523.77995481531	-0.847099733498012	-0.00064539734353275	HCD	MS2	3.159302	14.23025	13.6443350544	9412	ORF2_310318_03.raw	0/0	3.31773447990417			0	2.14E-06
High	Sequest HT (A2)	Unambiguous	[K].IQDKEGIPPDQQR.[L]		2	6	P51431; Q9ARZ9	P0CH35; P0C030; Q58G87; P51431; P0C031; Q9ARZ9	1	2	0.6758	0	1	1	762.393615722656	1523.77995481531	-0.847099733498012	-0.00064539734353275	CID	MS2		12.98306	13.6461974765333	9414	ORF2_310318_03.raw	0/0	2.93073296546936			0	1.275E-05
High	Sequest HT (A2)	Unambiguous	[K].LNLPVLPTTTIGSFPQTVELR.[R]		2	2	Q2QLY5; Q2QLY4	Q2QLY5; Q2QLY4	0	2	0.5698	0	1	1	1148.64660644531	2296.28593626063	-2.25241013915159	-0.00258609468755822	HCD	MS2	2.027107	37.2	66.6715182928	62122	ORF2_310318_03.raw	0/0	2.57603096961975	375613432.5	66.7563171386719	0	6.577E-09
High	Sequest HT (A2)	Unambiguous	[R].VSAAnSRPPNPQ.[-]	N5(Deamidated)	4	6	Q0DHF6; Q0D3D2; A2XFI3; A2Y5L9	Q0DHF6; Q0D3D2; Q10MW3; A2XFI3; A2YQ76; A2Y5L9	0	2	0.1117	0	1	1	619.809753417969	1238.61223020594	-0.128970179464991	-7.98720311097068E-05	HCD	MS2	84.09844	3.782023	13.7137107437333	9490	ORF2_310318_03.raw	0/0	3.94491457939148			0	8.802E-06
High	Sequest HT (A2)	Unambiguous	[R].TYGGYSDAVVVSQR.[F]		1	1	Q0JA75	Q0JA75	0	2	0.6117	0	1	1	751.368774414063	1501.73027219813	1.4148820003472	0.00106238406260672	CID	MS2		12.19988	29.6550896474667	26722	ORF2_310318_02.raw	0/0	3.9384663105011	1141756042	29.8448791503906	0	2.478E-06
High	Sequest HT (A2)	Unambiguous	[R].TYGGYSDAVVVSQR.[F]		1	1	Q0JA75	Q0JA75	0	2	0.5934	0	1	1	751.368774414063	1501.73027219813	1.4148820003472	0.00106238406260672	HCD	MS2	24.9176	23.29925	29.6532926392	26720	ORF2_310318_02.raw	0/0	3.0534839630127	1141756042	29.8448791503906	0	9.392E-07
High	Sequest HT (A2)	Unambiguous	[K].IGGIGTVPVGR.[V]		1	1	O64937	O64937	0	2	0.8176	0	1	1	513.309509277344	1025.61174192469	1.49871235714417	0.000768547343795944	CID	MS2		4.079276	29.633057764	26698	ORF2_310318_02.raw	0/0	3.17961812019348			0	3.204E-05
High	Sequest HT (A2)	Unambiguous	[R].TLDSTHHDDFHqPNFATASIK.[K]	Q12(Deamidated)	1	1	Q43007	Q43007	0	3		0.0459	2	2	795.044311523438	2383.11838131031	9.84145450302863	0.00781770677072672	HCD	MS2	16.48998	8.416369	29.7070460165333	26774	ORF2_310318_02.raw	0/0	3.52935886383057	66262360	29.6845054626465	0	1.883E-06
High	Sequest HT (A2)	Unambiguous	[K].SAWSEAYNQLVAAIK.[Q]		1	1	O04985	O04985	0	2	0.5168	0	1	1	825.926940917969	1650.84660520594	-1.2064547083856	-0.00099583703126882	CID	MS2		7.049917	66.670547316	62121	ORF2_310318_03.raw	0/0	4.46662569046021	169535828	66.7695236206055	0	1.253E-07
High	Sequest HT (A2)	Unambiguous	[K].VIHDNFGIIEGLMTTVHAITATQK.[T]		1	1	A2YQT7	A2YQT7	0	4	0.614	0	1	1	653.099060058594	2609.37441034438	-0.449400857828195	-0.000293163906349037	CID	MS2		10.3941	75.9263022504	70994	ORF2_310318_03.raw	0/0	4.30023574829102			0	6.906E-08
High	Sequest HT (A2)	Unambiguous	[K].ANLEYAVEAAADFLNK.[A]		2	2	Q0DHF6; A2Y5L9	Q0DHF6; A2Y5L9	0	3	0.6182	0	1	1	580.292236328125	1738.86215572438	-1.42913690165211	-0.000828358541715109	CID	MS2		34.22318	66.7183139368	62166	ORF2_310318_03.raw	0/0	5.36848783493042	26395122.5	66.7941741943359	0	4.613E-09
High	Sequest HT (A2)	Unambiguous	[K].AEEHLSGLSADTPYSEFHHR.[F]		1	1	P31924	P31924	0	4	0.4098	0	1	1	571.51708984375	2283.046529485	1.76569862496263	0.00100779125000372	HCD	MS2	62.13506	6.26263	30.0069103165333	27086	ORF2_310318_02.raw	0/0	3.87918829917908	91463020	29.9311332702637	0	5.223E-05
High	Sequest HT (A2)	Unambiguous	[R].FGIVEGLMTTVHAITATQK.[T]		2	2	Q7FAH2; Q6K5G8	Q7FAH2; Q6K5G8	0	3	0.28	0	1	1	673.030456542969	2017.07681636891	-0.920455467983119	-0.000618877031304995	HCD	MS2	6.836223	33.1	75.9004262216	70969	ORF2_310318_03.raw	0/0	3.24620461463928			0	7.443E-08
High	Sequest HT (A2)	Unambiguous	[K].IQDKEGIPPDQQR.[L]		2	6	P51431; Q9ARZ9	P0CH35; P0C030; Q58G87; P51431; P0C031; Q9ARZ9	1	2	0.6395	0	1	1	762.394226074219	1523.78117551844	-0.0459984412247052	-3.50457810327498E-05	CID	MS2		17.32003	13.2507621970667	9017	ORF2_310318_03.raw	0/0	2.93611335754395			0	9.052E-06
High	Sequest HT (A2)	Unambiguous	[R].FGIVEGLMTTVHAITATQK.[T]		2	2	Q7FAH2; Q6K5G8	Q7FAH2; Q6K5G8	0	3	0.5378	0	1	1	673.030456542969	2017.07681636891	-0.920455467983119	-0.000618877031304995	CID	MS2		42.27	75.9024803528	70971	ORF2_310318_03.raw	0/0	3.30860877037048			0	5.701E-07
High	Sequest HT (A2)	Unambiguous	[R].AITVFSPDGHLFqVEYALEAVR.[K]	Q13(Deamidated)	2	2	A2YXU2; A2Z3I9	A2YXU2; A2Z3I9	0	3	0.3808	0	1	1	821.763305664063	2463.27536373219	8.08366918457741	0.00663738072925346	HCD	MS2	52.93902	16.22586	66.7437230288	62192	ORF2_310318_03.raw	0/0	4.07313966751099			0	1.949E-05
High	Sequest HT (A2)	Unambiguous	[K].THAMSVFVMTcEAAAQLR.[K]	C11(Carbamidomethyl)	2	2	O04986; O04985	O04986; O04985	0	3	0.5191	0	1	1	674.989440917969	2022.95376949391	-1.00264973456301	-0.000676105364568969	HCD	MS2	8.389225	22.375	75.9082549344	70977	ORF2_310318_03.raw	0/0	3.9306366443634	11505758	75.8773040771484	0	8.987E-06
High	Sequest HT (A2)	Unambiguous	[K].VQKPVVAWVSGTcAR.[L]	C13(Carbamidomethyl)	1	1	Q93VT8	Q93VT8	0	3	0.5732	0	1	1	553.300720214844	1657.88760738453	2.0122903567239	0.0011120481771935	CID	MS2		3.518085	29.9196741682667	26994	ORF2_310318_02.raw	0/0	2.4554283618927	366700162.5	29.97922706604	0	6.876E-07
High	Sequest HT (A2)	Unambiguous	[K].VQKPVVAWVSGTcAR.[L]	C13(Carbamidomethyl)	1	1	Q93VT8	Q93VT8	0	3	0.3821	0	1	1	553.300720214844	1657.88760738453	2.0122903567239	0.0011120481771935	HCD	MS2	19.27444	2.953611	29.9179910416	26992	ORF2_310318_02.raw	0/0	2.45643496513367	366700162.5	29.97922706604	0	3.976E-06
High	Sequest HT (A2)	Unambiguous	[K].DDTVSAPGELVDGEHPR.[R]		1	1	Q7XKU5	Q7XKU5	0	2	0.67	0	1	1	897.420837402344	1793.83439817469	2.42612988737395	0.00217603234386843	CID	MS2		12.37417	29.9119372645333	26985	ORF2_310318_02.raw	0/0	2.97227716445923			0	2.547E-05
High	Sequest HT (A2)	Unambiguous	[R].LNALQQQSGR.[L]		1	1	Q6Z965	Q6Z965	0	2	0.6	0	1	1	557.801818847656	1114.59636106531	0.0138752586377627	7.73265628595254E-06	CID	MS2		12.04945	13.3598492794667	9140	ORF2_310318_03.raw	0/0	2.90292191505432	51604440.5	13.311544418335	0	0.0001295
High	Sequest HT (A2)	Unambiguous	[K].GILAADESTGTIGK.[R]		2	3	P17784; Q5N725	P17784; Q10A30; Q5N725	0	2	0.7936	0	1	1	666.854919433594	1332.70256223719	1.52059456201743	0.00101324859372198	CID	MS2		0.1398857	29.8892276045333	26958	ORF2_310318_02.raw	0/0	4.7041072845459	61241452196	29.7903308868408	0	8.757E-07
High	Sequest HT (A2)	Unambiguous	[K].ANLEYAVEAAADFLNK.[A]		2	2	Q0DHF6; A2Y5L9	Q0DHF6; A2Y5L9	0	3	0.5166	0	1	1	580.292236328125	1738.86215572438	-1.42913690165211	-0.000828358541715109	HCD	MS2	17.89548	19.64942	66.7165199850667	62164	ORF2_310318_03.raw	0/0	4.81892681121826	26395122.5	66.7941741943359	0	1.456E-07
High	Sequest HT (A2)	Unambiguous	[K].GILAADESTGTIGK.[R]		2	3	P17784; Q5N725	P17784; Q10A30; Q5N725	0	2	0.7387	0	1	1	666.854919433594	1332.70256223719	1.52059456201743	0.00101324859372198	HCD	MS2	0.06338858	0.01	29.8884368797333	26956	ORF2_310318_02.raw	0/0	2.86871838569641	61241452196	29.7903308868408	0	2.382E-05
High	Sequest HT (A2)	Unambiguous	[K].DDTVSAPGELVDGEHPR.[R]		1	1	Q7XKU5	Q7XKU5	0	3	0.5141	0	1	1	598.6162109375	1793.8340795525	2.24850871965551	0.00134448083341946	HCD	MS2	56.24891	2.855705	29.8732283501333	26940	ORF2_310318_02.raw	0/0	3.88512945175171	150781272	29.9388751983643	0	1.296E-05
High	Sequest HT (A2)	Unambiguous	[R].cKANSEATLGTYK.[G]	C1(Carbamidomethyl)	1	2	P17784	P17784; Q10A30	1	2	0.4039	0	1	1	721.851379394531	1442.69548215906	0.746761794566626	0.000538674531373573	HCD	MS2	0	36.96477	13.3849648930667	9166	ORF2_310318_03.raw	0/0	3.58561325073242	106665229	13.4335231781006	0	2.976E-07
High	Sequest HT (A2)	Unambiguous	[R].cKANSEATLGTYK.[G]	C1(Carbamidomethyl)	1	2	P17784	P17784; Q10A30	1	2	0.4332	0	1	1	721.851379394531	1442.69548215906	0.746761794566626	0.000538674531373573	CID	MS2		15.145	13.3865980472	9168	ORF2_310318_03.raw	0/0	3.73647451400757	106665229	13.4335231781006	0	0.000108
High	Sequest HT (A2)	Unambiguous	[R].NPDEIPWAEAGAEYVVESTGVFTDKEK.[A]		1	1	A2YQT7	A2YQT7	1	3	0.1617	0	1	1	994.471801757813	2981.40085201344	-1.42071487697996	-0.00141190885415199	HCD	MS2	6.163328	19.25627	75.910921624	70980	ORF2_310318_03.raw	0/0	3.71179890632629			0	1.501E-08
High	Sequest HT (A2)	Unambiguous	[R].DSVVALGGPSWTVLLGR.[R]		1	2	A2YPX3	Q0D3N0; A2YPX3	0	2	0.4146	0	1	1	863.976928710938	1726.94658079188	-1.19543110362544	-0.00103222406244186	HCD	MS2	49.01247	14.1352	66.7191928973333	62167	ORF2_310318_03.raw	0/0	3.27861499786377	74472790	66.7815399169922	0	9.644E-06
High	Sequest HT (A2)	Unambiguous	[R].TVPAAVPAIVFLSGGQSEEEATVNLNAMNK.[L]		1	1	Q5N725	Q5N725	0	2	0.7175	0	1	1	1529.27770996094	3057.54814329188	-2.61076094655908	-0.00399127406262778	HCD	MS2	0	31.39	75.9155066976	70985	ORF2_310318_03.raw	0/0	3.14815378189087			0	0.0001264
High	Sequest HT (A2)	Unambiguous	[R].TVPAAVPAIVFLSGGqSEEEATVNLNAMNK.[L]	Q16(Deamidated)	1	1	Q5N725	Q5N725	0	2	0.1165	0	1	1	1529.77758789063	3058.54789915125	2.53627903836426	0.00387865562487222	CID	MS2		40.095	75.9174903656	70987	ORF2_310318_03.raw	0/0	3.09063315391541			0	7.755E-05
High	Sequest HT (A2)	Unambiguous	[K].AFFEDYKEAHLK.[L]		1	2	Q10N21	Q10N21; A2XFC7	1	3	0.5914	0	1	1	499.918273925781	1497.74026851734	2.01162609298234	0.00100429578128569	HCD	MS2	5.540827	5.266889	29.8509805192	26914	ORF2_310318_02.raw	0/0	3.01397800445557			0	7.925E-05
High	Sequest HT (A2)	Unambiguous	[K].VIHDNFGIIEGLMTTVHAITATQK.[T]		1	1	A2YQT7	A2YQT7	0	4	0.6332	0	1	1	653.098571777344	2609.37245721938	-1.19790368460581	-0.000781445156349037	HCD	MS2	0.6060809	11.78997	75.9243229725333	70992	ORF2_310318_03.raw	0/0	4.88419342041016			0	9.838E-09
High	Sequest HT (A2)	Unambiguous	[K].DINWPLGWPVGGFPGPQGPYYcGIGADK.[S]	C22(Carbamidomethyl)	1	1	P14656	P14656	0	3	0.7507	0	1	1	1006.81188964844	3018.42111568531	-1.06301644272014	-0.00106954489595286	CID	MS2		12.26325	75.9252041818667	70993	ORF2_310318_03.raw	0/0	3.44950103759766	1020100323.5	75.9732360839844	0	4.934E-11
High	Sequest HT (A2)	Unambiguous	[K].ALEQLDAAVAK.[G]		1	1	Q43008	Q43008	0	2	0.6495	0	1	1	564.817565917969	1128.62785520594	1.71963616374598	0.000970412968854362	CID	MS2		2.730054	29.8365739237333	26897	ORF2_310318_02.raw	0/0	3.88434362411499			0	5.908E-05
High	Sequest HT (A2)	Unambiguous	[K].THAMSVFVMTcEAAAQLR.[K]	C11(Carbamidomethyl)	2	2	O04986; O04985	O04986; O04985	0	3	0.0875	0	1	1	674.98974609375	2022.95468502125	-0.55008060540007	-0.000370929583318969	CID	MS2		32.125	75.91009258	70979	ORF2_310318_03.raw	0/0	2.63158369064331	11505758	75.8773040771484	0	0.0001413
High	Sequest HT (A2)	Unambiguous	[R].NPDEIPWAEAGAEYVVESTGVFTDK.[E]		1	1	A2YQT7	A2YQT7	0	2	0.7963	0	1	1	1362.63513183594	2724.26298704188	-1.66823855292609	-0.00227236406249176	CID	MS2		33.1	75.8930098333333	70962	ORF2_310318_03.raw	0/0	4.32183218002319			0	8.523E-08
High	Sequest HT (A2)	Unambiguous	[R].LIGPNcPGIIKPGEcK.[I]	C6(Carbamidomethyl); C15(Carbamidomethyl)	1	1	Q6ZL94	Q6ZL94	0	2	0.5641	0	1	1	876.961669921875	1752.91606321375	1.44929782172267	0.00127024687507316	CID	MS2		18.86482	29.5985092765333	26668	ORF2_310318_02.raw	0/0	3.51211094856262	103484504	29.5769004821777	0	9.29E-07
High	Sequest HT (A2)	Unambiguous	[K].YGVGDAHFEVTR.[F]		1	1	O04985	O04985	0	2	0.4811	0	1	1	675.826293945313	1350.64531126063	1.20062799494214	0.000810810312486865	CID	MS2		6.449808	29.5912470064	26659	ORF2_310318_02.raw	0/0	3.18492364883423	903588523	29.2652435302734	0	0.0001248
High	Sequest HT (A2)	Unambiguous	[R].KPEEITKEEYAAFYK.[S]		2	3	Q0J4P2; Q07078	Q0J4P2; Q69QQ6; Q07078	1	2	0.6234	0	1	1	923.470336914063	1845.93339719813	3.51613495728821	0.00324526406257064	CID	MS2		15.94427	29.3242813808	26425	ORF2_310318_02.raw	0/0	4.62470483779907	299383340	29.3114242553711	0	3.741E-07
High	Sequest HT (A2)	Unambiguous	[R].KPEEITKEEYAAFYK.[S]		2	3	Q0J4P2; Q07078	Q0J4P2; Q69QQ6; Q07078	1	2	0.5986	0	1	1	923.469299316406	1845.93132200281	2.39193263649123	0.00220766640632064	HCD	MS2	0	19.81614	29.3225315541333	26423	ORF2_310318_02.raw	0/0	4.40846395492554	299383340	29.3114242553711	0	3.015E-09
High	Sequest HT (A2)	Unambiguous	[K].IGGIGTVPVGR.[V]		1	1	O64937	O64937	0	2	0.7754	0	1	1	513.309692382813	1025.61210813563	1.85577875115563	0.000951652812545944	CID	MS2		1.684965	29.2842206173333	26392	ORF2_310318_02.raw	0/0	2.84894633293152	6094392720	29.1678848266602	0	2.26E-05
High	Sequest HT (A2)	Unambiguous	[R].NTGDATTFTNADLGAK.[K]		1	1	Q0JNR2	Q0JNR2	0	2	0.6989	0	1	1	798.88037109375	1596.7534655575	2.16726318405722	0.00173028874996817	CID	MS2		9.283854	29.2698505933333	26381	ORF2_310318_02.raw	0/0	4.65263319015503	394338320	29.2804431915283	0	2.38E-07
High	Sequest HT (A2)	Unambiguous	[R].IVSSIEQKEEGR.[G]		2	2	Q6ZKC0; Q84J55	Q6ZKC0; Q84J55	1	2	0.7135	0	1	1	687.8642578125	1374.721238995	-0.796382638841528	-0.000547402499933014	CID	MS2		12.72394	13.8024383706667	9581	ORF2_310318_03.raw	0/0	3.42026090621948	643258020	13.9175434112549	0	5.482E-05
High	Sequest HT (A2)	Unambiguous	[K].YGVGDAHFEVTR.[F]		1	1	O04985	O04985	0	2	0.6158	0	1	1	675.826538085938	1350.64579954188	1.56214543565972	0.00105495093748686	CID	MS2		3.616355	29.201470228	26318	ORF2_310318_02.raw	0/0	3.67347407341003	744541112	28.9705657958984	0	4.872E-06
High	Sequest HT (A2)	Unambiguous	[K].YGVGDAHFEVTR.[F]		1	1	O04985	O04985	0	2	0.6124	0	1	1	675.826538085938	1350.64579954188	1.56214543565972	0.00105495093748686	HCD	MS2	0	3.016386	29.1998909773333	26316	ORF2_310318_02.raw	0/0	3.55911302566528	744541112	28.9705657958984	0	1.608E-06
High	Sequest HT (A2)	Unambiguous	[K].YGVGDAHFEVTR.[F]		1	1	O04985	O04985	0	3	0.7302	0	1	1	450.886657714844	1350.64541988453	1.28105180109081	0.000576748177081754	CID	MS2		1.951927	29.1879168021333	26307	ORF2_310318_02.raw	0/0	2.78496289253235			0	4.686E-05
High	Sequest HT (A2)	Unambiguous	[R].YAIIcqEnGLVPIVEPEILVDGPHDIDR.[C]	C5(Carbamidomethyl); Q6(Deamidated); N8(Deamidated)	1	1	P17784	P17784	0	4	0.4333	0	1	1	794.904663085938	3176.59682245375	4.66384740441775	0.00370377343748651	HCD	MS2	32.35761	11.7398	66.6581268493333	62110	ORF2_310318_03.raw	0/0	3.30461812019348			0	1.872E-07
High	Sequest HT (A2)	Unambiguous	[K].YGVGDAHFEVTR.[F]		1	1	O04985	O04985	0	3	0.6305	0	1	1	450.886657714844	1350.64541988453	1.28105180109081	0.000576748177081754	HCD	MS2	0	2.094387	29.1861831674667	26305	ORF2_310318_02.raw	0/0	3.40651559829712			0	2.486E-05
High	Sequest HT (A2)	Unambiguous	[R].HPAESTSATNESVLK.[V]		1	1	B8BJ39	B8BJ39	0	2	0.6791	0	1	1	785.888488769531	1570.76970090906	-0.661796728682015	-0.000519765468766309	HCD	MS2	0	25.67963	13.9259892829333	9722	ORF2_310318_03.raw	0/0	3.73621845245361	2104610032	14.0568323135376	0	1.206E-09
High	Sequest HT (A2)	Unambiguous	[R].IVSSIEQKEEGR.[G]		2	2	Q6ZKC0; Q84J55	Q6ZKC0; Q84J55	1	2	0.581	0	1	1	687.8642578125	1374.721238995	-0.796382638841528	-0.000547402499933014	HCD	MS2	17.15967	21.03726	13.8009738165333	9579	ORF2_310318_03.raw	0/0	3.26749420166016	643258020	13.9175434112549	0	5.961E-06
High	Sequest HT (A2)	Unambiguous	[R].VATVQcLSGTGSLR.[V]	C6(Carbamidomethyl)	1	1	P37833	P37833	0	2	0.6367	0	1	1	724.88134765625	1448.7554186825	1.95360651834139	0.00141514625007133	CID	MS2		2.150261	29.1304941336	26269	ORF2_310318_02.raw	0/0	4.90456056594849	3344902004	28.9244709014893	0	1.146E-06
High	Sequest HT (A2)	Unambiguous	[K].ALEQLDAAVAK.[G]		1	1	Q43008	Q43008	0	2	0.6489	0	1	1	564.817321777344	1128.62736692469	1.2870027785129	0.000726272343854362	CID	MS2		2.61131	29.1004726288	26246	ORF2_310318_02.raw	0/0	3.55722880363464	6542910506	29.3648071289063	0	6.181E-05
High	Sequest HT (A2)	Unambiguous	[R].HPAESTSATNESVLK.[V]		1	1	B8BJ39	B8BJ39	0	2	0.6431	0	1	1	785.888488769531	1570.76970090906	-0.661796728682015	-0.000519765468766309	CID	MS2		10.92895	13.927566148	9724	ORF2_310318_03.raw	0/0	2.69350504875183	2104610032	14.0568323135376	0	1.442E-06
High	Sequest HT (A2)	Unambiguous	[K].IQDKEGIPPDQQR.[L]		2	6	P51431; Q9ARZ9	P0CH35; P0C030; Q58G87; P51431; P0C031; Q9ARZ9	1	3	0.4078	0	1	1	508.598266601563	1523.78024654469	-0.655648778275928	-0.000333021770681322	HCD	MS2	20.6412	2.698559	13.9909862549333	9777	ORF2_310318_03.raw	0/0	2.82410645484924			0	8.824E-05
High	Sequest HT (A2)	Unambiguous	[R].HPAESTSATNESVLK.[V]		1	1	B8BJ39	B8BJ39	0	3	0.5789	0	1	1	524.261474609375	1570.76987056813	-0.553786655567202	-0.000289957291670362	HCD	MS2	40.02168	2.901933	13.9934113533333	9780	ORF2_310318_03.raw	0/0	3.42286419868469	2415290570	14.0536499023438	0	4.312E-05
High	Sequest HT (A2)	Unambiguous	[K].ENVTSEALEAAR.[I]		1	1	A2Y0T4	A2Y0T4	0	2	0.6119	0	1	1	645.321472167969	1289.63566770594	1.92553663134007	0.00124161796884437	CID	MS2		5.986525	29.0572056749333	26212	ORF2_310318_02.raw	0/0	4.3808331489563	2356018068	28.8941802978516	0	3.502E-06
High	Sequest HT (A2)	Unambiguous	[K].ENVTSEALEAAR.[I]		1	1	A2Y0T4	A2Y0T4	0	2	0.5131	0	1	1	645.321472167969	1289.63566770594	1.92553663134007	0.00124161796884437	HCD	MS2	6.979332	5.681496	29.0558140696	26210	ORF2_310318_02.raw	0/0	3.06077766418457	2356018068	28.8941802978516	0	2.984E-05
High	Sequest HT (A2)	Unambiguous	[R].HPAESTSATNESVLK.[V]		1	1	B8BJ39	B8BJ39	0	3	0.55	0	1	1	524.261474609375	1570.76987056813	-0.553786655567202	-0.000289957291670362	CID	MS2		2.600551	13.9949922882667	9782	ORF2_310318_03.raw	0/0	2.1971869468689	2415290570	14.0536499023438	0	5.311E-05
High	Sequest HT (A2)	Unambiguous	[K].MTAEIGEQVQIVGDDLLVTNPTR.[V]		1	1	Q42971	Q42971	0	3	0.4438	0	1	1	833.762329101563	2499.27243404469	-1.39818708002569	-0.0011648184375493	HCD	MS2	7.818244	29.84482	76.0480278656	71115	ORF2_310318_03.raw	0/0	4.98251628875732			0	5.28E-09
High	Sequest HT (A2)	Unambiguous	[R].VVIPPGVSDEEAK.[A]		1	2	P0C5D0	P0C5D1; P0C5D0	0	2	0.4729	0	1	1	670.359741210938	1339.71220579188	1.36867035822353	0.000916810937496848	HCD	MS2	5.40716	2.42574	29.0237154266667	26177	ORF2_310318_02.raw	0/0	2.02919316291809	582087120	28.8608837127686	0	7.459E-05
High	Sequest HT (A2)	Unambiguous	[K].MTAEIGEQVQIVGDDLLVTNPTR.[V]		1	1	Q42971	Q42971	0	3	0.518	0	1	1	833.762329101563	2499.27243404469	-1.39818708002569	-0.0011648184375493	CID	MS2		33.57878	76.0500135986667	71117	ORF2_310318_03.raw	0/0	4.17179584503174			0	1.219E-07
High	Sequest HT (A2)	Unambiguous	[R].YDVEHLIPEGFQVVAHGDGYAIWEK.[I]		1	1	P17654	P17654	0	4	0.4588	0	1	1	718.852783203125	2872.3893029225	-1.65952421017882	-0.00119170187497275	HCD	MS2	17.14971	32.3699	76.0518676250667	71119	ORF2_310318_03.raw	0/0	3.8765561580658	11244192.25	75.9865646362305	0	1.329E-07
High	Sequest HT (A2)	Unambiguous	[R].VATVQcLSGTGSLR.[V]	C6(Carbamidomethyl)	1	1	P37833	P37833	0	2	0.6215	0	1	1	724.881408691406	1448.75554075281	2.03786542733541	0.00147618140632133	HCD	MS2	0	3.102274	29.1289440077333	26267	ORF2_310318_02.raw	0/0	3.54160642623901	3344902004	28.9244709014893	0	2.611E-07
High	Sequest HT (A2)	Unambiguous	[R].LIGPNcPGIIKPGEcK.[I]	C6(Carbamidomethyl); C15(Carbamidomethyl)	1	1	Q6ZL94	Q6ZL94	0	2	0.5592	0	1	1	876.961669921875	1752.91606321375	1.44929782172267	0.00127024687507316	HCD	MS2	0	17.00889	29.596475832	26666	ORF2_310318_02.raw	0/0	3.03606653213501	103484504	29.5769004821777	0	5.64E-09
High	Sequest HT (A2)	Unambiguous	[K].VIATGLPASPGAAVGQIVFTADDAEAWHAQGK.[S]		1	1	Q75KR1	Q75KR1	0	3	0.1601	0	1	1	1050.20129394531	3148.58932857594	-5.35443083662518	-0.00561966468770455	HCD	MS2	26.60058	33.1	76.0275288322667	71096	ORF2_310318_03.raw	0/0	3.55806446075439			0	7.598E-05
High	Sequest HT (A2)	Unambiguous	[R].IVSSIEQKEEGR.[G]		2	2	Q6ZKC0; Q84J55	Q6ZKC0; Q84J55	1	3	0.4529	0	1	1	458.911590576172	1374.72021846852	-1.53873362802822	-0.000705110494739832	HCD	MS2	41.38495	5.291587	13.7939137802667	9571	ORF2_310318_03.raw	0/0	3.40055632591248	2059227737	13.9218339920044	0	5.33E-05
High	Sequest HT (A2)	Unambiguous	[K].YGVGDAHFEVTR.[F]		1	1	O04985	O04985	0	2	0.3381	0	1	1	675.826293945313	1350.64531126063	1.20062799494214	0.000810810312486865	HCD	MS2	13.21236	6.529095	29.5898825242667	26657	ORF2_310318_02.raw	0/0	2.81268000602722	903588523	29.2652435302734	0	4.974E-05
High	Sequest HT (A2)	Unambiguous	[R].VSAAnSRPPNPQ.[-]	N5(Deamidated)	4	6	Q0DHF6; Q0D3D2; A2XFI3; A2Y5L9	Q0DHF6; Q0D3D2; Q10MW3; A2XFI3; A2YQ76; A2Y5L9	0	2	0.1373	0	1	1	619.809753417969	1238.61223020594	-0.128970179464991	-7.98720311097068E-05	CID	MS2		6.452574	13.7152402664	9492	ORF2_310318_03.raw	0/0	3.57148289680481			0	5.241E-06
High	Sequest HT (A2)	Unambiguous	[R].TLDSTHHDDFHQPNFATASIK.[K]		1	1	Q43007	Q43007	0	4	0.4103	0	1	1	596.283874511719	2382.11366815688	1.15694313837301	0.000688991718675425	HCD	MS2	24.96685	2.581091	29.5824998834667	26649	ORF2_310318_02.raw	0/0	2.72765231132507	316355040	29.6030540466309	0	5.935E-05
High	Sequest HT (A2)	Unambiguous	[K].SAWSEAYNQLVAAIK.[Q]		1	1	O04985	O04985	0	2	0.5489	0	1	1	825.926940917969	1650.84660520594	-1.2064547083856	-0.00099583703126882	HCD	MS2	7.233718	6.209617	66.6686575538667	62119	ORF2_310318_03.raw	0/0	3.99034190177917	169535828	66.7695236206055	0	3.096E-09
High	Sequest HT (A2)	Unambiguous	[K].YGVGDAHFEVTR.[F]		1	1	O04985	O04985	0	3	0.6261	0	1	1	450.886413574219	1350.64468746266	0.738775640014445	0.000332607552081754	CID	MS2		3.386306	29.5312183354667	26606	ORF2_310318_02.raw	0/0	2.30458998680115	2118503968	29.2589950561523	0	1.469E-05
High	Sequest HT (A2)	Unambiguous	[K].YGVGDAHFEVTR.[F]		1	1	O04985	O04985	0	3	0.5759	0	1	1	450.886413574219	1350.64468746266	0.738775640014445	0.000332607552081754	HCD	MS2	3.627713	4.398668	29.5296059994667	26604	ORF2_310318_02.raw	0/0	3.2260684967041	2118503968	29.2589950561523	0	1.831E-05
High	Sequest HT (A2)	Unambiguous	[R].STSESTENVQEVGK.[S]		1	1	B9FXV5	B9FXV5	0	2	0.5857	0	1	1	747.849792480469	1494.69230833094	0.325773467374273	0.000243465468656723	HCD	MS2	0	32.38	13.7328082674667	9513	ORF2_310318_03.raw	0/0	3.2078583240509	27451388	13.6720714569092	0	9.437E-06
High	Sequest HT (A2)	Unambiguous	[K].GILAADESTGTIGK.[R]		2	3	P17784; Q5N725	P17784; Q10A30; Q5N725	0	2	0.804	0	1	1	666.854736328125	1332.70219602625	1.24580594471065	0.000830143124971983	CID	MS2		0.1462225	29.5276893538667	26602	ORF2_310318_02.raw	0/0	4.99692010879517	15924889770	29.5289115905762	0	1.679E-06
High	Sequest HT (A2)	Unambiguous	[R].FASINVENVEENRR.[S]		2	2	P17784; Q5N725	P17784; Q5N725	1	3	0.5118	0	1	1	559.617126464844	1676.83682613453	1.0460864999141	0.000584704843807534	HCD	MS2	13.08509	0.09257913	29.5268017101333	26601	ORF2_310318_02.raw	0/0	2.54291963577271	58191514082	29.2632369995117	0	0.0001308
High	Sequest HT (A2)	Unambiguous	[K].GILAADESTGTIGK.[R]		2	3	P17784; Q5N725	P17784; Q10A30; Q5N725	0	2	0.7197	0	1	1	666.854736328125	1332.70219602625	1.24580594471065	0.000830143124971983	HCD	MS2	0	0.01	29.5266839186667	26600	ORF2_310318_02.raw	0/0	2.887375831604	15924889770	29.5289115905762	0	1.356E-05
High	Sequest HT (A2)	Unambiguous	[R].EVNSVNDnPVIDVHR.[G]	N8(Deamidated)	1	1	P14717	P14717	0	3		0.009	2	2	569.949340820313	1707.83346920094	2.23471991582038	0.00127217364589087	HCD	MS2	0	4.129274	29.5073736768	26592	ORF2_310318_02.raw	0/0	3.29866003990173	119667360	29.492057800293	0	6.381E-06
High	Sequest HT (A2)	Unambiguous	[R].IVSSIEQKEEGR.[G]		2	2	Q6ZKC0; Q84J55	Q6ZKC0; Q84J55	1	3	0.3731	0	1	1	458.911590576172	1374.72021846852	-1.53873362802822	-0.000705110494739832	CID	MS2		4.02163	13.7953761776	9573	ORF2_310318_03.raw	0/0	1.33863019943237	2059227737	13.9218339920044	0	8.126E-05
High	Sequest HT (A2)	Unambiguous	[R].EVNSVnDNPVIDVHR.[G]	N6(Deamidated)	1	1	P14717	P14717	0	3	0.009	0	1	1	569.949340820313	1707.83346920094	2.23471991582038	0.00127217364589087	HCD	MS2	0	4.129274	29.5073736768	26592	ORF2_310318_02.raw	0/0	3.33358645439148	119667360	29.492057800293	0	8.415E-06
High	Sequest HT (A2)	Unambiguous	[R].IcHTNNcPVGVASQR.[E]	C2(Carbamidomethyl); C7(Carbamidomethyl)	1	1	Q69RJ0	Q69RJ0	0	3	0.6163	0	1	1	571.602905273438	1712.79416256031	-0.800025257518335	-0.000456759895745525	CID	MS2		7.289387	13.7821038184	9559	ORF2_310318_03.raw	0/0	3.43934464454651	179897521	13.7628526687622	0	3.543E-05
High	Sequest HT (A2)	Unambiguous	[R].HGGSGGPADPVPVK.[L]		1	1	A2XS65	A2XS65	0	2	0.5184	0	1	1	637.827819824219	1274.64836301844	-0.323243210751528	-0.000206010781312216	HCD	MS2	9.928129	7.780744	13.7916156621333	9568	ORF2_310318_03.raw	0/0	3.5315248966217	383974348	13.8331689834595	0	4.259E-05
High	Sequest HT (A2)	Unambiguous	[R].SqETIHLLLDLLEAPDPSTLEK.[F]	Q2(Deamidated)	1	1	P31924	P31924	0	3	0.3905	0	1	1	821.772521972656	2463.30301265797	6.71291306333467	0.00551194265634924	HCD	MS2	48.81661	17.95	75.9919077304	71061	ORF2_310318_03.raw	0/0	3.78706979751587			0	3.808E-06
High	Sequest HT (A2)	Unambiguous	[K].cALASSGFQGDIK.[A]	C1(Carbamidomethyl)	1	1	O64464	O64464	0	2	0.5936	0	1	1	677.327941894531	1353.64860715906	1.38940169983528	0.000940379531318314	CID	MS2		4.277904	29.4810289570667	26566	ORF2_310318_02.raw	0/0	3.74331116676331	375059706	29.5143623352051	0	1.825E-05
High	Sequest HT (A2)	Unambiguous	[K].GIIGYVEEDLVSTDFVGDSR.[S]		1	1	A2YQT7	A2YQT7	0	2	0.6314	0	1	1	1086.02807617188	2171.04887571375	-0.641775213673357	-0.000696663125154373	HCD	MS2	42.08986	30.385	76.0079173357333	71076	ORF2_310318_03.raw	0/0	4.90677213668823			0	3.366E-07
High	Sequest HT (A2)	Unambiguous	[K].GIIGYVEEDLVSTDFVGDSR.[S]		1	1	A2YQT7	A2YQT7	0	2	0.5714	0	1	1	1086.02807617188	2171.04887571375	-0.641775213673357	-0.000696663125154373	CID	MS2		39.225	76.0104398466667	71078	ORF2_310318_03.raw	0/0	3.56774806976318			0	3.948E-05
High	Sequest HT (A2)	Unambiguous	[K].cALASSGFQGDIK.[A]	C1(Carbamidomethyl)	1	1	O64464	O64464	0	2	0.5015	0	1	1	677.327941894531	1353.64860715906	1.38940169983528	0.000940379531318314	HCD	MS2	50.68859	3.246331	29.4794037792	26564	ORF2_310318_02.raw	0/0	3.38730216026306	375059706	29.5143623352051	0	2.686E-05
High	Sequest HT (A2)	Unambiguous	[K].ALEQLDAAVAK.[G]		1	1	Q43008	Q43008	0	2	0.6693	0	1	1	564.817443847656	1128.62761106531	1.50331947112944	0.000848342656354362	CID	MS2		0.8829999	29.4588088685333	26544	ORF2_310318_02.raw	0/0	3.78469514846802	6542910506	29.3648071289063	0	2.352E-05
High	Sequest HT (A2)	Unambiguous	[R].DMKPQTFASLVSALLYEK.[R]		1	1	Q9LST7	Q9LST7	0	3	0.2031	0	1	1	681.026977539063	2041.06637935719	-0.519455061629616	-0.000353414270875874	HCD	MS2	10.30767	28.69	76.0161167952	71084	ORF2_310318_03.raw	0/0	3.19577503204346	20333893.1875	75.9567031860352	0	1.895E-05
High	Sequest HT (A2)	Unambiguous	[R].LIGPNcPGIIKPGEcK.[I]	C6(Carbamidomethyl); C15(Carbamidomethyl)	1	1	Q6ZL94	Q6ZL94	0	3	0.6667	0	1	1	584.976745605469	1752.91568355641	1.23271135649913	0.000720278802139281	HCD	MS2	8.632795	2.335056	29.4376308461333	26524	ORF2_310318_02.raw	0/0	4.23448514938354	1007126432	29.4955062866211	0	5.249E-06
High	Sequest HT (A2)	Unambiguous	[K].HIVQDLKPEIPVSK.[N]		1	1	P49027	P49027	0	3	0.6073	0	1	1	534.979675292969	1602.92447261891	1.93690031742217	0.00103489963544234	CID	MS2		1.973672	29.3954513325333	26483	ORF2_310318_02.raw	0/0	2.75250554084778	3197215760	29.5891914367676	0	4.89E-05
High	Sequest HT (A2)	Unambiguous	[R].STSESTENVQEVGK.[S]		1	1	B9FXV5	B9FXV5	0	2	0.6246	0	1	1	747.849792480469	1494.69230833094	0.325773467374273	0.000243465468656723	CID	MS2		33.1	13.7343640426667	9515	ORF2_310318_03.raw	0/0	3.32874155044556	27451388	13.6720714569092	0	2.541E-05
High	Sequest HT (A2)	Unambiguous	[R].NPDEIPWAEAGAEYVVESTGVFTDK.[E]		1	1	A2YQT7	A2YQT7	0	2	0.6367	0	1	1	1362.63317871094	2724.25908079188	-3.10211020996634	-0.00422548906249176	HCD	MS2	0	39.45	75.8912662658667	70960	ORF2_310318_03.raw	0/0	5.01089286804199			0	2.025E-07
High	Sequest HT (A2)	Unambiguous	[R].TYGGYSDAVVVSQR.[F]		1	1	Q0JA75	Q0JA75	0	2	0.5914	0	1	1	751.368774414063	1501.73027219813	1.4148820003472	0.00106238406260672	HCD	MS2	27.10204	3.691314	30.0282236573333	27108	ORF2_310318_02.raw	0/0	3.50168490409851	1141756042	29.8448791503906	0	9.556E-07
High	Sequest HT (A2)	Unambiguous	[R].TYGGYSDAVVVSQR.[F]		1	1	Q0JA75	Q0JA75	0	2	0.716	0	1	1	751.368774414063	1501.73027219813	1.4148820003472	0.00106238406260672	CID	MS2		4.281254	30.0299386962667	27110	ORF2_310318_02.raw	0/0	4.05072927474976	1141756042	29.8448791503906	0	4.899E-07
High	Sequest HT (A2)	Unambiguous	[R].KTLEAVDILK.[L]		1	1	P14717	P14717	1	3	0.375	0	1	1	377.232177734375	1129.68197994313	-0.638273803923211	-0.000240348958262378	CID	MS2		6.734468	30.7454675656	27858	ORF2_310318_02.raw	0/0	3.83889579772949	305300922	30.7159156799316	0	0.0001147
High	Sequest HT (A2)	Unambiguous	[R].KSHIPDGPGYQEK.[F]		1	1	Q93XI4	Q93XI4	1	3	0.5707	0	1	1	485.912506103516	1455.72296505055	0.203940320160732	9.89601823372747E-05	CID	MS2		6.126886	12.6196915605333	8406	ORF2_310318_03.raw	0/0	4.02583885192871	938648336	12.7016706466675	0	0.0001228
High	Sequest HT (A2)	Unambiguous	[R].NPEEIPWAAAGAEYVVESTGVFTDKDK.[A]		1	1	Q6K5G8	Q6K5G8	1	3	0.4825	0	1	1	975.136657714844	2923.39541988453	-1.43278238671148	-0.00139619848944979	CID	MS2		18.38481	75.7046701416	70782	ORF2_310318_03.raw	0/0	2.2836058139801			0	2.826E-07
High	Sequest HT (A2)	Unambiguous	[K].QMMQEEQPLQVAR.[C]		1	1	P0DKK0	P0DKK0	0	2	0.5223	0	1	1	794.385192871094	1587.76310911219	0.841802725384856	0.000668291093688822	CID	MS2		20.06907	30.7202309744	27831	ORF2_310318_02.raw	0/0	3.13960385322571	100007386	30.753885269165	0	2.254E-05
High	Sequest HT (A2)	Unambiguous	[K].QMMQEEQPLQVAR.[C]		1	1	P0DKK0	P0DKK0	0	2	0.4821	0	1	1	794.385192871094	1587.76310911219	0.841802725384856	0.000668291093688822	HCD	MS2	11.60614	21.81344	30.7185645914667	27829	ORF2_310318_02.raw	0/0	3.36029148101807	100007386	30.753885269165	0	8.161E-06
High	Sequest HT (A2)	Unambiguous	[K].GHADHVLISGHDGGTGASR.[W]		1	2	Q0JKD0	Q0JKD0; Q0DG35	0	3	0.6764	0	1	1	615.298156738281	1843.87991695484	0.282331287405779	0.000173528281266044	CID	MS2		6.248637	12.6207482130667	8407	ORF2_310318_03.raw	0/0	4.45332098007202	326843840	12.6153974533081	0	3.727E-08
High	Sequest HT (A2)	Unambiguous	[K].GSTVAIFGLGAVGLAAAEGAR.[I]		1	1	Q2R8Z5	Q2R8Z5	0	2	0.4406	0	1	1	944.518249511719	1888.02922239344	0.283906405185649	0.000268011718617345	HCD	MS2	54.7359	25.78429	66.7989393413333	62245	ORF2_310318_03.raw	0/0	4.03569793701172			0	4.757E-10
High	Sequest HT (A2)	Unambiguous	[R].TEEGKPLVLNVVR.[R]		1	1	P37833	P37833	0	2	0.7294	0	1	1	727.4228515625	1453.838426495	0.772098086325616	0.000561252500119735	CID	MS2		4.789537	30.7070485141333	27816	ORF2_310318_02.raw	0/0	3.76988911628723	1608296609.75	30.5324039459229	0	6.069E-06
High	Sequest HT (A2)	Unambiguous	[R].TEEGKPLVLNVVR.[R]		1	1	P37833	P37833	0	3	0.6104	0	1	1	485.284057617188	1453.83761959156	0.217081761415013	0.000105200520920334	CID	MS2		1.819677	30.7060922984	27815	ORF2_310318_02.raw	0/0	3.26219439506531	5338941986	30.4288501739502	0	1.502E-05
High	Sequest HT (A2)	Unambiguous	[R].TEEGKPLVLNVVR.[R]		1	1	P37833	P37833	0	2	0.7185	0	1	1	727.4228515625	1453.838426495	0.772098086325616	0.000561252500119735	HCD	MS2	7.346838	4.362648	30.7053503189333	27814	ORF2_310318_02.raw	0/0	3.40732526779175	1608296609.75	30.5324039459229	0	5.992E-07
High	Sequest HT (A2)	Unambiguous	[R].NPEEIPWAAAGAEYVVESTGVFTDK.[D]		1	1	Q6K5G8	Q6K5G8	0	2	0.6222	0	1	1	1340.64050292969	2680.27372922938	-1.4824361747722	-0.00198667031236255	HCD	MS2	0	35.73	75.7066368866667	70784	ORF2_310318_03.raw	0/0	4.05086660385132			0	5.872E-06
High	Sequest HT (A2)	Unambiguous	[R].AVGDLAAAAGVSR.[E]		1	3	A2XYW4	Q7XQ97; B8ARI7; A2XYW4	0	2	0.5355	0	1	1	579.317443847656	1157.62761106531	0.258904838960742	0.000149857656310814	CID	MS2		3.684757	30.746348908	27859	ORF2_310318_02.raw	0/0	3.94251608848572	286396006	30.699951171875	0	5.419E-07
High	Sequest HT (A2)	Unambiguous	[K].YVHSANVLHR.[D]		1	2	Q336X9	Q336X9; Q5J4W4	0	3	0.3559	0	1	1	399.215148925781	1195.63089351734	-1.81658798063172	-0.000723990885338329	HCD	MS2	24.10097	11.19896	12.6871704541333	8461	ORF2_310318_03.raw	0/0	2.35669183731079	104083966	12.6499786376953	0	7.138E-05
High	Sequest HT (A2)	Unambiguous	[R].NPEEIPWAAAGAEYVVESTGVFTDK.[D]		1	1	Q6K5G8	Q6K5G8	0	2	0.6793	0	1	1	1340.63854980469	2680.26982297938	-2.9398411280927	-0.00393979531236255	CID	MS2		33.1	75.7083266210667	70786	ORF2_310318_03.raw	0/0	5.02231454849243			0	1.043E-07
High	Sequest HT (A2)	Unambiguous	[K].GSTVAIFGLGAVGLAAAEGAR.[I]		1	1	Q2R8Z5	Q2R8Z5	0	3	0.4435	0	1	1	630.013793945313	1888.02682857594	-0.983986141818453	-0.000619264687581259	HCD	MS2	36.24406	32.11393	75.7304234194667	70808	ORF2_310318_03.raw	0/0	3.5402500629425			0	1.641E-08
High	Sequest HT (A2)	Unambiguous	[R].ELcSETGAAQDDVLAR.[V]	C3(Carbamidomethyl)	1	1	Q6AVA8	Q6AVA8	0	2	0.6756	0	1	1	867.902038574219	1734.79680051844	0.286505358896186	0.000248514218771589	CID	MS2		5.34655	30.674187452	27781	ORF2_310318_02.raw	0/0	4.47008180618286	1187707228	30.8762817382813	0	1.515E-08
High	Sequest HT (A2)	Unambiguous	[R].ELcSETGAAQDDVLAR.[V]	C3(Carbamidomethyl)	1	1	Q6AVA8	Q6AVA8	0	2	0.6253	0	1	1	867.902038574219	1734.79680051844	0.286505358896186	0.000248514218771589	HCD	MS2	39.58683	9.53967	30.6724122621333	27779	ORF2_310318_02.raw	0/0	4.27200174331665	1187707228	30.8762817382813	0	8.659E-08
High	Sequest HT (A2)	Unambiguous	[R].TVPAAVPAIVFLSGGQSEEEATVNLNAMNK.[L]		1	1	Q5N725	Q5N725	0	3	0.7201	0	1	1	1019.8564453125	3057.5547826775	-0.439292835504376	-0.000447720833411343	CID	MS2		5.476252	66.79685828	62243	ORF2_310318_03.raw	0/0	4.42979669570923			0	4.758E-10
High	Sequest HT (A2)	Unambiguous	[K].GILAADESTGTIGK.[R]		2	3	P17784; Q5N725	P17784; Q10A30; Q5N725	0	2	0.5825	0	1	1	666.854370117188	1332.70146360438	0.696228710097093	0.000463932187471983	HCD	MS2	20.62632	3.563964	30.6627003816	27774	ORF2_310318_02.raw	0/0	4.00318288803101			0	3.334E-06
High	Sequest HT (A2)	Unambiguous	[K].GSTVAIFGLGAVGLAAAEGAR.[I]		1	1	Q2R8Z5	Q2R8Z5	0	3	0.5144	0	1	1	630.013793945313	1888.02682857594	-0.983986141818453	-0.000619264687581259	CID	MS2		33.1	75.7322378802667	70810	ORF2_310318_03.raw	0/0	3.13403725624084			0	1.171E-06
High	Sequest HT (A2)	Unambiguous	[K].WLAANVSAEVAESTR.[I]		1	1	P48494	P48494	0	2	0.6617	0	1	1	802.405639648438	1603.80400266688	-2.15590911667599	-0.00172883156255921	CID	MS2		42.45	75.7453373058667	70823	ORF2_310318_03.raw	0/0	3.36804151535034	22882140.5	75.891357421875	0	1.686E-06
High	Sequest HT (A2)	Unambiguous	[K].IQDKEGIPPDQQR.[L]		2	6	P51431; Q9ARZ9	P0CH35; P0C030; Q58G87; P51431; P0C031; Q9ARZ9	1	3	0.3333	0	1	1	508.598327636719	1523.78042965016	-0.535483584434932	-0.000271986614431322	CID	MS2		2.252048	12.7592084952	8521	ORF2_310318_03.raw	0/0	1.92024517059326	2442189901	12.708420753479	0	6.147E-05
High	Sequest HT (A2)	Unambiguous	[K].VIHDNFGIIEGLMTTVHAITATQK.[T]		1	1	A2YQT7	A2YQT7	0	3	0.6719	0	1	1	870.463745117188	2609.37668209156	0.421208648246296	0.000366363854027441	CID	MS2		14.06364	75.7509410528	70827	ORF2_310318_03.raw	0/0	4.41672086715698			0	1.757E-08
High	Sequest HT (A2)	Unambiguous	[K].GSTVAIFGLGAVGLAAAEGAR.[I]		1	1	Q2R8Z5	Q2R8Z5	0	2	0.5461	0	1	1	944.518249511719	1888.02922239344	0.283906405185649	0.000268011718617345	HCD	MS2	31.64428	42	75.7531140282667	70829	ORF2_310318_03.raw	0/0	4.56210088729858			0	1.902E-09
High	Sequest HT (A2)	Unambiguous	[K].VHQSAIEISK.[N]		1	1	Q2QMN7	Q2QMN7	0	3	0.5737	0	1	1	371.207977294922	1111.60937862477	-1.09756531264675	-0.000406688411430878	CID	MS2		6.47547	12.7250520152	8497	ORF2_310318_03.raw	0/0	3.11634254455566	140968680	12.7182302474976	0	4.125E-05
High	Sequest HT (A2)	Unambiguous	[K].GSTVAIFGLGAVGLAAAEGAR.[I]		1	1	Q2R8Z5	Q2R8Z5	0	2	0.662	0	1	1	944.519592285156	1888.03190794031	1.70631428192366	0.00161078515611734	CID	MS2		26.575	75.7549532656	70831	ORF2_310318_03.raw	0/0	4.99963474273682			0	3.419E-10
High	Sequest HT (A2)	Unambiguous	[K].GHADHVLISGHDGGTGASR.[W]		1	2	Q0JKD0	Q0JKD0; Q0DG35	0	3	0.5873	0	1	1	615.298095703125	1843.87973384938	0.183026816023066	0.000112493125016044	HCD	MS2	61.7932	8.32199	12.6189103506667	8405	ORF2_310318_03.raw	0/0	4.5846791267395	326843840	12.6153974533081	0	6.01E-09
High	Sequest HT (A2)	Unambiguous	[R].VSAAnSRPPNPQ.[-]	N5(Deamidated)	4	6	Q0DHF6; Q0D3D2; A2XFI3; A2Y5L9	Q0DHF6; Q0D3D2; Q10MW3; A2XFI3; A2YQ76; A2Y5L9	0	2	0.0923	0	1	1	619.809143066406	1238.61100950281	-1.1145110435034	-0.000690223593609707	CID	MS2		3.116939	12.6101154685333	8395	ORF2_310318_03.raw	0/0	3.78658533096313	4679679360.5	12.3771934509277	0	7.514E-06
High	Sequest HT (A2)	Unambiguous	[R].TVPAAVPAIVFLSGGqSEEEATLNLNAMNK.[L]	Q16(Deamidated)	1	1	P17784	P17784	0	3		0.0231	3	3	1024.86279296875	3072.57382564625	5.86929822306534	0.00601124874988927	HCD	MS2	17.32246	21.115	75.6827960450667	70764	ORF2_310318_03.raw	0/0	3.38134551048279			0	7.732E-06
High	Sequest HT (A2)	Unambiguous	[K].LEFYFDTNPFFK.[N]		1	2	B8AW64	B8AW64; Q53WK4	0	2	0.5047	0	1	1	784.377014160156	1567.74675169031	-0.0038269494380978	-2.9998437867107E-06	HCD	MS2	39.63322	14.39535	66.8337650901333	62281	ORF2_310318_03.raw	0/0	3.19374084472656	22938187	66.9862060546875	0	4.733E-05
High	Sequest HT (A2)	Unambiguous	[K].VIATGLPASPGAAVGQIVFTADDAEAWHAQGK.[S]		1	1	Q75KR1	Q75KR1	0	3	0.3822	0	1	1	1050.20666503906	3148.60544185719	-0.236839022948488	-0.000248570937704547	HCD	MS2	40.89612	33.1	66.8307046552	62278	ORF2_310318_03.raw	0/0	3.48184061050415	27376580.875	66.7767562866211	0	4.689E-07
High	Sequest HT (A2)	Unambiguous	[R].EAIWcGSTNSSTEEGKELNDPR.[V]	C5(Carbamidomethyl)	1	2	B8AU84	B8AU84; Q7X7N2	1	3	0.6985	0	1	1	827.371704101563	2480.10055904469	0.458878655320495	0.000379354895786814	HCD	MS2	5.043975	5.395722	30.8679248058667	27986	ORF2_310318_02.raw	0/0	3.87842845916748	699513584	30.8270435333252	0	8.763E-08
High	Sequest HT (A2)	Unambiguous	[R].FLDMFGNVVMDIPHSLFEEK.[I]		1	1	Q75KR1	Q75KR1	0	3	0.2302	0	1	1	790.050537109375	2368.13705806813	0.783983162978845	0.000618859375208558	HCD	MS2	69.91122	23.38111	75.6937580944	70772	ORF2_310318_03.raw	0/0	3.77860999107361			0	2.872E-06
High	Sequest HT (A2)	Unambiguous	[K].IQDKEGIPPDQQR.[L]		2	6	P51431; Q9ARZ9	P0CH35; P0C030; Q58G87; P51431; P0C031; Q9ARZ9	1	2	0.5989	0	1	1	762.394348144531	1523.78141965906	0.114221817229956	8.70245314672502E-05	HCD	MS2	0	39.18	12.4655151925333	8258	ORF2_310318_03.raw	0/0	3.49054884910584	376811180	12.7365159988403	0	2.458E-07
High	Sequest HT (A2)	Unambiguous	[K].IQDKEGIPPDQQR.[L]		2	6	P51431; Q9ARZ9	P0CH35; P0C030; Q58G87; P51431; P0C031; Q9ARZ9	1	2	0.6186	0	1	1	762.394348144531	1523.78141965906	0.114221817229956	8.70245314672502E-05	CID	MS2		24.79	12.4672587322667	8260	ORF2_310318_03.raw	0/0	2.90917158126831	376811180	12.7365159988403	0	1.192E-05
High	Sequest HT (A2)	Unambiguous	[K].LLDSHLVPSATAAESK.[V]		1	1	Q06967	Q06967	0	3	0.4098	0	1	1	546.961853027344	1638.87100582203	0.780795453584287	0.000426540677077962	HCD	MS2	85.19744	1.776902	30.8409278416	27955	ORF2_310318_02.raw	0/0	3.27023649215698	1908916951	31.0110874176025	0	9.01E-06
High	Sequest HT (A2)	Unambiguous	[R].YAIIcqEnGLVPIVEPEILVDGSHDIER.[C]	C5(Carbamidomethyl); Q6(Deamidated); N8(Deamidated)	1	1	Q5N725	Q5N725	0	3	0.1382	0	1	1	1060.87072753906	3180.59762935719	6.51057895960647	0.00690246572917423	HCD	MS2	19.89794	42.42	75.6966039661333	70775	ORF2_310318_03.raw	0/0	3.04160761833191			0	5.414E-05
High	Sequest HT (A2)	Unambiguous	[K].IYIDATEPSFAVAEIWTSMAnGGDGKPnYDQNAHR.[Q]	N21(Deamidated); N28(Deamidated)	1	1	P17654	P17654	0	4	0.1093	0	1	1	960.947448730469	3840.76796503188	6.08128481735677	0.00583916546855634	CID	MS2		11.80396	66.8213446922667	62268	ORF2_310318_03.raw	0/0	6.04124212265015			0	7.444E-13
High	Sequest HT (A2)	Unambiguous	[K].IYIDATEPSFAVAEIWTSMANGGDGKPNYDQNAHR.[Q]		1	1	P17654	P17654	0	4	0.5099	0	1	1	960.448608398438	3838.77260370375	-1.03487821490545	-0.000993166562693659	HCD	MS2	3.335319	8.325052	66.8193114208	62266	ORF2_310318_03.raw	0/0	5.57231903076172			0	1.402E-08
High	Sequest HT (A2)	Unambiguous	[R].KSHIPDGPGYQEK.[F]		1	1	Q93XI4	Q93XI4	1	3	0.4961	0	1	1	485.912506103516	1455.72296505055	0.203940320160732	9.89601823372747E-05	HCD	MS2	71.1737	10.75183	12.6181815112	8404	ORF2_310318_03.raw	0/0	3.89043831825256	938648336	12.7016706466675	0	1.648E-05
High	Sequest HT (A2)	Unambiguous	[K].SGQESHAAcTEFDRTEK.[D]	C9(Carbamidomethyl)	1	1	P35684	P35684	1	3	0.5996	0	1	1	651.618103027344	1952.83975582203	-0.275315892631628	-0.000179215989521235	HCD	MS2	19.22599	16.19747	12.5150297664	8301	ORF2_310318_03.raw	0/0	4.97016143798828	407104562	12.5241537094116	0	4.313E-11
High	Sequest HT (A2)	Unambiguous	[K].SGQESHAAcTEFDRTEK.[D]	C9(Carbamidomethyl)	1	1	P35684	P35684	1	3	0.5158	0	1	1	651.618103027344	1952.83975582203	-0.275315892631628	-0.000179215989521235	CID	MS2		13.9088	12.5167190517333	8303	ORF2_310318_03.raw	0/0	3.79547643661499	407104562	12.5241537094116	0	4.578E-09
High	Sequest HT (A2)	Unambiguous	[K].VIAcVGETLEQR.[E]	C4(Carbamidomethyl)	1	1	P48494	P48494	0	2	0.6604	0	1	1	687.856323242188	1374.70536985438	0.577756406097937	0.000397122187525412	CID	MS2		0.4146921	30.8061064941333	27923	ORF2_310318_02.raw	0/0	4.26536130905151	10194410721	30.7446479797363	0	1.538E-06
High	Sequest HT (A2)	Unambiguous	[R].FASINVENVEEnRR.[S]	N12(Deamidated)	2	2	P17784; Q5N725	P17784; Q5N725	1	3	0.0245	0	1	1	559.9443359375	1677.8184545525	-0.377554114356249	-0.0002111558332758	HCD	MS2	27.63095	0.9612317	30.8053855674667	27922	ORF2_310318_02.raw	0/0	3.27389669418335	2213273298	30.8420848846436	0	5.733E-05
High	Sequest HT (A2)	Unambiguous	[K].GSTVAIFGLGAVGLAAAEGAR.[I]		1	1	Q2R8Z5	Q2R8Z5	0	2	0.6221	0	1	1	944.518249511719	1888.02922239344	0.283906405185649	0.000268011718617345	CID	MS2		24.74207	66.8007836434667	62247	ORF2_310318_03.raw	0/0	4.79023456573486			0	2.936E-09
High	Sequest HT (A2)	Unambiguous	[K].GHADHVLISGHDGGTGASR.[W]		1	2	Q0JKD0	Q0JKD0; Q0DG35	0	4	0.641	0	1	1	461.724945068359	1843.87795038344	-0.78420886164085	-0.000361496640607584	HCD	MS2	5.482259	6.042204	12.563912892	8348	ORF2_310318_03.raw	0/0	4.28824758529663			0	1.282E-07
High	Sequest HT (A2)	Unambiguous	[K].APGGAPANVAIAVAR.[L]		1	2	A2WXV8	A2WXV8; Q0JGZ6	0	2	0.75	0	1	1	667.881042480469	1334.75480833094	0.673930176737543	0.000449765468829355	CID	MS2		2.961277	30.7661878866667	27880	ORF2_310318_02.raw	0/0	3.1980128288269	1185602186	30.8422317504883	0	1.726E-06
High	Sequest HT (A2)	Unambiguous	[K].FPTLVTHQESLESK.[V]		1	1	B7F845	B7F845	0	3	0.5136	0	1	1	539.283447265625	1615.83578853688	1.96560389401041	0.00105869562503358	HCD	MS2	24.68855	3.593011	30.7654416181333	27879	ORF2_310318_02.raw	0/0	3.68296194076538			0	3.083E-06
High	Sequest HT (A2)	Unambiguous	[K].APGGAPANVAIAVAR.[L]		1	2	A2WXV8	A2WXV8; Q0JGZ6	0	2	0.6965	0	1	1	667.881042480469	1334.75480833094	0.673930176737543	0.000449765468829355	HCD	MS2	36.75628	2.318696	30.7647606386667	27878	ORF2_310318_02.raw	0/0	3.45944166183472	1185602186	30.8422317504883	0	2.6E-07
High	Sequest HT (A2)	Unambiguous	[K].GHADHVLISGHDGGTGASR.[W]		1	2	Q0JKD0	Q0JKD0; Q0DG35	0	4	0.7035	0	1	1	461.725189208984	1843.87892694594	-0.254585014266377	-0.000117356015607584	CID	MS2		3.255897	12.5656315813333	8350	ORF2_310318_03.raw	0/0	3.97920155525208			0	6.957E-11
High	Sequest HT (A2)	Unambiguous	[K].IWHHTFYNELR.[V]		4	4	A2XNS1; Q10DV7; P0C542; A3C6D7	A2XNS1; Q10DV7; P0C542; A3C6D7	0	3	0.5547	0	1	1	505.921447753906	1515.74979000172	0.417108408583829	0.000210743906336575	CID	MS2		2.082127	30.7629521058667	27876	ORF2_310318_02.raw	0/0	2.5595498085022	1180796390.5	30.855655670166	0	1.383E-05
High	Sequest HT (A2)	Unambiguous	[R].VSAAnSRPPNPQ.[-]	N5(Deamidated)	4	6	Q0DHF6; Q0D3D2; A2XFI3; A2Y5L9	Q0DHF6; Q0D3D2; Q10MW3; A2XFI3; A2YQ76; A2Y5L9	0	2	0.073	0	1	1	619.809143066406	1238.61100950281	-1.1145110435034	-0.000690223593609707	HCD	MS2	33.33546	2.654333	12.6085857810667	8393	ORF2_310318_03.raw	0/0	3.96534037590027	4679679360.5	12.3771934509277	0	1.568E-05
High	Sequest HT (A2)	Unambiguous	[K].SVYYGAAEEFKDKEIK.[F]		1	1	Q53LQ0	Q53LQ0	2	3	0.5418	0	1	1	626.316467285156	1876.93484859547	1.13392208786904	0.000709431822997431	HCD	MS2	13.42951	5.575617	30.8079607992	27925	ORF2_310318_02.raw	0/0	2.51071619987488	719510869	30.8444042205811	0	0.0001192
High	Sequest HT (A2)	Unambiguous	[K].LNLPVLPTTTIGSFPQTVELR.[R]		2	2	Q2QLY5; Q2QLY4	Q2QLY5; Q2QLY4	0	3	0.5823	0	1	1	766.101501464844	2296.28995113453	-0.503993358937007	-0.0003857718229483	HCD	MS2	52.07083	9.579451	66.7959810077333	62242	ORF2_310318_03.raw	0/0	3.15715718269348	160529412	66.4517669677734	0	2.478E-06
High	Sequest HT (A2)	Unambiguous	[K].MTAEIGEqVQIVGDDLLVTNPTR.[V]	Q8(Deamidated)	1	1	Q42971	Q42971	0	2		0.0327	2	2	1250.64270019531	2500.27812376063	7.27094823273107	0.00908963031241528	CID	MS2		41.43	66.7875317069333	62235	ORF2_310318_03.raw	0/0	3.55293583869934			0	2.658E-07
High	Sequest HT (A2)	Unambiguous	[R].NPDEIPWAEAGAEYVVESTGVFTDK.[E]		1	1	A2YQT7	A2YQT7	0	3	0.5982	0	1	1	908.76123046875	2724.26913814625	0.589654368120859	0.00053545875001267	HCD	MS2	27.14605	28.82917	75.7579991269333	70833	ORF2_310318_03.raw	0/0	5.69571495056152			0	3.254E-10
High	Sequest HT (A2)	Unambiguous	[K].cNMAGKPAVVTR.[V]	C1(Carbamidomethyl)	2	2	Q2QXR8; B8BJ39	Q2QXR8; B8BJ39	0	3	0.5251	0	1	1	435.224517822266	1303.6590002068	-1.48547306146861	-0.000645517734281971	CID	MS2		2.322167	13.0247885784	8785	ORF2_310318_03.raw	0/0	2.58795404434204	1547861860	13.0851736068726	0	2.736E-06
High	Sequest HT (A2)	Unambiguous	[K].NMITGTSQADcAVLIIDSTTGGFEAGISK.[D]	C11(Carbamidomethyl)	1	1	O64937	O64937	0	3	0.3811	0	1	1	986.477294921875	2957.41733150563	-1.93803329873723	-0.00191052812490729	CID	MS2		41.58	75.8115509832	70881	ORF2_310318_03.raw	0/0	3.49413514137268			0	2.375E-06
High	Sequest HT (A2)	Unambiguous	[R].DKSLLVWDLTNPVQNVGEGAGASEYGVPFR.[R]		1	1	P49027	P49027	1	3	0.3071	0	1	1	1073.544921875	3218.620212365	2.65503760132113	0.00284851166649484	HCD	MS2	0	39.6	66.7614472893333	62208	ORF2_310318_03.raw	0/0	3.80601835250854	47561555.5	66.7709197998047	0	1.547E-06
High	Sequest HT (A2)	Unambiguous	[K].THINIVVIGHVDSGK.[S]		1	1	O64937	O64937	0	3	0.6795	0	1	1	530.297302246094	1588.87735347828	-2.02171376993902	-0.00107075390618168	HCD	MS2	24.20005	42.315	75.8202403416	70890	ORF2_310318_03.raw	0/0	3.64607882499695	12752253.5	75.8093490600586	0	6.072E-08
High	Sequest HT (A2)	Unambiguous	[K].SGQESHAAcTEFDR.[T]	C9(Carbamidomethyl)	1	1	P35684	P35684	0	3	0.7355	0	1	1	532.222229003906	1594.65213375172	-1.83446461620498	-0.000975112760317624	HCD	MS2	12.15322	5.584272	13.0755638752	8844	ORF2_310318_03.raw	0/0	4.31294679641724	984433366	13.2019863128662	0	3.599E-06
High	Sequest HT (A2)	Unambiguous	[K].THINIVVIGHVDSGK.[S]		1	1	O64937	O64937	0	3	0.7325	0	1	1	530.297302246094	1588.87735347828	-2.02171376993902	-0.00107075390618168	CID	MS2		33.1	75.8219274101333	70892	ORF2_310318_03.raw	0/0	3.29366636276245	12752253.5	75.8093490600586	0	4.47E-06
High	Sequest HT (A2)	Unambiguous	[K].IGPNEPSQLSIDLNAQGLAR.[Y]		1	1	Q5N725	Q5N725	0	2	0.3673	0	1	1	1047.0517578125	2093.096238995	-1.10730810661041	-0.00115885249988423	HCD	MS2	32.5334	33.1	75.8436076861333	70912	ORF2_310318_03.raw	0/0	2.748854637146			0	1.877E-06
High	Sequest HT (A2)	Unambiguous	[K].SGQESHAAcTEFDR.[T]	C9(Carbamidomethyl)	1	1	P35684	P35684	0	3	0.7936	0	1	1	532.222229003906	1594.65213375172	-1.83446461620498	-0.000975112760317624	CID	MS2		2.906166	13.0777550584	8846	ORF2_310318_03.raw	0/0	4.06840705871582	984433366	13.2019863128662	0	1.444E-05
High	Sequest HT (A2)	Unambiguous	[K].cNMAGKPAVVTR.[V]	C1(Carbamidomethyl)	2	2	Q2QXR8; B8BJ39	Q2QXR8; B8BJ39	0	2	0.395	0	1	1	652.333435058594	1303.65959348719	-1.03038510579361	-0.000671636406121223	HCD	MS2	0	20.25639	13.0829654464	8852	ORF2_310318_03.raw	0/0	2.81062197685242	144605360	13.0998067855835	0	1.245E-06
High	Sequest HT (A2)	Unambiguous	[K].cNMAGKPAVVTR.[V]	C1(Carbamidomethyl)	2	2	Q2QXR8; B8BJ39	Q2QXR8; B8BJ39	0	2	0.4567	0	1	1	652.333435058594	1303.65959348719	-1.03038510579361	-0.000671636406121223	CID	MS2		16.61503	13.0844964376	8854	ORF2_310318_03.raw	0/0	3.00033473968506	144605360	13.0998067855835	0	0.0001286
High	Sequest HT (A2)	Unambiguous	[R].ILYDALGTLADAVGAELNQAK.[Y]		1	2	B9FDR3	B9FDR3; B8ARW2	0	3	0.3029	0	1	1	716.049987792969	2146.13541011891	-1.68413651310591	-0.00120479703112627	CID	MS2		33.1	75.8598424288	70929	ORF2_310318_03.raw	0/0	2.07909512519836	10097909.25	75.7878570556641	0	2.614E-05
High	Sequest HT (A2)	Unambiguous	[K].DDTVSAPGELVDGEHPR.[R]		1	1	Q7XKU5	Q7XKU5	0	3	0.4353	0	1	1	598.615234375	1793.831149865	0.61530634000246	0.000367918333419463	HCD	MS2	73.59138	5.461846	30.2628988	27358	ORF2_310318_02.raw	0/0	3.17087769508362	589158016	30.007698059082	0	6.839E-05
High	Sequest HT (A2)	Unambiguous	[K].SGQESHAAcTEFDR.[T]	C9(Carbamidomethyl)	1	1	P35684	P35684	0	2	0.669	0	1	1	797.829467773438	1594.65165891688	-2.13223110875448	-0.0017000865623622	HCD	MS2	0	30.295	13.0861967978667	8856	ORF2_310318_03.raw	0/0	4.35297250747681	306694319	13.1280374526978	0	2.12E-08
High	Sequest HT (A2)	Unambiguous	[K].IIYGVHDEAKDK.[A]		1	1	Q9LSU0	Q9LSU0	1	2	0.3926	0	1	1	694.363830566406	1387.72038450281	-0.87990788816374	-0.000610533593658147	HCD	MS2	29.45749	39.315	13.0896297445333	8860	ORF2_310318_03.raw	0/0	2.70220112800598	30444500	13.0280418395996	0	6.994E-05
High	Sequest HT (A2)	Unambiguous	[K].VAVITGGASGIGAcTAR.[L]	C14(Carbamidomethyl)	1	1	Q7FAE1	Q7FAE1	0	2	0.6951	0	1	1	780.912963867188	1560.81865110438	1.53757649115823	0.00119993718745448	CID	MS2		15.54877	30.1260172421333	27216	ORF2_310318_02.raw	0/0	4.91582155227661	122731636	30.0976810455322	0	3.533E-09
High	Sequest HT (A2)	Unambiguous	[K].VAVITGGASGIGAcTAR.[L]	C14(Carbamidomethyl)	1	1	Q7FAE1	Q7FAE1	0	2	0.5947	0	1	1	780.912963867188	1560.81865110438	1.53757649115823	0.00119993718745448	HCD	MS2	10.18343	23.17837	30.1246280253333	27214	ORF2_310318_02.raw	0/0	3.74619722366333	122731636	30.0976810455322	0	2.248E-08
High	Sequest HT (A2)	Unambiguous	[K].IHNFDQNVGALSVK.[L]		1	2	A2XRZ6	A2XRZ6; Q7XQ45	0	2	0.6526	0	1	1	771.407775878906	1541.80827512781	0.783922864732931	0.00060432890620632	CID	MS2		8.400061	30.1203387712	27209	ORF2_310318_02.raw	0/0	3.31075716018677	154751290	30.1631393432617	0	1.353E-05
High	Sequest HT (A2)	Unambiguous	[K].IHNFDQNVGALSVK.[L]		1	2	A2XRZ6	A2XRZ6; Q7XQ45	0	2	0.5116	0	1	1	771.407775878906	1541.80827512781	0.783922864732931	0.00060432890620632	HCD	MS2	44.30964	15.8534	30.1184197354667	27207	ORF2_310318_02.raw	0/0	3.00986385345459	154751290	30.1631393432617	0	3.742E-07
High	Sequest HT (A2)	Unambiguous	[R].KSPcGEGTNTWDR.[F]	C4(Carbamidomethyl)	1	1	P35686	P35686	1	3	0.4807	0	1	1	503.223785400391	1507.65680294117	-1.7333615270924	-0.000871106276034557	CID	MS2		4.045017	13.1189185901333	8888	ORF2_310318_03.raw	0/0	2.85083603858948	886849345.25	13.130765914917	0	5.917E-05
High	Sequest HT (A2)	Unambiguous	[-].MLVYQDLLTGDELLSDSFPYR.[E]		1	1	P35681	P35681	0	3	0.401	0	1	1	825.741882324219	2475.21109371266	-0.0441769751558948	-3.64491146077247E-05	HCD	MS2	22.49345	25.75	75.8821809706667	70952	ORF2_310318_03.raw	0/0	3.94405579566956	10734612.25	75.9047698974609	0	0.0001235
High	Sequest HT (A2)	Unambiguous	[R].VPTVDVSVVDLTVR.[LI]		3	3	Q7FAH2; Q6K5G8; A2YQT7	Q7FAH2; Q6K5G8; A2YQT7	0	2	0.5764	0	1	1	749.92626953125	1498.8452624325	-1.51572955087827	-0.00113592374998461	CID	MS2		33.1	75.8829789114667	70953	ORF2_310318_03.raw	0/0	2.87853169441223			0	6.417E-05
High	Sequest HT (A2)	Unambiguous	[R].KSPcGEGTNTWDR.[F]	C4(Carbamidomethyl)	1	1	P35686	P35686	1	2	0.627	0	1	1	754.332458496094	1507.65764036219	-1.17791710339038	-0.000887948906250102	HCD	MS2	2.209517	12.62566	13.1197990842667	8889	ORF2_310318_03.raw	0/0	3.11414813995361	353423948	13.1594543457031	0	4.058E-06
High	Sequest HT (A2)	Unambiguous	[K].LNVNQTGFYR.[V]		1	1	Q6Z6L4	Q6Z6L4	0	2	0.5033	0	1	1	606.31298828125	1211.6186999325	1.61209599112729	0.000976621250060816	CID	MS2		4.560749	30.0444170117333	27125	ORF2_310318_02.raw	0/0	3.0011088848114	399023087.25	29.9068756103516	0	0.0001495
High	Sequest HT (A2)	Unambiguous	[K].FALLDTIKEEVPADMWSPAMK.[S]		1	1	O04986	O04986	1	3	0.5118	0	1	1	798.068603515625	2392.19125728688	-0.609918722145106	-0.000486347708222941	CID	MS2		18.91553	66.7511956408	62198	ORF2_310318_03.raw	0/0	3.81180286407471	69766978	66.7924880981445	0	7.433E-08
High	Sequest HT (A2)	Unambiguous	[K].SGQESHAAcTEFDR.[T]	C9(Carbamidomethyl)	1	1	P35684	P35684	0	2	0.7201	0	1	1	797.83203125	1594.65678587	1.08285487223864	0.000863390000137798	CID	MS2		20.76796	13.0876816693333	8858	ORF2_310318_03.raw	0/0	3.92823529243469	306694319	13.1280374526978	0	2.217E-06
High	Sequest HT (A2)	Unambiguous	[K].NMITGTSQADcAVLIIDSTTGGFEAGISK.[D]	C11(Carbamidomethyl)	1	1	O64937	O64937	0	3	0.4439	0	1	1	986.477844238281	2957.41897945484	-1.38080858533144	-0.00136121171865729	HCD	MS2	0	33.1	75.8095052597333	70879	ORF2_310318_03.raw	0/0	4.46021366119385			0	1.63E-05
High	Sequest HT (A2)	Unambiguous	[K].GILAADESTGTIGK.[R]		2	3	P17784; Q5N725	P17784; Q10A30; Q5N725	0	2	0.7475	0	1	1	666.854431152344	1332.70158567469	0.78782491586602	0.000524967343721983	HCD	MS2	0.4600947	0.6163006	30.2750482776	27369	ORF2_310318_02.raw	0/0	4.08381938934326			0	1.205E-07
High	Sequest HT (A2)	Unambiguous	[K].GILAADESTGTIGK.[R]		2	3	P17784; Q5N725	P17784; Q10A30; Q5N725	0	2	0.8271	0	1	1	666.854431152344	1332.70158567469	0.78782491586602	0.000524967343721983	CID	MS2		0.7750354	30.2766900288	27371	ORF2_310318_02.raw	0/0	4.79921293258667			0	1.264E-06
High	Sequest HT (A2)	Unambiguous	[K].MTAEIGEQVQIVGDDLLVTnPTR.[V]	N20(Deamidated)	1	1	Q42971	Q42971	0	2	0.0327	0	1	1	1250.64270019531	2500.27812376063	7.27094823273107	0.00908963031241528	CID	MS2		41.43	66.7875317069333	62235	ORF2_310318_03.raw	0/0	3.66559362411499			0	1.232E-05
High	Sequest HT (A2)	Unambiguous	[R].KSHIPDGPGYQEK.[F]		1	1	Q93XI4	Q93XI4	1	2	0.6277	0	1	1	728.364929199219	1455.72258176844	-0.0593530376863089	-4.3200781192354E-05	HCD	MS2	0	23.515	12.827563812	8589	ORF2_310318_03.raw	0/0	2.74009227752686	69744285	12.6852388381958	0	6.662E-06
High	Sequest HT (A2)	Unambiguous	[K].MTAEIGEQVQIVGDDLLVTNPTR.[V]		1	1	Q42971	Q42971	0	2	0.45	0	1	1	1250.14001464844	2499.27275266688	-1.27070128150096	-0.00158791656258472	HCD	MS2	6.664062	33.1	75.7587614744	70834	ORF2_310318_03.raw	0/0	4.79946088790894			0	8.948E-10
High	Sequest HT (A2)	Unambiguous	[R].NPDEIPWAEAGAEYVVESTGVFTDK.[E]		1	1	A2YQT7	A2YQT7	0	3	0.7013	0	1	1	908.761535644531	2724.27005367359	0.925718037739667	0.00084063453126267	CID	MS2		29.38485	75.7597593056	70835	ORF2_310318_03.raw	0/0	4.52007961273193			0	6.187E-08
High	Sequest HT (A2)	Unambiguous	[K].MTAEIGEQVQIVGDDLLVTNPTR.[V]		1	1	Q42971	Q42971	0	2	0.5863	0	1	1	1250.14172363281	2499.27617063563	0.0968823098199791	0.000121067812415276	CID	MS2		41.925	75.7609387530667	70836	ORF2_310318_03.raw	0/0	4.80950736999512			0	1.604E-09
High	Sequest HT (A2)	Unambiguous	[K].IQDKEGIPPDQQR.[L]		2	6	P51431; Q9ARZ9	P0CH35; P0C030; Q58G87; P51431; P0C031; Q9ARZ9	1	2	0.601	0	1	1	762.393859863281	1523.78044309656	-0.526659216588689	-0.00040125671853275	HCD	MS2	0	9.180701	12.8569043192	8614	ORF2_310318_03.raw	0/0	4.00662231445313	376811180	12.7365159988403	0	8.675E-07
High	Sequest HT (A2)	Unambiguous	[K].IQDKEGIPPDQQR.[L]		2	6	P51431; Q9ARZ9	P0CH35; P0C030; Q58G87; P51431; P0C031; Q9ARZ9	1	2	0.6944	0	1	1	762.393859863281	1523.78044309656	-0.526659216588689	-0.00040125671853275	CID	MS2		10.55672	12.8585551122667	8616	ORF2_310318_03.raw	0/0	3.24323225021362	376811180	12.7365159988403	0	2.973E-05
High	Sequest HT (A2)	Unambiguous	[R].ATIAnMSPEYGATMGFFPVDHVTLDYLK.[L]	N5(Deamidated)	1	1	Q6YZX6	Q6YZX6	0	3	0.1971	0	1	1	1030.498046875	3089.479587365	5.21638632341933	0.00537194499986423	CID	MS2		22.77	66.7864190637333	62234	ORF2_310318_03.raw	0/0	2.7384204864502			0	3.431E-05
High	Sequest HT (A2)	Unambiguous	[K].MTAEIGEQVQIVGDDLLVTNPTR.[V]		1	1	Q42971	Q42971	0	2	0.4028	0	1	1	1250.14050292969	2499.27372922938	-0.879963112552119	-0.00109963531258472	HCD	MS2	18.58652	33.1	66.785490112	62233	ORF2_310318_03.raw	0/0	4.319983959198			0	1.687E-06
High	Sequest HT (A2)	Unambiguous	[R].ATIANMSPEYGATMGFFPVDHVTLDYLK.[L]		1	1	Q6YZX6	Q6YZX6	0	3	0.395	0	1	1	1030.16369628906	3088.47653560719	-0.945424068688273	-0.000973307604302439	HCD	MS2	34.72918	27.8941	66.7846338261333	62232	ORF2_310318_03.raw	0/0	4.42811346054077	119968008	66.6772918701172	0	8.35E-09
High	Sequest HT (A2)	Unambiguous	[K].GILGYVEEDLVSTDFQGDSR.[S]		1	1	Q6K5G8	Q6K5G8	0	2	0.7925	0	1	1	1100.5224609375	2200.037645245	-1.26696080618134	-0.00139368250006555	CID	MS2		33.6814	66.7836903970667	62231	ORF2_310318_03.raw	0/0	6.35636949539185	514097062	66.7797012329102	0	5.032E-10
High	Sequest HT (A2)	Unambiguous	[R].YHGHSMSDPGSTYR.[T]		1	2	Q6Z5N4	Q6Z5N4; Q654V6	0	3	0.1022	0	1	1	532.227661132813	1594.66843013844	-1.18196315851694	-0.000628280520762322	HCD	MS2	25.70411	12.30541	12.9579332970667	8716	ORF2_310318_03.raw	0/0	2.73605298995972	53387268	12.90500831604	0	1.383E-05
High	Sequest HT (A2)	Unambiguous	[R].VSAANSRPPNPq.[-]	Q12(Deamidated)	4	6	Q0DHF6; Q0D3D2; A2XFI3; A2Y5L9	Q0DHF6; Q0D3D2; Q10MW3; A2XFI3; A2YQ76; A2Y5L9	0	2	0.0425	0	1	1	619.808959960938	1238.61064329188	-1.41017330271492	-0.000873329062359707	HCD	MS2	66.77184	3.848222	12.9896859885333	8745	ORF2_310318_03.raw	0/0	4.23605489730835			0	0.0001178
High	Sequest HT (A2)	Unambiguous	[R].VSAANSRPPnPQ.[-]	N10(Deamidated)	4	6	Q0DHF6; Q0D3D2; A2XFI3; A2Y5L9	Q0DHF6; Q0D3D2; Q10MW3; A2XFI3; A2YQ76; A2Y5L9	0	2		0.0425	2	2	619.808959960938	1238.61064329188	-1.41017330271492	-0.000873329062359707	HCD	MS2	66.77184	3.848222	12.9896859885333	8745	ORF2_310318_03.raw	0/0	4.06061410903931			0	2.321E-05
High	Sequest HT (A2)	Unambiguous	[R].MKEGQNDIYYITGESK.[K]		1	1	Q0J4P2	Q0J4P2	1	2	0.6188	0	1	1	938.443481445313	1875.87968626063	0.203504897139614	0.000190875312455319	CID	MS2		34.94581	30.3416622104	27444	ORF2_310318_02.raw	0/0	4.46338748931885	142392820	30.372730255127	0	4.711E-08
High	Sequest HT (A2)	Unambiguous	[R].MKEGQNDIYYITGESK.[K]		1	1	Q0J4P2	Q0J4P2	1	2	0.6454	0	1	1	938.443481445313	1875.87968626063	0.203504897139614	0.000190875312455319	HCD	MS2	11.24812	30.775	30.3397143146667	27442	ORF2_310318_02.raw	0/0	5.01915550231934	142392820	30.372730255127	0	5.721E-09
High	Sequest HT (A2)	Unambiguous	[R].DVPcAVFSIPPLSVVGLSEQQALEEAK.[S]	C4(Carbamidomethyl)	1	1	P48642	P48642	0	3	0.5282	0	1	1	961.831604003906	2883.48025875172	-0.200208815045612	-0.000192432760464101	CID	MS2		15.63812	75.7977536293333	70868	ORF2_310318_03.raw	0/0	4.25593185424805	148244691.75	75.4181671142578	0	9.886E-09
High	Sequest HT (A2)	Unambiguous	[R].EVFEGHLGGRPNQIDAAAGDAAR.[A]		1	1	Q7XUG1	Q7XUG1	0	3	0.4559	0	1	1	784.38916015625	2351.15292720875	1.80019611671424	0.00141084291666023	CID	MS2		13.73923	30.3269189096	27427	ORF2_310318_02.raw	0/0	3.28541040420532	834160346	30.0711078643799	0	8.017E-05
High	Sequest HT (A2)	Unambiguous	[R].EVFEGHLGGRPNQIDAAAGDAAR.[A]		1	1	Q7XUG1	Q7XUG1	0	3	0.069	0	1	1	784.38916015625	2351.15292720875	1.80019611671424	0.00141084291666023	HCD	MS2	14.69944	8.418558	30.3252607941333	27425	ORF2_310318_02.raw	0/0	2.32231783866882	834160346	30.0711078643799	0	9.34E-05
High	Sequest HT (A2)	Unambiguous	[R].TEEGKPLVLNVVR.[R]		1	1	P37833	P37833	0	2	0.6619	0	1	1	727.422485351563	1453.83769407313	0.268312777618859	0.000195041562619735	CID	MS2		5.465314	30.3243442261333	27424	ORF2_310318_02.raw	0/0	2.80867624282837	1608296609.75	30.5324039459229	0	4.517E-05
High	Sequest HT (A2)	Unambiguous	[R].TEEGKPLVLNVVR.[R]		1	1	P37833	P37833	0	3	0.5676	0	1	1	485.284118652344	1453.83780269703	0.343028088591702	0.000166235677170334	CID	MS2		2.073061	30.3159717378667	27415	ORF2_310318_02.raw	0/0	3.33263874053955	5338941986	30.4288501739502	0	5.832E-05
High	Sequest HT (A2)	Unambiguous	[K].VAPFVPKEEPKPEPEAEAAAETTSR.[E]		1	1	Q0JPA6	Q0JPA6	1	3	0.6941	0	1	1	894.120849609375	2680.34799556813	0.576327781822011	0.000514919374836609	CID	MS2		12.43023	30.2990326741333	27398	ORF2_310318_02.raw	0/0	3.89206171035767	142266882	30.2717151641846	0	5.853E-08
High	Sequest HT (A2)	Unambiguous	[K].VAPFVPKEEPKPEPEAEAAAETTSR.[E]		1	1	Q0JPA6	Q0JPA6	1	3	0.5732	0	1	1	894.120849609375	2680.34799556813	0.576327781822011	0.000514919374836609	HCD	MS2	7.693273	11.74628	30.2974100736	27396	ORF2_310318_02.raw	0/0	3.21092653274536	142266882	30.2717151641846	0	1.789E-08
High	Sequest HT (A2)	Unambiguous	[K].RFASINVENVEENR.[R]		2	2	P17784; Q5N725	P17784; Q5N725	1	3	0.2851	0	1	1	559.616821289063	1676.83591060719	0.500101173596652	0.000279529062481743	CID	MS2		1.745122	30.2799392378667	27375	ORF2_310318_02.raw	0/0	2.20695948600769			0	0.0001062
High	Sequest HT (A2)	Unambiguous	[K].GILGYVEEDLVSTDFQGDSR.[S]		1	1	Q6K5G8	Q6K5G8	0	2	0.6122	0	1	1	1100.5224609375	2200.037645245	-1.26696080618134	-0.00139368250006555	HCD	MS2	75.1252	33.1	66.7816588136	62229	ORF2_310318_03.raw	0/0	4.90492057800293	514097062	66.7797012329102	0	5.448E-11
High	Sequest HT (A2)	Unambiguous	[K].GSTVAIFGLGAVGLAAAEGAR.[I]		1	1	Q2R8Z5	Q2R8Z5	0	2	0.6954	0	1	1	944.516174316406	1888.02507200281	-1.91436031340945	-0.00180718359388266	CID	MS2		28.68092	75.378805572	70461	ORF2_310318_03.raw	0/0	5.22091341018677			0	2.375E-10
High	Sequest HT (A2)	Unambiguous	[R].YKTEEYSHTAVNK.[F]		1	1	Q69T31	Q69T31	1	3	0.4664	0	1	1	523.923583984375	1569.75619869313	1.16995573905846	0.00061218104163648	CID	MS2		25.1412	10.6983727781333	6643	ORF2_310318_03.raw	0/0	2.52709269523621	118659414.5	10.7501316070557	0	0.0001475
High	Sequest HT (A2)	Unambiguous	[K].IKDEEGNPAFALVNK.[A]		1	1	Q10M12	Q10M12	1	2	0.5237	0	1	1	822.935363769531	1644.86345090906	2.60774245146865	0.00214468453111749	CID	MS2		9.621845	32.3168054944	29505	ORF2_310318_02.raw	0/0	4.22022342681885	285435316	32.3927459716797	0	0.0001481
High	Sequest HT (A2)	Unambiguous	[K].cALVYGQMNEPPGAR.[A]	C1(Carbamidomethyl)	1	1	Q01859	Q01859	0	2	0.6445	0	1	1	831.89013671875	1662.7729968075	0.195419076445675	0.000162468749937972	HCD	MS2	46.95185	13.7225	32.3215699426667	29511	ORF2_310318_02.raw	0/0	3.46053385734558			0	7.75E-08
High	Sequest HT (A2)	Unambiguous	[R].AAIGLSEHGFNTAcITK.[L]	C14(Carbamidomethyl)	1	1	Q6ZDY8	Q6ZDY8	0	2	0.6063	0	1	1	895.44921875	1789.89116087	0.567917535806172	0.000508255000074342	HCD	MS2	71.10815	20.54659	34.3829051202667	31630	ORF2_310318_02.raw	0/0	4.47031736373901	324248008	34.4605712890625	0	1.142E-08
High	Sequest HT (A2)	Unambiguous	[R].NGIHAESTLDILK.[A]		1	1	P27934	P27934	0	2	0.3249	0	1	1	705.883728027344	1410.76017942469	1.0349783189701	0.000730052343897114	HCD	MS2	38.40088	7.26561	34.3793674469333	31626	ORF2_310318_02.raw	0/0	3.17272281646729	137223122	34.2722816467285	0	1.934E-05
High	Sequest HT (A2)	Unambiguous	[R].AAIGLSEHGFNTAcITK.[L]	C14(Carbamidomethyl)	1	1	Q6ZDY8	Q6ZDY8	0	3	0.4764	0	1	1	597.301452636719	1789.88980465016	-0.189793683511929	-0.000113236614526594	CID	MS2		2.708594	34.3764468456	31623	ORF2_310318_02.raw	0/0	2.96170949935913	1081535555.5	34.4712371826172	0	4.233E-05
High	Sequest HT (A2)	Unambiguous	[R].AAIGLSEHGFNTAcITK.[L]	C14(Carbamidomethyl)	1	1	Q6ZDY8	Q6ZDY8	0	3	0.3973	0	1	1	597.301452636719	1789.88980465016	-0.189793683511929	-0.000113236614526594	HCD	MS2	21.65233	4.156342	34.374117912	31621	ORF2_310318_02.raw	0/0	2.91873002052307	1081535555.5	34.4712371826172	0	2.766E-06
High	Sequest HT (A2)	Unambiguous	[R].FGIVEGLMTTVHAITATQK.[T]		2	2	Q7FAH2; Q6K5G8	Q7FAH2; Q6K5G8	0	2	0.4652	0	1	1	1009.04156494141	2017.07585325281	-1.39793614668123	-0.00140987359384326	CID	MS2		11.80485	67.4065189594667	62797	ORF2_310318_03.raw	0/0	3.73796033859253	521705596	67.8233642578125	0	4.587E-10
High	Sequest HT (A2)	Unambiguous	[R].ALHLPAAcGADASAFSK.[C]	C8(Carbamidomethyl)	1	1	Q6ASY2	Q6ASY2	0	2	0.5	0	1	1	843.917236328125	1686.82719602625	0.225355825565897	0.000190068124840792	HCD	MS2	0	15.12329	34.350627216	31598	ORF2_310318_02.raw	0/0	3.66361880302429			0	0.0001569
High	Sequest HT (A2)	Unambiguous	[R].FGIVEGLMTTVHAITATQK.[T]		2	2	Q7FAH2; Q6K5G8	Q7FAH2; Q6K5G8	0	2	0.4621	0	1	1	1009.04156494141	2017.07585325281	-1.39793614668123	-0.00140987359384326	HCD	MS2	39.26561	13.29522	67.4047442701333	62795	ORF2_310318_03.raw	0/0	2.8977427482605	521705596	67.8233642578125	0	3.83E-08
High	Sequest HT (A2)	Unambiguous	[K].THINIVVIGHVDSGK.[S]		1	1	O64937	O64937	0	3	0.7368	0	1	1	530.298706054688	1588.88156490406	0.628847809111191	0.000333054687568316	CID	MS2		26.92	100.5776594976	94215	ORF2_310318_02.raw	0/0	2.85442304611206			0	2.55E-05
High	Sequest HT (A2)	Unambiguous	[K].SFVSEYPIVSIEDPFDQDDWEHYAK.[M]		1	1	Q42971	Q42971	0	2	0.5347	0	1	1	1508.67529296875	3016.3433093075	-2.98858406832838	-0.00450731124988124	HCD	MS2	0	42.24	67.3916697010667	62784	ORF2_310318_03.raw	0/0	3.45741868019104	657631337	67.0165481567383	0	3.687E-05
High	Sequest HT (A2)	Unambiguous	[R].NPEEIPWAAAGAEYVVESTGVFTDKDK.[A]		1	1	Q6K5G8	Q6K5G8	1	3	0.0546	0	1	1	975.139038085938	2923.40256099781	1.00996039143474	0.000984172604300208	HCD	MS2	33.09467	40.305	100.693598597067	94302	ORF2_310318_02.raw	0/0	2.37640810012817			0	2.535E-05
High	Sequest HT (A2)	Unambiguous	[R].TMASTVPLAVEGEPSNK.[-]		1	1	P31924	P31924	0	2	0.621	0	1	1	865.935852050781	1730.86442747156	0.867342837966431	0.000750625781279268	CID	MS2		4.277437	34.335259	31580	ORF2_310318_02.raw	0/0	4.66924476623535	1447186928	34.2029075622559	0	3.678E-07
High	Sequest HT (A2)	Unambiguous	[R].AAIGLSEHGFNTAcITK.[L]	C14(Carbamidomethyl)	1	1	Q6ZDY8	Q6ZDY8	0	2	0.5896	0	1	1	895.44921875	1789.89116087	0.567917535806172	0.000508255000074342	CID	MS2		11.13168	34.3847610962667	31632	ORF2_310318_02.raw	0/0	4.40748596191406	324248008	34.4605712890625	0	3.537E-08
High	Sequest HT (A2)	Unambiguous	[K].NAFAFWDWVGGR.[Y]		2	2	P42862; P42863	P42862; P42863	0	2	0.561	0	1	1	713.33740234375	1425.6675280575	-1.62506944258425	-0.00115840625005603	CID	MS2		17.87541	67.3798367317333	62775	ORF2_310318_03.raw	0/0	3.85158777236938			0	4.435E-05
High	Sequest HT (A2)	Unambiguous	[K].KFPGAVFLK.[V]		1	1	Q0D840	Q0D840	1	3	0.7993	0	1	1	336.207580566406	1006.60818843922	-0.224079967934896	-7.5186927044039E-05	CID	MS2		18.9318	34.3087226762667	31555	ORF2_310318_02.raw	0/0	2.68575739860535			0	2.034E-05
High	Sequest HT (A2)	Unambiguous	[R].NPDEIPWAEAGAEYVVESTGVFTDK.[E]		1	1	A2YQT7	A2YQT7	0	2	0.7143	0	1	1	1362.63464355469	2724.26201047938	-2.02670646718615	-0.00276064531249176	HCD	MS2	0	33.1	75.0557880944	70140	ORF2_310318_03.raw	0/0	4.54528522491455			0	1.057E-09
High	Sequest HT (A2)	Unambiguous	[-].MLVYQDLLTGDELLSDSFPYR.[E]		1	1	P35681	P35681	0	3	0.6059	0	1	1	825.741394042969	2475.20962886891	-0.635982534289222	-0.000524730364607725	CID	MS2		14.96324	75.0566630432	70141	ORF2_310318_03.raw	0/0	4.43500804901123	225291810	75.141975402832	0	6.219E-08
High	Sequest HT (A2)	Unambiguous	[R].NPDEIPWAEAGAEYVVESTGVFTDK.[E]		1	1	A2YQT7	A2YQT7	0	2	0.8103	0	1	1	1362.63537597656	2724.26347532313	-1.48900459579606	-0.00202822343749176	CID	MS2		42.27	75.0577632528	70142	ORF2_310318_03.raw	0/0	4.84558582305908			0	9.17E-09
High	Sequest HT (A2)	Unambiguous	[R].YAIIcqEnGLVPIVEPEILVDGSHDIER.[C]	C5(Carbamidomethyl); Q6(Deamidated); N8(Deamidated)	1	1	Q5N725	Q5N725	0	3	0.6608	0	1	1	1060.86865234375	3180.59140377125	4.55320264384563	0.00482727041667423	CID	MS2		7.862327	67.3592730928	62757	ORF2_310318_03.raw	0/0	5.66416645050049			0	1.517E-08
High	Sequest HT (A2)	Unambiguous	[R].YAIIcQEnGLVPIVEPEILVDGSHDIER.[C]	C5(Carbamidomethyl); N8(Deamidated)	1	1	Q5N725	Q5N725	0	3	0.1064	0	1	1	1060.53833007813	3179.60043697438	2.36854672838971	0.00251033812500756	HCD	MS2	22.32633	18.88568	67.357463288	62755	ORF2_310318_03.raw	0/0	5.17232036590576			0	1.612E-10
High	Sequest HT (A2)	Unambiguous	[K].VVIGMDVAASEFYNDKDK.[T]		1	1	Q42971	Q42971	1	3	0.465	0	1	1	667.657897949219	2000.95914058766	-2.11290841713069	-0.00140928411451569	HCD	MS2	32.0136	31.70922	67.3544837101333	62752	ORF2_310318_03.raw	0/0	3.56830406188965	17335808	67.0884246826172	0	4.836E-06
High	Sequest HT (A2)	Unambiguous	[R].YLDLMVNHEVR.[H]		1	1	Q6F2U9	Q6F2U9	0	3	0.4726	0	1	1	463.571197509766	1388.6990392693	-0.0408804926349216	-1.89235677225952E-05	HCD	MS2	31.49809	6.475876	34.2616059802667	31505	ORF2_310318_02.raw	0/0	2.92256712913513	147039569	34.188362121582	0	3.387E-05
High	Sequest HT (A2)	Unambiguous	[K].THINIVVIGHVDSGK.[S]		1	1	O64937	O64937	0	3	0.7512	0	1	1	530.298645019531	1588.88138179859	0.5136060013264	0.000272019531318316	CID	MS2		28.645	101.143493292267	94600	ORF2_310318_02.raw	0/0	4.01901435852051	1120942.72070313	101.159240722656	0	1.514E-05
High	Sequest HT (A2)	Unambiguous	[K].LATPTFGDLNHLISATMSGVTccLR.[F]	C22(Carbamidomethyl); C23(Carbamidomethyl)	2	3	Q40665; P37832	Q40665; P46265; P37832	0	3	0.5476	0	1	1	912.449768066406	2735.33475093922	1.24250366096943	0.00113288640639079	CID	MS2		17.5	75.0800767765333	70165	ORF2_310318_03.raw	0/0	3.89319324493408	27340120.25	75.1291580200195	0	2.548E-06
High	Sequest HT (A2)	Unambiguous	[R].TVPAAVPAIVFLSGGQSEEEATVNLNAMNK.[L]		1	1	Q5N725	Q5N725	0	2	0.5383	0	1	1	1529.27954101563	3057.55180540125	-1.41303661239207	-0.00216021937512778	HCD	MS2	0	40.275	75.0932449589333	70179	ORF2_310318_03.raw	0/0	3.66084218025208			0	1.043E-05
High	Sequest HT (A2)	Unambiguous	[K].NAFAFWDWVGGR.[Y]		2	2	P42862; P42863	P42862; P42863	0	2	0.5316	0	1	1	713.33740234375	1425.6675280575	-1.62506944258425	-0.00115840625005603	HCD	MS2	87.27702	21.89	67.3772306621333	62773	ORF2_310318_03.raw	0/0	3.48031425476074			0	4.239E-05
High	Sequest HT (A2)	Unambiguous	[K].EISGTHGPVYDLADIVTYLK.[I]		1	2	Q0JMY8	Q0JMY8; A2WPN7	0	3	0.4626	0	1	1	731.048034667969	2191.12955074391	0.650470362554865	0.000475087968728379	HCD	MS2	31.03655	23.64817	67.3421990864	62739	ORF2_310318_03.raw	0/0	3.73521685600281	89527174.625	67.0265731811523	0	7.241E-08
High	Sequest HT (A2)	Unambiguous	[K].cDVIASGIVNAAK.[Q]	C1(Carbamidomethyl)	1	1	Q6K9N6	Q6K9N6	0	2	0.3369	0	1	1	659.346008300781	1317.68473997156	1.23554103988621	0.000814025781171068	HCD	MS2	10.02839	6.297123	34.4116577328	31657	ORF2_310318_02.raw	0/0	2.82364821434021	1191802437.5	34.5532035827637	0	8.517E-06
High	Sequest HT (A2)	Unambiguous	[K].cDVIASGIVNAAK.[Q]	C1(Carbamidomethyl)	1	1	Q6K9N6	Q6K9N6	0	2	0.5055	0	1	1	659.346008300781	1317.68473997156	1.23554103988621	0.000814025781171068	CID	MS2		4.063047	34.4132246314667	31659	ORF2_310318_02.raw	0/0	3.63864326477051	1191802437.5	34.5532035827637	0	6.986E-07
High	Sequest HT (A2)	Unambiguous	[K].IYGVEPTESAILSGGRPGPHK.[I]		1	1	Q9XEA8	Q9XEA8	0	3	0.1429	0	1	1	722.384338378906	2165.13846187672	1.62560616917229	0.00117321890638777	HCD	MS2	51.52476	7.261836	34.5236053293333	31772	ORF2_310318_02.raw	0/0	3.00877594947815	318466256	34.5978775024414	0	4.814E-06
High	Sequest HT (A2)	Unambiguous	[K].YIGLSEASASTIR.[R]		1	4	A2XRZ6	A2XRZ0; A2XRZ6; Q7XT99; Q7XQ45	0	2	0.582	0	1	1	684.363708496094	1367.72014036219	2.64688781203324	0.00181009609377725	CID	MS2		2.692052	34.5112012346667	31758	ORF2_310318_02.raw	0/0	3.10812568664551	597987508	34.5901565551758	0	4.891E-05
High	Sequest HT (A2)	Unambiguous	[K].IGPNEPSQLSIDLNAQGLAR.[Y]		1	1	Q5N725	Q5N725	0	2	0.3105	0	1	1	1047.05200195313	2093.09672727625	-0.874026568845737	-0.000914711874884233	HCD	MS2	42.36242	42.045	67.4716578445333	62860	ORF2_310318_03.raw	0/0	2.76841068267822			0	9.937E-06
High	Sequest HT (A2)	Unambiguous	[K].ALHGGNFQGTPIGVSMDNAR.[L]		1	1	P14717	P14717	0	2	0.7419	0	1	1	1021.49896240234	2041.99064817469	1.67286290219482	0.0017079823437598	CID	MS2		26.26735	34.5087952368	31755	ORF2_310318_02.raw	0/0	4.64630126953125	715096063	34.3904838562012	0	6.347E-07
High	Sequest HT (A2)	Unambiguous	[K].ILLDVADALEANEDLIR.[S]		1	1	O04226	O04226	0	2	0.6531	0	1	1	942.0087890625	1883.010301495	-0.919646273695602	-0.000865852499828179	CID	MS2		19.89358	67.4654727842667	62854	ORF2_310318_03.raw	0/0	4.90385055541992	51331645.25	67.329948425293	0	3.232E-09
High	Sequest HT (A2)	Unambiguous	[K].ALHGGNFQGTPIGVSMDNAR.[L]		1	1	P14717	P14717	0	2	0.6938	0	1	1	1021.49896240234	2041.99064817469	1.67286290219482	0.0017079823437598	HCD	MS2	0	19.975	34.5069993728	31753	ORF2_310318_02.raw	0/0	5.03470134735107	715096063	34.3904838562012	0	3.072E-08
High	Sequest HT (A2)	Unambiguous	[K].ILLDVADALEANEDLIR.[S]		1	1	O04226	O04226	0	2	0.3837	0	1	1	942.0087890625	1883.010301495	-0.919646273695602	-0.000865852499828179	HCD	MS2	79.48763	24.94	67.4639290882667	62852	ORF2_310318_03.raw	0/0	3.30734610557556	51331645.25	67.329948425293	0	6.611E-08
High	Sequest HT (A2)	Unambiguous	[K].LLNQADcVVSTYR.[D]	C7(Carbamidomethyl)	1	1	Q7XTJ3	Q7XTJ3	0	2	0.6107	0	1	1	769.886413574219	1538.76555051844	1.5580490299095	0.00119873421893502	CID	MS2		5.188853	34.5054083109333	31751	ORF2_310318_02.raw	0/0	4.11226654052734	539899866	34.4677772521973	0	1.37E-05
High	Sequest HT (A2)	Unambiguous	[K].LLNQADcVVSTYR.[D]	C7(Carbamidomethyl)	1	1	Q7XTJ3	Q7XTJ3	0	2	0.4129	0	1	1	769.886413574219	1538.76555051844	1.5580490299095	0.00119873421893502	HCD	MS2	45.72562	10.80652	34.5036831298667	31749	ORF2_310318_02.raw	0/0	3.73240780830383	539899866	34.4677772521973	0	2.706E-06
High	Sequest HT (A2)	Unambiguous	[K].KVSPEVIAEYTVR.[T]		1	1	P17784	P17784	1	2	0.7107	0	1	1	745.915161132813	1490.82304563563	1.15780181198266	0.000863037812564471	CID	MS2		3.790848	34.5015317128	31747	ORF2_310318_02.raw	0/0	3.5579035282135	4300038500	34.1475944519043	0	3.024E-05
High	Sequest HT (A2)	Unambiguous	[K].KVSPEVIAEYTVR.[T]		1	1	P17784	P17784	1	2	0.5559	0	1	1	745.915161132813	1490.82304563563	1.15780181198266	0.000863037812564471	HCD	MS2	29.98893	7.741708	34.4997330986667	31745	ORF2_310318_02.raw	0/0	3.49253010749817	4300038500	34.1475944519043	0	3.499E-06
High	Sequest HT (A2)	Unambiguous	[R].DSVVALGGPSWTVLLGR.[R]		1	2	A2YPX3	Q0D3N0; A2YPX3	0	2	0.2086	0	1	1	863.977661132813	1726.94804563563	-0.347204519680654	-0.000299802187441855	HCD	MS2	7.134556	25.14388	67.4208624266667	62811	ORF2_310318_03.raw	0/0	3.01899743080139	59178302	67.3065032958984	0	0.0001153
High	Sequest HT (A2)	Unambiguous	[R].GKPQPNFEQVKPALSALQR.[L]		1	1	Q9SLX0	Q9SLX0	0	3	0.569	0	1	1	703.393798828125	2108.16684322438	2.72549113160762	0.00191525812503338	HCD	MS2	72.16215	8.322328	34.4793342189333	31725	ORF2_310318_02.raw	0/0	2.96741199493408	142745388	34.5643424987793	0	0.0001237
High	Sequest HT (A2)	Unambiguous	[K].AHVVTTPGSGFGPGGEGFVR.[V]		1	1	Q10MQ2	Q10MQ2	0	2	0.6432	0	1	1	964.985107421875	1928.96293821375	0.83107614475278	0.000801556874876042	HCD	MS2	25.92823	29.78435	34.475877992	31721	ORF2_310318_02.raw	0/0	3.6996476650238	185252906	34.4989967346191	0	1.306E-05
High	Sequest HT (A2)	Unambiguous	[R].GIYAYGFEKPSAIQQR.[GA]		3	7	Q6Z2Z4; Q10I26; P35683	Q6Z2Z4; Q5VNM3; Q10I26; P35683; P41376; Q9CAI7; P41377	0	2	0.7222	0	1	1	914.474182128906	1827.94108762781	1.24665979081916	0.00113940890651065	CID	MS2		17.23195	34.4748759162667	31720	ORF2_310318_02.raw	0/0	4.68199968338013	1205414824	34.5573463439941	0	1.605E-08
High	Sequest HT (A2)	Unambiguous	[R].GIYAYGFEKPSAIQQR.[GA]		3	7	Q6Z2Z4; Q10I26; P35683	Q6Z2Z4; Q5VNM3; Q10I26; P35683; P41376; Q9CAI7; P41377	0	2	0.7662	0	1	1	914.474182128906	1827.94108762781	1.24665979081916	0.00113940890651065	HCD	MS2	0	18.02414	34.4728967616	31718	ORF2_310318_02.raw	0/0	3.55315470695496	1205414824	34.5573463439941	0	2.065E-08
High	Sequest HT (A2)	Unambiguous	[K].NMITGTSQADcAVLIIDSTTGGFEAGISK.[D]	C11(Carbamidomethyl)	1	1	O64937	O64937	0	3	0.309	0	1	1	986.480895996094	2957.42813472828	1.71488426692295	0.00169054609384271	HCD	MS2	75.36163	28.13704	67.4514422034667	62840	ORF2_310318_03.raw	0/0	3.55851364135742	25600572.5	67.4279479980469	0	1.44E-05
High	Sequest HT (A2)	Unambiguous	[K].GHYTEGAELIDSVLDVVR.[K]		3	7	Q43594; Q40665; P37832	Q43594; Q76FS2; P45960; Q40665; P46265; Q76FS3; P37832	0	3	0.3137	0	1	1	658.3369140625	1972.9961889275	-0.637006653275754	-0.00041893749994415	HCD	MS2	39.71784	18.05192	67.4323867306667	62823	ORF2_310318_03.raw	0/0	3.21828699111938	19469069.5	67.2017211914063	0	2.835E-06
High	Sequest HT (A2)	Unambiguous	[K].APGLMGWMPDqAVTFVDNHDTGSTqSLWPFPSDK.[V]	Q11(Deamidated); Q25(Deamidated)	1	1	P27934	P27934	0	3	0.1061	0	1	1	1245.57287597656	3734.70407466969	7.04215497971679	0.0087667265624208	HCD	MS2	22.4175	21.115	75.0460989365333	70131	ORF2_310318_03.raw	0/0	3.58406186103821	11954971.5	75.0868988037109	0	2.696E-05
High	Sequest HT (A2)	Unambiguous	[R].LVANPGcYPTSIQLPLVPLIK.[A]	C7(Carbamidomethyl)	1	1	Q6AV34	Q6AV34	0	2	0.3493	0	1	1	1147.15380859375	2293.3003405575	0.655739878339575	0.000751903750103367	HCD	MS2	44.03329	38.605	67.4284285088	62819	ORF2_310318_03.raw	0/0	3.34758305549622	42918140.5	67.2441253662109	0	0.0001026
High	Sequest HT (A2)	Unambiguous	[K].KIPLYQHIANLAGNK.[Q]		1	1	Q42971	Q42971	1	3	0.7414	0	1	1	560.658142089844	1679.95987300953	0.430129227382606	0.000240866510466731	CID	MS2		0.7217411	34.4596224562667	31703	ORF2_310318_02.raw	0/0	2.31967329978943	3236017773	34.2724761962891	0	2.148E-05
High	Sequest HT (A2)	Unambiguous	[R].GIYAYGFEKPSAIQQR.[GA]		3	7	Q6Z2Z4; Q10I26; P35683	Q6Z2Z4; Q5VNM3; Q10I26; P35683; P41376; Q9CAI7; P41377	0	3	0.6894	0	1	1	609.985229492188	1827.94113521656	1.27269389534836	0.000775468854347613	CID	MS2		3.350256	34.4260028533333	31674	ORF2_310318_02.raw	0/0	2.93367433547974	3348832456	34.5704231262207	0	6.098E-07
High	Sequest HT (A2)	Unambiguous	[R].GIYAYGFEKPSAIQQR.[GA]		3	7	Q6Z2Z4; Q10I26; P35683	Q6Z2Z4; Q5VNM3; Q10I26; P35683; P41376; Q9CAI7; P41377	0	3	0.6486	0	1	1	609.985229492188	1827.94113521656	1.27269389534836	0.000775468854347613	HCD	MS2	72.50023	6.540684	34.4244094704	31672	ORF2_310318_02.raw	0/0	3.87306880950928	3348832456	34.5704231262207	0	9.411E-08
High	Sequest HT (A2)	Unambiguous	[R].VPTVDVSVVDLTVR.[LI]		3	3	Q7FAH2; Q6K5G8; A2YQT7	Q7FAH2; Q6K5G8; A2YQT7	0	2	0.6809	0	1	1	749.927124023438	1498.84697141688	-0.375530607414054	-0.000281431562484613	CID	MS2		20.94666	67.423687448	62814	ORF2_310318_03.raw	0/0	3.03739404678345			0	5.285E-05
High	Sequest HT (A2)	Unambiguous	[K].AHVVTTPGSGFGPGGEGFVR.[V]		1	1	Q10MQ2	Q10MQ2	0	2	0.7006	0	1	1	964.986389160156	1928.96550169031	2.16001753712502	0.00208329515612604	CID	MS2		13.87	34.4776111930667	31723	ORF2_310318_02.raw	0/0	3.44006824493408	185252906	34.4989967346191	0	4.128E-07
High	Sequest HT (A2)	Unambiguous	[R].VFGcTPGSTEATTLEASR.[N]	C4(Carbamidomethyl)	1	1	Q5Z8Z7	Q5Z8Z7	0	2	0.351	0	1	1	942.444458007813	1883.88163938563	0.675183863386085	0.000635982812315916	HCD	MS2	59.40262	27.92416	34.5283359608	31777	ORF2_310318_02.raw	0/0	2.08038449287415	52170970	34.3080062866211	0	5.517E-05
High	Sequest HT (A2)	Unambiguous	[K].VIHDNFGIIEGLMTTVHAITATQK.[T]		1	1	A2YQT7	A2YQT7	0	4	0.4142	0	1	1	653.098754882813	2609.37318964125	-0.917215124564207	-0.000598339687599037	HCD	MS2	3.63624	33.1	75.1027797392	70187	ORF2_310318_03.raw	0/0	4.07994318008423	7674541.5	74.9322814941406	0	2.676E-08
High	Sequest HT (A2)	Unambiguous	[K].VIHDNFGIIEGLMTTVHAITATQK.[T]		1	1	A2YQT7	A2YQT7	0	4	0.4712	0	1	1	653.098754882813	2609.37318964125	-0.917215124564207	-0.000598339687599037	CID	MS2		38.36167	75.1047613506667	70189	ORF2_310318_03.raw	0/0	3.12184000015259	7674541.5	74.9322814941406	0	4.457E-07
High	Sequest HT (A2)	Unambiguous	[R].VcIIGSGPSAHTAAIYAAR.[A]	C2(Carbamidomethyl)	1	1	Q6ZFU6	Q6ZFU6	0	3	0.5086	0	1	1	639.000671386719	1914.98746090016	1.05442585202607	0.000673070051990502	HCD	MS2	61.99991	8.528696	34.0394555016	31288	ORF2_310318_02.raw	0/0	4.07147979736328	733270292	33.7413597106934	0	1.651E-06
High	Sequest HT (A2)	Unambiguous	[K].SPSPLLLPAR.[D]		1	1	O64464	O64464	0	2	0.6904	0	1	1	525.818664550781	1050.63005247156	-0.52677737945179	-0.000276724218679192	CID	MS2		3.883719	34.0336700242667	31282	ORF2_310318_02.raw	0/0	3.22583723068237	727789375	34.2104759216309	0	0.0001156
High	Sequest HT (A2)	Unambiguous	[K].AAEKPEEEEEAPKPKPK.[N]		1	1	Q9ZRI7	Q9ZRI7	0	4	0.6212	0	1	1	477.499328613281	1906.97548456313	-0.0855369470498323	-4.07792187502309E-05	HCD	MS2	7.058347	22.81	8.5776210336	4505	ORF2_310318_03.raw	0/0	3.96246838569641	231405757.25	8.57788467407227	0	5.783E-08
High	Sequest HT (A2)	Unambiguous	[R].SLLTEEcDVLIPAALGGVINK.[D]	C7(Carbamidomethyl)	1	1	A2XMV1	A2XMV1	0	3	0.251	0	1	1	738.0673828125	2212.1875951775	-0.791361961642983	-0.000583547500077941	HCD	MS2	23.8832	17.18916	67.2896632898667	62691	ORF2_310318_03.raw	0/0	2.47271394729614			0	1.466E-05
High	Sequest HT (A2)	Unambiguous	[K].MVEIMANQASScDLK.[E]	C12(Carbamidomethyl)	1	1	P49397	P49397	0	2	0.5497	0	1	1	848.889221191406	1696.77116575281	0.516983836031409	0.00043860140631935	CID	MS2		15.22438	34.0130876821333	31265	ORF2_310318_02.raw	0/0	5.13289308547974	74258343	34.0366172790527	0	8.448E-09
High	Sequest HT (A2)	Unambiguous	[K].MVEIMANQASScDLK.[E]	C12(Carbamidomethyl)	1	1	P49397	P49397	0	2	0.4575	0	1	1	848.889221191406	1696.77116575281	0.516983836031409	0.00043860140631935	HCD	MS2	21.00247	15.59577	34.0115191354667	31263	ORF2_310318_02.raw	0/0	3.64558529853821	74258343	34.0366172790527	0	2.452E-07
High	Sequest HT (A2)	Unambiguous	[K].AAEKPEEEEEAPKPKPK.[N]		1	1	Q9ZRI7	Q9ZRI7	0	4	0.2431	0	1	1	477.499450683594	1906.97597284438	0.170513123958697	8.12910937497691E-05	CID	MS2		5.327348	8.5794088168	4507	ORF2_310318_03.raw	0/0	1.43962824344635	231405757.25	8.57788467407227	0	7.661E-07
High	Sequest HT (A2)	Unambiguous	[K].ETTTQGHDDLGK.[RQ]		2	3	P17784; Q5N725	P17784; Q10A30; Q5N725	0	2	0.3899	0	1	1	651.302307128906	1301.59733762781	0.41385920199176	0.000269338906264238	HCD	MS2	0	33.1	8.58911856133333	4517	ORF2_310318_03.raw	0/0	2.76587438583374	9219554.125	8.5460205078125	0	7.115E-05
High	Sequest HT (A2)	Unambiguous	[K].AAEKPEEEEEAPKPKPK.[N]		1	1	Q9ZRI7	Q9ZRI7	0	3	0.604	0	1	1	636.330383300781	1906.97659664234	0.497626881015517	0.000316320781242515	HCD	MS2	0	41.08	8.61024248906667	4540	ORF2_310318_03.raw	0/0	3.45864510536194	9110556.25	8.57455253601074	0	1.097E-05
High	Sequest HT (A2)	Unambiguous	[R].TIAMDGTEGLVR.[G]		1	1	Q01859	Q01859	0	2	0.5938	0	1	1	631.824340820313	1262.64140501063	0.390095568882313	0.000246275312520083	HCD	MS2	21.91566	2.17176	33.9956778536	31244	ORF2_310318_02.raw	0/0	3.24639987945557	803442287.5	33.8558540344238	0	4.765E-05
High	Sequest HT (A2)	Unambiguous	[R].ALHLPAAcGADASAFSK.[C]	C8(Carbamidomethyl)	1	1	Q6ASY2	Q6ASY2	0	3	0.635	0	1	1	562.947326660156	1686.82742672047	0.362118068493493	0.000203610156151039	CID	MS2		0.8338056	33.9645648210667	31214	ORF2_310318_02.raw	0/0	4.73676490783691	3631295328	33.9473304748535	0	7.519E-08
High	Sequest HT (A2)	Unambiguous	[K].LGANAILAVSLAIcK.[A]	C14(Carbamidomethyl)	1	1	Q42971	Q42971	0	2	0.5495	0	1	1	757.441345214844	1513.87541379969	-1.08782962302581	-0.000823420156091714	CID	MS2		38.2	75.1613253258667	70246	ORF2_310318_03.raw	0/0	3.63846898078918	8433038.75	75.1255722045898	0	5.282E-06
High	Sequest HT (A2)	Unambiguous	[R].NVDNFFNENEQLAFGPGLVVPGIYYSDDK.[M]		1	1	Q0E4K1	Q0E4K1	0	3	0.4774	0	1	1	1087.84729003906	3261.52731685719	-3.12182914231418	-0.00339398760418893	HCD	MS2	22.80936	41.76	75.1694082970667	70255	ORF2_310318_03.raw	0/0	4.65310382843018			0	3.54E-08
High	Sequest HT (A2)	Unambiguous	[R].TMASTVPLAVEGEPSNK.[-]		1	1	P31924	P31924	0	2	0.4972	0	1	1	865.935546875	1730.86381712	0.514714358117403	0.000445450000029268	HCD	MS2	0	15.58732	33.9313975818667	31186	ORF2_310318_02.raw	0/0	3.60138273239136	1447186928	34.2029075622559	0	6.598E-06
High	Sequest HT (A2)	Unambiguous	[R].ALHLPAAcGADASAFSK.[C]	C8(Carbamidomethyl)	1	1	Q6ASY2	Q6ASY2	0	2	0.7549	0	1	1	843.917663574219	1686.82805051844	0.731923648326738	0.000617314218590792	CID	MS2		4.492472	33.9021177602667	31153	ORF2_310318_02.raw	0/0	4.11682748794556	1256343244	33.8965950012207	0	1.076E-07
High	Sequest HT (A2)	Unambiguous	[R].ALHLPAAcGADASAFSK.[C]	C8(Carbamidomethyl)	1	1	Q6ASY2	Q6ASY2	0	2	0.7488	0	1	1	843.917663574219	1686.82805051844	0.731923648326738	0.000617314218590792	HCD	MS2	1.517601	5.36033	33.9003717568	31151	ORF2_310318_02.raw	0/0	4.33869314193726	1256343244	33.8965950012207	0	2.13E-09
High	Sequest HT (A2)	Unambiguous	[K].KDAEGQDAEATTEEAKK.[S]		1	1	P49199	P49199	2	3	0.6448	0	1	1	607.622009277344	1820.85147457203	0.347920882252781	0.000211170677024105	HCD	MS2	3.37183	31.2026	8.62831678266667	4557	ORF2_310318_03.raw	0/0	5.49348592758179	21547576.25	8.58183860778809	0	7.935E-08
High	Sequest HT (A2)	Unambiguous	[K].KDAPAGEKPEPVR.[T]		1	1	P31674	P31674	1	3	0.4662	0	1	1	465.252685546875	1393.74350338063	0.0715702938436857	3.32502083134993E-05	HCD	MS2	34.76913	26.26	8.63249809893333	4561	ORF2_310318_03.raw	0/0	2.96437835693359	18181748.75	8.57734298706055	0	6.662E-05
High	Sequest HT (A2)	Unambiguous	[R].YDVEHLIPEGFQVVAHGDGYAIWEK.[I]		1	1	P17654	P17654	0	4	0.5259	0	1	1	718.854187011719	2872.39491815688	0.295372728989358	0.00021210671877725	HCD	MS2	53.9362	35.9502	75.1732434504	70259	ORF2_310318_03.raw	0/0	3.86011815071106	14343804.5	75.2690811157227	0	1.193E-05
High	Sequest HT (A2)	Unambiguous	[K].cnGTTDQVDK.[I]	C1(Carbamidomethyl); N2(Deamidated)	1	1	P48494	P48494	0	2	0.1552	0	1	1	569.737976074219	1138.46867551844	0.510965955757541	0.000290859218823991	HCD	MS2	0	30.415	8.6475866248	4578	ORF2_310318_03.raw	0/0	3.35046935081482	17875895.5	8.64794254302979	0	0.0001014
High	Sequest HT (A2)	Unambiguous	[K].IAHGLLPFR.[K]		1	1	Q84QK0	Q84QK0	0	3	0.5968	0	1	1	341.874572753906	1023.60916500172	-0.631068864616562	-0.000215322760406404	CID	MS2		14.185	33.8580922002667	31106	ORF2_310318_02.raw	0/0	1.85998022556305	76834280	33.8293876647949	0	0.0001456
High	Sequest HT (A2)	Unambiguous	[K].SAEKPAPVQKPAPSSSAEK.[L]		1	1	Q2QQ99	Q2QQ99	0	4	0.4972	0	1	1	478.006011962891	1909.00221796156	-0.164053442727526	-7.82946093522696E-05	HCD	MS2	38.99597	38.575	8.779739316	4714	ORF2_310318_03.raw	0/0	3.62127232551575	49217125.8125	8.79621028900146	0	2.106E-08
High	Sequest HT (A2)	Unambiguous	[K].KIPLYqHIANLAGNKQLVLPVPAFNVINGGSHAGnK.[L]	Q6(Deamidated); N35(Deamidated)	1	1	Q42971	Q42971	2	5	0.0936	0	1	1	759.8251953125	3795.0968700425	6.96468561720124	0.00528629449995481	CID	MS2		8.339293	67.2717498104	62675	ORF2_310318_03.raw	0/0	5.33535099029541	41897677	67.3302459716797	0	2.827E-05
High	Sequest HT (A2)	Unambiguous	[R].TVPAAVPAIVFLSGGQSEEEATLNLNAMNK.[L]		1	1	P17784	P17784	0	3	0.4823	0	1	1	1024.5283203125	3071.5704076775	-0.445447021966886	-0.000456074166777398	HCD	MS2	13.97354	33.1	75.1831990973333	70267	ORF2_310318_03.raw	0/0	3.95659613609314			0	1.319E-08
High	Sequest HT (A2)	Unambiguous	[K].YGAGIGPGVYDIHSPR.[I]		2	2	Q2QLY5; Q2QLY4	Q2QLY5; Q2QLY4	0	3	0.6532	0	1	1	553.614562988281	1658.82913570484	0.365043663712382	0.000201848281373411	CID	MS2		1.294476	33.9410658418667	31193	ORF2_310318_02.raw	0/0	3.45930361747742	3616092972	33.7676239013672	0	3.549E-06
High	Sequest HT (A2)	Unambiguous	[R].YLDLMVNHEVR.[H]		1	1	Q6F2U9	Q6F2U9	0	3	0.4353	0	1	1	463.571380615234	1388.6995885857	0.354681373730819	0.000164181901027405	HCD	MS2	30.70262	12.81112	34.2354967768	31477	ORF2_310318_02.raw	0/0	2.7766489982605	147039569	34.188362121582	0	2.607E-05
High	Sequest HT (A2)	Unambiguous	[K].KIPLYQHIANLAGNK.[Q]		1	1	Q42971	Q42971	1	3	0.625	0	1	1	560.658325195313	1679.96042232594	0.757111229365176	0.000423971979216731	CID	MS2		1.493396	34.0520151858667	31297	ORF2_310318_02.raw	0/0	2.08023691177368	3236017773	34.2724761962891	0	4.192E-06
High	Sequest HT (A2)	Unambiguous	[K].LGANAILAVSLAIcK.[A]	C14(Carbamidomethyl)	1	1	Q42971	Q42971	0	2	0.4309	0	1	1	757.441345214844	1513.87541379969	-1.08782962302581	-0.000823420156091714	HCD	MS2	21.25023	28.09	75.1595233682667	70244	ORF2_310318_03.raw	0/0	3.04267239570618	8433038.75	75.1255722045898	0	5.636E-06
High	Sequest HT (A2)	Unambiguous	[R].FGIVEGLMTTVHAITATQK.[T]		2	2	Q7FAH2; Q6K5G8	Q7FAH2; Q6K5G8	0	3	0.4094	0	1	1	673.031066894531	2017.07864742359	-0.0126799250606049	-8.52546880499479E-06	HCD	MS2	0	33.1	75.106619496	70191	ORF2_310318_03.raw	0/0	3.41632413864136			0	2.838E-08
High	Sequest HT (A2)	Unambiguous	[R].DILSNFDTLLPK.[F]		1	1	Q0JKD0	Q0JKD0	0	2	0.269	0	1	1	688.377990722656	1375.74870481531	1.41532247978788	0.000973562656326976	HCD	MS2	6.679113	25.15613	67.3386470133333	62735	ORF2_310318_03.raw	0/0	2.90099430084229			0	2.372E-05
High	Sequest HT (A2)	Unambiguous	[K].GSTVAIFGLGAVGLAAAEGAR.[I]		1	1	Q2R8Z5	Q2R8Z5	0	2	0.6349	0	1	1	944.518432617188	1888.02958860438	0.477871115649922	0.000451117187367345	CID	MS2		16.72697	67.3320870501333	62729	ORF2_310318_03.raw	0/0	4.9315037727356			0	1.668E-10
High	Sequest HT (A2)	Unambiguous	[K].YGVTESTLLTR.[N]		1	1	Q8H8C7	Q8H8C7	0	2	0.6533	0	1	1	620.333129882813	1239.65898313563	0.839268308884329	0.000520202812595016	CID	MS2		3.441118	34.2169271741333	31456	ORF2_310318_02.raw	0/0	2.99820685386658	994623904	34.3771667480469	0	7.729E-06
High	Sequest HT (A2)	Unambiguous	[K].GSTVAIFGLGAVGLAAAEGAR.[I]		1	1	Q2R8Z5	Q2R8Z5	0	2	0.4806	0	1	1	944.519409179688	1888.03154172938	1.51234957145938	0.00142767968736734	HCD	MS2	59.23449	25.9479	67.3303164061333	62727	ORF2_310318_03.raw	0/0	4.12423324584961			0	2.14E-08
High	Sequest HT (A2)	Unambiguous	[K].KVSPEVIAEYTVR.[T]		1	1	P17784	P17784	1	3	0.7125	0	1	1	497.612152099609	1490.82190303883	0.391380791661661	0.000194492942758491	CID	MS2		0.7760344	34.2129767962667	31451	ORF2_310318_02.raw	0/0	4.73063230514526	5551428602	34.1473045349121	0	3.812E-07
High	Sequest HT (A2)	Unambiguous	[K].ANLEYAVEAAADFLNK.[A]		2	2	Q0DHF6; A2Y5L9	Q0DHF6; A2Y5L9	0	2	0.6914	0	1	1	869.935424804688	1738.86357297938	-0.614090711900144	-0.00053391031258343	CID	MS2		0.8275435	67.3282744306667	62725	ORF2_310318_03.raw	0/0	5.25038433074951	728115142	67.3266830444336	0	2.424E-09
High	Sequest HT (A2)	Unambiguous	[R].VPTVDVSVVDLTVR.[LI]		3	3	Q7FAH2; Q6K5G8; A2YQT7	Q7FAH2; Q6K5G8; A2YQT7	0	2	0.7852	0	1	1	749.927734375	1498.84819212	0.438897209346099	0.000328920000015387	CID	MS2		23.71	6.76592827706667	3258	ORF2_310318_03.raw	0/0	2.69879484176636			0	1.507E-05
High	Sequest HT (A2)	Unambiguous	[R].TVPAAVPAIVFLSGGqSEEEATVNLNAMNK.[L]	Q16(Deamidated)	1	1	Q5N725	Q5N725	0	2	0.1563	0	1	1	1529.78125	3058.55522337	4.93095702535768	0.00754076499987222	CID	MS2		33.1	67.3061170149333	62708	ORF2_310318_03.raw	0/0	3.39088368415833			0	2.499E-07
High	Sequest HT (A2)	Unambiguous	[R].TVPAAVPAIVFLSGGQSEEEATVNLNAMNK.[L]		1	1	Q5N725	Q5N725	0	2	0.6218	0	1	1	1529.28002929688	3057.55278196375	-1.09364345661419	-0.00167193812512778	HCD	MS2	2.363489	41.64	67.3043277618667	62706	ORF2_310318_03.raw	0/0	3.85567927360535			0	9.802E-09
High	Sequest HT (A2)	Unambiguous	[K].AVGVNLPGGGAASSAAAAAPAAK.[D]		1	1	P29545	P29545	0	2	0.7011	0	1	1	940.006713867188	1879.00615110438	1.57063296898282	0.00147561218727787	CID	MS2		25.65642	34.186505336	31425	ORF2_310318_02.raw	0/0	3.67794346809387			0	1.813E-09
High	Sequest HT (A2)	Unambiguous	[K].ALAGQKDEAYFAANAAAQASR.[R]		1	1	Q2QLY5	Q2QLY5	1	3	0.6061	0	1	1	708.688110351563	2124.04977779469	1.37581931380859	0.000974101562405849	HCD	MS2	9.464886	2.455018	34.0618586408	31308	ORF2_310318_02.raw	0/0	5.88566780090332	1854795956	33.7940254211426	0	7.963E-09
High	Sequest HT (A2)	Unambiguous	[K].AVGVNLPGGGAASSAAAAAPAAK.[D]		1	1	P29545	P29545	0	2	0.5831	0	1	1	940.006713867188	1879.00615110438	1.57063296898282	0.00147561218727787	HCD	MS2	19.70168	21.57223	34.1846239085333	31423	ORF2_310318_02.raw	0/0	3.43176913261414			0	8.298E-08
High	Sequest HT (A2)	Unambiguous	[K].KIPLYQHIANLAGNK.[Q]		1	1	Q42971	Q42971	1	2	0.7775	0	1	1	840.483703613281	1679.96013059656	0.583458569447621	0.00049009328131433	CID	MS2		14.16565	34.1752076048	31412	ORF2_310318_02.raw	0/0	3.63545083999634	177387360	34.2377777099609	0	1.694E-07
High	Sequest HT (A2)	Unambiguous	[K].KIPLYQHIANLAGNK.[Q]		1	1	Q42971	Q42971	1	2	0.6215	0	1	1	840.483703613281	1679.96013059656	0.583458569447621	0.00049009328131433	HCD	MS2	0	10.86885	34.1731225626667	31410	ORF2_310318_02.raw	0/0	3.16714382171631	177387360	34.2377777099609	0	1.336E-08
High	Sequest HT (A2)	Unambiguous	[R].STHPPPSSPSSSSSGGGGGGGSSASSSSEK.[T]		1	1	Q10QA5	Q10QA5	0	3	0.8468	0	1	1	864.375	2591.11044674	0.635843620423451	0.000549179999931463	HCD	MS2	2.419528	42.415	8.51053449493333	4432	ORF2_310318_03.raw	0/0	6.33466148376465	14657893.6875	8.46710586547852	0	1.396E-10
High	Sequest HT (A2)	Unambiguous	[R].FGIVEGLMTTVHAITATQK.[T]		2	2	Q7FAH2; Q6K5G8	Q7FAH2; Q6K5G8	0	3	0.5855	0	1	1	673.031066894531	2017.07864742359	-0.0126799250606049	-8.52546880499479E-06	CID	MS2		30.32644	75.1091568541333	70193	ORF2_310318_03.raw	0/0	2.74569630622864			0	1.203E-05
High	Sequest HT (A2)	Unambiguous	[R].STHPPPSSPSSSSSGGGGGGGSSASSSSEK.[T]		1	1	Q10QA5	Q10QA5	0	3	0.8441	0	1	1	864.375	2591.11044674	0.635843620423451	0.000549179999931463	CID	MS2		33.1	8.5123052888	4434	ORF2_310318_03.raw	0/0	4.81418609619141	14657893.6875	8.46710586547852	0	2.79E-11
High	Sequest HT (A2)	Unambiguous	[K].THINIVVIGHVDSGK.[S]		1	1	O64937	O64937	0	3	0.662	0	1	1	530.298278808594	1588.88028316578	-0.17784484538235	-9.41914061816836E-05	HCD	MS2	0	33.1	75.1147750738667	70199	ORF2_310318_03.raw	0/0	4.32319736480713	8054125.25	75.0548934936523	0	1.502E-07
High	Sequest HT (A2)	Unambiguous	[K].THINIVVIGHVDSGK.[S]		1	1	O64937	O64937	0	3	0.7088	0	1	1	530.298278808594	1588.88028316578	-0.17784484538235	-9.41914061816836E-05	CID	MS2		41.28	75.1167024442667	70201	ORF2_310318_03.raw	0/0	3.40439057350159	8054125.25	75.0548934936523	0	4.975E-05
High	Sequest HT (A2)	Unambiguous	[K].KVSPEVIAEYTVR.[T]		1	1	P17784	P17784	1	2	0.7641	0	1	1	745.915100097656	1490.82292356531	1.07592056243356	0.000802002656314471	CID	MS2		0.9129597	34.1374262968	31373	ORF2_310318_02.raw	0/0	3.8996741771698	4300038500	34.1475944519043	0	3.599E-06
High	Sequest HT (A2)	Unambiguous	[K].ALAGQKDEAYFAANAAAQASR.[R]		1	1	Q2QLY5	Q2QLY5	1	2	0.7176	0	1	1	1062.52868652344	2124.05009641688	1.52582645072976	0.00162046343734801	CID	MS2		39.6	34.1152938053333	31359	ORF2_310318_02.raw	0/0	5.63375949859619	423699539.5	33.8295516967773	0	2.362E-09
High	Sequest HT (A2)	Unambiguous	[K].ALAGQKDEAYFAANAAAQASR.[R]		1	1	Q2QLY5	Q2QLY5	1	2	0.6641	0	1	1	1062.52819824219	2124.04911985438	1.06606140483358	0.00113218218734801	HCD	MS2	0	33.1	34.1132521728	31357	ORF2_310318_02.raw	0/0	5.27044486999512	423699539.5	33.8295516967773	0	2.648E-09
High	Sequest HT (A2)	Unambiguous	[K].ANSEATLGTYQGDAVLGEGASESLHVK.[D]		1	1	Q5N725	Q5N725	0	3	0.5723	0	1	1	902.106384277344	2704.30459957203	-0.533563119712586	-0.000480972656229521	CID	MS2		17.22603	75.1485778402667	70233	ORF2_310318_03.raw	0/0	3.1827392578125			0	1.502E-07
High	Sequest HT (A2)	Unambiguous	[R].TIVFSTAPSHNTMYSYK.[D]		1	1	Q9XJ29	Q9XJ29	0	3	0.3306	0	1	1	649.649108886719	1946.93277340016	0.56444721231955	0.000366313385408527	HCD	MS2	0	6.241621	34.1810303725333	31419	ORF2_310318_02.raw	0/0	3.69448924064636	163362156.5	34.2044715881348	0	2.156E-06
High	Sequest HT (A2)	Unambiguous	[K].LDRPAEDEAMAGQEVAAAE.[-]		1	1	P49397	P49397	0	2	0.7154	0	1	1	986.951171875	1972.89506712	1.72696761250057	0.00170355999989624	CID	MS2		18.64996	34.5292651165333	31778	ORF2_310318_02.raw	0/0	3.90382957458496	951204092	34.7175712585449	0	1.775E-05
High	Sequest HT (A2)	Unambiguous	[K].VcVLScGISTGLGATINVAKPPK.[G]	C2(Carbamidomethyl); C6(Carbamidomethyl)	1	1	Q2R8Z5	Q2R8Z5	0	3	0.3516	0	1	1	781.424133300781	2342.25784664234	0.340744985416941	0.000266037447948027	HCD	MS2	46.63998	16.45579	67.4757161781333	62864	ORF2_310318_03.raw	0/0	3.09566044807434	10415412	67.4298477172852	0	1.777E-05
High	Sequest HT (A2)	Unambiguous	[K].DEAYFAANAAAQASR.[R]		1	1	Q2QLY5	Q2QLY5	0	2	0.6367	0	1	1	778.361450195313	1555.71562376063	1.32658779747065	0.00103189531250791	HCD	MS2	22.48964	12.48697	34.5313671834667	31780	ORF2_310318_02.raw	0/0	2.99657273292542	51289092	34.5080108642578	0	2.956E-06
High	Sequest HT (A2)	Unambiguous	[K].GSTVAIFGLGAVGLAAAEGAR.[I]		1	1	Q2R8Z5	Q2R8Z5	0	2	0.7405	0	1	1	944.519348144531	1888.03141965906	1.44769466797129	0.00136664453111734	CID	MS2		25.75	97.3168351722667	92504	ORF2_310318_02.raw	0/0	5.00788116455078			0	9.442E-10
High	Sequest HT (A2)	Unambiguous	[R].VPTVDVSVVDLTVR.[LI]		3	3	Q7FAH2; Q6K5G8; A2YQT7	Q7FAH2; Q6K5G8; A2YQT7	0	2	0.7297	0	1	1	749.928100585938	1498.84892454188	0.927553899402191	0.000695130937515387	CID	MS2		40.29	97.3177790482667	92505	ORF2_310318_02.raw	0/0	3.70127844810486			0	9.254E-07
High	Sequest HT (A2)	Unambiguous	[K].ILNEGQIASTDVVEVVVSPPYVFLPVVK.[S]		1	1	P48494	P48494	0	3	0.5988	0	1	1	1004.56237792969	3011.67258052906	0.74028323252126	0.000743163020918776	HCD	MS2	16.57165	35.235	97.3187373325333	92506	ORF2_310318_02.raw	0/0	5.01065397262573	5039589.25	97.1509399414063	0	2.398E-06
High	Sequest HT (A2)	Unambiguous	[K].LVSWYDNEWGYSTR.[V]		1	1	Q6K5G8	Q6K5G8	0	2	0.5949	0	1	1	888.405029296875	1775.80278196375	0.229211175593675	0.000203516874989873	HCD	MS2	16.11187	33.1	97.3194895725333	92507	ORF2_310318_02.raw	0/0	2.37090635299683			0	0.0001519
High	Sequest HT (A2)	Unambiguous	[R].IIGATRPWEAAPGTIR.[A]		1	2	A6N0M9	A6N0M9; Q07661	0	3	0.622	0	1	1	570.322021484375	1708.95151119313	1.28570994315256	0.000732404375109278	CID	MS2		0.1670144	34.9346079445333	32203	ORF2_310318_02.raw	0/0	1.63596224784851	18919251008	34.6935005187988	0	1.793E-05
High	Sequest HT (A2)	Unambiguous	[K].GIIGYVEEDLVSTDFVGDSR.[S]		1	1	A2YQT7	A2YQT7	0	2	0.5687	0	1	1	1086.02514648438	2171.04301633875	-3.34064178694294	-0.00362635062515437	HCD	MS2	0	32.11	74.9472284949333	70032	ORF2_310318_03.raw	0/0	4.15468263626099			0	2.179E-08
High	Sequest HT (A2)	Unambiguous	[K].GIIGYVEEDLVSTDFVGDSR.[S]		1	1	A2YQT7	A2YQT7	0	2	0.774	0	1	1	1086.02514648438	2171.04301633875	-3.34064178694294	-0.00362635062515437	CID	MS2		33.1	74.9488573048	70034	ORF2_310318_03.raw	0/0	4.37853860855103			0	9.592E-06
High	Sequest HT (A2)	Unambiguous	[R].GIYAYGFEKPSAIQQR.[GA]		3	7	Q6Z2Z4; Q10I26; P35683	Q6Z2Z4; Q5VNM3; Q10I26; P35683; P41376; Q9CAI7; P41377	0	2	0.3399	0	1	1	914.473937988281	1827.94059934656	0.979538567916809	0.000895268281510653	HCD	MS2	0	14.11839	34.9275041144	32198	ORF2_310318_02.raw	0/0	2.52538228034973			0	3.47E-06
High	Sequest HT (A2)	Unambiguous	[K].VIHDNFGIIEGLMTTVHAITATQK.[T]		1	1	A2YQT7	A2YQT7	0	3	0.2599	0	1	1	870.462219238281	2609.37210445484	-1.33309485201375	-0.00115951505222256	HCD	MS2	69.72391	30.33722	74.9524926906667	70037	ORF2_310318_03.raw	0/0	3.76902365684509	21027827	74.882926940918	0	1.912E-07
High	Sequest HT (A2)	Unambiguous	[K].LDRPAEDEAMAGQEVAAAE.[-]		1	1	P49397	P49397	0	2	0.68	0	1	1	986.950622558594	1972.89396848719	1.17010337369082	0.00115424359364624	CID	MS2		14.25004	34.9058116658667	32173	ORF2_310318_02.raw	0/0	4.25441360473633	951204092	34.7175712585449	0	3.312E-05
High	Sequest HT (A2)	Unambiguous	[K].VIHDNFGIIEGLMTTVHAITATQK.[T]		1	1	A2YQT7	A2YQT7	0	3	0.5332	0	1	1	870.462219238281	2609.37210445484	-1.33309485201375	-0.00115951505222256	CID	MS2		31.86443	74.9544804298667	70039	ORF2_310318_03.raw	0/0	3.76664566993713	21027827	74.882926940918	0	2.8E-05
High	Sequest HT (A2)	Unambiguous	[K].IGPWGGNGGSAQDISVPPKK.[L]		1	1	Q0JMY8	Q0JMY8	1	3	0.4187	0	1	1	655.678833007813	1965.02194576344	1.57546755226077	0.00103194114588708	HCD	MS2	59.08307	6.354754	34.942993148	32213	ORF2_310318_02.raw	0/0	3.3167576789856	57943878	34.9080467224121	0	3.604E-08
High	Sequest HT (A2)	Unambiguous	[K].ILNEGQIASTDVVEVVVSPPYVFLPVVK.[S]		1	1	P48494	P48494	0	3	0.5643	0	1	1	1004.56219482422	3011.67203121266	0.557887305271019	0.000560057552168776	CID	MS2		29.905	97.3203874949333	92508	ORF2_310318_02.raw	0/0	2.80219554901123	5039589.25	97.1509399414063	0	0.0001109
High	Sequest HT (A2)	Unambiguous	[K].ANSEATLGTYQGDAVLGEGASESLHVK.[D]		1	1	Q5N725	Q5N725	0	3	0.3018	0	1	1	902.106384277344	2704.30459957203	-0.533563119712586	-0.000480972656229521	HCD	MS2	9.200786	33.1	97.3566460874667	92537	ORF2_310318_02.raw	0/0	4.44480609893799			0	6.576E-08
High	Sequest HT (A2)	Unambiguous	[R].FGIVEGLMTTVHAITATQK.[T]		2	2	Q7FAH2; Q6K5G8	Q7FAH2; Q6K5G8	0	3	0.6445	0	1	1	673.030334472656	2017.07645015797	-1.10201057656762	-0.000740947343804995	HCD	MS2	11.64416	1.0253	67.6038562104	62983	ORF2_310318_03.raw	0/0	4.80910158157349	4237177272	67.823616027832	0	3.733E-09
High	Sequest HT (A2)	Unambiguous	[R].TLGVISMScDNDATR.[G]	C9(Carbamidomethyl)	1	1	Q10G56	Q10G56	0	2	0.8	0	1	1	820.375366210938	1639.74345579188	1.23467751455272	0.00101227593741626	CID	MS2		7.071667	34.8787855408	32144	ORF2_310318_02.raw	0/0	3.45285773277283	456160076	34.990592956543	0	6.872E-07
High	Sequest HT (A2)	Unambiguous	[R].TLGVISMScDNDATR.[G]	C9(Carbamidomethyl)	1	1	Q10G56	Q10G56	0	2	0.5847	0	1	1	820.375366210938	1639.74345579188	1.23467751455272	0.00101227593741626	HCD	MS2	18.37912	6.615366	34.8770250304	32142	ORF2_310318_02.raw	0/0	2.48322510719299	456160076	34.990592956543	0	4.344E-06
High	Sequest HT (A2)	Unambiguous	[K].DYTDPPPAPLIDAAELGSWSLYR.[A]		1	1	Q8H5N9	Q8H5N9	0	2	0.2346	0	1	1	1274.1220703125	2547.236863995	-1.30767605127905	-0.00166548249990228	HCD	MS2	0	41.31	74.9631609896	70048	ORF2_310318_03.raw	0/0	2.60045623779297			0	1.774E-05
High	Sequest HT (A2)	Unambiguous	[K].GILGYVEEDLVSTDFQGDSR.[S]		1	1	Q6K5G8	Q6K5G8	0	2	0.5791	0	1	1	1100.52624511719	2200.04521360438	2.17313932235191	0.00239049718743445	HCD	MS2	0	41.58	97.4198183408	92588	ORF2_310318_02.raw	0/0	3.34638810157776			0	6.96E-06
High	Sequest HT (A2)	Unambiguous	[K].MGLEAAVEATVEFLNK.[A]		1	2	A2XFI3	Q10MW3; A2XFI3	0	2	0.5704	0	1	1	861.443786621094	1721.88029661219	1.42203013429963	0.00122428109375505	CID	MS2		33.1	97.4335159141333	92599	ORF2_310318_02.raw	0/0	2.69801187515259	1017262.765625	97.2822875976563	0	3.329E-05
High	Sequest HT (A2)	Unambiguous	[R].HLNAGIFGTGSDGHTLPSETVR.[A]		1	1	P14717	P14717	0	3	0.6427	0	1	1	756.044677734375	2266.11947994313	-0.707396831810746	-0.000534348958202221	CID	MS2		14.40876	34.8350480442667	32095	ORF2_310318_02.raw	0/0	3.75079846382141	2580793504	35.1498413085938	0	1.537E-07
High	Sequest HT (A2)	Unambiguous	[R].HLNAGIFGTGSDGHTLPSETVR.[A]		1	1	P14717	P14717	0	3	0.6396	0	1	1	756.044677734375	2266.11947994313	-0.707396831810746	-0.000534348958202221	HCD	MS2	65.6754	8.750315	34.8330373562667	32093	ORF2_310318_02.raw	0/0	4.80322694778442	2580793504	35.1498413085938	0	6.66E-10
High	Sequest HT (A2)	Unambiguous	[R].VAPEEHPVLLTEAPMNPK.[A]		1	1	P0C542	P0C542	0	3	0.3832	0	1	1	658.012756347656	1972.02371578297	1.46651238860284	0.000963997656223607	HCD	MS2	0	3.64913	34.787841564	32048	ORF2_310318_02.raw	0/0	4.28223133087158	413017304	34.5848197937012	0	6.962E-08
High	Sequest HT (A2)	Unambiguous	[R].AMVLQGAEILFYPTAIGSEPQDNNLDSR.[E]		1	1	Q93XI4	Q93XI4	0	3	0.5732	0	1	1	1017.16772460938	3049.48862056813	-1.6084742709303	-0.00163501062509871	CID	MS2		30.5854	67.580034288	62959	ORF2_310318_03.raw	0/0	3.95518970489502	96718212.5	67.5106201171875	0	1.709E-07
High	Sequest HT (A2)	Unambiguous	[K].LVSWYDNEWGYSTR.[V]		1	1	Q6K5G8	Q6K5G8	0	2	0.6974	0	1	1	888.405029296875	1775.80278196375	0.229211175593675	0.000203516874989873	CID	MS2		41.535	97.3214495656	92509	ORF2_310318_02.raw	0/0	3.47331428527832			0	4.486E-06
High	Sequest HT (A2)	Unambiguous	[K].VLTMNPTGDLSSAR.[F]		1	1	P14717	P14717	0	2	0.5309	0	1	1	731.373107910156	1461.73893919031	1.59778465348039	0.00116777015637126	CID	MS2		3.219648	34.7815979928	32041	ORF2_310318_02.raw	0/0	4.04818487167358	2611789028	34.6276092529297	0	7.511E-07
High	Sequest HT (A2)	Unambiguous	[K].IGPWGGNGGSAQDISVPPKK.[L]		1	1	Q0JMY8	Q0JMY8	1	3	0.4229	0	1	1	655.678833007813	1965.02194576344	1.57546755226077	0.00103194114588708	CID	MS2		4.23158	34.944586532	32215	ORF2_310318_02.raw	0/0	2.79002499580383	57943878	34.9080467224121	0	5.677E-06
High	Sequest HT (A2)	Unambiguous	[R].NPEEIPWAAAGAEYVVESTGVFTDKDK.[A]		1	1	Q6K5G8	Q6K5G8	1	3	0.5169	0	1	1	975.13720703125	2923.39706783375	-0.869072514831582	-0.000846882083199792	CID	MS2		1.150688	67.6047353922667	62984	ORF2_310318_03.raw	0/0	2.06702375411987	1006348695.5	67.7002792358398	0	2.908E-10
High	Sequest HT (A2)	Unambiguous	[K].SFVSEYPIVSIEDPFDqDDWEHYAK.[M]	Q17(Deamidated)	1	1	Q42971	Q42971	0	3	0.697	0	1	1	1006.45556640625	3017.35214595875	5.23840466211524	0.00526867625008635	CID	MS2		7.408158	67.6243492282667	63001	ORF2_310318_03.raw	0/0	3.96449208259583			0	4.501E-08
High	Sequest HT (A2)	Unambiguous	[R].TSSPQQTEVcQAIFQK.[L]	C10(Carbamidomethyl)	1	1	Q9ZTS1	Q9ZTS1	0	2	0.5185	0	1	1	926.454650878906	1851.90202512781	6.20280063846862	0.0057434539064225	HCD	MS2	51.44924	13.83861	35.0920489714667	32362	ORF2_310318_02.raw	0/0	3.24023461341858	148058608	35.0624694824219	0	2.908E-06
High	Sequest HT (A2)	Unambiguous	[K].SFVSEYPIVSIEDPFDQDDWEHYAK.[M]		1	1	Q42971	Q42971	0	3	0.5975	0	1	1	1006.12115478516	3016.34891109547	-1.13144426263321	-0.00113761151033032	HCD	MS2	2.356994	4.555081	67.6223137402667	62999	ORF2_310318_03.raw	0/0	4.0032787322998			0	3.561E-08
High	Sequest HT (A2)	Unambiguous	[K].KVSPEVIAEYTVR.[T]		1	1	P17784	P17784	1	3	0.5759	0	1	1	497.612518310547	1490.82300167164	1.12831203760349	0.000560703880258491	CID	MS2		10.39885	35.0655356173333	32332	ORF2_310318_02.raw	0/0	3.49477243423462	31122703	34.9130439758301	0	0.0001433
High	Sequest HT (A2)	Unambiguous	[R].IGYSMITDAEEK.[G]		2	2	Q9XEA8; Q9XEA6	Q9XEA8; Q9XEA6	0	2	0.6176	0	1	1	678.822021484375	1356.63676633875	1.18529933439658	0.000804009375087844	CID	MS2		6.091738	35.0645708930667	32331	ORF2_310318_02.raw	0/0	3.86754894256592	268172052	35.044807434082	0	1.203E-05
High	Sequest HT (A2)	Unambiguous	[K].KVSPEVIAEYTVR.[T]		1	1	P17784	P17784	1	3	0.577	0	1	1	497.612518310547	1490.82300167164	1.12831203760349	0.000560703880258491	HCD	MS2	37.31057	11.66442	35.0637877213333	32330	ORF2_310318_02.raw	0/0	3.56695413589478	31122703	34.9130439758301	0	0.0001588
High	Sequest HT (A2)	Unambiguous	[R].IGYSMITDAEEK.[G]		2	2	Q9XEA8; Q9XEA6	Q9XEA8; Q9XEA6	0	2	0.6056	0	1	1	678.822021484375	1356.63676633875	1.18529933439658	0.000804009375087844	HCD	MS2	0	5.63348	35.0631461445333	32329	ORF2_310318_02.raw	0/0	3.55295634269714	268172052	35.044807434082	0	1.542E-05
High	Sequest HT (A2)	Unambiguous	[K].GELEASAATPYELQR.[R]		1	1	P56724	P56724	0	2	0.5762	0	1	1	817.906127929688	1634.80497922938	1.79756894248747	0.0014693346876129	CID	MS2		6.097929	35.0548568498667	32319	ORF2_310318_02.raw	0/0	4.79202127456665	1917927512	34.8738594055176	0	1.287E-05
High	Sequest HT (A2)	Unambiguous	[K].GELEASAATPYELQR.[R]		1	1	P56724	P56724	0	2	0.5283	0	1	1	817.906127929688	1634.80497922938	1.79756894248747	0.0014693346876129	HCD	MS2	0	7.011914	35.0534196149333	32317	ORF2_310318_02.raw	0/0	4.41167211532593	1917927512	34.8738594055176	0	1.029E-07
High	Sequest HT (A2)	Unambiguous	[K].IGPNEPSQLSIDLNAQGLAR.[Y]		1	1	Q5N725	Q5N725	0	2	0.4364	0	1	1	1047.05151367188	2093.09575071375	-1.34058964437509	-0.00140299312488423	HCD	MS2	30.18898	30.73	74.9126589533333	69998	ORF2_310318_03.raw	0/0	3.29783535003662			0	1.968E-05
High	Sequest HT (A2)	Unambiguous	[K].WLAANVSAEVAESTR.[I]		1	1	P48494	P48494	0	2	0.5573	0	1	1	802.408081054688	1603.80888547938	0.888603782020284	0.000712574687440792	HCD	MS2	30.0609	33.1	97.2669311338667	92463	ORF2_310318_02.raw	0/0	3.13756513595581			0	9.236E-05
High	Sequest HT (A2)	Unambiguous	[R].VPTVDVSVVDLTVR.[LI]		3	3	Q7FAH2; Q6K5G8; A2YQT7	Q7FAH2; Q6K5G8; A2YQT7	0	2	0.7006	0	1	1	749.928100585938	1498.84892454188	0.927553899402191	0.000695130937515387	HCD	MS2	9.587056	31.615	97.3159851464	92503	ORF2_310318_02.raw	0/0	3.33537435531616			0	7.588E-07
High	Sequest HT (A2)	Unambiguous	[K].VAAQVPDSGPcVTYIGK.[G]	C11(Carbamidomethyl)	1	1	Q9LI00	Q9LI00	0	2	0.7139	0	1	1	881.44775390625	1761.8882311825	2.40357623351454	0.00211741124993026	CID	MS2		11.20942	35.0438783109333	32309	ORF2_310318_02.raw	0/0	3.94757676124573	312969549	35.1662521362305	0	3.957E-05
High	Sequest HT (A2)	Unambiguous	[R].TVPAAVPAIVFLSGGQSEEEATVNLNAMNK.[L]		1	1	Q5N725	Q5N725	0	2	0.6453	0	1	1	1529.28247070313	3057.55766477625	0.503322322275163	0.000769468124872219	CID	MS2		27.325	97.2678063424	92464	ORF2_310318_02.raw	0/0	2.95974707603455	2461674.0625	97.3434982299805	0	4.833E-05
High	Sequest HT (A2)	Unambiguous	[K].WLAANVSAEVAESTR.[I]		1	1	P48494	P48494	0	2	0.7277	0	1	1	802.408081054688	1603.80888547938	0.888603782020284	0.000712574687440792	CID	MS2		39.36	97.2687832376	92465	ORF2_310318_02.raw	0/0	4.03589296340942			0	1.902E-06
High	Sequest HT (A2)	Unambiguous	[R].HLNAGIFGTGSDGHTLPSETVR.[A]		1	1	P14717	P14717	0	4	0.454	0	1	1	567.287170410156	2266.12685175063	2.54565418799395	0.00144219015635372	HCD	MS2	48.19187	2.208565	35.018975116	32285	ORF2_310318_02.raw	0/0	3.25519752502441	1459544162	35.1494064331055	0	3.014E-05
High	Sequest HT (A2)	Unambiguous	[R].GAcDDALWcAPGR.[I]	C3(Carbamidomethyl); C9(Carbamidomethyl)	1	1	Q84TA3	Q84TA3	0	2	0.5031	0	1	1	724.807067871094	1448.60685911219	1.59794624185726	0.00115739609376675	HCD	MS2	33.74096	8.090161	35.0063818434667	32270	ORF2_310318_02.raw	0/0	3.18168687820435	144616360	34.9212455749512	0	3.813E-05
High	Sequest HT (A2)	Unambiguous	[K].GSTVAIFGLGAVGLAAAEGAR.[I]		1	1	Q2R8Z5	Q2R8Z5	0	3	0.6279	0	1	1	630.015380859375	1888.03158931813	1.5375550942171	0.000967649374918741	CID	MS2		33.1	97.2826722389333	92480	ORF2_310318_02.raw	0/0	3.01007866859436			0	1.816E-07
High	Sequest HT (A2)	Unambiguous	[R].SGETEDTFIADLAVGLATGqIK.[T]	Q20(Deamidated)	1	1	Q42971	Q42971	0	2	0.6141	0	1	1	1119.07348632813	2237.13969602625	9.54221141676205	0.0106735281250947	CID	MS2		41.395	97.2837472002667	92481	ORF2_310318_02.raw	0/0	3.54596543312073			0	1.868E-05
High	Sequest HT (A2)	Unambiguous	[K].NILTTLPKPGGGEYGK.[F]		1	1	Q6YZX6	Q6YZX6	0	2	0.4618	0	1	1	822.952575683594	1644.89787473719	1.41509118422928	0.00116383859381131	HCD	MS2	52.94301	14.51856	34.9966924861333	32265	ORF2_310318_02.raw	0/0	3.5318615436554	368366052	35.1593971252441	0	2.079E-05
High	Sequest HT (A2)	Unambiguous	[K].DKYPNISYADLFqLASATAIEEAGGPK.[I]	Q13(Deamidated)	1	1	Q7XJ02	Q7XJ02	1	3	0.0795	0	1	1	957.4775390625	2870.4180639275	3.00256380275063	0.0028728624998838	HCD	MS2	10.86684	21.68715	74.9354899216	70021	ORF2_310318_03.raw	0/0	2.64175772666931			0	9.866E-05
High	Sequest HT (A2)	Unambiguous	[R].FGIVEGLMTTVHAITATQK.[T]		2	2	Q7FAH2; Q6K5G8	Q7FAH2; Q6K5G8	0	3	0.6767	0	1	1	673.030517578125	2017.07699947438	-0.829677913690868	-0.000557841875054995	CID	MS2		1.47173	67.6058292616	62985	ORF2_310318_03.raw	0/0	4.32949352264404	4237177272	67.823616027832	0	3.792E-09
High	Sequest HT (A2)	Unambiguous	[K].EcPNAEcGAGTFMANHFDR.[H]	C2(Carbamidomethyl); C7(Carbamidomethyl)	1	1	Q9ARZ9	Q9ARZ9	0	3	0.7775	0	1	1	728.629577636719	2183.87417965016	2.29491776795907	0.00167060005206565	HCD	MS2	62.33403	4.241817	34.9723790941333	32243	ORF2_310318_02.raw	0/0	3.63841128349304	271215080	34.959774017334	0	2.575E-07
High	Sequest HT (A2)	Unambiguous	[R].NPEEIPWAAAGAEYVVESTGVFTDKDK.[A]		1	1	Q6K5G8	Q6K5G8	1	3	0.4341	0	1	1	975.136474609375	2923.39487056813	-1.62068567733811	-0.00157930395819979	CID	MS2		13.74485	74.9453345613333	70030	ORF2_310318_03.raw	0/0	2.05467009544373			0	2.446E-07
High	Sequest HT (A2)	Unambiguous	[K].VAAQVPDSGPcVTYIGK.[G]	C11(Carbamidomethyl)	1	1	Q9LI00	Q9LI00	0	2	0.3785	0	1	1	881.44677734375	1761.8862780575	1.29503276298237	0.00114084874993026	HCD	MS2	0	9.11267	35.0419197901333	32307	ORF2_310318_02.raw	0/0	2.88337397575378	312969549	35.1662521362305	0	5.981E-07
High	Sequest HT (A2)	Unambiguous	[K].VVQTQAPVQLGSLR.[A]		1	1	Q2R1V8	Q2R1V8	0	2	0.5637	0	1	1	748.433715820313	1495.86015501063	0.703916982394314	0.000526480312601052	HCD	MS2	30.16825	4.480773	34.7808540656	32040	ORF2_310318_02.raw	0/0	2.59398627281189	1109236268	34.8356437683105	0	1.707E-05
High	Sequest HT (A2)	Unambiguous	[R].AMVLQGAEILFYPTAIGSEPQDNNLDSR.[E]		1	1	Q93XI4	Q93XI4	0	3	0.5391	0	1	1	1017.16772460938	3049.48862056813	-1.6084742709303	-0.00163501062509871	HCD	MS2	0	34.75543	67.5782594293333	62957	ORF2_310318_03.raw	0/0	4.73164939880371	96718212.5	67.5106201171875	0	2.704E-09
High	Sequest HT (A2)	Unambiguous	[K].MTAEIGEQVQIVGDDLLVTNPTR.[V]		1	1	Q42971	Q42971	0	2	0.5586	0	1	1	1250.14074707031	2499.27421751063	-0.684594028077699	-0.000855494687584724	CID	MS2		32.605	67.5774303413333	62956	ORF2_310318_03.raw	0/0	3.23794150352478			0	1.267E-07
High	Sequest HT (A2)	Unambiguous	[K].GSTVAIFGLGAVGLAAAEGAR.[I]		1	1	Q2R8Z5	Q2R8Z5	0	2	0.7667	0	1	1	944.515502929688	1888.02372922938	-2.62556425177846	-0.00247857031263266	CID	MS2		25.75	97.7087308624	92761	ORF2_310318_02.raw	0/0	3.90444779396057			0	1.055E-07
High	Sequest HT (A2)	Unambiguous	[K].FITHSVPFSEINTAFDLMLK.[G]		1	1	Q0ITW7	Q0ITW7	0	3	0.2318	0	1	1	770.731628417969	2310.18033199391	-1.52985922238581	-0.00117808536439649	HCD	MS2	66.27639	26.19339	74.9714501469333	70057	ORF2_310318_03.raw	0/0	3.02043890953064			0	8.235E-05
High	Sequest HT (A2)	Unambiguous	[K].ETPESEPPPTFLR.[E]		1	1	Q7XPL2	Q7XPL2	0	2	0.5019	0	1	1	750.373107910156	1499.73893919031	0.859950614024434	0.000644850156277244	HCD	MS2	21.70497	5.814822	34.6272170485333	31874	ORF2_310318_02.raw	0/0	2.59154796600342	573252014	34.6879615783691	0	5.453E-05
High	Sequest HT (A2)	Unambiguous	[K].MILVGLPEKPLQIPTFALVGGGK.[I]		1	1	Q0JA75	Q0JA75	0	3	0.7205	0	1	1	793.466979980469	2378.38638668141	-0.672341351665981	-0.000533029531046244	HCD	MS2	84.79408	18.59291	67.535413216	62921	ORF2_310318_03.raw	0/0	3.21809148788452	66311264	67.7230911254883	0	1.095E-06
High	Sequest HT (A2)	Unambiguous	[K].FALLDTIKEEVPADMWSPAMK.[S]		1	1	O04986	O04986	1	3	0.4387	0	1	1	798.069396972656	2392.19363765797	0.385139526089118	0.000307109323027059	CID	MS2		9.370261	67.5293804210667	62915	ORF2_310318_03.raw	0/0	3.51141357421875			0	4.12E-06
High	Sequest HT (A2)	Unambiguous	[R].DVPcAVFSIPPLSVVGLSEqQALEEAK.[S]	C4(Carbamidomethyl); Q20(Deamidated)	1	1	P48642	P48642	0	3	0.0383	0	1	1	962.166687011719	2884.48550777516	7.16102508284252	0.00688524171870257	HCD	MS2	19.75227	41.67	75.0149566829333	70101	ORF2_310318_03.raw	0/0	3.65568709373474	27962424.25	75.1716613769531	0	1.384E-05
High	Sequest HT (A2)	Unambiguous	[R].DVPcAVFSIPPLSVVGLSEQqALEEAK.[S]	C4(Carbamidomethyl); Q21(Deamidated)	1	1	P48642	P48642	0	3		0.0383	2	2	962.166687011719	2884.48550777516	7.16102508284252	0.00688524171870257	HCD	MS2	19.75227	41.67	75.0149566829333	70101	ORF2_310318_03.raw	0/0	3.52208375930786	27962424.25	75.1716613769531	0	1.137E-05
High	Sequest HT (A2)	Unambiguous	[K].GILGYVEEDLVSTDFQGDSR.[S]		1	1	Q6K5G8	Q6K5G8	0	2	0.7045	0	1	1	1100.52600097656	2200.04472532313	1.95119737857557	0.00214635656243445	CID	MS2		42.31447	97.7950770693333	92830	ORF2_310318_02.raw	0/0	3.07737755775452			0	2.511E-05
High	Sequest HT (A2)	Unambiguous	[K].KIPLYQHIANLAGNK.[Q]		1	1	Q42971	Q42971	1	2	0.7751	0	1	1	840.484375	1679.96147337	1.38274790762724	0.00116148000006433	CID	MS2		5.589685	34.5817211306667	31829	ORF2_310318_02.raw	0/0	3.38074564933777	473541072	34.547794342041	0	4.774E-05
High	Sequest HT (A2)	Unambiguous	[K].KVSPEVIAEYTVR.[T]		1	1	P17784	P17784	1	3	0.73	0	1	1	497.611877441406	1490.82107906422	-0.161317642794715	-8.01652603665085E-05	CID	MS2		4.649585	34.5807024685333	31828	ORF2_310318_02.raw	0/0	4.26130294799805	87695600	34.649715423584	0	1.505E-05
High	Sequest HT (A2)	Unambiguous	[K].KIPLYQHIANLAGNK.[Q]		1	1	Q42971	Q42971	1	2	0.6011	0	1	1	840.482482910156	1679.95768919031	-0.869794772697136	-0.00073060984368567	HCD	MS2	53.87661	4.874125	34.5799191861333	31827	ORF2_310318_02.raw	0/0	3.65502429008484	473541072	34.547794342041	0	5.262E-07
High	Sequest HT (A2)	Unambiguous	[K].DLYGNIVLSGGTTMFPGIADR.[M]		2	2	A2XNS1; Q10DV7	A2XNS1; Q10DV7	0	2	0.4405	0	1	1	1099.05920410156	2197.11113157313	6.98743007380279	0.00767602656242161	HCD	MS2	85.75889	19.405	67.5461377928	62929	ORF2_310318_03.raw	0/0	4.53906154632568	53666620	67.4157943725586	0	9.607E-08
High	Sequest HT (A2)	Unambiguous	[K].ANLEYAVEAAADFLNK.[A]		2	2	Q0DHF6; A2Y5L9	Q0DHF6; A2Y5L9	0	3	0.6145	0	1	1	580.293090820313	1738.86471920094	0.0450874297602615	2.61336457848908E-05	CID	MS2		4.967563	67.5282824136	62914	ORF2_310318_03.raw	0/0	5.50480127334595	369011519.5	67.3570175170898	0	1.196E-10
High	Sequest HT (A2)	Unambiguous	[K].FALLDTIKEEVPADMWSPAMK.[S]		1	1	O04986	O04986	1	3	0.5837	0	1	1	798.069396972656	2392.19363765797	0.385139526089118	0.000307109323027059	HCD	MS2	33.98282	10.14699	67.5274635922667	62913	ORF2_310318_03.raw	0/0	4.42134857177734			0	1.935E-08
High	Sequest HT (A2)	Unambiguous	[K].WLAANVSAEVAESTR.[I]		1	1	P48494	P48494	0	2	0.6156	0	1	1	802.407287597656	1603.80729856531	-0.100862910056005	-8.08823438092077E-05	CID	MS2		22.53054	67.5177370741333	62905	ORF2_310318_03.raw	0/0	3.46227645874023			0	1.091E-06
High	Sequest HT (A2)	Unambiguous	[K].WLAANVSAEVAESTR.[I]		1	1	P48494	P48494	0	2	0.4315	0	1	1	802.407287597656	1603.80729856531	-0.100862910056005	-8.08823438092077E-05	HCD	MS2	85.79388	17.47223	67.5160393085333	62903	ORF2_310318_03.raw	0/0	2.92472791671753			0	0.0001547
High	Sequest HT (A2)	Unambiguous	[K].GIIGYVEEDLVSTDFVGDSR.[S]		1	1	A2YQT7	A2YQT7	0	2	0.629	0	1	1	1086.02746582031	2171.04765501063	-1.20403908310452	-0.00130701468765437	HCD	MS2	23.46586	33.1	67.5052396130667	62892	ORF2_310318_03.raw	0/0	5.03550910949707	872659541	67.8249588012695	0	2.953E-10
High	Sequest HT (A2)	Unambiguous	[R].TVPAAVPAIVFLSGGQSEEEATVNLNAMNK.[L]		1	1	Q5N725	Q5N725	0	3	0.552	0	1	1	1019.85736083984	3057.55752925953	0.459000415120887	0.000467806510338657	CID	MS2		33.1	97.924954508	92906	ORF2_310318_02.raw	0/0	2.20644736289978			0	3.708E-05
High	Sequest HT (A2)	Unambiguous	[R].cVAVLEEAGAEYEIVPLDFSK.[G]	C1(Carbamidomethyl)	1	1	O82451	O82451	0	2	0.3681	0	1	1	1170.08337402344	2339.15947141688	5.10052772150178	0.00596544343757799	HCD	MS2	0	42.49	67.4799803784	62868	ORF2_310318_03.raw	0/0	3.6412365436554			0	3.602E-07
High	Sequest HT (A2)	Unambiguous	[K].IYGVEPTESAILSGGRPGPHK.[I]		1	1	Q9XEA8	Q9XEA8	0	4	0.4582	0	1	1	542.03955078125	2165.136373235	0.660935710070605	0.000357753750108714	CID	MS2		1.572709	34.5467105026667	31792	ORF2_310318_02.raw	0/0	2.98728513717651	1322439798	34.5918083190918	0	8.684E-07
High	Sequest HT (A2)	Unambiguous	[R].IIGATRPWEAAPGTIR.[A]		1	2	A6N0M9	A6N0M9; Q07661	0	3	0.6166	0	1	1	570.321716308594	1708.95059566578	0.749984666656319	0.000427228593859278	CID	MS2		0.4405724	34.5456207978667	31791	ORF2_310318_02.raw	0/0	1.93079996109009	18919251008	34.6935005187988	0	1.635E-07
High	Sequest HT (A2)	Unambiguous	[K].IYGVEPTESAILSGGRPGPHK.[I]		1	1	Q9XEA8	Q9XEA8	0	4	0.4764	0	1	1	542.03955078125	2165.136373235	0.660935710070605	0.000357753750108714	HCD	MS2	35.63984	2.074152	34.5448143933333	31790	ORF2_310318_02.raw	0/0	3.82187986373901	1322439798	34.5918083190918	0	3.86E-07
High	Sequest HT (A2)	Unambiguous	[K].GIIGYVEEDLVSTDFVGDSR.[S]		1	1	A2YQT7	A2YQT7	0	3	0.4096	0	1	1	724.356689453125	2171.05551509938	2.41636937178451	0.0017486864582376	HCD	MS2	19.98563	24.30891	67.4765930664	62865	ORF2_310318_03.raw	0/0	2.92581677436829	23964475	67.5037384033203	0	6.989E-06
High	Sequest HT (A2)	Unambiguous	[K].DEAYFAANAAAQASR.[R]		1	1	Q2QLY5	Q2QLY5	0	2	0.6308	0	1	1	778.361450195313	1555.71562376063	1.32658779747065	0.00103189531250791	CID	MS2		8.470649	34.5345608178667	31783	ORF2_310318_02.raw	0/0	4.0869517326355	51289092	34.5080108642578	0	2.29E-06
High	Sequest HT (A2)	Unambiguous	[K].ALHGGNFQGTPIGVSMDNAR.[L]		1	1	P14717	P14717	0	3	0.5134	0	1	1	681.334411621094	2041.98868160328	0.709795467096273	0.000483131093763708	CID	MS2		1.976018	34.5775256584	31824	ORF2_310318_02.raw	0/0	3.3456928730011	3104840064	34.3914070129395	0	3.945E-07
High	Sequest HT (A2)	Unambiguous	[R].LNEAVMHFGESIK.[E]		1	1	Q9FWK4	Q9FWK4	0	2	0.4973	0	1	1	737.871826171875	1474.73637571375	0.339242950979121	0.000250146875146129	HCD	MS2	7.149241	5.749751	34.6340959424	31882	ORF2_310318_02.raw	0/0	3.74496459960938	251398912	34.6757774353027	0	2.709E-06
High	Sequest HT (A2)	Unambiguous	[K].DLYGnIVLSGGTTMFPGIADR.[M]	N5(Deamidated)	2	2	A2XNS1; Q10DV7	A2XNS1; Q10DV7	0	2	0.7193	0	1	1	1099.55297851563	2198.09868040125	8.59153579789656	0.00944244062492161	CID	MS2		30.31	67.5479253957333	62931	ORF2_310318_03.raw	0/0	3.99203729629517	125307879	67.4914321899414	0	1.988E-06
High	Sequest HT (A2)	Unambiguous	[R].LNEAVMHFGESIK.[E]		1	1	Q9FWK4	Q9FWK4	0	2	0.6472	0	1	1	737.871826171875	1474.73637571375	0.339242950979121	0.000250146875146129	CID	MS2		5.317259	34.6357897914667	31884	ORF2_310318_02.raw	0/0	3.76773548126221	251398912	34.6757774353027	0	1.059E-05
High	Sequest HT (A2)	Unambiguous	[R].AAIGLSEHGFNTAcITK.[L]	C14(Carbamidomethyl)	1	1	Q6ZDY8	Q6ZDY8	0	2	0.3981	0	1	1	895.449890136719	1789.89250364344	1.3181163352862	0.00117964171882434	HCD	MS2	73.62923	20.35696	34.7591887565333	32017	ORF2_310318_02.raw	0/0	3.23903203010559	324248008	34.4605712890625	0	4.319E-07
High	Sequest HT (A2)	Unambiguous	[K].MTAEIGEQVqIVGDDLLVTNPTR.[V]	Q10(Deamidated)	1	1	Q42971	Q42971	0	3	0.0556	0	1	1	834.098815917969	2500.28189449391	8.77908473252433	0.00731666463536736	CID	MS2		29.74	97.4831928450667	92642	ORF2_310318_02.raw	0/0	4.14483785629272	1330400.328125	97.3375854492188	0	1.886E-05
High	Sequest HT (A2)	Unambiguous	[R].TVPAAVPAIVFLSGGQSEEEATVNLNAMNK.[L]		1	1	Q5N725	Q5N725	0	3	0.6119	0	1	1	1019.85815429688	3057.55990963063	1.23752123232945	0.00126126354158866	HCD	MS2	0	40.66889	97.5741270130667	92695	ORF2_310318_02.raw	0/0	3.70647311210632			0	3.951E-05
High	Sequest HT (A2)	Unambiguous	[R].NPEEIPWAAAGAEYVVESTGVFTDKDK.[A]		1	1	Q6K5G8	Q6K5G8	1	3	0.6045	0	1	1	975.139282226563	2923.40329341969	1.26049811227025	0.00122831322930021	HCD	MS2	0	250	97.5748763928	92696	ORF2_310318_02.raw	0/0	4.40252828598022			0	1.3E-07
High	Sequest HT (A2)	Unambiguous	[R].AAIGLSEHGFNTAcITK.[L]	C14(Carbamidomethyl)	1	1	Q6ZDY8	Q6ZDY8	0	3	0.3861	0	1	1	597.300842285156	1789.88797359547	-1.21279204643924	-0.000723588177026594	HCD	MS2	77.03681	5.145517	34.7450703458667	32001	ORF2_310318_02.raw	0/0	2.59088110923767	1081535555.5	34.4712371826172	0	2.041E-05
High	Sequest HT (A2)	Unambiguous	[R].TVPAAVPAIVFLSGGQSEEEATVNLNAMNK.[L]		1	1	Q5N725	Q5N725	0	3	0.7025	0	1	1	1019.8583984375	3057.5606420525	1.47706609916285	0.00150540416658866	CID	MS2		33.1	97.5794820226667	92697	ORF2_310318_02.raw	0/0	3.52569937705994			0	1.878E-05
High	Sequest HT (A2)	Unambiguous	[K].KVSPQLIAEYTVR.[A]		1	1	Q5N725	Q5N725	1	3	0.8044	0	1	1	501.956878662109	1503.85608272633	2.08044032472369	0.00104289210935349	CID	MS2		0.8363825	34.7353124704	31990	ORF2_310318_02.raw	0/0	4.96445178985596	36746961520	35.1081199645996	0	6.349E-07
High	Sequest HT (A2)	Unambiguous	[K].IPEFNELVHQNR.[W]		1	2	Q0JKD0	Q0JKD0; Q0DG35	0	3	0.5281	0	1	1	499.260833740234	1495.7679479607	1.83603061521955	0.000915423567827626	HCD	MS2	0	8.25875	34.7345561282667	31989	ORF2_310318_02.raw	0/0	3.92336201667786	841767936	34.7008399963379	0	5.909E-07
High	Sequest HT (A2)	Unambiguous	[K].KFPGAVFLK.[V]		1	1	Q0D840	Q0D840	1	3	0.824	0	1	1	336.207916259766	1006.6091955193	0.776388599701177	0.000260506432330961	CID	MS2		23.53	34.718102672	31975	ORF2_310318_02.raw	0/0	2.67097091674805	394706816	34.4082641601563	0	3.699E-05
High	Sequest HT (A2)	Rejected	[K].GAnLAEMASIGLSVPPGFTVSTEAcQQYQAAGK.[T]	N3(Deamidated); C25(Carbamidomethyl)	1	1	Q6AVA8	Q6AVA8	0	3		0.0024	2	2	1118.87609863281	3354.61374263844	4.67269941754695	0.00522500947887513	HCD	MS2	27.56469	33.1	74.9675671229333	70053	ORF2_310318_03.raw	0/0	4.22706508636475			0	2.889E-05
High	Sequest HT (A2)	Unambiguous	[K].KVSPQLIAEYTVR.[A]		1	1	Q5N725	Q5N725	1	2	0.7413	0	1	1	752.431823730469	1503.85637083094	2.27201797104714	0.00170839046870697	CID	MS2		3.454775	34.7118178197333	31968	ORF2_310318_02.raw	0/0	4.02067279815674	11564580498	34.9394607543945	0	3.474E-06
High	Sequest HT (A2)	Rejected	[K].GANLAEMASIGLSVPPGFTVSTEAcqQYQAAGK.[T]	C25(Carbamidomethyl); Q26(Deamidated)	1	1	Q6AVA8	Q6AVA8	0	3		0.0212	3	3	1118.87609863281	3354.61374263844	4.67269941754603	0.00522500947887409	HCD	MS2	27.56469	33.1	74.9675671229333	70053	ORF2_310318_03.raw	0/0	4.1486668586731			0	0.0001457
High	Sequest HT (A2)	Unambiguous	[K].KVSPQLIAEYTVR.[A]		1	1	Q5N725	Q5N725	1	2	0.7458	0	1	1	752.431823730469	1503.85637083094	2.27201797104714	0.00170839046870697	HCD	MS2	9.005676	4.554773	34.7101446541333	31966	ORF2_310318_02.raw	0/0	3.58104538917542	11564580498	34.9394607543945	0	2.938E-07
High	Sequest HT (A2)	Unambiguous	[K].EPYTATIVSVER.[LI]		1	2	P41345	O23877; P41345	0	2	0.5805	0	1	1	682.857299804688	1364.70732297938	1.24703771180451	0.000850919687536589	CID	MS2		2.28306	34.6975079133333	31954	ORF2_310318_02.raw	0/0	3.28692746162415	1670138496	34.7344398498535	0	0.0001578
High	Sequest HT (A2)	Unambiguous	[K].EPYTATIVSVER.[LI]		1	2	P41345	O23877; P41345	0	2	0.5408	0	1	1	682.857299804688	1364.70732297938	1.24703771180451	0.000850919687536589	HCD	MS2	18.3166	3.167466	34.6959685082667	31952	ORF2_310318_02.raw	0/0	2.93726205825806	1670138496	34.7344398498535	0	1.155E-05
High	Sequest HT (A2)	Unambiguous	[K].AAATAAASGEPPKESAADDEEMDPTQYYENR.[L]		1	1	Q6F2U9	Q6F2U9	1	3	0.8545	0	1	1	1095.81176757813	3285.42074947438	2.53100471890992	0.0027717981247406	CID	MS2		23.83	34.6940515925333	31950	ORF2_310318_02.raw	0/0	4.39975118637085			0	2.163E-08
High	Sequest HT (A2)	Unambiguous	[K].AAATAAASGEPPKESAADDEEMDPTQYYENR.[L]		1	1	Q6F2U9	Q6F2U9	1	3	0.5383	0	1	1	1095.81176757813	3285.42074947438	2.53100471890992	0.0027717981247406	HCD	MS2	19.07142	37.815	34.6923268664	31948	ORF2_310318_02.raw	0/0	4.43718528747559			0	2.765E-07
High	Sequest HT (A2)	Unambiguous	[K].GELEASAATPYELQR.[R]		1	1	P56724	P56724	0	2	0.5564	0	1	1	817.905700683594	1634.80412473719	1.27488046626848	0.0010420885938629	CID	MS2		4.608383	34.6813502736	31935	ORF2_310318_02.raw	0/0	3.98788213729858	1917927512	34.8738594055176	0	8.031E-05
High	Sequest HT (A2)	Unambiguous	[K].GELEASAATPYELQR.[R]		1	1	P56724	P56724	0	2	0.6004	0	1	1	817.905700683594	1634.80412473719	1.27488046626848	0.0010420885938629	HCD	MS2	19.97153	6.937405	34.6796607514667	31933	ORF2_310318_02.raw	0/0	4.88094711303711	1917927512	34.8738594055176	0	3.646E-08
High	Sequest HT (A2)	Unambiguous	[K].MTAEIGEQVQIVGDDLLVTNPTR.[V]		1	1	Q42971	Q42971	0	2	0.5687	0	1	1	1250.14245605469	2499.27763547938	0.682989563243238	0.000853489687415276	HCD	MS2	0	250	97.5860342178667	92703	ORF2_310318_02.raw	0/0	4.21998691558838			0	3.932E-07
High	Sequest HT (A2)	Unambiguous	[K].MTAEIGEQVQIVGDDLLVTNPTR.[V]		1	1	Q42971	Q42971	0	2	0.5935	0	1	1	1250.14074707031	2499.27421751063	-0.684594028077699	-0.000855494687584724	CID	MS2		30.13	97.5913524754667	92705	ORF2_310318_02.raw	0/0	3.690762758255			0	1.816E-05
High	Sequest HT (A2)	Unambiguous	[K].MTAEIGEQVQIVGDDLLVTNPTR.[V]		1	1	Q42971	Q42971	0	2	0.3875	0	1	1	1250.14074707031	2499.27421751063	-0.684594028077699	-0.000855494687584724	HCD	MS2	0	22.93	67.5755763696	62954	ORF2_310318_03.raw	0/0	4.31164264678955			0	5.851E-08
High	Sequest HT (A2)	Unambiguous	[R].TVPAAVPAIVFLSGGQSEEEATVNLNAMNK.[L]		1	1	Q5N725	Q5N725	0	3	0.6076	0	1	1	1019.85620117188	3057.55405025563	-0.67883770233778	-0.000691861458411343	CID	MS2		6.387311	67.5681642698667	62947	ORF2_310318_03.raw	0/0	3.44001126289368			0	1.126E-09
High	Sequest HT (A2)	Unambiguous	[R].TVPAAVPAIVFLSGGqSEEEATVNLNAMnK.[L]	Q16(Deamidated); N29(Deamidated)	1	1	Q5N725	Q5N725	0	2	0.2987	0	1	1	1530.27551269531	3059.54374876063	6.40325737404063	0.00979546031237222	CID	MS2		250	97.6517915874667	92736	ORF2_310318_02.raw	0/0	3.75208640098572	304614.953125	97.6594085693359	0	3.241E-05
High	Sequest HT (A2)	Rejected	[K].GAnLAEMASIGLSVPPGFTVSTEAcQQYQAQK.[A]	N3(Deamidated); C25(Carbamidomethyl)	1	1	Q75KR1	Q75KR1	0	3		0.033	6	6	1118.87609863281	3354.61374263844	4.67269941754695	0.00522500947887513	HCD	MS2	27.56469	33.1	74.9675671229333	70053	ORF2_310318_03.raw	0/0	4.09688568115234			0	6.984E-05
High	Sequest HT (A2)	Unambiguous	[K].KVSPEVIAEYTVR.[T]		1	1	P17784	P17784	1	3	0.6856	0	1	1	497.612121582031	1490.82181148609	0.329969854499841	0.000163975364633491	CID	MS2		1.423099	33.8416617410667	31086	ORF2_310318_02.raw	0/0	4.03641557693481	2032365376	33.9949378967285	0	3.756E-06
High	Sequest HT (A2)	Unambiguous	[R].MHSLIVDVAGK.[V]		1	1	Q7XKU5	Q7XKU5	0	2	0.526	0	1	1	585.322448730469	1169.63762083094	2.49296718482195	0.00145793046885956	HCD	MS2	35.29604	8.926895	28.9806921762667	26146	ORF2_310318_02.raw	0/0	3.65377569198608	148542024	28.9506015777588	0	1.723E-05
High	Sequest HT (A2)	Unambiguous	[K].KVSPEVIAEYTVR.[T]		1	1	P17784	P17784	1	3	0.5152	0	1	1	497.612121582031	1490.82181148609	0.329969854499841	0.000163975364633491	HCD	MS2	56.48982	1.587143	33.8401394005333	31084	ORF2_310318_02.raw	0/0	3.30153632164001	2032365376	33.9949378967285	0	4.66E-05
High	Sequest HT (A2)	Unambiguous	[R].VcIIGSGPSAHTAAIYAAR.[A]	C2(Carbamidomethyl)	1	1	Q6ZFU6	Q6ZFU6	0	2	0.477	0	1	1	957.997497558594	1914.98771848719	1.18893707368902	0.00113839859359999	HCD	MS2	34.51711	19.51717	33.7819977608	31027	ORF2_310318_02.raw	0/0	3.48310565948486	76613759	33.7780075073242	0	4.404E-09
High	Sequest HT (A2)	Unambiguous	[K].cALVYGQMNEPPGAR.[A]	C1(Carbamidomethyl)	1	1	Q01859	Q01859	0	2	0.5286	0	1	1	831.891418457031	1662.77556028406	1.73710700881772	0.00144420703118797	CID	MS2		13.28275	32.8033257496	29985	ORF2_310318_02.raw	0/0	2.79681301116943	232534827	32.4563674926758	0	1.028E-05
High	Sequest HT (A2)	Unambiguous	[K].cALVYGQMNEPPGAR.[A]	C1(Carbamidomethyl)	1	1	Q01859	Q01859	0	2	0.435	0	1	1	831.891418457031	1662.77556028406	1.73710700881772	0.00144420703118797	HCD	MS2	50.17331	19.5585	32.8017240224	29983	ORF2_310318_02.raw	0/0	3.30929517745972	232534827	32.4563674926758	0	8.711E-06
High	Sequest HT (A2)	Unambiguous	[R].VMQGHAGANLVPLVASNR.[I]		1	1	Q93XI4	Q93XI4	0	2	0.7559	0	1	1	917.493041992188	1833.97880735438	1.96091220501376	0.00179813218755953	CID	MS2		11.15674	32.7825018282667	29962	ORF2_310318_02.raw	0/0	4.67002534866333	469235742	32.8689918518066	0	7.37E-10
High	Sequest HT (A2)	Unambiguous	[R].VMQGHAGANLVPLVASNR.[I]		1	1	Q93XI4	Q93XI4	0	2	0.6606	0	1	1	917.493041992188	1833.97880735438	1.96091220501376	0.00179813218755953	HCD	MS2	0	20.995	32.7807622912	29960	ORF2_310318_02.raw	0/0	4.38528203964233	469235742	32.8689918518066	0	5.929E-11
High	Sequest HT (A2)	Unambiguous	[K].MTAEIGEQVQIVGDDLLVTNPTR.[V]		1	1	Q42971	Q42971	0	3	0.2697	0	1	1	833.765808105469	2499.28287105641	2.77782710061503	0.00231418546870069	HCD	MS2	22.81551	17.57881	67.2135504885333	62621	ORF2_310318_03.raw	0/0	4.45448160171509	59706353	67.1733932495117	0	4.395E-06
High	Sequest HT (A2)	Unambiguous	[R].DKSLLVWDLTNPVQNVGEGAGASEYGVPFR.[R]		1	1	P49027	P49027	1	3	0.3453	0	1	1	1073.54162597656	3218.61032466969	-0.41699976634254	-0.000447386771005161	HCD	MS2	100	40.77	67.2053549832	62612	ORF2_310318_03.raw	0/0	4.17282772064209	25837833	67.0678787231445	0	0.0001018
High	Sequest HT (A2)	Unambiguous	[K].MTAEIGEQVQIVGDDLLVTNPTR.[V]		1	1	Q42971	Q42971	0	2	0.596	0	1	1	1250.14147949219	2499.27568235438	-0.0984867746544405	-0.000123072812584724	CID	MS2		33.1	67.1996446082667	62606	ORF2_310318_03.raw	0/0	3.48704195022583			0	3.145E-05
High	Sequest HT (A2)	Unambiguous	[K].MTAEIGEQVQIVGDDLLVTNPTR.[V]		1	1	Q42971	Q42971	0	2	0.4088	0	1	1	1250.14038085938	2499.27348508875	-0.977647654789329	-0.00122170562508472	HCD	MS2	0	39.99	67.1978803085333	62604	ORF2_310318_03.raw	0/0	4.33496475219727			0	1.705E-07
High	Sequest HT (A2)	Unambiguous	[R].SRDHTVSATHGDMDQNTR.[D]		1	4	Q6Z2Z4	Q6Z2Z4; P41376; Q9CAI7; P41377	1	4	0.6349	0	1	1	507.729095458984	2027.89455194594	-0.116556373294299	-5.90910154869562E-05	HCD	MS2	22.60739	29.86	10.1304266088	6058	ORF2_310318_03.raw	0/0	3.15151977539063	13440493.75	9.9964485168457	0	7.218E-05
High	Sequest HT (A2)	Unambiguous	[K].YIYGGHVADYMR.[S]		2	3	Q8L4L4; A2WXX3	Q0JGY1; Q8L4L4; A2WXX3	0	2	0.5523	0	1	1	722.838562011719	1444.66984739344	1.42003126476437	0.00102573671870232	HCD	MS2	47.9023	6.055702	32.7498720626667	29929	ORF2_310318_02.raw	0/0	2.76674938201904	386957596	32.7785720825195	0	3.453E-05
High	Sequest HT (A2)	Unambiguous	[R].VTSPLLEPSSVEK.[I]		1	1	Q9LSU1	Q9LSU1	0	2	0.5792	0	1	1	693.380493164063	1385.75370969813	1.06277881843165	0.000736374062512368	CID	MS2		4.518076	32.7437223448	29922	ORF2_310318_02.raw	0/0	2.59137964248657	1326074772	32.5916786193848	0	4.258E-05
High	Sequest HT (A2)	Unambiguous	[K].VDVDELKEVAEK.[Y]		1	1	Q0D840	Q0D840	1	3	0.4944	0	1	1	458.576843261719	1373.71597652516	0.0910633419809239	4.16983854544621E-05	HCD	MS2	16.00333	2.707296	32.8165792434667	29995	ORF2_310318_02.raw	0/0	4.47005271911621	1778729506	32.9069213867188	0	3.849E-06
High	Sequest HT (A2)	Unambiguous	[K].SHFSHDnGGATSEEPcRK.[-]	N7(Deamidated); C16(Carbamidomethyl)	1	1	Q5VRH4	Q5VRH4	1	4	0.4697	0	1	1	504.966705322266	2016.84499139906	-0.719192550910641	-0.000362625234336278	HCD	MS2	15.76531	40.42	10.1370660624	6065	ORF2_310318_03.raw	0/0	4.62430381774902	14496480.5625	10.1116189956665	0	8.983E-06
High	Sequest HT (A2)	Unambiguous	[R].ENDLTTVELAR.[F]		1	1	P20907	P20907	0	2	0.2364	0	1	1	630.825622558594	1260.64396848719	0.751669720770426	0.000473793593755545	HCD	MS2	12.71637	3.202972	32.7387684250667	29916	ORF2_310318_02.raw	0/0	2.58066177368164	1090107376	32.6352424621582	0	6.572E-05
High	Sequest HT (A2)	Unambiguous	[R].VSTTDFQPNGqAPISSTDK.[Q]	Q11(Deamidated)	1	2	Q84QK0	Q84QK0; Q69TH4	0	2		0.0389	2	2	997.472595214844	1993.93791379969	1.50876524579843	0.00150418984384104	CID	MS2		37.24	32.7281187973333	29908	ORF2_310318_02.raw	0/0	3.71133637428284			0	3.344E-06
High	Sequest HT (A2)	Unambiguous	[R].VSTTDFQPnGQAPISSTDK.[Q]	N9(Deamidated)	1	2	Q84QK0	Q84QK0; Q69TH4	0	2	0.0389	0	1	1	997.472595214844	1993.93791379969	1.50876524579843	0.00150418984384104	CID	MS2		37.24	32.7281187973333	29908	ORF2_310318_02.raw	0/0	3.86267447471619			0	1.846E-05
High	Sequest HT (A2)	Unambiguous	[K].MTAEIGEQVqIVGDDLLVTNPTR.[V]	Q10(Deamidated)	1	1	Q42971	Q42971	0	2		0.0481	2	2	1250.64099121094	2500.27470579188	5.90390287509985	0.00738064593741528	HCD	MS2	8.7351	33.1	75.3396069138667	70422	ORF2_310318_03.raw	0/0	5.13823080062866			0	1.07E-07
High	Sequest HT (A2)	Unambiguous	[R].DHTVSATHGDMDQNTR.[D]		2	5	Q6Z2Z4; P35683	Q6Z2Z4; P35683; P41376; Q9CAI7; P41377	0	2	0.9291	0	1	1	892.884460449219	1784.76164426844	-0.00265108904618431	-2.36578102885687E-06	HCD	MS2	0	30.445	10.1799266162667	6111	ORF2_310318_03.raw	0/0	4.09442853927612	42930099	10.1894645690918	0	1.584E-08
High	Sequest HT (A2)	Unambiguous	[K].GILAADESTGTIGK.[R]		2	3	P17784; Q5N725	P17784; Q10A30; Q5N725	0	2	0.2305	0	1	1	666.854614257813	1332.70195188563	1.0626135331728	0.000708072812471983	HCD	MS2	47.23223	8.767491	32.683403876	29869	ORF2_310318_02.raw	0/0	2.42530632019043	45992591	32.5676002502441	0	8.88E-05
High	Sequest HT (A2)	Unambiguous	[R].DHTVSATHGDMDQNTR.[D]		2	5	Q6Z2Z4; P35683	Q6Z2Z4; P35683; P41376; Q9CAI7; P41377	0	2	0.8282	0	1	1	892.884460449219	1784.76164426844	-0.00265108904618431	-2.36578102885687E-06	CID	MS2		40.96	10.1818141002667	6113	ORF2_310318_03.raw	0/0	4.18774271011353	42930099	10.1894645690918	0	1.27E-08
High	Sequest HT (A2)	Unambiguous	[K].FALLDTIKEEVPADMWSPAMK.[S]		1	1	O04986	O04986	1	2	0.3777	0	1	1	1196.59729003906	2392.18730344813	-2.26272818144625	-0.00270644093734518	HCD	MS2	0	41.49	67.1895683845333	62596	ORF2_310318_03.raw	0/0	3.76351761817932			0	6.661E-06
High	Sequest HT (A2)	Unambiguous	[K].LADMYTSLQSSR.[S]		1	1	Q75IM9	Q75IM9	0	2	0.6756	0	1	1	686.332763671875	1371.65825071375	0.699856849515777	0.000479981875059821	CID	MS2		4.087376	32.6704023701333	29854	ORF2_310318_02.raw	0/0	3.7341513633728	431796190	32.6639747619629	0	3.245E-05
High	Sequest HT (A2)	Unambiguous	[K].LADMYTSLQSSR.[S]		1	1	Q75IM9	Q75IM9	0	2	0.5309	0	1	1	686.332763671875	1371.65825071375	0.699856849515777	0.000479981875059821	HCD	MS2	54.08533	4.153536	32.6688776904	29852	ORF2_310318_02.raw	0/0	2.74613976478577	431796190	32.6639747619629	0	6.789E-05
High	Sequest HT (A2)	Unambiguous	[K].IHYETTGPEIWK.[AG]		2	2	Q9XEA8; Q9XEA6	Q9XEA8; Q9XEA6	0	3	0.5287	0	1	1	491.91748046875	1473.73788814625	0.429192006864247	0.000210838750111482	CID	MS2		8.875324	32.6680776698667	29851	ORF2_310318_02.raw	0/0	2.61316275596619	1312608016	32.4044952392578	0	4.411E-05
High	Sequest HT (A2)	Unambiguous	[K].FALLDTIKEEVPADMWSPAMK.[S]		1	1	O04986	O04986	1	2	0.588	0	1	1	1196.6005859375	2392.193895245	0.492817736740828	0.000589457500154822	CID	MS2		33.1	67.1913620992	62598	ORF2_310318_03.raw	0/0	4.32009267807007			0	1.592E-05
High	Sequest HT (A2)	Unambiguous	[K].IHYETTGPEIWK.[AG]		2	2	Q9XEA8; Q9XEA6	Q9XEA8; Q9XEA6	0	3	0.5279	0	1	1	491.91748046875	1473.73788814625	0.429192006864247	0.000210838750111482	HCD	MS2	5.647099	7.598855	32.6664064032	29849	ORF2_310318_02.raw	0/0	4.29700422286987	1312608016	32.4044952392578	0	6.821E-06
High	Sequest HT (A2)	Unambiguous	[K].VDVDELKEVAEK.[Y]		1	1	Q0D840	Q0D840	1	3	0.3818	0	1	1	458.576843261719	1373.71597652516	0.0910633419809239	4.16983854544621E-05	CID	MS2		3.011613	32.8181941048	29997	ORF2_310318_02.raw	0/0	2.75021076202393	1778729506	32.9069213867188	0	2.187E-05
High	Sequest HT (A2)	Unambiguous	[R].FYcWDTAGQEK.[F]	C3(Carbamidomethyl)	1	2	A2Y7R5	A2Y7R5; Q7F7I7	0	2	0.6154	0	1	1	702.799682617188	1404.59208860438	2.28637320652842	0.00160570718749753	CID	MS2		8.440022	32.8390263197333	30020	ORF2_310318_02.raw	0/0	2.73274350166321	1384441746	33.174201965332	0	0.0001487
High	Sequest HT (A2)	Unambiguous	[R].NPEEIPWAAAGAEYVVESTGVFTDKDK.[A]		1	1	Q6K5G8	Q6K5G8	1	3	0.5782	0	1	1	975.13671875	2923.39560299	-1.3701479565026	-0.00133516333319979	HCD	MS2	1.14727	3.655218	67.2394702546667	62642	ORF2_310318_03.raw	0/0	6.14048910140991			0	5.776E-12
High	Sequest HT (A2)	Unambiguous	[K].LSVETTANQDPLVTK.[G]		1	1	Q43008	Q43008	0	2	0.7562	0	1	1	808.4306640625	1615.854051495	0.191678858100069	0.000154862500039599	CID	MS2		4.063068	33.0646393322667	30256	ORF2_310318_02.raw	0/0	3.20464706420898	1918079456	33.2220344543457	0	9.955E-08
High	Sequest HT (A2)	Unambiguous	[R].SRDHTVSATHGDMDQNTR.[D]		1	4	Q6Z2Z4	Q6Z2Z4; P41376; Q9CAI7; P41377	1	4	0.626	0	1	1	507.728729248047	2027.89308710219	-0.838903389739254	-0.000425301952986956	HCD	MS2	0	25.13996	9.7428537384	5672	ORF2_310318_03.raw	0/0	3.84890604019165			0	7.737E-06
High	Sequest HT (A2)	Unambiguous	[K].LSVETTANQDPLVTK.[G]		1	1	Q43008	Q43008	0	2	0.5853	0	1	1	808.4306640625	1615.854051495	0.191678858100069	0.000154862500039599	HCD	MS2	18.60495	4.52847	33.0624811245333	30254	ORF2_310318_02.raw	0/0	3.39893245697021	1918079456	33.2220344543457	0	7.263E-08
High	Sequest HT (A2)	Unambiguous	[R].SRDHTVSATHGDMDQNTR.[D]		1	4	Q6Z2Z4	Q6Z2Z4; P41376; Q9CAI7; P41377	1	4	0.6087	0	1	1	507.728729248047	2027.89308710219	-0.838903389739254	-0.000425301952986956	CID	MS2		34.49727	9.74482075733333	5674	ORF2_310318_03.raw	0/0	2.98991084098816			0	2.731E-05
High	Sequest HT (A2)	Unambiguous	[R].FGIVEGLMTTVHAITATQK.[T]		2	2	Q7FAH2; Q6K5G8	Q7FAH2; Q6K5G8	0	3	0.5342	0	1	1	673.030212402344	2017.07608394703	-1.28356568515213	-0.000863017656304995	HCD	MS2	23.50226	1.872181	67.2386201602667	62641	ORF2_310318_03.raw	0/0	4.37808179855347	726219684	67.3441543579102	0	7.611E-10
High	Sequest HT (A2)	Unambiguous	[K].SFVSEYPIVSIEDPFDQDDWEHYAK.[M]		1	1	Q42971	Q42971	0	3	0.6699	0	1	1	1006.12127685547	3016.34927730641	-1.01003572073487	-0.00101554119783032	CID	MS2		2.16304	67.2365284637333	62639	ORF2_310318_03.raw	0/0	4.15194702148438			0	8.218E-11
High	Sequest HT (A2)	Unambiguous	[K].DGKPFVDVLK.[E]		2	3	P17784; Q5N725	P17784; Q10A30; Q5N725	0	3	0.5654	0	1	1	373.213256835938	1117.62521724781	0.0278249031410451	1.03659375175387E-05	CID	MS2		3.852004	33.0232535832	30211	ORF2_310318_02.raw	0/0	3.82015132904053			0	5.294E-06
High	Sequest HT (A2)	Unambiguous	[K].LKDGAFEDVLR.[S]		1	1	P31924	P31924	1	3	0.3858	0	1	1	421.562896728516	1262.67413692555	0.166128041814821	6.99218489899067E-05	CID	MS2		7.192644	32.9956967021333	30183	ORF2_310318_02.raw	0/0	3.23771715164185	1790216448	33.2336235046387	0	8.183E-06
High	Sequest HT (A2)	Unambiguous	[R].NPDEIPWAEAGAEYVVESTGVFTDK.[E]		1	1	A2YQT7	A2YQT7	0	3	0.6027	0	1	1	908.759582519531	2724.26419429859	-1.22508944782071	-0.00111249046873733	HCD	MS2	21.01001	12.35754	75.3154915245333	70397	ORF2_310318_03.raw	0/0	5.21050691604614			0	5.85E-11
High	Sequest HT (A2)	Unambiguous	[R].VMQGHAGANLVPLVASNR.[I]		1	1	Q93XI4	Q93XI4	0	3	0.5839	0	1	1	611.997375488281	1833.97757320484	1.28797533881971	0.000787371614630198	CID	MS2		2.290205	32.9826181464	30167	ORF2_310318_02.raw	0/0	3.21787691116333	2130339473	32.8617706298828	0	4.287E-05
High	Sequest HT (A2)	Unambiguous	[R].DHTVSATHGDMDQNTR.[D]		2	5	Q6Z2Z4; P35683	Q6Z2Z4; P35683; P41376; Q9CAI7; P41377	0	3	0.8142	0	1	1	595.59228515625	1784.76230220875	0.365992148492103	0.000217736250154606	CID	MS2		6.919694	10.0819623378667	6011	ORF2_310318_03.raw	0/0	2.25524258613586	1451132279	10.1838111877441	0	1.399E-06
High	Sequest HT (A2)	Unambiguous	[R].VMQGHAGANLVPLVASNR.[I]		1	1	Q93XI4	Q93XI4	0	3	0.5644	0	1	1	611.997375488281	1833.97757320484	1.28797533881971	0.000787371614630198	HCD	MS2	14.94961	2.731786	32.9809096714667	30165	ORF2_310318_02.raw	0/0	2.63730096817017	2130339473	32.8617706298828	0	3.595E-05
High	Sequest HT (A2)	Unambiguous	[R].SRDHTVSATHGDMDQNTR.[D]		1	4	Q6Z2Z4	Q6Z2Z4; P41376; Q9CAI7; P41377	1	3	0.6529	0	1	1	676.636901855469	2027.89615230641	0.672616949677831	0.000454665468926881	HCD	MS2	34.53351	33.1	9.82468147653333	5757	ORF2_310318_03.raw	0/0	3.1383945941925	940709.8125	9.93218421936035	0	7.294E-05
High	Sequest HT (A2)	Unambiguous	[K].KDAEGQDAEATTEEAK.[K]		1	1	P49199	P49199	1	3	0.6386	0	1	1	564.923889160156	1692.75711422047	0.730241427331539	0.000412040156182532	HCD	MS2	10.53971	35.22	9.8570593336	5787	ORF2_310318_03.raw	0/0	4.40065765380859	1910274.75	9.79025459289551	0	4.369E-06
High	Sequest HT (A2)	Unambiguous	[K].NMITGTSQADcAVLIIDSTTGGFEAGISK.[D]	C11(Carbamidomethyl)	1	1	O64937	O64937	0	3	0.3197	0	1	1	986.478332519531	2957.42044429859	-0.885497728970737	-0.000872930468657292	HCD	MS2	25.15559	33.1	75.3318343338667	70414	ORF2_310318_03.raw	0/0	4.15648651123047			0	3.01E-06
High	Sequest HT (A2)	Unambiguous	[R].TVDHDVHPAETPK.[E]		1	2	A2YQ56	A2YQ56; Q69UZ3	0	3	0.6789	0	1	1	482.572418212891	1445.70270137867	0.531692359669113	0.000256222890660259	CID	MS2		29.23753	9.88640389706667	5818	ORF2_310318_03.raw	0/0	2.98501348495483			0	1.163E-05
High	Sequest HT (A2)	Unambiguous	[K].NMITGTSQADcAVLIIDSTTGGFEAGISK.[D]	C11(Carbamidomethyl)	1	1	O64937	O64937	0	3	0.3931	0	1	1	986.478332519531	2957.42044429859	-0.885497728970737	-0.000872930468657292	CID	MS2		41.025	75.3339240408	70416	ORF2_310318_03.raw	0/0	4.06587553024292			0	9.882E-06
High	Sequest HT (A2)	Selected	[R].ATIAnMSPEYGATMGFFPVDHVTLDYLK.[L]	N5(Deamidated)	1	1	Q6YZX6	Q6YZX6	0	3		0.043	2	2	1030.49816894531	3089.47995357594	5.33492177168557	0.00549401531236423	HCD	MS2	29.25518	24.78168	67.224918712	62629	ORF2_310318_03.raw	0/0	3.33876419067383	41352875	67.2780838012695	0	1.838E-06
High	Sequest HT (A2)	Unambiguous	[R].DEEVNYFPSR.[F]		1	2	A2YH64	Q0D9C4; A2YH64	0	2	0.6224	0	1	1	628.283508300781	1255.55973997156	0.623627873743703	0.000391500781347531	HCD	MS2	5.725927	4.803233	32.8699644674667	30050	ORF2_310318_02.raw	0/0	3.30524635314941	484816030	32.7101440429688	0	9.507E-05
High	Sequest HT (A2)	Unambiguous	[K].MTAEIGEQVQIVGDDLLVTnPTR.[V]	N20(Deamidated)	1	1	Q42971	Q42971	0	2	0.0481	0	1	1	1250.64099121094	2500.27470579188	5.90390287509985	0.00738064593741528	HCD	MS2	8.7351	33.1	75.3396069138667	70422	ORF2_310318_03.raw	0/0	5.39903116226196			0	4.224E-08
High	Sequest HT (A2)	Unambiguous	[K].GILGYVEEDLVSTDFQGDSR.[S]		1	1	Q6K5G8	Q6K5G8	0	2	0.7508	0	1	1	1100.52673339844	2200.04619016688	2.61702320990459	0.00287877843743445	CID	MS2		30.99164	67.2219728688	62626	ORF2_310318_03.raw	0/0	6.53977108001709			0	3.615E-10
High	Sequest HT (A2)	Unambiguous	[R].SLSALQGALR.[K]		1	1	P31924	P31924	0	2	0.5085	0	1	1	508.298706054688	1015.59013547938	0.655884483987461	0.000333054687530421	CID	MS2		3.55214	32.864821288	30044	ORF2_310318_02.raw	0/0	2.3400251865387	2185966146	32.6786651611328	0	0.0001073
High	Sequest HT (A2)	Unambiguous	[R].DHTVSATHGDMDQNTR.[D]		2	5	Q6Z2Z4; P35683	Q6Z2Z4; P35683; P41376; Q9CAI7; P41377	0	3	0.7766	0	1	1	595.59228515625	1784.76230220875	0.365992148492103	0.000217736250154606	HCD	MS2	23.34195	21.34	10.0802411786667	6009	ORF2_310318_03.raw	0/0	2.91179490089417	1451132279	10.1838111877441	0	1.038E-07
High	Sequest HT (A2)	Unambiguous	[R].NPDEIPWAEAGAEYVVESTGVFTDK.[E]		1	1	A2YQT7	A2YQT7	0	3	0.5913	0	1	1	908.759582519531	2724.26419429859	-1.22508944782071	-0.00111249046873733	CID	MS2		20.0156	75.3171165098667	70399	ORF2_310318_03.raw	0/0	3.66556334495544			0	1.659E-08
High	Sequest HT (A2)	Unambiguous	[R].NPEEIPWAAAGAEYVVESTGVFTDKDK.[A]		1	1	Q6K5G8	Q6K5G8	1	3	0.481	0	1	1	975.136840820313	2923.39596920094	-1.24487909608485	-0.00121309302069979	CID	MS2		11.07269	75.3135998698667	70395	ORF2_310318_03.raw	0/0	2.36878347396851			0	1.99E-07
High	Sequest HT (A2)	Unambiguous	[K].VIHDNFGIIEGLMTTVHAITATQK.[T]		1	1	A2YQT7	A2YQT7	0	3	0.4867	0	1	1	870.462463378906	2609.37283687672	-1.05240629197214	-0.000915374427222559	HCD	MS2	44.25448	23.24334	75.3528253794667	70434	ORF2_310318_03.raw	0/0	4.86947154998779	16818939.5	75.3125152587891	0	1.265E-11
High	Sequest HT (A2)	Unambiguous	[R].TVPAAVPAIVFLSGGQSEEEATVNLNAMNK.[L]		1	1	Q5N725	Q5N725	0	3	0.5479	0	1	1	1019.85546875	3057.55185299	-1.39747230283799	-0.00142428333341134	CID	MS2		6.188055	67.1874765194667	62594	ORF2_310318_03.raw	0/0	4.07205247879028			0	1.123E-08
High	Sequest HT (A2)	Unambiguous	[R].HKEHISAYGEGNER.[R]		1	1	P14656	P14656	1	3	0.7178	0	1	1	542.924194335938	1626.75802974781	-2.3834908908253	-0.0012924573957207	HCD	MS2	3.543951	23.1431	10.6333798578667	6572	ORF2_310318_03.raw	0/0	3.65002131462097	726591804	10.7114763259888	0	1.04E-06
High	Sequest HT (A2)	Unambiguous	[R].HKEHISAYGEGNER.[R]		1	1	P14656	P14656	1	3	0.7392	0	1	1	542.924194335938	1626.75802974781	-2.3834908908253	-0.0012924573957207	CID	MS2		4.639	10.6351715330667	6574	ORF2_310318_03.raw	0/0	3.71798157691956	726591804	10.7114763259888	0	9.778E-06
High	Sequest HT (A2)	Unambiguous	[K].GNAGGANAGGVTSTGGTGR.[R]		1	1	Q2QX45	Q2QX45	0	2	0.599	0	1	1	781.368225097656	1561.72917356531	-1.38414632463068	-0.00108083234385958	HCD	MS2	0	31.3	10.6769343413333	6620	ORF2_310318_03.raw	0/0	1.92207300662994	10611454	10.5848121643066	0	0.0001358
High	Sequest HT (A2)	Unambiguous	[K].SQDTERPDLANAPVVVTGGR.[G]		1	1	A2XNR6	A2XNR6	0	2	0.6521	0	1	1	1041.53552246094	2082.06376829188	3.04897540925584	0.00317407093734801	CID	MS2		35.325	32.4030788296	29590	ORF2_310318_02.raw	0/0	3.88220548629761	45630300	32.273624420166	0	0.0001094
High	Sequest HT (A2)	Unambiguous	[K].SQDTERPDLANAPVVVTGGR.[G]		1	1	A2XNR6	A2XNR6	0	2	0.2189	0	1	1	1041.53552246094	2082.06376829188	3.04897540925584	0.00317407093734801	HCD	MS2	0	25.855	32.3960061394667	29588	ORF2_310318_02.raw	0/0	2.33188390731812	45630300	32.273624420166	0	5.039E-05
High	Sequest HT (A2)	Unambiguous	[R].GAATMGADTAHHAAAGGGILESVqEGAK.[S]	Q24(Deamidated)	1	1	A2XG55	A2XG55	0	3	0.5572	0	1	1	860.417053222656	2579.23660640797	8.20114424189878	0.00705083932276211	CID	MS2		14.40942	32.3812629272	29573	ORF2_310318_02.raw	0/0	4.01942873001099			0	1.147E-10
High	Sequest HT (A2)	Unambiguous	[R].GAATMGADTAHHAAAGGGILESVQEGAK.[S]		1	1	A2XG55	A2XG55	0	3	0.5274	0	1	1	860.085021972656	2578.24051265797	3.51976468633593	0.00302492265609544	HCD	MS2	19.34413	13.62317	32.3788507552	29572	ORF2_310318_02.raw	0/0	3.82646608352661	26913382	32.2853965759277	0	1.61E-07
High	Sequest HT (A2)	Unambiguous	[R].KQGGWYNFLHEK.[V]		1	1	P27934	P27934	1	3	0.2236	0	1	1	502.921173095703	1506.74896602711	0.0946588490470429	4.75423698086767E-05	CID	MS2		2.872532	32.3711720992	29563	ORF2_310318_02.raw	0/0	3.2160370349884	526123680	32.4018898010254	0	0.0001377
High	Sequest HT (A2)	Unambiguous	[R].KQGGWYNFLHEK.[V]		1	1	P27934	P27934	1	3	0.174	0	1	1	502.921173095703	1506.74896602711	0.0946588490470429	4.75423698086767E-05	HCD	MS2	52.60526	4.08068	32.3693509072	29561	ORF2_310318_02.raw	0/0	3.85108041763306	526123680	32.4018898010254	0	0.0001305
High	Sequest HT (A2)	Unambiguous	[K].GSTVAIFGLGAVGLAAAEGAR.[I]		1	1	Q2R8Z5	Q2R8Z5	0	2	0.568	0	1	1	944.516174316406	1888.02507200281	-1.91436031340945	-0.00180718359388266	HCD	MS2	68.50085	33.1	75.3767969464	70459	ORF2_310318_03.raw	0/0	4.63404035568237			0	1.123E-09
High	Sequest HT (A2)	Unambiguous	[K].FPDMVHAFKPSPK.[T]		1	2	A2YH64	Q0D9C4; A2YH64	0	4	0.6336	0	1	1	375.946899414063	1500.76576776625	-0.675597142878489	-0.000253478437457488	CID	MS2		9.10463	32.3529726512	29543	ORF2_310318_02.raw	0/0	2.91886258125305	67973022	32.3108177185059	0	5.483E-05
High	Sequest HT (A2)	Unambiguous	[K].IGPWGGNGGSAQDISVPPKK.[L]		1	1	Q0JMY8	Q0JMY8	1	3	0.4261	0	1	1	655.67822265625	1965.02011470875	0.643642044553342	0.000421589583387079	HCD	MS2	23.47334	3.496829	32.4292756538667	29616	ORF2_310318_02.raw	0/0	2.91082000732422			0	5.988E-06
High	Sequest HT (A2)	Unambiguous	[R].HKEHISAYGEGNER.[R]		1	1	P14656	P14656	1	2	0.7472	0	1	1	813.885314941406	1626.76335325281	0.888964025089926	0.000723066406408179	HCD	MS2	10.90485	33.1	10.6812506592	6625	ORF2_310318_03.raw	0/0	3.60193943977356			0	4.156E-05
High	Sequest HT (A2)	Unambiguous	[R].YKTEEYSHTAVNK.[F]		1	1	Q69T31	Q69T31	1	3	0.4132	0	1	1	523.923095703125	1569.75473384938	0.236788241442021	0.00012389979163648	HCD	MS2	38.68341	34.60778	10.6966960904	6641	ORF2_310318_03.raw	0/0	3.17313623428345	118659414.5	10.7501316070557	0	8.191E-06
High	Sequest HT (A2)	Unambiguous	[R].VSTTDFqPnGQAPISSTDK.[Q]	Q7(Deamidated); N9(Deamidated)	1	2	Q84QK0	Q84QK0; Q69TH4	0	2		0.0043	2	2	997.971984863281	1994.93669309656	8.90847060091648	0.00888583828134104	CID	MS2		24.90837	32.33461708	29525	ORF2_310318_02.raw	0/0	4.63052606582642	159817674	32.3000297546387	0	7.558E-07
High	Sequest HT (A2)	Unambiguous	[R].VSTTDFqPNGqAPISSTDK.[Q]	Q7(Deamidated); Q11(Deamidated)	1	2	Q84QK0	Q84QK0; Q69TH4	0	2	0.0043	0	1	1	997.971984863281	1994.93669309656	8.90847060091648	0.00888583828134104	CID	MS2		24.90837	32.33461708	29525	ORF2_310318_02.raw	0/0	4.64676475524902	159817674	32.3000297546387	0	9.867E-06
High	Sequest HT (A2)	Unambiguous	[R].VSTTDFQPNGqAPISSTDK.[Q]	Q11(Deamidated)	1	2	Q84QK0	Q84QK0; Q69TH4	0	2		0.0261	2	2	997.472473144531	1993.93766965906	1.38632362328791	0.00138211953134104	HCD	MS2	0	29.92815	32.3329443418667	29523	ORF2_310318_02.raw	0/0	3.3620936870575			0	1.025E-06
High	Sequest HT (A2)	Unambiguous	[R].VSTTDFQPnGQAPISSTDK.[Q]	N9(Deamidated)	1	2	Q84QK0	Q84QK0; Q69TH4	0	2	0.0261	0	1	1	997.472473144531	1993.93766965906	1.38632362328791	0.00138211953134104	HCD	MS2	0	29.92815	32.3329443418667	29523	ORF2_310318_02.raw	0/0	3.45034241676331			0	9.136E-07
High	Sequest HT (A2)	Unambiguous	[K].NAIIWGNHSSTqYPDVNHATVK.[T]	Q12(Deamidated)	1	1	Q7XDC8	Q7XDC8	0	3	0.1004	0	1	1	818.402221679688	2453.19211177906	3.13873226394913	0.00256662968767207	CID	MS2		9.488071	32.3281613056	29518	ORF2_310318_02.raw	0/0	4.48211002349854	235497665	32.328369140625	0	2.725E-06
High	Sequest HT (A2)	Unambiguous	[K].NAIIWGNHSSTqYPDVNHATVK.[T]	Q12(Deamidated)	1	1	Q7XDC8	Q7XDC8	0	3		0.0478	2	2	818.402221679688	2453.19211177906	3.13873226394913	0.00256662968767207	HCD	MS2	0	21.26815	32.3261257437333	29516	ORF2_310318_02.raw	0/0	3.97652125358582	235497665	32.328369140625	0	1.353E-06
High	Sequest HT (A2)	Unambiguous	[K].NAIIWGNHSSTQYPDVnHATVK.[T]	N17(Deamidated)	1	1	Q7XDC8	Q7XDC8	0	3	0.0478	0	1	1	818.402221679688	2453.19211177906	3.13873226394913	0.00256662968767207	HCD	MS2	0	21.26815	32.3261257437333	29516	ORF2_310318_02.raw	0/0	4.18095922470093	235497665	32.328369140625	0	5.2E-07
High	Sequest HT (A2)	Unambiguous	[R].GGGGGSGSEWEIKPSSLTGK.[S]		1	2	B8AL97	B8AL97; Q852L2	0	2	0.4548	0	1	1	945.963684082031	1890.92009153406	0.473893366169771	0.000448047031341048	CID	MS2		31.23595	32.3243738501333	29514	ORF2_310318_02.raw	0/0	3.7555296421051	80863660	32.2812805175781	0	1.951E-07
High	Sequest HT (A2)	Unambiguous	[K].cALVYGQMNEPPGAR.[A]	C1(Carbamidomethyl)	1	1	Q01859	Q01859	0	2	0.7532	0	1	1	831.89013671875	1662.7729968075	0.195419076445675	0.000162468749937972	CID	MS2		18.08268	32.3232819930667	29513	ORF2_310318_02.raw	0/0	4.65682935714722			0	2.303E-07
High	Sequest HT (A2)	Unambiguous	[R].GGGGGSGSEWEIKPSSLTGK.[S]		1	2	B8AL97	B8AL97; Q852L2	0	2	0.434	0	1	1	945.963684082031	1890.92009153406	0.473893366169771	0.000448047031341048	HCD	MS2	29.2688	23.46947	32.3224386245333	29512	ORF2_310318_02.raw	0/0	3.70977258682251	80863660	32.2812805175781	0	1.117E-08
High	Sequest HT (A2)	Unambiguous	[K].SAWSEAYNQLVAAIK.[Q]		1	1	O04985	O04985	0	2	0.4785	0	1	1	825.926818847656	1650.84636106531	-1.35434266459274	-0.00111790734376882	HCD	MS2	9.684583	17.24442	67.1468681957333	62553	ORF2_310318_03.raw	0/0	3.49085545539856	74605717	67.0122451782227	0	2.651E-07
High	Sequest HT (A2)	Unambiguous	[K].VIHDNFGIIEGLMTTVHAITATQK.[T]		1	1	A2YQT7	A2YQT7	0	3	0.475	0	1	1	870.462463378906	2609.37283687672	-1.05240629197214	-0.000915374427222559	CID	MS2		15.51744	75.3545149576	70436	ORF2_310318_03.raw	0/0	3.59552073478699	16818939.5	75.3125152587891	0	4.203E-06
High	Sequest HT (A2)	Unambiguous	[K].SAWSEAYNQLVAAIK.[Q]		1	1	O04985	O04985	0	2	0.5214	0	1	1	825.926818847656	1650.84636106531	-1.35434266459274	-0.00111790734376882	CID	MS2		17.33103	67.1485782856	62555	ORF2_310318_03.raw	0/0	3.97213172912598	74605717	67.0122451782227	0	2.237E-07
High	Sequest HT (A2)	Unambiguous	[K].LTTPSFGDLNHLISATMSGVTccLR.[F]	C22(Carbamidomethyl); C23(Carbamidomethyl)	1	4	Q43594	Q43594; Q8H7U1; P45960; Q76FS3	0	3	0.1213	0	1	1	917.779724121094	2751.32461910328	-0.598902695788981	-0.000549258906076489	CID	MS2		35.235	75.3599522074667	70441	ORF2_310318_03.raw	0/0	3.05369353294373	15610913.5	75.3678131103516	0	5.917E-06
High	Sequest HT (A2)	Unambiguous	[R].SHVVHDSYAPSR.[T]		1	1	Q653V7	Q653V7	0	3	0.7041	0	1	1	452.221435546875	1354.64975338063	-0.0622001144522576	-2.80864583146467E-05	CID	MS2		14.47803	10.3485672501333	6277	ORF2_310318_03.raw	0/0	3.38146829605103	416789741.75	10.4302377700806	0	2.333E-06
High	Sequest HT (A2)	Unambiguous	[K].VIAcVGETLEQR.[E]	C4(Carbamidomethyl)	1	1	P48494	P48494	0	2	0.2903	0	1	1	687.856323242188	1374.70536985438	0.577756406097937	0.000397122187525412	HCD	MS2	56.40492	5.263553	32.6361518850667	29819	ORF2_310318_02.raw	0/0	2.79228377342224	105678624	32.5606346130371	0	8.489E-05
High	Sequest HT (A2)	Unambiguous	[K].HHATYVANYNK.[A]		1	1	Q43008	Q43008	0	3	0.5412	0	1	1	439.882263183594	1317.63223629078	-0.928224165904804	-0.000407686406257805	CID	MS2		16.47688	10.4435550658667	6374	ORF2_310318_03.raw	0/0	3.39920806884766	233987248	10.4846353530884	0	4.744E-05
High	Sequest HT (A2)	Unambiguous	[K].DGKPFVDVLK.[E]		2	3	P17784; Q5N725	P17784; Q10A30; Q5N725	0	3	0.6368	0	1	1	373.213165283203	1117.62494258961	-0.217926719611073	-8.11867968574613E-05	CID	MS2		0.8125292	32.6273500722667	29809	ORF2_310318_02.raw	0/0	3.80054306983948	4705993894	32.6078567504883	0	3.377E-06
High	Sequest HT (A2)	Unambiguous	[R].VMQGHAGANLVPLVASNR.[I]		1	1	Q93XI4	Q93XI4	0	3	0.4538	0	1	1	611.9970703125	1833.9766576775	0.788771566481989	0.000482195833380198	CID	MS2		3.608518	32.5908351034667	29773	ORF2_310318_02.raw	0/0	2.37561249732971	2130339473	32.8617706298828	0	2.353E-05
High	Sequest HT (A2)	Unambiguous	[R].VPTVDVSVVDLTVR.[LI]		3	3	Q7FAH2; Q6K5G8; A2YQT7	Q7FAH2; Q6K5G8; A2YQT7	0	2	0.4521	0	1	1	749.926574707031	1498.84587278406	-1.10851564249819	-0.000830747968734613	HCD	MS2	16.15831	34.02002	75.35718774	70438	ORF2_310318_03.raw	0/0	3.02600860595703			0	0.0001316
High	Sequest HT (A2)	Unambiguous	[R].VSAANSRPPNPQ.[-]		4	6	Q0DHF6; Q0D3D2; A2XFI3; A2Y5L9	Q0DHF6; Q0D3D2; Q10MW3; A2XFI3; A2YQ76; A2Y5L9	0	2	0.5714	0	1	1	619.317443847656	1237.62761106531	-0.616408530441653	-0.000381442343609706	HCD	MS2	36.12394	33.1	10.4531585362667	6384	ORF2_310318_03.raw	0/0	3.71078610420227			0	1.292E-05
High	Sequest HT (A2)	Unambiguous	[K].QPQYEPLPIEK.[Q]		1	1	P0C520	P0C520	0	2	0.5563	0	1	1	671.356567382813	1341.70585813563	0.719402329248015	0.000482612812561456	HCD	MS2	24.87738	5.951422	32.5882102890667	29770	ORF2_310318_02.raw	0/0	3.11491084098816	525498112	32.6285591125488	0	8.333E-05
High	Sequest HT (A2)	Unambiguous	[K].DAPAGEKPEPVR.[T]		1	1	P31674	P31674	0	3	0.4785	0	1	1	422.553649902344	1265.64639644703	-1.61515860401542	-0.000681407656202282	HCD	MS2	15.05445	33.1	10.4602290072	6392	ORF2_310318_03.raw	0/0	1.62596726417542	1586406754	10.6878252029419	0	0.0001024
High	Sequest HT (A2)	Unambiguous	[R].DHTVSATHGDMDQNTR.[D]		2	5	Q6Z2Z4; P35683	Q6Z2Z4; P35683; P41376; Q9CAI7; P41377	0	3	0.8357	0	1	1	595.591979980469	1784.76138668141	-0.146976820929091	-8.74395310953939E-05	HCD	MS2	11.60878	16.195	10.4877299464	6421	ORF2_310318_03.raw	0/0	3.59344077110291			0	5.561E-06
High	Sequest HT (A2)	Unambiguous	[R].DHTVSATHGDMDQNTR.[D]		2	5	Q6Z2Z4; P35683	Q6Z2Z4; P35683; P41376; Q9CAI7; P41377	0	3	0.6764	0	1	1	595.591979980469	1784.76138668141	-0.146976820929091	-8.74395310953939E-05	CID	MS2		16.31109	10.4893551578667	6423	ORF2_310318_03.raw	0/0	2.74515509605408			0	1.728E-06
High	Sequest HT (A2)	Unambiguous	[K].IGPWGGNGGSAQDISVPPKK.[L]		1	1	Q0JMY8	Q0JMY8	1	3	0.3759	0	1	1	655.67822265625	1965.02011470875	0.643642044553342	0.000421589583387079	CID	MS2		3.93816	32.4309023192	29618	ORF2_310318_02.raw	0/0	2.6571192741394			0	0.0001333
High	Sequest HT (A2)	Unambiguous	[K].IHYETTGPEIWK.[AG]		2	2	Q9XEA8; Q9XEA6	Q9XEA8; Q9XEA6	0	2	0.585	0	1	1	737.372680664063	1473.73808469813	0.562561692829365	0.000414534062656458	HCD	MS2	10.48114	3.449758	32.5842478026667	29766	ORF2_310318_02.raw	0/0	4.00434637069702	1182286516	32.3775253295898	0	0.0001218
High	Sequest HT (A2)	Unambiguous	[K].GDAPAIVHLQSAIK.[F]		1	1	Q43008	Q43008	0	2	0.6309	0	1	1	710.401916503906	1419.79655637781	0.786851247780749	0.000558583906467902	HCD	MS2	9.501842	3.77626	32.5817958125333	29763	ORF2_310318_02.raw	0/0	4.00598478317261			0	6.65E-07
High	Sequest HT (A2)	Unambiguous	[R].GVAFMVDNcSTTAR.[L]	C9(Carbamidomethyl)	1	1	Q65XK0	Q65XK0	0	2	0.5128	0	1	1	764.848510742188	1528.68974485438	0.962448917996394	0.000735642187425611	CID	MS2		5.469193	32.5486051482667	29730	ORF2_310318_02.raw	0/0	4.69652700424194	702315710	32.4657020568848	0	6.679E-07
High	Sequest HT (A2)	Unambiguous	[R].GVAFMVDNcSTTAR.[L]	C9(Carbamidomethyl)	1	1	Q65XK0	Q65XK0	0	2	0.5764	0	1	1	764.848022460938	1528.68876829188	0.323625086555993	0.000247360937425611	HCD	MS2	7.929384	3.514491	32.5467932042667	29728	ORF2_310318_02.raw	0/0	3.9931378364563	702315710	32.4657020568848	0	4.697E-06
High	Sequest HT (A2)	Unambiguous	[K].ELQEFKPVDASANA.[-]		1	1	P09229	P09229	0	2	0.5696	0	1	1	759.875671386719	1518.74406614344	0.397054177892828	0.000301511718589609	CID	MS2		2.541668	32.5444182637333	29725	ORF2_310318_02.raw	0/0	3.80589008331299	2370762170	32.3976135253906	0	1.517E-05
High	Sequest HT (A2)	Unambiguous	[K].LTTPSFGDLNHLISATMSGVTccLR.[F]	C22(Carbamidomethyl); C23(Carbamidomethyl)	1	4	Q43594	Q43594; Q8H7U1; P45960; Q76FS3	0	3	0.4211	0	1	1	917.779724121094	2751.32461910328	-0.598902695788981	-0.000549258906076489	HCD	MS2	69.04843	25.75	75.3580498488	70439	ORF2_310318_03.raw	0/0	3.80383324623108	15610913.5	75.3678131103516	0	1.549E-05
High	Sequest HT (A2)	Unambiguous	[K].HHATYVANYNK.[A]		1	1	Q43008	Q43008	0	2	0.5658	0	1	1	659.3203125	1317.63334837	-0.084226762198111	-5.54900000224734E-05	HCD	MS2	0	33.1	10.5054604189333	6441	ORF2_310318_03.raw	0/0	3.04251408576965	13406366.5	10.4843301773071	0	1.945E-06
High	Sequest HT (A2)	Unambiguous	[K].HHATYVANYNK.[A]		1	1	Q43008	Q43008	0	2	0.612	0	1	1	659.3203125	1317.63334837	-0.084226762198111	-5.54900000224734E-05	CID	MS2		43.33	10.5072812077333	6443	ORF2_310318_03.raw	0/0	2.98766446113586	13406366.5	10.4843301773071	0	4.653E-05
High	Sequest HT (A2)	Unambiguous	[K].IYIDATEPSFAVAEIWTSMANGGDGKPnYDQNAHR.[Q]	N28(Deamidated)	1	1	P17654	P17654	0	3		0.0157	2	2	1280.59826660156	3839.78024654469	5.11859378049733	0.00655139156223461	HCD	MS2	0	42.73	67.1543761413333	62561	ORF2_310318_03.raw	0/0	3.75310635566711	52576857	67.017463684082	0	0.0001282
High	Sequest HT (A2)	Unambiguous	[K].TYHMVDEDEPILEK.[A]		1	2	Q5VND6	Q5VND6; B8B2R4	0	2	0.6199	0	1	1	859.901550292969	1718.79582395594	0.957634112769363	0.000822987968831512	CID	MS2		14.93248	32.47845234	29659	ORF2_310318_02.raw	0/0	3.70796728134155	165404364	32.4299240112305	0	1.683E-05
High	Sequest HT (A2)	Unambiguous	[K].TYHMVDEDEPILEK.[A]		1	2	Q5VND6	Q5VND6; B8B2R4	0	2	0.2874	0	1	1	859.901550292969	1718.79582395594	0.957634112769363	0.000822987968831512	HCD	MS2	8.338397	11.43587	32.4766609096	29657	ORF2_310318_02.raw	0/0	3.40836405754089	165404364	32.4299240112305	0	2.826E-05
High	Sequest HT (A2)	Unambiguous	[K].VVIGMDVAASEFYNDKDK.[T]		1	1	Q42971	Q42971	1	3	0.4255	0	1	1	667.658752441406	2000.96170406422	-0.831787231739602	-0.000554791927015685	HCD	MS2	26.03632	23.90853	67.1514488282667	62558	ORF2_310318_03.raw	0/0	3.7617712020874	17335808	67.0884246826172	0	2.642E-07
High	Sequest HT (A2)	Unambiguous	[K].GDAPAIVHLQSAIK.[F]		1	1	Q43008	Q43008	0	2	0.7243	0	1	1	710.401916503906	1419.79655637781	0.786851247780749	0.000558583906467902	CID	MS2		3.566126	32.5834280517333	29765	ORF2_310318_02.raw	0/0	3.99148893356323			0	7.341E-06
High	Sequest HT (A2)	Unambiguous	[R].FGIVEGLMTTVHAITATQK.[T]		2	2	Q7FAH2; Q6K5G8	Q7FAH2; Q6K5G8	0	3	0.6966	0	1	1	673.030395507813	2017.07663326344	-1.01123302227537	-0.000679912187554995	CID	MS2		1.56917	67.2403886989333	62643	ORF2_310318_03.raw	0/0	4.45271396636963	726219684	67.3441543579102	0	3.986E-09
High	Sequest HT (A2)	Unambiguous	[K].GVQcVADVVInHR.[C]	C4(Carbamidomethyl); N11(Deamidated)	1	1	P27933	P27933	0	3	0.1818	0	1	1	489.917083740234	1467.7366979607	-0.391874831450063	-0.000191723098840265	HCD	MS2	43.03733	6.115274	33.1235161218667	30319	ORF2_310318_02.raw	0/0	3.63282155990601	143981942	33.0702438354492	0	0.0001084
High	Sequest HT (A2)	Unambiguous	[R].cQGGANAGHTIYNSEGKK.[F]	C1(Carbamidomethyl)	1	3	A2XD35	A2XD35; Q851S8; Q10R17	1	4	0.4302	0	1	1	473.723358154297	1891.87160272719	0.0362747608846075	1.71567968809683E-05	HCD	MS2	10.2152	33.1	9.62673372453333	5553	ORF2_310318_03.raw	0/0	3.44395351409912	27158708.5	9.62679958343506	0	8.568E-06
High	Sequest HT (A2)	Unambiguous	[R].VcIIGSGPSAHTAAIYAAR.[A]	C2(Carbamidomethyl)	1	1	Q6ZFU6	Q6ZFU6	0	3	0.5014	0	1	1	639.000122070313	1914.98581295094	0.193871414966928	0.000123753645740502	HCD	MS2	44.43592	5.779243	33.6305605674667	30861	ORF2_310318_02.raw	0/0	3.62708830833435	733270292	33.7413597106934	0	4.038E-08
High	Sequest HT (A2)	Unambiguous	[K].VFMADFEDALSPTWENLMR.[G]		1	1	Q7XUG1	Q7XUG1	0	2	0.3476	0	1	1	1136.52172851563	2272.03618040125	-2.25380090897536	-0.00256036437485818	HCD	MS2	27.29626	33.1	75.1870386586667	70271	ORF2_310318_03.raw	0/0	3.28124141693115	24250835.5	75.1387252807617	0	0.0001442
High	Sequest HT (A2)	Unambiguous	[K].IGPWGGNGGSAQDISVPPKK.[L]		1	1	Q0JMY8	Q0JMY8	1	3	0.3077	0	1	1	655.67822265625	1965.02011470875	0.643642044553342	0.000421589583387079	HCD	MS2	53.31642	2.646635	33.6233295506667	30853	ORF2_310318_02.raw	0/0	2.8634033203125			0	0.0001361
High	Sequest HT (A2)	Unambiguous	[R].NPEEIPWAAAGAEYVVESTGVFTDKDK.[A]		1	1	Q6K5G8	Q6K5G8	1	2	0.3354	0	1	1	1462.20178222656	2923.39628782313	-1.13588880048714	-0.00166032843731045	HCD	MS2	74.41629	40.5	67.2621962568	62665	ORF2_310318_03.raw	0/0	3.18879914283752			0	1.656E-05
High	Sequest HT (A2)	Unambiguous	[R].SQETIHLLLDLLEAPDPSTLEK.[F]		1	1	P31924	P31924	0	3	0.4806	0	1	1	821.439025878906	2462.30252437672	0.0258078445108304	2.11822396825786E-05	CID	MS2		33.1	75.1879618514667	70272	ORF2_310318_03.raw	0/0	3.09712553024292	21536231	75.1208953857422	0	1.224E-05
High	Sequest HT (A2)	Unambiguous	[R].LEGTNVDQGKR.[I]		1	1	Q6K9N6	Q6K9N6	1	3	0.3567	0	1	1	406.214202880859	1216.62805538258	0.0129888328267382	5.26752607280893E-06	HCD	MS2	0	30.64	8.98603259946667	4929	ORF2_310318_03.raw	0/0	3.14386987686157	25225549.25	8.96444797515869	0	2.206E-05
High	Sequest HT (A2)	Unambiguous	[R].LEGTNVDQGKR.[I]		1	1	Q6K9N6	Q6K9N6	1	3	0.3147	0	1	1	406.214202880859	1216.62805538258	0.0129888328267382	5.26752607280893E-06	CID	MS2		27.685	8.98741592986667	4931	ORF2_310318_03.raw	0/0	1.97040605545044	25225549.25	8.96444797515869	0	3.815E-05
High	Sequest HT (A2)	Unambiguous	[R].YLcIGTVLHR.[A]	C3(Carbamidomethyl)	1	1	Q6K9A2	Q6K9A2	0	3	0.6	0	1	1	411.225494384766	1231.6619298943	0.276987039391321	0.000113718098999035	CID	MS2		14.79299	33.6020658653333	30831	ORF2_310318_02.raw	0/0	2.50236058235168	368141870	33.6639938354492	0	1.481E-05
High	Sequest HT (A2)	Unambiguous	[R].VPSGEGQQGERPAEcK.[Q]	C15(Carbamidomethyl)	1	1	B8AW64	B8AW64	0	3	0.4887	0	1	1	576.937316894531	1728.79739742359	0.245947673659744	0.000141731197849992	HCD	MS2	6.171713	43.405	9.00469640533333	4949	ORF2_310318_03.raw	0/0	2.20660614967346	51372703.75	9.06334114074707	0	1.578E-05
High	Sequest HT (A2)	Unambiguous	[K].ANSEATLGTYQGDAVLGEGASESLHVK.[D]		1	1	Q5N725	Q5N725	0	3	0.66	0	1	1	902.105712890625	2704.30258541188	-1.27836053709196	-0.00115235937497952	CID	MS2		7.489091	67.2485987610667	62651	ORF2_310318_03.raw	0/0	3.99816131591797			0	5.072E-08
High	Sequest HT (A2)	Unambiguous	[R].QLNMIDADEKDTAGGELPNR.[A]		1	2	P0C5D0	P0C5D1; P0C5D0	1	3	0.3258	0	1	1	729.683715820313	2187.03659420094	0.895486932487715	0.000652820312401066	HCD	MS2	75.15635	3.407412	33.5911497984	30818	ORF2_310318_02.raw	0/0	2.66532802581787	2364719600	33.3468780517578	0	4.91E-05
High	Sequest HT (A2)	Unambiguous	[R].SQETIHLLLDLLEAPDPSTLEK.[F]		1	1	P31924	P31924	0	3	0.4371	0	1	1	821.43798828125	2462.29941158375	-1.23837192961031	-0.00101641541656742	HCD	MS2	26.19706	23.97752	75.1861786912	70270	ORF2_310318_03.raw	0/0	3.50446176528931	21536231	75.1208953857422	0	3.624E-07
High	Sequest HT (A2)	Unambiguous	[R].ALHLPAAcGADASAFSK.[C]	C8(Carbamidomethyl)	1	1	Q6ASY2	Q6ASY2	0	3	0.6295	0	1	1	562.947448730469	1686.82779293141	0.579218563962425	0.000325680468651039	CID	MS2		2.298212	33.5845792168	30811	ORF2_310318_02.raw	0/0	4.39644241333008	1648899192	33.7903251647949	0	1.202E-07
High	Sequest HT (A2)	Unambiguous	[K].YGAGIGPGVYDIHSPR.[I]		2	2	Q2QLY5; Q2QLY4	Q2QLY5; Q2QLY4	0	3	0.6427	0	1	1	553.614868164063	1658.83005123219	0.916955646840436	0.00050702406262341	HCD	MS2	68.57654	2.746465	33.5686152845333	30795	ORF2_310318_02.raw	0/0	3.89496421813965	3616092972	33.7676239013672	0	1.534E-07
High	Sequest HT (A2)	Unambiguous	[R].NADIIPGSGYVPPGTAnPLYEAFGLcDAAAPADVDAFcAR.[L]	N17(Deamidated); C26(Carbamidomethyl); C38(Carbamidomethyl)	1	1	Q7XKU5	Q7XKU5	0	3	0.0833	0	1	1	1375.64294433594	4124.91427974781	3.35100639545482	0.00460752260420823	HCD	MS2	40.08107	33.1	75.1952944853333	70279	ORF2_310318_03.raw	0/0	3.8351936340332	6174052.375	75.3026580810547	0	1.992E-06
High	Sequest HT (A2)	Unambiguous	[K].EALPAALGSASEPPR.[L]		1	1	Q10N44	Q10N44	0	2	0.5472	0	1	1	733.387023925781	1465.76677122156	1.52703351208914	0.00111913578132317	HCD	MS2	31.90125	5.414688	33.5642531048	30790	ORF2_310318_02.raw	0/0	3.17636013031006	84008320	33.4907989501953	0	1.609E-05
High	Sequest HT (A2)	Unambiguous	[K].DNQTVQSVLGTPTR.[D]		1	1	Q7Y0E8	Q7Y0E8	0	2	0.5643	0	1	1	758.392700195313	1515.77812376063	1.29540935995499	0.000981775312766331	CID	MS2		6.823298	33.5494892717333	30773	ORF2_310318_02.raw	0/0	3.81310176849365	560131786	33.2855796813965	0	9.503E-06
High	Sequest HT (A2)	Unambiguous	[K].DNQTVQSVLGTPTR.[D]		1	1	Q7Y0E8	Q7Y0E8	0	2	0.2571	0	1	1	758.392700195313	1515.77812376063	1.29540935995499	0.000981775312766331	HCD	MS2	7.058011	3.827626	33.5479164208	30771	ORF2_310318_02.raw	0/0	3.497882604599	560131786	33.2855796813965	0	1.586E-06
High	Sequest HT (A2)	Unambiguous	[R].ALHLPAAcGADASAFSK.[C]	C8(Carbamidomethyl)	1	1	Q6ASY2	Q6ASY2	0	2	0.7068	0	1	1	843.917419433594	1686.82756223719	0.442456321034829	0.000373173593590792	CID	MS2		9.994362	33.518955264	30739	ORF2_310318_02.raw	0/0	3.82030463218689	1256343244	33.8965950012207	0	2.864E-07
High	Sequest HT (A2)	Unambiguous	[R].ALHLPAAcGADASAFSK.[C]	C8(Carbamidomethyl)	1	1	Q6ASY2	Q6ASY2	0	2	0.596	0	1	1	843.917419433594	1686.82756223719	0.442456321034829	0.000373173593590792	HCD	MS2	0	14.2424	33.5174261797333	30737	ORF2_310318_02.raw	0/0	3.5353798866272	1256343244	33.8965950012207	0	5.943E-09
High	Sequest HT (A2)	Unambiguous	[K].GSTVAIFGLGAVGLAAAEGAR.[I]		1	1	Q2R8Z5	Q2R8Z5	0	3	0.4427	0	1	1	630.014770507813	1888.02975826344	0.567731541895736	0.000357297812418741	HCD	MS2	28.89102	34.525	75.2492130493333	70333	ORF2_310318_03.raw	0/0	3.22551918029785	8229875.3125	75.2036361694336	0	3.83E-07
High	Sequest HT (A2)	Unambiguous	[K].GSTVAIFGLGAVGLAAAEGAR.[I]		1	1	Q2R8Z5	Q2R8Z5	0	3	0.4512	0	1	1	630.014770507813	1888.02975826344	0.567731541895736	0.000357297812418741	CID	MS2		29.25165	75.2508527290667	70335	ORF2_310318_03.raw	0/0	2.46467304229736	8229875.3125	75.2036361694336	0	1.087E-06
High	Sequest HT (A2)	Unambiguous	[K].DPEGLFPcILGHEAAGIVESVGEGVTEVqPGDHVIPcYqAEcR.[E]	C8(Carbamidomethyl); Q29(Deamidated); C37(Carbamidomethyl); Q39(Deamidated); C42(Carbamidomethyl)	1	2	A2XAZ3	Q0DWH1; A2XAZ3	0	4	0.7111	0	1	1	1174.30126953125	4694.183248235	7.43040957763179	0.00871986124957047	HCD	MS2	5.283301	40.11	75.2645374176	70349	ORF2_310318_03.raw	0/0	5.32943153381348			0	4.592E-08
High	Sequest HT (A2)	Unambiguous	[K].WILHDWSDEHcAR.[L]	C11(Carbamidomethyl)	1	1	Q6ZD89	Q6ZD89	0	3	0.6914	0	1	1	575.591979980469	1724.76138668141	0.920528996306434	0.000529230468877984	CID	MS2		3.631138	33.4667094826667	30679	ORF2_310318_02.raw	0/0	2.68759918212891	373257214	33.520824432373	0	8.491E-05
High	Sequest HT (A2)	Unambiguous	[K].YGAGIGPGVYDIHSPR.[I]		2	2	Q2QLY5; Q2QLY4	Q2QLY5; Q2QLY4	0	3	0.6676	0	1	1	553.614868164063	1658.83005123219	0.916955646840436	0.00050702406262341	CID	MS2		3.168458	33.5702905213333	30797	ORF2_310318_02.raw	0/0	3.67243766784668	3616092972	33.7676239013672	0	1.16E-05
High	Sequest HT (A2)	Unambiguous	[K].WILHDWSDEHcAR.[L]	C11(Carbamidomethyl)	1	1	Q6ZD89	Q6ZD89	0	3	0.6462	0	1	1	575.592346191406	1724.76248531422	1.55750628041483	0.000895441406377984	HCD	MS2	9.710413	3.929007	33.4650177984	30677	ORF2_310318_02.raw	0/0	3.42258763313293	373257214	33.520824432373	0	5.4E-06
High	Sequest HT (A2)	Unambiguous	[R].TVPAAVPAIVFLSGGQSEEEATLNLNAMNK.[L]		1	1	P17784	P17784	0	3	0.4939	0	1	1	1024.52893066406	3071.57223873219	0.15068252378123	0.000154277395722602	CID	MS2		41.475	75.1851931013333	70269	ORF2_310318_03.raw	0/0	3.29973387718201			0	4.873E-06
High	Sequest HT (A2)	Unambiguous	[R].LNPDNWENcENLK.[R]	C9(Carbamidomethyl)	1	1	A2Z7C4	A2Z7C4	0	2	0.4556	0	1	1	823.368835449219	1645.73039426844	1.76123230905499	0.00144925421871633	CID	MS2		7.027941	33.6496036730667	30883	ORF2_310318_02.raw	0/0	2.70377349853516	251086736	33.6911087036133	0	0.0001421
High	Sequest HT (A2)	Unambiguous	[K].KIPLYQHIANLAGNK.[Q]		1	1	Q42971	Q42971	1	2	0.5579	0	1	1	840.483947753906	1679.96061887781	0.874109237876573	0.00073423390631433	CID	MS2		17.33934	33.7802041917333	31025	ORF2_310318_02.raw	0/0	2.849360704422			0	1.176E-05
High	Sequest HT (A2)	Unambiguous	[K].KIPLYQHIANLAGNK.[Q]		1	1	Q42971	Q42971	1	2	0.462	0	1	1	840.483947753906	1679.96061887781	0.874109237876573	0.00073423390631433	HCD	MS2	44.27197	10.04455	33.7782542378667	31023	ORF2_310318_02.raw	0/0	3.02975845336914			0	1.225E-06
High	Sequest HT (A2)	Unambiguous	[K].AVGVNLPGGGAASSAAAAAPAAK.[D]		1	1	P29545	P29545	0	2	0.7762	0	1	1	940.006164550781	1879.00505247156	0.985943803700847	0.000926295781027875	CID	MS2		3.333143	33.7646025509333	31008	ORF2_310318_02.raw	0/0	4.87338495254517	2418879492	33.6824684143066	0	7.696E-12
High	Sequest HT (A2)	Unambiguous	[K].KVSPEVIAEYTVR.[T]		1	1	P17784	P17784	1	2	0.7236	0	1	1	745.915100097656	1490.82292356531	1.07592056243356	0.000802002656314471	CID	MS2		3.342093	33.7415580413333	30983	ORF2_310318_02.raw	0/0	3.69015860557556			0	0.0001085
High	Sequest HT (A2)	Unambiguous	[K].KVSPEVIAEYTVR.[T]		1	1	P17784	P17784	1	2	0.6364	0	1	1	745.915100097656	1490.82292356531	1.07592056243356	0.000802002656314471	HCD	MS2	48.84037	4.116516	33.7401019309333	30981	ORF2_310318_02.raw	0/0	3.51633810997009			0	2.617E-06
High	Sequest HT (A2)	Unambiguous	[K].VFANAETTISYK.[I]		1	1	Q75KR1	Q75KR1	0	2	0.5207	0	1	1	672.344787597656	1343.68229856531	-1.38342383297565	-0.000929442343704068	CID	MS2		8.425215	33.7272565298667	30969	ORF2_310318_02.raw	0/0	3.62728071212769			0	0.0001055
High	Sequest HT (A2)	Unambiguous	[K].SAEKPAPVQKPAPSSSAEK.[L]		1	1	Q2QQ99	Q2QQ99	0	3	0.2591	0	1	1	637.005676269531	1909.00247554859	-0.0291206560880844	-1.85304687268702E-05	HCD	MS2	0	31.24	8.82373305413333	4760	ORF2_310318_03.raw	0/0	2.20323014259338	18870726.3125	8.79069328308105	0	4.825E-08
High	Sequest HT (A2)	Unambiguous	[R].EEEEEEEEQQKGQEEEEEEQVGQGYETIR.[A]		1	1	Q75GX9	Q75GX9	1	3	0.7687	0	1	1	1176.16296386719	3526.47433834156	0.216939542157174	0.000255010520807749	CID	MS2		33.1	33.7186067389333	30960	ORF2_310318_02.raw	0/0	4.27776956558228	173673990.5	33.7082824707031	0	5.124E-09
High	Sequest HT (A2)	Unambiguous	[R].EEEEEEEEQQKGQEEEEEEQVGQGYETIR.[A]		1	1	Q75GX9	Q75GX9	1	3	0.8431	0	1	1	1176.16296386719	3526.47433834156	0.216939542157174	0.000255010520807749	HCD	MS2	0	42.67	33.7167996373333	30958	ORF2_310318_02.raw	0/0	5.48420572280884	173673990.5	33.7082824707031	0	6.28E-10
High	Sequest HT (A2)	Unambiguous	[K].ALAGQKDEAYFAANAAAQASR.[R]		1	1	Q2QLY5	Q2QLY5	1	2	0.658	0	1	1	1062.52770996094	2124.04814329188	0.606296358937397	0.000643900937348008	CID	MS2		20.335	33.7112673629333	30952	ORF2_310318_02.raw	0/0	5.79116249084473			0	2.549E-11
High	Sequest HT (A2)	Unambiguous	[K].ALAGQKDEAYFAANAAAQASR.[R]		1	1	Q2QLY5	Q2QLY5	1	2	0.7596	0	1	1	1062.52770996094	2124.04814329188	0.606296358937397	0.000643900937348008	HCD	MS2	0	34.66	33.7096073488	30950	ORF2_310318_02.raw	0/0	5.45204782485962			0	2.002E-11
High	Sequest HT (A2)	Unambiguous	[R].LNPDNWENcENLK.[R]	C9(Carbamidomethyl)	1	1	A2Z7C4	A2Z7C4	0	2	0.3395	0	1	1	823.368835449219	1645.73039426844	1.76123230905499	0.00144925421871633	HCD	MS2	15.5355	13.30191	33.6469181064	30881	ORF2_310318_02.raw	0/0	2.70615029335022	251086736	33.6911087036133	0	2.097E-05
High	Sequest HT (A2)	Unambiguous	[K].SAEKPAPVQKPAPSSSAEK.[L]		1	1	Q2QQ99	Q2QQ99	0	3	0.6767	0	1	1	637.005676269531	1909.00247554859	-0.0291206560880844	-1.85304687268702E-05	CID	MS2		41.695	8.8256688752	4762	ORF2_310318_03.raw	0/0	2.66434121131897	18870726.3125	8.79069328308105	0	2.347E-05
High	Sequest HT (A2)	Unambiguous	[K].KPAEEEPAAEKAPAAGK.[K]		1	1	Q6F362	Q6F362	1	3	0.5556	0	1	1	565.297180175781	1693.87698726734	0.854512217561527	0.000482479114604454	CID	MS2		33.1	8.82833523253333	4765	ORF2_310318_03.raw	0/0	4.31560611724854	21052737.625	8.7845983505249	0	1.137E-07
High	Sequest HT (A2)	Unambiguous	[R].NVIHGSDSVDnGKK.[E]	N11(Deamidated)	1	2	A6N0M9	A6N0M9; Q07661	1	3	0.3756	0	1	1	490.910858154297	1470.71802120289	-0.197336979522886	-9.67423697688652E-05	HCD	MS2	6.314907	16.39	8.8597439968	4797	ORF2_310318_03.raw	0/0	3.94238305091858	44815033.0625	8.87621021270752	0	1.404E-07
High	Sequest HT (A2)	Unambiguous	[R].VcIIGSGPAAHTAAVYAAR.[A]	C2(Carbamidomethyl)	1	1	Q69PS6	Q69PS6	0	3	0.2471	0	1	1	628.9970703125	1884.9766576775	0.94465317358878	0.000593549166573837	HCD	MS2	15.31859	3.99166	33.6789022962667	30917	ORF2_310318_02.raw	0/0	2.59373068809509	95114348.5	33.5940017700195	0	3.284E-05
High	Sequest HT (A2)	Unambiguous	[K].ALAGQKDEAYFAANAAAQASR.[R]		1	1	Q2QLY5	Q2QLY5	1	3	0.5979	0	1	1	708.687683105469	2124.04849605641	0.772377691069853	0.000546855468655849	CID	MS2		2.344448	33.6716944005333	30908	ORF2_310318_02.raw	0/0	3.72722268104553	1854795956	33.7940254211426	0	1.04E-06
High	Sequest HT (A2)	Unambiguous	[K].ALAGQKDEAYFAANAAAQASR.[R]		1	1	Q2QLY5	Q2QLY5	1	3	0.5816	0	1	1	708.686584472656	2124.04520015797	-0.77932933882976	-0.000551777343844151	HCD	MS2	13.22273	4.65018	33.669752512	30906	ORF2_310318_02.raw	0/0	4.78434419631958	1854795956	33.7940254211426	0	4.516E-09
High	Sequest HT (A2)	Unambiguous	[K].IYIDATEPSFAVAEIWTSMAnGGDGKPnYDQNAHR.[Q]	N21(Deamidated); N28(Deamidated)	1	1	P17654	P17654	0	4	0.1636	0	1	1	960.94873046875	3840.773091985	7.41617001483306	0.00712090374980634	CID	MS2		9.400513	67.267864572	62671	ORF2_310318_03.raw	0/0	5.38065433502197			0	2.144E-12
High	Sequest HT (A2)	Unambiguous	[R].NVIHGSDSVDnGKK.[E]	N11(Deamidated)	1	2	A6N0M9	A6N0M9; Q07661	1	3	0.3791	0	1	1	490.910858154297	1470.71802120289	-0.197336979522886	-9.67423697688652E-05	CID	MS2		26.965	8.8612881384	4799	ORF2_310318_03.raw	0/0	4.21909999847412	44815033.0625	8.87621021270752	0	1.267E-06
High	Sequest HT (A2)	Unambiguous	[R].TVPAAVPAIVFLSGGQSEEEATVNLNAMNK.[L]		1	1	Q5N725	Q5N725	0	3	0.5812	0	1	1	1019.85638427734	3057.55459957203	-0.499179052212727	-0.000508755989661343	CID	MS2		14.86778	75.1840804013333	70268	ORF2_310318_03.raw	0/0	3.20039296150208			0	7.093E-07
High	Sequest HT (A2)	Unambiguous	[K].IYIDATEPSFAVAEIWTSMAnGGDGKPnYDQNAHR.[Q]	N21(Deamidated); N28(Deamidated)	1	1	P17654	P17654	0	4	0.1024	0	1	1	960.94873046875	3840.773091985	7.41617001483306	0.00712090374980634	HCD	MS2	40.57778	9.072456	67.2660336498667	62669	ORF2_310318_03.raw	0/0	6.54167795181274			0	1.138E-12
High	Sequest HT (A2)	Unambiguous	[K].VEASEEEEAPKPKPK.[N]		1	1	Q5Z627	Q5Z627	0	3	0.373	0	1	1	556.620849609375	1667.84799556813	-0.396200142323878	-0.000220267291676161	HCD	MS2	44.54789	26.74	8.96474789973333	4907	ORF2_310318_03.raw	0/0	3.77537631988525	136235916.75	9.08767032623291	0	4.447E-07
High	Sequest HT (A2)	Unambiguous	[K].VEASEEEEAPKPKPK.[N]		1	1	Q5Z627	Q5Z627	0	3	0.5928	0	1	1	556.620849609375	1667.84799556813	-0.396200142323878	-0.000220267291676161	CID	MS2		36.97	8.96657928373333	4909	ORF2_310318_03.raw	0/0	1.93756639957428	136235916.75	9.08767032623291	0	7.969E-05
High	Sequest HT (A2)	Unambiguous	[K].KPAEEEPAAEKAPAAGK.[K]		1	1	Q6F362	Q6F362	1	3	0.3911	0	1	1	565.296691894531	1693.87552242359	-0.0102760833233263	-5.80213539554582E-06	HCD	MS2	24.67687	33.66759	8.82664768613333	4763	ORF2_310318_03.raw	0/0	4.04167032241821	21052737.625	8.7845983505249	0	1.666E-08
High	Sequest HT (A2)	Unambiguous	[K].LSVETTANQDPLVTK.[G]		1	1	Q43008	Q43008	0	2	0.6677	0	1	1	808.431396484375	1615.85551633875	1.09822362272426	0.000887284375039599	CID	MS2		7.15419	33.4628206792	30675	ORF2_310318_02.raw	0/0	3.3056423664093	1918079456	33.2220344543457	0	4.828E-08
High	Sequest HT (A2)	Unambiguous	[K].LSVETTANQDPLVTK.[G]		1	1	Q43008	Q43008	0	2	0.5759	0	1	1	808.431396484375	1615.85551633875	1.09822362272426	0.000887284375039599	HCD	MS2	6.403696	4.077653	33.4611390472	30673	ORF2_310318_02.raw	0/0	3.81752228736877	1918079456	33.2220344543457	0	1.023E-07
High	Sequest HT (A2)	Unambiguous	[K].LGVTQcTIAHALEK.[T]	C6(Carbamidomethyl)	1	1	P30298	P30298	0	2	0.1391	0	1	1	770.911926269531	1540.81657590906	0.900353963889877	0.000693639531352375	CID	MS2		11.22255	33.4164408154667	30627	ORF2_310318_02.raw	0/0	3.02075147628784	142692822	33.3504409790039	0	0.0001058
High	Sequest HT (A2)	Unambiguous	[R].SRDHTVSATHGDMDQNTR.[D]		1	4	Q6Z2Z4	Q6Z2Z4; P41376; Q9CAI7; P41377	1	4	0.7217	0	1	1	507.729187011719	2027.89491815688	0.0640303808169391	3.24617188880438E-05	CID	MS2		29.56	9.35526223386667	5304	ORF2_310318_03.raw	0/0	3.08748817443848			0	2.239E-06
High	Sequest HT (A2)	Unambiguous	[K].NAIIWGnHSSTQYPDVNHATVK.[T]	N7(Deamidated)	1	1	Q7XDC8	Q7XDC8	0	3	0.0572	0	1	1	818.401977539063	2453.19137935719	2.84017261574245	0.00232248906267207	CID	MS2		9.521585	33.2384193944	30440	ORF2_310318_02.raw	0/0	3.32303023338318	501216432	33.232250213623	0	6.436E-05
High	Sequest HT (A2)	Unambiguous	[K].NAIIWGNHSSTQYPDVnHATVK.[T]	N17(Deamidated)	1	1	Q7XDC8	Q7XDC8	0	3		0.0474	3	3	818.401977539063	2453.19137935719	2.84017261574245	0.00232248906267207	HCD	MS2	7.455215	10.20512	33.2367237056	30438	ORF2_310318_02.raw	0/0	3.62028098106384	501216432	33.232250213623	0	1.455E-05
High	Sequest HT (A2)	Unambiguous	[R].GRDHTVSATHGDMDQNTR.[D]		1	1	P35683	P35683	1	3	0.7167	0	1	1	666.632202148438	1997.88205318531	-1.0863816137474	-0.000723488228989784	HCD	MS2	11.52785	33.1	9.40059577626667	5348	ORF2_310318_03.raw	0/0	4.19913578033447	89642473.5	9.42617130279541	0	2.374E-09
High	Sequest HT (A2)	Unambiguous	[K].NAIIWGNHSSTqYPDVNHATVK.[T]	Q12(Deamidated)	1	1	Q7XDC8	Q7XDC8	0	3	0.0447	0	1	1	818.401977539063	2453.19137935719	2.84017261574245	0.00232248906267207	HCD	MS2	7.455215	10.20512	33.2367237056	30438	ORF2_310318_02.raw	0/0	3.80155372619629	501216432	33.232250213623	0	8.11E-05
High	Sequest HT (A2)	Unambiguous	[R].LNIHEYQGAELMGK.[Y]		1	1	Q6K9N6	Q6K9N6	0	3	0.6957	0	1	1	534.936767578125	1602.79574947438	0.808971089609912	0.000432204791650292	CID	MS2		2.856358	33.2320175344	30433	ORF2_310318_02.raw	0/0	4.37112951278687	1068972772	33.3736038208008	0	1.127E-07
High	Sequest HT (A2)	Unambiguous	[R].LNIHEYQGAELMGK.[Y]		1	1	Q6K9N6	Q6K9N6	0	3	0.4987	0	1	1	534.936767578125	1602.79574947438	0.808971089609912	0.000432204791650292	HCD	MS2	78.79904	2.629544	33.2300388410667	30431	ORF2_310318_02.raw	0/0	3.91060137748718	1068972772	33.3736038208008	0	1.691E-06
High	Sequest HT (A2)	Unambiguous	[R].GRDHTVSATHGDMDQNTR.[D]		1	1	P35683	P35683	1	3	0.7641	0	1	1	666.632202148438	1997.88205318531	-1.0863816137474	-0.000723488228989784	CID	MS2		33.05428	9.4025707048	5350	ORF2_310318_03.raw	0/0	4.791823387146	89642473.5	9.42617130279541	0	1.257E-10
High	Sequest HT (A2)	Unambiguous	[K].IGPWGGNGGSAQDISVPPKK.[L]		1	1	Q0JMY8	Q0JMY8	1	3	0.213	0	1	1	655.678283691406	1965.02029781422	0.736824595324084	0.000482624739637079	HCD	MS2	6.91774	4.456043	33.2254909544	30426	ORF2_310318_02.raw	0/0	2.76554369926453			0	1.914E-06
High	Sequest HT (A2)	Unambiguous	[K].KDAEGQDAEATTEEAK.[K]		1	1	P49199	P49199	1	3	0.683	0	1	1	564.922973632813	1692.75436763844	-0.892309152337897	-0.000503487187567468	HCD	MS2	7.381813	41.47	9.41138089386667	5359	ORF2_310318_03.raw	0/0	5.71055126190186	185996402.25	9.49017333984375	0	6.714E-07
High	Sequest HT (A2)	Unambiguous	[K].KDAEGQDAEATTEEAK.[K]		1	1	P49199	P49199	1	3	0.6347	0	1	1	564.922973632813	1692.75436763844	-0.892309152337897	-0.000503487187567468	CID	MS2		30.4091	9.41307846053333	5361	ORF2_310318_03.raw	0/0	4.38076686859131	185996402.25	9.49017333984375	0	4.808E-07
High	Sequest HT (A2)	Unambiguous	[R].NAGESSGTQQATGAPGR.[G]		1	1	Q6EU14	Q6EU14	0	2	0.6695	0	1	1	794.873046875	1588.73881712	4.91981335782826	0.00390813000001344	CID	MS2		42.58	9.27847632613333	5229	ORF2_310318_03.raw	0/0	3.53894805908203	6751633.875	9.27871608734131	0	5.13E-08
High	Sequest HT (A2)	Unambiguous	[R].FYcWDTAGQEK.[F]	C3(Carbamidomethyl)	1	2	A2Y7R5	A2Y7R5; Q7F7I7	0	2	0.6619	0	1	1	702.798889160156	1404.59050169031	1.1565664080617	0.000812250156247529	CID	MS2		3.790725	33.2173809898667	30417	ORF2_310318_02.raw	0/0	2.8145956993103	1384441746	33.174201965332	0	8.666E-05
High	Sequest HT (A2)	Unambiguous	[R].SRDHTVSATHGDMDQNTR.[D]		1	4	Q6Z2Z4	Q6Z2Z4; P41376; Q9CAI7; P41377	1	3	0.6256	0	1	1	676.636352539063	2027.89450435719	-0.140023443822742	-9.4650937323119E-05	CID	MS2		20.455	9.41686159786667	5365	ORF2_310318_03.raw	0/0	4.38303232192993	51922160.375	9.48861122131348	0	3.452E-08
High	Sequest HT (A2)	Unambiguous	[R].LAGGGGGAEETAR.[L]		1	1	Q7XKU5	Q7XKU5	0	2	0.6472	0	1	1	573.280395507813	1145.55351438563	-0.89557008319646	-0.000512962187485755	CID	MS2		42.685	9.41773885786667	5366	ORF2_310318_03.raw	0/0	3.26077437400818	7049385.5	9.38082027435303	0	2.268E-06
High	Sequest HT (A2)	Unambiguous	[R].ELISNSSDALDKIR.[F]		2	3	Q0J4P2; Q07078	Q0J4P2; Q69QQ6; Q07078	1	2	0.1733	0	1	1	780.916259765625	1560.82524290125	1.5805005463511	0.00123344062512842	HCD	MS2	30.80041	13.62591	33.1859799248	30384	ORF2_310318_02.raw	0/0	2.01717352867126	241368720	33.2494697570801	0	5.531E-05
High	Sequest HT (A2)	Unambiguous	[R].cQGGANAGHTIYNSEGKK.[F]	C1(Carbamidomethyl)	1	3	A2XD35	A2XD35; Q851S8; Q10R17	1	3	0.6593	0	1	1	631.296020507813	1891.87350826344	1.0434976169994	0.000658054479167447	HCD	MS2	0	43.33	9.5539682504	5491	ORF2_310318_03.raw	0/0	3.64182901382446	87826903.375	9.6371431350708	0	3.69E-07
High	Sequest HT (A2)	Unambiguous	[R].QLNMIDADEKDTAGGELPNR.[A]		1	2	P0C5D0	P0C5D1; P0C5D0	1	3	0.5205	0	1	1	729.6845703125	2187.0391576775	2.0676112878172	0.00150731249990107	HCD	MS2	24.61242	4.609537	33.1806449109333	30379	ORF2_310318_02.raw	0/0	3.90299129486084	2364719600	33.3468780517578	0	1.506E-05
High	Sequest HT (A2)	Unambiguous	[K].DNQTVQSVLGTPTR.[D]		1	1	Q7Y0E8	Q7Y0E8	0	2	0.3844	0	1	1	758.392333984375	1515.77739133875	0.81221012894285	0.000615564375266331	CID	MS2		6.547123	33.1684744141333	30368	ORF2_310318_02.raw	0/0	3.7226185798645	560131786	33.2855796813965	0	4.35E-05
High	Sequest HT (A2)	Unambiguous	[R].cQGGANAGHTIYNSEGKK.[F]	C1(Carbamidomethyl)	1	3	A2XD35	A2XD35; Q851S8; Q10R17	1	3	0.6194	0	1	1	631.296020507813	1891.87350826344	1.0434976169994	0.000658054479167447	CID	MS2		30.655	9.5557451808	5493	ORF2_310318_03.raw	0/0	2.67808675765991	87826903.375	9.6371431350708	0	3.941E-06
High	Sequest HT (A2)	Unambiguous	[R].GRDHTVSATHGDMDQNTR.[D]		1	1	P35683	P35683	1	4	0.7924	0	1	1	500.226959228516	1997.88600702406	0.89263133566072	0.000445843515763045	CID	MS2		7.519416	9.57388617306667	5506	ORF2_310318_03.raw	0/0	2.88789701461792	898655913	9.51935577392578	0	6.698E-06
High	Sequest HT (A2)	Unambiguous	[K].VDVDELKEVAEK.[Y]		1	1	Q0D840	Q0D840	1	2	0.4067	0	1	1	687.362243652344	1373.71721067469	0.98946567892983	0.000679622343795927	HCD	MS2	19.82293	4.45355	33.1607977832	30359	ORF2_310318_02.raw	0/0	3.2697422504425	730576802.5	32.8992347717285	0	1.396E-05
High	Sequest HT (A2)	Unambiguous	[K].AVEKPEEEEEAPKPKPK.[N]		1	1	Q6YW46	Q6YW46	0	3	0.6682	0	1	1	645.674255371094	1935.00821285328	0.653771958247623	0.000421684427161987	HCD	MS2	4.170416	28.225	9.57681120053333	5509	ORF2_310318_03.raw	0/0	4.22223615646362	29126971.875	9.48743438720703	0	1.148E-08
High	Sequest HT (A2)	Unambiguous	[R].YWGDLSGHDLR.[V]		1	1	Q7GCM7	Q7GCM7	0	3	0.4382	0	1	1	440.211090087891	1318.61871700367	0.941959056223763	0.000414027890731935	HCD	MS2	48.28942	7.451338	33.1508067821333	30347	ORF2_310318_02.raw	0/0	2.82806491851807	217617569	33.2602233886719	0	0.0001559
High	Sequest HT (A2)	Unambiguous	[R].SRDHTVSATHGDMDQNTR.[D]		1	4	Q6Z2Z4	Q6Z2Z4; P41376; Q9CAI7; P41377	1	3	0.5801	0	1	1	676.636352539063	2027.89450435719	-0.140023443822742	-9.4650937323119E-05	HCD	MS2	39.95172	42.135	9.4150850672	5363	ORF2_310318_03.raw	0/0	3.12033176422119	51922160.375	9.48861122131348	0	1.118E-07
High	Sequest HT (A2)	Unambiguous	[K].VFAAVPSKPGAEFPNAAR.[W]		1	1	P29545	P29545	0	3	0.5914	0	1	1	610.328796386719	1828.97183590016	0.761412061755586	0.000464200052041027	HCD	MS2	38.00679	1.54364	33.2641662866667	30467	ORF2_310318_02.raw	0/0	3.94252061843872	3073699734	33.3782615661621	0	1.5E-06
High	Sequest HT (A2)	Unambiguous	[R].NAGESSGTQQATGAPGR.[G]		1	1	Q6EU14	Q6EU14	0	2	0.6176	0	1	1	794.873046875	1588.73881712	4.91981335782826	0.00390813000001344	HCD	MS2	0	32.92	9.27657203546667	5227	ORF2_310318_03.raw	0/0	3.39775609970093	6751633.875	9.27871608734131	0	2.992E-08
High	Sequest HT (A2)	Unambiguous	[K].LGVTQcTIAHALEK.[T]	C6(Carbamidomethyl)	1	1	P30298	P30298	0	3	0.2181	0	1	1	514.276611328125	1540.81528072438	0.059769903558756	3.06981250754272E-05	HCD	MS2	33.37317	5.169372	33.2760221936	30475	ORF2_310318_02.raw	0/0	3.76309823989868	731134989.25	33.4144515991211	0	2.421E-06
High	Sequest HT (A2)	Unambiguous	[K].LGVTQcTIAHALEK.[T]	C6(Carbamidomethyl)	1	1	P30298	P30298	0	2	0.1884	0	1	1	770.911926269531	1540.81657590906	0.900353963889877	0.000693639531352375	HCD	MS2	33.33657	12.41125	33.4145304085333	30625	ORF2_310318_02.raw	0/0	3.28767704963684	142692822	33.3504409790039	0	2.03E-06
High	Sequest HT (A2)	Unambiguous	[K].AVGVNLPGGGAASSAAAAAPAAK.[D]		1	1	P29545	P29545	0	2	0.6581	0	1	1	940.007202148438	1879.00712766688	2.09035667145569	0.00196389343727787	CID	MS2		21.74099	33.4116597061333	30622	ORF2_310318_02.raw	0/0	3.88795256614685	2418879492	33.6824684143066	0	5.249E-10
High	Sequest HT (A2)	Unambiguous	[K].AVGVNLPGGGAASSAAAAAPAAK.[D]		1	1	P29545	P29545	0	2	0.57	0	1	1	940.007202148438	1879.00712766688	2.09035667145569	0.00196389343727787	HCD	MS2	66.67369	29.43384	33.4098931624	30620	ORF2_310318_02.raw	0/0	3.99502921104431	2418879492	33.6824684143066	0	2.762E-10
High	Sequest HT (A2)	Unambiguous	[K].GEGEKEAGEDEGAAPAR.[Y]		1	1	Q6Z7V2	Q6Z7V2	1	3	0.5682	0	1	1	558.251342773438	1672.73947506031	-0.849934194783926	-0.000473906562395617	HCD	MS2	9.163372	23.365	9.03382433653333	4979	ORF2_310318_03.raw	0/0	5.2845139503479	218130534	9.08791542053223	0	2.509E-09
High	Sequest HT (A2)	Unambiguous	[K].DGKPFVDVLK.[E]		2	3	P17784; Q5N725	P17784; Q10A30; Q5N725	0	3	0.5524	0	1	1	373.213348388672	1117.62549190602	0.273576525893163	0.000101918671892539	CID	MS2		27.13591	33.3987624909333	30607	ORF2_310318_02.raw	0/0	2.85751795768738			0	2.139E-05
High	Sequest HT (A2)	Unambiguous	[K].DPEGLFPcILGHEAAGIVESVGEGVTEVqPGDHVIPcYqAEcR.[E]	C8(Carbamidomethyl); Q29(Deamidated); C37(Carbamidomethyl); Q39(Deamidated); C42(Carbamidomethyl)	1	2	A2XAZ3	Q0DWH1; A2XAZ3	0	4	0.6537	0	1	1	1174.30126953125	4694.183248235	7.43040957763179	0.00871986124957047	CID	MS2		33.1	75.2663021376	70351	ORF2_310318_03.raw	0/0	5.40290069580078			0	6.077E-12
High	Sequest HT (A2)	Unambiguous	[K].GEGEKEAGEDEGAAPAR.[Y]		1	1	Q6Z7V2	Q6Z7V2	1	3	0.6239	0	1	1	558.251770019531	1672.74075679859	-0.0836838545684589	-4.6660468645617E-05	CID	MS2		16.10731	9.03560327413333	4981	ORF2_310318_03.raw	0/0	4.75748682022095	218130534	9.08791542053223	0	9.563E-08
High	Sequest HT (A2)	Unambiguous	[K].GEGEKEAGEDEGAAPAR.[Y]		1	1	Q6Z7V2	Q6Z7V2	1	2	0.6903	0	1	1	836.873901367188	1672.74052610438	-0.221597753377064	-0.000185337812354192	HCD	MS2	46.84354	33.1	9.06871421706667	5016	ORF2_310318_03.raw	0/0	3.52300977706909	11889553.875	9.08710670471191	0	1.062E-06
High	Sequest HT (A2)	Unambiguous	[K].WILHDWSDEHcAR.[L]	C11(Carbamidomethyl)	1	1	Q6ZD89	Q6ZD89	0	4	0.6053	0	1	1	431.945465087891	1724.76003046156	0.134205100931173	5.78678907263708E-05	HCD	MS2	40.90195	8.865065	33.3938896210667	30601	ORF2_310318_02.raw	0/0	3.75066757202148	494484426	33.5179290771484	0	7.634E-06
High	Sequest HT (A2)	Unambiguous	[K].GEGEKEAGEDEGAAPAR.[Y]		1	1	Q6Z7V2	Q6Z7V2	1	2	0.7217	0	1	1	836.873901367188	1672.74052610438	-0.221597753377064	-0.000185337812354192	CID	MS2		40.17	9.0710037728	5018	ORF2_310318_03.raw	0/0	3.09264039993286	11889553.875	9.08710670471191	0	1.919E-06
High	Sequest HT (A2)	Unambiguous	[K].ANSEATLGTYQGDAVLGEGASESLHVK.[D]		1	1	Q5N725	Q5N725	0	3	0.5977	0	1	1	902.1064453125	2704.3047826775	-0.465854263587188	-0.000419937499979521	HCD	MS2	0	10.75352	67.2468594224	62649	ORF2_310318_03.raw	0/0	6.14479923248291			0	5.929E-12
High	Sequest HT (A2)	Unambiguous	[K].LKDGAFEDVLR.[S]		1	1	P31924	P31924	1	3	0.5043	0	1	1	421.562927246094	1262.67422847828	0.238635070276967	0.000100439427114907	CID	MS2		3.41196	33.3845983634667	30590	ORF2_310318_02.raw	0/0	3.44880819320679	1790216448	33.2336235046387	0	4.5E-05
High	Sequest HT (A2)	Unambiguous	[-].MLVYQDLLTGDELLSDSFPYR.[E]		1	1	P35681	P35681	0	2	0.686	0	1	1	1238.10595703125	2475.2046374325	-2.65255243349654	-0.00328281375004735	HCD	MS2	0	30.13	75.2766056821333	70359	ORF2_310318_03.raw	0/0	5.50620794296265	184325698	75.3871612548828	0	2.471E-10
High	Sequest HT (A2)	Unambiguous	[R].QLNMIDADEKDTAGGELPnR.[A]	N19(Deamidated)	1	2	P0C5D0	P0C5D1; P0C5D0	1	2	0.0575	0	1	1	1094.52075195313	2188.03422727625	7.11855734744097	0.00778776812484083	CID	MS2		39.38556	33.3733534344	30580	ORF2_310318_02.raw	0/0	4.5166072845459	132602586	33.1937637329102	0	5.24E-07
High	Sequest HT (A2)	Unambiguous	[R].QLNMIDADEKDTAGGELPNR.[A]		1	2	P0C5D0	P0C5D1; P0C5D0	1	2	0.6493	0	1	1	1094.02319335938	2187.03911008875	2.04585180159606	0.00223717437484083	HCD	MS2	36.58864	33.1	33.3713364744	30578	ORF2_310318_02.raw	0/0	4.99103116989136	553722500	33.3450736999512	0	7.275E-10
High	Sequest HT (A2)	Unambiguous	[K].FAQETIAPHAAAIDASNHFPK.[D]		1	1	Q75IM9	Q75IM9	0	3	0.4713	0	1	1	746.043884277344	2236.11709957203	1.14414623395749	0.000852814010310491	CID	MS2		5.191187	33.3623766685333	30568	ORF2_310318_02.raw	0/0	3.3130476474762	915043392	33.4771423339844	0	1.51E-05
High	Sequest HT (A2)	Unambiguous	[K].FAQETIAPHAAAIDASNHFPK.[D]		1	1	Q75IM9	Q75IM9	0	3	0.4032	0	1	1	746.043884277344	2236.11709957203	1.14414623395749	0.000852814010310491	HCD	MS2	28.16279	5.306687	33.3605305904	30566	ORF2_310318_02.raw	0/0	3.09684467315674	915043392	33.4771423339844	0	3.035E-06
High	Sequest HT (A2)	Unambiguous	[-].MLVYQDLLTGDELLSDSFPYR.[E]		1	1	P35681	P35681	0	2	0.7016	0	1	1	1238.10693359375	2475.2065905575	-1.86347835465211	-0.00230625125004735	CID	MS2		39.015	75.2785410312	70361	ORF2_310318_03.raw	0/0	5.06483125686646	184325698	75.3871612548828	0	4.598E-09
High	Sequest HT (A2)	Unambiguous	[R].NPEEIPWAAAGAEYVVESTGVFTDK.[D]		1	1	Q6K5G8	Q6K5G8	0	2	0.6718	0	1	1	1340.640625	2680.27397337	-1.39134836518967	-0.00186459999986255	HCD	MS2	0	40.365	75.2835241224	70366	ORF2_310318_03.raw	0/0	5.18370580673218			0	1.172E-09
High	Sequest HT (A2)	Unambiguous	[K].TVDTLEGANPASLANK.[V]		1	1	Q0IWL9	Q0IWL9	0	2	0.576	0	1	1	800.912414550781	1600.81755247156	-0.0862986699917301	-6.90742187998694E-05	CID	MS2		5.085826	33.3095666890667	30511	ORF2_310318_02.raw	0/0	4.99502325057983	449534227	33.3886947631836	0	2.162E-06
High	Sequest HT (A2)	Unambiguous	[K].TVDTLEGANPASLANK.[V]		1	1	Q0IWL9	Q0IWL9	0	2	0.5393	0	1	1	800.912414550781	1600.81755247156	-0.0862986699917301	-6.90742187998694E-05	HCD	MS2	41.04065	10.53377	33.3079328370667	30509	ORF2_310318_02.raw	0/0	3.81649827957153	449534227	33.3886947631836	0	3.016E-07
High	Sequest HT (A2)	Unambiguous	[K].VFAAVPSKPGAEFPNAAR.[W]		1	1	P29545	P29545	0	2	0.5919	0	1	1	914.990173339844	1828.97307004969	1.43619034248149	0.00131337484367577	CID	MS2		18.45209	33.2923255544	30494	ORF2_310318_02.raw	0/0	3.21425342559814	325727716	33.3823013305664	0	0.0001219
High	Sequest HT (A2)	Unambiguous	[K].VFAAVPSKPGAEFPNAAR.[W]		1	1	P29545	P29545	0	2	0.3825	0	1	1	914.990173339844	1828.97307004969	1.43619034248149	0.00131337484367577	HCD	MS2	0	25.62675	33.2903545106667	30492	ORF2_310318_02.raw	0/0	2.51176786422729	325727716	33.3823013305664	0	1.825E-08
High	Sequest HT (A2)	Unambiguous	[R].NPEEIPWAAAGAEYVVESTGVFTDK.[D]		1	1	Q6K5G8	Q6K5G8	0	2	0.7489	0	1	1	1340.64038085938	2680.27348508875	-1.57352398435473	-0.00210874062486255	CID	MS2		33.1	75.2852863744	70368	ORF2_310318_03.raw	0/0	4.42044353485107			0	3.871E-08
High	Sequest HT (A2)	Unambiguous	[K].SHFSHDNGGATSEEPcRK.[-]	C16(Carbamidomethyl)	1	1	Q5VRH4	Q5VRH4	1	4	0.4685	0	1	1	504.721160888672	2015.86281366469	0.192356721703695	9.69411719129454E-05	HCD	MS2	11.92403	33.1	9.26154332933333	5211	ORF2_310318_03.raw	0/0	3.65192461013794	22031126.5	9.22285175323486	0	8.787E-06
High	Sequest HT (A2)	Unambiguous	[R].VcIIGSGPSAHTAAIYAAR.[A]	C2(Carbamidomethyl)	1	1	Q6ZFU6	Q6ZFU6	0	2	0.4947	0	1	1	957.997497558594	1914.98771848719	1.18893707368902	0.00113839859359999	CID	MS2		22.02859	33.7840040890667	31029	ORF2_310318_02.raw	0/0	3.74496817588806	76613759	33.7780075073242	0	6.448E-09
High	Sequest HT (A2)	Unambiguous	[R].YDVEHLIPEGFQVVAHGDGYAIWEK.[I]		1	1	P17654	P17654	0	4	0.2651	0	1	1	718.852783203125	2872.3893029225	-1.65952421017882	-0.00119170187497275	CID	MS2		32.23008	76.0544505733333	71121	ORF2_310318_03.raw	0/0	2.15286493301392	11244192.25	75.9865646362305	0	5.097E-05
High	Sequest HT (A2)	Unambiguous	[R].HPAESTNATNESVLK.[V]		1	1	Q2QXR8	Q2QXR8	0	2	0.6057	0	1	1	799.394714355469	1597.78215208094	0.320826654147019	0.000256305468724349	HCD	MS2	29.19171	9.0165	14.0256825586667	9806	ORF2_310318_03.raw	0/0	3.5014431476593	1156723129	14.0441589355469	0	6.236E-10
High	Sequest HT (A2)	Unambiguous	[R].HPAESTNATNESVLK.[V]		1	1	Q2QXR8	Q2QXR8	0	3	0.468	0	1	1	533.265258789063	1597.78122310719	-0.260588056743399	-0.00013878760417659	CID	MS2		2.062634	14.0264659797333	9807	ORF2_310318_03.raw	0/0	3.90638971328735	1748598051	14.0507230758667	0	2.24E-05
High	Sequest HT (A2)	Unambiguous	[K].EVGLPSGVLNIVTGLGSEAGAPLSSHPGVDK.[V]		1	1	B3VMC0	B3VMC0	0	3	0.4516	0	1	1	986.522216796875	2957.55209713063	-1.94190263905163	-0.00191442979181981	HCD	MS2	14.35868	2.637372	66.1306330962667	61614	ORF2_310318_03.raw	0/0	2.79099941253662	273002447.75	66.1250762939453	0	1.599E-07
High	Sequest HT (A2)	Unambiguous	[R].TVPAAVPAIVFLSGGQSEEEATVNLNAMNK.[L]		1	1	Q5N725	Q5N725	0	2	0.5216	0	1	1	1529.28173828125	3057.5561999325	0.0242325886083555	3.70462498722191E-05	CID	MS2		25.99	77.0973736237333	72142	ORF2_310318_03.raw	0/0	3.01442360877991			0	3.077E-06
High	Sequest HT (A2)	Unambiguous	[R].TVPAAVPAIVFLSGGqSEEEATVNLNAMNK.[L]	Q16(Deamidated)	1	1	Q5N725	Q5N725	0	2	0.1075	0	1	1	1529.78283691406	3058.55839719813	5.9686508197215	0.00912767906237222	CID	MS2		28.50923	66.1079924298667	61592	ORF2_310318_03.raw	0/0	3.07473206520081			0	6.091E-08
High	Sequest HT (A2)	Unambiguous	[K].LGANAILAVSLAIcK.[A]	C14(Carbamidomethyl)	1	1	Q42971	Q42971	0	2	0.5648	0	1	1	757.442687988281	1513.87809934656	0.686123457328465	0.000519353281408286	CID	MS2		29.32028	77.0983591213333	72143	ORF2_310318_03.raw	0/0	3.01273560523987	9099824.75	77.1897125244141	0	1.308E-05
High	Sequest HT (A2)	Unambiguous	[R].VPTVDVSVVDLTVR.[LI]		3	3	Q7FAH2; Q6K5G8; A2YQT7	Q7FAH2; Q6K5G8; A2YQT7	0	2	0.5252	0	1	1	749.928161621094	1498.84904661219	1.00899668107821	0.000756166093765387	HCD	MS2	39.99273	33.1	77.1074899168	72153	ORF2_310318_03.raw	0/0	3.18064188957214			0	2.675E-06
High	Sequest HT (A2)	Unambiguous	[R].QEYHIYMTSDGR.[I]		1	1	P37833	P37833	0	2	0.7726	0	1	1	750.333618164063	1499.65995969813	1.07114271840001	0.0008031740626393	CID	MS2		6.756217	25.0318374717333	22141	ORF2_310318_02.raw	0/0	3.21083664894104	591554936	25.0188751220703	0	0.0001068
High	Sequest HT (A2)	Unambiguous	[K].TYDLNFKEENNDGSQK.[I]		1	1	Q42971	Q42971	1	2	0.6807	0	1	1	951.43017578125	1901.8530749325	0.99876505836866	0.000949751250118425	CID	MS2		8.372362	25.0308579288	22140	ORF2_310318_02.raw	0/0	4.50573968887329	4892247424	25.2725162506104	0	2.9E-08
High	Sequest HT (A2)	Unambiguous	[R].QEYHIYMTSDGR.[I]		1	1	P37833	P37833	0	2	0.687	0	1	1	750.333618164063	1499.65995969813	1.07114271840001	0.0008031740626393	HCD	MS2	4.814207	7.377739	25.0298994890667	22139	ORF2_310318_02.raw	0/0	3.45123195648193	591554936	25.0188751220703	0	1.319E-06
High	Sequest HT (A2)	Unambiguous	[K].TYDLNFKEENNDGSQK.[I]		1	1	Q42971	Q42971	1	2	0.6401	0	1	1	951.43017578125	1901.8530749325	0.99876505836866	0.000949751250118425	HCD	MS2	32.50391	7.770387	25.0286016818667	22138	ORF2_310318_02.raw	0/0	3.63620805740356	4892247424	25.2725162506104	0	1.446E-07
High	Sequest HT (A2)	Unambiguous	[K].AIGSGSEGADSSLQEQYNK.[E]		1	1	Q9LSU1	Q9LSU1	0	2	0.668	0	1	1	970.946044921875	1940.88481321375	0.829227511916382	0.000804716874995393	CID	MS2		10.38529	25.0266644408	22136	ORF2_310318_02.raw	0/0	5.05798006057739	1392263511	24.9231948852539	0	9.481E-10
High	Sequest HT (A2)	Unambiguous	[K].AIGSGSEGADSSLQEQYNK.[E]		1	1	Q9LSU1	Q9LSU1	0	2	0.7101	0	1	1	970.946044921875	1940.88481321375	0.829227511916382	0.000804716874995393	HCD	MS2	0	6.839854	25.025129288	22134	ORF2_310318_02.raw	0/0	5.07006978988647	1392263511	24.9231948852539	0	3.612E-11
High	Sequest HT (A2)	Unambiguous	[K].GHYTEGAELIDSVLDVVR.[K]		3	7	Q43594; Q40665; P37832	Q43594; Q76FS2; P45960; Q40665; P46265; Q76FS3; P37832	0	3	0.4729	0	1	1	658.335815429688	1972.99289302906	-2.30750979792824	-0.00151757031244415	HCD	MS2	4.476953	8.323467	66.1472512336	61629	ORF2_310318_03.raw	0/0	4.79823446273804	133029717	66.1344757080078	0	2.046E-08
High	Sequest HT (A2)	Unambiguous	[R].NPEEIPWGETGAEFVVESTGVFTDKDK.[A]		1	1	Q7FAH2	Q7FAH2	1	3	0.3196	0	1	1	994.473327636719	2981.40542965016	0.114680879059347	0.000113970052098011	HCD	MS2	12.38763	8.866795	66.1070717026667	61591	ORF2_310318_03.raw	0/0	3.62702536582947			0	6.002E-09
High	Sequest HT (A2)	Unambiguous	[R].VPTVDVSVVDLTVR.[LI]		3	3	Q7FAH2; Q6K5G8; A2YQT7	Q7FAH2; Q6K5G8; A2YQT7	0	2	0.605	0	1	1	749.928161621094	1498.84904661219	1.00899668107821	0.000756166093765387	CID	MS2		28.54174	77.1093879061333	72155	ORF2_310318_03.raw	0/0	2.80736470222473			0	0.0001059
High	Sequest HT (A2)	Unambiguous	[K].IQDKEGIPPDQQR.[L]		2	6	P51431; Q9ARZ9	P0CH35; P0C030; Q58G87; P51431; P0C031; Q9ARZ9	1	2	0.6189	0	1	1	762.394592285156	1523.78190794031	0.434662334139279	0.00033116515646725	CID	MS2		23.8	16.8758444482667	12641	ORF2_310318_03.raw	0/0	3.07289385795593			0	7.294E-05
High	Sequest HT (A2)	Unambiguous	[K].GVVPDTHPLSATAAR.[S]		1	1	Q0JMH0	Q0JMH0	0	2	0.309	0	1	1	746.399597167969	1491.79191770594	0.33603621241487	0.000250647968641715	HCD	MS2	53.96664	7.12285	24.9889287405333	22096	ORF2_310318_02.raw	0/0	2.87851572036743	183723047	24.9822998046875	0	9.631E-05
High	Sequest HT (A2)	Unambiguous	[R].IIYGGSVTGAncK.[E]	N11(Deamidated); C12(Carbamidomethyl)	1	1	P48494	P48494	0	2	0.7195	0	1	1	670.829223632813	1340.65117063563	-0.22916050899895	-0.000153612187528296	CID	MS2		5.826916	24.9881789890667	22095	ORF2_310318_02.raw	0/0	4.35374593734741	670747520	25.2194499969482	0	2.837E-06
High	Sequest HT (A2)	Unambiguous	[R].IIYGGSVTGAncK.[E]	N11(Deamidated); C12(Carbamidomethyl)	1	1	P48494	P48494	0	2	0.5836	0	1	1	670.829223632813	1340.65117063563	-0.22916050899895	-0.000153612187528296	HCD	MS2	42.91849	7.200756	24.9866058733333	22093	ORF2_310318_02.raw	0/0	3.29403877258301	670747520	25.2194499969482	0	2.557E-05
High	Sequest HT (A2)	Unambiguous	[K].AVGLAAHDDSGHLTPIR.[I]		1	1	Q0JA75	Q0JA75	0	4	0.3165	0	1	1	433.230102539063	1729.89858026625	0.331601197318585	0.000143409062559385	HCD	MS2	22.81651	5.053382	24.9639816045333	22072	ORF2_310318_02.raw	0/0	3.57476711273193	210707112	24.9099540710449	0	1.147E-05
High	Sequest HT (A2)	Unambiguous	[K].YYcTVIDAPGHR.[D]	C3(Carbamidomethyl)	1	1	O64937	O64937	0	3	0.6689	0	1	1	484.562927246094	1451.67422847828	0.426141439143673	0.000206206093757544	CID	MS2		2.95249	24.9596221394667	22067	ORF2_310318_02.raw	0/0	3.01615571975708			0	4.282E-06
High	Sequest HT (A2)	Unambiguous	[K].YYcTVIDAPGHR.[D]	C3(Carbamidomethyl)	1	1	O64937	O64937	0	3	0.6254	0	1	1	484.562927246094	1451.67422847828	0.426141439143673	0.000206206093757544	HCD	MS2	44.66227	2.674238	24.9579885842667	22065	ORF2_310318_02.raw	0/0	3.22766590118408			0	5.087E-07
High	Sequest HT (A2)	Unambiguous	[R].TVPAAVPAIVFLSGGQSEEEATVNLNAMNK.[L]		1	1	Q5N725	Q5N725	0	3	0.6483	0	1	1	1019.85760498047	3057.55826168141	0.69854528195429	0.000711947135338657	CID	MS2		15.37652	77.1142541677333	72159	ORF2_310318_03.raw	0/0	3.80502009391785			0	1.227E-05
High	Sequest HT (A2)	Unambiguous	[R].SGETEDTFIADLAVGLATGQIK.[T]		1	1	Q42971	Q42971	0	3	0.5717	0	1	1	746.049987792969	2236.13541011891	0.481701340826998	0.000359049635486978	HCD	MS2	5.45384	27.73441	77.1163421149333	72161	ORF2_310318_03.raw	0/0	5.09438610076904	22501726.5	77.022331237793	0	1.736E-09
High	Sequest HT (A2)	Unambiguous	[K].TYDLNFKEENNDGSQK.[I]		1	1	Q42971	Q42971	1	3	0.543	0	1	1	634.622314453125	1901.85239009938	0.638677405966716	0.000404889791752794	HCD	MS2	23.28996	4.723731	24.9446118546667	22051	ORF2_310318_02.raw	0/0	3.36980986595154			0	9.045E-06
High	Sequest HT (A2)	Unambiguous	[K].IQDKEGIPPDQQR.[L]		2	6	P51431; Q9ARZ9	P0CH35; P0C030; Q58G87; P51431; P0C031; Q9ARZ9	1	2	0.5502	0	1	1	762.39404296875	1523.7808093075	-0.286328828906697	-0.00021815124978275	HCD	MS2	0	12.715	16.8743172898667	12639	ORF2_310318_03.raw	0/0	3.29484486579895			0	4.004E-05
High	Sequest HT (A2)	Unambiguous	[R].TVPAAVPAIVFLSGGQSEEEATVNLNAMNK.[L]		1	1	Q5N725	Q5N725	0	2	0.5263	0	1	1	1529.27941894531	3057.55156126063	-1.49288490133653	-0.00228228968762778	HCD	MS2	0	18.76103	66.106234296	61590	ORF2_310318_03.raw	0/0	3.9894073009491			0	2.856E-08
High	Sequest HT (A2)	Unambiguous	[K].GHYTEGAELIDSVLDVVR.[K]		3	7	Q43594; Q40665; P37832	Q43594; Q76FS2; P45960; Q40665; P46265; Q76FS3; P37832	0	3	0.4744	0	1	1	658.335815429688	1972.99289302906	-2.30750979792824	-0.00151757031244415	CID	MS2		14.70117	66.1492222890667	61631	ORF2_310318_03.raw	0/0	3.89638733863831	133029717	66.1344757080078	0	6.807E-07
High	Sequest HT (A2)	Unambiguous	[R].NPDEIPWAEAGAEYVVESTGVFTDKEK.[A]		1	1	A2YQT7	A2YQT7	1	3	0.1421	0	1	1	994.474304199219	2981.40835933766	1.09733416292451	0.00109053255209801	HCD	MS2	3.743355	18.94512	77.07542272	72121	ORF2_310318_03.raw	0/0	3.66276168823242			0	3.584E-07
High	Sequest HT (A2)	Unambiguous	[K].AVTFVDNHDTGSTQK.[L]		1	1	P27933	P27933	0	2	0.6316	0	1	1	810.38623046875	1619.7651843075	-0.497048650988403	-0.000402551249976568	CID	MS2		10.60708	16.6497145658667	12426	ORF2_310318_03.raw	0/0	4.93831729888916	1125466973	16.474853515625	0	4.313E-07
High	Sequest HT (A2)	Unambiguous	[K].NcYDALPEHGK.[V]	C2(Carbamidomethyl)	1	1	Q6ZD89	Q6ZD89	0	2	0.2954	0	1	1	652.290100097656	1303.57292356531	-0.489373754014615	-0.000318967343712728	HCD	MS2	32.35941	8.891512	16.6513457669333	12428	ORF2_310318_03.raw	0/0	2.37414312362671	455870860	16.4869117736816	0	5.874E-05
High	Sequest HT (A2)	Unambiguous	[K].GILGYVEEDLVSTDFQGDNR.[S]		1	1	Q7FAH2	Q7FAH2	0	2	0.7993	0	1	1	1114.02978515625	2227.0522936825	0.431980388679126	0.000481021249925107	CID	MS2		14.68187	66.1965178514667	61678	ORF2_310318_03.raw	0/0	5.42665719985962	82462516	66.156852722168	0	1.567E-08
High	Sequest HT (A2)	Unambiguous	[K].IQDKEGIPPDQQR.[L]		2	6	P51431; Q9ARZ9	P0CH35; P0C030; Q58G87; P51431; P0C031; Q9ARZ9	1	2	0.5452	0	1	1	762.393249511719	1523.77922239344	-1.327760508862	-0.00101160828103275	HCD	MS2	0	25.57	16.6931068146667	12469	ORF2_310318_03.raw	0/0	3.20545673370361			0	4.416E-06
High	Sequest HT (A2)	Selected	[K].SLIEAFHGK.[G]		1	1	P17654	P17654	0	3	0.0339	0	1	1	334.518737792969	1001.54166011891	0.203215658238639	6.78429687847408E-05	CID	MS2		1.296098	25.2192623224	22345	ORF2_310318_02.raw	0/0	1.17953169345856	3323218982	25.0562591552734	0	0.0001528
High	Sequest HT (A2)	Unambiguous	[K].IQDKEGIPPDQQR.[L]		2	6	P51431; Q9ARZ9	P0CH35; P0C030; Q58G87; P51431; P0C031; Q9ARZ9	1	2	0.6347	0	1	1	762.393249511719	1523.77922239344	-1.327760508862	-0.00101160828103275	CID	MS2		24.97	16.6944940650667	12471	ORF2_310318_03.raw	0/0	2.71379566192627			0	0.0001258
High	Sequest HT (A2)	Unambiguous	[K].QSNLcVAADVGTAK.[E]	C5(Carbamidomethyl)	1	1	Q9LDN2	Q9LDN2	0	2	0.3716	0	1	1	717.356506347656	1433.70573606531	0.301474306709634	0.000216112656250544	HCD	MS2	85.98216	7.707559	25.2135692354667	22340	ORF2_310318_02.raw	0/0	3.66359233856201	262513768.25	25.4204063415527	0	8.809E-05
High	Sequest HT (A2)	Unambiguous	[K].GILGYVEEDLVSTDFQGDNR.[S]		1	1	Q7FAH2	Q7FAH2	0	2	0.5952	0	1	1	1114.02966308594	2227.05204954188	0.322355333552887	0.000358950937425107	HCD	MS2	13.12451	27.46	66.1946240112	61676	ORF2_310318_03.raw	0/0	5.0361475944519	82462516	66.156852722168	0	5.82E-09
High	Sequest HT (A2)	Unambiguous	[K].VDKGTVEVAGTNKETTTQGHDDLGK.[R]		1	1	Q5N725	Q5N725	2	4	0.4375	0	1	1	650.824523925781	2600.27626581313	-1.36983598333476	-0.000890489218704715	HCD	MS2	4.48409	4.032538	16.71601772	12494	ORF2_310318_03.raw	0/0	4.31698608398438	767572962	16.7400608062744	0	4.478E-10
High	Sequest HT (A2)	Unambiguous	[K].TKDGKPFVDVLK.[E]		2	3	P17784; Q5N725	P17784; Q10A30; Q5N725	1	3	0.4187	0	1	1	449.59423828125	1346.76816158375	0.248048507962217	0.000111354583395951	HCD	MS2	15.3383	2.906361	25.1726352597333	22295	ORF2_310318_02.raw	0/0	3.32285284996033			0	4.248E-06
High	Sequest HT (A2)	Unambiguous	[R].INVYYNEASGGR.[YF]		2	3	Q40665; P37832	Q40665; P46265; P37832	0	2	0.5754	0	1	1	671.822204589844	1342.63713254969	-1.09611797827097	-0.000735845156214054	CID	MS2		3.377551	25.1718957877333	22294	ORF2_310318_02.raw	0/0	3.98374390602112	1142770756	25.3264789581299	0	4.108E-06
High	Sequest HT (A2)	Unambiguous	[R].VAVANGTAPVANR.[I]		1	1	P14717	P14717	0	2	0.6825	0	1	1	620.342895507813	1239.67851438563	-1.52873624549992	-0.000947572187442347	CID	MS2		4.220659	16.76246176	12537	ORF2_310318_03.raw	0/0	4.21638154983521	642480520	16.7467346191406	0	1.968E-06
High	Sequest HT (A2)	Unambiguous	[K].VDKGTVEVAGTNKETTTQGHDDLGK.[R]		1	1	Q5N725	Q5N725	2	4	0.607	0	1	1	650.824523925781	2600.27626581313	-1.36983598333476	-0.000890489218704715	CID	MS2		4.306977	16.7181658344	12496	ORF2_310318_03.raw	0/0	4.29956674575806	767572962	16.7400608062744	0	1.303E-09
High	Sequest HT (A2)	Unambiguous	[K].ANSEATLGTYQGDAVLGEGASESLHVK.[D]		1	1	Q5N725	Q5N725	0	3	0.6279	0	1	1	902.107177734375	2704.30697994313	0.346652009917589	0.000312484375020479	HCD	MS2	2.21899	14.82561	77.0569337192	72102	ORF2_310318_03.raw	0/0	6.10132360458374			0	6.075E-12
High	Sequest HT (A2)	Unambiguous	[K].TAVANIPYGGAK.[G]		1	1	A2XMV1	A2XMV1	0	2	0.5457	0	1	1	581.317077636719	1161.62687864344	0.542251381085661	0.000314946718845022	CID	MS2		1.557736	25.1653587341333	22286	ORF2_310318_02.raw	0/0	3.60868644714355	2430606868	25.0974273681641	0	2.247E-05
High	Sequest HT (A2)	Unambiguous	[K].VDKGTVEVAGTNKETTTQGHDDLGK.[R]		1	1	Q5N725	Q5N725	2	3	0.5385	0	1	1	867.430603027344	2600.27725582203	-0.989104303745684	-0.000857315989530131	HCD	MS2	0	35.92	16.7321943906667	12514	ORF2_310318_03.raw	0/0	4.16191625595093	123576404	16.7380142211914	0	3.262E-10
High	Sequest HT (A2)	Unambiguous	[K].VDKGTVEVAGTNKETTTQGHDDLGK.[R]		1	1	Q5N725	Q5N725	2	3	0.6484	0	1	1	867.430603027344	2600.27725582203	-0.989104303745684	-0.000857315989530131	CID	MS2		23.29437	16.7339275712	12516	ORF2_310318_03.raw	0/0	3.84458899497986	123576404	16.7380142211914	0	4.695E-07
High	Sequest HT (A2)	Unambiguous	[K].VIHDNFGIIEGLMTTVHAITATQK.[T]		1	1	A2YQT7	A2YQT7	0	4	0.6472	0	1	1	653.099975585938	2609.37807245375	0.954041942379842	0.000622363437400963	CID	MS2		5.834267	77.0578088005333	72103	ORF2_310318_03.raw	0/0	3.93651294708252			0	4.584E-08
High	Sequest HT (A2)	Unambiguous	[K].ANSEATLGTYQGDAVLGEGASESLHVK.[D]		1	1	Q5N725	Q5N725	0	3	0.5526	0	1	1	902.108032226563	2704.30954341969	1.29457599567316	0.00116697656252048	CID	MS2		13.42144	77.0589111677333	72104	ORF2_310318_03.raw	0/0	3.71271991729736			0	1.272E-07
High	Sequest HT (A2)	Unambiguous	[R].NPDEIPWAEAGAEYVVESTGVFTDK.[E]		1	1	A2YQT7	A2YQT7	0	2	0.6573	0	1	1	1362.638671875	2724.27006712	0.93065382545936	0.00126767500000824	HCD	MS2	0	33.1	77.0607797125333	72106	ORF2_310318_03.raw	0/0	3.90504097938538			0	0.0001524
High	Sequest HT (A2)	Unambiguous	[R].NPDEIPWAEAGAEYVVESTGVFTDK.[E]		1	1	A2YQT7	A2YQT7	0	2	0.8158	0	1	1	1362.63745117188	2724.26762571375	0.034484039809204	4.69718750082393E-05	CID	MS2		42.655	77.0632339565333	72108	ORF2_310318_03.raw	0/0	4.94269704818726			0	1.823E-07
High	Sequest HT (A2)	Unambiguous	[R].AITVFSPDGHLFQVEYALEAVR.[K]		2	2	A2YXU2; A2Z3I9	A2YXU2; A2Z3I9	0	3	0.4572	0	1	1	821.426513671875	2462.26498775563	-2.61865295659193	-0.0021492781249132	HCD	MS2	50.7341	15.1042	66.1665148752	61649	ORF2_310318_03.raw	0/0	3.74071764945984	49401652.5	66.1232986450195	0	1.831E-06
High	Sequest HT (A2)	Unambiguous	[K].SIDTETFLEFLK.[T]		1	1	Q84TA3	Q84TA3	0	2	0.6412	0	1	1	721.873657226563	1442.74003782313	-0.901129565491573	-0.00065004843747829	CID	MS2		33.1	66.160244384	61642	ORF2_310318_03.raw	0/0	3.79449677467346	47259627.5	66.1419296264648	0	1.617E-05
High	Sequest HT (A2)	Unambiguous	[R].VAVANGTAPVANR.[I]		1	1	P14717	P14717	0	2	0.6506	0	1	1	620.342895507813	1239.67851438563	-1.52873624549992	-0.000947572187442347	HCD	MS2	66.85281	3.691617	16.7610787744	12535	ORF2_310318_03.raw	0/0	3.32334208488464	642480520	16.7467346191406	0	1.388E-05
High	Sequest HT (A2)	Unambiguous	[R].LEKPASYDQIK.[A]		2	2	Q7FAH2; Q6K5G8	Q7FAH2; Q6K5G8	0	2	0.4917	0	1	1	646.348327636719	1291.68937864344	0.105128565924619	6.78967188605384E-05	CID	MS2		6.653158	16.7274363066667	12508	ORF2_310318_03.raw	0/0	3.02506518363953	159461164.5	16.7035064697266	0	0.0001456
High	Sequest HT (A2)	Unambiguous	[R].NPDEIPWAEAGAEYVVESTGVFTDK.[E]		1	1	A2YQT7	A2YQT7	0	3	0.5308	0	1	1	908.75927734375	2724.26327877125	-1.56115311743952	-0.00141766624998733	CID	MS2		27.51499	76.9820495	72030	ORF2_310318_03.raw	0/0	3.89688849449158			0	5.956E-06
High	Sequest HT (A2)	Unambiguous	[R].YAIIcqEnGLVPIVEPEILVDGSHDIER.[C]	C5(Carbamidomethyl); Q6(Deamidated); N8(Deamidated)	1	1	Q5N725	Q5N725	0	3	0.6708	0	1	1	1060.86975097656	3180.59469966969	5.58946069336608	0.00592590322917423	CID	MS2		0.5853758	66.1019345173333	61585	ORF2_310318_03.raw	0/0	6.38407516479492	2688257786	66.1352844238281	0	2.488E-09
High	Sequest HT (A2)	Unambiguous	[R].SGETEDTFIADLAVGLATGQIK.[T]		1	1	Q42971	Q42971	0	3	0.6116	0	1	1	746.049987792969	2236.13541011891	0.481701340826998	0.000359049635486978	CID	MS2		20.95172	77.1181270512	72163	ORF2_310318_03.raw	0/0	5.01601886749268	22501726.5	77.022331237793	0	5.689E-08
High	Sequest HT (A2)	Unambiguous	[R].GAAGVHLEDQSSVTK.[K]		1	1	Q6Z6M4	Q6Z6M4	0	2	0.6416	0	1	1	749.877990722656	1498.74870481531	-0.604707204616195	-0.000453152343879992	HCD	MS2	0	28.98418	17.183898028	12962	ORF2_310318_03.raw	0/0	4.52409982681274	45277776.25	17.1652660369873	0	2.77E-08
High	Sequest HT (A2)	Unambiguous	[R].IVEPEAGSPAIR.[C]		1	1	Q9LGQ6	Q9LGQ6	0	2	0.7278	0	1	1	619.841125488281	1238.67497434656	0.845409384674908	0.000523593281286594	CID	MS2		2.621419	24.7443978536	21848	ORF2_310318_02.raw	0/0	3.16444492340088			0	7.747E-06
High	Sequest HT (A2)	Unambiguous	[R].GAAGVHLEDQSSVTK.[K]		1	1	Q6Z6M4	Q6Z6M4	0	2	0.7472	0	1	1	749.877990722656	1498.74870481531	-0.604707204616195	-0.000453152343879992	CID	MS2		38.63043	17.1858039293333	12964	ORF2_310318_03.raw	0/0	3.51857900619507	45277776.25	17.1652660369873	0	1.26E-06
High	Sequest HT (A2)	Unambiguous	[R].IVEPEAGSPAIR.[C]		1	1	Q9LGQ6	Q9LGQ6	0	2	0.6462	0	1	1	619.841125488281	1238.67497434656	0.845409384674908	0.000523593281286594	HCD	MS2	9.538104	3.352042	24.7428789634667	21846	ORF2_310318_02.raw	0/0	3.24913930892944			0	1.068E-05
High	Sequest HT (A2)	Unambiguous	[R].IFGHEAGGIVESVGEGVTDLAPGDHVLPVFTGEcK.[E]	C34(Carbamidomethyl)	1	1	Q2R8Z5	Q2R8Z5	0	4	0.2756	0	1	1	899.195556640625	3593.7603966725	0.646532808395755	0.000580870624938612	CID	MS2		7.520867	66.062532336	61546	ORF2_310318_03.raw	0/0	2.53897261619568	61701519	66.1203308105469	0	2.624E-07
High	Sequest HT (A2)	Unambiguous	[K].ANADTPADALTAR.[N]		1	1	Q75KR1	Q75KR1	0	2	0.7348	0	1	1	643.821044921875	1286.63481321375	1.00601587881608	0.000647186875085026	CID	MS2		3.456586	24.7171696146667	21819	ORF2_310318_02.raw	0/0	4.11309623718262			0	1.063E-05
High	Sequest HT (A2)	Unambiguous	[K].ANADTPADALTAR.[N]		1	1	Q75KR1	Q75KR1	0	2	0.6154	0	1	1	643.821044921875	1286.63481321375	1.00601587881608	0.000647186875085026	HCD	MS2	6.373998	2.793528	24.7158259842667	21817	ORF2_310318_02.raw	0/0	2.98887205123901			0	1.105E-05
High	Sequest HT (A2)	Unambiguous	[K].IVVVDHELPNQGSQQR.[R]		1	1	Q43007	Q43007	0	3	0.5138	0	1	1	606.987243652344	1818.94717769703	0.82061660436205	0.000497552343858843	CID	MS2		5.701327	24.7024370314667	21804	ORF2_310318_02.raw	0/0	2.89602446556091	534943114.5	24.8968982696533	0	4.35E-07
High	Sequest HT (A2)	Unambiguous	[K].IVVVDHELPNQGSQQR.[R]		1	1	Q43007	Q43007	0	3	0.5087	0	1	1	606.987243652344	1818.94717769703	0.82061660436205	0.000497552343858843	HCD	MS2	49.86383	5.632825	24.7008395141333	21802	ORF2_310318_02.raw	0/0	3.45751714706421	534943114.5	24.8968982696533	0	3.258E-06
High	Sequest HT (A2)	Unambiguous	[R].AAGGASGGEELTVEER.[N]		1	1	Q2R2W2	Q2R2W2	0	2	0.2862	0	1	1	766.864807128906	1532.72233762781	2.37014646008674	0.00181638390631633	CID	MS2		18.06334	24.6792943608	21781	ORF2_310318_02.raw	0/0	3.25366973876953	13698792	24.4669017791748	0	3.843E-05
High	Sequest HT (A2)	Unambiguous	[R].AAGGASGGEELTVEER.[N]		1	1	Q2R2W2	Q2R2W2	0	2	0.3214	0	1	1	766.864807128906	1532.72233762781	2.37014646008674	0.00181638390631633	HCD	MS2	39.17434	18.66181	24.6771236288	21780	ORF2_310318_02.raw	0/0	3.07548928260803	13698792	24.4669017791748	0	4.37E-06
High	Sequest HT (A2)	Unambiguous	[K].VATPDQAQEVHDGLRK.[W]		1	1	P48494	P48494	1	4	0.255	0	1	1	441.730834960938	1763.90150995375	-1.12020655635097	-0.000493984062416075	CID	MS2		2.044097	17.1738958866667	12955	ORF2_310318_03.raw	0/0	3.48564791679382	10636177421	17.3895015716553	0	3.439E-05
High	Sequest HT (A2)	Unambiguous	[R].IFGHEAGGIVESVGEGVTDLAPGDHVLPVFTGEcK.[E]	C34(Carbamidomethyl)	1	1	Q2R8Z5	Q2R8Z5	0	4	0.4672	0	1	1	899.195556640625	3593.7603966725	0.646532808395755	0.000580870624938612	HCD	MS2	6.392511	16.03363	66.0606406304	61544	ORF2_310318_03.raw	0/0	4.73086166381836	61701519	66.1203308105469	0	4.019E-10
High	Sequest HT (A2)	Unambiguous	[K].AIGSGSEGADSSLQEQYNK.[E]		1	1	Q9LSU1	Q9LSU1	0	2	0.664	0	1	1	970.946838378906	1940.88640012781	1.64685221978617	0.00159817390624539	CID	MS2		29.93135	24.6664054736	21767	ORF2_310318_02.raw	0/0	4.96784639358521	1392263511	24.9231948852539	0	1.295E-09
High	Sequest HT (A2)	Unambiguous	[K].AIGSGSEGADSSLQEQYNK.[E]		1	1	Q9LSU1	Q9LSU1	0	2	0.733	0	1	1	970.946838378906	1940.88640012781	1.64685221978617	0.00159817390624539	HCD	MS2	0	21.28	24.6646053442667	21765	ORF2_310318_02.raw	0/0	5.28175354003906	1392263511	24.9231948852539	0	1.674E-10
High	Sequest HT (A2)	Unambiguous	[K].SFVSEYPIVSIEDPFDQDDWEHYAK.[M]		1	1	Q42971	Q42971	0	3	0.2124	0	1	1	1006.12292480469	3016.35422115406	0.628979594892669	0.000632408020919684	HCD	MS2	16.01367	42.415	66.052236396	61535	ORF2_310318_03.raw	0/0	3.72041893005371			0	8.034E-08
High	Sequest HT (A2)	Unambiguous	[R].AIVQAVTHYSDPK.[I]		1	2	Q69LA6	Q69LA6; Q8W3D0	0	2	0.4902	0	1	1	714.87890625	1428.75053587	1.66664082280723	0.00119060500003343	CID	MS2		5.718824	24.6352530026667	21732	ORF2_310318_02.raw	0/0	3.06012439727783	762777626	24.6529178619385	0	1.539E-05
High	Sequest HT (A2)	Unambiguous	[K].GILAADESTGTIGKR.[F]		2	3	P17784; Q5N725	P17784; Q10A30; Q5N725	1	2	0.7187	0	1	1	744.9052734375	1488.803270245	1.09050457032214	0.00081177250001474	CID	MS2		6.248478	24.6343045474667	21731	ORF2_310318_02.raw	0/0	3.59133505821228			0	1.116E-05
High	Sequest HT (A2)	Unambiguous	[R].AIVQAVTHYSDPK.[I]		1	2	Q69LA6	Q69LA6; Q8W3D0	0	2	0.5126	0	1	1	714.87890625	1428.75053587	1.66664082280723	0.00119060500003343	HCD	MS2	67.55202	5.565485	24.6335211077333	21730	ORF2_310318_02.raw	0/0	3.17874717712402	762777626	24.6529178619385	0	2.318E-06
High	Sequest HT (A2)	Unambiguous	[K].GILAADESTGTIGKR.[F]		2	3	P17784; Q5N725	P17784; Q10A30; Q5N725	1	2	0.6933	0	1	1	744.9052734375	1488.803270245	1.09050457032214	0.00081177250001474	HCD	MS2	4.75796	3.886636	24.6327755085333	21729	ORF2_310318_02.raw	0/0	3.2586088180542			0	2.928E-06
High	Sequest HT (A2)	Unambiguous	[R].GADGHLYcEGVR.[V]	C8(Carbamidomethyl)	1	1	Q6ZG77	Q6ZG77	0	2	0.569	0	1	1	667.301574707031	1333.59587278406	0.384842417797935	0.000256612031268588	HCD	MS2	0	28.405	17.2094670597333	12988	ORF2_310318_03.raw	0/0	2.90367817878723	27404316.5	17.1747779846191	0	3.171E-05
High	Sequest HT (A2)	Unambiguous	[K].VATPDQAQEVHDGLRK.[W]		1	1	P48494	P48494	1	2	0.5214	0	1	1	882.455322265625	1763.90336790125	-0.0668907061249059	-5.89943748536825E-05	HCD	MS2	0	38.1	17.234689304	13015	ORF2_310318_03.raw	0/0	3.73505830764771	538807290	17.4201831817627	0	4.374E-06
High	Sequest HT (A2)	Unambiguous	[K].VATPDQAQEVHDGLRK.[W]		1	1	P48494	P48494	1	2	0.564	0	1	1	882.456359863281	1763.90544309656	1.10958823906689	0.000978603281396317	CID	MS2		25.285	17.2363557245333	13017	ORF2_310318_03.raw	0/0	3.27615141868591	538807290	17.4201831817627	0	3.238E-05
High	Sequest HT (A2)	Unambiguous	[K].YYcTVIDAPGHR.[D]	C3(Carbamidomethyl)	1	1	O64937	O64937	0	3	0.5866	0	1	1	484.563171386719	1451.67496090016	0.930677631043335	0.000450346718757544	CID	MS2		0.5235958	24.6092890573333	21704	ORF2_310318_02.raw	0/0	3.87071943283081	12075984063	24.5400886535645	0	2.189E-08
High	Sequest HT (A2)	Unambiguous	[R].QEYHIYMTSDGR.[I]		1	1	P37833	P37833	0	2	0.5315	0	1	1	750.334350585938	1499.66142454188	2.04792769527676	0.0015355959376393	HCD	MS2	12.78923	16.26072	24.667213648	21768	ORF2_310318_02.raw	0/0	3.3282744884491	115514019	24.7756252288818	0	1.772E-06
High	Sequest HT (A2)	Unambiguous	[K].AVKPVLVGGPK.[L]		1	2	A2XFI3	Q10MW3; A2XFI3	0	3	0.8613	0	1	1	355.565216064453	1064.68109493336	-1.45260811073321	-0.000515522213466587	CID	MS2		1.319177	16.9703341546667	12741	ORF2_310318_03.raw	0/0	3.0989191532135	7591151424	16.6892471313477	0	0.0001481
High	Sequest HT (A2)	Unambiguous	[K].YYcTVIDAPGHR.[D]	C3(Carbamidomethyl)	1	1	O64937	O64937	0	2	0.6226	0	1	1	726.341857910156	1451.67643919031	1.94901270732197	0.00141466515625055	CID	MS2		3.032657	24.7594284213333	21864	ORF2_310318_02.raw	0/0	3.62765431404114	4685685664	24.4438552856445	0	2.555E-05
High	Sequest HT (A2)	Unambiguous	[K].GLHNDTDLTATDLK.[E]		1	1	Q6AVA8	Q6AVA8	0	2	0.6762	0	1	1	757.379333496094	1513.75139036219	1.39627626594236	0.00105680609385672	CID	MS2		8.143334	24.762755328	21868	ORF2_310318_02.raw	0/0	4.20136260986328	430117500	24.6405448913574	0	7.348E-06
High	Sequest HT (A2)	Unambiguous	[R].cFQTITcYQAVINNLDDAHEqIDTAIATALR.[E]	C1(Carbamidomethyl); C7(Carbamidomethyl); Q21(Deamidated)	2	2	Q0DHF6; A2Y5L9	Q0DHF6; A2Y5L9	0	3	0.0097	0	1	1	1189.57495117188	3566.71030025563	5.96973147270211	0.00709739187495861	HCD	MS2	13.18498	40.785	77.1400490256	72185	ORF2_310318_03.raw	0/0	4.12043809890747	4812092.75	77.12744140625	0	4.303E-05
High	Sequest HT (A2)	Unambiguous	[K].IVTSANNTYEAGVPNGK.[E]		1	2	Q0JMY8	Q0JMY8; A2WPN7	0	2	0.6882	0	1	1	867.936889648438	1734.86650266688	0.460708211130301	0.000399633437382363	CID	MS2		5.928259	24.9032618813333	22011	ORF2_310318_02.raw	0/0	5.26074886322021			0	5.712E-09
High	Sequest HT (A2)	Unambiguous	[K].IVTSANNTYEAGVPNGK.[E]		1	2	Q0JMY8	Q0JMY8; A2WPN7	0	2	0.6641	0	1	1	867.936889648438	1734.86650266688	0.460708211130301	0.000399633437382363	HCD	MS2	1.827667	5.533815	24.9011677706667	22009	ORF2_310318_02.raw	0/0	5.20890188217163			0	3.121E-10
High	Sequest HT (A2)	Unambiguous	[R].cFQTITcYQAVINnLDDAHEQIDTAIATALR.[E]	C1(Carbamidomethyl); C7(Carbamidomethyl); N14(Deamidated)	2	2	Q0DHF6; A2Y5L9	Q0DHF6; A2Y5L9	0	3		0.0097	2	2	1189.57495117188	3566.71030025563	5.96973147270211	0.00709739187495861	HCD	MS2	13.18498	40.785	77.1400490256	72185	ORF2_310318_03.raw	0/0	4.07605934143066	4812092.75	77.12744140625	0	4.337E-05
High	Sequest HT (A2)	Unambiguous	[K].GILAADESTGTIGKR.[F]		2	3	P17784; Q5N725	P17784; Q10A30; Q5N725	1	3	0.6224	0	1	1	496.938903808594	1488.80215816578	0.343541923421902	0.000170488593767004	HCD	MS2	63.52922	7.477126	24.8978058298667	22005	ORF2_310318_02.raw	0/0	3.3862771987915			0	5.58E-05
High	Sequest HT (A2)	Unambiguous	[R].YAIIcqENGLVPIVEPEILVDGSHDIER.[C]	C5(Carbamidomethyl); Q6(Deamidated)	1	1	Q5N725	Q5N725	0	3		0.0019	2	2	1060.53601074219	3179.59347896656	0.180213813362273	0.000191002187507561	HCD	MS2	2.931331	0.5262848	66.1000387477333	61583	ORF2_310318_03.raw	0/0	5.37051248550415			0	1.048E-11
High	Sequest HT (A2)	Unambiguous	[R].RVDSAAVFHNASTR.[F]		1	1	O04226	O04226	1	3	0.6211	0	1	1	510.930206298828	1530.77606563648	-0.717075967609094	-0.000365894505193864	HCD	MS2	23.50879	5.244317	16.9997476354667	12774	ORF2_310318_03.raw	0/0	3.22039604187012	897867248	17.0447483062744	0	6.259E-07
High	Sequest HT (A2)	Unambiguous	[R].RVDSAAVFHNASTR.[F]		1	1	O04226	O04226	1	3	0.5849	0	1	1	510.930206298828	1530.77606563648	-0.717075967609094	-0.000365894505193864	CID	MS2		3.797558	17.0012930018667	12776	ORF2_310318_03.raw	0/0	3.7109899520874	897867248	17.0447483062744	0	5.058E-07
High	Sequest HT (A2)	Unambiguous	[K].SLIEAFHGK.[G]		1	1	P17654	P17654	0	3	0.1034	0	1	1	334.518768310547	1001.54175167164	0.294627485250488	9.83605469097408E-05	CID	MS2		0.8500372	24.8522075234667	21956	ORF2_310318_02.raw	0/0	1.16281366348267	3323218982	25.0562591552734	0	9.566E-05
High	Sequest HT (A2)	Unambiguous	[K].THINIVVIGHVDSGK.[S]		1	1	O64937	O64937	0	3	0.5294	0	1	1	530.298828125	1588.881931115	0.859331424680775	0.000455125000068316	HCD	MS2	0	33.1	77.1690475152	72213	ORF2_310318_03.raw	0/0	3.39590978622437	6144620.375	76.9300918579102	0	1.442E-07
High	Sequest HT (A2)	Unambiguous	[K].TAVANIPYGGAK.[G]		1	1	A2XMV1	A2XMV1	0	2	0.4413	0	1	1	581.316955566406	1161.62663450281	0.332079972456841	0.000192876406345022	CID	MS2		3.546228	24.8065177621333	21913	ORF2_310318_02.raw	0/0	2.80859899520874	2430606868	25.0974273681641	0	7.023E-05
High	Sequest HT (A2)	Unambiguous	[K].GLHNDTDLTATDLK.[E]		1	1	Q6AVA8	Q6AVA8	0	2	0.4259	0	1	1	757.379333496094	1513.75139036219	1.39627626594236	0.00105680609385672	HCD	MS2	23.54095	7.597435	24.7612344264	21866	ORF2_310318_02.raw	0/0	4.31561708450317	430117500	24.6405448913574	0	1.206E-07
High	Sequest HT (A2)	Unambiguous	[R].YAIIcQEnGLVPIVEPEILVDGSHDIER.[C]	C5(Carbamidomethyl); N8(Deamidated)	1	1	Q5N725	Q5N725	0	3	0.0019	0	1	1	1060.53601074219	3179.59347896656	0.180213813362273	0.000191002187507561	HCD	MS2	2.931331	0.5262848	66.1000387477333	61583	ORF2_310318_03.raw	0/0	5.38268423080444			0	8.784E-12
High	Sequest HT (A2)	Unambiguous	[K].TKDGKPFVDVLK.[E]		2	3	P17784; Q5N725	P17784; Q10A30; Q5N725	1	3	0.4215	0	1	1	449.594085693359	1346.76770382008	-0.09184947780861	-4.12333072290494E-05	HCD	MS2	12.46421	2.262972	24.8022035370667	21908	ORF2_310318_02.raw	0/0	3.24915647506714			0	8.513E-05
High	Sequest HT (A2)	Unambiguous	[K].VAILGASGGIGQPLALLMK.[M]		1	1	Q42972	Q42972	0	2	0.7346	0	1	1	905.036560058594	1809.06584348719	-0.446856289965647	-0.000404196406179835	CID	MS2		11.31465	66.0778793594667	61562	ORF2_310318_03.raw	0/0	4.71350526809692	71184080	66.1557464599609	0	2.937E-09
High	Sequest HT (A2)	Unambiguous	[K].THINIVVIGHVDSGK.[S]		1	1	O64937	O64937	0	3	0.7515	0	1	1	530.298828125	1588.881931115	0.859331424680775	0.000455125000068316	CID	MS2		42.525	77.1709521442667	72215	ORF2_310318_03.raw	0/0	3.41609621047974	6144620.375	76.9300918579102	0	1.106E-06
High	Sequest HT (A2)	Unambiguous	[R].QSGTTPGYSYSTANK.[N]		1	1	A2Y4S9	A2Y4S9	0	2	0.5663	0	1	1	781.360656738281	1561.71403684656	0.733564132390657	0.00057280828104922	HCD	MS2	50.30044	18.75043	17.12389182	12907	ORF2_310318_03.raw	0/0	3.31764578819275	1418353287	17.376371383667	0	5.966E-07
High	Sequest HT (A2)	Unambiguous	[R].QSGTTPGYSYSTANK.[N]		1	1	A2Y4S9	A2Y4S9	0	2	0.3862	0	1	1	781.360656738281	1561.71403684656	0.733564132390657	0.00057280828104922	CID	MS2		30.73	17.1255898397333	12909	ORF2_310318_03.raw	0/0	2.90110230445862	1418353287	17.376371383667	0	8.739E-06
High	Sequest HT (A2)	Unambiguous	[K].NMITGTSqADcAVLIIDSTTGGFEAGISK.[D]	Q8(Deamidated); C11(Carbamidomethyl)	1	1	O64937	O64937	0	2	0.0569	0	1	1	1479.71313476563	2958.41899290125	4.02710341469449	0.00595690562512985	CID	MS2		39.135	77.1746975786667	72219	ORF2_310318_03.raw	0/0	2.99409222602844	8559744.125	77.1415328979492	0	7.014E-05
High	Sequest HT (A2)	Unambiguous	[K].VAILGASGGIGQPLALLMK.[M]		1	1	Q42972	Q42972	0	2	0.5518	0	1	1	905.036560058594	1809.06584348719	-0.446856289965647	-0.000404196406179835	HCD	MS2	45.52549	13.94854	66.0758833944	61560	ORF2_310318_03.raw	0/0	3.86094832420349	71184080	66.1557464599609	0	4.536E-07
High	Sequest HT (A2)	Unambiguous	[K].IVVVDHELPNQGSQQR.[R]		1	1	Q43007	Q43007	0	2	0.6817	0	1	1	909.977233886719	1818.94719114344	0.828009022035133	0.000753051718902498	CID	MS2		26.46867	24.7781691024	21885	ORF2_310318_02.raw	0/0	3.99095487594604	32560293	24.7613010406494	0	8.065E-07
High	Sequest HT (A2)	Unambiguous	[K].IVVVDHELPNQGSQQR.[R]		1	1	Q43007	Q43007	0	2	0.6061	0	1	1	909.977233886719	1818.94719114344	0.828009022035133	0.000753051718902498	HCD	MS2	31.58675	29.46388	24.7766255693333	21883	ORF2_310318_02.raw	0/0	3.3047399520874	32560293	24.7613010406494	0	3.006E-07
High	Sequest HT (A2)	Unambiguous	[K].NMITGTSQADcAVLIIDSTTGGFEAGISK.[D]	C11(Carbamidomethyl)	1	1	O64937	O64937	0	3	0.4776	0	1	1	986.480102539063	2957.42575435719	0.91000412533681	0.000897089062592708	HCD	MS2	0	33.1	77.2019315122667	72246	ORF2_310318_03.raw	0/0	4.92375183105469			0	1.817E-05
High	Sequest HT (A2)	Unambiguous	[K].NMITGTSQADcAVLIIDSTTGGFEAGISK.[D]	C11(Carbamidomethyl)	1	1	O64937	O64937	0	3	0.5185	0	1	1	986.479431152344	2957.42374019703	0.228951697840844	0.000225702343842708	CID	MS2		41.68637	77.2039130074667	72248	ORF2_310318_03.raw	0/0	4.04663801193237			0	7.533E-08
High	Sequest HT (A2)	Unambiguous	[K].TKDGKPFVDVLK.[E]		2	3	P17784; Q5N725	P17784; Q10A30; Q5N725	1	3	0.3754	0	1	1	449.594085693359	1346.76770382008	-0.09184947780861	-4.12333072290494E-05	CID	MS2		3.60624	24.803774404	21910	ORF2_310318_02.raw	0/0	2.85326981544495			0	8.141E-05
High	Sequest HT (A2)	Unambiguous	[R].VVLDcATADPDGR.[K]	C5(Carbamidomethyl)	1	3	Q2QNG7	Q2QZ86; Q53JY8; Q2QNG7	0	2	0.6278	0	1	1	694.8291015625	1388.650926495	2.50017741256866	0.00173593250004345	HCD	MS2	71.41342	3.781164	25.2255329485333	22352	ORF2_310318_02.raw	0/0	3.52182841300964	435227674	25.2587146759033	0	4.728E-06
High	Sequest HT (A2)	Unambiguous	[R].VVLDcATADPDGR.[K]	C5(Carbamidomethyl)	1	3	Q2QNG7	Q2QZ86; Q53JY8; Q2QNG7	0	2	0.6856	0	1	1	694.8291015625	1388.650926495	2.50017741256866	0.00173593250004345	CID	MS2		5.147864	25.2273934530667	22354	ORF2_310318_02.raw	0/0	4.22876310348511	435227674	25.2587146759033	0	2.281E-06
High	Sequest HT (A2)	Unambiguous	[K].EISGTHGPVYDLADIVTYLK.[I]		1	2	Q0JMY8	Q0JMY8; A2WPN7	0	2	0.4326	0	1	1	1096.0673828125	2191.127488995	-0.290482784956705	-0.000318242500043198	HCD	MS2	43.38095	24.73	66.1982718754667	61680	ORF2_310318_03.raw	0/0	3.55593848228455	55006530	66.1382522583008	0	1.103E-06
High	Sequest HT (A2)	Unambiguous	[K].AVTFVDNHDTGSTQK.[L]		1	1	P27933	P27933	0	2	0.633	0	1	1	810.38671875	1619.76616087	0.105854797031093	8.57300000234318E-05	CID	MS2		16.76524	16.2634000250667	12032	ORF2_310318_03.raw	0/0	4.35950231552124	1125466973	16.474853515625	0	3.749E-07
High	Sequest HT (A2)	Unambiguous	[R].ELISNSSDALDK.[I]		2	3	Q0J4P2; Q07078	Q0J4P2; Q69QQ6; Q07078	0	2	0.3984	0	1	1	646.322570800781	1291.63786497156	0.204269032116367	0.000131920781313966	HCD	MS2	8.427318	3.336551	25.7879604026667	22925	ORF2_310318_02.raw	0/0	3.79147696495056	1817580931	26.0480880737305	0	9.696E-06
High	Sequest HT (A2)	Unambiguous	[K].GTVEVAGTNKETTTQGHDDLGK.[R]		1	1	Q5N725	Q5N725	1	3	0.6807	0	1	1	753.368103027344	2258.08975582203	0.109752970704515	8.26106772062E-05	HCD	MS2	2.249038	10.82878	16.2924840957333	12059	ORF2_310318_03.raw	0/0	4.28642463684082	1609656484	16.088996887207	0	6.865E-10
High	Sequest HT (A2)	Unambiguous	[K].GTVEVAGTNKETTTQGHDDLGK.[R]		1	1	Q5N725	Q5N725	1	3	0.4796	0	1	1	753.367553710938	2258.08810787281	-0.620045034608788	-0.0004667057290438	CID	MS2		12.23696	16.2942738138667	12061	ORF2_310318_03.raw	0/0	2.94029092788696	1609656484	16.088996887207	0	7.276E-06
High	Sequest HT (A2)	Unambiguous	[K].TYDLNFKEENNDGSQK.[I]		1	1	Q42971	Q42971	1	3	0.461	0	1	1	634.622680664063	1901.85348873219	1.21634238138289	0.000771100729252794	HCD	MS2	21.04242	4.306417	25.7165176762667	22855	ORF2_310318_02.raw	0/0	3.07763838768005			0	3.377E-05
High	Sequest HT (A2)	Unambiguous	[R].RPLLLSVR.[S]		1	1	Q75KR1	Q75KR1	0	3	0.9292	0	1	1	318.546722412109	953.625613976328	0.160384065136462	5.09821093525413E-05	CID	MS2		25.45752	25.6948540258667	22841	ORF2_310318_02.raw	0/0	2.11738348007202	316304514	25.8980484008789	0	0.0001084
High	Sequest HT (A2)	Unambiguous	[R].FGIVEGLMTTVHAITATQK.[T]		2	2	Q7FAH2; Q6K5G8	Q7FAH2; Q6K5G8	0	3	0.4934	0	1	1	673.030944824219	2017.07828121266	-0.194235033645108	-0.000130595781304995	CID	MS2		33.1	76.791445424	71846	ORF2_310318_03.raw	0/0	3.01565766334534			0	7.548E-06
High	Sequest HT (A2)	Unambiguous	[K].IQDKEGIPPDQQR.[L]		2	6	P51431; Q9ARZ9	P0CH35; P0C030; Q58G87; P51431; P0C031; Q9ARZ9	1	2	0.5559	0	1	1	762.393432617188	1523.77958860438	-1.08743012118	-0.00082850281228275	HCD	MS2	8.963761	25.54	16.2987087354667	12066	ORF2_310318_03.raw	0/0	3.40323996543884			0	2.938E-06
High	Sequest HT (A2)	Unambiguous	[K].LGNYTEAVADANK.[A]		1	1	Q0JL44	Q0JL44	0	2	0.4451	0	1	1	683.337158203125	1365.66703977625	1.87102050234507	0.0012775931249962	HCD	MS2	34.51188	10.71178	25.6874379442667	22832	ORF2_310318_02.raw	0/0	3.37142181396484	64446042	25.6545009613037	0	0.0001056
High	Sequest HT (A2)	Unambiguous	[R].AEATDVANAVLDGSDAILLGAETLR.[G]		2	2	Q2QXR8; B8BJ39	Q2QXR8; B8BJ39	0	4	0.2744	0	1	1	622.074279785156	2485.27528925063	-1.10558631020769	-0.000686922343675178	HCD	MS2	78.59457	33.1	76.8047324258667	71857	ORF2_310318_03.raw	0/0	3.90303349494934	35309274.5	76.5545043945313	0	7.176E-08
High	Sequest HT (A2)	Unambiguous	[K].AAAVGANSQAAQSMLK.[Q]		1	2	P0C8Y9	P0DKK4; P0C8Y9	0	2	0.6416	0	1	1	759.391296386719	1517.77531614344	0.833044573487406	0.000632186718803496	CID	MS2		15.89865	25.6523997688	22795	ORF2_310318_02.raw	0/0	4.5212607383728	874602984	25.8615112304688	0	1.115E-07
High	Sequest HT (A2)	Unambiguous	[K].TYDLNFKEENNDGSQK.[I]		1	1	Q42971	Q42971	1	2	0.59	0	1	1	951.431884765625	1901.85649290125	2.79594498188566	0.00265873562511842	HCD	MS2	39.22826	18.715	25.80053092	22941	ORF2_310318_02.raw	0/0	3.38817834854126			0	1.821E-06
High	Sequest HT (A2)	Unambiguous	[K].AAAVGANSQAAQSMLK.[Q]		1	2	P0C8Y9	P0DKK4; P0C8Y9	0	2	0.5012	0	1	1	759.391296386719	1517.77531614344	0.833044573487406	0.000632186718803496	HCD	MS2	9.529459	13.52654	25.6505269064	22793	ORF2_310318_02.raw	0/0	4.32811212539673	874602984	25.8615112304688	0	3.366E-09
High	Sequest HT (A2)	Unambiguous	[K].WTVQQAAELAIAAPTIAASLDGR.[Y]		1	1	Q2R480	Q2R480	0	3	0.4943	0	1	1	785.0888671875	2353.2520483025	0.430809329357711	0.000337934166661095	HCD	MS2	32.45143	32.3105	76.8086238186667	71861	ORF2_310318_03.raw	0/0	3.50304841995239			0	1.232E-07
High	Sequest HT (A2)	Unambiguous	[R].TEHMFFSSDER.[I]		1	1	Q75KR1	Q75KR1	0	3	0.3657	0	1	1	462.531219482422	1385.57910518727	0.0467221745655344	2.15790886007502E-05	CID	MS2		1.71906	25.6412793736	22782	ORF2_310318_02.raw	0/0	3.08530592918396	2102792086	25.7605228424072	0	9.636E-05
High	Sequest HT (A2)	Unambiguous	[K].IQDKEGIPPDQQR.[L]		2	6	P51431; Q9ARZ9	P0CH35; P0C030; Q58G87; P51431; P0C031; Q9ARZ9	1	2	0.6052	0	1	1	762.393432617188	1523.77958860438	-1.08743012118	-0.00082850281228275	CID	MS2		22.585	16.3006505642667	12068	ORF2_310318_03.raw	0/0	3.08503293991089			0	1.602E-05
High	Sequest HT (A2)	Unambiguous	[R].GNATVPAMEMTK.[W]		2	2	Q2QLY5; Q2QLY4	Q2QLY5; Q2QLY4	0	2	0.7771	0	1	1	625.2998046875	1249.592332745	0.65083268192522	0.000406637499963836	CID	MS2		3.386455	25.6390236802667	22779	ORF2_310318_02.raw	0/0	3.41410303115845	1316138663	25.5473384857178	0	7.186E-05
High	Sequest HT (A2)	Unambiguous	[R].GNATVPAMEMTK.[W]		2	2	Q2QLY5; Q2QLY4	Q2QLY5; Q2QLY4	0	2	0.6294	0	1	1	625.2998046875	1249.592332745	0.65083268192522	0.000406637499963836	HCD	MS2	48.02639	3.356825	25.63743372	22777	ORF2_310318_02.raw	0/0	3.12517619132996	1316138663	25.5473384857178	0	0.0001401
High	Sequest HT (A2)	Unambiguous	[K].QSNLcVAADVGTAK.[E]	C5(Carbamidomethyl)	1	1	Q9LDN2	Q9LDN2	0	2	0.645	0	1	1	717.358154296875	1433.70903196375	2.60034174388264	0.00186406187500054	CID	MS2		5.785223	25.6092600602667	22750	ORF2_310318_02.raw	0/0	4.30976438522339	262513768.25	25.4204063415527	0	4.38E-07
High	Sequest HT (A2)	Unambiguous	[K].QSNLcVAADVGTAK.[E]	C5(Carbamidomethyl)	1	1	Q9LDN2	Q9LDN2	0	2	0.4929	0	1	1	717.358154296875	1433.70903196375	2.60034174388264	0.00186406187500054	HCD	MS2	21.02154	7.15994	25.6073914144	22748	ORF2_310318_02.raw	0/0	4.20317602157593	262513768.25	25.4204063415527	0	3.748E-07
High	Sequest HT (A2)	Unambiguous	[R].TEHMFFSSDER.[I]		1	1	Q75KR1	Q75KR1	0	2	0.3709	0	1	1	693.293762207031	1385.58024778406	0.871357048143286	0.000603667031327859	HCD	MS2	64.80977	5.377635	25.6034311629333	22743	ORF2_310318_02.raw	0/0	3.02199578285217	1154602128	25.7666645050049	0	4.864E-05
High	Sequest HT (A2)	Unambiguous	[R].IISSIEQKEESR.[G]		3	3	Q7XTE8; Q06967; Q6EUP4	Q7XTE8; Q06967; Q6EUP4	1	2	0.4846	0	1	1	709.877075195313	1418.74687376063	-1.18044834421946	-0.000837379687482098	HCD	MS2	38.45654	11.2363	16.3655120538667	12136	ORF2_310318_03.raw	0/0	3.23765754699707	784729278	16.5232429504395	0	6.585E-06
High	Sequest HT (A2)	Unambiguous	[K].WTVQQAAELAIAAPTIAASLDGR.[Y]		1	1	Q2R480	Q2R480	0	3	0.4875	0	1	1	785.0888671875	2353.2520483025	0.430809329357711	0.000337934166661095	CID	MS2		31.2108	76.8106634552	71863	ORF2_310318_03.raw	0/0	2.79158496856689			0	0.0001513
High	Sequest HT (A2)	Unambiguous	[K].IGPNEPSQLSIDLNAQGLAR.[Y]		1	1	Q5N725	Q5N725	0	2	0.3315	0	1	1	1047.04956054688	2093.09184446375	-3.2068419464925	-0.00335611812488423	HCD	MS2	29.25461	33.1	76.8250419058667	71876	ORF2_310318_03.raw	0/0	3.64994740486145			0	6.695E-07
High	Sequest HT (A2)	Unambiguous	[R].AEATDVANAVLDGSDAILLGAETLR.[G]		2	2	Q2QXR8; B8BJ39	Q2QXR8; B8BJ39	0	4	0.4949	0	1	1	622.074279785156	2485.27528925063	-1.10558631020769	-0.000686922343675178	CID	MS2		29.84133	76.8067449237333	71859	ORF2_310318_03.raw	0/0	4.87457466125488	35309274.5	76.5545043945313	0	3.381E-09
High	Sequest HT (A2)	Unambiguous	[R].IISSIEQKEESR.[G]		3	3	Q7XTE8; Q06967; Q6EUP4	Q7XTE8; Q06967; Q6EUP4	1	2	0.5421	0	1	1	709.877075195313	1418.74687376063	-1.18044834421946	-0.000837379687482098	CID	MS2		15.55196	16.3671645264	12138	ORF2_310318_03.raw	0/0	2.96880507469177	784729278	16.5232429504395	0	5.494E-05
High	Sequest HT (A2)	Unambiguous	[K].TYDLNFKEENNDGSQK.[I]		1	1	Q42971	Q42971	1	2	0.5627	0	1	1	951.431884765625	1901.85649290125	2.79594498188566	0.00265873562511842	CID	MS2		20.69924	25.8022619930667	22943	ORF2_310318_02.raw	0/0	3.43112683296204			0	1.387E-05
High	Sequest HT (A2)	Unambiguous	[K].GGYSHVIASSTSFGK.[N]		1	1	A2XNR6	A2XNR6	0	2	0.3726	0	1	1	749.370849609375	1497.73442258875	0.794372938924403	0.000594879374943957	HCD	MS2	29.1829	10.96567	25.8122909594667	22956	ORF2_310318_02.raw	0/0	3.14065217971802	55352824	25.8559722900391	0	1.357E-05
High	Sequest HT (A2)	Unambiguous	[R].LRSENDAVILAcGATKPR.[D]	C12(Carbamidomethyl)	1	1	Q0JKD0	Q0JKD0	1	3	0.4703	0	1	1	657.686767578125	1971.04574947438	0.877882157107707	0.000576781458422696	CID	MS2		4.804248	25.913128056	23057	ORF2_310318_02.raw	0/0	4.04316473007202	310450701	25.8691291809082	0	8.544E-07
High	Sequest HT (A2)	Unambiguous	[R].LRSENDAVILAcGATKPR.[D]	C12(Carbamidomethyl)	1	1	Q0JKD0	Q0JKD0	1	3	0.4446	0	1	1	657.686889648438	1971.04611568531	1.06367757006943	0.000698851770922696	HCD	MS2	38.83537	4.764389	25.9110447405333	23055	ORF2_310318_02.raw	0/0	5.51245260238647	310450701	25.8691291809082	0	9.209E-07
High	Sequest HT (A2)	Unambiguous	[K].APGGAPANVAcAISK.[L]	C11(Carbamidomethyl)	1	1	Q0J8G4	Q0J8G4	0	2	0.6354	0	1	1	692.356567382813	1383.70585813563	0.685229645564998	0.000474077812516072	CID	MS2		3.963873	25.9071950952	23050	ORF2_310318_02.raw	0/0	3.94653153419495			0	2.764E-07
High	Sequest HT (A2)	Unambiguous	[K].APGGAPANVAcAISK.[L]	C11(Carbamidomethyl)	1	1	Q0J8G4	Q0J8G4	0	2	0.6041	0	1	1	692.356567382813	1383.70585813563	0.685229645564998	0.000474077812516072	HCD	MS2	28.08819	5.546538	25.9055323581333	23048	ORF2_310318_02.raw	0/0	3.88626837730408			0	9.321E-09
High	Sequest HT (A2)	Unambiguous	[K].GTVEVAGTNKETTTQGHDDLGK.[R]		1	1	Q5N725	Q5N725	1	2	0.6676	0	1	1	1129.54821777344	2258.08915891688	-0.154587815681254	-0.000174536562326466	CID	MS2		42.625	16.1728835405333	11932	ORF2_310318_03.raw	0/0	3.54951643943787	23927226.25	16.0273323059082	0	1.81E-07
High	Sequest HT (A2)	Unambiguous	[R].nPEEIPWAAAGAEYVVESTGVFTDK.[D]	N1(Deamidated)	1	1	Q6K5G8	Q6K5G8	0	3	0.3381	0	1	1	894.431640625	2681.280368615	6.95569733873017	0.00621668166676548	HCD	MS2	53.21878	27.78127	76.7524762685333	71808	ORF2_310318_03.raw	0/0	4.17033243179321			0	8.796E-07
High	Sequest HT (A2)	Unambiguous	[R].nPEEIPWAAAGAEYVVESTGVFTDK.[D]	N1(Deamidated)	1	1	Q6K5G8	Q6K5G8	0	3	0.6614	0	1	1	894.431640625	2681.280368615	6.95569733873017	0.00621668166676548	CID	MS2		36.43954	76.7550222002667	71810	ORF2_310318_03.raw	0/0	4.46336507797241			0	6.81E-05
High	Sequest HT (A2)	Unambiguous	[K].AVTFVDNHDTGSTQK.[L]		1	1	P27933	P27933	0	3	0.4137	0	1	1	540.593322753906	1619.76541500172	-0.35462423889443	-0.000191469427060535	HCD	MS2	29.7451	5.139431	16.1804686058667	11941	ORF2_310318_03.raw	0/0	2.49138998985291	3481146349.5	16.4715042114258	0	1.772E-05
High	Sequest HT (A2)	Unambiguous	[R].AHALSTVDGYSGYGAEQGEK.[K]		1	1	Q10MQ2	Q10MQ2	0	3	0.6325	0	1	1	680.649291992188	2039.93332271656	1.38945252246035	0.00094479552088463	CID	MS2		7.993116	25.8841041562667	23028	ORF2_310318_02.raw	0/0	4.97921514511108	375772156	25.8948249816895	0	8.106E-10
High	Sequest HT (A2)	Unambiguous	[R].AHALSTVDGYSGYGAEQGEK.[K]		1	1	Q10MQ2	Q10MQ2	0	3	0.6025	0	1	1	680.648620605469	2039.93130855641	0.402085468645244	0.00027340880213463	HCD	MS2	14.6874	9.442944	25.8825814709333	23026	ORF2_310318_02.raw	0/0	5.56396818161011	375772156	25.8948249816895	0	3.256E-10
High	Sequest HT (A2)	Unambiguous	[R].SGETEDTFIADLAVGLATGQIK.[T]		1	1	Q42971	Q42971	0	3	0.3438	0	1	1	746.048767089844	2236.13174800953	-1.15599516112512	-0.000861653489513022	HCD	MS2	42.92064	33.9997	76.7598886437333	71815	ORF2_310318_03.raw	0/0	4.44803190231323	3682620.125	76.7762069702148	0	3.907E-06
High	Sequest HT (A2)	Unambiguous	[K].NcYDALPEHGK.[V]	C2(Carbamidomethyl)	1	1	Q6ZD89	Q6ZD89	0	2	0.525	0	1	1	652.290283203125	1303.57328977625	-0.208445275319015	-0.000135861874962728	HCD	MS2	51.65329	10.57508	16.2625734941333	12031	ORF2_310318_03.raw	0/0	2.40330910682678	455870860	16.4869117736816	0	0.000152
High	Sequest HT (A2)	Unambiguous	[K].GALDGGLDIPHSDKR.[F]		2	3	Q8L4L4; A2WXX3	Q0JGY1; Q8L4L4; A2WXX3	1	3	0.4472	0	1	1	517.602172851563	1550.79196529469	-0.115647550131006	-5.97817707633415E-05	HCD	MS2	35.40028	2.714884	25.8792484184	23022	ORF2_310318_02.raw	0/0	3.69475054740906	2202128739.5	26.0243606567383	0	8.456E-05
High	Sequest HT (A2)	Unambiguous	[K].TIEVNNTDAEGR.[L]		1	1	Q6K669	Q6K669	0	2	0.489	0	1	1	659.814697265625	1318.62211790125	-0.932896229760739	-0.000615069374930499	CID	MS2		3.950067	16.1999386269333	11961	ORF2_310318_03.raw	0/0	3.63765287399292	944939181	15.9268770217896	0	4.937E-05
High	Sequest HT (A2)	Unambiguous	[R].SGETEDTFIADLAVGLATGQIK.[T]		1	1	Q42971	Q42971	0	3	0.5376	0	1	1	746.048767089844	2236.13174800953	-1.15599516112512	-0.000861653489513022	CID	MS2		33.1	76.7616508946667	71817	ORF2_310318_03.raw	0/0	4.25560140609741	3682620.125	76.7762069702148	0	1.426E-05
High	Sequest HT (A2)	Unambiguous	[K].GTVEVAGTNKETTTqGHDDLGKR.[C]	Q15(Deamidated)	1	1	Q5N725	Q5N725	2	4	0.1204	0	1	1	604.549011230469	2415.17421503188	-0.173866567844709	-0.000104979531131089	HCD	MS2	6.826546	9.273788	16.2196812493333	11983	ORF2_310318_03.raw	0/0	4.06916236877441	542985796	15.9736232757568	0	1.503E-05
High	Sequest HT (A2)	Unambiguous	[K].TVDSEELTVEER.[N]		2	2	Q7XTE8; Q6EUP4	Q7XTE8; Q6EUP4	0	2	0.6833	0	1	1	703.836364746094	1406.66545286219	0.646054662806456	0.000454391093853701	CID	MS2		1.577251	25.8708131026667	23012	ORF2_310318_02.raw	0/0	4.01130962371826	2661179152	25.8853149414063	0	8.555E-06
High	Sequest HT (A2)	Unambiguous	[K].GALDGGLDIPHSDKR.[F]		2	3	Q8L4L4; A2WXX3	Q0JGY1; Q8L4L4; A2WXX3	1	2	0.5531	0	1	1	775.900146484375	1550.79301633875	0.562099023522459	0.000435849375094222	CID	MS2		12.59178	25.8566429221333	23005	ORF2_310318_02.raw	0/0	3.66630554199219			0	1.418E-05
High	Sequest HT (A2)	Unambiguous	[K].GALDGGLDIPHSDKR.[F]		2	3	Q8L4L4; A2WXX3	Q0JGY1; Q8L4L4; A2WXX3	1	2	0.5778	0	1	1	775.900146484375	1550.79301633875	0.562099023522459	0.000435849375094222	HCD	MS2	31.87612	19.78987	25.8550267144	23003	ORF2_310318_02.raw	0/0	4.23757886886597			0	4.346E-07
High	Sequest HT (A2)	Unambiguous	[K].GNKPWVSLPK.[G]		1	1	P49398	P49398	0	3	0.5016	0	1	1	375.885498046875	1125.64194088063	0.387273055812918	0.00014531020845728	CID	MS2		4.789164	25.8337316210667	22978	ORF2_310318_02.raw	0/0	3.13257670402527	133106162	25.9210720062256	0	4.493E-05
High	Sequest HT (A2)	Unambiguous	[R].KDAAENTMVAYK.[A]		2	2	Q7XTE8; Q6EUP4	Q7XTE8; Q6EUP4	1	2	0.6401	0	1	1	670.829162597656	1340.65104856531	-0.319661518876227	-0.000214277343729918	HCD	MS2	4.015699	9.394043	16.2464257754667	12011	ORF2_310318_03.raw	0/0	4.88654613494873	397061164	16.3279590606689	0	6.773E-07
High	Sequest HT (A2)	Unambiguous	[R].FGIVEGLMTTVHAITATQK.[T]		2	2	Q7FAH2; Q6K5G8	Q7FAH2; Q6K5G8	0	3	0.3464	0	1	1	673.030944824219	2017.07828121266	-0.194235033645108	-0.000130595781304995	HCD	MS2	0	39.33	76.7897060677333	71844	ORF2_310318_03.raw	0/0	3.83950519561768			0	2.704E-08
High	Sequest HT (A2)	Unambiguous	[R].KDAAENTMVAYK.[A]		2	2	Q7XTE8; Q6EUP4	Q7XTE8; Q6EUP4	1	2	0.6878	0	1	1	670.829162597656	1340.65104856531	-0.319661518876227	-0.000214277343729918	CID	MS2		8.402995	16.2481572968	12013	ORF2_310318_03.raw	0/0	4.25673627853394	397061164	16.3279590606689	0	8.612E-05
High	Sequest HT (A2)	Unambiguous	[K].AVTFVDNHDTGSTQK.[L]		1	1	P27933	P27933	0	2	0.6565	0	1	1	810.38671875	1619.76616087	0.105854797031093	8.57300000234318E-05	HCD	MS2	86.07486	20.15578	16.2616983845333	12030	ORF2_310318_03.raw	0/0	4.56792640686035	1125466973	16.474853515625	0	5.063E-08
High	Sequest HT (A2)	Unambiguous	[K].TIEVNNTDAEGR.[L]		1	1	Q6K669	Q6K669	0	2	0.4925	0	1	1	659.814697265625	1318.62211790125	-0.932896229760739	-0.000615069374930499	HCD	MS2	3.271089	2.633918	16.1983173698667	11959	ORF2_310318_03.raw	0/0	3.34921097755432	944939181	15.9268770217896	0	1.622E-05
High	Sequest HT (A2)	Unambiguous	[K].QIGMFTFTGLNSDQVAFMR.[Q]		1	1	P37833	P37833	0	2	0.7216	0	1	1	1082.02185058594	2163.03642454188	0.124039477536261	0.000134150937356026	CID	MS2		33.1	66.2788685506667	61753	ORF2_310318_03.raw	0/0	4.66857671737671	60770171	66.2006530761719	0	1.046E-08
High	Sequest HT (A2)	Unambiguous	[R].NPEEIPWAAAGAEYVVESTGVFTDKDK.[A]		1	1	Q6K5G8	Q6K5G8	1	3	0.55	0	1	1	975.136962890625	2923.39633541188	-1.11961023566709	-0.00109102270819979	CID	MS2		10.05473	76.854473944	71904	ORF2_310318_03.raw	0/0	2.39647626876831			0	1.929E-08
High	Sequest HT (A2)	Unambiguous	[R].HPAESTNATnESVLK.[V]	N10(Deamidated)	1	1	Q2QXR8	Q2QXR8	0	2	0.0287	0	1	1	799.888366699219	1598.76945676844	2.37764579470604	0.00190064921872435	HCD	MS2	53.84819	22.285	16.3976442962667	12170	ORF2_310318_03.raw	0/0	3.4942147731781	36053823	16.4109363555908	0	1.211E-06
High	Sequest HT (A2)	Unambiguous	[K].ANSEATLGTYK.[G]		1	2	P17784	P17784; Q10A30	0	2	0.5951	0	1	1	577.787475585938	1154.56767454188	-0.969070124838875	-0.000559429062377603	HCD	MS2	4.290189	1.663471	16.520982512	12303	ORF2_310318_03.raw	0/0	3.25520443916321			0	0.0001153
High	Sequest HT (A2)	Unambiguous	[R].NcDNFQVNQnDVEK.[I]	C2(Carbamidomethyl); N10(Deamidated)	1	1	Q6YZX6	Q6YZX6	0	2	0.0035	0	1	1	862.864562988281	1724.72184934656	2.20078090705642	0.0018978632812312	CID	MS2		12.55523	25.4313948424	22574	ORF2_310318_02.raw	0/0	2.8830406665802	10838509.25	25.3845672607422	0	2.767E-05
High	Sequest HT (A2)	Unambiguous	[R].TVPAAVPAIVFLSGGQSEEEATLNLNAMNK.[L]		1	1	P17784	P17784	0	3	0.5889	0	1	1	1024.52734375	3071.56747799	-1.39925429516387	-0.0014326366667774	CID	MS2		33.1	76.9093966002667	71958	ORF2_310318_03.raw	0/0	3.76884293556213			0	2.057E-05
High	Sequest HT (A2)	Unambiguous	[K].MTAEIGEQVQIVGDDLLVTNPTR.[V]		1	1	Q42971	Q42971	0	2	0.5261	0	1	1	1250.14013671875	2499.2729968075	-1.17301673926375	-0.00146584625008472	CID	MS2		41.445	76.9104987829333	71959	ORF2_310318_03.raw	0/0	4.78643131256104			0	1.885E-08
High	Sequest HT (A2)	Unambiguous	[K].GIIGYVEEDLVSTDFVGDSR.[S]		1	1	A2YQT7	A2YQT7	0	2	0.5753	0	1	1	1086.02795410156	2171.04863157313	-0.75422798755959	-0.000818733437654373	HCD	MS2	0	40.515	76.9114840581333	71960	ORF2_310318_03.raw	0/0	4.84878349304199			0	2.357E-09
High	Sequest HT (A2)	Unambiguous	[K].GIIGYVEEDLVSTDFVGDSR.[S]		1	1	A2YQT7	A2YQT7	0	2	0.6422	0	1	1	1086.02795410156	2171.04863157313	-0.75422798755959	-0.000818733437654373	CID	MS2		33.1	76.9132526677333	71962	ORF2_310318_03.raw	0/0	4.36297512054443			0	8.72E-06
High	Sequest HT (A2)	Unambiguous	[K].IYIDATEPSFAVAEIWTSMAnGGDGKPnYDQNAHR.[Q]	N21(Deamidated); N28(Deamidated)	1	1	P17654	P17654	0	3	0.225	0	1	1	1280.9287109375	3840.7715795525	7.02238374309671	0.00899039416640128	HCD	MS2	0	41.16	66.2017298061333	61683	ORF2_310318_03.raw	0/0	3.59866070747375	67456290	66.1391448974609	0	1.956E-05
High	Sequest HT (A2)	Unambiguous	[K].TYDLNFKEENNDGSQK.[I]		1	1	Q42971	Q42971	1	2	0.6143	0	1	1	951.430603027344	1901.85392942469	1.44806003924791	0.00137699734386842	CID	MS2		2.236014	25.4073186349333	22547	ORF2_310318_02.raw	0/0	4.46385383605957	4892247424	25.2725162506104	0	8.445E-08
High	Sequest HT (A2)	Unambiguous	[R].YAIIcqENGLVPIVEPEILVDGSHDIER.[C]	C5(Carbamidomethyl); Q6(Deamidated)	1	1	Q5N725	Q5N725	0	3	0.1044	0	1	1	1060.53833007813	3179.60043697438	2.36854672838971	0.00251033812500756	CID	MS2		40.425	76.9331622048	71983	ORF2_310318_03.raw	0/0	3.16448163986206			0	0.0001341
High	Sequest HT (A2)	Unambiguous	[R].TIEEcEADAVAGR.[F]	C5(Carbamidomethyl)	1	1	Q5Z8V9	Q5Z8V9	0	2	0.6288	0	1	1	710.822814941406	1420.63835325281	0.752776816945637	0.000534711406277921	CID	MS2		15.88783	25.38044074	22518	ORF2_310318_02.raw	0/0	3.9616425037384	315117575	25.3757820129395	0	1.632E-06
High	Sequest HT (A2)	Unambiguous	[R].TIEEcEADAVAGR.[F]	C5(Carbamidomethyl)	1	1	Q5Z8V9	Q5Z8V9	0	2	0.6844	0	1	1	710.822814941406	1420.63835325281	0.752776816945637	0.000534711406277921	HCD	MS2	5.444727	7.980023	25.3781790482667	22516	ORF2_310318_02.raw	0/0	3.77231287956238	315117575	25.3757820129395	0	1.162E-06
High	Sequest HT (A2)	Unambiguous	[R].TKGEAGTGNVVEAVR.[H]		1	2	Q69LA6	Q69LA6; Q8W3D0	1	2	0.6757	0	1	1	744.393798828125	1487.78032102625	-0.621451407941218	-0.000462291874896437	CID	MS2		7.691104	16.5017211554667	12283	ORF2_310318_03.raw	0/0	4.07317590713501	1231586382.5	16.3287582397461	0	2.349E-07
High	Sequest HT (A2)	Unambiguous	[K].SQASALEAHAAPncK.[V]	N13(Deamidated); C14(Carbamidomethyl)	1	1	Q7XDC8	Q7XDC8	0	2	0.2478	0	1	1	778.362365722656	1555.71745481531	0.336362806074028	0.000261642656273153	HCD	MS2	0	19.075	16.5928919050667	12373	ORF2_310318_03.raw	0/0	5.81098651885986	51210753	16.5181941986084	0	6.668E-09
High	Sequest HT (A2)	Unambiguous	[K].EISGTHGPVYDLADIVTYLK.[I]		1	2	Q0JMY8	Q0JMY8; A2WPN7	0	2	0.6805	0	1	1	1096.06848144531	2191.12968626063	0.712318283337124	0.000780390312456802	CID	MS2		14.85491	66.200284124	61682	ORF2_310318_03.raw	0/0	2.65918636322021	55006530	66.1382522583008	0	8.25E-05
High	Sequest HT (A2)	Unambiguous	[K].ENVSSEALEAAR.[I]		1	1	A2ZCQ7	A2ZCQ7	0	2	0.5369	0	1	1	638.312561035156	1275.61784544031	0.243827247542507	0.000155515156166075	CID	MS2		9.60515	25.330272232	22468	ORF2_310318_02.raw	0/0	3.38543796539307	53388498	25.2861213684082	0	4.357E-05
High	Sequest HT (A2)	Unambiguous	[K].ENVSSEALEAAR.[I]		1	1	A2ZCQ7	A2ZCQ7	0	2	0.3403	0	1	1	638.312561035156	1275.61784544031	0.243827247542507	0.000155515156166075	HCD	MS2	40.90865	8.153221	25.3288348442667	22466	ORF2_310318_02.raw	0/0	3.34740042686462	53388498	25.2861213684082	0	8.695E-05
High	Sequest HT (A2)	Unambiguous	[K].TYDLNFKEENNDGSQK.[I]		1	1	Q42971	Q42971	1	3	0.5908	0	1	1	634.622497558594	1901.85293941578	0.927509893674805	0.000587995260502794	CID	MS2		0.7052115	25.320126724	22456	ORF2_310318_02.raw	0/0	3.24793839454651	8504043212	25.3001613616943	0	1.464E-06
High	Sequest HT (A2)	Unambiguous	[R].AEATDVANAVLDGSDAILLGAETLR.[G]		2	2	Q2QXR8; B8BJ39	Q2QXR8; B8BJ39	0	3	0.6252	0	1	1	829.096618652344	2485.27530269703	-1.10017588689545	-0.000911414322824082	CID	MS2		4.364415	76.9738978658667	72022	ORF2_310318_03.raw	0/0	5.78643751144409			0	1.441E-10
High	Sequest HT (A2)	Unambiguous	[K].GSTVAIFGLGAVGLAAAEGAR.[I]		1	1	Q2R8Z5	Q2R8Z5	0	2	0.5501	0	1	1	944.517822265625	1888.02836790125	-0.16867791923099	-0.000159234375132655	HCD	MS2	33.03989	33.14902	76.9759249298667	72024	ORF2_310318_03.raw	0/0	4.49420309066772			0	3.694E-09
High	Sequest HT (A2)	Unambiguous	[K].IVTSANNTYEAGVPNGK.[E]		1	2	Q0JMY8	Q0JMY8; A2WPN7	0	2	0.5721	0	1	1	867.937866210938	1734.86845579188	1.58651581466541	0.00137619593738236	CID	MS2		24.67	25.2867741464	22418	ORF2_310318_02.raw	0/0	4.43773651123047			0	2.503E-08
High	Sequest HT (A2)	Unambiguous	[K].IVTSANNTYEAGVPNGK.[E]		1	2	Q0JMY8	Q0JMY8; A2WPN7	0	2	0.6061	0	1	1	867.937866210938	1734.86845579188	1.58651581466541	0.00137619593738236	HCD	MS2	0	13.735	25.2851656757333	22416	ORF2_310318_02.raw	0/0	4.28814125061035			0	2.343E-08
High	Sequest HT (A2)	Unambiguous	[K].GSTVAIFGLGAVGLAAAEGAR.[I]		1	1	Q2R8Z5	Q2R8Z5	0	2	0.7223	0	1	1	944.517822265625	1888.02836790125	-0.16867791923099	-0.000159234375132655	CID	MS2		26.67738	76.97763232	72026	ORF2_310318_03.raw	0/0	4.9658145904541			0	1.4E-10
High	Sequest HT (A2)	Unambiguous	[K].AVKPVLVGGPK.[L]		1	2	A2XFI3	Q10MW3; A2XFI3	0	3	0.8431	0	1	1	355.565307617188	1064.68136959156	-1.1946362114844	-0.000423969479091587	CID	MS2		0.5934756	16.6087537789333	12389	ORF2_310318_03.raw	0/0	3.06190013885498	7591151424	16.6892471313477	0	7.364E-05
High	Sequest HT (A2)	Unambiguous	[R].NPDEIPWAEAGAEYVVESTGVFTDK.[E]		1	1	A2YQT7	A2YQT7	0	3	0.4625	0	1	1	908.75927734375	2724.26327877125	-1.56115311743952	-0.00141766624998733	HCD	MS2	31.05165	25.24606	76.9802435549333	72028	ORF2_310318_03.raw	0/0	4.66760158538818			0	5.56E-08
High	Sequest HT (A2)	Unambiguous	[K].SQASALEAHAAPncK.[V]	N13(Deamidated); C14(Carbamidomethyl)	1	1	Q7XDC8	Q7XDC8	0	2	0.2229	0	1	1	778.361694335938	1555.71611204188	-0.526759147724742	-0.000409744062476847	CID	MS2		29.275	16.594546468	12375	ORF2_310318_03.raw	0/0	4.79632568359375	51210753	16.5181941986084	0	8.315E-09
High	Sequest HT (A2)	Unambiguous	[K].MTAEIGEQVQIVGDDLLVTNPTR.[V]		1	1	Q42971	Q42971	0	2	0.501	0	1	1	1250.14013671875	2499.2729968075	-1.17301673926375	-0.00146584625008472	HCD	MS2	7.223139	33.1	76.9085152301333	71957	ORF2_310318_03.raw	0/0	4.92900657653809			0	1.781E-09
High	Sequest HT (A2)	Unambiguous	[R].FLDMFGnVVMDIPHSLFEEK.[I]	N7(Deamidated)	1	1	Q75KR1	Q75KR1	0	3	0.3176	0	1	1	790.383544921875	2369.13608150563	7.11826382612038	0.00562133854187522	CID	MS2		17.33272	76.8992365085333	71949	ORF2_310318_03.raw	0/0	4.24911594390869			0	1.113E-06
High	Sequest HT (A2)	Unambiguous	[R].TKGEAGTGNVVEAVR.[H]		1	2	Q69LA6	Q69LA6; Q8W3D0	1	2	0.6675	0	1	1	744.393798828125	1487.78032102625	-0.621451407941218	-0.000462291874896437	HCD	MS2	0	6.659208	16.5002336493333	12281	ORF2_310318_03.raw	0/0	3.82456731796265	1231586382.5	16.3287582397461	0	3.646E-08
High	Sequest HT (A2)	Unambiguous	[R].HPAESTnATNESVLK.[V]	N7(Deamidated)	1	1	Q2QXR8	Q2QXR8	0	2		0.0287	2	2	799.888366699219	1598.76945676844	2.37764579470604	0.00190064921872435	HCD	MS2	53.84819	22.285	16.3976442962667	12170	ORF2_310318_03.raw	0/0	3.388831615448	36053823	16.4109363555908	0	7.649E-05
High	Sequest HT (A2)	Unambiguous	[K].QIGMFTFTGLNSDQVAFMR.[Q]		1	1	P37833	P37833	0	2	0.5108	0	1	1	1082.02185058594	2163.03642454188	0.124039477536261	0.000134150937356026	HCD	MS2	0	31.33	66.2772560106667	61751	ORF2_310318_03.raw	0/0	3.6955885887146	60770171	66.2006530761719	0	2.406E-07
High	Sequest HT (A2)	Unambiguous	[K].GHHYIVTDDKEGLNSELEK.[H]		1	1	Q9SXP2	Q9SXP2	1	4	0.6228	0	1	1	546.769592285156	2184.05653925063	-0.0971400466731687	-5.30398436922042E-05	HCD	MS2	71.65481	1.055453	25.5555061570667	22691	ORF2_310318_02.raw	0/0	4.03443765640259	1636552549.5	25.5007095336914	0	2.251E-07
High	Sequest HT (A2)	Unambiguous	[K].GILGYVEEDLVSTDFQGDSR.[S]		1	1	Q6K5G8	Q6K5G8	0	3	0.6587	0	1	1	734.018432617188	2200.04074459156	0.141807194888828	0.000103993854130143	CID	MS2		10.10204	66.2753519925333	61749	ORF2_310318_03.raw	0/0	5.00853490829468	74660078	66.3449478149414	0	1.571E-07
High	Sequest HT (A2)	Unambiguous	[K].GILGYVEEDLVSTDFQGDSR.[S]		1	1	Q6K5G8	Q6K5G8	0	3	0.5895	0	1	1	734.018615722656	2200.04129390797	0.391491881637209	0.000287099322880143	HCD	MS2	36.67563	13.12384	66.2735503978667	61747	ORF2_310318_03.raw	0/0	4.75016593933105	74660078	66.3449478149414	0	4.583E-08
High	Sequest HT (A2)	Unambiguous	[R].AEATDVANAVLDGSDAILLGAETLR.[G]		2	2	Q2QXR8; B8BJ39	Q2QXR8; B8BJ39	0	2	0.6202	0	1	1	1243.14013671875	2485.2729968075	-2.0279954294166	-0.00252006624987189	HCD	MS2	0	42.225	76.8565593256	71906	ORF2_310318_03.raw	0/0	5.94781875610352			0	1.28E-12
High	Sequest HT (A2)	Unambiguous	[R].AEATDVANAVLDGSDAILLGAETLR.[G]		2	2	Q2QXR8; B8BJ39	Q2QXR8; B8BJ39	0	2	0.7543	0	1	1	1243.13977050781	2485.27226438563	-2.32269962915346	-0.00288627718737189	CID	MS2		25.12	76.85835482	71908	ORF2_310318_03.raw	0/0	5.28592872619629			0	3.498E-11
High	Sequest HT (A2)	Unambiguous	[K].MTAEIGEQVQIVGDDLLVTNPTR.[V]		1	1	Q42971	Q42971	0	3	0.4917	0	1	1	833.762756347656	2499.27371578297	-0.88534323328034	-0.000737572343799305	HCD	MS2	32.20297	33.1	76.8654588714667	71915	ORF2_310318_03.raw	0/0	5.4069652557373			0	1.708E-09
High	Sequest HT (A2)	Unambiguous	[K].GLQAHVGEIQK.[T]		1	1	P42862	P42862	0	2	0.5416	0	1	1	590.326965332031	1179.64665403406	-1.18067074422211	-0.000696387968673662	HCD	MS2	4.382566	3.703768	16.4359323037333	12211	ORF2_310318_03.raw	0/0	3.7313539981842	727945840	16.465913772583	0	4.591E-05
High	Sequest HT (A2)	Unambiguous	[R].DTTQEDPREVAAAK.[A]		1	1	Q6K9N6	Q6K9N6	1	2	0.5417	0	1	1	765.87255859375	1530.7378405575	-1.0450913188622	-0.000799881250259205	CID	MS2		14.82278	16.4407822610667	12217	ORF2_310318_03.raw	0/0	4.08499479293823	153318566	16.4304637908936	0	6.444E-05
High	Sequest HT (A2)	Unambiguous	[K].YLESVDVDDSKDVK.[S]		1	2	B8AEC1	B8AEC1; Q69JW2	1	2	0.4772	0	1	1	806.393371582031	1611.77946653406	2.8811742168717	0.00232190203132632	HCD	MS2	43.28889	21.59947	25.5136932061333	22651	ORF2_310318_02.raw	0/0	3.93838405609131	143549784	25.4419994354248	0	4.376E-06
High	Sequest HT (A2)	Unambiguous	[K].EISGTHGPVYDLADIVTYLK.[I]		1	2	Q0JMY8	Q0JMY8; A2WPN7	0	3	0.5963	0	1	1	731.046691894531	2191.12552242359	-1.18799826265049	-0.000867685468771621	CID	MS2		13.07323	66.2725480418667	61746	ORF2_310318_03.raw	0/0	3.22012448310852	155684841	66.4774780273438	0	2.428E-06
High	Sequest HT (A2)	Unambiguous	[K].TVDSEELTVEER.[N]		2	2	Q7XTE8; Q6EUP4	Q7XTE8; Q6EUP4	0	2	0.4912	0	1	1	703.837646484375	1406.66801633875	2.4684341158811	0.0017361293751037	CID	MS2		7.445477	25.5007438029333	22640	ORF2_310318_02.raw	0/0	3.98665904998779	2661179152	25.8853149414063	0	3.304E-05
High	Sequest HT (A2)	Unambiguous	[K].TVDSEELTVEER.[N]		2	2	Q7XTE8; Q6EUP4	Q7XTE8; Q6EUP4	0	2	0.4111	0	1	1	703.837646484375	1406.66801633875	2.4684341158811	0.0017361293751037	HCD	MS2	27.56767	9.482058	25.4987252288	22638	ORF2_310318_02.raw	0/0	3.59794926643372	2661179152	25.8853149414063	0	4.837E-05
High	Sequest HT (A2)	Unambiguous	[K].MTAEIGEQVQIVGDDLLVTNPTR.[V]		1	1	Q42971	Q42971	0	3	0.5114	0	1	1	833.762756347656	2499.27371578297	-0.88534323328034	-0.000737572343799305	CID	MS2		30.2262	76.8675548592	71917	ORF2_310318_03.raw	0/0	4.8292088508606			0	7.982E-07
High	Sequest HT (A2)	Unambiguous	[K].YSGDSDLQLER.[I]		1	2	Q40665	Q40665; P46265	0	2	0.7529	0	1	1	641.799682617188	1282.59208860438	0.860199695619339	0.000551642187588186	CID	MS2		3.174572	25.4969148112	22636	ORF2_310318_02.raw	0/0	3.44285464286804	859918774	25.4292488098145	0	5.235E-05
High	Sequest HT (A2)	Unambiguous	[K].VIHDNFGIIEGLMTTVHAITATQK.[T]		1	1	A2YQT7	A2YQT7	0	3	0.7882	0	1	1	870.462829589844	2609.37393550953	-0.631373451909731	-0.000549163489722559	CID	MS2		10.85655	76.88328114	71933	ORF2_310318_03.raw	0/0	5.56695461273193			0	6.004E-09
High	Sequest HT (A2)	Unambiguous	[K].EISGTHGPVYDLADIVTYLK.[I]		1	2	Q0JMY8	Q0JMY8; A2WPN7	0	3	0.6262	0	1	1	731.046691894531	2191.12552242359	-1.18799826265049	-0.000867685468771621	HCD	MS2	21.62881	10.59047	66.2699645442667	61744	ORF2_310318_03.raw	0/0	4.04186725616455	155684841	66.4774780273438	0	1.478E-08
High	Sequest HT (A2)	Unambiguous	[K].SAWSEAYNQLVAAIK.[Q]		1	1	O04985	O04985	0	2	0.5766	0	1	1	825.927185058594	1650.84709348719	-0.910678795971332	-0.00075169640626882	CID	MS2		1.600294	66.2670980712	61741	ORF2_310318_03.raw	0/0	4.4431095123291	930527968	66.4785919189453	0	2.734E-07
High	Sequest HT (A2)	Unambiguous	[R].FLDMFGNVVMDIPHSLFEEK.[I]		1	1	Q75KR1	Q75KR1	0	3	0.3739	0	1	1	790.049560546875	2368.13412838063	-0.453145316069429	-0.000357703124791442	HCD	MS2	33.30921	24.06617	76.8974367850667	71947	ORF2_310318_03.raw	0/0	3.53473997116089			0	6.273E-08
High	Sequest HT (A2)	Unambiguous	[K].LNLPVLPTTTIGSFPqTVELR.[R]	Q16(Deamidated)	2	2	Q2QLY5; Q2QLY4	Q2QLY5; Q2QLY4	0	2	0.1129	0	1	1	1149.14892578125	2297.2905749325	6.7255690602503	0.00772524124994178	CID	MS2		41.445	66.2602191589333	61735	ORF2_310318_03.raw	0/0	3.19475960731506			0	4.002E-09
High	Sequest HT (A2)	Unambiguous	[K].LNLPVLPTTTIGSFPQTVELR.[R]		2	2	Q2QLY5; Q2QLY4	Q2QLY5; Q2QLY4	0	2	0.5433	0	1	1	1148.64868164063	2296.29008665125	-0.444977880355138	-0.000510899375058216	HCD	MS2	7.441566	11.57662	66.2581861893333	61733	ORF2_310318_03.raw	0/0	2.53730058670044	225703830	66.1548538208008	0	6.856E-09
High	Sequest HT (A2)	Unambiguous	[K].GHHYIVTDDKEGLNSELEK.[H]		1	1	Q9SXP2	Q9SXP2	1	2	0.7311	0	1	1	1092.53137207031	2184.05546751063	-0.5878507387608	-0.00064194968740594	CID	MS2		33.955	25.4451984226667	22587	ORF2_310318_02.raw	0/0	5.27582597732544	164089140	25.4716777801514	0	4.875E-09
High	Sequest HT (A2)	Unambiguous	[K].GHHYIVTDDKEGLNSELEK.[H]		1	1	Q9SXP2	Q9SXP2	1	2	0.7173	0	1	1	1092.53137207031	2184.05546751063	-0.5878507387608	-0.00064194968740594	HCD	MS2	46.34758	24.49	25.4433151154667	22585	ORF2_310318_02.raw	0/0	4.20568609237671	164089140	25.4716777801514	0	1.138E-08
High	Sequest HT (A2)	Unambiguous	[K].RAGWGVMTSHR.[S]		1	1	Q42971	Q42971	1	3	0.5738	0	1	1	419.8798828125	1257.6250951775	-1.46233549045522	-0.000613024166568721	CID	MS2		2.067927	16.4993359698667	12280	ORF2_310318_03.raw	0/0	3.66208648681641	1540721737	16.4104766845703	0	0.0001067
High	Sequest HT (A2)	Unambiguous	[K].IQDKEGIPPDQQR.[L]		2	6	P51431; Q9ARZ9	P0CH35; P0C030; Q58G87; P51431; P0C031; Q9ARZ9	1	2	0.4853	0	1	1	762.393127441406	1523.77897825281	-1.48798076731666	-0.00113367859353275	HCD	MS2	0	28.825	17.2567091845333	13040	ORF2_310318_03.raw	0/0	3.06709671020508	35694575	17.1834468841553	0	8.215E-05
High	Sequest HT (A2)	Unambiguous	[R].AHALSTVDGYSGYGAEQGEK.[K]		1	1	Q10MQ2	Q10MQ2	0	2	0.7549	0	1	1	1020.46875	2039.93022337	-0.129886778683598	-0.000132479999933821	HCD	MS2	0	30.79	25.9210486034667	23067	ORF2_310318_02.raw	0/0	5.58537721633911	193627420	25.9883880615234	0	2.666E-12
High	Sequest HT (A2)	Unambiguous	[K].ANSEATLGTYQGDAVLGEGASESLHVK.[D]		1	1	Q5N725	Q5N725	0	3	0.5382	0	1	1	902.106628417969	2704.30533199391	-0.262727695210994	-0.000236832031229521	CID	MS2		10.92991	66.046985464	61530	ORF2_310318_03.raw	0/0	2.74689602851868			0	1.698E-05
High	Sequest HT (A2)	Unambiguous	[K].GLHNDTDLTATDLK.[E]		1	1	Q6AVA8	Q6AVA8	0	3	0.5812	0	1	1	505.255157470703	1513.75091915211	1.08498952556806	0.000547467369869992	CID	MS2		3.670188	24.5853066730667	21683	ORF2_310318_02.raw	0/0	2.76759457588196			0	3.927E-05
High	Sequest HT (A2)	Unambiguous	[R].LEKPASYDQIK.[A]		2	2	Q7FAH2; Q6K5G8	Q7FAH2; Q6K5G8	0	2	0.628	0	1	1	646.347778320313	1291.68828001063	-0.745411003543315	-0.000481419687389462	HCD	MS2	0	5.089939	18.008159856	13798	ORF2_310318_03.raw	0/0	2.92890858650208	27496669847	18.2074947357178	0	1.993E-05
High	Sequest HT (A2)	Unambiguous	[R].NLNmGNAASIPSK.[C]	M4(Oxidation)	1	1	Q2QYL3	Q2QYL3	0	2	0.5379	0	1	1	666.832153320313	1332.65703001063	-0.446858490578549	-0.00029775468749893	CID	MS2		4.678456	18.0089119645333	13799	ORF2_310318_03.raw	0/0	4.08749675750732	1117349280	18.1070575714111	0	4.797E-06
High	Sequest HT (A2)	Unambiguous	[R].LEKPASYDQIK.[A]		2	2	Q7FAH2; Q6K5G8	Q7FAH2; Q6K5G8	0	2	0.6098	0	1	1	646.347778320313	1291.68828001063	-0.745411003543315	-0.000481419687389462	CID	MS2		1.074399	18.0098306104	13800	ORF2_310318_03.raw	0/0	2.63941264152527	27496669847	18.2074947357178	0	8.42E-05
High	Sequest HT (A2)	Unambiguous	[R].VAVAnGTAPVANR.[I]	N5(Deamidated)	1	1	P14717	P14717	0	2	0.1761	0	1	1	620.836547851563	1240.66581907313	1.1232232475111	0.000696771562557652	CID	MS2		5.119121	18.0327108810667	13828	ORF2_310318_03.raw	0/0	3.18270897865295	932674944	18.3380527496338	0	6.17E-06
High	Sequest HT (A2)	Unambiguous	[K].MTAEIGEQVQIVGDDLLVTNPTR.[V]		1	1	Q42971	Q42971	0	2	0.438	0	1	1	1250.13891601563	2499.27055540125	-2.14986216163585	-0.00268654937508472	HCD	MS2	6.95588	35.725	65.8070226517333	61312	ORF2_310318_03.raw	0/0	3.79324579238892	92879234	65.8491744995117	0	6.401E-08
High	Sequest HT (A2)	Unambiguous	[K].VIATGLPASPGAAVGQIVFTAEDAEAWHAQGK.[D]		1	1	Q6AVA8	Q6AVA8	0	3	0.21	0	1	1	1054.8759765625	3162.6133764275	-2.67537598078828	-0.0028204008335706	HCD	MS2	36.38078	25.69	65.7921249893333	61301	ORF2_310318_03.raw	0/0	3.00449800491333			0	1.865E-05
High	Sequest HT (A2)	Unambiguous	[R].SGETEDTFIADLAVGLATGQIK.[T]		1	1	Q42971	Q42971	0	3	0.5506	0	1	1	746.050537109375	2236.13705806813	1.21866476670545	0.000908366041736978	HCD	MS2	8.356198	15.57061	77.5215008106667	72553	ORF2_310318_03.raw	0/0	4.94038152694702			0	1.557E-08
High	Sequest HT (A2)	Unambiguous	[R].TVPAAVPAIVFLSGGQSEEEATVNLNAMNK.[L]		1	1	Q5N725	Q5N725	0	3	0.4611	0	1	1	1019.85754394531	3057.55807857594	0.638659065245939	0.000650911979088657	CID	MS2		15.31863	77.5223802026667	72554	ORF2_310318_03.raw	0/0	3.21284675598145			0	3.101E-05
High	Sequest HT (A2)	Unambiguous	[R].SGETEDTFIADLAVGLATGQIK.[T]		1	1	Q42971	Q42971	0	3	0.5578	0	1	1	746.050537109375	2236.13705806813	1.21866476670545	0.000908366041736978	CID	MS2		13.85735	77.5234843538667	72555	ORF2_310318_03.raw	0/0	4.92838287353516			0	4.255E-07
High	Sequest HT (A2)	Unambiguous	[K].VKGQDGNEVFFR.[I]		1	1	P55857	P55857	1	2	0.5	0	1	1	698.355895996094	1395.70451536219	2.13262800429413	0.00148825609369396	HCD	MS2	47.26074	9.043635	23.6818712056	20759	ORF2_310318_02.raw	0/0	3.81799793243408	354244596	23.8682155609131	0	3.138E-05
High	Sequest HT (A2)	Unambiguous	[K].IGATGVVSQEcK.[T]	C11(Carbamidomethyl)	1	1	Q42456	Q42456	0	2	0.5594	0	1	1	624.815979003906	1248.62468137781	-0.465577787592548	-0.000290666093672343	HCD	MS2	34.69184	6.280726	18.0652864818667	13864	ORF2_310318_03.raw	0/0	3.20272207260132	241911384	18.0726280212402	0	1.59E-05
High	Sequest HT (A2)	Unambiguous	[K].TKDGKPFVDVLK.[E]		2	3	P17784; Q5N725	P17784; Q10A30; Q5N725	1	3	0.5225	0	1	1	449.594604492188	1346.76926021656	1.0638036738122	0.000477565520895951	CID	MS2		0.3462408	23.7276127488	20808	ORF2_310318_02.raw	0/0	3.56181406974792	16700047660	23.789005279541	0	7.849E-05
High	Sequest HT (A2)	Unambiguous	[K].IGATGVVSQEcK.[T]	C11(Carbamidomethyl)	1	1	Q42456	Q42456	0	2	0.5369	0	1	1	624.815979003906	1248.62468137781	-0.465577787592548	-0.000290666093672343	CID	MS2		6.182456	18.0673844968	13865	ORF2_310318_03.raw	0/0	3.39439606666565	241911384	18.0726280212402	0	7.823E-05
High	Sequest HT (A2)	Unambiguous	[K].AVAHQPVSVAIEAGGR.[E]		1	1	P25777	P25777	0	2	0.6964	0	1	1	781.4267578125	1561.846238995	1.10408237433107	0.00086220250000224	HCD	MS2	0	8.789335	23.6747046296	20751	ORF2_310318_02.raw	0/0	2.47220158576965	810929257	23.490514755249	0	6.677E-07
High	Sequest HT (A2)	Unambiguous	[R].KEAAENTLVAYK.[S]		1	1	Q06967	Q06967	1	2	0.6839	0	1	1	668.858947753906	1336.71061887781	-0.0655805230471437	-4.38310936488051E-05	HCD	MS2	63.46123	6.734723	18.1292106954667	13928	ORF2_310318_03.raw	0/0	3.86279511451721	248462776	18.1517009735107	0	1.449E-05
High	Sequest HT (A2)	Unambiguous	[R].IDVTGPEQcPPEGK.[L]	C9(Carbamidomethyl)	1	1	Q7XJ02	Q7XJ02	0	2	0.6607	0	1	1	763.862915039063	1526.71855344813	1.9776559925686	0.00150965906250988	CID	MS2		11.44037	23.6542058936	20728	ORF2_310318_02.raw	0/0	3.91783356666565	975958371	23.9057750701904	0	4.252E-06
High	Sequest HT (A2)	Unambiguous	[K].AVAHQPVSVAIEAGGR.[E]		1	1	P25777	P25777	0	3	0.5763	0	1	1	521.286743164063	1561.84567623219	0.743763016532382	0.000387214062508671	CID	MS2		2.99398	23.6532223749333	20727	ORF2_310318_02.raw	0/0	4.1308765411377	1943437077.25	23.4992694854736	0	6.807E-07
High	Sequest HT (A2)	Unambiguous	[R].IDVTGPEQcPPEGK.[L]	C9(Carbamidomethyl)	1	1	Q7XJ02	Q7XJ02	0	2	0.7136	0	1	1	763.862915039063	1526.71855344813	1.9776559925686	0.00150965906250988	HCD	MS2	5.84475	12.6552	23.6524492448	20726	ORF2_310318_02.raw	0/0	4.11571931838989	975958371	23.9057750701904	0	3.015E-07
High	Sequest HT (A2)	Unambiguous	[R].KEAAENTLVAYK.[S]		1	1	Q06967	Q06967	1	2	0.5839	0	1	1	668.858947753906	1336.71061887781	-0.0655805230471437	-4.38310936488051E-05	CID	MS2		6.611008	18.1310128213333	13930	ORF2_310318_03.raw	0/0	2.98138642311096	248462776	18.1517009735107	0	7.352E-05
High	Sequest HT (A2)	Unambiguous	[K].VIGTEHTDILR.[V]		1	1	P30298	P30298	0	3	0.4704	0	1	1	418.566589355469	1253.68521480641	0.309979349223227	0.00012953880218447	HCD	MS2	7.02195	2.033264	23.6236629778667	20695	ORF2_310318_02.raw	0/0	3.03925681114197	1602536715	23.6274929046631	0	2.468E-05
High	Sequest HT (A2)	Unambiguous	[K].TKDGVVLAVEK.[R]		1	1	Q9LSU1	Q9LSU1	1	2	0.5398	0	1	1	579.839599609375	1158.67192258875	-0.812974290388777	-0.000470985624929199	HCD	MS2	38.36461	5.969583	18.1550242698667	13952	ORF2_310318_03.raw	0/0	2.89144849777222	656450728	18.2236442565918	0	9.988E-05
High	Sequest HT (A2)	Unambiguous	[R].NcDNFQVnQNDVEK.[I]	C2(Carbamidomethyl); N8(Deamidated)	1	1	Q6YZX6	Q6YZX6	0	2		0.0158	3	3	862.863220214844	1724.71916379969	0.643687636441365	0.000555089843731205	CID	MS2		23.48678	23.6114866365333	20684	ORF2_310318_02.raw	0/0	4.99452781677246	70926856	23.5435600280762	0	3.021E-05
High	Sequest HT (A2)	Unambiguous	[R].NcDNFQVNQnDVEK.[I]	C2(Carbamidomethyl); N10(Deamidated)	1	1	Q6YZX6	Q6YZX6	0	2		0.002	2	2	862.863220214844	1724.71916379969	0.643687636441365	0.000555089843731205	CID	MS2		23.48678	23.6114866365333	20684	ORF2_310318_02.raw	0/0	5.05684280395508	70926856	23.5435600280762	0	5.547E-07
High	Sequest HT (A2)	Unambiguous	[R].NcDNFQVNqNDVEK.[I]	C2(Carbamidomethyl); Q9(Deamidated)	1	1	Q6YZX6	Q6YZX6	0	2	0.002	0	1	1	862.863220214844	1724.71916379969	0.643687636441365	0.000555089843731205	CID	MS2		23.48678	23.6114866365333	20684	ORF2_310318_02.raw	0/0	5.06882381439209	70926856	23.5435600280762	0	6.306E-07
High	Sequest HT (A2)	Unambiguous	[K].AVAHQPVSVAIEAGGR.[E]		1	1	P25777	P25777	0	2	0.7033	0	1	1	781.4267578125	1561.846238995	1.10408237433107	0.00086220250000224	CID	MS2		10.54486	23.6762937362667	20753	ORF2_310318_02.raw	0/0	3.37264084815979	810929257	23.490514755249	0	3.529E-06
High	Sequest HT (A2)	Unambiguous	[R].NcDNFQVNqNDVEK.[I]	C2(Carbamidomethyl); Q9(Deamidated)	1	1	Q6YZX6	Q6YZX6	0	2		0.0185	2	2	862.863220214844	1724.71916379969	0.643687636441365	0.000555089843731205	HCD	MS2	0	19.765	23.6097741448	20682	ORF2_310318_02.raw	0/0	3.71297550201416	70926856	23.5435600280762	0	0.0001053
High	Sequest HT (A2)	Unambiguous	[K].SAEAVELVTK.[E]		1	1	Q948T6	Q948T6	0	2	0.6772	0	1	1	523.79052734375	1046.5737780575	0.919054541737554	0.000480928749993836	CID	MS2		2.534903	23.7284774309333	20809	ORF2_310318_02.raw	0/0	3.80936980247498	2649363232	23.7313671112061	0	2.433E-05
High	Sequest HT (A2)	Unambiguous	[R].LEKPASYDQIK.[A]		2	2	Q7FAH2; Q6K5G8	Q7FAH2; Q6K5G8	0	3	0.5552	0	1	1	431.234130859375	1291.68783931813	-1.0865863306724	-0.000467843958252464	CID	MS2		0.4335934	18.0053160058667	13795	ORF2_310318_03.raw	0/0	3.43870139122009	72492436566	18.2040557861328	0	8.055E-06
High	Sequest HT (A2)	Unambiguous	[R].ESGSTMDVVAAQTK.[A]		1	1	P48494	P48494	0	2	0.6888	0	1	1	712.340759277344	1423.67424192469	0.637263244048954	0.000453627343858898	CID	MS2		10.91618	23.9242373941333	21014	ORF2_310318_02.raw	0/0	4.20672035217285			0	5.618E-06
High	Sequest HT (A2)	Unambiguous	[R].ESGSTMDVVAAQTK.[A]		1	1	P48494	P48494	0	2	0.5984	0	1	1	712.340759277344	1423.67424192469	0.637263244048954	0.000453627343858898	HCD	MS2	25.70728	13.22774	23.9226876504	21012	ORF2_310318_02.raw	0/0	3.76268672943115			0	3.33E-07
High	Sequest HT (A2)	Unambiguous	[K].LNLPVLPTTTIGSFPQTVELR.[R]		2	2	Q2QLY5; Q2QLY4	Q2QLY5; Q2QLY4	0	2	0.7037	0	1	1	1148.64868164063	2296.29008665125	-0.444977880355138	-0.000510899375058216	CID	MS2		36.975	65.8574995533333	61362	ORF2_310318_03.raw	0/0	2.42649626731873	53789262	65.8465347290039	0	3.102E-05
High	Sequest HT (A2)	Unambiguous	[K].GILAADESTGTIGKR.[F]		2	3	P17784; Q5N725	P17784; Q10A30; Q5N725	1	2	0.7029	0	1	1	744.90576171875	1488.8042468075	1.74644319194081	0.00130005375001474	CID	MS2		1.477309	23.8883036746667	20975	ORF2_310318_02.raw	0/0	3.77180862426758	11873024264	24.0929279327393	0	2.67E-05
High	Sequest HT (A2)	Unambiguous	[R].mQccQQLQDVSR.[E]	M1(Oxidation); C3(Carbamidomethyl); C4(Carbamidomethyl)	1	1	P29835	P29835	0	2	0.6132	0	1	1	784.8330078125	1568.658738995	-1.70118611134678	-0.0013342924999904	HCD	MS2	0	32.8	17.8627702978667	13649	ORF2_310318_03.raw	0/0	3.17991018295288			0	4.465E-05
High	Sequest HT (A2)	Unambiguous	[K].LNLPVLPTTTIGSFPQTVELR.[R]		2	2	Q2QLY5; Q2QLY4	Q2QLY5; Q2QLY4	0	2	0.3925	0	1	1	1148.64868164063	2296.29008665125	-0.444977880355138	-0.000510899375058216	HCD	MS2	64.51238	27.76	65.8555556384	61360	ORF2_310318_03.raw	0/0	2.64964199066162	53789262	65.8465347290039	0	1.814E-05
High	Sequest HT (A2)	Unambiguous	[R].VSGHGVPPGLQAEMK.[A]		1	1	Q7XKU5	Q7XKU5	0	2	0.4866	0	1	1	753.89111328125	1506.7749499325	1.07938763911951	0.00081319625019205	HCD	MS2	13.00625	31.87	23.879364716	20968	ORF2_310318_02.raw	0/0	3.3469500541687			0	4.526E-05
High	Sequest HT (A2)	Unambiguous	[K].VIGTEHTDILR.[V]		1	1	P30298	P30298	0	2	0.2833	0	1	1	627.345581054688	1253.68388547938	-0.750356552991856	-0.000470355312359061	CID	MS2		9.146204	23.8785666672	20967	ORF2_310318_02.raw	0/0	3.00411486625671	959316370	23.5170154571533	0	6.462E-05
High	Sequest HT (A2)	Unambiguous	[K].SAWSEAYNQLVAAIK.[Q]		1	1	O04985	O04985	0	3	0.7179	0	1	1	550.954345703125	1650.84848384938	-0.0684681958295444	-3.76768750053695E-05	CID	MS2		6.305043	65.8466731570667	61350	ORF2_310318_03.raw	0/0	4.74579572677612	331847205	65.733024597168	0	1.046E-09
High	Sequest HT (A2)	Unambiguous	[K].GIIGYVEEDLVSTDFVGDSR.[S]		1	1	A2YQT7	A2YQT7	0	2	0.5417	0	1	1	1086.03491210938	2171.06254758875	5.65558012395568	0.00613927437484563	HCD	MS2	47.06989	25.975	77.477134016	72512	ORF2_310318_03.raw	0/0	4.7967700958252	15935134.5	77.4289169311523	0	1.322E-08
High	Sequest HT (A2)	Unambiguous	[R].ATDALLTAAR.[H]		1	2	P0C5D0	P0C5D1; P0C5D0	0	2	0.3935	0	1	1	501.782806396484	1002.55833616297	0.50000404102221	0.000250641484399239	CID	MS2		2.224178	23.8529116274667	20935	ORF2_310318_02.raw	0/0	3.10495829582214	3025908362	24.0984477996826	0	7.215E-05
High	Sequest HT (A2)	Unambiguous	[R].NLNmGNAASIPSK.[C]	M4(Oxidation)	1	1	Q2QYL3	Q2QYL3	0	2	0.5204	0	1	1	666.832153320313	1332.65703001063	-0.446858490578549	-0.00029775468749893	HCD	MS2	0	8.155854	18.007001212	13797	ORF2_310318_03.raw	0/0	3.6713764667511	1117349280	18.1070575714111	0	1.433E-06
High	Sequest HT (A2)	Unambiguous	[K].VVDGcEAQIAAK.[L]	C5(Carbamidomethyl)	1	1	Q9XEA8	Q9XEA8	0	2	0.6011	0	1	1	630.815551757813	1260.62382688563	-1.13897794794153	-0.000717912187422343	HCD	MS2	31.74237	1.754187	17.920773792	13704	ORF2_310318_03.raw	0/0	3.75786209106445	1766866045.5	17.9685592651367	0	4.226E-06
High	Sequest HT (A2)	Unambiguous	[K].SAWSEAYNQLVAAIK.[Q]		1	1	O04985	O04985	0	3	0.6205	0	1	1	550.953125	1650.84482174	-2.28678753893657	-0.00125838000000537	HCD	MS2	83.09606	7.236109	65.8442831677333	61348	ORF2_310318_03.raw	0/0	4.19396638870239	331847205	65.733024597168	0	1.122E-05
High	Sequest HT (A2)	Unambiguous	[K].GILGYVEEDLVSTDFQGDSR.[S]		1	1	Q6K5G8	Q6K5G8	0	3	0.7665	0	1	1	734.017700195313	2200.03854732594	-0.856931552104695	-0.000628428020869857	CID	MS2		3.134629	65.8424273266667	61346	ORF2_310318_03.raw	0/0	6.20950365066528			0	2.757E-10
High	Sequest HT (A2)	Unambiguous	[K].GIIGYVEEDLVSTDFVGDSR.[S]		1	1	A2YQT7	A2YQT7	0	2	0.7314	0	1	1	1086.03491210938	2171.06254758875	5.65558012395568	0.00613927437484563	CID	MS2		35.43	77.4790135296	72514	ORF2_310318_03.raw	0/0	4.83936500549316	15935134.5	77.4289169311523	0	5.166E-06
High	Sequest HT (A2)	Unambiguous	[K].GILGYVEEDLVSTDFQGDSR.[S]		1	1	Q6K5G8	Q6K5G8	0	3	0.6224	0	1	1	734.017700195313	2200.03854732594	-0.856931552104695	-0.000628428020869857	HCD	MS2	25.15712	3.252455	65.8404520570667	61344	ORF2_310318_03.raw	0/0	4.74412965774536			0	3.868E-08
High	Sequest HT (A2)	Unambiguous	[R].NPDEIPWAEAGAEYVVESTGVFTDKEK.[A]		1	1	A2YQT7	A2YQT7	1	3	0.2013	0	1	1	994.475402832031	2981.41165523609	2.20281910727281	0.00218916536459801	HCD	MS2	5.664445	25.72	77.5000353597333	72536	ORF2_310318_03.raw	0/0	3.03447461128235			0	1.421E-06
High	Sequest HT (A2)	Unambiguous	[K].FSGATESGGGVVR.[V]		1	1	Q653V7	Q653V7	0	2	0.5431	0	1	1	612.304504394531	1223.60173215906	0.197506348545384	0.000120834531230685	HCD	MS2	32.35428	5.219418	17.9651948277333	13751	ORF2_310318_03.raw	0/0	3.48363375663757	906797156	17.9987888336182	0	3.701E-06
High	Sequest HT (A2)	Unambiguous	[K].FSGATESGGGVVR.[V]		1	1	Q653V7	Q653V7	0	2	0.7019	0	1	1	612.304504394531	1223.60173215906	0.197506348545384	0.000120834531230685	CID	MS2		3.472363	17.9669720834667	13753	ORF2_310318_03.raw	0/0	3.58522248268127	906797156	17.9987888336182	0	1.141E-07
High	Sequest HT (A2)	Unambiguous	[R].EQLTETVESLLDLK.[V]		1	1	O04226	O04226	0	2	0.423	0	1	1	809.431396484375	1617.85551633875	-1.63307965904636	-0.00132104562487712	HCD	MS2	57.70592	7.817039	65.8264424104	61332	ORF2_310318_03.raw	0/0	3.57243847846985	268749681	65.802131652832	0	1.687E-05
High	Sequest HT (A2)	Unambiguous	[K].MTAEIGEQVQIVGDDLLVTNPTR.[V]		1	1	Q42971	Q42971	0	2	0.535	0	1	1	1250.13891601563	2499.27055540125	-2.14986216163585	-0.00268654937508472	CID	MS2		33.1	65.8088909613333	61314	ORF2_310318_03.raw	0/0	3.28517723083496	92879234	65.8491744995117	0	1.899E-07
High	Sequest HT (A2)	Unambiguous	[R].RVTSGEQQVVSGMNYR.[L]		1	1	Q10J94	Q10J94	1	2	0.5022	0	1	1	905.9482421875	1810.889207745	1.51976673709956	0.0013760624999577	CID	MS2		24.03299	23.7488409698667	20828	ORF2_310318_02.raw	0/0	4.50147914886475	213558866	23.9036998748779	0	9.449E-08
High	Sequest HT (A2)	Unambiguous	[R].LEKPASYDQIK.[A]		2	2	Q7FAH2; Q6K5G8	Q7FAH2; Q6K5G8	0	3	0.5164	0	1	1	431.234130859375	1291.68783931813	-1.0865863306724	-0.000467843958252464	HCD	MS2	16.40538	1.56605	18.0038581973333	13793	ORF2_310318_03.raw	0/0	2.74589681625366	72492436566	18.2040557861328	0	0.0001285
High	Sequest HT (A2)	Unambiguous	[K].VVDGcEAQIAAK.[L]	C5(Carbamidomethyl)	1	1	Q9XEA8	Q9XEA8	0	2	0.688	0	1	1	630.815551757813	1260.62382688563	-1.13897794794153	-0.000717912187422343	CID	MS2		2.874936	17.9223428184	13706	ORF2_310318_03.raw	0/0	3.5910382270813	1766866045.5	17.9685592651367	0	1.169E-05
High	Sequest HT (A2)	Unambiguous	[R].nPDEIPWAEAGAEYVVESTGVFTDK.[E]	N1(Deamidated)	1	1	A2YQT7	A2YQT7	0	2	0.7658	0	1	1	1363.14233398438	2725.27739133875	9.48300305385152	0.0129217843750082	CID	MS2		36.795	77.4603287901333	72497	ORF2_310318_03.raw	0/0	4.26813459396362			0	7.453E-08
High	Sequest HT (A2)	Unambiguous	[R].NcDNFQVNQnDVEK.[I]	C2(Carbamidomethyl); N10(Deamidated)	1	1	Q6YZX6	Q6YZX6	0	2	0.0185	0	1	1	862.863220214844	1724.71916379969	0.643687636441365	0.000555089843731205	HCD	MS2	0	19.765	23.6097741448	20682	ORF2_310318_02.raw	0/0	3.77963924407959	70926856	23.5435600280762	0	7.699E-07
High	Sequest HT (A2)	Unambiguous	[K].HQWGFMQSSADEAQLLGMLLK.[M]		1	1	Q9XGP7	Q9XGP7	0	3	0.3727	0	1	1	797.394287109375	2390.16830806813	2.15906522133607	0.00172017270839812	CID	MS2		40.425	77.5584599485333	72591	ORF2_310318_03.raw	0/0	2.71093344688416	12431100.0625	77.4472961425781	0	3.557E-05
High	Sequest HT (A2)	Unambiguous	[R].LEKPASYDQIK.[A]		2	2	Q7FAH2; Q6K5G8	Q7FAH2; Q6K5G8	0	2	0.4935	0	1	1	646.348083496094	1291.68889036219	-0.272889020505574	-0.000176243906139462	HCD	MS2	0.3841673	0.5925171	18.7143976794667	14437	ORF2_310318_03.raw	0/0	2.30712223052979	4446612124	18.5609970092773	0	1.721E-05
High	Sequest HT (A2)	Unambiguous	[R].LEKPASYDQIK.[A]		2	2	Q7FAH2; Q6K5G8	Q7FAH2; Q6K5G8	0	3	0.5514	0	1	1	431.234405517578	1291.68866329273	-0.448681653571449	-0.000193185755127464	CID	MS2		0.2453518	18.7151059962667	14438	ORF2_310318_03.raw	0/0	3.70000672340393			0	2.22E-06
High	Sequest HT (A2)	Unambiguous	[R].AEATDVANAVLDGSDAILLGAETLR.[G]		2	2	Q2QXR8; B8BJ39	Q2QXR8; B8BJ39	0	2	0.6667	0	1	1	1243.14501953125	2485.2827624325	1.90139390040822	0.00236274625012811	CID	MS2		33.1	77.6128158274667	72644	ORF2_310318_03.raw	0/0	4.2279577255249	4031464.125	77.500373840332	0	4.038E-09
High	Sequest HT (A2)	Unambiguous	[R].LEKPASYDQIK.[A]		2	2	Q7FAH2; Q6K5G8	Q7FAH2; Q6K5G8	0	2	0.6701	0	1	1	646.348083496094	1291.68889036219	-0.272889020505574	-0.000176243906139462	CID	MS2		0.7005191	18.7160082808	14439	ORF2_310318_03.raw	0/0	2.90693926811218	4446612124	18.5609970092773	0	3.735E-05
High	Sequest HT (A2)	Unambiguous	[R].VEIIANDQGNR.[I]		1	1	Q75HQ0	Q75HQ0	0	2	0.5734	0	1	1	614.817504882813	1228.62773313563	-0.249419975009574	-0.000153222187464053	HCD	MS2	68.56367	5.179582	18.7168478698667	14440	ORF2_310318_03.raw	0/0	2.86283779144287	1299493687	18.9317474365234	0	0.0001475
High	Sequest HT (A2)	Unambiguous	[R].QnGAEGIGLcR.[T]	N2(Deamidated); C10(Carbamidomethyl)	1	1	Q6AVA8	Q6AVA8	0	2	0.0762	0	1	1	588.277526855469	1175.54777708094	0.365677263939401	0.000214935468779487	HCD	MS2	62.00944	7.928822	23.4392837082667	20496	ORF2_310318_02.raw	0/0	3.28182005882263	121826658	23.2909240722656	0	9.743E-05
High	Sequest HT (A2)	Unambiguous	[R].VEIIANDQGNR.[I]		1	1	Q75HQ0	Q75HQ0	0	2	0.633	0	1	1	614.817504882813	1228.62773313563	-0.249419975009574	-0.000153222187464053	CID	MS2		3.037673	18.7182726984	14442	ORF2_310318_03.raw	0/0	3.27216935157776	1299493687	18.9317474365234	0	5.143E-06
High	Sequest HT (A2)	Unambiguous	[R].VAVAnGTAPVANR.[I]	N5(Deamidated)	1	1	P14717	P14717	0	2	0.1599	0	1	1	620.835083007813	1240.66288938563	-1.23816266774029	-0.000768072187442348	HCD	MS2	79.05877	4.013336	18.7767099226667	14482	ORF2_310318_03.raw	0/0	3.43666768074036			0	1.02E-05
High	Sequest HT (A2)	Unambiguous	[R].FGIVEGLMTTVHAITATQK.[T]		2	2	Q7FAH2; Q6K5G8	Q7FAH2; Q6K5G8	0	3	0.2444	0	1	1	673.032592773438	2017.08322506031	2.25675893224568	0.00151735343744501	HCD	MS2	11.88235	33.1	77.6196445736	72651	ORF2_310318_03.raw	0/0	3.11078882217407	22344808.9375	77.4447326660156	0	1.678E-05
High	Sequest HT (A2)	Unambiguous	[R].FGIVEGLMTTVHAITATQK.[T]		2	2	Q7FAH2; Q6K5G8	Q7FAH2; Q6K5G8	0	3	0.4875	0	1	1	673.033325195313	2017.08542232594	3.3460895837527	0.00224977531244501	CID	MS2		30.96208	77.6216737749333	72653	ORF2_310318_03.raw	0/0	2.81484889984131	22344808.9375	77.4447326660156	0	4.755E-05
High	Sequest HT (A2)	Unambiguous	[R].YAIIcQEnGLVPIVEPEILVDGSHDIER.[C]	C5(Carbamidomethyl); N8(Deamidated)	1	1	Q5N725	Q5N725	0	4	0.024	0	1	1	795.654174804688	3179.59486932875	0.617490605908691	0.000490842187511054	HCD	MS2	8.601626	4.032039	65.7233366888	61239	ORF2_310318_03.raw	0/0	2.91890358924866	444471960	65.5518417358398	0	3.282E-08
High	Sequest HT (A2)	Unambiguous	[R].YAIIcqENGLVPIVEPEILVDGSHDIER.[C]	C5(Carbamidomethyl); Q6(Deamidated)	1	1	Q5N725	Q5N725	0	4		0.024	2	2	795.654174804688	3179.59486932875	0.617490605908691	0.000490842187511054	HCD	MS2	8.601626	4.032039	65.7233366888	61239	ORF2_310318_03.raw	0/0	2.85470461845398	444471960	65.5518417358398	0	3.642E-08
High	Sequest HT (A2)	Unambiguous	[K].AnSEATLGTYK.[G]	N2(Deamidated)	1	2	P17784	P17784; Q10A30	0	2	0.3242	0	1	1	578.27978515625	1155.5522936825	-0.446295050784382	-0.000257858749877604	HCD	MS2	10.67446	11.71318	18.8006962314667	14510	ORF2_310318_03.raw	0/0	3.29946851730347			0	8.318E-05
High	Sequest HT (A2)	Unambiguous	[R].GTLLTALAELGHEATINEAVR.[R]		1	1	Q6Z6L4	Q6Z6L4	0	3	0.6596	0	1	1	727.061279296875	2179.16928463063	-1.11830075206295	-0.000812323125046532	CID	MS2		4.089603	65.7223341722667	61238	ORF2_310318_03.raw	0/0	5.17095327377319	115965244	65.7356796264648	0	7.232E-10
High	Sequest HT (A2)	Unambiguous	[K].VVTDEGLVER.[A]		1	1	Q10G56	Q10G56	0	2	0.262	0	1	1	558.798889160156	1116.59050169031	0.871251509533404	0.000486415156274234	CID	MS2		2.3604	23.3998587621333	20456	ORF2_310318_02.raw	0/0	3.55086922645569	908513915	23.3195533752441	0	5.043E-05
High	Sequest HT (A2)	Unambiguous	[R].GTLLTALAELGHEATINEAVR.[R]		1	1	Q6Z6L4	Q6Z6L4	0	3	0.6759	0	1	1	727.061279296875	2179.16928463063	-1.11830075206295	-0.000812323125046532	HCD	MS2	0	7.248878	65.7198990709333	61236	ORF2_310318_03.raw	0/0	4.6893253326416	115965244	65.7356796264648	0	1.452E-09
High	Sequest HT (A2)	Unambiguous	[R].GASSETAAFAGAR.[I]		1	1	Q84Q77	Q84Q77	0	2	0.5418	0	1	1	598.28857421875	1195.5698718075	-0.266452360897116	-0.00015928124992115	HCD	MS2	0	10.2922	18.8188163696	14528	ORF2_310318_03.raw	0/0	3.23483848571777			0	5.24E-05
High	Sequest HT (A2)	Unambiguous	[R].GASSETAAFAGAR.[I]		1	1	Q84Q77	Q84Q77	0	2	0.649	0	1	1	598.28857421875	1195.5698718075	-0.266452360897116	-0.00015928124992115	CID	MS2		9.45568	18.8201350576	14530	ORF2_310318_03.raw	0/0	4.15810537338257			0	3.513E-06
High	Sequest HT (A2)	Unambiguous	[R].RIVQDPSSLQDQK.[K]		1	2	A2WXV8	A2WXV8; Q0JGZ6	1	2	0.6037	0	1	1	757.401733398438	1513.79619016688	-0.466048732615092	-0.000352751562331832	HCD	MS2	0	17.935	18.8346448026667	14544	ORF2_310318_03.raw	0/0	3.75945162773132	83710064	18.724609375	0	2.414E-06
High	Sequest HT (A2)	Unambiguous	[R].RIVQDPSSLQDQK.[K]		1	2	A2WXV8	A2WXV8; Q0JGZ6	1	2	0.6263	0	1	1	757.401733398438	1513.79619016688	-0.466048732615092	-0.000352751562331832	CID	MS2		28.3	18.8362759882667	14546	ORF2_310318_03.raw	0/0	2.81054878234863	83710064	18.724609375	0	4.111E-05
High	Sequest HT (A2)	Unambiguous	[R].TVPAAVPAIVFLSGGQSEEEATVNLNAMNK.[L]		1	1	Q5N725	Q5N725	0	2	0.3837	0	1	1	1529.27551269531	3057.54374876063	-4.0480301475595	-0.00618853968762778	CID	MS2		29.72203	65.7180995421333	61234	ORF2_310318_03.raw	0/0	3.30579781532288	218766475	65.6826934814453	0	5.35E-06
High	Sequest HT (A2)	Unambiguous	[K].SLSLKPDPEDEEAQK.[N]		1	1	Q6ESI7	Q6ESI7	0	2	0.5176	0	1	1	843.416320800781	1685.82536497156	1.50043142699467	0.00126473078137224	HCD	MS2	0	21.67374	23.3549875466667	20407	ORF2_310318_02.raw	0/0	3.40302920341492	48328570	23.2875137329102	0	7.027E-05
High	Sequest HT (A2)	Unambiguous	[R].YAIIcqENGLVPIVEPEILVDGSHDIER.[C]	C5(Carbamidomethyl); Q6(Deamidated)	1	1	Q5N725	Q5N725	0	3		0.0171	2	2	1060.53576660156	3179.59274654469	-0.0501370197985098	-5.31384374924393E-05	CID	MS2		0.2833595	65.7169867229333	61233	ORF2_310318_03.raw	0/0	5.74829530715942	19122897504	65.6538009643555	0	2.341E-08
High	Sequest HT (A2)	Unambiguous	[R].YAIIcQEnGLVPIVEPEILVDGSHDIER.[C]	C5(Carbamidomethyl); N8(Deamidated)	1	1	Q5N725	Q5N725	0	3	0.0171	0	1	1	1060.53576660156	3179.59274654469	-0.0501370197985098	-5.31384374924393E-05	CID	MS2		0.2833595	65.7169867229333	61233	ORF2_310318_03.raw	0/0	5.85351419448853	19122897504	65.6538009643555	0	2.77E-09
High	Sequest HT (A2)	Unambiguous	[K].QSSALSAASSAcDHIR.[D]	C12(Carbamidomethyl)	1	1	Q7XDC8	Q7XDC8	0	3	0.4986	0	1	1	554.261962890625	1660.77133541188	0.347972092318957	0.000192633958450964	HCD	MS2	26.0934	3.773966	23.401999744	20458	ORF2_310318_02.raw	0/0	3.52899503707886	1765229217	23.2014503479004	0	3.189E-07
High	Sequest HT (A2)	Unambiguous	[K].HQWGFMQSSADEAQLLGMLLK.[M]		1	1	Q9XGP7	Q9XGP7	0	3	0.3018	0	1	1	797.394287109375	2390.16830806813	2.15906522133607	0.00172017270839812	HCD	MS2	27.87782	33.1	77.556435164	72589	ORF2_310318_03.raw	0/0	3.91078019142151	12431100.0625	77.4472961425781	0	1.199E-08
High	Sequest HT (A2)	Unambiguous	[K].GTIEVAGTEKETTTQGHDDLGKR.[C]		1	1	P17784	P17784	2	4	0.5552	0	1	1	611.556884765625	2443.2057091725	-0.0922834610079889	-5.63668749009594E-05	HCD	MS2	39.73826	2.869374	18.6797430306667	14405	ORF2_310318_03.raw	0/0	3.16546845436096	6519476706	18.4151554107666	0	3.092E-07
High	Sequest HT (A2)	Unambiguous	[R].AEATDVANAVLDGSDAILLGAETLR.[G]		2	2	Q2QXR8; B8BJ39	Q2QXR8; B8BJ39	0	2	0.5407	0	1	1	1243.14501953125	2485.2827624325	1.90139390040822	0.00236274625012811	HCD	MS2	0	29.5	77.6112325714667	72642	ORF2_310318_03.raw	0/0	4.9194507598877	4031464.125	77.500373840332	0	3.071E-11
High	Sequest HT (A2)	Unambiguous	[K].VVDGcEAQIAAK.[L]	C5(Carbamidomethyl)	1	1	Q9XEA8	Q9XEA8	0	2	0.3645	0	1	1	630.816040039063	1260.62480344813	-0.364312764807995	-0.000229630937422343	HCD	MS2	0	9.888883	18.2916639296	14064	ORF2_310318_03.raw	0/0	3.10276222229004			0	1.433E-05
High	Sequest HT (A2)	Unambiguous	[R].NPDEIPWAEAGAEYVVESTGVFTDK.[E]		1	1	A2YQT7	A2YQT7	0	3	0.663	0	1	1	908.760620117188	2724.26730709156	-0.0824729711167582	-7.48928124873297E-05	HCD	MS2	30.62568	28.315	77.590550272	72623	ORF2_310318_03.raw	0/0	5.46227073669434			0	1.292E-10
High	Sequest HT (A2)	Unambiguous	[R].nPDEIPWAEAGAEYVVESTGVFTDK.[E]	N1(Deamidated)	1	1	A2YQT7	A2YQT7	0	3	0.5601	0	1	1	909.094909667969	2725.27017574391	6.83532275085974	0.00620932463542934	CID	MS2		33.1	77.5921103728	72625	ORF2_310318_03.raw	0/0	4.40647125244141			0	1.282E-07
High	Sequest HT (A2)	Unambiguous	[K].VVDGcEAQIAAK.[L]	C5(Carbamidomethyl)	1	1	Q9XEA8	Q9XEA8	0	2	0.5602	0	1	1	630.816040039063	1260.62480344813	-0.364312764807995	-0.000229630937422343	CID	MS2		11.29877	18.2932355341333	14066	ORF2_310318_03.raw	0/0	3.82371425628662			0	5.525E-06
High	Sequest HT (A2)	Unambiguous	[R].WDPDSPSTKPHLK.[D]		1	1	Q9S827	Q9S827	0	3	0.2201	0	1	1	503.256286621094	1507.75430660328	0.224382285527367	0.000112771093805956	HCD	MS2	59.25541	6.596895	18.3100259576	14079	ORF2_310318_03.raw	0/0	2.59496140480042			0	1.552E-05
High	Sequest HT (A2)	Unambiguous	[K].GHYTEGAELIDSVLDVVR.[K]		3	7	Q43594; Q40665; P37832	Q43594; Q76FS2; P45960; Q40665; P46265; Q76FS3; P37832	0	3	0.3289	0	1	1	658.336791992188	1972.99582271656	-0.822618113792698	-0.00054100781244415	CID	MS2		12.98217	65.768272012	61279	ORF2_310318_03.raw	0/0	3.01473069190979			0	7.523E-06
High	Sequest HT (A2)	Unambiguous	[K].GTIEVAGTEKETTTQGHDDLGKR.[C]		1	1	P17784	P17784	2	4	0.6061	0	1	1	611.556640625	2443.20473261	-0.491988817873002	-0.000300507499900959	HCD	MS2	40.15596	2.588032	18.3165652285333	14082	ORF2_310318_03.raw	0/0	4.57497310638428	6519476706	18.4151554107666	0	1.147E-08
High	Sequest HT (A2)	Unambiguous	[R].ESGSTMDVVAAQTK.[A]		1	1	P48494	P48494	0	2	0.7532	0	1	1	712.341369628906	1423.67546262781	1.49469527938517	0.0010639789063589	CID	MS2		2.6466	23.5519203693333	20621	ORF2_310318_02.raw	0/0	3.84880089759827	5647304847.25	23.2749652862549	0	6.433E-07
High	Sequest HT (A2)	Unambiguous	[K].GTIEVAGTEKETTTqGHDDLGKR.[C]	Q15(Deamidated)	1	1	P17784	P17784	2	4	0.596	0	1	1	611.807800292969	2444.20937128188	7.94563526877727	0.00485516046884904	CID	MS2		1.426784	18.3182421152	14084	ORF2_310318_03.raw	0/0	3.48920726776123			0	2.545E-06
High	Sequest HT (A2)	Unambiguous	[K].GHYTEGAELIDSVLDVVR.[K]		3	7	Q43594; Q40665; P37832	Q43594; Q76FS2; P45960; Q40665; P46265; Q76FS3; P37832	0	3	0.4949	0	1	1	658.336791992188	1972.99582271656	-0.822618113792698	-0.00054100781244415	HCD	MS2	14.232	13.67596	65.7663805597333	61277	ORF2_310318_03.raw	0/0	4.90808343887329			0	1.328E-08
High	Sequest HT (A2)	Unambiguous	[R].LEKPASYDQIK.[A]		2	2	Q7FAH2; Q6K5G8	Q7FAH2; Q6K5G8	0	2	0.5747	0	1	1	646.348266601563	1291.68925657313	0.0106241693170703	6.86156261053839E-06	HCD	MS2	0.3472526	0.2737214	18.3456553866667	14112	ORF2_310318_03.raw	0/0	2.6090977191925	18178635456	18.3864479064941	0	1.826E-05
High	Sequest HT (A2)	Unambiguous	[K].VIATGLPASPGAAVGqIVFTAEDAEAWHAQGK.[D]	Q16(Deamidated)	1	1	Q6AVA8	Q6AVA8	0	3	0.1914	0	1	1	1055.20092773438	3163.58822994313	-5.57075934585528	-0.00587456229190394	HCD	MS2	55.2575	24.03985	65.7242114672	61240	ORF2_310318_03.raw	0/0	4.18424606323242			0	2.469E-07
High	Sequest HT (A2)	Unambiguous	[R].LEKPASYDQIK.[A]		2	2	Q7FAH2; Q6K5G8	Q7FAH2; Q6K5G8	0	3	0.5978	0	1	1	431.234588623047	1291.68921260914	-0.0234118688374823	-1.00802863774637E-05	CID	MS2		0.0942781	18.3463743226667	14113	ORF2_310318_03.raw	0/0	3.58447527885437	72492436566	18.2040557861328	0	2.895E-06
High	Sequest HT (A2)	Unambiguous	[R].VAVAnGTAPVANR.[I]	N5(Deamidated)	1	1	P14717	P14717	0	2	0.1393	0	1	1	620.835510253906	1240.66374387781	-0.549425109125298	-0.000340826093692348	CID	MS2		2.888896	18.3971345050667	14160	ORF2_310318_03.raw	0/0	3.58521866798401	1752460760.5	18.4369049072266	0	5.183E-05
High	Sequest HT (A2)	Unambiguous	[R].KSEPIPEVNDEPVK.[V]		1	1	Q53LQ0	Q53LQ0	1	2	0.4897	0	1	1	790.913391113281	1580.81950559656	1.82031015581667	0.00143878828123434	HCD	MS2	10.29387	11.26238	23.5089471672	20574	ORF2_310318_02.raw	0/0	3.89954090118408	337307364	23.3274669647217	0	1.041E-06
High	Sequest HT (A2)	Unambiguous	[K].GTIEVAGTEKETTTQGHDDLGKR.[C]		1	1	P17784	P17784	2	3	0.3333	0	1	1	815.072814941406	2443.20389156422	-0.836227414115385	-0.00068102526029179	CID	MS2		10.51439	18.4120275336	14169	ORF2_310318_03.raw	0/0	3.38805055618286	744683098	18.4203777313232	0	1.727E-07
High	Sequest HT (A2)	Unambiguous	[R].ETEQnGKGYFEDR.[R]	N5(Deamidated)	1	1	P14656	P14656	1	2	0.0781	0	1	1	787.34130859375	1573.6753405575	-0.740674779868306	-0.000582791249884584	HCD	MS2	39.98114	20.72393	18.6012070066667	14339	ORF2_310318_03.raw	0/0	3.1976101398468	554126027	18.891918182373	0	4.277E-06
High	Sequest HT (A2)	Unambiguous	[R].SGETEDTFIADLAVGLATGQIK.[T]		1	1	Q42971	Q42971	0	2	0.5556	0	1	1	1118.57250976563	2236.13774290125	1.52492236262943	0.0017049656250947	HCD	MS2	18.20748	33.1	77.6040556170667	72635	ORF2_310318_03.raw	0/0	5.3998703956604	175302824	77.5340728759766	0	1.63E-11
High	Sequest HT (A2)	Unambiguous	[K].VIGTEHTDILR.[V]		1	1	P30298	P30298	0	2	0.6194	0	1	1	627.346374511719	1253.68547239344	0.515443295063016	0.000323101718890939	CID	MS2		4.298346	23.4811755701333	20544	ORF2_310318_02.raw	0/0	3.09849834442139	959316370	23.5170154571533	0	8.404E-05
High	Sequest HT (A2)	Unambiguous	[K].VIGTEHTDILR.[V]		1	1	P30298	P30298	0	2	0.3843	0	1	1	627.346374511719	1253.68547239344	0.515443295063016	0.000323101718890939	HCD	MS2	51.20119	3.330971	23.4798444384	20542	ORF2_310318_02.raw	0/0	2.55337452888489	959316370	23.5170154571533	0	1.551E-05
High	Sequest HT (A2)	Unambiguous	[R].NPEEIPWAAAGAEYVVESTGVFTDKDK.[A]		1	1	Q6K5G8	Q6K5G8	1	3	0.4147	0	1	1	975.139404296875	2923.40365963063	1.385766972688	0.00135038354180021	CID	MS2		9.475113	77.604932596	72636	ORF2_310318_03.raw	0/0	2.16776037216187			0	8.986E-07
High	Sequest HT (A2)	Unambiguous	[K].AVDNVNSVIAPALIGKDPTSQAELDNFMVQQLDGTK.[N]		1	1	Q42971	Q42971	1	3	0.5413	0	1	1	1266.97692871094	3798.91623287281	-1.47691829904794	-0.00187023239580715	CID	MS2		33.1	65.7363566346667	61253	ORF2_310318_03.raw	0/0	3.75342130661011	144591092	65.6749572753906	0	2.691E-07
High	Sequest HT (A2)	Unambiguous	[R].SGETEDTFIADLAVGLATGQIK.[T]		1	1	Q42971	Q42971	0	2	0.7072	0	1	1	1118.57214355469	2236.13701047938	1.19738306223901	0.0013387546875947	CID	MS2		41.655	77.6060452858667	72637	ORF2_310318_03.raw	0/0	5.66870832443237	175302824	77.5340728759766	0	3.198E-11
High	Sequest HT (A2)	Unambiguous	[K].AVDNVNSVIAPALIGKDPTSQAELDNFMVQQLDGTK.[N]		1	1	Q42971	Q42971	1	3	0.4251	0	1	1	1266.97692871094	3798.91623287281	-1.47691829904794	-0.00187023239580715	HCD	MS2	71.38395	33.21281	65.7346756941333	61251	ORF2_310318_03.raw	0/0	4.87042856216431	144591092	65.6749572753906	0	6.57E-07
High	Sequest HT (A2)	Unambiguous	[R].KSEPIPEVNDEPVK.[V]		1	1	Q53LQ0	Q53LQ0	1	2	0.6292	0	1	1	790.913391113281	1580.81950559656	1.82031015581667	0.00143878828123434	CID	MS2		11.18853	23.5106326818667	20576	ORF2_310318_02.raw	0/0	3.55601000785828	337307364	23.3274669647217	0	6.259E-06
High	Sequest HT (A2)	Unambiguous	[K].KFGcTDFVNPK.[D]	C4(Carbamidomethyl)	1	1	Q0ITW7	Q0ITW7	1	2	0.6548	0	1	1	656.822387695313	1312.63749876063	1.57336193449882	0.0010326253124795	HCD	MS2	1.823967	3.314209	23.9689020888	21055	ORF2_310318_02.raw	0/0	4.19617700576782	1261317202	23.9553070068359	0	5.174E-06
High	Sequest HT (A2)	Unambiguous	[R].NcDNFQVNQNDVEK.[I]	C2(Carbamidomethyl)	1	1	Q6YZX6	Q6YZX6	0	2	0.5174	0	1	1	862.370971679688	1723.73466672938	0.364968934436682	0.000314554687481206	HCD	MS2	8.792784	12.51057	23.9744543293333	21062	ORF2_310318_02.raw	0/0	4.60280323028564	1070970140	24.1059856414795	0	3.397E-07
High	Sequest HT (A2)	Unambiguous	[R].NcDNFQVNQNDVEK.[I]	C2(Carbamidomethyl)	1	1	Q6YZX6	Q6YZX6	0	2	0.5837	0	1	1	862.370971679688	1723.73466672938	0.364968934436682	0.000314554687481206	CID	MS2		8.843673	23.9766371861333	21064	ORF2_310318_02.raw	0/0	5.1364426612854	1070970140	24.1059856414795	0	1.39E-07
High	Sequest HT (A2)	Unambiguous	[R].TVPAAVPAIVFLSGGQSEEEATLNLNAMNK.[L]		1	1	P17784	P17784	0	3	0.4936	0	1	1	1024.52966308594	3071.57443599781	0.866037978678968	0.000886699270722602	HCD	MS2	6.502617	33.1	77.3282366093333	72370	ORF2_310318_03.raw	0/0	3.91147494316101			0	1.272E-06
High	Sequest HT (A2)	Unambiguous	[K].IYIDATEPSFAVAEIWTSMANGGDGKPNYDQnAHR.[Q]	N32(Deamidated)	1	1	P17654	P17654	0	4		0.0238	3	3	960.694763183594	3839.75722284438	-0.877535342299786	-0.00084238140644366	HCD	MS2	0	7.223004	66.0049657250667	61500	ORF2_310318_03.raw	0/0	5.75493431091309	317537286	65.9712066650391	0	1.318E-10
High	Sequest HT (A2)	Unambiguous	[K].IYIDATEPSFAVAEIWTSMANGGDGKPnYDQNAHR.[Q]	N28(Deamidated)	1	1	P17654	P17654	0	4		0.0085	2	2	960.694763183594	3839.75722284438	-0.877535342299786	-0.00084238140644366	HCD	MS2	0	7.223004	66.0049657250667	61500	ORF2_310318_03.raw	0/0	5.83807420730591	317537286	65.9712066650391	0	5.392E-11
High	Sequest HT (A2)	Unambiguous	[R].RVTSGEQQVVSGmNYR.[L]	M13(Oxidation)	1	1	Q10J94	Q10J94	1	3	0.4565	0	1	1	609.632446289063	1826.88278560719	0.77453698427942	0.000471662395812089	HCD	MS2	0	7.805281	17.4424341578667	13225	ORF2_310318_03.raw	0/0	3.78609824180603	174173248	17.3745231628418	0	7.131E-05
High	Sequest HT (A2)	Unambiguous	[R].AEATDVANAVLDGSDAILLGAETLR.[G]		2	2	Q2QXR8; B8BJ39	Q2QXR8; B8BJ39	0	3	0.6108	0	1	1	829.098327636719	2485.28042965016	0.962753511262579	0.000797570052175918	CID	MS2		11.91438	77.3291156762667	72371	ORF2_310318_03.raw	0/0	5.73132467269897	214184280	77.0713500976563	0	4.928E-12
High	Sequest HT (A2)	Unambiguous	[K].GLHNDTDLTATDLK.[E]		1	1	Q6AVA8	Q6AVA8	0	2	0.6406	0	1	1	757.378967285156	1513.75065794031	0.912430039721532	0.000690595156356721	CID	MS2		10.11282	24.4162680445333	21507	ORF2_310318_02.raw	0/0	3.84458827972412			0	1.668E-06
High	Sequest HT (A2)	Unambiguous	[K].GLHNDTDLTATDLK.[E]		1	1	Q6AVA8	Q6AVA8	0	2	0.5776	0	1	1	757.378967285156	1513.75065794031	0.912430039721532	0.000690595156356721	HCD	MS2	0	15.08485	24.4143204813333	21505	ORF2_310318_02.raw	0/0	4.64402341842651			0	6.193E-08
High	Sequest HT (A2)	Unambiguous	[K].YYcTVIDAPGHR.[D]	C3(Carbamidomethyl)	1	1	O64937	O64937	0	2	0.6567	0	1	1	726.341552734375	1451.67582883875	1.52856588073892	0.00110948937500055	CID	MS2		2.236477	24.4115703541333	21502	ORF2_310318_02.raw	0/0	3.67410564422607			0	6.271E-06
High	Sequest HT (A2)	Unambiguous	[K].IYIDATEPSFAVAEIWTSMANGGDGKPNYDqNAHR.[Q]	Q31(Deamidated)	1	1	P17654	P17654	0	4	0.0085	0	1	1	960.694763183594	3839.75722284438	-0.877535342299786	-0.00084238140644366	HCD	MS2	0	7.223004	66.0049657250667	61500	ORF2_310318_03.raw	0/0	5.89207744598389	317537286	65.9712066650391	0	6.468E-11
High	Sequest HT (A2)	Unambiguous	[R].IQnGGTEVVEAK.[A]	N3(Deamidated)	1	1	Q42972	Q42972	0	2	0.0912	0	1	1	623.319458007813	1245.63163938563	-0.387686192770459	-0.000241457187543537	HCD	MS2	87.74162	10.28759	17.4794683069333	13264	ORF2_310318_03.raw	0/0	3.07250642776489	261602233.75	17.616283416748	0	9.716E-05
High	Sequest HT (A2)	Unambiguous	[R].IQnGGTEVVEAK.[A]	N3(Deamidated)	1	1	Q42972	Q42972	0	2	0.0752	0	1	1	623.319458007813	1245.63163938563	-0.387686192770459	-0.000241457187543537	CID	MS2		10.87192	17.4812854088	13266	ORF2_310318_03.raw	0/0	3.5923924446106	261602233.75	17.616283416748	0	7.384E-05
High	Sequest HT (A2)	Unambiguous	[K].TKDGKPFVDVLK.[E]		2	3	P17784; Q5N725	P17784; Q10A30; Q5N725	1	3	0.5181	0	1	1	449.594421386719	1346.76871090016	0.655926090887209	0.000294460052145951	HCD	MS2	4.509559	1.40336	24.4519727522667	21541	ORF2_310318_02.raw	0/0	4.42431879043579			0	8.17E-06
High	Sequest HT (A2)	Unambiguous	[K].LELNDKVNVEESK.[I]		1	2	Q6YYB0	P0C8Z0; Q6YYB0	1	2	0.3729	0	1	1	758.8974609375	1516.787645245	1.52780024787424	0.00115867249996882	HCD	MS2	0	24.3149	24.3747033749333	21466	ORF2_310318_02.raw	0/0	3.62482595443726	62177354	24.3473281860352	0	4.334E-06
High	Sequest HT (A2)	Unambiguous	[R].QSGTTPGYSYSTANK.[N]		1	1	A2Y4S9	A2Y4S9	0	2	0.685	0	1	1	781.35986328125	1561.7124499325	-0.282572746168469	-0.00022064875020078	CID	MS2		7.789003	17.4981800234667	13283	ORF2_310318_03.raw	0/0	3.27138209342957	1418353287	17.376371383667	0	7.005E-07
High	Sequest HT (A2)	Unambiguous	[R].LPDATQGSDHLR.[Q]		1	1	Q9FE01	Q9FE01	0	2	0.6424	0	1	1	655.327697753906	1309.64811887781	-1.05707075365598	-0.000692196093723396	HCD	MS2	15.8304	16.35547	17.5020817282667	13288	ORF2_310318_03.raw	0/0	3.29779076576233	387419310.25	17.6384296417236	0	1.053E-05
High	Sequest HT (A2)	Unambiguous	[R].TVPAAVPAIVFLSGGQSEEEATLNLNAMNK.[L]		1	1	P17784	P17784	0	3	0.651	0	1	1	1024.52966308594	3071.57443599781	0.866037978678968	0.000886699270722602	CID	MS2		42.255	77.3302263845333	72372	ORF2_310318_03.raw	0/0	3.84008979797363			0	7.351E-06
High	Sequest HT (A2)	Unambiguous	[R].NcDNFQVNQNDVEK.[I]	C2(Carbamidomethyl)	1	1	Q6YZX6	Q6YZX6	0	2	0.5272	0	1	1	862.372009277344	1723.73674192469	1.56886423800989	0.00135215234373121	CID	MS2		12.75133	24.3408591784	21428	ORF2_310318_02.raw	0/0	5.33419179916382	1070970140	24.1059856414795	0	3.077E-08
High	Sequest HT (A2)	Unambiguous	[R].NcDNFQVNQNDVEK.[I]	C2(Carbamidomethyl)	1	1	Q6YZX6	Q6YZX6	0	2	0.5	0	1	1	862.372009277344	1723.73674192469	1.56886423800989	0.00135215234373121	HCD	MS2	0	11.73582	24.3390526496	21426	ORF2_310318_02.raw	0/0	4.37976598739624	1070970140	24.1059856414795	0	1.038E-07
High	Sequest HT (A2)	Unambiguous	[R].LPDATQGSDHLR.[Q]		1	1	Q9FE01	Q9FE01	0	2	0.7335	0	1	1	655.327697753906	1309.64811887781	-1.05707075365598	-0.000692196093723396	CID	MS2		8.963977	17.5040315304	13290	ORF2_310318_03.raw	0/0	3.64415812492371	387419310.25	17.6384296417236	0	4.984E-05
High	Sequest HT (A2)	Unambiguous	[K].KFGcTDFVNPK.[D]	C4(Carbamidomethyl)	1	1	Q0ITW7	Q0ITW7	1	2	0.4974	0	1	1	656.822204589844	1312.63713254969	1.29437286552272	0.000849519843729496	HCD	MS2	16.98501	9.476269	24.3136622722667	21399	ORF2_310318_02.raw	0/0	3.91597151756287	1170213992	24.0971717834473	0	1.132E-05
High	Sequest HT (A2)	Unambiguous	[K].IINQDPPALSDK.[S]		1	1	Q2QMN7	Q2QMN7	0	2	0.1377	0	1	1	655.852172851563	1310.69706907313	1.5355159198552	0.00100629656265028	HCD	MS2	0	10.68609	24.2868922578667	21376	ORF2_310318_02.raw	0/0	2.46555757522583	100061204	24.2700710296631	0	5.686E-05
High	Sequest HT (A2)	Unambiguous	[K].GSTVAIFGLGAVGLAAAEGAR.[I]		1	1	Q2R8Z5	Q2R8Z5	0	2	0.5092	0	1	1	944.519775390625	1888.03227415125	1.90027899238793	0.00179389062486734	HCD	MS2	48.55809	38.83415	77.3432547074667	72385	ORF2_310318_03.raw	0/0	3.81382203102112			0	5.978E-10
High	Sequest HT (A2)	Unambiguous	[R].SIAFNYIGVDGQEYAIGPWGGGEGTSTEIK.[L]		1	2	Q0JMY8	Q0JMY8; A2WPN7	0	2	0.4817	0	1	1	1558.7431640625	3116.479051495	-1.82369415658627	-0.00284175750016402	HCD	MS2	0	41.505	65.9726981378667	61471	ORF2_310318_03.raw	0/0	4.64663743972778	138917112	65.8485870361328	0	4.752E-08
High	Sequest HT (A2)	Unambiguous	[K].GSTVAIFGLGAVGLAAAEGAR.[I]		1	1	Q2R8Z5	Q2R8Z5	0	2	0.6753	0	1	1	944.519775390625	1888.03227415125	1.90027899238793	0.00179389062486734	CID	MS2		29.11	77.3450440896	72387	ORF2_310318_03.raw	0/0	4.61573457717896			0	2.948E-10
High	Sequest HT (A2)	Unambiguous	[R].QSGTTPGYSYSTANK.[N]		1	1	A2Y4S9	A2Y4S9	0	2	0.6991	0	1	1	781.35986328125	1561.7124499325	-0.282572746168469	-0.00022064875020078	HCD	MS2	0	4.748967	17.4965486112	13281	ORF2_310318_03.raw	0/0	4.2238917350769	1418353287	17.376371383667	0	8.239E-08
High	Sequest HT (A2)	Unambiguous	[K].GSTVAIFGLGAVGLAAAEGAR.[I]		1	1	Q2R8Z5	Q2R8Z5	0	3	0.5526	0	1	1	630.015014648438	1888.03049068531	0.955660962824283	0.000601438437418741	HCD	MS2	13.76755	41.85	77.3571833925333	72398	ORF2_310318_03.raw	0/0	4.18143463134766	19556513.8125	77.2013092041016	0	4.118E-07
High	Sequest HT (A2)	Unambiguous	[K].GIIGYVEEDLVSTDFVGDSR.[S]		1	1	A2YQT7	A2YQT7	0	2	0.5508	0	1	1	1086.02819824219	2171.04911985438	-0.529322439787125	-0.000574592812654373	HCD	MS2	60.94798	41.13	77.319366136	72362	ORF2_310318_03.raw	0/0	4.42856740951538	15935134.5	77.4289169311523	0	2.309E-08
High	Sequest HT (A2)	Unambiguous	[R].TcYAQASQIR.[Q]	C2(Carbamidomethyl)	1	1	P49397	P49397	0	2	0.4087	0	1	1	599.287292480469	1197.56730833094	-0.646233875134724	-0.000386954531261807	HCD	MS2	7.165635	1.778462	17.4067128210667	13186	ORF2_310318_03.raw	0/0	2.5191764831543	2117718932	17.4094696044922	0	0.0001116
High	Sequest HT (A2)	Unambiguous	[R].YEEEYTHGSNAGLK.[I]		1	1	Q6ZJJ1	Q6ZJJ1	0	2	0.55	0	1	1	799.359619140625	1597.71196165125	-0.581818394937764	-0.000464789374973407	HCD	MS2	0	22.06049	17.2883890421333	13073	ORF2_310318_03.raw	0/0	4.00403356552124	55609116	17.2680358886719	0	4.127E-06
High	Sequest HT (A2)	Unambiguous	[R].YEEEYTHGSNAGLK.[I]		1	1	Q6ZJJ1	Q6ZJJ1	0	2	0.6568	0	1	1	799.359619140625	1597.71196165125	-0.581818394937764	-0.000464789374973407	CID	MS2		23.04284	17.2898388488	13075	ORF2_310318_03.raw	0/0	4.3666090965271	55609116	17.2680358886719	0	2.431E-07
High	Sequest HT (A2)	Unambiguous	[R].SGETEDTFIADLAVGLATGQIK.[T]		1	1	Q42971	Q42971	0	2	0.5794	0	1	1	1118.57238769531	2236.13749876063	1.41574259583262	0.0015828953125947	HCD	MS2	34.19416	33.1	77.2369488058667	72281	ORF2_310318_03.raw	0/0	5.04200649261475	44175650	77.1745681762695	0	9.961E-11
High	Sequest HT (A2)	Unambiguous	[R].TIGHTVTSPDDTAEQcR.[S]	C16(Carbamidomethyl)	1	1	Q259G4	Q259G4	0	3	0.6071	0	1	1	629.954162597656	1887.84793453297	-1.16289264516863	-0.000731789010413782	HCD	MS2	24.42941	14.0907	17.3152546808	13102	ORF2_310318_03.raw	0/0	5.04104804992676	290616185	17.3802261352539	0	1.023E-07
High	Sequest HT (A2)	Unambiguous	[R].TIGHTVTSPDDTAEQcR.[S]	C16(Carbamidomethyl)	1	1	Q259G4	Q259G4	0	3	0.6101	0	1	1	629.954162597656	1887.84793453297	-1.16289264516863	-0.000731789010413782	CID	MS2		10.24268	17.316781356	13104	ORF2_310318_03.raw	0/0	4.36196136474609	290616185	17.3802261352539	0	7.016E-08
High	Sequest HT (A2)	Unambiguous	[K].IVTSANNTYEAGVPNGK.[E]		1	2	Q0JMY8	Q0JMY8; A2WPN7	0	2	0.7314	0	1	1	867.937255859375	1734.86723508875	0.882886062455966	0.000765844374882363	CID	MS2		0.5849655	24.5526559509333	21648	ORF2_310318_02.raw	0/0	4.16851377487183	11843087240	24.5343456268311	0	5.681E-08
High	Sequest HT (A2)	Unambiguous	[K].GILAADESTGTIGKR.[F]		2	3	P17784; Q5N725	P17784; Q10A30; Q5N725	1	3	0.7292	0	1	1	496.939056396484	1488.80261592945	0.651013152305652	0.000323076484392004	HCD	MS2	30.4551	0.830277	24.5518413538667	21647	ORF2_310318_02.raw	0/0	4.31917428970337			0	2.519E-05
High	Sequest HT (A2)	Unambiguous	[R].TVPAAVPAIVFLSGGQSEEEATVNLNAMNK.[L]		1	1	Q5N725	Q5N725	0	3	0.5762	0	1	1	1019.85760498047	3057.55826168141	0.69854528195429	0.000711947135338657	CID	MS2		7.448956	66.0117404328	61506	ORF2_310318_03.raw	0/0	3.87372875213623			0	1.425E-06
High	Sequest HT (A2)	Unambiguous	[K].MFSGDKINSTENR.[S]		1	1	P42863	P42863	1	2	0.5645	0	1	1	749.850524902344	1498.69377317469	-1.13026652146752	-0.000846962656169126	HCD	MS2	49.07162	18.01478	17.3498965077333	13138	ORF2_310318_03.raw	0/0	2.87413454055786	93235389	17.3846778869629	0	2.731E-05
High	Sequest HT (A2)	Unambiguous	[R].NPEEIPWAAAGAEYVVESTGVFTDKDK.[A]		1	1	Q6K5G8	Q6K5G8	1	3	0.5892	0	1	1	975.138854980469	2923.40201168141	0.822057100808107	0.000801067135550208	CID	MS2		11.39439	77.2378260786667	72282	ORF2_310318_03.raw	0/0	2.412602186203			0	3.359E-06
High	Sequest HT (A2)	Unambiguous	[R].SGETEDTFIADLAVGLATGQIK.[T]		1	1	Q42971	Q42971	0	2	0.675	0	1	1	1118.572265625	2236.13725462	1.30656282903582	0.0014608250000947	CID	MS2		41.655	77.2389388888	72283	ORF2_310318_03.raw	0/0	5.60499811172485	44175650	77.1745681762695	0	7.31E-11
High	Sequest HT (A2)	Unambiguous	[R].TcYAQASQIR.[Q]	C2(Carbamidomethyl)	1	1	P49397	P49397	0	2	0.4908	0	1	1	599.287292480469	1197.56730833094	-0.646233875134724	-0.000386954531261807	CID	MS2		1.784767	17.4081442568	13188	ORF2_310318_03.raw	0/0	3.8117880821228	2117718932	17.4094696044922	0	1.134E-05
High	Sequest HT (A2)	Unambiguous	[K].TKDGKPFVDVLK.[E]		2	3	P17784; Q5N725	P17784; Q10A30; Q5N725	1	2	0.5294	0	1	1	673.8876953125	1346.768113995	0.212712981638304	0.00014323750008316	HCD	MS2	8.337378	4.928254	24.5370691381333	21632	ORF2_310318_02.raw	0/0	3.73982262611389			0	2.493E-05
High	Sequest HT (A2)	Unambiguous	[R].AEATDVANAVLDGSDAILLGAETLR.[G]		2	2	Q2QXR8; B8BJ39	Q2QXR8; B8BJ39	0	2	0.6896	0	1	1	1243.14196777344	2485.27665891688	-0.554474430732293	-0.000689011562371888	CID	MS2		33.1	77.2417070424	72286	ORF2_310318_03.raw	0/0	5.38137483596802	85819682.25	77.0758590698242	0	1.167E-11
High	Sequest HT (A2)	Unambiguous	[K].MFSGDKINSTENR.[S]		1	1	P42863	P42863	1	2	0.7161	0	1	1	749.850524902344	1498.69377317469	-1.13026652146752	-0.000846962656169126	CID	MS2		20.75068	17.3516029810667	13140	ORF2_310318_03.raw	0/0	3.98442244529724	93235389	17.3846778869629	0	3.296E-06
High	Sequest HT (A2)	Unambiguous	[K].IYIDATEPSFAVAEIWTSMAnGGDGKPnYDQnAHR.[Q]	N21(Deamidated); N28(Deamidated); N32(Deamidated)	1	1	P17654	P17654	0	4	0.0627	0	1	1	961.196960449219	3841.76601190688	9.73195676473803	0.00934688421855634	CID	MS2		4.085014	66.0070015384	61502	ORF2_310318_03.raw	0/0	4.14614105224609	147378184	65.8186645507813	0	3.179E-07
High	Sequest HT (A2)	Unambiguous	[K].GEGSHILDPEGNK.[Y]		1	1	Q10G56	Q10G56	0	2	0.5	0	1	1	676.825561523438	1352.64384641688	-0.175273841598074	-0.000118541562414975	HCD	MS2	43.55045	5.842898	17.3790247205333	13164	ORF2_310318_03.raw	0/0	3.91588568687439	350998415	17.4072914123535	0	1.261E-06
High	Sequest HT (A2)	Unambiguous	[R].RVTSGEQQVVSGmNYR.[L]	M13(Oxidation)	1	1	Q10J94	Q10J94	1	3	0.4848	0	1	1	609.631164550781	1826.87894039234	-1.33026024316454	-0.000810075885437911	HCD	MS2	0	6.324972	17.3855160741333	13172	ORF2_310318_03.raw	0/0	3.95777153968811	174173248	17.3745231628418	0	2.14E-05
High	Sequest HT (A2)	Unambiguous	[R].RVTSGEQQVVSGmNYR.[L]	M13(Oxidation)	1	1	Q10J94	Q10J94	1	3	0.6357	0	1	1	609.631164550781	1826.87894039234	-1.33026024316454	-0.000810075885437911	CID	MS2		6.92652	17.387013684	13174	ORF2_310318_03.raw	0/0	3.8715353012085	174173248	17.3745231628418	0	6.035E-06
High	Sequest HT (A2)	Unambiguous	[K].MTAEIGEQVQIVGDDLLVTNPTR.[V]		1	1	Q42971	Q42971	0	2	0.4491	0	1	1	1250.14208984375	2499.2769030575	0.389935936531608	0.000487278749915276	HCD	MS2	0	33.1	77.2730763637333	72316	ORF2_310318_03.raw	0/0	5.01287174224854			0	4.207E-08
High	Sequest HT (A2)	Unambiguous	[K].VIHDNFGIIEGLMTTVHAITATQK.[T]		1	1	A2YQT7	A2YQT7	0	3	0.734	0	1	1	870.46435546875	2609.37851314625	1.12293004835031	0.000976715416527441	CID	MS2		11.19115	77.2739555557333	72317	ORF2_310318_03.raw	0/0	5.2962121963501			0	5.201E-13
High	Sequest HT (A2)	Unambiguous	[K].MTAEIGEQVQIVGDDLLVTNPTR.[V]		1	1	Q42971	Q42971	0	2	0.6134	0	1	1	1250.14172363281	2499.27617063563	0.0968823098199791	0.000121067812415276	CID	MS2		42.09	77.2750597706667	72318	ORF2_310318_03.raw	0/0	4.63035202026367			0	2.651E-08
High	Sequest HT (A2)	Unambiguous	[R].VPTVDVSVVDLTVR.[LI]		3	3	Q7FAH2; Q6K5G8; A2YQT7	Q7FAH2; Q6K5G8; A2YQT7	0	2	0.4258	0	1	1	749.92822265625	1498.8491686825	1.09043946275422	0.000817201250015387	HCD	MS2	63.07555	41.37	77.2842886629333	72327	ORF2_310318_03.raw	0/0	3.10167360305786	12578390	77.6562957763672	0	1.313E-06
High	Sequest HT (A2)	Unambiguous	[R].VPTVDVSVVDLTVR.[LI]		3	3	Q7FAH2; Q6K5G8; A2YQT7	Q7FAH2; Q6K5G8; A2YQT7	0	2	0.6177	0	1	1	749.92822265625	1498.8491686825	1.09043946275422	0.000817201250015387	CID	MS2		30.445	77.2859467416	72329	ORF2_310318_03.raw	0/0	2.93038010597229	12578390	77.6562957763672	0	9.336E-05
High	Sequest HT (A2)	Unambiguous	[R].AEATDVANAVLDGSDAILLGAETLR.[G]		2	2	Q2QXR8; B8BJ39	Q2QXR8; B8BJ39	0	2	0.5124	0	1	1	1243.14196777344	2485.27665891688	-0.554474430732293	-0.000689011562371888	HCD	MS2	0	41.055	77.2399220928	72284	ORF2_310318_03.raw	0/0	6.04551696777344	85819682.25	77.0758590698242	0	2.584E-12
High	Sequest HT (A2)	Unambiguous	[K].GILGYVEEDLVSTDFQGDSR.[S]		1	1	Q6K5G8	Q6K5G8	0	2	0.7622	0	1	1	1100.52355957031	2200.03984251063	-0.268222059187814	-0.000295049687565552	CID	MS2		1.534366	65.9661779184	61465	ORF2_310318_03.raw	0/0	6.3471212387085	2280908602	65.964958190918	0	2.158E-10
High	Sequest HT (A2)	Unambiguous	[R].AIVQAVTHYSDPK.[I]		1	2	Q69LA6	Q69LA6; Q8W3D0	0	2	0.2862	0	1	1	714.879150390625	1428.75102415125	2.00839541993999	0.00143474562503343	HCD	MS2	0	10.74027	24.2683726997333	21358	ORF2_310318_02.raw	0/0	3.18098020553589	10977783.5	24.2646770477295	0	1.393E-06
High	Sequest HT (A2)	Unambiguous	[K].WNYDGSSTGQAPGEDSEVILYPqAIFKDPFR.[GRK]	Q23(Deamidated)	3	3	P14655; P14654; P14656	P14655; P14654; P14656	1	3	0.078	0	1	1	1163.5517578125	3488.6407201775	3.6160740324935	0.00420504583322071	CID	MS2		41.385	65.9536954677333	61453	ORF2_310318_03.raw	0/0	5.13299369812012			0	7.359E-09
High	Sequest HT (A2)	Unambiguous	[K].ASDASQEVDSQEnHETVQEDESK.[V]	N13(Deamidated)	1	2	A2WNF5	Q5NBP9; A2WNF5	0	3	0.0042	0	1	1	855.029174804688	2563.07297115406	6.99885247625047	0.00597948135414953	CID	MS2		26.92703	17.7455856376	13546	ORF2_310318_03.raw	0/0	4.7064905166626	67633756	17.7213878631592	0	2.509E-08
High	Sequest HT (A2)	Unambiguous	[K].ASDASQEVDSQENHETVqEDESK.[V]	Q18(Deamidated)	1	2	A2WNF5	Q5NBP9; A2WNF5	0	3		0.0042	2	2	855.029174804688	2563.07297115406	6.99885247625047	0.00597948135414953	CID	MS2		26.92703	17.7455856376	13546	ORF2_310318_03.raw	0/0	4.69429397583008	67633756	17.7213878631592	0	9.292E-08
High	Sequest HT (A2)	Unambiguous	[K].ASDASQEVDSqENHETVQEDESK.[V]	Q11(Deamidated)	1	2	A2WNF5	Q5NBP9; A2WNF5	0	3		0.017	3	3	855.029174804688	2563.07297115406	6.99885247625047	0.00597948135414953	CID	MS2		26.92703	17.7455856376	13546	ORF2_310318_03.raw	0/0	4.62592363357544	67633756	17.7213878631592	0	3.003E-08
High	Sequest HT (A2)	Unambiguous	[K].KMDATAQELSEEK.[T]		1	1	Q7XDC8	Q7XDC8	1	2	0.3664	0	1	1	740.351379394531	1479.69548215906	-2.74868701491264	-0.00203361546869019	HCD	MS2	54.63441	9.493562	17.7964857786667	13577	ORF2_310318_03.raw	0/0	4.33959913253784	614817332	17.8675441741943	0	4.558E-07
High	Sequest HT (A2)	Unambiguous	[K].ANSEATLGTYQGDAVLGEGASESLHVK.[D]		1	1	Q5N725	Q5N725	0	3	0.6555	0	1	1	902.1083984375	2704.3106420525	1.70082913242555	0.00153318750002048	CID	MS2		24.55759	77.4345087528	72472	ORF2_310318_03.raw	0/0	4.18031311035156			0	1.029E-07
High	Sequest HT (A2)	Unambiguous	[R].VGLVAPVDVVVPPGNTGLDPSQTSFFQVLNIPTK.[I]		1	1	P41095	P41095	0	3	0.4577	0	1	1	1169.30541992188	3505.90170650563	2.17073460192308	0.00253678854172298	HCD	MS2	6.031427	40.695	77.4417525208	72478	ORF2_310318_03.raw	0/0	3.18771481513977	67224432	77.6482543945313	0	2.281E-07
High	Sequest HT (A2)	Unambiguous	[R].YDVEHLIPEGFQVVAHGDGYAIWEK.[I]		1	1	P17654	P17654	0	4	0.4005	0	1	1	718.85595703125	2872.401998235	2.76024278272315	0.00198212625002725	HCD	MS2	66.89253	38.07	77.4496482762667	72486	ORF2_310318_03.raw	0/0	3.72398400306702	22890330.75	77.8376693725586	0	1.062E-05
High	Sequest HT (A2)	Unambiguous	[K].TKDGKPFVDVLK.[E]		2	3	P17784; Q5N725	P17784; Q10A30; Q5N725	1	3	0.4198	0	1	1	449.594665527344	1346.76944332203	1.19976286812053	0.000538600677145951	CID	MS2		0.6063918	24.0942055690667	21185	ORF2_310318_02.raw	0/0	2.92606782913208	16700047660	23.789005279541	0	2.901E-05
High	Sequest HT (A2)	Unambiguous	[K].KMDATAQELSEEK.[T]		1	1	Q7XDC8	Q7XDC8	1	2	0.5303	0	1	1	740.351379394531	1479.69548215906	-2.74868701491264	-0.00203361546869019	CID	MS2		6.360802	17.7980499728	13579	ORF2_310318_03.raw	0/0	4.44535160064697	614817332	17.8675441741943	0	1.632E-05
High	Sequest HT (A2)	Unambiguous	[K].TKDGKPFVDVLK.[E]		2	3	P17784; Q5N725	P17784; Q10A30; Q5N725	1	3	0.4566	0	1	1	449.594665527344	1346.76944332203	1.19976286812053	0.000538600677145951	HCD	MS2	1.219959	0.6064522	24.092707196	21183	ORF2_310318_02.raw	0/0	4.03402853012085	16700047660	23.789005279541	0	6.619E-06
High	Sequest HT (A2)	Unambiguous	[K].EISGTHGPVYDLADIVTYLK.[I]		1	2	Q0JMY8	Q0JMY8; A2WPN7	0	3	0.5866	0	1	1	731.047241210938	2191.12717037281	-0.435897461430117	-0.000318369062521621	CID	MS2		2.284886	65.8753028984	61379	ORF2_310318_03.raw	0/0	2.82791137695313	536931758	65.7953643798828	0	2.204E-06
High	Sequest HT (A2)	Unambiguous	[K].ASDASQEVDSQENHETVQEDESK.[V]		1	2	A2WNF5	Q5NBP9; A2WNF5	0	3	0.5755	0	1	1	854.698364257813	2562.08053951344	3.71683820446047	0.00317426781248287	HCD	MS2	0	42.235	17.7401943533333	13544	ORF2_310318_03.raw	0/0	4.24450778961182	26060350.5	17.7765674591064	0	6.152E-08
High	Sequest HT (A2)	Unambiguous	[K].SAWSEAYNQLVAAIK.[Q]		1	1	O04985	O04985	0	2	0.5948	0	1	1	825.927490234375	1650.84770383875	-0.540958905453494	-0.00044652062501882	CID	MS2		0.3917682	65.8742152530667	61378	ORF2_310318_03.raw	0/0	4.64357900619507	11487376072	65.8026123046875	0	1.062E-07
High	Sequest HT (A2)	Unambiguous	[K].YYcTVIDAPGHR.[D]	C3(Carbamidomethyl)	1	1	O64937	O64937	0	2	0.5964	0	1	1	726.341430664063	1451.67558469813	1.3603871501057	0.00098741906250055	CID	MS2		15.31523	24.037656232	21126	ORF2_310318_02.raw	0/0	3.83762264251709			0	9.523E-06
High	Sequest HT (A2)	Unambiguous	[K].YYcTVIDAPGHR.[D]	C3(Carbamidomethyl)	1	1	O64937	O64937	0	2	0.3823	0	1	1	726.341430664063	1451.67558469813	1.3603871501057	0.00098741906250055	HCD	MS2	0	12.0243	24.0359327056	21124	ORF2_310318_02.raw	0/0	3.27028727531433			0	1.444E-05
High	Sequest HT (A2)	Unambiguous	[K].EISGTHGPVYDLADIVTYLK.[I]		1	2	Q0JMY8	Q0JMY8; A2WPN7	0	3	0.6407	0	1	1	731.047241210938	2191.12717037281	-0.435897461430117	-0.000318369062521621	HCD	MS2	3.144681	1.370551	65.8734216008	61377	ORF2_310318_03.raw	0/0	4.61501216888428	536931758	65.7953643798828	0	2.51E-07
High	Sequest HT (A2)	Unambiguous	[R].IDVTGPEQcPPEGK.[L]	C9(Carbamidomethyl)	1	1	Q7XJ02	Q7XJ02	0	2	0.7018	0	1	1	763.863708496094	1526.72014036219	3.01708608090153	0.00230311609375988	CID	MS2		5.799065	24.0163339106667	21105	ORF2_310318_02.raw	0/0	3.88573575019836	975958371	23.9057750701904	0	2.054E-05
High	Sequest HT (A2)	Unambiguous	[R].IDVTGPEQcPPEGK.[L]	C9(Carbamidomethyl)	1	1	Q7XJ02	Q7XJ02	0	2	0.6993	0	1	1	763.862915039063	1526.71855344813	1.9776559925686	0.00150965906250988	HCD	MS2	0	7.027903	24.0147525072	21103	ORF2_310318_02.raw	0/0	4.48801898956299	975958371	23.9057750701904	0	3.858E-08
High	Sequest HT (A2)	Unambiguous	[R].AEATDVANAVLDGSDAILLGAETLR.[G]		2	2	Q2QXR8; B8BJ39	Q2QXR8; B8BJ39	0	2	0.5326	0	1	1	1243.1455078125	2485.283738995	2.2943328333907	0.00285102750012811	CID	MS2		42.045	65.8612950533333	61366	ORF2_310318_03.raw	0/0	2.91355085372925			0	9.135E-05
High	Sequest HT (A2)	Unambiguous	[K].ASDASQEVDSQENHETVQEDESK.[V]		1	2	A2WNF5	Q5NBP9; A2WNF5	0	3	0.6658	0	1	1	854.693786621094	2562.06680660328	-1.643243567935	-0.00140336890626713	HCD	MS2	0	32.08	17.8270657232	13610	ORF2_310318_03.raw	0/0	3.85733771324158	26060350.5	17.7765674591064	0	2.141E-08
High	Sequest HT (A2)	Unambiguous	[K].EVAAASEISGEK.[F]		1	1	Q6K669	Q6K669	0	2	0.5276	0	1	1	595.798156738281	1190.58903684656	-0.744062603401461	-0.000442936718741294	HCD	MS2	52.33209	1.998096	17.8277697090667	13611	ORF2_310318_03.raw	0/0	2.90277171134949	2655307972	17.9940738677979	0	4.35E-05
High	Sequest HT (A2)	Unambiguous	[K].ASDASQEVDSQENHETVQEDESK.[V]		1	2	A2WNF5	Q5NBP9; A2WNF5	0	3	0.8422	0	1	1	854.693786621094	2562.06680660328	-1.643243567935	-0.00140336890626713	CID	MS2		21.13	17.8286884018667	13612	ORF2_310318_03.raw	0/0	3.92526817321777	26060350.5	17.7765674591064	0	1.711E-07
High	Sequest HT (A2)	Unambiguous	[K].KFGcTDFVNPK.[D]	C4(Carbamidomethyl)	1	1	Q0ITW7	Q0ITW7	1	3	0.4394	0	1	1	438.217437744141	1312.63775997242	1.77235991232885	0.000775487473951841	CID	MS2		2.998875	23.9939907912	21082	ORF2_310318_02.raw	0/0	3.54852771759033	333122016	24.1252765655518	0	0.0001287
High	Sequest HT (A2)	Unambiguous	[K].ANADTPADALTAR.[N]		1	1	Q75KR1	Q75KR1	0	2	0.759	0	1	1	643.821166992188	1286.63505735438	1.19576736704104	0.000769257187585026	CID	MS2		1.810691	23.9930803621333	21081	ORF2_310318_02.raw	0/0	4.14910221099854	3930619740	24.2688694000244	0	4.132E-05
High	Sequest HT (A2)	Unambiguous	[R].NPDEIPWAEAGAEYVVESTGVFTDK.[E]		1	1	A2YQT7	A2YQT7	0	2	0.4917	0	1	1	1362.63806152344	2724.26884641688	0.482568932634282	0.000657323437508239	HCD	MS2	8.270007	27.565	77.4583787648	72495	ORF2_310318_03.raw	0/0	3.01199960708618			0	0.000159
High	Sequest HT (A2)	Unambiguous	[R].TEGSEITEDEIKK.[F]		1	1	Q6ETN3	Q6ETN3	1	2	0.5324	0	1	1	739.86376953125	1478.7202624325	-1.214891932546	-0.000898243749929861	HCD	MS2	49.52575	13.33	17.7309071698667	13533	ORF2_310318_03.raw	0/0	3.40475702285767	52922231	17.7738666534424	0	4.986E-06
High	Sequest HT (A2)	Unambiguous	[K].QVHPDIGISSK.[A]		1	14	Q6F362	A2WKS3; A2WKP5; A2WKS5; Q9LGH4; A3AGM4; Q94JJ7; Q6F362; Q94JE1; A2WKP3; A2WKT1; A2WWU2; Q7GBK0; Q9LGI2; A2YWI3	0	2	0.5333	0	1	1	590.819274902344	1180.63127317469	-0.668460003228732	-0.000394602656115239	HCD	MS2	30.98484	7.034993	17.6890007184	13491	ORF2_310318_03.raw	0/0	2.39608907699585	679560176	17.8149642944336	0	8.005E-05
High	Sequest HT (A2)	Unambiguous	[K].AHGLAPEIPEDLYFLIK.[K]		2	2	Q69UI2; Q69UI1	Q69UI2; Q69UI1	0	3	0.6215	0	1	1	642.683654785156	1926.03641109547	-0.371090734204604	-0.00023824484370986	HCD	MS2	0	10.46962	65.8770879637333	61381	ORF2_310318_03.raw	0/0	3.16799736022949	213250938	65.6283111572266	0	7.982E-06
High	Sequest HT (A2)	Unambiguous	[K].WNYDGSSTGQAPGEDSEVILYPQAIFKDPFR.[GRK]		3	3	P14655; P14654; P14656	P14655; P14654; P14656	1	3	0.4105	0	1	1	1163.21765136719	3487.63840084156	-1.6309572572824	-0.00189606614594595	HCD	MS2	0	33.1	65.9516518810667	61451	ORF2_310318_03.raw	0/0	4.1915020942688	420139900	65.8515167236328	0	2.992E-09
High	Sequest HT (A2)	Unambiguous	[R].FLDMFGNVVMDIPHSLFEEK.[I]		1	1	Q75KR1	Q75KR1	0	3	0.2308	0	1	1	790.051696777344	2368.14053707203	2.25307323184867	0.00177852734395856	HCD	MS2	76.13934	26.19406	77.358045676	72399	ORF2_310318_03.raw	0/0	3.76719760894775			0	0.0001336
High	Sequest HT (A2)	Unambiguous	[K].GILAADESTGTIGKR.[F]		2	3	P17784; Q5N725	P17784; Q10A30; Q5N725	1	2	0.7845	0	1	1	744.905700683594	1488.80412473719	1.66445086423848	0.00123901859376474	CID	MS2		0.6928039	24.2591749989333	21347	ORF2_310318_02.raw	0/0	4.13179111480713	11873024264	24.0929279327393	0	2.074E-06
High	Sequest HT (A2)	Unambiguous	[R].SIAFNYIGVDGQEYAIGPWGGGEGTSTEIK.[L]		1	2	Q0JMY8	Q0JMY8; A2WPN7	0	3	0.3435	0	1	1	1039.49914550781	3116.48288326344	-0.594177966605881	-0.000617248854268837	HCD	MS2	39.6911	15.15828	65.9507765293333	61450	ORF2_310318_03.raw	0/0	4.27796792984009	53271256	65.7626571655273	0	1.472E-05
High	Sequest HT (A2)	Unambiguous	[K].GSTVAIFGLGAVGLAAAEGAR.[I]		1	1	Q2R8Z5	Q2R8Z5	0	3	0.6268	0	1	1	630.015014648438	1888.03049068531	0.955660962824283	0.000601438437418741	CID	MS2		33.1	77.3589436677333	72400	ORF2_310318_03.raw	0/0	2.76322388648987	19556513.8125	77.2013092041016	0	1.514E-05
High	Sequest HT (A2)	Unambiguous	[R].YAIIcqEnGLVPIVEPEILVDGSHDIER.[C]	C5(Carbamidomethyl); Q6(Deamidated); N8(Deamidated)	1	1	Q5N725	Q5N725	0	2	0.6765	0	1	1	1590.79614257813	3180.58500852625	2.54248409908536	0.00404328312500057	CID	MS2		10.20324	65.8875875485333	61390	ORF2_310318_03.raw	0/0	4.05225658416748			0	4.684E-06
High	Sequest HT (A2)	Unambiguous	[K].VATPDQAQEVHDGLRK.[W]		1	1	P48494	P48494	1	2	0.3112	0	1	1	882.454833984375	1763.90239133875	-0.620527856803398	-0.000547275624853683	HCD	MS2	0	17.13317	17.5934316432	13384	ORF2_310318_03.raw	0/0	3.30580759048462	538807290	17.4201831817627	0	1.82E-05
High	Sequest HT (A2)	Unambiguous	[K].YYcTVIDAPGHR.[D]	C3(Carbamidomethyl)	1	1	O64937	O64937	0	3	0.6829	0	1	1	484.563323974609	1451.67541866383	1.24601275098062	0.000602934609382544	CID	MS2		1.095391	24.2329948634667	21322	ORF2_310318_02.raw	0/0	2.87061381340027	12075984063	24.5400886535645	0	4.603E-08
High	Sequest HT (A2)	Unambiguous	[R].FLDMFGNVVMDIPHSLFEEK.[I]		1	1	Q75KR1	Q75KR1	0	3	0.4015	0	1	1	790.051696777344	2368.14053707203	2.25307323184867	0.00177852734395856	CID	MS2		26.74646	77.3605369522667	72401	ORF2_310318_03.raw	0/0	2.6897554397583			0	0.0001229
High	Sequest HT (A2)	Unambiguous	[K].GVQVIADIVINHR.[T]		1	3	P17654	A2WPU3; P17654; Q0JMV4	0	3	0.517	0	1	1	478.612335205078	1433.82245235523	0.0904472141675923	4.32284115656027E-05	HCD	MS2	18.62836	41.4	77.3771220832	72418	ORF2_310318_03.raw	0/0	3.22514772415161			0	1.089E-05
High	Sequest HT (A2)	Unambiguous	[R].LPDATQGSDHLR.[Q]		1	1	Q9FE01	Q9FE01	0	3	0.5291	0	1	1	437.220764160156	1309.64773922047	-1.34696308193199	-0.000588016510391753	CID	MS2		1.158761	17.6223118194667	13414	ORF2_310318_03.raw	0/0	2.05832386016846	1474878290	17.6153659820557	0	2.113E-05
High	Sequest HT (A2)	Unambiguous	[R].cFQTITcYQAVINNLDDAHEQIDTAIATALR.[E]	C1(Carbamidomethyl); C7(Carbamidomethyl)	2	2	Q0DHF6; A2Y5L9	Q0DHF6; A2Y5L9	0	3	0.2	0	1	1	1189.24157714844	3565.71017818531	1.45444037683852	0.00172870177079195	HCD	MS2	63.10451	41.34	77.3807530749333	72422	ORF2_310318_03.raw	0/0	3.89514374732971	6887988.25	77.3716583251953	0	4.557E-08
High	Sequest HT (A2)	Unambiguous	[R].ATDALLTAAR.[H]		1	2	P0C5D0	P0C5D1; P0C5D0	0	2	0.4312	0	1	1	501.783081054688	1002.55888547938	1.04791897135214	0.000525299687524239	CID	MS2		2.772199	24.2138707741333	21305	ORF2_310318_02.raw	0/0	3.77501463890076	3025908362	24.0984477996826	0	2.064E-05
High	Sequest HT (A2)	Unambiguous	[R].YAIIcqENGLVPIVEPEILVDGSHDIER.[C]	C5(Carbamidomethyl); Q6(Deamidated)	1	1	Q5N725	Q5N725	0	2		0.0085	2	2	1590.2998046875	3179.592332745	-0.180279368130551	-0.000286607499999425	HCD	MS2	20.62074	20.82434	65.8858440226667	61388	ORF2_310318_03.raw	0/0	5.83530330657959	1093035204	65.8061218261719	0	8.766E-09
High	Sequest HT (A2)	Unambiguous	[R].ATDALLTAAR.[H]		1	2	P0C5D0	P0C5D1; P0C5D0	0	2	0.3754	0	1	1	501.783081054688	1002.55888547938	1.04791897135214	0.000525299687524239	HCD	MS2	11.42137	2.038607	24.2126083496	21303	ORF2_310318_02.raw	0/0	3.08923387527466	3025908362	24.0984477996826	0	0.0001424
High	Sequest HT (A2)	Unambiguous	[R].cFQTITcYQAVINNLDDAHEQIDTAIATALR.[E]	C1(Carbamidomethyl); C7(Carbamidomethyl)	2	2	Q0DHF6; A2Y5L9	Q0DHF6; A2Y5L9	0	3	0.08	0	1	1	1189.24157714844	3565.71017818531	1.45444037683852	0.00172870177079195	CID	MS2		33.1	77.3825531418667	72424	ORF2_310318_03.raw	0/0	2.75062584877014	6887988.25	77.3716583251953	0	1.041E-05
High	Sequest HT (A2)	Unambiguous	[R].YDVEHLIPEGFQVVAHGDGYAIWEK.[I]		1	1	P17654	P17654	0	4	0.5389	0	1	1	718.854553222656	2872.39638300063	0.805345843554969	0.00057831765627725	HCD	MS2	16.31697	23.035	77.4126851896	72452	ORF2_310318_03.raw	0/0	3.86040234565735	22890330.75	77.8376693725586	0	2.937E-07
High	Sequest HT (A2)	Unambiguous	[K].IVTSANNTYEAGVPNGK.[E]		1	2	Q0JMY8	Q0JMY8; A2WPN7	0	2	0.7489	0	1	1	867.937927246094	1734.86857786219	1.65687878988635	0.00143723109363236	CID	MS2		9.360447	24.1946840661333	21286	ORF2_310318_02.raw	0/0	4.46306800842285	11843087240	24.5343456268311	0	5.858E-09
High	Sequest HT (A2)	Unambiguous	[K].IVTSANNTYEAGVPNGK.[E]		1	2	Q0JMY8	Q0JMY8; A2WPN7	0	2	0.6461	0	1	1	867.937927246094	1734.86857786219	1.65687878988635	0.00143723109363236	HCD	MS2	21.53307	18.17684	24.1930803074667	21284	ORF2_310318_02.raw	0/0	4.69254112243652	11843087240	24.5343456268311	0	6.509E-10
High	Sequest HT (A2)	Unambiguous	[K].LTVSPAATQEHLGGGEER.[A]		1	2	A2XG55	A2XG55; A3AHG5	0	3	0.5389	0	1	1	617.9794921875	1851.9239233025	2.3723992480431	0.00146449749998586	HCD	MS2	45.33998	7.547339	24.1870632050667	21277	ORF2_310318_02.raw	0/0	3.21402931213379			0	6.819E-07
High	Sequest HT (A2)	Unambiguous	[K].VIHDNFGIIEGLMTTVHAITATQK.[T]		1	1	A2YQT7	A2YQT7	0	4	0.6432	0	1	1	653.100463867188	2609.38002557875	1.70254476915746	0.00111064468740096	CID	MS2		12.3153	77.4304094162667	72468	ORF2_310318_03.raw	0/0	3.70383071899414			0	3.205E-08
High	Sequest HT (A2)	Unambiguous	[R].YAIIcQEnGLVPIVEPEILVDGSHDIER.[C]	C5(Carbamidomethyl); N8(Deamidated)	1	1	Q5N725	Q5N725	0	2	0.0085	0	1	1	1590.2998046875	3179.592332745	-0.180279368130551	-0.000286607499999425	HCD	MS2	20.62074	20.82434	65.8858440226667	61388	ORF2_310318_03.raw	0/0	5.89231014251709	1093035204	65.8061218261719	0	8.065E-09
High	Sequest HT (A2)	Unambiguous	[K].ANSEATLGTYQGDAVLGEGASESLHVK.[D]		1	1	Q5N725	Q5N725	0	3	0.5256	0	1	1	902.108825683594	2704.31192379078	2.17479112530334	0.00196043359377048	HCD	MS2	3.031348	27.28331	77.432596644	72470	ORF2_310318_03.raw	0/0	5.67272996902466			0	4.182E-12
High	Sequest HT (A2)	Unambiguous	[K].AHGLAPEIPEDLYFLIK.[K]		2	2	Q69UI2; Q69UI1	Q69UI2; Q69UI1	0	3	0.5022	0	1	1	642.683654785156	1926.03641109547	-0.371090734204604	-0.00023824484370986	CID	MS2		14.94755	65.8794858765333	61383	ORF2_310318_03.raw	0/0	2.23361015319824	213250938	65.6283111572266	0	9.925E-07
High	Sequest HT (A2)	Unambiguous	[R].ANENYcLTVR.[D]	C6(Carbamidomethyl)	1	1	Q6Z4N6	Q6Z4N6	0	2	0.5696	0	1	1	620.294067382813	1239.58085813563	1.78386069390089	0.00110561781260188	CID	MS2		7.993755	24.1758328461333	21266	ORF2_310318_02.raw	0/0	3.15521216392517	175659074	24.2592697143555	0	7.468E-05
High	Sequest HT (A2)	Unambiguous	[K].ANSEATLGTYQGDAVLGEGASESLHVK.[D]		1	1	Q5N725	Q5N725	0	3	0.5777	0	1	1	902.106506347656	2704.30496578297	-0.39814540746179	-0.000358902343729521	HCD	MS2	13.89057	8.891468	66.0449868234667	61528	ORF2_310318_03.raw	0/0	5.27665567398071			0	1.099E-10
[truncated: 47,905 more rows]
