# Supplementary material for: Pluronic F-68 Improves Callus Proliferation of Recalcitrant Rice Cultivar via Enhanced Carbon and Nitrogen Metabolism and Nutrients Uptake
Source: Front Plant Sci. 2021 Jun 2;12:667434. doi: 10.3389/fpls.2021.667434 (PMC8207202; doi:10.3389/fpls.2021.667434)
Supplement: Data Sheet 2 — 0.10% PF-68. [file Data_Sheet_2.ZIP › 0.10% PF-68/0.10%3_050418_02_PeptideGroups.txt]

Confidence	Annotated Sequence	Modifications	Modifications in Master Proteins	Qvality PEP	Qvality q-value	# Protein Groups	# Proteins	# PSMs	Master Protein Accessions	Positions in Master Proteins	# Missed Cleavages	Theo. MH+ [Da]	Found in Sample: [S2] F2: Sample	Found in Sample: [S3] F3: Sample	Found in Sample: [S16] F16: Sample	Area: F2: Sample	Area: F3: Sample	Area: F16: Sample	XCorr Sequest HT	Confidence Sequest HT	Percolator q-Value Sequest HT	Percolator PEP Sequest HT
High	[K].KPEEEQEEEEDAEDEYDK.[Q]			0.000287527	0	1	1	2	Q7XQP4	Q7XQP4 [328-345]	0	2240.88371662	Not Found	Not Found	High				3.00383520126343	High	0	5.505E-06
High	[K].DGATDPTFLYFSHGLK.[E]			9.23932E-06	0	1	1	26	P35681	P35681 [149-164]	0	1768.85407614	High	High	High	1.2e9	1.0e9	9.2e8	4.74639892578125	High	0	2.536E-07
High	[K].GGLLIAEATGISDTAQGYK.[D]			0.00010211	0	1	1	3	B9FSC8	B9FSC8 [52-70]	0	1864.96508302	High	High	Not Found	2.5e7	2.6e7		4.37618017196655	High	0	1.847E-06
High	[R].YTIDLPTNVSEIRPGQDITVTTDNGK.[S]			0.00030761	0	1	1	3	Q6YZX6	Q6YZX6 [840-865]	0	2847.4370566	Not Found	High	High		1.6e8	1.6e8	2.86507034301758	High	0	2.762E-05
High	[R].YTIDLPTNVSEIRPGQDITVTTDNGK.[S]	1xDeamidated [N]		4.96923E-05	0	1	1	12	Q6YZX6	Q6YZX6 [840-865]	0	2848.4210726	High	High	High		6.4e8	5.3e8	3.29975390434265	High	0	1.912E-05
High	[R].YTIDLPTNVSEIRPGQDITVTTDNGK.[S]	2xDeamidated [N24; N/Q]		0.00209384	0	1	1	4	Q6YZX6	Q6YZX6 [840-865]	0	2849.4050886	High	High	Not Found	1.4e7			2.72944235801697	High	5.949E-05	0.0001029
High	[K].SNYNFEKPFLYLAR.[K]			9.43755E-05	0	1	3	16	A2Y7R5	A2Y7R5 [156-169]	0	1761.89588143	High	High	High	8.5e8	6.3e8	5.2e8	3.89562654495239	High	0	1.708E-06
High	[R].AFQLYSSGIFTGK.[C]			0.00110297	0	1	1	6	P25776	P25776 [270-282]	0	1418.731442	High	High	High	6.2e8	5.2e8	4.4e8	4.24864816665649	High	5.949E-05	0.0006143
High	[R].KEFAGAGGSPLTFQMDVPATMPIVK.[E]			0.00459695	0	1	1	2	Q852M1	Q852M1 [1312-1336]	1	2592.32004201	Not Found	Not Found	High				3.41088104248047	High	0	9.074E-05
High	[R].GVLFATEALLAEHGK.[G]			9.02216E-05	0	1	1	15	A2XMV1	A2XMV1 [188-202]	0	1555.84786865	High	High	High	6.0e8	5.3e8	5.7e8	3.65590643882751	High	0	1.625E-06
High	[K].VIENGYTDLVSFGR.[L]	1xDeamidated [N4]		0.0017491	0	1	1	3	Q69TI0	Q69TI0 [309-322]	0	1570.77476367	High	Not Found	High	1.3e8			3.59789776802063	High	0	6.355E-05
High	[K].ITGIPSLVAIGPDGK.[T]			0.00114725	0	1	1	6	Q7Y0F2	Q7Y0F2 [444-458]	0	1437.83115599	High	High	High	4.5e8	2.6e8	3.3e8	3.3474178314209	High	0	2.327E-05
High	[R].LFQVEYAMEAVK.[Q]			0.00172954	0	1	1	4	P52428	P52428 [19-30]	0	1427.72391379	High	Not Found	High	2.0e8		1.6e8	3.8469762802124	High	0	3.533E-05
High	[K].ELPPYDPDWYYTR.[A]			0.00441987	0	1	1	7	P40978	P40978 [47-59]	0	1714.77476324	High	High	High	3.4e8	2.9e8	1.5e8	2.42020583152771	High	5.949E-05	0.0002632
High	[R].MASILEPSKPSFFPAMTK.[I]			7.70708E-05	0	2	2	14	Q2QXR8; B8BJ39	Q2QXR8 [14-31]; B8BJ39 [14-31]	0	1982.01256735	High	High	High	6.6e8	6.4e8	4.3e8	4.0301456451416	High	0	1.376E-06
High	[K].NAYCLLNFGDSITTDHISPAGSIHK.[D]	1xCarbamidomethyl [C4]		6.01688E-05	0	1	1	12	Q6YZX6	Q6YZX6 [668-692]	0	2731.31443953	High	High	High	4.6e8	4.0e8	5.0e8	4.10559511184692	High	0	4.265E-06
High	[K].NAYCLLNFGDSITTDHISPAGSIHK.[D]	1xDeamidated [N7]; 1xCarbamidomethyl [C4]		1.09383E-05	0	1	1	6	Q6YZX6	Q6YZX6 [668-692]	0	2732.29845553	High	High	High	7.1e8		7.0e8	4.61478042602539	High	0	1.755E-07
High	[K].NAYCLLNFGDSITTDHISPAGSIHK.[D]	2xDeamidated [N1; N7]; 1xCarbamidomethyl [C4]		0.00249238	0	1	1	1	Q6YZX6	Q6YZX6 [668-692]	0	2733.28247153	Not Found	Not Found	High				3.83041644096375	High	0	5.082E-05
High	[R].IGDSLSAHPNELVAVFTR.[L]			8.25595E-06	0	1	1	15	P31924	P31924 [20-37]	0	1926.00795091	High	High	High	9.8e8	8.5e8	5.8e8	4.92658519744873	High	0	2.784E-07
High	[R].IGDSLSAHPNELVAVFTR.[L]	1xDeamidated [N10]		0.000527906	0	1	1	2	P31924	P31924 [20-37]	0	1926.99196691	Not Found	Not Found	High			7.7e7	3.53403282165527	High	0	1.04E-05
High	[K].DLTDSIAAGNYPEWK.[L]			8.9212E-05	0	1	2	14	A2YH64	A2YH64 [254-268]	0	1679.79114153	High	High	High	8.5e8	6.1e8	3.9e8	5.15750694274902	High	0	5.418E-05
High	[K].LVSWYDNEWGYSSR.[V]			0.000577625	0	1	1	18	Q7FAH2	Q7FAH2 [312-325]	0	1761.78672487	High	High	High	1.1e9	1.0e9	6.6e8	3.4144172668457	High	0	6.039E-05
High	[K].AFSDVLEHDLPQLQK.[Q]			5.40683E-05	0	1	1	10	Q10G56	Q10G56 [437-451]	0	1739.89627529	High	High	High	8.5e8	6.6e8	5.7e8	3.70667934417725	High	0	9.482E-07
High	[R].GGPTSVVIYDIHALQER.[F]			0.000212193	0	1	1	11	Q6ZFT5	Q6ZFT5 [136-152]	0	1854.97083716	High	High	High	3.7e8	1.9e8	3.2e8	4.29486513137817	High	0	3.991E-06
High	[K].ATFDSTVGIHPSAAEEFVTMR.[T]			0.000456072	0	1	1	13	P48642	P48642 [460-480]	0	2266.08085769	High	High	High	5.7e8	4.2e8	4.3e8	3.74203610420227	High	0	2.421E-05
High	[K].SDVLVYTSSFNPMK.[N]			0.00104853	0	1	1	10	P48642	P48642 [396-409]	0	1587.77232043	High	High	High	2.9e8	2.0e8	1.9e8	4.15565729141235	High	0	2.196E-05
High	[R].TSVPNIWAVGDVTNR.[I]			0.000383082	0	1	1	14	P48642	P48642 [325-339]	0	1628.83909482	High	High	High	9.6e8	6.7e8	5.6e8	3.64959502220154	High	0	1.786E-05
High	[R].DDPDFTWEVVKPLK.[W]			0.00172954	0	1	1	3	A2Y053	A2Y053 [377-390]	0	1688.85301354	High	High	High	4.9e7	4.8e7	1.2e8	2.82726001739502	High	0	3.522E-05
High	[K].SYELPDGQVITIGAER.[F]			1.44921E-05	0	4	4	23	A2XNS1; Q10DV7; P0C542; A3C6D7	A2XNS1 [241-256]; Q10DV7 [241-256]; P0C542 [240-255]; A3C6D7 [241-256]	0	1747.88610449	High	High	High	2.7e9	2.0e9	2.0e9	4.94500732421875	High	0	2.886E-07
High	[K].GMLQAHQIIAEYNNAISEADREK.[L]			6.33746E-06	0	1	1	5	P31924	P31924 [44-66]	1	2601.27257444	High	High	High	8.0e7	2.8e7	1.8e8	4.40502691268921	High	0	9.888E-08
High	[R].GLPGLEFISDHGPYK.[S]			0.000195019	0	1	1	14	Q7G764	Q7G764 [297-311]	0	1629.82713319	High	High	High	1.6e9	1.1e9	1.1e9	4.36769151687622	High	0	3.879E-06
High	[R].QVFGAQMGLSDQDIVALSGGHTLGR.[C]			1.97732E-06	0	1	2	5	Q10N21	Q10N21 [143-167]	0	2557.28274524	High	High	High	2.6e8		2.6e8	4.90477848052979	High	0	1.43E-07
High	[R].QVFGAQMGLSDQDIVALSGGHTLGR.[C]	1xDeamidated [Q6]		0.000188546	0	1	2	2	Q10N21	Q10N21 [143-167]	0	2558.26676124	High	High	Not Found				3.45942354202271	High	0	6.395E-05
High	[R].ILGNSGVTMIEGAGSLVDAHTVEVTKPDGSK.[Q]			1.17979E-07	0	1	1	10	P48642	P48642 [130-160]	0	3082.57250413	High	High	High	8.5e8		6.6e8	5.4513783454895	High	0	6.408E-09
High	[R].QVFGAQMGLSDQDIVALSGGHTLGR.[C]	1xOxidation [M7]		1.41696E-05	0	1	2	4	Q10N21	Q10N21 [143-167]	0	2573.27766024	High	High	Not Found	9.3e7			4.18871831893921	High	0	2.307E-07
High	[K].EGLPAFPMGNIDQTR.[M]			0.000916135	0	1	1	14	Q65XK0	Q65XK0 [408-422]	0	1645.80026649	High	High	High	4.8e8	2.6e8	3.8e8	3.09913229942322	High	0	5.449E-05
High	[R].ETSEDLAEDLFEGEK.[A]			0.000827926	0	1	1	2	A2WYE9	A2WYE9 [142-156]	0	1711.75448113	High	Not Found	Not Found	2.4e7			3.55222487449646	High	0	1.662E-05
High	[K].EAASFTSQVIIMNHPGQIGNGYAPVLDCHTSHIAVK.[F]	1xCarbamidomethyl [C28]		0.00249238	0	1	1	2	O64937	O64937 [324-359]	0	3862.90033746	High	Not Found	High				3.89115595817566	High	0.0003976	0.004253
High	[K].EAASFTSQVIIMNHPGQIGNGYAPVLDCHTSHIAVK.[F]	1xDeamidated [N/Q]; 1xCarbamidomethyl [C28]		2.21007E-05	0	1	1	11	O64937	O64937 [324-359]	0	3863.88435346	High	High	High	1.3e8	4.3e7		5.57414102554321	High	5.949E-05	0.0001352
High	[K].EAASFTSQVIIMNHPGQIGNGYAPVLDCHTSHIAVK.[F]	2xDeamidated [N/Q]; 1xCarbamidomethyl [C28]		1.35459E-05	0	1	1	12	O64937	O64937 [324-359]	0	3864.86836946	High	High	Not Found	6.5e7	4.0e7		5.63284063339233	High	0	2.208E-07
High	[K].EAASFTSQVIIMNHPGQIGNGYAPVLDCHTSHIAVK.[F]	3xDeamidated [Q8; N20; Q/N]; 1xCarbamidomethyl [C28]		3.17209E-06	0	1	1	19	O64937	O64937 [324-359]	0	3865.85238546	High	High	High	1.1e7			5.91272640228271	High	0	4.772E-08
High	[K].VAICELPFHPISSDWQGGHGGTCVIR.[G]	2xCarbamidomethyl [C4; C23]		0.00016016	0	1	1	13	P48642	P48642 [48-73]	0	2893.38722764	High	High	High	9.8e8	2.1e8	5.6e8	3.84220957756042	High	0	2.104E-05
High	[R].EGICGSCAMNIDGDNGLACLTK.[I]	1xDeamidated [N]; 3xCarbamidomethyl [C4; C7; C19]		0.000926499	0	1	1	6	Q9S827	Q9S827 [104-125]	0	2356.98762858	High	High	Not Found	1.9e7			3.53450655937195	High	0	2.013E-05
High	[R].DAVTPLSETEAVDLVK.[D]			5.94955E-05	0	1	1	13	O64464	O64464 [169-184]	0	1686.87962212	High	High	High	5.9e8	4.7e8	4.3e8	3.67296075820923	High	0	2.723E-06
High	[R].AVCMISNNTAVAEVFSR.[I]	1xCarbamidomethyl [C3]		0.00246452	0	1	1	3	P28752	P28752 [374-390]	0	1868.89932881	High	High	Not Found	9.1e7	1.7e7		2.77174878120422	High	0	5.03E-05
High	[K].YTSDIDIVSNASCTTNCLAPLAK.[V]	2xDeamidated [N10; N16]; 2xCarbamidomethyl [C13; C17]		0.000327249	0	1	1	2	A2YQT7	A2YQT7 [142-164]	0	2516.15309721	Not Found	Not Found	High			1.5e7	3.06707978248596	High	0	6.279E-06
High	[R].ILGNSGVTMIEGAGSLVDAHTVEVTKPDGSK.[Q]	1xDeamidated [N4]		1.17684E-05	0	1	1	7	P48642	P48642 [130-160]	0	3083.55652013	High	High	High		5.8e8		4.59425640106201	High	0	1.97E-05
High	[K].KLCAVMLDTVGPELQVVNK.[S]	1xDeamidated [Q/N]; 1xCarbamidomethyl [C3]		0.00446976	0	2	2	2	Q2QXR8; B8BJ39	Q2QXR8 [85-103]; B8BJ39 [85-103]	1	2115.11882394	Not Found	Not Found	High			3.3e7	3.53939986228943	High	0	8.823E-05
High	[K].LAYVALDYEQELDTAR.[S]			0.000555321	0	1	1	7	P0C542	P0C542 [217-232]	0	1869.92288387	High	High	High	1.8e7	2.3e7	3.9e7	4.47096872329712	High	0	1.097E-05
High	[K].LAYVALDYEQELDTAR.[S]	1xDeamidated [Q10]		0.000157479	0	1	1	1	P0C542	P0C542 [217-232]	0	1870.90689987	Not Found	Not Found	High				3.94762349128723	High	0	2.923E-06
High	[K].VYPLDAVYDSPEDVPEDVK.[G]			1.05158E-05	0	1	1	9	Q6Z0I4	Q6Z0I4 [151-169]	0	2150.01757195	High	High	High	1.8e8	1.4e8	1.2e8	4.56209373474121	High	0	6.325E-06
High	[K].LAYVALDYEQELETAK.[S]			5.25684E-05	0	1	1	9	A3C6D7	A3C6D7 [218-233]	0	1855.93238593	High	High	High	8.9e7		1.5e8	4.76101398468018	High	0	9.194E-07
High	[R].DAILAEGNPAPVVVSEGANTMDVGR.[A]			1.44289E-06	0	1	1	6	Q0JMH0	Q0JMH0 [393-417]	0	2482.22422729	High	High	High	3.9e7	3.2e7	5.8e7	4.77172708511353	High	0	4.134E-07
High	[R].DAILAEGNPAPVVVSEGANTMDVGR.[A]	1xDeamidated [N]		1.37164E-06	0	1	1	4	Q0JMH0	Q0JMH0 [393-417]	0	2483.20824329	High	Not Found	Not Found	7.0e6			4.9473762512207	High	0	1.978E-08
High	[K].AFAGIAESSGYPIAVMPSAK.[G]			1.29659E-06	0	1	1	18	A2Y5L9	A2Y5L9 [270-289]	0	1966.9942747	High	High	High	1.5e9	1.6e9	1.1e9	4.7301983833313	High	0	4.442E-08
High	[R].ISEGAVKPAAATPEETLPLAWVDR.[Y]			8.38579E-05	0	1	1	13	Q9LGQ6	Q9LGQ6 [12-35]	0	2521.32967866	High	High	High	5.6e8	4.2e8	4.1e8	4.01153945922852	High	0	2.368E-06
High	[R].TSPQWLGPQIEVIR.[A]			0.00109678	0	1	3	19	P14717	P14717 [342-355]	0	1623.88531677	High	High	High	2.0e9	1.4e9	1.4e9	3.48299646377563	High	5.949E-05	0.0003454
High	[K].LVPYNPEYQDESVLWTESK.[D]			0.000255485	0	1	1	11	Q6Z4N6	Q6Z4N6 [270-288]	0	2297.09721922	High	High	High	2.5e8	2.9e8	1.9e8	4.33751058578491	High	0	2.089E-05
High	[K].LVPYNPEYQDESVLWTESK.[D]	1xDeamidated [Q/N]		0.00012933	0	1	1	2	Q6Z4N6	Q6Z4N6 [270-288]	0	2298.08123522	Not Found	High	High				3.40233850479126	High	0	2.368E-06
High	[K].ANLEYAVEAAADFLNK.[A]			8.35984E-07	0	2	2	112	Q0DHF6; A2Y5L9	Q0DHF6 [235-250]; A2Y5L9 [235-250]	0	1738.8646408	High	High	High	1.1e9	7.0e8	1.1e9	6.33325338363647	High	0	1.574E-07
High	[K].YVFTIDDDCFVAK.[D]	1xCarbamidomethyl [C9]		0.00179897	0	1	1	6	Q8H8T0	Q8H8T0 [105-117]	0	1592.73012159	High	High	Not Found	1.2e9	1.0e9		3.58175444602966	High	0	3.673E-05
High	[R].FSPNTFQPTIVSGSWDR.[T]			1.36992E-05	0	1	1	15	P49027	P49027 [173-189]	0	1938.93445164	High	High	High	7.9e8	8.5e8	6.4e8	4.26856279373169	High	0	2.229E-07
High	[K].GLLQAGVQGELWR.[L]			0.00288445	0	1	1	3	P27933	P27933 [273-285]	0	1426.78012352	High	Not Found	High	1.1e9		9.3e8	2.95076751708984	High	0	5.857E-05
High	[K].TQKPVVAFIAGLTAPPGR.[R]			1.52449E-05	0	1	1	9	Q6ZL94	Q6ZL94 [262-279]	0	1823.053779	High	High	High	6.7e8	9.3e7	4.9e7	4.35919809341431	High	0	2.499E-07
High	[R].IPSAVGYQPTLATDLGGLQER.[I]			8.64689E-07	0	1	1	23	Q01859	Q01859 [348-368]	0	2186.14517251	High	High	High	6.7e8	6.2e8	5.0e8	4.34551572799683	High	0	3.887E-06
High	[K].EQVVAGTLHHLTLEALEAGR.[K]			0.000804966	0	1	1	6	Q0JNR2	Q0JNR2 [92-111]	0	2144.14584125	High	High	High	4.5e7	7.4e7	3.5e7	2.87150835990906	High	0	1.608E-05
High	[R].EGNFDLVGNNMPVFFIR.[D]			7.12327E-05	0	1	2	13	A2YH64	A2YH64 [130-146]	0	1968.96364332	High	High	High	2.2e7	9.1e7	1.1e8	4.86619853973389	High	0	3.552E-06
High	[K].FNIVSPGADMSVYFPYTEADKR.[L]			0.000661116	0	1	1	1	P30298	P30298 [516-537]	1	2507.19113634	High	Not Found	Not Found	4.7e8			3.61975860595703	High	0	1.31E-05
High	[R].HMFGVVGIPVTSLASR.[A]			0.00326389	0	1	1	9	Q0JMH0	Q0JMH0 [30-45]	0	1670.90467202	High	High	High	1.6e8	1.0e8	9.2e7	3.63507676124573	High	0.001102	0.01445
High	[K].DPTSQAELDNFMVQQLDGTK.[N]	1xOxidation [M12]		3.81451E-05	0	1	1	2	Q42971	Q42971 [83-102]	0	2253.0339674	Not Found	Not Found	High			3.6e7	4.60931015014648	High	0	3.526E-06
High	[K].DPTSQAELDNFMVQQLDGTK.[N]	1xDeamidated [N/Q]		7.40943E-05	0	1	1	14	Q42971	Q42971 [83-102]	0	2238.0230684	High	High	High		3.5e7	2.4e7	4.50963115692139	High	0	8.534E-06
High	[K].LVSWYDNEWGYSTR.[V]			0.000109243	0	1	1	152	Q6K5G8	Q6K5G8 [312-325]	0	1775.80237493	High	High	High	7.1e9	6.5e9	4.7e9	4.42809343338013	High	0	1.135E-05
High	[K].LVSWYDNEWGYSTR.[V]	1xDeamidated [N7]		0.000287527	0	1	1	5	Q6K5G8	Q6K5G8 [312-325]	0	1776.78639093	High	High	High	5.9e8	6.0e8		4.09123229980469	High	0	7.256E-06
High	[K].HLNLDFQLLEGGR.[K]			0.00212945	0	1	1	9	P49210	P49210 [40-52]	0	1511.79650181	High	High	High	1.1e8	5.0e7	7.4e7	3.4508113861084	High	0	4.335E-05
High	[K].EVEAVCNPIISAVYQR.[T]	1xCarbamidomethyl [C6]		5.49888E-05	0	1	1	15	Q6Z7B0	Q6Z7B0 [628-643]	0	1847.93200914	High	High	High	2.6e8	1.9e8	1.8e8	4.00386381149292	High	0	3.175E-06
High	[K].QLVLPVPAFNVINGGSHAGNK.[L]			1.5264E-06	0	1	1	13	Q42971	Q42971 [148-168]	0	2132.16109745	High	High	High	2.3e9	4.0e7	1.6e9	4.6629114151001	High	0	3.788E-06
High	[K].QLVLPVPAFNVINGGSHAGNK.[L]	1xDeamidated [N/Q]		1.69863E-06	0	1	1	71	Q42971	Q42971 [148-168]	0	2133.14511345	High	High	High	4.3e9	4.0e9	4.6e9	4.62586402893066	High	0	2.476E-08
High	[K].VEGNLPVYGFHDPASFVNSIQKPR.[V]			5.50584E-06	0	1	1	5	Q9LI00	Q9LI00 [48-71]	0	2671.36271012	High	High	High	8.6e8	3.0e8	5.8e8	3.69231057167053	High	0	8.552E-08
High	[K].YIGLLATGLTADAR.[S]			7.12327E-05	0	1	1	8	Q9LSU3	Q9LSU3 [75-88]	0	1434.79510484	High	High	High	4.2e8	3.1e8	3.1e8	4.45816707611084	High	0	1.268E-06
High	[K].TAVSHGLWLNIPDYDAPTQMVKPR.[E]			4.08096E-05	0	1	1	9	Q8H8T0	Q8H8T0 [170-193]	0	2709.381731	High	High	High	1.3e9	6.0e8	1.0e9	3.69035363197327	High	0	7.063E-07
High	[K].KLCAVMLDTVGPELQVVNK.[S]	1xCarbamidomethyl [C3]		2.63454E-06	0	2	2	12	Q2QXR8; B8BJ39	Q2QXR8 [85-103]; B8BJ39 [85-103]	1	2114.13480794	High	High	High	7.8e7	1.6e8	3.1e8	4.28075933456421	High	0	3.938E-08
High	[R].YGVLDDTYALCMAGK.[Q]	1xCarbamidomethyl [C11]		0.000318171	0	1	1	6	Q6Z6L4	Q6Z6L4 [573-587]	0	1676.76585513	High	High	High	1.1e8	4.0e7	5.9e7	3.77474212646484	High	0	6.112E-06
High	[K].LDAQPELFIHIVPDK.[A]			0.000270272	0	2	3	19	Q0J4P2; Q07078	Q0J4P2 [58-72]; Q07078 [58-72]	0	1734.94249724	High	High	High	9.5e8	9.0e8	9.3e8	3.21862173080444	High	0	3.805E-05
High	[K].YRPTMPVLSVVIPR.[L]			0.000141513	0	2	2	21	Q2QXR8; B8BJ39	Q2QXR8 [429-442]; B8BJ39 [429-442]	0	1627.93524391	High	High	High	9.1e8	6.8e8	8.3e8	3.99888753890991	High	0	6.753E-06
High	[K].LSFLFPACTGR.[N]	1xCarbamidomethyl [C8]		0.00357076	0	1	2	11	P0C5D0	P0C5D0 [141-151]	0	1268.64560431	High	High	High	5.9e8	5.5e8	3.8e8	3.66680598258972	High	0	8.267E-05
High	[K].YLLQSGLQEYLNK.[Q]			0.000140719	0	1	1	12	Q6YZX6	Q6YZX6 [485-497]	0	1568.83188422	High	High	High	6.0e8	6.1e8	4.8e8	4.55132484436035	High	0	1.842E-05
High	[K].NHSHATQDLYDSIAAGNFPEWK.[L]			0.000198339	0	1	1	6	Q0E4K1	Q0E4K1 [247-268]	0	2501.14802594	High	Not Found	High			6.7e7	3.84299492835999	High	5.949E-05	0.0001802
High	[K].VMGIPHLVILDAK.[S]			0.00146108	0	1	1	10	Q7Y0F2	Q7Y0F2 [120-132]	0	1405.82356829	High	High	High	1.4e8	9.9e7	1.7e8	3.23192286491394	High	5.949E-05	0.000268
High	[K].GDNPDSVVPGLMAAGEAACASVHGANR.[L]	1xCarbamidomethyl [C19]		1.90334E-07	0	1	1	9	Q6ZDY8	Q6ZDY8 [411-437]	0	2623.19875787	High	High	High	6.0e8	4.8e8	4.0e8	5.57975292205811	High	0	4.423E-09
High	[K].YEVLPGWQSDISSVR.[S]			0.00118662	0	1	2	4	A2XD35	A2XD35 [434-448]	0	1735.86497517	High	High	Not Found	3.7e8	2.5e8		3.19783186912537	High	0	6.984E-05
High	[K].DPTSQAELDNFMVQQLDGTK.[N]			9.04502E-07	0	1	1	38	Q42971	Q42971 [83-102]	0	2237.0390524	High	High	High	3.1e9	2.8e9	2.8e9	6.0368709564209	High	0	7.543E-08
High	[K].LTSSPWSELDGLQPETK.[I]			4.05806E-05	0	1	1	10	Q75HE6	Q75HE6 [406-422]	0	1887.93344853	High	High	High	3.2e8	2.6e8	2.8e8	3.91242361068726	High	0	2.591E-06
High	[R].EGNFDLVGNNMPVFFIR.[D]	1xDeamidated [N]		0.000366223	0	1	2	4	A2YH64	A2YH64 [130-146]	0	1969.94765932	Not Found	High	High			1.3e8	4.53960514068604	High	0	7.063E-06
High	[K].YTSDIDIVSNASCTTNCLAPLAK.[V]	1xDeamidated [N16]; 2xCarbamidomethyl [C13; C17]		0.000251209	0	1	1	8	A2YQT7	A2YQT7 [142-164]	0	2515.16908121	High	High	Not Found				3.91829991340637	High	0	5.368E-06
High	[K].ISSASSASTISPLPHMFVIK.[D]			0.000152252	0	1	1	9	Q9S827	Q9S827 [126-145]	0	2073.10488772	High	High	High	3.7e8	2.7e8	2.4e8	3.9016695022583	High	0	2.81E-06
High	[K].SDGVNVVPEVWGVK.[D]			0.000370367	0	1	1	12	P42863	P42863 [110-123]	0	1484.77436938	High	High	High	6.6e8	3.0e8	3.6e8	3.66066861152649	High	0	7.486E-06
High	[R].ISITGAGGFIASHIAR.[R]			3.01166E-05	0	1	1	12	Q2R1V8	Q2R1V8 [25-40]	0	1570.87000108	High	High	High	3.3e8	3.0e8	1.8e8	3.53205990791321	High	0	2.629E-06
High	[K].AHVEPDQIVSWLK.[E]			0.000814073	0	1	1	18	Q53LQ0	Q53LQ0 [350-362]	0	1521.80600387	High	High	High	3.0e8	1.7e8	1.9e8	3.80233240127563	High	0	3.359E-05
High	[K].SSVLLDVKPWDDETDMTK.[L]			0.00159862	0	1	1	8	Q40680	Q40680 [141-158]	0	2078.99506242	High	High	High	6.8e7	9.0e7	1.1e8	3.58658194541931	High	0	4.774E-05
High	[K].KPWSLSFSFGR.[A]			0.000587456	0	1	2	36	P17784	P17784 [288-298]	0	1311.68443233	High	High	High	2.4e8	1.0e8	2.2e8	4.36919498443604	High	0	6.93E-05
High	[K].EWIVSSLGPDAVAK.[H]			0.00337576	0	2	2	10	P42862; P42863	P42862 [229-242]; P42863 [229-242]	0	1471.77912041	High	High	High	1.2e9	9.7e8	7.2e8	3.72185730934143	High	5.949E-05	0.0001463
High	[R].VFEVSLADLQNDEDQAYRK.[I]			0.000292422	0	1	1	10	P49397	P49397 [65-83]	1	2240.08296613	High	High	High	4.6e8	3.5e8	1.6e8	4.05229187011719	High	0	1.064E-05
High	[R].LVLEVAQHLGENMVR.[T]			2.44564E-05	0	1	1	16	Q01859	Q01859 [116-130]	0	1707.92105031	High	High	High	9.6e8	2.9e8	2.6e8	3.43680834770203	High	5.949E-05	0.0005327
High	[K].APGETCHIVIDHGGNVPYWEGQSYGIIPPGENPK.[K]	1xCarbamidomethyl [C6]		0.00229088	0	1	1	5	P41345	P41345 [111-144]	0	3688.7489055	Not Found	High	High		1.4e8		2.92888593673706	High	5.949E-05	0.0002606
High	[K].APGETCHIVIDHGGNVPYWEGQSYGIIPPGENPK.[K]	2xDeamidated [N32; Q/N]; 1xCarbamidomethyl [C6]		0.00121362	0	1	1	4	P41345	P41345 [111-144]	0	3690.7169375	High	High	Not Found	2.4e7			4.06071805953979	High	0.0001601	0.001279
High	[R].VETGVLKPGMVVTFGPSGLTTEVK.[S]			3.15824E-07	0	1	1	87	O64937	O64937 [255-278]	0	2446.32617325	High	High	High	4.0e9	1.5e9	2.4e9	6.1046404838562	High	0	4.192E-09
High	[R].VETGVLKPGMVVTFGPSGLTTEVK.[S]	1xOxidation [M10]		1.27329E-05	0	1	1	6	O64937	O64937 [255-278]	0	2462.32108825	High	High	High	6.8e8	2.4e8	2.2e8	4.38480472564697	High	0	2.066E-07
High	[K].LAPILDEAATTLK.[S]			0.000900807	0	1	1	12	Q53LQ0	Q53LQ0 [420-432]	0	1355.77805781	High	High	High	1.1e9	7.1e8	4.6e8	3.72642827033997	High	0	2.071E-05
High	[R].AVLMDLEPGTMDSVR.[TS]			0.00158966	0	3	7	6	Q43594; Q40665; P46265	Q43594 [63-77]; Q40665 [63-77]; P46265 [63-77]	0	1633.79240391	High	High	High	2.5e8	2.3e8	2.0e8	4.24221229553223	High	0	6.29E-05
High	[K].IQVGVFSATMPPEALEITR.[K]			0.000101537	0	2	4	10	Q6Z2Z4; P35683	Q6Z2Z4 [215-233]; P35683 [215-233]	0	2059.08923766	High	High	High	1.0e7	3.5e7	1.5e8	3.3878698348999	High	0	2.946E-06
High	[K].ASNTLSIIDSGIGMTK.[S]			0.000991187	0	1	1	5	Q0J4P2	Q0J4P2 [73-88]	0	1607.83089787	High	Not Found	High			7.4e7	3.53426074981689	High	0	2.239E-05
High	[K].KAFAGIAESSGYPFAVMPSAK.[G]			3.77182E-05	0	1	1	19	Q0DHF6	Q0DHF6 [269-289]	1	2129.0735876	High	High	High	6.8e8	5.5e8	4.9e8	5.03587102890015	High	0	1.452E-06
High	[K].AVFPSVVGSIEQTGETDEAK.[A]			0.000124335	0	1	1	5	Q6ZJW9	Q6ZJW9 [31-50]	0	2064.01315529	High	High	High	3.7e7	4.0e7	2.4e7	4.16770029067993	High	0	5.261E-06
High	[R].IMNVIGEPIDEKGDITTNHFLPIHR.[E]			0.000202853	0	1	1	4	Q01859	Q01859 [165-189]	1	2859.48217322	High	High	High	3.3e8	1.7e8	2.2e8	4.42873191833496	High	4.271E-05	9.301E-05
High	[K].MVEPGHLDQLLHPQFENPSGYK.[D]	1xDeamidated [Q/N]		0.000530884	0	1	1	3	Q6AVA8	Q6AVA8 [441-462]	0	2537.21293483	Not Found	High	Not Found		5.5e7		3.89738535881042	High	0	1.043E-05
High	[R].LGISYPELTEMQAR.[A]			0.000778254	0	1	1	10	Q6AVA8	Q6AVA8 [746-759]	0	1607.80976855	High	High	High	3.1e8	9.0e7	2.1e8	3.53210854530334	High	0	3.191E-05
High	[K].AMTAEYEGIYLDYSR.[Q]			0.000227014	0	1	1	4	P42862	P42862 [40-54]	0	1781.80507701	High	High	Not Found	2.3e7	1.7e7		4.10026359558105	High	0	4.279E-06
High	[K].VLVVANPANTNALILK.[E]			3.18598E-05	0	1	1	9	Q7XDC8	Q7XDC8 [127-142]	0	1649.99486719	High	High	High	2.3e9	1.9e9	6.5e8	4.57675552368164	High	0	5.415E-07
High	[K].GIVDSEDLPLNISR.[E]			4.05806E-05	0	2	3	17	Q0J4P2; Q07078	Q0J4P2 [360-373]; Q07078 [360-373]	0	1527.80131233	High	High	High	1.1e9	8.9e8	4.4e8	4.71856546401978	High	0	7.885E-06
High	[K].VCVLSCGISTGLGATINVAKPPK.[G]	2xCarbamidomethyl [C2; C6]		1.19314E-07	0	1	1	285	Q2R8Z5	Q2R8Z5 [172-194]	0	2342.25704853	High	High	High	1.9e9	8.0e8	1.1e9	5.67182445526123	High	0	5.081E-09
High	[K].VCVLSCGISTGLGATINVAKPPK.[G]	1xDeamidated [N17]; 2xCarbamidomethyl [C2; C6]		3.29537E-05	0	1	1	27	Q2R8Z5	Q2R8Z5 [172-194]	0	2343.24106453	High	High	High	6.1e6		1.6e7	4.44014310836792	High	5.949E-05	0.0001921
High	[K].AVTFIDNHDTGSTQNSWPFPSDK.[V]			0.000691546	0	1	2	8	P27937	P27937 [305-327]	0	2564.16882089	High	High	Not Found	1.2e8	1.6e8		3.93600463867188	High	0	3.538E-05
High	[R].VEAELSNICAGILR.[L]	1xCarbamidomethyl [C9]		9.70682E-05	0	1	1	8	Q84J55	Q84J55 [100-113]	0	1544.81010323	High	High	High	3.0e8	2.6e8	2.5e8	4.03323268890381	High	0	2.669E-06
High	[K].GELQAAVQGELWR.[M]			0.000958297	0	1	2	5	P27937	P27937 [274-286]	0	1456.75430266	High	High	High	1.4e8	9.7e7		3.46621203422546	High	0	1.927E-05
High	[R].NPLQFDNSYFTELLSGDK.[E]			1.41696E-05	0	1	2	6	Q10N21	Q10N21 [182-199]	0	2087.99202597	High	High	High	9.5e7	4.3e7	1.1e8	4.47840118408203	High	0	1.231E-06
High	[R].AIGGVPGPALAEYYAQR.[T]			0.00063559	0	1	1	6	Q6Z965	Q6Z965 [41-57]	0	1732.90169506	High	High	High	9.8e7	4.8e7	9.3e7	2.82346940040588	High	0	3.064E-05
High	[R].DNLTLWTSDANDDGGDEIK.[E]			6.9736E-06	0	1	1	18	Q2R2W2	Q2R2W2 [236-254]	0	2078.91489776	High	High	High	3.0e8	2.6e8	2.5e8	4.20837783813477	High	0	1.096E-07
High	[K].TNNSFILQQFENPANPK.[I]			1.63098E-05	0	1	1	13	Q9XEA6	Q9XEA6 [139-155]	0	1961.97156539	High	High	High	4.7e8	3.6e8	1.1e8	4.91981601715088	High	0	2.68E-07
High	[K].DCMPEPYAELVENCK.[I]	2xCarbamidomethyl [C2; C14]		0.000376671	0	1	1	11	Q75KR1	Q75KR1 [310-324]	0	1854.77068272	High	High	High	6.9e7	4.5e7		3.5395622253418	High	0	8.56E-06
High	[K].GSDWLGDQDSIQYMCR.[E]	1xCarbamidomethyl [C15]		3.77182E-05	0	1	1	8	Q6ZDY8	Q6ZDY8 [113-128]	0	1930.80582231	High	High	High	2.8e8	2.3e8	1.2e8	4.36763334274292	High	0	4.752E-06
High	[K].KPEDWDDEEDGEWTAPTIPNPEYK.[G]			2.1367E-05	0	1	1	12	Q9SLY8	Q9SLY8 [260-283]	0	2861.24243914	High	High	High	8.1e8	8.0e8	7.4e8	4.14094877243042	High	0	6.63E-07
High	[K].KPEDWDDEEDGEWTAPTIPNPEYK.[G]	1xDeamidated [N20]		0.00359087	0	1	1	4	Q9SLY8	Q9SLY8 [260-283]	0	2862.22645514	High	Not Found	High	7.3e7			3.79422879219055	High	5.949E-05	0.0003046
High	[R].EDPDFTWEVVKPLK.[YW]			0.000380933	0	1	2	6	P93438	P93438 [375-388]	0	1702.8686636	High	High	High	2.0e8	1.8e8	5.1e7	3.84921813011169	High	0	7.39E-06
High	[R].AFLQPSHYDADEVFYVK.[E]			0.000405252	0	1	2	8	B8AL97	B8AL97 [105-121]	0	2028.97016842	High	High	Not Found	2.9e8	2.5e8		3.35832834243774	High	0.0001852	0.00195
High	[R].EDQVPLIIIQDGESK.[K]			0.000255485	0	1	1	16	Q53LQ0	Q53LQ0 [331-345]	0	1683.87995649	High	High	High	5.0e8	4.4e8	3.1e8	4.00319576263428	High	0	4.925E-06
High	[K].SSAPVELTEAETEYSVNVVK.[H]			0.000519071	0	1	1	2	Q6Z382	Q6Z382 [644-663]	0	2152.06558473	High	Not Found	Not Found	1.3e7			3.63260674476624	High	0	1.022E-05
High	[R].WYDTVAAALASR.[F]			0.00207043	0	1	1	8	P29545	P29545 [57-68]	0	1323.66917613	High	High	High	3.6e8	3.7e8	3.3e8	4.03105688095093	High	0	5.886E-05
High	[R].AAVPSGASTGVYEALELR.[D]			2.38078E-06	0	1	1	182	Q42971	Q42971 [36-53]	0	1790.92830364	High	High	High	1.7e10	1.0e10	1.1e10	4.61181354522705	High	0	1.614E-06
High	[R].ITPSWVAFTDSER.[L]			0.000827926	0	1	1	8	Q6Z7B0	Q6Z7B0 [66-78]	0	1508.73798386	High	High	High	1.1e9	4.2e8	8.8e8	3.47678256034851	High	0	1.658E-05
High	[K].YTSDIDIVSNASCTTNCLAPLAK.[V]	2xCarbamidomethyl [C13; C17]		1.67962E-06	0	1	1	20	A2YQT7	A2YQT7 [142-164]	0	2514.18506521	High	High	High	5.2e8	4.6e8	3.9e8	5.57606792449951	High	0	2.448E-08
High	[K].TNNSFILQQFENPANPK.[I]	1xDeamidated [N/Q]		8.67372E-05	0	1	1	23	Q9XEA6	Q9XEA6 [139-155]	0	1962.95558139	High	High	High	3.1e7	3.5e7		4.12937116622925	High	0	2.649E-06
High	[K].LSYIALDYDQEMETAK.[T]			0.000139929	0	1	1	5	Q10DV7	Q10DV7 [218-233]	0	1889.88372117	High	High	High	1.4e8		8.9e7	3.99273681640625	High	0	2.592E-05
High	[K].LQSFPGDLDILEQVQVK.[Y]			0.000519071	0	1	1	3	A2XD35	A2XD35 [417-433]	0	1929.03276866	High	High	Not Found	1.3e8			3.57429432868958	High	0	1.279E-05
High	[R].ILTTNLWSAELSK.[L]			0.000297399	0	1	5	24	Q9AUV6	Q9AUV6 [204-216]	0	1475.81042053	High	High	High	4.0e8	3.0e8	2.5e8	4.04774475097656	High	0	5.68E-06
High	[K].YGQDATNVGDEGGFAPNIQENKEGLELLK.[T]			1.37938E-06	0	1	1	8	Q42971	Q42971 [206-234]	1	3106.49636227	High	High	High	4.9e8	3.5e8	3.9e8	4.35404586791992	High	0	5.474E-06
High	[K].YGQDATNVGDEGGFAPNIQENKEGLELLK.[T]	1xDeamidated [N/Q]		2.05676E-06	0	1	1	17	Q42971	Q42971 [206-234]	1	3107.48037827	High	High	High	1.7e8	9.8e7	1.2e8	4.47312116622925	High	0	4.527E-07
High	[K].YGQDATNVGDEGGFAPNIQENKEGLELLK.[T]	2xDeamidated [N17; N21]		0.000277983	0	1	1	2	Q42971	Q42971 [206-234]	1	3108.46439427	Not Found	High	High		1.0e8		4.80794286727905	High	0	5.303E-06
High	[R].LFKPFDELVVDSK.[D]			1.85632E-05	0	1	1	22	Q53LQ0	Q53LQ0 [225-237]	0	1536.83082162	High	High	High	5.4e8	3.3e8	5.3e8	4.50650501251221	High	0	1.989E-05
High	[K].NLTGLVELYGR.[N]			0.00320935	0	1	2	11	P31924	P31924 [589-599]	0	1234.67901256	High	High	High	5.2e8	4.5e8	3.3e8	3.20251607894897	High	0	6.467E-05
High	[K].IDVDPETYTVTADGEVLR.[C]			0.000289149	0	1	2	4	B9GCH9	B9GCH9 [810-827]	0	1992.97604154	High	High	Not Found	2.7e7			2.92042183876038	High	5.949E-05	0.0001424
High	[R].EIENGILWEVDGK.[W]			0.00142057	0	1	1	6	P35681	P35681 [22-34]	0	1501.75329955	High	High	High	2.9e8	1.6e8	1.6e8	3.48833608627319	High	0	5.998E-05
High	[R].EIENGILWEVDGK.[W]	1xDeamidated [N4]		0.00135047	0	1	1	25	P35681	P35681 [22-34]	0	1502.73731555	High	High	High	6.2e8	5.5e8	4.2e8	4.40939664840698	High	0	6.962E-05
High	[R].EVDELLNAQQESAFLAGPEK.[S]			3.47091E-06	0	1	1	17	Q75GX9	Q75GX9 [505-524]	0	2188.07681813	High	High	High	7.1e8	6.1e8	5.0e8	5.79144954681396	High	0	7.708E-08
High	[R].EVDELLNAQQESAFLAGPEK.[S]	1xDeamidated [Q/N]		0.000107414	0	1	1	6	Q75GX9	Q75GX9 [505-524]	0	2189.06083413	High	High	Not Found		1.0e8		4.63465404510498	High	0	2.764E-06
High	[K].QVTEYASDEPWGWYK.[S]			3.92335E-05	0	1	1	8	B3VMC0	B3VMC0 [484-498]	0	1858.82825528	High	High	High	1.4e8	1.0e8	9.2e7	4.2230978012085	High	0	3.353E-06
High	[R].EAVFSYADDPCSANYPLMQK.[L]	1xCarbamidomethyl [C11]		1.33943E-05	0	1	1	16	P14717	P14717 [560-579]	0	2306.01039518	High	High	High	5.1e8	3.6e8	3.1e8	4.47861814498901	High	0	6.031E-07
High	[R].QLIDQVVSTALPESK.[S]			0.00322743	0	1	2	4	Q2QYW2	Q2QYW2 [983-997]	0	1627.89012729	High	High	Not Found	7.2e7	5.7e7		3.5242760181427	High	0.0001601	0.001902
High	[K].NSWGADWGDNGYFK.[M]			0.00351111	0	1	1	4	P25778	P25778 [329-342]	0	1616.67644622	High	High	Not Found	2.8e7	2.9e7		3.53721499443054	High	0.0001124	0.0007136
High	[K].NSWGADWGDNGYFK.[M]	1xDeamidated [N10]		0.00320935	0	1	1	4	P25778	P25778 [329-342]	0	1617.66046222	High	High	Not Found	8.7e7	5.7e7		3.26213717460632	High	4.271E-05	9.599E-05
High	[K].KPWALSFSFGR.[A]			0.000996777	0	1	1	63	Q5N725	Q5N725 [288-298]	0	1295.68951773	High	High	High	1.6e9	7.8e8	1.3e9	4.6731915473938	High	0	2.322E-05
High	[R].GLYPVETISIVGK.[I]			0.00301705	0	2	2	13	Q2QXR8; B8BJ39	Q2QXR8 [353-365]; B8BJ39 [353-365]	0	1375.78314321	High	High	High	1.3e9	9.6e8	1.3e9	2.97280550003052	High	0	9.12E-05
High	[R].NGPSLMPGGSFEAYK.[Y]	1xDeamidated [N1]		0.00415524	0	1	1	7	Q9LI00	Q9LI00 [139-153]	0	1555.70972062	High	High	High	1.5e8	8.6e7	8.9e7	3.62618565559387	High	0	8.264E-05
High	[R].NGPSLMPGGSFEAYK.[Y]			0.00404023	0	1	1	3	Q9LI00	Q9LI00 [139-153]	0	1554.72570462	Not Found	High	Not Found		2.3e8		3.96070456504822	High	0	8.04E-05
High	[K].IGPNEPSQLAIDLNAQGLAR.[Y]	2xDeamidated [Q/N]		1.20363E-05	0	1	1	4	P17784	P17784 [149-168]	0	2079.0716741	Not Found	Not Found	High			4.4e7	4.55443048477173	High	0	4.864E-07
High	[K].IGPNEPSQLAIDLNAQGLAR.[Y]	1xDeamidated [N/Q]		2.02233E-06	0	1	1	28	P17784	P17784 [149-168]	0	2078.0876581	High	High	High	1.7e8	6.1e8	2.4e8	5.39306306838989	High	0	4.419E-08
High	[R].VIVGNGPAFGCVMMK.[E]	1xCarbamidomethyl [C11]		0.000490677	0	1	2	4	A2XFI3	A2XFI3 [355-369]	0	1579.77933726	Not Found	High	High		2.8e8	4.6e8	3.85925245285034	High	0	9.623E-06
High	[R].VIVGNGPAFGCVMMK.[E]	1xDeamidated [N5]; 1xCarbamidomethyl [C11]		0.000567959	0	1	2	10	A2XFI3	A2XFI3 [355-369]	0	1580.76335326	High	High	High	6.7e8	5.3e8	4.4e8	4.29475688934326	High	0	1.495E-05
High	[R].LANLGTHAADLQIGVAPFEEK.[H]			0.00235617	0	1	1	4	Q6K8J4	Q6K8J4 [362-382]	0	2194.15025791	High	Not Found	Not Found	5.1e7			3.2438108921051	High	0	4.796E-05
High	[R].LLGVTTLDVVR.[A]			0.00365188	0	1	1	4	Q42972	Q42972 [186-196]	0	1185.72014911	High	Not Found	High	2.1e8		1.3e8	2.59014654159546	High	0	7.34E-05
High	[K].MWCTNGPSAQTLVVYAK.[T]	1xDeamidated [N5]; 1xCarbamidomethyl [C3]		0.00315573	0	1	1	4	Q75IM9	Q75IM9 [183-199]	0	1926.9088313	Not Found	High	High		5.4e7	4.8e7	3.73632454872131	High	0	6.394E-05
High	[R].IEDLVGVPVHYIGVGPGR.[D]			8.52854E-05	0	1	1	7	A2XD35	A2XD35 [464-481]	0	1877.02795814	High	High	High	5.8e8	4.7e8	4.3e8	3.66216087341309	High	5.949E-05	0.000201
High	[K].DDGTLASYVGFR.[V]			0.00086603	0	1	1	11	A2XMV1	A2XMV1 [44-55]	0	1300.61680618	High	High	High	1.0e9	6.8e8	5.8e8	4.26469421386719	High	0	3.604E-05
High	[K].VIIGPATVGGIQAGAFK.[I]			7.16347E-05	0	1	1	12	Q93VT8	Q93VT8 [132-148]	0	1598.92645332	High	High	High	7.4e8	6.0e8	3.5e8	3.82487773895264	High	0	2.655E-06
High	[K].LYQLGIDWTTPEHGPINSAK.[R]			0.00128382	0	1	2	6	B8BKI7	B8BKI7 [236-255]	0	2240.13460785	High	High	High	1.8e8	1.7e8	6.7e7	3.19678950309753	High	0	5.044E-05
High	[R].IVVADADAYVAVVDEK.[V]			2.24769E-05	0	1	1	20	P27933	P27933 [377-392]	0	1676.87414286	High	High	High	2.8e7	3.3e7		5.11920833587646	High	0	3.747E-07
High	[R].VKEYLPITGLADFNK.[L]			0.000181264	0	1	1	19	P37833	P37833 [68-82]	1	1707.93159821	High	High	High	9.6e8	9.3e8	7.5e8	4.78934717178345	High	0	3.601E-06
High	[K].IQEELDIDVLVHGEPER.[N]			0.00365188	0	2	2	7	Q2QLY5; Q2QLY4	Q2QLY5 [478-494]; Q2QLY4 [478-494]	0	1991.0080104	High	High	Not Found	2.2e7	7.1e7		3.7224645614624	High	0	7.334E-05
High	[K].VGICGEHGGEPLSVAFFAK.[A]	1xCarbamidomethyl [C4]		1.23102E-05	0	1	1	11	Q6AVA8	Q6AVA8 [904-922]	0	1974.97420829	High	High	High	5.2e8	4.4e8	3.8e8	4.68207836151123	High	0	1.998E-07
High	[R].NTLAVPTGGWAVIR.[F]			0.00104265	0	1	2	24	Q0IP28	Q0IP28 [514-527]	0	1454.81142364	High	High	High	4.8e8	3.9e8	3.5e8	3.33228373527527	High	0	4.554E-05
High	[R].LAYGGAQEYFGITPDVSTLGK.[I]			3.29537E-05	0	1	1	12	Q6YZE2	Q6YZE2 [298-318]	0	2187.09682536	High	High	High	8.6e7	3.6e7	7.0e7	3.71050596237183	High	0	4.629E-05
High	[R].IHENPELGYEEFATSELVR.[R]			0.000125037	0	1	2	6	Q84XG9	Q84XG9 [56-74]	0	2233.0771525	High	High	High	2.2e8	1.7e8	1.1e8	4.57486581802368	High	0	2.288E-06
High	[R].EHALLAFTLGVK.[Q]			0.000715284	0	1	1	23	O64937	O64937 [135-146]	0	1298.7466982	High	High	High	1.7e7		2.7e8	4.0164361000061	High	0	1.427E-05
High	[K].LQMGQILDVPLPVCR.[S]	1xCarbamidomethyl [C14]		5.5299E-05	0	1	1	9	Q8H8C7	Q8H8C7 [211-225]	0	1738.93425787	High	High	High		4.8e8	4.5e8	3.86757016181946	High	0	9.71E-07
High	[K].LQMGQILDVPLPVCR.[S]	1xOxidation [M3]; 1xCarbamidomethyl [C14]		0.000241508	0	1	1	12	Q8H8C7	Q8H8C7 [211-225]	0	1754.92917287	High	High	High	1.3e8	1.6e8	1.5e8	3.86705851554871	High	0	1.286E-05
High	[K].IGPNEPSQLAIDLNAQGLAR.[Y]			1.34868E-06	0	1	1	52	P17784	P17784 [149-168]	0	2077.1036421	High	High	High	7.2e9	5.4e9	4.0e9	5.28403854370117	High	0	2.897E-08
High	[K].QMFAQVTNPPIDPIR.[E]			0.00312047	0	1	2	6	Q0JKD0	Q0JKD0 [625-639]	0	1726.89450122	High	High	High	1.7e8	1.5e8	6.6e7	3.49314188957214	High	0	6.319E-05
High	[K].ESGMTLITAEDLDDAAEK.[A]			2.67939E-06	0	1	1	7	Q6K9N6	Q6K9N6 [398-415]	0	1908.8742786	High	High	High	5.7e8	4.9e8	3.6e8	4.77009725570679	High	0	4.201E-07
High	[K].YAADEDAFFADYAEAHLK.[L]			0.000218247	0	1	1	2	Q9FE01	Q9FE01 [225-242]	0	2046.90796204	High	Not Found	Not Found	1.2e8			3.27502012252808	High	0	4.103E-06
High	[K].WTVQQAAELAIAAPTIAASLDGR.[Y]	1xDeamidated [Q]		0.00135808	0	1	1	8	Q2R480	Q2R480 [289-311]	0	2354.2350505	Not Found	High	High		3.4e6	2.7e7	3.63315916061401	High	5.949E-05	0.0002226
High	[R].QISELGIYPAVDPLDSTSR.[M]			5.14635E-06	0	1	1	18	Q01859	Q01859 [411-429]	0	2061.04987518	High	High	High	5.2e8	4.8e8	4.8e8	4.78256130218506	High	0	7.946E-08
High	[K].TVVSQYGQQILDLLLAETQPSK.[I]			0.000300764	0	1	1	16	Q42456	Q42456 [322-343]	0	2431.3078806	High	High	High	1.0e7	7.5e6	1.9e7	4.28979825973511	High	0	5.77E-06
High	[K].ESPMPDTSELFTNVYVK.[G]			0.000555321	0	1	1	1	Q6Z5N4	Q6Z5N4 [355-371]	0	1956.92592032	Not Found	Not Found	High			1.5e8	3.19910931587219	High	0	1.092E-05
High	[K].ESPMPDTSELFTNVYVK.[G]	1xDeamidated [N13]		0.00220249	0	1	1	3	Q6Z5N4	Q6Z5N4 [355-371]	0	1957.90993632	High	High	High	4.0e8	3.7e8		2.73506999015808	High	5.949E-05	0.0002824
High	[K].AFAGIAESSGYPFAVMPSAK.[G]			2.00221E-07	0	1	1	20	Q0DHF6	Q0DHF6 [270-289]	0	2000.97862464	High	High	High	1.6e9	1.2e9	1.1e9	6.51129865646362	High	0	1.603E-08
High	[K].GTVEIITPVELIK.[K]			0.0017491	0	1	1	16	P41095	P41095 [153-165]	0	1411.84065805	High	High	High	7.6e8	6.1e8	6.0e8	3.39781594276428	High	5.949E-05	0.0004543
High	[K].SNYMSAGQINVPIVFR.[G]			0.00063559	0	1	1	4	Q6Z1G7	Q6Z1G7 [138-153]	0	1795.91596491	High	High	Not Found	1.5e8	3.4e6		3.32868003845215	High	5.949E-05	0.0001173
High	[R].HQLLAEFDALIEADKEK.[Y]			9.14738E-07	0	1	1	12	P30298	P30298 [44-60]	1	1970.02293223	High	High	High	7.0e7	4.5e7	7.4e7	4.95262145996094	High	0	1.29E-08
High	[R].CTADGVYFAEAAADCSLEDVR.[F]	2xCarbamidomethyl [C1; C15]		6.16164E-06	0	1	1	8	Q9LGQ6	Q9LGQ6 [90-110]	0	2319.98563723	High	High	High	7.1e7	7.0e7	2.8e7	5.23967599868774	High	0	3.716E-07
High	[K].EDPLNWGAAAAEMAGSHLDEVKR.[M]			6.82695E-07	0	1	1	5	P14717	P14717 [10-32]	1	2467.16704682	High	High	High	3.4e8	2.9e8	4.3e8	5.23879051208496	High	0	9.48E-09
High	[K].HSEFISYPISLWTEK.[T]			0.000969138	0	2	3	13	Q0J4P2; Q07078	Q0J4P2 [199-213]; Q07078 [199-213]	0	1836.91667638	High	High	High	2.8e8	1.3e8	1.2e7	4.30973625183105	High	0	3.77E-05
High	[K].LCAVMLDTVGPELQVVNK.[S]	1xCarbamidomethyl [C2]		1.01668E-05	0	2	2	6	Q2QXR8; B8BJ39	Q2QXR8 [86-103]; B8BJ39 [86-103]	0	1986.03984498	High	High	Not Found	2.3e8	1.5e8		4.99736070632935	High	0	4.881E-06
High	[K].VLQLEGIPVEPVLK.[I]			0.00118662	0	1	1	6	B9EXM2	B9EXM2 [1064-1077]	0	1533.92505635	High	High	Not Found	2.3e7	4.1e7		3.26359748840332	High	0	2.407E-05
High	[K].SLPYEYVEENLGDKSDLLLASNPVHK.[S]			5.88298E-05	0	1	1	11	Q06398	Q06398 [29-54]	1	2930.47819315	High	High	High	1.1e8	3.8e8	3.9e8	3.62034273147583	High	0	3.352E-05
High	[R].LPIYVVQPQDGLDAIAR.[N]			6.62925E-06	0	1	1	21	Q8H8C7	Q8H8C7 [110-126]	0	1868.02762377	High	High	High	1.7e9	1.5e9	1.5e9	3.89141869544983	High	0	1.74E-06
High	[R].ETADALVNTGLAK.[L]			0.00192452	0	1	1	4	Q9FXT4	Q9FXT4 [85-97]	0	1302.68997108	Not Found	High	High		1.4e8	9.9e7	3.36443686485291	High	0	6.743E-05
High	[K].VKCEEELTEAIGMALGEK.[DK]	1xCarbamidomethyl [C3]		3.11899E-06	0	1	2	25	A2XFI3	A2XFI3 [551-568]	1	2006.97730423	High	High	High	6.8e8	5.7e7	5.1e8	5.12783336639404	High	0	1.16E-07
High	[K].DANFYGGHGIVGAQVPLGCGLAFAQK.[Y]	1xCarbamidomethyl [C19]		5.66294E-06	0	1	1	10	Q6Z5N4	Q6Z5N4 [158-183]	0	2647.30856641	High	High	High	3.6e8	2.7e8	8.4e6	5.35607004165649	High	0	8.802E-08
High	[K].TEDLWAALEEGSGEPVK.[T]			8.98301E-06	0	1	1	4	Q6Z6L4	Q6Z6L4 [436-452]	0	1830.87559932	High	High	Not Found	1.6e8	1.4e8		5.36955738067627	High	0	3.369E-07
High	[K].DIATATGIVLDPVYSGK.[A]			0.00158074	0	1	1	2	Q6ZHE5	Q6ZHE5 [345-361]	0	1719.91634201	High	Not Found	Not Found				3.4279203414917	High	0.0001124	0.0008332
High	[K].ELAITSDEALSLEELPK.[R]			2.34092E-06	0	1	1	21	P48642	P48642 [185-201]	0	1857.96916531	High	High	High	1.7e8		3.3e8	4.94952964782715	High	0	3.458E-08
High	[R].EAPAFVEQATEQQILVTGIK.[V]	1xDeamidated [Q]		0.00351111	0	1	1	4	Q01859	Q01859 [190-209]	0	2173.13869057	High	Not Found	Not Found	1.1e8			3.6137330532074	High	5.949E-05	0.0003188
High	[R].EAPAFVEQATEQQILVTGIK.[V]			4.87087E-07	0	1	1	16	Q01859	Q01859 [190-209]	0	2172.15467457	High	High	High	2.7e8	2.7e8	1.5e8	5.65155649185181	High	0	9.827E-08
High	[R].FGVSSYYLTNADELQIK.[M]			1.05158E-05	0	1	1	4	Q0JKD0	Q0JKD0 [1058-1074]	0	1947.96983405	High	Not Found	High	1.1e8		3.1e7	3.92378497123718	High	0	3.658E-06
High	[R].FGVSSYYLTNADELQIK.[M]	1xDeamidated [Q/N]		0.00282035	0	1	1	2	Q0JKD0	Q0JKD0 [1058-1074]	0	1948.95385005	Not Found	Not Found	High			3.8e7	3.41564989089966	High	5.949E-05	0.0003915
High	[R].GEAELAQTVHDLLIK.[L]			0.00012933	0	1	1	6	Q6K4E7	Q6K4E7 [858-872]	0	1636.89046166	High	Not Found	High	8.3e7		9.0e7	3.94013476371765	High	0	2.378E-06
High	[R].CVKPPIIYGDVSRPNPMTVFWSK.[L]	1xCarbamidomethyl [C1]		0.000837292	0	1	1	7	Q2QLY5	Q2QLY5 [523-545]	0	2691.37856027	High	High	High	5.7e7	7.3e7	1.1e8	3.0276210308075	High	0	4.527E-05
High	[R].AAALLDVSPVTDVTSISEPR.[V]			7.76044E-06	0	1	1	8	A2XNR6	A2XNR6 [140-159]	0	2041.0811753	High	High	High	9.6e7	1.1e8	8.3e6	4.99163818359375	High	0	1.223E-07
High	[K].AAVAWEAGKPLSIEEVEVAPPQAMEVR.[V]			2.51858E-06	0	1	1	16	Q0ITW7	Q0ITW7 [12-38]	0	2877.48150448	High	High	High	1.9e9	1.8e9	1.9e9	4.16829013824463	High	0	1.744E-06
High	[R].SSISDTSADHNLMLLPDGTYGFTAGNCIR.[C]	1xCarbamidomethyl [C27]		9.04502E-07	0	1	1	15	Q8H8C7	Q8H8C7 [226-254]	0	3113.43027369	High	High	High	5.1e8	4.5e8	4.5e8	5.65941524505615	High	0	1.227E-07
High	[R].SSISDTSADHNLMLLPDGTYGFTAGNCIR.[C]	1xDeamidated [N]; 1xCarbamidomethyl [C27]		0.000237466	0	1	1	7	Q8H8C7	Q8H8C7 [226-254]	0	3114.41428969	High	High	High	1.7e7		2.7e7	5.26893901824951	High	0	4.509E-06
High	[R].ALCEAVLDSIIGEHGVSPAAK.[R]	1xCarbamidomethyl [C3]		0.00211751	0	1	1	2	Q84T92	Q84T92 [184-204]	0	2137.09577983	High	Not Found	Not Found	1.7e8			3.2354474067688	High	0	4.33E-05
High	[K].LVPLLTEAGAIASSAK.[T]			0.00114725	0	1	1	10	P55142	P55142 [92-107]	0	1540.89448446	High	High	Not Found	1.0e8	5.6e7		2.99772238731384	High	0	3.016E-05
High	[K].AGEQFGSVFPHLITQDLPNLVAVK.[D]			7.70708E-05	0	1	1	1	Q6AV34	Q6AV34 [109-132]	0	2580.38204861	Not Found	Not Found	High				3.73602294921875	High	0	1.373E-06
High	[K].YDIGAGFGHFAIATEDVYK.[L]			2.94464E-05	0	1	1	4	Q948T6	Q948T6 [88-106]	0	2073.99163211	High	Not Found	High	1.3e8		1.4e8	3.69457030296326	High	0	2.581E-05
High	[K].GGEYADKNPNFVGCVEGALGIR.[E]	1xCarbamidomethyl [C14]		1.6891E-06	0	1	1	20	Q9SXP2	Q9SXP2 [37-58]	1	2323.11355509	High	High	High	4.6e8	4.1e8	3.4e8	5.31008529663086	High	0	4.203E-05
High	[K].GGEYADKNPNFVGCVEGALGIR.[E]	1xDeamidated [N]; 1xCarbamidomethyl [C14]		3.79311E-05	0	1	1	3	Q9SXP2	Q9SXP2 [37-58]	1	2324.09757109	High	Not Found	Not Found	3.9e7			4.89669513702393	High	0	6.541E-07
High	[K].AAVAWEAAKPLVIEEVEVAPPQAMEVR.[V]			1.12504E-05	0	1	1	25	Q2R8Z5	Q2R8Z5 [12-38]	0	2903.53354006	High	High	High	3.4e9	2.2e9	2.9e9	4.1949782371521	High	0	1.307E-06
High	[K].AAVAWEAAKPLVIEEVEVAPPQAMEVR.[V]	1xOxidation [M24]		0.000574385	0	1	1	3	Q2R8Z5	Q2R8Z5 [12-38]	0	2919.52845506	High	High	Not Found	8.9e7	9.3e7		5.04304456710815	High	0	1.133E-05
High	[K].EYLPITGLADFNK.[L]			0.000668596	0	1	1	14	P37833	P37833 [70-82]	0	1480.76822138	High	High	High	1.1e9	1.1e9	8.0e8	3.88685774803162	High	4.271E-05	9.482E-05
High	[K].VLNLEEGGAFTTSSAEEMLK.[A]			3.65578E-07	0	1	2	9	Q69TY4	Q69TY4 [211-230]	0	2126.03217617	High	High	High	2.7e8	2.7e8	2.8e8	6.07460880279541	High	0	5.54E-09
High	[R].TEEIPQIIDDFR.[R]			0.00326389	0	1	1	6	Q69TH8	Q69TH8 [155-166]	0	1475.73764949	High	High	High	3.1e8	3.0e8	2.2e8	2.94000673294067	High	0	6.585E-05
High	[R].FNHASADGMGAAQFINAVGDMAR.[G]			4.80427E-05	0	1	1	6	Q9LGQ6	Q9LGQ6 [159-181]	0	2351.06555876	High	High	High	9.0e7	8.2e7	9.3e7	4.81152200698853	High	0	3.925E-06
High	[K].AGEQFGSVFPHLITQDLPNLVAVK.[D]	1xDeamidated [Q]		0.00221491	0	1	1	2	Q6AV34	Q6AV34 [109-132]	0	2581.36606461	Not Found	Not Found	High			2.8e7	3.41673231124878	High	0	4.505E-05
High	[R].SPDAVLDETCWSDYEFCK.[Q]	2xCarbamidomethyl [C10; C17]		0.000571163	0	1	1	4	Q6K9A2	Q6K9A2 [142-159]	0	2221.90526173	High	High	Not Found	2.6e7	2.0e7		3.35860919952393	High	0	1.128E-05
High	[R].TTGIVLDSGDGVSHTVPIYEGYALPHAILR.[L]			2.98918E-08	0	2	2	19	Q10DV7; A3C6D7	Q10DV7 [150-179]; A3C6D7 [150-179]	0	3151.64223872	High	High	High	9.5e8	2.9e8	9.8e8	5.43091583251953	High	0	3.293E-09
High	[R].IGLAGLAVMGQNLALNIAEK.[G]			1.85865E-06	0	1	1	18	Q9LI00	Q9LI00 [6-25]	0	1996.12595755	High	High	High	5.7e7	1.2e7	6.3e7	4.98014211654663	High	0	5.464E-06
High	[K].LANDKDEDVLVAEFDLDEIK.[S]			0.000314611	0	1	1	12	Q93XI4	Q93XI4 [254-273]	1	2291.1289132	High	High	High	2.4e8	1.9e8	1.3e8	4.26113271713257	High	0	6.041E-06
High	[K].LANDKDEDVLVAEFDLDEIK.[S]	1xDeamidated [N3]		0.00335685	0	1	1	1	Q93XI4	Q93XI4 [254-273]	1	2292.1129292	Not Found	Not Found	High				3.49933767318726	High	0	6.765E-05
High	[K].SGEIYTEDGVELVHEYGTEAYPFTTER.[I]			1.22412E-05	0	1	1	6	Q7Y0F2	Q7Y0F2 [133-159]	0	3092.40073057	High	High	High	4.0e8	3.1e8	3.1e8	4.48207712173462	High	0	7.116E-07
High	[K].LYGEFLVNAQGEDVVAGIR.[T]			2.6494E-06	0	2	2	22	Q75KR1; Q6AVA8	Q75KR1 [282-300]; Q6AVA8 [342-360]	0	2050.06038035	High	High	High	6.2e7		1.5e7	4.97519588470459	High	0	3.696E-07
High	[K].LYGEFLVNAQGEDVVAGIR.[T]	1xDeamidated [Q/N]		1.13139E-05	0	2	2	6	Q75KR1; Q6AVA8	Q75KR1 [282-300]; Q6AVA8 [342-360]	0	2051.04439635	Not Found	Not Found	High			1.2e7	4.15886116027832	High	0	1.82E-07
High	[K].EEEFIFNNIPEKPVPSLLR.[G]			0.00298334	0	1	1	2	B7EA73	B7EA73 [532-550]	0	2271.20195912	High	High	Not Found	5.0e7	1.2e7		3.66341853141785	High	0	6.43E-05
High	[K].LPAYSGGAAVCTFPEFLK.[S]	1xCarbamidomethyl [C11]		5.89044E-06	0	2	2	12	Q852M1; Q852M2	Q852M1 [210-227]; Q852M2 [211-228]	0	1927.96224666	High	High	High	1.5e8	1.3e8	9.5e7	4.34535694122314	High	0	3.325E-06
High	[R].KDLYGNIVLSGGTTMFPGIADR.[M]	1xDeamidated [N6]		0.00230379	0	2	2	2	A2XNS1; Q10DV7	A2XNS1 [293-314]; Q10DV7 [293-314]	1	2326.17475848	High	Not Found	Not Found	1.4e7			4.94313669204712	High	0	4.701E-05
High	[R].TDLPNVVELYMK.[K]			0.0016816	0	2	2	8	Q0ITW7; Q2R8Z5	Q0ITW7 [329-340]; Q2R8Z5 [329-340]	0	1421.73447845	High	High	Not Found	5.0e9	4.1e9		3.77102637290955	High	0	6.415E-05
High	[R].SFDDGFPNLFINNAHDIR.[G]			2.58719E-05	0	1	1	13	Q6ZFT5	Q6ZFT5 [46-63]	0	2091.98827805	High	High	High	6.2e8	5.4e8	5.3e8	4.37442111968994	High	0	1.531E-06
High	[R].DNSALPIAAYQVSGEYSMIK.[A]			1.88792E-05	0	1	1	5	Q5Z8V9	Q5Z8V9 [360-379]	0	2157.053246	Not Found	High	High		3.3e7	3.8e7	4.34122467041016	High	0	1.444E-06
High	[R].DNSALPIAAYQVSGEYSMIK.[A]	1xDeamidated [Q/N]		0.00265131	0	1	1	5	Q5Z8V9	Q5Z8V9 [360-379]	0	2158.037262	High	High	Not Found	2.0e7			3.94606709480286	High	0	6.473E-05
High	[R].NYLNLPSEIVPATLK.[K]			7.36786E-05	0	1	1	10	P0DKK8	P0DKK8 [78-92]	0	1671.93159821	High	High	High	9.1e8	8.3e8	8.5e8	4.28798151016235	High	0	1.31E-06
High	[R].IDVCQLAIADGITICR.[R]	2xCarbamidomethyl [C4; C15]		0.000195019	0	1	1	4	Q9XGP7	Q9XGP7 [234-249]	0	1817.92481561	High	Not Found	High	1.7e8		1.0e8	3.82635855674744	High	0	4.674E-06
High	[K].LAGPASVAESAVPASLGVAAGPAVLEK.[V]			0.000180247	0	1	1	6	Q0IWL9	Q0IWL9 [104-130]	0	2432.33951509	High	High	Not Found	8.5e7	6.0e7		3.56376028060913	High	0	2.646E-05
High	[K].DSTLIMQLLR.[D]			0.00459695	0	6	7	19	Q6ZKC0; Q84J55; Q2R2W2; Q7XTE8; Q06967; Q6EUP4	Q6ZKC0 [217-226]; Q84J55 [227-236]; Q2R2W2 [226-235]; Q7XTE8 [223-232]; Q06967 [222-231]; Q6EUP4 [223-232]	0	1189.66091969	High	High	High	6.0e8	6.0e8	7.2e8	3.41468715667725	High	0	9.075E-05
High	[K].GEIVSNHDELMSNFFAQPDALAYGK.[T]			4.70328E-06	0	2	2	17	P42862; P42863	P42862 [421-445]; P42863 [421-445]	0	2753.28755576	High	High	High	8.0e8	6.7e8	6.6e8	5.16418981552124	High	0	1.373E-07
High	[R].IESILVSLPLTAR.[W]			0.000224474	0	1	1	11	Q7XPL2	Q7XPL2 [358-370]	0	1411.85189145	High	High	High	1.8e8	2.2e8	2.0e8	4.02266263961792	High	0	4.763E-06
High	[K].SSEPVELTEAETEYAINVVK.[H]			0.000212193	0	1	1	4	Q8H852	Q8H852 [639-658]	0	2208.09179945	High	Not Found	High	2.8e7		1.6e7	3.60142374038696	High	0	3.998E-06
High	[K].APLESYADIGGLDAQIQEIK.[E]			3.37462E-06	0	1	1	10	P46466	P46466 [187-206]	0	2131.09173996	High	High	High	7.2e7	7.5e7	7.4e7	5.62416982650757	High	0	1.855E-07
High	[K].YGVSGYPTIQWFPK.[G]			0.00027333	0	2	2	10	Q942L2; Q75M08	Q942L2 [104-117]; Q75M08 [99-112]	0	1642.82640496	High	High	High	3.1e8	2.1e8	2.4e8	3.91915345191956	High	0	8.029E-06
High	[K].VQQVDTTGAGDAFVGALLR.[R]			2.49039E-06	0	1	2	5	A2WXV8	A2WXV8 [253-271]	0	1918.00286551	High	High	High	4.0e8		2.0e8	5.1087703704834	High	0	3.694E-08
High	[K].FDLPAPFVLHTDCPHYWR.[F]	1xCarbamidomethyl [C13]		4.44034E-05	0	1	5	5	Q01K11	Q01K11 [224-241]	0	2271.08040465	High	High	High	2.0e7	2.8e7	6.9e7	4.83667850494385	High	0	7.694E-07
High	[R].AIWVNYLSQCDESLGVK.[I]	1xCarbamidomethyl [C10]		2.52961E-05	0	1	1	13	Q0E4K1	Q0E4K1 [465-481]	0	1981.96878852	High	High	High	1.6e8	1.3e8	1.7e8	4.17691040039063	High	0	1.015E-06
High	[K].LVVSTSCSLMHTAVDLVNETK.[L]	1xCarbamidomethyl [C7]		2.27313E-05	0	2	2	17	Q2QLY5; Q2QLY4	Q2QLY5 [323-343]; Q2QLY4 [323-343]	0	2304.15739372	High	High	High	1.0e9	8.5e8	1.2e9	3.92320346832275	High	0	8.254E-07
High	[K].LVVSTSCSLMHTAVDLVNETK.[L]	1xDeamidated [N18]; 1xCarbamidomethyl [C7]		0.00172954	0	2	2	2	Q2QLY5; Q2QLY4	Q2QLY5 [323-343]; Q2QLY4 [323-343]	0	2305.14140972	High	High	Not Found				3.13551044464111	High	0.0002101	0.002262
High	[R].SGPYGQIFRPDNFVFGQSGAGNNWAK.[G]			2.31473E-06	0	1	1	6	Q40665	Q40665 [78-103]	0	2814.33828623	High	High	High	9.3e7	1.5e8	1.5e8	5.45063447952271	High	0	2.224E-06
High	[R].SGPYGQIFRPDNFVFGQSGAGNNWAK.[G]	1xDeamidated [Q/N]		2.09439E-07	0	1	1	7	Q40665	Q40665 [78-103]	0	2815.32230223	High	High	Not Found	1.6e8			6.42551946640015	High	0	2.721E-09
High	[R].ATQVALQAIQCLGGNGYINEYPTGR.[L]	1xDeamidated [N/Q]; 1xCarbamidomethyl [C11]		1.44108E-05	0	1	1	29	Q75IM9	Q75IM9 [355-379]	0	2695.31443996	High	High	High	1.3e8	1.3e8	1.2e8	4.49111557006836	High	0	2.034E-06
High	[R].ATQVALQAIQCLGGNGYINEYPTGR.[L]	2xDeamidated [Q/N]; 1xCarbamidomethyl [C11]		0.000539919	0	1	1	3	Q75IM9	Q75IM9 [355-379]	0	2696.29845596	High	Not Found	Not Found				4.34868383407593	High	0	1.065E-05
High	[K].SNYMSAGQISVPIVFR.[G]			0.00326389	0	1	1	4	Q0J0H4	Q0J0H4 [140-155]	0	1768.90506588	High	Not Found	High	1.5e8		1.1e8	3.07375812530518	High	5.949E-05	0.0001742
High	[K].IIIDSNNNPEHFLTTNPFYDSR.[V]			0.000175247	0	1	2	6	Q2QYW2	Q2QYW2 [896-917]	0	2607.24740556	High	High	High	1.1e8		7.9e7	3.16750407218933	High	0	1.789E-05
High	[K].YINISQIPELSAINR.[S]			0.000795962	0	2	2	6	Q852M2; Q7XH05	Q852M2 [296-310]; Q7XH05 [287-301]	0	1730.94355984	High	High	High	2.1e8	1.4e8	1.7e8	4.08178186416626	High	0	5.201E-05
High	[K].IIIDSNNNPEHFLTTNPFYDSR.[V]	1xDeamidated [N]		0.00137344	0	1	2	5	Q2QYW2	Q2QYW2 [896-917]	0	2608.23142156	High	High	Not Found		7.1e7		4.00292301177979	High	0	2.797E-05
High	[R].VFDAVVVVKPWLESR.[T]			0.000558454	0	1	1	6	Q5N806	Q5N806 [129-143]	0	1743.97921713	High	High	High	1.5e8		4.0e7	3.79825139045715	High	0	1.099E-05
High	[K].KGAIPALPTVAVAQELISK.[A]			0.00014555	0	1	1	10	Q0J8G4	Q0J8G4 [315-333]	1	1906.13717419	High	High	High	1.6e8	1.5e8	2.4e8	5.29825925827026	High	0	1.094E-05
High	[K].EVAVNEFLPAEDAINAIK.[Y]			2.39121E-05	0	1	1	11	A2X8Q3	A2X8Q3 [181-198]	0	1943.0120332	High	High	High	1.7e8	1.8e8	1.7e8	3.93188786506653	High	5.949E-05	0.0001314
High	[R].SNLCDLLGADPSVVNLK.[A]	1xCarbamidomethyl [C4]		0.000342314	0	1	1	2	Q6EPN6	Q6EPN6 [179-195]	0	1814.93167477	High	Not Found	Not Found	3.8e7			3.34427046775818	High	0	6.603E-06
High	[K].IVTSMECMIGPEGDLLETTEK.[Q]	1xCarbamidomethyl [C7]		0.000197226	0	1	1	3	Q0JKD0	Q0JKD0 [642-662]	0	2353.09716119	High	High	Not Found	3.9e7	3.3e7		4.29758453369141	High	0	3.688E-06
High	[R].VDIGQVLLSVR.[C]			0.00106637	0	1	2	10	A2Y0T4	A2Y0T4 [129-139]	0	1198.71539808	High	High	High	7.5e8	6.3e8	6.3e8	3.6915819644928	High	0	2.619E-05
High	[K].LLNVSTNDILIQSTGVIGQR.[I]			4.06318E-06	0	1	1	14	B8AL33	B8AL33 [155-174]	0	2141.19245706	High	High	High	5.6e7	8.9e7	7.0e7	4.1693639755249	High	0	3.352E-06
High	[R].TGPYGQIFRPDNFVFGQSGAGNNWAK.[G]			9.14738E-07	0	1	3	5	Q43594	Q43594 [78-103]	0	2828.35393629	High	High	Not Found	1.1e7	1.1e8		5.08130741119385	High	0	1.286E-08
High	[R].TGPYGQIFRPDNFVFGQSGAGNNWAK.[G]	1xDeamidated [N/Q]		1.31127E-06	0	1	3	5	Q43594	Q43594 [78-103]	0	2829.33795229	High	High	Not Found	3.5e7			6.78701782226563	High	0	5.348E-08
High	[R].AFIAGVADDNGYGWAIAK.[A]	1xDeamidated [N10]		1.35459E-05	0	2	2	4	Q6Z0I4; Q6H5J0	Q6Z0I4 [87-104]; Q6H5J0 [83-100]	0	1839.89119032	High	High	High	1.1e8	6.8e7	1.1e8	5.05113315582275	High	0	2.205E-07
High	[K].WTVQQAAELAIAAPTIAASLDGR.[Y]			2.98171E-06	0	1	1	15	Q2R480	Q2R480 [289-311]	0	2353.2510345	High	High	High	3.5e7	7.8e6		4.86793231964111	High	0	9.755E-08
High	[K].DAGAVVPTSYEALETAIK.[E]			7.00404E-05	0	1	1	14	Q93VT8	Q93VT8 [294-311]	0	1834.94328496	High	High	High	4.4e8	4.2e8	1.5e8	3.81830811500549	High	0	2.091E-06
High	[R].ILGLGDLGCQGMGIPVGK.[L]	1xCarbamidomethyl [C9]		1.97732E-06	0	1	1	7	P43279	P43279 [241-258]	0	1784.93973713	High	High	High	1.5e8	9.1e7		4.13652181625366	High	0	3.728E-08
High	[K].TVGGGDDAFNTFFSETGAGK.[H]			2.15146E-06	0	1	1	14	Q53M52	Q53M52 [41-60]	0	1977.88247555	High	High	High	3.4e8	1.4e8	1.8e8	4.50084352493286	High	0	1.642E-06
High	[K].TVGGGDDAFNTFFSETGAGK.[H]	1xDeamidated [N10]		3.24021E-05	0	1	1	2	Q53M52	Q53M52 [41-60]	0	1978.86649155	High	Not Found	Not Found				4.29154109954834	High	0	5.521E-07
High	[R].AIFEAAISMTEQGVK.[V]			5.59248E-05	0	1	1	23	Q75KR1	Q75KR1 [700-714]	0	1594.81451958	High	High	High	1.8e8	9.8e6	2.3e8	4.6267614364624	High	0	6.967E-06
High	[R].MIGTDAFQETPIVEVTR.[S]			0.00246452	0	1	1	2	Q6K2E8	Q6K2E8 [174-190]	0	1906.95788918	High	Not Found	Not Found	1.5e7			3.96471047401428	High	0	7.14E-05
High	[K].ALHEGEWLSLNGSTGEVIIGK.[Q]	1xDeamidated [N11]		3.40852E-05	0	1	1	12	Q6AVA8	Q6AVA8 [563-583]	0	2211.12918851	High	High	High	1.4e8	1.5e8	1.6e8	5.36692476272583	High	0	5.818E-07
High	[R].QGDVFVAPAGTINYLANTDGR.[R]			2.21284E-06	0	1	1	21	Q75GX9	Q75GX9 [191-211]	0	2179.07782124	High	High	High	5.8e8	4.8e8	4.2e8	5.28075885772705	High	0	3.276E-08
High	[K].TGATTESYDDFLASLPENDCR.[Y]	1xCarbamidomethyl [C20]		0.000139929	0	1	1	8	Q9AY76	Q9AY76 [52-72]	0	2362.01396008	High	High	High	9.9e7	6.8e7	9.0e7	3.91674733161926	High	0	5.239E-06
High	[K].TGATTESYDDFLASLPENDCR.[Y]	1xDeamidated [N18]; 1xCarbamidomethyl [C20]		0.00185025	0	1	1	6	Q9AY76	Q9AY76 [52-72]	0	2362.99797608	Not Found	High	High		3.1e7		3.3983268737793	High	5.949E-05	0.0003869
High	[K].EAENCDCLQGFQVCHSLGGGTGSGMGTLLISK.[I]	3xCarbamidomethyl [C5; C7; C14]		0.00470129	0	3	8	3	Q43594; Q40665; P46265	Q43594 [123-154]; Q40665 [123-154]; P46265 [123-154]	0	3383.51230605	Not Found	Not Found	High			6.0e7	4.59448289871216	High	5.949E-05	0.0001732
High	[K].EAENCDCLQGFQVCHSLGGGTGSGMGTLLISK.[I]	1xDeamidated [Q/N]; 3xCarbamidomethyl [C5; C7; C14]		0.00180911	0	3	8	2	Q43594; Q40665; P46265	Q43594 [123-154]; Q40665 [123-154]; P46265 [123-154]	0	3384.49632205	High	Not Found	Not Found	9.0e7			3.86930179595947	High	5.949E-05	0.0001874
High	[R].LAPPLSISPEELAEASK.[A]			9.34388E-06	0	1	1	14	Q10G56	Q10G56 [420-436]	0	1751.94255673	High	High	High	1.0e9	7.5e8	6.5e8	4.2205023765564	High	0	9.243E-07
High	[K].LYRPDMSVEEAVDLVDK.[C]			0.000142311	0	1	1	8	Q9LST6	Q9LST6 [145-161]	0	1978.9790185	High	High	High	5.1e8	3.6e8	3.4e8	4.96239376068115	High	0	2.624E-06
High	[R].LANNLEELILK.[E]			0.00449491	0	1	2	12	Q01K11	Q01K11 [256-266]	0	1269.74127843	High	High	High	3.7e8	2.8e8	3.5e8	3.48910474777222	High	5.949E-05	0.0001681
High	[R].VVDSPCCLVTGEYGWTANMER.[I]	2xCarbamidomethyl [C6; C7]		9.98378E-05	0	2	3	13	Q0J4P2; Q07078	Q0J4P2 [565-585]; Q07078 [565-585]	0	2444.06792709	High	High	High	2.9e8	2.5e8	1.7e8	4.30078411102295	High	0	6.091E-06
High	[R].VVDSPCCLVTGEYGWTANMER.[I]	1xDeamidated [N18]; 2xCarbamidomethyl [C6; C7]		0.000176236	0	2	3	1	Q0J4P2; Q07078	Q0J4P2 [565-585]; Q07078 [565-585]	0	2445.05194309	Not Found	Not Found	High				3.28555631637573	High	0	3.292E-06
High	[K].MVGYALQAADILSK.[E]			0.000302461	0	1	1	5	Q0J0H4	Q0J0H4 [255-268]	0	1479.78757663	High	High	High		3.2e8		3.66470050811768	High	0	5.781E-06
High	[K].MLNSDSAVIAETGDSWFNCQK.[L]	1xCarbamidomethyl [C19]		1.60569E-06	0	1	2	15	A2XFI3	A2XFI3 [420-440]	0	2373.04857153	High	High	High	9.7e8	8.4e8	6.7e8	5.80058670043945	High	0	4.172E-08
High	[K].MLNSDSAVIAETGDSWFNCQK.[L]	1xDeamidated [N/Q]; 1xCarbamidomethyl [C19]		1.59468E-05	0	1	2	26	A2XFI3	A2XFI3 [420-440]	0	2374.03258753	High	High	High	9.2e7	7.9e7	8.9e7	4.75169849395752	High	0	2.964E-07
High	[K].MLNSDSAVIAETGDSWFNCQK.[L]	2xDeamidated [N3; N18]; 1xCarbamidomethyl [C19]		2.27313E-05	0	1	2	5	A2XFI3	A2XFI3 [420-440]	0	2375.01660353	High	High	Not Found	1.1e7	9.8e6		3.86704468727112	High	0	3.803E-07
High	[R].TLKEWIVSSLGPDAVAK.[H]			2.79923E-05	0	2	2	6	P42862; P42863	P42862 [226-242]; P42863 [226-242]	1	1814.00582571	High	High	High	4.4e7	9.4e7	5.5e7	3.38875770568848	High	0	4.73E-07
High	[R].IVSFVGGLDLCDGR.[Y]	1xCarbamidomethyl [C11]		0.000482465	0	1	2	9	Q43007	Q43007 [355-368]	0	1507.75733942	High	High	High	7.8e7	1.5e7	1.2e7	3.55679655075073	High	0	1.036E-05
High	[K].GQEEEEEEQVGQGYETIR.[A]			9.66472E-06	0	1	1	4	Q75GX9	Q75GX9 [419-436]	0	2109.92071139	Not Found	Not Found	High			1.6e8	4.31945514678955	High	0	6.056E-07
High	[K].NGTFHTEQAIEYGTTMVGGVTPK.[K]	1xDeamidated [Q/N]		7.63055E-06	0	1	1	23	Q6ZL94	Q6ZL94 [54-76]	0	2439.14966585	High	High	High	6.2e7	2.5e8	3.9e7	5.11120748519897	High	0	5.292E-07
High	[K].ISEEEYISAIKEEISK.[V]			8.38579E-05	0	1	1	16	Q2QLY5	Q2QLY5 [459-474]	1	1867.95351525	High	High	High	7.9e8	5.8e8	5.0e8	4.27214670181274	High	0	2.1E-06
High	[R].YDAGGIIPSDFHVVAHGNDYCVWEK.[E]	1xCarbamidomethyl [C21]		7.12327E-05	0	1	1	4	P27934	P27934 [401-425]	0	2849.29878947	High	High	High	3.4e8	1.2e8	1.3e8	2.7273416519165	High	0	1.264E-06
High	[K].MIPTKPMVVETFSEYPPLGR.[F]			5.62404E-05	0	1	1	21	O64937	O64937 [392-411]	0	2292.17667241	High	High	High	3.5e9	2.9e9	1.9e9	3.648592710495	High	0	1.304E-05
High	[K].MIPTKPMVVETFSEYPPLGR.[F]	1xOxidation [M]		0.000366223	0	1	1	3	O64937	O64937 [392-411]	0	2308.17158741	Not Found	High	High		1.8e7	1.2e7	3.35704565048218	High	0	7.081E-06
High	[K].LHGGTPANFLDVGGSASEGQVVEAFK.[I]			6.72108E-08	0	1	1	21	Q6K9N6	Q6K9N6 [313-338]	0	2587.27870568	High	High	High	5.5e8	2.7e8	8.7e8	6.95431041717529	High	0	8.993E-10
High	[K].LHGGTPANFLDVGGSASEGQVVEAFK.[I]	1xDeamidated [Q/N]		2.86295E-05	0	1	1	4	Q6K9N6	Q6K9N6 [313-338]	0	2588.26272168	Not Found	High	High		1.0e8		4.52622699737549	High	0	4.86E-07
High	[K].GGTSIEDLAEKYPDMIIK.[V]			0.000715284	0	1	1	4	Q6K9N6	Q6K9N6 [164-181]	1	1979.99941959	High	High	Not Found	8.9e7	1.1e8		4.02998733520508	High	5.949E-05	0.0001039
High	[R].LNWLLHFGEPPK.[W]			0.00145289	0	1	1	12	Q0JMH0	Q0JMH0 [291-302]	0	1450.78414632	High	High	High	1.4e8	1.1e8	3.5e7	3.65655064582825	High	5.949E-05	0.0003799
High	[K].TLLLGEKPVTVFGIR.[N]			4.2027E-06	0	1	1	78	A2YQT7	A2YQT7 [68-82]	0	1642.98905356	High	High	High	4.1e9	2.3e10	7.0e9	4.76511526107788	High	0	6.166E-07
High	[K].MLNSDSAVIAETGDSWFNCQK.[L]	1xOxidation [M1]; 1xCarbamidomethyl [C19]		3.70869E-05	0	1	2	2	A2XFI3	A2XFI3 [420-440]	0	2389.04348653	Not Found	High	Not Found		2.7e7		3.89706754684448	High	0	6.376E-07
High	[K].YHANGVEKPPIEIDFTPPFR.[K]	1xDeamidated [N4]		0.00130566	0	1	1	8	Q6F2U9	Q6F2U9 [400-419]	0	2328.1659084	High	High	High	1.6e8	1.9e8	4.8e7	3.45512795448303	High	0	2.658E-05
High	[K].ISPVTEITPPPIPEDLK.[T]			6.18856E-05	0	1	1	20	Q93VT8	Q93VT8 [323-339]	0	1846.02080703	High	High	High	5.9e8	5.0e8	4.0e8	3.54249143600464	High	5.949E-05	0.0003078
High	[K].GMLQAHQIIAEYNNAISEADR.[E]			1.21042E-05	0	1	1	7	P31924	P31924 [44-64]	0	2344.13501847	High	High	High	2.4e8	2.0e8	1.4e8	4.20352602005005	High	0	5.417E-06
High	[K].GMLQAHQIIAEYNNAISEADR.[E]	1xDeamidated [Q/N]		0.00257785	0	1	1	4	P31924	P31924 [44-64]	0	2345.11903447	Not Found	High	Not Found		2.0e8		3.30001616477966	High	0	7.943E-05
High	[R].ESKPVYLSISCNLPGLPHPTFSR.[D]	1xCarbamidomethyl [C11]		9.58054E-08	0	1	2	39	A2XFI3	A2XFI3 [199-221]	0	2599.33371853	High	High	High	2.7e9	2.5e9	2.3e9	4.99792098999023	High	0	1.544E-06
High	[K].LQAGYLFPEIAR.[R]			0.00265131	0	1	1	8	Q10MQ2	Q10MQ2 [71-82]	0	1377.75251183	High	High	High	2.2e8	1.5e8	4.4e7	3.15764713287354	High	5.949E-05	0.0002095
High	[K].LPDATLSYFDSPDGELK.[T]			3.08409E-06	0	1	1	13	Q69TY4	Q69TY4 [77-93]	0	1867.89600041	High	High	High	4.7e8	3.7e8	2.5e8	4.53028106689453	High	0	1.26E-06
High	[K].VSPNYHLYTPAEVEAVIAR.[L]			2.06836E-06	0	1	1	25	Q9LSU1	Q9LSU1 [218-236]	0	2129.1025795	High	High	High	4.3e8	8.0e8	6.8e8	5.08755111694336	High	0	1.323E-06
High	[K].VSPNYHLYTPAEVEAVIAR.[L]	1xDeamidated [N4]		0.00180911	0	1	1	2	Q9LSU1	Q9LSU1 [218-236]	0	2130.0865955	High	Not Found	Not Found	3.6e7			3.81966114044189	High	0	3.695E-05
High	[K].DCLCFIEVIAHK.[D]	2xCarbamidomethyl [C2; C4]		0.00101946	0	1	2	10	A2XFI3	A2XFI3 [570-581]	0	1504.7286822	High	High	High	1.1e8	1.4e8	1.5e8	3.72430205345154	High	0	2.057E-05
High	[K].LVPYNPGYQDESVLWTESR.[D]			8.01669E-05	0	1	1	8	Q10M12	Q10M12 [275-293]	0	2253.0822379	High	Not Found	High	3.4e8		2.2e8	4.35027456283569	High	0	2.793E-06
High	[K].TILASETMEIPEGVTVQVAAK.[V]			0.000153111	0	1	1	16	P49210	P49210 [3-23]	0	2187.15771102	High	High	High	3.5e7	3.7e7		3.95361733436584	High	0	2.84E-06
High	[K].SSSSEADFEQQLYILR.[R]			7.92698E-05	0	1	1	10	Q0JKD0	Q0JKD0 [235-250]	0	1872.89739738	High	High	High	1.5e8	1.4e8	6.9e7	3.97761225700378	High	0	4.319E-06
High	[K].IPVLETPDGPVFESNAIAR.[Y]			2.60179E-05	0	1	1	10	Q6YW46	Q6YW46 [54-72]	0	2025.06513138	High	High	High	1.3e8	1.3e8	7.9e7	3.35613870620728	High	0	6.567E-07
High	[R].SGPFGQIFRPDNFVFGQSGAGNNWAK.[G]	1xDeamidated [N/Q]		5.28651E-05	0	1	2	2	P46265	P46265 [78-103]	0	2799.32738763	High	Not Found	Not Found	8.7e7			6.15262460708618	High	0	1.111E-06
High	[K].KGQTVAIFGLGAVGLAAMEGAR.[L]			0.000267248	0	1	1	2	Q0ITW7	Q0ITW7 [194-215]	1	2117.15356924	Not Found	Not Found	High			1.5e7	4.21073627471924	High	0	5.089E-06
High	[R].VFEVSLADLQNDEDQAYR.[K]			3.69253E-06	0	1	1	9	P49397	P49397 [65-82]	0	2111.98800317	High	High	High	7.4e8	7.4e8	5.8e8	5.24220418930054	High	0	5.59E-08
High	[R].VFEVSLADLQNDEDQAYR.[K]	1xDeamidated [N/Q]		9.03369E-06	0	1	1	12	P49397	P49397 [65-82]	0	2112.97201917	High	Not Found	High	4.4e7		1.5e7	4.58586931228638	High	0	1.866E-06
High	[K].DAAAAAEIPLLTPYK.[M]			0.00044844	0	1	1	6	Q69TH8	Q69TH8 [8-22]	0	1543.83663525	High	High	High	1.4e8	7.1e7	5.6e7	4.02583932876587	High	5.949E-05	0.0001612
High	[R].MFVADGGELLMAQSYAK.[N]			8.63607E-06	0	1	1	10	P37833	P37833 [237-253]	0	1830.87646784	High	High	High	1.7e8	2.1e8	1.6e8	5.42036247253418	High	0	1.373E-07
High	[R].MFVADGGELLMAQSYAK.[N]	1xDeamidated [Q13]		0.000818665	0	1	1	2	P37833	P37833 [237-253]	0	1831.86048384	Not Found	Not Found	High			1.9e7	2.73345851898193	High	0	1.641E-05
High	[R].GSDTCELVFENCFVPHENVLGEEGK.[G]	2xCarbamidomethyl [C5; C12]		9.94048E-06	0	1	1	6	Q75IM9	Q75IM9 [234-258]	0	2866.26583457	High	High	High	4.7e8		3.3e8	4.56011056900024	High	0	1.589E-07
High	[R].GSDTCELVFENCFVPHENVLGEEGK.[G]	1xDeamidated [N]; 2xCarbamidomethyl [C5; C12]		6.73354E-05	0	1	1	9	Q75IM9	Q75IM9 [234-258]	0	2867.24985057	High	High	High		2.8e8		5.15164518356323	High	0	1.19E-06
High	[K].GVNPDEAVAYGAAVQGSILSGEGGDETK.[D]			4.06318E-06	0	1	1	6	Q6Z7B0	Q6Z7B0 [391-418]	0	2691.274408	High	High	High	1.2e8	3.0e7	6.8e7	5.57026624679565	High	0	4.915E-07
High	[K].GVNPDEAVAYGAAVQGSILSGEGGDETK.[D]	1xDeamidated [N/Q]		3.3894E-05	0	1	1	7	Q6Z7B0	Q6Z7B0 [391-418]	0	2692.258424	High	High	High			5.0e7	6.34909772872925	High	0	1.175E-06
High	[K].THVDILSDFTPDFGAK.[L]			0.000224474	0	1	1	8	Q9LDN2	Q9LDN2 [275-290]	0	1762.8646408	High	High	High	5.6e7	3.8e7		4.33529663085938	High	0	5.98E-06
High	[R].FDFSWGDAEYHQETLENLK.[VL]			0.000262775	0	2	2	6	Q2QXR8; B8BJ39	Q2QXR8 [59-77]; B8BJ39 [59-77]	0	2329.04076698	High	High	High	1.1e8	8.0e7	3.3e7	3.17862510681152	High	0	7.902E-06
High	[R].FDFSWGDAEYHQETLENLK.[VL]	1xDeamidated [Q/N]		0.000773888	0	2	2	2	Q2QXR8; B8BJ39	Q2QXR8 [59-77]; B8BJ39 [59-77]	0	2330.02478298	Not Found	Not Found	High			2.7e8	4.62592792510986	High	0	1.548E-05
High	[K].NSSYFVEWIPNNVK.[S]			0.000106212	0	3	8	10	Q43594; Q40665; P46265	Q43594 [337-350]; Q40665 [337-350]; P46265 [337-350]	0	1696.83294682	High	High	High	1.8e8	1.5e8	1.7e8	4.30117130279541	High	0	9.736E-06
High	[K].IPVLETPEGAVFESNAIAR.[Y]			4.22641E-06	0	1	1	10	Q5Z627	Q5Z627 [54-72]	0	2013.06513138	High	High	High	7.8e7	1.0e8	5.4e7	4.10701179504395	High	0	1.227E-06
High	[K].DFTLDPVNFPADR.[M]			0.00112806	0	1	1	12	Q653V7	Q653V7 [340-352]	0	1506.7223338	High	High	High	1.7e8	6.9e7	1.2e8	4.04506826400757	High	0	2.28E-05
High	[R].HNILMIADEIQTGIAR.[T]			0.00381966	0	1	1	2	Q10G56	Q10G56 [257-272]	0	1794.95307866	High	Not Found	Not Found	1.3e7			3.59359955787659	High	0	7.629E-05
High	[R].QGLAGIIDLPNDAASEVDISHGSEDPR.[G]			0.00335685	0	1	1	2	B9FK36	B9FK36 [68-94]	0	2776.33840521	High	Not Found	Not Found	1.1e7			4.35707330703735	High	0	6.759E-05
High	[R].SGPFGQIFRPDNFVFGQSGAGNNWAK.[G]			3.95541E-07	0	1	2	5	P46265	P46265 [78-103]	0	2798.34337163	Not Found	High	High		9.8e7	9.3e7	4.6490592956543	High	0	8.808E-08
High	[K].MGNISPLTGTQGQIR.[L]			0.000330952	0	1	2	2	A2YPX3	A2YPX3 [293-307]	0	1572.81625092	Not Found	Not Found	High			1.7e8	3.11597013473511	High	0	6.79E-06
High	[K].ELQGVVFDDVPEALK.[H]			0.000125037	0	1	2	10	B8BKI7	B8BKI7 [390-404]	0	1658.8635782	High	High	High	1.7e8	1.7e8	1.7e8	4.39805221557617	High	0	4.131E-06
High	[K].VPPQTSAIITNDGVGINPQQSAGNVFLK.[H]	1xDeamidated [N/Q]		9.98378E-05	0	1	1	10	Q94DM8	Q94DM8 [55-82]	0	2866.49451238	High	High	High		9.6e6	7.1e7	4.25114965438843	High	0	9.801E-06
High	[K].VPILETPDGPVFESNAIAR.[Y]			0.000336585	0	1	1	6	Q9ZRI7	Q9ZRI7 [54-72]	0	2025.06513138	High	High	High	1.3e8	1.3e8	7.9e7	2.9718816280365	High	0	6.464E-06
High	[K].QAFDEAISELDTLGEESYK.[D]			2.60832E-07	0	2	2	9	Q6ZKC0; Q84J55	Q6ZKC0 [198-216]; Q84J55 [208-226]	0	2144.98700006	High	High	High	6.4e8	4.3e8	4.6e8	6.4254937171936	High	0	3.426E-09
High	[K].IDFLSLSYTR.[H]			0.00293348	0	2	2	4	Q2QXR8; B8BJ39	Q2QXR8 [221-230]; B8BJ39 [221-230]	0	1214.64156444	High	High	Not Found	1.9e8	1.9e8		4.04461479187012	High	0	6.239E-05
High	[K].KLDGQLGGLLSEASAEEDFTGK.[A]			7.41886E-06	0	1	1	19	Q6K669	Q6K669 [135-156]	1	2265.12449654	High	High	High	9.9e8	6.9e8	6.7e8	5.88624477386475	High	0	1.169E-07
High	[K].KLDGQLGGLLSEASAEEDFTGK.[A]	1xDeamidated [Q5]		1.25198E-05	0	1	1	3	Q6K669	Q6K669 [135-156]	1	2266.10851254	High	High	Not Found				5.22860336303711	High	0	1.341E-06
High	[K].NILSNSEVIAVNQDSLGVQGK.[K]			2.41827E-05	0	1	1	2	Q9FXT4	Q9FXT4 [314-334]	0	2185.14590074	Not Found	Not Found	High			5.2e7	3.09489130973816	High	0	9.572E-07
High	[R].GFKDQIYDIFQLLPSK.[IV]			0.00357076	0	1	2	8	P35683	P35683 [199-214]	1	1912.02147577	High	High	High	3.5e7		4.4e7	3.7652108669281	High	5.949E-05	0.0001027
High	[R].FLVLNAADLAVDR.[A]			0.00067616	0	1	2	6	Q6K4E7	Q6K4E7 [52-64]	0	1416.78454018	High	Not Found	High	1.5e8		1.1e8	3.15130162239075	High	0	4.31E-05
High	[R].VDEIPQIVDDFR.[L]			0.00220249	0	1	1	10	Q69TI0	Q69TI0 [149-160]	0	1445.72708483	High	High	High	2.1e8		1.1e8	3.26698446273804	High	5.949E-05	0.0001036
High	[R].LLDPPLHEFLPEGHVEDMVR.[E]			0.00022574	0	1	1	11	Q6AVA8	Q6AVA8 [693-712]	0	2343.18017782	High	High	High	4.5e8	3.7e8	2.4e8	3.17127323150635	High	0	5.029E-06
High	[R].LTSLHPEIEELLYSEVDNNEHK.[F]			1.433E-05	0	1	1	17	P31924	P31924 [546-567]	0	2609.27295154	High	High	High	5.0e8	4.2e8	7.4e8	4.70770168304443	High	0	1.145E-06
High	[R].VSALSQVSGVLGSQWGDEGK.[G]			4.67689E-06	0	1	2	6	A2XD35	A2XD35 [59-78]	0	2004.00325937	High	High	High	2.3e8	1.9e8	1.5e8	4.90092372894287	High	0	7.196E-08
High	[R].ALALQENPGLVILGK.[Q]			3.62615E-05	0	1	2	10	A2XQV4	A2XQV4 [107-121]	0	1535.91555429	High	High	High	2.0e8	1.1e8	2.8e7	3.8115508556366	High	0	6.222E-07
High	[K].SDCTLLEINPLAETADNK.[L]	1xCarbamidomethyl [C3]		3.4905E-06	0	1	1	14	Q6K9N6	Q6K9N6 [226-243]	0	2003.95901158	High	High	High	5.3e8	4.1e8	3.0e8	6.24111843109131	High	0	8.233E-08
High	[R].FVYAHFPINASITNSNTAIEIR.[N]			9.98378E-05	0	1	1	7	P49210	P49210 [93-114]	0	2478.27758359	High	Not Found	High	2.9e8		3.2e8	4.61228609085083	High	0	1.805E-06
High	[R].FVYAHFPINASITNSNTAIEIR.[N]	1xDeamidated [N]		0.000166594	0	1	1	5	P49210	P49210 [93-114]	0	2479.26159959	High	Not Found	High	5.9e7		9.5e7	4.16199541091919	High	0	5.789E-06
High	[K].TVMEEDPLRPLVLGGDHSISYPVVR.[A]			0.000314611	0	1	2	14	B8AU84	B8AU84 [143-167]	0	2779.4447251	High	High	High	4.4e8	2.0e8	3.1e8	4.16911888122559	High	0	8.791E-06
High	[K].GWSLNLGELAR.[I]			0.00199054	0	1	1	9	Q9LI00	Q9LI00 [353-363]	0	1215.64804681	High	High	High	7.1e8		2.4e8	4.20286846160889	High	0	4.051E-05
High	[K].DTVGQYESHMAFTMPGLYR.[V]			0.00221491	0	1	1	1	P31924	P31924 [494-512]	0	2202.99468532	High	Not Found	Not Found	1.1e8			3.33491992950439	High	0	4.513E-05
High	[K].VPPQTSAIITNDGVGINPQQSAGNVFLK.[H]			9.43755E-05	0	1	1	2	Q94DM8	Q94DM8 [55-82]	0	2865.51049638	Not Found	High	Not Found		5.6e7		3.91132068634033	High	0	1.152E-05
High	[K].LTPEEMAELESYASTDDVR.[G]			0.000366223	0	1	2	4	A2XRZ0	A2XRZ0 [306-324]	0	2155.96996979	High	High	Not Found	1.9e7	1.7e7		4.15236377716064	High	0	7.168E-06
High	[R].LPKPPATELLEQVLR.[L]			5.16885E-05	0	1	1	4	Q6K2E8	Q6K2E8 [254-268]	0	1704.00543185	High	High	Not Found	9.6e6	1.4e7		3.59495854377747	High	0	9.038E-07
High	[K].SSVLLDVKPWDDETDMK.[K]			0.000125742	0	1	1	8	P29545	P29545 [136-152]	0	1977.94738401	High	High	High	1.6e8	1.1e8	1.0e8	4.32434749603271	High	0	2.822E-06
High	[R].DNLTLWTSDNAEDGGDEIK.[E]			2.8791E-05	0	1	1	12	Q06967	Q06967 [232-250]	0	2092.93054782	High	High	High	3.0e8	2.3e8	1.9e8	4.58147192001343	High	0	1.793E-05
High	[R].GYSYVDICDVCPEK.[L]	2xCarbamidomethyl [C8; C11]		0.000703315	0	1	1	6	A2Z7C4	A2Z7C4 [71-84]	0	1704.72438452	High	High	High	1.1e8	1.6e8	1.4e8	3.58216428756714	High	0	2.944E-05
High	[K].ACELGLEVKPWVK.[T]	1xCarbamidomethyl [C2]		0.00150274	0	1	1	6	Q6YZX6	Q6YZX6 [460-472]	0	1528.81921143	High	High	High	3.2e8	2.8e8	2.6e8	3.43189430236816	High	0	4.205E-05
High	[R].EAGAATEVVAATVGPSQSADTLR.[T]			0.000533879	0	1	1	4	A2XQV4	A2XQV4 [51-73]	0	2201.10442982	High	High	Not Found	5.7e7	5.1e7		4.10836315155029	High	0	1.05E-05
High	[R].VIDLVSSADVVK.[Q]			0.00132043	0	1	1	6	P35686	P35686 [97-108]	0	1244.70964394	High	High	High	7.8e8	5.8e8	6.2e8	3.86327075958252	High	0	2.68E-05
High	[K].EAFSLFDKDGDGCITTK.[E]	1xCarbamidomethyl [C13]		0.000175247	0	1	4	10	Q6F332	Q6F332 [15-31]	1	1903.87421942	High	High	High	9.5e8	8.5e8	8.4e8	4.1400785446167	High	0	3.271E-06
High	[K].TITLEVESSDTIDNVK.[A]			6.7421E-06	0	2	6	129	P51431; Q9ARZ9	P51431 [12-27]; Q9ARZ9 [12-27]	0	1763.89091501	High	High	High	2.0e8	2.7e8	5.0e8	5.82915782928467	High	0	8.378E-07
High	[K].TITLEVESSDTIDNVK.[A]	1xDeamidated [N14]		0.000870915	0	2	6	3	P51431; Q9ARZ9	P51431 [12-27]; Q9ARZ9 [12-27]	0	1764.87493101	Not Found	High	High				3.53942394256592	High	0.0001601	0.00136
High	[K].AADLTYWESAAR.[MI]			0.00101946	0	1	5	6	Q9AUV6	Q9AUV6 [100-111]	0	1353.64335527	High	High	High	2.4e8	2.4e8	1.9e8	4.39564418792725	High	0	5.721E-05
High	[K].VSDDEVAFLTQGDANDEK.[N]			4.22641E-06	0	1	1	12	Q0J8G4	Q0J8G4 [209-226]	0	1952.87197038	High	High	High	3.0e8	2.6e8	2.2e8	4.96299409866333	High	0	9.644E-06
High	[R].LGISYPELTAMQAR.[A]			0.000238805	0	1	1	18	Q75KR1	Q75KR1 [686-699]	0	1549.80428929	High	High	High	1.4e9	8.9e8	4.9e8	3.72708988189697	High	0	4.526E-06
High	[K].EYKSDVNIVSNASCTTNCLAPLAK.[V]	2xCarbamidomethyl [C14; C18]		5.11101E-05	0	1	1	3	Q6K5G8	Q6K5G8 [141-164]	1	2655.27527714	High	High	Not Found	7.3e7	5.3e7		5.04265785217285	High	0	1.063E-05
High	[K].VPGVDDVTGEPLIQR.[K]			5.49888E-05	0	1	1	12	Q08480	Q08480 [176-190]	0	1594.84351148	High	High	High	3.9e8	3.0e8	3.3e8	3.69101452827454	High	0	4.243E-06
High	[K].QAFDDAIAELDTLGEESYK.[D]			3.35989E-07	0	1	1	13	Q06967	Q06967 [203-221]	0	2114.9764354	High	High	High	4.4e8	3.6e8	3.6e8	5.56078195571899	High	0	2.64E-08
High	[K].TYAFADDGTTTINATCIK.[W]	1xCarbamidomethyl [C16]		6.02451E-06	0	1	1	4	B8AEC1	B8AEC1 [144-161]	0	1962.91133317	High	Not Found	High	1.2e8		8.3e7	5.18597555160522	High	0	9.366E-08
High	[K].AGSGVATLGLPDSPGVPK.[G]			1.61273E-05	0	1	1	6	Q6YZE2	Q6YZE2 [206-223]	0	1622.8748116	High	High	High	1.6e8	1.4e8	1.1e8	4.06637811660767	High	0	8.146E-07
High	[K].VSPEVIAEYTVR.[T]			9.33194E-05	0	1	1	15	P17784	P17784 [238-249]	0	1362.7263566	High	High	High	8.0e9	5.6e9	5.0e9	4.43437576293945	High	0	1.679E-06
High	[K].YPIEHGIVNNWDDMEK.[I]			2.21284E-06	0	2	2	8	A2XNS1; P0C542	A2XNS1 [71-86]; P0C542 [70-85]	0	1959.89053791	High	High	Not Found	6.1e8	5.4e8		4.70732545852661	High	0	5.875E-08
High	[K].YPIEHGIVNNWDDMEK.[I]	1xDeamidated [N]		3.99014E-05	0	2	2	5	A2XNS1; P0C542	A2XNS1 [71-86]; P0C542 [70-85]	0	1960.87455391	Not Found	High	High			7.5e7	4.05467176437378	High	0	7.041E-07
High	[K].YIIEQNLATESELK.[S]			0.000290781	0	1	1	2	Q7XTJ3	Q7XTJ3 [351-364]	0	1650.8584928	Not Found	High	Not Found		1.4e8		3.28351902961731	High	0	2.199E-05
High	[K].FPQGFDTADLPSGK.[G]			0.000214594	0	1	2	18	P0C5C8	P0C5C8 [198-211]	0	1479.71143477	High	High	High			1.0e8	3.98233199119568	High	0	4.251E-05
High	[K].VVVADNVHDFVFK.[S]			0.000170386	0	1	1	12	Q53LQ0	Q53LQ0 [388-400]	0	1488.78454018	High	High	High	9.1e8	9.1e8	8.4e8	4.00101566314697	High	0	4.157E-05
High	[K].TPLVAHGADAFPFTEEK.[L]			3.63072E-06	0	1	1	12	Q7Y0F2	Q7Y0F2 [466-482]	0	1829.90683995	High	High	High	7.2e8	7.0e8	6.7e8	4.51598310470581	High	0	1.009E-06
High	[K].GCVFTYDAVGSYER.[T]	1xCarbamidomethyl [C2]		0.000229583	0	1	1	8	O64464	O64464 [123-136]	0	1623.7107831	High	High	High	3.2e8	3.4e8	3.1e8	4.66541147232056	High	0	4.338E-06
High	[K].VVSIDGFEDVPQNDEK.[S]			4.56704E-05	0	1	1	14	P25777	P25777 [247-262]	0	1790.8442992	High	High	High	5.8e8		4.6e8	4.94027185440063	High	0	8.076E-07
High	[K].VVSIDGFEDVPQNDEK.[S]	1xDeamidated [Q/N]		0.00063559	0	1	1	4	P25777	P25777 [247-262]	0	1791.8283152	Not Found	Not Found	High			8.6e7	3.29442024230957	High	5.949E-05	0.0002163
High	[R].VAPEEHPILLTEAPLNPK.[A]			0.00016473	0	2	2	15	A2XNS1; A3C6D7	A2XNS1 [98-115]; A3C6D7 [98-115]	0	1968.08005321	High	High	High	1.0e9	8.2e8	8.5e8	3.49050498008728	High	0	3.068E-06
High	[K].SAQDIALADLPTTHPIR.[L]			1.87733E-05	0	1	1	18	Q06967	Q06967 [160-176]	0	1818.97083716	High	High	High	1.7e9	1.5e9	1.4e9	3.88097500801086	High	0	3.108E-07
High	[K].SPNDPFPAEWGVGAIFGAECQK.[R]	1xCarbamidomethyl [C20]		0.000837292	0	1	2	8	Q01K11	Q01K11 [443-464]	0	2377.09175703	High	High	Not Found	6.2e7	3.9e7		4.28400897979736	High	0	1.673E-05
High	[R].DHMPEPYEELVENCK.[I]	1xCarbamidomethyl [C14]		0.000192837	0	1	1	6	Q6AVA8	Q6AVA8 [370-384]	0	1889.80442534	High	High	High	8.8e7	8.0e7	2.9e7	3.11250042915344	High	0	3.615E-06
High	[K].SGDELTSLKDYVTR.[M]			0.00073156	0	2	3	8	Q0J4P2; Q07078	Q0J4P2 [443-456]; Q07078 [443-456]	1	1583.79114153	High	High	High	4.1e8	1.2e8		3.83767437934875	High	0	1.456E-05
High	[R].QTIFLPVIGLVDPEK.[L]			0.000958297	0	1	1	8	P46465	P46465 [120-134]	0	1668.9570847	High	High	High	2.5e7	1.4e7		3.62361478805542	High	5.949E-05	0.0003457
High	[K].VVVVECVLPESSDATAR.[E]	1xCarbamidomethyl [C6]		1.38543E-05	0	1	1	14	Q6ZD89	Q6ZD89 [298-314]	0	1830.92658937	High	High	High	7.1e8	6.7e8	5.8e8	5.23980808258057	High	0	3.657E-06
High	[R].YLAVEPSTPYNTTTLPK.[V]			8.9212E-05	0	1	1	10	P42862	P42862 [550-566]	0	1894.97967048	High	High	High	8.9e8	7.3e8	6.6e8	3.54716897010803	High	0	5.559E-06
High	[K].YTIGGDLGGGEGHNGWVSCVR.[F]	1xCarbamidomethyl [C19]		6.69576E-05	0	1	1	11	P49027	P49027 [152-172]	0	2190.99852541	High	High	High	2.7e8	2.2e8	3.5e7	4.0339732170105	High	0	9.935E-06
High	[K].EALEWLDENQTAEKEEYEEK.[L]			4.61872E-05	0	1	1	11	Q6Z7B0	Q6Z7B0 [606-625]	1	2483.1096342	High	High	High	9.6e7	5.0e8	5.2e8	4.51441287994385	High	0	8.016E-07
High	[K].EALEWLDENQTAEKEEYEEK.[L]	1xDeamidated [N/Q]		0.00269638	0	1	1	6	Q6Z7B0	Q6Z7B0 [606-625]	1	2484.0936502	High	High	Not Found				4.68823719024658	High	5.949E-05	0.0002584
High	[K].EGISAEVINLR.[S]			0.00286829	0	2	2	10	Q6Z1G7; Q0J0H4	Q6Z1G7 [267-277]; Q0J0H4 [269-279]	0	1200.6582771	High	High	High	7.0e8	4.3e8	4.7e8	3.10922169685364	High	0	7.304E-05
High	[K].ANSEATLGTYQGDAVLGEGASESLHVK.[D]			1.90572E-08	0	1	1	663	Q5N725	Q5N725 [328-354]	0	2704.30604249	High	High	High	1.7e10	1.3e10	1.5e10	7.50043153762817	High	0	2.177E-10
High	[K].ANSEATLGTYQGDAVLGEGASESLHVK.[D]	1xDeamidated [Q/N]		7.40501E-09	0	1	1	87	Q5N725	Q5N725 [328-354]	0	2705.29005849	High	High	High	8.5e7	2.4e7	1.0e7	7.09630632400513	High	0	2.677E-10
High	[K].ANSEATLGTYQGDAVLGEGASESLHVK.[D]	2xDeamidated [N2; Q11]		8.75571E-08	0	1	1	7	Q5N725	Q5N725 [328-354]	0	2706.27407449	High	High	High	1.4e9	3.9e7	1.3e9	6.40999174118042	High	0	3.178E-08
High	[K].MASTFIGNSTSIQEMFR.[R]			0.000624954	0	2	3	1	Q40665; P46265	Q40665 [363-379]; P46265 [363-379]	0	1919.89899413	High	Not Found	Not Found				3.38079881668091	High	0	1.236E-05
High	[R].RFEGYNDYTPEQLIK.[D]			0.00122046	0	1	1	14	P52428	P52428 [175-189]	1	1872.91265358	High	High	High	3.8e8	3.4e8	3.6e8	3.92651724815369	High	0	5.998E-05
High	[R].VGFPIVADPDR.[E]			0.00257785	0	1	2	10	P0C5D0	P0C5D0 [94-104]	0	1185.62624875	High	High	High	9.6e8	8.7e8	7.4e8	3.66821646690369	High	0	5.357E-05
High	[K].YTIGGDLGGGEGHNGWVSCVR.[F]	1xDeamidated [N14]; 1xCarbamidomethyl [C19]		4.72385E-05	0	1	1	17	P49027	P49027 [152-172]	0	2191.98254141	High	High	High	5.2e8	4.3e8	4.9e8	3.31149172782898	High	0	8.124E-05
High	[K].HPQIDVPNLQVIK.[L]			0.00016943	0	1	1	11	P0DKK8	P0DKK8 [32-44]	0	1500.85328842	High	High	High	1.0e9	8.1e8	8.7e8	3.65955066680908	High	5.949E-05	0.0002291
High	[R].IINEPTAAAIAYGLDKK.[G]			4.41543E-05	0	2	3	52	Q6Z7B0; Q75HQ0	Q6Z7B0 [202-218]; Q75HQ0 [226-242]	1	1787.99017565	High	High	High	4.3e9	3.9e9	2.7e9	4.30513477325439	High	0	7.779E-07
High	[K].VGLNYVSCSPFR.[V]	1xCarbamidomethyl [C8]		0.00124123	0	1	1	6	Q75KR1	Q75KR1 [863-874]	0	1398.68344629	High	High	Not Found	2.3e9	2.2e9		4.3919939994812	High	0	2.582E-05
High	[R].FLANVDPVDVAR.[S]			0.00434607	0	2	2	12	P42862; P42863	P42862 [185-196]; P42863 [185-196]	0	1315.70047625	High	High	High	1.5e9	1.8e9	1.4e9	3.23934721946716	High	0	9.013E-05
High	[K].VSPQLIAEYTVR.[A]			6.73354E-05	0	1	1	83	Q5N725	Q5N725 [238-249]	0	1375.75799109	High	High	High	2.7e10	1.9e10	2.0e10	3.72242784500122	High	0	1.135E-05
High	[R].AMSSESGPQGLPIDLR.[G]			0.00017823	0	1	1	4	Q6Z0I4	Q6Z0I4 [68-83]	0	1657.82139581	High	Not Found	High			1.2e8	3.68979406356812	High	0	3.322E-06
High	[R].SECINHAFVYDAPLPVSR.[L]	1xCarbamidomethyl [C3]		2.23508E-05	0	1	1	15	P52428	P52428 [90-107]	0	2075.00148561	High	High	High	5.8e8	7.1e8	5.6e7	4.29611492156982	High	0	1.351E-06
High	[R].SECINHAFVYDAPLPVSR.[L]	1xDeamidated [N5]; 1xCarbamidomethyl [C3]		0.000800451	0	1	1	8	P52428	P52428 [90-107]	0	2075.98550161	High	High	High	1.3e8	1.7e7	1.2e8	3.59945201873779	High	0	7.174E-05
High	[R].DNLTLWTSDLTEDGGDEVK.[E]			4.70328E-06	0	1	1	11	Q6ZKC0	Q6ZKC0 [227-245]	0	2107.96659897	High	High	High	4.2e8	3.7e8	3.8e8	5.18672370910645	High	0	1.66E-07
High	[K].LVVKPDMLFGK.[R]			0.00131303	0	1	3	6	Q2QNG7	Q2QNG7 [55-65]	0	1246.7227917	High	High	Not Found	1.8e8	1.3e8		2.29736828804016	High	5.949E-05	0.0002665
High	[R].EGDAMVIPAGAIVYSANTHSSK.[W]			0.000374558	0	1	2	5	B8AL97	B8AL97 [142-163]	0	2218.08085769	High	High	Not Found	2.3e8	2.3e7		3.94807434082031	High	0	7.269E-06
High	[R].DTTLNGAVEQMYTEMASR.[H]			0.00012933	0	1	1	6	Q943F3	Q943F3 [98-115]	0	2016.90011622	High	High	High	4.6e7	3.4e7	2.7e7	4.37979364395142	High	0	2.539E-06
High	[R].DTTLNGAVEQMYTEMASR.[H]	1xDeamidated [N5]		2.55824E-05	0	1	1	7	Q943F3	Q943F3 [98-115]	0	2017.88413222	High	High	High	1.4e8	1.0e8		4.0123438835144	High	0	3.873E-06
High	[R].DTTLNGAVEQMYTEMASR.[H]	2xDeamidated [N5; Q10]		0.00200176	0	1	1	1	Q943F3	Q943F3 [98-115]	0	2018.86814822	High	Not Found	Not Found	3.2e7			2.37332630157471	High	0	4.094E-05
High	[K].KDCLCFIEVIAHK.[D]	2xCarbamidomethyl [C3; C5]		0.00305114	0	1	1	3	A2XFI3	A2XFI3 [569-581]	1	1632.82364516	High	High	Not Found	1.7e8	1.5e8		4.15365076065063	High	0	6.19E-05
High	[R].LGADGFIVSTNASEMK.[A]			2.8791E-05	0	1	1	9	Q0JA75	Q0JA75 [246-261]	0	1639.79959775	High	High	High	3.8e8	3.0e8	2.9e8	4.55641460418701	High	0	4.887E-07
High	[K].GSFETIHVEDALGHQFATR.[L]			4.44595E-06	0	1	1	22	P49398	P49398 [203-221]	0	2115.0253918	High	High	High	3.4e8	5.6e8	8.3e8	5.14842462539673	High	0	6.835E-08
High	[K].GSFETIHVEDALGHQFATR.[L]	1xDeamidated [Q15]		5.19802E-05	0	1	1	1	P49398	P49398 [203-221]	0	2116.0094078	High	Not Found	Not Found	7.4e8			4.4536395072937	High	0	9.074E-07
High	[K].LLDHTSVTHLFPITK.[Y]			0.000100401	0	1	1	25	Q9LSU3	Q9LSU3 [60-74]	0	1721.95848167	High	High	High	5.7e8	5.3e8	5.6e8	4.43776273727417	High	0	4.734E-06
High	[K].TTTTNAGAPVWNDNEALTVGPR.[G]			3.24021E-05	0	1	1	17	Q0E4K1	Q0E4K1 [16-37]	0	2285.11566322	High	High	High	4.1e8	3.5e8	3.2e8	4.20443058013916	High	0	9.706E-07
High	[K].TTTTNAGAPVWNDNEALTVGPR.[G]	1xDeamidated [N]		0.000436001	0	1	1	14	Q0E4K1	Q0E4K1 [16-37]	0	2286.09967922	High	Not Found	High	2.5e7		9.9e6	3.21490979194641	High	0.0001601	0.001286
High	[K].TTTTNAGAPVWNDNEALTVGPR.[G]	2xDeamidated [N5; N12]		0.00101946	0	1	1	2	Q0E4K1	Q0E4K1 [16-37]	0	2287.08369522	Not Found	High	Not Found		7.4e6		3.8023099899292	High	0	2.06E-05
High	[K].NPFAPTLHFNYR.[Y]			0.000552206	0	1	1	6	Q7XPL2	Q7XPL2 [192-203]	0	1476.73825874	High	Not Found	High	3.9e8		2.0e8	2.39626359939575	High	0	8.063E-05
High	[K].GNNILVMCDCYTPAGEPIPTNKR.[H]	2xCarbamidomethyl [C8; C10]		0.0010024	0	1	1	3	P14656	P14656 [85-107]	1	2620.23163829	High	High	Not Found	1.5e8	9.6e7		3.50417447090149	High	0	2.023E-05
High	[K].AQISIYDPQVTEDQIQR.[D]			1.32445E-05	0	1	3	10	Q9AUV6	Q9AUV6 [358-374]	0	2004.00325937	High	High	High	4.7e8	3.4e8	3.4e8	3.6082398891449	High	0	2.099E-06
High	[R].VPEGFDYELYNR.[DN]			0.00086603	0	2	2	10	Q6Z4G3; Q8H8T0	Q6Z4G3 [59-70]; Q8H8T0 [61-72]	0	1501.69578471	High	High	High	2.1e9	1.1e9	2.2e9	3.90377187728882	High	0	5.951E-05
High	[R].GLMHFQFNVGK.[T]			0.00441987	0	1	4	5	Q851K1	Q851K1 [162-172]	0	1277.64593837	High	High	Not Found	4.6e7	2.9e7		2.33136463165283	High	0.0001124	0.0008077
High	[R].VGLTGLTVAEHFR.[D]			0.000387417	0	1	1	14	Q01859	Q01859 [305-317]	0	1399.76922449	High	High	High	1.6e9	1.5e9	1.0e9	3.46615719795227	High	0	4.418E-05
High	[K].AAQDIALADLAPTHPIR.[L]			1.46561E-05	0	2	2	19	Q6ZKC0; Q2R2W2	Q6ZKC0 [155-171]; Q2R2W2 [164-180]	0	1772.9653579	High	High	High	3.2e9	2.8e9	2.0e9	4.31321716308594	High	0	2.647E-07
High	[R].SLNSVWAQHLSEEVR.[R]			2.05418E-05	0	1	1	18	P35684	P35684 [101-115]	0	1754.8820222	High	High	High	1.1e9	1.1e9	7.6e8	4.33265161514282	High	0	5.893E-07
High	[R].KGNNILVMCDCYTPAGEPIPTNK.[R]	2xCarbamidomethyl [C9; C11]		0.000364168	0	1	1	8	P14656	P14656 [84-106]	1	2592.22549029	High	High	High	3.8e8	3.4e8	8.4e7	3.55588936805725	High	0	7.107E-06
High	[K].LFEIGAGTSEIR.[R]			0.000290781	0	1	1	6	Q75IM9	Q75IM9 [386-397]	0	1292.68449182	High	High	High	5.4e8	4.5e8	5.0e8	4.10592222213745	High	0	2.277E-05
High	[R].DNLTLWTSDNAEDGGDEIKEAAKPEGEGH.[-]			7.6736E-06	0	1	1	11	Q06967	Q06967 [232-260]	1	3098.38212031	High	High	High	4.0e8	3.4e8	4.1e8	4.67040205001831	High	0	1.208E-07
High	[R].DNLTLWTSDNAEDGGDEIKEAAKPEGEGH.[-]	1xDeamidated [N10]		0.000277983	0	1	1	5	Q06967	Q06967 [232-260]	1	3099.36613631	High	High	High				4.20103406906128	High	0	5.306E-06
High	[K].KISEDEYVSAIKEEISK.[V]			3.50578E-05	0	1	1	7	Q2QLY4	Q2QLY4 [458-474]	2	1968.01717809	High	Not Found	High			5.1e8	4.17046403884888	High	0	1.086E-06
High	[K].IYDNMQKPAFVFDGR.[N]			0.001903	0	1	1	4	Q9AUV6	Q9AUV6 [433-447]	0	1800.87376576	High	High	Not Found	1.8e8	1.7e8		3.00499987602234	High	0.0001601	0.001459
High	[R].INTLLQGYSGIR.[F]			0.00262168	0	1	3	6	P14717	P14717 [151-162]	0	1334.7426754	High	High	High	1.4e8	1.2e8	1.0e8	3.24708485603333	High	0	5.337E-05
High	[R].HMEGFGVNTYTLINK.[D]			8.74475E-07	0	1	2	8	A2YH64	A2YH64 [201-215]	0	1723.84721667	High	High	High	2.7e8	1.9e8	9.7e7	6.20709753036499	High	0	1.229E-08
High	[K].SDVNIVSNASCTTNCLAPLAK.[V]	2xCarbamidomethyl [C11; C15]		1.1076E-06	0	1	1	33	Q6K5G8	Q6K5G8 [144-164]	0	2235.0743927	High	High	High	1.5e10	1.2e10	9.5e9	5.68192434310913	High	0	5.909E-08
High	[K].SDVNIVSNASCTTNCLAPLAK.[V]	1xDeamidated [N]; 2xCarbamidomethyl [C11; C15]		3.61487E-07	0	1	1	90	Q6K5G8	Q6K5G8 [144-164]	0	2236.0584087	High	High	High	1.6e9	1.2e9	1.1e9	6.8482813835144	High	0	5.887E-08
High	[K].SDVNIVSNASCTTNCLAPLAK.[V]	2xDeamidated [N8; N14]; 2xCarbamidomethyl [C11; C15]		4.25026E-06	0	1	1	4	Q6K5G8	Q6K5G8 [144-164]	0	2237.0424247	Not Found	High	High		4.4e8		5.23754262924194	High	0	6.482E-08
High	[K].YANDLSSGVIFGK.[E]			0.000931724	0	1	1	4	Q6K669	Q6K669 [273-285]	0	1370.69505648	High	High	Not Found	6.4e8	5.9e8		3.15292549133301	High	0	1.877E-05
High	[K].GTVVLVFQPAEEGGGGAK.[K]			0.000466452	0	1	2	7	Q84XG9	Q84XG9 [160-177]	0	1715.89627529	High	High	High	3.7e7	2.1e7	4.1e7	4.2879376411438	High	0	2.002E-05
High	[R].SMAEEEPEKFQAHFSEYLK.[K]			0.000312846	0	2	3	8	Q8L4L4; A2WXX3	Q8L4L4 [210-228]; A2WXX3 [210-228]	1	2300.05397423	High	High	High	3.0e8	2.5e8	9.0e7	3.87036657333374	High	0	6.004E-06
High	[R].SENEADVAAAQVAGYEKPLVAR.[L]			5.68769E-05	0	1	1	5	O04226	O04226 [337-358]	0	2288.15171437	High	High	High	2.9e8	2.5e8	4.3e8	4.12507438659668	High	0	2.641E-06
High	[R].VFDKDQNGFISAAELR.[H]	1xDeamidated [Q/N]		0.00120681	0	1	5	10	Q6F332	Q6F332 [92-107]	1	1810.89700395	High	High	High	1.4e8	1.7e8	1.3e8	4.12894725799561	High	0	2.782E-05
High	[K].QDSTYWDNISQGGLQR.[I]			1.38543E-05	0	1	1	8	P30298	P30298 [728-743]	0	1867.85692957	High	High	High	5.0e8	4.5e8	3.9e8	4.01401901245117	High	0	4.366E-06
High	[K].LAGPQLVQMFIGDGAK.[L]			0.000247005	0	1	1	6	P46465	P46465 [241-256]	0	1644.87778856	High	Not Found	High	3.9e7		5.5e7	3.48815107345581	High	0	1.468E-05
High	[R].TTSYEDFTSSLPEGDCR.[F]	1xCarbamidomethyl [C16]		1.34699E-05	0	1	1	11	Q84TB3	Q84TB3 [50-66]	0	1964.81782667	High	High	High	7.1e8	6.6e8	4.9e8	4.64979553222656	High	0	4.788E-07
High	[K].VVTIDSYEDVTPNSETSLQK.[A]	1xDeamidated [Q/N]		7.6736E-06	0	1	1	16	P25776	P25776 [234-253]	0	2226.06597902	High	High	High	1.2e8	1.4e7	2.2e9	4.4702615737915	High	0	9.305E-07
High	[K].DSSVPEGAVAAAAIENR.[A]			0.00288445	0	1	1	3	Q84T92	Q84T92 [167-183]	0	1656.81875322	High	Not Found	High	5.2e7		8.6e7	2.92588806152344	High	0	7.054E-05
High	[R].SDSTSVGWGGPGGYVYQK.[A]			9.70682E-05	0	1	1	10	Q75HE6	Q75HE6 [450-467]	0	1844.84496794	High	High	High	1.8e8	1.6e8	2.5e8	3.97530078887939	High	0	4.166E-05
High	[K].SIGNGVQFLNR.[H]	1xDeamidated [N/Q]		0.00185025	0	2	3	19	P30298; P31924	P30298 [149-159]; P31924 [157-167]	0	1205.62731178	High	High	High	1.3e9	9.2e8	1.2e9	4.08648777008057	High	0	3.774E-05
High	[R].SLASAVPLAVDGESTSK.[-]			3.35147E-05	0	1	1	8	P30298	P30298 [792-808]	0	1631.84865637	High	High	High	1.2e9	9.8e8	9.7e8	3.81515550613403	High	0	5.74E-07
High	[R].NNIPLSTAATANFTR.[G]			0.000121568	0	1	1	8	Q9LST6	Q9LST6 [71-85]	0	1590.82344476	High	High	High	6.9e8	6.2e8	6.3e8	4.55547189712524	High	0	2.223E-06
High	[K].DAVMSTLGMTEDK.[A]			0.00138119	0	1	1	7	A2Y720	A2Y720 [163-175]	0	1397.62869271	High	High	High	4.4e8	3.1e8	2.5e8	4.30263042449951	High	0	3.447E-05
High	[K].LIGCCNELNAGYAADGYAR.[A]	2xCarbamidomethyl [C4; C5]		3.78131E-07	0	2	2	49	Q0DHF6; A2Y5L9	Q0DHF6 [84-102]; A2Y5L9 [84-102]	0	2087.92733467	High	High	High	2.7e9	2.3e9	2.1e9	5.0839262008667	High	0	3.549E-07
High	[K].LIGCCNELNAGYAADGYAR.[A]	1xDeamidated [N9]; 2xCarbamidomethyl [C4; C5]		3.35569E-06	0	2	2	6	Q0DHF6; A2Y5L9	Q0DHF6 [84-102]; A2Y5L9 [84-102]	0	2088.91135067	High	High	Not Found	2.3e8	2.5e8		5.50322198867798	High	0	5.075E-08
High	[R].FPAGFETAQLPSNK.[C]			6.77154E-05	0	1	2	12	P0C5D0	P0C5D0 [198-211]	0	1506.75871932	High	High	Not Found	2.2e8			4.31552219390869	High	0	1.274E-06
High	[R].DNGVDDGGVVFDAGAR.[T]	1xDeamidated [N2]		0.000522	0	1	2	2	A2WXV8	A2WXV8 [76-91]	0	1564.68740517	High	Not Found	Not Found	3.3e7			3.45475077629089	High	0	1.029E-05
High	[R].NIVVEETANVSELK.[L]			0.000295731	0	1	1	2	Q6YXW6	Q6YXW6 [105-118]	0	1544.81662802	High	Not Found	Not Found	1.2e8			4.62296962738037	High	0	5.674E-06
High	[K].AFAGSPIVGEIR.[G]			0.00140469	0	1	2	3	Q01K11	Q01K11 [417-428]	0	1216.6684479	High	Not Found	High	6.0e8		5.0e8	3.24136090278625	High	0	2.86E-05
High	[R].TDIIFFCSPNNPTGAAASR.[D]	1xCarbamidomethyl [C7]		3.31397E-05	0	1	1	7	Q10MQ2	Q10MQ2 [237-255]	0	2038.96510009	High	High	High	6.5e7	7.5e7	1.9e7	5.09496545791626	High	0	8.593E-07
High	[K].MIEYSYVNAPLQK.[E]			0.000510385	0	2	2	12	Q6Z0I4; Q6H5J0	Q6Z0I4 [316-328]; Q6H5J0 [312-324]	0	1555.78249123	High	High	High	3.4e8	3.0e8	2.9e8	4.16809129714966	High	0	3.976E-05
High	[K].FHGYSPAVVTGKPVDLGGSLGR.[D]			1.83785E-06	0	1	1	20	A2XMV1	A2XMV1 [160-181]	0	2214.16657671	High	High	High	1.1e9	8.6e8	8.8e8	4.6108570098877	High	0	8.046E-07
High	[R].DSEIAMGGYQPYHLATR.[Q]			0.00341389	0	1	1	2	Q43007	Q43007 [691-707]	0	1908.89087228	Not Found	Not Found	High			2.2e7	2.18450832366943	High	5.949E-05	0.0005255
High	[R].DSEIAMGGYQPYHLATR.[Q]	1xDeamidated [Q10]		0.00215352	0	1	1	2	Q43007	Q43007 [691-707]	0	1909.87488828	High	Not Found	Not Found	4.4e7			3.42132544517517	High	0.001102	0.01426
High	[R].ELGEGGIDNYLSVK.[Q]			0.000875827	0	1	1	6	B3VMC0	B3VMC0 [470-483]	0	1493.74821415	High	High	High	3.4e8	8.3e7	1.9e8	4.19667911529541	High	0	2.208E-05
High	[K].LPADTPYSQFAYK.[F]			0.000148863	0	1	1	8	Q10LP5	Q10LP5 [218-230]	0	1500.73692126	High	High	High	1.8e8	1.3e8	1.6e8	3.75757932662964	High	0	3.463E-06
High	[K].ILDVIDCTGSGDVDTSK.[V]	1xCarbamidomethyl [C7]		2.57267E-05	0	1	1	4	Q6ESI7	Q6ESI7 [146-162]	0	1794.84258493	High	High	Not Found	3.0e7	5.3e7		4.41644287109375	High	0	4.323E-07
High	[R].DTGEGFGAAPDIDHLNPR.[V]			3.3223E-07	0	1	1	21	P27933	P27933 [163-180]	0	1881.87257963	High	High	High	2.3e9	1.7e9	2.6e9	5.27289581298828	High	0	8.521E-08
High	[K].VNQIGSVTESIEAVK.[M]	1xDeamidated [Q/N]		1.4822E-05	0	1	1	36	Q42971	Q42971 [355-369]	0	1574.82719311	High	High	High	4.7e8	6.1e8	1.2e9	4.87551641464233	High	0	1.249E-05
High	[K].VNQIGSVTESIEAVK.[M]			1.57684E-05	0	1	1	49	Q42971	Q42971 [355-369]	0	1573.84317711	High	High	High	1.9e10	2.0e10	1.6e10	4.53142642974854	High	0	2.374E-06
High	[K].VIAISDVTGAVK.[N]			0.00123427	0	1	1	16	A2XMV1	A2XMV1 [232-243]	0	1172.68851462	High	High	High	2.4e9	1.9e9	1.9e9	3.40703058242798	High	0	6.004E-05
High	[K].SAIVQVDAAPFK.[Q]			0.00162581	0	1	1	15	P49199	P49199 [100-111]	0	1245.68376359	High	High	High	1.3e9	1.1e9	6.9e8	3.80179119110107	High	5.949E-05	0.0001343
High	[R].ETPAIDVCHGLLGDK.[A]	1xCarbamidomethyl [C8]		0.00107843	0	1	3	8	Q9AUV6	Q9AUV6 [343-357]	0	1624.79993243	High	High	Not Found	3.0e8	2.4e8		3.62893009185791	High	0	6.466E-05
High	[K].LTVSTVSSSGVGLTSTAVK.[K]			0.000233491	0	1	1	6	Q84P97	Q84P97 [30-48]	0	1793.98548411	High	High	High	2.4e7			3.1592698097229	High	0	8.172E-05
High	[K].SDLVNNLGTIAR.[S]			0.0034719	0	2	3	9	Q0J4P2; Q07078	Q0J4P2 [89-100]; Q07078 [89-100]	0	1272.69063982	High	High	High	1.2e9	1.1e9	9.2e8	3.92323279380798	High	0	9.163E-05
High	[K].DAGVIAGLNVAR.[I]			0.00140469	0	1	1	4	Q6Z7B0	Q6Z7B0 [190-201]	0	1155.64804681	High	High	Not Found	4.4e8			3.76542115211487	High	0	2.864E-05
High	[R].DTGAGFGAAPDIDHLNPR.[V]			2.01098E-06	0	1	1	25	P27934	P27934 [163-180]	0	1823.86710037	High	High	High	3.8e9	2.6e9	3.5e9	5.15757274627686	High	0	2.958E-08
High	[R].TIPHLADAIHAAVTK.[L]			0.000936979	0	1	1	33	P37833	P37833 [391-405]	0	1557.87475211	High	High	High	2.2e9	2.1e9	1.8e9	3.4481258392334	High	5.949E-05	0.0001852
High	[K].SQLRPEIQVAAQNCWVK.[K]	1xCarbamidomethyl [C14]		8.78309E-06	0	1	1	22	P48494	P48494 [54-70]	0	2027.04910453	High	High	High	6.1e9	5.0e9	5.0e9	4.80943298339844	High	0	1.127E-06
High	[R].HETADINTFSWGVANR.[G]			4.76247E-07	0	1	1	27	P14656	P14656 [296-311]	0	1817.85653571	High	High	High	2.5e9	2.2e9	2.0e9	5.4184193611145	High	0	7.453E-08
High	[K].SQLRPEIQVAAQNCWVK.[K]	1xDeamidated [N13]; 1xCarbamidomethyl [C14]		9.70682E-05	0	1	1	2	P48494	P48494 [54-70]	0	2028.03312053	Not Found	Not Found	High			2.5e8	4.24414443969727	High	0	1.756E-06
High	[K].VLEQLSGQSPVFSK.[A]			0.000262775	0	1	1	9	A2YDY2	A2YDY2 [38-51]	0	1518.81623416	High	High	High	1.2e9	1.1e9	1.4e9	4.27959489822388	High	0	5.422E-06
High	[K].ITLIGTSGISGSYVELR.[A]			2.96125E-05	0	1	1	6	Q0JDA2	Q0JDA2 [214-230]	0	1765.96944019	High	High	High	5.4e7	4.4e7	4.7e7	3.71043038368225	High	0	5.019E-07
High	[K].IPVLGHADGICHVYIDK.[S]	1xCarbamidomethyl [C11]		0.000330952	0	1	2	6	O04226	O04226 [505-521]	0	1906.98437909	High	High	High	4.4e7	7.4e7	7.6e7	3.29767894744873	High	0	6.383E-06
High	[R].AGVAVTEEDLLQPPR.[G]			0.000130793	0	1	1	8	Q7XUG1	Q7XUG1 [415-429]	0	1594.84351148	High	High	Not Found	2.1e8	6.1e7		3.98006248474121	High	0	2.402E-06
High	[K].VAVKPLDLESANEPPLNTYKPK.[E]			2.63123E-05	0	1	1	10	P41345	P41345 [72-93]	0	2423.3180514	High	High	High	1.8e8	4.2e8	5.4e8	3.33761882781982	High	0	4.448E-07
High	[K].VAVKPLDLESANEPPLNTYKPK.[E]	1xDeamidated [N]		0.000138364	0	1	1	3	P41345	P41345 [72-93]	0	2424.3020674	High	Not Found	High			1.2e8	3.30118751525879	High	0	2.552E-06
High	[K].LDELLAEEAAAGR.[E]			0.000302461	0	1	1	7	Q9XGP7	Q9XGP7 [146-158]	0	1357.69578471	High	High	High			2.9e8	4.05451631546021	High	0	5.781E-06
High	[K].GNAYAQVAIGTEDVYK.[S]			2.44564E-05	0	1	1	18	Q948T6	Q948T6 [222-237]	0	1698.83334068	High	High	High	5.2e8	4.3e8	6.8e8	4.92441749572754	High	0	4.105E-07
High	[R].FHLPGETEEEFATR.[L]			0.000267248	0	1	3	17	Q01K11	Q01K11 [242-255]	0	1662.77582584	High	High	High	5.4e8	4.3e8	3.4e8	4.25631666183472	High	0	5.101E-06
High	[R].LKVPPALNQFTR.[T]			0.000237466	0	1	1	18	P0DKK7	P0DKK7 [67-78]	1	1383.81069541	High	High	High	3.5e8	3.1e8	2.3e8	4.95766162872314	High	0	4.493E-06
High	[K].VVTIDSYEDVTPNSETSLQK.[A]	2xDeamidated [N13; Q19]		0.000276423	0	1	1	2	P25776	P25776 [234-253]	0	2227.04999502	Not Found	High	Not Found		6.5e7		4.0272159576416	High	0	5.265E-06
High	[R].HETADINTFSWGVANR.[G]	1xDeamidated [N]		1.17024E-05	0	1	1	5	P14656	P14656 [296-311]	0	1818.84055171	Not Found	High	High		1.5e7		4.87589025497437	High	0	2.148E-07
High	[R].YLAVEPSTPYNTTTMPK.[V]			0.000114917	0	1	1	8	P42863	P42863 [550-566]	0	1912.93609112	High	High	High	2.6e8	2.3e8	3.8e8	3.7616856098175	High	0	2.51E-06
High	[K].TPLTAHGADAFPFTEER.[L]			3.42776E-05	0	1	1	8	Q7Y0E8	Q7Y0E8 [459-475]	0	1859.89225249	High	High	High	6.9e8	6.2e8	5.5e8	4.58399391174316	High	0	5.868E-07
High	[K].NVLLSIESDKTDEAELQR.[A]			0.00201305	0	1	1	2	Q0D4Z6	Q0D4Z6 [442-459]	1	2060.05060341	High	Not Found	Not Found				2.93937492370605	High	0	4.107E-05
High	[R].TAISHVQNLITGVTK.[G]			3.20395E-05	0	1	1	23	P49210	P49210 [71-85]	0	1581.89588143	High	High	High	1.1e9	1.0e9	1.2e9	4.0898118019104	High	0	5.955E-07
High	[K].VEEIASTGATHVWLPPPSHSVSPQGYMPGR.[L]			4.30374E-07	0	1	1	34	P27934	P27934 [51-80]	0	3187.56294258	High	High	High	4.3e9	3.1e9	2.4e9	5.38724899291992	High	0	2.792E-07
High	[K].VEEIASTGATHVWLPPPSHSVSPQGYMPGR.[L]	1xDeamidated [Q24]		1.04112E-06	0	1	1	9	P27934	P27934 [51-80]	0	3188.54695858	High	High	High		4.8e6	5.3e8	5.82331705093384	High	0	6.374E-08
High	[K].VEEIASTGATHVWLPPPSHSVSPQGYMPGR.[L]	1xOxidation [M27]		3.77182E-05	0	1	1	8	P27934	P27934 [51-80]	0	3203.55785758	High	High	High	5.7e7	1.2e8	1.8e8	4.36305713653564	High	0	6.488E-07
High	[K].VEEIASTGATHVWLPPPSHSVSPQGYMPGR.[L]	1xOxidation [M27]; 1xDeamidated [Q24]		0.000175247	0	1	1	4	P27934	P27934 [51-80]	0	3204.54187358	Not Found	High	High		4.2e7	2.9e7	4.27294826507568	High	0	3.263E-06
High	[K].AFDLLHEGGCLR.[C]	1xCarbamidomethyl [C10]		0.00375586	0	1	2	5	A2XAZ3	A2XAZ3 [363-374]	0	1387.67869526	High	High	High	1.1e8	9.5e7		3.23459672927856	High	0.0001124	0.0008224
High	[K].HLPAISDPEVESAFK.[D]			0.00035208	0	1	1	12	Q0JDA2	Q0JDA2 [69-83]	0	1639.83261245	High	High	High	2.9e8	2.3e8	2.2e8	3.97287321090698	High	0	2.745E-05
High	[K].AGVTHVWLPPPSHSVAPQGYMPGR.[L]			2.28883E-06	0	1	1	15	P27933	P27933 [57-80]	0	2541.28195752	High	High	High	7.0e8	6.7e8	8.7e8	5.51672840118408	High	0	3.388E-08
High	[K].AGVTHVWLPPPSHSVAPQGYMPGR.[L]	1xDeamidated [Q18]		0.00127662	0	1	1	1	P27933	P27933 [57-80]	0	2542.26597352	Not Found	High	Not Found				4.19331169128418	High	0	2.593E-05
High	[R].VDMPGSFHTEWFK.[I]			0.00286829	0	1	1	4	Q9LI00	Q9LI00 [461-473]	0	1580.72022536	High	High	Not Found	4.4e8	3.7e8		3.56032586097717	High	5.949E-05	0.0001113
High	[R].SVQMEGLTWGASK.[L]			0.00278883	0	1	1	5	P29545	P29545 [160-172]	0	1393.67802621	High	High	High		3.2e8	3.0e8	3.77168822288513	High	0	8.385E-05
High	[K].SIAVQTEIGGVPIK.[I]			0.000364168	0	1	1	10	B8AL33	B8AL33 [214-227]	0	1411.81550593	High	High	High	3.8e8	3.2e8	3.0e8	3.27548027038574	High	0	7.024E-06
High	[K].VFQGDFSSNLPVDK.[A]			8.15316E-05	0	1	1	13	Q9LI00	Q9LI00 [306-319]	0	1552.76419858	High	High	High	1.3e9	1.0e9	7.4e8	4.01112699508667	High	0	1.313E-05
High	[R].LGDPARPLLLSVR.[S]			0.000735687	0	1	1	13	Q6AVA8	Q6AVA8 [156-168]	0	1406.84780916	High	High	High	8.5e8	6.3e8	6.8e8	3.81342005729675	High	0	2.056E-05
High	[R].GQNCWADKPAAIVSAGGGFGGGR.[S]	1xDeamidated [Q/N]; 1xCarbamidomethyl [C4]		0.00172954	0	1	1	4	Q941Z0	Q941Z0 [109-131]	0	2234.04072499	Not Found	Not Found	High				3.04401135444641	High	5.949E-05	0.0001403
High	[K].AHLMEIQINGGTIADK.[V]	1xDeamidated [N/Q]		0.000214594	0	1	1	3	P35684	P35684 [179-194]	0	1711.86834642	High	Not Found	Not Found				3.8541738986969	High	0	6.589E-05
High	[K].VVTIDSYEDVTPNSETSLQK.[A]			1.6891E-06	0	1	1	11	P25776	P25776 [234-253]	0	2225.08196302	High	High	High	8.1e8	7.1e8	7.0e8	5.4986572265625	High	0	2.461E-08
High	[K].VDGLVSGIGTGGTITGAGR.[Y]			6.05851E-06	0	1	1	11	Q9XEA6	Q9XEA6 [173-191]	0	1687.89733789	High	High	High	9.5e8	8.5e8	6.2e8	4.68369722366333	High	0	9.43E-08
High	[K].VVVIGGGDTGTDCIGTSIR.[H]	1xCarbamidomethyl [C13]		7.38648E-07	0	1	2	8	Q0JKD0	Q0JKD0 [1952-1970]	0	1876.94330203	High	High	High	1.9e8	1.8e8	1.4e8	5.36142635345459	High	0	1.028E-08
High	[R].DDPYGDGTGNPDTGADFAAAPDIDHLNKR.[V]	2xDeamidated [N10; N27]		0.000297399	0	1	1	6	P17654	P17654 [157-185]	1	3017.30314264	Not Found	High	High			1.7e7	4.7200083732605	High	0	5.695E-06
High	[R].DDPYGDGTGNPDTGADFAAAPDIDHLNKR.[V]	1xDeamidated [N]		1.38111E-07	0	1	1	25	P17654	P17654 [157-185]	1	3016.31912664	High	High	High	9.8e7	1.2e8	7.9e7	5.75421237945557	High	0	5.582E-08
High	[R].VCENIPIVLCGNK.[V]	2xCarbamidomethyl [C2; C10]		0.000342314	0	1	2	14	A2Y7R5	A2Y7R5 [114-126]	0	1515.76579595	High	High	High	6.5e8	3.9e8	3.7e8	3.70154356956482	High	0	2.169E-05
High	[R].EGVQLCGYSPLGAK.[G]	1xCarbamidomethyl [C6]		5.56111E-05	0	1	2	13	Q7G764	Q7G764 [206-219]	0	1478.73079033	High	High	High	1.4e9	9.5e8	1.1e9	4.03346729278564	High	0	9.736E-07
High	[R].VISCIGDGSFQMTAQDVSTMLR.[C]	1xCarbamidomethyl [C4]		7.68322E-07	0	2	2	30	Q0DHF6; A2Y5L9	Q0DHF6 [476-497]; A2Y5L9 [476-497]	0	2416.13052702	High	High	High	1.1e9	9.4e8	6.5e8	6.30351161956787	High	0	1.885E-08
High	[R].EFQLYHSGVFSGR.[C]			0.0017102	0	1	1	4	P25777	P25777 [283-295]	0	1526.7386526	High	High	Not Found	4.4e8	4.2e8		3.73519921302795	High	0	3.493E-05
High	[K].SVEMHHEALQEALPGDNVGFNVK.[N]			1.24496E-05	0	1	1	17	O64937	O64937 [279-301]	0	2521.213997	High	High	High	7.7e8	7.5e8	7.0e8	4.86403226852417	High	0	2.622E-07
High	[K].SVEMHHEALQEALPGDNVGFNVK.[N]	1xDeamidated [N/Q]		1.95275E-05	0	1	1	5	O64937	O64937 [279-301]	0	2522.198013	High	Not Found	High	2.7e8			4.13859844207764	High	0	3.235E-07
High	[K].LGDLSQTQIFAK.[I]			0.000549108	0	2	2	19	Q2QXR8; B8BJ39	Q2QXR8 [245-256]; B8BJ39 [245-256]	0	1320.71579194	High	High	High	1.6e9	1.6e9	1.4e9	3.594975233078	High	0	8.052E-05
High	[R].DLANLVIVCGDHGNQSK.[D]	1xCarbamidomethyl [C9]		0.00069937	0	1	1	4	P30298	P30298 [597-613]	0	1839.90177162	High	Not Found	Not Found	2.1e8			3.89169907569885	High	0	1.392E-05
High	[R].LEAFHVQTKPVIDYYTK.[K]			4.67099E-05	0	1	1	6	Q08479	Q08479 [200-216]	0	2052.08005321	High	High	High	1.5e8		2.1e8	3.91601634025574	High	0	8.145E-07
High	[K].IPLYQHIANLAGNK.[Q]			0.000206307	0	1	1	9	Q42971	Q42971 [134-147]	0	1551.86418745	High	High	High	4.6e8	3.4e8	1.2e8	3.25183415412903	High	0	4.619E-05
High	[K].LIFGADSPAIQENR.[V]			0.0002498	0	1	1	14	P37833	P37833 [87-100]	0	1530.79108204	High	High	High	2.6e9	2.1e9	1.7e9	3.91806030273438	High	0	1.076E-05
High	[R].FTQANSEVSALLGR.[I]			7.49328E-05	0	1	1	12	Q01859	Q01859 [334-347]	0	1492.77543198	High	High	High	9.3e8	8.5e8	5.6e8	4.50196218490601	High	0	1.77E-05
High	[R].GTVFVVPSGHPIVVTSSR.[D]			0.00130566	0	1	1	10	Q75GX9	Q75GX9 [442-459]	0	1839.01230808	High	High	High	1.3e9	1.4e9	1.3e9	2.55810022354126	High	5.949E-05	0.0006118
High	[K].IGPWGGNGGSAQDISVPPK.[K]			2.04778E-07	0	1	1	26	Q0JMY8	Q0JMY8 [6-24]	0	1836.92388698	High	High	High			5.7e7	4.71633005142212	High	0	4.87E-08
High	[K].IGPWGGNGGSAQDISVPPK.[K]	1xDeamidated [N/Q]		1.95765E-07	0	1	1	101	Q0JMY8	Q0JMY8 [6-24]	0	1837.90790298	High	High	High			8.2e7	5.51490926742554	High	0	3.774E-09
High	[K].YIIEAANHPTDPEADEILSK.[K]			6.70427E-06	0	1	1	12	A2XMV1	A2XMV1 [306-325]	0	2226.09246819	High	High	High	2.8e9	2.8e9	2.2e9	4.57539701461792	High	0	1.076E-06
High	[K].YIIEAANHPTDPEADEILSK.[K]	1xDeamidated [N7]		0.00173929	0	1	1	3	A2XMV1	A2XMV1 [306-325]	0	2227.07648419	High	Not Found	High	5.0e8			3.5887622833252	High	0	3.786E-05
High	[K].AAQDIALAELPPTHPIR.[L]			3.75066E-05	0	2	2	28	Q7XTE8; Q6EUP4	Q7XTE8 [161-177]; Q6EUP4 [161-177]	0	1812.99665802	High	High	High	1.1e8	8.7e8	7.1e8	5.14138984680176	High	0	6.451E-07
High	[K].YGLNHVTYLIEQSK.[A]			1.4011E-05	0	1	1	20	P0DKK7	P0DKK7 [130-143]	0	1664.86424694	High	High	High	8.2e8	6.7e8	6.6e8	4.75357675552368	High	0	2.017E-06
High	[R].DDPYGDGTGNPDTGADFAAAPDIDHLNKR.[V]			4.40722E-08	0	1	1	25	P17654	P17654 [157-185]	1	3015.33511064	High	High	High	8.8e9	7.6e9	8.2e9	5.67090511322021	High	0	7.582E-08
High	[K].LIEAYNELVSQGK.[SN]			0.000394011	0	2	2	10	Q7Y0F2; Q7Y0E8	Q7Y0F2 [63-75]; Q7Y0E8 [56-68]	0	1463.77403501	High	High	High	1.0e9	9.7e8	8.1e8	4.17091751098633	High	0	1.399E-05
High	[R].IINEPTAAAIAYGIDK.[K]			2.99853E-06	0	2	3	34	Q6Z7B0; Q75HQ0	Q6Z7B0 [202-217]; Q75HQ0 [226-241]	0	1659.89521269	High	High	High	3.9e9	3.4e9	3.1e9	5.36974191665649	High	0	6.38E-08
High	[R].LAIVDPTSGDQPLYNEDK.[S]			0.00390641	0	1	1	4	Q43011	Q43011 [51-68]	0	1974.96547688	High	Not Found	High			1.3e7	3.72206044197083	High	5.949E-05	0.0004573
High	[K].NVRPDYLSNIWK.[V]			9.22752E-05	0	1	1	14	Q43008	Q43008 [204-215]	0	1504.79068818	High	High	High	1.7e9	1.5e9	1.3e9	4.40497541427612	High	0	1.666E-06
High	[R].LLINPEEHPMLIAEPSTNTGQQR.[E]			0.00214145	0	1	1	6	Q6ZJW9	Q6ZJW9 [121-143]	0	2588.31371099	High	High	High		2.0e7	5.1e7	3.56051087379456	High	0	9.038E-05
High	[K].VAYVLDGEGEAEIVCPHLSR.[G]	1xCarbamidomethyl [C15]		9.39661E-06	0	1	1	12	Q75GX9	Q75GX9 [368-387]	0	2214.0859434	High	High	High	3.2e8	1.4e8	3.5e8	4.37193489074707	High	0	5.537E-07
High	[R].NAVYPVVAGHEITGVVTEVGK.[N]			2.67939E-06	0	1	1	24	Q0JA75	Q0JA75 [73-93]	0	2139.14444428	High	High	High	1.2e9	9.7e8	9.0e8	3.84477710723877	High	0	2.508E-07
High	[R].NAVYPVVAGHEITGVVTEVGK.[N]	1xDeamidated [N1]		2.75238E-05	0	1	1	4	Q0JA75	Q0JA75 [73-93]	0	2140.12846028	High	High	High				3.67060732841492	High	0	5.919E-07
High	[R].ILDVVYNASNNELVR.[T]			2.63123E-05	0	1	1	12	P49199	P49199 [79-93]	0	1718.90717432	High	High	High	8.7e8	7.1e8	7.5e8	4.72939252853394	High	0	2.948E-06
High	[K].VIPIFNENDAISTR.[K]			0.00109678	0	1	1	10	O04226	O04226 [149-162]	0	1588.83294682	High	High	High	2.4e8	1.6e8	1.5e8	3.04448127746582	High	0	2.211E-05
High	[R].KPAVINVIIDPYAGAESGR.[M]			5.34633E-05	0	1	1	8	Q0JMH0	Q0JMH0 [554-572]	0	1970.07055115	High	High	High	3.2e7	2.0e7		4.15763235092163	High	0	4.708E-05
High	[R].VSTNDYQPNGQAPISSSDIQITPDGSGIVYSKPR.[R]	1xDeamidated [N/Q]		0.000147198	0	1	1	11	Q69TI0	Q69TI0 [112-145]	0	3592.74017452	High	High	High	1.6e8	1.4e8	1.3e8	4.66321325302124	High	0	1.97E-05
High	[R].VSTNDYQPNGQAPISSSDIQITPDGSGIVYSKPR.[R]	2xDeamidated [Q11; Q20]		0.00231677	0	1	1	4	Q69TI0	Q69TI0 [112-145]	0	3593.72419052	High	Not Found	High				4.1026759147644	High	0	4.709E-05
High	[R].VSTNDYQPNGQAPISSSDIQITPDGSGIVYSKPR.[R]	3xDeamidated [Q7; Q11; Q20]		0.000387417	0	1	1	2	Q69TI0	Q69TI0 [112-145]	0	3594.70820652	Not Found	High	Not Found				4.99360799789429	High	0	7.507E-06
High	[R].EAEKDAAAAAEIPLLTPYK.[M]			0.000101537	0	1	1	8	Q69TH8	Q69TH8 [4-22]	1	2001.05389798	High	High	High	5.8e7	7.6e7	4.6e7	4.54090261459351	High	0	1.845E-06
High	[K].FDVGNVVMVTGGR.[N]			0.000218247	0	1	1	13	P49398	P49398 [175-187]	0	1350.68344598	High	High	High	6.6e8	5.2e8	5.3e8	4.49087572097778	High	0	4.124E-06
High	[R].DPDASSGGELVFGGMDPK.[H]			3.79311E-05	0	1	1	2	P42211	P42211 [222-239]	0	1778.79015518	Not Found	High	Not Found		4.3e7		5.26533555984497	High	0	1.053E-06
High	[K].YVGEPMTHLESIASSAVR.[A]			0.000364168	0	1	1	8	B8BJ39	B8BJ39 [386-403]	0	1946.96403718	High	High	High	4.0e8	2.2e8	2.9e8	3.29787087440491	High	5.949E-05	0.000183
High	[R].IMEADSDLYLAEIDGK.[V]			8.98301E-06	0	1	1	61	P17654	P17654 [385-400]	0	1782.84660742	High	High	High	6.8e9	4.9e9	5.0e9	5.98959302902222	High	0	1.447E-07
High	[R].IMEADSDLYLAEIDGK.[V]	1xOxidation [M2]		6.12707E-06	0	1	1	6	P17654	P17654 [385-400]	0	1798.84152242	High	High	High	6.0e8	5.5e8	4.9e8	5.59629106521606	High	0	1.411E-07
High	[K].QEDFNLSGLVECQK.[K]	1xCarbamidomethyl [C12]		0.000376671	0	1	1	5	Q6Z6L4	Q6Z6L4 [517-530]	0	1666.77411157	High	High	High	7.6e7	4.6e7		3.61008238792419	High	0.0001852	0.002067
High	[R].VLITTDLLAR.[G]			0.00395052	0	2	5	14	Q6Z2Z4; P35683	Q6Z2Z4 [333-342]; P35683 [333-342]	0	1114.68303536	High	High	High	6.7e8	7.6e8	6.4e8	3.13085603713989	High	5.949E-05	0.0001166
High	[R].SIDGGAAFGFPDTPEEAAK.[A]			0.000336585	0	1	1	9	Q43007	Q43007 [471-489]	0	1879.87084829	High	High	High	3.5e8	2.6e8	2.6e8	4.02019882202148	High	0	5.716E-05
High	[K].GGIGCSPGDLSISELER.[L]	1xCarbamidomethyl [C5]		1.58574E-05	0	1	1	11	A2XMV1	A2XMV1 [103-119]	0	1746.83268901	High	High	High	1.5e9	1.0e9	1.1e9	4.98499488830566	High	0	5.049E-07
High	[R].GIGFVSDDVGLDADR.[C]			0.000162886	0	1	1	6	P93438	P93438 [77-91]	0	1535.73362669	High	Not Found	High	1.0e8		6.5e7	3.73499250411987	High	5.949E-05	0.0001046
High	[K].AGGMVLVQSSPSDQDPNNSIER.[K]	1xDeamidated [Q/N]		6.22348E-05	0	1	1	6	A2XYW4	A2XYW4 [83-104]	0	2302.06157912	Not Found	High	Not Found		9.0e6		3.63717269897461	High	0	1.1E-06
High	[R].ESKPVYISVGCNLAGLSHPTFSR.[E]	1xDeamidated [N12]; 1xCarbamidomethyl [C11]		0.000546028	0	2	2	5	Q0DHF6; A2Y5L9	Q0DHF6 [198-220]; A2Y5L9 [198-220]	0	2520.25513429	High	High	High	6.6e7	6.6e7		3.04982829093933	High	0	3.128E-05
High	[R].KQAAESTMNAYK.[A]			0.00019612	0	1	1	2	Q2R2W2	Q2R2W2 [152-163]	1	1341.64672609	Not Found	Not Found	High			4.8e7	4.16210794448853	High	0	3.667E-06
High	[K].CGVSVPYTISASIDCSR.[V]	2xCarbamidomethyl [C1; C15]		0.00013006	0	1	1	8	Q0IQK9	Q0IQK9 [98-114]	0	1871.86260923	High	High	High	2.2e8	8.0e7	2.4e8	3.95004272460938	High	0	1.005E-05
High	[R].KDDGTVEPFEMIDVK.[R]			0.00158966	0	1	1	4	P52428	P52428 [217-231]	1	1722.8254781	High	High	Not Found	1.0e8	8.6e7		5.2768030166626	High	0	3.234E-05
High	[K].AVDNVNSVIAPALIGK.[D]			1.82525E-05	0	1	1	48	Q42971	Q42971 [67-82]	0	1580.90063246	High	High	High	1.4e10	1.1e10	6.5e9	5.19643688201904	High	0	1.31E-06
High	[K].AVDNVNSVIAPALIGK.[D]	1xDeamidated [N]		7.05252E-06	0	1	1	41	Q42971	Q42971 [67-82]	0	1581.88464846	High	High	High	1.6e9	1.1e9	8.9e8	5.40029096603394	High	0	1.252E-06
High	[K].VVIGMDVAASEFYNDKDK.[T]			3.66719E-05	0	1	1	142	Q42971	Q42971 [246-263]	1	2000.96336844	High	High	High	2.4e8	3.8e7	6.8e8	4.44658327102661	High	0	2.89E-06
High	[K].VVIGMDVAASEFYNDKDK.[T]	1xDeamidated [N14]		0.000147198	0	1	1	13	Q42971	Q42971 [246-263]	1	2001.94738444	High	High	High	3.4e7	5.6e6	1.4e6	4.31614923477173	High	0	1.411E-05
High	[K].VVIGMDVAASEFYNDKDK.[T]	1xOxidation [M5]		0.000138364	0	1	1	1	Q42971	Q42971 [246-263]	1	2016.95828344	Not Found	High	Not Found		1.6e8		4.20882225036621	High	0	2.553E-06
High	[K].CGVSVAFPISTSVDCSK.[I]	2xCarbamidomethyl [C1; C15]		3.52556E-05	0	1	1	14	Q2QYL3	Q2QYL3 [103-119]	0	1813.84589657	High	High	High	2.6e8	1.3e8	2.1e8	4.49430370330811	High	0	6.305E-07
High	[K].NGPGAPGGQSWTSQWLK.[F]			0.00249238	0	1	1	1	P0C0L1	P0C0L1 [220-236]	0	1770.85580748	Not Found	High	Not Found		5.1e7		2.40229249000549	High	0	5.07E-05
High	[K].LSFLYPSCVGR.[N]	1xCarbamidomethyl [C8]		0.00397276	0	1	1	2	P0C5C8	P0C5C8 [141-151]	0	1298.65616897	High	Not Found	Not Found	3.0e8			3.81776642799377	High	0	7.929E-05
High	[K].QVDLIGFGSGPEVDQK.[L]			4.421E-06	0	1	1	16	Q6K669	Q6K669 [255-270]	0	1688.84899074	High	High	High	7.9e8	6.4e8	7.0e8	5.36819982528687	High	0	2.532E-06
High	[K].SPEVVLEWPK.[K]			0.00401761	0	1	1	8	Q948T6	Q948T6 [10-19]	0	1183.63575081	High	High	High	7.0e8	5.5e8	4.8e8	4.26272535324097	High	5.949E-05	0.0001739
High	[R].GIYCLFEGGTPDSR.[L]	1xCarbamidomethyl [C4]		0.000107414	0	2	3	54	P17654; P27937	P17654 [133-146]; P27937 [128-141]	0	1571.7158685	High	High	High	1.2e10	1.0e10	6.9e9	5.25225353240967	High	0	6.357E-06
High	[K].QIGVIGWGSQGPAQAQNLR.[D]			6.45342E-07	0	1	1	19	Q65XK0	Q65XK0 [109-127]	0	1980.04098237	High	High	High	5.6e8	4.3e8	4.9e8	5.13266086578369	High	0	5.186E-06
High	[R].NPESFLSSFSK.[G]			0.00186068	0	1	1	17	Q75GX9	Q75GX9 [239-249]	0	1242.60009352	High	High	High	7.6e8	6.7e8	6.0e8	4.16853332519531	High	0	3.8E-05
High	[R].EADVDGDGQINYEEFVK.[V]			1.62183E-05	0	1	2	8	Q6F332	Q6F332 [128-144]	0	1927.85559209	High	High	High	6.5e7	7.6e7	8.8e7	4.34997415542603	High	0	2.673E-07
High	[R].SPSIWDTFTHAGK.[M]			0.000639176	0	1	1	6	Q60DX8	Q60DX8 [72-84]	0	1446.70120448	High	High	High	2.4e8	1.6e8	1.5e8	4.00043153762817	High	0	3.635E-05
High	[R].EAFPGDVFYLHSR.[L]			0.00280455	0	1	1	6	P0C520	P0C520 [295-307]	0	1537.74340363	High	High	High	1.4e7		2.6e7	2.84369945526123	High	5.949E-05	0.0001067
High	[R].ESKPVYISVGCNLAGLSHPTFSR.[E]	1xCarbamidomethyl [C11]		1.50462E-08	0	2	2	32	Q0DHF6; A2Y5L9	Q0DHF6 [198-220]; A2Y5L9 [198-220]	0	2519.27111829	High	High	High	5.6e9	4.0e9	3.3e9	5.88961219787598	High	0	1.705E-10
High	[R].DNLTLWTSDANDDGGDEIKEAAAPK.[E]			2.0198E-05	0	1	1	14	Q2R2W2	Q2R2W2 [236-260]	1	2646.21655879	High	High	High	4.5e8	3.2e8	4.1e8	4.67094039916992	High	0	1.252E-06
High	[K].AAVLASNSGTPVVITSGFENR.[S]			4.17911E-06	0	1	1	10	O04226	O04226 [245-265]	0	2090.08765767	High	High	High	9.6e7	6.8e7	7.3e7	4.8495135307312	High	0	5.483E-06
High	[R].DGLMATHDEETENYFHGSDVNCVLCPR.[N]	2xCarbamidomethyl [C22; C25]		0.00202439	0	1	1	2	Q43007	Q43007 [288-314]	0	3166.32990803	High	Not Found	Not Found				3.25710797309875	High	0.0001124	0.0007032
High	[K].LTAAAAIASGTVLGLHEDSR.[Y]			1.47573E-06	0	1	1	268	Q6K669	Q6K669 [224-243]	0	1953.03997926	High	High	High	2.2e8	1.3e8	7.2e7	5.18265581130981	High	0	1.823E-07
High	[K].VIADGYADLVAYGR.[H]			0.000113631	0	1	1	14	Q69TH8	Q69TH8 [315-328]	0	1482.75871932	High	High	High	2.6e8	2.4e8	2.6e8	4.44637584686279	High	0	3.368E-06
High	[R].YSLDISGHPLAAVGADIK.[H]			0.00127662	0	1	1	8	Q53NL5	Q53NL5 [70-87]	0	1826.96468916	High	High	High	3.1e8	2.4e8	2.4e8	3.33396172523499	High	0	2.589E-05
High	[K].NTVGQYESHTAFTLPGLYR.[I]			1.59468E-05	0	1	1	10	Q10LP5	Q10LP5 [489-507]	0	2154.06144295	High	High	High	2.9e8	2.4e8	1.8e8	4.62194490432739	High	0	1.341E-06
High	[K].LCDQVSDAVLDACLAQDPDSK.[V]	2xCarbamidomethyl [C2; C13]		0.000130793	0	1	1	4	P93438	P93438 [21-41]	0	2320.04315207	Not Found	High	High		9.3e6	1.4e7	4.63990068435669	High	0	2.404E-06
High	[K].LCDQVSDAVLDACLAQDPDSK.[V]	1xDeamidated [Q]; 2xCarbamidomethyl [C2; C13]		0.000166594	0	1	1	7	P93438	P93438 [21-41]	0	2321.02716807	High	High	Not Found	1.0e7			4.16247367858887	High	0	1.19E-05
High	[K].LCDQVSDAVLDACLAEDPDSK.[V]	2xCarbamidomethyl [C2; C13]		0.000166594	0	1	1	5	A2Y053	A2Y053 [22-42]	0	2321.02716764	High	High	Not Found	1.0e7			3.95251536369324	High	0	3.099E-06
High	[K].QIQELVEAIVLPMTHK.[D]			0.000787058	0	1	1	3	P46465	P46465 [184-199]	0	1849.02518096	High	High	Not Found	1.6e7	1.2e7		4.89835262298584	High	0	1.571E-05
High	[K].ISEDEYVSAIKEEISK.[V]			0.000366223	0	1	1	8	Q2QLY4	Q2QLY4 [459-474]	1	1839.92221513	High	High	High	6.9e8	6.4e8	5.6e8	3.38856554031372	High	0	7.098E-06
High	[K].FKDTADMISVDEVEPASEIVK.[R]			0.000247005	0	1	1	3	Q0JKD0	Q0JKD0 [972-992]	1	2323.13736942	High	High	Not Found	1.3e8	1.2e8		4.27932596206665	High	0	4.698E-06
High	[R].GPILLEDYHLIEK.[VL]			0.000200584	0	2	3	24	Q0E4K1; A2YH64	Q0E4K1 [38-50]; A2YH64 [38-50]	0	1539.84172065	High	High	High	1.3e9	8.3e8	6.9e8	3.97714877128601	High	0	2.185E-05
High	[R].LTVEDPVTVEYITR.[Y]			0.000407538	0	1	1	10	A2YXU2	A2YXU2 [97-110]	0	1634.8635782	High	High	High	5.2e8	4.9e8	3.1e8	3.63741993904114	High	0	1.965E-05
High	[K].VLIAVADNVGSNQLQEIR.[K]			4.89836E-07	0	1	1	16	P41095	P41095 [28-45]	0	1939.06071472	High	High	High	8.0e8	7.0e8	6.0e8	5.52813291549683	High	0	1.32E-08
High	[K].LLGVTIYSSDAIR.[S]			0.000290781	0	1	2	35	Q0JMY8	Q0JMY8 [26-38]	0	1407.78420581	High	High	High	6.5e8	3.8e6	1.3e9	4.09937810897827	High	0	5.545E-06
High	[R].TSTSWNAAPAGWHFGQTFEGK.[N]			9.44963E-06	0	1	1	6	Q852A1	Q852A1 [240-260]	0	2280.04685549	High	High	High	3.1e8	3.0e8	1.8e7	4.30108022689819	High	0	1.51E-07
High	[R].LGPNYLMLPVNAPK.[C]			0.000274873	0	2	3	12	Q0E4K1; A2YH64	Q0E4K1 [356-369]; A2YH64 [356-369]	0	1526.83994658	High	High	High	8.6e8	7.8e8	6.4e8	3.89834117889404	High	0	1.113E-05
High	[K].NLEGAFVLNQMQQEHDESSSQ.[-]			0.000936979	0	1	1	6	Q0JNR2	Q0JNR2 [230-250]	0	2391.05174226	High	High	High	4.6e7	5.2e6	1.4e7	3.76474475860596	High	0	1.881E-05
High	[K].INDAVVTVPAYFNDAQR.[Q]			0.000208641	0	1	1	8	Q6Z7B0	Q6Z7B0 [169-185]	0	1892.9501017	High	High	High	5.3e8	4.8e8	3.3e8	4.39684200286865	High	0	4.003E-05
High	[R].TLQALQYVQDNPDEVCPAGWKPGDK.[S]	1xCarbamidomethyl [C16]		0.000123638	0	1	1	6	Q6ER94	Q6ER94 [221-245]	0	2829.35121891	High	High	Not Found	3.8e8	3.5e8		3.95742774009705	High	0	2.263E-06
High	[K].GNNILVMCDCYTPAGEPIPTNK.[R]	2xCarbamidomethyl [C8; C10]		0.000316386	0	1	1	8	P14656	P14656 [85-106]	0	2464.13052733	High	High	High	1.3e8	1.3e8	8.1e7	3.38886499404907	High	0	3.283E-05
High	[K].LVQIEHALTAVGSGQTSLGIK.[A]			4.83748E-06	0	1	1	24	Q10KF0	Q10KF0 [19-39]	0	2122.18664343	High	High	High	6.3e8	4.1e8	6.6e8	3.78569793701172	High	0	1.032E-07
High	[K].DLLEYAAENNTSLTR.[I]			0.00406298	0	1	1	2	Q0IZS0	Q0IZS0 [269-283]	0	1709.83406891	Not Found	High	Not Found				3.1081326007843	High	0	8.08E-05
High	[K].LPFYHSFWNR.[T]			0.00432175	0	1	4	6	Q01K11	Q01K11 [132-141]	0	1366.66911664	High	High	High	6.2e7	8.6e7	1.2e7	3.40973353385925	High	0	8.575E-05
High	[K].DGPALQVELLR.[H]			0.0015543	0	1	1	11	P14717	P14717 [112-122]	0	1210.67901256	High	High	High				3.54639887809753	High	0	8.015E-05
High	[R].LNSSYPGGLASYIQNAR.[K]			6.54675E-05	0	1	2	6	A2YGP6	A2YGP6 [78-94]	0	1810.90823692	High	High	High	8.8e7	7.3e7	8.3e7	3.4510178565979	High	0	1.916E-05
High	[K].YQGLGNDFIMVDNR.[D]			0.00328228	0	1	1	2	Q2QNF7	Q2QNF7 [75-88]	0	1641.76896637	Not Found	Not Found	High			2.1e7	2.87487983703613	High	0	6.624E-05
High	[K].YLESFGPEENYLR.[K]			0.00434607	0	1	1	6	Q0JDA2	Q0JDA2 [174-186]	0	1616.75911318	High	High	High	2.0e8	2.3e8	2.4e8	3.63400936126709	High	0.0001601	0.001377
High	[K].EYKPDIDIVSNASCTTNCLAPLAK.[V]	2xCarbamidomethyl [C14; C18]		3.71336E-06	0	1	1	20	Q7FAH2	Q7FAH2 [141-164]	0	2680.29567823	High	High	High	4.3e9	4.0e9	2.8e9	5.03078699111938	High	0	5.939E-08
High	[K].EYKPDIDIVSNASCTTNCLAPLAK.[V]	1xDeamidated [N]; 2xCarbamidomethyl [C14; C18]		7.63055E-06	0	1	1	9	Q7FAH2	Q7FAH2 [141-164]	0	2681.27969423	High	High	High		2.5e8	1.7e8	5.03230571746826	High	0	4.545E-07
High	[K].VKDELVLDGNDIELVSR.[S]			1.28048E-05	0	1	1	13	P49210	P49210 [139-155]	1	1914.01784683	High	High	High	1.4e8		1.8e7	4.72890615463257	High	0	2.561E-07
High	[K].VKDELVLDGNDIELVSR.[S]	1xDeamidated [N10]		0.00210564	0	1	1	1	P49210	P49210 [139-155]	1	1915.00186283	Not Found	Not Found	High				4.14775800704956	High	0	4.299E-05
High	[R].FEGYNDYTPEQLIK.[D]			0.000354067	0	1	1	4	P52428	P52428 [176-189]	0	1716.81154262	High	Not Found	High	2.1e8		1.7e8	2.93464088439941	High	5.949E-05	0.0002299
High	[K].CGTALDHGVAAVGYGTENGKDYWIVR.[N]	1xDeamidated [N18]; 1xCarbamidomethyl [C1]		0.000327249	0	1	1	6	P25776	P25776 [283-308]	1	2810.32025359	High	High	High	7.4e7	1.3e7	1.1e8	4.75849533081055	High	0	6.308E-06
High	[K].KISEEEYISAIKEEISK.[V]			1.7471E-06	0	1	1	8	Q2QLY5	Q2QLY5 [458-474]	2	1996.04847821	High	High	High	5.5e8	4.3e8	6.5e8	5.24477481842041	High	0	2.553E-08
High	[R].DSLAFVAGLQR.[E]			0.00271157	0	1	1	6	Q7XUG1	Q7XUG1 [36-46]	0	1176.63714778	High	High	High			1.8e8	3.61436533927917	High	0	5.524E-05
High	[R].GLDQEYEGNIEATGEDYYVEPADER.[R]	1xDeamidated [N9]		0.000396234	0	1	2	2	A2WXX3	A2WXX3 [115-139]	0	2863.20644791	Not Found	High	Not Found		3.1e7		3.54575896263123	High	0	1.425E-05
High	[K].LKEVEAVCNPIISAVYQR.[T]	1xCarbamidomethyl [C8]		7.7943E-05	0	1	1	16	Q6Z7B0	Q6Z7B0 [626-643]	1	2089.11103603	High	High	High	5.5e8	3.7e8	5.1e8	4.67727327346802	High	0	2.949E-05
High	[K].LKEVEAVCNPIISAVYQR.[T]	1xDeamidated [N/Q]; 1xCarbamidomethyl [C8]		0.00227804	0	1	1	3	Q6Z7B0	Q6Z7B0 [626-643]	1	2090.09505203	High	Not Found	Not Found				3.8551652431488	High	0	7.963E-05
High	[K].HIEDMHVLITTPFHPAYVSAER.[I]			0.00365188	0	1	1	5	Q9SXP2	Q9SXP2 [84-105]	0	2563.27620338	High	High	Not Found	2.4e8			4.13268518447876	High	5.949E-05	0.0006054
High	[R].AVLAANALDFASPGAANR.[I]			0.000289149	0	1	1	2	Q69T51	Q69T51 [67-84]	0	1728.90275766	High	Not Found	Not Found	5.1e7			4.09624576568604	High	0	7.225E-06
High	[R].NPVGNPLAGIDPDEIVDTR.[S]			1.34699E-05	0	1	1	6	Q42997	Q42997 [214-232]	0	1992.00325937	High	High	High	5.6e7	9.8e7	6.7e7	3.79200029373169	High	0	8.103E-06
High	[K].HRPSSGSNSTFWTTNSGAPVWNNNSALTVGER.[G]	1xDeamidated [N]		2.86295E-05	0	1	2	39	A2YH64	A2YH64 [6-37]	0	3432.5951822	High	High	High		4.8e7	1.0e8	5.27129697799683	High	0	1.109E-06
High	[K].HRPSSGSNSTFWTTNSGAPVWNNNSALTVGER.[G]	2xDeamidated [N]		9.87206E-05	0	1	2	9	A2YH64	A2YH64 [6-37]	0	3433.5791982	High	High	High	6.3e6	1.4e7	9.7e6	4.98148822784424	High	0	1.784E-06
High	[K].HRPSSGSNSTFWTTNSGAPVWNNNSALTVGER.[G]	3xDeamidated [N15; N22; N]		6.11931E-05	0	1	2	2	A2YH64	A2YH64 [6-37]	0	3434.5632142	Not Found	Not Found	High				3.9581127166748	High	0	1.081E-06
High	[R].GLDQEYEGNIEATGEDYYVEPADER.[R]			8.77188E-05	0	1	2	4	A2WXX3	A2WXX3 [115-139]	0	2862.22243191	High	Not Found	High	2.2e7		2.5e7	4.51629734039307	High	0	1.579E-06
High	[K].YLFAGVVDGR.[N]			0.00427351	0	2	2	12	Q2QLY5; Q2QLY4	Q2QLY5 [288-297]; Q2QLY4 [288-297]	0	1096.57857034	High	High	High	5.2e8	6.5e8	5.6e8	3.51057362556458	High	5.949E-05	0.000138
High	[K].LDAGAIIHSLCFSPNR.[Y]	1xCarbamidomethyl [C11]		0.00295	0	1	1	4	Q6L4F8	Q6L4F8 [248-263]	0	1770.89556413	Not Found	Not Found	High			3.1e7	3.58406901359558	High	0	5.97E-05
High	[R].ILHHTIGLPDFSQELR.[C]			3.10149E-06	0	3	6	87	Q0DHF6; A2XFI3; A2Y5L9	Q0DHF6 [151-166]; A2XFI3 [152-167]; A2Y5L9 [151-166]	0	1876.00755705	High	High	High	3.5e9	1.8e9	1.7e9	4.58227014541626	High	0	2.126E-06
High	[R].GPTPEPLCQVMLR.[V]	1xCarbamidomethyl [C8]		0.0016442	0	1	1	10	Q948T6	Q948T6 [150-162]	0	1497.75523098	High	High	High	7.5e8	5.6e8	4.6e8	2.6084418296814	High	5.949E-05	0.0002452
High	[R].VLAAQPEQILLR.[G]			0.00310299	0	1	2	6	B8AL97	B8AL97 [448-459]	0	1350.81036104	High	High	High	6.1e8	5.0e8	3.3e8	3.35393619537354	High	4.271E-05	9.629E-05
High	[K].TIEVQNPATGETLANVSCMGSK.[E]	1xCarbamidomethyl [C18]		1.96377E-05	0	1	1	6	B9F3B6	B9F3B6 [70-91]	0	2307.09552171	High	High	High	5.9e7	4.9e7	4.3e7	4.22249603271484	High	0	7.184E-07
High	[K].SVASANPYGSWLQQSTR.[S]			7.32652E-05	0	1	1	6	Q69RJ0	Q69RJ0 [509-525]	0	1851.89840049	High	High	High	4.7e7	6.7e7	4.5e7	3.96434545516968	High	0	1.306E-06
High	[K].ALLSDPAFRPLVEK.[Y]			0.00104853	0	1	1	10	Q10N21	Q10N21 [210-223]	0	1555.88425417	High	High	High	1.9e9	1.6e9	1.6e9	3.01951766014099	High	0	2.116E-05
High	[R].FPDEQVVGAAVGGYR.[V]			2.04266E-05	0	1	2	8	B8AL97	B8AL97 [81-95]	0	1564.77543198	High	High	Not Found	3.8e8	3.1e8		4.57369661331177	High	0	8.267E-07
High	[K].ATTFVDNHDTGSTQHLWPFPSDK.[V]			1.63303E-06	0	1	1	37	P17654	P17654 [312-334]	0	2601.20045538	High	High	High	6.0e9	7.4e9	8.0e9	5.3567533493042	High	0	2.376E-08
High	[K].ATTFVDNHDTGSTQHLWPFPSDK.[V]	1xDeamidated [Q/N]		1.65875E-05	0	1	1	29	P17654	P17654 [312-334]	0	2602.18447138	High	High	High	4.6e8	4.0e8	3.3e7	5.46547603607178	High	0	1.357E-06
High	[K].ATTFVDNHDTGSTQHLWPFPSDK.[V]	2xDeamidated [N7; Q14]		0.000546028	0	1	1	3	P17654	P17654 [312-334]	0	2603.16848738	High	Not Found	Not Found				3.84325575828552	High	0	1.074E-05
High	[R].TETSPEDVGGMHAAVGILTAR.[G]			1.03528E-06	0	1	1	8	Q6AVA8	Q6AVA8 [503-523]	0	2112.03899291	High	High	Not Found	4.1e8	7.2e7		3.53560853004456	High	0	1.465E-08
High	[K].WLAANVSAEVAESTR.[I]			1.42496E-05	0	1	1	377	P48494	P48494 [192-206]	0	1603.80746033	High	High	High	9.5e7	1.1e8	4.2e8	4.63415288925171	High	0	2.323E-07
High	[K].DADEDDDDLDLFGDETEEDKK.[A]			3.66719E-05	0	1	1	10	P29545	P29545 [96-116]	1	2428.96342338	High	High	High	1.1e8	8.8e7	4.4e8	4.30578231811523	High	0	8.349E-06
High	[K].LLGFSCDDVESHKDWIK.[D]	1xCarbamidomethyl [C6]		0.00148593	0	1	2	6	P0C5D0	P0C5D0 [67-83]	1	2048.97460215	High	High	Not Found	2.9e8	3.1e8		3.11942481994629	High	4.271E-05	9.315E-05
High	[R].HVVIVDDLVQSGGTLR.[E]			4.69735E-05	0	1	1	6	Q6ZFT5	Q6ZFT5 [230-245]	0	1707.93880881	High	High	High	2.8e8	1.6e8		3.44497084617615	High	0	8.149E-07
High	[R].VLSPSESFIHELDEK.[T]			0.000533879	0	1	1	11	Q2QNG7	Q2QNG7 [242-256]	0	1729.86430643	High	High	High	2.8e8	3.7e8	4.3e8	3.57922291755676	High	0	3.494E-05
High	[K].YNGGLDTEEAYPYTGVNGICHYKPENVGVK.[V]	2xDeamidated [N17; N]; 1xCarbamidomethyl [C20]		0.0039284	0	1	1	7	P25778	P25778 [223-252]	0	3346.52086358	High	Not Found	High			6.6e7	3.67006707191467	High	5.949E-05	0.0002048
High	[R].GLDQEYEGNVEATGEDYYVEPADER.[R]			3.46655E-05	0	1	1	10	Q8L4L4	Q8L4L4 [115-139]	0	2848.20678185	High	High	High		1.4e8	1.5e8	4.44896745681763	High	0	2.378E-06
High	[R].GLDQEYEGNVEATGEDYYVEPADER.[R]	1xDeamidated [Q/N]		8.97154E-05	0	1	1	14	Q8L4L4	Q8L4L4 [115-139]	0	2849.19079785	High	High	High	1.1e8			4.21730470657349	High	5.949E-05	0.0001354
High	[K].LLLVTLGDQGCK.[Y]	1xCarbamidomethyl [C11]		0.00181931	0	1	2	6	A2WXV8	A2WXV8 [227-238]	0	1316.72424847	High	Not Found	High	1.5e8		5.8e7	3.63399147987366	High	0	3.706E-05
High	[K].ILPWGDEAYAGGSANAPR.[G]	1xDeamidated [N15]		1.89857E-05	0	1	1	1	Q10M12	Q10M12 [176-193]	0	1845.87660286	Not Found	Not Found	High			4.8e7	4.46741437911987	High	0	3.14E-07
High	[K].ILPWGDEAYAGGSANAPR.[G]			3.17209E-06	0	1	1	5	Q10M12	Q10M12 [176-193]	0	1844.89258686	High	High	High	2.5e8	1.9e8	8.7e7	5.31723403930664	High	0	2.081E-07
High	[K].APAADDDDDDDVDLFGEETEEEK.[K]			8.39649E-06	0	1	1	10	Q40680	Q40680 [97-119]	0	2539.99545173	High	High	High	4.0e7	6.2e7	1.4e7	4.77956295013428	High	0	1.328E-07
High	[K].LYGSTLSWNVTR.[C]			0.00140469	0	1	1	13	O82451	O82451 [6-17]	0	1396.72193994	High	High	High	1.3e9	1.2e9	8.7e8	3.66240739822388	High	0	2.848E-05
High	[R].LLSSGNVYTQEEILTR.[I]			6.78014E-06	0	1	1	28	Q75KR1	Q75KR1 [653-668]	0	1822.95451836	High	High	High	2.0e9	1.8e9	1.1e9	4.850182056427	High	0	7.546E-07
High	[R].LLSSGNVYTQEEILTR.[I]	1xDeamidated [N6]		0.00132788	0	1	1	2	Q75KR1	Q75KR1 [653-668]	0	1823.93853436	Not Found	High	Not Found		2.5e7		3.34334468841553	High	0	2.699E-05
High	[K].YPIEHGIVSNWDDMEK.[I]			1.25198E-05	0	2	2	22	Q10DV7; A3C6D7	Q10DV7 [71-86]; A3C6D7 [71-86]	0	1932.87963888	High	High	High	7.1e8	2.9e8	3.6e8	4.66083908081055	High	0	1.477E-06
High	[R].ALTTEEIDQHLTAISERD.[-]			2.84689E-05	0	1	1	17	Q9LSU3	Q9LSU3 [229-246]	1	2042.00365323	High	High	High	7.4e8	1.2e9	6.7e8	4.32827091217041	High	0	1.629E-05
High	[K].KYEPTIGVEVHPLDFTTNCGK.[I]	1xCarbamidomethyl [C19]		3.4471E-05	0	1	1	11	A2Y7R5	A2Y7R5 [41-61]	1	2405.18057199	High	High	High	2.2e8	1.7e8	4.4e8	3.61323237419128	High	0	1.885E-05
High	[K].KYEPTIGVEVHPLDFTTNCGK.[I]	1xDeamidated [N18]; 1xCarbamidomethyl [C19]		0.00212945	0	1	1	4	A2Y7R5	A2Y7R5 [41-61]	1	2406.16458799	High	Not Found	High	8.1e7		1.7e7	4.27226734161377	High	5.949E-05	0.0004419
High	[R].LEDAINFYQTSNPDVAK.[L]			0.00274222	0	1	1	4	Q67IX6	Q67IX6 [224-240]	0	1924.9286975	Not Found	High	High		9.5e7	5.4e7	3.77089619636536	High	5.949E-05	0.0004143
High	[R].VSEQFTAMFR.[R]			0.00464883	0	3	8	6	Q43594; Q40665; P46265	Q43594 [381-390]; Q40665 [381-390]; P46265 [381-390]	0	1215.58266939	High	High	Not Found	2.2e8	2.1e8		3.94177865982056	High	0	9.14E-05
High	[R].VRFPCIQIIK.[T]	1xCarbamidomethyl [C5]		0.000236133	0	1	1	8	Q943F3	Q943F3 [118-127]	1	1273.74492444	High	High	Not Found	6.5e7	6.6e7		4.39875602722168	High	0	1.839E-05
High	[K].LILAHDLATAAELK.[D]			0.000474391	0	1	1	8	Q6Z5N4	Q6Z5N4 [323-336]	0	1478.85770508	High	High	High	1.9e8		1.1e9	3.635737657547	High	0	1.916E-05
High	[R].AVLVEHALTSGDAEPEASVFSK.[I]			2.39721E-07	0	1	1	19	P14717	P14717 [582-603]	0	2257.13466734	High	High	High	2.0e9	1.1e9	2.3e9	5.09465646743774	High	0	1.495E-06
High	[R].AVLINAGQANAATGDAGYQDTVDSADAVAK.[L]	1xDeamidated [Q19]		1.45739E-05	0	1	1	1	B8AL33	B8AL33 [125-154]	0	2878.37009962	High	Not Found	Not Found				4.99542379379272	High	0	2.376E-07
High	[R].GISACAVCDGAAPIFR.[N]	2xCarbamidomethyl [C5; C8]		2.32487E-05	0	2	2	7	Q69PS6; Q6ZFU6	Q69PS6 [178-193]; Q6ZFU6 [141-156]	0	1664.78832224	High	High	High	2.3e8	2.4e8	1.4e8	3.85249161720276	High	0	2.544E-06
High	[K].FDLSGIPAAPR.[G]			0.000804966	0	1	1	8	Q6Z7B0	Q6Z7B0 [488-498]	0	1143.61568409	High	High	High	6.0e8	5.9e8	4.4e8	3.69609427452087	High	0	1.609E-05
High	[R].EELGCVFLTGEK.[L]	1xCarbamidomethyl [C5]		0.00122046	0	1	1	12	P14717	P14717 [651-662]	0	1381.66679312	High	High	High	8.8e8	9.1e8	1.2e9	3.8888418674469	High	0	6.245E-05
High	[R].ELLCTPVPPSPTVEPTPAAK.[A]	1xCarbamidomethyl [C4]		0.0017491	0	1	1	10	A2XID3	A2XID3 [208-227]	0	2104.09946826	High	High	High	1.8e8	1.0e8	1.2e8	3.18054270744324	High	0	3.576E-05
High	[K].GMLEVYNSLTEEGKK.[E]			0.00173929	0	1	1	11	Q65XK0	Q65XK0 [350-364]	1	1697.84146253	High	High	High	3.3e8	3.2e8	2.2e8	4.33470010757446	High	0	5.222E-05
High	[K].TPGLDDVTGEPLIQR.[K]			1.88792E-05	0	1	1	11	Q08479	Q08479 [174-188]	0	1610.83842608	High	High	High	5.8e8	5.3e8	4.7e8	3.42978954315186	High	0	7.42E-06
High	[R].VEGKPVLGFNSSTTSLLTR.[Y]			0.000471729	0	1	1	12	P42862	P42862 [531-549]	0	2006.09168047	High	High	High	4.8e8	1.7e8	4.3e7	3.14734482765198	High	0	2.981E-05
High	[R].VEGKPVLGFNSSTTSLLTR.[Y]	1xDeamidated [N10]		0.000477067	0	1	1	1	P42862	P42862 [531-549]	0	2007.07569647	High	Not Found	Not Found	7.1e7			2.95197725296021	High	0	9.36E-06
High	[R].AVLINAGQANAATGDAGYQDTVDSADAVAK.[L]			2.52173E-07	0	1	1	8	B8AL33	B8AL33 [125-154]	0	2877.38608362	High	Not Found	High	1.0e8		1.3e8	5.0080943107605	High	0	4.329E-07
High	[R].KAEEYLMGIPQDTPYSEFNHR.[F]			5.75934E-06	0	1	1	6	P30298	P30298 [207-227]	1	2525.17654888	High	High	High	2.4e8	1.3e8	3.2e8	4.58450031280518	High	0	3.917E-06
High	[R].TPQDLDTMKDCMPEPYAELVENCK.[I]	2xCarbamidomethyl [C11; C23]		3.20799E-06	0	1	1	4	Q75KR1	Q75KR1 [301-324]	1	2884.25077815	High	Not Found	High	1.6e7		1.3e8	5.17358112335205	High	0	4.844E-08
High	[R].TPQDLDTMKDCMPEPYAELVENCK.[I]	2xDeamidated [Q3; N22]; 2xCarbamidomethyl [C11; C23]		0.000587456	0	1	1	2	Q75KR1	Q75KR1 [301-324]	1	2886.21881015	Not Found	High	Not Found				5.11470651626587	High	0	4.425E-05
High	[R].CAAGIIQAIGHFK.[L]	1xCarbamidomethyl [C1]		0.00305114	0	1	1	2	Q6YXW6	Q6YXW6 [248-260]	0	1385.73581624	High	Not Found	Not Found	3.0e7			3.09315466880798	High	0	8.514E-05
High	[K].QSGSIYEHWDILPPK.[Q]			0.00373483	0	1	1	8	Q9SLY8	Q9SLY8 [202-216]	0	1769.88571063	High	High	High	2.8e8	1.3e8	4.0e7	3.14086484909058	High	4.271E-05	9.478E-05
High	[R].ADDATHFLDVIR.[A]			0.000963702	0	1	2	4	Q2QYW2	Q2QYW2 [1145-1156]	0	1372.68555442	High	High	Not Found	7.8e7	8.0e7		3.09995675086975	High	5.949E-05	0.0001028
High	[K].AALELGYSFASGDSR.[F]			0.000614496	0	1	1	4	Q0JL44	Q0JL44 [95-109]	0	1543.73871209	High	Not Found	High	2.7e7		2.0e7	4.18421745300293	High	0	1.22E-05
High	[K].GTPWGSAAVMDSGVLQEIAGAK.[G]			1.65358E-07	0	1	1	21	Q7G764	Q7G764 [220-241]	0	2145.0644794	High	High	High	5.6e8	3.9e8	4.5e8	5.56225633621216	High	0	2.125E-09
High	[R].SLPNYGGLAIYDR.[Y]			0.00363143	0	1	1	4	Q53NL5	Q53NL5 [266-278]	0	1438.7325046	High	High	Not Found	3.8e8	2.6e8		3.41743135452271	High	5.949E-05	0.0001495
High	[R].TETSPEDVGGMNAAAGILTAR.[G]			2.8221E-07	0	1	1	25	Q75KR1	Q75KR1 [443-463]	0	2060.99170836	High	High	High	1.5e9	1.2e9	1.1e9	4.83282136917114	High	0	1.244E-08
High	[R].TETSPEDVGGMNAAAGILTAR.[G]	1xDeamidated [N12]		2.78353E-05	0	1	1	6	Q75KR1	Q75KR1 [443-463]	0	2061.97572436	High	High	High	3.6e7	3.8e7	4.0e7	4.1521201133728	High	0	4.712E-07
High	[R].LQELVNLVVVCGDHGNPSK.[D]	1xCarbamidomethyl [C11]		0.000247005	0	1	1	2	P31924	P31924 [603-621]	0	2078.06989948	High	Not Found	Not Found	2.4e7			3.93271636962891	High	0	4.686E-06
High	[K].KAFAGIAESSGYPIAVMPSAK.[G]			8.34938E-06	0	1	1	21	A2Y5L9	A2Y5L9 [269-289]	1	2095.08923766	High	High	High	4.8e8	5.0e8	6.1e8	4.6257472038269	High	0	1.323E-07
High	[R].IFVPEGQPLESEPNEPLR.[V]			1.82754E-06	0	1	2	29	A2XFI3	A2XFI3 [392-409]	0	2051.04439592	High	High	High	7.0e9	5.9e9	5.8e9	4.21817588806152	High	0	2.668E-07
High	[R].EAGGWACAPVPPAIADR.[T]	1xCarbamidomethyl [C7]		1.58574E-05	0	1	1	6	Q7XUG1	Q7XUG1 [83-99]	0	1737.83771492	High	High	High	2.4e8	2.5e8	1.5e8	3.78923368453979	High	5.949E-05	0.000402
High	[K].SYHGSTLISASLSGLPALHQK.[F]			0.000327249	0	1	2	5	Q01K11	Q01K11 [203-223]	0	2167.15059228	High	Not Found	High			3.5e7	2.94743871688843	High	0	1.214E-05
High	[R].LGEHNIDVLEGNEQFINAAK.[I]			1.66811E-05	0	1	1	8	P00761	P00761 [58-77]	0	2211.10403596	High	High	High	7.0e8	6.4e8	7.5e8	5.10811948776245	High	0	1.669E-06
High	[R].LGEHNIDVLEGNEQFINAAK.[I]	1xDeamidated [N/Q]		4.77731E-05	0	1	1	7	P00761	P00761 [58-77]	0	2212.08805196	High	High	Not Found	6.6e7			5.10821104049683	High	0	3.115E-06
High	[R].IYATEGCVGEAVAEAVR.[R]	1xCarbamidomethyl [C7]		7.14127E-07	0	1	1	11	Q7G764	Q7G764 [54-70]	0	1794.86907453	High	High	High	1.1e9	8.6e8	8.9e8	5.02666330337524	High	0	5.631E-07
High	[K].VSVAAVQFACTDVESENVDTAER.[L]	1xCarbamidomethyl [C10]		2.725E-06	0	1	1	25	Q93XI4	Q93XI4 [11-33]	0	2497.15112219	High	High	High	7.9e7	4.7e7	1.4e8	5.47816514968872	High	0	3.103E-07
High	[K].VSVAAVQFACTDVESENVDTAER.[L]	1xDeamidated [Q/N]; 1xCarbamidomethyl [C10]		2.19767E-05	0	1	1	8	Q93XI4	Q93XI4 [11-33]	0	2498.13513819	High	High	Not Found	2.6e7			4.54629182815552	High	0	3.668E-07
High	[K].LLDGGAHIYFCGLK.[G]	1xCarbamidomethyl [C11]		0.000383082	0	2	2	4	O23877; P41345	O23877 [326-339]; P41345 [326-339]	0	1563.79881034	High	High	High	2.3e8	1.8e8	1.9e8	3.34184288978577	High	0	7.443E-06
High	[R].SSMGQANGGAPAVAVTGDGWFHPK.[S]	1xDeamidated [N/Q]		0.00068381	0	1	1	7	Q852M1	Q852M1 [232-255]	0	2343.08225509	High	High	High	6.4e7	5.5e7	1.1e8	4.29763221740723	High	0	1.363E-05
High	[R].IAAPYDLVMQTK.[Q]			0.001903	0	1	2	13	Q69LA6	Q69LA6 [214-225]	0	1349.71334913	High	High	High	8.5e8	6.4e8	6.2e8	3.44973540306091	High	0	8.075E-05
High	[K].CDVIVINTPLTEK.[T]	1xCarbamidomethyl [C1]		0.000536891	0	1	1	12	Q9SXP2	Q9SXP2 [246-258]	0	1501.7930562	High	High	High	7.8e8	4.9e8	6.8e8	3.36735701560974	High	0	2.115E-05
High	[K].ARPDLEVGICGEHGGEPSSVAFFAK.[V]	1xCarbamidomethyl [C10]		3.23013E-07	0	1	1	16	Q75KR1	Q75KR1 [838-862]	0	2630.26676112	High	High	High	1.7e8	3.4e8	8.1e8	5.68938159942627	High	0	1.857E-08
High	[K].VVADGYADLVAYGR.[L]			0.000245619	0	1	2	8	Q84QK0	Q84QK0 [314-327]	0	1468.74306926	High	High	Not Found	1.9e8	1.4e8		3.90982961654663	High	0	1.576E-05
High	[R].NKPIAVIGGGDSAMEESNFLTK.[Y]			2.83091E-05	0	1	1	3	Q6ZFU6	Q6ZFU6 [157-178]	0	2278.13837253	Not Found	High	High		1.3e8		4.39487886428833	High	0	4.786E-07
High	[K].ISIDATPELAGEIK.[Q]			0.00240974	0	1	1	8	Q6K4E7	Q6K4E7 [617-630]	0	1456.7893507	High	High	High	1.1e8	1.3e8	1.5e8	3.11379480361938	High	5.949E-05	0.0002692
High	[R].DDPYGDGTGNPDTGADFAAAPDIDHLNK.[R]			7.23114E-08	0	1	1	32	P17654	P17654 [157-184]	0	2859.23399968	High	High	High	5.8e9	5.4e9	4.7e9	5.80151033401489	High	0	1.888E-07
High	[R].DDPYGDGTGNPDTGADFAAAPDIDHLNK.[R]	1xDeamidated [N]		1.45739E-05	0	1	1	15	P17654	P17654 [157-184]	0	2860.21801568	High	High	High			3.1e7	5.57370281219482	High	0	3.237E-06
High	[R].DGCENYCSGGVVFTYNSVDR.[D]	2xCarbamidomethyl [C3; C7]		7.84827E-06	0	1	1	8	Q0JA75	Q0JA75 [121-140]	0	2298.93902142	High	High	High	7.0e7	3.6e7	4.0e7	4.11314678192139	High	0	2.004E-06
High	[K].STVGTPAYIAPEVLSR.[RK]			0.000787058	0	1	5	6	Q7XQP4	Q7XQP4 [158-173]	0	1660.89046166	High	High	High	9.3e7	4.7e7	1.2e8	2.93599104881287	High	0.0001601	0.001463
High	[K].AAAQTEDGACVTFVGPGGAGNFVK.[M]	1xDeamidated [N21]; 1xCarbamidomethyl [C10]		0.000624954	0	1	1	6	Q2R480	Q2R480 [180-203]	0	2325.08158666	High	High	High		1.7e7	2.3e7	4.29189348220825	High	0	1.921E-05
High	[K].FIIEAANHPTDPEADEILAK.[K]			0.000248398	0	1	1	4	Q33E23	Q33E23 [306-325]	0	2194.10263899	High	High	Not Found	2.0e8	1.8e8		3.65994668006897	High	0	2.281E-05
High	[R].TPQDLDTMKDCMPEPYAELVENCK.[I]	1xDeamidated [N/Q]; 2xCarbamidomethyl [C11; C23]		0.0009801	0	1	1	6	Q75KR1	Q75KR1 [301-324]	1	2885.23479415	Not Found	Not Found	High			1.2e7	4.66306495666504	High	0	3.557E-05
High	[R].AAVDAGFVPNELQVGQTGK.[I]			0.000366223	0	1	1	6	A2XNR6	A2XNR6 [274-292]	0	1900.97631642	High	Not Found	High	7.9e7		6.5e7	4.12647294998169	High	0	7.07E-06
High	[R].MGLDDKEIVVLSGAHTLGR.[S]			0.000220717	0	1	1	4	Q7XJ02	Q7XJ02 [233-251]	1	2011.06408554	High	High	High	1.6e8	1.4e8	1.5e8	3.89613556861877	High	0	4.118E-05
High	[K].KVENLGNQFITEISR.[V]			0.00274222	0	1	1	3	A2XYW4	A2XYW4 [65-79]	1	1747.93372341	Not Found	High	High		5.9e7	6.4e7	4.28159332275391	High	5.949E-05	0.0001129
High	[K].ISDLQVSGLFFAIGHEPATK.[F]			0.00142858	0	1	1	2	Q6ZFU6	Q6ZFU6 [241-260]	0	2130.12298059	Not Found	Not Found	High			2.3e7	2.97133088111877	High	0	2.904E-05
High	[R].ETPSVAGIINPGSDGFQK.[L]			1.59468E-05	0	1	1	12	Q93VT8	Q93VT8 [36-53]	0	1816.90756818	High	High	High	4.8e8	4.0e8	5.0e8	4.07672500610352	High	0	4.193E-06
High	[R].AMGVELDLSDKPAGLGVR.[S]			0.000224474	0	1	1	15	Q69TY4	Q69TY4 [179-196]	0	1827.96330895	High	High	High	2.4e8	2.0e8	2.0e8	3.6032440662384	High	0	1.086E-05
High	[K].GVQVIADIVINHR.[T]			0.000161972	0	1	3	155	P17654	P17654 [112-124]	0	1433.82232267	High	High	High	7.2e8	3.7e8	4.1e8	4.03290414810181	High	0	5.985E-06
High	[K].YEEDLDAMLPK.[C]			0.003777	0	1	2	8	Q9SXP2	Q9SXP2 [235-245]	0	1323.61369463	High	High	Not Found	4.4e8	2.7e8		3.41920471191406	High	5.949E-05	0.0001472
High	[R].VEEEGDVATAFTLAR.[I]			6.47349E-05	0	1	1	6	Q6ZFT5	Q6ZFT5 [112-126]	0	1607.79114153	High	Not Found	High			5.6e7	3.85871720314026	High	0	1.756E-06
High	[R].YGAAEIESDYQYDTTELVHESHDGASR.[W]			0.000209818	0	1	1	2	O64437	O64437 [15-41]	0	3043.31879184	High	Not Found	Not Found	7.6e7			3.23354864120483	High	0	3.942E-06
High	[R].IPSFTEEQSELIR.[G]			0.000362125	0	1	1	10	Q60DX8	Q60DX8 [327-339]	0	1548.7904133	High	High	High	3.4e8	3.1e8	2.6e8	3.33828449249268	High	0	5.945E-05
High	[R].VLYSSVVYPHNYGFIPR.[T]	1xDeamidated [N11]		0.00166279	0	1	1	3	A2X8Q3	A2X8Q3 [79-95]	0	2012.0276242	Not Found	High	High				3.74941754341125	High	5.949E-05	0.0004811
High	[K].AVIELENYGLPFSR.[T]			0.000234808	0	1	1	11	Q6ZDY8	Q6ZDY8 [133-146]	0	1607.84278325	High	High	High	6.4e8	6.3e8	1.7e8	3.5012583732605	High	0	4.433E-06
High	[K].FITHSVPFSEINTAFDLMHK.[G]	1xDeamidated [N12]		0.000832596	0	1	1	2	Q2R8Z5	Q2R8Z5 [348-367]	0	2335.14273013	Not Found	High	Not Found		9.7e6		4.79159116744995	High	0	1.67E-05
High	[-].MLVYQDLLTGDELLSDSFPYR.[E]	1xDeamidated [Q5]		7.93709E-06	0	1	1	4	P35681	P35681 [1-21]	0	2476.19521906	High	Not Found	High				5.56763076782227	High	0	1.258E-07
High	[-].MLVYQDLLTGDELLSDSFPYR.[E]	1xOxidation [M1]		0.00163498	0	1	1	6	P35681	P35681 [1-21]	0	2491.20611806	Not Found	High	High		1.2e7	5.3e6	3.99137091636658	High	0.0001124	0.0008977
High	[-].MLVYQDLLTGDELLSDSFPYR.[E]	1xOxidation [M1]; 1xDeamidated [Q5]		0.00308561	0	1	1	2	P35681	P35681 [1-21]	0	2492.19013406	Not Found	Not Found	High				3.6698203086853	High	0	6.249E-05
High	[R].AAFQETTISPANLVLPLFIHEGEDDAPIGAMPGCYR.[L]	1xDeamidated [N12]; 1xCarbamidomethyl [C34]		0.00298334	0	1	1	3	Q5Z8V9	Q5Z8V9 [114-149]	0	3901.87753672	High	High	Not Found	1.8e7	8.3e6		4.38521671295166	High	0	7.62E-05
High	[R].ISTPEAQLGLPELTLGIIPGFGGTQR.[L]			0.00234296	0	1	1	7	Q8W1L6	Q8W1L6 [125-150]	0	2665.45594174	High	High	High	5.5e7	1.3e7	4.6e7	3.42148423194885	High	0	4.784E-05
High	[K].DINWPLGWPVGGFPGPQGPYYCGIGADK.[S]	1xCarbamidomethyl [C22]		7.56408E-08	0	1	1	33	P14656	P14656 [138-165]	0	3018.42432432	High	High	High	8.6e8	7.2e8	6.8e8	4.91377687454224	High	0	1.178E-09
High	[R].AEATDVANAVLDGSDAILLGAETLR.[G]			3.10927E-08	0	2	2	59	Q2QXR8; B8BJ39	Q2QXR8 [328-352]; B8BJ39 [328-352]	0	2485.27803694	High	High	High	1.2e9	9.6e8	1.3e9	6.59576606750488	High	0	3.647E-10
High	[R].AEATDVANAVLDGSDAILLGAETLR.[G]	1xDeamidated [N8]		1.00656E-06	0	2	2	14	Q2QXR8; B8BJ39	Q2QXR8 [328-352]; B8BJ39 [328-352]	0	2486.26205294	High	High	High	2.0e7	4.0e6	2.0e7	5.15407371520996	High	0	4.568E-07
High	[K].AETESGEVGPLVTEADIQHIVSSWTGIPVEK.[V]	1xDeamidated [Q18]		5.62404E-05	0	1	1	5	Q7F9I1	Q7F9I1 [554-584]	0	3279.62670807	High	High	High		1.0e7	7.5e6	3.59306216239929	High	0	9.872E-07
High	[K].YPNISYADLFQLASATAIEEAGGPK.[I]			0.00230379	0	1	1	5	Q7XJ02	Q7XJ02 [168-192]	0	2626.30352343	High	High	High	3.9e6	9.4e5		3.81698441505432	High	0	4.704E-05
High	[K].DKGLEPTEFEDTVAQAFFDLENGNQELK.[S]			0.000621449	0	1	1	5	Q8LJU5	Q8LJU5 [11-38]	1	3184.49569353	High	High	High	7.8e6	4.4e6	3.4e6	4.33908891677856	High	0	1.233E-05
High	[K].DKGLEPTEFEDTVAQAFFDLENGNQELK.[S]	1xDeamidated [N/Q]		0.000304168	0	1	1	32	Q8LJU5	Q8LJU5 [11-38]	1	3185.47970953	High	High	High	2.7e7	9.5e6	3.7e7	5.40019702911377	High	0	5.823E-06
High	[K].DKGLEPTEFEDTVAQAFFDLENGNQELK.[S]	2xDeamidated [Q/N]		0.000230878	0	1	1	11	Q8LJU5	Q8LJU5 [11-38]	1	3186.46372553	High	High	High	6.2e6			5.47451257705688	High	0	1.083E-05
High	[R].SGAAVSMPGMMDTVLNLGLNDEVAAGLAAK.[S]			0.00200176	0	1	1	3	Q6AVA8	Q6AVA8 [169-198]	0	2903.43112514	High	High	Not Found	6.2e6	3.6e6		3.44715476036072	High	0	4.094E-05
High	[R].VGLVAPVDVVVPPGNTGLDPSQTSFFQVLNIPTK.[I]			2.22254E-05	0	1	1	20	P41095	P41095 [116-149]	0	3505.89409614	High	High	High	4.1e8	2.5e8	2.1e8	3.83368587493896	High	0	1.86E-06
High	[R].VGLVAPVDVVVPPGNTGLDPSQTSFFQVLNIPTK.[I]	1xDeamidated [Q/N]		0.000139929	0	1	1	31	P41095	P41095 [116-149]	0	3506.87811214	High	High	High		6.0e6	1.9e8	4.17052745819092	High	0	3.773E-05
High	[R].VGLVAPVDVVVPPGNTGLDPSQTSFFQVLNIPTK.[I]	2xDeamidated [N/Q]		0.000336585	0	1	1	6	P41095	P41095 [116-149]	0	3507.86212814	High	Not Found	Not Found	5.5e6			3.81165409088135	High	0	5.075E-05
High	[R].AVDATIDALVPYLDAGDAIVDGGNEWYQNTER.[R]			0.00369312	0	1	1	4	Q2R480	Q2R480 [100-131]	0	3451.62883284	High	High	Not Found		8.6e6		3.86805319786072	High	0	7.404E-05
High	[R].AVDATIDALVPYLDAGDAIVDGGNEWYQNTER.[R]	1xDeamidated [N/Q]		0.00320935	0	1	1	11	Q2R480	Q2R480 [100-131]	0	3452.61284884	Not Found	High	High			2.6e7	3.94889545440674	High	0	6.488E-05
High	[-].MLVYQDLLTGDELLSDSFPYR.[E]			9.29145E-06	0	1	1	15	P35681	P35681 [1-21]	0	2475.21120306	High	High	High	9.7e7	4.6e7	6.4e7	5.29362297058105	High	0	4.894E-07
High	[R].DVPCAVFSIPPLSVVGLSEQQALEEAK.[S]	1xDeamidated [Q]; 1xCarbamidomethyl [C4]		0.000116217	0	1	1	12	P48642	P48642 [369-395]	0	2884.46485205	High	High	High	8.6e7	9.3e6	3.2e7	4.11314153671265	High	0	8.274E-06
High	[R].DVPCAVFSIPPLSVVGLSEQQALEEAK.[S]	1xCarbamidomethyl [C4]		3.30365E-07	0	1	1	24	P48642	P48642 [369-395]	0	2883.48083605	High	High	High	2.3e8	1.3e8	1.9e8	5.61169195175171	High	0	1.876E-07
High	[R].IIAAERPDALLPTMGGQTALNLAVSLADSGALDR.[L]			0.000127883	0	1	1	6	B9EXM2	B9EXM2 [147-180]	0	3420.81552823	High	High	High	5.5e6		9.6e6	3.38141870498657	High	0	2.346E-06
High	[K].FLPIYLSQGILQHDPFEVLDQR.[G]	1xDeamidated [Q]		2.48727E-05	0	1	1	5	Q6AVA8	Q6AVA8 [861-882]	0	2629.36606461	Not Found	High	High			3.3e7	4.06417369842529	High	0	3.239E-06
High	[K].LLIDNVEELLPVVYTPTVGEACQK.[Y]	1xCarbamidomethyl [C22]		3.11507E-05	0	1	1	13	P43279	P43279 [174-197]	0	2700.41644498	High	High	High	3.4e7	3.7e7	1.8e8	4.63833332061768	High	0	5.3E-07
High	[K].NLLSPSTPFFFNTLYDPYR.[E]			9.61049E-06	0	1	1	25	Q8H8T0	Q8H8T0 [133-151]	0	2292.13354525	High	High	High	6.4e8	4.9e8	4.6e8	4.50732517242432	High	0	5.585E-07
High	[K].TLAAGDVNVFSQMIDEAEGLEK.[I]			0.00162581	0	1	1	2	Q71VM4	Q71VM4 [448-469]	0	2337.12786736	Not Found	Not Found	High			3.8e6	2.30183577537537	High	0	3.313E-05
High	[R].NPDEIPWAEAGAEYVVESTGVFTDK.[E]			1.4943E-07	0	1	1	335	A2YQT7	A2YQT7 [83-107]	0	2724.26753177	High	High	High	7.7e8	1.2e8	6.5e8	6.67049837112427	High	0	3.725E-09
High	[R].NPDEIPWAEAGAEYVVESTGVFTDK.[E]	1xDeamidated [N1]		8.02691E-06	0	1	1	109	A2YQT7	A2YQT7 [83-107]	0	2725.25154777	High	High	High	3.9e6	3.2e4	1.1e6	4.89648914337158	High	0	1.27E-07
High	[R].VALQSEDVELVAVNDPFITTEYMTYMFK.[Y]			1.11245E-05	0	1	1	10	Q6K5G8	Q6K5G8 [21-48]	0	3253.56832998	High	High	High	5.0e7		3.9e7	5.74951171875	High	0	7.851E-06
High	[R].VALQSEDVELVAVNDPFITTEYMTYMFK.[Y]	1xDeamidated [Q/N]		0.000100401	0	1	1	7	Q6K5G8	Q6K5G8 [21-48]	0	3254.55234598	High	High	High	2.0e6	3.8e6		4.91985988616943	High	0	1.823E-06
High	[R].ILDWADIVNAHIIPGPGIVDGLK.[L]			2.84689E-05	0	1	1	14	Q9LDN2	Q9LDN2 [326-348]	0	2426.34420663	High	High	High	3.6e7	7.2e6	8.0e6	5.01861381530762	High	0	4.823E-07
High	[K].MGLEAAVEATVEFLNK.[A]			0.000624954	0	1	2	80	A2XFI3	A2XFI3 [236-251]	0	1721.87784805	High	High	High	3.5e6	2.8e6	1.2e6	4.24754333496094	High	0	3.177E-05
High	[K].APGLMGWMPDQAVTFVDNHDTGSTQSLWPFPSDK.[V]			0.000175247	0	1	1	7	P27934	P27934 [293-326]	0	3732.70974249	High	High	High	1.3e8	8.3e7	1.1e8	4.3361382484436	High	0	1.362E-05
High	[K].APGLMGWMPDQAVTFVDNHDTGSTQSLWPFPSDK.[V]	2xDeamidated [Q11; N/Q]		0.000376671	0	1	1	4	P27934	P27934 [293-326]	0	3734.67777449	High	High	Not Found				5.18042135238647	High	0	2.506E-05
High	[K].LDFFFDTNPFFK.[N]			0.00177885	0	1	2	4	Q5VND6	Q5VND6 [179-190]	0	1537.73619303	High	High	Not Found	3.2e7	1.5e7		3.85761713981628	High	0	3.637E-05
High	[K].GCAAIVDSGTSLLAGPTAIVAQVNHAIGAEGIISTECK.[E]	1xDeamidated [Q/N]; 2xCarbamidomethyl [C2; C37]		0.00232983	0	1	1	7	P42211	P42211 [276-313]	0	3752.88335066	High	High	Not Found				5.01053905487061	High	5.949E-05	0.0001596
High	[K].GCAAIVDSGTSLLAGPTAIVAQVNHAIGAEGIISTECK.[E]	2xDeamidated [Q22; N24]; 2xCarbamidomethyl [C2; C37]		0.000947578	0	1	1	2	P42211	P42211 [276-313]	0	3753.86736666	High	Not Found	High			1.7e7	4.13367128372192	High	0	1.907E-05
High	[R].SQETIHLLLDLLEAPDPSTLEK.[F]			0.000477067	0	1	1	13	P31924	P31924 [252-273]	0	2462.30246083	High	High	High	9.6e6	7.0e6	1.1e7	3.75379347801209	High	0	4.985E-05
High	[R].NPSADMLLTEAELNLDLIR.[R]			0.000461233	0	1	1	3	Q0J8G4	Q0J8G4 [123-141]	0	2128.09544515	High	Not Found	High			8.4e6	3.84112405776978	High	0	1.956E-05
High	[R].NADIIPGSGYVPPGTANPLYEAFGLCDAAAPADVDAFCAR.[L]	2xDeamidated [N1; N17]; 2xCarbamidomethyl [C26; C38]		0.00148593	0	1	1	2	Q7XKU5	Q7XKU5 [67-106]	0	4125.88447318	Not Found	High	Not Found		1.6e7		4.35787200927734	High	0	3.025E-05
High	[K].HAGVTYADLFQLASATAIEEAGGPK.[I]			0.000163805	0	1	1	3	P0C0L1	P0C0L1 [119-143]	0	2517.26199302	Not Found	Not Found	High				3.81613492965698	High	0	3.039E-06
High	[R].EVDGGIETISLDLPAVITTDLR.[L]			0.000252627	0	1	2	11	A2XQV4	A2XQV4 [162-183]	0	2327.23404696	High	High	High	8.6e6	5.9e6	1.4e7	4.34948015213013	High	5.949E-05	0.0001969
High	[K].APGLMGWMPDQAVTFVDNHDTGSTQSLWPFPSDK.[V]	1xDeamidated [N/Q]		0.000106212	0	1	1	7	P27934	P27934 [293-326]	0	3733.69375849	High	High	Not Found				4.357985496521	High	5.949E-05	0.0004203
High	[K].FLPIYLSQGILQHDPFEVLDQR.[G]			5.89044E-06	0	1	1	14	Q6AVA8	Q6AVA8 [861-882]	0	2628.38204861	High	High	High	8.3e7	6.6e7	7.9e7	3.90245270729065	High	0	9.183E-08
High	[R].CFQTITCYQAVINNLDDAHEQIDTAIATALR.[E]	2xCarbamidomethyl [C1; C7]		1.66811E-05	0	2	2	13	Q0DHF6; A2Y5L9	Q0DHF6 [167-197]; A2Y5L9 [167-197]	0	3565.70499208	High	High	High	5.2e6	2.4e6	4.0e7	4.31307601928711	High	0	4.146E-06
High	[K].EIINEEFGDGIMSAIDFYCSVDK.[V]	1xCarbamidomethyl [C19]		0.00158966	0	1	1	9	Q9FWK4	Q9FWK4 [108-130]	0	2652.18439616	High	High	High	5.9e6	1.2e7	2.7e6	3.48680901527405	High	0	3.229E-05
High	[R].VVVGNGPAFGCILMTEFLDALAK.[R]	1xDeamidated [N5]; 1xCarbamidomethyl [C11]		0.000201715	0	2	2	32	Q0DHF6; A2Y5L9	Q0DHF6 [354-376]; A2Y5L9 [354-376]	0	2423.23491622	High	High	High	4.1e6	9.7e5	1.2e8	4.14672660827637	High	0	3.785E-06
High	[R].EGAPTAVSHGLWLNIPDYDAPTQLVKPLER.[N]	1xDeamidated [N14]		4.34152E-05	0	1	1	2	Q6Z4G3	Q6Z4G3 [164-193]	0	3288.68991756	Not Found	Not Found	High			4.1e7	3.60599493980408	High	0	7.512E-07
High	[K].ELTLQEAETIALSILK.[Q]			2.99853E-06	0	1	1	38	Q9LSU1	Q9LSU1 [186-201]	0	1772.00515697	High	High	High	2.2e7	1.2e7	2.7e7	4.88436412811279	High	0	4.497E-08
High	[R].FYNVVIEELPANVADLL.[-]			3.92335E-05	0	1	1	9	P35683	P35683 [398-414]	0	1919.016056	High	High	High	2.2e7	5.4e6	2.0e7	3.99041771888733	High	0	6.765E-07
High	[R].DQSSYDEFFSGMPWLALPLGDER.[K]	1xDeamidated [Q2]		0.00308561	0	1	1	4	Q7Y0E8	Q7Y0E8 [405-427]	0	2661.18135983	High	High	Not Found	2.0e6			2.54223370552063	High	0	6.249E-05
High	[K].DDTVSAPGELVDGEHPR.[R]			8.72266E-05	0	1	1	12	Q7XKU5	Q7XKU5 [254-270]	0	1793.83004611	Not Found	High	High		1.4e8	2.5e8	4.11834239959717	High	0	2.895E-06
High	[K].LPLSPPALSGDLGEFMSWVDEVK.[K]			0.00470129	0	1	1	11	Q75KR1	Q75KR1 [524-546]	0	2487.24758858	High	High	High	2.7e6	7.2e5	6.8e6	3.33987736701965	High	0.00148	0.01915
High	[K].EGLLVGISSGAAAVAAIR.[V]			5.98312E-05	0	1	1	63	Q9XEA8	Q9XEA8 [265-282]	0	1654.94864524	High	High	High	2.3e6	3.7e6	7.8e5	3.91894316673279	High	0	1.056E-06
High	[K].DLVSSLVSGLLTIGPR.[F]			0.000524944	0	1	1	34	Q93VT8	Q93VT8 [432-447]	0	1626.94249724	High	High	High	6.5e6	4.4e6	5.9e6	3.69374537467957	High	0	2.542E-05
High	[K].KDAEGQDAEATTEEAKK.[S]			8.39649E-06	0	1	1	9	P49199	P49199 [133-149]	2	1820.85084106	Not Found	High	High		2.5e7	5.9e8	6.09597587585449	High	0	2.814E-07
High	[R].DAEGQDVLLFIDNIFR.[F]			0.000791497	0	1	1	8	Q01859	Q01859 [318-333]	0	1864.9439537	High	High	High		3.4e6	3.8e6	3.4497983455658	High	0	1.584E-05
High	[K].FVDDPQTEGIVLIGEIGGTAEEDAAAFIQESK.[T]			5.2635E-06	0	1	1	19	Q6ZL94	Q6ZL94 [230-261]	0	3349.6321869	High	High	High	4.1e7	2.6e6	6.2e7	5.98819923400879	High	0	8.13E-08
High	[K].FVDDPQTEGIVLIGEIGGTAEEDAAAFIQESK.[T]	1xDeamidated [Q]		1.55239E-06	0	1	1	13	Q6ZL94	Q6ZL94 [230-261]	0	3350.6162029	High	High	High	5.1e6			5.84918737411499	High	0	2.244E-08
High	[R].DIWPSTEEIAEVVQSSVLPDMFK.[S]			6.70427E-06	0	1	1	25	Q6YZX6	Q6YZX6 [592-614]	0	2620.28509619	High	High	High	2.3e7	1.7e7	2.8e7	4.61666297912598	High	0	1.048E-07
High	[R].NIWADDLAASLTTLESLEAIVGK.[D]			3.31814E-06	0	2	2	18	Q2QLY5; Q2QLY4	Q2QLY5 [298-320]; Q2QLY4 [298-320]	0	2430.27624611	High	High	High	6.6e6	2.7e6	1.8e8	5.92781686782837	High	0	5.02E-08
High	[R].AGEAVLIIEDLVTSGASVLETAAPLR.[D]			0.000180247	0	1	1	6	Q9LDN2	Q9LDN2 [111-136]	0	2595.42397288	High	High	High	1.1e7	1.1e7	1.5e7	3.54032135009766	High	0	3.375E-06
High	[K].ELVNSPANVLTPAVLAEEASNIASTYSDVFTATILDVEK.[C]			4.61872E-05	0	1	1	4	Q6K669	Q6K669 [286-324]	0	4092.09107676	High	High	High	7.2e7	6.3e6	2.7e7	5.07065773010254	High	0	8.047E-07
High	[K].ELVNSPANVLTPAVLAEEASNIASTYSDVFTATILDVEK.[C]	1xDeamidated [N]		0.000338484	0	1	1	4	Q6K669	Q6K669 [286-324]	0	4093.07509276	High	High	Not Found		7.4e7		4.27194023132324	High	0	8.86E-06
High	[K].ELLADEVGNTAAFLVSPLASAITGSTVYVDNGLNTMGLAVDSPTISS.[-]	1xDeamidated [N]		0.00148593	0	1	1	10	Q6Z0I4	Q6Z0I4 [329-375]	0	4682.32808903	High	High	High	5.2e7	3.1e7	1.1e7	6.11044359207153	High	0	3.027E-05
High	[R].VVVGNGPAFGCILMTEFLDALAK.[R]	1xCarbamidomethyl [C11]		3.06293E-05	0	2	2	27	Q0DHF6; A2Y5L9	Q0DHF6 [354-376]; A2Y5L9 [354-376]	0	2422.25090022	High	High	High	5.0e6	3.6e6	4.9e7	4.6579008102417	High	0	5.212E-07
High	[K].FQSVPVQAGQTPPLLQYFGTLLTR.[G]			0.000490677	0	1	2	10	Q2QYW2	Q2QYW2 [414-437]	0	2661.43989782	High	High	High	9.0e6	1.3e6	8.2e6	3.33051419258118	High	5.949E-05	0.0003763
High	[R].FDEGLPPILTALEVLDHNIR.[L]			0.000122254	0	1	1	19	Q01859	Q01859 [96-115]	0	2262.21285815	High	High	High	8.9e6			4.10839176177979	High	0	2.235E-06
High	[R].AAVPGLTDDLVALMMEPPFR.[S]			0.00288445	0	1	1	19	Q9FWK4	Q9FWK4 [61-80]	0	2143.09260848	High	High	High	5.9e6	5.5e6	1.3e7	3.07118964195251	High	0	5.855E-05
High	[K].LPLSPPALSGDLGEFMSWVDEVKK.[L]			5.47495E-06	0	1	1	24	Q75KR1	Q75KR1 [524-547]	1	2615.34255154	High	High	High	4.1e7	4.5e6		4.54934310913086	High	0	3.4E-07
High	[K].GIFWQEDIIPFFQNATIPK.[E]			1.65875E-05	0	1	1	32	Q8H8T0	Q8H8T0 [289-307]	0	2264.17501617	High	High	High	1.3e8	9.4e7	9.8e7	4.83921527862549	High	0	1.538E-06
High	[K].GIFWQEDIIPFFQNATIPK.[E]	1xDeamidated [N/Q]		0.000931724	0	1	1	7	Q8H8T0	Q8H8T0 [289-307]	0	2265.15903217	High	High	Not Found	1.0e6	1.1e6		3.69119310379028	High	0	1.874E-05
High	[K].ILNEGQIASTDVVEVVVSPPYVFLPVVK.[S]			3.42776E-05	0	1	1	178	P48494	P48494 [26-53]	0	3011.67035104	High	High	High	7.9e6	7.2e6	1.8e7	4.92555141448975	High	0	2.343E-06
High	[K].VFPEIMVPLIGTPQELAQQVDVIR.[E]			2.78353E-05	0	1	1	33	Q75KR1	Q75KR1 [715-738]	0	2692.47423439	High	High	High	3.7e8	6.2e7	4.4e8	4.17109346389771	High	0	5.669E-07
High	[K].VFPEIMVPLIGTPQELAQQVDVIR.[E]	1xDeamidated [Q]		0.00129834	0	1	1	14	Q75KR1	Q75KR1 [715-738]	0	2693.45825039	Not Found	High	High			9.7e5	3.69589567184448	High	0	6.181E-05
High	[R].VALQSEDVELVAVNDPFITTDYMTYMFK.[Y]			2.78353E-05	0	1	1	8	A2YQT7	A2YQT7 [21-48]	0	3239.55267992	High	High	High		2.1e7	1.9e7	5.41301488876343	High	0	4.696E-07
High	[R].VALQSEDVELVAVNDPFITTDYMTYMFK.[Y]	1xDeamidated [N/Q]		6.65819E-05	0	1	1	7	A2YQT7	A2YQT7 [21-48]	0	3240.53669592	High	High	High	1.7e7	2.0e6		4.92484903335571	High	0	9.725E-06
High	[R].VALQSEDVELVAVNDPFITTDYMTYMFK.[Y]	1xOxidation [M23]		0.000180247	0	1	1	5	A2YQT7	A2YQT7 [21-48]	0	3255.54759492	Not Found	High	High			1.2e7	5.88647365570068	High	0	3.36E-06
High	[R].CFQTITCYQAVINNLDDAHEQIDTAIATALR.[E]	1xDeamidated [Q/N]; 2xCarbamidomethyl [C1; C7]		2.00846E-05	0	2	2	10	Q0DHF6; A2Y5L9	Q0DHF6 [167-197]; A2Y5L9 [167-197]	0	3566.68900808	High	High	High	2.4e7	1.3e7	1.0e6	5.00153112411499	High	0	2.403E-06
High	[K].IDSHLACAVAGIMSDANILLNTAR.[L]	1xCarbamidomethyl [C7]		0.000318171	0	1	2	3	P0C8Y9	P0C8Y9 [68-91]	0	2526.28030274	High	Not Found	High	5.5e6		9.2e6	3.80118799209595	High	0	6.106E-06
High	[R].ELLFTTPGALQHLSGVILFEETLYQK.[T]	1xDeamidated [Q]		0.000870915	0	1	1	8	Q5N725	Q5N725 [57-82]	0	2948.56555208	Not Found	High	High				4.06325244903564	High	0	1.744E-05
High	[R].VALQSDDVELVAVNDPFITTDYMTYMFK.[Y]			5.46802E-05	0	1	1	11	Q7FAH2	Q7FAH2 [21-48]	0	3225.53702986	High	High	High	1.8e7	1.4e7	4.0e7	5.07589864730835	High	0	1.098E-06
High	[R].FVIQGFGNVGSWAAQLISEAGGK.[V]			2.99853E-06	0	1	1	27	A2XMV1	A2XMV1 [209-231]	0	2336.20335609	High	High	High	4.8e7	1.8e7	2.9e7	5.04955577850342	High	0	2.178E-07
High	[R].FVIQGFGNVGSWAAQLISEAGGK.[V]	1xDeamidated [Q/N]		7.92698E-05	0	1	1	3	A2XMV1	A2XMV1 [209-231]	0	2337.18737209	High	Not Found	Not Found				3.56265711784363	High	0	2.113E-06
High	[R].FYNVTIEELPANVADLL.[-]			0.000679974	0	1	1	8	Q6Z2Z4	Q6Z2Z4 [398-414]	0	1920.99532054	High	High	High	3.0e7	2.1e7	1.7e7	2.81207728385925	High	0	3.489E-05
High	[R].ACAAQTNATFLK.[L]	1xCarbamidomethyl [C2]		0.00345245	0	1	1	2	P46465	P46465 [229-240]	0	1295.64124714	Not Found	High	Not Found		8.2e7		3.3363139629364	High	5.949E-05	0.000171
High	[K].LADAMVTWIEAWDELNPSTAAVENGK.[A]	1xDeamidated [N]		1.19016E-05	0	1	1	31	Q8H8T0	Q8H8T0 [337-362]	0	2832.33965126	High	High	High	5.6e6	2.9e6	2.6e7	4.54712343215942	High	0	4.171E-06
High	[K].LADAMVTWIEAWDELNPSTAAVENGK.[A]	2xDeamidated [N16; N24]		2.5013E-05	0	1	1	6	Q8H8T0	Q8H8T0 [337-362]	0	2833.32366726	High	High	High	1.1e7		1.1e7	6.01853656768799	High	0	4.213E-07
High	[R].LSPFIDYMDCVDSDPVALGSYMVQQLNK.[H]	1xCarbamidomethyl [C10]		0.000207471	0	1	1	1	Q69TH8	Q69TH8 [236-263]	0	3205.48903415	High	Not Found	Not Found	2.9e7			5.28388357162476	High	0	3.904E-06
High	[R].ELLFTTPGALQHLSGVILFEETLYQK.[T]			0.000218247	0	1	1	7	Q5N725	Q5N725 [57-82]	0	2947.58153608	High	High	High	2.6e7		4.0e7	3.58231544494629	High	0	2.207E-05
High	[K].TLPAGLWEEIVEGLQWVEEYMAAR.[L]			0.00345245	0	1	1	3	Q6AVA8	Q6AVA8 [132-155]	0	2790.38072789	High	High	Not Found	2.1e6	2.2e6		4.20968246459961	High	0	6.937E-05
High	[K].DWTNVVVAYEPVWAIGTGK.[V]			0.000926499	0	1	1	2	P48494	P48494 [157-175]	0	2105.07021678	High	Not Found	Not Found	4.1e6			4.5848536491394	High	0	1.858E-05
High	[R].NPEEIPWAAAGAEYVVESTGVFTDK.[D]			1.00782E-07	0	1	1	270	Q6K5G8	Q6K5G8 [83-107]	0	2680.27770257	High	High	High	8.9e8	6.6e8	8.3e8	6.58079862594604	High	0	1.262E-09
High	[R].NPFGQVPALQDGDLFLWESR.[A]	1xDeamidated [Q/N]		0.000334697	0	1	1	3	O82451	O82451 [50-69]	0	2290.11387282	High	Not Found	Not Found				5.26199054718018	High	0	6.428E-06
High	[K].IQGIGAGFVPGVLDVNLLDEVVQVSSDEAISMAK.[Q]			7.98187E-06	0	1	1	9	Q9XEA8	Q9XEA8 [226-259]	0	3470.80871149	High	High	High	3.9e5	1.7e6	6.7e7	4.43726968765259	High	0	1.024E-05
High	[K].DQIYDIFQLLPPK.[I]			0.00278883	0	1	3	6	Q6Z2Z4	Q6Z2Z4 [202-214]	0	1589.85737071	High	High	Not Found	9.2e6	3.2e6		2.5524377822876	High	0	5.657E-05
High	[K].NAPEGTYDAVIVDSSDPIGPAQELFEKPFFQSVAR.[A]			2.03119E-05	0	1	1	9	Q9SMB1	Q9SMB1 [176-210]	0	3794.85480991	High	High	High	8.2e7	5.9e7		4.45894241333008	High	0	9.023E-07
High	[K].NAPEGTYDAVIVDSSDPIGPAQELFEKPFFQSVAR.[A]	1xDeamidated [Q/N]		0.000188546	0	1	1	6	Q9SMB1	Q9SMB1 [176-210]	0	3795.83882591	High	Not Found	High			9.1e7	3.97175550460815	High	0	3.536E-06
High	[K].NAPEGTYDAVIVDSSDPIGPAQELFEKPFFQSVAR.[A]	2xDeamidated [Q22; Q/N]		7.83828E-05	0	1	1	8	Q9SMB1	Q9SMB1 [176-210]	0	3796.82284191	High	Not Found	High			5.2e7	4.18988037109375	High	0	1.234E-05
High	[K].FITHSVPFSEINTAFDLMLK.[G]			7.92698E-05	0	1	1	19	Q0ITW7	Q0ITW7 [348-367]	0	2310.18386625	High	High	High	1.3e8	1.4e7	2.0e8	4.61743640899658	High	0	3.746E-05
High	[K].FITHSVPFSEINTAFDLMLK.[G]	1xDeamidated [N12]		0.000715284	0	1	1	3	Q0ITW7	Q0ITW7 [348-367]	0	2311.16788225	High	High	Not Found	6.0e7			3.7530632019043	High	0	1.425E-05
High	[R].FAIYDFDFLTAEDVPK.[S]			0.000119533	0	1	1	7	Q84TB3	Q84TB3 [67-82]	0	1890.91600764	High	High	High	3.9e7	2.9e7	1.2e7	4.30303382873535	High	0	2.184E-06
High	[K].DQIYDIFQLLPSK.[IV]			0.000385244	0	1	2	12	P35683	P35683 [202-214]	0	1579.83663525	High	High	High	8.3e7	4.6e7	8.8e7	3.32275795936584	High	0	1.718E-05
High	[R].ELGVPIVMHDYLTGGFTANTSLAHYCR.[D]	1xCarbamidomethyl [C26]		2.66435E-06	0	1	1	26	P0C511	P0C511 [259-285]	0	3022.45497246	Not Found	Not Found	High			2.0e8	4.77250814437866	High	0	3.978E-08
High	[R].ELGVPIVMHDYLTGGFTANTSLAHYCR.[D]	1xDeamidated [N19]; 1xCarbamidomethyl [C26]		0.00268127	0	1	1	7	P0C511	P0C511 [259-285]	0	3023.43898846	Not Found	Not Found	High			1.1e7	3.39862513542175	High	0.0001124	0.0007182
High	[R].GVMLGADQPVILHMLDIPPATESLNGLK.[M]	1xDeamidated [N/Q]		1.65151E-06	0	1	1	19	Q7XDC8	Q7XDC8 [28-55]	0	2930.53657694	High	High	High	4.5e7	3.4e7	8.9e7	4.43336248397827	High	0	2.268E-07
High	[R].GVMLGADQPVILHMLDIPPATESLNGLK.[M]	2xDeamidated [Q8; N25]		1.58574E-05	0	1	1	6	Q7XDC8	Q7XDC8 [28-55]	0	2931.52059294	High	High	High		1.1e7		4.44906806945801	High	0	6.628E-06
High	[R].NPEEIPWGETGAEFVVESTGVFTDK.[D]			2.30174E-06	0	1	1	78	Q7FAH2	Q7FAH2 [83-107]	0	2738.28318183	High	High	High	2.5e7	3.4e7	5.5e7	4.75861310958862	High	0	3.408E-08
High	[R].NPEEIPWGETGAEFVVESTGVFTDK.[D]	1xDeamidated [N1]		0.000378796	0	1	1	6	Q7FAH2	Q7FAH2 [83-107]	0	2739.26719783	High	High	Not Found	1.4e6			3.7242374420166	High	0	1.514E-05
High	[R].YALSYQEPIPVEQLVQSLCDTK.[Q]	1xCarbamidomethyl [C19]		7.7169E-06	0	1	2	23	P0C8Y9	P0C8Y9 [97-118]	0	2581.28543087	High	High	High	9.5e7	9.8e7	4.4e7	5.83148574829102	High	0	1.221E-07
High	[R].YALSYQEPIPVEQLVQSLCDTK.[Q]	1xDeamidated [Q]; 1xCarbamidomethyl [C19]		0.00012933	0	1	2	5	P0C8Y9	P0C8Y9 [97-118]	0	2582.26944687	High	Not Found	High			9.9e7	4.47632694244385	High	0	2.375E-06
High	[K].VDLSDCGPMVLDVLLK.[I]	1xCarbamidomethyl [C6]		2.03119E-05	0	1	1	6	Q9S827	Q9S827 [72-87]	0	1773.9125193	High	High	High	1.3e8	5.1e7	1.4e8	4.58545017242432	High	0	4.47E-07
High	[R].NPFGQVPALQDGDLFLWESR.[A]			1.25355E-06	0	1	1	25	O82451	O82451 [50-69]	0	2289.12985682	High	High	High	3.7e8	2.4e8	2.4e8	5.44098997116089	High	0	4.794E-06
High	[K].NAIELGLLETLQSAAVAGGGGK.[A]	1xDeamidated [N1]		0.000219478	0	1	1	4	Q6ZD89	Q6ZD89 [35-56]	0	2070.10772482	High	High	Not Found	2.7e6	4.3e6		4.42718648910522	High	0	3.947E-05
High	[K].NAIELGLLETLQSAAVAGGGGK.[A]			3.76009E-07	0	1	1	14	Q6ZD89	Q6ZD89 [35-56]	0	2069.12370882	High	High	High	1.2e8	1.4e7	1.3e8	5.31515884399414	High	0	1.946E-08
High	[K].IAAVPSSVVVLTPETFDSVVLDETK.[D]			0.000443422	0	1	1	17	Q75M08	Q75M08 [143-167]	0	2616.40184045	High	High	High	3.1e7	2.7e7	1.9e7	3.84219694137573	High	5.949E-05	0.000215
High	[K].TVLIMELINNVAK.[A]			0.000571163	0	1	1	8	Q01859	Q01859 [234-246]	0	1457.83961221	High	Not Found	High	4.2e7		4.5e7	3.72663855552673	High	0	3.689E-05
High	[K].SEASISLEENGTVILTPDQGQEASSQVLPINFAGLAK.[A]	1xDeamidated [N/Q]		0.000370367	0	1	1	20	Q2QXR8	Q2QXR8 [104-140]	0	3814.9232837	High	High	High	4.4e7	5.3e6		4.01022148132324	High	0	7.159E-06
High	[K].SEASISLEENGTVILTPDQGQEASSQVLPINFAGLAK.[A]	2xDeamidated [N/Q]		0.000182287	0	1	1	15	Q2QXR8	Q2QXR8 [104-140]	0	3815.9072997	High	High	High	1.1e7	7.1e6	1.1e7	3.93774199485779	High	0	3.41E-06
High	[K].YIPSNTFSYYDQVLDTTAMLGAVPER.[Y]			1.82525E-05	0	1	1	26	Q2QLY4	Q2QLY4 [56-81]	0	2951.4131501	High	High	High	2.9e8	4.7e7	2.3e8	4.86882543563843	High	0	1.053E-06
High	[K].YIPSNTFSYYDQVLDTTAMLGAVPER.[Y]	1xDeamidated [Q/N]		0.00199054	0	1	1	14	Q2QLY4	Q2QLY4 [56-81]	0	2952.3971661	High	High	High				3.5986442565918	High	5.949E-05	0.0004811
High	[K].YIPSNTFSYYDQVLDTAAMLGAVPER.[Y]	1xOxidation [M19]		0.000109243	0	1	1	17	Q2QLY5	Q2QLY5 [56-81]	0	2937.39750044	High	High	High	1.0e8	1.9e8	1.6e8	4.75520706176758	High	0	3.155E-06
High	[K].YIPSNTFSYYDQVLDTAAMLGAVPER.[Y]	1xOxidation [M19]; 1xDeamidated [Q/N]		0.0013429	0	1	1	6	Q2QLY5	Q2QLY5 [56-81]	0	2938.38151644	High	High	High				4.34538412094116	High	0	2.729E-05
High	[K].IFEVAPSASQMFSFLR.[N]			4.97551E-06	0	2	2	32	O04986; O04985	O04986 [44-59]; O04985 [47-62]	0	1829.92546697	High	High	High	1.6e9	7.5e8	1.1e9	5.44729375839233	High	0	2.67E-07
High	[K].IFEVAPSASQMFSFLR.[N]	1xDeamidated [Q10]		0.00202439	0	2	2	2	O04986; O04985	O04986 [44-59]; O04985 [47-62]	0	1830.90948297	Not Found	Not Found	High			6.1e6	4.16566467285156	High	0	4.134E-05
High	[R].YSVCSAVGVLPLSLQYGFPIVQK.[F]	1xCarbamidomethyl [C4]		1.27329E-05	0	2	2	35	P42862; P42863	P42862 [275-297]; P42863 [275-297]	0	2525.34724339	High	High	High	2.2e8	3.9e7	1.0e8	4.40714120864868	High	0	1.533E-06
High	[R].QELVNWVNAVGGPAMTFDFTTK.[G]			1.08294E-06	0	1	1	25	P27933	P27933 [251-272]	0	2425.18565708	High	High	High	1.2e8	1.7e7	5.0e7	5.19266271591187	High	0	1.149E-06
High	[K].EGPETIAAFIAEPVMGAGGVIPPPK.[T]			1.07083E-06	0	1	4	5	Q01K11	Q01K11 [267-291]	0	2448.28430847	High	High	High	2.0e7		1.1e7	4.62507104873657	High	0	1.519E-08
High	[R].EALNSALDEEMSADPSVFLMGEEVGEYQGAYK.[I]			0.00129106	0	2	2	4	Q6Z1G7; Q0J0H4	Q6Z1G7 [45-76]; Q0J0H4 [47-78]	0	3479.55050744	High	Not Found	High				3.82639622688293	High	0	6.287E-05
High	[R].VIQADTLSMIQGGFTGGSTTSETSCEAVR.[K]	1xCarbamidomethyl [C25]		0.000219478	0	2	2	2	Q852M1; Q852M2	Q852M1 [1102-1130]; Q852M2 [1103-1131]	0	3003.40339023	Not Found	High	Not Found		1.7e7		3.48038125038147	High	5.949E-05	0.000176
High	[R].SALDYLELQPDLSALVR.[G]			0.000158368	0	1	2	10	Q0JBZ8	Q0JBZ8 [349-365]	0	1903.0171186	High	High	High	5.0e7	1.9e7	3.6e7	3.45012402534485	High	0	3.656E-06
High	[K].IFSSPEVASEEPWYGIEQEYTLLQK.[D]			2.34092E-06	0	1	1	35	P14656	P14656 [113-137]	0	2943.429846	High	High	High	1.4e9	3.9e8	3.7e8	6.09021759033203	High	0	2.649E-07
High	[K].IFSSPEVASEEPWYGIEQEYTLLQK.[D]	1xDeamidated [Q]		3.94549E-05	0	1	1	11	P14656	P14656 [113-137]	0	2944.413862	High	High	High	4.8e6		2.2e8	5.72243022918701	High	0	6.809E-07
High	[K].GVSIDGVQLPFESGEIDFGEPGTNGQHSFYQLIHQGR.[V]	1xDeamidated [Q/N]		0.000748206	0	1	1	5	P42862	P42862 [365-401]	0	4016.90494832	High	High	Not Found	6.9e7			4.02462530136108	High	0.0001601	0.001425
High	[K].GVSIDGVQLPFESGEIDFGEPGTNGQHSFYQLIHQGR.[V]	2xDeamidated [Q/N]		0.00132043	0	1	1	5	P42862	P42862 [365-401]	0	4017.88896432	High	Not Found	High			2.6e7	4.07740163803101	High	5.949E-05	0.0001066
High	[K].GVSIDGVQLPFESGEIDFGEPGTNGQHSFYQLIHQGR.[V]	3xDeamidated [Q8; Q26; N/Q]		1.76466E-05	0	1	1	4	P42862	P42862 [365-401]	0	4018.87298032	High	Not Found	High	4.8e7		5.7e7	5.42158317565918	High	0	7.462E-06
High	[R].QELVNWVNAVGGPAMTFDFTTK.[G]	1xDeamidated [N/Q]		4.08096E-05	0	1	1	19	P27933	P27933 [251-272]	0	2426.16967308	High	High	High				4.89922904968262	High	0	2.033E-06
High	[R].NPEEIPWAAAGAEYVVESTGVFTDK.[D]	1xDeamidated [N1]		5.03182E-06	0	1	1	98	Q6K5G8	Q6K5G8 [83-107]	0	2681.26171857	High	High	High	1.9e7	2.2e6	1.6e6	6.51633024215698	High	0	7.784E-08
High	[R].YSVCSAVGVLPLSLQYGFPIVQK.[F]	1xDeamidated [Q15]; 1xCarbamidomethyl [C4]		4.01265E-05	0	2	2	2	P42862; P42863	P42862 [275-297]; P42863 [275-297]	0	2526.33125939	High	Not Found	High				4.27152442932129	High	0	6.918E-07
High	[K].ALLPFFDSAYQGFASGSLDQDAQSVR.[M]			4.45152E-07	0	1	1	31	P37833	P37833 [211-236]	0	2790.33694875	High	High	High	9.3e8	5.6e8	8.1e8	5.67047023773193	High	0	1.956E-08
High	[R].FGPYFCQPVIAGLGEDNEPFICTMDCIGAK.[E]	3xCarbamidomethyl [C6; C22; C26]		0.00236945	0	1	1	2	Q9LST7	Q9LST7 [100-129]	0	3406.52510268	Not Found	Not Found	High				3.79068827629089	High	0	4.828E-05
High	[R].FGPYFCQPVIAGLGEDNEPFICTMDCIGAK.[E]	1xDeamidated [N/Q]; 3xCarbamidomethyl [C6; C22; C26]		0.000336585	0	1	1	3	Q9LST7	Q9LST7 [100-129]	0	3407.50911868	High	Not Found	Not Found	1.0e7			3.91531085968018	High	0	6.357E-05
High	[K].SEAAISLEANGTVVLTPDQGQEASSELLPINFSGLAK.[A]	1xDeamidated [N/Q]		1.64018E-05	0	1	1	32	B8BJ39	B8BJ39 [104-140]	0	3757.90182001	High	High	High	1.3e7	7.3e6		4.97389888763428	High	5.949E-05	0.000223
High	[K].SEAAISLEANGTVVLTPDQGQEASSELLPINFSGLAK.[A]	2xDeamidated [Q/N]		0.000769548	0	1	1	28	B8BJ39	B8BJ39 [104-140]	0	3758.88583601	High	High	High	1.5e6	7.0e6	5.1e6	4.37029933929443	High	5.949E-05	0.0001442
High	[R].ICGFLFEPIQGEAGVIIPPDGYLK.[A]	1xCarbamidomethyl [C2]		4.73575E-07	0	1	1	25	Q10G56	Q10G56 [225-248]	0	2633.36837271	High	High	High	6.3e7	4.6e7	7.1e7	5.11587190628052	High	0	2.601E-07
High	[K].FHTGLALQPIATAIFANSPFK.[E]			0.000773888	0	1	1	4	Q8GU95	Q8GU95 [239-259]	0	2244.21754969	High	Not Found	High	4.4e6		5.6e6	3.58735346794128	High	0	1.55E-05
High	[R].ELTDWLNWLK.[S]			0.00361109	0	1	1	21	P27933	P27933 [184-193]	0	1317.68376359	High	High	High	1.3e8	9.3e7	1.3e8	3.47065711021423	High	5.949E-05	0.0005336
High	[R].DVTTTPAELLTFFR.[D]			0.000516159	0	1	1	30	Q6Z5N4	Q6Z5N4 [52-65]	0	1610.84244888	High	High	High	3.0e8	1.7e8	2.7e8	3.40462064743042	High	0	1.016E-05
High	[R].DQDLLVLPTDAALFEDPTFK.[V]			7.89255E-06	0	1	1	11	Q7XJ02	Q7XJ02 [299-318]	0	2248.13835577	High	High	High	1.7e8	9.7e7	2.2e8	4.80650281906128	High	0	4.741E-07
High	[R].DQDLLVLPTDAALFEDPTFK.[V]	1xDeamidated [Q2]		4.61872E-05	0	1	1	4	Q7XJ02	Q7XJ02 [299-318]	0	2249.12237177	High	Not Found	High	1.2e8		1.3e7	4.33226346969604	High	0	8.021E-07
High	[K].LGWAIDEDFGSFEALVK.[K]			1.44108E-05	0	1	1	23	Q43008	Q43008 [125-141]	0	1896.9378057	High	High	High	7.1e7	2.3e7	9.6e7	5.04851818084717	High	0	4.404E-07
High	[K].GMLTGPVTILNWSFVR.[N]			2.64608E-05	0	2	2	12	Q2QLY5; Q2QLY4	Q2QLY5 [557-572]; Q2QLY4 [557-572]	0	1790.96218686	High	High	High	1.3e8	4.9e7	6.7e7	4.11775398254395	High	0	4.476E-07
High	[K].DKYPNISYADLFQLASATAIEEAGGPK.[I]			5.29319E-06	0	1	1	12	Q7XJ02	Q7XJ02 [166-192]	1	2869.42542934	High	High	High	7.8e7	5.4e7	1.8e8	5.67162370681763	High	0	2.044E-07
High	[K].DKYPNISYADLFQLASATAIEEAGGPK.[I]	1xDeamidated [Q/N]		0.00018539	0	1	1	5	Q7XJ02	Q7XJ02 [166-192]	1	2870.40944534	High	Not Found	High	5.6e7		4.6e6	4.88811111450195	High	0	3.469E-06
High	[K].TPATPFFFNTLYDPFR.[K]			0.000727457	0	1	1	10	Q7FAY6	Q7FAY6 [123-138]	0	1933.94831087	High	High	High	7.7e7	1.5e7	3.2e7	3.76444268226624	High	0	2.895E-05
High	[K].IENVEGLNHFDEILQEADGIILSR.[G]			4.78335E-06	0	1	1	9	B8BJ39	B8BJ39 [257-280]	0	2724.38389893	High	High	Not Found	2.3e8	7.7e7		5.44120073318481	High	0	1.044E-07
High	[K].IENVEGLNHFDEILQEADGIILSR.[G]	1xDeamidated [N/Q]		0.000201715	0	1	1	10	B8BJ39	B8BJ39 [257-280]	0	2725.36791493	High	High	High	9.3e7	1.5e7	2.3e7	4.80817651748657	High	0	3.794E-06
High	[R].NILEVGPENADQVTLSSPVLNEGELESLLNDSK.[L]			0.00163498	0	1	1	6	Q69RJ0	Q69RJ0 [627-659]	0	3523.76499184	Not Found	High	High		1.8e7	7.7e6	4.5843186378479	High	0	3.341E-05
High	[R].NILEVGPENADQVTLSSPVLNEGELESLLNDSK.[L]	1xDeamidated [N/Q]		0.00019612	0	1	1	7	Q69RJ0	Q69RJ0 [627-659]	0	3524.74900784	High	Not Found	High			1.7e7	6.06204032897949	High	0	5.353E-05
High	[R].EVAAFAQFGSDLDAATQALLNR.[G]			0.000436001	0	1	1	4	P0C520	P0C520 [402-423]	0	2308.15679977	High	High	Not Found	3.4e7	1.1e7		3.22188949584961	High	0	8.521E-06
High	[R].FFPYYAFNVLGGLDSEGK.[G]			2.78353E-05	0	1	1	8	O64464	O64464 [105-122]	0	2023.98000485	High	High	High	2.8e7	1.6e6	5.9e7	4.58450412750244	High	0	5.303E-07
High	[K].VMDVVLPFFESLK.[L]			0.00101946	0	1	1	8	Q7FAY6	Q7FAY6 [283-295]	0	1523.81781415	High	High	High	7.8e7		6.2e7	2.87447023391724	High	5.949E-05	0.0004366
High	[K].TLNDDIADIIDEHGPDAWEGFPFSAEK.[L]	1xDeamidated [N3]		0.000466452	0	1	1	3	Q7Y0F2	Q7Y0F2 [296-322]	0	3003.35305259	High	Not Found	High	7.3e7			3.46758437156677	High	0	9.14E-06
High	[K].ITDEFTGAGAVGQVCQVIGAVVDVR.[F]	1xCarbamidomethyl [C15]		2.09177E-06	0	1	1	23	Q01859	Q01859 [71-95]	0	2561.30281227	High	High	High	8.6e6	1.9e6	5.0e7	4.84495544433594	High	0	1.105E-06
High	[K].ITDEFTGAGAVGQVCQVIGAVVDVR.[F]	1xDeamidated [Q]; 1xCarbamidomethyl [C15]		0.000287527	0	1	1	8	Q01859	Q01859 [71-95]	0	2562.28682827	High	High	High	2.4e6	9.9e6	1.2e7	4.31699895858765	High	0	5.497E-06
High	[K].AFGAELILTDPLLGMK.[G]			0.000109859	0	1	1	9	Q9XEA6	Q9XEA6 [111-126]	0	1688.9291554	High	High	High	3.4e7		2.7e7	3.65143799781799	High	0	1.031E-05
High	[K].AGAPVDQTIATLAAHLEQGDCIIDGGNEWYENTER.[R]	1xCarbamidomethyl [C21]		3.71336E-06	0	1	1	14	Q9LI00	Q9LI00 [79-113]	0	3814.76132048	High	High	High	2.8e8	2.8e7	2.4e8	5.26475667953491	High	0	4.276E-07
High	[K].AGAPVDQTIATLAAHLEQGDCIIDGGNEWYENTER.[R]	1xDeamidated [Q/N]; 1xCarbamidomethyl [C21]		0.00231677	0	1	1	12	Q9LI00	Q9LI00 [79-113]	0	3815.74533648	High	High	High	5.4e6	1.8e6		4.40869903564453	High	0.0001124	0.0006965
High	[K].AGAPVDQTIATLAAHLEQGDCIIDGGNEWYENTER.[R]	2xDeamidated [Q7; Q/N]; 1xCarbamidomethyl [C21]		1.60368E-05	0	1	1	5	Q9LI00	Q9LI00 [79-113]	0	3816.72935248	High	High	High		1.3e7	3.8e7	5.99394702911377	High	0	2.632E-07
High	[K].GSVPGFSVNTVDTTGAGDAFVGSLLVNVAK.[D]			0.000181264	0	1	1	9	Q0J8G4	Q0J8G4 [257-286]	0	2879.47852752	High	High	High	6.0e6	5.7e6	3.0e7	4.16982984542847	High	0	5.901E-06
High	[R].VLLQDFTGVPAVVDLAAMR.[D]			4.75651E-06	0	1	1	21	Q6YZX6	Q6YZX6 [87-105]	0	2015.09940846	High	High	High	1.9e8	1.1e8	2.1e8	4.89672088623047	High	0	7.336E-08
High	[K].SVPCDELAPIVADILVER.[F]	1xCarbamidomethyl [C4]		0.00028431	0	1	1	12	Q42997	Q42997 [566-583]	0	1996.04195342	High	High	High	1.5e7	1.1e7	1.6e7	3.09952831268311	High	0	2.107E-05
High	[K].ALGVDTVPVLVGPVSYLLLSKPAK.[G]			3.56995E-06	0	2	2	30	Q2QLY5; Q2QLY4	Q2QLY5 [146-169]; Q2QLY4 [146-169]	0	2436.44760905	High	High	High	7.4e8	1.8e7	7.7e8	4.77541494369507	High	0	5.411E-08
High	[R].ASDLDIASILGMGFPK.[F]			7.66384E-05	0	1	1	4	Q8W1L6	Q8W1L6 [648-663]	0	1634.8458197	High	High	Not Found	3.1e7			4.28322410583496	High	0	1.493E-05
High	[K].DVNWPLGWPVGGFPGPQGPYYCAAGAEK.[A]	1xCarbamidomethyl [C22]		2.57267E-05	0	1	1	16	P14654	P14654 [138-165]	0	2990.3930242	High	High	High	2.8e8	1.1e8	7.4e7	5.59732818603516	High	0	3.057E-06
High	[R].VDHVDISGLPLLNTDLETADGGFPPAVEAFR.[D]			1.5264E-06	0	1	1	14	Q941Z0	Q941Z0 [45-75]	0	3265.63754718	High	High	High	2.6e7	2.2e7	2.4e7	4.77726554870605	High	0	8.114E-07
High	[R].VDHVDISGLPLLNTDLETADGGFPPAVEAFR.[D]	1xDeamidated [N13]		6.44534E-06	0	1	1	8	Q941Z0	Q941Z0 [45-75]	0	3266.62156318	Not Found	High	High			3.8e7	5.10381507873535	High	0	1.006E-07
High	[R].NPLQFDNSYFTELLSGDKEGLLQLPSDK.[A]			2.43497E-06	0	1	2	6	Q10N21	Q10N21 [182-209]	1	3168.57354997	High	High	High	5.1e8	1.3e8	4.7e8	5.19317674636841	High	0	3.621E-08
High	[R].NPLQFDNSYFTELLSGDKEGLLQLPSDK.[A]	1xDeamidated [Q/N]		0.000274873	0	1	2	6	Q10N21	Q10N21 [182-209]	1	3169.55756597	High	Not Found	High			5.1e6	4.7376070022583	High	0	3.074E-05
High	[R].GGDLVSAFAELMGR.[Q]			0.000453514	0	1	1	4	Q6Z5N4	Q6Z5N4 [127-140]	0	1422.7045753	High	High	Not Found	7.4e7	3.2e7		4.51440095901489	High	0	8.877E-06
High	[R].DPGELVFPFGPDYLENLNVNLDHPK.[L]			5.46802E-05	0	1	1	6	Q6ZJS7	Q6ZJS7 [159-183]	0	2839.39373536	High	High	High	6.9e7	2.8e7	1.4e7	4.54339742660522	High	0	4.573E-06
High	[R].DPGELVFPFGPDYLENLNVNLDHPK.[L]	1xDeamidated [N]		0.000193925	0	1	1	7	Q6ZJS7	Q6ZJS7 [159-183]	0	2840.37775136	High	High	Not Found	5.5e7	1.3e7		4.9571213722229	High	0	3.635E-06
High	[K].TLNDDIADIIDEHGPDAWEGFPFSAEK.[L]			4.25026E-06	0	1	1	13	Q7Y0F2	Q7Y0F2 [296-322]	0	3002.36903659	High	High	High	6.4e7	2.9e7	1.1e8	4.52796697616577	High	0	2.349E-07
High	[K].EIALWFPEGLAEWR.[S]			0.000171347	0	1	2	42	A6N0M9	A6N0M9 [126-139]	0	1716.87441774	High	High	High	6.8e8	3.0e8	4.4e8	4.40106534957886	High	0	5.444E-05
High	[R].ASHQVYQPNGAAPISSTDKPISAR.[W]	1xDeamidated [N/Q]		0.000611049	0	1	1	6	Q6Z965	Q6Z965 [117-140]	0	2496.24774036	Not Found	High	High		1.3e8	1.3e8	3.48529314994812	High	0	1.208E-05
High	[R].KFVEGIEDTVGVGK.[G]			0.00042153	0	1	1	2	Q43007	Q43007 [36-49]	1	1477.78968507	Not Found	High	Not Found		3.7e7		3.47814226150513	High	0	8.229E-06
High	[K].EMMDIEFTVQENR.[L]			0.00441987	0	2	2	2	Q75KR1; Q6AVA8	Q75KR1 [332-344]; Q6AVA8 [392-404]	0	1641.72471827	Not Found	Not Found	High			9.2e6	2.24882960319519	High	5.949E-05	0.0001898
High	[K].YDCSSADINPIGSVSK.[Q]	1xCarbamidomethyl [C3]		0.000234808	0	1	1	2	Q0D8D4	Q0D8D4 [529-544]	0	1712.77959083	Not Found	Not Found	High			2.9e7	2.67642331123352	High	0	5.025E-06
High	[R].AAAGVCEESIPGLR.[V]	1xCarbamidomethyl [C6]		0.000564773	0	1	1	2	Q941Z0	Q941Z0 [31-44]	0	1429.71038924	Not Found	Not Found	High			1.3e8	3.44615149497986	High	0	1.112E-05
High	[R].LVDLADAEVGR.[E]			0.0025634	0	1	1	2	P0C0M2	P0C0M2 [399-409]	0	1157.61607795	Not Found	Not Found	High			5.5e7	3.31391453742981	High	0	5.221E-05
High	[K].VTVNGHACKPASAAGDEFLFSSK.[I]	1xDeamidated [N4]; 1xCarbamidomethyl [C8]		0.000238805	0	1	2	2	Q851K1	Q851K1 [46-68]	0	2394.13943587	Not Found	Not Found	High			5.6e7	3.11803293228149	High	0	7.218E-05
High	[R].AVAVDVLGEDGVK.[V]			0.00341389	0	1	1	2	Q8H3C9	Q8H3C9 [368-380]	0	1271.68415745	Not Found	Not Found	High			3.8e7	3.3938295841217	High	0	6.883E-05
High	[R].MGAFTLGVNR.[V]			0.00462282	0	2	3	1	Q33E23; A2XMV1	Q33E23 [390-399]; A2XMV1 [390-399]	0	1065.55097541	Not Found	Not Found	High			7.7e8	3.17889189720154	High	0	9.123E-05
High	[R].HSDEGEGGEIVFGGMDPSHYK.[G]			1.87733E-05	0	1	1	2	Q42456	Q42456 [230-250]	0	2247.96113647	Not Found	Not Found	High			6.7e7	4.21931171417236	High	0	3.11E-07
High	[R].TDAVAATLIQTNVDAR.[D]			0.000426299	0	1	1	2	Q6Z6M4	Q6Z6M4 [251-266]	0	1658.8707888	Not Found	Not Found	High			1.6e7	3.48194050788879	High	0	8.301E-06
High	[R].YLELTSSLPPPGR.[A]			0.0010368	0	1	1	2	Q653V7	Q653V7 [164-176]	0	1429.76855575	Not Found	Not Found	High			1.2e8	3.26433825492859	High	0	3.146E-05
High	[R].RLGVQLQTVATDFQR.[V]			0.00343312	0	1	1	4	Q9LST7	Q9LST7 [27-41]	1	1731.95004221	Not Found	Not Found	High			4.1e7	2.5928521156311	High	0	6.899E-05
High	[K].VDILVSGIGTGGTVTGTGK.[Y]			2.06836E-06	0	1	1	8	Q9XEA8	Q9XEA8 [176-194]	0	1731.94870473	Not Found	Not Found	High			4.4e8	4.49322271347046	High	0	3.048E-08
High	[K].IASLDTHIALACAGLK.[A]	1xCarbamidomethyl [C12]		0.000996777	0	2	2	2	A2YXU2; A2Z3I9	A2YXU2 [63-78]; A2Z3I9 [63-78]	0	1653.89925256	Not Found	Not Found	High				2.86043906211853	High	0	2.012E-05
High	[K].TEEGLDNLFER.[M]			0.00182956	0	1	1	2	Q75HE6	Q75HE6 [27-37]	0	1322.62228544	Not Found	Not Found	High			1.7e8	3.27233076095581	High	0	3.734E-05
High	[K].SYPTVSDEYLAAVGK.[A]			0.00132043	0	1	1	2	Q9FE01	Q9FE01 [5-19]	0	1599.79007893	Not Found	Not Found	High			3.2e8	2.82501554489136	High	0	3.24E-05
High	[K].AIGTEIEWYPGK.[N]			0.00454564	0	1	2	2	Q5VND6	Q5VND6 [211-222]	0	1363.68924285	Not Found	Not Found	High			2.8e8	3.07266974449158	High	5.949E-05	0.000221
High	[K].KLAPILDEAATTLK.[S]			0.000134525	0	1	1	4	Q53LQ0	Q53LQ0 [419-432]	1	1483.87302077	Not Found	Not Found	High			1.1e8	3.47321748733521	High	0	1.108E-05
High	[K].LYPSGATTNSQDGVTDIFGK.[C]			0.00193537	0	1	1	1	Q0JJD1	Q0JJD1 [156-175]	0	2070.9978396	Not Found	Not Found	High			1.0e7	2.56094098091125	High	0	3.949E-05
High	[K].ILPWGPEAHSSSPGAATACTIGGVPVHTVR.[V]	1xCarbamidomethyl [C19]		0.00193537	0	1	1	1	Q6Z4N6	Q6Z4N6 [167-196]	0	3025.53124891	Not Found	Not Found	High			1.6e8	2.39122271537781	High	0	3.941E-05
High	[R].SLAAVLSDAMSAGK.[N]			0.000183315	0	1	1	2	Q6Z6M4	Q6Z6M4 [283-296]	0	1320.68277724	Not Found	Not Found	High			3.5e7	3.90284967422485	High	0	3.433E-06
High	[K].SEGHYIIASDWK.[K]			0.00452021	0	1	3	4	Q2R1V8	Q2R1V8 [44-55]	0	1405.67465539	Not Found	Not Found	High			1.5e8	2.92823815345764	High	0.0001601	0.001419
High	[K].KGQMPSQIGVVLR.[D]			0.00320935	0	2	2	4	Q69UI2; Q69UI1	Q69UI2 [43-55]; Q69UI1 [43-55]	1	1412.8042298	Not Found	Not Found	High			5.3e8	4.41820192337036	High	0	7.963E-05
High	[R].VTYPIMADPSR.[E]			0.00410885	0	1	2	2	P0C5C8	P0C5C8 [94-104]	0	1249.62453417	Not Found	Not Found	High			2.8e8	2.33790755271912	High	0	8.184E-05
High	[R].VVFTSSYGAVHMNPNR.[S]			0.00194628	0	1	1	2	Q6K9A2	Q6K9A2 [126-141]	0	1778.8642637	Not Found	Not Found	High			1.6e8	3.12986540794373	High	0	3.96E-05
High	[K].LIGAGAATIALAGAAVGIGNVFSSLIHSVAR.[N]			3.90625E-06	0	1	1	6	P0C519	P0C519 [7-37]	0	2877.63088634	Not Found	High	High		3.2e6	1.1e7	4.28180360794067	High	0	5.958E-08
High	[K].SILGDSGVVQDEDR.[V]			0.000364168	0	1	2	2	B8B7X6	B8B7X6 [106-119]	0	1489.71289123	Not Found	Not Found	High			6.1e7	3.21111798286438	High	0	7.023E-06
High	[K].RGYVASNSKDDPAK.[E]	1xDeamidated [N7]		0.00114725	0	1	1	2	O64937	O64937 [310-323]	2	1508.73396149	Not Found	Not Found	High			1.5e8	4.13345289230347	High	0	2.315E-05
High	[R].HATTEDAFQDGK.[S]			0.000232181	0	1	1	2	Q9XJ29	Q9XJ29 [264-275]	0	1319.58623429	Not Found	Not Found	High			1.1e8	3.8624484539032	High	0	4.386E-06
High	[R].SGSWVGATGK.[A]			0.00384116	0	2	2	6	P42862; P42863	P42862 [135-144]; P42863 [135-144]	0	949.47377095	Not Found	Not Found	High			5.7e8	4.02647018432617	High	0	7.684E-05
High	[R].RIVQDPSSLQDQK.[K]			0.00295	0	1	2	2	A2WXV8	A2WXV8 [272-284]	1	1513.79689567	Not Found	Not Found	High			3.8e7	2.67861580848694	High	0	5.995E-05
High	[R].RVDSAAVFHNASTR.[F]			0.000124335	0	1	1	2	O04226	O04226 [642-655]	1	1530.77716332	Not Found	Not Found	High			2.5e8	3.46877551078796	High	0	9.524E-06
High	[K].CVTKPGSSLSGSESSCISR.[C]	2xCarbamidomethyl [C1; C16]		5.65577E-05	0	1	1	2	Q9XGY5	Q9XGY5 [45-63]	0	1998.9219149	Not Found	Not Found	High			7.2e7	4.43631839752197	High	0	9.917E-07
High	[R].SYPTYACSPATTGSTK.[A]	1xCarbamidomethyl [C7]		0.00441987	0	1	1	2	Q6H5X0	Q6H5X0 [63-78]	0	1691.75812714	Not Found	Not Found	High				2.33887529373169	High	0	8.72E-05
High	[R].CAYVSEVVLAACYK.[A]	2xCarbamidomethyl [C1; C12]		0.000172314	0	1	2	2	P17784	P17784 [197-210]	0	1632.77602624	Not Found	Not Found	High			1.3e8	3.75259327888489	High	0	4.979E-06
High	[R].VVLDCATADPDGR.[K]	1xCarbamidomethyl [C5]		0.000974604	0	1	3	2	Q2QNG7	Q2QNG7 [319-331]	0	1388.64745463	Not Found	Not Found	High			3.3e8	4.08931970596313	High	0	1.968E-05
High	[K].DATDDFEDVGHSTTAR.[A]			0.00139681	0	1	1	2	P49100	P49100 [55-70]	0	1736.73581138	Not Found	Not Found	High			3.5e8	3.33743214607239	High	0	2.835E-05
High	[K].AEGVDLSAYGSSK.[V]			0.00115372	0	1	1	2	Q2R1V8	Q2R1V8 [339-351]	0	1283.61138641	Not Found	Not Found	High			1.0e8	3.46086597442627	High	0	2.34E-05
High	[K].VPGVTDVQLKPR.[K]			0.0010024	0	1	1	2	Q8W1L6	Q8W1L6 [296-307]	0	1308.76341086	Not Found	Not Found	High			1.8e8	3.1138277053833	High	0	2.02E-05
High	[K].LLDSHLVPSSTAPESK.[V]			0.0010368	0	1	1	2	Q6EUP4	Q6EUP4 [110-125]	0	1680.88029086	Not Found	Not Found	High			5.0e8	3.14039611816406	High	0	2.096E-05
High	[R].EAIWCGSTNSSTEEGKELNDPR.[V]	1xCarbamidomethyl [C5]		3.85768E-05	0	1	2	4	B8AU84	B8AU84 [89-110]	1	2480.09942098	Not Found	Not Found	High			2.3e8	3.83502149581909	High	0	6.636E-07
High	[R].ILASGVHVVVGTPGR.[V]			0.000311091	0	2	2	2	Q6Z2Z4; P35683	Q6Z2Z4 [155-169]; P35683 [155-169]	0	1461.85362279	Not Found	Not Found	High			1.7e8	3.58169293403625	High	0	5.959E-06
High	[K].KISEEEYISAIK.[E]			0.000668596	0	1	1	2	Q2QLY5	Q2QLY5 [458-469]	1	1409.75223695	Not Found	Not Found	High			6.3e7	3.19138050079346	High	0	1.327E-05
High	[K].DDVSKPCHLTSFVGYK.[A]	1xCarbamidomethyl [C7]		0.000319966	0	1	1	2	P35684	P35684 [35-50]	0	1852.88980999	Not Found	Not Found	High			1.9e8	3.72450351715088	High	0	6.165E-06
High	[K].CALVYGQMNEPPGAR.[A]	1xCarbamidomethyl [C1]		0.00100805	0	1	1	2	Q01859	Q01859 [288-302]	0	1662.77267187	Not Found	Not Found	High			1.4e8	3.61300873756409	High	0	2.03E-05
High	[R].ISHQVYNVTEDYEK.[L]			0.000969138	0	1	1	2	Q9LGZ2	Q9LGZ2 [441-454]	0	1724.81260522	Not Found	Not Found	High			1.2e7	2.62675619125366	High	0	1.946E-05
High	[K].DGVEALGSMGNDTPLAVMSNR.[E]			0.000376671	0	1	1	2	Q0JKD0	Q0JKD0 [595-615]	0	2133.99032815	Not Found	Not Found	High			2.2e7	3.44665503501892	High	0	7.293E-06
High	[R].EQFGRPIGEFQFIQGK.[L]			0.00108451	0	1	1	2	Q75IM9	Q75IM9 [297-312]	0	1880.9653579	Not Found	Not Found	High			1.3e8	3.55329179763794	High	0	2.197E-05
High	[K].AAVAWEANKPMTIEDVQVAPPQAGEVR.[V]			5.17539E-06	0	1	1	2	A2XAZ3	A2XAZ3 [14-40]	0	2877.45635236	Not Found	Not Found	High			1.1e8	4.97070264816284	High	0	8.011E-08
High	[K].SIAWDGEGATCLIEVTVAGANNEAEAAK.[I]	1xDeamidated [N]; 1xCarbamidomethyl [C11]		0.000522	0	1	1	4	B8AL33	B8AL33 [325-352]	0	2848.33054337	Not Found	Not Found	High			4.8e7	4.92461061477661	High	0	1.028E-05
High	[R].AIGVDLLSNPDLVATDATVSFK.[T]			1.60368E-05	0	1	1	2	Q7DNA1	Q7DNA1 [218-239]	0	2246.19145395	Not Found	Not Found	High			2.8e7	4.20826292037964	High	0	2.631E-07
High	[R].LHFFMVGFAPLTSR.[G]			0.00328228	0	3	8	2	Q43594; Q40665; P46265	Q43594 [263-276]; Q40665 [263-276]; P46265 [263-276]	0	1622.85117998	Not Found	Not Found	High			9.7e6	2.70823049545288	High	0	6.633E-05
High	[K].KEIALWFPEGLAEWR.[S]			0.000126452	0	1	2	2	A6N0M9	A6N0M9 [125-139]	1	1844.9693807	Not Found	Not Found	High			3.7e7	4.13305521011353	High	0	2.318E-06
High	[R].VTPQPGVPPEEAGAAVAAESSTGTWTTVWTDGLTSLDR.[Y]			2.26321E-06	0	1	1	84	P0C511	P0C511 [42-79]	0	3854.87191643	Not Found	Not Found	High			1.6e9	4.27967405319214	High	0	2.136E-06
High	[R].VTPQPGVPPEEAGAAVAAESSTGTWTTVWTDGLTSLDR.[Y]	1xDeamidated [Q4]		2.78353E-05	0	1	1	36	P0C511	P0C511 [42-79]	0	3855.85593243	Not Found	Not Found	High			2.5e6	4.12568187713623	High	0	9.601E-07
High	[K].GHYTEGAELIDSVLDVVR.[K]			0.00117335	0	3	7	4	Q43594; Q40665; P46265	Q43594 [104-121]; Q40665 [104-121]; P46265 [104-121]	0	1972.99744574	Not Found	Not Found	High			2.0e7	3.65199947357178	High	0	2.372E-05
High	[K].FVQVAGGFACALDLVQHIR.[A]	1xCarbamidomethyl [C10]		0.00214145	0	1	1	2	Q75HE6	Q75HE6 [121-139]	0	2101.10114011	Not Found	Not Found	High			1.2e7	2.88692164421082	High	0	4.368E-05
High	[R].EGLVSEAIESFIR.[A]			0.00337576	0	1	2	4	Q2QYW2	Q2QYW2 [1132-1144]	0	1449.75838495	Not Found	Not Found	High			2.8e7	3.4981050491333	High	0	6.818E-05
High	[R].LGIAPYVAVSEEAAIAALK.[R]			0.000207471	0	1	1	2	Q6YW46	Q6YW46 [117-135]	0	1886.06334055	Not Found	Not Found	High			1.9e7	3.04726839065552	High	0	3.906E-06
High	[K].VSAHGIEGATSLAEQTIVQALTTAR.[E]			0.000268756	0	1	1	1	Q9MAX5	Q9MAX5 [144-168]	0	2524.33655489	Not Found	Not Found	High			2.3e7	3.71316576004028	High	0	5.128E-06
High	[R].RLPVVNPATEATIGDIPAATAEDVELAVSAAR.[D]			5.14635E-06	0	1	1	4	O24174	O24174 [26-57]	1	3217.70629542	Not Found	Not Found	High			1.5e7	6.30107736587524	High	0	7.956E-08
High	[R].LGANSLLDIVVFGR.[A]			0.000344246	0	1	1	3	Q6ZDY8	Q6ZDY8 [438-451]	0	1473.84238939	Not Found	Not Found	High			2.5e7	3.2939932346344	High	0	9.072E-06
High	[K].TEDLWAVLEEVSGEPVK.[DN]			0.0039284	0	1	2	2	Q6K4E7	Q6K4E7 [427-443]	0	1900.95384962	Not Found	Not Found	High				3.04680895805359	High	5.949E-05	0.0001193
High	[R].IDFSSIFGTVNPIVEDVR.[M]			0.000650053	0	1	1	2	Q5NAY4	Q5NAY4 [61-78]	0	2008.03858229	Not Found	Not Found	High				2.2517876625061	High	5.949E-05	0.0002395
High	[R].IVNNEIIILGNDAELGSDIDPEEAQQALEIAEANVSR.[A]	2xDeamidated [Q/N]		0.00301705	0	1	1	2	P0C2Z1	P0C2Z1 [70-106]	0	3964.95095531	Not Found	Not Found	High			1.8e6	3.52310943603516	High	0	6.121E-05
High	[R].AASAAGTIMTLSSWATSSVEEVASTGPGIR.[F]			0.000251209	0	1	2	3	B8B7C5	B8B7C5 [96-125]	0	2908.43567639	Not Found	Not Found	High			4.7e7	3.93909645080566	High	0	2.498E-05
High	[R].LSLDPALLLPSSASAALLADPAAPLSSLR.[L]			0.00415524	0	1	1	6	Q9AS33	Q9AS33 [44-72]	0	2830.59243511	Not Found	Not Found	High			9.7e6	2.47763991355896	High	0.005211	0.06657
High	[R].GFYTYEAFLAAAAAFPAFGGTGNTETR.[K]	1xDeamidated [N23]		1.4011E-05	0	1	1	1	Q7DNA1	Q7DNA1 [114-140]	0	2802.30458646	Not Found	Not Found	High				3.66618633270264	High	0	2.279E-07
High	[K].TVPASAVHYGGVAEYDAHNLFGFLEAR.[A]			0.000474391	0	1	1	1	Q653V7	Q653V7 [479-505]	0	2891.41111676	Not Found	Not Found	High			9.2e7	2.96766662597656	High	0	9.288E-06
High	[K].LYIGLSGLATDAQTLYQR.[L]			7.66384E-05	0	1	1	2	Q9LST7	Q9LST7 [49-66]	0	1983.05456672	Not Found	Not Found	High				3.06407451629639	High	0	1.367E-06
High	[K].KLEQLLSLAAVRPAVNQVEVNPMWQQR.[T]			0.000282715	0	1	1	2	Q7G764	Q7G764 [171-197]	1	3117.6989826	Not Found	Not Found	High			2.5e8	3.44202327728271	High	0	7.619E-05
High	[K].DGTTLLWDLTEGK.[M]			0.00142858	0	1	1	4	Q6L4F8	Q6L4F8 [231-243]	0	1448.72675046	Not Found	Not Found	High			3.3e7	3.88633275032043	High	0	7.931E-05
High	[R].DGIKFPDVIHAFKPNPR.[S]			0.00104265	0	1	1	6	Q0E4K1	Q0E4K1 [147-163]	1	1951.0548416	Not Found	Not Found	High			3.0e8	2.80740547180176	High	0	2.278E-05
High	[R].VSLHIGDGVAFLK.[N]			0.000504674	0	1	1	2	Q9SMB1	Q9SMB1 [163-175]	0	1355.76816189	Not Found	Not Found	High			4.7e7	3.39546084403992	High	0	9.923E-06
High	[K].DCLCFIEVIAHKDDTSK.[E]	2xCarbamidomethyl [C2; C4]		0.000739837	0	1	2	1	A2XFI3	A2XFI3 [570-586]	1	2050.95723782	Not Found	Not Found	High				2.83150219917297	High	0	1.479E-05
High	[K].LAEPPYLDSVDWSK.[W]			0.00227804	0	1	2	2	A2Z3C4	A2Z3C4 [122-135]	0	1619.79516433	Not Found	Not Found	High			8.6e7	2.79527306556702	High	0	4.651E-05
High	[R].DNLTLWTSDLTEDGGDEVKEASK.[G]	1xDeamidated [N2]		0.00432175	0	1	1	1	Q6ZKC0	Q6ZKC0 [227-249]	1	2524.15731304	Not Found	Not Found	High				2.80913424491882	High	0	8.566E-05
High	[K].QFFPHLAVGFEDPR.[V]			0.00353088	0	1	1	2	Q9SMB1	Q9SMB1 [149-162]	0	1659.82780193	Not Found	Not Found	High			1.1e8	2.37694239616394	High	4.271E-05	9.925E-05
High	[K].DLDPETTLVVVVSK.[T]			0.000530884	0	2	2	6	P42862; P42863	P42862 [200-213]; P42863 [200-213]	0	1514.83121548	Not Found	Not Found	High			2.7e8	3.65057015419006	High	0	1.334E-05
High	[K].SELEQYLDESLTPR.[I]			0.00156307	0	1	2	2	B9FJG3	B9FJG3 [616-629]	0	1679.81227085	Not Found	Not Found	High			2.0e7	2.70152878761292	High	0	3.186E-05
High	[R].TVQFVDWCPTGFK.[C]	1xCarbamidomethyl [C8]		0.00337576	0	1	1	2	P28752	P28752 [340-352]	0	1584.75152579	Not Found	Not Found	High			1.2e8	3.48161458969116	High	5.949E-05	0.0001686
High	[K].SLPYEYVEENLGDK.[S]			0.000739837	0	1	1	2	Q06398	Q06398 [29-42]	0	1655.77990813	Not Found	Not Found	High			2.0e8	3.66259002685547	High	0	1.473E-05
High	[R].MAELVDGFDGAGDVFSTK.[D]			0.000192837	0	1	1	2	Q10E49	Q10E49 [39-56]	0	1858.85275542	Not Found	Not Found	High			5.7e7	3.69756484031677	High	0	3.604E-06
High	[R].IGTGAPVYLAAVLEYLAAEVLELAGNAAR.[D]			0.00022574	0	1	2	1	A2Y5G8	A2Y5G8 [55-83]	0	2915.58768408	Not Found	Not Found	High			4.3e6	3.05770993232727	High	0	4.269E-06
High	[K].KFGGDTPYSIMFGPDICGYSTK.[K]	1xCarbamidomethyl [C17]		0.00136574	0	1	1	3	Q9SLY8	Q9SLY8 [131-152]	1	2441.11519457	Not Found	Not Found	High			1.0e8	4.40917730331421	High	0	2.768E-05
High	[R].LFSPAFAAAASGSGDLLR.[S]			0.00209384	0	1	1	2	Q84PB3	Q84PB3 [25-42]	0	1750.91225972	Not Found	Not Found	High			8.9e6	3.14581418037415	High	5.949E-05	0.0001144
High	[R].ALTVPELTQQMWDAK.[N]			0.00459695	0	3	8	2	Q43594; Q40665; P46265	Q43594 [283-297]; Q40665 [283-297]; P46265 [283-297]	0	1730.87818242	Not Found	Not Found	High			1.1e8	2.56004810333252	High	5.949E-05	0.0001038
High	[K].ITLEVPSETVALSNMPVVEEK.[V]	1xDeamidated [N14]		0.000952923	0	1	1	1	Q6Z6L4	Q6Z6L4 [167-187]	0	2286.1785064	Not Found	Not Found	High			5.2e7	2.00038719177246	High	0	1.915E-05
High	[K].LVIRPMYSNPPIHGASIVATILK.[D]			0.000931724	0	1	1	2	P37833	P37833 [284-306]	0	2490.42649649	Not Found	Not Found	High			3.2e7	3.75507497787476	High	0	1.87E-05
High	[K].TYPAGFMDVISIPK.[T]			0.00330076	0	1	1	2	P49398	P49398 [81-94]	0	1538.79232766	Not Found	Not Found	High			3.0e8	2.64801812171936	High	0.0003976	0.004261
High	[K].VVSGEIDQSDQSFLDDDQVAAGWVLTCHAYPK.[S]	1xCarbamidomethyl [C27]		0.0013429	0	1	1	2	A2YQD9	A2YQD9 [94-125]	0	3550.643103	Not Found	Not Found	High			5.8e7	3.16316890716553	High	4.271E-05	9.878E-05
High	[K].KGSITSIQAVYVPADDLTDPAPATTFAHLDATTVLSR.[G]			6.8184E-06	0	1	1	3	P12085	P12085 [318-354]	1	3842.98107299	Not Found	Not Found	High				3.39203977584839	High	0	1.07E-07
High	[K].KEVEDLEAGGIQVIQIDEAALR.[E]			4.75051E-05	0	2	2	2	Q2QLY5; Q2QLY4	Q2QLY5 [590-611]; Q2QLY4 [590-611]	1	2396.26674405	Not Found	Not Found	High			1.0e7	3.36589860916138	High	0	1.522E-06
High	[K].VLCMGVAVGNLSMEEK.[Q]	1xCarbamidomethyl [C3]		0.000374558	0	1	1	2	B7F845	B7F845 [161-176]	0	1736.83797419	Not Found	High	Not Found		2.1e7		3.53707909584045	High	0	7.272E-06
High	[K].DITAQIVYATIAGDIVMAAAYSHELPR.[Y]	1xDeamidated [Q5]		0.00427351	0	2	3	1	Q8L4L4; A2WXX3	Q8L4L4 [60-86]; A2WXX3 [60-86]	0	2890.46552048	Not Found	Not Found	High				2.65018606185913	High	0	8.465E-05
High	[R].YEAVGVDPSTTLLEFLR.[T]			3.70869E-05	0	2	2	2	Q852M1; Q852M2	Q852M1 [20-36]; Q852M2 [21-37]	0	1909.99056951	Not Found	High	Not Found		1.8e7		4.55916309356689	High	0	5.101E-06
High	[K].HIVQDLKPEIPVSK.[N]			0.000107414	0	1	1	8	P49027	P49027 [282-295]	0	1602.92136792	Not Found	High	High		6.2e8	1.2e9	3.40727257728577	High	0	2.482E-05
High	[K].VAVITGGASGIGACTAR.[L]	1xCarbamidomethyl [C14]		6.12707E-06	0	1	1	2	Q7FAE1	Q7FAE1 [19-35]	0	1560.81625123	Not Found	High	Not Found		3.5e7		5.01939010620117	High	0	9.537E-08
High	[K].AEEHLSGLSADTPYSEFHHR.[F]			0.00467499	0	1	1	2	P31924	P31924 [216-235]	0	2283.04249832	Not Found	High	Not Found				2.57572221755981	High	0	9.186E-05
High	[R].ASDFDSLGSDGGPGPVR.[S]			2.04266E-05	0	1	1	2	B7FAL5	B7FAL5 [80-96]	0	1633.74525395	Not Found	High	Not Found		1.4e8		4.62578725814819	High	0	3.401E-07
High	[K].SFFEEHLHTDEEIR.[Y]			0.00432175	0	1	1	5	A2Z7C4	A2Z7C4 [94-107]	0	1788.81875322	Not Found	High	High		7.4e7	1.4e8	2.82368087768555	High	5.949E-05	0.0001662
High	[R].LSELSDAEVGGLK.[A]			0.000832596	0	1	1	4	Q5NAY4	Q5NAY4 [44-56]	0	1317.68963671	Not Found	High	High		5.2e8	5.1e7	3.14131474494934	High	0	4.965E-05
High	[R].VSLLLGGSGPGLHK.[A]			0.000270272	0	1	1	3	A2XNR6	A2XNR6 [65-78]	0	1334.77906092	Not Found	High	High		9.7e7	9.7e7	2.90823173522949	High	0	5.144E-06
High	[R].NLDSNLVDLMVQNGR.[Q]	1xDeamidated [N/Q]		0.000370367	0	1	1	3	Q8W1L6	Q8W1L6 [559-573]	0	1688.82720987	Not Found	High	Not Found		1.8e7		3.70409512519836	High	0	7.15E-06
High	[K].GGNDYEIFESDR.[T]			0.00408585	0	1	1	4	Q259G4	Q259G4 [214-225]	0	1401.59171355	Not Found	High	High		3.9e7		3.27022552490234	High	0	8.145E-05
High	[K].TYHMIDEDEPILEK.[A]			0.0010024	0	1	2	2	B8AW64	B8AW64 [194-207]	0	1732.80982804	Not Found	High	Not Found		3.1e7		3.25079417228699	High	0	4.527E-05
High	[K].KPEDWDDKEYIPDPEDKKPEGYDDIPK.[E]			0.000348141	0	1	1	2	Q9SLY8	Q9SLY8 [225-251]	2	3261.51100922	Not Found	High	Not Found		2.3e7		4.60104417800903	High	0	6.722E-06
High	[R].GEGAAATESEAYLEGEAVR.[E]			5.1528E-07	0	1	2	3	B8BKI7	B8BKI7 [9-27]	0	1909.87739015	Not Found	High	High		1.8e8	1.3e8	5.03960847854614	High	0	7.032E-09
High	[K].DHASVQINIGHVDENGLYDGR.[F]			0.00282035	0	1	1	5	P35687	P35687 [28-48]	0	2309.0905111	Not Found	High	High			5.9e7	2.96530508995056	High	0	7.938E-05
High	[K].DHASVQINIGHVDENGLYDGR.[F]	1xDeamidated [N/Q]		0.000445924	0	1	1	5	P35687	P35687 [28-48]	0	2310.0745271	Not Found	Not Found	High			2.8e7	3.75588440895081	High	0.0001124	0.001053
High	[R].GDGGGGSGGSSPFYVDSDGLQR.[Q]	1xDeamidated [Q21]		0.00158074	0	1	1	2	Q2QMN7	Q2QMN7 [57-78]	0	2072.87918141	Not Found	Not Found	High			4.8e7	3.02663564682007	High	0	3.213E-05
High	[R].ILGSLASCPDPDVVR.[D]	1xCarbamidomethyl [C8]		0.00221491	0	1	1	5	Q6Z6L4	Q6Z6L4 [743-757]	0	1598.82066789	Not Found	High	High		2.9e8	2.1e8	3.57164168357849	High	0	5.602E-05
High	[K].YCAENQIASVIPK.[I]	1xCarbamidomethyl [C2]		0.000407538	0	1	2	3	Q6Z1J6	Q6Z1J6 [281-293]	0	1492.74644039	Not Found	High	High		3.8e8	1.1e8	3.53134775161743	High	0	7.942E-06
High	[R].SLKPFDLHTIGNSIK.[K]			0.00424959	0	1	2	2	Q10G39	Q10G39 [313-327]	0	1669.92718155	Not Found	High	Not Found		1.1e8		2.46384358406067	High	0	8.413E-05
High	[K].GFLTINSQPAVNGER.[S]	1xDeamidated [N12]		0.00437053	0	1	1	2	Q75HE6	Q75HE6 [435-449]	0	1603.80746076	Not Found	High	Not Found		7.5e7		3.18343353271484	High	5.949E-05	0.00018
High	[K].VAVEEEDGYGVVGR.[D]			0.00109678	0	1	1	2	A2YM35	A2YM35 [138-151]	0	1478.712163	Not Found	High	Not Found		2.5e7		3.70313668251038	High	0	2.214E-05
High	[K].ELLFSDGHPVAK.[D]			0.00272685	0	1	1	3	Q10MQ2	Q10MQ2 [325-336]	0	1312.68957722	Not Found	High	High		4.8e7	1.1e8	2.8755054473877	High	0	5.539E-05
High	[R].YTEQGMDEEMAYK.[N]			0.000735687	0	1	1	2	Q65XK0	Q65XK0 [320-332]	0	1594.6399856	Not Found	High	Not Found		2.0e7		2.92839050292969	High	0	1.47E-05
High	[R].QGGSITAALFLK.[Q]			0.00150274	0	1	1	4	Q6K669	Q6K669 [544-555]	0	1205.68884899	Not Found	High	High			5.5e7	3.57203149795532	High	0	3.055E-05
High	[K].IQSLTPNIGVVYSGMGPDFR.[V]			8.01669E-05	0	1	1	2	Q10KF0	Q10KF0 [65-84]	0	2151.09030026	Not Found	Not Found	High			6.1e7	4.13682985305786	High	5.949E-05	0.0001937
High	[K].HVGVVGLGGLGHVAVK.[F]			5.67003E-07	0	1	3	2	Q0JA75	Q0JA75 [205-220]	0	1498.88525728	Not Found	Not Found	High			6.7e8	4.45378732681274	High	0	7.803E-09
High	[K].HGRPGIGATHSSR.[F]			0.000861173	0	1	1	4	P31674	P31674 [137-149]	0	1332.6879545	Not Found	High	High		1.7e7	3.5e7	3.47815632820129	High	0	2.558E-05
High	[R].CQGGANAGHTIYNSEGKK.[F]	1xCarbamidomethyl [C1]		0.0009801	0	2	3	4	A2XD35; Q851S8	A2XD35 [95-112]; Q851S8 [97-114]	1	1891.8715341	Not Found	High	Not Found		4.4e7		4.36024618148804	High	0	1.979E-05
High	[R].TVDHDVHPAETPK.[E]			0.00028431	0	1	2	4	A2YQ56	A2YQ56 [737-749]	0	1445.70193271	Not Found	High	Not Found		2.4e7		4.3050651550293	High	0	5.429E-06
High	[K].HHATYVANYNK.[A]			0.000477067	0	1	1	5	Q43008	Q43008 [59-69]	0	1317.63345935	Not Found	High	High		1.0e8	1.9e9	3.91759085655212	High	0	9.347E-06
High	[R].AEQSPDDSSQPSASSEAR.[S]			1.21725E-05	0	1	1	4	Q2QMG2	Q2QMG2 [642-659]	0	1848.78421802	Not Found	High	High		4.3e6		3.60172510147095	High	0	4.416E-06
High	[K].QDDGAQPQNLNR.[A]			0.00160763	0	1	1	2	A2YM35	A2YM35 [293-304]	0	1355.62983041	Not Found	High	Not Found		4.0e7		3.80745530128479	High	0	3.269E-05
High	[K].EVLEESSGNTR.[V]			0.00126235	0	1	1	2	Q6ZJW9	Q6ZJW9 [381-391]	0	1220.57533526	Not Found	High	Not Found		7.3e7		3.43782019615173	High	0	2.554E-05
High	[K].VDIDELNSVAYR.[W]			0.00467499	0	1	1	4	Q6ES52	Q6ES52 [267-278]	0	1393.69578471	Not Found	High	High		7.2e7		3.11715865135193	High	5.949E-05	0.0001283
High	[R].QMASQASQAASSTSNTR.[Q]			5.47495E-06	0	1	2	2	Q5JJI4	Q5JJI4 [144-160]	0	1725.78205009	Not Found	High	Not Found		1.0e7		4.21209383010864	High	0	8.505E-08
High	[R].HLVAVQTDEGK.[A]			0.000727457	0	1	1	4	P40393	P40393 [133-143]	0	1196.62697698	Not Found	High	High		9.6e7	4.5e7	3.40413522720337	High	0	7.515E-05
High	[K].ALVANLHAEKPPK.[E]			0.00086603	0	1	1	3	Q08480	Q08480 [220-232]	0	1387.80561001	Not Found	High	High		1.7e8	6.5e7	3.49013829231262	High	5.949E-05	0.0001695
High	[R].SLGGNPTQAQLR.[D]			0.00420215	0	1	1	4	Q84VG0	Q84VG0 [40-51]	0	1241.65967407	Not Found	High	High		1.7e8	1.3e8	3.41575813293457	High	0	8.556E-05
High	[R].FDDGVGGDNEVQR.[T]			0.000594102	0	1	1	4	P0DKK0	P0DKK0 [278-290]	0	1407.61351161	Not Found	High	High		1.3e8	1.1e8	3.58948230743408	High	0	1.172E-05
High	[K].NDCPHIVVGTPGR.[I]	1xCarbamidomethyl [C3]		0.00249238	0	1	2	1	Q0JM17	Q0JM17 [169-181]	0	1421.69540792	Not Found	High	Not Found		1.3e8		2.72451448440552	High	0	5.07E-05
High	[K].VLCDEADAAVR.[N]	1xCarbamidomethyl [C3]		0.00266625	0	1	1	4	Q69RJ0	Q69RJ0 [685-695]	0	1218.57831253	Not Found	High	High		1.3e8	7.4e7	3.18164920806885	High	5.949E-05	0.0001088
High	[R].DATEVTHEDFNEGIIQVQAK.[K]			0.00107843	0	1	1	3	P46465	P46465 [401-420]	0	2244.07788073	Not Found	High	Not Found		3.6e7		3.50246262550354	High	0	2.182E-05
High	[R].VFGCTPGSTEATTLEASR.[N]	1xCarbamidomethyl [C4]		0.001903	0	1	1	3	Q5Z8Z7	Q5Z8Z7 [434-451]	0	1883.88036742	Not Found	High	Not Found		1.9e7		2.91726446151733	High	0	3.891E-05
High	[R].APELQQEAVYGLTEVLR.[N]			4.1974E-05	0	1	1	2	Q6AV34	Q6AV34 [189-205]	0	1916.01236757	Not Found	Not Found	High			4.0e7	3.17189288139343	High	0	7.267E-07
High	[K].CPTEGCNYEAAR.[G]	2xCarbamidomethyl [C1; C6]		0.00312047	0	1	1	2	Q9ZTS1	Q9ZTS1 [157-168]	0	1427.56782443	Not Found	High	Not Found		3.1e7		3.13894128799438	High	5.949E-05	0.0002305
High	[K].DITAQIVYATIAGDIVMAAAYSHELPR.[Y]			3.94549E-05	0	2	3	1	Q8L4L4; A2WXX3	Q8L4L4 [60-86]; A2WXX3 [60-86]	0	2889.48150448	Not Found	Not Found	High			1.0e7	4.47007131576538	High	0	6.798E-07
High	[K].VVIFGLPGAYTGVCSQAHVPSYK.[N]	1xCarbamidomethyl [C14]		0.00371392	0	1	1	1	Q9SDD6	Q9SDD6 [73-95]	0	2450.2536774	Not Found	High	Not Found				3.12315201759338	High	0	7.439E-05
High	[K].CGINYQPPSVVPGGDLAK.[V]	1xCarbamidomethyl [C1]		0.00016016	0	2	2	4	Q53M52; P28752	Q53M52 [353-370]; P28752 [353-370]	0	1871.93200914	Not Found	High	High		7.5e7	9.1e7	3.09966349601746	High	5.949E-05	0.0004249
High	[R].KAGAQIADPVIDTFNGQEVEVWPR.[I]	1xDeamidated [N/Q]		0.00285222	0	1	2	5	A2YGP6	A2YGP6 [491-514]	1	2641.32565629	Not Found	High	High		4.0e7	1.8e7	3.41740679740906	High	0	5.778E-05
High	[K].MVGYALQAAEILSK.[E]			0.000212193	0	1	1	2	Q6Z1G7	Q6Z1G7 [253-266]	0	1493.80322669	Not Found	High	Not Found		7.3e7		4.02152442932129	High	0	3.986E-06
High	[K].DDPYIYAFDSLK.[Y]			0.00470129	0	1	1	4	Q9SLY8	Q9SLY8 [312-323]	0	1446.67873768	Not Found	High	High		4.4e7	5.4e7	3.96303749084473	High	0	9.222E-05
High	[K].FSNWPTFPQLYCK.[G]	1xCarbamidomethyl [C12]		0.00427351	0	1	1	2	Q0IWL9	Q0IWL9 [211-223]	0	1687.79372494	Not Found	High	Not Found		2.6e7		3.16329073905945	High	5.949E-05	0.0006512
High	[R].YALYDFDFVTGENVQK.[S]			0.000597454	0	1	1	2	Q9AY76	Q9AY76 [73-88]	0	1908.90142018	Not Found	High	Not Found		3.6e7		3.73751950263977	High	0	1.184E-05
High	[K].IAPSMLSSDFANLAAEADR.[M]			6.30979E-07	0	1	1	2	Q9SE42	Q9SE42 [9-27]	0	1978.95386638	Not Found	High	Not Found		5.1e7		4.97843647003174	High	0	8.736E-09
High	[K].IAVQDPSYPAYVDSSVIMGQTGLYQEDVQK.[Y]	1xDeamidated [Q]		0.00246452	0	1	1	9	Q10MQ2	Q10MQ2 [183-212]	0	3302.57731508	Not Found	High	High		5.7e6	2.5e7	4.20638704299927	High	0.0001124	0.0007621
High	[K].MFVLDEADEMLSR.[G]			0.000791497	0	2	5	2	Q6Z2Z4; P35683	Q6Z2Z4 [186-198]; P35683 [186-198]	0	1555.71309101	Not Found	High	Not Found		2.2e8		3.82752633094788	High	0	1.586E-05
High	[K].EDPLNWGAAAAEMAGSHLDEVK.[R]			0.00343312	0	1	1	1	P14717	P14717 [10-31]	0	2311.06593586	Not Found	High	Not Found				3.45055747032166	High	0	6.929E-05
High	[K].TLYPVLLSNGNLIEQGDLEGGK.[H]	1xDeamidated [N]		0.00319138	0	1	1	10	B7EA73	B7EA73 [153-174]	0	2331.20783267	Not Found	High	High		2.4e7	2.3e7	3.88216662406921	High	0	6.441E-05
High	[R].LVSQVISSLTASLR.[F]			0.000338484	0	1	1	8	Q53M52	Q53M52 [230-243]	0	1473.86351871	Not Found	High	High		6.3e7	1.1e8	3.59163784980774	High	0	1.187E-05
High	[R].SIATLAITTLLK.[T]			0.00246452	0	2	2	6	Q8H852; Q6Z382	Q8H852 [342-353]; Q6Z382 [345-356]	0	1244.78241498	Not Found	High	High		1.1e7	2.1e7	3.35040235519409	High	0	6.132E-05
High	[R].QELVNWAQAVGGPASAFDFTTK.[G]			0.00192452	0	1	2	1	P27937	P27937 [252-273]	0	2337.15098614	Not Found	High	Not Found		1.3e7		4.10298871994019	High	0	3.923E-05
High	[R].QELVNWAQAVGGPASAFDFTTK.[G]	1xDeamidated [Q/N]		0.000479758	0	1	2	7	P27937	P27937 [252-273]	0	2338.13500214	Not Found	High	High			3.0e7	3.80771589279175	High	0	2.99E-05
High	[K].MGITQCNIAHALEK.[T]	1xCarbamidomethyl [C6]		0.00166279	0	1	1	2	Q10LP5	Q10LP5 [427-440]	0	1585.7825083	Not Found	Not Found	High			1.7e8	3.98409175872803	High	0	3.394E-05
High	[R].YDVEHLIPEGFQVVAHGDGYAIWEK.[I]			0.000577625	0	1	1	6	P17654	P17654 [409-433]	0	2872.39406973	Not Found	High	High		1.5e7	3.6e7	3.7527072429657	High	0	1.158E-05
High	[R].YDVEHLIPEGFQVVAHGDGYAIWEK.[I]	1xDeamidated [Q12]		0.00413198	0	1	1	7	P17654	P17654 [409-433]	0	2873.37808573	Not Found	High	High		1.4e7	2.6e7	3.71356296539307	High	0.0002101	0.002205
High	[R].MALDDLCGITGENVGPLPGYIEDAVK.[S]	1xCarbamidomethyl [C7]		0.000271797	0	1	1	4	Q0JDA2	Q0JDA2 [140-165]	0	2747.32664367	Not Found	High	High			6.7e7	4.37405633926392	High	5.949E-05	0.0002016
High	[K].DGVTLLWDLAEGK.[R]			0.000895755	0	1	1	5	P49027	P49027 [230-242]	0	1416.73692126	Not Found	High	High			2.2e8	3.88951325416565	High	0	1.802E-05
High	[K].MFDLIEQYNLNGHIR.[W]	1xDeamidated [N/Q]		0.0010024	0	1	1	7	P31924	P31924 [632-646]	0	1863.90579454	Not Found	High	High		1.0e8	7.6e7	2.90780687332153	High	0.0001124	0.0007923
High	[K].GWNLNLAELAR.[I]			0.00145289	0	1	1	2	Q2R480	Q2R480 [378-388]	0	1256.6745959	Not Found	High	Not Found				3.52063703536987	High	0	2.952E-05
High	[K].LAVNLIPFPR.[L]			0.00200176	0	3	8	2	Q43594; Q40665; P46265	Q43594 [253-262]; Q40665 [253-262]; P46265 [253-262]	0	1139.69354053	Not Found	High	Not Found		4.5e8		3.72691512107849	High	0	4.092E-05
High	[K].WFALQATSDIPGNVANVQK.[L]			0.00282035	0	1	1	2	B7EA73	B7EA73 [766-784]	0	2059.06071472	Not Found	High	Not Found		1.0e8		3.38686299324036	High	0	5.729E-05
High	[R].TAEALAEYVNSEAATNVK.[I]			2.36445E-05	0	1	1	2	Q75M08	Q75M08 [125-142]	0	1880.9236121	Not Found	High	High		6.8e7		5.09205961227417	High	0	3.955E-07
High	[R].TAEALAEYVNSEAATNVK.[I]	1xDeamidated [N10]		6.01688E-05	0	1	1	1	Q75M08	Q75M08 [125-142]	0	1881.9076281	Not Found	High	Not Found		8.0e7		5.44111728668213	High	0	1.063E-06
High	[K].DAVLDGGIPFNK.[A]			0.00172954	0	1	1	4	Q6ZD89	Q6ZD89 [149-160]	0	1245.64737807	Not Found	High	High		2.7e8	2.9e8	3.10450315475464	High	0.0001124	0.0008541
High	[R].VPGYGVVTNIINGGVECGHGADSR.[V]	1xDeamidated [N]; 1xCarbamidomethyl [C17]		0.000182287	0	1	1	3	Q42993	Q42993 [267-290]	0	2429.1513975	Not Found	Not Found	High			3.7e7	3.38729643821716	High	0	3.412E-06
High	[R].LTVEQNIVIPNVK.[N]			0.00437053	0	1	1	2	Q42997	Q42997 [432-444]	0	1466.85770508	Not Found	High	Not Found		3.2e7		2.717524766922	High	0	8.663E-05
High	[K].ADDGSDTVTFMFESPNQDK.[I]			0.000482465	0	1	1	2	P17070	P17070 [92-110]	0	2103.88115483	Not Found	Not Found	High			2.0e7	3.1342785358429	High	0	9.464E-06
High	[K].LQSLAGQHTDVLEALSPNVR.[K]			0.000200584	0	1	2	4	Q5VND6	Q5VND6 [40-59]	0	2148.14075585	Not Found	High	High		2.6e7	1.8e7	3.77493643760681	High	5.949E-05	0.0001013
High	[K].LQSLAGQHTDVLEALSPNVR.[K]	1xDeamidated [Q]		0.00245071	0	1	2	3	Q5VND6	Q5VND6 [40-59]	0	2149.12477185	Not Found	High	Not Found				4.09108924865723	High	0	5.233E-05
High	[R].SWDEGVATNFSTTPLK.[D]			0.000255485	0	1	1	2	Q9SDD6	Q9SDD6 [50-65]	0	1752.84390534	Not Found	High	Not Found		1.1e8		3.58321738243103	High	0	4.85E-06
High	[K].ESDAWPAEPQDAYGLEK.[L]			0.000487924	0	1	3	5	Q2R1V8	Q2R1V8 [156-172]	0	1905.85011283	Not Found	High	High		3.0e8	2.7e8	3.17486071586609	High	0	9.571E-06
High	[R].MPLEESYWESMK.[S]			0.00381966	0	1	1	2	Q6K669	Q6K669 [520-531]	0	1529.66507823	Not Found	High	Not Found		1.6e8		3.79911684989929	High	0	7.624E-05
High	[K].IPAEITAALEPIKDNEEAVK.[A]			0.000527906	0	1	1	4	Q75HE6	Q75HE6 [241-260]	1	2151.1543402	Not Found	High	High		1.3e8	2.2e8	3.40174388885498	High	0	1.112E-05
High	[K].SISELIPHEIATIEK.[R]			0.00432175	0	1	1	2	Q7XKE9	Q7XKE9 [188-202]	0	1679.92142741	Not Found	High	Not Found				2.71136331558228	High	0	8.547E-05
High	[R].SIKDLDPETTLVVVVSK.[T]			0.000522	0	2	2	4	P42862; P42863	P42862 [197-213]; P42863 [197-213]	1	1843.04227072	Not Found	High	High			4.5e7	3.54788398742676	High	0	1.027E-05
High	[R].KDAADATLAAYQAAQDIAMK.[E]			0.000735687	0	1	1	4	Q84J55	Q84J55 [153-172]	1	2066.02228025	Not Found	High	High		6.1e7	4.3e7	4.36775016784668	High	5.949E-05	0.0002636
High	[K].ANSDSNVVTTVTVDELTPGLK.[S]			0.000136048	0	1	1	4	Q6K548	Q6K548 [70-90]	0	2160.10303285	Not Found	High	High		8.7e7	5.4e7	3.51057291030884	High	0	7.437E-06
High	[R].IHFMLSSYAPVISAEK.[A]			0.00278883	0	2	2	8	Q53M52; P28752	Q53M52 [265-280]; P28752 [265-280]	0	1792.930218	Not Found	High	High		1.8e8	1.4e8	2.82948517799377	High	0.0001601	0.001282
High	[K].VGEPVLNYDDFAASLPANECR.[Y]	1xCarbamidomethyl [C20]		0.00306832	0	1	1	2	Q0DLA3	Q0DLA3 [46-66]	0	2337.08158623	Not Found	High	Not Found				3.30193996429443	High	0	6.209E-05
High	[K].ASDSANLDSTAELLLR.[S]			0.0002613	0	1	1	4	Q69RJ0	Q69RJ0 [368-383]	0	1675.84971897	Not Found	High	High		4.8e7	3.0e7	3.46336507797241	High	0	4.961E-06
High	[R].AKPDGFPTILFYPAGK.[K]			0.00135808	0	1	1	8	Q67IX6	Q67IX6 [482-497]	0	1721.92611895	Not Found	High	High		2.5e7	2.2e7	3.40477418899536	High	0	2.764E-05
High	[R].AAPRPLGNAVSYVNSAFLAR.[S]			0.00235617	0	2	2	2	Q852M1; Q852M2	Q852M1 [433-452]; Q852M2 [434-453]	0	2074.11923267	Not Found	Not Found	High			1.1e8	1.95508801937103	High	5.949E-05	0.0003693
High	[K].FITHSVPFSEINTAFDLMHK.[G]			1.90929E-05	0	1	1	27	Q2R8Z5	Q2R8Z5 [348-367]	0	2334.15871413	High	High	High	3.0e9	1.4e9	1.4e9	5.74158477783203	High	0	9.472E-07
High	[R].AGLPLQDLEFVQFHPTGIYGAGCLITEGSR.[G]	2xDeamidated [Q6; Q12]; 1xCarbamidomethyl [C23]		0.000140719	0	1	1	3	Q6ZDY8	Q6ZDY8 [268-297]	0	3248.59324076	High	Not Found	High				5.45816898345947	High	0	2.282E-05
High	[R].AGLPLQDLEFVQFHPTGIYGAGCLITEGSR.[G]	1xCarbamidomethyl [C23]		6.54675E-05	0	1	1	10	Q6ZDY8	Q6ZDY8 [268-297]	0	3246.62520876	High	High	High	2.6e8	2.0e7	2.0e8	3.89366602897644	High	0	1.156E-06
High	[K].ASSEWILNCIAHGGDIYGVTTGFGGTSHR.[R]	1xDeamidated [N8]; 1xCarbamidomethyl [C9]		0.00265131	0	1	1	2	P14717	P14717 [80-108]	0	3064.42175841	Not Found	High	Not Found		1.2e7		3.97647666931152	High	0	5.396E-05
High	[K].SAQASSAAIVFASVGGIQEDFK.[L]			1.72755E-06	0	1	1	13	Q6K669	Q6K669 [202-223]	0	2183.09788796	High	High	High		8.7e7		4.33986806869507	High	0	2.517E-08
High	[K].SAQASSAAIVFASVGGIQEDFK.[L]	1xDeamidated [Q]		1.47388E-05	0	1	1	11	Q6K669	Q6K669 [202-223]	0	2184.08190396	High	High	High	1.3e9			4.33600044250488	High	0	2.493E-05
High	[R].DNLTLWTSDISEDTAEEIR.[E]			5.14635E-06	0	1	1	17	Q7XTE8	Q7XTE8 [233-251]	0	2208.03026181	High	High	High	4.8e8	3.8e8	3.9e8	6.02338600158691	High	0	7.962E-08
High	[R].DNLTLWTSDISEDTAEEIR.[E]	1xDeamidated [N2]		1.41696E-05	0	1	1	2	Q7XTE8	Q7XTE8 [233-251]	0	2209.01427781	High	High	Not Found				4.49406433105469	High	0	2.312E-07
High	[K].DLSSIGDTVIISVTK.[E]			0.00199054	0	1	1	2	P17070	P17070 [150-164]	0	1547.85267917	High	Not Found	Not Found	3.5e7			2.47410559654236	High	0	4.067E-05
High	[K].ATSSIFPLQNVFVR.[K]			0.000499028	0	1	1	11	P49397	P49397 [200-213]	0	1578.86385308	High	High	High	1.2e9	1.1e9	8.7e8	3.88463854789734	High	0	1.145E-05
High	[K].LVPFNPEYEDASVLWTESK.[D]			6.43717E-05	0	1	1	13	Q6Z4N6	Q6Z4N6 [97-115]	0	2224.08084093	High	High	High	2.3e8	1.9e8	1.8e8	3.98469424247742	High	0	5.717E-06
High	[R].RVPTDNSDLGESALQTEPVIEQVFLTK.[S]			1.90929E-05	0	1	1	7	Q0JKD0	Q0JKD0 [208-234]	1	2986.53677059	High	High	High	7.8e7	1.6e8	1.2e8	5.75098609924316	High	0	3.161E-07
High	[R].RVPTDNSDLGESALQTEPVIEQVFLTK.[S]	2xDeamidated [Q15; Q/N]		0.00178888	0	1	1	3	Q0JKD0	Q0JKD0 [208-234]	1	2988.50480259	Not Found	High	Not Found		5.5e7		5.0025486946106	High	0	3.653E-05
High	[K].VPIPTGQVYAINDALSAEGAADDYETCLK.[Q]	1xCarbamidomethyl [C27]		7.33584E-06	0	1	2	1	A2Z3C4	A2Z3C4 [166-194]	0	3081.47212171	High	Not Found	Not Found	5.8e7			4.64911842346191	High	0	1.155E-07
High	[K].VPIPTGQVYAINDALSAEGAADDYETCLK.[Q]	1xDeamidated [Q/N]; 1xCarbamidomethyl [C27]		0.000180247	0	1	2	5	A2Z3C4	A2Z3C4 [166-194]	0	3082.45613771	High	High	Not Found		1.1e7		4.20175266265869	High	0	3.357E-06
High	[K].VPIPTGQVYAINDALSAEGAADDYETCLK.[Q]	2xDeamidated [Q7; N12]; 1xCarbamidomethyl [C27]		3.85768E-05	0	1	2	2	A2Z3C4	A2Z3C4 [166-194]	0	3083.44015371	Not Found	High	Not Found		3.9e7		5.09704828262329	High	0	6.622E-07
High	[R].AIFVDLEPTVIDEVR.[T]			0.000221962	0	1	1	10	P28752	P28752 [65-79]	0	1715.92142741	High	High	High	1.7e8	1.6e8	1.3e8	3.95534873008728	High	0	9.807E-06
High	[K].KGSITSVQAIYVPADDLTDPAPATTFAHLDATTVLSR.[Q]			2.98171E-06	0	1	1	6	Q01859	Q01859 [374-410]	1	3842.98107299	High	Not Found	High	7.0e7			3.52715873718262	High	0	4.486E-08
High	[K].GQLTSEAGIVESLAPLVK.[E]			6.54675E-05	0	1	1	14	Q75M08	Q75M08 [264-281]	0	1812.01130497	High	High	High	1.4e8	1.2e8	1.1e8	3.86579370498657	High	0	8.481E-06
High	[R].TTGIVLDSGDGVSHTVPIYEGFTLPHAILR.[L]			9.23932E-06	0	1	1	1	P0C542	P0C542 [149-178]	0	3165.65788878	High	Not Found	Not Found	8.1e7			4.01146411895752	High	0	1.473E-07
High	[R].LEPFIADTVHVLNESIQQK.[K]			4.29294E-05	0	1	1	5	A2XD35	A2XD35 [259-277]	0	2181.15500894	High	High	High	1.0e8	8.7e7	1.7e8	3.14462423324585	High	0	7.443E-07
High	[K].SAWSEAYDHLVAAIK.[Q]			3.02866E-05	0	1	1	30	O04986	O04986 [145-159]	0	1660.83294682	High	High	High	8.6e8	1.5e8	5.6e8	4.64394903182983	High	0	5.155E-07
High	[K].ASSEWILNCIAHGGDIYGVTTGFGGTSHR.[R]	1xCarbamidomethyl [C9]		4.421E-06	0	1	1	9	P14717	P14717 [80-108]	0	3063.43774241	High	High	High	8.6e7	6.5e7	2.3e8	5.67045211791992	High	0	5.388E-07
High	[K].ILFTSLCHTDVYFWEAK.[G]	1xCarbamidomethyl [C7]		0.00470129	0	1	1	8	Q2R8Z5	Q2R8Z5 [41-57]	0	2130.03647416	High	High	High	2.1e7			3.01528573036194	High	5.949E-05	0.0001427
High	[K].CEEELTEAIGMALGEK.[DK]	1xCarbamidomethyl [C1]		7.66384E-05	0	1	2	16	A2XFI3	A2XFI3 [553-568]	0	1779.8139274	High	High	High	2.2e8	2.0e8	2.1e8	4.43996238708496	High	0	1.175E-05
High	[K].GFFEVTHDISHLTCADFLR.[A]	1xCarbamidomethyl [C14]		2.86295E-05	0	1	2	5	A2YH64	A2YH64 [73-91]	0	2265.07571311	High	High	Not Found	1.7e7	7.5e6		4.10057783126831	High	5.949E-05	0.0002182
High	[R].AVSASAPAAATIAVGDKLPDATLSYFDSPDGELK.[T]			0.000161972	0	1	1	4	Q69TY4	Q69TY4 [60-93]	1	3348.68455685	High	High	High	1.0e8	2.0e7		3.93936014175415	High	5.949E-05	0.0001495
High	[R].GGLVFWADTIGAPYIHSK.[L]			0.000991187	0	1	1	4	Q8W1L6	Q8W1L6 [666-683]	0	1932.00140905	High	Not Found	High	8.4e6		6.5e6	2.39767003059387	High	0	1.992E-05
High	[R].YHHEVDPDEVNALAQLMTWK.[T]			5.22735E-05	0	1	1	13	A2XMV1	A2XMV1 [71-90]	0	2396.13395587	High	Not Found	High	2.6e7		2.3e7	4.32913875579834	High	0	2.83E-06
High	[R].GHGPLVGGWSPITDVGDPHIQELGGWAVER.[H]			4.09123E-07	0	1	1	21	Q10J94	Q10J94 [27-56]	0	3136.55990613	High	High	High	6.7e8	1.5e8	9.3e8	4.3804988861084	High	0	1.526E-06
High	[R].GHGPLVGGWSPITDVGDPHIQELGGWAVER.[H]	1xDeamidated [Q21]		5.56111E-05	0	1	1	4	Q10J94	Q10J94 [27-56]	0	3137.54392213	High	High	High	4.6e7			3.9220666885376	High	0	9.785E-07
High	[K].QSISLEPGGQFELSGAPLETLHQTCAEVNSHLYQVK.[A]	1xCarbamidomethyl [C25]		0.000174264	0	2	4	2	Q8GU95; A2YL07	Q8GU95 [132-167]; A2YL07 [136-171]	0	3967.94945557	High	Not Found	High			2.0e8	3.51443409919739	High	0	3.253E-06
High	[K].QSISLEPGGQFELSGAPLETLHQTCAEVNSHLYQVK.[A]	1xDeamidated [Q/N]; 1xCarbamidomethyl [C25]		0.00104853	0	2	4	8	Q8GU95; A2YL07	Q8GU95 [132-167]; A2YL07 [136-171]	0	3968.93347157	High	Not Found	High	1.2e8			4.72697591781616	High	0	2.117E-05
High	[K].QSISLEPGGQFELSGAPLETLHQTCAEVNSHLYQVK.[A]	2xDeamidated [Q/N]; 1xCarbamidomethyl [C25]		6.29391E-05	0	2	4	2	Q8GU95; A2YL07	Q8GU95 [132-167]; A2YL07 [136-171]	0	3969.91748757	Not Found	High	Not Found		3.8e7		3.99026203155518	High	0	1.114E-06
High	[R].ALVEGPFLDVLR.[S]			0.00162581	0	1	1	16	Q10LP5	Q10LP5 [61-72]	0	1328.75726286	High	High	High	1.5e8	2.5e8	1.9e8	3.28002548217773	High	0	4.286E-05
High	[K].DDGTLASFIGFR.[V]			0.00379827	0	1	1	12	Q33E23	Q33E23 [44-55]	0	1298.63754164	High	High	High	5.8e7	5.0e7	2.5e7	3.76750111579895	High	0.0001601	0.0013
High	[K].NPNFVGCVEGALGIR.[E]	1xCarbamidomethyl [C7]		0.000456072	0	1	1	4	Q9SXP2	Q9SXP2 [44-58]	0	1602.80568657	High	High	High	1.0e8	1.2e8	1.3e8	3.31349420547485	High	0	5.658E-05
High	[R].VYSSYLELDLNEVEPCISGPK.[R]	1xDeamidated [N11]; 1xCarbamidomethyl [C16]		9.43755E-05	0	1	1	2	Q6YZX6	Q6YZX6 [358-378]	0	2413.14793482	Not Found	High	Not Found				3.49563574790955	High	0	1.704E-06
High	[K].GILNVAVEGELWR.[L]			2.64608E-05	0	1	1	51	P17654	P17654 [281-293]	0	1455.79543921	High	High	High	8.0e8	1.6e8	4.4e8	5.03840160369873	High	0	4.613E-07
High	[R].ETYLSDSEFQTVFGITK.[E]			0.00028431	0	1	1	2	Q10L71	Q10L71 [929-945]	0	1964.94876422	High	Not Found	Not Found				3.28214693069458	High	0	8.004E-05
High	[K].ASALLVEFFEK.[C]			0.0042258	0	1	2	10	P31924	P31924 [723-733]	0	1253.67761559	High	High	High	4.7e7	8.7e7	2.4e7	3.86437296867371	High	5.949E-05	0.0001392
High	[R].DNLTLWTSDISEDAAEEIK.[E]			5.85738E-06	0	1	1	5	Q6EUP4	Q6EUP4 [233-251]	0	2150.01354915	High	High	High	1.2e8	7.6e7	8.8e7	4.4597635269165	High	0	9.108E-08
High	[R].DNLTLWTSDISEDAAEEIK.[E]	1xDeamidated [N2]		0.000661116	0	1	1	1	Q6EUP4	Q6EUP4 [233-251]	0	2150.99756515	Not Found	High	Not Found		5.5e7		3.32346272468567	High	0	1.31E-05
High	[K].LSIPAENFPFCTIDPNEAR.[V]	1xCarbamidomethyl [C11]		0.000672367	0	1	2	6	Q6Z1J6	Q6Z1J6 [47-65]	0	2191.04882965	High	High	High	6.9e7	1.8e8	1.2e8	3.28861880302429	High	0	3.185E-05
High	[R].EEVFGPVAPLVPFK.[T]			0.00158074	0	1	1	6	B9F3B6	B9F3B6 [428-441]	0	1528.84099242	High	High	High	1.7e8	2.2e8	8.5e7	3.96637892723084	High	0.0003976	0.00426
High	[R].LYSLDAGSIIHSLCFSPNR.[Y]	1xCarbamidomethyl [C14]		0.000180247	0	1	1	16	P49027	P49027 [244-262]	0	2150.06989948	High	High	High	3.2e8	3.4e8	3.3e8	4.10384941101074	High	0	4.698E-06
High	[R].VYSSYLELDLNEVEPCISGPK.[R]	1xCarbamidomethyl [C16]		1.57684E-05	0	1	1	15	Q6YZX6	Q6YZX6 [358-378]	0	2412.16391882	High	High	High	1.3e8	1.1e8	1.0e8	4.58700895309448	High	0	6.212E-07
High	[K].DAPMFVCGVNEDKYTSDIDIVSNASCTTNCLAPLAK.[V]	1xOxidation [M4]; 3xCarbamidomethyl [C7; C26; C30]		0.000947578	0	1	1	2	A2YQT7	A2YQT7 [129-164]	1	3992.80206534	Not Found	Not Found	High			4.3e7	3.26222276687622	High	0	1.911E-05
High	[R].VLTDVGDVPIQEIR.[D]			0.000299077	0	1	2	4	B8AU84	B8AU84 [111-124]	0	1553.85334791	Not Found	Not Found	High			2.9e8	3.84068489074707	High	0	5.925E-06
High	[K].KLNLPVLPTTTIGSFPQTVELR.[R]			1.92006E-05	0	2	2	31	Q2QLY5; Q2QLY4	Q2QLY5 [427-448]; Q2QLY4 [427-448]	1	2424.38607141	High	High	High	1.8e9	1.5e9	1.9e9	5.06577301025391	High	0	8.158E-07
High	[K].EVEDLEAGGIQVIQIDEAALR.[E]	1xDeamidated [Q]		1.11384E-06	0	2	2	17	Q2QLY5; Q2QLY4	Q2QLY5 [591-611]; Q2QLY4 [591-611]	0	2269.15579709	High	High	High	9.2e6			5.43157625198364	High	0	1.59E-08
High	[K].MELPEWVDIVK.[T]			0.00441987	0	1	1	10	P40978	P40978 [31-41]	0	1358.7024501	High	High	High	3.8e8	3.5e8	3.3e8	3.33825302124023	High	0	8.735E-05
High	[K].DFDEPGSLAPTGLFLGGTK.[Y]			0.000400718	0	1	1	12	P83647	P83647 [53-71]	0	1921.95418399	High	High	High	2.4e8	2.0e8	2.1e8	3.51906776428223	High	0	1.761E-05
High	[K].VIATGLPASPGAAVGQIVFTADDAEAWHAQGK.[S]			1.43479E-06	0	1	1	28	Q75KR1	Q75KR1 [405-436]	0	3148.60618757	High	High	High	2.2e9	1.3e9	1.7e9	4.71988582611084	High	0	9.57E-08
High	[K].VIATGLPASPGAAVGQIVFTADDAEAWHAQGK.[S]	1xDeamidated [Q]		6.77154E-05	0	1	1	30	Q75KR1	Q75KR1 [405-436]	0	3149.59020357	High	High	High	4.8e6	2.3e6		3.8532178401947	High	0.0004833	0.005742
High	[K].VIATGLPASPGAAVGQIVFTADDAEAWHAQGK.[S]	2xDeamidated [Q16; Q30]		0.00105444	0	1	1	4	Q75KR1	Q75KR1 [405-436]	0	3150.57421957	Not Found	High	Not Found				4.14484834671021	High	0	2.131E-05
High	[R].IDAWNSEQLPIYEPGLDEVVK.[E]			5.56815E-06	0	1	2	8	Q9AUV6	Q9AUV6 [39-59]	0	2415.20783224	High	High	High	1.3e8	8.5e7	9.8e7	5.14625930786133	High	0	8.628E-08
High	[K].WTDADVDEFIASDPVYGPQLK.[A]			1.96377E-05	0	1	1	6	Q6ZCC4	Q6ZCC4 [37-57]	0	2366.11868291	High	High	Not Found	3.3e7	2.8e7		4.170241355896	High	0	3.255E-07
High	[K].VVLFGVPGAFTPTCSNQHVPGFINQAEQLK.[A]	1xCarbamidomethyl [C14]		0.000577625	0	1	1	5	Q9FR35	Q9FR35 [38-67]	0	3255.66192865	High	High	High	3.1e8		2.7e8	3.08963799476624	High	0	1.144E-05
High	[K].IPFSSFDILTDDEVR.[Q]			4.29294E-05	0	1	1	8	Q0IWL9	Q0IWL9 [327-341]	0	1753.86430643	High	High	High	1.4e8	1.0e8	8.4e7	4.56162643432617	High	0	8.393E-07
High	[R].GVLVSPVLEPGATTVTAYFPAGR.[W]			1.33943E-05	0	1	1	21	Q653V7	Q653V7 [672-694]	0	2302.24415827	High	High	High	2.9e8	2.3e8	1.6e8	5.01505947113037	High	0	1.081E-06
High	[K].SLGLHLPFSSEADLTEMVDSPEGK.[N]			2.51542E-05	0	1	1	4	Q75H81	Q75H81 [301-324]	0	2559.22830958	High	High	High	6.4e7	5.3e7	2.4e7	4.76847505569458	High	0	4.242E-07
High	[R].LFIAQPDDFYFHALQPGLR.[R]			0.000330952	0	1	1	3	Q9LGZ2	Q9LGZ2 [88-106]	0	2248.15494945	High	Not Found	High	6.2e7		6.1e7	3.73339772224426	High	0	4.236E-05
High	[R].EMQAKPDLIIGNYSDGNLVATLLAHK.[L]			6.19641E-06	0	1	1	7	P30298	P30298 [398-423]	0	2811.47093982	High	High	High	1.1e8	3.5e7	2.5e7	4.77309417724609	High	0	9.646E-08
High	[K].VAPALAAGCTAVLKPSELASVTCLELADVCK.[E]	3xCarbamidomethyl [C9; C23; C30]		8.02691E-06	0	1	1	6	B3VMC0	B3VMC0 [172-202]	0	3214.65201774	High	High	High	1.3e8		1.5e8	5.16233348846436	High	0	2.557E-07
High	[K].KIPLYQHIANLAGNKQLVLPVPAFNVINGGSHAGNK.[L]			0.000587456	0	1	1	8	Q42971	Q42971 [133-168]	2	3793.10240657	High	High	High				4.63426399230957	High	0	7.767E-05
High	[K].KIPLYQHIANLAGNKQLVLPVPAFNVINGGSHAGNK.[L]	1xDeamidated [Q/N]		0.00021339	0	1	1	26	Q42971	Q42971 [133-168]	2	3794.08642257	High	High	High	2.5e7	1.1e7	8.2e6	6.11690616607666	High	0	4.007E-06
High	[K].KIPLYQHIANLAGNKQLVLPVPAFNVINGGSHAGNK.[L]	2xDeamidated [N/Q]		0.00203581	0	1	1	14	Q42971	Q42971 [133-168]	2	3795.07043857	High	High	High		7.0e6		5.46252202987671	High	0	8.133E-05
High	[R].GIDVQQVSLVINYDLPTQPENYLHR.[I]			0.000107414	0	2	2	4	Q6Z2Z4; P35683	Q6Z2Z4 [343-367]; P35683 [343-367]	0	2911.49484632	High	Not Found	High	1.3e7		5.6e7	4.15469408035278	High	5.949E-05	0.0003843
High	[K].EVEDLEAGGIQVIQIDEAALR.[E]			2.75929E-07	0	2	2	56	Q2QLY5; Q2QLY4	Q2QLY5 [591-611]; Q2QLY4 [591-611]	0	2268.17178109	High	High	High	8.6e7	1.4e8	2.1e8	5.91413831710815	High	0	3.642E-09
High	[K].TSAVGAELAHSFSSNENTLTFGTQHALDELTTVK.[A]			0.000607622	0	1	1	2	Q6L5I5	Q6L5I5 [199-232]	0	3576.74525949	High	Not Found	Not Found	3.5e7			2.77388620376587	High	0	1.202E-05
High	[R].QLEEAEIDEYVAEIEAEK.[A]	1xDeamidated [Q1]		2.39421E-06	0	1	1	12	A2Z3I9	A2Z3I9 [218-235]	0	2108.97576709	High	High	High	2.1e8	1.5e8	1.5e8	5.50839185714722	High	0	1.276E-05
High	[R].QLEEAEIDEYVAEIEAEK.[A]			4.94135E-05	0	1	1	6	A2Z3I9	A2Z3I9 [218-235]	0	2107.99175109	High	High	High	5.9e7	4.1e7		4.6003303527832	High	0	3.747E-05
High	[R].TEEELIEAIATATGAK.[K]			2.54388E-05	0	2	2	42	Q0DHF6; A2Y5L9	Q0DHF6 [552-567]; A2Y5L9 [552-567]	0	1646.848322	High	High	High	6.8e9	6.2e9	5.5e9	5.27311849594116	High	0	7.452E-07
High	[K].VLCEGEWLSLNGSTGEVILGK.[L]	1xCarbamidomethyl [C3]		5.59248E-05	0	1	1	4	Q75KR1	Q75KR1 [503-523]	0	2261.14820927	High	Not Found	High			3.7e7	3.52984166145325	High	0	9.833E-07
High	[K].VLCEGEWLSLNGSTGEVILGK.[L]	1xDeamidated [N11]; 1xCarbamidomethyl [C3]		7.85811E-07	0	1	1	24	Q75KR1	Q75KR1 [503-523]	0	2262.13222527	High	High	High	4.1e8	3.6e8	2.2e8	5.51073789596558	High	0	1.153E-07
High	[K].LLLNFPMVVCAK.[V]	1xCarbamidomethyl [C10]		0.00215352	0	1	1	12	Q6ZFT5	Q6ZFT5 [199-210]	0	1404.77417561	High	High	High	2.1e8	1.7e8	1.6e8	3.28756880760193	High	0.0001124	0.0007707
High	[R].SESDALSIASEVGYPVVVRPSYVLGGR.[A]			0.00100805	0	1	1	4	B9EXM2	B9EXM2 [779-805]	0	2807.4573982	High	Not Found	High	2.7e7			4.43540668487549	High	0	3.243E-05
High	[K].LLAGVTIAHGGVLPNINPVLLPK.[K]			5.47495E-06	0	1	3	9	A2Y5G8	A2Y5G8 [108-130]	0	2306.39584835	High	High	High	1.6e8	3.1e7	2.2e8	4.31387853622437	High	0	6.856E-07
High	[R].TTQGGLLISEGTVVSPAGPGFPHVPGIYNQEQTDAWK.[K]			0.00151973	0	1	1	2	Q6Z965	Q6Z965 [58-94]	0	3851.92389252	High	Not Found	Not Found				3.88934111595154	High	0	3.101E-05
High	[R].TTQGGLLISEGTVVSPAGPGFPHVPGIYNQEQTDAWK.[K]	1xDeamidated [N/Q]		0.00109063	0	1	1	6	Q6Z965	Q6Z965 [58-94]	0	3852.90790852	Not Found	High	Not Found		3.0e7		4.66162395477295	High	0	2.204E-05
High	[K].APMIDNPDFKDDPYIYAFDSLK.[Y]			1.57684E-05	0	1	1	9	Q9SLY8	Q9SLY8 [302-323]	1	2575.20611766	High	High	High	4.2e8		3.1e8	5.48052740097046	High	0	8.787E-07
High	[R].NKDCLEPLLDFLR.[G]	1xCarbamidomethyl [C4]		0.00112806	0	1	1	17	Q10LP5	Q10LP5 [171-183]	1	1632.84140335	High	High	High	2.1e7	1.1e7	2.3e7	4.00107383728027	High	0	2.278E-05
High	[K].APMIDNPDFKDDPYIYAFDSLK.[Y]	1xDeamidated [N6]		0.000672367	0	1	1	3	Q9SLY8	Q9SLY8 [302-323]	1	2576.19013366	High	High	Not Found		1.8e8		4.43306303024292	High	0	2.692E-05
High	[R].VIACIGDGSFQVTAQDVSTMIR.[C]	1xCarbamidomethyl [C4]		4.63035E-07	0	1	2	18	A2XFI3	A2XFI3 [477-498]	0	2368.16354172	High	High	High	7.3e8	3.8e8	5.3e8	5.27378416061401	High	0	6.28E-09
High	[R].VIACIGDGSFQVTAQDVSTMIR.[C]	1xDeamidated [Q]; 1xCarbamidomethyl [C4]		6.13475E-07	0	1	2	4	A2XFI3	A2XFI3 [477-498]	0	2369.14755772	Not Found	High	Not Found		1.7e6		5.37291145324707	High	0	2.355E-08
High	[K].SVLIEPTSGNTGIGLAFMAAAK.[G]			2.22533E-06	0	2	2	19	Q9XEA8; Q9XEA6	Q9XEA8 [71-92]; Q9XEA6 [68-89]	0	2148.13691607	High	High	High	6.0e7	4.0e7	1.1e8	4.35615825653076	High	0	7.953E-05
High	[K].SVLIEPTSGNTGIGLAFMAAAK.[G]	1xDeamidated [N10]		0.000127883	0	2	2	1	Q9XEA8; Q9XEA6	Q9XEA8 [71-92]; Q9XEA6 [68-89]	0	2149.12093207	High	Not Found	Not Found	2.0e7			4.0809326171875	High	0	2.343E-06
High	[K].AGPVPFFAAGISSVLHPK.[N]			7.08331E-05	0	1	1	9	Q7XPL2	Q7XPL2 [174-191]	0	1794.99011616	High	High	High	9.4e7		1.4e8	3.61623930931091	High	0	9.075E-06
High	[R].ELQAIEDEWLATAQLK.[T]			3.20395E-05	0	1	1	4	Q6Z6M4	Q6Z6M4 [300-315]	0	1857.95926939	High	Not Found	High	4.2e7		4.5e7	4.59589958190918	High	0	5.38E-05
High	[K].AQLAQAYAQEFLETVGNK.[C]			0.000287527	0	1	1	1	Q9XGY5	Q9XGY5 [23-40]	0	1981.00253114	High	Not Found	Not Found	1.4e8			3.24864315986633	High	0	5.486E-06
High	[R].ALVFFYPLAGR.[I]			0.00363143	0	1	1	12	Q9LGQ6	Q9LGQ6 [67-77]	0	1253.70410519	High	High	High	1.4e8	1.1e8	6.5e7	3.26446843147278	High	0.0001124	0.0008395
High	[K].IMLLPEEDPNATHIMIATGTGVAPFR.[G]			2.35118E-05	0	1	1	8	P41345	P41345 [218-243]	0	2794.42663223	High	High	High	2.7e8	1.8e8	2.0e8	3.84105682373047	High	0	3.937E-07
High	[R].SAFQLDEITEFVK.[E]			0.0034719	0	1	1	4	Q67UF5	Q67UF5 [376-388]	0	1526.77370064	High	High	Not Found	3.7e7	9.4e6		4.14413642883301	High	0	7.002E-05
High	[R].GIDVQQVSLVINYDLPTQPENYLHR.[I]	1xDeamidated [Q/N]		0.000703315	0	2	2	3	Q6Z2Z4; P35683	Q6Z2Z4 [343-367]; P35683 [343-367]	0	2912.47886232	Not Found	Not Found	High			4.2e7	3.76625847816467	High	5.949E-05	0.000306
High	[K].DAPMFVCGVNEDKYTSDIDIVSNASCTTNCLAPLAK.[V]	2xDeamidated [N23; N]; 3xCarbamidomethyl [C7; C26; C30]		2.91535E-06	0	1	1	23	A2YQT7	A2YQT7 [129-164]	1	3978.77518234	High	High	High	8.5e7	1.4e7	4.7e6	6.39937686920166	High	0	2.64E-07
High	[K].DAPMFVCGVNEDKYTSDIDIVSNASCTTNCLAPLAK.[V]	3xCarbamidomethyl [C7; C26; C30]		4.47664E-07	0	1	1	16	A2YQT7	A2YQT7 [129-164]	1	3976.80715034	High	High	High	1.4e9	1.3e9	1.1e9	5.57568883895874	High	0	6.062E-09
High	[K].NTGDGAGILVALPHNFFR.[E]	1xDeamidated [N15]		0.00417863	0	1	2	2	Q0JKD0	Q0JKD0 [138-155]	0	1899.97117196	High	Not Found	High			6.2e7	2.63168048858643	High	0.005935	0.07839
High	[R].AVFVDLEPTVIDEVR.[T]			0.00010863	0	1	1	11	Q53M52	Q53M52 [65-79]	0	1701.90577735	High	High	High	3.8e8	3.3e8	3.6e8	4.4101734161377	High	0	1.97E-06
High	[K].ASACLLGVPLGHNSSFLQGPAFAPPR.[I]	1xCarbamidomethyl [C4]		7.34504E-07	0	1	2	13	B8AU84	B8AU84 [61-86]	0	2664.37150102	High	High	High	3.8e8	2.4e8	3.0e8	5.19282197952271	High	0	1.023E-08
High	[K].ASACLLGVPLGHNSSFLQGPAFAPPR.[I]	1xDeamidated [N/Q]; 1xCarbamidomethyl [C4]		0.00381966	0	1	2	5	B8AU84	B8AU84 [61-86]	0	2665.35551702	Not Found	Not Found	High			4.5e7	4.37499809265137	High	0	7.637E-05
High	[K].THAMSVFVMTCEAAAQLR.[K]	1xCarbamidomethyl [C11]		0.00420215	0	2	2	2	O04986; O04985	O04986 [73-90]; O04985 [76-93]	0	2022.95579781	High	High	Not Found				2.6796715259552	High	0	8.358E-05
High	[K].MLACDWENIRPDVVILGK.[A]	1xCarbamidomethyl [C4]		0.000342314	0	1	1	9	Q10G56	Q10G56 [276-293]	0	2129.08819213	High	High	High	2.0e8	1.9e8	1.6e8	3.91341114044189	High	0	6.596E-06
High	[R].FGIVEGLMTTVHAITATQK.[T]			1.62386E-06	0	2	2	160	Q7FAH2; Q6K5G8	Q7FAH2 [170-188]; Q6K5G8 [170-188]	0	2017.078673	High	High	High	9.8e9	3.2e9	9.5e9	4.86053419113159	High	0	6.106E-08
High	[R].FGIVEGLMTTVHAITATQK.[T]	1xOxidation [M8]		0.000153975	0	2	2	11	Q7FAH2; Q6K5G8	Q7FAH2 [170-188]; Q6K5G8 [170-188]	0	2033.073588	High	High	High	3.4e8	3.4e8	1.8e8	3.56924533843994	High	0	7.441E-06
High	[K].DKLVVSTSCSLMHTAVDLVNETK.[L]	1xCarbamidomethyl [C9]		0.00254904	0	2	2	3	Q2QLY5; Q2QLY4	Q2QLY5 [321-343]; Q2QLY4 [321-343]	1	2547.27929963	High	Not Found	High	2.1e7		2.9e7	3.36428475379944	High	0	5.201E-05
High	[R].AGTFEEVMDYAISR.[G]			0.0034719	0	1	1	2	P0C0M2	P0C0M2 [558-571]	0	1588.73118388	High	Not Found	Not Found	1.9e7			3.60315632820129	High	0	6.992E-05
High	[R].ATSGGLLITEATGVSDTAQGYPETPGVWTR.[E]			4.96923E-05	0	1	1	2	Q69TI0	Q69TI0 [53-82]	0	3035.49563404	High	Not Found	Not Found				3.95771718025208	High	0	8.683E-07
High	[K].DTVGQYESHIAFTLPGLYR.[V]			1.52449E-05	0	1	1	18	P30298	P30298 [486-504]	0	2167.08184404	High	High	High	3.5e8	7.9e7	3.8e8	4.55409479141235	High	0	5.612E-06
High	[K].DADFSNVDAVFCCLPHGTTQEIIK.[G]	2xCarbamidomethyl [C12; C13]		0.000466452	0	1	1	2	Q6AV34	Q6AV34 [133-156]	0	2737.25962708	High	High	Not Found	7.1e7	6.7e7		3.82694935798645	High	0	9.143E-06
High	[K].DADFSNVDAVFCCLPHGTTQEIIK.[G]	1xDeamidated [Q20]; 2xCarbamidomethyl [C12; C13]		0.00148593	0	1	1	2	Q6AV34	Q6AV34 [133-156]	0	2738.24364308	High	High	Not Found		6.8e7		3.77928829193115	High	0	3.026E-05
High	[R].LGATFSSHPNELIALFSR.[Y]			7.98187E-06	0	1	1	16	P30298	P30298 [15-32]	0	1960.02868637	High	High	High	2.9e8	3.1e8	3.0e8	4.74531507492065	High	0	1.259E-07
High	[R].LGATFSSHPNELIALFSR.[Y]	1xDeamidated [N10]		0.00199054	0	1	1	3	P30298	P30298 [15-32]	0	1961.01270237	Not Found	High	Not Found				4.11491537094116	High	0	4.068E-05
High	[R].TLTAVHDGILEDVVYPAEIVGK.[R]			4.91983E-06	0	1	1	20	Q8LJU5	Q8LJU5 [118-139]	0	2339.24930316	High	High	High	1.1e9	8.1e8	9.4e8	4.72794198989868	High	0	4.225E-07
High	[K].LDGQLGGLLSEASAEEDFTGK.[A]			2.96498E-06	0	1	1	8	Q6K669	Q6K669 [136-156]	0	2137.02953358	High	High	High	1.6e8	1.3e8	1.3e8	5.49811410903931	High	0	4.819E-08
High	[K].LDGQLGGLLSEASAEEDFTGK.[A]	1xDeamidated [Q4]		0.000212193	0	1	1	2	Q6K669	Q6K669 [136-156]	0	2138.01354958	Not Found	Not Found	High			9.9e6	3.25537395477295	High	0	5.952E-06
High	[K].NTGDGAGILVALPHNFFR.[E]			0.00272685	0	1	2	5	Q0JKD0	Q0JKD0 [138-155]	0	1898.98715596	High	High	High	1.3e8	1.7e7	4.7e7	3.25648832321167	High	0	5.548E-05
High	[K].LTNSELQQVFSEWNK.[G]			0.000252627	0	1	1	7	Q9LI00	Q9LI00 [213-227]	0	1822.89700352	High	High	High	6.5e7	3.2e6	3.5e7	3.78669238090515	High	0	1.533E-05
High	[R].RLPVVNPATESPIGEIPAGTAEDVDAAVAAAR.[E]	1xDeamidated [N6]		1.14706E-07	0	1	1	2	B3VMC0	B3VMC0 [24-55]	1	3158.63279658	High	Not Found	Not Found				5.10447359085083	High	0	1.445E-09
High	[R].RLPVVNPATESPIGEIPAGTAEDVDAAVAAAR.[E]			7.1101E-08	0	1	1	10	B3VMC0	B3VMC0 [24-55]	1	3157.64878058	High	High	High	4.9e8	3.5e8	4.5e8	5.86132907867432	High	0	2.723E-09
High	[K].FITHSVPFSEINTAFDLMHK.[G]	1xOxidation [M18]		0.000195019	0	1	1	2	Q2R8Z5	Q2R8Z5 [348-367]	0	2350.15362913	Not Found	Not Found	High			2.1e8	3.78115582466125	High	0	3.649E-06
High	[K].LTPDEMSELESYASADVVQGDR.[Y]			3.85768E-05	0	1	2	6	A2XRZ6	A2XRZ6 [310-331]	0	2412.08712467	High	High	High	4.9e7	4.1e7	4.2e7	4.08113431930542	High	0	4.591E-06
High	[K].GFFECTHDVTDITCADFLR.[S]	2xCarbamidomethyl [C5; C14]		3.54545E-05	0	1	1	10	Q0E4K1	Q0E4K1 [73-91]	0	2304.00597883	High	High	High	1.7e8	1.8e8	2.0e7	4.48059558868408	High	0	6.509E-07
High	[K].WNFDGSSTGQATGDDSEVILHPQAIFR.[D]			8.48069E-05	0	1	1	5	Q4W8D0	Q4W8D0 [55-81]	0	2948.38093873	High	High	High	6.1e7	5.1e7	6.3e7	3.78436493873596	High	5.949E-05	0.0001006
High	[R].NPEEIPWAAAGAEYVVESTGVFTDKDK.[A]			3.87223E-08	0	1	1	306	Q6K5G8	Q6K5G8 [83-109]	1	2923.39960848	High	High	High	1.1e10	5.6e9	1.6e10	5.79991292953491	High	0	4.595E-10
High	[R].NPEEIPWAAAGAEYVVESTGVFTDKDK.[A]	1xDeamidated [N1]		2.81503E-05	0	1	1	40	Q6K5G8	Q6K5G8 [83-109]	1	2924.38362448	High	High	High	5.2e8		1.3e8	4.69950437545776	High	0	2.253E-06
High	[K].LPLVNTLTQETAPSIFDNPIKK.[Q]			0.00188172	0	1	1	5	Q67IX6	Q67IX6 [285-306]	1	2439.34935152	High	High	High		7.3e7	4.5e7	3.41305136680603	High	0	3.838E-05
High	[R].AYLPVQELLNGEEIDR.[W]			0.000294071	0	1	1	2	Q43007	Q43007 [113-128]	0	1858.95451836	Not Found	Not Found	High			6.3e7	3.25704979896545	High	0	9.599E-06
High	[R].AYLPVQELLNGEEIDR.[W]	1xDeamidated [N10]		8.9212E-05	0	1	1	8	Q43007	Q43007 [113-128]	0	1859.93853436	High	High	High	1.0e8	8.4e7	5.2e7	4.18639612197876	High	0	2.654E-06
High	[K].ISFGFEASDLLK.[IS]			0.00457122	0	1	2	6	Q75H81	Q75H81 [289-300]	0	1326.69399388	High	High	High	4.0e7	2.7e7	3.9e7	3.19146370887756	High	0	9.019E-05
High	[K].VVDAPEILAVIGK.[V]			0.00283624	0	1	1	4	Q8W425	Q8W425 [240-252]	0	1323.78822861	High	High	Not Found	2.9e6	4.4e7		3.09632802009583	High	0	5.769E-05
High	[K].KVVLFGVPGAFTPTCSNQHVPGFINQAEQLK.[A]	1xDeamidated [Q/N]; 1xCarbamidomethyl [C15]		0.00335685	0	1	1	8	Q9FR35	Q9FR35 [37-67]	1	3384.74090761	High	High	High		1.4e7	4.0e7	3.68383598327637	High	0	6.764E-05
High	[R].GAIMDTQAVADACSSGQVAGYGGDVWFPQPAPK.[D]	1xCarbamidomethyl [C13]		0.00121362	0	1	1	2	Q9SXP2	Q9SXP2 [283-315]	0	3351.54088671	Not Found	High	Not Found		4.9e7		3.80308818817139	High	0	2.458E-05
High	[R].GAIMDTQAVADACSSGQVAGYGGDVWFPQPAPK.[D]	1xDeamidated [Q]; 1xCarbamidomethyl [C13]		5.2635E-06	0	1	1	3	Q9SXP2	Q9SXP2 [283-315]	0	3352.52490271	High	Not Found	Not Found	1.0e7			5.71076202392578	High	0	8.136E-08
High	[K].IMEIDEHIGCAMSGLIADAR.[T]	1xCarbamidomethyl [C10]		7.92698E-05	0	1	1	2	Q9LSU1	Q9LSU1 [67-86]	0	2202.0351702	High	Not Found	Not Found	7.9e7			3.99946069717407	High	0	1.415E-06
High	[R].VAAAGVLEAEGMPSGLLETINVDKK.[M]			5.3765E-05	0	1	1	4	Q2R480	Q2R480 [321-345]	1	2512.33271511	High	Not Found	High	7.6e7		8.6e7	3.56722211837769	High	0	1.174E-05
High	[K].MTAEIGEQVQIVGDDLLVTNPTR.[V]			9.8971E-07	0	1	1	713	Q42971	Q42971 [316-338]	0	2499.2759285	High	High	High	3.6e7	2.0e7	2.8e7	5.4946608543396	High	0	1.675E-07
High	[K].MTAEIGEQVQIVGDDLLVTNPTR.[V]	1xDeamidated [Q/N]		4.81034E-06	0	1	1	262	Q42971	Q42971 [316-338]	0	2500.2599445	High	High	High	3.4e7	3.3e7	1.4e7	5.25948762893677	High	4.271E-05	9.369E-05
High	[K].MTAEIGEQVQIVGDDLLVTNPTR.[V]	1xOxidation [M1]		0.000150548	0	1	1	8	Q42971	Q42971 [316-338]	0	2515.2708435	High	High	High		1.9e7	2.4e7	3.98063111305237	High	0.0001124	0.0006977
High	[K].MTAEIGEQVQIVGDDLLVTNPTR.[V]	1xOxidation [M1]; 1xDeamidated [Q/N]		0.000136048	0	1	1	9	Q42971	Q42971 [316-338]	0	2516.2548595	Not Found	High	High		7.2e6		4.02684640884399	High	0	4.996E-06
High	[R].DVGVNSFVLFPK.[V]			0.00196829	0	1	1	10	Q5Z8V9	Q5Z8V9 [165-176]	0	1321.71506371	High	High	High	4.1e7	5.3e7	2.3e7	3.9213764667511	High	0	6.597E-05
High	[K].DAPMFVCGVNEDKYTSDIDIVSNASCTTNCLAPLAK.[V]	1xDeamidated [N]; 3xCarbamidomethyl [C7; C26; C30]		1.55919E-05	0	1	1	31	A2YQT7	A2YQT7 [129-164]	1	3977.79116634	High	High	High	7.2e7	1.7e7	5.9e6	6.16235589981079	High	0	2.022E-06
High	[R].LTAFHPEIEELLYSEVENDEHK.[F]			6.54675E-05	0	1	1	12	P30298	P30298 [538-559]	0	2642.26205251	High	High	Not Found	4.4e8	2.2e8		4.72608852386475	High	0	7.254E-06
High	[R].VGMGTAAFPFTSSEDTTAAMLR.[A]			1.89029E-06	0	1	1	12	Q7G764	Q7G764 [19-40]	0	2261.05767942	High	High	High	4.6e8	3.9e8	4.0e8	4.83130502700806	High	0	1.539E-07
High	[K].NWDYTGLIDAIHNSDGNCWTK.[K]	2xDeamidated [N13; N]; 1xCarbamidomethyl [C18]		0.000348141	0	2	2	2	Q0DHF6; A2Y5L9	Q0DHF6 [528-548]; A2Y5L9 [528-548]	0	2482.06157986	Not Found	High	High		2.0e8		3.35533618927002	High	0	6.702E-06
High	[K].GILQNDPFEVFDQK.[G]			0.000277983	0	1	1	12	Q75KR1	Q75KR1 [809-822]	0	1649.81696239	High	High	High	2.0e9	1.3e9	1.6e9	4.90654802322388	High	0	5.31E-06
High	[R].DFAVVAADTSAVQSILVHK.[T]			8.83264E-06	0	1	1	19	Q9LST6	Q9LST6 [11-29]	0	1971.05456672	High	High	High	1.8e8	8.4e7	2.1e8	4.75487089157104	High	0	1.404E-07
High	[R].DFAVVAADTSAVQSILVHK.[T]	1xDeamidated [Q13]		0.00042153	0	1	1	2	Q9LST6	Q9LST6 [11-29]	0	1972.03858272	Not Found	Not Found	High				3.30963063240051	High	0	8.225E-06
High	[K].LAMQEFMILPTGAASFK.[E]			3.37462E-06	0	1	1	31	Q42971	Q42971 [169-185]	0	1854.94923888	High	High	High	2.9e9	2.2e9	2.3e9	5.45416975021362	High	0	5.084E-08
High	[K].LAMQEFMILPTGAASFK.[E]	1xDeamidated [Q4]		0.000201715	0	1	1	3	Q42971	Q42971 [169-185]	0	1855.93325488	High	Not Found	High				3.63897252082825	High	0	3.782E-06
High	[K].LAMQEFMILPTGAASFK.[E]	1xOxidation [M]		0.000299077	0	1	1	10	Q42971	Q42971 [169-185]	0	1870.94415388	High	High	High	7.0e7	1.9e8	2.9e7	3.80965256690979	High	5.949E-05	0.0004491
High	[R].QIGITCPIVPGIMPINNYK.[G]	1xCarbamidomethyl [C6]		0.000900807	0	1	1	7	Q75HE6	Q75HE6 [210-228]	0	2128.12932868	High	High	High		1.6e7	9.9e6	3.72051095962524	High	0.0001124	0.0008435
High	[K].DAADATLAAYQAAQDIAMK.[E]			9.12426E-05	0	1	1	2	Q84J55	Q84J55 [154-172]	0	1937.92731729	High	Not Found	Not Found	3.7e7			3.59074020385742	High	0	3.562E-05
High	[K].EAVELPLTHPELYEDIGIRPPK.[G]			0.000167534	0	1	1	3	P46466	P46466 [207-228]	0	2516.33951509	Not Found	High	High		1.8e7	4.7e7	3.60556745529175	High	0	3.117E-06
High	[K].VYPLDAVFDSPEDVPDDVK.[A]			2.75238E-05	0	1	1	13	Q6H5J0	Q6H5J0 [147-165]	0	2120.00700729	High	High	High	5.3e7	5.1e7	1.4e8	4.62771034240723	High	0	6.682E-06
High	[K].SATNMTEQFAALAALSQNPGQVR.[D]			0.0016442	0	1	1	8	B7EA73	B7EA73 [723-745]	0	2405.18778228	High	High	High	1.5e7	1.9e7	2.8e7	3.54366374015808	High	0	3.949E-05
High	[K].TWPEDIIPLQPVGR.[M]			0.000661116	0	1	2	30	A2YH64	A2YH64 [292-305]	0	1620.87441774	High	High	High			7.6e7	3.52184534072876	High	0	4.602E-05
High	[K].NAGLPWELGLAETHQTLVANGLR.[G]			0.000229583	0	1	2	1	Q0JKD0	Q0JKD0 [1183-1205]	0	2460.29938165	Not Found	Not Found	High			5.8e7	3.34524130821228	High	0	4.326E-06
High	[K].NAGLPWELGLAETHQTLVANGLR.[G]	1xDeamidated [N/Q]		1.6965E-05	0	1	2	7	Q0JKD0	Q0JKD0 [1183-1205]	0	2461.28339765	High	High	High	1.6e8		1.2e8	3.94451808929443	High	0	8.825E-07
High	[R].QLPDADNITIAFPDDGAWK.[R]			8.44387E-06	0	1	1	9	Q6ZFT5	Q6ZFT5 [176-194]	0	2087.0080104	High	High	High	3.2e8	2.8e8	2.3e8	4.45816040039063	High	0	5.206E-07
High	[K].LAPFNPEYPDESVLWTESGDVGK.[S]			0.000106811	0	1	1	12	Q10M12	Q10M12 [106-128]	0	2550.20347507	High	High	High	2.5e8	2.2e8	1.9e8	5.06188821792603	High	0	1.938E-06
High	[K].LAPFNPEYPDESVLWTESGDVGK.[S]	1xDeamidated [N5]		0.000837292	0	1	1	4	Q10M12	Q10M12 [106-128]	0	2551.18749107	Not Found	High	High				3.92982172966003	High	5.949E-05	0.0001499
High	[K].AQFGNFATSVDGIFAAGDCR.[R]	1xCarbamidomethyl [C19]		9.46147E-07	0	1	1	6	Q0JKD0	Q0JKD0 [2100-2119]	0	2103.95526366	High	High	High	1.1e8	1.0e8	8.2e7	5.14253997802734	High	0	8.006E-07
High	[K].NWDYTGLIDAIHNSDGNCWTK.[K]	1xDeamidated [N]; 1xCarbamidomethyl [C18]		9.43755E-05	0	2	2	29	Q0DHF6; A2Y5L9	Q0DHF6 [528-548]; A2Y5L9 [528-548]	0	2481.07756386	High	High	High	3.0e8	1.4e8	2.4e8	4.67841053009033	High	0	1.706E-06
High	[K].NWDYTGLIDAIHNSDGNCWTK.[K]	1xCarbamidomethyl [C18]		4.29836E-06	0	2	2	23	Q0DHF6; A2Y5L9	Q0DHF6 [528-548]; A2Y5L9 [528-548]	0	2480.09354786	High	High	High	2.3e9	2.3e9	1.7e9	5.03056287765503	High	0	4.13E-07
High	[K].VTSGLADGAAVIQEALDR.[M]			0.000104434	0	1	1	4	Q0JBZ8	Q0JBZ8 [324-341]	0	1785.93411727	High	Not Found	High	1.9e8		4.0e7	3.26950192451477	High	0	1.892E-06
High	[R].QELVNWVKQVGGPATAFDFTTK.[G]	1xDeamidated [Q/N]		0.00132043	0	1	1	6	P27932	P27932 [254-275]	1	2437.23980153	High	High	High	1.0e9	6.8e8	6.9e8	3.79582619667053	High	0	2.679E-05
High	[K].LYIQTIDPDHEDRFDFDPLDVTK.[T]			0.000271797	0	1	2	20	A2YH64	A2YH64 [269-291]	1	2792.34136541	High	High	High	7.7e8	5.1e8	7.2e8	3.51336884498596	High	5.949E-05	0.0001034
High	[K].VLNFAIDDAILEER.[I]			8.01669E-05	0	1	1	5	Q08479	Q08479 [138-151]	0	1617.84826251	High	High	High	1.5e8	1.8e8	2.3e8	4.46845197677612	High	0	1.435E-06
High	[K].VNLEPEGVFSFSATAGTDGNLYESK.[L]			0.000590769	0	1	2	7	Q6YYB0	Q6YYB0 [30-54]	0	2632.24131705	High	High	High	8.2e6		3.2e7	4.43278646469116	High	0	8.133E-05
High	[R].STGDVLFDTTPNLVFK.[D]			0.000190679	0	1	1	8	Q653V7	Q653V7 [146-161]	0	1753.90069195	High	High	Not Found	2.3e8	1.3e8		3.70540285110474	High	0	4.727E-05
High	[R].STGDVLFDTTPNLVFK.[D]	1xDeamidated [N12]		0.00219015	0	1	1	5	Q653V7	Q653V7 [146-161]	0	1754.88470795	High	High	High	1.3e8	1.2e8	2.7e7	3.60568308830261	High	0	4.475E-05
High	[K].IYIDATEPSFAVAEIWTSMANGGDGKPNYDQNAHR.[Q]			2.83091E-05	0	1	1	5	P17654	P17654 [221-255]	0	3838.77657637	High	Not Found	High			1.1e7	4.90600776672363	High	0	4.781E-07
High	[K].IYIDATEPSFAVAEIWTSMANGGDGKPNYDQNAHR.[Q]	1xDeamidated [N/Q]		3.23013E-07	0	1	1	28	P17654	P17654 [221-255]	0	3839.76059237	High	High	High	1.6e8		1.3e8	5.77951908111572	High	0	9.016E-09
High	[K].IYIDATEPSFAVAEIWTSMANGGDGKPNYDQNAHR.[Q]	2xDeamidated [N/Q]		7.1012E-07	0	1	1	11	P17654	P17654 [221-255]	0	3840.74460837	High	Not Found	High	1.4e8		1.4e8	6.02354860305786	High	0	1.1E-08
High	[K].IYIDATEPSFAVAEIWTSMANGGDGKPNYDQNAHR.[Q]	3xDeamidated [N28; N32; Q/N]		7.89255E-06	0	1	1	6	P17654	P17654 [221-255]	0	3841.72862437	High	Not Found	High			3.2e7	4.88142585754395	High	0	1.248E-07
High	[R].LTAFHPEIEELLYSEVENDEHK.[F]	1xDeamidated [N18]		0.000590769	0	1	1	2	P30298	P30298 [538-559]	0	2643.24606851	High	Not Found	Not Found				3.84598660469055	High	0	1.165E-05
High	[K].AINQQPPFEVLSLAGSIADALQI.[-]			2.61647E-05	0	1	1	25	Q6ZFT5	Q6ZFT5 [303-325]	0	2395.28675128	High	High	High	1.3e7	2.9e6	5.4e7	4.0672755241394	High	0	4.422E-07
High	[K].WFDTNYHFIVPELGPNTK.[F]			0.000265748	0	2	2	16	Q2QLY5; Q2QLY4	Q2QLY5 [112-129]; Q2QLY4 [112-129]	0	2178.06546575	High	High	High	8.0e8	3.0e7	5.9e8	3.56719279289246	High	0	2.98E-05
High	[R].ETVETEHGESTITFFGNSFIAGPTGEIVK.[L]			9.5982E-05	0	1	1	11	Q93XI4	Q93XI4 [225-253]	0	3097.5000507	High	High	High	4.0e8	1.6e8	1.4e8	5.52260303497314	High	0	2.229E-06
High	[R].ETVETEHGESTITFFGNSFIAGPTGEIVK.[L]	1xDeamidated [N17]		1.46561E-05	0	1	1	17	Q93XI4	Q93XI4 [225-253]	0	3098.4840667	High	High	High	3.1e7	5.6e7	6.5e7	4.97868824005127	High	0	3.186E-05
High	[K].GILQAAVQGELWR.[L]			9.99657E-06	0	1	1	24	P27934	P27934 [273-285]	0	1440.79577358	High	High	High	1.3e9	1.1e9	1.0e9	5.65538358688354	High	0	2.488E-07
High	[R].QELVNWVEGVGKPATAFDFTTK.[G]			1.15859E-06	0	1	1	14	P27934	P27934 [251-272]	0	2437.2398011	High	High	High	1.0e9	6.8e8	6.9e8	4.23000955581665	High	0	4.608E-08
High	[R].LLDPPLHEFLPEGNVEDMVR.[L]			2.50444E-06	0	1	1	25	Q75KR1	Q75KR1 [633-652]	0	2320.16419339	High	High	High	2.4e9	1.2e9	1.9e9	4.7104606628418	High	0	1.253E-06
High	[R].LLDPPLHEFLPEGNVEDMVR.[L]	1xDeamidated [N14]		0.000294071	0	1	1	1	Q75KR1	Q75KR1 [633-652]	0	2321.14820939	Not Found	Not Found	High				2.81536269187927	High	0	5.635E-06
High	[K].ESLGVGDEVLLLSDGNGELAR.[A]			0.000141513	0	1	1	2	Q69TY4	Q69TY4 [158-178]	0	2143.08771716	High	Not Found	Not Found	4.2e7			4.64380025863647	High	0	2.237E-05
High	[K].ESLGVGDEVLLLSDGNGELAR.[A]	1xDeamidated [N16]		8.50216E-07	0	1	1	17	Q69TY4	Q69TY4 [158-178]	0	2144.07173316	High	High	High	1.2e8	9.4e7		4.78896760940552	High	0	1.61E-08
High	[K].AINQQPPFEVLSLAGSIADALQI.[-]	1xDeamidated [Q/N]		0.000823282	0	1	1	14	Q6ZFT5	Q6ZFT5 [303-325]	0	2396.27076728	High	High	Not Found	8.8e6	3.3e6		4.10643482208252	High	0	1.647E-05
High	[R].AGLPLQDLEFVQFHPTGIYGAGCLITEGSR.[G]	1xDeamidated [Q12]; 1xCarbamidomethyl [C23]		7.92698E-05	0	1	1	5	Q6ZDY8	Q6ZDY8 [268-297]	0	3247.60922476	Not Found	High	High			1.8e8	5.06834650039673	High	0	2.461E-06
High	[R].DNLTLWTSDISEDAAEEIKEAPK.[G]			9.13593E-06	0	1	1	11	Q6EUP4	Q6EUP4 [233-255]	1	2575.24098268	High	High	High	3.7e8	3.6e8	3.0e8	4.97443771362305	High	0	1.451E-07
High	[K].AMTPDACAPLIATLPLEVR.[T]	1xCarbamidomethyl [C7]		0.000149703	0	1	1	6	Q2QNG7	Q2QNG7 [157-175]	0	2039.06639407	High	High	High	6.3e7	4.6e7	4.0e7	3.48312926292419	High	0	1.228E-05
High	[K].GILGYVEEDLVSTDFQGDNR.[S]	1xDeamidated [Q/N]		0.000124335	0	1	1	5	Q7FAH2	Q7FAH2 [274-293]	0	2228.03534764	High	Not Found	High				5.62718296051025	High	0	2.27E-06
High	[R].LVVSASDPAGATASYVAVVYEQSWTNTR.[Q]			0.00016943	0	1	1	7	Q10J94	Q10J94 [85-112]	0	2942.45304103	High	High	High		1.9e7	4.4e7	4.98430824279785	High	0	1.25E-05
High	[R].LVVSASDPAGATASYVAVVYEQSWTNTR.[Q]	1xDeamidated [Q22]		8.78309E-06	0	1	1	3	Q10J94	Q10J94 [85-112]	0	2943.43705703	High	Not Found	High	1.6e7			5.14363431930542	High	0	1.399E-07
High	[R].AITVFSPDGHLFQVEYALEAVR.[K]			0.000664846	0	2	2	7	A2YXU2; A2Z3I9	A2YXU2 [7-28]; A2Z3I9 [7-28]	0	2462.27143559	High	High	High		1.2e7	4.4e7	3.47530269622803	High	5.949E-05	0.0001061
High	[K].GILGYVEEDLVSTDFQGDSR.[S]			1.0952E-06	0	1	1	228	Q6K5G8	Q6K5G8 [274-293]	0	2200.04043261	High	High	High	8.9e9	7.1e9	6.8e9	6.61609697341919	High	0	7.224E-08
High	[K].GILGYVEEDLVSTDFQGDSR.[S]	1xDeamidated [Q16]		0.000229583	0	1	1	20	Q6K5G8	Q6K5G8 [274-293]	0	2201.02444861	High	High	High	2.4e7	2.7e5		5.18957090377808	High	0	4.333E-06
High	[K].ELAAKPDVDGFLVGGASLKPEFIDIINSATVK.[S]			9.46147E-07	0	1	1	30	P48494	P48494 [220-251]	0	3314.78823415	High	High	High	4.2e8		1.5e9	5.1869912147522	High	0	1.912E-07
High	[K].ELAAKPDVDGFLVGGASLKPEFIDIINSATVK.[S]	1xDeamidated [N27]		9.29145E-06	0	1	1	19	P48494	P48494 [220-251]	0	3315.77225015	High	High	High			4.1e7	5.91350841522217	High	0	1.485E-07
High	[K].VLGASMCGPDAPEIIQGMAVALK.[C]	1xCarbamidomethyl [C7]		3.40852E-05	0	1	1	7	P48642	P48642 [432-454]	0	2328.17602074	High	High	High		1.7e7	2.3e7	4.43296051025391	High	0	7.228E-05
High	[K].VLGASMCGPDAPEIIQGMAVALK.[C]	1xDeamidated [Q16]; 1xCarbamidomethyl [C7]		0.000837292	0	1	1	4	P48642	P48642 [432-454]	0	2329.16003674	High	Not Found	High	1.7e7		6.5e6	3.92054224014282	High	0	1.677E-05
High	[K].FDNSYFIELLK.[EG]			0.00339477	0	1	3	12	Q6ZJJ1	Q6ZJJ1 [183-193]	0	1388.70964394	High	High	High	1.8e7		1.5e7	2.96690320968628	High	5.949E-05	0.0001161
High	[K].EVGLPSGVLNIVTGLGSEAGAPLSSHPGVDK.[V]			5.57513E-07	0	1	1	10	B3VMC0	B3VMC0 [203-233]	0	2957.55784042	High	High	High	2.4e8	9.3e7	2.5e8	4.7964391708374	High	0	7.633E-09
High	[K].SFVSEYPIVSIEDPFDQDDWEHYAK.[M]			3.41281E-06	0	1	1	41	Q42971	Q42971 [291-315]	0	3016.35232393	High	High	High	5.9e9	4.3e9	5.4e9	4.55822324752808	High	0	5.241E-07
High	[K].SFVSEYPIVSIEDPFDQDDWEHYAK.[M]	1xDeamidated [Q17]		0.00132043	0	1	1	11	Q42971	Q42971 [291-315]	0	3017.33633993	High	High	High	9.6e6		2.8e7	4.57967185974121	High	0	4.711E-05
High	[K].IENVEGLNNFDEILQEADGIILSR.[G]			0.000567959	0	1	1	10	Q2QXR8	Q2QXR8 [257-280]	0	2701.3679145	High	High	High	2.2e6	5.6e6	8.4e6	3.69178247451782	High	0.0001124	0.0007333
High	[K].IENVEGLNNFDEILQEADGIILSR.[G]	1xDeamidated [N/Q]		0.0015283	0	1	1	6	Q2QXR8	Q2QXR8 [257-280]	0	2702.3519305	High	High	Not Found	9.5e6	1.1e7		3.92792391777039	High	0	6.745E-05
High	[K].DLYGNIVLSGGSTMFPGIADR.[M]			0.000173286	0	1	1	6	A3C6D7	A3C6D7 [294-314]	0	2183.08012946	High	High	High	2.4e7	3.4e7	2.9e7	3.58468198776245	High	0	3.233E-06
High	[R].TVPAAVPAIVFLSGGQSEEEATLNLNAMNK.[L]			1.93332E-06	0	1	1	139	P17784	P17784 [254-283]	0	3071.5717759	High	High	High	5.0e8	8.1e6	1.9e8	4.90392112731934	High	0	7.97E-07
High	[R].TVPAAVPAIVFLSGGQSEEEATLNLNAMNK.[L]	1xDeamidated [N/Q]		3.56995E-06	0	1	1	213	P17784	P17784 [254-283]	0	3072.5557919	High	High	High	3.8e7	3.1e6	1.1e8	4.83014965057373	High	0	5.404E-08
High	[K].GILGYVEEDLVSTDFQGDNR.[S]			7.47007E-07	0	1	1	22	Q7FAH2	Q7FAH2 [274-293]	0	2227.05133164	High	High	High	1.5e9	1.2e9	1.3e9	5.77081108093262	High	0	1.04E-08
High	[R].CVAVLEEAGAEYEIVPLDFSK.[G]	1xCarbamidomethyl [C1]		0.00173929	0	1	1	14	O82451	O82451 [18-38]	0	2339.14754053	High	High	High	7.1e6	8.2e6	2.1e6	4.07559156417847	High	5.949E-05	0.0005076
High	[R].EIKDQPFCLAPSHPWVEAITK.[K]	1xCarbamidomethyl [C8]		0.000327249	0	1	1	1	Q0JMH0	Q0JMH0 [342-362]	1	2466.248592	Not Found	Not Found	High			6.8e7	2.70555949211121	High	0	6.303E-06
High	[R].ATSGGLLVTEATGVSDTAQGYPDTPGIWTQQQVEAWKPIVDAVHR.[K]	3xDeamidated [Q30; Q31; Q]		2.76791E-05	0	1	1	3	Q69TH8	Q69TH8 [59-103]	0	4753.32678478	Not Found	Not Found	High			5.7e7	4.70579051971436	High	0	4.672E-07
High	[K].LFVQVIDPEEEERFDFDPLDDTK.[T]			0.000228295	0	1	1	10	Q0E4K1	Q0E4K1 [269-291]	1	2796.32504661	High	High	High		2.0e8	2.7e8	3.5969934463501	High	0	4.303E-06
High	[R].VASDSTTVLADAVVVATGAVAR.[R]			8.58761E-06	0	1	1	9	Q6ZFU6	Q6ZFU6 [106-127]	0	2073.11862342	High	High	High	1.3e8	1.1e8	1.7e8	4.62724304199219	High	0	4.911E-07
High	[K].VIATGLPASPGAAVGQIVFTAEDAEAWHAQGK.[D]			1.79695E-06	0	1	1	12	Q6AVA8	Q6AVA8 [465-496]	0	3162.62183763	High	High	High	4.0e8	2.6e8	1.8e8	4.61926746368408	High	0	3.92E-08
High	[K].VIATGLPASPGAAVGQIVFTAEDAEAWHAQGK.[D]	1xDeamidated [Q]		3.62615E-05	0	1	1	8	Q6AVA8	Q6AVA8 [465-496]	0	3163.60585363	High	High	High	3.1e8		7.5e7	4.62930154800415	High	0	6.204E-07
High	[K].GSITSVQAIYVPADDLTDPAPATTFAHLDATTVLSR.[Q]	1xDeamidated [Q7]		0.000389603	0	1	1	4	Q01859	Q01859 [375-410]	0	3715.87012603	High	High	High	3.7e7		3.1e7	3.0050790309906	High	0	7.549E-06
High	[K].LGEIVTTIPTIGFNVETVEYK.[N]			6.65819E-05	0	1	2	19	P51823	P51823 [39-59]	0	2323.24315516	High	High	High	1.2e8	1.0e8	2.3e8	4.41662788391113	High	0	2.035E-06
High	[K].NDFGTIDILVHSLANGPEVK.[N]			0.00285222	0	1	1	2	Q6H5J0	Q6H5J0 [187-206]	0	2139.10805876	High	Not Found	Not Found	1.5e7			2.84848546981812	High	0	6.302E-05
High	[K].SLLVWDLTNPVQNVGEGAGASEYGVPFR.[R]			6.51002E-05	0	1	1	8	P49027	P49027 [42-69]	0	2975.48976092	High	High	High	2.1e8	1.3e7	1.9e8	4.49427938461304	High	0	1.152E-06
High	[K].SLLVWDLTNPVQNVGEGAGASEYGVPFR.[R]	1xDeamidated [N/Q]		0.00011236	0	1	1	16	P49027	P49027 [42-69]	0	2976.47377692	High	High	High		2.2e7	1.1e7	3.51458811759949	High	0	4.833E-05
High	[R].TVPAAVPAIVFLSGGQSEEEATLNLNAMNK.[L]	2xDeamidated [Q/N]		0.000228295	0	1	1	5	P17784	P17784 [254-283]	0	3073.5398079	High	High	High		4.1e7		3.88190817832947	High	0	5.486E-06
High	[K].SGTLFDNFLITDDPELAK.[T]			7.01295E-06	0	1	1	18	Q9SLY8	Q9SLY8 [334-351]	0	1995.99096337	High	High	High	6.4e8	5.6e8	5.7e8	5.14503622055054	High	0	3.087E-06
High	[R].GLLNAVDLSNEALSPASAYDICIK.[L]	1xCarbamidomethyl [C22]		2.41827E-05	0	1	1	10	Q10G56	Q10G56 [379-402]	0	2534.28067984	High	High	High	8.3e7	1.0e8	1.8e8	4.73119592666626	High	0	4.938E-06
High	[R].FSYGEPMTVESTTQAICDLALR.[F]	1xCarbamidomethyl [C17]		0.000106212	0	1	1	13	Q9LSU1	Q9LSU1 [101-122]	0	2489.16868661	High	High	High	6.2e7	8.8e7	4.0e7	4.60330247879028	High	0	1.925E-06
High	[R].FSYGEPMTVESTTQAICDLALR.[F]	1xDeamidated [Q14]; 1xCarbamidomethyl [C17]		0.000205149	0	1	1	1	Q9LSU1	Q9LSU1 [101-122]	0	2490.15270261	Not Found	Not Found	High			6.6e7	3.68395686149597	High	0	3.85E-06
High	[R].YAIICQENGLVPIVEPEILVDGPHDIDR.[C]	1xDeamidated [Q/N]; 1xCarbamidomethyl [C5]		3.80265E-07	0	1	1	20	P17784	P17784 [169-196]	0	3175.59799136	High	High	High	3.3e9	1.5e9	8.4e8	5.07735919952393	High	0	1.04E-08
High	[R].YAIICQENGLVPIVEPEILVDGPHDIDR.[C]	2xDeamidated [Q6; N8]; 1xCarbamidomethyl [C5]		7.06136E-07	0	1	1	10	P17784	P17784 [169-196]	0	3176.58200736	High	High	High	9.6e8	7.0e6	1.9e7	5.86495542526245	High	0	9.837E-09
High	[R].NSDLANLLVDPEFAQEIMDR.[Q]			4.54715E-06	0	1	1	32	Q9LI00	Q9LI00 [386-405]	0	2290.10198701	High	High	High	1.2e8	4.9e7	1.0e8	5.21845483779907	High	0	2.555E-05
High	[K].IQGIGAGFVPGVLDVDLINETVQVSSDEAIEMAK.[A]			0.00112806	0	1	1	2	Q9XEA6	Q9XEA6 [223-256]	0	3514.79854069	High	Not Found	Not Found				3.37385296821594	High	0	2.281E-05
High	[R].NPEEIPWGETGAEFVVESTGVFTDKDK.[A]			1.9997E-06	0	1	1	114	Q7FAH2	Q7FAH2 [83-109]	1	2981.40508774	High	High	High	6.6e8	4.0e8	5.0e8	4.39907264709473	High	0	1.15E-07
High	[R].ATSGGLLVTEATGVSDTAQGYPDTPGIWTQQQVEAWKPIVDAVHR.[K]	1xDeamidated [Q]		0.000189609	0	1	1	12	Q69TH8	Q69TH8 [59-103]	0	4751.35875278	High	High	High	1.6e7	3.8e7	2.0e7	4.32124757766724	High	0	3.046E-05
High	[K].SGTLFDNFLITDDPELAK.[T]	1xDeamidated [N7]		0.000632025	0	1	1	1	Q9SLY8	Q9SLY8 [334-351]	0	1996.97497937	High	Not Found	Not Found				4.69250535964966	High	0	1.252E-05
High	[K].SGTTPLSPAIAFILEK.[V]			7.97171E-05	0	1	1	18	Q0JPA6	Q0JPA6 [109-124]	0	1644.92069918	High	High	High	1.7e8	9.7e7	1.2e8	4.46298599243164	High	0	1.494E-06
High	[K].LNLPVLPTTTIGSFPQTVELR.[R]			3.69253E-06	0	2	2	25	Q2QLY5; Q2QLY4	Q2QLY5 [428-448]; Q2QLY4 [428-448]	0	2296.29110845	High	High	High	7.2e8	4.9e8	6.9e8	3.31389164924622	High	0	4.261E-07
High	[R].GTLLTALAELGHEATINEAVR.[R]			1.49897E-05	0	1	1	5	Q6Z6L4	Q6Z6L4 [666-686]	0	2179.1717216	High	Not Found	High			5.3e7	4.55863666534424	High	0	2.458E-07
High	[K].WLQTITSLPILVK.[G]			0.00139681	0	1	1	2	Q7FAS1	Q7FAS1 [219-231]	0	1511.91957709	Not Found	Not Found	High			4.4e7	3.67182898521423	High	0	2.836E-05
High	[R].AMVLQGAEILFYPTAIGSEPQDNNLDSR.[E]			0.00296662	0	1	1	1	Q93XI4	Q93XI4 [171-198]	0	3049.4935256	High	Not Found	Not Found				4.11592245101929	High	0	6.024E-05
High	[R].AMVLQGAEILFYPTAIGSEPQDNNLDSR.[E]	1xDeamidated [Q/N]		0.00042153	0	1	1	14	Q93XI4	Q93XI4 [171-198]	0	3050.4775416	High	High	High	8.9e6	3.0e7		5.54506587982178	High	4.271E-05	9.446E-05
High	[K].DGESFSNIPTNAVNAVTWGVFPGK.[E]			0.000931724	0	1	1	6	Q75HE6	Q75HE6 [500-523]	0	2507.22012824	High	Not Found	High	1.6e7		2.4e7	3.43748068809509	High	0	1.877E-05
High	[K].AFGAELVLTDPLLGMK.[G]			0.000190679	0	1	1	4	Q9XEA8	Q9XEA8 [114-129]	0	1674.91350534	High	High	Not Found	9.7e7	9.0e7		4.17305326461792	High	0	8.629E-06
High	[K].DLMAASWTGLPDSLVIEAK.[K]			0.00129834	0	1	1	4	Q0JDA2	Q0JDA2 [84-102]	0	2017.03105408	High	Not Found	High	2.0e7		5.5e7	4.00529289245605	High	4.271E-05	9.687E-05
High	[K].GIIGYVEEDLVSTDFVGDSR.[S]			1.24652E-06	0	1	1	164	A2YQT7	A2YQT7 [274-293]	0	2171.05026904	High	High	High	1.5e9	8.9e8	6.5e8	5.86738634109497	High	0	1.702E-06
High	[K].IPAGLAPEQAAPLLCAGLTVYSPLK.[H]	1xCarbamidomethyl [C15]		5.88298E-05	0	1	1	2	Q6ZHS4	Q6ZHS4 [149-173]	0	2550.4000072	Not Found	High	Not Found				3.86285591125488	High	0	1.035E-06
High	[K].IPAGLAPEQAAPLLCAGLTVYSPLK.[H]	1xDeamidated [Q9]; 1xCarbamidomethyl [C15]		5.49888E-05	0	1	1	2	Q6ZHS4	Q6ZHS4 [149-173]	0	2551.3840232	High	Not Found	Not Found	1.1e7			4.17135763168335	High	0	9.671E-07
High	[R].SLLTEECDVLIPAALGGVINK.[D]	1xCarbamidomethyl [C7]		6.43717E-05	0	1	1	10	A2XMV1	A2XMV1 [276-296]	0	2212.18934582	High	High	High	2.3e8	9.1e7	3.9e8	4.46883678436279	High	0	1.136E-06
High	[R].NPDEIPWAEAGAEYVVESTGVFTDKEK.[A]			9.78634E-07	0	1	1	62	A2YQT7	A2YQT7 [83-109]	1	2981.40508774	High	High	High	3.4e8	1.3e7	1.0e7	5.19478607177734	High	0	1.086E-07
High	[R].NPDEIPWAEAGAEYVVESTGVFTDKEK.[A]	1xDeamidated [N1]		0.000885735	0	1	1	15	A2YQT7	A2YQT7 [83-109]	1	2982.38910374	High	High	High			1.3e8	3.20486044883728	High	0.0001124	0.0008836
High	[K].GLEYYNSLIDELVER.[G]			0.00254904	0	1	1	2	Q60DX8	Q60DX8 [137-151]	0	1812.90142018	High	Not Found	Not Found	1.5e7			3.25956654548645	High	0	5.181E-05
High	[R].STFYTQDPVVGYTDYPFLEEIDEESR.[T]			0.000227014	0	1	1	5	Q84QK0	Q84QK0 [351-376]	0	3100.39458257	High	High	High	2.4e7		6.9e6	3.61169600486755	High	0	4.287E-06
High	[R].STFYTQDPVVGYTDYPFLEEIDEESR.[T]	1xDeamidated [Q6]		0.000146372	0	1	1	5	Q84QK0	Q84QK0 [351-376]	0	3101.37859857	High	High	High	4.5e7	1.8e7		4.5735878944397	High	0	8.724E-06
High	[K].SFSEIGEEAGLTNVYVAQLLR.[R]			1.05752E-05	0	1	1	16	Q9FWK4	Q9FWK4 [26-46]	0	2296.18195189	High	High	High	7.8e7	3.4e7	7.3e7	4.88384914398193	High	0	2.345E-07
High	[K].SFSEIGEEAGLTNVYVAQLLR.[R]	1xDeamidated [N13]		0.00252055	0	1	1	2	Q9FWK4	Q9FWK4 [26-46]	0	2297.16596789	Not Found	High	Not Found		7.3e6		3.62065005302429	High	0	5.131E-05
High	[K].IFSHPDVVAEVPWYGIEQEYTLLQK.[D]			1.29659E-06	0	1	1	11	P14654	P14654 [113-137]	0	2961.50328578	High	High	High	3.2e8	2.1e7	3.4e8	5.44779539108276	High	0	1.86E-08
High	[K].IFSHPDVVAEVPWYGIEQEYTLLQK.[D]	1xDeamidated [Q18]		6.37322E-06	0	1	1	2	P14654	P14654 [113-137]	0	2962.48730178	High	High	Not Found				5.38702487945557	High	0	9.97E-08
High	[K].DVVPFNFLTPLR.[I]			0.00207043	0	1	1	18	Q0JMH0	Q0JMH0 [378-389]	0	1417.78381195	High	High	High	2.4e8	5.2e7	1.6e8	2.83617424964905	High	0	4.221E-05
High	[K].AMSIMNSFINDIFEK.[L]			0.000423908	0	1	14	6	Q94JE1	Q94JE1 [89-103]	0	1759.83935409	High	High	Not Found	2.8e7	2.2e7		3.84482431411743	High	0	8.278E-06
High	[K].MILVGLPEKPLQIPTFALVGGGK.[I]	1xDeamidated [Q12]		0.00221491	0	1	1	1	Q0JA75	Q0JA75 [293-315]	0	2379.37200177	High	Not Found	Not Found	3.2e7			3.26546025276184	High	0	4.507E-05
High	[K].MILVGLPEKPLQIPTFALVGGGK.[I]			1.85865E-06	0	1	1	21	Q0JA75	Q0JA75 [293-315]	0	2378.38798577	High	High	High	9.7e7	2.4e7	1.9e8	4.11869287490845	High	0	1.117E-06
High	[R].GTLLTALAELGHEATINEAVR.[R]	1xDeamidated [N17]		0.00124123	0	1	1	1	Q6Z6L4	Q6Z6L4 [666-686]	0	2180.1557376	High	Not Found	Not Found				4.06762838363647	High	0	2.518E-05
High	[K].QIGLLPGVVFDSTPLGVK.[F]			0.00172954	0	1	1	8	Q0JL46	Q0JL46 [647-664]	0	1840.05786129	High	High	High	1.4e7	1.8e7	1.2e7	3.50520968437195	High	0	3.531E-05
High	[K].DVTELIGNTPLVYLNR.[V]			1.65875E-05	0	1	1	21	Q9XEA6	Q9XEA6 [8-23]	0	1816.98033922	High	High	High	2.2e8	1.8e8	1.5e7	4.42126989364624	High	0	2.847E-06
High	[K].AIELDGESDGSELQSALAEWTGQR.[T]			0.00424959	0	1	1	6	P55142	P55142 [42-65]	0	2562.19542947	High	High	High	1.2e7			3.7917218208313	High	0	8.416E-05
High	[K].NMITGTSQADCAVLIIDSTTGGFEAGISK.[D]	1xCarbamidomethyl [C11]		1.73512E-05	0	1	1	165	O64937	O64937 [101-129]	0	2957.42306309	High	High	High	5.7e7	7.4e6	6.0e7	5.75243473052979	High	0	3.978E-07
High	[K].NMITGTSQADCAVLIIDSTTGGFEAGISK.[D]	1xDeamidated [Q/N]; 1xCarbamidomethyl [C11]		7.16347E-05	0	1	1	97	O64937	O64937 [101-129]	0	2958.40707909	High	High	High	1.6e7	7.9e6	1.0e7	5.17844152450562	High	0	1.273E-06
High	[K].SIDTETFLEFLK.[T]			0.00312047	0	1	1	6	Q84TA3	Q84TA3 [427-438]	0	1442.74133792	High	Not Found	High	2.3e7		2.8e7	3.70994281768799	High	0	6.317E-05
High	[K].VAILGASGGIGQPLALLMK.[M]			0.00016473	0	1	1	19	Q42972	Q42972 [47-65]	0	1809.06665188	High	High	High	4.2e8	2.2e8	5.5e8	4.32820224761963	High	0	4.406E-06
High	[R].DSVVALGGPSWTVLLGR.[R]			0.00162581	0	1	2	10	A2YPX3	A2YPX3 [125-141]	0	1726.94864524	High	High	High	5.5e7	1.8e7	6.0e7	3.5553150177002	High	5.949E-05	0.0003045
High	[R].EQLTETVESLLDLK.[V]			0.000456072	0	1	1	6	O04226	O04226 [135-148]	0	1617.85815843	High	High	High		4.4e7	4.1e7	3.50521659851074	High	0	8.891E-06
High	[R].ATIANMSPEYGATMGFFPVDHVTLDYLK.[L]			0.000383082	0	1	1	2	Q6YZX6	Q6YZX6 [298-325]	0	3088.47945553	High	High	Not Found	9.8e7	5.3e7		3.86031103134155	High	5.949E-05	0.0001226
High	[R].GGLLIAEATDISPTAQGYPETPGIYTQQQIEAWKPIVDAVHR.[K]	2xDeamidated [Q]		0.00283624	0	1	1	8	Q84QK0	Q84QK0 [61-102]	0	4536.29329954	High	Not Found	High	7.1e6			4.00403785705566	High	5.949E-05	0.0001035
High	[RK].SSQTCLDPDASTSVLGIILGGGAGTR.[L]	1xCarbamidomethyl [C5]		0.00467499	0	1	2	3	P15280	P15280 [71-96]	0	2533.25625595	High	High	Not Found				2.61373424530029	High	0	9.214E-05
High	[K].FGDDEFGHMLVDILK.[K]			0.000679974	0	1	1	4	Q0J8G4	Q0J8G4 [72-86]	0	1735.83598327	High	High	Not Found	9.1e6			3.44097065925598	High	0	4.068E-05
High	[R].SGAAVSMPGMMDTVLNLGLNDHVVAGLAHR.[S]			2.26321E-06	0	1	1	14	Q75KR1	Q75KR1 [109-138]	0	3033.50669012	High	High	High	9.4e6	1.9e7	4.8e7	4.4785590171814	High	0	2.45E-07
High	[R].SGAAVSMPGMMDTVLNLGLNDHVVAGLAHR.[S]	1xDeamidated [N]		4.70328E-06	0	1	1	3	Q75KR1	Q75KR1 [109-138]	0	3034.49070612	Not Found	Not Found	High			4.0e7	4.57204818725586	High	0	7.215E-08
High	[K].FSFGANVSSLFSSLR.[Y]			0.00464883	0	1	1	2	Q10E49	Q10E49 [113-127]	0	1618.82238216	High	Not Found	Not Found	1.5e7			3.19032382965088	High	0	9.131E-05
High	[K].ILLDVADALEANEDLIR.[S]			1.03398E-05	0	1	1	11	O04226	O04226 [320-336]	0	1883.0120332	High	High	High	5.4e7	4.5e7	4.4e7	5.16654586791992	High	0	5.318E-07
High	[R].DILSNFDTLLPK.[F]			0.00315573	0	1	1	22	Q0JKD0	Q0JKD0 [1590-1601]	0	1375.74675769	High	High	High	8.0e7	9.3e7	7.9e7	3.31461477279663	High	0.0004833	0.005814
High	[K].LPQAPGELPTLNDWENHLTTIFPEVR.[L]			0.000153111	0	2	4	12	Q8GU95; A2YL07	Q8GU95 [332-357]; A2YL07 [336-361]	0	2987.52614644	High	High	High	1.3e8	8.8e7	1.5e8	3.58445882797241	High	5.949E-05	0.0003435
High	[K].FALLDTIKEEVPADMWSPAMK.[S]			5.62404E-05	0	1	1	23	O04986	O04986 [124-144]	1	2392.19271633	High	High	High	1.7e8	1.1e8	2.9e8	4.74898862838745	High	0	1.463E-06
High	[K].ILHTISVPGQIQFFFAPGGR.[N]			0.000334697	0	1	1	13	Q75GX9	Q75GX9 [219-238]	0	2185.19166934	High	High	High	3.6e8	2.0e8	3.7e8	4.14960098266602	High	0	4.542E-05
High	[R].VLVTGAAGQIGYALVPMIAR.[G]			0.000154843	0	1	1	4	Q7XDC8	Q7XDC8 [8-27]	0	2000.13612835	High	High	Not Found		1.5e7		3.49861073493958	High	0	2.863E-06
High	[K].WGNIQFPLPFGR.[V]			0.000621449	0	1	1	10	Q2QNG7	Q2QNG7 [230-241]	0	1431.75318057	High	High	High	8.2e7	8.0e7	8.5e7	3.85398197174072	High	0	2.061E-05
High	[R].GINYDLPHVISEAPPFPGVEHVGGDMFASVPR.[G]			4.39066E-05	0	1	1	10	Q6ZD89	Q6ZD89 [231-262]	0	3404.67322123	High	High	High	3.8e8	6.8e7	2.6e8	4.07572555541992	High	0	2.488E-06
High	[K].TLNNNVADIIDEHGQDAWEGFPFTAEK.[M]			5.63822E-07	0	1	1	6	Q7Y0E8	Q7Y0E8 [289-315]	0	3031.40681908	High	High	Not Found		9.2e7		4.82718944549561	High	0	7.719E-09
High	[K].TLNNNVADIIDEHGQDAWEGFPFTAEK.[M]	1xDeamidated [Q/N]		0.00126235	0	1	1	4	Q7Y0E8	Q7Y0E8 [289-315]	0	3032.39083508	High	Not Found	High	2.6e8			3.98896646499634	High	0	2.561E-05
High	[R].LMTLTGVYGFWK.[Y]			0.00369312	0	2	2	2	P30298; P31924	P30298 [757-768]; P31924 [765-776]	0	1415.73916999	Not Found	Not Found	High			2.5e7	3.19720768928528	High	0	8.741E-05
High	[K].VGNGLEESTSQGPLINEAAVQK.[V]	1xDeamidated [Q/N]		2.0198E-05	0	1	1	4	B9F3B6	B9F3B6 [361-382]	0	2242.11974594	Not Found	Not Found	High			7.5e7	3.22953152656555	High	5.949E-05	0.0002484
High	[K].MELVDAAFPLLK.[G]			0.000555321	0	1	1	20	Q7XDC8	Q7XDC8 [56-67]	0	1346.73883562	High	High	High	8.1e8	5.6e8	5.7e8	4.03153514862061	High	0	1.745E-05
High	[R].LPVVNPATESPIGEIPAGTAEDVDAAVAAAR.[E]			1.66083E-06	0	1	1	8	B3VMC0	B3VMC0 [25-55]	0	3001.54766962	High	High	High	1.1e8	6.7e7	5.1e7	5.80387878417969	High	0	4.123E-08
High	[R].LPVVNPATESPIGEIPAGTAEDVDAAVAAAR.[E]	1xDeamidated [N5]		1.37765E-05	0	1	1	2	B3VMC0	B3VMC0 [25-55]	0	3002.53168562	Not Found	Not Found	High			5.7e7	3.95585775375366	High	0	5.487E-06
High	[R].DLAEEILQLSK.[N]			0.00449491	0	2	4	13	Q8GU95; A2YL07	Q8GU95 [430-440]; A2YL07 [434-444]	0	1258.68890848	High	High	High	2.6e8	1.5e8	1.7e8	3.66543340682983	High	5.949E-05	0.0001183
High	[R].IKDWTNVVVAYEPVWAIGTGK.[V]			1.50743E-05	0	1	1	36	P48494	P48494 [155-175]	1	2346.24924367	High	High	High	1.1e9	5.5e8	9.8e8	4.34401988983154	High	0	2.61E-06
High	[K].WNYDGSSTGQAPGEDSEVILYPQAIFK.[D]			3.01545E-06	0	2	3	34	P14654; P14656	P14654 [53-79]; P14656 [53-79]	0	2972.39485745	High	High	High	1.4e9	1.1e9	1.1e9	4.62967014312744	High	0	5.043E-06
High	[K].DLVVDMTNFYNQYK.[S]			0.000823282	0	1	1	4	Q9S827	Q9S827 [146-159]	0	1749.81524781	High	High	High	2.3e8	1.6e8	1.6e8	4.67433881759644	High	0	1.996E-05
High	[R].SNLVGMGIIPLCFK.[A]	1xCarbamidomethyl [C12]		0.000461233	0	1	1	12	Q6YZX6	Q6YZX6 [811-824]	0	1548.82766765	High	High	High	2.1e8	1.4e8	1.1e8	3.82693576812744	High	0	5.541E-05
High	[K].ENLDIFNWELTDEER.[E]			0.00210564	0	1	1	2	Q7G764	Q7G764 [272-286]	0	1922.87666192	High	Not Found	Not Found	4.0e7			3.62441062927246	High	5.949E-05	0.0002809
High	[R].LVELLMHPSASVLIPALR.[T]			3.81451E-05	0	1	1	6	Q9SLX0	Q9SLX0 [295-312]	0	1959.14596478	High	High	High	1.9e7		2.4e7	3.71247720718384	High	0	1.308E-06
High	[K].MSMNPFCEIAVEEALR.[L]	1xCarbamidomethyl [C7]		0.00158966	0	1	2	2	A2XQV4	A2XQV4 [33-48]	0	1896.86525151	High	Not Found	Not Found	1.3e7			3.56178116798401	High	0	3.232E-05
High	[K].WTVQQAAELSVAAPTIEASLDSR.[F]			4.10916E-06	0	1	1	26	Q9LI00	Q9LI00 [269-291]	0	2443.24634296	High	High	High	4.8e7	3.8e7	5.6e7	4.5398473739624	High	0	1.783E-05
High	[K].WTVQQAAELSVAAPTIEASLDSR.[F]	1xDeamidated [Q]		0.0016816	0	1	1	18	Q9LI00	Q9LI00 [269-291]	0	2444.23035896	High	High	High	3.2e7	7.4e6		3.69077777862549	High	0.0002528	0.003138
High	[R].INLTPVALMEATCFSK.[T]	1xCarbamidomethyl [C13]		2.1367E-05	0	1	1	15	P48642	P48642 [340-355]	0	1794.91285367	High	High	High	3.5e8	2.1e8	2.3e7	4.85059452056885	High	0	3.563E-07
High	[K].IVGVDLISGVTCDAPYEWSDK.[T]	1xCarbamidomethyl [C12]		0.00337576	0	1	1	1	Q6YV23	Q6YV23 [224-244]	0	2324.11148938	High	Not Found	Not Found	1.5e7			2.57074880599976	High	0	6.807E-05
High	[K].GAQIFEALGLSSEVIR.[K]			9.50295E-06	0	1	1	6	Q0JKD0	Q0JKD0 [853-868]	0	1689.91701075	High	Not Found	High	6.2e7		5.7e7	3.81538343429565	High	0	1.514E-07
High	[R].ELEEAEIDEYVAEIEAEK.[A]			2.39421E-06	0	1	1	12	A2YXU2	A2YXU2 [218-235]	0	2108.97576666	High	High	High	2.1e8	1.5e8	1.5e8	5.50839185714722	High	0	1.276E-05
High	[R].NVDNFFNENEQLAFGPGLVVPGIYYSDDK.[M]	1xDeamidated [N/Q]		0.00437053	0	1	1	40	Q0E4K1	Q0E4K1 [311-339]	0	3262.52151482	High	High	High		1.1e7	1.2e7	4.04674053192139	High	5.949E-05	0.0002271
High	[R].CFQTVTCHQAVVTNLEDAHEQIDTAIATALR.[E]	2xCarbamidomethyl [C1; C7]		4.98799E-08	0	1	2	18	A2XFI3	A2XFI3 [168-198]	0	3512.68967639	High	High	High		7.3e8	1.5e9	6.07424640655518	High	0	1.86E-09
High	[R].CFQTVTCHQAVVTNLEDAHEQIDTAIATALR.[E]	1xDeamidated [Q/N]; 2xCarbamidomethyl [C1; C7]		1.15859E-06	0	1	2	3	A2XFI3	A2XFI3 [168-198]	0	3513.67369239	High	Not Found	Not Found				5.62913942337036	High	0	1.882E-08
High	[R].CFQTVTCHQAVVTNLEDAHEQIDTAIATALR.[E]	2xDeamidated [Q/N]; 2xCarbamidomethyl [C1; C7]		2.4213E-06	0	1	2	8	A2XFI3	A2XFI3 [168-198]	0	3514.65770839	High	High	High	4.0e7	6.1e7		6.17851877212524	High	0	7.92E-08
High	[K].GTLFPMCGMNLAFDR.[D]	1xCarbamidomethyl [C7]		0.00105444	0	2	2	7	Q6Z4G3; Q8H8T0	Q6Z4G3 [207-221]; Q8H8T0 [209-223]	0	1729.78587912	High	High	High	2.7e8	1.9e8	2.0e8	3.30570530891418	High	0.0001601	0.00129
High	[K].EANLYTEIAEGIHAYGIK.[G]			8.52854E-05	0	1	1	4	Q6AV34	Q6AV34 [259-276]	0	1992.00728217	High	High	High	4.7e7	2.9e7	3.9e7	4.49602746963501	High	0	1.535E-06
High	[K].FDGILGLGYPEISVGK.[A]			3.22203E-05	0	1	1	3	P42211	P42211 [181-196]	0	1664.88939906	High	High	Not Found	2.4e8	2.1e8		4.49159288406372	High	0	1.607E-05
High	[K].DGVTLLWDLAEGKR.[L]			0.00117997	0	1	1	8	P49027	P49027 [230-243]	1	1572.83803222	High	High	High	4.2e7	3.6e7	4.2e7	3.91138195991516	High	0	3.652E-05
High	[K].EISGTHGPVYDLADIVTYLK.[I]			1.55919E-05	0	1	2	60	Q0JMY8	Q0JMY8 [77-96]	0	2191.12812548	High	High	High	6.6e9	5.2e8	6.1e9	4.83577156066895	High	0	1.172E-06
High	[R].ANTFVAEVLGLDPR.[D]			0.00022574	0	1	1	3	Q42972	Q42972 [197-210]	0	1501.80091847	High	High	Not Found	1.0e8	7.7e7		3.60408210754395	High	0	4.259E-06
High	[R].TVPAAVPAIVFLSGGQSEEEATVNLNAMNK.[L]			3.35569E-06	0	1	1	521	Q5N725	Q5N725 [254-283]	0	3057.55612584	High	High	High	2.3e9	1.1e9	1.2e9	5.145432472229	High	0	6.915E-08
High	[R].FGVTPTFLVNAEQIEIK.[I]			0.000124335	0	1	1	8	Q69RJ0	Q69RJ0 [1041-1057]	0	1906.03204043	High	High	High	3.4e7	1.7e7	3.6e7	3.62422060966492	High	0	2.28E-06
High	[R].FDGALNVDVNEFQTNLVPYPR.[I]			3.01166E-05	0	1	1	6	Q53M52	Q53M52 [244-264]	0	2408.18809989	High	High	High	9.2e7	3.9e7	5.9e7	3.54950547218323	High	0	4.761E-06
High	[K].GTEIAMASYCSELQYLANPITNHVQSAEQHNQDVNSLGLVSAR.[K]	1xDeamidated [N/Q]; 1xCarbamidomethyl [C10]		0.000120886	0	1	1	4	P14717	P14717 [444-486]	0	4717.22570679	Not Found	Not Found	High			1.2e8	4.73148250579834	High	0	2.206E-06
High	[K].GTEIAMASYCSELQYLANPITNHVQSAEQHNQDVNSLGLVSAR.[K]	2xDeamidated [Q/N]; 1xCarbamidomethyl [C10]		4.52163E-06	0	1	1	18	P14717	P14717 [444-486]	0	4718.20972279	High	High	High	1.4e7	6.8e7		6.14502477645874	High	0	1.016E-07
High	[K].EFSTEEEAIELANDTHYGLAGAVLSGDR.[E]			4.62456E-06	0	1	1	4	B3VMC0	B3VMC0 [403-430]	0	2994.39631391	High	High	High	9.5e7	8.7e7	5.9e8	4.94360494613647	High	0	1.832E-07
High	[K].EFSTEEEAIELANDTHYGLAGAVLSGDR.[E]	1xDeamidated [N13]		3.88434E-06	0	1	1	4	B3VMC0	B3VMC0 [403-430]	0	2995.38032991	High	High	High				5.21532297134399	High	0	2.244E-07
High	[R].MSCPAMAQLLSNTLYYK.[R]	1xCarbamidomethyl [C3]		0.000238805	0	1	1	6	O64464	O64464 [87-103]	0	1990.94350181	High	High	High	7.8e7	5.0e7	5.1e7	4.96637535095215	High	0	8.322E-06
High	[K].YGDYFGITVAGYPEAHPDAIQSTEGATPEAYSNDLAYLK.[Q]	1xDeamidated [Q/N]		0.000134525	0	1	1	5	Q75HE6	Q75HE6 [142-180]	0	4195.92949119	High	High	Not Found	8.4e7			5.33645486831665	High	0	2.477E-06
High	[K].YGDYFGITVAGYPEAHPDAIQSTEGATPEAYSNDLAYLK.[Q]	2xDeamidated [Q21; N33]		0.000340394	0	1	1	2	Q75HE6	Q75HE6 [142-180]	0	4196.91350719	High	Not Found	Not Found				4.88961362838745	High	0	6.551E-06
High	[R].NVDNFFNENEQLAFGPGLVVPGIYYSDDK.[M]			4.78934E-07	0	1	1	16	Q0E4K1	Q0E4K1 [311-339]	0	3261.53749882	High	High	High	1.8e8	1.2e8	1.7e8	5.62193012237549	High	0	6.534E-09
High	[R].TLGAELGVPIEVYGPEATMTGICK.[Q]	1xCarbamidomethyl [C23]		0.00196829	0	1	1	10	Q2QNG7	Q2QNG7 [390-413]	0	2506.25677334	High	High	High	6.2e7	6.3e7	6.4e7	3.69584321975708	High	0.0001601	0.001818
High	[R].ISSVNAISALCEATGANVTEVAYAVGK.[D]	1xDeamidated [N]; 1xCarbamidomethyl [C11]		0.00158074	0	1	1	5	Q9AUV6	Q9AUV6 [227-253]	0	2696.34473697	Not Found	High	High		2.4e7	2.2e7	4.11323022842407	High	0	3.229E-05
High	[R].TVPAAVPAIVFLSGGQSEEEATVNLNAMNK.[L]	1xDeamidated [N/Q]		3.64661E-05	0	1	1	300	Q5N725	Q5N725 [254-283]	0	3058.54014184	High	High	High	9.0e6	8.0e6	4.5e7	5.04517030715942	High	0	3.182E-05
High	[R].TVPAAVPAIVFLSGGQSEEEATVNLNAMNK.[L]	1xOxidation [M28]		0.000146372	0	1	1	39	Q5N725	Q5N725 [254-283]	0	3073.55104084	High	High	High	1.9e8	4.1e7	5.8e7	3.80767679214478	High	0	2.7E-06
High	[R].VEIESLFDGTDFSEPLTR.[A]			3.84087E-06	0	1	1	17	Q6Z7B0	Q6Z7B0 [311-328]	0	2054.9916916	High	High	High	6.6e8	4.7e8	5.9e8	6.04593324661255	High	0	6.831E-08
High	[K].VFSPEEVSAMILGK.[M]			0.000445924	0	1	1	11	Q6Z7B0	Q6Z7B0 [143-156]	0	1506.78724226	High	High	High	6.3e8	3.8e8	5.5e8	3.30240941047668	High	0	8.679E-06
High	[K].GAIPALPTVAVAQELISK.[A]			8.01669E-05	0	1	1	16	Q0J8G4	Q0J8G4 [316-333]	0	1778.04221123	High	High	High	1.8e8	1.3e8	1.7e8	3.32116103172302	High	0	1.432E-06
High	[K].TLTSLNSVTAYGFDLIR.[G]			9.84157E-07	0	2	2	17	Q2QLY5; Q2QLY4	Q2QLY5 [254-270]; Q2QLY4 [254-270]	0	1870.99090388	High	High	High	8.0e8	5.9e8	4.0e8	4.6500997543335	High	0	2.848E-08
High	[K].TLTSLNSVTAYGFDLIR.[G]	1xDeamidated [N6]		3.56546E-05	0	2	2	3	Q2QLY5; Q2QLY4	Q2QLY5 [254-270]; Q2QLY4 [254-270]	0	1871.97491988	High	Not Found	High			1.1e8	2.91456341743469	High	0	6.115E-07
High	[K].AHGLAPEIPEDLYFLIK.[K]			0.000172314	0	2	2	17	Q69UI2; Q69UI1	Q69UI2 [77-93]; Q69UI1 [77-93]	0	1926.03712583	High	High	High	1.1e8	4.6e7	7.1e7	3.71932864189148	High	0	8.106E-06
High	[K].APDFDAEAVFDQEFINVK.[L]			0.000469083	0	1	1	6	Q6ER94	Q6ER94 [74-91]	0	2054.97056228	High	High	High	2.4e7	1.3e7	6.0e7	4.30322980880737	High	0	2.03E-05
High	[K].RDQDLLVLPTDAALFEDPTFK.[V]			0.000571163	0	1	1	2	Q7XJ02	Q7XJ02 [298-318]	1	2404.23946673	High	Not Found	Not Found	5.2e7			3.64182448387146	High	0	1.124E-05
High	[K].YNVEAMPTFLFIK.[D]			0.00116677	0	1	1	10	Q0D840	Q0D840 [77-89]	0	1572.81306312	High	High	High	4.7e8	3.6e8	4.3e8	3.58681130409241	High	0	3.542E-05
High	[R].SIAFNYIGVDGQEYAIGPWGGGEGTSTEIK.[L]			1.72971E-07	0	1	2	37	Q0JMY8	Q0JMY8 [39-68]	0	3116.48473501	High	High	High	2.0e9	9.2e8	1.6e9	5.84288644790649	High	0	6.237E-08
High	[R].SIAFNYIGVDGQEYAIGPWGGGEGTSTEIK.[L]	1xDeamidated [Q/N]		8.03697E-07	0	1	2	7	Q0JMY8	Q0JMY8 [39-68]	0	3117.46875101	High	High	High	9.6e6			5.12441110610962	High	0	1.126E-08
High	[K].GSTVAIFGLGAVGLAAAEGAR.[I]			1.84015E-07	0	1	1	334	Q2R8Z5	Q2R8Z5 [195-215]	0	1888.02868637	High	High	High	1.0e7	1.9e8	2.8e8	5.28355169296265	High	0	2.018E-07
High	[R].WGEQEAAILVPGDIISIK.[L]			0.00173929	0	1	1	2	Q7XPY2	Q7XPY2 [140-157]	0	1939.05350412	High	Not Found	Not Found	2.4e7			4.510422706604	High	0	3.552E-05
High	[K].FNIVSPGADMSIYFPYSESR.[K]			4.86478E-06	0	1	1	13	P31924	P31924 [524-543]	0	2280.06414503	High	High	High	2.8e8	2.0e8	2.5e8	4.63831996917725	High	0	4.073E-07
High	[R].VSAMIEDLEPFEGESLLDAK.[C]			0.000524944	0	1	1	4	Q6YW46	Q6YW46 [396-415]	0	2193.06314192	High	Not Found	High	3.6e7		2.2e7	3.62131094932556	High	0	1.033E-05
High	[R].ICDGILALLDSHLVPSAGAAESK.[V]	1xCarbamidomethyl [C2]		3.1229E-07	0	1	1	16	Q2R2W2	Q2R2W2 [106-128]	0	2337.21187211	High	High	High	5.9e8	5.1e8	4.9e8	5.12598085403442	High	0	4.152E-09
High	[R].VGGLSNSEIADVFAEWNR.[G]			3.13265E-05	0	1	1	4	Q2R480	Q2R480 [227-244]	0	1963.95082993	High	Not Found	High	1.2e7		2.7e7	4.07160806655884	High	0	5.342E-07
High	[K].FNIVSPGADMSIYFPYTEK.[A]			5.40683E-05	0	1	1	6	Q10LP5	Q10LP5 [519-537]	0	2179.04161874	High	High	High	1.1e8	9.9e7	8.4e7	5.23101997375488	High	0	9.46E-07
High	[K].FNIVSPGADMSIYFPYTEK.[A]	1xDeamidated [N2]		1.16367E-05	0	1	1	2	Q10LP5	Q10LP5 [519-537]	0	2180.02563474	High	High	Not Found				5.38295316696167	High	0	1.876E-07
High	[R].YAIICQENGLVPIVEPEILVDGSHDIER.[C]	2xDeamidated [Q6; N8]; 1xCarbamidomethyl [C5]		2.62304E-07	0	1	1	83	Q5N725	Q5N725 [169-196]	0	3180.57692196	High	High	High	2.1e8	6.8e9	3.6e9	6.03031730651855	High	0	3.167E-07
High	[R].YAIICQENGLVPIVEPEILVDGSHDIER.[C]	1xDeamidated [Q/N]; 1xCarbamidomethyl [C5]		1.93574E-07	0	1	1	239	Q5N725	Q5N725 [169-196]	0	3179.59290596	High	High	High	1.6e10	1.6e10	1.2e8	6.24256467819214	High	0	2.508E-09
High	[R].YAIICQENGLVPIVEPEILVDGSHDIER.[C]	1xCarbamidomethyl [C5]		5.36652E-08	0	1	1	53	Q5N725	Q5N725 [169-196]	0	3178.60888996	High	High	High	1.1e10	7.6e9	2.5e9	6.00046253204346	High	0	1.591E-09
High	[K].ALSSAYVPIGAIMVSPEISDVIHSQSNK.[L]			2.22254E-05	0	1	2	8	Q01K11	Q01K11 [341-368]	0	2913.5026338	High	High	High	2.8e8	1.9e8	2.4e8	4.42992830276489	High	0	1.693E-05
High	[R].TVPAAVPAIVFLSGGQSEEEATVNLNAMNK.[L]	1xOxidation [M28]; 1xDeamidated [N/Q]		0.0031735	0	1	1	14	Q5N725	Q5N725 [254-283]	0	3074.53505684	High	Not Found	High	1.0e7		4.6e7	3.3524341583252	High	5.949E-05	0.0003869
High	[R].ELVADDEWLNTEFISTVQQR.[G]			5.51274E-07	0	1	1	23	Q7XDC8	Q7XDC8 [212-231]	0	2393.16194466	High	High	High	4.3e8	1.5e8	3.9e8	5.2335410118103	High	0	2.44E-07
High	[R].ELVADDEWLNTEFISTVQQR.[G]	1xDeamidated [N/Q]		0.000112993	0	1	1	3	Q7XDC8	Q7XDC8 [212-231]	0	2394.14596066	Not Found	High	Not Found				3.71148943901062	High	0	3.132E-06
High	[K].VIHDNFGIIEGLMTTVHAITATQK.[T]			2.43858E-09	0	1	1	73	A2YQT7	A2YQT7 [165-188]	0	2609.375583	High	High	High	2.6e7	3.8e6	8.6e7	6.70174312591553	High	0	2.499504E-11
High	[K].VIHDNFGIIEGLMTTVHAITATQK.[T]	1xDeamidated [Q/N]		1.96377E-05	0	1	1	8	A2YQT7	A2YQT7 [165-188]	0	2610.359599	High	High	High			3.9e7	5.04759502410889	High	0	4.774E-07
High	[K].VIHDNFGIIEGLMTTVHAITATQK.[T]	1xOxidation [M13]		0.00132043	0	1	1	6	A2YQT7	A2YQT7 [165-188]	0	2625.370498	High	High	High	6.9e6	2.6e7	3.9e7	3.27587127685547	High	0	7.959E-05
High	[K].AFVDLVDASGYAYAVMPSAK.[G]			1.38716E-06	0	1	2	9	A2XFI3	A2XFI3 [271-290]	0	2075.01540402	High	High	High	5.0e8		3.7e6	5.41947364807129	High	0	1.993E-08
High	[K].INPLVPVDLVIDHSVQVDVAR.[S]			0.000228295	0	1	1	9	Q6YZX6	Q6YZX6 [118-138]	0	2298.28160639	High	High	High	3.5e8	1.7e8	4.5e8	3.10808634757996	High	0	4.334E-06
High	[K].GTAVNVQCMVFGNMGDTSGTGVLFTR.[N]	1xCarbamidomethyl [C8]		7.12327E-05	0	1	1	10	Q75KR1	Q75KR1 [248-273]	0	2719.26366633	High	High	High	1.1e8	7.8e7	8.3e7	4.35665416717529	High	0	1.506E-06
High	[R].TVPAAVPAIVFLSGGQSEEEATVNLNAMNK.[L]	2xDeamidated [Q/N]		0.000542965	0	1	1	8	Q5N725	Q5N725 [254-283]	0	3059.52415784	High	Not Found	High			8.1e6	3.65653729438782	High	0.0001601	0.001438
High	[K].GTAVNVQCMVFGNMGDTSGTGVLFTR.[N]	1xDeamidated [N/Q]; 1xCarbamidomethyl [C8]		5.56111E-05	0	1	1	5	Q75KR1	Q75KR1 [248-273]	0	2720.24768233	High	High	Not Found				3.89099502563477	High	0	9.753E-07
High	[R].ILGHEAGGIVESVGEGVTELAPGDHVLPVFTGECK.[E]	1xCarbamidomethyl [C34]		1.22872E-08	0	1	1	16	Q0ITW7	Q0ITW7 [66-100]	0	3573.78937331	High	High	High	2.7e8	1.7e9	2.4e9	5.6408314704895	High	0	5.118E-06
High	[R].TMEMMYTDITEALQAK.[G]			0.000227014	0	1	1	2	Q43007	Q43007 [596-611]	0	1875.85368343	High	Not Found	Not Found				3.66006636619568	High	0	4.282E-06
High	[K].VFYGNSAGDPSTYSLVTIFDK.[L]			0.000140719	0	2	2	4	Q852M1; Q852M2	Q852M1 [986-1006]; Q852M2 [987-1007]	0	2281.10230462	High	Not Found	High	1.0e8		4.0e7	3.25704383850098	High	0	8.171E-05
High	[K].VTEQVVDDPMQIPR.[S]			0.00395052	0	1	1	2	Q9XJ29	Q9XJ29 [168-181]	0	1626.81558218	Not Found	Not Found	High			7.0e7	2.32602715492249	High	0	7.892E-05
High	[R].LGIAPYVAVSEEAAIAALKR.[S]			0.000217022	0	1	1	5	Q6YW46	Q6YW46 [117-136]	1	2042.16445151	High	High	High	2.3e7			3.16062617301941	High	0	2.949E-05
High	[R].TAGGPLQITSYDYDAPIDEYGILR.[Q]			0.00125527	0	1	1	8	Q0INM3	Q0INM3 [339-362]	0	2628.28278797	High	High	High	2.0e7	2.6e7	2.4e7	3.24527454376221	High	0.0001124	0.001049
High	[K].MPWLAVPFSDSEALAK.[L]			3.1681E-05	0	1	1	6	Q7Y0F2	Q7Y0F2 [98-113]	0	1761.88801885	High	High	Not Found	1.1e8	1.4e8		3.5687415599823	High	0	2.565E-05
High	[K].QAFDEAISELDTLSEESYK.[D]			6.3454E-07	0	2	2	21	Q7XTE8; Q6EUP4	Q7XTE8 [204-222]; Q6EUP4 [204-222]	0	2174.99756472	High	High	High	8.7e8	7.3e8	6.6e8	6.53787279129028	High	0	8.765E-09
High	[R].IFGHEAGGIVESVGEGVTDLAPGDHVLPVFTGECK.[E]	1xCarbamidomethyl [C34]		4.14271E-08	0	1	1	36	Q2R8Z5	Q2R8Z5 [66-100]	0	3593.75807319	High	High	High	3.6e9	2.7e9	3.3e9	5.57295322418213	High	0	7.124E-07
High	[R].SGFEGAWTSNPLIFDNSYFTELVSGEK.[E]			0.00132043	0	1	1	4	Q9FE01	Q9FE01 [174-200]	0	2995.39960848	High	High	High	6.1e6	3.9e6	1.7e7	3.9535083770752	High	0	9.185E-05
High	[R].VLYSSVVYPHNYGFIPR.[T]			3.66719E-05	0	1	1	17	A2X8Q3	A2X8Q3 [79-95]	0	2011.0436082	High	High	High	1.2e9	1.0e9	9.4e8	4.37275075912476	High	0	6.304E-07
High	[R].TLLVTAPGLGQYISGAILFEETLYQSTVDGK.[K]			0.0034719	0	1	1	1	Q40677	Q40677 [90-120]	0	3284.73005057	Not Found	Not Found	High			3.9e7	2.98683929443359	High	0	6.972E-05
High	[R].VAPEEHPVLLTEAPLNPK.[A]			1.26615E-05	0	1	1	16	Q10DV7	Q10DV7 [98-115]	0	1954.06440315	High	High	High	3.0e9	2.6e9	1.9e9	4.72721815109253	High	0	2.05E-07
High	[K].GENINESSSTHDESTR.[G]			0.00305114	0	1	1	2	Q6ZHZ1	Q6ZHZ1 [147-162]	0	1762.74743864	Not Found	Not Found	High			4.3e6	3.08944296836853	High	0	6.19E-05
High	[K].AGTDDGANKDTSATAAATETTAR.[D]			1.80709E-06	0	1	1	23	A2Y720	A2Y720 [176-198]	1	2196.00108689	High	High	High	1.1e9	1.5e9	1.7e9	5.91046762466431	High	0	4.602E-08
High	[R].NTGDATTFTNADLGAK.[K]			5.94955E-05	0	1	1	13	Q0JNR2	Q0JNR2 [135-150]	0	1596.75000498	High	High	High	3.2e8	3.2e8	1.8e8	4.83693599700928	High	0	1.528E-06
High	[K].AGTDDGANKDTSATAAATETTAR.[D]	1xDeamidated [N8]		1.61273E-05	0	1	1	13	A2Y720	A2Y720 [176-198]	1	2196.98510289	High	High	High	3.7e7	2.9e7	3.9e6	5.45413112640381	High	0	2.645E-07
High	[K].SHIPDGPGYQEK.[F]			0.00160763	0	1	1	16	Q93XI4	Q93XI4 [124-135]	0	1327.62770521	High	High	High	4.3e8	4.6e8	4.5e8	3.34338402748108	High	0	5.511E-05
High	[K].SQASALEAHAAPNCK.[V]	1xCarbamidomethyl [C14]		4.65065E-06	0	1	1	22	Q7XDC8	Q7XDC8 [112-126]	0	1554.73291553	High	High	High	1.3e9	1.4e9	1.7e9	5.65300035476685	High	0	8.594E-08
High	[K].NVECLADIVINHR.[C]	1xDeamidated [N11]; 1xCarbamidomethyl [C4]		0.000394011	0	1	1	4	P27934	P27934 [106-118]	0	1553.77405251	High	Not Found	High	1.4e8		5.6e7	3.45004510879517	High	0	1.431E-05
High	[K].NVECLADIVINHR.[C]	1xCarbamidomethyl [C4]		0.000192837	0	1	1	14	P27934	P27934 [106-118]	0	1552.79003651	High	High	High	2.0e9	1.6e9	1.8e9	3.82396650314331	High	0	1.353E-05
High	[K].SQASALEAHAAPNCK.[V]	1xDeamidated [N/Q]; 1xCarbamidomethyl [C14]		9.22752E-05	0	1	1	9	Q7XDC8	Q7XDC8 [112-126]	0	1555.71693153	High	High	High	2.0e8	2.0e8	1.0e7	5.13573694229126	High	0	1.661E-06
High	[K].VFFTNSGSEANDSQVK.[LI]			1.58574E-05	0	1	4	4	Q01K11	Q01K11 [165-180]	0	1729.80276879	High	High	Not Found	3.6e8	2.2e8		5.10939073562622	High	0	2.604E-07
High	[K].TIEVNNTDAEGR.[L]			0.000493445	0	1	1	18	Q6K669	Q6K669 [445-456]	0	1318.62334804	High	High	High	4.1e8	4.0e8	9.2e8	4.06111431121826	High	0	5.235E-05
High	[R].SSGVTAEGEGVKVESTACSVSPTADQK.[A]	1xCarbamidomethyl [C18]		0.000362125	0	1	1	6	Q40682	Q40682 [67-93]	1	2681.25704367	High	High	High	5.0e7	1.9e7	3.7e7	3.80841660499573	High	0	1.842E-05
High	[K].TIEVNNTDAEGR.[L]	1xDeamidated [N]		0.00384116	0	1	1	20	Q6K669	Q6K669 [445-456]	0	1319.60736404	High	High	High	1.0e8	9.3e7	5.4e7	3.82811951637268	High	5.949E-05	0.0001195
High	[R].SAHNYHPIPVVFSK.[G]			0.000607622	0	1	1	9	Q10G56	Q10G56 [50-63]	0	1595.83288733	High	High	High	5.1e8	4.8e8	3.3e8	3.85472178459167	High	5.949E-05	0.0001302
High	[K].NAAYIGTPGK.[G]			0.00384116	0	2	3	44	P17784; Q5N725	P17784 [15-24]; Q5N725 [15-24]	0	991.52072113	High	High	High	9.7e9	1.1e10	1.8e10	3.58049154281616	High	5.949E-05	0.0001401
High	[K].VSLAGHEEYIVR.[G]			0.000832596	0	1	1	4	Q65XK0	Q65XK0 [80-91]	0	1372.72193994	High	High	Not Found	5.8e7	1.2e7		3.1758668422699	High	5.949E-05	0.0001292
High	[K].GLDVIQQAQSGTGK.[T]			0.000211002	0	2	5	12	Q6Z2Z4; P35683	Q6Z2Z4 [78-91]; P35683 [78-91]	0	1401.73323283	High	High	High	1.4e9	1.0e9	1.2e9	4.8932580947876	High	0	4.929E-06
High	[K].SQSGDEAYNDNGLVPR.[T]	1xDeamidated [N]		0.000127883	0	1	1	6	Q5Z8V9	Q5Z8V9 [183-198]	0	1722.75654727	High	High	Not Found	3.8e7	3.1e7		4.12661075592041	High	0	2.248E-05
High	[K].SQSGDEAYNDNGLVPR.[T]			8.72266E-05	0	1	1	4	Q5Z8V9	Q5Z8V9 [183-198]	0	1721.77253127	High	Not Found	High	5.2e7		5.0e7	3.82805562019348	High	0	1.567E-06
High	[R].LNADDWENDENLKK.[I]			0.000504674	0	1	1	3	A2XCT8	A2XCT8 [52-65]	1	1703.78711873	High	High	Not Found	1.1e8	1.6e7		3.13019680976868	High	5.949E-05	0.0001432
High	[RK].NGHVEIIANDQGNR.[I]			0.000224474	0	1	3	12	Q6Z7B0	Q6Z7B0 [52-65]	0	1536.75134246	High	High	High	2.6e7	2.4e7	4.9e7	4.34480571746826	High	0	8.874E-06
High	[R].YDVGNAVPSDFHQTVHGK.[D]			0.000183315	0	1	1	8	P27933	P27933 [401-418]	0	1970.93551424	High	High	High	1.3e9	1.2e9	6.9e8	3.69015288352966	High	0	4.071E-06
High	[R].KSEPIPEVNDEPVK.[V]			0.000356064	0	1	1	5	Q53LQ0	Q53LQ0 [374-387]	1	1580.81662802	Not Found	Not Found	High			2.8e8	3.12523698806763	High	0	6.865E-06
High	[K].LLESHLVPSSTAPESK.[V]			4.62456E-06	0	1	1	17	Q7XTE8	Q7XTE8 [110-125]	0	1694.89594092	High	High	High	1.6e9	3.7e8	1.2e9	4.37798166275024	High	0	7.103E-08
High	[K].LGCGEGGCGACVVVVSK.[Y]	3xCarbamidomethyl [C3; C8; C11]		7.33584E-06	0	2	2	6	Q852M1; Q852M2	Q852M1 [46-62]; Q852M2 [47-63]	0	1708.78152257	High	High	High	1.5e7	3.0e7	6.1e7	4.5561580657959	High	0	1.153E-07
High	[K].VDKGTIEVAGTEK.[E]			0.000256927	0	1	1	24	P17784	P17784 [104-116]	1	1346.7161858	High	High	High	1.5e9	2.0e9	2.5e9	4.12399768829346	High	0	2.168E-05
High	[K].LLGISCDDVQSHK.[D]	1xCarbamidomethyl [C6]		0.000138364	0	1	2	12	P0C5C8	P0C5C8 [67-79]	0	1471.7209539	High	High	High	4.8e8	4.3e8	2.9e8	3.93385767936707	High	0	2.543E-06
High	[K].AGVILSSVDELIDR.[L]			0.00182956	0	1	1	4	A2XQV4	A2XQV4 [232-245]	0	1486.81114876	High	High	Not Found	8.9e7	6.9e7		3.6492006778717	High	0	4.821E-05
High	[R].VGQVAAVAQAK.[D]			0.00179897	0	1	1	5	P14717	P14717 [51-61]	0	1041.60511943	High	High	High	2.7e9	2.7e9	1.9e9	3.71760058403015	High	0	3.676E-05
High	[K].IGGIGTVPVGR.[V]			0.00177885	0	1	1	23	O64937	O64937 [244-254]	0	1025.61020483	High	High	High	1.3e10	1.1e10	1.1e10	3.44866704940796	High	0	3.623E-05
High	[R].IVSSIEQKEEGR.[G]			0.00235617	0	2	2	4	Q6ZKC0; Q84J55	Q6ZKC0 [63-74]; Q84J55 [73-84]	1	1374.7223338	High	High	Not Found	2.1e8	1.7e8		3.35858535766602	High	0	7.438E-05
High	[K].WREEEEEEEEQQK.[G]			0.00298334	0	1	1	7	Q75GX9	Q75GX9 [406-418]	1	1777.75112707	High	Not Found	High	6.9e7		7.3e7	3.90712332725525	High	0	6.032E-05
High	[K].IGIMPGYIHKPGR.[V]			0.000416813	0	1	1	8	Q6ZL94	Q6ZL94 [170-182]	0	1438.79875054	High	High	High	3.0e8	2.8e8	1.6e8	2.97747159004211	High	0	1.672E-05
High	[K].SEGHDTIVLAGAEYGSGSSR.[D]			5.96456E-07	0	1	1	8	Q6YZX6	Q6YZX6 [766-785]	0	1992.9257373	High	High	High	2.4e8	6.4e7		6.01485252380371	High	0	3.285E-08
High	[K].VICDHLSLGVK.[T]	1xCarbamidomethyl [C3]		0.00306832	0	1	1	15	Q8H8T0	Q8H8T0 [255-265]	0	1240.67181903	High	High	High	2.1e9	2.0e9	1.4e9	2.75688457489014	High	5.949E-05	0.0001258
High	[R].DLIGPAMYFGLMGDGQPIGR.[Y]			5.51274E-07	0	2	2	31	Q6Z4G3; Q8H8T0	Q6Z4G3 [222-241]; Q8H8T0 [224-243]	0	2108.03034261	High	High	High	2.9e8	1.9e8	1.4e8	5.67186737060547	High	0	1.05E-07
High	[K].YGVGDAHFEVTR.[F]			0.000314611	0	1	1	24	O04985	O04985 [115-126]	0	1350.64368964	High	High	High	5.4e9	5.6e9	6.4e9	4.20183086395264	High	0	1.772E-05
High	[R].AVSASAPAAATIAVGDK.[L]			0.000334697	0	1	1	8	Q69TY4	Q69TY4 [60-76]	0	1499.80639773	High	High	High	8.0e7	2.5e7	8.4e7	3.39770555496216	High	0	8.12E-05
High	[K].DTSATAAATETTAR.[D]			6.15384E-05	0	1	2	6	A2Y720	A2Y720 [185-198]	0	1366.64447736	High	High	Not Found	4.2e8	3.6e8		5.32870483398438	High	0	1.084E-06
High	[K].VSAYVTHAVFPK.[Q]			0.00235617	0	1	1	10	Q6ZFT5	Q6ZFT5 [259-270]	0	1318.71539808	High	High	High	7.1e8	7.3e8	2.6e8	3.44439697265625	High	5.949E-05	0.0001834
High	[K].DHDKPVQQVLAEMTNGGVDR.[S]	1xOxidation [M13]; 1xDeamidated [N15]		5.5299E-05	0	1	1	2	Q2R8Z5	Q2R8Z5 [248-267]	0	2226.0455356	Not Found	Not Found	High			4.2e7	4.36779022216797	High	0	9.683E-07
High	[K].DHDKPVQQVLAEMTNGGVDR.[S]	2xDeamidated [Q7; N15]		8.53943E-06	0	1	1	8	Q2R8Z5	Q2R8Z5 [248-267]	0	2211.0346366	High	High	High	4.8e7	4.3e7		3.7031192779541	High	0	4.263E-06
High	[K].DHDKPVQQVLAEMTNGGVDR.[S]	1xDeamidated [N/Q]		7.22209E-07	0	1	1	93	Q2R8Z5	Q2R8Z5 [248-267]	0	2210.0506206	High	High	High	2.2e9	2.3e9	1.3e9	5.86338138580322	High	0	1.732E-07
High	[K].DHDKPVQQVLAEMTNGGVDR.[S]			8.25595E-06	0	1	1	19	Q2R8Z5	Q2R8Z5 [248-267]	0	2209.0666046	High	High	High	4.3e8	2.7e8	4.4e8	5.20007085800171	High	0	1.312E-07
High	[K].SPEDATNLIDDK.[K]			0.00253475	0	1	1	6	Q53LQ0	Q53LQ0 [159-170]	0	1317.61686567	High	High	High			1.5e8	3.80254101753235	High	0	7.198E-05
High	[R].SDYDFGHTLHANHLPR.[G]			0.000233491	0	1	1	6	Q53LQ0	Q53LQ0 [198-213]	0	1879.88341917	High	High	High	5.9e8	4.4e8	1.4e8	3.70210266113281	High	0	4.676E-06
High	[K].VESTACSVSPTADQK.[A]	1xCarbamidomethyl [C6]		0.000268756	0	1	1	12	Q40682	Q40682 [79-93]	0	1579.72682702	High	High	High	6.6e7	8.2e7	3.1e7	4.69681310653687	High	0	5.116E-06
High	[K].CCVAGCSGIR.[V]	3xCarbamidomethyl [C1; C2; C6]		0.00222739	0	1	1	7	Q75KR1	Q75KR1 [480-489]	0	1139.47544488	High	High	High	9.5e8	9.5e8	7.5e8	3.07919311523438	High	0	7.971E-05
High	[K].KAVENSPFLEK.[L]			0.00230379	0	2	3	5	Q0J4P2; Q07078	Q0J4P2 [473-483]; Q07078 [473-483]	1	1261.67867819	High	High	High	2.6e8		3.2e8	4.0407018661499	High	5.949E-05	0.0003536
High	[R].KDAAENTMVAYK.[A]			0.000268756	0	2	2	2	Q7XTE8; Q6EUP4	Q7XTE8 [149-160]; Q6EUP4 [149-160]	1	1340.65147712	Not Found	Not Found	High			8.2e7	4.30253648757935	High	0	5.113E-06
High	[K].LLDSHLVPSSTAAESK.[V]			5.08234E-05	0	1	1	11	Q6ZKC0	Q6ZKC0 [104-119]	0	1654.8646408	High	High	High	1.1e9	1.1e9	6.1e8	4.42486190795898	High	0	8.886E-07
High	[K].STGNFCTQCEAEGFR.[K]	2xCarbamidomethyl [C6; C9]		0.000360094	0	1	1	6	B7EA73	B7EA73 [115-129]	0	1763.71119403	High	High	High	7.4e7	6.0e7	5.0e7	3.6414270401001	High	0	1.086E-05
High	[K].QAAESTMNAYK.[A]			0.0029007	0	1	1	6	Q2R2W2	Q2R2W2 [153-163]	0	1213.55176313	High	High	Not Found	3.2e8	3.4e8		4.1472864151001	High	0	6.158E-05
High	[R].IVEPEAGSPAIR.[C]			0.00303404	0	1	1	8	Q9LGQ6	Q9LGQ6 [78-89]	0	1238.67392716	High	High	High	5.7e8	4.7e8	5.4e8	3.25965046882629	High	5.949E-05	0.0001707
High	[K].AGIALNDNFVK.[L]			0.00437053	0	2	2	28	Q7FAH2; A2YQT7	Q7FAH2 [301-311]; A2YQT7 [301-311]	0	1161.62624875	High	High	High	2.4e10	2.1e10	1.8e10	3.59851121902466	High	0	8.656E-05
High	[K].GTVEVAGTNKETTTQGHDDLGK.[R]			2.03374E-06	0	1	1	15	Q5N725	Q5N725 [107-128]	1	2258.08950799	High	High	High	5.6e8	5.9e8	4.3e8	4.32779121398926	High	0	8.821E-06
High	[K].GTVEVAGTNKETTTQGHDDLGK.[R]	1xDeamidated [N/Q]		8.02691E-06	0	1	1	14	Q5N725	Q5N725 [107-128]	1	2259.07352399	High	High	High	5.8e8	5.1e8	5.9e8	5.05012512207031	High	0	8.651E-06
High	[R].KAEEHLSGLSADTPYSEFHHR.[F]			5.33641E-08	0	1	1	5	P31924	P31924 [215-235]	1	2411.13746128	High	High	Not Found	5.4e7	1.3e7		4.79188776016235	High	0	6.44E-10
High	[R].VAVANGTAPVANR.[I]	1xDeamidated [N]		0.000240153	0	1	1	25	P14717	P14717 [624-636]	0	1240.66442553	High	High	High	1.4e9	1.3e9	2.1e9	3.9629909992218	High	0	4.538E-06
High	[R].TLSGPVTDPSKLPK.[W]			0.00351111	0	1	1	5	P14656	P14656 [39-52]	1	1439.81042053	High	High	High	5.8e8	5.3e8	1.0e8	3.44699144363403	High	0.0001124	0.000754
High	[R].EVNSVNDNPVIDVHR.[G]	1xDeamidated [N]		0.000174264	0	1	1	28	P14717	P14717 [364-378]	0	1707.82965268	High	High	High	2.3e8	1.9e8	1.9e8	4.37555122375488	High	0	3.782E-05
High	[R].EVNSVNDNPVIDVHR.[G]			3.40852E-05	0	1	1	18	P14717	P14717 [364-378]	0	1706.84563668	High	High	High	1.7e9	1.6e9	1.5e9	4.14139080047607	High	0	6.34E-07
High	[R].VEIIANDQGNR.[I]			0.000856343	0	1	1	19	Q75HQ0	Q75HQ0 [78-88]	0	1228.62803958	High	High	High	1.5e9	2.2e9	3.9e9	3.90965533256531	High	0	1.808E-05
High	[R].VEIIANDQGNR.[I]	1xDeamidated [N/Q]		0.00143664	0	1	1	18	Q75HQ0	Q75HQ0 [78-88]	0	1229.61205558	High	High	High	2.9e8	5.6e8	5.5e8	3.4913969039917	High	0	2.915E-05
High	[K].LVIVGDGGTGK.[T]			0.00274222	0	1	2	7	A2Y7R5	A2Y7R5 [16-26]	0	1015.57823597	High	High	Not Found	1.1e9	1.1e9		2.72224140167236	High	5.949E-05	0.0003259
High	[K].GNPYHSATSGEMAIYR.[A]			0.000419165	0	1	2	4	A2YGP6	A2YGP6 [468-483]	0	1753.79624369	High	High	Not Found	1.8e7			3.11517524719238	High	5.949E-05	0.0002011
High	[R].GVAFMVDNCSTTAR.[L]	1xCarbamidomethyl [C9]		9.76159E-05	0	1	1	10	Q65XK0	Q65XK0 [491-504]	0	1528.68827357	High	High	High	2.0e8	2.6e8	2.6e8	4.43793678283691	High	0	1.762E-06
High	[R].TKGEAGTGNVVEAVR.[H]			4.72385E-05	0	1	2	15	Q69LA6	Q69LA6 [173-187]	1	1487.78124561	High	High	High	1.3e9	4.1e8	1.5e9	4.5765700340271	High	0	8.39E-07
High	[K].KTEVADDLVLEK.[T]			0.000818665	0	1	1	4	O04226	O04226 [389-400]	1	1359.73658689	High	High	Not Found	1.2e8	1.1e8		3.57766819000244	High	0	1.641E-05
High	[K].TGSVLQQASEQVK.[S]			0.000182287	0	1	2	12	A2Y720	A2Y720 [143-155]	0	1374.7223338	High	High	High	1.3e9	1.4e9	1.3e9	4.06776905059814	High	0	9.958E-06
High	[K].VDKGTVEVAGTNKETTTQGHDDLGK.[R]			6.20418E-07	0	1	1	8	Q5N725	Q5N725 [104-128]	2	2600.27982777	High	High	High	1.8e8	1.5e8	1.5e8	5.60086822509766	High	0	8.555E-09
High	[R].IAEEAGACAVMALER.[V]	1xCarbamidomethyl [C8]		1.40901E-05	0	1	2	9	Q69LA6	Q69LA6 [58-72]	0	1590.76143847	High	High	High	1.6e8	1.3e8	2.5e8	4.78043413162231	High	0	4.22E-07
High	[K].GGYSHVIASSTSFGK.[N]			0.000380933	0	1	1	3	A2XNR6	A2XNR6 [120-134]	0	1497.73323283	High	Not Found	High			1.8e7	2.98221850395203	High	5.949E-05	0.0002995
High	[K].VDKGTVEVAGTNKETTTQGHDDLGK.[R]	1xDeamidated [N/Q]		0.000255485	0	1	1	10	Q5N725	Q5N725 [104-128]	2	2601.26384377	High	High	High				4.74382877349854	High	0	4.857E-06
High	[K].ASNTLSIIDSGVGMTK.[S]			0.000120208	0	1	2	6	Q07078	Q07078 [73-88]	0	1593.81524781	Not Found	High	High		2.4e8	3.8e8	4.35165166854858	High	0	5.153E-05
High	[R].EILHIQGGQCGNQIGAK.[F]	1xCarbamidomethyl [C10]		2.08004E-06	0	2	6	11	Q40665; P46265	Q40665 [3-19]; P46265 [3-19]	0	1822.92284145	High	High	High	3.1e8	3.2e8	2.9e8	4.6107873916626	High	0	7.73E-06
High	[R].TEHMFFSSDER.[I]			0.00126946	0	1	1	10	Q75KR1	Q75KR1 [576-586]	0	1385.57904045	High	High	High	1.1e9	1.0e9	9.4e8	3.67533421516418	High	5.949E-05	0.0006515
High	[K].ATEPHACLNNFTN.[-]	1xCarbamidomethyl [C7]		0.00462282	0	1	1	6	A2XID3	A2XID3 [228-240]	0	1488.65360263	High	High	High	2.3e8	1.9e8	2.1e8	3.71567893028259	High	0	9.101E-05
High	[K].SARPPGRPFGSGPPGDRPR.[G]			8.24543E-05	0	1	1	16	P0DKK8	P0DKK8 [94-112]	0	1961.02125002	High	High	High	9.8e8	8.9e8	1.0e9	3.37475991249084	High	0	1.478E-06
High	[R].LEKPASYDQIK.[A]			0.000346188	0	2	2	57	Q7FAH2; Q6K5G8	Q7FAH2 [251-261]; Q6K5G8 [251-261]	0	1291.68924285	High	High	High	2.2e10	2.9e10	2.0e10	4.24858903884888	High	0	2.067E-05
High	[R].LRSENDAVILACGATKPR.[D]	1xCarbamidomethyl [C12]		5.68769E-05	0	1	1	4	Q0JKD0	Q0JKD0 [1891-1908]	1	1971.04401913	High	High	Not Found	9.1e7	8.7e7		4.38252687454224	High	0	2.939E-06
High	[R].LLPDAVGTTCGQR.[V]	1xCarbamidomethyl [C10]		0.0016167	0	1	1	10	P30298	P30298 [335-347]	0	1387.69982458	High	High	High	1.0e9	8.8e8	1.1e9	3.59068727493286	High	5.949E-05	0.0001148
High	[R].QITPDDSGIVYSKPR.[R]			0.000255485	0	1	1	7	Q69TH8	Q69TH8 [137-151]	0	1675.86497517	High	High	High	7.4e8	6.7e8	6.3e8	4.0742826461792	High	0	4.856E-06
High	[R].VAVANGTAPVANR.[I]			0.000542965	0	1	1	9	P14717	P14717 [624-636]	0	1239.68040953	High	High	High	2.0e8	1.6e8		3.54282641410828	High	0	1.544E-05
High	[K].NGVNAEGCLFDEHAR.[T]	1xDeamidated [N]; 1xCarbamidomethyl [C8]		0.000661116	0	1	1	16	Q0J8G4	Q0J8G4 [88-102]	0	1689.72855879	High	High	High	1.0e8	4.3e8	1.7e8	3.60437750816345	High	0	4.038E-05
High	[K].VQWMHIDMAGPVWNDK.[K]			2.1367E-05	0	1	1	2	Q6K669	Q6K669 [562-577]	0	1926.89893464	Not Found	Not Found	High			7.2e7	3.62943172454834	High	0	3.555E-07
High	[K].CLLDDEAVTVGGTCHSHATK.[D]	2xCarbamidomethyl [C1; C14]		1.18348E-05	0	1	2	10	A2YH64	A2YH64 [234-253]	0	2170.98557774	High	High	High	6.3e8	6.4e8	6.1e8	3.56973457336426	High	0	1.914E-07
High	[R].QMIMAETIEHR.[Q]			0.0039284	0	1	1	8	Q75KR1	Q75KR1 [592-602]	0	1358.65551668	High	High	Not Found	8.1e8	5.0e8		3.51329684257507	High	0	7.848E-05
High	[K].GDAVLGEGASESLHVK.[D]			1.65875E-05	0	1	1	243	P17784	P17784 [339-354]	0	1568.7914759	High	High	High	5.8e9	5.0e9	4.4e9	5.64276552200317	High	0	2.721E-07
High	[R].ATNTILATGGYGR.[A]			0.000969138	0	1	1	12	Q6ZDY8	Q6ZDY8 [234-246]	0	1294.67498976	High	High	High	1.5e9	1.3e9	1.2e9	4.16470241546631	High	0	2.619E-05
High	[K].ATEIEVGVVR.[K]			0.00191373	0	1	1	12	Q9LSU3	Q9LSU3 [212-221]	0	1072.59969966	High	High	High	7.7e8	6.7e8	6.4e8	4.11845827102661	High	0	3.913E-05
High	[K].GAGATVVDADTLGR.[C]			0.000186436	0	1	1	4	Q0D4Z6	Q0D4Z6 [501-514]	0	1302.66481896	High	Not Found	High	4.5e7		4.2e7	3.73265361785889	High	0	3.484E-06
High	[K].GLQAHVGAIQK.[T]			0.00464883	0	1	1	10	P42863	P42863 [15-25]	0	1121.64256755	High	High	High	2.5e8	8.6e7	3.0e8	3.5479633808136	High	0	9.147E-05
High	[K].TAVAVSYCKPGR.[G]	1xCarbamidomethyl [C8]		0.000885735	0	1	1	13	A2ZB00	A2ZB00 [21-32]	0	1308.67288163	High	Not Found	High	5.5e8		6.1e8	3.77423930168152	High	0	1.778E-05
High	[K].KLSVETTANQDPLVTK.[G]	1xDeamidated [N9]		0.00187117	0	1	1	1	Q43008	Q43008 [166-181]	1	1744.93272073	Not Found	Not Found	High				2.30496644973755	High	0	3.815E-05
High	[K].KLSVETTANQDPLVTK.[G]			1.24496E-05	0	1	1	22	Q43008	Q43008 [166-181]	1	1743.94870473	High	High	High	2.1e9	1.6e9	1.5e9	3.93833661079407	High	0	5.62E-05
High	[R].MLSPHVLGEDHYNTAR.[G]			0.000469083	0	1	1	7	Q01859	Q01859 [430-445]	0	1839.88064199	High	High	High	3.9e8	2.9e8	2.8e8	3.72790241241455	High	0	9.2E-06
High	[K].MPNSYILQQFENPANPK.[I]			2.51858E-06	0	1	1	7	Q9XEA8	Q9XEA8 [142-158]	0	1990.96912258	High	High	High	3.8e8	2.9e8	1.4e8	4.57352352142334	High	0	4.235E-07
High	[R].LTLADALVYACNQGVDK.[I]	1xCarbamidomethyl [C11]		5.34633E-05	0	1	1	18	Q6K669	Q6K669 [457-473]	0	1850.93167477	High	High	High	3.8e8	1.4e8	1.5e8	5.09616422653198	High	0	3.602E-06
High	[R].TGHAMLHTLYGQAMK.[H]			0.000338484	0	1	1	2	Q6ZDY8	Q6ZDY8 [180-194]	0	1658.81414248	High	Not Found	Not Found	2.7e7			4.04948329925537	High	0	6.532E-06
High	[R].SLPLSAPNATQQASSR.[S]			4.85864E-05	0	1	1	8	Q8W1L6	Q8W1L6 [708-723]	0	1627.83982305	High	High	High	8.8e7	1.4e8	1.2e8	4.05100440979004	High	0	1.224E-06
High	[K].MPNSYILQQFENPANPK.[I]	1xDeamidated [Q/N]		3.92335E-05	0	1	1	10	Q9XEA8	Q9XEA8 [142-158]	0	1991.95313858	High	Not Found	High				4.68307876586914	High	0	2.265E-06
High	[R].TSSPQQTEVCQAIFQK.[L]	1xCarbamidomethyl [C10]		0.000276423	0	1	1	6	Q9ZTS1	Q9ZTS1 [109-124]	0	1851.89053822	High	High	High	7.2e7	4.8e7	6.6e7	3.74889183044434	High	0	7.052E-06
High	[K].HLTSTYSSDETKEDIK.[L]			6.65819E-05	0	1	2	7	B8BKI7	B8BKI7 [308-323]	1	1853.87632755	High	High	High	3.3e8	2.8e8	2.5e8	4.95544290542603	High	0	7.859E-06
High	[K].MDATAQELSEEK.[T]			0.00117997	0	1	1	6	Q7XDC8	Q7XDC8 [313-324]	0	1351.60458643	High	High	High	7.1e8	7.0e8	7.5e8	4.23188877105713	High	0	2.394E-05
High	[K].GNKPWVSLPK.[G]			0.00335685	0	1	1	16	P49398	P49398 [231-240]	0	1125.64150495	High	High	High	5.6e8	3.8e8	6.6e8	3.69608592987061	High	5.949E-05	0.0001059
High	[K].AVTFVDNHDTGSTQK.[L]			4.15043E-05	0	1	1	16	P27933	P27933 [304-318]	0	1619.76598941	High	High	High	1.9e9	1.5e9	1.3e9	5.27107667922974	High	0	1.429E-06
High	[K].AVTFVDNHDTGSTQK.[L]	1xDeamidated [N7]		6.84817E-05	0	1	1	5	P27933	P27933 [304-318]	0	1620.75000541	High	High	High	4.1e7	3.1e7	8.5e6	4.42813491821289	High	0	1.219E-06
High	[R].AGGVDDAPLVGNK.[A]			0.00263645	0	1	1	4	Q6ER94	Q6ER94 [61-73]	0	1212.62189158	High	High	Not Found	2.3e8	2.0e8		3.37535119056702	High	0.001543	0.01949
High	[K].NCYDALPEHGK.[V]	1xCarbamidomethyl [C2]		0.00320935	0	1	1	9	Q6ZD89	Q6ZD89 [287-297]	0	1303.5735615	High	High	High	1.6e8	3.6e8	4.5e8	3.53278303146362	High	0.0007284	0.008651
High	[K].EKAESAPAEPLKDEL.[-]			0.00449491	0	1	1	6	Q53LQ0	Q53LQ0 [498-512]	2	1626.82210728	High	High	High	8.4e7	1.1e8	8.4e7	3.52237343788147	High	5.949E-05	0.0003574
High	[R].ELISNSSDALDK.[I]			0.00303404	0	2	3	11	Q0J4P2; Q07078	Q0J4P2 [35-46]; Q07078 [35-46]	0	1291.63760113	High	High	High	1.3e9	1.2e9	9.6e8	3.9029369354248	High	0	6.142E-05
High	[K].VCMLGDAQHVEEAEK.[I]	1xCarbamidomethyl [C2]		1.65875E-05	0	1	1	13	B7F845	B7F845 [64-78]	0	1715.77273136	High	High	High	9.8e8	9.9e8	7.9e8	4.92821502685547	High	0	7.375E-07
High	[R].TEHMFFASDER.[I]			0.00432175	0	1	1	8	Q6AVA8	Q6AVA8 [636-646]	0	1369.58412585	High	High	High	8.2e7	8.4e7	2.2e8	3.23917555809021	High	0	8.552E-05
High	[R].LEKPASYDQIK.[A]	1xDeamidated [Q9]		0.00243698	0	2	2	8	Q7FAH2; Q6K5G8	Q7FAH2 [251-261]; Q6K5G8 [251-261]	0	1292.67325885	High	High	High	1.4e8	1.2e8	1.3e8	4.49968957901001	High	5.949E-05	0.000229
High	[R].VATVQCLSGTGSLR.[V]	1xCarbamidomethyl [C6]		0.000111729	0	1	1	12	P37833	P37833 [101-114]	0	1448.75258839	High	High	High	2.4e9	2.3e9	1.4e9	4.80564212799072	High	0	2.347E-06
High	[R].SYHPDIVHEPAIYR.[L]			9.4908E-05	0	1	1	19	Q9FWK4	Q9FWK4 [81-94]	0	1696.84418022	High	High	High	5.0e8	5.7e8	4.3e8	4.53457260131836	High	0	1.849E-06
High	[K].FPTLVTHQESLESK.[V]			4.39066E-05	0	1	1	17	B7F845	B7F845 [133-146]	0	1615.83261245	High	High	High	1.8e9	1.6e9	1.6e9	4.194655418396	High	0	3.132E-06
High	[K].MFVDYNEPQTER.[V]			0.000926499	0	1	1	14	Q6YZX6	Q6YZX6 [346-357]	0	1528.67366904	High	High	High	3.4e8	3.4e8	2.3e8	3.50126600265503	High	0	1.863E-05
High	[K].YGVGDAHFEVVK.[F]			0.000549108	0	1	1	16	O04986	O04986 [112-123]	0	1320.6582771	High	High	High	2.7e9	2.1e9	2.2e9	3.98802924156189	High	0	3.173E-05
High	[K].YKDELIKNAAYIGTPGK.[G]	1xDeamidated [N8]		5.98312E-05	0	2	3	8	P17784; Q5N725	P17784 [8-24]; Q5N725 [8-24]	2	1881.99565534	High	High	High	7.1e8	6.4e8	5.3e8	3.89806652069092	High	5.949E-05	0.000193
High	[K].DGAEADKVVGAR.[K]			0.00069937	0	1	1	15	Q0D840	Q0D840 [90-101]	1	1187.60149049	High	High	High	7.4e8	5.6e8	4.7e8	3.93632340431213	High	0	7.647E-05
High	[K].VVTAAAAGGGGELTVEER.[N]			9.71925E-06	0	1	1	9	Q84J55	Q84J55 [36-53]	0	1686.8657034	High	High	High				4.44552707672119	High	0	1.244E-06
High	[R].SGTLIDAIGIYVHP.[-]			8.4331E-05	0	1	2	145	Q0JMY8	Q0JMY8 [132-145]	0	1455.78420581	High	High	High	1.3e9	3.4e7	1.0e9	4.36951398849487	High	0	1.4E-05
High	[K].HEVCNAYTELNDPVVQR.[Q]	1xCarbamidomethyl [C4]		2.81857E-06	0	1	1	11	Q6F2U9	Q6F2U9 [518-534]	0	2043.95526366	High	High	High	2.0e8	1.6e8	1.7e8	4.88641834259033	High	0	2.792E-07
High	[K].LLDSHLVPSATAAESK.[V]			0.00058416	0	1	1	10	Q06967	Q06967 [109-124]	0	1638.8697262	High	High	High	1.3e9	1.1e9	1.1e9	4.26933479309082	High	0	1.167E-05
High	[K].SGQESHAACTEFDRTEK.[D]	1xCarbamidomethyl [C9]		0.00016473	0	1	1	3	P35684	P35684 [291-307]	1	1952.84029347	High	High	Not Found	5.2e7	4.7e7		4.86115884780884	High	0	1.77E-05
High	[R].DAVHYGDVEHR.[E]			0.00167217	0	1	1	6	B9F676	B9F676 [527-537]	0	1297.59198843	High	High	High	1.0e8	8.0e7	1.4e7	3.80608987808228	High	0	3.405E-05
High	[K].LADMYTSLQSSR.[S]			0.00135047	0	1	1	4	Q75IM9	Q75IM9 [313-324]	0	1371.65729075	High	High	Not Found	2.2e8	2.3e8		3.9997673034668	High	0	2.74E-05
High	[R].ETALLYDELLSSASNK.[Q]			0.000139929	0	1	1	2	Q0J5V5	Q0J5V5 [281-296]	0	1753.88543575	High	Not Found	Not Found	9.9e7			3.85224771499634	High	0	2.576E-06
High	[K].DSSQDEAGTAAIK.[T]			0.00170061	0	1	1	6	Q10L71	Q10L71 [73-85]	0	1292.59646458	High	High	High	5.6e7	3.2e7		3.53754544258118	High	0	3.474E-05
High	[K].AVANQPVSVAIEAGGR.[A]			8.52854E-05	0	1	1	14	P25776	P25776 [254-269]	0	1538.82853016	High	High	High	2.1e9	1.7e9	1.6e9	3.95536518096924	High	0	2.274E-06
High	[R].CKPNNAVHASEALR.[R]	1xCarbamidomethyl [C1]		0.000679974	0	1	1	10	A2Y0T4	A2Y0T4 [140-153]	0	1566.78053445	High	High	High	3.4e8	3.6e8	2.5e8	3.31731486320496	High	0	2.932E-05
High	[R].GGMTSHAAVVAR.[G]			0.000499028	0	2	2	11	Q75KR1; Q6AVA8	Q75KR1 [464-475]; Q6AVA8 [524-535]	0	1156.58915176	High	High	High	6.9e8	7.5e8	6.5e8	4.0010814666748	High	0	1.963E-05
High	[R].TEEGKPLVLNVVR.[R]			0.000234808	0	1	1	22	P37833	P37833 [43-55]	0	1453.83730399	High	High	High	3.4e9	3.3e9	2.9e9	4.17366647720337	High	0	4.451E-06
High	[K].EHIAAYGEGNER.[R]			0.000952923	0	1	1	8	P14654	P14654 [279-290]	0	1345.61311775	High	High	High	1.7e8	6.5e7	4.1e7	3.70521306991577	High	0	1.92E-05
High	[K].IIAVCADDPEYR.[H]	1xCarbamidomethyl [C5]		0.00125527	0	1	1	10	A2X8Q3	A2X8Q3 [140-151]	0	1421.67294112	High	High	High	1.5e9	1.4e9	1.1e9	3.84693837165833	High	0	4.808E-05
High	[R].KSHIPDGPGYQEK.[F]			0.00319138	0	1	1	8	Q93XI4	Q93XI4 [123-135]	1	1455.72266817	High	High	High	4.5e8	4.5e8	3.0e8	4.69743251800537	High	0	9.085E-05
High	[K].DAEGQDAEATTEEAK.[K]			2.21007E-05	0	1	1	10	P49199	P49199 [134-148]	0	1564.66091514	High	High	High	1.7e8	1.6e8	1.5e8	4.92388296127319	High	0	3.698E-07
High	[K].VFANAETTISYK.[I]			0.00110919	0	1	1	16	Q75KR1	Q75KR1 [744-755]	0	1343.68415745	High	High	High	9.8e8	8.0e8	1.1e9	4.19500160217285	High	0	2.845E-05
High	[K].SGQESHAACTEFDR.[T]	1xCarbamidomethyl [C9]		1.92006E-05	0	1	1	12	P35684	P35684 [291-304]	0	1594.65505909	High	High	High	1.4e9	1.3e9	1.1e9	5.45637083053589	High	0	3.183E-07
High	[K].IAVSPGTEGTSSPLTLHGR.[D]			8.62505E-05	0	1	1	5	B7EA73	B7EA73 [39-57]	0	1879.98721545	High	High	High	2.7e8	2.5e8	2.5e8	4.30416679382324	High	0	1.552E-06
High	[K].EHISAYGEGNER.[R]			0.00117997	0	1	1	18	P14656	P14656 [279-290]	0	1361.60803235	High	High	High	1.4e9	1.1e9	9.8e8	3.80567240715027	High	0	3.571E-05
High	[R].TLDAHIEEQFGSGR.[L]			3.83603E-05	0	1	1	14	P49199	P49199 [165-178]	0	1559.74486009	High	High	High	7.1e8	8.6e8	4.0e8	3.60957145690918	High	5.949E-05	0.0001741
High	[R].KTLEAVDILK.[L]			0.00247841	0	1	1	10	P14717	P14717 [487-496]	1	1129.68270099	High	High	High	1.9e8	1.0e9	7.6e8	3.99564528465271	High	0	6.027E-05
High	[K].EGLLVGISSGAAAAAAVR.[L]			0.00171984	0	1	1	78	Q9XEA6	Q9XEA6 [262-279]	0	1612.90169506	High	High	High	2.3e6	2.9e6	1.3e6	3.75970125198364	High	0.0001124	0.001026
High	[K].NGPGAPGGQSWTAEWLK.[F]			0.000219478	0	1	1	4	Q7XJ02	Q7XJ02 [269-285]	0	1755.84490845	Not Found	High	High		2.2e8	1.7e8	3.13212847709656	High	0	4.148E-06
High	[R].HSSVEQIDICEIDK.[M]	1xDeamidated [Q6]; 1xCarbamidomethyl [C10]		0.00068381	0	1	1	1	Q9SMB1	Q9SMB1 [128-141]	0	1673.76869223	High	Not Found	Not Found				4.31434202194214	High	0	1.356E-05
High	[R].HSSVEQIDICEIDK.[M]	1xCarbamidomethyl [C10]		1.94179E-05	0	1	1	5	Q9SMB1	Q9SMB1 [128-141]	0	1672.78467623	High	High	High	1.6e8	1.1e8	1.7e8	4.6590142250061	High	0	3.229E-07
High	[K].FDDLKELGSESAVK.[A]			0.000111102	0	1	2	10	Q6Z1J6	Q6Z1J6 [349-362]	1	1537.77442887	High	High	High	2.7e8	2.1e8	1.7e8	4.36503410339355	High	0	2.02E-06
High	[K].IWHHTFYNELR.[V]			0.000639176	0	4	4	14	A2XNS1; Q10DV7; P0C542; A3C6D7	A2XNS1 [87-97]; Q10DV7 [87-97]; P0C542 [86-96]; A3C6D7 [87-97]	0	1515.74915777	High	High	High	5.3e8	4.0e8	3.9e8	3.63344287872314	High	0	5.631E-05
High	[K].NHEILSEEIQERDEEALK.[Y]			0.000295731	0	1	2	3	B8AW64	B8AW64 [141-158]	1	2182.06223067	High	High	Not Found	1.8e8	1.6e8		3.01298689842224	High	0	5.658E-06
High	[K].NGGIDTEDDYPYK.[A]	1xDeamidated [N1]		0.00074401	0	1	1	10	P25777	P25777 [220-232]	0	1487.61725996	High	High	High	1.5e8	1.5e8	3.7e7	3.63444447517395	High	0	1.899E-05
High	[K].NGGIDTEDDYPYK.[A]			0.00110297	0	1	1	4	P25777	P25777 [220-232]	0	1486.63324396	Not Found	High	High		1.3e8	1.5e8	4.14156723022461	High	0	4.219E-05
High	[K].IPPNGDGKPYSK.[E]	1xDeamidated [N4]		0.00118662	0	1	1	4	Q0JKD0	Q0JKD0 [810-821]	0	1273.6422931	High	High	Not Found	3.6e7	7.2e7		3.4097466468811	High	0	2.405E-05
High	[R].RSLLGESNEFVGDK.[V]			0.00180911	0	1	1	6	P48494	P48494 [100-113]	1	1550.78091124	High	High	High	1.1e8	1.1e8	1.1e8	3.83415555953979	High	5.949E-05	0.0001836
High	[K].ELQEFKPVDASANA.[-]			0.00285222	0	1	1	7	P09229	P09229 [127-140]	0	1518.74346312	High	High	High	1.5e9	1.4e9	1.2e9	3.7200403213501	High	0	5.784E-05
High	[R].MKEGQSEIYYITGESK.[K]			1.433E-05	0	1	2	8	Q07078	Q07078 [457-472]	1	1862.88405554	High	High	High	6.2e7	4.9e7	1.1e8	4.15195512771606	High	0	2.34E-07
High	[K].IDNPIGATNIGR.[A]			0.000574385	0	1	1	7	Q43007	Q43007 [101-112]	0	1240.6644251	High	High	High	3.5e8	2.9e8	2.7e8	3.71538758277893	High	0	1.794E-05
High	[K].KLLGVTIYSSDAIR.[S]			0.0002613	0	1	2	70	Q0JMY8	Q0JMY8 [25-38]	1	1535.87916877	High	High	High	1.2e9	6.4e8	8.3e8	3.9948148727417	High	0	7.619E-05
High	[R].EAAFDFAFVDADKPNYVK.[Y]			0.00343312	0	1	1	3	Q9XGP7	Q9XGP7 [159-176]	0	2046.98073308	High	High	Not Found	1.4e7	1.0e7		3.18223786354065	High	0.0001124	0.0007154
High	[R].VADHAGVALAGLTADGR.[V]			8.9438E-07	0	1	1	15	P52428	P52428 [66-82]	0	1593.83434379	High	High	High	9.1e8	9.1e8	7.6e8	4.37529230117798	High	0	1.831E-07
High	[K].TAVANIPYGGAK.[G]			0.00222739	0	1	1	10	A2XMV1	A2XMV1 [91-102]	0	1161.62624875	High	High	High	1.8e9	1.2e9	1.1e9	3.44673585891724	High	0.0001124	0.0008518
High	[RK].NKPIIFSMAR.[L]			0.00282035	0	2	4	8	P30298; P31924	P30298 [566-575]; P31924 [574-583]	0	1176.6557748	High	High	Not Found	5.5e8	4.5e8		3.20736885070801	High	5.949E-05	0.0004691
High	[R].CQGGANAGHTIYNSEGK.[K]	1xCarbamidomethyl [C1]		0.000161972	0	2	3	6	A2XD35; Q851S8	A2XD35 [95-111]; Q851S8 [97-113]	0	1763.77657114	High	High	High	1.4e8	1.5e8	8.0e7	4.1031756401062	High	0	3.004E-06
High	[K].VVEVVESSPPEIK.[A]			0.00112806	0	1	1	10	Q0JPA6	Q0JPA6 [53-65]	0	1411.76788701	High	High	High	5.4e8	4.3e8	3.1e8	3.84165024757385	High	0	4.849E-05
High	[K].VVTFDKNPDNHPYLLK.[F]			0.00260698	0	1	1	9	Q53LQ0	Q53LQ0 [256-271]	1	1899.99632365	High	High	High	6.7e8	4.5e8	5.1e8	2.87605118751526	High	0.0002528	0.002897
High	[K].GDITTNHFLPIHR.[E]			0.0016442	0	1	1	10	Q01859	Q01859 [177-189]	0	1520.79683618	High	High	High	2.4e8	2.3e8	3.4e8	3.28010201454163	High	5.949E-05	0.000189
High	[R].HTGVMVGMGQK.[D]			0.00124823	0	4	4	6	A2XNS1; Q10DV7; P0C542; A3C6D7	A2XNS1 [42-52]; Q10DV7 [42-52]; P0C542 [41-51]; A3C6D7 [42-52]	0	1144.56015986	High	High	Not Found	5.3e8	5.6e8		3.68187808990479	High	0	2.532E-05
High	[K].RFASINVENVEENR.[R]			0.00365188	0	2	2	3	P17784; Q5N725	P17784 [39-52]; Q5N725 [39-52]	1	1676.83507202	Not Found	Not Found	High			9.7e7	3.62348604202271	High	0	7.366E-05
High	[K].IQDKEGIPPDQQR.[L]			0.000214594	0	2	6	70	P51431; Q9ARZ9	P51431 [30-42]; Q9ARZ9 [30-42]	1	1523.78124561	High	High	High	7.6e8	4.5e8	2.4e8	4.66142654418945	High	0	4.247E-05
High	[K].MAQGAKPGEGGELPGHK.[V]			0.000142311	0	1	2	11	Q0JKD0	Q0JKD0 [1075-1091]	0	1663.82206455	High	High	High	1.5e8	1.4e8	5.7e7	3.9210901260376	High	0.0001852	0.002051
High	[K].APGGAPANVAIAVAR.[L]			5.3765E-05	0	1	2	4	A2WXV8	A2WXV8 [36-50]	0	1334.7539088	High	High	Not Found	4.8e8	4.0e8		3.44962477684021	High	0	1.03E-05
High	[K].VQKPVVAWVSGTCAR.[L]	1xCarbamidomethyl [C13]		0.000244241	0	1	1	10	Q93VT8	Q93VT8 [249-263]	0	1657.88427124	High	High	High	5.1e8	4.5e8	3.8e8	3.39619827270508	High	0	7.492E-06
High	[K].TAAADVEEMIMK.[A]			0.00343312	0	1	1	4	Q69UI2	Q69UI2 [28-39]	0	1308.61739982	Not Found	High	High		1.3e8	1.3e8	3.5639636516571	High	0.0001852	0.002062
High	[R].VDISAQNHNYAVDPESLPEGVK.[V]			0.000394011	0	1	1	4	Q6YV23	Q6YV23 [372-393]	0	2382.15719363	High	High	Not Found	7.8e7	6.9e7		3.65709948539734	High	0	7.651E-06
High	[K].QAFDEAISELDSLGEESYK.[D]	1xDeamidated [Q1]		2.59044E-06	0	1	1	2	Q2R2W2	Q2R2W2 [207-225]	0	2131.955366	High	Not Found	Not Found				5.46406126022339	High	0	3.868E-08
High	[R].IQNGGTEVVEAK.[A]	1xDeamidated [N3]		0.00219015	0	1	1	5	Q42972	Q42972 [250-261]	0	1245.6321223	Not Found	Not Found	High			2.9e8	3.14159512519836	High	0	4.459E-05
High	[K].QAFDEAISELDSLGEESYK.[D]			4.95379E-07	0	1	1	14	Q2R2W2	Q2R2W2 [207-225]	0	2130.97135	High	High	High	4.7e8	3.0e8	3.8e8	5.73387479782104	High	0	7.412E-09
High	[R].LNALNSSAGADDDDEEEDDE.[-]			2.49039E-06	0	2	3	10	Q8L4L4; A2WXX3	Q8L4L4 [285-304]; A2WXX3 [285-304]	0	2123.80071529	High	High	High		3.5e7	9.0e7	4.77195453643799	High	0	4.872E-08
High	[R].YTAYGQTESGQHGSAEEESR.[L]			7.33584E-06	0	1	1	8	Q6Z965	Q6Z965 [287-306]	0	2186.92210836	High	High	Not Found	1.5e8	1.3e8		3.94194436073303	High	0	1.158E-07
High	[R].ESGSTMDVVAAQTK.[A]			0.000110479	0	1	1	17	P48494	P48494 [136-149]	0	1423.67333467	High	High	High	2.1e9	3.5e9	3.5e9	4.39724540710449	High	0	2.195E-06
High	[R].ESGSTMDVVAAQTK.[A]	1xOxidation [M6]		0.000142311	0	1	1	6	P48494	P48494 [136-149]	0	1439.66824967	High	Not Found	High	1.3e8		4.1e7	3.77284526824951	High	0	2.632E-06
High	[K].EVDEQMINVQNK.[N]			0.000668596	0	3	8	12	Q43594; Q40665; P46265	Q43594 [325-336]; Q40665 [325-336]; P46265 [325-336]	0	1446.6893191	High	Not Found	High	2.5e8		2.0e8	4.28586339950562	High	0	1.325E-05
High	[K].EVDEQMLNVQNK.[N]	1xDeamidated [N/Q]		0.00158966	0	3	8	14	Q43594; Q40665; P46265	Q43594 [325-336]; Q40665 [325-336]; P46265 [325-336]	0	1447.6733351	Not Found	High	High				2.81880140304565	High	5.949E-05	0.0003933
High	[K].TGPGCSIELMK.[F]	1xCarbamidomethyl [C5]		0.00133537	0	1	1	7	Q6K669	Q6K669 [380-390]	0	1192.57005609	High	High	High	3.3e7	1.2e8		3.4499397277832	High	5.949E-05	0.0001917
High	[K].GTVEVAGTNKETTTQGHDDLGKR.[C]			1.49243E-06	0	1	1	18	Q5N725	Q5N725 [107-129]	2	2414.19061895	High	High	High	1.5e9	1.1e9	1.1e9	5.04779243469238	High	0	2.155E-08
High	[R].EVDAVISSGVTPAER.[L]			3.13265E-05	0	2	4	10	Q8GU95; A2YL07	Q8GU95 [456-470]; A2YL07 [460-474]	0	1529.78057687	High	High	High	3.1e8	3.2e8	2.2e8	4.49953460693359	High	0	5.32E-07
High	[K].GTVEVAGTNKETTTQGHDDLGKR.[C]	1xDeamidated [N/Q]		6.65819E-05	0	1	1	33	Q5N725	Q5N725 [107-129]	2	2415.17463495	High	High	High	9.3e8	8.2e8	1.2e9	5.89674949645996	High	0	4.935E-06
High	[K].AGGAYTMNTASAVTVR.[S]			6.54675E-05	0	1	1	10	P0DKK2	P0DKK2 [65-80]	0	1569.76896637	High	High	High	7.8e7	9.7e7	1.7e8	4.35031747817993	High	0	3.766E-06
High	[K].GTVEVAGTNKETTTQGHDDLGKR.[C]	2xDeamidated [N9; Q15]		0.00181931	0	1	1	2	Q5N725	Q5N725 [107-129]	2	2416.15865095	Not Found	High	High				4.16104888916016	High	0	3.701E-05
High	[R].HPAESTSATNESVLK.[V]			7.89255E-06	0	1	1	15	B8BJ39	B8BJ39 [476-490]	0	1570.77074044	High	High	High	1.1e9	9.2e8	6.4e8	4.33737087249756	High	0	1.247E-07
High	[R].KPEEITKEEYAAFYK.[S]			0.000106811	0	2	3	11	Q0J4P2; Q07078	Q0J4P2 [273-287]; Q07078 [273-287]	1	1845.92690667	High	High	High	1.1e8	1.9e8	3.8e8	4.20980501174927	High	0	1.243E-05
High	[R].HPAESTNATNESVLK.[V]			1.33359E-06	0	1	1	10	Q2QXR8	Q2QXR8 [476-490]	0	1597.78163947	High	High	High	4.2e8	3.4e8	5.3e8	3.79401874542236	High	0	1.919E-08
High	[R].TYGGYSDAVVVSQR.[F]			6.22348E-05	0	1	1	16	Q0JA75	Q0JA75 [145-158]	0	1501.72814743	High	High	High	2.1e8	6.0e8	6.0e8	4.32991027832031	High	0	1.097E-06
High	[R].HPAESTNATNESVLK.[V]	1xDeamidated [N]		9.02216E-05	0	1	1	8	Q2QXR8	Q2QXR8 [476-490]	0	1598.76565547	High	High	Not Found	1.6e7	2.7e7		3.6675591468811	High	0	1.623E-06
High	[K].ALEQLDAAVAK.[G]			0.00446976	0	1	1	8	Q43008	Q43008 [70-80]	0	1128.62591438	High	High	High	3.4e9	2.7e9	2.5e9	3.87115263938904	High	0	9.164E-05
High	[K].LENTLLDGSPAPR.[L]			0.00301705	0	1	4	2	Q7XQP4	Q7XQP4 [126-138]	0	1382.7274192	Not Found	Not Found	High			9.2e7	2.82908463478088	High	0	6.104E-05
High	[K].GILAADESTGTIGK.[R]			0.000276423	0	2	3	48	P17784; Q5N725	P17784 [25-38]; Q5N725 [25-38]	0	1332.70053574	High	High	High	2.7e10	3.4e10	5.1e10	5.16832637786865	High	0	7.645E-06
High	[R].VVIPPGVSDEEAK.[A]			0.00283624	0	1	2	19	P0C5D0	P0C5D0 [183-195]	0	1339.71037217	High	High	High	1.7e8	6.2e8	5.8e8	2.7619194984436	High	0.0001386	0.001129
High	[R].TLDSTHHDDFHQPNFATASIK.[K]			0.000842015	0	1	1	7	Q43007	Q43007 [379-399]	0	2382.11091219	High	High	High	5.7e8	5.2e8	2.8e8	3.97256994247437	High	0	1.686E-05
High	[R].DVQEACVHDGYVLPK.[L]	1xCarbamidomethyl [C6]		4.49626E-06	0	1	1	13	P49216	P49216 [52-66]	0	1729.82139612	High	High	High	1.1e9	8.9e8	5.4e8	4.26879167556763	High	0	6.913E-08
High	[K].EAAWAISNATSGGTHDQIK.[Y]			1.33192E-05	0	1	1	2	Q9SLX0	Q9SLX0 [394-412]	0	1956.9409935	High	Not Found	Not Found	6.7e7			4.33504867553711	High	0	2.17E-07
High	[R].IQNGGTEVVEAK.[A]			0.00439513	0	1	1	2	Q42972	Q42972 [250-261]	0	1244.6481063	High	Not Found	Not Found	5.0e7			2.89145112037659	High	0	8.689E-05
High	[K].DNQTVQSVLGTPTR.[D]			0.000453514	0	1	1	9	Q7Y0E8	Q7Y0E8 [165-178]	0	1515.77616021	High	High	High	2.8e8	2.1e8	3.3e8	3.74417448043823	High	0	8.88E-06
High	[R].CGGFSVEEVAPR.[L]	1xCarbamidomethyl [C1]		0.00337576	0	1	2	2	A2XMN2	A2XMN2 [182-193]	0	1307.60486162	Not Found	High	Not Found		1.5e8		3.33022427558899	High	0	6.818E-05
High	[R].QLNMIDADEKDTAGGELPNR.[A]			1.16367E-05	0	1	2	10	P0C5D0	P0C5D0 [109-128]	1	2187.03463574	High	High	High	1.0e8	6.3e8	4.6e8	4.73471832275391	High	0	3.103E-06
High	[R].VAAAEEGAAGQNGGEPR.[V]	1xDeamidated [N/Q]		9.50295E-06	0	1	1	7	Q5N806	Q5N806 [112-128]	0	1584.72485329	High	High	Not Found	1.5e7	1.9e7		4.79392957687378	High	0	2.224E-07
High	[K].GHADHVLISGHDGGTGASR.[W]			3.91115E-07	0	1	2	10	Q0JKD0	Q0JKD0 [1159-1177]	0	1843.87939637	High	High	High	6.5e8	5.1e8	3.5e8	5.24869728088379	High	0	6.169E-08
High	[R].KSPCGEGTNTWDR.[F]	1xCarbamidomethyl [C4]		0.000703315	0	1	1	10	P35686	P35686 [76-88]	1	1507.65941626	High	High	High	7.4e8	6.9e8	2.6e8	4.40102863311768	High	5.949E-05	0.000176
High	[R].HGGSGGPADPVPVK.[L]			4.05806E-05	0	1	1	53	A2XS65	A2XS65 [71-84]	0	1274.64877504	High	High	High	2.9e9	1.8e9	1.7e9	4.10883665084839	High	5.949E-05	0.0002509
High	[K].IHNFDQNVGALSVK.[L]			0.000305884	0	1	2	4	A2XRZ6	A2XRZ6 [296-309]	0	1541.80706647	High	High	Not Found	4.8e7	4.5e7		3.97218537330627	High	0	2.425E-05
High	[R].FVIGGPHGDAGLTGR.[K]			0.00122046	0	2	3	8	A2Y053; P93438	A2Y053 [241-255]; P93438 [240-254]	0	1453.75463703	High	High	High	6.2e8	6.1e8	5.2e8	3.02117991447449	High	5.949E-05	0.0001021
High	[K].VIACVGETLEQR.[E]	1xCarbamidomethyl [C4]		0.000942264	0	1	1	21	P48494	P48494 [124-135]	0	1374.70457561	High	High	High	7.7e9	6.3e9	6.0e9	4.48357009887695	High	0	1.963E-05
High	[R].MKEGQNDIYYITGESK.[K]	1xDeamidated [Q/N]		0.00191373	0	1	1	4	Q0J4P2	Q0J4P2 [457-472]	1	1876.86332051	High	Not Found	Not Found				4.42079877853394	High	0	4.799E-05
High	[R].VSTTDFQPNGQAPISSTDK.[Q]	2xDeamidated [Q7; N/Q]		0.000148863	0	1	2	4	Q84QK0	Q84QK0 [117-135]	0	1994.91892142	Not Found	Not Found	High				3.89561796188354	High	0	7.759E-05
High	[K].SQIHEIVLVGGSTR.[I]			0.000214594	0	1	1	8	Q6Z7B0	Q6Z7B0 [358-371]	0	1495.82271653	High	High	High	2.0e8	1.9e8	8.0e7	3.69229602813721	High	0	7.18E-06
High	[R].VSTTDFQPNGQAPISSTDK.[Q]	1xDeamidated [N/Q]		5.40683E-05	0	1	2	21	Q84QK0	Q84QK0 [117-135]	0	1993.93490542	High	High	High	2.1e8	7.1e7	2.2e7	4.47377920150757	High	0	2.229E-05
High	[K].SLTNDWEEHLAVK.[H]			0.000416813	0	2	3	17	Q0J4P2; Q07078	Q0J4P2 [288-300]; Q07078 [288-300]	0	1541.75944755	High	High	High	1.2e9	1.0e9	9.4e8	4.56005048751831	High	0	2.765E-05
High	[K].DEAYFAANAAAQASR.[R]	1xDeamidated [N/Q]		5.98312E-05	0	1	1	11	Q2QLY5	Q2QLY5 [374-388]	0	1556.69757597	High	High	High	2.3e7	2.7e7	3.4e7	4.70954370498657	High	0	2.425E-06
High	[R].TASNEAVQVNIGK.[K]			0.00074401	0	1	1	4	P48600	P48600 [161-173]	0	1330.69611908	High	High	High	6.5e7	5.2e7	3.7e7	4.19484806060791	High	0	4.781E-05
High	[R].LNALQQQSGR.[L]			0.00333805	0	1	1	6	Q6Z965	Q6Z965 [267-276]	0	1114.5963456	High	High	High	1.3e8	1.2e8	7.3e7	3.32458639144897	High	0	6.738E-05
High	[R].EVFEGHLGGRPNQIDAAAGDAAR.[A]			3.2585E-05	0	1	1	12	Q7XUG1	Q7XUG1 [392-414]	0	2351.14869468	High	High	High	4.0e8	4.1e8	1.5e8	3.98866009712219	High	0	4.79E-06
High	[R].VSSEQEAAPAVR.[A]			0.000264257	0	1	1	7	Q5Z8V9	Q5Z8V9 [46-57]	0	1243.62770521	High	High	High	1.2e8	2.2e8	1.9e8	3.87059354782104	High	0	5.033E-06
High	[R].ELCSETGAAQDDVLAR.[V]	1xCarbamidomethyl [C3]		1.51594E-05	0	1	1	8	Q6AVA8	Q6AVA8 [713-728]	0	1734.79630349	High	High	High	7.1e8	6.7e8	2.4e8	4.9905743598938	High	0	2.822E-07
High	[R].HQSQAQQQVQEAQPQPLAQQAPAAAGLSR.[Y]			0.000827926	0	1	1	2	Q5W659	Q5W659 [39-67]	0	3066.54638127	High	Not Found	Not Found	2.2e7			4.06762647628784	High	0	2.675E-05
High	[K].NYMNAQYFGEIGVGTPPQK.[F]			0.000370367	0	1	1	2	Q42456	Q42456 [79-97]	0	2114.00115093	Not Found	Not Found	High			2.9e7	2.55994653701782	High	0	7.849E-05
High	[R].AVGDLAAAAGVSR.[E]			0.000440935	0	1	3	8	A2XYW4	A2XYW4 [21-33]	0	1157.62731135	High	High	High	1.7e8	1.9e8	2.4e7	4.56576251983643	High	0	8.626E-06
High	[R].LIGPNCPGIIKPGECK.[I]	2xCarbamidomethyl [C6; C15]		0.000208641	0	1	1	15	Q6ZL94	Q6ZL94 [154-169]	0	1752.91352272	High	High	High	1.4e9	1.3e9	1.0e9	3.73148155212402	High	0	4.415E-05
High	[K].NMAVTQFEPADAR.[R]			0.00117335	0	1	1	2	Q6Z6L4	Q6Z6L4 [138-150]	0	1449.67908881	Not Found	Not Found	High			1.4e8	3.51124572753906	High	0	2.379E-05
High	[K].CNMAGKPAVVTR.[V]	1xCarbamidomethyl [C1]		0.00202439	0	2	2	5	Q2QXR8; B8BJ39	Q2QXR8 [303-314]; B8BJ39 [303-314]	0	1303.66093676	High	High	High	3.2e8	3.1e8	2.6e8	2.74632096290588	High	0	5.143E-05
High	[K].NGPGAPGGQSWTAEWLK.[F]	1xDeamidated [N/Q]		0.00180911	0	1	1	11	Q7XJ02	Q7XJ02 [269-285]	0	1756.82892445	High	High	High	9.7e7	1.0e8	8.5e7	3.00489640235901	High	0.0001386	0.001223
High	[K].ASDASQEVDSQENHETVQEDESK.[V]			1.4822E-05	0	1	2	3	A2WNF5	A2WNF5 [221-243]	0	2562.07101671	High	High	Not Found	6.6e7			4.3244514465332	High	0	2.429E-07
High	[R].TAVYNTATVTAASSPAK.[M]			0.000136815	0	1	1	2	Q5Z7L0	Q5Z7L0 [404-420]	0	1652.84899074	Not Found	Not Found	High			1.7e7	4.24745750427246	High	0	2.514E-06
High	[R].VFSAAGEDYCLTVR.[N]	1xCarbamidomethyl [C10]		0.000664846	0	1	1	3	Q6Z4N6	Q6Z4N6 [197-210]	0	1587.74716862	High	High	Not Found	2.6e7			3.87157225608826	High	0	1.324E-05
High	[K].SDLLLASNPVHK.[S]			0.00158074	0	1	1	12	Q06398	Q06398 [43-54]	0	1293.71612631	High	High	High	2.6e8		2.3e8	3.23305058479309	High	0.0001124	0.0007489
High	[R].GGSVCLAPTNPR.[D]	1xCarbamidomethyl [C5]		0.00222739	0	1	1	4	Q10M12	Q10M12 [216-227]	0	1228.61028139	High	High	Not Found	4.5e8	3.8e8		3.56287050247192	High	0	4.531E-05
High	[R].AVYYDPETGKEDPSK.[N]			0.00199054	0	1	1	9	P41345	P41345 [178-192]	1	1698.78572176	High	High	High	5.7e8	5.2e8	5.6e8	3.70701575279236	High	0	5.304E-05
High	[R].EGNVVLAPTNPR.[D]			0.000996777	0	1	1	8	Q10M12	Q10M12 [47-58]	0	1266.68007516	High	Not Found	High	4.6e8		4.2e8	3.50109624862671	High	5.949E-05	0.000385
High	[K].GTIEVAGTEKETTTQGHDDLGK.[R]			2.725E-06	0	1	1	9	P17784	P17784 [107-128]	1	2287.10482368	High	High	High	4.5e8	4.1e8	3.2e8	5.29791927337646	High	0	6.003E-07
High	[K].QSSALSAASSACDHIR.[D]	1xCarbamidomethyl [C12]		1.05752E-05	0	1	1	9	Q7XDC8	Q7XDC8 [241-256]	0	1660.77075751	High	High	Not Found	1.0e9	7.9e8		4.73376226425171	High	0	1.697E-07
High	[K].KVLTMNPTGDLSSAR.[F]			0.000157479	0	1	1	8	P14717	P14717 [533-547]	1	1589.83156661	High	High	High	1.1e8	1.0e8	1.8e8	4.31293821334839	High	0	7.377E-06
High	[R].VVDSMTDNLRPTR.[A]			0.00223995	0	2	2	9	Q2QXR8; B8BJ39	Q2QXR8 [315-327]; B8BJ39 [315-327]	0	1503.75840171	High	High	High	1.1e9	9.9e8	1.1e9	2.90091037750244	High	5.949E-05	0.0003139
High	[K].FGGDTPYSIMFGPDICGYSTK.[K]	1xCarbamidomethyl [C16]		0.00397276	0	1	1	2	Q9SLY8	Q9SLY8 [132-152]	0	2313.02023161	Not Found	Not Found	High			3.0e7	3.3990786075592	High	5.949E-05	0.0003273
High	[K].AAGVYTDAEGAAADK.[F]			2.45943E-05	0	1	1	2	Q84T92	Q84T92 [120-134]	0	1409.65431379	High	Not Found	Not Found	8.4e7			4.50861501693726	High	0	4.12E-07
High	[K].ANADTPADALTAR.[N]			0.00151121	0	1	1	14	Q75KR1	Q75KR1 [552-564]	0	1286.63351884	High	High	High	2.3e9	2.5e9	2.6e9	4.11284971237183	High	5.949E-05	0.0001129
High	[R].EAGVTVVESPAK.[I]			0.00129106	0	1	1	5	Q6ZL94	Q6ZL94 [304-315]	0	1186.63139364	High	High	High	1.2e9	1.1e9	1.2e9	3.49069857597351	High	5.949E-05	0.0001409
High	[R].QAQLKPETAPALR.[A]			0.0023828	0	1	1	14	Q9FWK4	Q9FWK4 [48-60]	0	1422.80633824	High	High	High	9.1e8	9.0e8	7.9e8	3.69669246673584	High	5.949E-05	0.0002291
High	[R].NNGAEGIGLCR.[T]	1xDeamidated [N]; 1xCarbamidomethyl [C10]		0.00285222	0	1	1	16	Q75KR1	Q75KR1 [565-575]	0	1161.53169715	High	High	High	3.3e8	3.1e8	3.7e8	4.00520849227905	High	0	5.797E-05
High	[K].VDKGTIEVAGTEKETTTQGHDDLGK.[R]			4.68275E-07	0	1	1	4	P17784	P17784 [104-128]	2	2629.29514346	High	High	High		1.4e8	1.1e8	5.34168577194214	High	0	6.361E-09
High	[K].VDKGTIEVAGTEKETTTQGHDDLGK.[R]	1xDeamidated [Q18]		0.00103099	0	1	1	2	P17784	P17784 [104-128]	2	2630.27915946	Not Found	High	High				4.98795032501221	High	0.0001124	0.0007563
High	[K].VATPDQAQEVHDGLR.[K]			1.77461E-05	0	1	1	28	P48494	P48494 [176-190]	0	1635.80852293	High	High	High	9.8e9	1.0e10	8.2e9	4.85128593444824	High	0	6.65E-06
High	[R].AEYEESGPAIVHR.[K]			0.000383082	0	1	1	10	A3C6D7	A3C6D7 [362-374]	0	1457.70193271	High	High	High	4.1e8	3.8e8	3.5e8	3.066002368927	High	0	7.429E-06
High	[R].YLLEHQPPTTGK.[A]			0.000837292	0	1	2	4	Q84XG9	Q84XG9 [424-435]	0	1383.72669097	High	High	Not Found	3.6e7	2.5e7		3.53798627853394	High	5.949E-05	0.0001125
High	[K].AGEDDDDLDDEDAEDEDK.[A]			1.61273E-05	0	1	1	2	Q9SLY8	Q9SLY8 [384-401]	0	2010.70541796	High	Not Found	Not Found	2.2e7			4.18459320068359	High	0	2.646E-07
High	[K].NAIIWGNHSSTQYPDVNHATVK.[T]			1.23257E-06	0	1	1	25	Q7XDC8	Q7XDC8 [181-202]	0	2452.20039589	High	High	High	2.1e9	2.1e9	1.2e9	4.87110471725464	High	0	1.802E-07
High	[K].NAIIWGNHSSTQYPDVNHATVK.[T]	1xDeamidated [Q/N]		1.10621E-05	0	1	1	22	Q7XDC8	Q7XDC8 [181-202]	0	2453.18441189	High	High	High			2.2e8	4.92353773117065	High	0	4.282E-06
High	[K].NAIIWGNHSSTQYPDVNHATVK.[T]	2xDeamidated [Q/N]		5.22735E-05	0	1	1	9	Q7XDC8	Q7XDC8 [181-202]	0	2454.16842789	High	High	High	3.7e7	6.8e7		4.66247129440308	High	0	8.147E-06
High	[K].VVTDEGLVER.[A]			0.00415524	0	1	1	7	Q10G56	Q10G56 [340-349]	0	1116.58952886	High	High	High	8.8e8	7.8e8	7.0e8	3.59632873535156	High	0	8.253E-05
High	[K].IAVDMVNEGLIDR.[R]			0.000151397	0	1	1	12	Q75KR1	Q75KR1 [363-375]	0	1444.74644008	High	High	High	1.0e9	5.2e8	8.4e8	4.50445508956909	High	0	7.412E-06
High	[K].KYGQDATNVGDEGGFAPNIQENK.[E]			2.34386E-07	0	1	1	17	Q42971	Q42971 [205-227]	1	2452.13752077	High	High	High	1.9e9	1.9e9	1.2e9	6.62135553359985	High	0	6.33E-08
High	[R].KITFTGSTAVGK.[K]			0.00101374	0	1	1	4	B9F3B6	B9F3B6 [271-282]	1	1209.68376359	High	Not Found	High	1.7e8		1.3e8	3.52007246017456	High	0	2.044E-05
High	[R].LNLDAFHGDKDHGGVR.[D]			0.00441987	0	1	1	5	Q6Z4N6	Q6Z4N6 [132-147]	1	1750.86195548	High	High	High	1.3e8	8.7e7	1.1e8	4.11465072631836	High	5.949E-05	0.0001717
High	[R].AVFGDAALQLGQELVSR.[G]			5.75205E-05	0	1	1	4	Q8LR50	Q8LR50 [33-49]	0	1773.94937347	High	High	Not Found	1.0e7	1.0e7		3.97943210601807	High	0	1.014E-06
High	[K].TDEDKVMVLDSHK.[L]			0.000880767	0	1	1	6	Q9LST6	Q9LST6 [30-42]	1	1516.73118388	High	High	High	3.2e8	3.0e8	1.7e7	4.18711042404175	High	0	1.768E-05
High	[R].SSGVTAEGEGVK.[V]			0.00139681	0	1	1	2	Q40682	Q40682 [67-78]	0	1120.54805794	Not Found	Not Found	High			6.0e7	3.48246216773987	High	0	2.834E-05
High	[K].AVAHQPVSVAIEAGGR.[E]			1.64944E-05	0	1	1	18	P25777	P25777 [267-282]	0	1561.84451459	High	High	High	9.2e8	8.4e8	7.3e8	4.79680061340332	High	0	7.045E-07
High	[R].SSEAYTFNHDSMAR.[R]	1xDeamidated [N8]		0.00119332	0	1	1	4	B7EA73	B7EA73 [681-694]	0	1616.66456127	High	Not Found	High	3.0e7		2.3e7	3.15838861465454	High	0	6.236E-05
High	[K].AGAGSATLSMAYAASK.[F]			3.20395E-05	0	1	1	4	Q42972	Q42972 [262-277]	0	1456.71005456	Not Found	Not Found	High			1.1e8	4.45693254470825	High	0	9.761E-07
High	[K].IVTSANNTYEAGVPNGK.[E]	2xDeamidated [N7; N15]		2.91535E-06	0	1	2	19	Q0JMY8	Q0JMY8 [97-113]	0	1736.8337354	High	High	High	2.1e9	2.0e9	2.0e9	4.75029182434082	High	0	4.286E-07
High	[K].IVTSANNTYEAGVPNGK.[E]	1xDeamidated [N]		7.55461E-07	0	1	2	28	Q0JMY8	Q0JMY8 [97-113]	0	1735.8497194	High	High	High	1.9e10	1.8e10	1.3e10	5.67128562927246	High	0	1.774E-08
High	[R].KQSSALSAASSACDHIR.[D]	1xCarbamidomethyl [C13]		4.3579E-08	0	1	1	16	Q7XDC8	Q7XDC8 [240-256]	1	1788.86572047	High	High	High	1.5e9	1.5e9	1.2e9	6.64271211624146	High	0	2.676E-09
High	[K].IVTSANNTYEAGVPNGK.[E]			1.46745E-06	0	1	2	23	Q0JMY8	Q0JMY8 [97-113]	0	1734.8657034	High	High	High	3.3e9	3.2e9	2.9e9	5.59772253036499	High	0	3.483E-08
High	[K].EAAENTLVAYK.[S]			0.00397276	0	1	1	10	Q06967	Q06967 [149-159]	0	1208.61574358	High	High	High	4.8e8	6.6e8	6.8e8	3.68614196777344	High	0	7.94E-05
High	[K].DSANDRTDEYGGSLENR.[C]			0.000258377	0	1	1	7	Q84QK0	Q84QK0 [195-211]	1	1898.81110148	High	High	High	1.5e8	6.1e7	4.0e7	5.01584482192993	High	0	8.011E-06
High	[R].RAEQMLINNPSR.[V]			0.000445924	0	1	1	20	P37833	P37833 [56-67]	1	1428.73760676	High	High	High	9.9e8	8.5e8	7.8e8	4.22639322280884	High	5.949E-05	0.0001934
High	[R].GIPSLVAIGADGR.[T]			0.00149431	0	1	1	10	Q7Y0E8	Q7Y0E8 [439-451]	0	1225.68991159	High	High	High	2.6e8	2.4e8	2.9e8	3.1203453540802	High	0	4.114E-05
High	[K].EVSHEWNVMNK.[Q]			0.0042258	0	1	2	5	Q07078	Q07078 [255-265]	0	1372.6314104	High	High	High	1.8e8	3.5e7	2.0e8	3.23257446289063	High	0	8.371E-05
High	[R].REDRPQGPRPGGGAPAPGGAAAPAPNVAR.[T]			0.00058416	0	1	1	4	P49216	P49216 [104-132]	1	2747.41966484	High	High	Not Found	1.4e8	1.3e8		4.07073163986206	High	4.271E-05	9.361E-05
High	[K].MGVEVYHNLK.[S]			0.00231677	0	1	1	25	Q42971	Q42971 [190-199]	0	1189.60340485	High	High	High	4.1e9	3.5e9	3.4e9	3.79748773574829	High	5.949E-05	0.0002925
High	[K].EEPKPEPEAEAAAETTSR.[E]			1.18348E-05	0	1	1	8	Q0JPA6	Q0JPA6 [132-149]	0	1941.90360487	High	High	High	1.3e8	1.1e8	4.8e8	4.42954206466675	High	0	1.182E-06
High	[K].VTVHHFHGNNVDLGTACGK.[Y]	1xCarbamidomethyl [C17]		1.63098E-05	0	1	1	7	Q9SDG6	Q9SDG6 [69-87]	0	2062.98756689	High	High	High	2.8e8		1.1e8	4.60527515411377	High	0	2.677E-07
High	[R].VTSGEQQVVSGMNYR.[L]			6.23138E-06	0	1	1	11	Q10J94	Q10J94 [70-84]	0	1654.78534466	High	High	High	1.9e9	1.6e9	1.5e9	4.92667579650879	High	0	9.736E-08
High	[K].MGVTHCTIAHALEK.[T]	1xCarbamidomethyl [C6]		0.000183315	0	1	1	8	P31924	P31924 [432-445]	0	1567.77194364	High	High	High	3.7e7	2.5e8	2.1e8	3.76350164413452	High	0	3.495E-06
High	[R].VTSGEQQVVSGMNYR.[L]	1xDeamidated [N13]		0.00135047	0	1	1	2	Q10J94	Q10J94 [70-84]	0	1655.76936066	Not Found	Not Found	High			1.3e7	3.7374119758606	High	0	2.747E-05
High	[K].APGMIGWWPAK.[A]			0.00144474	0	1	3	14	P17654	P17654 [301-311]	0	1213.61866105	High	High	High	2.3e9	4.1e9	2.2e9	3.97768330574036	High	5.949E-05	0.0001402
High	[R].VTSGEQQVVSGMNYR.[L]	1xOxidation [M12]		2.11279E-05	0	1	1	10	Q10J94	Q10J94 [70-84]	0	1670.78025966	High	High	High	4.1e8	3.5e8	3.3e8	5.14585256576538	High	0	2.254E-06
High	[K].LGVSYNQPDGQK.[L]			0.00216566	0	1	2	10	A2XD35	A2XD35 [405-416]	0	1305.64335527	High	High	High	3.9e8	3.6e8	3.6e8	3.87986421585083	High	5.949E-05	0.0002029
High	[R].KFGCTEFVNPK.[D]	1xCarbamidomethyl [C4]		0.00262168	0	1	1	16	Q2R8Z5	Q2R8Z5 [237-247]	1	1326.65108357	High	High	High	2.5e9	2.3e9	1.8e9	4.37943267822266	High	5.949E-05	0.0001444
High	[K].KYGQDATNVGDEGGFAPNIQENK.[E]	1xDeamidated [N/Q]		2.67939E-06	0	1	1	8	Q42971	Q42971 [205-227]	1	2453.12153677	Not Found	High	High				5.12606954574585	High	0	3.995E-08
High	[K].WLTPNEDGVSMAALALMNQDK.[V]	1xDeamidated [N/Q]		0.000191755	0	1	1	5	Q6ZD89	Q6ZD89 [118-138]	0	2305.08389457	Not Found	High	Not Found				4.16826152801514	High	0	3.581E-06
High	[K].WLTPNEDGVSMAALALMNQDK.[V]			0.000309345	0	1	1	10	Q6ZD89	Q6ZD89 [118-138]	0	2304.09987857	High	High	High	1.9e7	1.4e7	3.1e7	4.21844911575317	High	0	1.437E-05
High	[R].SFHDLAEHDIR.[V]			0.00186068	0	1	1	6	Q75GX9	Q75GX9 [335-345]	0	1339.63893861	High	Not Found	High	1.3e9		2.6e8	3.55322694778442	High	0	7.57E-05
High	[R].ADEGYCVAVR.[E]	1xCarbamidomethyl [C6]		0.00250642	0	1	1	8	Q10M12	Q10M12 [37-46]	0	1139.51498406	High	High	High	3.0e8	3.0e8	3.0e8	3.58000612258911	High	0	5.1E-05
High	[R].SYSHLLIQTCHR.[R]	1xCarbamidomethyl [C10]		0.00260698	0	1	1	6	Q7XUG1	Q7XUG1 [324-335]	0	1514.75325713	High	High	High		1.5e8	7.1e7	2.93059992790222	High	0	5.307E-05
High	[R].EDRPQGPRPGGGAPAPGGAAAPAPNVAR.[T]			0.000458645	0	1	1	6	P49216	P49216 [105-132]	0	2591.31855388	High	High	High	2.1e8	2.0e8	1.8e8	2.85479831695557	High	0.001102	0.01469
High	[K].HSLGYWENEK.[V]			0.00230379	0	1	1	10	Q6ZDY8	Q6ZDY8 [594-603]	0	1262.5800268	High	High	High	8.2e8	6.1e8	6.1e8	4.11649370193481	High	0	7.821E-05
High	[K].LQQVSVHGLAAGK.[K]			0.000587456	0	1	1	8	Q9FR35	Q9FR35 [24-36]	0	1307.74300977	High	High	High	5.1e8	4.5e8	4.3e8	3.45422959327698	High	0	1.162E-05
High	[K].HAVATPVNWKPGER.[V]			0.000200584	0	1	2	16	P0C5C8	P0C5C8 [169-182]	0	1561.82338527	High	High	High	1.1e9	1.1e9	9.9e8	4.46478939056396	High	0	3.775E-06
High	[K].AGEDADSLGLTGHER.[Y]			2.89899E-06	0	1	1	11	Q6YZX6	Q6YZX6 [825-839]	0	1527.70338917	High	High	High	9.9e8	9.5e8	9.2e8	4.94790649414063	High	0	2.826E-06
High	[K].IAVDMVNEGLVER.[R]			0.000294071	0	1	1	14	Q6AVA8	Q6AVA8 [423-435]	0	1444.74644008	High	High	High	5.2e8	5.2e8	8.4e8	3.8184278011322	High	0	2.387E-05
High	[R].KAVGLAAHDDSGHLTPIR.[I]			7.77017E-07	0	1	1	7	Q0JA75	Q0JA75 [22-39]	1	1857.99296959	High	High	High	5.2e8	5.6e8	5.0e8	5.05687093734741	High	0	2.874E-07
High	[R].WQYDHTPEEGTEER.[K]			0.000244241	0	1	1	10	Q7XPL2	Q7XPL2 [371-384]	0	1776.74598218	High	High	High	3.8e8	3.1e8	9.3e7	4.01524209976196	High	0	1.143E-05
High	[R].NGEVGSVHTVHNPK.[F]	1xDeamidated [N1]		0.00138119	0	1	1	1	Q7XUA8	Q7XUA8 [375-388]	0	1475.7237312	Not Found	High	Not Found		2.6e7		3.68098592758179	High	0	2.8E-05
High	[R].IIYGGSVTGANCK.[E]	1xDeamidated [N11]; 1xCarbamidomethyl [C12]		0.000125742	0	1	1	11	P48494	P48494 [207-219]	0	1340.65147786	High	High	High	3.8e8	4.3e8	7.2e8	4.73538064956665	High	0	2.301E-06
High	[R].IIYGGSVTGANCK.[E]	1xCarbamidomethyl [C12]		0.000248398	0	1	1	18	P48494	P48494 [207-219]	0	1339.66746186	High	High	High	5.5e9	5.4e9	5.4e9	4.61175680160522	High	0	7.418E-06
High	[K].TVFGGQPTKPDYR.[D]			0.00254904	0	1	1	10	P48642	P48642 [356-368]	0	1465.74340363	High	High	High	2.9e8	7.9e8	2.1e8	2.60559511184692	High	5.949E-05	0.0004549
High	[K].TYVSGNAISKDDIK.[V]			0.00195725	0	1	1	5	P29545	P29545 [25-38]	1	1510.77476324	High	High	High	2.2e7	3.4e7	8.3e7	3.77277421951294	High	0	6.7E-05
High	[K].SQGATILTGGVRPK.[H]			0.000546028	0	1	1	8	B3VMC0	B3VMC0 [354-367]	0	1384.79068818	High	High	Not Found	4.2e8	3.7e8		3.86902236938477	High	0	1.55E-05
High	[K].FANACGAITATK.[K]	1xCarbamidomethyl [C5]		0.00341389	0	1	2	6	A2WXV8	A2WXV8 [292-303]	0	1224.60413339	High	High	High	4.0e8	3.0e8	3.2e8	3.55072975158691	High	0	6.881E-05
High	[R].GVLAKPTHDTIIR.[L]			0.00201305	0	1	1	14	Q10G56	Q10G56 [407-419]	0	1420.8270737	High	High	High	5.1e8	5.2e8	5.1e8	3.40155005455017	High	5.949E-05	0.0002463
High	[R].AYFSATSAHTCTGDGNAMVAR.[A]	1xCarbamidomethyl [C11]		6.85687E-06	0	1	1	11	Q6ZDY8	Q6ZDY8 [247-267]	0	2187.95461168	High	High	High	6.8e8	5.7e8	3.2e8	4.42822027206421	High	0	1.544E-07
High	[R].LAAELGENIPSLPEGK.[AT]			0.00280455	0	1	3	2	Q0J3D9	Q0J3D9 [776-791]	0	1637.87447723	Not Found	High	Not Found		1.9e7		3.53900575637817	High	0	5.7E-05
High	[R].MFGDEQCTMSPR.[Y]	1xOxidation [M9]; 1xCarbamidomethyl [C7]		0.000795962	0	1	1	6	Q53NL5	Q53NL5 [210-221]	0	1474.57594637	High	High	Not Found	3.6e7	4.9e7		3.94304227828979	High	0	6.218E-05
High	[R].VDVAAPEQCPPEGR.[L]	1xCarbamidomethyl [C9]		0.000387417	0	1	1	8	P0C0L1	P0C0L1 [151-164]	0	1524.71111747	High	High	High	2.5e8	2.5e8	2.5e8	3.97471880912781	High	0	1.349E-05
High	[K].FPDMVHAFKPSPK.[T]			0.00176888	0	1	2	11	A2YH64	A2YH64 [151-163]	0	1500.76678168	High	High	High	2.4e8	1.0e8	2.5e8	3.17025756835938	High	5.949E-05	0.0001557
High	[R].SPGAQTPVIVR.[F]			0.00203581	0	1	1	7	Q0E4K1	Q0E4K1 [92-102]	0	1124.64223318	High	High	High	8.5e8	7.6e8	7.2e8	3.27852654457092	High	0.0001386	0.001138
High	[K].LGIYSDAGSQTCSNK.[M]	1xCarbamidomethyl [C12]		7.62084E-05	0	1	1	12	Q9FXT4	Q9FXT4 [145-159]	0	1600.72716139	High	High	High	1.3e8	1.1e8	1.1e8	4.34571838378906	High	0	5.355E-06
High	[K].DKTYDLNFKEENNDGSQK.[I]			0.00107238	0	1	1	4	Q42971	Q42971 [262-279]	2	2144.97308134	High	High	Not Found	1.4e8	8.5e7		3.92219185829163	High	0	6.44E-05
High	[R].LLPDATGTTCGQR.[L]	1xCarbamidomethyl [C10]		0.000885735	0	1	1	12	P31924	P31924 [343-355]	0	1389.67908912	High	High	High	1.1e9	9.7e8	9.5e8	3.63461995124817	High	0	7.388E-05
High	[R].LPSPNGESTVSCHQISK.[M]	1xDeamidated [Q/N]; 1xCarbamidomethyl [C12]		5.34633E-05	0	1	1	12	P42211	P42211 [404-420]	0	1841.86980319	High	High	High	2.3e8	2.2e8	3.4e8	4.15036821365356	High	0	3.905E-05
High	[K].IQSNETSNVVQVR.[T]			0.00045097	0	1	1	4	Q10MJ1	Q10MJ1 [277-289]	0	1473.76559555	High	High	Not Found	8.2e7	5.6e7		3.25438046455383	High	0	8.822E-06
High	[R].FLEGTTTGGGPSR.[E]			0.00156307	0	1	1	6	Q67UX7	Q67UX7 [328-340]	0	1279.62770521	High	High	High	6.8e7	5.1e7	6.1e7	3.95019841194153	High	0	3.191E-05
High	[K].VLSASPSAYSANPK.[S]			0.00268127	0	1	1	2	Q6ZLK0	Q6ZLK0 [203-216]	0	1391.71652017	High	Not Found	Not Found	1.9e7			2.89461731910706	High	0.0002528	0.003456
High	[K].EKAEGVDLSAYGSSK.[V]			0.000166594	0	1	1	8	Q2R1V8	Q2R1V8 [337-351]	1	1540.74894238	High	High	High	6.4e7	9.2e7	3.1e7	3.96871590614319	High	0	3.138E-06
High	[R].IDVTGPEQCPPEGK.[L]	1xCarbamidomethyl [C9]		2.16088E-05	0	1	1	16	Q7XJ02	Q7XJ02 [200-213]	0	1526.71553413	High	High	High	4.8e8	4.7e8	5.2e8	4.77105951309204	High	0	3.601E-07
High	[R].VNVYYNEASCGR.[F]	1xCarbamidomethyl [C10]		0.000818665	0	1	4	6	Q43594	Q43594 [47-58]	0	1431.63213894	High	High	High	1.6e8	1.6e8	1.4e8	3.84087634086609	High	0	1.642E-05
High	[R].AAGGASGGEELTVEER.[N]			6.94316E-07	0	1	1	17	Q2R2W2	Q2R2W2 [37-52]	0	1532.71870486	High	High	Not Found	3.7e8	4.9e8		5.16422080993652	High	0	9.835E-09
High	[K].HNQTSIEESETHFVR.[L]			9.87206E-05	0	1	1	2	Q6L4S0	Q6L4S0 [735-749]	0	1813.84636491	High	Not Found	Not Found	3.8e7			3.99709177017212	High	0	1.273E-05
High	[K].IKEVSHEWSLVNK.[Q]			0.0016167	0	1	1	2	Q0J4P2	Q0J4P2 [253-265]	1	1568.84311762	Not Found	High	Not Found		1.2e7		3.67158150672913	High	0	3.303E-05
High	[R].FGGAIDDAAR.[Y]			0.0034719	0	1	1	4	Q93VT8	Q93VT8 [448-457]	0	992.47958458	High	High	Not Found	4.8e8	3.6e8		3.64800262451172	High	0	6.973E-05
High	[K].DHASCCPPDYPVCNTR.[A]	3xCarbamidomethyl [C5; C6; C13]		0.000453514	0	1	1	9	P25777	P25777 [424-439]	0	1948.77347697	High	High	High	1.1e8	1.0e8	6.1e7	3.62071204185486	High	5.949E-05	0.0004878
High	[R].KVACIGAWHPAR.[V]	1xCarbamidomethyl [C4]		0.00295	0	1	1	4	P35684	P35684 [251-262]	1	1365.72083492	High	High	Not Found	1.8e8	1.4e8		3.99391555786133	High	0	5.992E-05
High	[K].AGEDDDDLDDEDAEDEDKADEK.[A]			1.54561E-07	0	1	1	19	Q9SLY8	Q9SLY8 [384-405]	1	2453.90703063	High	High	High	3.8e8	3.6e8	3.0e8	5.75326108932495	High	0	1.974E-09
High	[K].HGANAGLVNALK.[L]			0.000880767	0	1	1	9	Q7XJ02	Q7XJ02 [148-159]	0	1164.64838118	High	High	High	4.6e8	3.9e8	3.0e8	3.77563548088074	High	0	1.763E-05
High	[K].LPDAGPSAPADHLR.[K]			8.33874E-05	0	1	1	10	Q7XJ02	Q7XJ02 [214-227]	0	1416.72300254	High	High	High	1.7e8	9.7e8	8.2e8	4.24827194213867	High	0	1.564E-06
High	[K].HAANAGLVNALK.[L]			0.000259834	0	1	1	6	P0C0L1	P0C0L1 [99-110]	0	1178.66403124	High	High	High	1.9e8	9.1e7	1.2e8	3.70382165908813	High	0	4.935E-06
High	[K].IWCSDLHAGR.[V]	1xCarbamidomethyl [C3]		0.00357076	0	1	2	18	Q7G764	Q7G764 [86-95]	0	1214.57350201	High	Not Found	High	1.2e9		1.9e8	3.68677401542664	High	0	7.171E-05
High	[K].SPEDATNLIDDKK.[I]			0.000477067	0	1	1	14	Q53LQ0	Q53LQ0 [159-171]	1	1445.71182863	High	High	High	7.0e8	7.4e8	7.8e8	4.51285696029663	High	5.949E-05	0.0001409
High	[R].NCDNFQVNQNDVEK.[I]	1xDeamidated [N/Q]; 1xCarbamidomethyl [C2]		0.000132274	0	1	1	18	Q6YZX6	Q6YZX6 [53-66]	0	1724.71805362	High	High	High	6.6e7		1.6e7	4.97013187408447	High	0	2.436E-06
High	[R].NCDNFQVNQNDVEK.[I]	1xCarbamidomethyl [C2]		0.000105024	0	1	1	10	Q6YZX6	Q6YZX6 [53-66]	0	1723.73403762	High	High	High	4.8e8	4.3e8	4.0e8	4.83520984649658	High	0	1.965E-06
High	[R].ISGTQHTYILR.[V]			0.00404023	0	1	1	6	Q10LP5	Q10LP5 [354-364]	0	1288.70081062	High	High	Not Found	4.7e8	6.1e7		2.95704364776611	High	5.949E-05	0.0001739
High	[R].YGGGANTLAAGYSK.[G]			0.000228295	0	1	1	6	Q8H5N9	Q8H5N9 [159-172]	0	1329.64335527	High	High	Not Found	1.3e8	1.4e8		4.16188478469849	High	0	9.331E-06
High	[K].SAESNMCDLLR.[I]	1xCarbamidomethyl [C7]		0.00367244	0	1	1	12	Q2R8Z5	Q2R8Z5 [107-117]	0	1295.57184692	High	High	High	5.4e9	4.9e9	3.3e9	3.46980762481689	High	5.949E-05	0.0004324
High	[K].APQAAGTIHTDFER.[G]			2.76791E-05	0	1	2	14	Q6Z1J6	Q6Z1J6 [326-339]	0	1513.73938083	High	High	High	1.9e8	4.8e8	5.1e8	4.3770694732666	High	0	1.6E-06
High	[K].GEYDESGPSIVHR.[K]			0.00386279	0	1	1	5	A2XNS1	A2XNS1 [362-374]	0	1445.66554719	High	Not Found	High	3.2e7		1.8e8	2.97629809379578	High	0	7.733E-05
High	[K].AEYDESGPSIVHR.[K]			0.00172954	0	1	1	11	Q10DV7	Q10DV7 [362-374]	0	1459.68119725	High	High	High	7.1e8	7.1e8	6.7e8	3.42785477638245	High	5.949E-05	0.0005987
High	[K].VDGGYVINGNK.[M]	1xDeamidated [N]		0.00320935	0	1	1	9	Q75IM9	Q75IM9 [172-182]	0	1136.55822917	High	High	Not Found	2.2e8	1.6e8		4.07257270812988	High	0	6.492E-05
High	[K].ASDASQEVDSQENHETVQEDESK.[V]	1xDeamidated [N/Q]		1.39324E-05	0	1	2	5	A2WNF5	A2WNF5 [221-243]	0	2563.05503271	Not Found	High	High		4.2e7		4.94020175933838	High	0	2.267E-07
High	[R].GGVIMDVVTPEQAR.[I]			0.00214145	0	1	2	11	Q69LA6	Q69LA6 [44-57]	0	1471.75733911	High	High	High	1.7e8	6.7e8	5.1e8	4.23184680938721	High	0	7.808E-05
High	[R].EQAVWALGNVAGDSPK.[C]			5.81715E-05	0	2	2	4	Q9SLX0; Q71VM4	Q9SLX0 [182-197]; Q71VM4 [176-191]	0	1641.82311039	High	High	Not Found	1.5e8	5.0e7		4.53297901153564	High	0	4.444E-06
High	[K].AVGLAAHDDSGHLTPIR.[I]			1.62183E-05	0	1	1	10	Q0JA75	Q0JA75 [23-39]	0	1729.89800663	High	High	High	3.3e8	3.1e8	4.0e8	3.93030428886414	High	0	1.002E-05
High	[K].VATPDQAQEVHDGLRK.[W]			0.0002498	0	1	1	16	P48494	P48494 [176-191]	1	1763.90348589	High	High	High	2.9e9	2.7e9	2.8e9	4.0045485496521	High	0	2.686E-05
High	[R].LPDATQGSDHLR.[Q]			0.00110919	0	1	1	12	Q9FE01	Q9FE01 [132-143]	0	1309.64950327	High	High	High	9.9e7	1.1e8	7.4e8	3.68497705459595	High	0	2.247E-05
High	[R].EAIWCGSTNSSTEEGK.[E]	1xCarbamidomethyl [C5]		0.000212193	0	1	2	8	B8AU84	B8AU84 [89-104]	0	1755.74901894	High	High	High	8.8e7	8.4e7	2.0e7	3.88005542755127	High	0	8.907E-06
High	[K].EEEKKGDDEAEAEADPACEGGVCR.[K]	2xCarbamidomethyl [C18; C23]		0.00310299	0	1	1	2	Q7Y0E8	Q7Y0E8 [544-567]	2	2651.08317874	High	Not Found	Not Found	9.1e6			4.60612154006958	High	5.949E-05	0.0005167
High	[R].TIGHTVTSPDDTAEQCR.[S]	1xCarbamidomethyl [C16]		0.000103266	0	1	1	5	Q259G4	Q259G4 [226-242]	0	1887.8501299	High	High	Not Found	2.9e7	1.4e8		4.20035076141357	High	0	1.48E-05
High	[R].TIGHTVTSPDDTAEQCR.[S]	1xDeamidated [Q15]; 1xCarbamidomethyl [C16]		0.00235617	0	1	1	1	Q259G4	Q259G4 [226-242]	0	1888.8341459	Not Found	High	Not Found				4.20556449890137	High	0	4.801E-05
High	[K].QSNLCVAADVGTAK.[E]	1xCarbamidomethyl [C5]		6.69576E-05	0	1	1	6	Q9LDN2	Q9LDN2 [244-257]	0	1433.70530384	High	High	High	1.8e8	5.9e7	5.1e7	4.44755077362061	High	0	1.187E-06
High	[K].GVVPDTHPLSATAAR.[S]			0.00120681	0	1	1	8	Q0JMH0	Q0JMH0 [260-274]	0	1491.79141641	High	High	Not Found	4.6e8	3.9e8		2.81770515441895	High	5.949E-05	0.0001128
High	[K].ANPAAADMVDR.[M]			0.00210564	0	1	1	6	Q6ZD89	Q6ZD89 [73-83]	0	1130.52588278	High	Not Found	High	3.3e8		3.2e8	3.65033078193665	High	0	4.293E-05
High	[R].SGADAAPGVIR.[D]			0.00172954	0	1	1	10	Q9LGQ6	Q9LGQ6 [51-61]	0	1013.53743379	High	High	High	4.9e8	2.2e8	4.3e8	3.66594767570496	High	5.949E-05	0.0004014
High	[K].TIEVDNTDAEGR.[L]			0.00441987	0	0	1	10			0	1319.60736361	High	High	High	1.0e8	9.3e7	5.4e7	3.82811951637268	High	5.949E-05	0.0001195
High	[K].VVDGCEAQIAAK.[L]	1xCarbamidomethyl [C5]		0.000516159	0	1	1	7	Q9XEA8	Q9XEA8 [27-38]	0	1260.62526271	High	High	High	1.0e9	1.0e9	1.2e9	4.18714427947998	High	0	1.958E-05
High	[R].INVYYNEASGGR.[YF]			0.00128382	0	2	3	5	Q40665; P46265	Q40665 [47-58]; P46265 [47-58]	0	1342.63860424	High	High	High	3.4e8	3.6e8	2.8e8	4.00411987304688	High	0	2.606E-05
High	[K].GHHYIVTDDKEGLNSELEK.[H]	1xDeamidated [N14]		2.12471E-05	0	1	1	5	Q9SXP2	Q9SXP2 [65-83]	1	2185.04076741	High	High	High		3.9e7	4.7e7	4.66648530960083	High	0	3.539E-07
High	[K].GHHYIVTDDKEGLNSELEK.[H]			3.15429E-06	0	1	1	27	Q9SXP2	Q9SXP2 [65-83]	1	2184.05675141	High	High	High	1.6e9	1.2e9	9.6e8	4.84455299377441	High	0	9.359E-07
High	[R].AIVQAVTHYSDPK.[I]			0.000300764	0	1	2	21	Q69LA6	Q69LA6 [275-287]	0	1428.74815466	High	High	High	2.2e9	1.7e9	1.9e9	3.36438155174255	High	0	5.757E-06
High	[K].TVDSEELTVEER.[N]			0.000711272	0	2	2	16	Q7XTE8; Q6EUP4	Q7XTE8 [38-49]; Q6EUP4 [38-49]	0	1406.66454408	High	High	High	2.0e9	1.7e9	1.4e9	4.08614301681519	High	0	1.413E-05
High	[K].LSSTSVTVEDCVK.[E]	1xCarbamidomethyl [C11]		0.000234808	0	1	1	4	Q7FAY6	Q7FAY6 [296-308]	0	1424.69373607	High	Not Found	High			1.1e8	3.94775056838989	High	0	4.651E-05
High	[R].RVTSGEQQVVSGMNYR.[L]			0.000546028	0	1	1	3	Q10J94	Q10J94 [69-84]	1	1810.88645562	High	High	High	6.9e7	7.4e7	5.0e7	4.44630002975464	High	0	1.155E-05
High	[K].NISFTVWDVGGQDK.[I]			0.000245619	0	1	2	5	P51823	P51823 [60-73]	0	1565.75944755	High	Not Found	High	2.7e8		2.1e8	4.51242399215698	High	0	4.661E-06
High	[K].AVKPVLVGGPK.[L]			0.00441987	0	1	2	27	A2XFI3	A2XFI3 [252-262]	0	1064.6826415	High	High	High	4.2e9	3.5e9	3.5e9	3.44769287109375	High	0	8.745E-05
High	[K].YLESVDVDDSKDVK.[S]			0.000453514	0	1	2	6	B8AEC1	B8AEC1 [108-121]	1	1611.77482273	High	High	High	3.7e7	2.2e7	2.4e7	3.987544298172	High	0.0001601	0.001679
High	[R].TEGSEITEDEIKK.[F]			0.00039847	0	1	1	8	Q6ETN3	Q6ETN3 [485-497]	1	1478.72205892	High	High	High	1.3e8	2.9e7	2.3e7	4.05461549758911	High	0	7.735E-06
High	[K].YSGDSDLQLER.[I]			0.00413198	0	2	2	4	Q40665; P46265	Q40665 [36-46]; P46265 [36-46]	0	1282.59098532	High	High	Not Found	2.7e8	2.9e8		3.79320216178894	High	0	8.205E-05
High	[K].YTIAMLGYADEDK.[T]			0.00159862	0	1	1	4	Q948T6	Q948T6 [192-204]	0	1489.68792213	High	High	Not Found	5.8e7	3.0e7		4.1249623298645	High	0	3.248E-05
High	[R].QEYHIYMTSDGR.[I]			0.00144474	0	1	1	14	P37833	P37833 [370-381]	0	1499.65835335	High	High	High	2.7e8	1.3e8	3.7e8	3.33717703819275	High	5.949E-05	0.0005999
High	[K].LTSSNCTVAIVGR.[K]	1xCarbamidomethyl [C6]		0.000590769	0	1	1	10	P52428	P52428 [204-216]	0	1377.71547464	High	High	High	8.5e8	7.5e8	6.9e8	3.47477769851685	High	0	2.174E-05
High	[R].SDEYGGSLENR.[C]			0.00175896	0	1	1	10	Q69TH8	Q69TH8 [202-212]	0	1226.52838508	High	High	High	4.4e8	3.3e8	2.3e8	3.66654062271118	High	5.949E-05	0.0001973
High	[K].VESTAVPSASTPDVADAK.[A]			8.82137E-05	0	1	1	13	Q40680	Q40680 [79-96]	0	1744.85994926	High	High	High	5.3e8	5.3e8	5.2e8	4.50013828277588	High	0	1.588E-06
High	[R].QSGTTPGYSYSTANK.[N]			9.87206E-05	0	1	1	13	A2Y4S9	A2Y4S9 [48-62]	0	1561.71289123	High	High	High	6.9e8	6.7e8	8.2e8	4.43073320388794	High	0	1.788E-06
High	[K].DKTGSVLQQASEQVK.[S]			7.49328E-05	0	1	2	14	A2Y720	A2Y720 [141-155]	1	1617.84423971	High	High	High	6.0e8	5.9e8	6.0e8	4.88426160812378	High	0	1.305E-05
High	[K].ENPVKPTDAVVK.[F]			0.00371392	0	1	1	5	Q6YXW6	Q6YXW6 [277-288]	0	1296.71579194	High	High	High	4.2e7	1.0e7	6.7e7	3.09937787055969	High	0.0008728	0.01124
High	[K].GALDGGLDIPHSDKR.[F]			9.65236E-05	0	2	3	10	Q8L4L4; A2WXX3	Q8L4L4 [165-179]; A2WXX3 [165-179]	1	1550.79214464	High	High	High	1.2e9	1.2e9	1.0e9	4.19302845001221	High	0	5.261E-06
High	[K].AEYDESGPGIVHMK.[C]			0.00074401	0	1	1	7	P0C542	P0C542 [361-374]	0	1532.70496916	High	High	High	1.7e8	1.6e8	1.3e8	3.09223866462708	High	0	4.746E-05
High	[R].CNLEGHGGYVNAVAVSPDGSLCASGGK.[D]	1xDeamidated [N11]; 2xCarbamidomethyl [C1; C22]		1.59468E-05	0	1	1	2	P49027	P49027 [203-229]	0	2677.19808987	Not Found	Not Found	High				3.42916774749756	High	0	2.621E-07
High	[R].CNLEGHGGYVNAVAVSPDGSLCASGGK.[D]	2xCarbamidomethyl [C1; C22]		2.15415E-07	0	1	1	8	P49027	P49027 [203-229]	0	2676.21407387	High	High	High	5.1e8	3.7e8	3.6e8	6.00171756744385	High	0	6.468E-09
High	[R].VSTNEYQPDGQAPISSTDR.[Q]			5.85738E-06	0	1	1	10	Q69TH8	Q69TH8 [118-136]	0	2064.94686662	High	High	High	7.0e8	5.3e8	6.5e8	5.33889293670654	High	0	9.108E-08
High	[R].HETADINTFK.[W]			0.00268127	0	1	1	8	P14654	P14654 [296-305]	0	1175.56912777	High	High	High	1.2e9	9.5e8	1.1e9	3.83257412910461	High	0	8.213E-05
High	[R].TGGAPGGGADGEGGVDDEHDEL.[-]			4.2796E-07	0	1	1	10	Q6Z7B0	Q6Z7B0 [644-665]	0	2011.81116097	High	High	High	4.9e8	3.5e8	4.8e8	5.49946117401123	High	0	2.922E-07
High	[K].QAGEYQPEEQPEADTDYSR.[A]			6.73354E-05	0	1	1	4	Q43007	Q43007 [633-651]	0	2212.92652502	Not Found	High	High		2.2e8	1.6e8	4.21824169158936	High	0	1.192E-06
High	[K].VLTMNPTGDLSSAR.[F]	1xOxidation [M4]		0.00133537	0	1	1	4	P14717	P14717 [534-547]	0	1477.73151865	High	High	Not Found	5.1e7	3.7e7		3.10832571983337	High	0	2.705E-05
High	[K].VLTMNPTGDLSSAR.[F]			0.000110479	0	1	1	10	P14717	P14717 [534-547]	0	1461.73660365	High	High	High	1.2e9	1.1e9	7.9e8	4.5564866065979	High	0	2.387E-06
High	[K].KPEGYDDIPK.[E]			0.00262168	0	1	1	8	Q9SLY8	Q9SLY8 [242-251]	0	1161.57862983	High	High	High	2.8e8		4.7e8	3.50659012794495	High	0	5.318E-05
High	[R].YEEEYTHGSNAGLK.[I]			0.00021339	0	1	1	6	Q6ZJJ1	Q6ZJJ1 [60-73]	0	1597.71289123	High	High	High	3.6e7	2.6e7	2.1e7	3.83057355880737	High	0	1.353E-05
High	[K].NPGEQSHAANAGLDIAVR.[L]			1.08906E-06	0	1	1	13	Q9FE01	Q9FE01 [63-80]	0	1819.90454849	High	High	High	3.4e8	2.4e8	3.3e8	4.46474123001099	High	0	1.547E-08
High	[R].EGGEITTAPEEQIR.[E]			8.33874E-05	0	1	2	12	B8AL97	B8AL97 [223-236]	0	1529.74419135	High	High	High	4.5e8	3.1e8	3.5e8	4.00121116638184	High	0	9.273E-06
High	[R].AHALSTVDGYSGYGAEQGEK.[K]			4.47664E-07	0	1	1	10	Q10MQ2	Q10MQ2 [120-139]	0	2039.93048833	High	High	High	2.1e8	6.4e7	1.7e8	5.02780532836914	High	0	1.881E-08
High	[K].GFDGGDAIDPR.[S]			0.00110919	0	1	1	9	A2XMV1	A2XMV1 [265-275]	0	1119.50652753	High	High	High	1.5e9	1.3e9	7.2e8	4.01842975616455	High	0	2.994E-05
High	[K].AAAVGANSQAAQSMLK.[Q]			3.56546E-05	0	1	2	11	P0C8Y9	P0C8Y9 [161-176]	0	1517.77405177	High	High	High	4.4e8	3.8e8	3.2e8	4.60233783721924	High	0	2.008E-06
High	[K].APGGAPANVACAISK.[L]	1xCarbamidomethyl [C11]		1.33192E-05	0	1	1	10	Q0J8G4	Q0J8G4 [47-61]	0	1383.70490998	High	High	High	5.7e8	4.5e8	4.2e8	4.0076322555542	High	0	1.79E-06
High	[K].GLQAHVGEIQK.[T]			0.00130566	0	1	1	8	P42862	P42862 [15-25]	0	1179.64804681	High	High	High	5.3e8	5.1e8	2.8e8	4.07378101348877	High	0	2.656E-05
High	[R].LGPVVSEGQYEK.[I]			0.00308561	0	1	1	8	B3VMC0	B3VMC0 [333-344]	0	1305.66850739	High	High	High	6.2e8	5.2e8	6.0e8	3.55955123901367	High	0	6.253E-05
High	[R].TCYAQASQIR.[Q]	1xCarbamidomethyl [C2]		0.00185025	0	1	1	15	P49397	P49397 [153-162]	0	1197.56808224	High	High	High	1.3e9	1.1e9	1.3e9	4.33771848678589	High	0	3.781E-05
High	[R].EILHIQGGQCGNQIGSK.[F]	1xCarbamidomethyl [C10]		0.001903	0	1	2	3	Q43594	Q43594 [3-19]	0	1838.91775605	High	High	Not Found	7.6e7	1.4e7		4.32318639755249	High	0	3.885E-05
High	[K].EVAAASEISGEK.[F]			0.00397276	0	1	1	3	Q6K669	Q6K669 [505-516]	0	1190.58992272	High	High	Not Found	1.3e9	1.1e9		3.73725509643555	High	5.949E-05	0.0001347
High	[R].NLNMGNAASIPSK.[C]	1xOxidation [M4]		0.000409838	0	1	1	12	Q2QYL3	Q2QYL3 [90-102]	0	1332.65762552	High	High	High	6.3e8	6.7e8	6.2e8	4.49078607559204	High	0	1.339E-05
High	[R].NLNMGNAASIPSK.[C]	1xOxidation [M4]; 1xDeamidated [N]		0.00109678	0	1	1	4	Q2QYL3	Q2QYL3 [90-102]	0	1333.64164152	Not Found	Not Found	High			7.4e7	3.38011956214905	High	5.949E-05	0.0005576
High	[R].ATDALLTAAR.[H]			0.00381966	0	1	2	11	P0C5D0	P0C5D0 [159-168]	0	1002.55783488	High	High	High	8.6e8	1.1e9	1.1e9	3.72566199302673	High	0	7.647E-05
High	[R].KEAAENTLVAYK.[S]			0.000760939	0	1	1	2	Q06967	Q06967 [148-159]	1	1336.71070654	High	Not Found	Not Found	2.2e7			3.76762723922729	High	0	1.523E-05
High	[K].AANGVVIATEK.[K]	1xDeamidated [N3]		0.0031735	0	1	1	16	Q10KF0	Q10KF0 [40-50]	0	1073.58371566	High	High	High	1.8e8	1.5e8	6.3e8	3.63348507881165	High	0	6.421E-05
High	[K].DDSIFHNEEK.[L]			0.00390641	0	1	1	13	Q0J8G4	Q0J8G4 [287-296]	0	1233.53822151	High	High	High	3.0e8	2.6e8	1.1e8	3.52920341491699	High	5.949E-05	0.0002176
High	[R].CNDELEPSQCTAACK.[S]	3xCarbamidomethyl [C1; C10; C14]		7.92698E-05	0	1	2	6	A2WK50	A2WK50 [143-157]	0	1782.70914539	High	High	Not Found	9.2e7	1.2e8		4.79697751998901	High	0	2.048E-06
High	[R].AGAGAAAITDAEVR.[A]			0.00239623	0	1	1	3	Q5JNT6	Q5JNT6 [33-46]	0	1272.6542543	High	Not Found	High			5.1e7	3.47042298316956	High	0.0004833	0.005434
High	[K].DSLDLSGLGAAVPNAK.[E]			0.000368289	0	1	2	2	B8AW64	B8AW64 [6-21]	0	1527.80131233	Not Found	Not Found	High			5.6e7	3.29856300354004	High	0	7.107E-06
High	[R].IVQDPSSLQDQK.[K]			0.000910997	0	1	2	10	A2WXV8	A2WXV8 [273-284]	0	1357.69578471	High	High	High	4.8e8	4.9e8	4.6e8	4.23485803604126	High	0	1.83E-05
High	[K].ASALLQHEWRPK.[S]			0.00133537	0	1	1	4	Q6K548	Q6K548 [235-246]	0	1435.78045789	High	High	Not Found	1.7e8	1.3e8		3.57595086097717	High	0	2.717E-05
High	[K].KGDDEAEAEADPACEGGVCR.[K]	2xCarbamidomethyl [C14; C19]		1.58772E-06	0	1	1	14	Q7Y0E8	Q7Y0E8 [548-567]	1	2135.86043675	High	High	High	2.9e8	3.2e8	2.1e8	5.18572664260864	High	0	2.864E-08
High	[R].EIQGQHDEIELK.[F]			0.000229583	0	1	2	8	Q5VND6	Q5VND6 [67-78]	0	1438.7172484	High	High	High	3.5e8	1.6e8	6.2e8	4.34000730514526	High	0	4.349E-06
High	[K].LELNDKVNVEESK.[I]			0.00245071	0	1	2	4	Q6YYB0	Q6YYB0 [55-67]	1	1516.7853279	High	High	Not Found	3.3e7	2.6e7		3.60557985305786	High	0	8.718E-05
High	[K].VMANADTPEDATTAR.[Q]			1.15065E-05	0	1	1	10	Q6AVA8	Q6AVA8 [610-624]	0	1562.71151102	High	High	High	6.9e8	5.4e8	5.1e8	5.2456169128418	High	0	3.293E-07
High	[K].GVQCVADVVINHR.[C]	1xCarbamidomethyl [C4]		0.000778254	0	1	1	4	P27933	P27933 [106-118]	0	1466.75325713	Not Found	Not Found	High			1.4e9	2.74638056755066	High	0	1.559E-05
High	[R].LPAAGPPSPAEHLR.[E]			0.000387417	0	1	1	4	P0C0L1	P0C0L1 [165-178]	0	1412.76447346	High	Not Found	High	3.0e8		1.8e8	3.7389600276947	High	0	7.526E-06
High	[K].TFTTAETMLNAR.[T]			0.00112173	0	2	2	8	P42862; P42863	P42862 [214-225]; P42863 [214-225]	0	1355.66237615	High	High	High	1.1e9	1.0e9	8.2e8	4.446852684021	High	4.271E-05	9.379E-05
High	[K].VMANADTPEDATTAR.[Q]	1xDeamidated [N4]		0.0042258	0	1	1	2	Q6AVA8	Q6AVA8 [610-624]	0	1563.69552702	Not Found	High	Not Found		2.5e7		3.72201728820801	High	0	8.403E-05
High	[K].DSSNDRTDEYGGSLENR.[C]			0.000463835	0	1	2	7	Q69TI0	Q69TI0 [190-206]	1	1914.80601608	High	High	High	8.1e7	1.0e8	7.8e7	3.89294075965881	High	0	1.274E-05
High	[K].DSSNDRTDEYGGSLENR.[C]	1xDeamidated [N4]		0.00274222	0	1	2	1	Q69TI0	Q69TI0 [190-206]	1	1915.79003208	High	Not Found	Not Found				3.96935486793518	High	0	5.566E-05
High	[R].GASSETAAFAGAR.[I]			0.000223214	0	1	1	6	Q84Q77	Q84Q77 [43-55]	0	1195.57019037	High	High	High	4.8e7	3.1e7	2.7e7	4.52270030975342	High	0	4.214E-06
High	[K].FSNACGAICTTK.[K]	2xCarbamidomethyl [C5; C9]		0.00143664	0	1	1	12	Q0J8G4	Q0J8G4 [303-314]	0	1329.59258269	High	High	High	3.2e8	2.8e8	1.1e8	3.83174753189087	High	0	5.828E-05
High	[K].IGFESSQEVQHR.[I]			0.00085154	0	1	1	9	P35686	P35686 [17-28]	0	1416.68661702	High	High	High	9.4e8	8.1e8	7.4e8	4.0312762260437	High	0	1.706E-05
High	[R].WDPDSPSTKPHLK.[D]			0.00434607	0	1	1	7	Q9S827	Q9S827 [56-68]	0	1507.75396829	High	High	High	2.4e8	5.9e8	3.1e8	2.57671499252319	High	5.949E-05	0.0004916
High	[K].AIGSGSEGADSSLQEQYNK.[E]			1.95765E-07	0	1	1	12	Q9LSU1	Q9LSU1 [167-185]	0	1940.88320378	High	High	High	7.4e8	7.9e8	6.6e8	5.26699924468994	High	0	4.169E-08
High	[K].VIGTEHTDILR.[V]			0.00148593	0	1	1	10	P30298	P30298 [351-361]	0	1253.68482619	High	High	High	1.1e9	1.0e9	8.1e8	3.32097840309143	High	0	5.011E-05
High	[K].VACIGAWHPAR.[V]	1xCarbamidomethyl [C3]		0.00379827	0	1	1	7	P35684	P35684 [252-262]	0	1237.62587196	High	High	High	4.0e8	4.7e8	4.4e8	2.65358376502991	High	5.949E-05	0.0002089
High	[K].MVEIMANQASSCDLK.[E]	1xCarbamidomethyl [C12]		3.29537E-05	0	1	1	7	P49397	P49397 [168-182]	0	1696.77028855	High	High	High	1.0e8	6.4e7	6.7e7	4.76441240310669	High	0	1.682E-06
High	[K].AAAAAEAASSSSSNEPAVDAQAK.[Q]			1.32777E-07	0	1	1	4	Q10RI7	Q10RI7 [28-50]	0	2103.97889497	High	Not Found	High	2.5e7		5.2e7	6.18407392501831	High	0	1.686E-09
High	[K].GTIEVAGTEKETTTQGHDDLGKR.[C]			0.000137587	0	1	1	13	P17784	P17784 [107-129]	2	2443.20593464	High	High	High	9.6e8	8.7e8	7.5e8	3.55271053314209	High	0	9.439E-06
High	[K].TYDLNFKEENNDGSQK.[I]	2xDeamidated [N/Q]		0.000289149	0	1	1	7	Q42971	Q42971 [264-279]	1	1903.81920743	Not Found	Not Found	High			6.8e6	3.73466610908508	High	0	5.513E-06
High	[K].TYDLNFKEENNDGSQK.[I]	1xDeamidated [N/Q]		1.65875E-05	0	1	1	88	Q42971	Q42971 [264-279]	1	1902.83519143	High	High	High	9.9e8	5.6e8	1.2e9	4.70883464813232	High	0	4.687E-07
High	[K].TYDLNFKEENNDGSQK.[I]			2.39121E-05	0	1	1	35	Q42971	Q42971 [264-279]	1	1901.85117543	High	High	High	6.9e9	5.9e9	5.2e9	4.90012693405151	High	0	4.862E-07
High	[K].GEGSHILDPEGNK.[Y]			0.000234808	0	1	1	10	Q10G56	Q10G56 [64-76]	0	1352.6440835	High	High	High	5.6e8	4.4e8	2.3e8	4.23783159255981	High	0	4.433E-06
High	[K].KMDATAQELSEEK.[T]			0.000115565	0	1	1	6	Q7XDC8	Q7XDC8 [312-324]	1	1479.69954939	High	Not Found	High	2.0e8		1.9e8	5.08087253570557	High	0	8.901E-06
High	[R].SGETEDTFIADLAVGLATGQIK.[T]			1.02498E-07	0	1	1	278	Q42971	Q42971 [384-405]	0	2236.13433297	High	High	High	1.2e9	2.1e8	1.2e9	6.85740947723389	High	0	5.454E-09
High	[K].IVVVDHELPNQGSQQR.[R]			0.000251209	0	1	1	11	Q43007	Q43007 [338-353]	0	1818.94568504	High	High	High	5.1e8	4.8e8	3.7e7	4.07419490814209	High	0	4.797E-05
High	[K].QLLQWPIEELEK.[L]			0.00188172	0	1	1	3	A2X5P7	A2X5P7 [364-375]	0	1525.82607059	High	Not Found	Not Found	8.4e7			2.91460108757019	High	0	3.846E-05
High	[R].SGETEDTFIADLAVGLATGQIK.[T]	1xDeamidated [Q20]		1.02241E-05	0	1	1	23	Q42971	Q42971 [384-405]	0	2237.11834897	High	High	High	4.6e5	2.1e6	1.2e6	4.93777275085449	High	0	1.639E-07
High	[K].LGNYTEAVADANK.[A]			0.000650053	0	1	1	6	Q0JL44	Q0JL44 [53-65]	0	1365.66448459	Not Found	High	High			1.1e8	3.87483525276184	High	0	2.076E-05
High	[K].FSGATESGGGVVR.[V]			6.65819E-05	0	1	1	4	Q653V7	Q653V7 [787-799]	0	1223.60149049	High	Not Found	High	3.6e8		3.1e8	4.22104501724243	High	0	2.219E-06
High	[K].LEFYFDTNPFFK.[N]			0.00437053	0	1	2	2	B8AW64	B8AW64 [176-187]	0	1567.74675769	Not Found	High	Not Found		8.3e6		3.10041236877441	High	0	8.669E-05
High	[R].ANENYCLTVR.[D]	1xCarbamidomethyl [C6]		0.00467499	0	1	1	6	Q6Z4N6	Q6Z4N6 [28-37]	0	1239.5786469	High	High	Not Found	2.3e8	1.9e8		3.40387010574341	High	0	9.218E-05
High	[K].IGATGVVSQECK.[T]	1xCarbamidomethyl [C11]		0.000921302	0	1	1	6	Q42456	Q42456 [310-321]	0	1248.62526271	High	High	High	4.0e8	3.8e8	3.5e8	4.113205909729	High	0	1.852E-05
High	[K].EGLKLDESEDEK.[K]			0.00165347	0	2	3	9	Q0J4P2; Q07078	Q0J4P2 [520-531]; Q07078 [520-531]	1	1391.65364505	High	High	High	2.8e8	2.6e8	2.6e8	3.93572115898132	High	0	3.365E-05
High	[R].AEQMLINNPSR.[V]			0.00296662	0	1	1	8	P37833	P37833 [57-67]	0	1272.6364958	High	High	High	1.4e8	1.1e8	9.2e7	3.29545903205872	High	0.0001124	0.000704
High	[K].SGVADMVNTGGR.[Q]			0.00045097	0	1	1	12	Q6K669	Q6K669 [532-543]	0	1163.54734647	High	High	High	4.8e8	4.3e8	4.2e8	4.30546855926514	High	0	8.82E-06
High	[K].KFGCTDFVNPK.[D]	1xCarbamidomethyl [C4]		0.00120681	0	1	1	16	Q0ITW7	Q0ITW7 [237-247]	1	1312.63543351	High	High	High	4.6e8	3.9e8	4.9e8	4.22642374038696	High	0	2.45E-05
High	[K].SPCGEGTNTWDR.[F]	1xCarbamidomethyl [C3]		0.00129834	0	1	1	6	P35686	P35686 [77-88]	0	1379.5644533	High	High	High	3.0e8	2.8e8	2.7e8	3.29860281944275	High	0.0001386	0.001128
High	[K].TKDGKPFVDVLK.[E]			0.000947578	0	2	3	44	P17784; Q5N725	P17784 [83-94]; Q5N725 [83-94]	1	1346.76782752	High	High	High	6.1e9	6.0e9	1.3e10	4.17234420776367	High	0	1.904E-05
High	[K].GILAADESTGTIGKR.[F]			0.000539919	0	2	3	20	P17784; Q5N725	P17784 [25-39]; Q5N725 [25-39]	1	1488.8016467	High	High	High	3.0e9	3.0e9	2.4e9	3.69382786750793	High	0	6.713E-05
High	[R].ETEQNGKGYFEDR.[R]	1xDeamidated [N5]		0.000499028	0	1	1	14	P14656	P14656 [320-332]	1	1573.67650614	High	High	High	1.1e8	1.8e8	2.1e8	4.21272563934326	High	0	1.167E-05
High	[K].YYCTVIDAPGHR.[D]	1xCarbamidomethyl [C3]		6.36514E-05	0	1	1	16	O64937	O64937 [85-96]	0	1451.67360986	High	High	High	7.6e9	7.1e9	7.0e9	4.08831739425659	High	0	1.123E-06
High	[K].KFPGAVFLK.[V]			0.00470129	0	1	1	6	Q0D840	Q0D840 [56-64]	1	1006.608414	Not Found	Not Found	High			4.9e8	3.08399033546448	High	0	9.238E-05
High	[K].IGDTAGTIDNIIQCK.[L]	1xCarbamidomethyl [C14]		1.25904E-05	0	1	1	10	Q93VT8	Q93VT8 [149-163]	0	1618.81049709	High	High	High	7.4e8	6.9e8	4.9e8	4.2377347946167	High	0	6.426E-07
High	[K].GLHNDTDLTATDLK.[E]			8.38579E-05	0	1	1	12	Q6AVA8	Q6AVA8 [239-252]	0	1513.74927675	High	High	Not Found	2.4e8	2.5e8		4.06023073196411	High	0	3.534E-05
High	[K].VDATEDTDLAQK.[Y]			0.00136574	0	1	1	6	Q67IX6	Q67IX6 [131-142]	0	1305.61686567	High	High	High	1.2e8			4.30971956253052	High	0	3.871E-05
High	[R].FPAPPPLVRPK.[A]			0.00120681	0	1	1	6	Q5Z8V9	Q5Z8V9 [76-86]	0	1218.73573968	High	Not Found	High	1.9e8		1.4e8	3.16137528419495	High	5.949E-05	0.0001186
High	[K].DEAYFAANAAAQASR.[R]			2.4047E-05	0	1	1	31	Q2QLY5	Q2QLY5 [374-388]	0	1555.71355997	High	High	High	1.7e8	1.5e8	3.2e8	5.49197101593018	High	0	4.029E-07
High	[K].HLGGSDDTVEAYESGK.[L]			2.6494E-06	0	1	1	10	Q0DAE4	Q0DAE4 [108-123]	0	1664.73983418	High	High	High	7.8e7	1.0e8	3.7e7	4.61376810073853	High	0	3.944E-08
High	[K].GEGEKEAGEDEGAAPAR.[Y]			7.21305E-06	0	1	1	5	Q6Z7V2	Q6Z7V2 [157-173]	1	1672.74089678	High	High	High	8.3e7	7.2e7	6.7e7	5.5601544380188	High	0	7.572E-07
High	[K].ICSYAQGMNIIK.[A]	1xCarbamidomethyl [C2]		0.00158074	0	1	1	8	Q9LI00	Q9LI00 [335-346]	0	1397.69156814	High	High	High	3.9e8	3.2e8	1.6e8	3.62817335128784	High	0	3.692E-05
High	[K].IIYSGGQDLDVLPQGAGK.[G]			6.84817E-05	0	1	1	6	Q6YXW6	Q6YXW6 [159-176]	0	1830.95960376	High	High	Not Found		1.4e8		3.49567794799805	High	0	3.829E-05
High	[R].LDWGPDMICSDDTQYSNGR.[G]	2xDeamidated [Q14; N17]; 1xCarbamidomethyl [C9]		3.92335E-05	0	2	3	1	P27937; P27934	P27937 [142-160]; P27934 [141-159]	0	2231.88558942	High	Not Found	Not Found	4.4e6			4.10161447525024	High	0	6.767E-07
High	[K].FAQETIAPHAAAIDASNHFPK.[D]			2.07743E-05	0	1	1	7	Q75IM9	Q75IM9 [45-65]	0	2236.11454113	High	High	High	4.7e8	4.3e8	3.4e8	4.46465969085693	High	0	3.466E-07
High	[R].VQGEVCAALEEADGSGAR.[F]	1xCarbamidomethyl [C6]		4.08611E-06	0	1	1	6	Q7XPL2	Q7XPL2 [94-111]	0	1818.82866621	High	High	High	8.9e7	5.9e7	8.3e7	5.07744693756104	High	0	6.245E-08
High	[K].TVDVEELTVEER.[N]			0.000947578	0	1	1	12	Q6ZKC0	Q6ZKC0 [32-43]	0	1418.7009296	High	High	High	5.3e8	2.7e8	8.7e8	4.39097499847412	High	0	3.193E-05
High	[K].KLPSILVDETSVQK.[I]			4.75051E-05	0	1	1	4	Q10KF0	Q10KF0 [51-64]	1	1556.88939906	High	High	Not Found	4.1e8	3.5e8		4.37868022918701	High	0	1E-05
High	[R].LDWGPDMICSDDTQYSNGR.[G]	1xDeamidated [N17]; 1xCarbamidomethyl [C9]		4.89223E-06	0	2	3	25	P27937; P27934	P27937 [142-160]; P27934 [141-159]	0	2230.90157342	High	High	High	4.8e8	2.8e8	3.8e8	4.7105770111084	High	0	2.157E-07
High	[K].AAATAAASGEPPKESAADDEEMDPTQYYENR.[L]	1xDeamidated [Q/N]		9.07306E-05	0	1	1	4	Q6F2U9	Q6F2U9 [56-86]	1	3286.39645008	Not Found	High	High			4.2e7	5.45933055877686	High	0	1.631E-06
High	[R].QDKPEPPPEGR.[L]			0.00259238	0	1	1	9	Q9FE01	Q9FE01 [121-131]	0	1249.61714055	High	Not Found	High	3.5e7		4.4e8	3.11300539970398	High	5.949E-05	0.000298
High	[K].FSTAGDIGTANIVCR.[Q]	1xCarbamidomethyl [C14]		9.92776E-05	0	1	1	5	P17070	P17070 [169-183]	0	1581.76896668	High	High	High	9.0e7	4.1e7		3.2232551574707	High	0	1.116E-05
High	[K].AAATAAASGEPPKESAADDEEMDPTQYYENR.[L]			3.02866E-05	0	1	1	5	Q6F2U9	Q6F2U9 [56-86]	1	3285.41243408	High	High	Not Found	7.0e7	1.8e7		5.9474949836731	High	0	5.134E-07
High	[R].GNPTVEVDVCCSDGTFAR.[A]	2xCarbamidomethyl [C10; C11]		6.23138E-06	0	1	1	76	Q42971	Q42971 [18-35]	0	1983.85350103	High	High	High	7.4e9	5.1e9	3.4e9	5.23332405090332	High	0	3.506E-07
High	[R].GNPTVEVDVCCSDGTFAR.[A]	1xDeamidated [N2]; 2xCarbamidomethyl [C10; C11]		6.84817E-05	0	1	1	3	Q42971	Q42971 [18-35]	0	1984.83751703	Not Found	Not Found	High				4.06310224533081	High	0	1.216E-06
High	[K].KDAPAGEKPEPVR.[T]			0.000752427	0	1	1	6	P31674	P31674 [74-86]	1	1393.74340363	High	Not Found	High	2.8e6		5.1e7	3.19765543937683	High	0	1.502E-05
High	[R].TIAMDGTEGLVR.[G]			0.00223995	0	1	1	9	Q01859	Q01859 [131-142]	0	1262.64091246	High	High	High	4.6e8	4.9e8	4.6e8	3.31400656700134	High	0	4.559E-05
High	[K].VDKGTVEVAGTNK.[E]			0.00028431	0	1	1	28	Q5N725	Q5N725 [104-116]	1	1317.70087011	High	High	High	2.1e10	1.9e10	1.9e10	5.08809566497803	High	0	5.428E-06
High	[K].CGIAVEPSYPLK.[K]	1xCarbamidomethyl [C1]		0.00226527	0	1	1	7	P25776	P25776 [334-345]	0	1333.68204932	High	High	Not Found	4.1e8	4.0e8		3.51777410507202	High	0.0001124	0.0007381
High	[K].LGVTQCTIAHALEK.[T]	1xCarbamidomethyl [C6]		4.64478E-05	0	1	1	6	P30298	P30298 [424-437]	0	1540.81518863	High	High	High	1.2e9	8.6e8	1.3e8	4.25574970245361	High	0	2.448E-06
High	[K].CDVIASGIVNAAK.[Q]	1xCarbamidomethyl [C1]		0.000176236	0	1	1	8	Q6K9N6	Q6K9N6 [360-372]	0	1317.68311192	High	High	High	6.8e8	5.2e8	4.8e8	3.83703374862671	High	0	5.1E-06
High	[K].IGPWGGNGGSAQDISVPPKK.[L]	2xDeamidated [N7; Q12]		0.00246452	0	1	1	5	Q0JMY8	Q0JMY8 [6-25]	1	1966.98688194	High	High	High	4.0e7			3.45417094230652	High	0.004945	0.06471
High	[K].IPEFNELVHQNR.[W]			0.000542965	0	1	2	6	Q0JKD0	Q0JKD0 [1727-1738]	0	1495.76520169	High	High	High	5.2e8	4.5e8	2.9e8	3.64448428153992	High	0	1.067E-05
High	[K].IGPWGGNGGSAQDISVPPKK.[L]	1xDeamidated [Q/N]		1.19464E-08	0	1	1	105	Q0JMY8	Q0JMY8 [6-25]	1	1966.00286594	High	High	High	4.2e7	3.8e7	1.5e7	5.29027080535889	High	0	1.335E-10
High	[K].NYPVVSAEYQEAVEK.[A]			0.00013006	0	1	2	25	Q10N21	Q10N21 [4-18]	0	1725.83300631	High	High	High	7.3e8	4.8e8	6.3e8	4.28494548797607	High	0	2.382E-06
High	[K].ENVTSEALEAAR.[I]			0.000991187	0	1	1	8	A2Y0T4	A2Y0T4 [58-69]	0	1289.63318447	High	High	High	1.5e9	1.5e9	1.3e9	4.19182777404785	High	0	7.505E-05
[truncated: 1,917 more rows]
