# Supplementary material for: Pluronic F-68 Improves Callus Proliferation of Recalcitrant Rice Cultivar via Enhanced Carbon and Nitrogen Metabolism and Nutrients Uptake
Source: Front Plant Sci. 2021 Jun 2;12:667434. doi: 10.3389/fpls.2021.667434 (PMC8207202; doi:10.3389/fpls.2021.667434)
Supplement: Data Sheet 2 — 0.10% PF-68. [file Data_Sheet_2.ZIP › 0.10% PF-68/0.10%3_050418_02_ProteinGroups.txt]

Protein FDR Confidence	Master	Accession	Description	Exp. q-value	Sum PEP Score	Coverage	# Peptides	# PSMs	# Unique Peptides	# Protein Groups	# AAs	MW [kDa]	calc. pI	Found in Sample: [S2] F2: Sample	Found in Sample: [S3] F3: Sample	Found in Sample: [S16] F16: Sample	Area: F2: Sample	Area: F3: Sample	Area: F16: Sample	emPAI	Score Sequest HT	# Peptides Sequest HT
High	IsMasterProtein	Q5N725	Fructose-bisphosphate aldolase 3, cytoplasmic OS=Oryza sativa subsp. japonica GN=FBA3 PE=2 SV=1	0	522.619468006354	83.5195530726257	31	3845	16	1	358	38.799	8.16	High	High	High	3.2e10	2.1e10	2.2e10	64493.668	10569.7883995771	31
High	IsMasterProtein	Q42971	Enolase OS=Oryza sativa subsp. japonica GN=ENO1 PE=1 SV=2	0	455.725247049807	74.6636771300448	29	2643	29	1	446	47.942	5.57	High	High	High	1.8e10	1.5e10	1.3e10	474.794	7859.7804377079	29
High	IsMasterProtein	P17784	Fructose-bisphosphate aldolase 1, cytoplasmic OS=Oryza sativa subsp. japonica GN=FBA1 PE=1 SV=2	0	376.506518642744	77.3743016759776	31	1385	16	1	358	38.839	7.33	High	High	High	7.6e9	5.5e9	5.8e9	3161.278	3430.91415512562	31
High	IsMasterProtein	Q75KR1	Pyruvate, phosphate dikinase 2 OS=Oryza sativa subsp. japonica GN=PPDK2 PE=3 SV=1	0	334.809313414665	62.5704622322435	39	632	33	1	887	96.491	5.6	High	High	High	2.5e9	2.4e9	2.4e9	12.141	1864.44579672813	39
High	IsMasterProtein	Q0DHF6	Pyruvate decarboxylase 1 OS=Oryza sativa subsp. japonica GN=PDC1 PE=2 SV=1	0	313.395844835928	52.7272727272727	22	831	2	1	605	65.114	6.23	High	High	High	1.1e9	8.9e8	8.0e8	137.95	2674.03326618671	22
High	IsMasterProtein	A2Y5L9	Pyruvate decarboxylase 1 OS=Oryza sativa subsp. indica GN=PDC1 PE=2 SV=1	0	310.529286045684	52.7272727272727	22	831	2	1	605	65.103	6.3	High	High	High	1.0e9	1.1e9	8.8e8	126.98	2656.13985455036	22
High	IsMasterProtein	A2XFI3	Pyruvate decarboxylase 2 OS=Oryza sativa subsp. indica GN=PDC2 PE=2 SV=2	0	303.274528975399	52.970297029703	24	655	21	1	606	64.805	5.91	High	High	High	6.7e9	5.7e9	5.9e9	118.378	2024.42929387093	24
High	IsMasterProtein	Q6K5G8	Glyceraldehyde-3-phosphate dehydrogenase 3, cytosolic OS=Oryza sativa subsp. japonica GN=GAPC3 PE=2 SV=1	0	302.227233588336	81.3056379821958	25	3031	12	1	337	36.545	7.88	High	High	High	4.1e10	3.3e10	2.0e10	315.228	7722.09913051128	25
High	IsMasterProtein	Q2QLY5	5-methyltetrahydropteroyltriglutamate--homocysteine methyltransferase 1 OS=Oryza sativa subsp. japonica GN=Os12g0623900 PE=2 SV=1	0	288.518907451143	51.3054830287206	30	482	8	1	766	84.531	6.3	High	High	High	8.0e8	6.2e8	7.0e8	17.002	1494.03834736347	30
High	IsMasterProtein	P14717	Phenylalanine ammonia-lyase OS=Oryza sativa subsp. japonica GN=PAL PE=1 SV=2	0	266.075763753117	64.7646219686163	34	410	34	1	701	75.451	6.49	High	High	High	2.4e9	2.3e9	2.2e9	21.758	1191.54962313175	34
High	IsMasterProtein	A2YQT7	Glyceraldehyde-3-phosphate dehydrogenase, cytosolic OS=Oryza sativa subsp. indica GN=GAPC PE=2 SV=1	0	265.160421960981	70.326409495549	19	2081	9	1	337	36.39	7.11	High	High	High	2.8e9	1.2e10	4.1e9	230.013	5472.0659725666	19
High	IsMasterProtein	Q2QLY4	5-methyltetrahydropteroyltriglutamate--homocysteine methyltransferase 2 OS=Oryza sativa subsp. japonica GN=Os12g0624000 PE=2 SV=1	0	252.025639496683	45.5613577023499	27	413	5	1	766	84.612	6.3	High	High	High	4.9e8	4.4e8	5.3e8	12.417	1217.68369042873	27
High	IsMasterProtein	Q0JKD0	Glutamate synthase 1 [NADH], chloroplastic OS=Oryza sativa subsp. japonica GN=Os01g0681900 PE=2 SV=1	0	248.857800593705	34.0562990309183	48	249	48	1	2167	236.745	7.09	High	High	High	5.9e8	4.8e8	3.2e8	1.816	718.892156481743	48
High	IsMasterProtein	P17654	Alpha-amylase OS=Oryza sativa subsp. japonica GN=AMY1.1 PE=1 SV=2	0	247.69890978858	60.8294930875576	19	699	17	1	434	48.426	5.27	High	High	High	1.1e10	1.0e10	8.1e9	109.069	1810.71005785465	19
High	IsMasterProtein	Q6YZX6	Putative aconitate hydratase, cytoplasmic OS=Oryza sativa subsp. japonica GN=Os08g0191100 PE=3 SV=1	0	234.87278156533	54.8997772828508	32	341	32	1	898	98.021	6.01	High	High	High	9.0e8	8.1e8	8.2e8	9.945	889.072241544724	32
High	IsMasterProtein	Q6AVA8	Pyruvate, phosphate dikinase 1, chloroplastic OS=Oryza sativa subsp. japonica GN=PPDK1 PE=1 SV=1	0	224.599909414846	54.9102428722281	32	308	26	1	947	102.722	6.37	High	High	High	8.6e8	7.0e8	8.1e8	5.404	882.709450483322	32
High	IsMasterProtein	Q2R8Z5	Alcohol dehydrogenase 1 OS=Oryza sativa subsp. japonica GN=ADH1 PE=2 SV=2	0	223.886882197868	62.2691292875989	15	1034	13	1	379	40.958	6.65	High	High	High	5.5e9	4.8e9	4.2e9	110.034	3043.282096982	15
High	IsMasterProtein	Q7FAH2	Glyceraldehyde-3-phosphate dehydrogenase 2, cytosolic OS=Oryza sativa subsp. japonica GN=GAPC2 PE=1 SV=1	0	223.566637342495	78.9317507418398	22	1823	8	1	337	36.75	6.81	High	High	High	4.1e9	3.8e9	3.5e9	109.069	4413.62288403511	22
High	IsMasterProtein	P31924	Sucrose synthase 1 OS=Oryza sativa subsp. japonica GN=SUS1 PE=1 SV=1	0	215.200016692625	48.8970588235294	31	289	26	1	816	92.849	6.38	High	High	High	1.0e9	9.6e8	8.4e8	12.594	742.990599036217	31
High	IsMasterProtein	P27934	Alpha-amylase isozyme 3E OS=Oryza sativa subsp. japonica GN=AMY1.4 PE=2 SV=1	0	209.931142269057	65.4462242562929	19	310	17	1	437	48.677	5.63	High	High	High	4.0e9	2.9e9	2.9e9	89.063	947.042692780495	19
High	IsMasterProtein	B8BJ39	Pyruvate kinase 1, cytosolic OS=Oryza sativa subsp. indica GN=OsI_35105 PE=3 SV=1	0	203.63063990969	62.4288425047438	23	370	5	1	527	57.284	6.76	High	High	High	8.8e8	8.8e8	7.3e8	12.769	1119.78981876373	23
High	IsMasterProtein	Q6Z7B0	Heat shock 70 kDa protein BIP1 OS=Oryza sativa subsp. japonica GN=BIP1 PE=1 SV=1	0	202.835700345535	46.7669172932331	27	284	24	1	665	73.345	5.19	High	High	High	4.1e9	3.6e9	2.9e9	11.589	901.517363190651	27
High	IsMasterProtein	P30298	Sucrose synthase 2 OS=Oryza sativa subsp. japonica GN=SUS2 PE=1 SV=2	0	200.550730967353	47.7722772277228	29	269	24	1	808	92.071	6.39	High	High	High	1.2e9	1.0e9	1.0e9	9.525	728.639747262001	29
High	IsMasterProtein	Q2QXR8	Pyruvate kinase 2, cytosolic OS=Oryza sativa subsp. japonica GN=Os12g0145700 PE=2 SV=1	0	198.884640643917	59.0132827324478	22	336	4	1	527	57.406	6.76	High	High	High	4.4e8	3.9e8	5.4e8	12.769	1011.90517473221	22
High	IsMasterProtein	O64937	Elongation factor 1-alpha OS=Oryza sativa subsp. japonica GN=REFA1 PE=2 SV=2	0	196.359099484	56.5995525727069	18	778	18	1	447	49.262	9.06	High	High	High	1.4e10	1.3e10	1.2e10	24.929	2046.01290166378	18
High	IsMasterProtein	Q6K669	Leucine aminopeptidase 2, chloroplastic OS=Oryza sativa subsp. japonica GN=Os02g0794700 PE=2 SV=1	0	179.861572354903	52.1739130434783	22	488	22	1	598	61.78	8.1	High	High	High	1.3e9	1.1e9	1.1e9	10.498	1353.90166759491	22
High	IsMasterProtein	P14656	Glutamine synthetase cytosolic isozyme 1-1 OS=Oryza sativa subsp. japonica GN=GLN1-1 PE=1 SV=1	0	173.831340685631	58.9887640449438	16	285	14	1	356	39.176	5.73	High	High	High	2.7e9	3.3e9	3.1e9	236.137	929.597967982292	16
High	IsMasterProtein	Q7XDC8	Malate dehydrogenase, cytoplasmic OS=Oryza sativa subsp. japonica GN=Os10g0478200 PE=1 SV=3	0	172.34723572927	64.7590361445783	15	251	15	1	332	35.546	6.09	High	High	High	2.2e9	2.0e9	1.8e9	58.948	783.972405076027	15
High	IsMasterProtein	Q01859	ATP synthase subunit beta, mitochondrial OS=Oryza sativa subsp. japonica GN=ATPB PE=1 SV=2	0	169.275436886735	59.2391304347826	22	245	21	1	552	58.898	6.37	High	High	High	1.5e9	1.3e9	8.0e8	9.723	703.123513102531	22
High	IsMasterProtein	P48494	Triosephosphate isomerase, cytosolic OS=Oryza sativa subsp. japonica GN=TPI PE=1 SV=3	0	166.605808276954	79.4466403162055	16	930	16	1	253	27.046	5.49	High	High	High	8.8e9	8.3e9	7.4e9	226.585	2693.52839112282	16
High	IsMasterProtein	P27933	Alpha-amylase isozyme 3D OS=Oryza sativa subsp. japonica GN=AMY1.3 PE=2 SV=2	0	164.215468204476	54.8165137614679	17	242	15	1	436	47.97	6.29	High	High	High	2.1e9	1.6e9	2.0e9	19.309	693.668478131294	17
High	IsMasterProtein	Q9LI00	6-phosphogluconate dehydrogenase, decarboxylating 1 OS=Oryza sativa subsp. japonica GN=G6PGH1 PE=2 SV=1	0	160.232203663721	57.2916666666667	19	270	18	1	480	52.688	6.18	High	High	High	1.1e9	8.6e8	7.7e8	15.103	800.700345158577	19
High	IsMasterProtein	P42862	Glucose-6-phosphate isomerase, cytosolic A OS=Oryza sativa subsp. japonica GN=Os03g0776000 PE=2 SV=2	0	154.560526109841	58.9065255731922	23	200	7	1	567	62.484	7.28	High	High	High	7.1e8	6.2e8	5.0e8	7.297	581.861666083336	23
High	IsMasterProtein	Q53LQ0	Protein disulfide isomerase-like 1-1 OS=Oryza sativa subsp. japonica GN=PDIL1-1 PE=2 SV=1	0	149.992131180291	49.4140625	24	221	24	1	512	56.819	5.12	High	High	High	1.0e9	8.3e8	9.0e8	8.412	598.488879323006	24
High	IsMasterProtein	A2YH64	Catalase isozyme B OS=Oryza sativa subsp. indica GN=CATB PE=2 SV=2	0	147.933879035625	53.0487804878049	18	262	16	1	492	56.551	7.05	High	High	High	1.2e9	1.1e9	6.6e8	10.602	695.437743067741	18
High	IsMasterProtein	P37833	Aspartate aminotransferase, cytoplasmic OS=Oryza sativa subsp. japonica GN=Os01g0760600 PE=2 SV=1	0	146.615485808578	62.4078624078624	21	469	21	1	407	44.479	7.94	High	High	High	3.0e9	2.8e9	2.5e9	19.309	1300.60492706299	21
High	IsMasterProtein	Q07078	Heat shock protein 81-3 OS=Oryza sativa subsp. japonica GN=HSP81-3 PE=1 SV=2	0	146.550528179437	39.1988555078684	25	216	5	1	699	80.134	5.06	High	High	High	3.9e8	4.0e8	4.2e8	5.641	635.451690793037	25
High	IsMasterProtein	Q0J4P2	Heat shock protein 81-1 OS=Oryza sativa subsp. japonica GN=HSP81-1 PE=3 SV=2	0	141.550531899618	40.6294706723891	26	196	6	1	699	80.144	5.07	High	High	High	1.5e8	7.7e7	1.6e8	5.31	581.628520607948	26
High	IsMasterProtein	Q8H8T0	UDP-arabinopyranose mutase 1 OS=Oryza sativa subsp. japonica GN=UAM1 PE=1 SV=1	0	141.157091276092	65.3846153846154	17	272	9	1	364	41.322	6.19	High	High	High	1.8e9	1.7e9	1.3e9	18.573	800.277156114578	17
High	IsMasterProtein	Q75GX9	63 kDa globulin-like protein OS=Oryza sativa subsp. japonica GN=Os03g0663800 PE=1 SV=1	0	141.044089074755	39.8576512455516	17	181	17	1	562	63.389	8.13	High	High	High	1.3e9	1.3e9	1.4e9	7.733	537.946029782295	17
High	IsMasterProtein	Q0E4K1	Catalase isozyme A OS=Oryza sativa subsp. japonica GN=CATA PE=2 SV=1	0	138.355932149617	53.0487804878049	19	237	17	1	492	56.662	7.01	High	High	High	7.6e8	7.0e8	6.7e8	10.721	564.514653801918	19
High	IsMasterProtein	Q0JMY8	Salt stress-induced protein OS=Oryza sativa subsp. japonica GN=SALT PE=2 SV=1	0	135.873511141977	84.1379310344828	9	664	9	1	145	15.163	5.15	High	High	High	1.3e10	9.2e9	9.7e9	561.341	2017.71201813221	9
High	IsMasterProtein	P48642	Glutathione reductase, cytosolic OS=Oryza sativa subsp. japonica GN=GRC2 PE=2 SV=2	0	132.110423761219	54.6370967741936	16	193	16	1	496	53.473	6.67	High	High	High	1.5e9	1.4e9	1.3e9	6.43	572.949825286865	16
High	IsMasterProtein	Q9SLY8	Calreticulin OS=Oryza sativa subsp. japonica GN=Os07g0246200 PE=1 SV=2	0	131.366722506986	51.4150943396226	19	153	19	1	424	48.279	4.63	High	High	High	8.7e8	8.1e8	6.6e8	9	516.800484061241	19
High	IsMasterProtein	A2XMV1	Glutamate dehydrogenase 1, mitochondrial OS=Oryza sativa subsp. indica GN=GDH1 PE=3 SV=2	0	127.51949608893	54.9878345498783	17	193	14	1	411	44.314	6.61	High	High	High	2.6e9	2.4e9	2.0e9	9	571.436295151711	17
High	IsMasterProtein	P35683	Eukaryotic initiation factor 4A-1 OS=Oryza sativa subsp. japonica GN=Os06g0701100 PE=2 SV=2	0	126.688239640959	53.1400966183575	19	159	5	1	414	47.058	5.57	High	High	High	2.5e8	1.6e8	1.6e8	10.938	466.746445775032	19
High	IsMasterProtein	P42863	Glucose-6-phosphate isomerase, cytosolic B OS=Oryza sativa subsp. japonica GN=Os06g0256500 PE=2 SV=2	0	124.956799202524	51.4991181657848	21	184	5	1	567	62.329	6.93	High	High	High	4.9e8	2.6e8	3.7e8	4.456	546.174183964729	21
High	IsMasterProtein	Q9SXP2	Formate dehydrogenase 1, mitochondrial OS=Oryza sativa subsp. japonica GN=Os06g0486800 PE=1 SV=2	0	123.841685846424	46.8085106382979	15	150	15	1	376	41.315	7.17	High	High	High	1.2e9	1.0e9	9.4e8	13.678	461.282879710197	15
High	IsMasterProtein	Q43007	Phospholipase D alpha 1 OS=Oryza sativa subsp. japonica GN=PLD1 PE=1 SV=2	0	116.831967794538	38.0541871921182	21	114	21	1	812	92.161	5.96	High	High	High	5.4e8	5.0e8	3.2e8	2.802	301.83308672905	21
High	IsMasterProtein	Q10DV7	Actin-1 OS=Oryza sativa subsp. japonica GN=ACT1 PE=2 SV=1	0	116.58957163144	57.0291777188329	16	169	4	1	377	41.786	5.49	High	High	High	1.8e9	1.7e9	1.3e9	10.007	535.886239290237	16
High	IsMasterProtein	Q6Z2Z4	Eukaryotic initiation factor 4A-3 OS=Oryza sativa subsp. japonica GN=Os02g0146600 PE=1 SV=1	0	115.800052187051	50.9661835748792	18	139	4	1	414	47.108	5.67	High	High	High	9.8e7	8.3e7	5.8e7	9	388.75700032711	18
High	IsMasterProtein	A3C6D7	Actin-2 OS=Oryza sativa subsp. japonica GN=ACT2 PE=2 SV=1	0	115.702685311525	56.763925729443	16	167	5	1	377	41.653	5.49	High	High	High	6.0e8	5.6e8	5.2e8	10.007	516.461710929871	16
High	IsMasterProtein	Q0ITW7	Alcohol dehydrogenase 2 OS=Oryza sativa subsp. japonica GN=ADH2 PE=2 SV=2	0	115.637913284717	57.7836411609499	14	169	12	1	379	41.18	6.46	High	High	High	2.5e9	2.6e9	2.6e9	15.876	493.44797372818	14
High	IsMasterProtein	Q9XEA6	Cysteine synthase OS=Oryza sativa subsp. japonica GN=RCS1 PE=2 SV=2	0	111.030990805965	72.2741433021807	14	250	11	1	321	33.817	5.43	High	High	High	8.9e8	8.0e8	6.2e8	11.452	710.452011108398	14
High	IsMasterProtein	Q10G56	Ornithine aminotransferase, mitochondrial OS=Oryza sativa subsp. japonica GN=OAT PE=2 SV=1	0	110.442091476228	50.7399577167019	15	133	15	1	473	51.409	7.61	High	High	High	9.5e8	7.7e8	6.7e8	7.432	383.176340818405	15
High	IsMasterProtein	Q10LP5	Sucrose synthase 4 OS=Oryza sativa subsp. japonica GN=SUS4 PE=2 SV=1	0	110.238718056472	34.3634116192831	23	143	23	1	809	92.159	6.54	High	High	High	4.2e8	3.4e8	3.3e8	3.14	400.426435709	23
High	IsMasterProtein	Q6ZDY8	Succinate dehydrogenase [ubiquinone] flavoprotein subunit, mitochondrial OS=Oryza sativa subsp. japonica GN=SDH1 PE=1 SV=1	0	109.42833682904	43.4920634920635	17	117	17	1	630	68.81	7.08	High	High	High	1.2e9	1.1e9	9.1e8	3.354	382.73922419548	17
High	IsMasterProtein	Q2R2W2	14-3-3-like protein GF14-D OS=Oryza sativa subsp. japonica GN=GF14D PE=1 SV=1	0	109.375149371759	60	14	169	9	1	265	29.244	4.91	High	High	High	5.3e8	5.0e8	4.5e8	13.125	535.802199602127	14
High	IsMasterProtein	Q6ZL94	Succinate--CoA ligase [ADP-forming] subunit alpha, mitochondrial OS=Oryza sativa subsp. japonica GN=Os07g0577700 PE=1 SV=1	0	108.909753637532	49.5468277945619	11	127	11	1	331	34.225	8.22	High	High	High	1.3e9	1.2e9	1.1e9	24.809	347.374861121178	11
High	IsMasterProtein	Q7XJ02	Probable L-ascorbate peroxidase 7, chloroplastic OS=Oryza sativa subsp. japonica GN=APX7 PE=2 SV=1	0	107.318002885017	43.4540389972145	13	112	13	1	359	38.302	8.65	High	High	High	5.5e8	7.2e8	6.7e8	6.667	353.28441619873	13
High	IsMasterProtein	Q06967	14-3-3-like protein GF14-F OS=Oryza sativa subsp. japonica GN=GF14F PE=1 SV=2	0	105.553341557738	65.3846153846154	16	168	9	1	260	29.16	4.88	High	High	High	1.5e9	1.3e9	1.2e9	11.452	489.61738550663	16
High	IsMasterProtein	Q0JA75	Cinnamyl alcohol dehydrogenase 7 OS=Oryza sativa subsp. japonica GN=CAD7 PE=1 SV=1	0	105.507707023249	40.1055408970976	10	107	10	1	379	39.541	7.27	High	High	High	8.7e8	7.9e8	7.8e8	9	330.7659034729	10
High	IsMasterProtein	Q6K9N6	Succinate--CoA ligase [ADP-forming] subunit beta, mitochondrial OS=Oryza sativa subsp. japonica GN=Os02g0621700 PE=1 SV=1	0	103.87402952202	47.39336492891	17	116	17	1	422	45.063	6.32	High	High	High	7.6e8	6.8e8	1.0e9	3.354	387.840211510658	17
High	IsMasterProtein	P49027	Guanine nucleotide-binding protein subunit beta-like protein A OS=Oryza sativa subsp. japonica GN=RACK1A PE=1 SV=1	0	103.122965738748	53.2934131736527	10	122	8	1	334	36.209	6.44	High	High	High	6.5e8	7.4e8	9.4e8	10.288	340.754213213921	10
High	IsMasterProtein	Q7XTE8	14-3-3-like protein GF14-B OS=Oryza sativa subsp. japonica GN=GF14B PE=1 SV=2	0	100.329580682802	61.8320610687023	15	198	3	1	262	29.845	4.81	High	High	High	1.1e9	3.8e8	9.0e8	11.589	629.828094363213	15
High	IsMasterProtein	P0C542	Actin-7 OS=Oryza sativa subsp. indica GN=ACT7 PE=3 SV=1	0	99.7812078861872	46.5425531914894	13	116	4	1	376	41.588	5.39	High	High	High	2.4e8	2.1e8	8.7e7	7.254	351.301356911659	13
High	IsMasterProtein	P46265	Tubulin beta-5 chain OS=Oryza sativa subsp. japonica GN=TUBB5 PE=1 SV=1	0	98.8361234539207	54.1387024608501	16	95	1	1	447	50.073	4.83	High	High	High	8.7e7	9.8e7	9.3e7	6.499	284.147094011307	16
High	IsMasterProtein	Q69TH8	Putative 12-oxophytodienoate reductase 4 OS=Oryza sativa subsp. japonica GN=OPR4 PE=2 SV=1	0	98.3384124863006	67.3684210526316	18	129	15	1	380	42.405	6.34	High	High	High	7.3e8	6.5e8	6.4e8	9	371.835714221001	18
High	IsMasterProtein	Q40665	Tubulin beta-3 chain OS=Oryza sativa subsp. japonica GN=TUBB3 PE=2 SV=2	0	97.8964608230272	54.2600896860987	16	99	1	1	446	50.089	4.83	High	High	High	1.6e8	1.5e8	1.5e8	5.813	299.467746496201	16
High	IsMasterProtein	A2XNS1	Actin-3 OS=Oryza sativa subsp. indica GN=ACT3 PE=3 SV=2	0	97.4509650231786	50.6631299734748	14	128	2	1	377	41.679	5.49	High	Not Found	High	3.2e7		1.5e8	8.085	372.136164307594	14
High	IsMasterProtein	Q0J8G4	Fructokinase-2 OS=Oryza sativa subsp. japonica GN=FRK2 PE=1 SV=1	0	96.7849554575155	71.1309523809524	18	173	18	1	336	35.494	5.17	High	High	High	5.7e8	4.8e8	4.6e8	10.159	488.927767753601	18
High	IsMasterProtein	Q9XEA8	Cysteine synthase OS=Oryza sativa subsp. japonica GN=RCS3 PE=2 SV=1	0	96.7305043158708	66.7692307692308	13	178	10	1	325	34.285	5.41	High	High	High	8.2e8	7.8e8	8.3e8	6.943	532.750329375267	13
High	IsMasterProtein	Q7G764	Probable NAD(P)H-dependent oxidoreductase 1 OS=Oryza sativa subsp. japonica GN=Os10g0113000 PE=1 SV=1	0	96.2527863835567	59.8130841121495	14	134	14	1	321	35.69	5.45	High	High	High	1.8e9	1.3e9	1.5e9	7.111	422.866460323334	14
High	IsMasterProtein	B3VMC0	Betaine aldehyde dehydrogenase 2 OS=Oryza sativa subsp. indica GN=BADH2 PE=2 SV=1	0	96.2135350268099	39.7614314115308	11	90	10	1	503	54.648	5.45	High	High	High	5.6e8	4.4e8	5.9e8	3.786	322.258085012436	11
High	IsMasterProtein	Q6EUP4	14-3-3-like protein GF14-E OS=Oryza sativa subsp. japonica GN=GF14E PE=2 SV=1	0	94.1205765966185	59.9236641221374	15	178	3	1	262	29.674	4.77	High	High	High	2.5e8	2.2e8	4.0e8	10.22	547.4925750494	15
High	IsMasterProtein	Q93VT8	ATP-citrate synthase beta chain protein 1 OS=Oryza sativa subsp. japonica GN=ACLB-1 PE=2 SV=1	0	93.9868729570572	37.171052631579	17	166	17	1	608	66.028	7.68	High	High	High	7.4e8	6.4e8	5.5e8	2.695	488.364548325539	17
High	IsMasterProtein	Q93XI4	N-carbamoylputrescine amidase OS=Oryza sativa subsp. japonica GN=CPA PE=2 SV=1	0	93.092368828429	52.4916943521595	10	148	10	1	301	33.442	5.44	High	High	High	9.2e8	8.7e8	8.3e8	16.783	466.080564141274	10
High	IsMasterProtein	Q6ZKC0	14-3-3-like protein GF14-C OS=Oryza sativa subsp. japonica GN=GF14C PE=1 SV=1	0	90.4685893566873	69.921875	17	146	8	1	256	28.808	4.84	High	High	High	8.4e8	7.5e8	7.4e8	11.589	451.891096234322	17
High	IsMasterProtein	Q0JMH0	2-hydroxyacyl-CoA lyase OS=Oryza sativa subsp. japonica GN=Os01g0505400 PE=3 SV=3	0	90.3535748897196	38.6481802426343	19	105	19	1	577	60.787	6.35	High	High	High	4.0e8	3.3e8	2.7e8	3.85	270.42567384243	19
High	IsMasterProtein	Q10N21	L-ascorbate peroxidase 1, cytosolic OS=Oryza sativa subsp. japonica GN=APX1 PE=1 SV=1	0	89.7724895846924	57.2	11	113	9	1	250	27.139	5.66	High	High	High	1.7e9	1.4e9	1.4e9	7.859	344.478033065796	11
High	IsMasterProtein	P35684	60S ribosomal protein L3 OS=Oryza sativa subsp. japonica GN=RPL3 PE=2 SV=2	0	88.8944582118574	39.3316195372751	16	108	16	1	389	44.436	10.08	High	High	High	1.3e9	1.2e9	9.8e8	7.318	317.550186634064	16
High	IsMasterProtein	Q10J94	Cysteine proteinase inhibitor 8 OS=Oryza sativa subsp. japonica GN=Os03g0429000 PE=2 SV=1	0	88.7867467496174	77.2357723577236	6	77	6	1	123	12.871	8.69	High	High	High	2.0e9	1.8e9	2.2e9	999	265.965280413628	6
High	IsMasterProtein	Q43594	Tubulin beta-1 chain OS=Oryza sativa subsp. japonica GN=TUBB1 PE=2 SV=2	0	88.6023919878193	50.3355704697987	15	91	4	1	447	50.253	4.83	High	High	High	1.2e8	1.4e8	1.4e8	5.813	256.429993152618	15
High	IsMasterProtein	Q75HE6	Probable methylenetetrahydrofolate reductase OS=Oryza sativa subsp. japonica GN=Os03g0815200 PE=2 SV=1	0	88.2682674050709	47.1380471380471	18	90	18	1	594	66.388	5.57	High	High	High	2.9e8	2.4e8	2.7e8	2.888	226.10592186451	18
High	IsMasterProtein	Q84QK0	12-oxophytodienoate reductase 1 OS=Oryza sativa subsp. japonica GN=OPR1 PE=2 SV=1	0	87.5956058127184	55.2631578947369	14	113	11	1	380	42.438	6.2	High	High	High	3.3e8	2.8e8	2.5e8	7.185	262.133052825928	14
High	IsMasterProtein	Q9LSU1	Proteasome subunit alpha type-5 OS=Oryza sativa subsp. japonica GN=PAE1 PE=2 SV=1	0	86.7893492052736	63.2911392405063	12	135	12	1	237	25.977	4.75	High	High	High	7.7e8	8.4e8	7.1e8	14.849	448.139263391495	12
High	IsMasterProtein	A6N0M9	Nucleoside diphosphate kinase 1 OS=Oryza sativa subsp. indica GN=NDKR PE=1 SV=1	0	85.247077810022	48.993288590604	9	160	9	1	149	16.835	6.8	High	High	High	1.5e10	1.5e10	9.7e9	78.433	420.908297896385	9
High	IsMasterProtein	O04226	Delta-1-pyrroline-5-carboxylate synthase 1 OS=Oryza sativa subsp. japonica GN=P5CS1 PE=2 SV=2	0	84.2123373523341	31.9832402234637	16	84	16	1	716	77.697	6.84	High	High	High	2.7e8	2.0e8	3.4e8	1.56	245.254346013069	16
High	IsMasterProtein	Q01K11	Gamma-aminobutyrate transaminase 1, mitochondrial OS=Oryza sativa subsp. indica GN=OsI_17385 PE=3 SV=1	0	84.056848025361	47.4806201550388	14	91	14	1	516	56.335	6.8	High	High	High	5.7e8	3.5e8	4.2e8	3.394	267.680780172348	14
High	IsMasterProtein	P49199	40S ribosomal protein S8 OS=Oryza sativa subsp. japonica GN=RPS8 PE=2 SV=2	0	78.1336576758852	43.1818181818182	10	112	10	1	220	24.814	10.4	High	High	High	1.4e9	1.2e9	7.6e8	9	420.662472724915	10
High	IsMasterProtein	Q7Y0E8	Probable nucleoredoxin 1-1 OS=Oryza sativa subsp. japonica GN=Os03g0405500 PE=2 SV=1	0	77.8071957219226	29.3497363796134	11	83	9	1	569	63.249	5.06	High	High	High	4.9e8	4.7e8	4.4e8	2.282	255.034246325493	11
High	IsMasterProtein	Q852M1	Probable aldehyde oxidase 2 OS=Oryza sativa subsp. japonica GN=Os03g0790900 PE=2 SV=1	0	76.4733234223396	21.4022140221402	18	79	3	1	1355	144.972	6.24	High	High	High	6.4e7	5.5e7	1.6e8	0.836	219.45313346386	18
High	IsMasterProtein	Q6ZD89	Flavone 3'-O-methyltransferase 1 OS=Oryza sativa subsp. japonica GN=COMT PE=1 SV=1	0	76.431623495488	46.4673913043478	11	91	11	1	368	39.724	5.66	High	High	High	5.5e8	5.5e8	5.1e8	4.337	268.081050276756	11
High	IsMasterProtein	P0C5D0	1-Cys peroxiredoxin B OS=Oryza sativa subsp. indica GN=OsI_026085 PE=3 SV=1	0	76.0503611021012	59.5454545454545	14	125	12	1	220	24.189	5.67	High	High	High	1.1e9	1.2e9	9.2e8	25.827	339.755314469337	14
High	IsMasterProtein	Q8L4L4	60S ribosomal protein L5-2 OS=Oryza sativa subsp. japonica GN=RPL5B PE=2 SV=2	0	75.6092816948845	48.3552631578947	10	84	2	1	304	34.716	9.1	High	High	High	2.0e8	1.4e8	1.5e8	4.78	226.471023201942	10
High	IsMasterProtein	P14654	Glutamine synthetase cytosolic isozyme 1-2 OS=Oryza sativa subsp. japonica GN=GLN1-2 PE=1 SV=1	0	74.0821497967669	40.3361344537815	9	113	7	1	357	39.234	6.07	High	High	High	7.7e8	6.6e8	7.4e8	9	371.248955011368	9
High	IsMasterProtein	Q852M2	Probable aldehyde oxidase 3 OS=Oryza sativa subsp. japonica GN=Os03g0790700 PE=2 SV=1	0	73.6415854447926	19.6902654867257	18	78	2	1	1356	145.245	6.49	High	Not Found	High	1.4e8		1.6e8	0.751	227.334408640862	18
High	IsMasterProtein	Q6Z1J6	Obg-like ATPase 1 OS=Oryza sativa subsp. japonica GN=YchF1 PE=1 SV=1	0	72.5490714063905	39.8477157360406	13	89	13	1	394	44.305	6.76	High	High	High	3.5e8	4.3e8	3.9e8	3.507	237.900237560272	13
High	IsMasterProtein	A2XD35	Adenylosuccinate synthetase, chloroplastic OS=Oryza sativa subsp. indica GN=PURA PE=3 SV=2	0	72.2244353759142	41.2731006160164	14	69	12	1	487	51.976	6.84	High	High	High	4.9e8	4.2e8	3.9e8	2.857	213.537206172943	14
High	IsMasterProtein	Q53M52	Tubulin alpha-2 chain OS=Oryza sativa subsp. japonica GN=TUBA PE=2 SV=1	0	72.1743431780317	34.8115299334812	11	81	4	1	451	49.705	4.96	High	High	High	3.6e8	2.4e8	2.7e8	3.642	235.24310362339	11
High	IsMasterProtein	Q0JPA6	Salt stress root protein RS1 OS=Oryza sativa subsp. japonica GN=Os01g0233000 PE=2 SV=1	0	71.8032329582695	61.7647058823529	7	72	7	1	204	21.788	4.92	High	High	High	4.9e8	4.2e8	4.0e8	10.788	214.178991556168	7
High	IsMasterProtein	Q6ZFT5	Ribose-phosphate pyrophosphokinase 4 OS=Oryza sativa subsp. japonica GN=Os02g0714600 PE=2 SV=1	0	71.4800327020906	47.0769230769231	9	107	9	1	325	36.126	6.79	High	High	High	6.6e8	6.3e8	4.3e8	5.158	288.536229252815	9
High	IsMasterProtein	P52428	Proteasome subunit alpha type-1 OS=Oryza sativa subsp. japonica GN=PAF1 PE=2 SV=1	0	71.3618125231491	42.2222222222222	9	91	9	1	270	29.612	5.54	High	High	High	8.8e8	8.3e8	7.2e8	6.499	302.535677790642	9
High	IsMasterProtein	O04985	Non-symbiotic hemoglobin 2 OS=Oryza sativa subsp. japonica GN=HB2 PE=2 SV=1	0	69.3104489123852	62.7218934911243	10	140	7	1	169	18.604	8.94	High	High	High	3.8e9	3.9e9	4.5e9	20.544	464.326702833176	10
High	IsMasterProtein	Q7XUG1	Malate synthase OS=Oryza sativa subsp. japonica GN=MS PE=2 SV=1	0	68.3574676966948	34.3915343915344	14	70	14	1	567	62.6	7.14	High	High	High	3.8e8	3.4e8	2.5e8	2.162	170.481047987938	14
High	IsMasterProtein	B7EA73	Puromycin-sensitive aminopeptidase OS=Oryza sativa subsp. japonica GN=Os08g0562700 PE=2 SV=1	0	67.9236975785304	26.6065388951522	19	67	19	1	887	99.461	5.59	High	High	High	1.7e8	1.9e8	1.9e8	1.346	164.726445913315	19
High	IsMasterProtein	Q84J55	14-3-3-like protein GF14-A OS=Oryza sativa subsp. japonica GN=GF14A PE=2 SV=1	0	67.3183166233482	51.8939393939394	12	96	5	1	264	28.982	4.94	High	High	High	1.7e8	1.6e8	1.5e8	4.012	296.375762343407	12
High	IsMasterProtein	Q9LSU3	Proteasome subunit alpha type-6 OS=Oryza sativa subsp. japonica GN=PAA1 PE=2 SV=1	0	67.3119147342369	47.9674796747967	10	92	10	1	246	27.556	6.65	High	High	High	9.1e8	9.9e8	7.7e8	6.743	270.270109772682	10
High	IsMasterProtein	Q6Z6L4	Aminopeptidase M1-A OS=Oryza sativa subsp. japonica GN=Os02g0218200 PE=2 SV=1	0	67.0027131078572	20.7289293849658	14	79	14	1	878	98.391	5.2	High	High	High	2.7e8	2.5e8	2.5e8	0.964	224.061153411865	14
High	IsMasterProtein	Q7Y0F2	Probable nucleoredoxin 1-2 OS=Oryza sativa subsp. japonica GN=Os03g0405900 PE=2 SV=1	0	66.9418763920606	28.0550774526678	10	80	8	1	581	64.381	4.93	High	High	High	5.9e8	5.5e8	5.0e8	1.626	252.369866490364	10
High	IsMasterProtein	A2WXV8	Fructokinase-1 OS=Oryza sativa subsp. indica GN=FRK1 PE=1 SV=1	0	65.9271201511603	58.8235294117647	17	82	17	1	323	34.707	5.27	High	High	High	4.8e8	5.0e8	4.4e8	5.062	224.517840027809	17
High	IsMasterProtein	P49210	60S ribosomal protein L9 OS=Oryza sativa subsp. japonica GN=RPL9 PE=2 SV=3	0	65.0420842913534	62.1052631578947	8	102	8	1	190	21.335	9.61	High	High	High	1.1e9	1.1e9	9.3e8	10.938	315.924700975418	8
High	IsMasterProtein	Q43008	Superoxide dismutase [Mn], mitochondrial OS=Oryza sativa subsp. japonica GN=SODA PE=2 SV=2	0	64.9124029793346	51.5151515151515	9	106	9	1	231	24.982	7.02	High	High	High	2.7e9	2.4e9	2.2e9	13.678	328.429455041885	9
High	IsMasterProtein	Q75IM9	Isovaleryl-CoA dehydrogenase, mitochondrial OS=Oryza sativa subsp. japonica GN=Os05g0125500 PE=2 SV=2	0	64.8251713276931	33.9853300733496	8	80	8	1	409	44.502	6.96	High	High	High	5.0e8	4.4e8	4.2e8	2.311	210.042113661766	8
High	IsMasterProtein	A2YL07	Glutamate--cysteine ligase B, chloroplastic OS=Oryza sativa subsp. indica GN=GSH1-2 PE=3 SV=2	0	64.1950928575974	31.8548387096774	10	93	1	1	496	56.118	7.02	High	High	High	2.7e7	2.2e7	2.9e7	2.162	264.54927444458	10
High	IsMasterProtein	Q6Z4G3	UDP-arabinopyranose mutase 3 OS=Oryza sativa subsp. japonica GN=UAM3 PE=1 SV=1	0	64.1111078315746	45.9016393442623	12	117	4	1	366	41.253	6.43	High	High	High	9.6e7	8.0e7	2.2e7	3.786	336.286022663116	12
High	IsMasterProtein	Q69TI0	Putative 12-oxophytodienoate reductase 5 OS=Oryza sativa subsp. japonica GN=OPR5 PE=2 SV=1	0	64.0826599983026	41.9786096256684	11	60	9	1	374	41.659	5.48	High	High	High	2.5e8	1.2e8	1.4e8	4.337	147.75597012043	11
High	IsMasterProtein	P49398	40S ribosomal protein S4 OS=Oryza sativa subsp. japonica GN=RPS4 PE=2 SV=3	0	64.0786127657829	47.1698113207547	13	111	13	1	265	29.846	10.13	High	High	High	1.1e9	9.9e8	8.0e8	5.449	298.501037716866	13
High	IsMasterProtein	A2WXX3	60S ribosomal protein L5-1 OS=Oryza sativa subsp. indica GN=RPL5A PE=3 SV=2	0	64.0431047256484	48.3552631578947	10	68	2	1	304	34.734	9.16	High	High	High	4.4e7	4.1e7	2.5e7	3.642	190.739938855171	10
High	IsMasterProtein	Q2R480	6-phosphogluconate dehydrogenase, decarboxylating 2, chloroplastic OS=Oryza sativa subsp. japonica GN=G6PGH2 PE=2 SV=1	0	63.1216608190279	34.8425196850394	10	73	9	1	508	54.266	6.47	High	High	High	5.6e7	1.4e8	6.6e7	2.433	193.661695837975	10
High	IsMasterProtein	P41345	Ferredoxin--NADP reductase, root isozyme, chloroplastic OS=Oryza sativa subsp. japonica GN=Os03g0784700 PE=1 SV=1	0	63.0530871338321	44.7089947089947	10	66	6	1	378	41.852	8.6	High	High	High	4.2e8	4.7e8	5.5e8	3.217	171.236470341682	10
High	IsMasterProtein	P29545	Elongation factor 1-beta OS=Oryza sativa subsp. japonica GN=Os07g0662500 PE=1 SV=3	0	62.6885964176701	56.6964285714286	9	69	8	1	224	23.785	4.77	High	High	High	1.2e9	1.2e9	9.6e8	11.115	212.634434461594	9
High	IsMasterProtein	Q10MQ2	Probable LL-diaminopimelate aminotransferase, chloroplastic OS=Oryza sativa subsp. japonica GN=AGD2 PE=2 SV=1	0	62.1422063980497	34.698275862069	11	58	11	1	464	49.826	8.41	High	High	High	2.2e8	1.2e8	2.1e8	2.039	167.618370294571	11
High	IsMasterProtein	Q9FE01	L-ascorbate peroxidase 2, cytosolic OS=Oryza sativa subsp. japonica GN=APX2 PE=1 SV=1	0	62.0661494509932	53.3864541832669	9	66	7	1	251	27.101	5.36	High	High	High	3.4e8	2.7e8	5.9e8	5.661	176.914531588554	9
High	IsMasterProtein	Q6F2U9	Lysine--tRNA ligase OS=Oryza sativa subsp. japonica GN=Os03g0586800 PE=2 SV=1	0	61.7366574774445	26.2458471760797	12	67	12	1	602	68.344	6.2	High	High	High	2.2e8	2.1e8	2.6e8	1.336	209.542937517166	12
High	IsMasterProtein	Q9FWK4	Cyanate hydratase OS=Oryza sativa subsp. japonica GN=CYN PE=2 SV=2	0	61.5937442746443	66.6666666666667	7	95	7	1	168	18.596	5.88	High	High	High	7.1e8	7.4e8	6.4e8	13.678	263.432041287422	7
High	IsMasterProtein	P27937	Alpha-amylase isozyme 3B OS=Oryza sativa subsp. japonica GN=AMY1.6 PE=2 SV=1	0	61.2873411597145	31.7351598173516	9	112	5	1	438	48.561	6.2	High	High	High	5.9e9	5.4e9	3.6e9	2.675	331.749878287315	9
High	IsMasterProtein	P35681	Translationally-controlled tumor protein homolog OS=Oryza sativa subsp. japonica GN=TCTP PE=1 SV=1	0	60.7593671693209	41.6666666666667	5	95	5	1	168	18.934	4.68	High	High	High	1.3e9	1.1e9	1.1e9	20.544	314.963384628296	5
High	IsMasterProtein	Q8GU95	Glutamate--cysteine ligase A, chloroplastic OS=Oryza sativa subsp. indica GN=GSH1-1 PE=2 SV=2	0	60.1766005426997	32.520325203252	10	78	1	1	492	55.626	6.38	High	Not Found	High	4.4e6		1.7e7	2.162	212.630255460739	10
High	IsMasterProtein	Q6Z5N4	Pyruvate dehydrogenase E1 component subunit alpha-1, mitochondrial OS=Oryza sativa subsp. japonica GN=Os02g0739600 PE=2 SV=1	0	59.9770443244895	34.1025641025641	9	67	9	1	390	42.675	7.77	High	High	High	3.8e8	3.2e8	6.9e8	2.631	179.780123472214	9
High	IsMasterProtein	B8AL97	Cupincin OS=Oryza sativa subsp. indica GN=OsI_13867 PE=1 SV=1	0	59.8082338678758	31.7021276595745	11	59	11	1	470	52.028	7.43	High	High	High	5.3e8	4.1e8	3.5e8	2.455	177.075498342514	11
High	IsMasterProtein	P93438	S-adenosylmethionine synthase 2 OS=Oryza sativa subsp. japonica GN=SAM2 PE=2 SV=1	0	59.4956425245567	35.7868020304569	9	61	4	1	394	42.874	6.05	High	High	High	1.7e8	1.3e8	5.8e7	3.16	158.830651521683	9
High	IsMasterProtein	Q7XPL2	Oxygen-dependent coproporphyrinogen-III oxidase, chloroplastic OS=Oryza sativa subsp. japonica GN=CPX PE=2 SV=2	0	59.2822453115694	40.8521303258145	12	70	12	1	399	43.844	6.67	High	High	High	3.9e8	3.0e8	2.1e8	2.039	196.800820231438	12
High	IsMasterProtein	Q69TY4	Peroxiredoxin-2E-1, chloroplastic OS=Oryza sativa subsp. japonica GN=PRXIIE-1 PE=2 SV=1	0	58.9761798683087	55.6034482758621	9	88	9	1	232	23.674	8.79	High	High	High	5.2e8	4.5e8	2.6e8	4.412	296.12851023674	9
High	IsMasterProtein	Q6ZFU6	Thioredoxin reductase NTRB OS=Oryza sativa subsp. japonica GN=NTRB PE=2 SV=1	0	58.2753795329491	45.9214501510574	8	47	6	1	331	34.655	6.64	High	High	High	3.2e8	2.7e8	2.7e8	4.623	152.750739097595	8
High	IsMasterProtein	O04986	Non-symbiotic hemoglobin 1 OS=Oryza sativa subsp. japonica GN=HB1 PE=1 SV=1	0	58.2024967135679	59.0361445783133	8	122	5	1	166	18.433	7.49	High	High	High	1.8e9	1.1e9	1.4e9	11.115	375.907297253609	8
High	IsMasterProtein	Q10M12	Ricin B-like lectin R40C1 OS=Oryza sativa subsp. japonica GN=R40C1 PE=1 SV=1	0	57.8689438610294	36.7816091954023	9	64	9	1	348	38.798	6.8	High	High	High	4.6e8	3.5e8	3.9e8	1.783	213.313494563103	9
High	IsMasterProtein	Q6YW46	Elongation factor 1-gamma 2 OS=Oryza sativa subsp. japonica GN=Os02g0220500 PE=2 SV=2	0	57.3236614710096	33.2535885167464	11	63	5	1	418	47.325	6.73	High	High	High	1.8e8	1.4e8	1.0e8	2.03	156.605802178383	11
High	IsMasterProtein	Q9AUV6	UDP-glucose 6-dehydrogenase 3 OS=Oryza sativa subsp. japonica GN=UGD3 PE=2 SV=1	0	57.1623945151255	36.6666666666667	11	67	11	1	480	52.865	6.13	High	High	High	4.4e8	3.2e8	2.9e8	1.297	208.259256601334	11
High	IsMasterProtein	Q65XK0	Ketol-acid reductoisomerase, chloroplastic OS=Oryza sativa subsp. japonica GN=Os05g0573700 PE=1 SV=1	0	56.9345271544726	21.1072664359862	10	79	10	1	578	62.338	6.43	High	High	High	6.6e8	3.9e8	4.6e8	1.807	234.479966402054	10
High	IsMasterProtein	Q42972	Malate dehydrogenase, glyoxysomal OS=Oryza sativa subsp. japonica GN=Os12g0632700 PE=1 SV=3	0	56.8146965069361	55.6179775280899	11	66	11	1	356	37.362	7.88	High	High	High	3.1e8	2.1e8	4.2e8	4.179	186.596144556999	11
High	IsMasterProtein	P0C5C8	1-Cys peroxiredoxin A OS=Oryza sativa subsp. indica GN=OsI_27030 PE=2 SV=1	0	56.5592691644333	44.5454545454545	10	85	8	1	220	24.057	6.43	High	High	High	8.1e8	7.6e8	6.4e8	9	230.919991612434	10
High	IsMasterProtein	P49397	40S ribosomal protein S3a OS=Oryza sativa subsp. japonica GN=RPS3A PE=2 SV=2	0	56.0406312284425	39.3129770992366	9	96	9	1	262	29.709	9.8	High	High	High	1.3e9	1.1e9	1.1e9	3.642	277.187787771225	9
High	IsMasterProtein	Q6Z0I4	Enoyl-[acyl-carrier-protein] reductase [NADH] 1, chloroplastic OS=Oryza sativa subsp. japonica GN=Os08g0327400 PE=2 SV=1	0	54.7582516324859	46.6666666666667	9	70	5	1	375	39.106	8.68	High	High	High	1.6e8	1.3e8	1.3e8	2.981	205.951803326607	9
High	IsMasterProtein	Q69RJ0	Ferredoxin-dependent glutamate synthase, chloroplastic OS=Oryza sativa subsp. japonica GN=GLU PE=2 SV=2	0	54.4719036794122	11.8885448916409	13	55	13	1	1615	174.934	6.84	High	High	High	4.2e7	1.1e8	6.9e7	0.394	145.796356797218	13
High	IsMasterProtein	Q653V7	Probable alpha-glucosidase Os06g0675700 OS=Oryza sativa subsp. japonica GN=Os06g0675700 PE=1 SV=1	0	53.9342227969849	14.4632768361582	8	68	8	1	885	96.275	8.59	High	High	High	5.9e8	2.6e8	4.9e8	0.756	228.2648665905	8
High	IsMasterProtein	P25777	Oryzain beta chain OS=Oryza sativa subsp. japonica GN=Os04g0670200 PE=1 SV=2	0	53.9125321751907	21.4592274678112	7	71	7	1	466	49.767	5.36	High	High	High	7.5e8	6.3e8	6.0e8	2.162	216.071641206741	7
High	IsMasterProtein	Q6Z965	12-oxophytodienoate reductase 7 OS=Oryza sativa subsp. japonica GN=OPR7 PE=2 SV=1	0	53.5119267287435	40.1015228426396	9	42	9	1	394	43.65	8.56	High	High	High	1.4e8	1.3e8	1.1e8	2.02	106.860020875931	9
High	IsMasterProtein	Q5Z8V9	Delta-aminolevulinic acid dehydratase, chloroplastic OS=Oryza sativa subsp. japonica GN=HEMB PE=2 SV=1	0	53.4292704939487	38.0281690140845	9	60	9	1	426	46.256	6.15	High	High	High	1.5e8	1.4e8	1.7e8	2.02	167.952907323837	9
High	IsMasterProtein	B8BKI7	Probable bifunctional methylthioribulose-1-phosphate dehydratase/enolase-phosphatase E1 OS=Oryza sativa subsp. indica GN=OsI_36120 PE=2 SV=1	0	53.4247670355557	40.3474903474904	12	48	12	1	518	57.006	6	High	High	High	2.5e8	2.3e8	9.8e8	1.929	139.090071797371	12
High	IsMasterProtein	O64464	Proteasome subunit beta type-1 OS=Oryza sativa subsp. japonica GN=PBF1 PE=2 SV=1	0	53.3904482764615	58.3710407239819	9	74	9	1	221	24.266	6.89	High	High	High	6.8e8	6.0e8	6.0e8	4.412	237.781572341919	9
High	IsMasterProtein	Q2QNG7	ATP-citrate synthase alpha chain protein 3 OS=Oryza sativa subsp. japonica GN=ACLA-3 PE=2 SV=1	0	52.6441050986083	39.0070921985816	12	67	12	1	423	46.765	5.58	High	High	High	2.6e8	2.5e8	3.8e8	3.329	183.092438340187	12
High	IsMasterProtein	P0C511	Ribulose bisphosphate carboxylase large chain OS=Oryza sativa subsp. indica GN=rbcL PE=1 SV=1	0	52.3493827932244	17.6100628930818	4	160	4	1	477	52.847	6.68	Not Found	Not Found	High			1.2e9	1.424	409.112186193466	4
High	IsMasterProtein	Q8H8C7	Chitin elicitor-binding protein OS=Oryza sativa subsp. japonica GN=CEBIP PE=1 SV=1	0	51.6353619259237	28.0898876404494	6	86	6	1	356	37.176	7.36	High	High	High	1.8e9	1.5e9	1.5e9	2.875	289.492313504219	6
High	IsMasterProtein	A2Y720	Late embryogenesis abundant protein, group 3 OS=Oryza sativa subsp. indica GN=LEA3 PE=1 SV=1	0	51.0887571124584	30.5	6	85	6	1	200	20.455	6.96	High	High	High	1.2e9	1.4e9	1.5e9	2.981	326.209193229675	6
High	IsMasterProtein	Q9LST6	Proteasome subunit beta type-2 OS=Oryza sativa subsp. japonica GN=PBD1 PE=2 SV=2	0	50.8234442519881	58.0188679245283	10	81	10	1	212	23.463	5.64	High	High	High	8.1e8	6.6e8	5.7e8	9	213.382019042969	10
High	IsMasterProtein	P42211	Aspartic proteinase OS=Oryza sativa subsp. japonica GN=RAP PE=2 SV=2	0	50.1516631787449	26.6129032258064	8	56	8	1	496	54.055	6.15	High	High	High	3.4e8	2.3e8	2.1e8	2.02	172.037928104401	8
High	IsMasterProtein	Q9SMB1	Spermidine synthase 1 OS=Oryza sativa subsp. japonica GN=SPDSYN1 PE=2 SV=1	0	49.8922772948912	40.5572755417957	6	39	6	1	323	35.124	5.4	High	High	High	1.2e8	8.8e7	1.4e8	4.179	114.076566696167	6
High	IsMasterProtein	A2Y053	S-adenosylmethionine synthase 1 OS=Oryza sativa subsp. indica GN=SAM1 PE=2 SV=2	0	49.575714324052	33.3333333333333	8	45	3	1	396	43.193	6.14	High	High	High	3.0e7	4.8e7	6.9e7	2.008	112.999360322952	8
High	IsMasterProtein	Q9LGQ6	Acyl transferase 9 OS=Oryza sativa subsp. japonica GN=AT9 PE=2 SV=1	0	49.1762039095976	34.3675417661098	10	76	10	1	419	46.136	5.92	High	High	High	5.6e8	4.5e8	4.9e8	1.555	218.827122926712	10
High	IsMasterProtein	B8AU84	Arginase 1, mitochondrial OS=Oryza sativa subsp. indica GN=B0616E02-H0507E05.7 PE=1 SV=1	0	47.9894380162095	38.2352941176471	8	64	8	1	340	36.951	6.32	High	High	High	4.1e8	2.2e8	3.7e8	2.162	169.560091018677	8
High	IsMasterProtein	A2Y7R5	GTP-binding nuclear protein Ran-2 OS=Oryza sativa subsp. indica GN=RAN2 PE=2 SV=1	0	47.6524402698672	39.8190045248869	7	79	7	1	221	25.023	7.12	High	High	High	1.0e9	1.1e9	1.0e9	11.328	217.556476831436	7
High	IsMasterProtein	Q08479	Adenylate kinase 3 OS=Oryza sativa subsp. japonica GN=ADK-A PE=2 SV=1	0	47.4106512211975	58.9211618257261	11	56	7	1	241	26.389	8.28	High	High	High	5.4e8	4.8e8	4.4e8	4.275	141.189699411392	11
High	IsMasterProtein	Q9ARZ9	Ubiquitin-40S ribosomal protein S27a-1 OS=Oryza sativa subsp. japonica GN=RPS27AA PE=2 SV=1	0	47.334398997778	54.8387096774194	8	298	2	1	155	17.657	9.77	High	High	Not Found	1.9e8	9.9e7		9	919.81337916851	8
High	IsMasterProtein	P0DKK7	60S ribosomal protein L7a-2 OS=Oryza sativa subsp. japonica GN=RPL7A-2 PE=2 SV=1	0	47.3296299265884	37.2093023255814	11	86	11	1	258	29.285	10.35	High	High	High	1.2e9	9.8e8	5.4e8	6.499	278.576424956322	11
High	IsMasterProtein	P28752	Tubulin alpha-1 chain OS=Oryza sativa subsp. japonica GN=TUBA1 PE=1 SV=1	0	46.5617063880804	29.3333333333333	10	55	3	1	450	49.622	5.06	High	High	High	1.3e8	8.7e7	1.3e8	2.511	139.894241571426	10
High	IsMasterProtein	Q2R1V8	GDP-mannose 3,5-epimerase 2 OS=Oryza sativa subsp. japonica GN=GME-2 PE=2 SV=2	0	46.1124194058811	25.3369272237197	8	46	8	1	371	42.105	6.09	High	High	High	4.3e8	3.6e8	3.8e8	1.873	126.196296930313	8
High	IsMasterProtein	Q8LJU5	40S ribosomal protein S7 OS=Oryza sativa subsp. japonica GN=RPS7 PE=2 SV=2	0	45.0560337413121	39.0625	5	97	5	1	192	22.293	9.76	High	High	High	7.4e8	5.6e8	4.9e8	7.254	216.161271333694	5
High	IsMasterProtein	Q5VND6	Nucleosome assembly protein 1;1 OS=Oryza sativa subsp. japonica GN=NAP1;1 PE=2 SV=1	0	44.8033977674572	32.2751322751323	9	42	9	1	378	42.612	4.48	High	High	High	2.8e8	3.0e8	4.5e8	3.437	121.194467544556	9
High	IsMasterProtein	P25776	Oryzain alpha chain OS=Oryza sativa subsp. japonica GN=Os04g0650000 PE=1 SV=2	0	44.7995140241259	20.9606986899563	6	68	6	1	458	50.099	5.27	High	High	High	1.5e9	1.3e9	1.9e9	1.818	210.438261508942	6
High	IsMasterProtein	Q6K4E7	Aminopeptidase M1-D OS=Oryza sativa subsp. japonica GN=Os09g0362800 PE=2 SV=1	0	44.5051994393684	15.0057273768614	9	41	9	1	873	98.451	5.47	High	High	High	1.3e8	1.1e8	1.3e8	0.509	98.1208238601685	9
High	IsMasterProtein	P41095	60S acidic ribosomal protein P0 OS=Oryza sativa subsp. japonica GN=Os08g0130500 PE=1 SV=3	0	44.3467969912653	29.7805642633229	6	105	6	1	319	34.356	5.49	High	High	High	7.8e8	6.5e8	8.9e8	4.179	264.056987524033	6
High	IsMasterProtein	Q5Z627	Elongation factor 1-gamma 3 OS=Oryza sativa subsp. japonica GN=Os06g0571400 PE=2 SV=1	0	43.968880513807	28.125	9	53	4	1	416	47.36	6.47	High	High	High	1.1e8	1.1e8	3.3e7	1.555	143.872584939003	9
High	IsMasterProtein	Q8W1L6	Peroxisomal fatty acid beta-oxidation multifunctional protein OS=Oryza sativa subsp. japonica GN=MFP PE=1 SV=2	0	43.9483152815532	17.3553719008264	8	35	8	1	726	78.41	8.98	High	High	High	7.1e7	1.1e8	1.5e8	0.828	89.594987988472	8
High	IsMasterProtein	B8AW64	Nucleosome assembly protein 1;2 OS=Oryza sativa subsp. indica GN=NAP1;2 PE=1 SV=1	0	43.6166515675838	32.967032967033	10	39	10	1	364	41.732	4.45	High	High	High	2.7e8	1.3e8	1.9e8	2.793	95.9908803701401	10
High	IsMasterProtein	Q75M08	Protein disulfide isomerase-like 2-1 OS=Oryza sativa subsp. japonica GN=PDIL2-1 PE=2 SV=2	0	43.5943971838545	23.224043715847	5	49	4	1	366	39.888	6.99	High	High	High	1.8e8	1.4e8	7.8e7	1.043	148.298040747643	5
High	IsMasterProtein	P0C520	ATP synthase subunit alpha, mitochondrial OS=Oryza sativa GN=ATPA PE=3 SV=1	0	43.346243324423	27.1119842829077	12	52	12	1	509	55.339	6.1	High	High	High	3.2e8	3.3e8	2.8e8	1.477	122.007772922516	12
High	IsMasterProtein	Q948T6	Lactoylglutathione lyase OS=Oryza sativa subsp. japonica GN=GLYI-11 PE=1 SV=2	0	43.2132943523265	42.2680412371134	10	95	10	1	291	32.533	5.67	High	High	High	1.5e9	1.4e9	1.6e9	1.994	282.649768710136	10
High	IsMasterProtein	B9F3B6	Succinate-semialdehyde dehydrogenase, mitochondrial OS=Oryza sativa subsp. japonica GN=ALDH5F1 PE=3 SV=1	0	43.1450801313585	22.7703984819734	8	42	8	1	527	56.058	8.1	High	High	High	2.3e8	2.4e8	1.8e8	1.106	120.509813547134	8
High	IsMasterProtein	Q0D840	Thioredoxin H1 OS=Oryza sativa subsp. japonica GN=TRXH PE=1 SV=1	0	43.023566457333	62.2950819672131	9	71	9	1	122	13.148	5.3	High	High	High	2.0e9	1.5e9	1.7e9	18.953	184.235463738441	9
High	IsMasterProtein	Q2QYW2	Clathrin heavy chain 2 OS=Oryza sativa subsp. japonica GN=Os12g0104800 PE=3 SV=1	0	42.9026671181971	7.96252927400468	9	50	9	1	1708	193.225	5.39	High	High	High	1.1e8	9.3e7	7.1e7	0.285	118.021315574646	9
High	IsMasterProtein	P51823	ADP-ribosylation factor 2 OS=Oryza sativa subsp. japonica GN=ARF PE=2 SV=2	0	42.6375577828257	43.646408839779	6	55	6	1	181	20.695	6.95	High	High	High	3.4e8	3.2e8	2.5e8	5.813	158.678330540657	6
High	IsMasterProtein	Q6AV34	Probable N-acetyl-gamma-glutamyl-phosphate reductase, chloroplastic OS=Oryza sativa subsp. japonica GN=Os03g0617900 PE=1 SV=1	0	42.6226395821956	33.4939759036145	8	19	8	1	415	44.758	8.4	High	High	High	9.8e7	7.5e7	6.2e7	1.276	53.5826189517975	8
High	IsMasterProtein	B8AL33	Arginine biosynthesis bifunctional protein ArgJ, chloroplastic OS=Oryza sativa subsp. indica GN=OsI_11009 PE=3 SV=1	0	42.5953077774701	21.8142548596112	5	42	5	1	463	47.823	6.92	High	High	High	2.6e8	2.1e8	2.1e8	1.089	132.588803172112	5
High	IsMasterProtein	P0C8Y9	Proteasome subunit alpha type-4-2 OS=Oryza sativa subsp. indica GN=OsI_021067 PE=1 SV=1	0	42.5315978326619	42.8	6	55	6	1	250	27.009	6.92	High	High	High	5.5e8	4.4e8	4.7e8	4.623	188.664295315742	6
High	IsMasterProtein	Q69LA6	Probable pyridoxal 5'-phosphate synthase subunit PDX1.1 OS=Oryza sativa subsp. japonica GN=PDX11 PE=2 SV=1	0	42.4522636094748	29.559748427673	8	81	8	1	318	33.715	6.89	High	High	High	1.7e9	1.4e9	1.7e9	1.994	233.660879969597	8
High	IsMasterProtein	Q6Z4N6	Ricin B-like lectin R40G2 OS=Oryza sativa subsp. japonica GN=R40G2 PE=2 SV=1	0	42.289077632833	40.2332361516035	8	45	8	1	343	38.504	7.27	High	High	High	2.4e8	2.4e8	1.9e8	1.61	138.767363905907	8
High	IsMasterProtein	Q9S827	Succinate dehydrogenase [ubiquinone] iron-sulfur subunit 1, mitochondrial OS=Oryza sativa subsp. japonica GN=SDH2-1 PE=1 SV=1	0	41.8748815063101	37.7224199288256	7	44	7	1	281	31.099	8.48	High	High	High	3.7e8	4.5e8	5.0e8	2.548	120.091374158859	7
High	IsMasterProtein	Q9LDN2	Uridine 5'-monophosphate synthase OS=Oryza sativa subsp. japonica GN=UMPS1 PE=2 SV=1	0	41.2127742570035	20.9643605870021	6	41	6	1	477	50.772	7.21	High	High	High	1.3e8	4.9e7	9.5e7	1.291	127.592729330063	6
High	IsMasterProtein	A2YGP6	UDP-sugar pyrophosphorylase OS=Oryza sativa subsp. indica GN=USP PE=3 SV=2	0	41.1125285279068	22.7272727272727	11	44	11	1	616	67.419	6.99	High	High	High	1.1e8	1.1e8	1.3e8	0.914	92.6796966791153	11
High	IsMasterProtein	P0DKK8	40S ribosomal protein S10-1 OS=Oryza sativa subsp. japonica GN=RPS10-1 PE=2 SV=1	0	40.7087773865762	44.2622950819672	7	52	7	1	183	20.25	9.76	High	High	High	1.1e9	1.1e9	1.0e9	5.813	125.899744987488	7
High	IsMasterProtein	P51431	Ubiquitin-40S ribosomal protein S27a-2 OS=Oryza sativa subsp. japonica GN=RPS27AB PE=2 SV=3	0	40.0657659700695	41.9354838709677	7	298	1	1	155	17.671	9.8	High	Not Found	High	1.7e8		1.9e8	5.813	923.173566222191	7
High	IsMasterProtein	Q9FR35	Peroxiredoxin-2C OS=Oryza sativa subsp. japonica GN=PRXIIC PE=1 SV=1	0	39.5921872524794	70.3703703703704	8	42	8	1	162	17.28	5.88	High	High	High	4.2e8	3.8e8	3.5e8	20.544	93.2299664020538	8
High	IsMasterProtein	O82451	Probable glutathione S-transferase GSTF2 OS=Oryza sativa subsp. japonica GN=GSTF2 PE=1 SV=3	0	39.3282363077641	36.7441860465116	7	93	7	1	215	23.961	6.13	High	High	High	1.1e9	1.7e9	1.4e9	5.579	277.012105226517	7
High	IsMasterProtein	Q75HQ0	Heat shock 70 kDa protein BIP4 OS=Oryza sativa subsp. japonica GN=BIP4 PE=2 SV=1	0	38.1573036324984	5.24017467248908	4	87	1	1	687	74.267	5.22	High	High	High	1.5e9	2.2e9	3.9e9	0.455	247.74817097187	4
High	IsMasterProtein	Q0IWL9	Monothiol glutaredoxin-S11 OS=Oryza sativa subsp. japonica GN=GRXS11 PE=2 SV=2	0	37.1019952358587	21.7922606924644	6	29	6	1	491	53.121	5.25	High	High	High	1.1e8	8.1e7	4.7e7	1.102	85.6564742326736	6
High	IsMasterProtein	Q0JDA2	Succinate dehydrogenase subunit 5, mitochondrial OS=Oryza sativa subsp. japonica GN=SDH5 PE=1 SV=1	0	37.0845384934902	46.7532467532467	7	42	7	1	231	24.568	8.65	High	High	High	2.5e8	2.3e8	2.3e8	4.878	122.529842019081	7
High	IsMasterProtein	P46465	26S proteasome regulatory subunit 6A homolog OS=Oryza sativa subsp. japonica GN=TBP1 PE=2 SV=2	0	36.6142186075495	27.972027972028	8	29	8	1	429	47.768	5.07	High	High	High	6.8e7	6.8e7	4.7e7	1.219	84.0111982822418	8
High	IsMasterProtein	Q0JNR2	Cysteine proteinase inhibitor 12 OS=Oryza sativa subsp. japonica GN=Os01g0270100 PE=2 SV=1	0	36.5825570598025	44.4	9	54	9	1	250	27.252	6.54	High	High	High	2.5e8	2.6e8	1.7e8	4.878	143.780781388283	9
High	IsMasterProtein	P31674	40S ribosomal protein S15 OS=Oryza sativa subsp. japonica GN=RPS15 PE=2 SV=2	0	36.319036338759	31.1688311688312	4	36	4	1	154	17.404	10.2	High	High	High	7.4e8	6.0e8	7.0e8	25.827	74.2028506994247	4
High	IsMasterProtein	A2XNR6	Electron transfer flavoprotein subunit alpha, mitochondrial OS=Oryza sativa subsp. indica GN=ETFA PE=3 SV=1	0	35.9083316151021	30.7262569832402	7	33	7	1	358	37.329	6.55	High	High	High	1.2e8	1.4e8	1.3e8	1.512	100.130338072777	7
High	IsMasterProtein	Q9ZRI7	Elongation factor 1-gamma 1 OS=Oryza sativa subsp. japonica GN=Os02g0220600 PE=2 SV=1	0	35.8563253633207	21.2918660287081	7	38	2	1	418	47.448	6.47	High	High	High	1.1e8	1.0e8	7.5e7	1.346	88.5480259656906	7
High	IsMasterProtein	P0C0L1	Probable L-ascorbate peroxidase 6, chloroplastic/mitochondrial OS=Oryza sativa subsp. japonica GN=APX6 PE=2 SV=1	0	35.8225048164963	36.2459546925566	7	31	7	1	309	33.481	7.23	High	High	High	2.8e8	2.2e8	2.1e8	1.565	90.6158328056335	7
High	IsMasterProtein	Q42456	Aspartic proteinase oryzasin-1 OS=Oryza sativa subsp. japonica GN=Os05g0567100 PE=2 SV=2	0	35.4548127297906	22.0039292730845	7	39	7	1	509	54.039	5.33	High	High	High	2.9e8	1.9e8	2.7e8	1.154	102.10849416256	7
High	IsMasterProtein	Q40680	Elongation factor 1-delta 1 OS=Oryza sativa subsp. japonica GN=Os07g0614500 PE=2 SV=3	0	35.1994060038976	47.5982532751092	9	51	6	1	229	24.847	4.53	High	High	High	4.4e8	4.3e8	3.8e8	4.623	141.24162197113	9
High	IsMasterProtein	A2X8Q3	Soluble inorganic pyrophosphatase OS=Oryza sativa subsp. indica GN=IPP PE=2 SV=1	0	35.1803030630293	29.4392523364486	4	45	4	1	214	24.144	5.86	High	High	High	1.3e9	1.2e9	1.0e9	2.162	135.467371702194	4
High	IsMasterProtein	B7F845	60S ribosomal protein L10a OS=Oryza sativa subsp. japonica GN=RPL10A PE=1 SV=1	0	34.424562785441	29.6296296296296	5	45	5	1	216	24.467	9.82	High	High	High	1.4e9	1.3e9	1.2e9	1.929	131.301858067513	5
High	IsMasterProtein	A2YXU2	Proteasome subunit alpha type-7-A OS=Oryza sativa subsp. indica GN=OsI_029135 PE=2 SV=2	0	34.4152634732735	57.429718875502	8	44	5	1	249	27.279	7.43	High	High	High	3.6e8	4.4e8	3.5e8	2.728	146.98282456398	8
High	IsMasterProtein	Q6ER94	2-Cys peroxiredoxin BAS1, chloroplastic OS=Oryza sativa subsp. japonica GN=BAS1 PE=1 SV=1	0	34.0852921774768	36.3984674329502	6	44	6	1	261	28.079	6	High	High	High	3.5e8	2.8e8	2.5e8	2.36	124.592587471008	6
High	IsMasterProtein	Q7XTJ3	Pyruvate dehydrogenase E1 component subunit alpha-3, chloroplastic OS=Oryza sativa subsp. japonica GN=Os04g0119400 PE=2 SV=2	0	34.0123862898111	21.4117647058824	7	27	7	1	425	46.115	6.61	High	High	High	1.6e8	1.9e8	2.0e8	1.219	76.9890043735504	7
High	IsMasterProtein	Q943F3	60S ribosomal protein L18a OS=Oryza sativa subsp. japonica GN=RPL18A PE=1 SV=1	0	33.8864045958816	29.2134831460674	6	53	6	1	178	21.386	10.45	High	High	High	7.5e8	7.0e8	6.5e8	3.394	138.087281703949	6
High	IsMasterProtein	Q6H5J0	Enoyl-[acyl-carrier-protein] reductase [NADH] 2, chloroplastic OS=Oryza sativa subsp. japonica GN=Os09g0277800 PE=2 SV=1	0	33.635781194934	37.466307277628	7	47	3	1	371	38.996	9.01	High	High	High	3.4e7	3.4e7	1.4e8	1.404	148.46757376194	7
High	IsMasterProtein	Q10KF0	Proteasome subunit alpha type-2 OS=Oryza sativa subsp. japonica GN=PAB1 PE=2 SV=1	0	33.2600704882455	32.3404255319149	5	51	5	1	235	25.828	5.48	High	High	High	5.2e8	3.8e8	6.4e8	1.894	139.33256483078	5
High	IsMasterProtein	A2Y0T4	60S ribosomal protein L10-2 OS=Oryza sativa subsp. indica GN=SG12 PE=2 SV=2	0	33.1541365880198	37.4429223744292	7	41	7	1	219	24.656	10.36	High	High	High	1.1e9	1.0e9	1.1e9	2.981	111.068257331848	7
High	IsMasterProtein	P40978	40S ribosomal protein S19 OS=Oryza sativa subsp. japonica GN=RPS19A PE=2 SV=1	0	33.005910260326	56.8493150684932	11	58	11	1	146	16.377	10.04	High	High	High	1.4e9	1.3e9	1.2e9	6.197	132.03214430809	11
High	IsMasterProtein	Q941Z0	Probable NADPH:quinone oxidoreductase 1 OS=Oryza sativa subsp. japonica GN=Os01g0953600 PE=2 SV=1	0	32.2764047711831	49.238578680203	5	38	5	1	197	21.311	7.81	High	High	High	2.6e7	8.8e7	1.3e8	2.455	123.060477733612	5
High	IsMasterProtein	P49216	40S ribosomal protein S26 OS=Oryza sativa subsp. japonica GN=RPS26 PE=2 SV=2	0	32.0748911849923	39.8496240601504	4	35	4	1	133	14.982	11.02	High	High	High	1.2e9	1.2e9	9.9e8	24.119	85.2067496776581	4
High	IsMasterProtein	Q6YXW6	Sucrose-phosphatase 2 OS=Oryza sativa subsp. japonica GN=SPP2 PE=1 SV=1	0	32.0668372708717	18.2033096926714	6	20	6	1	423	47.225	5.82	High	High	High	8.1e7	7.6e7	9.9e7	1.081	53.0013787746429	6
High	IsMasterProtein	Q6F332	Calmodulin-2 OS=Oryza sativa subsp. japonica GN=CAM2 PE=2 SV=3	0	31.7083441550153	68.4563758389262	6	39	6	1	149	16.807	4.27	High	High	High	5.4e8	5.1e8	4.8e8	5.31	103.934152007103	6
High	IsMasterProtein	Q42997	Ferredoxin--nitrite reductase, chloroplastic OS=Oryza sativa subsp. japonica GN=Os01g0357100 PE=2 SV=1	0	31.5101616887028	18.9597315436242	7	40	7	1	596	66.101	7.23	High	High	High	1.1e8	1.1e8	8.5e7	0.645	98.6047974824905	7
High	IsMasterProtein	A2XAZ3	Alcohol dehydrogenase class-3 OS=Oryza sativa subsp. indica GN=ADHIII PE=3 SV=1	0	30.6249821188921	33.3333333333333	7	30	7	1	381	40.769	7.17	High	High	High	1.0e9	9.6e8	9.7e8	1.683	64.740602850914	7
High	IsMasterProtein	A2Z3I9	Proteasome subunit alpha type-7-B OS=Oryza sativa subsp. indica GN=PAD1 PE=2 SV=1	0	30.4590275459189	31.3253012048193	5	43	2	1	249	27.197	7.93	High	High	High	2.2e8	1.8e8	1.6e8	1.683	144.495185017586	5
High	IsMasterProtein	Q6Z1G7	Pyruvate dehydrogenase E1 component subunit beta-1, mitochondrial OS=Oryza sativa subsp. japonica GN=Os08g0536000 PE=2 SV=1	0	29.9911213357125	24.5989304812834	6	26	3	1	374	39.919	5.36	High	High	Not Found	1.5e8	8.0e7		1.783	78.5321514606476	6
High	IsMasterProtein	Q7FAY6	Probable UDP-arabinopyranose mutase 2 OS=Oryza sativa subsp. japonica GN=UAM2 PE=1 SV=1	0	29.2936107248314	24.7838616714697	8	40	8	1	347	38.882	6.44	High	High	High	1.1e8	9.9e7	1.4e8	1.154	114.76938855648	8
High	IsMasterProtein	Q0J0H4	Pyruvate dehydrogenase E1 component subunit beta-2, mitochondrial OS=Oryza sativa subsp. japonica GN=Os09g0509200 PE=2 SV=1	0	29.1537672722686	24.468085106383	6	30	3	1	376	40.226	5.49	High	High	High	1.5e8	2.3e8	1.1e8	1.783	86.0167808532715	6
High	IsMasterProtein	Q9XGP7	Tricin synthase 1 OS=Oryza sativa subsp. japonica GN=ROMT-15 PE=1 SV=1	0	29.1477923553769	34.5238095238095	6	35	6	1	252	27.754	5.31	High	High	High	6.6e8	3.9e8	5.4e8	1.955	86.116968870163	6
High	IsMasterProtein	Q08480	Adenylate kinase 4 OS=Oryza sativa subsp. japonica GN=ADK-B PE=2 SV=1	0	29.1184496944843	32.5102880658436	7	43	3	1	243	26.658	7.8	High	High	High	2.9e8	2.4e8	2.0e8	1.512	108.574623584747	7
High	IsMasterProtein	Q6ZJW9	Actin-related protein 4 OS=Oryza sativa subsp. japonica GN=ARP4 PE=2 SV=1	0	28.8543919765727	27.313769751693	7	25	7	1	443	48.463	5.29	High	High	High	5.6e7	5.8e7	3.8e7	0.978	67.4063618183136	7
High	IsMasterProtein	A2XQV4	Electron transfer flavoprotein subunit beta, mitochondrial OS=Oryza sativa subsp. indica GN=ETFB PE=3 SV=1	0	28.7681889303343	39.9209486166008	6	32	6	1	253	27.45	6.62	High	High	High	1.4e8	9.1e7	2.1e7	1.683	108.764320373535	6
High	IsMasterProtein	Q69UI1	40S ribosomal protein S13-2 OS=Oryza sativa subsp. japonica GN=Os08g0117300 PE=1 SV=1	0	28.1636713013384	40.3973509933775	5	62	1	1	151	17.135	10.54	High	High	High	4.6e8	4.1e8	3.8e8	5.31	163.797525167465	5
High	IsMasterProtein	Q9LSU0	Proteasome subunit alpha type-3 OS=Oryza sativa subsp. japonica GN=PAG1 PE=2 SV=1	0	28.1179572562168	31.7269076305221	7	39	7	1	249	27.221	6.09	High	High	High	6.0e8	4.5e8	4.7e8	2.384	84.1898076534271	7
High	IsMasterProtein	Q06398	Probable glutathione S-transferase GSTU6 OS=Oryza sativa subsp. japonica GN=GSTU6 PE=2 SV=2	0	27.7932530626157	16.1016949152542	4	27	4	1	236	25.64	6.1	High	High	High	1.8e8	2.3e8	3.1e8	1.683	72.4126765727997	4
High	IsMasterProtein	A2WNF5	Glucosidase 2 subunit beta OS=Oryza sativa subsp. indica GN=OsI_01383 PE=3 SV=1	0	27.6183046146265	11.5635179153094	5	24	5	1	614	69.305	4.86	High	High	High	8.3e7	7.6e7	6.2e7	0.501	66.3138184547424	5
High	IsMasterProtein	Q69UI2	40S ribosomal protein S13-1 OS=Oryza sativa subsp. japonica GN=Os08g0117200 PE=3 SV=2	0	27.5707651780084	40.3973509933775	5	56	1	1	151	17.105	10.54	High	High	High	5.8e8	3.0e8	3.3e8	5.31	136.938837766647	5
High	IsMasterProtein	Q6YZE2	Glutamate-1-semialdehyde 2,1-aminomutase, chloroplastic OS=Oryza sativa subsp. japonica GN=GSA PE=2 SV=1	0	27.3057188654039	25.5230125523013	7	30	7	1	478	50.206	6.95	High	High	High	1.2e8	1.2e8	8.9e7	0.905	88.0608719587326	7
High	IsMasterProtein	P46466	26S proteasome regulatory subunit 4 homolog OS=Oryza sativa subsp. japonica GN=TBP2 PE=2 SV=2	0	26.818914165045	20.0892857142857	6	27	6	1	448	49.556	6.21	High	High	High	9.5e7	4.6e7	8.4e7	0.61	86.3472663164139	6
High	IsMasterProtein	Q67IX6	Protein disulfide isomerase-like 1-4 OS=Oryza sativa subsp. japonica GN=PDIL1-4 PE=2 SV=1	0	26.7323904608491	14.2095914742451	5	38	5	1	563	62.214	4.93	High	High	High	1.0e8	1.1e8	7.1e7	0.63	93.7708740234375	5
High	IsMasterProtein	P35686	40S ribosomal protein S20 OS=Oryza sativa subsp. japonica GN=RPS20 PE=2 SV=2	0	26.7095584032991	28.90625	4	31	4	1	128	14.037	9.44	High	High	High	8.6e8	7.5e8	6.8e8	4.623	101.197412490845	4
High	IsMasterProtein	Q9LST7	Proteasome subunit beta type-3 OS=Oryza sativa subsp. japonica GN=PBC1 PE=2 SV=1	0	26.4842818397776	44.1176470588235	5	20	5	1	204	22.787	5.27	High	High	High	1.9e8	3.5e8	4.1e7	4.623	48.1750856637955	5
High	IsMasterProtein	Q0JBZ8	Hydroxycinnamoyltransferase 1 OS=Oryza sativa subsp. japonica GN=HCT1 PE=2 SV=1	0	26.4019984874668	19.4570135746606	5	32	5	1	442	48.464	6.3	High	High	High	1.7e8	1.5e7	5.5e7	0.905	76.9529755115509	5
High	IsMasterProtein	A2Z3C4	Probable 6-phosphogluconolactonase 4, chloroplastic OS=Oryza sativa subsp. indica GN=OsI_031067 PE=3 SV=2	0	26.3928595897589	13.2716049382716	2	10	2	1	324	34.54	8.59	High	High	High	5.8e7	3.9e7	8.6e7	0.73	29.6386570930481	2
High	IsMasterProtein	Q40682	Elongation factor 1-delta 2 OS=Oryza sativa subsp. japonica GN=Os03g0406200 PE=2 SV=3	0	26.3665900555895	33.6283185840708	7	34	4	1	226	24.639	4.53	High	High	High	5.8e7	5.2e7	4.9e7	2.455	102.277072787285	7
High	IsMasterProtein	P00761	Trypsin OS=Sus scrofa PE=1 SV=1	0	25.9297315545725	12.987012987013	2	19	2	1	231	24.394	7.18	High	High	High	4.0e8	6.4e8	7.5e8	1.424	58.4692710638046	2
High	IsMasterProtein	Q7F9I1	Chaperone protein ClpC1, chloroplastic OS=Oryza sativa subsp. japonica GN=CLPC1 PE=2 SV=2	0	25.9286392536363	9.15032679738562	4	18	4	1	918	101.739	6.51	High	High	High	8.9e7	1.0e7	4.1e7	0.274	50.7571392059326	4
High	IsMasterProtein	Q33E23	Glutamate dehydrogenase 2, mitochondrial OS=Oryza sativa subsp. japonica GN=GDH2 PE=2 SV=1	0	25.8798113755847	20.1946472019465	7	31	4	1	411	44.523	6.68	High	High	High	1.3e8	1.2e8	5.1e7	0.905	87.9741073846817	7
High	IsMasterProtein	Q6Z6M4	Isocitrate lyase OS=Oryza sativa subsp. japonica GN=ICL PE=1 SV=1	0	25.8635940567948	13.8111888111888	6	14	6	1	572	63.011	7.23	High	High	High	4.2e7	5.5e7	4.0e7	0.52	44.5918703079224	6
High	IsMasterProtein	Q10L71	Villin-2 OS=Oryza sativa subsp. japonica GN=VLN2 PE=2 SV=1	0	25.5817978967779	10.6625258799172	7	19	7	1	966	106.054	5.82	High	High	High	4.7e7	8.9e7	6.1e7	0.292	46.7703019380569	7
High	IsMasterProtein	A2Z7C4	1,2-dihydroxy-3-keto-5-methylthiopentene dioxygenase 1 OS=Oryza sativa subsp. indica GN=ARD1 PE=1 SV=2	0	25.2625822402537	33.1658291457286	7	22	5	1	199	23.627	5.2	High	High	High	1.1e8	1.6e8	1.4e8	1.683	54.2676725387573	7
High	IsMasterProtein	Q9FXT4	Alpha-galactosidase OS=Oryza sativa subsp. japonica GN=Os10g0493600 PE=1 SV=1	0	25.174942229917	17.7458033573141	5	29	5	1	417	45.792	7.94	High	High	High	2.1e8	2.0e8	2.0e8	0.509	86.5275094509125	5
High	IsMasterProtein	A2XS65	Cysteine proteinase inhibitor 10 OS=Oryza sativa subsp. indica GN=OsI_014908 PE=3 SV=2	0	25.0823652066759	36.4238410596026	6	170	6	1	151	15.438	10.15	High	High	High	1.2e10	8.7e9	9.4e9	3.329	416.147691726685	6
High	IsMasterProtein	P25778	Oryzain gamma chain OS=Oryza sativa subsp. japonica GN=Os09g0442300 PE=2 SV=2	0	24.9256272311753	17.6795580110497	3	29	3	1	362	39.089	7.15	High	High	High	5.4e7	4.2e7	4.8e7	1.276	86.688006401062	3
High	IsMasterProtein	Q0J5V5	Aminopeptidase M1-B OS=Oryza sativa subsp. japonica GN=Os08g0398700 PE=2 SV=1	0	24.6767324888867	8.91428571428571	6	16	6	1	875	97.842	5.39	High	Not Found	High	1.3e8		4.2e7	0.32	44.5714087486267	6
High	IsMasterProtein	Q7XKU5	2-oxoglutarate-dependent dioxygenase DAO OS=Oryza sativa subsp. japonica GN=DAO PE=2 SV=2	0	24.6500164525561	26.6666666666667	4	22	4	1	300	32.082	5.82	High	High	High	2.8e7	7.9e7	1.4e8	1.894	63.0405778884888	4
High	IsMasterProtein	P17070	Proliferating cell nuclear antigen OS=Oryza sativa subsp. japonica GN=Os02g0805200 PE=1 SV=2	0	24.3304851950357	26.615969581749	4	13	4	1	263	29.252	4.75	High	High	High	8.8e7	4.9e7	2.0e7	0.896	34.1624257564545	4
High	IsMasterProtein	Q2QYL3	Non-specific lipid-transfer protein 3 OS=Oryza sativa subsp. japonica GN=LTP110-A PE=2 SV=1	0	23.9315177100134	35.5371900826446	3	42	3	1	121	12.137	8.91	High	High	High	4.5e8	4.0e8	4.2e8	3.217	131.450655817986	3
High	IsMasterProtein	Q2QNF7	Diaminopimelate epimerase, chloroplastic OS=Oryza sativa subsp. japonica GN=DAPF PE=2 SV=1	0	23.5609469209337	25.4237288135593	7	15	7	1	354	37.806	6.68	High	High	High	2.7e7	5.8e7	2.1e7	1.081	34.5191960334778	7
High	IsMasterProtein	A2XRZ6	Probable aldo-keto reductase 3 OS=Oryza sativa subsp. indica GN=H0813E03.4 PE=3 SV=1	0	23.5605617670842	23.0985915492958	6	21	5	1	355	38.207	5.97	High	High	High	6.4e7	6.8e7	6.5e7	0.738	59.7029904127121	6
High	IsMasterProtein	Q6ESI7	Tripeptidyl-peptidase 2 OS=Oryza sativa subsp. japonica GN=TPP2 PE=2 SV=1	0	23.2712260802924	8.97718910963944	7	15	7	1	1359	148.54	6.58	High	High	High	7.3e7	5.3e7	6.0e7	0.226	37.8027679920197	7
High	IsMasterProtein	Q6L4F8	Guanine nucleotide-binding protein subunit beta-like protein B OS=Oryza sativa subsp. japonica GN=RACK1B PE=1 SV=1	0	23.2441664171556	28.5714285714286	6	20	4	1	336	36.429	6.54	High	Not Found	High	4.7e7		3.2e7	1.239	45.2659951448441	6
High	IsMasterProtein	Q53NL5	Xylanase inhibitor protein 2 OS=Oryza sativa subsp. japonica GN=Chib3H-h PE=1 SV=1	0	23.1299846722725	17.9310344827586	4	24	4	1	290	31.634	6.61	High	High	High	7.9e8	2.5e8	7.5e8	1.254	67.8719425201416	4
High	IsMasterProtein	P43279	NADP-dependent malic enzyme, chloroplastic OS=Oryza sativa subsp. japonica GN=ME6 PE=2 SV=2	0	23.0602145508224	6.57276995305164	2	23	2	1	639	69.822	7.14	High	High	High	1.1e8	6.4e7	1.8e8	0.377	73.3551988601685	2
High	IsMasterProtein	Q2QMN7	Probable ureidoglycolate hydrolase OS=Oryza sativa subsp. japonica GN=UAH PE=1 SV=2	0	22.8609115791229	16.3223140495868	5	15	5	1	484	51.683	5.63	High	High	High	6.7e7	8.3e7	6.9e7	0.54	39.9595897197723	5
High	IsMasterProtein	Q9ZTS1	Probable methionine--tRNA ligase OS=Oryza sativa subsp. japonica GN=Os06g0508700 PE=2 SV=2	0	22.5878828199642	11.6104868913858	7	20	7	1	801	89.396	6.95	High	High	High	5.9e7	4.6e7	3.5e7	0.431	45.1615834236145	7
High	IsMasterProtein	A2XID3	Allene oxide cyclase, chloroplastic OS=Oryza sativa subsp. indica GN=AOC PE=2 SV=1	0	21.6651085850093	30.8333333333333	6	27	6	1	240	26.034	9.23	High	High	High	2.3e8	1.5e8	2.0e8	1.371	72.0308855772018	6
High	IsMasterProtein	Q7FAS1	Peroxisomal (S)-2-hydroxy-acid oxidase GLO3 OS=Oryza sativa subsp. japonica GN=GLO3 PE=2 SV=1	0	21.5996586416096	23.433242506812	5	14	5	1	367	40.507	9.06	High	High	High	8.6e7	8.5e7	1.6e8	0.778	39.806153178215	5
High	IsMasterProtein	Q9SLX0	Importin subunit alpha-1b OS=Oryza sativa subsp. japonica GN=Os05g0155601 PE=1 SV=2	0	21.4485737472391	12.7340823970037	4	13	3	1	534	58.53	5.31	High	High	High	4.3e7		6.0e7	0.374	41.0447223186493	4
High	IsMasterProtein	Q6ETN3	Probable 4-coumarate--CoA ligase 3 OS=Oryza sativa subsp. japonica GN=4CL3 PE=2 SV=1	0	21.4024862638673	12.9963898916967	6	18	6	1	554	59.603	5.17	High	High	High	1.2e8	6.3e7	2.5e7	0.484	47.0207005739212	6
High	IsMasterProtein	Q9XJ29	Anthranilate synthase alpha subunit 2, chloroplastic OS=Oryza sativa subsp. japonica GN=OsASA2 PE=1 SV=1	0	21.3904777772622	11.5511551155116	5	13	5	1	606	66.946	7.12	High	High	High	1.9e8	6.9e7	1.6e8	0.343	27.0711888074875	5
High	IsMasterProtein	Q259G4	Phosphomannomutase OS=Oryza sativa subsp. indica GN=PMM PE=3 SV=1	0	21.2282335262974	22.9838709677419	3	12	3	1	248	28.175	5.83	High	High	High	2.9e7	9.1e7	9.2e6	0.896	40.0240912437439	3
High	IsMasterProtein	Q84TB3	Actin-depolymerizing factor 4 OS=Oryza sativa subsp. japonica GN=ADF4 PE=1 SV=1	0	21.0989397758184	55.3956834532374	5	30	5	1	139	15.936	6.04	High	High	High	4.2e8	3.9e8	3.3e8	2.594	92.5550717115402	5
High	IsMasterProtein	Q0JL44	Protein SGT1 homolog OS=Oryza sativa subsp. japonica GN=SGT1 PE=1 SV=1	0	21.0596745316364	23.9782016348774	5	24	5	1	367	40.912	5.06	High	High	High	5.8e7	1.3e6	7.0e7	0.931	55.7900831699371	5
High	IsMasterProtein	Q4W8D0	Glutamine synthetase cytosolic isozyme 1-3 OS=Oryza sativa subsp. japonica GN=GLN1-3 PE=2 SV=1	0	20.9105601800145	21.3513513513514	4	24	2	1	370	40.652	6.67	High	High	High	5.5e7	3.7e7	6.3e7	1.371	63.4086750745773	4
High	IsMasterProtein	Q7XH05	Probable aldehyde oxidase 1 OS=Oryza sativa subsp. japonica GN=Os10g0138100 PE=2 SV=1	0	20.5704966113618	5.67010309278351	6	24	1	1	1358	145.361	6.46	High	Not Found	Not Found	2.8e7			0.208	66.2426285743713	6
High	IsMasterProtein	A2XYW4	Anamorsin homolog 1 OS=Oryza sativa subsp. indica GN=H0403D02.15 PE=2 SV=1	0	20.5674302764469	38.8679245283019	5	20	5	1	265	27.643	5.08	High	High	High	1.9e8	1.3e8	4.4e7	1.054	55.2693839073181	5
High	IsMasterProtein	B9EXM2	Carbamoyl-phosphate synthase large chain, chloroplastic OS=Oryza sativa subsp. japonica GN=CARB PE=2 SV=1	0	20.4528856244712	7.93515358361775	4	19	4	1	1172	127.687	6.01	High	High	High	2.5e7	1.0e8	9.6e6	0.179	57.1658337116241	4
High	IsMasterProtein	B9FK36	Acetyl-CoA carboxylase 2 OS=Oryza sativa subsp. japonica GN=ACC2 PE=3 SV=2	0	20.2903389444134	3.91061452513966	6	12	6	1	2327	257.553	6.42	High	High	High	2.8e7	1.8e7	2.8e7	0.117	31.0114704370499	6
High	IsMasterProtein	A2Y5G8	Probable histone H2A.4 OS=Oryza sativa subsp. indica GN=OsI_019561 PE=3 SV=1	0	19.944292713671	37.4233128834356	3	22	3	1	163	16.961	10.68	High	High	High	4.9e8	2.4e8	4.1e8	2.594	67.9904220104218	3
High	IsMasterProtein	Q5N806	Cysteine proteinase inhibitor 4 OS=Oryza sativa subsp. japonica GN=Os01g0915200 PE=2 SV=1	0	19.9086608975039	33.5443037974684	4	22	4	1	158	16.59	9.58	High	High	High	2.2e8	1.6e8	3.1e8	1.61	53.2691919803619	4
High	IsMasterProtein	Q60DX8	Beta-glucosidase 22 OS=Oryza sativa subsp. japonica GN=BGLU22 PE=2 SV=1	0	19.8731132634762	11.6322701688555	5	28	5	1	533	59.506	5.15	High	High	High	2.9e8	2.3e8	2.1e8	0.509	76.6985819339752	5
High	IsMasterProtein	A2ZB00	40S ribosomal protein S16 OS=Oryza sativa subsp. indica GN=RPS16A PE=2 SV=1	0	19.771997753836	35.5704697986577	5	52	5	1	149	16.808	10.56	High	High	High	1.3e9	1.2e9	1.1e9	4.623	90.7513244152069	5
High	IsMasterProtein	Q0IQK9	Non-specific lipid-transfer protein 1 OS=Oryza sativa subsp. japonica GN=LTP PE=1 SV=1	0	19.2143477110437	37.9310344827586	3	30	3	1	116	11.338	9.33	High	High	High	1.3e9	1.1e9	1.1e9	3.642	86.258903503418	3
High	IsMasterProtein	Q71VM4	Importin subunit alpha-1a OS=Oryza sativa subsp. japonica GN=Os01g0253300 PE=1 SV=2	0	18.511261527064	13.3079847908745	4	13	3	1	526	57.535	5.22	High	High	High	1.6e7	7.8e7	3.8e6	0.487	36.9110596179962	4
High	IsMasterProtein	A2XCT8	1,2-dihydroxy-3-keto-5-methylthiopentene dioxygenase 2 OS=Oryza sativa subsp. indica GN=ARD2 PE=2 SV=2	0	18.3860916929486	19.1919191919192	4	12	2	1	198	23.483	5.2	High	High	Not Found	1.2e8	5.9e7		1.276	28.1951191425323	4
High	IsMasterProtein	Q9AY76	Actin-depolymerizing factor 2 OS=Oryza sativa subsp. japonica GN=ADF2 PE=2 SV=1	0	18.1327307990018	36.551724137931	3	18	3	1	145	16.783	5.94	High	High	High	8.7e7	5.2e7	9.0e7	2.162	51.4575172662735	3
High	IsMasterProtein	B8AEC1	NAP1-related protein 2 OS=Oryza sativa subsp. indica GN=OsI_07785 PE=2 SV=1	0	18.0018212833334	29.3650793650794	4	14	4	1	252	28.601	4.32	High	High	High	7.9e7	2.2e7	1.2e8	0.848	44.4925334453583	4
High	IsMasterProtein	Q6ZJS7	Elongation factor Ts, mitochondrial OS=Oryza sativa subsp. japonica GN=EFTS PE=2 SV=1	0	17.9072679933859	14.7540983606557	3	16	3	1	366	39.989	8.37	High	High	High	6.9e7	2.8e7	2.4e7	0.445	35.6920238733292	3
High	IsMasterProtein	P20907	Cysteine proteinase inhibitor 2 OS=Oryza sativa subsp. japonica GN=Os05g0494200 PE=2 SV=3	0	17.7478136279268	29.1390728476821	4	23	4	1	151	16.55	8.75	High	High	High	3.1e8	4.1e8	8.1e8	1.848	57.288872718811	4
High	IsMasterProtein	Q84XG9	IAA-amino acid hydrolase ILR1-like 1 OS=Oryza sativa subsp. indica GN=ILL1 PE=2 SV=1	0	17.6471411496309	13.1221719457014	4	19	4	1	442	47.165	6.04	High	High	High	1.3e8	1.1e8	7.6e7	0.52	62.2260937690735	4
High	IsMasterProtein	A2WK50	Bowman-Birk type bran trypsin inhibitor OS=Oryza sativa subsp. indica GN=RBBI3.3 PE=2 SV=2	0	17.5219811012473	15.3543307086614	3	18	3	1	254	27.737	5.57	High	High	Not Found	1.9e8	1.3e8		0.668	43.5608994960785	3
High	IsMasterProtein	Q84P97	Mitochondrial outer membrane protein porin 5 OS=Oryza sativa subsp. japonica GN=VDAC5 PE=2 SV=1	0	17.4291518663302	19.85559566787	4	14	4	1	277	29.456	9.17	High	High	High	4.3e7	4.4e7	8.9e7	0.624	35.8747421503067	4
High	IsMasterProtein	Q94DM8	Ubiquitin-fold modifier 1 OS=Oryza sativa subsp. japonica GN=Os01g0962400 PE=3 SV=1	0	17.3776454800672	42.156862745098	2	20	2	1	102	10.356	9.61	High	High	High	2.5e8	9.7e7	1.3e8	2.728	41.7656812667847	2
High	IsMasterProtein	Q84TA3	Leukotriene A-4 hydrolase homolog OS=Oryza sativa subsp. japonica GN=LKHA4 PE=2 SV=1	0	17.1593814846364	12.2749590834697	4	16	4	1	611	67.749	5.14	High	High	High	9.3e7	6.5e7	1.6e7	0.417	42.0799207687378	4
High	IsMasterProtein	Q9LGZ2	Putative L-cysteine desulfhydrase 1 OS=Oryza sativa subsp. japonica GN=Os01g0290100 PE=2 SV=1	0	17.0811708895664	12.8630705394191	4	10	4	1	482	52.088	6.58	High	Not Found	High	1.0e8		8.1e7	0.389	28.3048119544983	4
High	IsMasterProtein	O23877	Ferredoxin--NADP reductase, embryo isozyme, chloroplastic OS=Oryza sativa subsp. japonica GN=Os07g0147900 PE=1 SV=1	0	17.0222288165327	14.021164021164	5	22	1	1	378	41.788	8.7	Not Found	Not Found	High				0.616	56.5619775056839	5
High	IsMasterProtein	P35687	40S ribosomal protein S21 OS=Oryza sativa subsp. japonica GN=RPS21 PE=3 SV=1	0	16.7591852119385	52.4390243902439	3	15	3	1	82	9.248	7.34	Not Found	High	High			3.9e8	5.31	35.0947279930115	3
High	IsMasterProtein	Q0INM3	Beta-galactosidase 15 OS=Oryza sativa subsp. japonica GN=Os12g0429200 PE=2 SV=1	0	16.5419374921324	5.8759521218716	3	17	3	1	919	100.942	5.99	High	High	High	2.0e7	6.2e7	2.4e7	0.202	49.2397096157074	3
High	IsMasterProtein	Q6ZHS4	Cinnamyl alcohol dehydrogenase 2 OS=Oryza sativa subsp. japonica GN=CAD2 PE=1 SV=1	0	16.5209146104787	13.4986225895317	3	8	3	1	363	38.618	6.39	High	High	Not Found	2.0e7	4.5e7		0.585	25.4021034240723	3
High	IsMasterProtein	Q851S8	Adenylosuccinate synthetase 2, chloroplastic OS=Oryza sativa subsp. japonica GN=PURA2 PE=2 SV=1	0	16.4538460067445	6.5439672801636	3	11	1	1	489	52.641	6.92	Not Found	High	Not Found				0.346	32.5607438087463	3
High	IsMasterProtein	Q75H81	Serpin-ZXA OS=Oryza sativa subsp. japonica GN=Os03g0610650 PE=1 SV=1	0	16.3057121269941	15.1515151515152	4	15	4	1	396	42.114	6.15	High	High	High	5.2e7	7.3e7	5.1e7	0.445	43.7365839481354	4
High	IsMasterProtein	Q5VQ78	Coatomer subunit beta'-1 OS=Oryza sativa subsp. japonica GN=Os06g0143900 PE=2 SV=1	0	16.1678738798934	6.61521499448732	5	9	5	1	907	102.824	4.98	Not Found	High	High			6.0e7	0.238	20.2378082275391	5
High	IsMasterProtein	Q6ES52	TPR repeat-containing thioredoxin TDX OS=Oryza sativa subsp. japonica GN=Os09g0401200 PE=2 SV=1	0	15.9860395643731	22.0820189274448	5	11	5	1	317	34.959	6.16	Not Found	High	High		4.3e7	4.4e7	0.688	30.0679116249084	5
High	IsMasterProtein	Q851K1	Germin-like protein 3-6 OS=Oryza sativa subsp. japonica GN=Os03g0694000 PE=2 SV=1	0	15.9061902901085	23.1441048034935	4	23	4	1	229	24.164	6.38	High	High	High	1.2e9	9.9e7	1.3e9	1.154	52.5068175792694	4
High	IsMasterProtein	Q69PS6	Thioredoxin reductase NTRA OS=Oryza sativa subsp. japonica GN=Os06g0327300 PE=3 SV=2	0	15.8937673309565	21.195652173913	4	16	2	1	368	38.194	7.44	Not Found	Not Found	High			1.0e8	0.778	48.4707684516907	4
High	IsMasterProtein	P49100	Cytochrome b5 OS=Oryza sativa subsp. japonica GN=Os05g0108800 PE=2 SV=2	0	15.7222122467791	31.3868613138686	3	12	3	1	137	15.273	5.33	High	High	High	1.9e8	3.0e8	3.5e8	1.512	33.8333781957626	3
High	IsMasterProtein	Q10G39	Pyruvate dehydrogenase E1 component subunit beta-4, chloroplastic OS=Oryza sativa subsp. japonica GN=Os03g0645100 PE=2 SV=1	0	15.7027399332298	14.75	4	19	4	1	400	42.849	7.02	High	High	High	4.5e7	8.0e7	3.2e7	0.492	51.5891139507294	4
High	IsMasterProtein	Q2QX45	Calcium-dependent protein kinase 28 OS=Oryza sativa subsp. japonica GN=CPK28 PE=3 SV=1	0	15.6380133218222	7.22433460076046	3	11	2	1	526	57.952	5.74	High	High	High	5.0e6	3.5e6	1.4e7	0.445	30.3067970275879	3
High	IsMasterProtein	Q6L5I5	Mitochondrial outer membrane protein porin 2 OS=Oryza sativa subsp. japonica GN=VDAC2 PE=2 SV=1	0	15.5993228982038	22.5	4	9	4	1	280	29.584	8.65	High	High	High	3.5e7	2.0e7	3.8e7	1.276	19.0121554136276	4
High	IsMasterProtein	Q7XPY2	Plasma membrane ATPase OS=Oryza sativa subsp. japonica GN=Os04g0656100 PE=2 SV=1	0	15.0970924863161	7.15036803364879	4	12	4	1	951	104.752	6.79	High	High	High	3.5e7	5.7e6	6.3e7	0.194	28.1115173101425	4
High	IsMasterProtein	Q9XGY5	Mitochondrial import inner membrane translocase subunit Tim13 OS=Oryza sativa subsp. japonica GN=TIM13 PE=3 SV=2	0	15.0346820411804	55.952380952381	3	5	3	1	84	8.93	6.48	High	Not Found	High	1.4e8		1.6e8	2.981	16.788213968277	3
High	IsMasterProtein	Q8H5N9	Probable aquaporin PIP2-1 OS=Oryza sativa subsp. japonica GN=PIP2-1 PE=2 SV=1	0	15.0218548755134	16.8965517241379	3	15	3	1	290	30.266	8.43	High	High	High	1.3e8	7.4e7	1.7e7	1.31	40.1194117069244	3
High	IsMasterProtein	Q84T92	Chalcone--flavonone isomerase OS=Oryza sativa subsp. japonica GN=CHI PE=2 SV=1	0	14.9816075236637	22.7467811158798	3	7	3	1	233	23.878	5.27	High	Not Found	High	1.3e8		8.6e7	0.701	21.4584167003632	3
High	IsMasterProtein	A2X5P7	Beta-fructofuranosidase, insoluble isoenzyme 1 OS=Oryza sativa subsp. indica GN=CIN1 PE=2 SV=2	0	14.7732140197491	9.7053726169844	4	8	4	1	577	63.954	8.5	High	Not Found	High	1.0e8		7.2e7	0.346	21.0411061048508	4
High	IsMasterProtein	Q9LD61	Aspartate carbamoyltransferase, chloroplastic OS=Oryza sativa subsp. japonica GN=PYRB PE=2 SV=1	0	14.6793979365679	17.3553719008264	5	15	5	1	363	39.867	7.44	High	High	High	9.2e7	4.1e7	7.9e7	0.557	36.4395155906677	5
High	IsMasterProtein	Q7XQP4	Serine/threonine-protein kinase SAPK7 OS=Oryza sativa subsp. japonica GN=SAPK7 PE=2 SV=2	0	14.2774519667054	13.091922005571	3	10	3	1	359	41.299	6.18	High	High	High	9.3e7	4.7e7	1.1e8	0.334	25.9719130992889	3
High	IsMasterProtein	Q9SDG6	60S ribosomal protein L30 OS=Oryza sativa subsp. japonica GN=RPL30 PE=3 SV=1	0	14.2353584607736	31.5315315315315	2	8	2	1	111	12.356	9.58	High	High	High	2.8e8		2.1e8	1.683	22.5831594467163	2
High	IsMasterProtein	O24174	Betaine aldehyde dehydrogenase 1 OS=Oryza sativa subsp. japonica GN=BADH1 PE=1 SV=1	0	14.0628711677324	11.2871287128713	3	14	2	1	505	54.613	7.02	High	High	High	1.1e8	2.1e8	1.1e8	0.334	43.9186880588531	3
High	IsMasterProtein	Q6ASY2	Non-specific lipid transfer protein-like 1 OS=Oryza sativa subsp. japonica GN=LTPL1 PE=1 SV=1	0	13.6455845117662	9.55056179775281	1	22	1	1	178	16.888	8.25	High	High	High	2.8e9	2.4e9	2.0e9	0.52	84.8748006820679	1
High	IsMasterProtein	Q5NAY4	Histidinol dehydrogenase, chloroplastic OS=Oryza sativa subsp. japonica GN=HDH PE=2 SV=1	0	13.5657818294373	9.30232558139535	3	8	3	1	473	50.534	6.47	Not Found	High	High		5.2e8	7.1e7	0.269	20.9832510948181	3
High	IsMasterProtein	P31691	ADP,ATP carrier protein, mitochondrial OS=Oryza sativa subsp. japonica GN=Os02g0718900 PE=2 SV=1	0	13.4868785497911	12.0418848167539	4	14	4	1	382	41.484	9.77	High	High	Not Found	2.2e8	2.1e8		0.52	37.7845557928085	4
High	IsMasterProtein	Q0JM17	DEAD-box ATP-dependent RNA helicase 56 OS=Oryza sativa subsp. japonica GN=AIP1 PE=1 SV=2	0	13.4820857824581	7.63888888888889	3	19	3	1	432	48.623	5.72	High	High	High	1.2e8	1.3e8	5.5e7	0.374	25.9979650974274	3
High	IsMasterProtein	P09229	Cysteine proteinase inhibitor 1 OS=Oryza sativa subsp. japonica GN=Os01g0803200 PE=1 SV=2	0	13.4123495112877	24.2857142857143	4	27	4	1	140	15.346	5.85	High	High	High	1.2e9	1.1e9	1.0e9	2.162	73.7536187171936	4
High	IsMasterProtein	Q6K9A2	Cinnamoyl-CoA reductase 1 OS=Oryza sativa subsp. japonica GN=CCR1 PE=1 SV=1	0	13.2647051361971	13.0177514792899	3	10	3	1	338	37.366	8.02	High	High	High	6.2e7	2.0e7	1.4e8	0.389	25.4963939189911	3
High	IsMasterProtein	Q7DNA1	Chitinase 2 OS=Oryza sativa subsp. japonica GN=Cht2 PE=1 SV=1	0	13.2221348267339	14.4117647058824	2	3	2	1	340	35.564	7.4	Not Found	Not Found	High			2.8e7	0.334	11.4418807029724	2
High	IsMasterProtein	Q6K548	Mitochondrial outer membrane protein porin 1 OS=Oryza sativa subsp. japonica GN=VDAC1 PE=1 SV=3	0	13.0679424151155	16.0583941605839	3	12	3	1	274	29.202	7.66	High	High	High	1.0e8	1.1e8	5.4e7	0.638	33.7158551216125	3
High	IsMasterProtein	Q7XKE9	Clathrin light chain 1 OS=Oryza sativa subsp. japonica GN=Os04g0679100 PE=2 SV=1	0	13.0489702774315	18.6046511627907	4	11	4	1	301	32.516	5.03	High	High	High	1.0e8	9.5e7	5.3e7	1.031	27.5672092437744	4
High	IsMasterProtein	A2YDY2	60S ribosomal protein L11 OS=Oryza sativa subsp. indica GN=RPL11 PE=2 SV=2	0	12.9826927468644	21.978021978022	4	35	4	1	182	20.823	9.92	High	High	High	1.2e9	9.2e8	1.1e9	1.31	94.8242157697678	4
High	IsMasterProtein	Q9SDD6	Peroxiredoxin-2F, mitochondrial OS=Oryza sativa subsp. japonica GN=PRXIIF PE=2 SV=1	0	12.9513820088551	25.7575757575758	3	7	3	1	198	20.861	7.99	Not Found	High	High		1.3e8	1.0e8	0.778	20.4791707992554	3
High	IsMasterProtein	Q6YV23	Carbamoyl-phosphate synthase small chain, chloroplastic OS=Oryza sativa subsp. japonica GN=CARA PE=2 SV=2	0	12.8881744559269	14.1255605381166	3	9	3	1	446	48.405	6.9	High	High	High	4.6e7	6.9e7		0.389	22.1744718551636	3
High	IsMasterProtein	Q84VG0	Probable calcium-binding protein CML7 OS=Oryza sativa subsp. japonica GN=CML7 PE=2 SV=1	0	12.8772692873512	29.0540540540541	4	12	4	1	148	16.672	5.06	High	High	High	8.2e7	1.4e8	8.0e7	1.031	32.0718493461609	4
High	IsMasterProtein	Q8S919	Ubiquitin-conjugating enzyme E2 5B OS=Oryza sativa subsp. japonica GN=UBC5B PE=2 SV=1	0	12.8690626806442	19.5945945945946	2	24	2	1	148	16.435	7.88	High	High	High	2.8e8	3.6e8	3.2e8	4.623	49.90922498703	2
High	IsMasterProtein	A2XMN2	Probable glutathione S-transferase GSTU1 OS=Oryza sativa subsp. indica GN=GSTU1 PE=1 SV=1	0	12.7514479688326	13.8528138528139	3	16	3	1	231	25.816	6.25	High	High	High	2.1e8	1.7e8	1.0e8	0.624	21.8100938796997	3
High	IsMasterProtein	Q6ZJJ1	Probable L-ascorbate peroxidase 4, peroxisomal OS=Oryza sativa subsp. japonica GN=APX4 PE=2 SV=1	0	12.645520450801	12.0274914089347	3	16	3	1	291	31.718	7.97	High	High	High	2.7e7	2.6e7	2.4e7	0.369	45.3652899265289	3
High	IsMasterProtein	Q6YYB0	Uncharacterized protein Os08g0359500 OS=Oryza sativa subsp. japonica GN=Os08g0359500 PE=2 SV=1	0	12.4937886998439	23.0046948356808	3	15	3	1	213	22.779	4.49	High	High	High	4.6e7	2.6e7	3.2e7	1.154	46.4638049602509	3
High	IsMasterProtein	P56724	60S acidic ribosomal protein P3 OS=Oryza sativa subsp. japonica GN=Os06g0701400 PE=3 SV=3	0	12.483484721778	15.1260504201681	2	14	2	1	119	11.887	4.41	High	High	High	5.7e8	5.4e8	6.5e8	2.162	49.9184565544128	2
High	IsMasterProtein	P55142	Glutaredoxin-C6 OS=Oryza sativa subsp. japonica GN=GRXC6 PE=1 SV=2	0	12.2506964317958	35.7142857142857	2	16	2	1	112	11.767	6.04	High	High	High	5.7e7	5.6e7		1.683	38.7356095314026	2
High	IsMasterProtein	A2Y4S9	Cytochrome c OS=Oryza sativa subsp. indica GN=CC-1 PE=3 SV=1	0	11.9671419223027	30.3571428571429	3	39	3	1	112	12.263	9.32	High	High	High	8.8e8	1.1e9	8.2e8	1.371	99.0626034736633	3
High	IsMasterProtein	Q6K8J4	4-hydroxy-3-methylbut-2-en-1-yl diphosphate synthase (ferredoxin), chloroplastic OS=Oryza sativa subsp. japonica GN=ISPG PE=2 SV=1	0	11.865234119617	5.77956989247312	3	13	3	1	744	82.109	5.94	High	High	Not Found	3.8e7	3.5e7		0.202	33.6621925830841	3
High	IsMasterProtein	Q0DAE4	Glutaredoxin-C8 OS=Oryza sativa subsp. japonica GN=GRXC8 PE=2 SV=2	0	11.6858936883395	11.7647058823529	1	10	1	1	136	14.752	7.97	High	High	High	7.8e7	1.0e8	3.7e7	0.668	38.1994421482086	1
High	IsMasterProtein	Q6ZG77	Probable diaminopimelate decarboxylase, chloroplastic OS=Oryza sativa subsp. japonica GN=LYSA PE=2 SV=1	0	11.6617544903723	9.59183673469388	4	7	4	1	490	53.181	6.84	High	High	High	4.2e7	3.1e7		0.346	17.4688960313797	4
High	IsMasterProtein	Q7XR06	Probable protein phosphatase 2C 45 OS=Oryza sativa subsp. japonica GN=Os04g0659500 PE=2 SV=2	0	11.5931848615836	14.5390070921986	4	14	3	1	282	30.565	5.15	High	Not Found	High	2.1e7		6.7e7	0.585	31.3720240592957	4
High	IsMasterProtein	Q852A1	Expansin-A7 OS=Oryza sativa subsp. japonica GN=EXPA7 PE=2 SV=1	0	11.4851300725517	11.3636363636364	2	10	1	1	264	28.205	9.28	High	High	High	3.1e8	3.0e8	1.8e7	1.154	19.6021023988724	2
High	IsMasterProtein	Q42993	Chitinase 1 OS=Oryza sativa subsp. japonica GN=Cht1 PE=2 SV=1	0	11.4318130029443	10.5263157894737	2	8	2	1	323	33.743	7.37	High	High	High	2.0e7	4.3e7	2.6e7	0.995	17.2719733715057	2
High	IsMasterProtein	Q10E49	Phytanoyl-CoA dioxygenase 1 OS=Oryza sativa subsp. japonica GN=Os03g0708100 PE=2 SV=1	0	11.4280838203554	16.0142348754448	3	6	3	1	281	31.68	6.04	High	High	High	1.5e7	1.1e7	5.7e7	0.468	16.3392927646637	3
High	IsMasterProtein	Q6L4S0	DNA damage-binding protein 1 OS=Oryza sativa subsp. japonica GN=DBB1 PE=1 SV=1	0	11.4001517438297	3.6697247706422	3	7	3	1	1090	121.803	5.36	High	Not Found	High	2.4e7		7.8e6	0.124	19.2199095487595	3
High	IsMasterProtein	Q6Z382	Coatomer subunit gamma-2 OS=Oryza sativa subsp. japonica GN=Os07g0201100 PE=2 SV=1	0	11.3846543784558	5.06186726659168	3	9	2	1	889	98.492	5.11	High	Not Found	High	1.3e7			0.129	26.1783215999603	3
High	IsMasterProtein	P12085	ATP synthase subunit beta, chloroplastic OS=Oryza sativa subsp. japonica GN=atpB PE=1 SV=2	0	11.276268342308	9.63855421686747	2	7	1	1	498	53.921	5.5	Not Found	Not Found	High				0.172	14.9752823114395	2
High	IsMasterProtein	A2YM35	Probable pyruvate, phosphate dikinase regulatory protein, chloroplastic OS=Oryza sativa subsp. indica GN=PDRP1 PE=3 SV=1	0	11.1776594095183	7.85562632696391	3	6	3	1	471	51.044	9.03	Not Found	High	Not Found		3.3e7		0.292	17.9902960062027	3
High	IsMasterProtein	Q942L2	Protein disulfide isomerase-like 2-2 OS=Oryza sativa subsp. japonica GN=PDIL2-2 PE=2 SV=1	0	11.1723016585426	10.7816711590297	3	18	2	1	371	40.715	6.87	High	High	High	9.2e7	3.0e7	3.3e7	0.28	58.2097098827362	3
High	IsMasterProtein	Q7FAE1	Momilactone A synthase OS=Oryza sativa subsp. japonica GN=Os04g0179200 PE=2 SV=1	0	11.0459383829268	11.3138686131387	2	4	2	1	274	27.816	6.73	High	High	Not Found	1.6e7	3.5e7		0.359	13.7670948505402	2
High	IsMasterProtein	P55857	Small ubiquitin-related modifier 1 OS=Oryza sativa subsp. japonica GN=SUMO1 PE=1 SV=1	0	10.8287451320051	27	3	10	3	1	100	10.921	5.1	High	High	Not Found	2.5e8	2.4e8		2.162	30.5360758304596	3
High	IsMasterProtein	P40392	Ras-related protein RIC1 OS=Oryza sativa subsp. japonica GN=RIC1 PE=2 SV=2	0	10.6786539490587	18.8118811881188	3	19	3	1	202	22.462	5.27	High	High	High	1.1e8	3.1e8	2.6e8	0.468	49.4303416013718	3
High	IsMasterProtein	P0C519	ATP synthase subunit 9, mitochondrial OS=Oryza sativa subsp. japonica GN=ATP9 PE=2 SV=1	0	10.646374895846	41.8918918918919	1	6	1	1	74	7.552	8.75	Not Found	High	High		3.2e6	1.1e7	2.162	16.6419854164124	1
High	IsMasterProtein	P27932	Alpha-amylase isozyme 3A OS=Oryza sativa subsp. japonica GN=AMY1.2 PE=2 SV=2	0	10.5421394514981	6.81818181818182	2	26	2	1	440	48.836	7.28	High	High	High	6.8e9	5.8e9	5.3e9	0.318	52.1031627655029	2
High	IsMasterProtein	Q94JE1	Histone H2B.5 OS=Oryza sativa subsp. japonica GN=H2B.5 PE=3 SV=1	0	10.5365290114228	22.5806451612903	3	19	3	1	155	16.747	10.02	High	High	High	9.5e8	8.2e8	5.9e8	0.995	41.4767419099808	3
High	IsMasterProtein	B9FSC8	Putative 12-oxophytodienoate reductase 11 OS=Oryza sativa subsp. japonica GN=OPR11 PE=2 SV=1	0	10.4523678773319	13.3514986376022	3	10	2	1	367	40.618	6.74	High	High	Not Found	2.5e7	2.6e7		0.334	24.7982244491577	3
High	IsMasterProtein	Q6K2E8	Acetolactate synthase 1, chloroplastic OS=Oryza sativa subsp. japonica GN=ALS1 PE=2 SV=1	0	10.3422733456791	4.96894409937888	2	6	2	1	644	69.349	6.96	High	High	Not Found	1.2e7	1.4e7		0.145	18.3588652610779	2
High	IsMasterProtein	P0DKK0	26S proteasome regulatory subunit 7B OS=Oryza sativa subsp. japonica GN=RPT1B PE=2 SV=1	0	10.2261170614695	8.68544600938967	3	11	3	1	426	47.651	6.29	High	High	High	1.6e9	7.0e8	3.1e8	0.259	27.013836145401	3
High	IsMasterProtein	Q0D4Z6	Probable indole-3-acetic acid-amido synthetase GH3.8 OS=Oryza sativa subsp. japonica GN=GH3.8 PE=2 SV=1	0	9.84439715081072	5.28925619834711	2	6	2	1	605	66.889	5.85	High	Not Found	High	4.5e7		4.2e7	0.141	19.0391581058502	2
High	IsMasterProtein	A2YQ56	Lon protease homolog, mitochondrial OS=Oryza sativa subsp. indica GN=OsI_27415 PE=2 SV=1	0	9.75742428664849	1.29740518962076	1	4	1	1	1002	109.471	5.44	Not Found	High	Not Found		2.4e7		0.075	12.8004114627838	1
High	IsMasterProtein	Q8H852	Coatomer subunit gamma-1 OS=Oryza sativa subsp. japonica GN=Os03g0227000 PE=2 SV=2	0	9.69762655323931	3.61990950226244	2	10	1	1	884	98.544	5.21	High	Not Found	High	2.8e7		1.6e7	0.089	28.4709054231644	2
High	IsMasterProtein	A2YPX3	Peroxidase 2 OS=Oryza sativa subsp. indica GN=PRX112 PE=3 SV=2	0	9.67575825914555	10.1910828025478	2	12	2	1	314	32.614	5.86	High	High	High	5.5e7	1.8e7	1.2e8	0.389	36.6360785961151	2
High	IsMasterProtein	Q9SDG8	Protein argonaute 4A OS=Oryza sativa subsp. japonica GN=AGO4A PE=2 SV=1	0	9.57325644346421	4.3141592920354	3	10	3	1	904	100.576	8.97	High	High	High	1.7e7		1.9e7	0.134	24.2882611751556	3
High	IsMasterProtein	Q10S66	Chitinase 11 OS=Oryza sativa subsp. japonica GN=Cht11 PE=2 SV=1	0	9.22067280244821	17.1875	2	16	2	1	256	27.73	6.89	High	High	High	6.0e6	1.1e7	1.1e7	0.585	29.7009520530701	2
High	IsMasterProtein	Q5WA72	Protein disulfide isomerase-like 1-5 OS=Oryza sativa subsp. japonica GN=PDIL1-5 PE=2 SV=1	0	9.20223277110895	7.12945590994371	3	5	3	1	533	58.995	4.94	High	Not Found	High	1.3e7		1.2e7	0.241	11.2682876586914	3
High	IsMasterProtein	A3AHG5	Late embryogenesis abundant protein 1 OS=Oryza sativa subsp. japonica GN=LEA1 PE=2 SV=1	0	9.05557150038426	11.6279069767442	3	5	3	1	344	36.769	6.83	High	Not Found	High	5.7e6		2.0e7	0.334	12.5592501163483	3
High	IsMasterProtein	A2XRZ0	Probable aldo-keto reductase 2 OS=Oryza sativa subsp. indica GN=OsI_15387 PE=3 SV=1	0	9.04941221308405	9.4017094017094	2	6	1	1	351	38.152	6.62	High	High	Not Found	1.9e7	1.7e7		0.233	21.1043908596039	2
High	IsMasterProtein	P52712	Serine carboxypeptidase-like OS=Oryza sativa subsp. japonica GN=CBP31 PE=2 SV=2	0	9.01294201147397	9.55710955710956	3	13	3	1	429	47.759	5.29	High	High	High	1.3e8	6.1e7	7.7e7	0.369	26.4890689849854	3
High	IsMasterProtein	A2Z5S8	Ubiquitin-fold modifier-conjugating enzyme 1 OS=Oryza sativa subsp. indica GN=OsI_33008 PE=3 SV=1	0	8.9625336922284	27.027027027027	3	9	3	1	185	20.451	7.83	High	High	High	4.3e7	7.2e7	4.4e6	0.874	20.9634153842926	3
High	IsMasterProtein	Q2QQ99	Protein SPIRAL1-like 3 OS=Oryza sativa subsp. japonica GN=Os12g0502000 PE=3 SV=1	0	8.94238759676634	18.8118811881188	1	6	1	1	101	10.214	9.35	High	High	Not Found	1.6e7	1.6e7		1.154	11.4027788639069	1
High	IsMasterProtein	P83647	Profilin LP04 OS=Oryza sativa subsp. indica GN=OsI_020954 PE=1 SV=2	0	8.91863583930416	24.4274809160305	2	16	2	1	131	14.124	4.87	High	High	High	2.4e8	1.9e8	1.7e8	1.512	45.7317146062851	2
High	IsMasterProtein	A2X0R4	Molybdopterin synthase catalytic subunit OS=Oryza sativa subsp. indica GN=MOCS2 PE=3 SV=1	0	8.79029715350592	9.84455958549223	1	8	1	1	193	20.851	5.69	High	High	High	1.1e8	9.7e7	7.1e7	0.359	16.1996297836304	1
High	IsMasterProtein	Q10RI7	DEAD-box ATP-dependent RNA helicase 38 OS=Oryza sativa subsp. japonica GN=Os03g0158200 PE=3 SV=1	0	8.77314242971128	4.55445544554455	1	4	1	1	505	55.819	5.74	High	Not Found	High	2.5e7		5.2e7	0.08	19.7960743904114	1
High	IsMasterProtein	Q9AS33	NPL4-like protein OS=Oryza sativa subsp. japonica GN=Os01g0377700 PE=2 SV=1	0	8.59114464051052	13.4939759036145	3	8	3	1	415	44.863	5.54	High	High	High	6.7e6	8.8e7	9.7e6	0.292	12.284102678299	3
High	IsMasterProtein	Q6EPN6	2-C-methyl-D-erythritol 2,4-cyclodiphosphate synthase, chloroplastic OS=Oryza sativa subsp. japonica GN=ISPF PE=2 SV=1	0	8.58190599285771	15.7657657657658	2	6	2	1	222	23.509	7.99	High	High	High	3.2e7	2.1e7	3.5e7	0.52	13.6798031330109	2
High	IsMasterProtein	Q2QMG2	Methylcrotonoyl-CoA carboxylase subunit alpha, mitochondrial OS=Oryza sativa subsp. japonica GN=MCCA PE=2 SV=2	0	8.54430749346694	4.47761194029851	2	5	2	1	737	80.234	6.8	Not Found	High	High		4.3e6	2.1e7	0.099	14.2668597698212	2
High	IsMasterProtein	Q10QA5	Strigolactone esterase D14 OS=Oryza sativa subsp. japonica GN=D14 PE=1 SV=1	0	8.46546624399488	9.43396226415094	1	9	1	1	318	33.487	7.91	High	High	High	5.8e6	4.9e6	5.4e5	0.145	26.8919236660004	1
High	IsMasterProtein	P0C0M2	Probable indole-3-acetic acid-amido synthetase GH3.2 OS=Oryza sativa subsp. japonica GN=GH3.2 PE=2 SV=1	0	8.43764488716294	4.07166123778502	2	4	2	1	614	67.932	6.02	High	Not Found	High	1.9e7		5.5e7	0.125	12.0018167495728	2
High	IsMasterProtein	Q0J716	Villin-5 OS=Oryza sativa subsp. japonica GN=VLN5 PE=3 SV=1	0	8.43505132213159	3.24607329842932	2	8	2	1	955	107.276	6	High	High	High	2.1e7	1.8e7	2.1e7	0.071	20.6724681854248	2
High	IsMasterProtein	P0DKK2	60S ribosomal protein L37a-2 OS=Oryza sativa subsp. japonica GN=Os05g0557000 PE=1 SV=1	0	8.41962388150954	27.1739130434783	2	12	2	1	92	10.236	10.29	High	High	High	7.8e7	9.7e7	1.3e8	1.154	42.741174697876	2
High	IsMasterProtein	Q9MAX5	Coatomer subunit zeta-1 OS=Oryza sativa subsp. japonica GN=COPZ1 PE=2 SV=1	0	8.376185171593	14.1242937853107	1	2	1	1	177	19.357	4.73	Not Found	Not Found	High			2.3e7	0.931	6.56531047821045	1
High	IsMasterProtein	Q10MJ1	Probable glutamyl endopeptidase, chloroplastic OS=Oryza sativa subsp. japonica GN=GEP PE=2 SV=1	0	8.34780049568432	3.41151385927505	2	6	2	1	938	103.83	5.95	High	High	Not Found	4.6e7	5.6e7		0.087	17.6473803520203	2
High	IsMasterProtein	Q0J3D9	Coatomer subunit alpha-3 OS=Oryza sativa subsp. japonica GN=Os09g0127800 PE=2 SV=1	0	8.33408380019415	3.77668308702791	3	6	3	1	1218	136.478	6.89	High	High	High	1.4e7	2.4e7	7.3e7	0.096	15.9691097736359	3
High	IsMasterProtein	P40393	Ras-related protein RIC2 OS=Oryza sativa subsp. japonica GN=RIC2 PE=2 SV=2	0	8.18747862063286	10.1382488479263	2	8	2	1	217	23.908	5.73	High	High	High	1.7e8	9.6e7	1.3e8	0.311	24.611809015274	2
High	IsMasterProtein	O64437	Inositol-3-phosphate synthase 1 OS=Oryza sativa subsp. japonica GN=RINO1 PE=1 SV=2	0	8.12543493040396	10	2	6	2	1	510	56.229	5.66	High	Not Found	High	7.6e7		1.1e8	0.28	15.4808219671249	2
High	IsMasterProtein	Q8H3C9	IAA-amino acid hydrolase ILR1-like 7 OS=Oryza sativa subsp. japonica GN=ILL7 PE=2 SV=1	0	8.08594597504205	5.93406593406593	2	4	2	1	455	47.966	5.99	Not Found	Not Found	High			5.7e7	0.202	11.3588700294495	2
High	IsMasterProtein	Q7GCM7	Xylanase inhibitor protein 1 OS=Oryza sativa subsp. japonica GN=RIXI PE=1 SV=1	0	8.06773709182543	9.21052631578947	2	5	2	1	304	33.925	9.26	High	High	Not Found	8.8e7	5.1e7		0.259	11.8676898479462	2
High	IsMasterProtein	Q9SE42	Ribulose-phosphate 3-epimerase, cytoplasmic isoform OS=Oryza sativa subsp. japonica GN=Os09g0505700 PE=1 SV=1	0	8.05868737463934	8.33333333333333	1	2	1	1	228	24.275	5.6	Not Found	High	Not Found		5.1e7		0.259	8.90837025642395	1
High	IsMasterProtein	A2YCH5	Cyclin-dependent kinase F-1 OS=Oryza sativa subsp. indica GN=CDKF-1 PE=3 SV=1	0	7.9732567887112	3.75782881002088	1	7	1	1	479	52.024	4.78	High	High	High	4.2e5	4.4e5	2.3e7	0.194	10.7929785251617	1
High	IsMasterProtein	Q75W16	Phospho-2-dehydro-3-deoxyheptonate aldolase 2, chloroplastic OS=Oryza sativa subsp. japonica GN=DAHPS2 PE=2 SV=1	0	7.96904256673778	7.79220779220779	3	9	3	1	539	59.296	8.41	High	High	High	6.3e7	1.0e8	1.1e8	0.212	19.6424322128296	3
High	IsMasterProtein	B8B7X6	Probable D-2-hydroxyglutarate dehydrogenase, mitochondrial OS=Oryza sativa subsp. indica GN=D2HGDH PE=3 SV=1	0	7.93076086043613	4.29338103756708	2	6	2	1	559	61.09	7.3	High	High	High	2.8e7		6.1e7	0.125	14.951913356781	2
High	IsMasterProtein	Q6ZHE5	Putative D-cysteine desulfhydrase 1, mitochondrial OS=Oryza sativa subsp. japonica GN=Os02g0773300 PE=2 SV=2	0	7.92134311905782	6.57276995305164	2	8	2	1	426	45.465	7.81	High	High	High	1.2e8	4.8e7	1.6e7	0.212	18.853683590889	2
High	IsMasterProtein	Q0IZS0	Nicotinate-nucleotide pyrophosphorylase [carboxylating], chloroplastic OS=Oryza sativa subsp. japonica GN=Os09g0553600 PE=2 SV=1	0	7.78960870247716	4.04312668463612	1	6	1	1	371	39.901	7.9	High	High	Not Found				0.172	11.2104012966156	1
High	IsMasterProtein	Q84Q77	17.9 kDa class I heat shock protein OS=Oryza sativa subsp. japonica GN=HSP17.9A PE=1 SV=1	0	7.77859843904647	14.9068322981366	2	7	2	1	161	17.899	6.06	High	High	High	4.8e7	5.3e7	2.7e7	0.668	23.673187494278	2
High	IsMasterProtein	Q01401	1,4-alpha-glucan-branching enzyme, chloroplastic/amyloplastic OS=Oryza sativa subsp. japonica GN=SBE1 PE=1 SV=2	0	7.46609722823017	1.34146341463415	1	7	1	1	820	93.177	6.83	High	High	Not Found	2.2e7	1.5e7		0.096	2.44460582733154	1
High	IsMasterProtein	Q0JF58	Protein argonaute 4B OS=Oryza sativa subsp. japonica GN=AGO4B PE=2 SV=1	0	7.26254797165715	3.29308452250274	2	4	2	1	911	101.676	8.9	High	Not Found	High	1.6e7		1.5e7	0.08	11.5280165672302	2
High	IsMasterProtein	Q69Q02	4-alpha-glucanotransferase DPE2 OS=Oryza sativa subsp. japonica GN=DPE2 PE=2 SV=1	0	7.20201407809237	2.43128964059197	2	3	2	1	946	108.226	6.4	Not Found	High	Not Found		1.7e7		0.077	8.72847890853882	2
High	IsMasterProtein	Q5JNT6	Putative L-cysteine desulfhydrase 2 OS=Oryza sativa subsp. japonica GN=Os01g0290600 PE=3 SV=1	0	7.15123393196032	9.60334029227557	2	4	2	1	479	51.205	6.43	High	Not Found	High			5.1e7	0.179	12.8041160106659	2
High	IsMasterProtein	Q5JJI4	Probable mitochondrial import receptor subunit TOM20 OS=Oryza sativa subsp. japonica GN=TOM20 PE=2 SV=1	0	7.07032568205141	8.41584158415842	1	2	1	1	202	22.589	5.64	Not Found	High	Not Found		1.0e7		0.155	7.78744029998779	1
High	IsMasterProtein	Q67UX7	Probable protein phosphatase 2C 10 OS=Oryza sativa subsp. japonica GN=Os02g0149800 PE=2 SV=1	0	7.02669305995656	6.32183908045977	2	12	1	1	348	37.545	5.16	High	High	High	6.8e7	5.1e7	6.1e7	0.202	33.5825437307358	2
High	IsMasterProtein	Q69T51	LysM domain-containing GPI-anchored protein LYP6 OS=Oryza sativa subsp. japonica GN=LYP6 PE=1 SV=1	0	7.00463204451572	6.60146699266504	2	3	2	1	409	40.478	4.96	High	High	Not Found	5.1e7	2.9e7		0.778	7.21139049530029	2
High	IsMasterProtein	Q7XR61	Methylthioribose kinase 1 OS=Oryza sativa subsp. japonica GN=MTK1 PE=2 SV=1	0	6.99946918237749	5.34883720930233	2	4	2	1	430	48.382	6.54	Not Found	Not Found	High			4.9e7	0.202	4.39739680290222	2
High	IsMasterProtein	Q6Z7V2	24.1 kDa heat shock protein, mitochondrial OS=Oryza sativa subsp. japonica GN=HSP24.1 PE=2 SV=1	0	6.9457700901366	7.72727272727273	1	5	1	1	220	24.082	7.5	High	High	High	8.3e7	7.2e7	6.7e7	0.179	24.4179368019104	1
High	IsMasterProtein	Q6EU14	Protein argonaute 1A OS=Oryza sativa subsp. japonica GN=AGO1A PE=2 SV=1	0	6.84832376915295	1.57116451016636	1	6	1	1	1082	120.373	9.39	High	High	High	7.5e6	6.2e6	5.6e6	0.037	22.6852440834045	1
High	IsMasterProtein	Q84PB3	Eukaryotic translation initiation factor isoform 4G-1 OS=Oryza sativa subsp. japonica GN=Os04g0499300 PE=2 SV=2	0	6.7056096166542	3.65699873896595	2	4	2	1	793	86.967	7.52	High	Not Found	High	2.9e7		8.9e6	0.099	9.90008544921875	2
High	IsMasterProtein	Q6K4V2	Bidirectional sugar transporter SWEET4 OS=Oryza sativa subsp. japonica GN=SWEET4 PE=2 SV=1	0	6.70005709997723	5.79150579150579	1	4	1	1	259	28.028	9.32	High	Not Found	High	5.0e6		9.2e6	0.259	15.69535779953	1
High	IsMasterProtein	Q7G794	Putative linoleate 9S-lipoxygenase 3 OS=Oryza sativa subsp. japonica GN=Os03g0700400 PE=3 SV=1	0	6.64561930897551	3.34872979214781	1	3	1	1	866	96.191	5.57	High	High	Not Found	1.9e7	1.1e7		0.087	5.21385455131531	1
High	IsMasterProtein	Q6ZCC4	Succinate dehydrogenase subunit 6, mitochondrial OS=Oryza sativa subsp. japonica GN=SDH6 PE=1 SV=1	0	6.48744900709579	14.7887323943662	1	6	1	1	142	15.718	8.87	High	High	Not Found	3.3e7	2.8e7		0.292	16.7307513952255	1
High	IsMasterProtein	B7FAL5	RNA-binding protein Y14A OS=Oryza sativa subsp. japonica GN=Y14A PE=1 SV=1	0	6.46839336806728	8.33333333333333	1	2	1	1	204	22.091	5.4	Not Found	High	Not Found		1.4e8		0.259	8.21230912208557	1
High	IsMasterProtein	P48489	Serine/threonine-protein phosphatase PP1 OS=Oryza sativa subsp. japonica GN=Os03g0268000 PE=2 SV=2	0	6.44784521166293	6.52173913043478	2	7	2	1	322	36.143	5.2	Not Found	High	High			3.2e7	0.245	14.1869578361511	2
High	IsMasterProtein	Q6ZHZ1	Probable sucrose-phosphate synthase 4 OS=Oryza sativa subsp. japonica GN=SPS4 PE=2 SV=1	0	6.332727246652	2.4390243902439	2	4	2	1	1066	118.651	6.39	Not Found	Not Found	High			2.9e7	0.081	7.65556287765503	2
High	IsMasterProtein	Q0JJD1	Dihydroorotase, mitochondrial OS=Oryza sativa subsp. japonica GN=PYRC PE=2 SV=1	0	6.26552613353992	9.60591133004926	2	2	2	1	406	44.842	7.42	High	Not Found	High	7.6e7		1.0e7	0.259	5.08982992172241	2
High	IsMasterProtein	A2Y9C5	Putative laccase-19 OS=Oryza sativa subsp. indica GN=LAC19 PE=3 SV=1	0	6.14920922822546	4.57627118644068	2	6	2	1	590	65.806	6.98	High	High	High	2.6e7	3.3e7	2.6e7	0.179	11.1529004573822	2
High	IsMasterProtein	P15280	Glucose-1-phosphate adenylyltransferase small subunit 2, chloroplastic/amyloplastic/cytosolic OS=Oryza sativa subsp. japonica GN=AGPS2 PE=1 SV=4	0	6.07152799924331	8.17120622568093	2	6	2	1	514	56.069	7.03	High	High	High				0.141	12.5139135122299	2
High	IsMasterProtein	Q8LR50	Probable cytokinin riboside 5'-monophosphate phosphoribohydrolase LOGL1 OS=Oryza sativa subsp. japonica GN=LOGL1 PE=2 SV=1	0	5.99396204500268	7.62331838565022	1	4	1	1	223	23.604	5.15	High	High	Not Found	1.0e7	1.0e7		0.233	15.2355933189392	1
High	IsMasterProtein	A6MZM2	Protein translation factor SUI1 homolog OS=Oryza sativa subsp. indica GN=GOS2 PE=2 SV=1	0	5.92921283674465	11.304347826087	1	5	1	1	115	12.724	8.79	Not Found	High	High		2.7e8	1.1e7	1.154	9.9810996055603	1
High	IsMasterProtein	Q5Z9Z3	Thioredoxin-like protein Clot OS=Oryza sativa subsp. japonica GN=Os06g0320000 PE=2 SV=1	0	5.9146612488008	15.1079136690647	2	4	2	1	139	15.223	5.11	High	High	Not Found	8.1e7	1.3e8		0.468	9.21355748176575	2
High	IsMasterProtein	Q8W425	26S proteasome non-ATPase regulatory subunit 6 OS=Oryza sativa subsp. japonica GN=RPN7 PE=2 SV=1	0	5.90444570989093	6.68380462724936	2	5	2	1	389	44.057	5.92	High	High	High	2.9e6	4.4e7	5.4e7	0.202	11.7010457515717	2
High	IsMasterProtein	Q109B0	Class II metallothionein-like protein 1A OS=Oryza sativa subsp. japonica GN=MT21A PE=2 SV=1	0	5.7307206102281	24.1379310344828	1	5	1	1	87	8.487	7.33	High	High	High	1.3e7	9.4e6	1.5e7	0.468	7.75235748291016	1
High	IsMasterProtein	Q5Z7L0	Beta-galactosidase 9 OS=Oryza sativa subsp. japonica GN=Os06g0573600 PE=2 SV=1	0	5.59963472665006	2.37762237762238	1	2	1	1	715	78.23	7.65	Not Found	Not Found	High			1.7e7	0.059	7.51205539703369	1
High	IsMasterProtein	Q8H859	Probable cinnamyl alcohol dehydrogenase 1 OS=Oryza sativa subsp. japonica GN=CAD1 PE=2 SV=1	0	5.57998645951203	5.93220338983051	2	4	2	1	354	38.487	6.38	Not Found	High	High		7.0e7	2.9e7	0.233	10.5439205169678	2
High	IsMasterProtein	Q0DJA0	Coatomer subunit delta-1 OS=Oryza sativa subsp. japonica GN=Os05g0310800 PE=2 SV=1	0	5.53957277259792	4.00763358778626	2	3	2	1	524	57.47	5.74	High	Not Found	High	9.0e7		6.9e7	0.16	7.4155478477478	2
High	IsMasterProtein	Q0D8D4	Glutamine-dependent NAD(+) synthetase OS=Oryza sativa subsp. japonica GN=Os07g0167100 PE=3 SV=2	0	5.35340024827963	2.17687074829932	1	2	1	1	735	82.025	6.54	Not Found	Not Found	High			2.9e7	0.068	4.98187351226807	1
High	IsMasterProtein	Q10NX8	Beta-galactosidase 6 OS=Oryza sativa subsp. japonica GN=Os03g0255100 PE=1 SV=2	0	5.34834330675999	3.84615384615385	2	3	2	1	858	92.781	5.95	High	High	Not Found	2.3e7	1.1e7		0.129	8.61341071128845	2
High	IsMasterProtein	B8B7C5	Peroxisomal (S)-2-hydroxy-acid oxidase GLO5 OS=Oryza sativa subsp. indica GN=GLO5 PE=3 SV=1	0	5.32211941848841	8.13008130081301	1	3	1	1	369	40.219	8.48	Not Found	Not Found	High			4.7e7	0.096	9.62016654014587	1
High	IsMasterProtein	B9GCH9	Urease OS=Oryza sativa subsp. japonica GN=Os12g0234800 PE=3 SV=2	0	5.25853323823025	2.13523131672598	1	4	1	1	843	90.423	5.78	High	High	Not Found	2.7e7			0.064	11.4647452831268	1
High	IsMasterProtein	Q69T31	Cytosolic invertase 1 OS=Oryza sativa subsp. japonica GN=CINV1 PE=1 SV=1	0	5.23807216157947	2.31316725978648	1	4	1	1	562	63.41	6.8	High	High	Not Found	4.6e7			0.068	11.4626240730286	1
High	IsMasterProtein	Q6Z4K6	DEAD-box ATP-dependent RNA helicase 52B OS=Oryza sativa subsp. japonica GN=PL10B PE=2 SV=1	0	5.21284775011707	3.44827586206897	2	6	2	1	638	67.13	8.22	High	High	Not Found	1.9e7	1.2e7		0.141	6.39598906040192	2
High	IsMasterProtein	Q6ZGU9	Expansin-A5 OS=Oryza sativa subsp. japonica GN=EXPA5 PE=2 SV=1	0	5.20029851573073	6.18556701030928	2	6	1	1	291	30.156	9.2	Not Found	Not Found	High			3.3e7	0.52	12.1298427581787	2
High	IsMasterProtein	Q8S7M7	Plant intracellular Ras-group-related LRR protein 5 OS=Oryza sativa subsp. japonica GN=IRL5 PE=2 SV=1	0	4.86201326727647	2.94659300184162	1	2	1	1	543	59.168	5.22	High	Not Found	Not Found	2.2e6			0.072	6.44985771179199	1
High	IsMasterProtein	P48600	Eukaryotic translation initiation factor isoform 4E-2 OS=Oryza sativa subsp. japonica GN=Os10g0467600 PE=2 SV=2	0	4.82973828460504	6.31067961165049	1	4	1	1	206	23.185	6.23	High	High	High	6.5e7	5.2e7	3.7e7	0.212	13.8275935649872	1
High	IsMasterProtein	Q5W659	Protein G1-like9 OS=Oryza sativa subsp. japonica GN=G1L9 PE=1 SV=1	0	4.78120200188826	10.2112676056338	1	2	1	1	284	29.423	6.42	High	Not Found	Not Found	2.2e7			0.212	7.91390323638916	1
High	IsMasterProtein	A2WYE9	Probable sucrose-phosphate synthase 1 OS=Oryza sativa subsp. indica GN=SPS1 PE=2 SV=2	0	4.77936898055191	1.38376383763838	1	2	1	1	1084	119.273	6.73	High	Not Found	Not Found	2.4e7			0.037	7.06519651412964	1
High	IsMasterProtein	P0C5D7	Putative serine/threonine-protein phosphatase PP2A-4 catalytic subunit OS=Oryza sativa subsp. indica GN=PP2A4 PE=3 SV=1	0	4.70027484602436	4.12698412698413	1	2	1	1	315	35.679	5.19	High	Not Found	Not Found	4.1e7			0.129	6.47931957244873	1
High	IsMasterProtein	Q0IP28	Laccase-25 OS=Oryza sativa subsp. japonica GN=LAC25 PE=3 SV=1	0	4.67757394759405	2.4263431542461	1	12	1	1	577	63.639	8.53	High	High	High	4.8e8	3.9e8	3.5e8	0.101	33.4592652320862	1
High	IsMasterProtein	A2YQD9	Ferredoxin-1, chloroplastic OS=Oryza sativa subsp. indica GN=ADI1 PE=1 SV=1	0	4.5654310959658	23.021582733813	1	2	1	1	139	14.941	4.56	Not Found	Not Found	High			5.8e7	0.292	6.05367183685303	1
High	IsMasterProtein	Q7XUA8	IAA-amino acid hydrolase ILR1-like 5 OS=Oryza sativa subsp. japonica GN=ILL5 PE=2 SV=1	0	4.55284196865778	3.28638497652582	1	1	1	1	426	46.391	6.19	Not Found	High	Not Found		2.6e7		0.096	3.68098592758179	1
High	IsMasterProtein	B9FJG3	Zinc finger BED domain-containing protein RICESLEEPER 1 OS=Oryza sativa subsp. japonica GN=Os05g0239150 PE=3 SV=1	0	4.49675422853489	1.93905817174515	1	2	1	1	722	80.786	5.27	Not Found	Not Found	High			2.0e7	0.068	5.00053715705872	1
High	IsMasterProtein	B9F676	Probable glucan 1,3-alpha-glucosidase OS=Oryza sativa subsp. japonica GN=Os03g0216600 PE=3 SV=1	0	4.4678828837512	1.19695321001088	1	6	1	1	919	103.15	6.02	High	High	High	1.0e8	8.0e7	1.4e7	0.044	21.4429972171783	1
High	IsMasterProtein	Q0JL46	Neutral ceramidase OS=Oryza sativa subsp. japonica GN=Os01g0624000 PE=1 SV=1	0	4.4521022824369	2.29299363057325	1	8	1	1	785	86.538	7.01	High	High	High	1.4e7	1.8e7	1.2e7	0.055	21.9741675853729	1
High	IsMasterProtein	Q5Z8Z7	Serine/threonine protein phosphatase 2A 55 kDa regulatory subunit B alpha isoform OS=Oryza sativa subsp. japonica GN=Os06g0563300 PE=2 SV=2	0	4.40993876919626	3.09810671256454	1	3	1	1	581	64.711	6.46	Not Found	High	Not Found		1.9e7		0.075	6.72781896591187	1
High	IsMasterProtein	Q67U26	Villin-3 OS=Oryza sativa subsp. japonica GN=VLN3 PE=2 SV=2	0	4.3634786050871	2.57731958762887	2	4	2	1	970	108.654	7.59	High	Not Found	High	1.7e7		8.9e6	0.071	9.04470467567444	2
High	IsMasterProtein	Q6ZLK0	Dolichyl-diphosphooligosaccharide--protein glycosyltransferase 48 kDa subunit OS=Oryza sativa subsp. japonica GN=OST48 PE=2 SV=1	0	4.26320524507564	3.18906605922551	1	2	1	1	439	48.36	6.81	High	Not Found	Not Found	1.9e7			0.105	5.44195413589478	1
High	IsMasterProtein	Q53P85	Calcium-dependent protein kinase 24 OS=Oryza sativa subsp. japonica GN=CPK24 PE=1 SV=1	0	4.25420921305667	6.4327485380117	2	5	1	1	513	56.636	5.4	Not Found	Not Found	High			4.4e7	0.194	8.9481166601181	2
High	IsMasterProtein	P0C2Z1	ATP synthase epsilon chain, chloroplastic OS=Oryza sativa GN=atpE PE=3 SV=1	0	4.21317762050081	27.007299270073	1	2	1	1	137	15.208	5.1	Not Found	Not Found	High			1.8e6	0.389	7.00026988983154	1
High	IsMasterProtein	Q0DLA3	Actin-depolymerizing factor 7 OS=Oryza sativa subsp. japonica GN=ADF7 PE=3 SV=2	0	4.20697834015402	15.1079136690647	1	2	1	1	139	15.955	6.73	Not Found	High	Not Found				0.389	5.40335583686829	1
High	IsMasterProtein	Q0IXP9	Acylamino-acid-releasing enzyme 1 OS=Oryza sativa subsp. japonica GN=Os10g0415600 PE=3 SV=1	0	4.1720316588249	2.06451612903226	1	2	1	1	775	84.887	6.13	Not Found	High	High		5.0e6	1.1e7	0.059	5.25392889976501	1
High	IsMasterProtein	Q40677	Fructose-bisphosphate aldolase, chloroplastic OS=Oryza sativa subsp. japonica GN=ALDP PE=1 SV=2	0	4.15664262156204	7.98969072164948	1	1	1	1	388	41.98	6.8	Not Found	Not Found	High			3.9e7	0.093	2.98683929443359	1
High	IsMasterProtein	Q67UF5	Protein disulfide isomerase-like 2-3 OS=Oryza sativa subsp. japonica GN=PDIL2-3 PE=2 SV=1	0	4.15477789357099	2.94784580498866	1	4	1	1	441	47.304	5.58	High	High	Not Found	3.7e7	9.4e6		0.093	13.3537621498108	1
High	IsMasterProtein	Q43011	Asparagine synthetase [glutamine-hydrolyzing] 2 OS=Oryza sativa subsp. japonica GN=Os06g0265000 PE=2 SV=3	0.00160771704180064	4.10723776538418	3.04568527918782	1	4	1	1	591	66.185	6.46	High	Not Found	High			1.3e7	0.07	11.8937017917633	1
High	IsMasterProtein	Q6H5X0	Putative ripening-related protein 2 OS=Oryza sativa subsp. japonica GN=Os02g0637000 PE=3 SV=1	0.00160771704180064	4.05948351506743	8.33333333333333	1	2	1	1	192	20.383	6.51	Not Found	Not Found	High				0.233	4.63141846656799	1
High	IsMasterProtein	B7F7K7	Beta-glucosidase 31 OS=Oryza sativa subsp. japonica GN=BGLU31 PE=2 SV=1	0.00318471337579618	3.99481948749622	2.48565965583174	1	4	1	1	523	58.411	5.68	High	Not Found	High	1.3e8		2.7e7	0.096	11.7410116195679	1
High	IsMasterProtein	Q2RAD9	Histone H3.2 OS=Oryza sativa subsp. japonica GN=Os01g0866200 PE=3 SV=1	0.00318471337579618	3.8955128886876	6.61764705882353	1	5	1	1	136	15.259	11.3	High	High	High	1.6e8	1.5e8	1.2e8	0.389	7.11509966850281	1
High	IsMasterProtein	Q10MX3	Asparagine synthetase [glutamine-hydrolyzing] 1 OS=Oryza sativa subsp. japonica GN=Os03g0291500 PE=2 SV=1	0.00318471337579618	3.89328703894681	1.65562913907285	1	3	1	1	604	67.279	6.54	High	High	Not Found		1.9e7		0.155	3.75492715835571	1
High	IsMasterProtein	Q5VRH4	Homogentisate 1,2-dioxygenase OS=Oryza sativa subsp. japonica GN=HGO PE=2 SV=1	0.00318471337579618	3.88306035344924	3.40425531914894	1	4	1	1	470	51.738	6.52	Not Found	High	High		4.2e7	4.5e7	0.096	2.34253144264221	1
High	IsMasterProtein	Q655X0	Thioredoxin O, mitochondrial OS=Oryza sativa subsp. japonica GN=Os06g0665900 PE=2 SV=2	0.00318471337579618	3.87811201489632	8.04597701149425	1	1	1	1	174	18.677	9.47	Not Found	Not Found	High				0.292	3.12653684616089	1
High	IsMasterProtein	Q5N7W3	Dolichyl-diphosphooligosaccharide--protein glycosyltransferase subunit 2 OS=Oryza sativa subsp. japonica GN=RPN2 PE=2 SV=1	0.00455927051671733	3.83416237530987	1.86246418338109	1	2	1	1	698	75.16	6.6	Not Found	High	Not Found				0.054	4.63456034660339	1
High	IsMasterProtein	Q5Z6F0	Probable aquaporin TIP2-2 OS=Oryza sativa subsp. japonica GN=TIP2-2 PE=2 SV=1	0.00455927051671733	3.82016107197681	4.43548387096774	1	4	1	1	248	24.998	6.11	High	High	Not Found		3.5e7		0.468	11.4610052108765	1
High	IsMasterProtein	Q5QMT0	Beta-glucosidase 1 OS=Oryza sativa subsp. japonica GN=BGLU1 PE=2 SV=1	0.00455927051671733	3.8018930011266	3.10077519379845	1	2	1	1	516	57.964	8.27	Not Found	High	Not Found		2.8e7		0.072	5.92834377288818	1
High	IsMasterProtein	Q7XSQ9	Probable aquaporin PIP1-2 OS=Oryza sativa subsp. japonica GN=PIP1-2 PE=2 SV=3	0.00455927051671733	3.80161786999171	6.59722222222222	1	2	1	1	288	30.728	8.63	Not Found	High	Not Found		1.6e7		0.233	5.98579025268555	1
High	IsMasterProtein	Q10G81	Histone-binding protein MSI1 homolog OS=Oryza sativa subsp. japonica GN=MSI1 PE=2 SV=1	0.00455927051671733	3.76346273851131	4.20560747663551	1	4	1	1	428	48.33	4.93	Not Found	Not Found	High			2.5e7	0.105	6.8829128742218	1
High	IsMasterProtein	B8B8K5	Peroxisomal (S)-2-hydroxy-acid oxidase GLO4 OS=Oryza sativa subsp. indica GN=GLO4 PE=3 SV=2	0.00455927051671733	3.71669877129645	3.27868852459016	1	2	1	1	366	39.768	8.02	High	Not Found	Not Found				0.08	6.40799117088318	1
High	IsMasterProtein	Q5Z402	Clathrin light chain 2 OS=Oryza sativa subsp. japonica GN=Os06g0731800 PE=2 SV=1	0.00455927051671733	3.65111127692856	5.15463917525773	1	2	1	1	291	31.271	7.59	Not Found	Not Found	High			6.2e7	0.194	4.0282256603241	1
High	IsMasterProtein	Q5QN75	Mitogen-activated protein kinase kinase 1 OS=Oryza sativa subsp. japonica GN=MKK1 PE=1 SV=1	0.00455927051671733	3.55658053821718	5.35211267605634	1	2	1	1	355	39.975	5.82	High	Not Found	Not Found				0.129	5.76445627212524	1
High	IsMasterProtein	Q6Z2L5	Ribose-phosphate pyrophosphokinase 1, chloroplastic OS=Oryza sativa subsp. japonica GN=Os02g0127700 PE=2 SV=2	0.00455927051671733	3.53610701101409	3.03030303030303	1	2	1	1	396	42.898	7.65	Not Found	Not Found	High			1.3e7	0.122	5.57236433029175	1
High	IsMasterProtein	Q56UD1	Beta-fructofuranosidase, insoluble isoenzyme 5 OS=Oryza sativa subsp. japonica GN=CIN5 PE=2 SV=3	0.00455927051671733	3.53476590501199	1.8450184501845	1	2	1	1	542	59.495	6.25	High	Not Found	Not Found	3.6e7			0.086	5.54247069358826	1
High	IsMasterProtein	Q7EYV7	Poly [ADP-ribose] polymerase 1 OS=Oryza sativa subsp. japonica GN=PARP1 PE=2 SV=1	0.00455927051671733	3.47039965723566	0.818833162743091	1	3	1	1	977	110.086	8.65	Not Found	Not Found	High			1.2e8	0.08	6.93547391891479	1
High	IsMasterProtein	O24210	Pantoate--beta-alanine ligase OS=Oryza sativa subsp. japonica GN=PANC PE=2 SV=2	0.00455927051671733	3.46954415641532	6.0702875399361	1	1	1	1	313	34.018	6.58	High	Not Found	Not Found				0.166	2.63779377937317	1
High	IsMasterProtein	Q6L5C4	Probable protein phosphatase 2C 52 OS=Oryza sativa subsp. japonica GN=Os05g0587100 PE=2 SV=1	0.00455927051671733	3.4521022824369	2.03665987780041	1	4	1	1	491	52.887	4.84	Not Found	High	High		4.7e7		0.116	10.4625618457794	1
High	IsMasterProtein	Q69K55	Phosphopantothenoylcysteine decarboxylase OS=Oryza sativa subsp. japonica GN=HAL3 PE=1 SV=1	0.00455927051671733	3.44660248987612	6.81818181818182	1	1	1	1	220	24.068	7.34	High	Not Found	Not Found	4.4e7			0.194	2.46800231933594	1
High	IsMasterProtein	Q7XKQ8	Probable acetolactate synthase 2, chloroplastic OS=Oryza sativa subsp. japonica GN=ALS2 PE=2 SV=2	0.00591715976331361	3.42747690215036	4.22322775263952	1	3	1	1	663	71.131	6.77	High	Not Found	High	6.7e6			0.075	9.56673407554626	1
High	IsMasterProtein	Q10FF9	Deoxyuridine 5'-triphosphate nucleotidohydrolase OS=Oryza sativa subsp. japonica GN=DUT PE=3 SV=1	0.00591715976331361	3.39158094868271	10.5263157894737	1	2	1	1	171	17.329	5.31	High	Not Found	Not Found	3.8e7			0.259	5.17499327659607	1
High	IsMasterProtein	Q8S9Z2	UDP-D-apiose/UDP-D-xylose synthase OS=Oryza sativa subsp. japonica GN=Os01g0969100 PE=2 SV=1	0.00591715976331361	3.36341181627016	3.01507537688442	1	2	1	1	398	44.304	6.25	Not Found	High	Not Found		5.9e7		0.096	6.70327377319336	1
High	IsMasterProtein	Q35322	NADH dehydrogenase [ubiquinone] iron-sulfur protein 3 OS=Oryza sativa subsp. japonica GN=NAD9 PE=2 SV=2	0.00591715976331361	3.3421795439843	5.26315789473684	1	3	1	1	190	22.976	7.5	High	High	Not Found	4.2e7	3.4e7		0.179	6.20246458053589	1
High	IsMasterProtein	Q6H545	Inositol polyphosphate multikinase IPK2 OS=Oryza sativa subsp. japonica GN=IPK2 PE=2 SV=1	0.00591715976331361	3.34160697372088	6.77966101694915	1	2	1	1	295	31.01	6.68	Not Found	Not Found	High			2.5e7	0.166	2.07227158546448	1
High	IsMasterProtein	Q10S55	ATP phosphoribosyltransferase, chloroplastic OS=Oryza sativa subsp. japonica GN=Os03g0134300 PE=3 SV=1	0.00591715976331361	3.33601654539173	4.95049504950495	1	2	1	1	404	43.882	6.74	Not Found	High	Not Found		1.8e7		0.11	4.96435713768005	1
High	IsMasterProtein	Q67WR2	Probable GDP-L-fucose synthase 1 OS=Oryza sativa subsp. japonica GN=Os06g0652400 PE=2 SV=1	0.00591715976331361	3.3020735551935	2.74390243902439	1	2	1	1	328	35.693	7.14	Not Found	Not Found	High			4.3e7	0.116	4.42848825454712	1
High	IsMasterProtein	Q0J3L4	Monothiol glutaredoxin-S10 OS=Oryza sativa subsp. japonica GN=GRXS10 PE=2 SV=2	0.00591715976331361	3.14764201633217	9.14634146341463	1	2	1	1	164	17.821	9.83	Not Found	Not Found	High			4.8e7	0.233	5.10348892211914	1
High	IsMasterProtein	B8B8C5	PHD finger protein ALFIN-LIKE 9 OS=Oryza sativa subsp. indica GN=OsI_26819 PE=3 SV=1	0.00591715976331361	3.06053066915647	8.30324909747292	1	2	1	1	277	30.297	5.92	Not Found	Not Found	High			8.6e5	0.194	5.5724196434021	1
High	IsMasterProtein	Q60EX6	Serine/threonine-protein phosphatase BSL1 homolog OS=Oryza sativa subsp. japonica GN=BSL1 PE=1 SV=1	0.00591715976331361	3.02918838912748	1.24575311438279	1	4	1	1	883	96.221	6.34	High	High	High	1.8e7	1.5e7	3.1e7	0.043	7.39855027198792	1
High	IsMasterProtein	Q94E75	Probable sucrose-phosphatase 1 OS=Oryza sativa subsp. japonica GN=SPP1 PE=2 SV=1	0.00591715976331361	2.99267904707726	2.60047281323877	1	1	1	1	423	47.035	6.06	Not Found	Not Found	High			1.7e7	0.096	0	1
High	IsMasterProtein	Q0J9V5	Thioredoxin-like protein CXXS1 OS=Oryza sativa subsp. japonica GN=Os04g0629500 PE=2 SV=1	0.00738552437223043	2.96377045591371	8.27067669172932	1	4	1	1	133	14.662	4.88	High	High	High	1.8e8	1.5e8	4.4e7	0.389	8.98268938064575	1
Medium	IsMasterProtein	Q9XGX7	Mitochondrial import inner membrane translocase subunit Tim9 OS=Oryza sativa subsp. japonica GN=TIM9 PE=3 SV=2	0.0117820324005891	2.93367407463796	11.8279569892473	1	2	1	1	93	10.832	6.11	Not Found	High	Not Found		4.4e7		0.468	3.08187985420227	1
Medium	IsMasterProtein	A3BLC3	Ribosome-recycling factor, chloroplastic OS=Oryza sativa subsp. japonica GN=Os07g0570700 PE=2 SV=2	0.0117820324005891	2.92481814538131	7.5187969924812	1	1	1	1	266	29.634	9.33	High	Not Found	Not Found	4.2e7			0.136	3.17123818397522	1
Medium	IsMasterProtein	A2WXB2	Fructose-1,6-bisphosphatase, cytosolic OS=Oryza sativa subsp. indica GN=OsI_04558 PE=2 SV=2	0.0130246020260492	2.87127771566157	2.94985250737463	1	4	1	1	339	37.012	5.77	High	High	Not Found	6.0e7	4.7e7		0.116	8.95893836021423	1
Medium	IsMasterProtein	B8AVX5	Inositol-pentakisphosphate 2-kinase IPK1 OS=Oryza sativa subsp. indica GN=IPK1 PE=3 SV=1	0.0130246020260492	2.86075078242839	6.06741573033708	1	1	1	1	445	49.305	7.2	High	Not Found	Not Found	1.2e7			0	0	1
Medium	IsMasterProtein	Q5N8X6	Beta-galactosidase 3 OS=Oryza sativa subsp. japonica GN=Os01g0875500 PE=3 SV=1	0.0130246020260492	2.83923143813887	2.7027027027027	1	3	1	1	851	94.649	7.37	High	Not Found	High	7.0e6			0.049	7.11186015605927	1
Medium	IsMasterProtein	Q5VRJ8	Peroxisomal membrane protein 11-5 OS=Oryza sativa subsp. japonica GN=PEX11-5 PE=2 SV=1	0.0130246020260492	2.83179725315737	4.72103004291846	1	1	1	1	233	25.872	9.86	Not Found	Not Found	High			1.6e7	0.179	1.95758378505707	1
Medium	IsMasterProtein	B9FMJ3	Kinesin-like protein KIN-13A OS=Oryza sativa subsp. japonica GN=KIN13A PE=1 SV=1	0.0130246020260492	2.70907544061725	2.31990231990232	1	2	1	1	819	90.406	5.78	High	Not Found	Not Found	1.9e6			0.049	2.25200772285461	1
Medium	IsMasterProtein	Q00058	ATP synthase protein MI25 OS=Oryza sativa subsp. indica PE=3 SV=1	0.0130246020260492	2.67284548759057	5.0761421319797	1	4	1	1	197	22.074	9.38	Not Found	Not Found	High			1.1e7	0.166	8.32873928546906	1
Medium	IsMasterProtein	P49030	Protein mago nashi homolog 2 OS=Oryza sativa subsp. japonica GN=MAGO2 PE=1 SV=2	0.0130246020260492	2.66897782895817	6.875	1	2	1	1	160	18.418	6.2	High	Not Found	Not Found	8.8e7			0.179	5.31443119049072	1
Medium	IsMasterProtein	Q10PV9	DEAD-box ATP-dependent RNA helicase 47B OS=Oryza sativa subsp. japonica GN=Os03g0219700 PE=2 SV=1	0.0142857142857143	2.59842715432355	1.91972076788831	1	3	1	1	573	62.88	9.64	High	High	Not Found	6.3e8	6.3e8		0.068	1.93529117107391	1
Medium	IsMasterProtein	Q67W29	Probable 4-hydroxy-tetrahydrodipicolinate reductase 1, chloroplastic OS=Oryza sativa subsp. japonica GN=DAPB1 PE=2 SV=1	0.0142857142857143	2.57267621364275	4.95626822157434	1	2	1	1	343	37.357	7.03	High	Not Found	Not Found	1.5e7			0.136	5.07483196258545	1
Medium	IsMasterProtein	Q761Z9	DEAD-box ATP-dependent RNA helicase 18 OS=Oryza sativa subsp. japonica GN=Os01g0164500 PE=1 SV=2	0.0142857142857143	2.52230007166787	2.62751159196291	1	4	1	1	647	72.173	9.41	High	High	Not Found	1.8e8	9.7e7		0.056	4.09098637104034	1
Medium	IsMasterProtein	Q8RU33	Probable V-type proton ATPase subunit d OS=Oryza sativa subsp. japonica GN=Os01g0587000 PE=2 SV=1	0.0142857142857143	2.47430747549499	7.40740740740741	1	2	1	1	351	40.758	4.92	Not Found	Not Found	High				0.136	2.42771100997925	1
Medium	IsMasterProtein	Q94JG1	High-affinity nitrate transporter 2.3 OS=Oryza sativa subsp. japonica GN=NRT2.3 PE=1 SV=1	0.0198581560283688	2.37386502136461	6.0077519379845	1	1	1	1	516	55.371	8.78	Not Found	High	Not Found				0.101	1.99172675609589	1
Medium	IsMasterProtein	Q1WM16	Hexokinase-7 OS=Oryza sativa subsp. japonica GN=HXK7 PE=2 SV=2	0.0198581560283688	2.36471736200179	2.37580993520518	1	3	1	1	463	49.73	5.34	High	Not Found	High	1.4e7		1.5e7	0.089	6.82227730751038	1
Medium	IsMasterProtein	Q0JCT1	Histone H3.3 OS=Oryza sativa subsp. japonica GN=H3 PE=1 SV=2	0.0212464589235127	2.35017853677543	6.61764705882353	1	5	1	1	136	15.397	11.15	High	High	High	2.3e8	1.8e8	2.8e8	0.389	8.57517457008362	1
Medium	IsMasterProtein	O04138	Chitinase 4 OS=Oryza sativa subsp. japonica GN=Cht4 PE=2 SV=2	0.0224403927068724	2.27018749283906	11.5789473684211	1	1	1	1	285	30.431	8.09	Not Found	Not Found	High			7.2e6	0.179	2.76599144935608	1
Medium	IsMasterProtein	B1Q3J6	DNA (cytosine-5)-methyltransferase 1B OS=Oryza sativa subsp. japonica GN=MET1B PE=2 SV=1	0.0224403927068724	2.26296646866612	1.76586003924133	1	1	1	1	1529	171.799	6.15	High	Not Found	Not Found	1.8e5			0.024	0	1
Medium	IsMasterProtein	B8AM21	U2 small nuclear ribonucleoprotein B'' OS=Oryza sativa subsp. indica GN=OsI_11177 PE=3 SV=1	0.0224403927068724	2.23664689125178	6.03448275862069	1	2	1	1	232	26.056	9.41	Not Found	High	Not Found				0.259	4.17478406429291	1
Medium	IsMasterProtein	Q6ZKV8	Bifunctional dethiobiotin synthetase/7,8-diamino-pelargonic acid aminotransferase, mitochondrial OS=Oryza sativa subsp. japonica GN=BIO3-BIO1 PE=2 SV=1	0.0224403927068724	2.23054882059796	2.557856272838	1	1	1	1	821	89.992	6.77	Not Found	High	Not Found		1.3e8		0.056	0	1
Medium	IsMasterProtein	Q7F1K9	Probable (S)-ureidoglycine aminohydrolase OS=Oryza sativa subsp. japonica GN=UGLYAH PE=1 SV=1	0.0237762237762238	2.17574396237032	4.53074433656958	1	2	1	1	309	34.085	6.46	Not Found	Not Found	High			9.8e6	0.212	4.16378092765808	1
Medium	IsMasterProtein	Q9XG81	Probable phospholipase A2 homolog 2 OS=Oryza sativa subsp. japonica GN=PLA2-II PE=1 SV=1	0.0237762237762238	2.14472319616991	7.18954248366013	1	1	1	1	153	16.567	7.17	Not Found	Not Found	High				0.389	2.62707781791687	1
Medium	IsMasterProtein	Q6YUL8	Kinesin-like protein KIN-4A OS=Oryza sativa subsp. japonica GN=KIN4A PE=1 SV=1	0.0264623955431755	2.13948232253825	0.772946859903382	1	3	1	1	1035	116.313	8.98	High	High	Not Found	7.3e6	1.9e7		0.033	5.71735012531281	1
Medium	IsMasterProtein	Q6Z6D6	Cytochrome P450 734A2 OS=Oryza sativa subsp. japonica GN=CYP734A2 PE=2 SV=1	0.0264623955431755	2.1362014613195	4.48833034111311	1	5	1	1	557	61.925	9.23	High	High	Not Found				0.062	10.6456158161163	1
Medium	IsMasterProtein	Q2QTL0	Quinolinate synthase, chloroplastic OS=Oryza sativa subsp. japonica GN=Os12g0290150 PE=3 SV=2	0.0278164116828929	2.11097857790478	1.54711673699015	1	1	1	1	711	76.634	6.86	Not Found	Not Found	High				0.068	2.92356538772583	1
Medium	IsMasterProtein	Q9AWU4	Multicopper oxidase LPR1 homolog 1 OS=Oryza sativa subsp. japonica GN=LPR1 PE=2 SV=1	0.0290055248618785	2.10812816955442	2.57731958762887	1	2	1	1	582	64.01	6.93	High	Not Found	Not Found	1.4e7			0.11	4.15077805519104	1
Medium	IsMasterProtein	Q0J7U6	Protein TPR2 OS=Oryza sativa subsp. japonica GN=TPR2 PE=1 SV=1	0.0290055248618785	2.09875969792669	1.32391879964696	1	2	1	1	1133	124.699	7.28	Not Found	Not Found	High				0.04	2.24990153312683	1
Medium	IsMasterProtein	Q10D34	Auxin-responsive protein IAA13 OS=Oryza sativa subsp. japonica GN=IAA13 PE=2 SV=1	0.0290055248618785	2.08623911358768	5.50847457627119	1	1	1	1	236	25.086	8.94	Not Found	High	Not Found				0.155	2.76954245567322	1
Medium	IsMasterProtein	Q6EU94	Aquaporin PIP1-1 OS=Oryza sativa subsp. japonica GN=PIP1-1 PE=2 SV=1	0.0301369863013699	2.05389176956309	10.7266435986159	1	1	1	1	289	30.74	8.82	Not Found	High	Not Found				0.233	2.48319387435913	1
Medium	IsMasterProtein	Q75I93	Beta-glucosidase 7 OS=Oryza sativa subsp. japonica GN=BGLU7 PE=1 SV=1	0.0301369863013699	2.03777276864992	3.76984126984127	1	4	1	1	504	56.836	9.04	Not Found	Not Found	High			3.6e6	0.089	5.29918527603149	1
Medium	IsMasterProtein	Q8S2E5	Ribose-phosphate pyrophosphokinase 3, chloroplastic OS=Oryza sativa subsp. japonica GN=Os01g0723600 PE=2 SV=1	0.0301369863013699	2.01601307803481	5.13447432762836	1	1	1	1	409	43.882	7.4	Not Found	Not Found	High			9.2e6	0.11	1.99592041969299	1
Medium	IsMasterProtein	Q0DHB7	Expansin-A4 OS=Oryza sativa subsp. japonica GN=EXPA4 PE=2 SV=1	0.0301369863013699	2.01524772188459	9.34959349593496	1	2	1	1	246	25.867	7.91	High	Not Found	Not Found	1.4e8			0.468	4.7012619972229	1
Medium	IsMasterProtein	Q10Q07	Ninja-family protein MODD OS=Oryza sativa subsp. japonica GN=MODD PE=1 SV=1	0.0301369863013699	2.00555086298596	2.7431421446384	1	1	1	1	401	42.618	9.09	Not Found	Not Found	High			1.1e5	0.077	0	1
Medium	IsMasterProtein	A2ZF66	Probable glycosyltransferase 6 OS=Oryza sativa subsp. indica GN=GT6 PE=3 SV=1	0.0311231393775372	1.98213228103649	1.86335403726708	1	1	1	1	483	52.853	8.92	Not Found	Not Found	High			1.7e9	0.077	2.5553286075592	1
Medium	IsMasterProtein	Q10LR9	Uroporphyrinogen decarboxylase 2, chloroplastic OS=Oryza sativa subsp. japonica GN=Os03g0337600 PE=3 SV=1	0.0311231393775372	1.97633608180221	4.1025641025641	1	1	1	1	390	42.817	6.57	Not Found	High	Not Found		2.2e7		0.116	2.30627155303955	1
Medium	IsMasterProtein	Q5NBJ3	DNA gyrase subunit B, chloroplastic/mitochondrial OS=Oryza sativa subsp. japonica GN=GYRB PE=2 SV=1	0.0311231393775372	1.97021052916814	1.37174211248285	1	1	1	1	729	80.419	8.25	Not Found	High	Not Found		1.1e8		0.05	2.60169219970703	1
Medium	IsMasterProtein	A2WM14	Transcription factor PCF5 OS=Oryza sativa subsp. indica GN=PCF5 PE=4 SV=1	0.0311231393775372	1.95860731484178	7.90378006872852	1	1	1	1	582	60.217	7.31	Not Found	High	Not Found		2.6e4		0	0	1
Medium	IsMasterProtein	Q0IMG9	E3 ubiquitin-protein ligase SPL11 OS=Oryza sativa subsp. japonica GN=SPL11 PE=1 SV=2	0.0311231393775372	1.95624487303132	2.30547550432277	1	2	1	1	694	75.252	5.3	High	Not Found	High	1.1e6		9.1e5	0.062	4.65026426315308	1
Medium	IsMasterProtein	Q0JEU6	G-type lectin S-receptor-like serine/threonine-protein kinase LECRK3 OS=Oryza sativa subsp. japonica GN=LECRK3 PE=3 SV=2	0.0311231393775372	1.93629144060858	1.84956843403206	1	2	1	1	811	90.318	5.68	Not Found	High	Not Found		3.4e6		0.055	4.95755100250244	1
Medium	IsMasterProtein	Q5ZA07	E3 ubiquitin-protein ligase makorin OS=Oryza sativa subsp. japonica GN=MKRN PE=2 SV=1	0.0391891891891892	1.89143497626717	3.53260869565217	1	1	1	1	368	41.646	7.72	High	Not Found	Not Found	3.9e8			0.136	2.72550129890442	1
Medium	IsMasterProtein	Q6H468	Two-component response regulator ORR11 OS=Oryza sativa subsp. japonica GN=RR11 PE=2 SV=1	0.0404858299595142	1.87224748416703	5.4421768707483	1	2	1	1	147	15.454	8.73	Not Found	Not Found	High			1.1e7	0.468	0	1
Medium	IsMasterProtein	Q7X8B5	Calcium-transporting ATPase 5, plasma membrane-type OS=Oryza sativa subsp. japonica GN=ACA5 PE=1 SV=2	0.0430686406460296	1.82217502813532	0.735294117647059	1	2	1	1	1088	117.588	7.36	High	Not Found	Not Found	1.1e7			0.038	3.9311763048172	1
Medium	IsMasterProtein	Q0D6V7	Ribosome biogenesis protein BOP1 homolog OS=Oryza sativa subsp. japonica GN=BOP1 PE=2 SV=1	0.0456375838926174	1.78146449478347	0.884955752212389	1	2	1	1	678	77.174	6.21	High	Not Found	High	1.8e7		1.4e7	0.066	3.25013220310211	1
Medium	IsMasterProtein	A2XHZ9	COBRA-like protein 5 OS=Oryza sativa subsp. indica GN=BC1 PE=2 SV=1	0.0456375838926174	1.77108659400531	6.41025641025641	1	1	1	1	468	50.927	8.9	Not Found	High	Not Found				0	0	1
Medium	IsMasterProtein	Q10J20	Probable esterase D14L OS=Oryza sativa subsp. japonica GN=D14L PE=1 SV=1	0.0493991989319092	1.73636393141189	5.16605166051661	1	1	1	1	271	29.613	5.19	High	Not Found	Not Found				0.166	2.12965035438538	1
Low	IsMasterProtein	Q0PCS3	Protein CHROMATIN REMODELING 25 OS=Arabidopsis thaliana GN=CHR25 PE=1 SV=1	0.051792828685259	1.71242219092129	1.20879120879121	1	1	1	1	910	101.794	6.07	Not Found	Not Found	High				0.04	1.71646499633789	1
Low	IsMasterProtein	A2ZCP0	Methylthioribose-1-phosphate isomerase OS=Oryza sativa subsp. indica GN=OsI_35550 PE=2 SV=1	0.051792828685259	1.70907544061725	3.74331550802139	1	1	1	1	374	39.455	5.35	Not Found	High	Not Found		1.7e8		0.11	2.15172076225281	1
Low	IsMasterProtein	Q84VG1	ESCRT-related protein CHMP1 OS=Oryza sativa subsp. japonica GN=CHMP1 PE=2 SV=1	0.0528401585204756	1.70027484602436	6.34146341463415	1	1	1	1	205	22.828	8.06	Not Found	Not Found	High			1.8e7	0.212	2.04348039627075	1
Low	IsMasterProtein	Q0J035	Pantothenate kinase 2 OS=Oryza sativa subsp. japonica GN=Os09g0533100 PE=2 SV=2	0.0528401585204756	1.69486368105636	1.32743362831858	1	1	1	1	904	98.888	6.33	High	Not Found	Not Found	6.7e7			0.04	2.34567260742188	1
Low	IsMasterProtein	Q8LI30	4-alpha-glucanotransferase DPE1, chloroplastic/amyloplastic OS=Oryza sativa subsp. japonica GN=DPE1 PE=2 SV=2	0.0579710144927536	1.66655272550325	4.71380471380471	1	1	1	1	594	66.243	5.83	High	Not Found	Not Found				0	0	1
Low	IsMasterProtein	Q6H4R6	Potassium transporter 23 OS=Oryza sativa subsp. japonica GN=HAK23 PE=2 SV=1	0.0579710144927536	1.6643415477107	2.73660205245154	1	2	1	1	877	96.273	7.23	High	Not Found	Not Found	3.4e6			0.056	4.67932820320129	1
Low	IsMasterProtein	Q9FRV4	Protein CUP-SHAPED COTYLEDON 1 OS=Arabidopsis thaliana GN=NAC054 PE=1 SV=1	0.0605263157894737	1.64801054456437	5.80645161290323	1	1	1	1	310	34.211	8.06	Not Found	High	Not Found		8.1e6		0	0	1
