# Supplementary material for: Pluronic F-68 Improves Callus Proliferation of Recalcitrant Rice Cultivar via Enhanced Carbon and Nitrogen Metabolism and Nutrients Uptake
Source: Front Plant Sci. 2021 Jun 2;12:667434. doi: 10.3389/fpls.2021.667434 (PMC8207202; doi:10.3389/fpls.2021.667434)
Supplement: Data Sheet 2 — 0.10% PF-68. [file Data_Sheet_2.ZIP › 0.10% PF-68/0.10%3_050418_02_PSMs.txt]

Confidence	Identifying Node	PSM Ambiguity	Annotated Sequence	Modifications	# Protein Groups	# Proteins	Master Protein Accessions	Protein Accessions	# Missed Cleavages	Charge	DeltaScore	DeltaCn	Rank	Search Engine Rank	m/z [Da]	MH+ [Da]	DeltaM [ppm]	Deltam/z [Da]	Activation Type	MS Order	Isolation Interference [%]	Ion Inject Time [ms]	RT [min]	First Scan	Spectrum File	Ions Matched	XCorr	Area	Apex RT [min]	Percolator q-Value	Percolator PEP
High	Sequest HT (A2)	Unambiguous	[R].ELLFTTPGALQHLSGVILFEETLYQK.[T]		1	1	Q5N725	Q5N725	0	3	0.1119	0	1	1	983.198852539063	2947.58200435719	0.158868272719752	0.000156092395779221	HCD	MS2	25.00618	41.58	78.6972427008	75913	OPF3_050418_02.raw	0/0	2.86083650588989			0	4.123E-06
High	Sequest HT (A2)	Unambiguous	[K].cNMAGKPAVVTR.[V]	C1(Carbamidomethyl)	2	2	Q2QXR8; B8BJ39	Q2QXR8; B8BJ39	0	3	0.471	0	1	1	435.225006103516	1303.66046505055	-0.361834461357919	-0.000157236484281971	CID	MS2		12.7957	13.4409405042667	10783	OPF3_050418_03.raw	0/0	2.58713459968567	313357834	13.4492349624634	0	6.807E-05
High	Sequest HT (A2)	Unambiguous	[R].TVPAAVPAIVFLSGGQSEEEATLNLNAMNK.[L]		1	1	P17784	P17784	0	3	0.5389	0	1	1	1024.52844238281	3071.57077388844	-0.326221112817263	-0.000334003854277398	HCD	MS2	39.56199	42.535	92.9820493392	90714	OPF3_050418_03.raw	0/0	3.20627379417419			0	3.532E-05
High	Sequest HT (A2)	Unambiguous	[R].VPTVDVSVVDLTVR.[LI]		3	3	Q7FAH2; Q6K5G8; A2YQT7	Q7FAH2; Q6K5G8; A2YQT7	0	2	0.6613	0	1	1	749.928649902344	1498.85002317469	1.66053893448633	0.00124444734376539	CID	MS2		33.1	83.590834752	80623	OPF3_050418_04.raw	0/0	3.13086342811584			0	6.764E-05
High	Sequest HT (A2)	Unambiguous	[K].ANSEATLGTYQGDAVLGEGASESLHVK.[D]		1	1	Q5N725	Q5N725	0	3	0.5281	0	1	1	902.107604980469	2704.30826168141	0.820614002795375	0.000739730468770479	CID	MS2		30.01	93.0710283013333	90791	OPF3_050418_03.raw	0/0	3.03264260292053			0	4.588E-06
High	Sequest HT (A2)	Unambiguous	[K].IFSSPEVASEEPWYGIEQEYTLLQK.[D]		1	1	P14656	P14656	0	2	0.506	0	1	1	1472.21484375	2943.42241087	-2.52600890438581	-0.00371756500021547	HCD	MS2	0	41.4	74.3540712797333	71567	OPF3_050418_04.raw	0/0	4.14848709106445			0	8.703E-05
High	Sequest HT (A2)	Unambiguous	[R].NPEEIPWAAAGAEYVVESTGVFTDK.[D]		1	1	Q6K5G8	Q6K5G8	0	3	0.6563	0	1	1	894.098999023438	2680.28244381031	1.7689362218886	0.00158041343759881	CID	MS2		35.25	83.5921964797333	80624	OPF3_050418_04.raw	0/0	3.55009007453918			0	5.369E-05
High	Sequest HT (A2)	Unambiguous	[K].NAIELGLLETLQSAAVAGGGGK.[A]		1	1	Q6ZD89	Q6ZD89	0	2	0.7061	0	1	1	1035.06359863281	2069.11992063563	-1.83081579843573	-0.0018940921875128	CID	MS2		41.625	74.3530900186667	71566	OPF3_050418_04.raw	0/0	4.72776126861572	131753278	74.0059585571289	0	3.099E-07
High	Sequest HT (A2)	Unambiguous	[K].IFSSPEVASEEPWYGIEQEYTLLQK.[D]		1	1	P14656	P14656	0	3	0.6815	0	1	1	981.812622070313	2943.42331295094	-2.21953618897612	-0.0021776830209698	CID	MS2		33.1	74.3519170322667	71565	OPF3_050418_04.raw	0/0	4.49369621276855			0	1.465E-06
High	Sequest HT (A2)	Unambiguous	[K].IGPNEPSQLSIDLNAQGLAR.[Y]		1	1	Q5N725	Q5N725	0	2	0.6006	0	1	1	1047.0546875	2093.10209837	1.6920703465657	0.00177083500011577	CID	MS2		35.905	93.1775446272	90894	OPF3_050418_03.raw	0/0	3.32606768608093			0	2.532E-05
High	Sequest HT (A2)	Unambiguous	[K].DAEGQDAEATTEEAK.[K]		1	1	P49199	P49199	0	2	0.8517	0	1	1	782.832702636719	1564.65812864344	-1.78089484806957	-0.00139324828137433	CID	MS2		31.405	13.3630898024	10697	OPF3_050418_03.raw	0/0	4.71641969680786	159765474	13.5523490905762	0	2.803E-06
High	Sequest HT (A2)	Unambiguous	[K].DAEGQDAEATTEEAK.[K]		1	1	P49199	P49199	0	2	0.7883	0	1	1	782.832702636719	1564.65812864344	-1.78089484806957	-0.00139324828137433	HCD	MS2	9.394384	21.535	13.3613937397333	10695	OPF3_050418_03.raw	0/0	4.1100378036499	159765474	13.5523490905762	0	4.281E-06
High	Sequest HT (A2)	Unambiguous	[R].NPEEIPWAAAGAEYVVESTGVFTDK.[D]		1	1	Q6K5G8	Q6K5G8	0	3	0.5118	0	1	1	894.097839355469	2680.27896480641	0.470934935337533	0.000420745468848812	CID	MS2		42.565	93.1861276725333	90901	OPF3_050418_03.raw	0/0	2.97340250015259			0	7.907E-05
High	Sequest HT (A2)	Unambiguous	[R].HGGSGGPADPVPVK.[L]		1	1	A2XS65	A2XS65	0	2	0.6504	0	1	1	637.827941894531	1274.64860715906	-0.131707605194351	-8.39404688122158E-05	HCD	MS2	51.37955	25.84639	13.3540964058667	10686	OPF3_050418_03.raw	0/0	3.48923754692078	617795466	13.6206426620483	0	7.009E-07
High	Sequest HT (A2)	Unambiguous	[R].KSPcGEGTNTWDR.[F]	C4(Carbamidomethyl)	1	1	P35686	P35686	1	2	0.6881	0	1	1	754.333374023438	1507.65947141688	0.036584439698338	2.75784374998977E-05	CID	MS2		17.67501	13.3532901002667	10685	OPF3_050418_03.raw	0/0	3.11376309394836	268455048.125	13.3627967834473	0	4.272E-05
High	Sequest HT (A2)	Unambiguous	[K].NAIELGLLETLQSAAVAGGGGK.[A]		1	1	Q6ZD89	Q6ZD89	0	2	0.6732	0	1	1	1035.06237792969	2069.11747922938	-3.01073860324101	-0.0031147953125128	HCD	MS2	19.76228	33.1	74.3509753421333	71564	OPF3_050418_04.raw	0/0	5.11049032211304	131753278	74.0059585571289	0	5.04E-09
High	Sequest HT (A2)	Unambiguous	[R].NPEEIPWGETGAEFVVESTGVFTDK.[D]		1	1	Q7FAH2	Q7FAH2	0	2	0.5763	0	1	1	1369.64025878906	2738.27324094813	-3.63033375840923	-0.00497044093754084	CID	MS2		28.975	74.3620438466667	71574	OPF3_050418_04.raw	0/0	3.54146075248718	55059001	74.5307235717773	0	2.823E-05
High	Sequest HT (A2)	Unambiguous	[K].IQDKEGIPPDQQR.[L]		2	6	P51431; Q9ARZ9	P0CH35; P0C030; Q58G87; P51431; P0C031; Q9ARZ9	1	2	0.5539	0	1	1	762.394165039063	1523.78105344813	-0.126108570452036	-9.60809372827498E-05	HCD	MS2	0	33.55	13.4546337685333	10800	OPF3_050418_03.raw	0/0	4.08277416229248			0	1.651E-05
High	Sequest HT (A2)	Unambiguous	[K].IQDKEGIPPDQQR.[L]		2	6	P51431; Q9ARZ9	P0CH35; P0C030; Q58G87; P51431; P0C031; Q9ARZ9	1	2	0.6899	0	1	1	762.394165039063	1523.78105344813	-0.126108570452036	-9.60809372827498E-05	CID	MS2		20.59	13.4561394989333	10802	OPF3_050418_03.raw	0/0	3.16397142410278			0	6.721E-05
High	Sequest HT (A2)	Unambiguous	[R].VSAAnSRPPNPQ.[-]	N5(Deamidated)	3	6	Q0DHF6; A2XFI3; A2Y5L9	Q0DHF6; Q0D3D2; Q10MW3; A2XFI3; A2YQ76; A2Y5L9	0	2	0.1463	0	1	1	619.809875488281	1238.61247434656	0.06813799334269	4.21982813902932E-05	HCD	MS2	7.252025	7.950675	13.4757117378667	10818	OPF3_050418_03.raw	0/0	4.16598129272461	726835974.75	13.4283332824707	0	1.5E-05
High	Sequest HT (A2)	Unambiguous	[K].DAEGQDAEATTEEAK.[K]		1	1	P49199	P49199	0	2	0.7995	0	1	1	782.83203125	1564.65678587	-2.63908298615562	-0.00206463500012433	HCD	MS2	5.781514	22.75	13.7430079626667	11086	OPF3_050418_03.raw	0/0	3.94149661064148	159765474	13.5523490905762	0	5.92E-06
High	Sequest HT (A2)	Unambiguous	[R].FGIVEGLMTTVHAITATQK.[T]		2	2	Q7FAH2; Q6K5G8	Q7FAH2; Q6K5G8	0	3	0.6667	0	1	1	673.029907226563	2017.07516841969	-1.73745345661338	-0.00116819343755499	CID	MS2		3.837786	74.397602456	71606	OPF3_050418_04.raw	0/0	3.77735900878906	5319350282	74.5725784301758	0	5.746E-07
High	Sequest HT (A2)	Unambiguous	[K].MTAEIGEQVQIVGDDLLVTNPTR.[V]		1	1	Q42971	Q42971	0	3	0.2109	0	1	1	833.763793945313	2499.27682857594	0.360134680244085	0.000300025312450695	HCD	MS2	0	33.1	92.8217120848	90578	OPF3_050418_03.raw	0/0	2.93612813949585			0	2.233E-05
High	Sequest HT (A2)	Unambiguous	[K].IGPNEPSQLSIDLNAQGLAR.[Y]		1	1	Q5N725	Q5N725	0	2	0.5444	0	1	1	1047.05407714844	2093.10087766688	1.10886650215401	0.00116048343761577	CID	MS2		33.1	92.8225870856	90579	OPF3_050418_03.raw	0/0	2.70129466056824			0	5.241E-05
High	Sequest HT (A2)	Unambiguous	[K].VFPEIMVPLIGTPQELAQQVDVIR.[E]		1	1	Q75KR1	Q75KR1	0	2	0.3991	0	1	1	1346.74206542969	2692.47685422938	0.97302300696105	0.00130991968785565	CID	MS2		42.655	83.5881869773333	80620	OPF3_050418_04.raw	0/0	2.28280472755432	98238088	83.6991500854492	0	6.404E-05
High	Sequest HT (A2)	Unambiguous	[R].nPEEIPWAAAGAEYVVESTGVFTDKDK.[A]	N1(Deamidated)	1	1	Q6K5G8	Q6K5G8	1	3	0.36	0	1	1	975.469482421875	2924.39389400563	3.51168893828924	0.00342317520846687	CID	MS2		23.03246	74.3773537021333	71590	OPF3_050418_04.raw	0/0	2.00469064712524			0	7.294E-07
High	Sequest HT (A2)	Unambiguous	[K].WLAANVSAEVAESTR.[I]		1	1	P48494	P48494	0	2	0.7715	0	1	1	802.408264160156	1603.80925169031	1.1169422494225	0.000895680156190792	CID	MS2		34.725	92.8491421712	90602	OPF3_050418_03.raw	0/0	4.07358837127686			0	2.755E-06
High	Sequest HT (A2)	Unambiguous	[K].WLAANVSAEVAESTR.[I]		1	1	P48494	P48494	0	2	0.6865	0	1	1	802.407165527344	1603.80705442469	-0.253088554990819	-0.000202952656309208	CID	MS2		41.88	93.2514581794667	90963	OPF3_050418_03.raw	0/0	2.51711535453796			0	2.58E-05
High	Sequest HT (A2)	Unambiguous	[R].NPEEIPWAAAGAEYVVESTGVFTDKDK.[A]		1	1	Q6K5G8	Q6K5G8	1	3	0.5239	0	1	1	975.135070800781	2923.39065914234	-3.06127757214229	-0.00298311255194979	HCD	MS2	20.37922	8.969151	74.3753014074667	71588	OPF3_050418_04.raw	0/0	4.80610847473145			0	1.275E-09
High	Sequest HT (A2)	Unambiguous	[R].VAAAEEGAAGqNGGEPR.[V]	Q11(Deamidated)	1	1	Q5N806	Q5N806	0	2		0.0397	2	2	792.866394042969	1584.72551145594	0.415318745213226	0.000329082968788308	HCD	MS2	0	31.24	13.5531480578667	10900	OPF3_050418_03.raw	0/0	4.60063743591309	18820079	13.487455368042	0	7.262E-06
High	Sequest HT (A2)	Unambiguous	[R].VAAAEEGAAGQnGGEPR.[V]	N12(Deamidated)	1	1	Q5N806	Q5N806	0	2	0.0397	0	1	1	792.866394042969	1584.72551145594	0.415318745213226	0.000329082968788308	HCD	MS2	0	31.24	13.5531480578667	10900	OPF3_050418_03.raw	0/0	4.79392957687378	18820079	13.487455368042	0	2.224E-07
High	Sequest HT (A2)	Unambiguous	[K].GSTVAIFGLGAVGLAAAEGAR.[I]		1	1	Q2R8Z5	Q2R8Z5	0	2	0.5956	0	1	1	944.517211914063	1888.02714719813	-0.815226954111902	-0.000769585937632655	CID	MS2		33.1	92.8785950346667	90622	OPF3_050418_03.raw	0/0	3.19294905662537			0	1.803E-05
High	Sequest HT (A2)	Unambiguous	[R].VPTVDVSVVDLTVR.[LI]		3	3	Q7FAH2; Q6K5G8; A2YQT7	Q7FAH2; Q6K5G8; A2YQT7	0	2	0.6324	0	1	1	749.927368164063	1498.84745969813	-0.049759480709993	-3.72909374846131E-05	HCD	MS2	13.45563	33.1	92.8866071373333	90628	OPF3_050418_03.raw	0/0	3.20829033851624			0	4.465E-05
High	Sequest HT (A2)	Unambiguous	[R].VPTVDVSVVDLTVR.[LI]		3	3	Q7FAH2; Q6K5G8; A2YQT7	Q7FAH2; Q6K5G8; A2YQT7	0	2	0.6678	0	1	1	749.927368164063	1498.84745969813	-0.049759480709993	-3.72909374846131E-05	CID	MS2		41.58	92.8884263509333	90630	OPF3_050418_03.raw	0/0	2.82748198509216			0	3.479E-06
High	Sequest HT (A2)	Unambiguous	[K].NAPEGTYDAVIVDSSDPIGPAQELFEKPFFqSVAR.[A]	Q31(Deamidated)	1	1	Q9SMB1	Q9SMB1	0	3	0.245	0	1	1	1265.95239257813	3795.84262447438	1.00071803609163	0.00126618812506167	CID	MS2		42.585	74.3659561533333	71578	OPF3_050418_04.raw	0/0	3.5065701007843	91289966	74.6857604980469	0	9.382E-06
High	Sequest HT (A2)	Unambiguous	[R].VSAAnSRPPNPQ.[-]	N5(Deamidated)	3	6	Q0DHF6; A2XFI3; A2Y5L9	Q0DHF6; Q0D3D2; Q10MW3; A2XFI3; A2YQ76; A2Y5L9	0	2	0.1718	0	1	1	619.809875488281	1238.61247434656	0.06813799334269	4.21982813902932E-05	CID	MS2		10.32959	13.4772033506667	10820	OPF3_050418_03.raw	0/0	3.55485129356384	726835974.75	13.4283332824707	0	3.833E-05
High	Sequest HT (A2)	Unambiguous	[R].VAAAEEGAAGQnGGEPR.[V]	N12(Deamidated)	1	1	Q5N806	Q5N806	0	2	0.0507	0	1	1	792.866394042969	1584.72551145594	0.415318745213226	0.000329082968788308	CID	MS2		28.525	13.5546312066667	10902	OPF3_050418_03.raw	0/0	4.73136472702026	18820079	13.487455368042	0	1.515E-07
High	Sequest HT (A2)	Unambiguous	[K].DAEGQDAEATTEEAK.[K]		1	1	P49199	P49199	0	2	0.8166	0	1	1	782.83349609375	1564.6597155575	-0.766672503058797	-0.000599791250124326	CID	MS2		33.34	13.7447166805333	11088	OPF3_050418_03.raw	0/0	4.4715142250061	159765474	13.5523490905762	0	5.343E-06
High	Sequest HT (A2)	Unambiguous	[R].VPTVDVSVVDLTVR.[LI]		3	3	Q7FAH2; Q6K5G8; A2YQT7	Q7FAH2; Q6K5G8; A2YQT7	0	2	0.8011	0	1	1	749.926635742188	1498.84599485438	-1.02707286082218	-0.000769712812484613	CID	MS2		33.1	93.2669510096	90977	OPF3_050418_03.raw	0/0	3.66899156570435			0	1.448E-05
High	Sequest HT (A2)	Unambiguous	[K].MTAEIGEQVQIVGDDLLVTNPTR.[V]		1	1	Q42971	Q42971	0	2	0.6691	0	1	1	1250.14343261719	2499.27958860438	1.46446590114092	0.00183005218741528	CID	MS2		13.21	93.3047350648	91015	OPF3_050418_03.raw	0/0	2.6855309009552			0	2.815E-05
High	Sequest HT (A2)	Unambiguous	[K].EHIAAYGEGNER.[R]		1	1	P14654	P14654	0	2	0.6794	0	1	1	673.309997558594	1345.61271848719	-0.296714417474825	-0.000199631406189837	CID	MS2		32.155	13.0343246432	10346	OPF3_050418_03.raw	0/0	3.40483283996582	64525351	13.0302505493164	0	4.343E-05
High	Sequest HT (A2)	Unambiguous	[K].EHIAAYGEGNER.[R]		1	1	P14654	P14654	0	2	0.7056	0	1	1	673.309997558594	1345.61271848719	-0.296714417474825	-0.000199631406189837	HCD	MS2	41.54002	22.405	13.0326621986667	10344	OPF3_050418_03.raw	0/0	3.5976893901825	64525351	13.0302505493164	0	5.723E-05
High	Sequest HT (A2)	Unambiguous	[K].IQDKEGIPPDQQR.[L]		2	6	P51431; Q9ARZ9	P0CH35; P0C030; Q58G87; P51431; P0C031; Q9ARZ9	1	2	0.6704	0	1	1	762.393798828125	1523.78032102625	-0.60676934581602	-0.00046229187478275	CID	MS2		43.285	13.0277896493333	10338	OPF3_050418_03.raw	0/0	3.55379915237427			0	4.344E-05
High	Sequest HT (A2)	Unambiguous	[K].IQDKEGIPPDQQR.[L]		2	6	P51431; Q9ARZ9	P0CH35; P0C030; Q58G87; P51431; P0C031; Q9ARZ9	1	2	0.5089	0	1	1	762.393798828125	1523.78032102625	-0.60676934581602	-0.00046229187478275	HCD	MS2	7.251435	33.1	13.0258520152	10336	OPF3_050418_03.raw	0/0	3.95411396026611			0	1.51E-05
High	Sequest HT (A2)	Unambiguous	[R].VTPQPGVPPEEAGAAVAAESSTGTWTTVWTDGLTSLDR.[Y]		1	1	P0C511	P0C511	0	4	0.4618	0	1	1	964.472106933594	3854.86659784438	-1.37970488793085	-0.00132964640636146	HCD	MS2	11.72102	24.745	74.2941132344	71510	OPF3_050418_04.raw	0/0	2.87881326675415	447709746	74.6332550048828	0	2.562E-06
High	Sequest HT (A2)	Unambiguous	[R].GGMTSHAAVVAR.[G]		2	2	Q75KR1; Q6AVA8	Q75KR1; Q6AVA8	0	2	0.605	0	1	1	578.798034667969	1156.58879270594	-0.31044218403266	-0.000179527031150428	CID	MS2		7.672543	12.9566198512	10257	OPF3_050418_03.raw	0/0	4.0010814666748	258184831	12.9651708602905	0	1.963E-05
High	Sequest HT (A2)	Unambiguous	[R].GGMTSHAAVVAR.[G]		2	2	Q75KR1; Q6AVA8	Q75KR1; Q6AVA8	0	2	0.5804	0	1	1	578.798034667969	1156.58879270594	-0.31044218403266	-0.000179527031150428	HCD	MS2	11.33967	13.78599	12.9551095778667	10255	OPF3_050418_03.raw	0/0	3.67359757423401	258184831	12.9651708602905	0	4.105E-05
High	Sequest HT (A2)	Unambiguous	[K].ILNEGQIASTDVVEVVVSPPYVFLPVVK.[S]		1	1	P48494	P48494	0	3	0.6297	0	1	1	1004.56274414063	3011.67367916188	1.10507508702174	0.00110937395841878	CID	MS2		33.1	83.6856589725333	80718	OPF3_050418_04.raw	0/0	3.1574432849884			0	9.224E-07
High	Sequest HT (A2)	Unambiguous	[R].DAVHYGDVEHR.[E]		1	1	B9F676	B9F676	0	3	0.5947	0	1	1	433.201873779297	1297.59106807789	-0.709276966442048	-0.000306784036411045	CID	MS2		26.22652	12.9122468213333	10212	OPF3_050418_03.raw	0/0	3.79706764221191	79625098	12.9169778823853	0	5.061E-05
High	Sequest HT (A2)	Unambiguous	[R].DAVHYGDVEHR.[E]		1	1	B9F676	B9F676	0	3	0.4698	0	1	1	433.201873779297	1297.59106807789	-0.709276966442048	-0.000306784036411045	HCD	MS2	50.88008	18.30485	12.9105800952	10210	OPF3_050418_03.raw	0/0	3.80608987808228	79625098	12.9169778823853	0	3.405E-05
High	Sequest HT (A2)	Unambiguous	[K].MILVGLPEKPLQIPTFALVGGGK.[I]		1	1	Q0JA75	Q0JA75	0	3	0.8903	0	1	1	793.466491699219	2378.38492183766	-1.28823907683287	-0.00102131078104624	CID	MS2		33.1	74.261721092	71475	OPF3_050418_04.raw	0/0	3.19380688667297	168571868	73.9381866455078	0	2.902E-06
High	Sequest HT (A2)	Unambiguous	[R].cKPNNAVHASEALR.[R]	C1(Carbamidomethyl)	1	1	A2Y0T4	A2Y0T4	0	2	0.459	0	1	1	783.893371582031	1566.77946653406	-0.681598930962457	-0.000533957968666954	HCD	MS2	0	38.55	12.8854707757333	10188	OPF3_050418_03.raw	0/0	3.29252672195435	12295964	12.8636703491211	0	1.353E-05
High	Sequest HT (A2)	Unambiguous	[K].DGAEADKVVGAR.[K]		1	1	Q0D840	Q0D840	1	2	0.5076	0	1	1	594.304626464844	1187.60197629969	0.409067933628392	0.000242904843844372	CID	MS2		9.437715	12.8742089138667	10175	OPF3_050418_03.raw	0/0	3.93632340431213	564293353.25	12.9612312316895	0	7.647E-05
High	Sequest HT (A2)	Unambiguous	[K].MILVGLPEKPLQIPTFALVGGGK.[I]		1	1	Q0JA75	Q0JA75	0	3	0.6734	0	1	1	793.465759277344	2378.38272457203	-2.2120856645832	-0.00175373265604624	HCD	MS2	27.20586	39.62259	74.2599360493333	71473	OPF3_050418_04.raw	0/0	2.96513652801514	168571868	73.9381866455078	0	1.8E-06
High	Sequest HT (A2)	Unambiguous	[K].IGPNEPSQLSIDLNAQGLAR.[Y]		1	1	Q5N725	Q5N725	0	2	0.6489	0	1	1	1047.05444335938	2093.10161008875	1.45878880880102	0.00152669437511577	CID	MS2		33.1	93.5314413781333	91208	OPF3_050418_03.raw	0/0	2.62360000610352			0	8.563E-05
High	Sequest HT (A2)	Unambiguous	[K].IGPNEPSQLSIDLNAQGLAR.[Y]		1	1	Q5N725	Q5N725	0	3	0.582	0	1	1	698.371826171875	2093.10092525563	1.13160253141035	0.000789518541751022	HCD	MS2	0	33.1	93.4344392885333	91124	OPF3_050418_03.raw	0/0	3.23287010192871			0	1.183E-05
High	Sequest HT (A2)	Unambiguous	[R].VTPqPGVPPEEAGAAVAAESSTGTWTTVWTDGLTSLDR.[Y]	Q4(Deamidated)	1	1	P0C511	P0C511	0	4	0.6416	0	1	1	964.722717285156	3855.86903925063	3.39919873933	0.00327670515613854	CID	MS2		35.155	74.2960050376	71512	OPF3_050418_04.raw	0/0	3.98815774917603			0	4.721E-07
High	Sequest HT (A2)	Unambiguous	[R].VSAAnSRPPNPQ.[-]	N5(Deamidated)	3	6	Q0DHF6; A2XFI3; A2Y5L9	Q0DHF6; Q0D3D2; Q10MW3; A2XFI3; A2YQ76; A2Y5L9	0	2	0.0793	0	1	1	619.809143066406	1238.61100950281	-1.1145110435034	-0.000690223593609707	HCD	MS2	39.7916	13.05433	13.0600215576	10372	OPF3_050418_03.raw	0/0	4.54487895965576	726835974.75	13.4283332824707	0	4.047E-05
High	Sequest HT (A2)	Unambiguous	[R].VSAAnSRPPNPQ.[-]	N5(Deamidated)	3	6	Q0DHF6; A2XFI3; A2Y5L9	Q0DHF6; Q0D3D2; Q10MW3; A2XFI3; A2YQ76; A2Y5L9	0	2	0.0812	0	1	1	619.809143066406	1238.61100950281	-1.1145110435034	-0.000690223593609707	CID	MS2		14.96836	13.061542084	10374	OPF3_050418_03.raw	0/0	3.57073974609375	726835974.75	13.4283332824707	0	7.911E-05
High	Sequest HT (A2)	Unambiguous	[R].TVPAAVPAIVFLSGGQSEEEATVNLNAMNK.[L]		1	1	Q5N725	Q5N725	0	3	0.6296	0	1	1	1019.85772705078	3057.55862789234	0.818317715370992	0.000834017447838657	CID	MS2		33.1	93.3380957877333	91042	OPF3_050418_03.raw	0/0	3.24433779716492			0	7.68E-05
High	Sequest HT (A2)	Unambiguous	[R].QTIFLPVIGLVDPEK.[L]		1	1	P46465	P46465	0	2	0.4424	0	1	1	834.979858398438	1668.95244016688	-2.78289547845489	-0.00232226656237344	HCD	MS2	36.32061	24.94	74.320916296	71535	OPF3_050418_04.raw	0/0	3.20844626426697			0	4.411E-05
High	Sequest HT (A2)	Unambiguous	[R].NPFGQVPALQDGDLFLWESR.[A]		1	1	O82451	O82451	0	2	0.7288	0	1	1	1145.06665039063	2289.12602415125	-1.67429066467828	-0.00191633437475502	CID	MS2		41.895	74.3110773290667	71525	OPF3_050418_04.raw	0/0	4.2411584854126	243385600.5	73.9921951293945	0	5.849E-07
High	Sequest HT (A2)	Unambiguous	[R].NPFGQVPALQDGDLFLWESR.[A]		1	1	O82451	O82451	0	2	0.6846	0	1	1	1145.06579589844	2289.12431516688	-2.42085572734103	-0.00277082656225502	HCD	MS2	5.583496	33.1	74.3079919944	71523	OPF3_050418_04.raw	0/0	3.89909863471985	243385600.5	73.9921951293945	0	4.574E-07
High	Sequest HT (A2)	Unambiguous	[K].SGQESHAAcTEFDR.[T]	C9(Carbamidomethyl)	1	1	P35684	P35684	0	2	0.728	0	1	1	797.831298828125	1594.65532102625	0.164258877669176	0.000130968125137798	CID	MS2		26.324	13.2126335952	10538	OPF3_050418_03.raw	0/0	4.78251504898071	429017169.25	13.2614908218384	0	8.588E-06
High	Sequest HT (A2)	Unambiguous	[K].SGQESHAAcTEFDR.[T]	C9(Carbamidomethyl)	1	1	P35684	P35684	0	2	0.5897	0	1	1	797.830444335938	1594.65361204188	-0.907436449328528	-0.000723524062362202	HCD	MS2	0	18.685	13.2109837002667	10536	OPF3_050418_03.raw	0/0	4.45669603347778	429017169.25	13.2614908218384	0	3.459E-06
High	Sequest HT (A2)	Unambiguous	[K].SGQESHAAcTEFDR.[T]	C9(Carbamidomethyl)	1	1	P35684	P35684	0	3	0.6351	0	1	1	532.22314453125	1594.65488033375	-0.112097126387245	-5.95854165676239E-05	CID	MS2		4.344498	13.1965059416	10518	OPF3_050418_03.raw	0/0	4.21873188018799	1268430686	13.2711572647095	0	2.209E-06
High	Sequest HT (A2)	Unambiguous	[K].GSTVAIFGLGAVGLAAAEGAR.[I]		1	1	Q2R8Z5	Q2R8Z5	0	2	0.6364	0	1	1	944.516784667969	1888.02629270594	-1.26781127852854	-0.00119683203138266	CID	MS2		42.655	93.2718902770667	90982	OPF3_050418_03.raw	0/0	4.06511306762695			0	2.664E-07
High	Sequest HT (A2)	Unambiguous	[K].SGQESHAAcTEFDR.[T]	C9(Carbamidomethyl)	1	1	P35684	P35684	0	3	0.6923	0	1	1	532.22314453125	1594.65488033375	-0.112097126387245	-5.95854165676239E-05	HCD	MS2	6.558214	15.08109	13.1948404469333	10516	OPF3_050418_03.raw	0/0	5.45637083053589	1268430686	13.2711572647095	0	3.183E-07
High	Sequest HT (A2)	Unambiguous	[R].VTPQPGVPPEEAGAAVAAESSTGTWTTVWTDGLTSLDR.[Y]		1	1	P0C511	P0C511	0	3	0.7207	0	1	1	1285.62683105469	3854.86593990406	-1.55038249455049	-0.00199217531265579	CID	MS2		19.96767	74.3050169378667	71520	OPF3_050418_04.raw	0/0	4.01413583755493	1643501930.625	74.5429763793945	0	5.338E-07
High	Sequest HT (A2)	Unambiguous	[K].GHADHVLISGHDGGTGASR.[W]		1	2	Q0JKD0	Q0JKD0; Q0DG35	0	3	0.5556	0	1	1	615.297668457031	1843.87845211109	-0.51210448365593	-0.000314752968733956	CID	MS2		25.28093	13.1501737093333	10465	OPF3_050418_03.raw	0/0	4.85600137710571	147634132	13.130859375	0	7.062E-08
High	Sequest HT (A2)	Unambiguous	[K].GHADHVLISGHDGGTGASR.[W]		1	2	Q0JKD0	Q0JKD0; Q0DG35	0	3	0.6647	0	1	1	615.297668457031	1843.87845211109	-0.51210448365593	-0.000314752968733956	HCD	MS2	9.715477	21.52	13.1484072645333	10463	OPF3_050418_03.raw	0/0	5.12645673751831	147634132	13.130859375	0	4.986E-08
High	Sequest HT (A2)	Unambiguous	[K].GHADHVLISGHDGGTGASR.[W]		1	2	Q0JKD0	Q0JKD0; Q0DG35	0	4	0.6071	0	1	1	461.725006103516	1843.87819452406	-0.651802899797231	-0.000300461484357584	CID	MS2		6.22016	13.1467343981333	10461	OPF3_050418_03.raw	0/0	3.91505980491638	508412547.5	13.1306524276733	0	2.434E-06
High	Sequest HT (A2)	Unambiguous	[K].GHADHVLISGHDGGTGASR.[W]		1	2	Q0JKD0	Q0JKD0; Q0DG35	0	4	0.6461	0	1	1	461.725006103516	1843.87819452406	-0.651802899797231	-0.000300461484357584	HCD	MS2	11.13571	6.427381	13.1450011005333	10459	OPF3_050418_03.raw	0/0	4.85592365264893	508412547.5	13.1306524276733	0	7.682E-06
High	Sequest HT (A2)	Unambiguous	[R].TVPAAVPAIVFLSGGQSEEEATLNLNAMNK.[L]		1	1	P17784	P17784	0	3	0.6042	0	1	1	1024.52746582031	3071.56784420094	-1.28002838601425	-0.0013105663542774	HCD	MS2	8.210655	33.1	74.3041231869333	71519	OPF3_050418_04.raw	0/0	3.83653616905212			0	6.416E-07
High	Sequest HT (A2)	Unambiguous	[R].KSHIPDGPGYQEK.[F]		1	1	Q93XI4	Q93XI4	1	2	0.5455	0	1	1	728.364624023438	1455.72197141688	-0.478630401325413	-0.000348376562442354	HCD	MS2	37.51044	22.9	13.0812142882667	10389	OPF3_050418_03.raw	0/0	3.19440603256226	51669631.5	13.1187648773193	0	6.432E-05
High	Sequest HT (A2)	Unambiguous	[R].TVPAAVPAIVFLSGGQSEEEATLNLNAMNK.[L]		1	1	P17784	P17784	0	3	0.6841	0	1	1	1024.52746582031	3071.56784420094	-1.28002838601425	-0.0013105663542774	CID	MS2		31.39098	74.3061775605333	71521	OPF3_050418_04.raw	0/0	3.64116454124451			0	6.207E-08
High	Sequest HT (A2)	Unambiguous	[R].NPEEIPWAAAGAEYVVESTGVFTDKDK.[A]		1	1	Q6K5G8	Q6K5G8	1	3	0.5449	0	1	1	975.138427734375	2923.40072994313	0.383616089345965	0.000373821041800208	HCD	MS2	11.34565	32.14	83.7039518506667	80737	OPF3_050418_04.raw	0/0	3.34189820289612			0	4.414E-06
High	Sequest HT (A2)	Unambiguous	[R].QMASQASQAASSTSNTR.[Q]		1	2	Q5JJI4	A2WYG9; Q5JJI4	0	2	0.6536	0	1	1	863.39404296875	1725.7808093075	-0.718968249858318	-0.000620391250095054	HCD	MS2	0	19.48	13.7978725954667	11141	OPF3_050418_03.raw	0/0	3.57534646987915	10387069.25	13.7698068618774	0	2.412E-06
High	Sequest HT (A2)	Unambiguous	[K].VFPEIMVPLIGTPQELAQQVDVIR.[E]		1	1	Q75KR1	Q75KR1	0	2	0.465	0	1	1	1346.74145507813	2692.47563352625	0.519647034255945	0.000699568125355654	HCD	MS2	0	33.1	83.5862403616	80618	OPF3_050418_04.raw	0/0	2.434974193573	98238088	83.6991500854492	0	9.285E-06
High	Sequest HT (A2)	Unambiguous	[K].IGPNEPSQLSIDLNAQGLAR.[Y]		1	1	Q5N725	Q5N725	0	3	0.4056	0	1	1	698.372131347656	2093.10184078297	1.56900541471912	0.00109469432300102	CID	MS2		33.1	92.3508702056	90173	OPF3_050418_03.raw	0/0	2.8576192855835			0	7.191E-05
High	Sequest HT (A2)	Unambiguous	[K].MGLEAAVEATVEFLNK.[A]		1	2	A2XFI3	Q10MW3; A2XFI3	0	2	0.3586	0	1	1	861.443176269531	1721.87907590906	0.713093012899049	0.000613929531255053	CID	MS2		34.21	83.4410281896	80474	OPF3_050418_04.raw	0/0	2.50518584251404			0	5.502E-05
High	Sequest HT (A2)	Unambiguous	[K].VESTAcSVSPTADQK.[A]	C6(Carbamidomethyl)	1	1	Q40682	Q40682	0	2	0.5183	0	1	1	790.367797851563	1579.72831907313	0.94450071964951	0.000746026562485014	CID	MS2		22.075	14.4789803890667	11829	OPF3_050418_03.raw	0/0	3.2786877155304	81690383	14.5662984848022	0	2.866E-05
High	Sequest HT (A2)	Unambiguous	[K].VESTAcSVSPTADQK.[A]	C6(Carbamidomethyl)	1	1	Q40682	Q40682	0	2	0.3686	0	1	1	790.367797851563	1579.72831907313	0.94450071964951	0.000746026562485014	HCD	MS2	76.58649	30.505	14.4774976408	11827	OPF3_050418_03.raw	0/0	3.31001758575439	81690383	14.5662984848022	0	2.251E-05
High	Sequest HT (A2)	Unambiguous	[K].IGPNEPSQLSIDLNAQGLAR.[Y]		1	1	Q5N725	Q5N725	0	3	0.5169	0	1	1	698.370300292969	2093.09634761891	-1.05541188513349	-0.000736360364498978	HCD	MS2	18.89665	41.52	83.4456533005333	80479	OPF3_050418_04.raw	0/0	3.56143951416016			0	4.121E-05
High	Sequest HT (A2)	Unambiguous	[R].AGLPLQDLEFVqFHPTGIYGAGcLITEGSR.[G]	Q12(Deamidated); C23(Carbamidomethyl)	1	1	Q6ZDY8	Q6ZDY8	0	3	0.1645	0	1	1	1083.21215820313	3247.62192134938	3.90951881713187	0.00423219645829676	HCD	MS2	46.52868	31.975	74.4575729989333	71662	OPF3_050418_04.raw	0/0	3.7702157497406	177736553	74.0225143432617	0	3.437E-06
High	Sequest HT (A2)	Unambiguous	[K].NAVGLVRPVSVAFQVINGFR.[M]		1	1	P25778	P25778	0	3	0.7437	0	1	1	715.074584960938	2143.20920162281	-1.99036505333805	-0.00142192572911881	CID	MS2		42.405	74.4557021456	71660	OPF3_050418_04.raw	0/0	3.554123878479	25088890	74.3875503540039	0	1.599E-05
High	Sequest HT (A2)	Unambiguous	[K].NAVGLVRPVSVAFQVINGFR.[M]		1	1	P25778	P25778	0	3	0.6024	0	1	1	715.073669433594	2143.20645504078	-3.27189023644637	-0.00233745307286881	HCD	MS2	6.938333	33.1	74.4536375117333	71658	OPF3_050418_04.raw	0/0	4.09865808486938	25088890	74.3875503540039	0	7.467E-07
High	Sequest HT (A2)	Unambiguous	[K].GIFWQEDIIPFFQNATIPK.[E]		1	1	Q8H8T0	Q8H8T0	0	2	0.5014	0	1	1	1132.59130859375	2264.1753405575	0.143269622508061	0.000162193749929429	HCD	MS2	0	33.1	83.4551460962667	80487	OPF3_050418_04.raw	0/0	3.6720507144928	97868071.125	83.6735305786133	0	9.472E-06
High	Sequest HT (A2)	Unambiguous	[R].VPTVDVSVVDLTVR.[LI]		3	3	Q7FAH2; Q6K5G8; A2YQT7	Q7FAH2; Q6K5G8; A2YQT7	0	2	0.6608	0	1	1	749.928527832031	1498.84977903406	1.4976533711343	0.00112237703126539	HCD	MS2	0	33.1	92.4748206648	90278	OPF3_050418_03.raw	0/0	2.86043787002563			0	6.87E-05
High	Sequest HT (A2)	Unambiguous	[K].GTVEVAGTNKETTTQGHDDLGKR.[C]		1	1	Q5N725	Q5N725	2	3	0.505	0	1	1	805.401794433594	2414.19083004078	0.0874374956340128	7.03635939013717E-05	CID	MS2		23.83083	14.3563150517333	11702	OPF3_050418_03.raw	0/0	5.04779243469238	155624886	14.3568916320801	0	2.155E-08
High	Sequest HT (A2)	Unambiguous	[K].GTVEVAGTNKETTTQGHDDLGKR.[C]		1	1	Q5N725	Q5N725	2	3	0.6298	0	1	1	805.401794433594	2414.19083004078	0.0874374956340128	7.03635939013717E-05	HCD	MS2	0	21.565	14.3544960136	11700	OPF3_050418_03.raw	0/0	4.43297719955444	155624886	14.3568916320801	0	2.442E-06
High	Sequest HT (A2)	Unambiguous	[R].VPTVDVSVVDLTVR.[LI]		3	3	Q7FAH2; Q6K5G8; A2YQT7	Q7FAH2; Q6K5G8; A2YQT7	0	2	0.7629	0	1	1	749.928527832031	1498.84977903406	1.4976533711343	0.00112237703126539	CID	MS2		41.355	92.4766461277333	90280	OPF3_050418_03.raw	0/0	3.2870020866394			0	3.465E-05
High	Sequest HT (A2)	Unambiguous	[K].MTAEIGEQVQIVGDDLLVTNPTR.[V]		1	1	Q42971	Q42971	0	3	0.4987	0	1	1	833.764099121094	2499.27774410328	0.726451713633621	0.000605201093700695	HCD	MS2	0	35.235	92.477625348	90281	OPF3_050418_03.raw	0/0	3.98854827880859			0	1.367E-05
High	Sequest HT (A2)	Unambiguous	[K].WLAANVSAEVAESTR.[I]		1	1	P48494	P48494	0	2	0.6902	0	1	1	802.409851074219	1603.81242551844	3.09587563357508	0.00248259421869079	CID	MS2		22.09	92.5041010557333	90305	OPF3_050418_03.raw	0/0	3.26046419143677			0	2.343E-05
High	Sequest HT (A2)	Unambiguous	[R].VVVGnGPAFGcILMTEFLDALAK.[R]	N5(Deamidated); C11(Carbamidomethyl)	2	2	Q0DHF6; A2Y5L9	Q0DHF6; A2Y5L9	0	3	0.7181	0	1	1	808.418029785156	2423.23953609547	1.90649096290505	0.0015399584895898	CID	MS2		41.955	92.3481164970667	90170	OPF3_050418_03.raw	0/0	4.14672660827637			0	3.785E-06
High	Sequest HT (A2)	Unambiguous	[K].ANSEATLGTYQGDAVLGEGASESLHVK.[D]		1	1	Q5N725	Q5N725	0	3	0.5246	0	1	1	902.108215332031	2704.31009273609	1.49770256404936	0.00135008203127048	CID	MS2		33.1	92.3470390682667	90169	OPF3_050418_03.raw	0/0	3.44746208190918			0	2.238E-05
High	Sequest HT (A2)	Unambiguous	[R].HPAESTSATNESVLK.[V]		1	1	B8BJ39	B8BJ39	0	2	0.6165	0	1	1	785.889343261719	1570.77140989344	0.426194237155103	0.000334726718733691	HCD	MS2	0	30.88	14.6391508021333	11983	OPF3_050418_03.raw	0/0	3.52094316482544			0	1.981E-05
High	Sequest HT (A2)	Unambiguous	[R].AGLPLQDLEFVqFHPTGIYGAGcLITEGSR.[G]	Q12(Deamidated); C23(Carbamidomethyl)	1	1	Q6ZDY8	Q6ZDY8	0	3	0.1577	0	1	1	1083.21215820313	3247.62192134938	3.90951881713187	0.00423219645829676	CID	MS2		41.725	74.4595664733333	71664	OPF3_050418_04.raw	0/0	5.0075888633728	177736553	74.0225143432617	0	1.729E-05
High	Sequest HT (A2)	Unambiguous	[K].DTSATAAATETTAR.[D]		1	2	A2Y720	A2Y720; P0C5A4	0	2	0.5044	0	1	1	683.825866699219	1366.64445676844	-0.0150672416487985	-1.02957812941895E-05	HCD	MS2	0	12.84796	14.8565680938667	12215	OPF3_050418_03.raw	0/0	3.41338062286377	357486110	14.7022352218628	0	8.231E-06
High	Sequest HT (A2)	Unambiguous	[R].SGETEDTFIADLAVGLATGQIK.[T]		1	1	Q42971	Q42971	0	2	0.6728	0	1	1	1118.572265625	2236.13725462	1.30656282903582	0.0014608250000947	CID	MS2		33.1	83.4283558957333	80461	OPF3_050418_04.raw	0/0	5.43557357788086			0	1.155E-08
High	Sequest HT (A2)	Unambiguous	[R].VGQVAAVAQAK.[D]		1	1	P14717	P14717	0	2	0.5595	0	1	1	521.306091308594	1041.60490598719	-0.204917207640191	-0.000106721406268662	CID	MS2		2.35244	14.8543348872	12212	OPF3_050418_03.raw	0/0	3.70298051834106	2738301059	14.8871879577637	0	4.55E-05
High	Sequest HT (A2)	Unambiguous	[K].ANSEATLGTYQGDAVLGEGASESLHVK.[D]		1	1	Q5N725	Q5N725	0	3	0.5799	0	1	1	902.108215332031	2704.31009273609	1.49770256404936	0.00135008203127048	CID	MS2		41.055	83.429449652	80462	OPF3_050418_04.raw	0/0	3.37999534606934			0	1.262E-05
High	Sequest HT (A2)	Unambiguous	[K].GSTVAIFGLGAVGLAAAEGAR.[I]		1	1	Q2R8Z5	Q2R8Z5	0	2	0.6769	0	1	1	944.518432617188	1888.02958860438	0.477871115649922	0.000451117187367345	CID	MS2		17.725	92.1597099704	90019	OPF3_050418_03.raw	0/0	3.25241637229919			0	1.094E-06
High	Sequest HT (A2)	Unambiguous	[R].TVPAAVPAIVFLSGGQSEEEATVNLNAMNK.[L]		1	1	Q5N725	Q5N725	0	3	0.5638	0	1	1	1019.85833740234	3057.56045894703	1.4171798824545	0.00144436901033866	HCD	MS2	8.160168	41.955	83.4304225368	80463	OPF3_050418_04.raw	0/0	3.37015390396118			0	1.701E-05
High	Sequest HT (A2)	Unambiguous	[K].ccVAGcSGIR.[V]	C1(Carbamidomethyl); C2(Carbamidomethyl); C6(Carbamidomethyl)	1	1	Q75KR1	Q75KR1	0	2	0.3453	0	1	1	570.241149902344	1139.47502317469	-0.370087231215398	-0.000210852656216787	CID	MS2		6.647378	14.7678115256	12121	OPF3_050418_03.raw	0/0	3.07162714004517	947647222	14.7104349136353	0	4.549E-05
High	Sequest HT (A2)	Unambiguous	[K].GTVEVAGTnKETTTQGHDDLGKR.[C]	N9(Deamidated)	1	1	Q5N725	Q5N725	2	3		0.0424	2	2	805.735961914063	2415.19333248219	7.74168953142438	0.00623251072931804	CID	MS2		22.24	14.2908740418667	11639	OPF3_050418_03.raw	0/0	5.65022945404053			0	4.222E-06
High	Sequest HT (A2)	Unambiguous	[K].TVLIMELINNVAK.[A]		1	1	Q01859	Q01859	0	2	0.5389	0	1	1	729.422424316406	1457.83757200281	-1.39947300800766	-0.00102010359364613	CID	MS2		33.1	74.5210971309333	71722	OPF3_050418_04.raw	0/0	3.46567440032959	44653237	74.7441940307617	0	1.128E-05
High	Sequest HT (A2)	Unambiguous	[K].IFEVAPSASQMFSFLR.[N]		2	2	O04986; O04985	O04986; O04985	0	3	0.6748	0	1	1	610.644897460938	1829.92013912281	-2.91151048690925	-0.00177594906244849	CID	MS2		41.11	74.5107831088	71711	OPF3_050418_04.raw	0/0	4.11878776550293	27070546	74.4466323852539	0	4.972E-07
High	Sequest HT (A2)	Unambiguous	[R].TVPAAVPAIVFLSGGQSEEEATVNLNAMNK.[L]		1	1	Q5N725	Q5N725	0	3	0.6316	0	1	1	1019.85791015625	3057.55917720875	0.997976365496045	0.00101712291658866	CID	MS2		33.1	83.4322035344	80465	OPF3_050418_04.raw	0/0	3.03938412666321			0	1.101E-05
High	Sequest HT (A2)	Unambiguous	[K].IFEVAPSASQMFSFLR.[N]		2	2	O04986; O04985	O04986; O04985	0	3	0.5821	0	1	1	610.64453125	1829.91904049	-3.51188073822835	-0.00214215999994849	HCD	MS2	35.61873	31.3	74.5088476125333	71709	OPF3_050418_04.raw	0/0	3.35110354423523	27070546	74.4466323852539	0	1.932E-05
High	Sequest HT (A2)	Unambiguous	[K].QAAESTMNAYK.[A]		1	1	Q2R2W2	Q2R2W2	0	2	0.6578	0	1	1	607.279602050781	1213.55192747156	0.135421963331571	8.21707811837769E-05	HCD	MS2	12.75475	21.325	14.7283654853333	12080	OPF3_050418_03.raw	0/0	4.1472864151001	341989271	14.8472080230713	0	6.158E-05
High	Sequest HT (A2)	Unambiguous	[K].MTAEIGEQVQIVGDDLLVTNPTR.[V]		1	1	Q42971	Q42971	0	2	0.5617	0	1	1	1250.14208984375	2499.2769030575	0.389935936531608	0.000487278749915276	CID	MS2		39.03	92.2513163098667	90090	OPF3_050418_03.raw	0/0	3.08374738693237			0	3.104E-05
High	Sequest HT (A2)	Unambiguous	[K].DVNWPLGWPVGGFPGPQGPYYcAAGAEK.[A]	C22(Carbamidomethyl)	1	1	P14654	P14654	0	3	0.398	0	1	1	997.465881347656	2990.38309078297	-3.32177641917969	-0.00331113901062234	HCD	MS2	12.7218	41.205	74.4605477850667	71665	OPF3_050418_04.raw	0/0	4.02219724655151	73690204	74.7287750244141	0	2.689E-06
High	Sequest HT (A2)	Unambiguous	[R].TVPAAVPAIVFLSGGQSEEEATVNLNAMNK.[L]		1	1	Q5N725	Q5N725	0	3	0.5858	0	1	1	1019.85809326172	3057.55972652516	1.1776350156211	0.00120022838533866	CID	MS2		33.1	92.3144488488	90142	OPF3_050418_03.raw	0/0	4.07948541641235			0	1.428E-06
High	Sequest HT (A2)	Unambiguous	[K].TVLIMELINNVAK.[A]		1	1	Q01859	Q01859	0	2	0.3922	0	1	1	729.422424316406	1457.83757200281	-1.39947300800766	-0.00102010359364613	HCD	MS2	46.44913	41.535	74.5194556506667	71720	OPF3_050418_04.raw	0/0	2.55149102210999	44653237	74.7441940307617	0	5.761E-05
High	Sequest HT (A2)	Unambiguous	[R].QMASQASQAASSTSNTR.[Q]		1	2	Q5JJI4	A2WYG9; Q5JJI4	0	2	0.7577	0	1	1	863.39404296875	1725.7808093075	-0.718968249858318	-0.000620391250095054	CID	MS2		30.37	13.7995395282667	11143	OPF3_050418_03.raw	0/0	4.21209383010864	10387069.25	13.7698068618774	0	8.505E-08
High	Sequest HT (A2)	Unambiguous	[K].GTVEVAGTNKETTTqGHDDLGKR.[C]	Q15(Deamidated)	1	1	Q5N725	Q5N725	2	3	0.0424	0	1	1	805.735961914063	2415.19333248219	7.74168953142438	0.00623251072931804	CID	MS2		22.24	14.2908740418667	11639	OPF3_050418_03.raw	0/0	5.89674949645996			0	4.935E-06
High	Sequest HT (A2)	Unambiguous	[K].GTVEVAGTnKETTTQGHDDLGKR.[C]	N9(Deamidated)	1	1	Q5N725	Q5N725	2	3	0.0408	0	1	1	805.735961914063	2415.19333248219	7.74168953142438	0.00623251072931804	HCD	MS2	0	29.11	14.28931802	11637	OPF3_050418_03.raw	0/0	5.64046287536621			0	1.575E-06
High	Sequest HT (A2)	Unambiguous	[R].HGGSGGPADPVPVK.[L]		1	1	A2XS65	A2XS65	0	2	0.7367	0	1	1	637.827697753906	1274.64811887781	-0.514778816308705	-0.000328081093812216	HCD	MS2	3.614177	7.834255	14.1191212154667	11447	OPF3_050418_03.raw	0/0	3.7637631893158	668532995	14.1370801925659	0	2.087E-05
High	Sequest HT (A2)	Unambiguous	[K].DSSQDEAGTAAIK.[T]		1	1	Q10L71	Q10L71	0	2	0.4774	0	1	1	646.801879882813	1292.59648313563	0.0143553116193812	9.27781252357818E-06	CID	MS2		19.945	14.1100943464	11441	OPF3_050418_03.raw	0/0	3.53754544258118	32197475	14.0432910919189	0	3.474E-05
High	Sequest HT (A2)	Unambiguous	[K].DSSQDEAGTAAIK.[T]		1	1	Q10L71	Q10L71	0	2	0.273	0	1	1	646.801879882813	1292.59648313563	0.0143553116193812	9.27781252357818E-06	HCD	MS2	43.72863	34.165	14.1085635882667	11439	OPF3_050418_03.raw	0/0	3.14939713478088	32197475	14.0432910919189	0	7.507E-05
High	Sequest HT (A2)	Unambiguous	[R].FGIVEGLMTTVHAITATQK.[T]		2	2	Q7FAH2; Q6K5G8	Q7FAH2; Q6K5G8	0	2	0.5905	0	1	1	1009.03955078125	2017.0718249325	-3.39504234111077	-0.00342403375009326	CID	MS2		22.82697	74.4475797437333	71652	OPF3_050418_04.raw	0/0	3.9791579246521	538837929.25	74.5458297729492	0	2.383E-07
High	Sequest HT (A2)	Unambiguous	[R].FGIVEGLMTTVHAITATQK.[T]		2	2	Q7FAH2; Q6K5G8	Q7FAH2; Q6K5G8	0	2	0.5746	0	1	1	1009.03955078125	2017.0718249325	-3.39504234111077	-0.00342403375009326	HCD	MS2	31.3316	33.1	74.4455960736	71650	OPF3_050418_04.raw	0/0	4.09124183654785	538837929.25	74.5458297729492	0	2.357E-08
High	Sequest HT (A2)	Unambiguous	[R].HLVAVQTDEGK.[A]		1	1	P40393	P40393	0	2	0.5941	0	1	1	598.817443847656	1196.62761106531	0.529893880748526	0.000317042656320154	HCD	MS2	47.02973	33.1	14.043209852	11371	OPF3_050418_03.raw	0/0	3.40413522720337	95899501.75	14.0994005203247	0	7.515E-05
High	Sequest HT (A2)	Unambiguous	[R].TVPAAVPAIVFLSGGQSEEEATVNLNAMNK.[L]		1	1	Q5N725	Q5N725	0	3	0.5302	0	1	1	1019.85888671875	3057.56210689625	1.95615583282966	0.00199368541658866	CID	MS2		14.785	92.6535658109333	90433	OPF3_050418_03.raw	0/0	3.63656139373779			0	6.888E-05
High	Sequest HT (A2)	Unambiguous	[K].MTAEIGEQVQIVGDDLLVTNPTR.[V]		1	1	Q42971	Q42971	0	3	0.5083	0	1	1	833.763488769531	2499.27591304859	-0.00618235314545221	-5.15046879930499E-06	CID	MS2		41.8	83.4614315264	80493	OPF3_050418_04.raw	0/0	3.02833580970764			0	6.544E-05
High	Sequest HT (A2)	Unambiguous	[K].VFPEIMVPLIGTPQELAQQVDVIR.[E]		1	1	Q75KR1	Q75KR1	0	3	0.6541	0	1	1	898.164245605469	2692.47818355641	1.46674250640603	0.00131638880232761	CID	MS2		30.05557	83.5002733853333	80531	OPF3_050418_04.raw	0/0	3.18093967437744	443681051.75	83.6896057128906	0	5.867E-06
High	Sequest HT (A2)	Unambiguous	[K].ANSEATLGTYQGDAVLGEGASESLHVK.[D]		1	1	Q5N725	Q5N725	0	3	0.6561	0	1	1	902.107360839844	2704.30752925953	0.549778578293783	0.000495589843770479	CID	MS2		24.79	92.6909616858667	90466	OPF3_050418_03.raw	0/0	3.78194451332092			0	1.899E-05
High	Sequest HT (A2)	Unambiguous	[R].VVVGnGPAFGcILMTEFLDALAK.[R]	N5(Deamidated); C11(Carbamidomethyl)	2	2	Q0DHF6; A2Y5L9	Q0DHF6; A2Y5L9	0	3	0.5185	0	1	1	808.416259765625	2423.23422603688	-0.284818908955475	-0.000230061041660197	HCD	MS2	0	43.825	92.6967654541333	90472	OPF3_050418_03.raw	0/0	4.05359649658203			0	1.241E-05
High	Sequest HT (A2)	Unambiguous	[K].cPTEGcNYEAAR.[G]	C1(Carbamidomethyl); C6(Carbamidomethyl)	1	1	Q9ZTS1	Q9ZTS1	0	2	0.6729	0	1	1	714.28955078125	1427.5718249325	2.80232044436601	0.00200025125005965	HCD	MS2	69.02006	41.34	13.9288273677333	11263	OPF3_050418_03.raw	0/0	2.66297388076782	30967128	13.9223337173462	0	6.311E-05
High	Sequest HT (A2)	Unambiguous	[K].IQDKEGIPPDQQR.[L]		2	6	P51431; Q9ARZ9	P0CH35; P0C030; Q58G87; P51431; P0C031; Q9ARZ9	1	2	0.6848	0	1	1	762.393920898438	1523.78056516688	-0.446549087361359	-0.00034022156228275	CID	MS2		41.23	13.8671196576	11205	OPF3_050418_03.raw	0/0	3.49174928665161			0	2.768E-05
High	Sequest HT (A2)	Unambiguous	[K].IQDKEGIPPDQQR.[L]		2	6	P51431; Q9ARZ9	P0CH35; P0C030; Q58G87; P51431; P0C031; Q9ARZ9	1	2	0.5986	0	1	1	762.393920898438	1523.78056516688	-0.446549087361359	-0.00034022156228275	HCD	MS2	0	31.435	13.8652738224	11203	OPF3_050418_03.raw	0/0	4.41187477111816			0	4.05E-06
High	Sequest HT (A2)	Unambiguous	[R].VSSEQEAAPAVR.[A]		1	1	Q5Z8V9	Q5Z8V9	0	2	0.3714	0	1	1	622.317687988281	1243.62809934656	0.316924881087319	0.000197068281295287	HCD	MS2	48.86897	20.05017	13.8458977346667	11185	OPF3_050418_03.raw	0/0	3.1464946269989	223681073	13.9297246932983	0	4.115E-05
High	Sequest HT (A2)	Unambiguous	[R].YTAYGQTESGQHGSAEEESR.[L]		1	1	Q6Z965	Q6Z965	0	3	0.5711	0	1	1	729.645690917969	2186.92251949391	0.187996593332263	0.00013704463541823	HCD	MS2	2.011525	16.225	14.1309436696	11459	OPF3_050418_03.raw	0/0	3.94194436073303	129096840	14.1049728393555	0	1.158E-07
High	Sequest HT (A2)	Unambiguous	[R].YTAYGQTESGQHGSAEEESR.[L]		1	1	Q6Z965	Q6Z965	0	3	0.7015	0	1	1	729.645690917969	2186.92251949391	0.187996593332263	0.00013704463541823	CID	MS2		26.815	14.1327937634667	11461	OPF3_050418_03.raw	0/0	2.6817467212677	129096840	14.1049728393555	0	2.728E-07
High	Sequest HT (A2)	Unambiguous	[R].YTAYGQTESGQHGSAEEESR.[L]		1	1	Q6Z965	Q6Z965	0	2	0.7201	0	1	1	1093.96240234375	2186.9175280575	-2.09440586955869	-0.00229015125000842	HCD	MS2	58.00578	19.78	14.1479991352	11479	OPF3_050418_03.raw	0/0	2.93200039863586	15155759	14.1050806045532	0	6.639E-05
High	Sequest HT (A2)	Unambiguous	[R].YTAYGQTESGQHGSAEEESR.[L]		1	1	Q6Z965	Q6Z965	0	2	0.7731	0	1	1	1093.96240234375	2186.9175280575	-2.09440586955869	-0.00229015125000842	CID	MS2		29.89	14.1500637032	11481	OPF3_050418_03.raw	0/0	3.35020518302917	15155759	14.1050806045532	0	1.068E-06
High	Sequest HT (A2)	Unambiguous	[K].IFSHPDVVAEVPWYGIEQEYTLLQK.[D]		1	1	P14654	P14654	0	3	0.6739	0	1	1	987.836364746094	2961.49454097828	-2.95282526305658	-0.00291493390629209	CID	MS2		39.915	74.4518237306667	71656	OPF3_050418_04.raw	0/0	4.16578340530396	338354212	74.0937881469727	0	6.651E-07
High	Sequest HT (A2)	Unambiguous	[K].GSTVAIFGLGAVGLAAAEGAR.[I]		1	1	Q2R8Z5	Q2R8Z5	0	2	0.6593	0	1	1	944.519958496094	1888.03264036219	2.0942437028522	0.00197699609361734	CID	MS2		40.485	92.5359730805333	90334	OPF3_050418_03.raw	0/0	4.07624959945679			0	3.407E-06
High	Sequest HT (A2)	Unambiguous	[R].HPAESTNATNESVLK.[V]		1	1	Q2QXR8	Q2QXR8	0	2	0.6897	0	1	1	799.394958496094	1597.78264036219	0.626426141547542	0.000500446093724349	CID	MS2		20.11	14.2390679554667	11580	OPF3_050418_03.raw	0/0	2.32425284385681	337064266	14.2770881652832	0	7.863E-07
High	Sequest HT (A2)	Unambiguous	[R].HPAESTNATNESVLK.[V]		1	1	Q2QXR8	Q2QXR8	0	2	0.5826	0	1	1	799.394958496094	1597.78264036219	0.626426141547542	0.000500446093724349	HCD	MS2	0	28.945	14.2376016032	11578	OPF3_050418_03.raw	0/0	3.44746804237366	337064266	14.2770881652832	0	6.572E-08
High	Sequest HT (A2)	Unambiguous	[R].HPAESTSATNESVLK.[V]		1	1	B8BJ39	B8BJ39	0	2	0.6491	0	1	1	785.889099121094	1570.77092161219	0.115339675487355	9.05860937336911E-05	CID	MS2		22.55891	14.2337433661333	11573	OPF3_050418_03.raw	0/0	2.85488724708557	672745045	14.2791576385498	0	1.24E-05
High	Sequest HT (A2)	Unambiguous	[R].HPAESTSATNESVLK.[V]		1	1	B8BJ39	B8BJ39	0	2	0.6752	0	1	1	785.889099121094	1570.77092161219	0.115339675487355	9.05860937336911E-05	HCD	MS2	13.08256	23.005	14.2320037557333	11571	OPF3_050418_03.raw	0/0	3.13646745681763	672745045	14.2791576385498	0	2.05E-07
High	Sequest HT (A2)	Unambiguous	[R].HPAESTSATNESVLK.[V]		1	1	B8BJ39	B8BJ39	0	3	0.5307	0	1	1	524.261352539063	1570.76950435719	-0.786927576818013	-0.000412027604170362	CID	MS2		15.74601	14.2275477634667	11565	OPF3_050418_03.raw	0/0	3.09160161018372	924998702	14.2795085906982	0	6.613E-05
High	Sequest HT (A2)	Unambiguous	[K].GTVEVAGTNKETTTqGHDDLGKR.[C]	Q15(Deamidated)	1	1	Q5N725	Q5N725	2	3		0.0408	2	2	805.735961914063	2415.19333248219	7.74168953142438	0.00623251072931804	HCD	MS2	0	29.11	14.28931802	11637	OPF3_050418_03.raw	0/0	5.41272926330566			0	1.308E-06
High	Sequest HT (A2)	Unambiguous	[R].HPAESTSATNESVLK.[V]		1	1	B8BJ39	B8BJ39	0	3	0.5422	0	1	1	524.261352539063	1570.76950435719	-0.786927576818013	-0.000412027604170362	HCD	MS2	26.37799	21.88	14.2257726248	11563	OPF3_050418_03.raw	0/0	4.15429258346558	924998702	14.2795085906982	0	2.316E-05
High	Sequest HT (A2)	Unambiguous	[R].IVSSIEQKEEGR.[G]		2	2	Q6ZKC0; Q84J55	Q6ZKC0; Q84J55	1	2	0.4955	0	1	1	687.864318847656	1374.72136106531	-0.707586298301563	-0.000486367343683014	HCD	MS2	22.74572	30.895	14.20147618	11539	OPF3_050418_03.raw	0/0	3.3318932056427	60232900.5	14.2136631011963	0	4.802E-05
High	Sequest HT (A2)	Unambiguous	[K].GTVEVAGTNKETTTQGHDDLGKR.[C]		1	1	Q5N725	Q5N725	2	4	0.4194	0	1	1	604.30224609375	2414.187154485	-1.4350420270588	-0.000866116249881088	HCD	MS2	25.60819	23.06872	14.1946222264	11531	OPF3_050418_03.raw	0/0	3.90986728668213	1139097479	14.3541555404663	0	3.995E-05
High	Sequest HT (A2)	Unambiguous	[R].VPTVDVSVVDLTVR.[LI]		3	3	Q7FAH2; Q6K5G8; A2YQT7	Q7FAH2; Q6K5G8; A2YQT7	0	2	0.7599	0	1	1	749.928527832031	1498.84977903406	1.4976533711343	0.00112237703126539	CID	MS2		41.58	92.5454034965333	90341	OPF3_050418_03.raw	0/0	3.54372096061707			0	1.743E-05
High	Sequest HT (A2)	Unambiguous	[K].IFSHPDVVAEVPWYGIEQEYTLLQK.[D]		1	1	P14654	P14654	0	3	0.4507	0	1	1	987.836730957031	2961.49563961109	-2.58185393313262	-0.00254872296879209	HCD	MS2	10.98414	33.1	74.4494231578667	71654	OPF3_050418_04.raw	0/0	3.75357389450073	338354212	74.0937881469727	0	1.244E-06
High	Sequest HT (A2)	Unambiguous	[K].MTAEIGEQVQIVGDDLLVTNPTR.[V]		1	1	Q42971	Q42971	0	2	0.6926	0	1	1	1250.14245605469	2499.27763547938	0.682989563243238	0.000853489687415276	CID	MS2		25.585	92.5990573034667	90388	OPF3_050418_03.raw	0/0	2.82988619804382			0	7.08E-05
High	Sequest HT (A2)	Unambiguous	[K].GIFWQEDIIPFFQNATIPK.[E]		1	1	Q8H8T0	Q8H8T0	0	2	0.8309	0	1	1	1132.59130859375	2264.1753405575	0.143269622508061	0.000162193749929429	CID	MS2		42	83.4571546690667	80489	OPF3_050418_04.raw	0/0	3.48853158950806	97868071.125	83.6735305786133	0	5.313E-06
High	Sequest HT (A2)	Unambiguous	[K].MTAEIGEQVQIVGDDLLVTNPTR.[V]		1	1	Q42971	Q42971	0	3	0.3582	0	1	1	833.763488769531	2499.27591304859	-0.00618235314545221	-5.15046879930499E-06	HCD	MS2	62.86568	32.065	83.4589919261333	80491	OPF3_050418_04.raw	0/0	2.81721115112305			0	8.178E-05
High	Sequest HT (A2)	Unambiguous	[R].IVSSIEQKEEGR.[G]		2	2	Q6ZKC0; Q84J55	Q6ZKC0; Q84J55	1	2	0.6935	0	1	1	687.864318847656	1374.72136106531	-0.707586298301563	-0.000486367343683014	CID	MS2		21.115	14.2029111106667	11541	OPF3_050418_03.raw	0/0	3.35858535766602	60232900.5	14.2136631011963	0	7.438E-05
High	Sequest HT (A2)	Unambiguous	[K].DGAEADKVVGAR.[K]		1	1	Q0D840	Q0D840	1	3	0.4377	0	1	1	396.538696289063	1187.60153560719	0.0379901743737792	1.50390625700917E-05	CID	MS2		14.18599	12.8334816309333	10133	OPF3_050418_03.raw	0/0	2.97223377227783	470074141.5	12.9194250106812	0	7.612E-05
High	Sequest HT (A2)	Unambiguous	[R].FAIYDFDFLTAEDVPK.[S]		1	1	Q84TB3	Q84TB3	0	2	0.5843	0	1	1	945.96142578125	1890.9155749325	-0.228834860219324	-0.000216353750147391	CID	MS2		33.1	74.2479277808	71462	OPF3_050418_04.raw	0/0	3.56442165374756	11930374.5	74.3998107910156	0	2.922E-06
High	Sequest HT (A2)	Unambiguous	[R].cKPNNAVHASEALR.[R]	C1(Carbamidomethyl)	1	1	A2Y0T4	A2Y0T4	0	4	0.5979	0	1	1	392.450408935547	1566.77980585219	-0.465028634368762	-0.000182149453072711	CID	MS2		8.884295	12.8197494221333	10116	OPF3_050418_03.raw	0/0	2.81212210655212	364357396.5	12.8640575408936	0	5.601E-05
High	Sequest HT (A2)	Unambiguous	[K].VDKGTVEVAGTNK.[E]		1	1	Q5N725	Q5N725	1	2	0.5841	0	1	1	659.354309082031	1317.70134153406	0.357762579767671	0.000235712031326329	CID	MS2		4.996362	11.3477879426667	8588	OPF3_050418_03.raw	0/0	4.40431547164917	3773774026	11.114128112793	0	1.663E-05
High	Sequest HT (A2)	Unambiguous	[K].VDKGTVEVAGTNK.[E]		1	1	Q5N725	Q5N725	1	3	0.5547	0	1	1	439.905364990234	1317.7015417107	0.509676147700446	0.00022386690109973	CID	MS2		1.540687	11.3468713018667	8587	OPF3_050418_03.raw	0/0	4.10500240325928	19446478966	11.1368942260742	0	6.358E-05
High	Sequest HT (A2)	Unambiguous	[K].VDKGTVEVAGTNK.[E]		1	1	Q5N725	Q5N725	1	2	0.5894	0	1	1	659.354309082031	1317.70134153406	0.357762579767671	0.000235712031326329	HCD	MS2	3.866455	5.30544	11.3461584378667	8586	OPF3_050418_03.raw	0/0	5.08809566497803	3773774026	11.114128112793	0	5.428E-06
High	Sequest HT (A2)	Unambiguous	[K].AInQQPPFEVLSLAGSIADALQI.[-]	N3(Deamidated)	1	1	Q6ZFT5	Q6ZFT5	0	3	0.0219	0	1	1	799.434997558594	2396.29043941578	8.20947951691867	0.00655737859365872	CID	MS2		33.1	94.5707687725333	92156	OPF3_050418_03.raw	0/0	4.10643482208252			0	1.647E-05
High	Sequest HT (A2)	Unambiguous	[R].AEQSPDDSSQPSASSEAR.[S]		1	1	Q2QMG2	Q2QMG2	0	2	0.7778	0	1	1	924.896362304688	1848.78544797938	0.665280113821541	0.000614979687497907	CID	MS2		34.63	11.3193077352	8560	OPF3_050418_03.raw	0/0	3.60172510147095	4263246.875	11.2743654251099	0	4.416E-06
High	Sequest HT (A2)	Unambiguous	[R].AEQSPDDSSQPSASSEAR.[S]		1	1	Q2QMG2	Q2QMG2	0	2	0.8258	0	1	1	924.896362304688	1848.78544797938	0.665280113821541	0.000614979687497907	HCD	MS2	0	25.285	11.3175077	8558	OPF3_050418_03.raw	0/0	3.55718040466309	4263246.875	11.2743654251099	0	2.735E-07
High	Sequest HT (A2)	Unambiguous	[K].AINqQPPFEVLSLAGSIADALQI.[-]	Q4(Deamidated)	1	1	Q6ZFT5	Q6ZFT5	0	3		0.0219	2	2	799.434997558594	2396.29043941578	8.20947951691867	0.00655737859365872	CID	MS2		33.1	94.5707687725333	92156	OPF3_050418_03.raw	0/0	4.02393913269043			0	2.397E-05
High	Sequest HT (A2)	Unambiguous	[K].AINQqPPFEVLSLAGSIADALQI.[-]	Q5(Deamidated)	1	1	Q6ZFT5	Q6ZFT5	0	3		0.0438	3	3	799.434997558594	2396.29043941578	8.20947951691867	0.00655737859365872	CID	MS2		33.1	94.5707687725333	92156	OPF3_050418_03.raw	0/0	3.93386697769165			0	2.741E-05
High	Sequest HT (A2)	Unambiguous	[K].MTAEIGEQVQIVGDDLLVTNPTR.[V]		1	1	Q42971	Q42971	0	3	0.4375	0	1	1	833.76171875	2499.27060299	-2.13082114680477	-0.0017751700000493	HCD	MS2	0	27.37	94.6199020466667	92200	OPF3_050418_03.raw	0/0	3.51706624031067			0	1.716E-05
High	Sequest HT (A2)	Unambiguous	[R].HKEHISAYGEGNER.[R]		1	1	P14656	P14656	1	3	0.7139	0	1	1	542.925537109375	1626.76205806813	0.0927905458550647	5.03160417792969E-05	CID	MS2		23.38	11.2499960613333	8497	OPF3_050418_03.raw	0/0	4.09173250198364	768661953.125	11.0063514709473	0	4.362E-06
High	Sequest HT (A2)	Unambiguous	[R].GYVASnSKDDPAK.[E]	N6(Deamidated)	1	1	O64937	O64937	1	2	0.6136	0	1	1	676.8203125	1352.63334837	0.36805257235583	0.000248920000045283	HCD	MS2	5.289095	20.08	11.2077459888	8458	OPF3_050418_03.raw	0/0	3.95558023452759	215515626	11.2468566894531	0	2.744E-05
High	Sequest HT (A2)	Unambiguous	[K].IGPNEPSQLSIDLNAQGLAR.[Y]		1	1	Q5N725	Q5N725	0	2	0.6323	0	1	1	1047.05480957031	2093.10234251063	1.80871111544804	0.00189290531261577	CID	MS2		28.72	94.6559236794667	92237	OPF3_050418_03.raw	0/0	3.09599280357361			0	7.823E-05
High	Sequest HT (A2)	Unambiguous	[R].VPTVDVSVVDLTVR.[LI]		3	3	Q7FAH2; Q6K5G8; A2YQT7	Q7FAH2; Q6K5G8; A2YQT7	0	2	0.5893	0	1	1	749.928894042969	1498.85051145594	1.98631006119039	0.00148858796876539	HCD	MS2	15.5816	33.1	94.6714602333333	92253	OPF3_050418_03.raw	0/0	3.18550729751587			0	3.23E-05
High	Sequest HT (A2)	Unambiguous	[R].YKTEEYSHTAVNK.[F]		1	1	Q69T31	Q69T31	1	3	0.3605	0	1	1	523.922973632813	1569.75436763844	0.00349636703791207	1.82947913647998E-06	HCD	MS2	34.37873	35.305	11.1681997736	8428	OPF3_050418_03.raw	0/0	3.43730068206787			0	4.499E-05
High	Sequest HT (A2)	Unambiguous	[R].VPTVDVSVVDLTVR.[LI]		3	3	Q7FAH2; Q6K5G8; A2YQT7	Q7FAH2; Q6K5G8; A2YQT7	0	2	0.7676	0	1	1	749.928894042969	1498.85051145594	1.98631006119039	0.00148858796876539	CID	MS2		42.33	94.6732791392	92255	OPF3_050418_03.raw	0/0	3.40451455116272			0	2.725E-05
High	Sequest HT (A2)	Unambiguous	[R].VSAANSRPPNPQ.[-]		3	6	Q0DHF6; A2XFI3; A2Y5L9	Q0DHF6; Q0D3D2; Q10MW3; A2XFI3; A2YQ76; A2Y5L9	0	2	0.6027	0	1	1	619.318115234375	1237.62895383875	0.468548364344478	0.000289944375140294	HCD	MS2	1.448634	1.801506	11.3493375098667	8590	OPF3_050418_03.raw	0/0	3.75094890594482			0	8.361E-05
High	Sequest HT (A2)	Unambiguous	[K].AINQQPPFEVLSLAGSIADALQI.[-]		1	1	Q6ZFT5	Q6ZFT5	0	2	0.75	0	1	1	1198.14868164063	2395.29008665125	1.39247263315019	0.00166768562485231	CID	MS2		26.875	94.5444533904	92129	OPF3_050418_03.raw	0/0	3.32074189186096			0	3.1E-05
High	Sequest HT (A2)	Unambiguous	[K].IYIDATEPSFAVAEIWTSMAnGGDGKPnYDQNAHR.[Q]	N21(Deamidated); N28(Deamidated)	1	1	P17654	P17654	0	4	0.127	0	1	1	960.943359375	3840.75160761	1.82236537778955	0.00174980999980634	HCD	MS2	40.33539	40.56	74.0357748808	71250	OPF3_050418_04.raw	0/0	3.70164394378662	16368807.25	73.8694763183594	0	6.881E-06
High	Sequest HT (A2)	Unambiguous	[R].HKEHIAAYGEGNER.[R]		1	1	P14654	P14654	1	3	0.5131	0	1	1	537.593811035156	1610.76687984547	-0.0699508566623869	-3.75581770034235E-05	HCD	MS2	0	22.495	11.4085288197333	8656	OPF3_050418_03.raw	0/0	3.42726802825928	321684513	11.509241104126	0	1.316E-05
High	Sequest HT (A2)	Unambiguous	[K].NAVGLVRPVSVAFQVInGFR.[M]	N17(Deamidated)	1	1	P25778	P25778	0	3		0.0291	2	2	715.407348632813	2144.20749263844	4.66805810338522	0.00333641281254785	HCD	MS2	33.24098	33.1	74.0550154696	71271	OPF3_050418_04.raw	0/0	3.33750557899475	29872182	74.0874557495117	0	2.25E-05
High	Sequest HT (A2)	Unambiguous	[R].nGEVGSVHTVHNPK.[F]	N1(Deamidated)	1	1	Q7XUA8	Q7XUA8	0	3	0.3505	0	1	1	492.579406738281	1475.72366695484	-0.043534677062367	-2.14150520236878E-05	HCD	MS2	66.89957	20.8	11.5576764882667	8814	OPF3_050418_03.raw	0/0	3.68098592758179	25925590.25	11.5319910049438	0	2.8E-05
High	Sequest HT (A2)	Unambiguous	[K].KEEEKPAEAAAPAAEPEKq.[-]	Q19(Deamidated)	1	1	Q0JPA6	Q0JPA6	2	3	0.5294	0	1	1	675.337829589844	2023.99893550953	8.43876613019135	0.00569330317705304	HCD	MS2	30.78452	26.185	11.5395626861333	8799	OPF3_050418_03.raw	0/0	3.91390991210938			0	8.872E-06
High	Sequest HT (A2)	Unambiguous	[K].KEEEKPAEAAAPAAEPEKq.[-]	Q19(Deamidated)	1	1	Q0JPA6	Q0JPA6	2	3	0.6698	0	1	1	675.33837890625	2024.00058345875	9.25297758875281	0.00624261958330304	CID	MS2		20.545	11.5250694850667	8783	OPF3_050418_03.raw	0/0	3.2367570400238			0	3.456E-05
High	Sequest HT (A2)	Unambiguous	[K].KEEEKPAEAAAPAAEPEKq.[-]	Q19(Deamidated)	1	1	Q0JPA6	Q0JPA6	2	3	0.6168	0	1	1	675.33837890625	2024.00058345875	9.25297758875281	0.00624261958330304	HCD	MS2	34.74358	34.135	11.5234322186667	8781	OPF3_050418_03.raw	0/0	3.67813229560852			0	6.737E-05
High	Sequest HT (A2)	Unambiguous	[K].VHAcVGGTSVR.[E]	C4(Carbamidomethyl)	2	4	Q6Z2Z4; P35683	Q6Z2Z4; P35683; P41376; P41377	0	2	0.7778	0	1	1	571.79052734375	1142.5737780575	0.24160152462953	0.000138023750043459	CID	MS2		19.23772	11.5217093232	8779	OPF3_050418_03.raw	0/0	3.14932060241699	130385100	11.5320415496826	0	3.076E-05
High	Sequest HT (A2)	Unambiguous	[R].TVPAAVPAIVFLSGGQSEEEATVNLNAMNK.[L]		1	1	Q5N725	Q5N725	0	3	0.5144	0	1	1	1019.85992431641	3057.56521968922	2.97422151687162	0.00303128307283866	CID	MS2		20.095	94.4014512165333	92001	OPF3_050418_03.raw	0/0	2.7840518951416			0	3.154E-05
High	Sequest HT (A2)	Unambiguous	[R].VSAANSRPPNPQ.[-]		3	6	Q0DHF6; A2XFI3; A2Y5L9	Q0DHF6; Q0D3D2; Q10MW3; A2XFI3; A2YQ76; A2Y5L9	0	2	0.7336	0	1	1	619.317810058594	1237.62834348719	-0.0246138605583088	-1.52314061097059E-05	CID	MS2		8.908022	11.034651224	8304	OPF3_050418_03.raw	0/0	3.0365583896637			0	2.82E-05
High	Sequest HT (A2)	Unambiguous	[K].LTAAAAIASGTVLGLHEDSR.[Y]		1	1	Q6K669	Q6K669	0	3	0.6122	0	1	1	651.685668945313	1953.04245357594	1.26690490923731	0.00082477197922041	CID	MS2		33.1	94.4265635501333	92025	OPF3_050418_03.raw	0/0	2.93915343284607			0	8.164E-05
High	Sequest HT (A2)	Unambiguous	[R].HKEHIAAYGEGNER.[R]		1	1	P14654	P14654	1	2	0.7844	0	1	1	805.887451171875	1610.76762571375	0.39310077320841	0.000316596875109099	HCD	MS2	55.3912	25.99	11.4769862733333	8730	OPF3_050418_03.raw	0/0	3.33596777915955	12843540.5	11.4766054153442	0	7.382E-05
High	Sequest HT (A2)	Unambiguous	[K].NAVGLVRPVSVAFqVINGFR.[M]	Q14(Deamidated)	1	1	P25778	P25778	0	3	0.0291	0	1	1	715.407348632813	2144.20749263844	4.66805810338522	0.00333641281254785	HCD	MS2	33.24098	33.1	74.0550154696	71271	OPF3_050418_04.raw	0/0	3.43823194503784	29872182	74.0874557495117	0	1.61E-05
High	Sequest HT (A2)	Unambiguous	[K].ELAAKPDVDGFLVGGASLKPEFIDIINSATVK.[S]		1	1	P48494	P48494	0	3	0.4728	0	1	1	1105.5966796875	3314.7754858025	-3.8459010346558	-0.00424944916646079	HCD	MS2	23.62687	41.085	74.0541614376	71270	OPF3_050418_04.raw	0/0	3.48754382133484	96728250	73.6967010498047	0	6.929E-05
High	Sequest HT (A2)	Unambiguous	[R].AGLPLqDLEFVqFHPTGIYGAGcLITEGSR.[G]	Q6(Deamidated); Q12(Deamidated); C23(Carbamidomethyl)	1	1	Q6ZDY8	Q6ZDY8	0	3	0.7852	0	1	1	1083.54528808594	3248.62131099781	8.6407363840437	0.00935674593746446	CID	MS2		33.1	74.0520844376	71268	OPF3_050418_04.raw	0/0	4.6054515838623			0	2.59E-06
High	Sequest HT (A2)	Unambiguous	[R].AGLPLQDLEFVQFHPTGIYGAGcLITEGSR.[G]	C23(Carbamidomethyl)	1	1	Q6ZDY8	Q6ZDY8	0	3	0.492	0	1	1	1082.87902832031	3246.62253170094	-0.824566708651691	-0.000892353020870947	HCD	MS2	7.676748	40.635	74.0503201045333	71266	OPF3_050418_04.raw	0/0	3.13283944129944	198816945	73.8317184448242	0	5.668E-06
High	Sequest HT (A2)	Unambiguous	[R].GQESENTQEAIR.[V]		1	1	Q9SDG8	Q9SDG8	0	2	0.6364	0	1	1	681.318786621094	1361.63029661219	0.833517832490552	0.000567471093745553	HCD	MS2	0	34.495	11.4269174464	8676	OPF3_050418_03.raw	0/0	3.19365334510803			0	8.198E-05
High	Sequest HT (A2)	Unambiguous	[R].HKEHIAAYGEGNER.[R]		1	1	P14654	P14654	1	3	0.6146	0	1	1	537.593811035156	1610.76687984547	-0.0699508566623869	-3.75581770034235E-05	CID	MS2		23.33438	11.4102582336	8658	OPF3_050418_03.raw	0/0	3.14103531837463	321684513	11.509241104126	0	1.698E-05
High	Sequest HT (A2)	Unambiguous	[K].ANSEATLGTYQGDAVLGEGASESLHVK.[D]		1	1	Q5N725	Q5N725	0	3	0.479	0	1	1	902.107971191406	2704.30936031422	1.22686713954776	0.00110594140627048	CID	MS2		24.655	94.4400724669333	92035	OPF3_050418_03.raw	0/0	3.08597588539124			0	1.989E-05
High	Sequest HT (A2)	Unambiguous	[K].ELAAKPDVDGFLVGGASLKPEFIDIInSATVK.[S]	N27(Deamidated)	1	1	P48494	P48494	0	3	0.5074	0	1	1	1105.93054199219	3315.77707271656	1.45443239139825	0.00160752218770588	CID	MS2		33.1	74.0559925501333	71272	OPF3_050418_04.raw	0/0	3.38860249519348			0	3.083E-05
High	Sequest HT (A2)	Unambiguous	[R].NPDEIPWAEAGAEYVVESTGVFTDK.[E]		1	1	A2YQT7	A2YQT7	0	3	0.7062	0	1	1	908.762451171875	2724.27280025563	1.93390904659609	0.00175616187501267	CID	MS2		33.1	94.6798911074667	92262	OPF3_050418_03.raw	0/0	3.20492029190063			0	2.837E-05
High	Sequest HT (A2)	Unambiguous	[R].HKEHISAYGEGNER.[R]		1	1	P14656	P14656	1	2	0.7863	0	1	1	813.884643554688	1626.76201047938	0.0635368795298046	5.16796876581793E-05	CID	MS2		14.185	11.0142500098667	8283	OPF3_050418_03.raw	0/0	3.93251800537109	43245851.75	11.0237846374512	0	4.365E-05
High	Sequest HT (A2)	Unambiguous	[R].NPEEIPWAAAGAEYVVESTGVFTDKDK.[A]		1	1	Q6K5G8	Q6K5G8	1	3	0.5464	0	1	1	975.139831542969	2923.40494136891	1.82420798415015	0.00177762963555021	CID	MS2		33.1	94.7377784714667	92319	OPF3_050418_03.raw	0/0	2.90891528129578			0	4.726E-05
High	Sequest HT (A2)	Unambiguous	[R].TVPAAVPAIVFLSGGQSEEEATLNLNAMNK.[L]		1	1	P17784	P17784	0	2	0.6996	0	1	1	1536.28637695313	3071.56547727625	-2.0506190998933	-0.00314931187517686	CID	MS2		41.28	73.9840104554667	71198	OPF3_050418_04.raw	0/0	2.83334350585938			0	1.107E-05
High	Sequest HT (A2)	Unambiguous	[K].VGGIHDAPAGR.[E]		1	1	P20907	P20907	0	3	0.4075	0	1	1	350.520782470703	1049.54779415211	-0.831822208637669	-0.000291012630138236	CID	MS2		33.1	10.7248398976	7979	OPF3_050418_03.raw	0/0	2.64506244659424	222677772.75	10.8352966308594	0	3.828E-05
High	Sequest HT (A2)	Unambiguous	[K].ANSEATLGTYQGDAVLGEGASESLHVK.[D]		1	1	Q5N725	Q5N725	0	3	0.5545	0	1	1	902.108337402344	2704.31045894703	1.63312027630015	0.00147215234377048	CID	MS2		22.855	94.7885282024	92367	OPF3_050418_03.raw	0/0	3.02867388725281			0	3.749E-06
High	Sequest HT (A2)	Unambiguous	[K].IFSSPEVASEEPWYGIEQEYTLLQK.[D]		1	1	P14656	P14656	0	3	0.7621	0	1	1	981.812561035156	2943.42312984547	-2.28174438768649	-0.0022387181772198	CID	MS2		13.49973	73.9759067792	71190	OPF3_050418_04.raw	0/0	4.95548915863037	371470544	73.5482711791992	0	1.494E-07
High	Sequest HT (A2)	Unambiguous	[R].NPEEIPWAAAGAEYVVESTGVFTDKDK.[A]		1	1	Q6K5G8	Q6K5G8	1	3	0.485	0	1	1	975.135864257813	2923.39303951344	-2.24702997942688	-0.00218965552069979	CID	MS2		7.260181	73.9748065349333	71189	OPF3_050418_04.raw	0/0	2.33335137367249			0	4.576E-08
High	Sequest HT (A2)	Unambiguous	[R].VSAANSRPPNPQ.[-]		3	6	Q0DHF6; A2XFI3; A2Y5L9	Q0DHF6; Q0D3D2; Q10MW3; A2XFI3; A2YQ76; A2Y5L9	0	2	0.6433	0	1	1	619.317687988281	1237.62809934656	-0.221878750519423	-0.000137301718609706	CID	MS2		22.945	10.6319501445333	7877	OPF3_050418_03.raw	0/0	3.2847011089325			0	3.967E-05
High	Sequest HT (A2)	Unambiguous	[R].VSAANSRPPNPQ.[-]		3	6	Q0DHF6; A2XFI3; A2Y5L9	Q0DHF6; Q0D3D2; Q10MW3; A2XFI3; A2YQ76; A2Y5L9	0	2	0.6752	0	1	1	619.317687988281	1237.62809934656	-0.221878750519423	-0.000137301718609706	HCD	MS2	1.36729	29.665	10.6305877168	7875	OPF3_050418_03.raw	0/0	3.90503120422363			0	1.071E-05
High	Sequest HT (A2)	Unambiguous	[K].DAPAGEKPEPVR.[T]		1	1	P31674	P31674	0	3	0.4279	0	1	1	422.554260253906	1265.64822750172	-0.168426139721707	-7.10560937022819E-05	HCD	MS2	9.189497	30.7	10.5898166024	7832	OPF3_050418_03.raw	0/0	2.29275560379028	1190498097.5	10.8155860900879	0	3.254E-05
High	Sequest HT (A2)	Unambiguous	[R].DHTVSATHGDMDQNTR.[D]		2	5	Q6Z2Z4; P35683	Q6Z2Z4; P35683; P41376; Q9CAI7; P41377	0	3	0.6955	0	1	1	595.592224121094	1784.76211910328	0.263398354607864	0.000156701093904606	CID	MS2		33.955	10.5810501930667	7823	OPF3_050418_03.raw	0/0	2.89123296737671	448413761.75	10.2972106933594	0	8.917E-06
High	Sequest HT (A2)	Unambiguous	[R].DHTVSATHGDMDQNTR.[D]		2	5	Q6Z2Z4; P35683	Q6Z2Z4; P35683; P41376; Q9CAI7; P41377	0	3	0.7254	0	1	1	595.592224121094	1784.76211910328	0.263398354607864	0.000156701093904606	HCD	MS2	14.53177	23.425	10.5793084194667	7821	OPF3_050418_03.raw	0/0	3.45649838447571	448413761.75	10.2972106933594	0	2.135E-06
High	Sequest HT (A2)	Unambiguous	[R].VTPQPGVPPEEAGAAVAAESSTGTWTTVWTDGLTSLDR.[Y]		1	1	P0C511	P0C511	0	3	0.5307	0	1	1	1285.62915039063	3854.87289791188	0.254608167485256	0.000327160624844206	HCD	MS2	11.30541	27.955	83.7823090178667	80816	OPF3_050418_04.raw	0/0	3.09456348419189			0	1.588E-05
High	Sequest HT (A2)	Unambiguous	[K].GNAGGANAGGVTSTGGTGR.[R]		1	1	Q2QX45	Q2QX45	0	2	0.7531	0	1	1	781.3701171875	1561.732957745	1.03892069217007	0.000811257499890417	CID	MS2		33.325	10.5103098394667	7747	OPF3_050418_03.raw	0/0	3.19726514816284	3540241.625	10.4874362945557	0	7.413E-06
High	Sequest HT (A2)	Unambiguous	[K].GNAGGANAGGVTSTGGTGR.[R]		1	1	Q2QX45	Q2QX45	0	2	0.727	0	1	1	781.3701171875	1561.732957745	1.03892069217007	0.000811257499890417	HCD	MS2	0	23.77	10.5086138213333	7745	OPF3_050418_03.raw	0/0	3.36819171905518	3540241.625	10.4874362945557	0	1.041E-05
High	Sequest HT (A2)	Unambiguous	[K].LVSWYDNEWGYSTR.[V]		1	1	Q6K5G8	Q6K5G8	0	2	0.7431	0	1	1	888.405029296875	1775.80278196375	0.229211175593675	0.000203516874989873	CID	MS2		42.64	94.9008487181333	92472	OPF3_050418_03.raw	0/0	2.53443908691406			0	8.272E-05
High	Sequest HT (A2)	Unambiguous	[R].TTTDGTTASSPAPATRPAK.[G]		1	2	A2X0R4	Q6Z2X3; A2X0R4	0	3	0.4734	0	1	1	610.977661132813	1830.91843013844	-0.417987622939557	-0.000255100520765457	HCD	MS2	35.01499	34.48	10.8514948712	8114	OPF3_050418_03.raw	0/0	3.1853654384613	96969579	10.8884916305542	0	4.135E-06
High	Sequest HT (A2)	Unambiguous	[K].MTAEIGEQVQIVGDDLLVTNPTR.[V]		1	1	Q42971	Q42971	0	2	0.4033	0	1	1	1250.14221191406	2499.27714719813	0.487620478768818	0.000609349062415276	CID	MS2		41.445	94.7262225298667	92307	OPF3_050418_03.raw	0/0	3.05224895477295			0	5.259E-06
High	Sequest HT (A2)	Unambiguous	[K].DAEGQDAEATTEEAKK.[S]		1	1	P49199	P49199	1	2	0.5741	0	1	1	846.882202148438	1692.75712766688	0.738184927278832	0.000624783437388032	HCD	MS2	0	31.57	10.8698585034667	8134	OPF3_050418_03.raw	0/0	4.25288438796997	26862382.25	10.9602718353271	0	5.331E-07
High	Sequest HT (A2)	Unambiguous	[K].DAEGQDAEATTEEAKK.[S]		1	1	P49199	P49199	1	2	0.6923	0	1	1	846.882202148438	1692.75712766688	0.738184927278832	0.000624783437388032	CID	MS2		33.1	10.8713624845333	8136	OPF3_050418_03.raw	0/0	4.55323314666748	26862382.25	10.9602718353271	0	1.945E-06
High	Sequest HT (A2)	Unambiguous	[R].HKEHISAYGEGNER.[R]		1	1	P14656	P14656	1	2	0.8302	0	1	1	813.884643554688	1626.76201047938	0.0635368795298046	5.16796876581793E-05	HCD	MS2	35.48868	31.795	11.0126899077333	8281	OPF3_050418_03.raw	0/0	4.24420833587646	43245851.75	11.0237846374512	0	2.12E-05
High	Sequest HT (A2)	Unambiguous	[K].WLAANVSAEVAESTR.[I]		1	1	P48494	P48494	0	2	0.6178	0	1	1	802.408020019531	1603.80876340906	0.812490959552877	0.000651539531190792	CID	MS2		24.22	94.6880868256	92270	OPF3_050418_03.raw	0/0	2.24731779098511			0	6.412E-05
High	Sequest HT (A2)	Unambiguous	[R].nVIHGSDSVDnGKK.[E]	N1(Deamidated); N11(Deamidated)	1	2	A6N0M9	A6N0M9; Q07661	1	3	0.6476	0	1	1	491.238586425781	1471.70120601734	-0.761983340843046	-0.000373804218727199	CID	MS2		33.43	11.0051133413333	8272	OPF3_050418_03.raw	0/0	3.48911714553833	25511829.5	10.9665012359619	0	4.623E-05
High	Sequest HT (A2)	Unambiguous	[R].nVIHGSDSVDnGKK.[E]	N1(Deamidated); N11(Deamidated)	1	2	A6N0M9	A6N0M9; Q07661	1	3	0.5365	0	1	1	491.238586425781	1471.70120601734	-0.761983340843046	-0.000373804218727199	HCD	MS2	20.38331	23.89	11.0032464658667	8270	OPF3_050418_03.raw	0/0	3.1507568359375	25511829.5	10.9665012359619	0	5.345E-05
High	Sequest HT (A2)	Unambiguous	[K].VDKGTVEVAGTNK.[E]		1	1	Q5N725	Q5N725	1	2	0.5566	0	1	1	659.353820800781	1317.70036497156	-0.383348337096547	-0.000252569218673671	CID	MS2		5.534068	11.0006175346667	8267	OPF3_050418_03.raw	0/0	4.32919883728027	3773774026	11.114128112793	0	3.682E-05
High	Sequest HT (A2)	Unambiguous	[K].VDKGTVEVAGTNK.[E]		1	1	Q5N725	Q5N725	1	2	0.6484	0	1	1	659.353820800781	1317.70036497156	-0.383348337096547	-0.000252569218673671	HCD	MS2	19.2003	33.025	10.9990943293333	8265	OPF3_050418_03.raw	0/0	3.474365234375	3773774026	11.114128112793	0	4.694E-05
High	Sequest HT (A2)	Unambiguous	[K].VDKGTVEVAGTNK.[E]		1	1	Q5N725	Q5N725	1	3	0.4975	0	1	1	439.904815673828	1317.69989376148	-0.740948524507922	-0.00032544950515027	CID	MS2		1.259821	10.9937805026667	8260	OPF3_050418_03.raw	0/0	3.99919366836548	19446478966	11.1368942260742	0	6.228E-05
High	Sequest HT (A2)	Unambiguous	[K].IFSHPDVVAEVPWYGIEQEYTLLQK.[D]		1	1	P14654	P14654	0	3	0.6625	0	1	1	987.836975097656	2961.49637203297	-2.33453971318331	-0.00230458234379209	CID	MS2		23.21632	74.0218232634667	71236	OPF3_050418_04.raw	0/0	4.82704162597656	338354212	74.0937881469727	0	2.785E-08
High	Sequest HT (A2)	Unambiguous	[K].LPLSPPALSGDLGEFMSWVDEVKK.[L]		1	1	Q75KR1	Q75KR1	1	3	0.5989	0	1	1	872.454040527344	2615.34756832203	1.91821221598974	0.0016722606771206	HCD	MS2	3.049427	33.1	83.7606140178667	80793	OPF3_050418_04.raw	0/0	3.74173283576965			0	8.505E-08
High	Sequest HT (A2)	Unambiguous	[K].GSTVAIFGLGAVGLAAAEGAR.[I]		1	1	Q2R8Z5	Q2R8Z5	0	2	0.4591	0	1	1	944.519836425781	1888.03239622156	1.96493389587602	0.00185492578111734	HCD	MS2	0	33.1	94.6991423066667	92281	OPF3_050418_03.raw	0/0	2.56536221504211			0	2.337E-06
High	Sequest HT (A2)	Unambiguous	[K].GSTVAIFGLGAVGLAAAEGAR.[I]		1	1	Q2R8Z5	Q2R8Z5	0	2	0.7664	0	1	1	944.519836425781	1888.03239622156	1.96493389587602	0.00185492578111734	CID	MS2		42.375	94.7010571205333	92283	OPF3_050418_03.raw	0/0	4.40875053405762			0	6.177E-07
High	Sequest HT (A2)	Unambiguous	[K].HHATYVANYNK.[A]		1	1	Q43008	Q43008	0	3	0.6316	0	1	1	439.882965087891	1317.63434200367	0.669878004074825	0.000294217890617195	CID	MS2		33.51445	10.8987659645333	8166	OPF3_050418_03.raw	0/0	3.4203028678894	102531020.875	10.9409275054932	0	2.696E-05
High	Sequest HT (A2)	Unambiguous	[R].HKEHISAYGEGNER.[R]		1	1	P14656	P14656	1	3	0.7131	0	1	1	542.925903320313	1626.76315670094	0.768140028586073	0.000416526979279297	CID	MS2		17.13125	10.8978468722667	8165	OPF3_050418_03.raw	0/0	4.94834613800049	768661953.125	11.0063514709473	0	2.891E-06
High	Sequest HT (A2)	Unambiguous	[R].HKEHISAYGEGNER.[R]		1	1	P14656	P14656	1	3	0.6636	0	1	1	542.925903320313	1626.76315670094	0.768140028586073	0.000416526979279297	HCD	MS2	8.765849	32.17	10.8963264082667	8163	OPF3_050418_03.raw	0/0	4.31149959564209	768661953.125	11.0063514709473	0	8.179E-06
High	Sequest HT (A2)	Unambiguous	[K].MTAEIGEQVQIVGDDLLVTNPTR.[V]		1	1	Q42971	Q42971	0	2	0.5951	0	1	1	1250.14221191406	2499.27714719813	0.487620478768818	0.000609349062415276	HCD	MS2	0	33.1	94.7242578797333	92305	OPF3_050418_03.raw	0/0	3.25621247291565			0	3.091E-05
High	Sequest HT (A2)	Unambiguous	[K].DAEGQDAEATTEEAKK.[S]		1	1	P49199	P49199	1	3	0.3064	0	1	1	564.922912597656	1692.75418453297	-1.00047919098253	-0.000564522343817468	HCD	MS2	37.00335	32.065	10.8742123544	8139	OPF3_050418_03.raw	0/0	4.08032083511353	239485232	10.9333915710449	0	2.248E-06
High	Sequest HT (A2)	Unambiguous	[K].LPLSPPALSGDLGEFMSWVDEVKK.[L]		1	1	Q75KR1	Q75KR1	1	3	0.4336	0	1	1	872.454040527344	2615.34756832203	1.91821221598974	0.0016722606771206	CID	MS2		41.385	83.7625745304	80795	OPF3_050418_04.raw	0/0	2.26308751106262			0	6.783E-06
High	Sequest HT (A2)	Unambiguous	[K].GSTVAIFGLGAVGLAAAEGAR.[I]		1	1	Q2R8Z5	Q2R8Z5	0	2	0.3883	0	1	1	944.518676757813	1888.03007688563	0.736490729602287	0.000695257812367345	CID	MS2		39.03	94.3562784781333	91955	OPF3_050418_03.raw	0/0	2.72915649414063			0	1.63E-05
High	Sequest HT (A2)	Unambiguous	[K].WLAANVSAEVAESTR.[I]		1	1	P48494	P48494	0	2	0.7875	0	1	1	802.407958984375	1603.80864133875	0.73637813708547	0.000590504374940792	CID	MS2		33.1	94.3428975464	91943	OPF3_050418_03.raw	0/0	3.52544283866882			0	5.685E-05
High	Sequest HT (A2)	Unambiguous	[R].HKEHISAYGEGNER.[R]		1	1	P14656	P14656	1	3	0.6396	0	1	1	542.925720214844	1626.76260738453	0.430465287220569	0.000233421510529297	HCD	MS2	62.4426	27.295	11.6258461136	8872	OPF3_050418_03.raw	0/0	3.68878316879272	41971451	11.6494283676147	0	3.488E-06
High	Sequest HT (A2)	Unambiguous	[R].NIWADDLAASLTTLESLEAIVGK.[D]		2	2	Q2QLY5; Q2QLY4	Q2QLY5; Q2QLY4	0	3	0.5624	0	1	1	810.763977050781	2430.27737789234	0.465701109288598	0.000377260781230386	CID	MS2		33.1	93.7320431749333	91383	OPF3_050418_03.raw	0/0	4.57301902770996	2277723.0546875	93.6942520141602	0	1.053E-06
High	Sequest HT (A2)	Unambiguous	[R].TVPAAVPAIVFLSGGQSEEEATLNLNAMNK.[L]		1	1	P17784	P17784	0	3	0.3392	0	1	1	1024.53149414063	3071.57992916188	2.65442661592332	0.0027177539582226	HCD	MS2	0	33.1	93.7563816712	91406	OPF3_050418_03.raw	0/0	3.41945886611938			0	6.963E-05
High	Sequest HT (A2)	Unambiguous	[K].EVLEESSGNTR.[V]		1	1	Q6ZJW9	Q6ZJW9	0	2	0.657	0	1	1	610.791381835938	1220.57548704188	0.124352729948317	7.58909375235817E-05	CID	MS2		28.98	12.4892361024	9779	OPF3_050418_03.raw	0/0	3.43782019615173	73087075	12.5123310089111	0	2.554E-05
High	Sequest HT (A2)	Unambiguous	[K].ANSEATLGTYQGDAVLGEGASESLHVK.[D]		1	1	Q5N725	Q5N725	0	3	0.5125	0	1	1	902.106506347656	2704.30496578297	-0.39814540746179	-0.000358902343729521	CID	MS2		30.13	93.7658311456	91414	OPF3_050418_03.raw	0/0	2.8070764541626			0	9.413E-06
High	Sequest HT (A2)	Unambiguous	[R].NPDEIPWAEAGAEYVVESTGVFTDK.[E]		1	1	A2YQT7	A2YQT7	0	3	0.6849	0	1	1	908.762084960938	2724.27170162281	1.53063264305352	0.00138995093751267	CID	MS2		33.1	93.778141116	91425	OPF3_050418_03.raw	0/0	3.83924794197083			0	6.255E-05
High	Sequest HT (A2)	Unambiguous	[R].SGETEDTFIADLAVGLATGQIK.[T]		1	1	Q42971	Q42971	0	3	0.3832	0	1	1	746.050170898438	2236.13595943531	0.727355816119816	0.000542155104236978	HCD	MS2	19.32909	33.1	83.7178616002667	80750	OPF3_050418_04.raw	0/0	4.28088760375977			0	2E-06
High	Sequest HT (A2)	Unambiguous	[R].cQGGANAGHTIYNSEGK.[K]	C1(Carbamidomethyl)	2	3	A2XD35; Q851S8	A2XD35; Q851S8; Q10R17	0	3	0.6024	0	1	1	588.597106933594	1763.77676754078	0.111352415289586	6.54669270758745E-05	HCD	MS2	30.43039	18.115	12.4183600077333	9703	OPF3_050418_03.raw	0/0	4.1031756401062	150613384.5	12.4527854919434	0	3.004E-06
High	Sequest HT (A2)	Unambiguous	[K].MAQGAKPGEGGELPGHK.[V]		1	2	Q0JKD0	Q0JKD0; Q0DG35	0	3	0.576	0	1	1	555.278381347656	1663.82059078297	-0.885772019995561	-0.000491255677009879	CID	MS2		23.18209	12.379684556	9669	OPF3_050418_03.raw	0/0	3.41809487342834	133203888.75	12.4364337921143	0	3.116E-05
High	Sequest HT (A2)	Unambiguous	[K].MAQGAKPGEGGELPGHK.[V]		1	2	Q0JKD0	Q0JKD0; Q0DG35	0	3	0.4102	0	1	1	555.278381347656	1663.82059078297	-0.885772019995561	-0.000491255677009879	HCD	MS2	21.57025	19.96	12.3779992442667	9667	OPF3_050418_03.raw	0/0	3.33607792854309	133203888.75	12.4364337921143	0	2.631E-06
High	Sequest HT (A2)	Unambiguous	[K].GILGYVEEDLVSTDFQGDSR.[S]		1	1	Q6K5G8	Q6K5G8	0	2	0.6148	0	1	1	1100.52648925781	2200.04570188563	2.39508126612825	0.00263463781243445	CID	MS2		27.13	93.8576916781333	91489	OPF3_050418_03.raw	0/0	2.69819211959839			0	1.328E-05
High	Sequest HT (A2)	Unambiguous	[K].VDLSDcGPMVLDVLLK.[I]	C6(Carbamidomethyl)	1	1	Q9S827	Q9S827	0	2	0.6993	0	1	1	887.4580078125	1773.908738995	-2.13105491882225	-0.00189015249990732	CID	MS2		41.58	74.2114402584	71423	OPF3_050418_04.raw	0/0	4.58545017242432	138894067	74.1463394165039	0	4.47E-07
High	Sequest HT (A2)	Unambiguous	[K].VDLSDcGPMVLDVLLK.[I]	C6(Carbamidomethyl)	1	1	Q9S827	Q9S827	0	2	0.6021	0	1	1	887.4580078125	1773.908738995	-2.13105491882225	-0.00189015249990732	HCD	MS2	6.655515	33.1	74.2095169288	71421	OPF3_050418_04.raw	0/0	3.81970882415771	138894067	74.1463394165039	0	3.37E-07
High	Sequest HT (A2)	Unambiguous	[K].IPPnGDGKPYSK.[E]	N4(Deamidated)	1	1	Q0JKD0	Q0JKD0	0	3	0.2097	0	1	1	425.218780517578	1273.64178829273	-0.396349326961189	-0.000168269088553163	HCD	MS2	70.26812	26.6249	12.2349616424	9519	OPF3_050418_03.raw	0/0	3.10169768333435	19265514	12.2561836242676	0	4.006E-05
High	Sequest HT (A2)	Unambiguous	[K].ANSEATLGTYQGDAVLGEGASESLHVK.[D]		1	1	Q5N725	Q5N725	0	3	0.6042	0	1	1	902.103820800781	2704.29690914234	-3.3773350769793	-0.00304444921872952	CID	MS2		33.1	74.1670092264	71379	OPF3_050418_04.raw	0/0	2.87508869171143			0	3.076E-06
High	Sequest HT (A2)	Unambiguous	[K].MTAEIGEQVQIVGDDLLVTNPTR.[V]		1	1	Q42971	Q42971	0	3	0.4219	0	1	1	833.763671875	2499.276462365	0.21360786688827	0.000177954999950695	CID	MS2		33.1	93.925162324	91557	OPF3_050418_03.raw	0/0	3.00540661811829			0	1.15E-05
High	Sequest HT (A2)	Unambiguous	[R].TVPAAVPAIVFLSGGQSEEEATVNLNAMNK.[L]		1	1	Q5N725	Q5N725	0	3	0.5692	0	1	1	1019.85729980469	3057.55734615406	0.399114198412536	0.000406771354088657	CID	MS2		19.93	93.6966675064	91354	OPF3_050418_03.raw	0/0	3.24531102180481			0	8.167E-05
High	Sequest HT (A2)	Unambiguous	[R].VSAAnSRPPNPQ.[-]	N5(Deamidated)	3	6	Q0DHF6; A2XFI3; A2Y5L9	Q0DHF6; Q0D3D2; Q10MW3; A2XFI3; A2YQ76; A2Y5L9	0	2	0.0095	0	1	1	619.809387207031	1238.61149778406	-0.720294697888036	-0.000446082968609707	HCD	MS2	37.73364	17.215	12.5240842354667	9816	OPF3_050418_03.raw	0/0	4.19668674468994			0	3.776E-05
High	Sequest HT (A2)	Unambiguous	[R].VSAAnSRPPNPQ.[-]	N5(Deamidated)	3	6	Q0DHF6; A2XFI3; A2Y5L9	Q0DHF6; Q0D3D2; Q10MW3; A2XFI3; A2YQ76; A2Y5L9	0	2	0.0663	0	1	1	619.809387207031	1238.61149778406	-0.720294697888036	-0.000446082968609707	CID	MS2		21.97243	12.5256075672	9818	OPF3_050418_03.raw	0/0	3.32413148880005			0	3.584E-05
High	Sequest HT (A2)	Selected	[R].TVPAAVPAIVFLSGGQSEEEATLNLNAMNK.[L]		1	1	P17784	P17784	0	3		0.0198	2	2	1024.53015136719	3071.57590084156	1.34294161527746	0.0013749805207226	HCD	MS2	57.7356	33.1	83.7077413010667	80741	OPF3_050418_04.raw	0/0	1.9799770116806			0	8.948E-05
High	Sequest HT (A2)	Unambiguous	[R].cKPNNAVHASEALR.[R]	C1(Carbamidomethyl)	1	1	A2Y0T4	A2Y0T4	0	4	0.5482	0	1	1	392.450408935547	1566.77980585219	-0.465028634368762	-0.000182149453072711	HCD	MS2	40.72131	13.45376	12.8182716693333	10114	OPF3_050418_03.raw	0/0	3.31731486320496	364357396.5	12.8640575408936	0	2.932E-05
High	Sequest HT (A2)	Unambiguous	[R].FAIYDFDFLTAEDVPK.[S]		1	1	Q84TB3	Q84TB3	0	2	0.2024	0	1	1	945.96142578125	1890.9155749325	-0.228834860219324	-0.000216353750147391	HCD	MS2	14.88451	40.305	74.2461905832	71460	OPF3_050418_04.raw	0/0	2.47391796112061	11930374.5	74.3998107910156	0	1.062E-05
High	Sequest HT (A2)	Unambiguous	[K].ANLEYAVEAAADFLNK.[A]		2	2	Q0DHF6; A2Y5L9	Q0DHF6; A2Y5L9	0	3	0.627	0	1	1	580.2919921875	1738.8614233025	-1.85034385348422	-0.00107249916671511	CID	MS2		39.88	74.2308246272	71443	OPF3_050418_04.raw	0/0	5.55130958557129			0	3.07E-07
High	Sequest HT (A2)	Unambiguous	[K].SGQESHAAcTEFDRTEK.[D]	C9(Carbamidomethyl)	1	1	P35684	P35684	1	3	0.5252	0	1	1	651.619018554688	1952.84250240406	1.13113912595548	0.000736311354228765	CID	MS2		31.045	12.7423167029333	10039	OPF3_050418_03.raw	0/0	4.36031579971313	47066002	12.7968492507935	0	3.056E-06
High	Sequest HT (A2)	Unambiguous	[K].SGQESHAAcTEFDRTEK.[D]	C9(Carbamidomethyl)	1	1	P35684	P35684	1	3	0.5905	0	1	1	651.618347167969	1952.84048824391	0.0997387789916004	6.49246354787654E-05	HCD	MS2	0	21.13	12.7405208944	10037	OPF3_050418_03.raw	0/0	4.86115884780884	47066002	12.7968492507935	0	1.77E-05
High	Sequest HT (A2)	Unambiguous	[K].ANLEYAVEAAADFLNK.[A]		2	2	Q0DHF6; A2Y5L9	Q0DHF6; A2Y5L9	0	3	0.5324	0	1	1	580.2919921875	1738.8614233025	-1.85034385348422	-0.00107249916671511	HCD	MS2	0	29.95	74.2289329146667	71441	OPF3_050418_04.raw	0/0	3.69822311401367			0	1.575E-05
High	Sequest HT (A2)	Unambiguous	[R].VPTVDVSVVDLTVR.[LI]		3	3	Q7FAH2; Q6K5G8; A2YQT7	Q7FAH2; Q6K5G8; A2YQT7	0	2	0.6893	0	1	1	749.925354003906	1498.84343137781	-2.7373712760185	-0.00205145109373461	CID	MS2		33.1	93.6382346589333	91297	OPF3_050418_03.raw	0/0	3.0947093963623			0	2.25E-05
High	Sequest HT (A2)	Unambiguous	[K].LADKLESEEKEK.[V]		1	1	Q6Z7B0	Q6Z7B0	2	2	0.4301	0	1	1	709.873168945313	1418.73906126063	1.23077091612655	0.000873070312536584	HCD	MS2	26.68286	36.4	12.1567401816	9433	OPF3_050418_03.raw	0/0	3.64807200431824	17603076.5	12.1663112640381	0	8.028E-05
High	Sequest HT (A2)	Unambiguous	[K].GSTVAIFGLGAVGLAAAEGAR.[I]		1	1	Q2R8Z5	Q2R8Z5	0	2	0.4029	0	1	1	944.51611328125	1888.0249499325	-1.97901521689754	-0.00186821875013266	HCD	MS2	0	41.31	93.6441967064	91303	OPF3_050418_03.raw	0/0	2.77789497375488			0	1.244E-05
High	Sequest HT (A2)	Unambiguous	[K].WLAANVSAEVAESTR.[I]		1	1	P48494	P48494	0	2	0.6635	0	1	1	802.406433105469	1603.80558958094	-1.1664424245997	-0.000935374531309208	CID	MS2		40.275	93.646897224	91306	OPF3_050418_03.raw	0/0	3.12294697761536			0	5.168E-05
High	Sequest HT (A2)	Unambiguous	[R].SGETEDTFIADLAVGLATGQIK.[T]		1	1	Q42971	Q42971	0	2	0.5967	0	1	1	1118.568359375	2236.12944212	-2.18718970846203	-0.0024454249999053	CID	MS2		33.1	93.6495174349333	91309	OPF3_050418_03.raw	0/0	3.00126504898071			0	7.867E-05
High	Sequest HT (A2)	Unambiguous	[K].IPPnGDGKPYSK.[E]	N4(Deamidated)	1	1	Q0JKD0	Q0JKD0	0	3	0.3783	0	1	1	425.219299316406	1273.64334468922	0.825655071610396	0.000350529739571837	HCD	MS2	13.3477	19.66	12.6105744605333	9907	OPF3_050418_03.raw	0/0	3.4097466468811	71616474.75	12.5740518569946	0	2.405E-05
High	Sequest HT (A2)	Unambiguous	[K].EHISAYGEGNER.[R]		1	1	P14656	P14656	0	2	0.5393	0	1	1	681.308166503906	1361.60905637781	0.752072393935384	0.000512013906245556	CID	MS2		18.72934	12.6081035864	9904	OPF3_050418_03.raw	0/0	3.55883955955505	358730999	12.6815214157104	0	6.059E-05
High	Sequest HT (A2)	Unambiguous	[K].IQDKEGIPPDQQR.[L]		2	6	P51431; Q9ARZ9	P0CH35; P0C030; Q58G87; P51431; P0C031; Q9ARZ9	1	2	0.6333	0	1	1	762.394592285156	1523.78190794031	0.434662334139279	0.00033116515646725	CID	MS2		39.3	12.5948461688	9890	OPF3_050418_03.raw	0/0	3.3048529624939	24734751	12.6908197402954	0	4.42E-05
High	Sequest HT (A2)	Unambiguous	[K].IQDKEGIPPDQQR.[L]		2	6	P51431; Q9ARZ9	P0CH35; P0C030; Q58G87; P51431; P0C031; Q9ARZ9	1	2	0.5214	0	1	1	762.394592285156	1523.78190794031	0.434662334139279	0.00033116515646725	HCD	MS2	0	30.46	12.5929939229333	9888	OPF3_050418_03.raw	0/0	3.74429607391357	24734751	12.6908197402954	0	1.167E-05
High	Sequest HT (A2)	Unambiguous	[K].EHISAYGEGNER.[R]		1	1	P14656	P14656	0	3	0.54	0	1	1	454.541076660156	1361.60867672047	0.473242264626278	0.000214790156254215	CID	MS2		30.505	12.5475105861333	9841	OPF3_050418_03.raw	0/0	3.50108933448792	1138652910.5	12.6707801818848	0	4.073E-05
High	Sequest HT (A2)	Unambiguous	[K].GSTVAIFGLGAVGLAAAEGAR.[I]		1	1	Q2R8Z5	Q2R8Z5	0	2	0.6693	0	1	1	944.51611328125	1888.0249499325	-1.97901521689754	-0.00186821875013266	CID	MS2		27.325	93.6459240117333	91305	OPF3_050418_03.raw	0/0	3.81140041351318			0	1.316E-06
High	Sequest HT (A2)	Unambiguous	[R].GGAGPSAAccSGVR.[S]	C9(Carbamidomethyl); C10(Carbamidomethyl)	1	1	Q0IQK9	Q0IQK9	0	2	0.7169	0	1	1	653.785400390625	1306.56352415125	0.646437605503794	0.000422305625001229	CID	MS2		14.75218	12.1389887970667	9412	OPF3_050418_03.raw	0/0	3.31573557853699	951028651.375	11.930926322937	0	2.442E-05
High	Sequest HT (A2)	Unambiguous	[K].ANSEATLGTYQGDAVLGEGASESLHVK.[D]		1	1	Q5N725	Q5N725	0	3	0.5857	0	1	1	902.104370117188	2704.29855709156	-2.76795537185072	-0.00249513281247952	HCD	MS2	0	39.06	74.1652651461333	71377	OPF3_050418_04.raw	0/0	6.01360177993774			0	5.186E-09
High	Sequest HT (A2)	Unambiguous	[R].GGAGPSAAccSGVR.[S]	C9(Carbamidomethyl); C10(Carbamidomethyl)	1	1	Q0IQK9	Q0IQK9	0	2	0.6805	0	1	1	653.785400390625	1306.56352415125	0.646437605503794	0.000422305625001229	HCD	MS2	18.64166	12.17201	12.1374719426667	9410	OPF3_050418_03.raw	0/0	4.34759998321533	951028651.375	11.930926322937	0	1.39E-05
High	Sequest HT (A2)	Unambiguous	[K].IFEVAPSASQMFSFLR.[N]		2	2	O04986; O04985	O04986; O04985	0	3	0.5455	0	1	1	610.645812988281	1829.92288570484	-1.4105848586115	-0.00086042171869849	CID	MS2		40.575	74.0986262538667	71312	OPF3_050418_04.raw	0/0	3.74270510673523	6194029.25	74.1907196044922	0	9.754E-06
High	Sequest HT (A2)	Unambiguous	[K].QDDGAQPQNLNR.[A]		1	1	A2YM35	A2YM35	0	2	0.6877	0	1	1	678.319396972656	1355.63151731531	1.24437016257126	0.000843452656226873	HCD	MS2	30.37502	38.38	11.8021679792	9052	OPF3_050418_03.raw	0/0	3.80745530128479	40380163.25	11.7983417510986	0	3.269E-05
High	Sequest HT (A2)	Unambiguous	[K].IFEVAPSASQMFSFLR.[N]		2	2	O04986; O04985	O04986; O04985	0	3	0.5397	0	1	1	610.645812988281	1829.92288570484	-1.4105848586115	-0.00086042171869849	HCD	MS2	62.22618	33.1	74.0966719808	71310	OPF3_050418_04.raw	0/0	3.02435326576233	6194029.25	74.1907196044922	0	4.198E-05
High	Sequest HT (A2)	Unambiguous	[R].VSAANSRPPNPQ.[-]		3	6	Q0DHF6; A2XFI3; A2Y5L9	Q0DHF6; Q0D3D2; Q10MW3; A2XFI3; A2YQ76; A2Y5L9	0	2	0.6985	0	1	1	619.317993164063	1237.62870969813	0.271283474383363	0.000167874062640294	CID	MS2		1.17648	11.7861393746667	9034	OPF3_050418_03.raw	0/0	3.88367652893066	15463152561	11.5045604705811	0	4.57E-05
High	Sequest HT (A2)	Unambiguous	[K].ADSDAEDGKDSDDEKHDEL.[-]		1	1	Q9SLY8	Q9SLY8	2	3	0.8177	0	1	1	697.614196777344	2090.82803707203	0.557938128647411	0.000388850677154551	CID	MS2		35.85	11.7539557069333	9010	OPF3_050418_03.raw	0/0	4.16654825210571	90387764.5	11.8280363082886	0	8.123E-05
High	Sequest HT (A2)	Unambiguous	[K].MTAEIGEQVQIVGDDLLVTNPTR.[V]		1	1	Q42971	Q42971	0	3	0.4675	0	1	1	833.763854980469	2499.27701168141	0.433398086921992	0.000361060468700695	CID	MS2		33.1	94.2789901770667	91881	OPF3_050418_03.raw	0/0	2.46337509155273			0	4.193E-05
High	Sequest HT (A2)	Unambiguous	[K].IGPNEPSQLSIDLNAQGLAR.[Y]		1	1	Q5N725	Q5N725	0	2	0.6598	0	1	1	1047.0537109375	2093.100145245	0.758944195506995	0.000794272500115767	CID	MS2		34.105	94.3057535992	91909	OPF3_050418_03.raw	0/0	2.41068339347839			0	5.432E-05
High	Sequest HT (A2)	Unambiguous	[K].AINQQPPFEVLSLAGSIADALQI.[-]		1	1	Q6ZFT5	Q6ZFT5	0	2	0.6979	0	1	1	1198.14819335938	2395.28911008875	0.98477092500266	0.00117940437485231	CID	MS2		26.875	94.1895709621333	91799	OPF3_050418_03.raw	0/0	2.87520980834961	2320605.5625	94.1635818481445	0	5.845E-05
High	Sequest HT (A2)	Unambiguous	[R].NVIHGSDSVDnGK.[K]	N11(Deamidated)	1	2	A6N0M9	A6N0M9; Q07661	0	2	0.263	0	1	1	671.815490722656	1342.62370481531	0.265409739021917	0.000178172656261077	CID	MS2		33.1	11.7458994176	9001	OPF3_050418_03.raw	0/0	3.84301900863647	55710414	11.6287517547607	0	6.514E-05
High	Sequest HT (A2)	Unambiguous	[R].VPTVDVSVVDLTVR.[LI]		3	3	Q7FAH2; Q6K5G8; A2YQT7	Q7FAH2; Q6K5G8; A2YQT7	0	2	0.6033	0	1	1	749.928649902344	1498.85002317469	1.66053893448633	0.00124444734376539	HCD	MS2	7.302239	33.1	94.3248111306667	91925	OPF3_050418_03.raw	0/0	3.0497727394104			0	3.833E-05
High	Sequest HT (A2)	Unambiguous	[R].VPTVDVSVVDLTVR.[LI]		3	3	Q7FAH2; Q6K5G8; A2YQT7	Q7FAH2; Q6K5G8; A2YQT7	0	2	0.75	0	1	1	749.928894042969	1498.85051145594	1.98631006119039	0.00148858796876539	CID	MS2		41.88	94.3266922154667	91927	OPF3_050418_03.raw	0/0	2.88205146789551			0	7.864E-05
High	Sequest HT (A2)	Unambiguous	[K].VDKGTVEVAGTNK.[E]		1	1	Q5N725	Q5N725	1	3	0.4888	0	1	1	439.905181884766	1317.7009923943	0.0928012569643237	4.07614323497304E-05	CID	MS2		10.3649	11.7050867626667	8956	OPF3_050418_03.raw	0/0	4.03342342376709			0	2.226E-05
High	Sequest HT (A2)	Unambiguous	[K].IGPNEPSQLSIDLnAQGLAR.[Y]	N14(Deamidated)	1	1	Q5N725	Q5N725	0	2	0.0084	0	1	1	1047.55383300781	2094.10038938563	8.50811035701407	0.00890834281261577	CID	MS2		33.805	83.7499562701333	80784	OPF3_050418_04.raw	0/0	3.58736491203308			0	1.166E-05
High	Sequest HT (A2)	Unambiguous	[K].IGPNEPSqLSIDLNAQGLAR.[Y]	Q8(Deamidated)	1	1	Q5N725	Q5N725	0	2		0.0084	2	2	1047.55383300781	2094.10038938563	8.50811035701407	0.00890834281261577	CID	MS2		33.805	83.7499562701333	80784	OPF3_050418_04.raw	0/0	3.55880570411682			0	3.242E-05
High	Sequest HT (A2)	Unambiguous	[K].ELAAKPDVDGFLVGGASLKPEFIDIINSATVK.[S]		1	1	P48494	P48494	0	4	0.5884	0	1	1	829.450927734375	3314.7818810475	-1.916593776311	-0.00158827562484021	CID	MS2		15.03496	74.0705855586667	71283	OPF3_050418_04.raw	0/0	4.30371713638306			0	5.954E-06
High	Sequest HT (A2)	Unambiguous	[R].HKEHISAYGEGNER.[R]		1	1	P14656	P14656	1	3	0.669	0	1	1	542.925720214844	1626.76260738453	0.430465287220569	0.000233421510529297	CID	MS2		28.27378	11.6277173464	8874	OPF3_050418_03.raw	0/0	4.34501361846924	41971451	11.6494283676147	0	5.177E-06
High	Sequest HT (A2)	Unambiguous	[R].NVIHGSDSVDnGK.[K]	N11(Deamidated)	1	2	A6N0M9	A6N0M9; Q07661	0	2	0.3528	0	1	1	671.815490722656	1342.62370481531	0.265409739021917	0.000178172656261077	HCD	MS2	36.78513	25.645	11.7441247373333	8999	OPF3_050418_03.raw	0/0	3.93979358673096	55710414	11.6287517547607	0	6.847E-06
High	Sequest HT (A2)	Unambiguous	[K].DTSATAAATETTAR.[D]		1	2	A2Y720	A2Y720; P0C5A4	0	2	0.6229	0	1	1	683.825866699219	1366.64445676844	-0.0150672416487985	-1.02957812941895E-05	CID	MS2		18.06707	14.8582077248	12217	OPF3_050418_03.raw	0/0	5.32870483398438	357486110	14.7022352218628	0	1.084E-06
High	Sequest HT (A2)	Unambiguous	[K].ANLEYAVEAAADFLNK.[A]		2	2	Q0DHF6; A2Y5L9	Q0DHF6; A2Y5L9	0	2	0.5558	0	1	1	869.933715820313	1738.86015501063	-2.57972315378331	-0.00224289468758343	HCD	MS2	22.78123	42.415	74.1033176965333	71317	OPF3_050418_04.raw	0/0	4.20819520950317			0	9.677E-07
High	Sequest HT (A2)	Unambiguous	[K].ANLEYAVEAAADFLNK.[A]		2	2	Q0DHF6; A2Y5L9	Q0DHF6; A2Y5L9	0	2	0.5985	0	1	1	869.933715820313	1738.86015501063	-2.57972315378331	-0.00224289468758343	CID	MS2		33.1	74.1050467184	71319	OPF3_050418_04.raw	0/0	4.06085681915283			0	2.65E-06
High	Sequest HT (A2)	Unambiguous	[R].SGETEDTFIADLAVGLATGQIK.[T]		1	1	Q42971	Q42971	0	3	0.5722	0	1	1	746.050048828125	2236.13559322438	0.563586165924604	0.000420084791736978	CID	MS2		42.555	83.7198201968	80752	OPF3_050418_04.raw	0/0	3.94952154159546			0	4.872E-07
High	Sequest HT (A2)	Unambiguous	[K].IFEVAPSASQMFSFLR.[N]		2	2	O04986; O04985	O04986; O04985	0	2	0.7762	0	1	1	915.465148925781	1829.92302122156	-1.33652899066796	-0.0012228742186835	CID	MS2		18.43271	74.1632586488	71375	OPF3_050418_04.raw	0/0	4.86905002593994	1052781321	74.5376968383789	0	1.483E-07
High	Sequest HT (A2)	Unambiguous	[R].VPTVDVSVVDLTVR.[LI]		3	3	Q7FAH2; Q6K5G8; A2YQT7	Q7FAH2; Q6K5G8; A2YQT7	0	2	0.7153	0	1	1	749.928100585938	1498.84892454188	0.927553899402191	0.000695130937515387	CID	MS2		33.1	93.9749471312	91601	OPF3_050418_03.raw	0/0	2.95279145240784			0	1.981E-05
High	Sequest HT (A2)	Unambiguous	[K].WLAANVSAEVAESTR.[I]		1	1	P48494	P48494	0	2	0.7358	0	1	1	802.406860351563	1603.80644407313	-0.633652667327854	-0.000508128437559208	CID	MS2		25.105	93.9901526917333	91616	OPF3_050418_03.raw	0/0	3.51561307907104			0	2.581E-05
High	Sequest HT (A2)	Unambiguous	[K].GSTVAIFGLGAVGLAAAEGAR.[I]		1	1	Q2R8Z5	Q2R8Z5	0	2	0.3777	0	1	1	944.517578125	1888.02787962	-0.427297533183355	-0.000403375000132655	HCD	MS2	8.760156	41.31	93.9988128061333	91626	OPF3_050418_03.raw	0/0	3.22735285758972			0	4.724E-05
High	Sequest HT (A2)	Unambiguous	[K].MTAEIGEQVQIVGDDLLVTNPTR.[V]		1	1	Q42971	Q42971	0	2	0.6706	0	1	1	1250.14367675781	2499.28007688563	1.65983498561534	0.00207419281241528	CID	MS2		33.1	94.021351212	91648	OPF3_050418_03.raw	0/0	2.55001544952393			0	7.924E-05
High	Sequest HT (A2)	Unambiguous	[K].SEAAISLEANGTVVLTPDqGQEASSELLPInFSGLAK.[A]	Q19(Deamidated); N31(Deamidated)	1	1	B8BJ39	B8BJ39	0	3	0.0652	0	1	1	1253.63720703125	3758.89706783375	2.98807259372802	0.00374394124984464	HCD	MS2	33.39155	33.1	74.1423534712	71355	OPF3_050418_04.raw	0/0	2.75838828086853			0	1.54E-05
High	Sequest HT (A2)	Unambiguous	[R].NVIHGSDSVDnGK.[K]	N11(Deamidated)	1	2	A6N0M9	A6N0M9; Q07661	0	3	0.4742	0	1	1	448.212768554688	1342.62375240406	0.300854340872289	0.000134644687514562	HCD	MS2	89.53416	26.15658	11.8171338149333	9067	OPF3_050418_03.raw	0/0	3.09904074668884	255670052	11.6287899017334	0	7.058E-05
High	Sequest HT (A2)	Unambiguous	[R].EIQSQHDDLEAK.[F]		1	2	B8AW64	B8AW64; Q53WK4	0	2	0.5766	0	1	1	706.836303710938	1412.66533079188	0.0835101438751673	5.8985937585021E-05	HCD	MS2	13.35748	27.86876	11.9615881984	9226	OPF3_050418_03.raw	0/0	4.18440580368042	90170835.5	11.9314727783203	0	7.01E-06
High	Sequest HT (A2)	Unambiguous	[R].FTGHPGPVcKPR.[A]	C9(Carbamidomethyl)	1	2	A2WK50	A2WK50; Q0JR25	0	3	0.6257	0	1	1	451.567962646484	1352.68933467945	0.0992463407311441	4.47498177630716E-05	HCD	MS2	52.14629	10.62634	11.9543366584	9218	OPF3_050418_03.raw	0/0	3.5781238079071	150668387.5	11.9053592681885	0	2.916E-05
High	Sequest HT (A2)	Unambiguous	[R].VSAAnSRPPNPQ.[-]	N5(Deamidated)	3	6	Q0DHF6; A2XFI3; A2Y5L9	Q0DHF6; Q0D3D2; Q10MW3; A2XFI3; A2YQ76; A2Y5L9	0	2	0.0562	0	1	1	619.80859375	1238.60991087	-2.00149782113797	-0.00123953999985971	HCD	MS2	30.52512	1.628684	11.9520842138667	9215	OPF3_050418_03.raw	0/0	4.62655878067017	2645567564	12.0020408630371	0	2.095E-05
High	Sequest HT (A2)	Unambiguous	[K].ASQVEGHSTTSLGR.[W]		1	2	A2WNF5	Q5NBP9; A2WNF5	0	3	0.5655	0	1	1	477.239044189453	1429.70257930836	-0.29097067149771	-0.000138667213529213	CID	MS2		18.98566	11.9152024685333	9175	OPF3_050418_03.raw	0/0	3.13401460647583	96398325	11.9021015167236	0	7.187E-05
High	Sequest HT (A2)	Unambiguous	[K].ASQVEGHSTTSLGR.[W]		1	2	A2WNF5	Q5NBP9; A2WNF5	0	3	0.5263	0	1	1	477.239044189453	1429.70257930836	-0.29097067149771	-0.000138667213529213	HCD	MS2	44.16673	25.37047	11.9132253661333	9173	OPF3_050418_03.raw	0/0	3.79754328727722	96398325	11.9021015167236	0	3.346E-06
High	Sequest HT (A2)	Unambiguous	[K].WLAANVSAEVAESTR.[I]		1	1	P48494	P48494	0	2	0.4431	0	1	1	802.407348632813	1603.80742063563	-0.0247500875885986	-1.98471875592077E-05	CID	MS2		37.125	83.7312945834667	80764	OPF3_050418_04.raw	0/0	3.24823904037476			0	2.125E-06
High	Sequest HT (A2)	Unambiguous	[R].NIWADDLAASLTTLESLEAIVGK.[D]		2	2	Q2QLY5; Q2QLY4	Q2QLY5; Q2QLY4	0	3	0.5864	0	1	1	810.765014648438	2430.28049068531	1.74654026234063	0.00141485843748039	CID	MS2		33.1	94.0738136338667	91696	OPF3_050418_03.raw	0/0	3.82170367240906	2726478.4453125	94.1758346557617	0	6.638E-05
High	Sequest HT (A2)	Unambiguous	[K].ANSEATLGTYQGDAVLGEGASESLHVK.[D]		1	1	Q5N725	Q5N725	0	3	0.6127	0	1	1	902.108337402344	2704.31045894703	1.63312027630015	0.00147215234377048	CID	MS2		33.1	94.1031227426667	91719	OPF3_050418_03.raw	0/0	4.08378791809082			0	4.927E-06
High	Sequest HT (A2)	Unambiguous	[K].MTAEIGEQVQIVGDDLLVTNPTR.[V]		1	1	Q42971	Q42971	0	2	0.631	0	1	1	1250.13940429688	2499.27153196375	-1.75912399268701	-0.00219826812508472	CID	MS2		33.1	74.1394388546667	71352	OPF3_050418_04.raw	0/0	2.52417206764221	7890274.25	74.1385650634766	0	5.069E-05
High	Sequest HT (A2)	Unambiguous	[R].GYVASnSKDDPAK.[E]	N6(Deamidated)	1	1	O64937	O64937	1	3	0.4338	0	1	1	451.549285888672	1352.63330440602	0.335550046384913	0.000151292005245699	HCD	MS2	36.40528	27.055	10.4538347536	7684	OPF3_050418_03.raw	0/0	2.71541428565979	31054515	10.4997844696045	0	6.735E-05
High	Sequest HT (A2)	Unambiguous	[K].VESTAcSVSPTADQK.[A]	C6(Carbamidomethyl)	1	1	Q40682	Q40682	0	2	0.5193	0	1	1	790.366577148438	1579.72587766688	-0.600960310853766	-0.000474676562514986	HCD	MS2	0	30.04	14.87186972	12234	OPF3_050418_03.raw	0/0	4.13812685012817	81690383	14.5662984848022	0	4.822E-05
High	Sequest HT (A2)	Unambiguous	[K].WLAANVSAEVAESTR.[I]		1	1	P48494	P48494	0	2	0.7532	0	1	1	802.407104492188	1603.80693235438	-0.329201377458226	-0.000263987812559208	CID	MS2		29.17	92.1572414018667	90016	OPF3_050418_03.raw	0/0	3.08294081687927			0	5.454E-06
High	Sequest HT (A2)	Unambiguous	[K].MTAEIGEQVQIVGDDLLVTNPTR.[V]		1	1	Q42971	Q42971	0	2	0.5709	0	1	1	1250.14099121094	2499.27470579188	-0.48922494360328	-0.000611354062584724	HCD	MS2	0	29.92	90.1079957258667	88082	OPF3_050418_03.raw	0/0	2.74665498733521			0	2.013E-05
High	Sequest HT (A2)	Unambiguous	[K].ANSEATLGTYQGDAVLGEGASESLHVK.[D]		1	1	Q5N725	Q5N725	0	3	0.602	0	1	1	902.104797363281	2704.29983882984	-2.29399337897294	-0.00206788671872952	HCD	MS2	0	33.1	74.9174004842667	72074	OPF3_050418_04.raw	0/0	5.88056516647339			0	2.839E-09
High	Sequest HT (A2)	Unambiguous	[K].MTAEIGEQVQIVGDDLLVTNPTR.[V]		1	1	Q42971	Q42971	0	2	0.6848	0	1	1	1250.14099121094	2499.27470579188	-0.48922494360328	-0.000611354062584724	CID	MS2		38.835	90.1098750194667	88084	OPF3_050418_03.raw	0/0	3.68288064002991			0	1.221E-05
High	Sequest HT (A2)	Unambiguous	[R].SGETEDTFIADLAVGLATGQIK.[T]		1	1	Q42971	Q42971	0	2	0.691	0	1	1	1118.57202148438	2236.13676633875	1.0882032954422	0.0012166843750947	CID	MS2		33.1	83.0488038032	80081	OPF3_050418_04.raw	0/0	5.46879959106445			0	7.884E-08
High	Sequest HT (A2)	Unambiguous	[K].IFEVAPSASQMFSFLR.[N]		2	2	O04986; O04985	O04986; O04985	0	2	0.7547	0	1	1	915.465087890625	1829.92289915125	-1.40323679637008	-0.0012839093749335	CID	MS2		17.56369	74.9145817469333	72071	OPF3_050418_04.raw	0/0	4.7702579498291	1052781321	74.5376968383789	0	4.518E-07
High	Sequest HT (A2)	Unambiguous	[K].IFEVAPSASqMFSFLR.[N]	Q10(Deamidated)	2	2	O04986; O04985	O04986; O04985	0	3	0.6475	0	1	1	610.979797363281	1830.92483882984	8.3870120214764	0.00511861994796818	CID	MS2		38.145	74.9074612485333	72067	OPF3_050418_04.raw	0/0	4.16566467285156	6089169.25	74.8254547119141	0	4.134E-05
High	Sequest HT (A2)	Unambiguous	[R].YEEEYTHGSNAGLK.[I]		1	1	Q6ZJJ1	Q6ZJJ1	0	2	0.6612	0	1	1	799.361450195313	1597.71562376063	1.71027638323025	0.00136626531252659	CID	MS2		25.675	17.3168812645333	14699	OPF3_050418_03.raw	0/0	3.69069576263428	25642824	17.3615112304688	0	1.463E-05
High	Sequest HT (A2)	Unambiguous	[R].YEEEYTHGSNAGLK.[I]		1	1	Q6ZJJ1	Q6ZJJ1	0	2	0.6319	0	1	1	799.361450195313	1597.71562376063	1.71027638323025	0.00136626531252659	HCD	MS2	17.70832	29.635	17.3149626906667	14697	OPF3_050418_03.raw	0/0	3.83057355880737	25642824	17.3615112304688	0	1.353E-05
High	Sequest HT (A2)	Unambiguous	[K].IFEVAPSASqMFSFLR.[N]	Q10(Deamidated)	2	2	O04986; O04985	O04986; O04985	0	3	0.4364	0	1	1	610.979797363281	1830.92483882984	8.3870120214764	0.00511861994796818	HCD	MS2	44.66728	42.255	74.9045740130667	72066	OPF3_050418_04.raw	0/0	3.46242308616638	6089169.25	74.8254547119141	0	8.123E-05
High	Sequest HT (A2)	Unambiguous	[R].NPEEIPWAAAGAEYVVESTGVFTDKDK.[A]		1	1	Q6K5G8	Q6K5G8	1	3	0.6341	0	1	1	975.138854980469	2923.40201168141	0.822057100808107	0.000801067135550208	CID	MS2		33.1	90.1817465266667	88158	OPF3_050418_03.raw	0/0	3.68851208686829			0	7.631E-06
High	Sequest HT (A2)	Unambiguous	[K].GLQAHVGEIQK.[T]		1	1	P42862	P42862	0	2	0.5209	0	1	1	590.327209472656	1179.64714231531	-0.766749616373506	-0.000452247343673662	HCD	MS2	28.73427	18.45724	17.2801766512	14658	OPF3_050418_03.raw	0/0	4.07378101348877	314722220	17.3090209960938	0	2.656E-05
High	Sequest HT (A2)	Unambiguous	[K].NAIELGLLETLQSAAVAGGGGK.[A]		1	1	Q6ZD89	Q6ZD89	0	2	0.52	0	1	1	1035.06359863281	2069.11992063563	-1.83081579843573	-0.0018940921875128	CID	MS2		33.1	74.8518241264	72019	OPF3_050418_04.raw	0/0	2.24615359306335	818766.9375	74.8872375488281	0	3.549E-05
High	Sequest HT (A2)	Unambiguous	[R].TVPAAVPAIVFLSGGQSEEEATVNLNAMNK.[L]		1	1	Q5N725	Q5N725	0	3	0.7281	0	1	1	1019.85736083984	3057.55752925953	0.459000415120887	0.000467806510338657	CID	MS2		33.1	90.2014645674667	88177	OPF3_050418_03.raw	0/0	4.34335851669312			0	2.775E-07
High	Sequest HT (A2)	Unambiguous	[R].TVPAAVPAIVFLSGGQSEEEATVNLNAMNK.[L]		1	1	Q5N725	Q5N725	0	3	0.6645	0	1	1	1019.85845947266	3057.56082515797	1.5369523158712	0.00156643932283866	CID	MS2		41.055	83.0499040912	80082	OPF3_050418_04.raw	0/0	3.04057478904724			0	6.711E-05
High	Sequest HT (A2)	Unambiguous	[K].NAIELGLLETLQSAAVAGGGGK.[A]		1	1	Q6ZD89	Q6ZD89	0	2	0.5168	0	1	1	1035.06359863281	2069.11992063563	-1.83081579843573	-0.0018940921875128	HCD	MS2	48.25507	41.055	74.8500492922667	72017	OPF3_050418_04.raw	0/0	3.87185907363892	818766.9375	74.8872375488281	0	8.49E-06
High	Sequest HT (A2)	Unambiguous	[K].ANSEATLGTYQGDAVLGEGASESLHVK.[D]		1	1	Q5N725	Q5N725	0	3	0.5847	0	1	1	902.104797363281	2704.29983882984	-2.29399337897294	-0.00206788671872952	CID	MS2		41.76	74.9196023450667	72076	OPF3_050418_04.raw	0/0	3.53907442092896			0	7.905E-07
High	Sequest HT (A2)	Unambiguous	[R].TVPAAVPAIVFLSGGQSEEEATVNLNAMNK.[L]		1	1	Q5N725	Q5N725	0	3	0.5014	0	1	1	1019.85803222656	3057.55954341969	1.11774879891275	0.00113919322908866	HCD	MS2	7.230437	33.1	83.0479267797333	80080	OPF3_050418_04.raw	0/0	3.6067943572998			0	2.077E-06
High	Sequest HT (A2)	Unambiguous	[K].TVLIMELINNVAK.[A]		1	1	Q01859	Q01859	0	2	0.5074	0	1	1	729.422119140625	1457.83696165125	-1.81814153463299	-0.00132527937489613	CID	MS2		33.1	74.9222939269333	72079	OPF3_050418_04.raw	0/0	2.70394444465637	44653237	74.7441940307617	0	8.457E-05
High	Sequest HT (A2)	Unambiguous	[R].HETADINTFK.[W]		1	1	P14654	P14654	0	2	0.6449	0	1	1	588.287841796875	1175.56840696375	-0.613155137349172	-0.00036040312500063	HCD	MS2	25.03757	4.001135	17.4308161186667	14826	OPF3_050418_03.raw	0/0	3.83257412910461	950738668	17.3809947967529	0	8.213E-05
High	Sequest HT (A2)	Unambiguous	[R].TIGHTVTSPDDTAEqcR.[S]	Q15(Deamidated); C16(Carbamidomethyl)	1	1	Q259G4	Q259G4	0	2	0.6532	0	1	1	944.930053710938	1888.85283079188	9.89228827504448	0.00934244593749511	CID	MS2		39	17.6186913701333	15034	OPF3_050418_03.raw	0/0	4.20556449890137			0	4.801E-05
High	Sequest HT (A2)	Unambiguous	[R].TIGHTVTSPDDTAEQcR.[S]	C16(Carbamidomethyl)	1	1	Q259G4	Q259G4	0	2	0.5111	0	1	1	944.429260253906	1887.85124387781	0.590077461575898	0.000556988906243561	HCD	MS2	24.40701	33.295	17.6161853632	15033	OPF3_050418_03.raw	0/0	3.14731287956238	26804436.75	17.6852378845215	0	7.866E-06
High	Sequest HT (A2)	Unambiguous	[R].LPDATQGSDHLR.[Q]		1	1	Q9FE01	Q9FE01	0	2	0.3993	0	1	1	655.328918457031	1309.65056028406	0.807096906396712	0.000528507031276604	HCD	MS2	34.76817	36.51	17.5900236554667	15004	OPF3_050418_03.raw	0/0	2.92987275123596	112181080	17.8871879577637	0	7.208E-05
High	Sequest HT (A2)	Unambiguous	[R].SDEYGGSLENR.[C]		1	1	Q69TH8	Q69TH8	0	2	0.5194	0	1	1	613.768249511719	1226.52922239344	0.68266943333698	0.000418656718807142	CID	MS2		8.694463	17.5666891997333	14977	OPF3_050418_03.raw	0/0	3.34761023521423	332566630.5	17.6947288513184	0	7.546E-05
High	Sequest HT (A2)	Unambiguous	[K].IGPNEPSQLSIDLNAQGLAR.[Y]		1	1	Q5N725	Q5N725	0	2	0.5	0	1	1	1047.05395507813	2093.10063352625	0.992225733271671	0.00103841312511577	HCD	MS2	21.20174	33.1	89.9646998002667	87941	OPF3_050418_03.raw	0/0	2.48114514350891			0	9.959E-06
High	Sequest HT (A2)	Unambiguous	[R].NPEEIPWAAAGAEYVVESTGVFTDK.[D]		1	1	Q6K5G8	Q6K5G8	0	3	0.5	0	1	1	894.098693847656	2680.28152828297	1.42735693595411	0.00127523765634881	HCD	MS2	12.01935	40.77	89.9716205653333	87948	OPF3_050418_03.raw	0/0	3.59892964363098			0	5.445E-05
High	Sequest HT (A2)	Unambiguous	[K].GTVEVAGTnKETTTQGHDDLGK.[R]	N9(Deamidated)	1	1	Q5N725	Q5N725	1	3	0.1032	0	1	1	753.699096679688	2259.08273677906	4.07812714594471	0.00307092968762287	CID	MS2		18.28208	17.5377842192	14948	OPF3_050418_03.raw	0/0	4.74747562408447	49136226	17.5459766387939	0	3.944E-06
High	Sequest HT (A2)	Unambiguous	[K].ASDASQEVDSQEnHETVQEDESK.[V]	N13(Deamidated)	1	2	A2WNF5	Q5NBP9; A2WNF5	0	3		0.0445	3	3	855.029541015625	2563.07406978688	7.4274943893109	0.00634569229164953	CID	MS2		40.5	17.2318414704	14602	OPF3_050418_03.raw	0/0	4.71945905685425	41748177.5	17.2938632965088	0	5.099E-07
High	Sequest HT (A2)	Unambiguous	[K].GTVEVAGTnKETTTQGHDDLGK.[R]	N9(Deamidated)	1	1	Q5N725	Q5N725	1	3	0.1479	0	1	1	753.697570800781	2259.07815914234	2.05179348741689	0.00154505078137287	HCD	MS2	30.74866	25.54	17.5362761634667	14946	OPF3_050418_03.raw	0/0	4.79974746704102	49136226	17.5459766387939	0	1.968E-06
High	Sequest HT (A2)	Unambiguous	[K].DAPMFVVGVNEK.[E]		2	2	Q7FAH2; Q6K5G8	Q7FAH2; Q6K5G8	0	2	0.5714	0	1	1	653.330078125	1305.65287962	1.63192952012729	0.00106536500004495	CID	MS2		40.995	89.9780681365333	87955	OPF3_050418_03.raw	0/0	3.07735085487366			0	9.212E-05
High	Sequest HT (A2)	Unambiguous	[R].VPTVDVSVVDLTVR.[LI]		3	3	Q7FAH2; Q6K5G8; A2YQT7	Q7FAH2; Q6K5G8; A2YQT7	0	2	0.6754	0	1	1	749.928161621094	1498.84904661219	1.00899668107821	0.000756166093765387	HCD	MS2	14.06524	41.37	89.9997380205333	87974	OPF3_050418_03.raw	0/0	3.05417847633362			0	5.825E-05
High	Sequest HT (A2)	Unambiguous	[R].QSGTTPGYSYSTANK.[N]		1	1	A2Y4S9	A2Y4S9	0	2	0.6748	0	1	1	781.360290527344	1561.71330442469	0.264577880747983	0.00020659734354922	CID	MS2		10.17399	17.4895282418667	14893	OPF3_050418_03.raw	0/0	3.28642392158508	666304520.5	17.3785858154297	0	1.527E-05
High	Sequest HT (A2)	Unambiguous	[R].QSGTTPGYSYSTANK.[N]		1	1	A2Y4S9	A2Y4S9	0	2	0.6763	0	1	1	781.360290527344	1561.71330442469	0.264577880747983	0.00020659734354922	HCD	MS2	2.333942	11.30478	17.4877279576	14891	OPF3_050418_03.raw	0/0	4.1373233795166	666304520.5	17.3785858154297	0	2.547E-06
High	Sequest HT (A2)	Unambiguous	[R].VPTVDVSVVDLTVR.[LI]		3	3	Q7FAH2; Q6K5G8; A2YQT7	Q7FAH2; Q6K5G8; A2YQT7	0	2	0.7341	0	1	1	749.928161621094	1498.84904661219	1.00899668107821	0.000756166093765387	CID	MS2		27.325	90.001367496	87976	OPF3_050418_03.raw	0/0	3.60686659812927			0	5.691E-06
High	Sequest HT (A2)	Unambiguous	[K].WLAANVSAEVAESTR.[I]		1	1	P48494	P48494	0	2	0.7112	0	1	1	802.408874511719	1603.81047239344	1.87807047409657	0.00150603171869079	CID	MS2		35.235	90.0025210576	87977	OPF3_050418_03.raw	0/0	3.67308330535889			0	4.896E-06
High	Sequest HT (A2)	Unambiguous	[K].GSTVAIFGLGAVGLAAAEGAR.[I]		1	1	Q2R8Z5	Q2R8Z5	0	2	0.7153	0	1	1	944.52001953125	1888.0327624325	2.15889860634029	0.00203803124986734	CID	MS2		15.79	90.0485108181333	88020	OPF3_050418_03.raw	0/0	2.8141610622406			0	1.836E-05
High	Sequest HT (A2)	Unambiguous	[K].VATPDQAQEVHDGLRK.[W]		1	1	P48494	P48494	1	2	0.3702	0	1	1	882.455932617188	1763.90458860438	0.62515573222321	0.000551357187646317	HCD	MS2	0	29.275	17.5208892424	14929	OPF3_050418_03.raw	0/0	2.62070727348328	90225169	17.5575199127197	0	6.462E-05
High	Sequest HT (A2)	Unambiguous	[K].ANSEATLGTYQGDAVLGEGASESLHVK.[D]		1	1	Q5N725	Q5N725	0	3	0.6346	0	1	1	902.107238769531	2704.30716304859	0.414360866042987	0.000373519531270479	CID	MS2		33.1	89.9296973250667	87908	OPF3_050418_03.raw	0/0	3.53046584129334			0	1.732E-06
High	Sequest HT (A2)	Unambiguous	[K].ASDASqEVDSQENHETVQEDESK.[V]	Q6(Deamidated)	1	2	A2WNF5	Q5NBP9; A2WNF5	0	3		0.0263	2	2	855.029541015625	2563.07406978688	7.4274943893109	0.00634569229164953	CID	MS2		40.5	17.2318414704	14602	OPF3_050418_03.raw	0/0	4.81053447723389	41748177.5	17.2938632965088	0	3.061E-07
High	Sequest HT (A2)	Unambiguous	[K].ASDASQEVDSQENHETVQEDESK.[V]		1	2	A2WNF5	Q5NBP9; A2WNF5	0	3	0.7384	0	1	1	854.693725585938	2562.06662349781	-1.71471132490027	-0.00146440406251713	HCD	MS2	20.65496	31.735	17.2245649229333	14601	OPF3_050418_03.raw	0/0	4.08920860290527			0	4.312E-07
High	Sequest HT (A2)	Unambiguous	[K].DVNWPLGWPVGGFPGPQGPYYcAAGAEK.[A]	C22(Carbamidomethyl)	1	1	P14654	P14654	0	3	0.6036	0	1	1	997.465087890625	2990.38071041188	-4.11778252088159	-0.00410459604187234	HCD	MS2	0	33.1	74.822958604	71993	OPF3_050418_04.raw	0/0	4.48522567749023	73690204	74.7287750244141	0	4.339E-07
High	Sequest HT (A2)	Unambiguous	[K].GSTVAIFGLGAVGLAAAEGAR.[I]		1	1	Q2R8Z5	Q2R8Z5	0	2	0.6484	0	1	1	944.518615722656	1888.02995481531	0.671835826114196	0.000634222656117345	CID	MS2		32.17	90.3991954293333	88370	OPF3_050418_03.raw	0/0	3.63719010353088			0	1.584E-05
High	Sequest HT (A2)	Unambiguous	[K].ALLPFFDSAYQGFASGSLDQDAQSVR.[M]		1	1	P37833	P37833	0	2	0.7077	0	1	1	1395.66882324219	2790.33036985438	-2.35774236077302	-0.003289447812449	CID	MS2		42.7	74.7897564202667	71964	OPF3_050418_04.raw	0/0	3.25493121147156	166986299.5	74.8650207519531	0	4.339E-07
High	Sequest HT (A2)	Unambiguous	[K].SARPPGRPFGSGPPGDRPR.[G]		1	1	P0DKK8	P0DKK8	0	5	0.3531	0	1	1	393.009582519531	1961.01880607766	-1.24626000009391	-0.000488788468646817	HCD	MS2	26.15099	5.917405	16.9331064202667	14302	OPF3_050418_03.raw	0/0	3.37475991249084	891756686	16.6771602630615	0	1.478E-06
High	Sequest HT (A2)	Unambiguous	[R].FGIVEGLMTTVHAITATQK.[T]		2	2	Q7FAH2; Q6K5G8	Q7FAH2; Q6K5G8	0	3	0.6716	0	1	1	673.030090332031	2017.07571773609	-1.46512079373663	-0.000985087968804995	CID	MS2		1.027073	74.7886143205333	71963	OPF3_050418_04.raw	0/0	4.05339288711548	5319350282	74.5725784301758	0	7.422E-07
High	Sequest HT (A2)	Unambiguous	[K].VFPEIMVPLIGTPQELAqQVDVIR.[E]	Q18(Deamidated)	1	1	Q75KR1	Q75KR1	0	3	0.0341	0	1	1	898.498962402344	2693.48233394703	8.94150003197401	0.00802785234399428	CID	MS2		41.805	83.106324332	80139	OPF3_050418_04.raw	0/0	2.93446111679077			0	3.77E-05
High	Sequest HT (A2)	Unambiguous	[K].VDKGTVEVAGTNKETTTQGHDDLGK.[R]		1	1	Q5N725	Q5N725	2	3	0.2542	0	1	1	867.431457519531	2600.27981929859	-0.00325788247861712	-2.82380203013114E-06	HCD	MS2	0	34.15	16.9133284213333	14282	OPF3_050418_03.raw	0/0	3.54489302635193	21530053.75	16.8550243377686	0	6.223E-05
High	Sequest HT (A2)	Unambiguous	[K].AVTFVDNHDTGSTQK.[L]		1	1	P27933	P27933	0	2	0.6673	0	1	1	810.387451171875	1619.76762571375	1.01020996906034	0.000818151875023432	CID	MS2		17.82113	16.9027540597333	14269	OPF3_050418_03.raw	0/0	5.25776100158691	376340879	16.8278675079346	0	9.178E-07
High	Sequest HT (A2)	Unambiguous	[K].AVTFVDNHDTGSTQK.[L]		1	1	P27933	P27933	0	2	0.6399	0	1	1	810.38671875	1619.76616087	0.105854797031093	8.57300000234318E-05	HCD	MS2	2.281777	16.495	16.9011599744	14267	OPF3_050418_03.raw	0/0	5.10797214508057	376340879	16.8278675079346	0	7.169E-07
High	Sequest HT (A2)	Unambiguous	[K].LTAAAAIASGTVLGLHEDSR.[Y]		1	1	Q6K669	Q6K669	0	3	0.609	0	1	1	651.685180664063	1953.04098873219	0.516872259851904	0.00033649072922041	CID	MS2		41.445	90.5046538938667	88478	OPF3_050418_03.raw	0/0	2.65691757202148			0	6.53E-05
High	Sequest HT (A2)	Unambiguous	[K].ALLPFFDSAYQGFASGSLDQDAQSVR.[M]		1	1	P37833	P37833	0	2	0.5194	0	1	1	1395.66882324219	2790.33036985438	-2.35774236077302	-0.003289447812449	HCD	MS2	22.17077	33.1	74.7877395597333	71962	OPF3_050418_04.raw	0/0	2.58376598358154	166986299.5	74.8650207519531	0	1.6E-05
High	Sequest HT (A2)	Unambiguous	[R].NPEEIPWAAAGAEYVVESTGVFTDKDK.[A]		1	1	Q6K5G8	Q6K5G8	1	3	0.6208	0	1	1	975.139282226563	2923.40329341969	1.26049811227025	0.00122831322930021	CID	MS2		33.1	90.5364061304	88509	OPF3_050418_03.raw	0/0	2.68867421150208			0	4.134E-05
High	Sequest HT (A2)	Unambiguous	[R].TVPAAVPAIVFLSGGqSEEEATVNLNAMnK.[L]	Q16(Deamidated); N29(Deamidated)	1	1	Q5N725	Q5N725	0	2	0.4135	0	1	1	1530.27734375	3059.54741087	7.60021127473656	0.0116265149998722	CID	MS2		41.895	74.7784506322667	71957	OPF3_050418_04.raw	0/0	2.0815863609314	8133992.25	74.6488342285156	0	3.144E-05
High	Sequest HT (A2)	Unambiguous	[R].TVPAAVPAIVFLSGGQSEEEATVNLNAMNK.[L]		1	1	Q5N725	Q5N725	0	3	0.6285	0	1	1	1019.85717773438	3057.55697994313	0.279341764995834	0.000284701041588657	CID	MS2		33.1	90.5609946128	88534	OPF3_050418_03.raw	0/0	3.23222303390503			0	1.605E-06
High	Sequest HT (A2)	Unambiguous	[K].VDKGTVEVAGTNKETTTqGHDDLGK.[R]	Q18(Deamidated)	1	1	Q5N725	Q5N725	2	3	0.1561	0	1	1	867.764099121094	2601.27774410328	5.34368449963304	0.00463344442713653	HCD	MS2	38.93972	35.565	16.821084292	14179	OPF3_050418_03.raw	0/0	4.74382877349854			0	4.857E-06
High	Sequest HT (A2)	Unambiguous	[R].LEKPASYDQIK.[A]		2	2	Q7FAH2; Q6K5G8	Q7FAH2; Q6K5G8	0	2	0.1964	0	1	1	646.349853515625	1291.69243040125	2.46773848111332	0.00159377562511054	HCD	MS2	61.75068	30.46972	16.9656174229333	14339	OPF3_050418_03.raw	0/0	3.31458520889282	63824117	16.9843425750732	0	7.355E-05
High	Sequest HT (A2)	Unambiguous	[R].VPTVDVSVVDLTVR.[LI]		3	3	Q7FAH2; Q6K5G8; A2YQT7	Q7FAH2; Q6K5G8; A2YQT7	0	2	0.6156	0	1	1	749.928039550781	1498.84880247156	0.846111117726176	0.000634095781265387	HCD	MS2	0	41.985	90.3608744250667	88332	OPF3_050418_03.raw	0/0	2.93656706809998			0	5.821E-05
High	Sequest HT (A2)	Unambiguous	[K].VFPEIMVPLIGTPQELAQQVDVIR.[E]		1	1	Q75KR1	Q75KR1	0	3	0.4137	0	1	1	898.164123535156	2692.47781734547	1.3307297145945	0.00119431848982761	HCD	MS2	39.30784	33.1	83.1043221589333	80137	OPF3_050418_04.raw	0/0	3.07287907600403			0	2.886E-06
High	Sequest HT (A2)	Unambiguous	[K].AGTDDGAnKDTSATAAATETTAR.[D]	N8(Deamidated)	1	1	A2Y720	A2Y720	1	3	0.5307	0	1	1	732.999389648438	2196.98361568531	-0.676929800892558	-0.000495734896087748	HCD	MS2	9.450718	29.515	17.0067699213333	14383	OPF3_050418_03.raw	0/0	3.74816250801086			0	6.807E-06
High	Sequest HT (A2)	Unambiguous	[R].RLPVVNPATEATIGDIPAATAEDVELAVSAAR.[D]		1	1	O24174	O24174	1	3	0.6812	0	1	1	1073.23828125	3217.70029049	-1.86621445486327	-0.00200164333333911	CID	MS2		33.1	74.8439096589333	72011	OPF3_050418_04.raw	0/0	3.67442631721497			0	6.516E-06
High	Sequest HT (A2)	Unambiguous	[R].RLPVVNPATEATIGDIPAATAEDVELAVSAAR.[D]		1	1	O24174	O24174	1	3	0.7079	0	1	1	1073.23828125	3217.70029049	-1.86621445486327	-0.00200164333333911	HCD	MS2	21.92183	42.625	74.842116484	72009	OPF3_050418_04.raw	0/0	6.30107736587524			0	7.956E-08
High	Sequest HT (A2)	Unambiguous	[K].DVNWPLGWPVGGFPGPQGPYYcAAGAEK.[A]	C22(Carbamidomethyl)	1	1	P14654	P14654	0	3	0.709	0	1	1	997.465698242188	2990.38254146656	-3.50547013495705	-0.00349424447937234	CID	MS2		37.71524	74.8249422194667	71995	OPF3_050418_04.raw	0/0	2.6798939704895	73690204	74.7287750244141	0	4.728E-06
High	Sequest HT (A2)	Unambiguous	[K].ANSEATLGTYQGDAVLGEGASESLHVK.[D]		1	1	Q5N725	Q5N725	0	3	0.6348	0	1	1	902.107482910156	2704.30789547047	0.685196290544579	0.000617660156270479	CID	MS2		33.1	90.2820674656	88256	OPF3_050418_03.raw	0/0	3.55956196784973			0	6.602E-06
High	Sequest HT (A2)	Unambiguous	[K].GILGYVEEDLVSTDFQGDSR.[S]		1	1	Q6K5G8	Q6K5G8	0	2	0.6926	0	1	1	1100.52294921875	2200.0386218075	-0.82307691862866	-0.000905401250065552	CID	MS2		41.52	90.2871044978667	88261	OPF3_050418_03.raw	0/0	2.70343542098999			0	6.001E-05
High	Sequest HT (A2)	Unambiguous	[R].QSGTTPGYSYSTANK.[N]		1	1	A2Y4S9	A2Y4S9	0	2	0.2396	0	1	1	781.360290527344	1561.71330442469	0.264577880747983	0.00020659734354922	CID	MS2		22.81	17.1243126634667	14494	OPF3_050418_03.raw	0/0	3.12735962867737	666304520.5	17.3785858154297	0	1.488E-05
High	Sequest HT (A2)	Unambiguous	[R].QSGTTPGYSYSTANK.[N]		1	1	A2Y4S9	A2Y4S9	0	2	0.6407	0	1	1	781.360290527344	1561.71330442469	0.264577880747983	0.00020659734354922	HCD	MS2	45.44058	32.14	17.1227984456	14492	OPF3_050418_03.raw	0/0	4.36883640289307	666304520.5	17.3785858154297	0	2.517E-06
High	Sequest HT (A2)	Unambiguous	[K].ASDASQEVDSqENHETVQEDESK.[V]	Q11(Deamidated)	1	2	A2WNF5	Q5NBP9; A2WNF5	0	3	0.0263	0	1	1	855.029541015625	2563.07406978688	7.4274943893109	0.00634569229164953	CID	MS2		40.5	17.2318414704	14602	OPF3_050418_03.raw	0/0	4.94020175933838	41748177.5	17.2938632965088	0	2.267E-07
High	Sequest HT (A2)	Unambiguous	[K].IGPNEPSQLSIDLNAQGLAR.[Y]		1	1	Q5N725	Q5N725	0	2	0.6431	0	1	1	1047.05334472656	2093.09941282313	0.409021888859981	0.000428061562615767	CID	MS2		41.385	90.3200072309333	88293	OPF3_050418_03.raw	0/0	3.11239671707153			0	4.809E-06
High	Sequest HT (A2)	Unambiguous	[R].TKGEAGTGNVVEAVR.[H]		1	2	Q69LA6	Q69LA6; Q8W3D0	1	2	0.6857	0	1	1	744.394226074219	1487.78117551844	-0.0471114705200732	-3.50457811464366E-05	CID	MS2		20.905	17.0811582202667	14449	OPF3_050418_03.raw	0/0	3.84782409667969	413968422.75	16.8598327636719	0	4.047E-06
High	Sequest HT (A2)	Unambiguous	[R].FGIVEGLMTTVHAITATQK.[T]		2	2	Q7FAH2; Q6K5G8	Q7FAH2; Q6K5G8	0	2	0.5627	0	1	1	1009.04064941406	2017.07402219813	-2.30571168960375	-0.00232540093759326	CID	MS2		33.1	74.823835764	71994	OPF3_050418_04.raw	0/0	3.90976190567017	538837929.25	74.5458297729492	0	2.621E-08
High	Sequest HT (A2)	Unambiguous	[R].TKGEAGTGNVVEAVR.[H]		1	2	Q69LA6	Q69LA6; Q8W3D0	1	2	0.6176	0	1	1	744.394226074219	1487.78117551844	-0.0471114705200732	-3.50457811464366E-05	HCD	MS2	0	29.95	17.0796981141333	14447	OPF3_050418_03.raw	0/0	4.0795841217041	413968422.75	16.8598327636719	0	1.042E-06
High	Sequest HT (A2)	Unambiguous	[R].TVPAAVPAIVFLSGGqSEEEATLNLNAMNK.[L]	Q16(Deamidated)	1	1	P17784	P17784	0	3	0.1476	0	1	1	1024.86267089844	3072.57345943531	5.75011049717753	0.00588917843738927	CID	MS2		43.135	83.0868087456	80119	OPF3_050418_04.raw	0/0	2.71482825279236			0	5.469E-05
High	Sequest HT (A2)	Unambiguous	[K].WLAANVSAEVAESTR.[I]		1	1	P48494	P48494	0	2	0.5391	0	1	1	802.408325195313	1603.80937376063	1.19305507188991	0.000956715312440792	CID	MS2		33.1	90.3588451744	88330	OPF3_050418_03.raw	0/0	3.58131575584412			0	1.919E-06
High	Sequest HT (A2)	Unambiguous	[K].ENPVKPTDAVVK.[F]		1	1	Q6YXW6	Q6YXW6	0	2	0.3056	0	1	1	648.860961914063	1296.71464719813	-0.88280090536301	-0.000572370937561573	HCD	MS2	50.05401	25.645	17.0584098832	14424	OPF3_050418_03.raw	0/0	2.51824378967285	10121883.5	17.0197238922119	0	7.424E-05
High	Sequest HT (A2)	Unambiguous	[K].AGTDDGAnKDTSATAAATETTAR.[D]	N8(Deamidated)	1	1	A2Y720	A2Y720	1	3	0.5376	0	1	1	732.999389648438	2196.98361568531	-0.676929800892558	-0.000495734896087748	CID	MS2		40.09	17.0087187885333	14385	OPF3_050418_03.raw	0/0	4.38725566864014			0	9.017E-05
High	Sequest HT (A2)	Unambiguous	[K].GDAVLGEGASESLHVK.[D]		1	1	P17784	P17784	0	3	0.506	0	1	1	523.602294921875	1568.79233150563	0.545391556598757	0.000285201875006654	HCD	MS2	33.35601	42.345	90.3288403405333	88302	OPF3_050418_03.raw	0/0	3.36421275138855			0	2.123E-05
High	Sequest HT (A2)	Unambiguous	[K].VDKGTVEVAGTNKETTTQGHDDLGK.[R]		1	1	Q5N725	Q5N725	2	4	0.6209	0	1	1	650.825317382813	2600.27943964125	-0.149264223670773	-9.70321874547153E-05	CID	MS2		19.765	16.8096118618667	14165	OPF3_050418_03.raw	0/0	4.00551605224609	148052721.75	16.8313655853271	0	8.523E-07
High	Sequest HT (A2)	Unambiguous	[K].ITDEFTGAGAVGQVcQVIGAVVDVR.[F]	C15(Carbamidomethyl)	1	1	Q01859	Q01859	0	3	0.5559	0	1	1	854.437927246094	2561.29922847828	-1.39920656838912	-0.00119459723952057	HCD	MS2	26.0489	33.1	74.9773895205333	72126	OPF3_050418_04.raw	0/0	3.75783109664917	49943521.75	74.7299118041992	0	1.224E-06
High	Sequest HT (A2)	Unambiguous	[R].TVPAAVPAIVFLSGGQSEEEATVNLNAMNK.[L]		1	1	Q5N725	Q5N725	0	3	0.4777	0	1	1	1019.85864257813	3057.56137447438	1.71661096599626	0.00174954479158866	HCD	MS2	6.069637	33.1	89.8302223258667	87812	OPF3_050418_03.raw	0/0	3.81110310554504			0	7.848E-06
High	Sequest HT (A2)	Unambiguous	[R].SGETEDTFIADLAVGLATGQIK.[T]		1	1	Q42971	Q42971	0	3	0.6598	0	1	1	746.05078125	2236.13779049	1.54620406709587	0.00115250666673698	CID	MS2		33.1	82.9832316122667	80015	OPF3_050418_04.raw	0/0	4.88145589828491			0	3.003E-08
High	Sequest HT (A2)	Unambiguous	[K].VVDGcEAQIAAK.[L]	C5(Carbamidomethyl)	1	1	Q9XEA8	Q9XEA8	0	2	0.6516	0	1	1	630.815979003906	1260.62468137781	-0.461145912699687	-0.000290666093672343	CID	MS2		7.525232	18.2243436458667	15669	OPF3_050418_03.raw	0/0	4.18714427947998	1028394018	18.0737380981445	0	1.958E-05
High	Sequest HT (A2)	Unambiguous	[K].MTAEIGEQVQIVGDDLLVTNPTR.[V]		1	1	Q42971	Q42971	0	2	0.6617	0	1	1	1250.138671875	2499.27006712	-2.34523124611027	-0.00293069000008472	CID	MS2		42.495	75.0579401266667	72202	OPF3_050418_04.raw	0/0	3.33998346328735	3774842.375	75.0565032958984	0	1.086E-05
High	Sequest HT (A2)	Unambiguous	[K].GSTVAIFGLGAVGLAAAEGAR.[I]		1	1	Q2R8Z5	Q2R8Z5	0	2	0.6909	0	1	1	944.518798828125	1888.03032102625	0.86580053657847	0.000817328124867345	CID	MS2		33.1	89.3387043197333	87322	OPF3_050418_03.raw	0/0	3.7198646068573			0	4.031E-06
High	Sequest HT (A2)	Unambiguous	[R].VALQSEDVELVAVNDPFITTDYMTYMFK.[Y]		1	1	A2YQT7	A2YQT7	0	3	0.536	0	1	1	1080.52136230469	3239.54953365406	-0.97120382007885	-0.00104875531269499	HCD	MS2	0	33.1	82.9861776184	80018	OPF3_050418_04.raw	0/0	5.41301488876343	19263741	82.9552001953125	0	4.696E-07
High	Sequest HT (A2)	Unambiguous	[K].GEGSHILDPEGNK.[Y]		1	1	Q10G56	Q10G56	0	2	0.4788	0	1	1	676.825561523438	1352.64384641688	-0.175273841598074	-0.000118541562414975	HCD	MS2	23.06217	21.26866	18.1859017701333	15630	OPF3_050418_03.raw	0/0	4.23783159255981	244784542	18.2283401489258	0	4.433E-06
High	Sequest HT (A2)	Unambiguous	[R].TVPAAVPAIVFLSGGQSEEEATLNLNAMNK.[L]		1	1	P17784	P17784	0	3	0.6314	0	1	1	1024.52709960938	3071.56674556813	-1.63770611346312	-0.0016767772917774	CID	MS2		33.1	75.0378803474667	72181	OPF3_050418_04.raw	0/0	2.93268895149231			0	2.991E-06
High	Sequest HT (A2)	Unambiguous	[R].VAVAnGTAPVANR.[I]	N5(Deamidated)	1	1	P14717	P14717	0	2	0.1869	0	1	1	620.835571289063	1240.66386594813	-0.451034029323157	-0.000279790937442348	CID	MS2		3.754059	18.1494012581333	15590	OPF3_050418_03.raw	0/0	3.9629909992218	1346133609	18.1652870178223	0	4.538E-06
High	Sequest HT (A2)	Unambiguous	[R].VAVAnGTAPVANR.[I]	N5(Deamidated)	1	1	P14717	P14717	0	2	0.0448	0	1	1	620.835571289063	1240.66386594813	-0.451034029323157	-0.000279790937442348	HCD	MS2	10.02845	4.134674	18.1479598573333	15588	OPF3_050418_03.raw	0/0	2.9005389213562	1346133609	18.1652870178223	0	3.539E-05
High	Sequest HT (A2)	Unambiguous	[R].TVPAAVPAIVFLSGGQSEEEATLNLNAMNK.[L]		1	1	P17784	P17784	0	3	0.6819	0	1	1	1024.52868652344	3071.57150631031	-0.0877692945180167	-8.98632292773982E-05	HCD	MS2	7.413981	41.7	75.0360910410667	72179	OPF3_050418_04.raw	0/0	4.58825206756592			0	6.557E-07
High	Sequest HT (A2)	Unambiguous	[K].MTAEIGEQVQIVGDDLLVTNPTR.[V]		1	1	Q42971	Q42971	0	2	0.7127	0	1	1	1250.1455078125	2499.283738995	3.12510311917348	0.00390524749991528	HCD	MS2	0	41.445	89.4098868957333	87396	OPF3_050418_03.raw	0/0	3.55338430404663			0	2.864E-05
High	Sequest HT (A2)	Unambiguous	[K].MTAEIGEqVQIVGDDLLVTNPTR.[V]	Q8(Deamidated)	1	1	Q42971	Q42971	0	2	0.0674	0	1	1	1250.64331054688	2500.27934446375	7.75917871759936	0.00969998187491528	CID	MS2		40.5	89.4128055013333	87397	OPF3_050418_03.raw	0/0	3.70563817024231			0	2.11E-05
High	Sequest HT (A2)	Unambiguous	[K].VcVLScGISTGLGATINVAKPPK.[G]	C2(Carbamidomethyl); C6(Carbamidomethyl)	1	1	Q2R8Z5	Q2R8Z5	0	3	0.4779	0	1	1	781.424499511719	2342.25894527516	0.80979376603199	0.000632248385448027	HCD	MS2	0	42.88	89.4334379208	87419	OPF3_050418_03.raw	0/0	3.39143872261047			0	2.521E-05
High	Sequest HT (A2)	Unambiguous	[R].VTPQPGVPPEEAGAAVAAESSTGTWTTVWTDGLTSLDR.[Y]		1	1	P0C511	P0C511	0	4	0.5417	0	1	1	964.4716796875	3854.86488886	-1.82303592772911	-0.00175689250011146	CID	MS2		28.25499	75.0351083653333	72178	OPF3_050418_04.raw	0/0	3.59669256210327			0	7.411E-07
High	Sequest HT (A2)	Unambiguous	[R].VALQSEDVELVAVNDPFITTDYMTYMFK.[Y]		1	1	A2YQT7	A2YQT7	0	3	0.696	0	1	1	1080.52136230469	3239.54953365406	-0.97120382007885	-0.00104875531269499	CID	MS2		41.385	82.9885499544	80020	OPF3_050418_04.raw	0/0	4.77374315261841	19263741	82.9552001953125	0	1.559E-06
High	Sequest HT (A2)	Unambiguous	[R].DqDLLVLPTDAALFEDPTFK.[V]	Q2(Deamidated)	1	1	Q7XJ02	Q7XJ02	0	3	0.5031	0	1	1	750.381591796875	2249.13022213063	3.49041062571255	0.0026167868749846	CID	MS2		42.075	75.0694917917333	72214	OPF3_050418_04.raw	0/0	3.26097083091736			0	2.238E-05
High	Sequest HT (A2)	Unambiguous	[R].nPDEIPWAEAGAEYVVESTGVFTDK.[E]	N1(Deamidated)	1	1	A2YQT7	A2YQT7	0	3	0.5881	0	1	1	909.096740722656	2725.27566890797	8.85097670654501	0.00804037932292934	CID	MS2		33.1	82.9735570645333	80008	OPF3_050418_04.raw	0/0	3.18392324447632			0	3.01E-05
High	Sequest HT (A2)	Unambiguous	[K].WLAANVSAEVAESTR.[I]		1	1	P48494	P48494	0	2	0.711	0	1	1	802.408935546875	1603.81059446375	1.95418329656398	0.00156706687494079	CID	MS2		35.235	89.2774470842667	87260	OPF3_050418_03.raw	0/0	3.01123332977295			0	7.054E-05
High	Sequest HT (A2)	Unambiguous	[R].VPTVDVSVVDLTVR.[LI]		3	3	Q7FAH2; Q6K5G8; A2YQT7	Q7FAH2; Q6K5G8; A2YQT7	0	2	0.6215	0	1	1	749.927795410156	1498.84831419031	0.520339991022115	0.000389955156265387	CID	MS2		27.325	89.2764760733333	87259	OPF3_050418_03.raw	0/0	2.51094079017639			0	8.305E-05
High	Sequest HT (A2)	Unambiguous	[R].TVPAAVPAIVFLSGGQSEEEATVNLNAMNK.[L]		1	1	Q5N725	Q5N725	0	3	0.3775	0	1	1	1019.85736083984	3057.55752925953	0.459000415120887	0.000467806510338657	HCD	MS2	6.382784	33.1	89.1253491338667	87108	OPF3_050418_03.raw	0/0	3.01920580863953			0	1.813E-05
High	Sequest HT (A2)	Unambiguous	[R].TVPAAVPAIVFLSGGQSEEEATVNLNAMNK.[L]		1	1	Q5N725	Q5N725	0	3	0.5287	0	1	1	1019.85766601563	3057.55844478688	0.758431498662641	0.000772982291588657	CID	MS2		42.57	89.1273620050667	87110	OPF3_050418_03.raw	0/0	3.48358273506165			0	1.805E-06
High	Sequest HT (A2)	Unambiguous	[K].ILNEGQIASTDVVEVVVSPPYVFLPVVK.[S]		1	1	P48494	P48494	0	3	0.5323	0	1	1	1004.56262207031	3011.67331295094	0.983477802188248	0.000987303645918776	CID	MS2		32.095	82.93948562	79972	OPF3_050418_04.raw	0/0	3.25003385543823			0	2.866E-06
High	Sequest HT (A2)	Unambiguous	[R].FYNVTIEELPANVADLL.[-]		1	1	Q6Z2Z4	Q6Z2Z4	0	2	0.3641	0	1	1	961.002014160156	1920.99675169031	0.745004580427893	0.000715575156391424	CID	MS2		41.535	82.9405565461333	79973	OPF3_050418_04.raw	0/0	2.05588102340698	16529810	83.0639343261719	0	1.349E-05
High	Sequest HT (A2)	Unambiguous	[R].NPDEIPWAEAGAEYVVESTGVFTDK.[E]		1	1	A2YQT7	A2YQT7	0	2	0.8279	0	1	1	1362.63732910156	2724.26738157313	-0.0551329387558116	-7.50984374917607E-05	CID	MS2		33.1	89.1573810682667	87140	OPF3_050418_03.raw	0/0	3.07753658294678			0	1.483E-05
High	Sequest HT (A2)	Unambiguous	[K].GSVPGFSVNTVDTTGAGDAFVGSLLVNVAK.[D]		1	1	Q0J8G4	Q0J8G4	0	3	0.5398	0	1	1	960.499694824219	2879.48453121266	2.08499302868329	0.00200123088537415	CID	MS2		42.555	75.1107109074667	72248	OPF3_050418_04.raw	0/0	4.01927518844604	30421165.25	75.2563095092773	0	7.026E-06
High	Sequest HT (A2)	Unambiguous	[K].GSVPGFSVNTVDTTGAGDAFVGSLLVNVAK.[D]		1	1	Q0J8G4	Q0J8G4	0	3	0.4724	0	1	1	960.499694824219	2879.48453121266	2.08499302868329	0.00200123088537415	HCD	MS2	24.79035	33.1	75.108698224	72246	OPF3_050418_04.raw	0/0	4.16982984542847	30421165.25	75.2563095092773	0	5.901E-06
High	Sequest HT (A2)	Unambiguous	[R].VTPQPGVPPEEAGAAVAAESSTGTWTTVWTDGLTSLDR.[Y]		1	1	P0C511	P0C511	0	4	0.4398	0	1	1	964.47216796875	3854.866841985	-1.31637188224539	-0.00126861125011146	HCD	MS2	6.950306	33.1	75.0328393736	72176	OPF3_050418_04.raw	0/0	3.32234907150269			0	8.92E-07
High	Sequest HT (A2)	Unambiguous	[R].VVVGnGPAFGcILMTEFLDALAK.[R]	N5(Deamidated); C11(Carbamidomethyl)	2	2	Q0DHF6; A2Y5L9	Q0DHF6; A2Y5L9	0	3	0.3705	0	1	1	808.42431640625	2423.25839595875	9.68941912847864	0.0078265795833398	CID	MS2		25.765	89.2089520189333	87191	OPF3_050418_03.raw	0/0	3.58652997016907			0	8.426E-05
High	Sequest HT (A2)	Unambiguous	[K].MTAEIGEQVQIVGDDLLVTNPTR.[V]		1	1	Q42971	Q42971	0	3	0.5693	0	1	1	833.763854980469	2499.27701168141	0.433398086921992	0.000361060468700695	HCD	MS2	4.457895	33.1	89.2164390752	87198	OPF3_050418_03.raw	0/0	4.69130563735962			0	8.038E-07
High	Sequest HT (A2)	Unambiguous	[K].IGPNEPSQLSIDLNAQGLAR.[Y]		1	1	Q5N725	Q5N725	0	2	0.6632	0	1	1	1047.05407714844	2093.10087766688	1.10886650215401	0.00116048343761577	CID	MS2		33.1	89.2173371789333	87199	OPF3_050418_03.raw	0/0	2.87700247764587			0	1.453E-05
High	Sequest HT (A2)	Unambiguous	[R].YALSYQEPIPVEQLVQSLcDTK.[Q]	C19(Carbamidomethyl)	1	2	P0C8Y9	P0DKK4; P0C8Y9	0	3	0.7059	0	1	1	861.098693847656	2581.28152828297	-1.51187737102356	-0.00130086234369505	CID	MS2		38.58	75.1029864472	72240	OPF3_050418_04.raw	0/0	4.93156957626343	44474980	75.0995788574219	0	1.714E-07
High	Sequest HT (A2)	Unambiguous	[R].YALSYQEPIPVEQLVQSLcDTK.[Q]	C19(Carbamidomethyl)	1	2	P0C8Y9	P0DKK4; P0C8Y9	0	3	0.689	0	1	1	861.09814453125	2581.27988033375	-2.15029929796039	-0.00185017874994505	HCD	MS2	13.65587	29.635	75.1010693562667	72238	OPF3_050418_04.raw	0/0	5.0849142074585	44474980	75.0995788574219	0	2.022E-07
High	Sequest HT (A2)	Unambiguous	[R].VPTVDVSVVDLTVR.[LI]		3	3	Q7FAH2; Q6K5G8; A2YQT7	Q7FAH2; Q6K5G8; A2YQT7	0	2	0.6385	0	1	1	749.927795410156	1498.84831419031	0.520339991022115	0.000389955156265387	HCD	MS2	0	42.165	89.2748364872	87257	OPF3_050418_03.raw	0/0	2.96486735343933			0	1.935E-05
High	Sequest HT (A2)	Unambiguous	[K].WLAANVSAEVAESTR.[I]		1	1	P48494	P48494	0	2	0.5517	0	1	1	802.408935546875	1603.81059446375	1.95418329656398	0.00156706687494079	HCD	MS2	9.031796	25.75	89.2757029965333	87258	OPF3_050418_03.raw	0/0	2.60737633705139			0	4.823E-05
High	Sequest HT (A2)	Unambiguous	[R].NPDEIPWAEAGAEYVVESTGVFTDK.[E]		1	1	A2YQT7	A2YQT7	0	3	0.4831	0	1	1	908.761047363281	2724.26858882984	0.388016166349574	0.00035235328126267	HCD	MS2	56.23331	41.55	82.9717967976	80006	OPF3_050418_04.raw	0/0	3.54378724098206			0	2.496E-06
High	Sequest HT (A2)	Unambiguous	[K].ANSEATLGTYQGDAVLGEGASESLHVK.[D]		1	1	Q5N725	Q5N725	0	3	0.5869	0	1	1	902.108215332031	2704.31009273609	1.49770256404936	0.00135008203127048	CID	MS2		33.1	89.2135288762667	87195	OPF3_050418_03.raw	0/0	2.59450316429138			0	7.266E-06
High	Sequest HT (A2)	Unambiguous	[R].TVPAAVPAIVFLSGGQSEEEATVNLNAMNK.[L]		1	1	Q5N725	Q5N725	0	3	0.7043	0	1	1	1019.85876464844	3057.56174068531	1.83638339941296	0.00187161510408866	CID	MS2		42.57	89.8321705864	87814	OPF3_050418_03.raw	0/0	3.0081684589386			0	5.304E-06
High	Sequest HT (A2)	Unambiguous	[K].ALLPFFDSAYQGFASGSLDQDAQSVR.[M]		1	1	P37833	P37833	0	3	0.6651	0	1	1	930.782958984375	2790.33432369313	-0.940766983733783	-0.000875018958292154	CID	MS2		15.27437	75.0310144304	72174	OPF3_050418_04.raw	0/0	4.38716220855713	809349739.375	74.9206924438477	0	3.214E-08
High	Sequest HT (A2)	Unambiguous	[R].TVPAAVPAIVFLSGGQSEEEATVNLNAMNK.[L]		1	1	Q5N725	Q5N725	0	3	0.6641	0	1	1	1019.85760498047	3057.55826168141	0.69854528195429	0.000711947135338657	CID	MS2		42.57	89.4788339072	87463	OPF3_050418_03.raw	0/0	3.83827924728394			0	1.733E-06
High	Sequest HT (A2)	Unambiguous	[K].GSTVAIFGLGAVGLAAAEGAR.[I]		1	1	Q2R8Z5	Q2R8Z5	0	2	0.5814	0	1	1	944.519287109375	1888.03129758875	1.3830397644832	0.00130560937486734	CID	MS2		32.455	89.6874351744	87672	OPF3_050418_03.raw	0/0	4.41894483566284			0	6.408E-06
High	Sequest HT (A2)	Unambiguous	[K].ALLPFFDSAYQGFASGSLDQDAQSVR.[M]		1	1	P37833	P37833	0	3	0.604	0	1	1	930.782409667969	2790.33267574391	-1.53135846032525	-0.00142433536454215	HCD	MS2	6.065971	18.2596	75.0290328010667	72172	OPF3_050418_04.raw	0/0	4.99703311920166	809349739.375	74.9206924438477	0	6.029E-09
High	Sequest HT (A2)	Unambiguous	[R].TVPAAVPAIVFLSGGQSEEEATVNLNAMNK.[L]		1	1	Q5N725	Q5N725	0	3	0.5672	0	1	1	1019.85583496094	3057.55295162281	-1.03815500258789	-0.00105807239591134	CID	MS2		40.905	75.0183420746667	72165	OPF3_050418_04.raw	0/0	2.68003034591675			0	1.268E-06
High	Sequest HT (A2)	Unambiguous	[R].TVPAAVPAIVFLSGGQSEEEATVNLNAMNK.[L]		1	1	Q5N725	Q5N725	0	3	0.6061	0	1	1	1019.85180664063	3057.54086666188	-4.99064530533904	-0.00508639270841134	HCD	MS2	22.25035	33.1	75.0163625605333	72163	OPF3_050418_04.raw	0/0	3.62617778778076			0	1.531E-05
High	Sequest HT (A2)	Unambiguous	[K].ANSEATLGTYQGDAVLGEGASESLHVK.[D]		1	1	Q5N725	Q5N725	0	3	0.6146	0	1	1	902.109069824219	2704.31265621266	2.44562654980493	0.00220457421877048	HCD	MS2	10.98458	42.55	83.0297463357333	80062	OPF3_050418_04.raw	0/0	6.15110301971436			0	8.935E-09
High	Sequest HT (A2)	Unambiguous	[R].SGADAAPGVIR.[D]		1	1	Q9LGQ6	Q9LGQ6	0	2	0.6298	0	1	1	507.272277832031	1013.53727903406	-0.152688921338168	-7.73779687506249E-05	CID	MS2		20.305	17.8308047381333	15261	OPF3_050418_03.raw	0/0	3.61819005012512	223754084	17.8986492156982	0	3.531E-05
High	Sequest HT (A2)	Unambiguous	[R].TIGHTVTSPDDTAEQcR.[S]	C16(Carbamidomethyl)	1	1	Q259G4	Q259G4	0	3	0.6	0	1	1	629.955017089844	1887.85049800953	0.194988746950031	0.000122703177086218	CID	MS2		23.15756	17.7632368792	15192	OPF3_050418_03.raw	0/0	4.20035076141357	143176735	17.6247901916504	0	1.48E-05
High	Sequest HT (A2)	Unambiguous	[R].TIGHTVTSPDDTAEQcR.[S]	C16(Carbamidomethyl)	1	1	Q259G4	Q259G4	0	3	0.5569	0	1	1	629.955017089844	1887.85049800953	0.194988746950031	0.000122703177086218	HCD	MS2	30.53063	24.46292	17.7617744549333	15190	OPF3_050418_03.raw	0/0	4.04219770431519	143176735	17.6247901916504	0	6.795E-06
High	Sequest HT (A2)	Unambiguous	[K].ANSEATLGTYqGDAVLGEGASESLHVK.[D]	Q11(Deamidated)	1	1	Q5N725	Q5N725	0	3	0.125	0	1	1	902.442321777344	2705.31241207203	8.26291508415495	0.00745119401043715	CID	MS2		33.1	83.0315381125333	80064	OPF3_050418_04.raw	0/0	3.84338545799255			0	1.866E-06
High	Sequest HT (A2)	Unambiguous	[K].MTAEIGEQVQIVGDDLLVTNPTR.[V]		1	1	Q42971	Q42971	0	2	0.4467	0	1	1	1250.140625	2499.27397337	-0.782278570314909	-0.000977565000084724	CID	MS2		33.1	89.7659857346667	87749	OPF3_050418_03.raw	0/0	2.90599370002747			0	1.894E-05
High	Sequest HT (A2)	Unambiguous	[K].MTAEIGEQVQIVGDDLLVTNPTR.[V]		1	1	Q42971	Q42971	0	3	0.1358	0	1	1	833.761901855469	2499.27115230641	-1.91103092677104	-0.0015920645312993	HCD	MS2	24.81768	33.1	74.9812205362667	72130	OPF3_050418_04.raw	0/0	3.0151093006134			0	6.042E-06
High	Sequest HT (A2)	Unambiguous	[K].ITDEFTGAGAVGQVcQVIGAVVDVR.[F]	C15(Carbamidomethyl)	1	1	Q01859	Q01859	0	3	0.442	0	1	1	854.437377929688	2561.29758052906	-2.04260929720957	-0.00174391364577057	CID	MS2		36.29371	74.9793711898667	72128	OPF3_050418_04.raw	0/0	4.47699022293091	49943521.75	74.7299118041992	0	3.082E-08
High	Sequest HT (A2)	Unambiguous	[R].TcYAQASQIR.[Q]	C2(Carbamidomethyl)	1	1	P49397	P49397	0	2	0.5046	0	1	1	599.287536621094	1197.56779661219	-0.238506533999603	-0.000142813906261807	CID	MS2		4.647214	17.6935110530667	15114	OPF3_050418_03.raw	0/0	4.33771848678589	1062632592	17.7034778594971	0	3.781E-05
High	Sequest HT (A2)	Unambiguous	[K].EGLLVGISSGAAAVAAIR.[V]		1	1	Q9XEA8	Q9XEA8	0	2	0.54	0	1	1	827.977905273438	1654.94853391688	-0.0672668154575519	-5.56615625555423E-05	HCD	MS2	0	37.815	89.8040028650667	87787	OPF3_050418_03.raw	0/0	3.0014750957489			0	8.422E-05
High	Sequest HT (A2)	Unambiguous	[R].NPEEIPWAAAGAEYVVESTGVFTDKDK.[A]		1	1	Q6K5G8	Q6K5G8	1	3	0.5308	0	1	1	975.139099121094	2923.40274410328	1.07259482164362	0.00104520776055021	HCD	MS2	1.367149	41.445	89.8114339274667	87795	OPF3_050418_03.raw	0/0	4.39444208145142			0	2.766E-07
High	Sequest HT (A2)	Unambiguous	[K].GTVEVAGTnKETTTQGHDDLGK.[R]	N9(Deamidated)	1	1	Q5N725	Q5N725	1	3	0.1038	0	1	1	753.696166992188	2259.07394771656	0.187566521571289	0.000141242187622866	HCD	MS2	4.058444	14.47034	17.8911440501333	15321	OPF3_050418_03.raw	0/0	5.01322555541992	508814082	17.7915935516357	0	1.27E-07
High	Sequest HT (A2)	Unambiguous	[K].GTVEVAGTnKETTTQGHDDLGK.[R]	N9(Deamidated)	1	1	Q5N725	Q5N725	1	3	0.0048	0	1	1	753.696594238281	2259.07522945484	0.75493994595908	0.000568488281372866	CID	MS2		19.10492	17.8930540338667	15323	OPF3_050418_03.raw	0/0	4.17635250091553	508814082	17.7915935516357	0	1.412E-06
High	Sequest HT (A2)	Unambiguous	[K].GTVEVAGTNKETTTqGHDDLGK.[R]	Q15(Deamidated)	1	1	Q5N725	Q5N725	1	3		0.0048	2	2	753.696594238281	2259.07522945484	0.75493994595908	0.000568488281372866	CID	MS2		19.10492	17.8930540338667	15323	OPF3_050418_03.raw	0/0	4.16100215911865	508814082	17.7915935516357	0	1.763E-05
High	Sequest HT (A2)	Unambiguous	[R].VTPQPGVPPEEAGAAVAAESSTGTWTTVWTDGLTSLDR.[Y]		1	1	P0C511	P0C511	0	3	0.6965	0	1	1	1285.62707519531	3854.86667232594	-1.3603834774941	-0.00174803468765579	CID	MS2		16.12713	75.0299119912	72173	OPF3_050418_04.raw	0/0	3.68549513816834			0	3.988E-07
High	Sequest HT (A2)	Unambiguous	[K].AVKPVLVGGPK.[L]		1	2	A2XFI3	Q10MW3; A2XFI3	0	3	0.8725	0	1	1	355.565643310547	1064.68237667164	-0.248739247572076	-8.82761197165867E-05	CID	MS2		1.467278	17.9749671378667	15413	OPF3_050418_03.raw	0/0	3.44769287109375	3459739965.875	17.9085006713867	0	8.745E-05
High	Sequest HT (A2)	Unambiguous	[K].ANSEATLGTYQGDAVLGEGASESLHVK.[D]		1	1	Q5N725	Q5N725	0	3	0.5732	0	1	1	902.107116699219	2704.30679683766	0.278943153792191	0.000251449218770479	CID	MS2		33.1	89.5899579922667	87575	OPF3_050418_03.raw	0/0	3.95914149284363			0	3.849E-07
High	Sequest HT (A2)	Unambiguous	[R].TEGSEITEDEIKK.[F]		1	1	Q6ETN3	Q6ETN3	1	2	0.5203	0	1	1	739.864685058594	1478.72209348719	0.0233763927654694	1.72835938201388E-05	CID	MS2		33.1	17.9638467573333	15402	OPF3_050418_03.raw	0/0	3.94496464729309	28638309.25	17.960958480835	0	1.225E-05
High	Sequest HT (A2)	Unambiguous	[R].TEGSEITEDEIKK.[F]		1	1	Q6ETN3	Q6ETN3	1	2	0.496	0	1	1	739.864685058594	1478.72209348719	0.0233763927654694	1.72835938201388E-05	HCD	MS2	0	24.655	17.9624990578667	15400	OPF3_050418_03.raw	0/0	3.72963404655457	28638309.25	17.960958480835	0	4.52E-05
High	Sequest HT (A2)	Unambiguous	[R].VVVGNGPAFGcILMTEFLDALAK.[R]	C11(Carbamidomethyl)	2	2	Q0DHF6; A2Y5L9	Q0DHF6; A2Y5L9	0	3	0.4834	0	1	1	808.089416503906	2422.25369625172	1.15431135499314	0.0009320105729221	HCD	MS2	26.16885	42.24	89.5961891317333	87581	OPF3_050418_03.raw	0/0	3.30505156517029	3618081.59375	89.652946472168	0	1.912E-05
High	Sequest HT (A2)	Unambiguous	[R].LPDATQGSDHLR.[Q]		1	1	Q9FE01	Q9FE01	0	2	0.7143	0	1	1	655.328063964844	1309.64885129969	-0.497820455640169	-0.000325985156223396	CID	MS2		24.01	17.9556847925333	15391	OPF3_050418_03.raw	0/0	3.42681455612183	112181080	17.8871879577637	0	7.449E-05
High	Sequest HT (A2)	Unambiguous	[R].LPDATQGSDHLR.[Q]		1	1	Q9FE01	Q9FE01	0	2	0.7038	0	1	1	655.328063964844	1309.64885129969	-0.497820455640169	-0.000325985156223396	HCD	MS2	13.21922	12.97	17.9542325776	15389	OPF3_050418_03.raw	0/0	3.68497705459595	112181080	17.8871879577637	0	2.247E-05
High	Sequest HT (A2)	Unambiguous	[R].TVPAAVPAIVFLSGGQSEEEATVNLNAMNK.[L]		1	1	Q5N725	Q5N725	0	3	0.4186	0	1	1	1019.857421875	3057.557712365	0.518886631829238	0.000528841666588657	HCD	MS2	3.531839	33.1	89.476881664	87461	OPF3_050418_03.raw	0/0	3.44155335426331			0	1.606E-05
High	Sequest HT (A2)	Unambiguous	[K].AVTFVDnHDTGSTQK.[L]	N7(Deamidated)	1	1	P27933	P27933	0	2	0.1176	0	1	1	810.879272460938	1620.75126829188	0.779195971514059	0.000631440937523431	HCD	MS2	28.24606	40.725	17.948401744	15385	OPF3_050418_03.raw	0/0	4.42103147506714	31476983.5	18.0954284667969	0	1.687E-05
High	Sequest HT (A2)	Unambiguous	[R].VVVGNGPAFGcILMTEFLDALAK.[R]	C11(Carbamidomethyl)	2	2	Q0DHF6; A2Y5L9	Q0DHF6; A2Y5L9	0	3	0.6429	0	1	1	808.090209960938	2422.25607662281	2.13702173133516	0.0017254676041721	CID	MS2		33.1	89.5979639442667	87583	OPF3_050418_03.raw	0/0	3.64034819602966	3618081.59375	89.652946472168	0	2.627E-05
High	Sequest HT (A2)	Unambiguous	[K].IGPNEPSQLSIDLNAQGLAR.[Y]		1	1	Q5N725	Q5N725	0	2	0.5826	0	1	1	1047.0537109375	2093.100145245	0.758944195506995	0.000794272500115767	HCD	MS2	30.09776	41.785	89.6166488869333	87602	OPF3_050418_03.raw	0/0	3.57184290885925			0	3.368E-05
High	Sequest HT (A2)	Unambiguous	[K].IGPNEPSQLSIDLNAQGLAR.[Y]		1	1	Q5N725	Q5N725	0	2	0.7268	0	1	1	1047.05395507813	2093.10063352625	0.992225733271671	0.00103841312511577	CID	MS2		32.65	89.6184068722667	87604	OPF3_050418_03.raw	0/0	3.54891014099121			0	6.393E-05
High	Sequest HT (A2)	Unambiguous	[K].WLAANVSAEVAESTR.[I]		1	1	P48494	P48494	0	2	0.5912	0	1	1	802.409851074219	1603.81242551844	3.09587563357508	0.00248259421869079	HCD	MS2	8.367253	33.1	89.6460516533333	87632	OPF3_050418_03.raw	0/0	2.73816204071045			0	3.396E-05
High	Sequest HT (A2)	Unambiguous	[K].WLAANVSAEVAESTR.[I]		1	1	P48494	P48494	0	2	0.7532	0	1	1	802.409851074219	1603.81242551844	3.09587563357508	0.00248259421869079	CID	MS2		41.37	89.6480473106667	87634	OPF3_050418_03.raw	0/0	3.92995953559875			0	7.836E-06
High	Sequest HT (A2)	Unambiguous	[R].VPTVDVSVVDLTVR.[LI]		3	3	Q7FAH2; Q6K5G8; A2YQT7	Q7FAH2; Q6K5G8; A2YQT7	0	2	0.7347	0	1	1	749.928649902344	1498.85002317469	1.66053893448633	0.00124444734376539	CID	MS2		33.1	89.6506304954667	87637	OPF3_050418_03.raw	0/0	2.94055104255676			0	3.357E-05
High	Sequest HT (A2)	Unambiguous	[R].VTPQPGVPPEEAGAAVAAESSTGTWTTVWTDGLTSLDR.[Y]		1	1	P0C511	P0C511	0	3	0.6134	0	1	1	1285.62829589844	3854.87033443531	-0.410388392212125	-0.000527331562655794	HCD	MS2	4.508276	33.1	83.001516344	80034	OPF3_050418_04.raw	0/0	3.87554526329041			0	8.817E-07
High	Sequest HT (A2)	Unambiguous	[R].SDEYGGSLENR.[C]		1	1	Q69TH8	Q69TH8	0	2	0.454	0	1	1	613.767883300781	1226.52848997156	0.0855190665705163	5.24457813071422E-05	CID	MS2		16.36135	17.9379058733333	15371	OPF3_050418_03.raw	0/0	3.5854320526123	332566630.5	17.6947288513184	0	6.198E-05
High	Sequest HT (A2)	Unambiguous	[K].VDKGTVEVAGTNKETTTQGHDDLGK.[R]		1	1	Q5N725	Q5N725	2	4	0.5607	0	1	1	650.825317382813	2600.27943964125	-0.149264223670773	-9.70321874547153E-05	HCD	MS2	0	27.53317	16.8076536874667	14163	OPF3_050418_03.raw	0/0	5.60086822509766	148052721.75	16.8313655853271	0	8.555E-09
High	Sequest HT (A2)	Unambiguous	[K].GVQVIADIVINHR.[T]		1	3	P17654	A2WPU3; P17654; Q0JMV4	0	3	0.4525	0	1	1	478.6123046875	1433.8223608025	0.0265949969664298	1.27108334406027E-05	HCD	MS2	0	42.525	90.5886038658667	88560	OPF3_050418_03.raw	0/0	2.21102023124695			0	5.227E-05
High	Sequest HT (A2)	Unambiguous	[K].ANSEATLGTYQGDAVLGEGASESLHVK.[D]		1	1	Q5N725	Q5N725	0	3	0.5167	0	1	1	902.108459472656	2704.31082515797	1.76853798855095	0.00159422265627048	CID	MS2		33.1	90.6318935994667	88601	OPF3_050418_03.raw	0/0	3.00192904472351			0	1.779E-05
High	Sequest HT (A2)	Unambiguous	[K].SQASALEAHAAPNcK.[V]	C14(Carbamidomethyl)	1	1	Q7XDC8	Q7XDC8	0	2	0.6624	0	1	1	777.869934082031	1554.73259153406	-0.208393309371952	-0.0001619979687284	HCD	MS2	19.08335	29.875	15.5376987648	12897	OPF3_050418_03.raw	0/0	4.74376678466797	142673380.5	15.435019493103	0	5.154E-07
High	Sequest HT (A2)	Unambiguous	[R].TVPAAVPAIVFLSGGQSEEEATVNLNAMNK.[L]		1	1	Q5N725	Q5N725	0	3	0.669	0	1	1	1019.85791015625	3057.55917720875	0.997976365496045	0.00101712291658866	CID	MS2		33.1	91.5983115514667	89509	OPF3_050418_03.raw	0/0	4.35094833374023			0	3.589E-06
High	Sequest HT (A2)	Unambiguous	[K].IGPNEPSQLSIDLNAQGLAR.[Y]		1	1	Q5N725	Q5N725	0	3	0.6429	0	1	1	698.371704101563	2093.10055904469	0.956641378086841	0.000667448229251022	CID	MS2		41.475	91.5993846485333	89510	OPF3_050418_03.raw	0/0	3.36248350143433			0	4.559E-05
High	Sequest HT (A2)	Unambiguous	[R].SGETEDTFIADLAVGLATGQIK.[T]		1	1	Q42971	Q42971	0	3	0.4656	0	1	1	746.050537109375	2236.13705806813	1.21866476670545	0.000908366041736978	HCD	MS2	34.93816	33.1	83.3522695832	80384	OPF3_050418_04.raw	0/0	3.92624831199646			0	4.026E-06
High	Sequest HT (A2)	Unambiguous	[K].ANSEATLGTYQGDAVLGEGASESLHVK.[D]		1	1	Q5N725	Q5N725	0	3	0.562	0	1	1	902.108154296875	2704.30990963063	1.42999370792396	0.00128904687502048	CID	MS2		13.495	91.6579381634667	89564	OPF3_050418_03.raw	0/0	2.58378720283508			0	9.378E-06
High	Sequest HT (A2)	Unambiguous	[R].NPEEIPWAAAGAEYVVESTGVFTDK.[D]		1	1	Q6K5G8	Q6K5G8	0	3	0.5357	0	1	1	894.09765625	2680.27841549	0.265987363776838	0.000237640000098812	CID	MS2		33.1	91.6702875930667	89575	OPF3_050418_03.raw	0/0	3.08147096633911			0	8.12E-05
High	Sequest HT (A2)	Unambiguous	[K].GTVEVAGTnKETTTQGHDDLGKR.[C]	N9(Deamidated)	1	1	Q5N725	Q5N725	2	4	0.1593	0	1	1	604.548583984375	2415.1725060475	-0.881469384746345	-0.000532225624881089	HCD	MS2	19.82802	19.58778	15.4626376488	12833	OPF3_050418_03.raw	0/0	2.95466732978821	824195886.75	15.6930103302002	0	5.223E-06
High	Sequest HT (A2)	Unambiguous	[K].AGTDDGANKDTSATAAATETTAR.[D]		1	1	A2Y720	A2Y720	1	3	0.7222	0	1	1	732.671997070313	2196.00143795094	0.159863735420065	0.000117020312245586	CID	MS2		8.138767	15.453585908	12822	OPF3_050418_03.raw	0/0	4.86027431488037	1470503178	15.3118553161621	0	9.702E-07
High	Sequest HT (A2)	Unambiguous	[R].TVPAAVPAIVFLSGGqSEEEATLNLNAMNK.[L]	Q16(Deamidated)	1	1	P17784	P17784	0	3		0.0207	2	2	1024.8642578125	3072.5782201775	7.29955093371914	0.00747609249988927	CID	MS2		40.5	91.7563318914667	89653	OPF3_050418_03.raw	0/0	4.7180323600769			0	2.08E-05
High	Sequest HT (A2)	Unambiguous	[K].SHIPDGPGYQEK.[F]		1	1	Q93XI4	Q93XI4	0	2	0.6437	0	1	1	664.317321777344	1327.62736692469	-0.254804348449415	-0.000169142656204713	HCD	MS2	0	14.94495	15.4250222850667	12794	OPF3_050418_03.raw	0/0	3.34338402748108	461570472	15.3251733779907	0	5.511E-05
High	Sequest HT (A2)	Unambiguous	[K].VDKGTIEVAGTEK.[E]		1	1	P17784	P17784	1	2	0.5702	0	1	1	673.862121582031	1346.71696653406	0.579731699080596	0.000390367031286587	CID	MS2		14.80736	15.3971430968	12765	OPF3_050418_03.raw	0/0	3.56053900718689	897799182.5	15.2349348068237	0	4.779E-05
High	Sequest HT (A2)	Unambiguous	[R].SGETEDTFIADLAVGLATGQIK.[T]		1	1	Q42971	Q42971	0	3	0.5648	0	1	1	746.050537109375	2236.13705806813	1.21866476670545	0.000908366041736978	CID	MS2		41.625	83.3542343872	80386	OPF3_050418_04.raw	0/0	4.09304714202881			0	2.131E-06
High	Sequest HT (A2)	Unambiguous	[K].VDKGTIEVAGTEK.[E]		1	1	P17784	P17784	1	2	0.5971	0	1	1	673.862121582031	1346.71696653406	0.579731699080596	0.000390367031286587	HCD	MS2	2.963444	9.302432	15.3956550312	12763	OPF3_050418_03.raw	0/0	4.11518955230713	897799182.5	15.2349348068237	0	6.344E-06
High	Sequest HT (A2)	Unambiguous	[R].VPTVDVSVVDLTVR.[LI]		3	3	Q7FAH2; Q6K5G8; A2YQT7	Q7FAH2; Q6K5G8; A2YQT7	0	2	0.704	0	1	1	749.928161621094	1498.84904661219	1.00899668107821	0.000756166093765387	CID	MS2		26.815	91.7695770504	89664	OPF3_050418_03.raw	0/0	3.20710110664368			0	8.267E-06
High	Sequest HT (A2)	Unambiguous	[K].WLAANVSAEVAESTR.[I]		1	1	P48494	P48494	0	2	0.7007	0	1	1	802.409057617188	1603.81083860438	2.10640894149879	0.00168913718744079	CID	MS2		33.1	91.7859971482667	89681	OPF3_050418_03.raw	0/0	3.04279732704163			0	1.236E-05
High	Sequest HT (A2)	Unambiguous	[K].SQASALEAHAAPNcK.[V]	C14(Carbamidomethyl)	1	1	Q7XDC8	Q7XDC8	0	2	0.7114	0	1	1	777.869567871094	1554.73185911219	-0.67948507547785	-0.0005282089062284	CID	MS2		39.82	15.5395510304	12899	OPF3_050418_03.raw	0/0	4.91822385787964	142673380.5	15.435019493103	0	1.389E-06
High	Sequest HT (A2)	Unambiguous	[K].SQASALEAHAAPNcK.[V]	C14(Carbamidomethyl)	1	1	Q7XDC8	Q7XDC8	0	3	0.4977	0	1	1	518.915832519531	1554.73294429859	0.0185038816168145	9.58953127157732E-06	HCD	MS2	13.03861	17.78344	15.5753016426667	12937	OPF3_050418_03.raw	0/0	4.32164478302002	1360635970	15.2947626113892	0	2.847E-06
High	Sequest HT (A2)	Unambiguous	[K].AGTDDGANKDTSATAAATETTAR.[D]		1	1	A2Y720	A2Y720	1	2	0.6923	0	1	1	1098.50390625	2196.00053587	-0.250919730447463	-0.000275510000392387	HCD	MS2	0	18.415	15.5806531330667	12942	OPF3_050418_03.raw	0/0	2.86277365684509	339483188	15.3110227584839	0	3.419E-05
High	Sequest HT (A2)	Unambiguous	[K].AGTDDGANKDTSATAAATETTAR.[D]		1	1	A2Y720	A2Y720	1	2	0.7805	0	1	1	1098.50622558594	2196.00517454188	1.86140703600662	0.00204382593710761	CID	MS2		28.705	15.5825240389333	12944	OPF3_050418_03.raw	0/0	4.91905736923218	339483188	15.3110227584839	0	7.711E-08
High	Sequest HT (A2)	Unambiguous	[K].IGPNEPSQLSIDLNAQGLAR.[Y]		1	1	Q5N725	Q5N725	0	2	0.6015	0	1	1	1047.05236816406	2093.09745969813	-0.524104262198723	-0.000548500937384233	CID	MS2		33.1	91.4078470533333	89334	OPF3_050418_03.raw	0/0	2.66321611404419			0	2.825E-05
High	Sequest HT (A2)	Unambiguous	[K].TIEVNNTDAEGR.[L]		1	1	Q6K669	Q6K669	0	2	0.5616	0	1	1	659.815246582031	1318.62321653406	-0.0997297200572617	-6.57529686804992E-05	CID	MS2		14.99542	15.7230906677333	13089	OPF3_050418_03.raw	0/0	4.06111431121826	222467608.875	15.7769060134888	0	5.235E-05
High	Sequest HT (A2)	Unambiguous	[K].TIEVNNTDAEGR.[L]		1	1	Q6K669	Q6K669	0	2	0.4545	0	1	1	659.815246582031	1318.62321653406	-0.0997297200572617	-6.57529686804992E-05	HCD	MS2	29.58937	9.257589	15.7215530605333	13087	OPF3_050418_03.raw	0/0	3.19062829017639	222467608.875	15.7769060134888	0	7.14E-05
High	Sequest HT (A2)	Unambiguous	[RK].NGHVEIIANDQGNR.[I]		1	3	Q6Z7B0	Q6Z058; Q6L590; Q6Z7B0	0	2	0.6949	0	1	1	768.879333496094	1536.75139036219	0.0311710726991663	2.39510939081811E-05	CID	MS2		26.17	15.7011331381333	13068	OPF3_050418_03.raw	0/0	4.13215398788452	24109074	15.6703014373779	0	8.832E-06
High	Sequest HT (A2)	Unambiguous	[K].GIIGYVEEDLVSTDFVGDSR.[S]		1	1	A2YQT7	A2YQT7	0	2	0.3487	0	1	1	1086.02514648438	2171.04301633875	-3.34064178694294	-0.00362635062515437	HCD	MS2	45.98017	33.1	74.5907861781333	71785	OPF3_050418_04.raw	0/0	2.37823438644409	29289181	74.5366668701172	0	2.452E-05
High	Sequest HT (A2)	Unambiguous	[R].VPTVDVSVVDLTVR.[LI]		3	3	Q7FAH2; Q6K5G8; A2YQT7	Q7FAH2; Q6K5G8; A2YQT7	0	2	0.7108	0	1	1	749.928344726563	1498.84941282313	1.25332502610625	0.000939271562515387	CID	MS2		27.34	91.4224588464	89347	OPF3_050418_03.raw	0/0	2.86564040184021			0	3.87E-05
High	Sequest HT (A2)	Unambiguous	[K].WLAANVSAEVAESTR.[I]		1	1	P48494	P48494	0	2	0.5851	0	1	1	802.408874511719	1603.81047239344	1.87807047409657	0.00150603171869079	CID	MS2		35.25	91.423511448	89348	OPF3_050418_03.raw	0/0	3.35242962837219			0	1.024E-05
High	Sequest HT (A2)	Unambiguous	[K].GIFWQEDIIPFFQNATIPK.[E]		1	1	Q8H8T0	Q8H8T0	0	3	0.5598	0	1	1	755.397277832031	2264.17728023609	0.999951893056485	0.000754688697876797	HCD	MS2	8.830939	42.4	83.3552154024	80387	OPF3_050418_04.raw	0/0	3.68356919288635			0	2.782E-05
High	Sequest HT (A2)	Unambiguous	[K].ILNEGQIASTDVVEVVVSPPYVFLPVVK.[S]		1	1	P48494	P48494	0	3	0.6985	0	1	1	1004.56256103516	3011.67312984547	0.922679159771501	0.000926268489668776	CID	MS2		33.1	83.3140254037333	80346	OPF3_050418_04.raw	0/0	3.88463163375854			0	5.848E-07
High	Sequest HT (A2)	Unambiguous	[K].ANLEYAVEAAADFLNK.[A]		2	2	Q0DHF6; A2Y5L9	Q0DHF6; A2Y5L9	0	2	0.4731	0	1	1	869.934143066406	1738.86100950281	-2.08831504331252	-0.00181564859383343	CID	MS2		34.735	74.5691471888	71766	OPF3_050418_04.raw	0/0	3.90708994865417	6473449.25	74.3064041137695	0	9.844E-06
High	Sequest HT (A2)	Unambiguous	[K].MTAEIGEQVQIVGDDLLVTNPTR.[V]		1	1	Q42971	Q42971	0	2	0.5461	0	1	1	1250.14440917969	2499.28154172938	2.24594223903859	0.00280661468741528	HCD	MS2	6.44489	33.1	91.541541208	89456	OPF3_050418_03.raw	0/0	2.81876659393311			0	7.255E-05
High	Sequest HT (A2)	Unambiguous	[K].MTAEIGEqVQIVGDDLLVTNPTR.[V]	Q8(Deamidated)	1	1	Q42971	Q42971	0	2	0.0459	0	1	1	1250.64367675781	2500.28007688563	8.05211700852033	0.0100661928124153	CID	MS2		41.205	91.5436580389333	89458	OPF3_050418_03.raw	0/0	3.04538416862488			0	8.675E-05
High	Sequest HT (A2)	Unambiguous	[R].FYNVTIEELPANVADLL.[-]		1	1	Q6Z2Z4	Q6Z2Z4	0	2	0.3631	0	1	1	961.002075195313	1920.99687376063	0.808549926527791	0.000776610312641424	CID	MS2		41.925	83.3192394549333	80351	OPF3_050418_04.raw	0/0	1.56901562213898	13822165.5	83.2097473144531	0	4.61E-05
High	Sequest HT (A2)	Unambiguous	[K].WLAANVSAEVAESTR.[I]		1	1	P48494	P48494	0	2	0.2828	0	1	1	802.407836914063	1603.80839719813	0.584152492150656	0.000468434062440792	HCD	MS2	0	42.495	83.3279436050667	80360	OPF3_050418_04.raw	0/0	2.89586520195007			0	2.663E-05
High	Sequest HT (A2)	Unambiguous	[K].WLAANVSAEVAESTR.[I]		1	1	P48494	P48494	0	2	0.5244	0	1	1	802.407836914063	1603.80839719813	0.584152492150656	0.000468434062440792	CID	MS2		33.1	83.3296185525333	80362	OPF3_050418_04.raw	0/0	3.07244372367859			0	3.447E-05
High	Sequest HT (A2)	Unambiguous	[K].ANLEYAVEAAADFLNK.[A]		2	2	Q0DHF6; A2Y5L9	Q0DHF6; A2Y5L9	0	2	0.5406	0	1	1	869.934143066406	1738.86100950281	-2.08831504331252	-0.00181564859383343	HCD	MS2	57.00793	25.405	74.5673179293333	71764	OPF3_050418_04.raw	0/0	3.57022833824158	6473449.25	74.3064041137695	0	1.296E-05
High	Sequest HT (A2)	Unambiguous	[K].GSTVAIFGLGAVGLAAAEGAR.[I]		1	1	Q2R8Z5	Q2R8Z5	0	2	0.6563	0	1	1	944.51904296875	1888.0308093075	1.12442015053083	0.00106146874986734	CID	MS2		33.1	91.4507174032	89371	OPF3_050418_03.raw	0/0	3.23278403282166			0	1.874E-06
High	Sequest HT (A2)	Unambiguous	[K].VDKGTIEVAGTEK.[E]		1	1	P17784	P17784	1	2	0.5288	0	1	1	673.861694335938	1346.71611204188	-0.0547688709057959	-3.6879062463413E-05	HCD	MS2	0	31.63	15.7650724426667	13128	OPF3_050418_03.raw	0/0	3.82184457778931			0	4.881E-06
High	Sequest HT (A2)	Unambiguous	[K].GSTVAIFGLGAVGLAAAEGAR.[I]		1	1	Q2R8Z5	Q2R8Z5	0	2	0.6019	0	1	1	944.518371582031	1888.02946653406	0.413216212161831	0.000390082031117345	CID	MS2		32.155	91.7992008834667	89692	OPF3_050418_03.raw	0/0	3.09303021430969			0	7.623E-06
High	Sequest HT (A2)	Unambiguous	[K].TIEVNNTDAEGR.[L]		1	1	Q6K669	Q6K669	0	2	0.5681	0	1	1	659.815063476563	1318.62285032313	-0.377451889958421	-0.000248858437430499	CID	MS2		23.38437	15.3582566672	12732	OPF3_050418_03.raw	0/0	3.88881635665894	222467608.875	15.7769060134888	0	2.152E-05
High	Sequest HT (A2)	Unambiguous	[K].VDKGTIEVAGTEK.[E]		1	1	P17784	P17784	1	3	0.506	0	1	1	449.576843261719	1346.71597652516	-0.155396397445819	-6.97582812184313E-05	CID	MS2		4.279335	15.1200210392	12486	OPF3_050418_03.raw	0/0	3.34191179275513	2006943385.5	15.2904720306396	0	7.657E-05
High	Sequest HT (A2)	Unambiguous	[R].TVPAAVPAIVFLSGGQSEEEATVNLNAMNK.[L]		1	1	Q5N725	Q5N725	0	3	0.6379	0	1	1	1019.85516357422	3057.55093746266	-1.69690338637974	-0.00172945911466134	CID	MS2		41.835	74.545354784	71742	OPF3_050418_04.raw	0/0	3.01293540000916			0	3.709E-06
High	Sequest HT (A2)	Unambiguous	[R].TVPAAVPAIVFLSGGQSEEEATVNLNAMNK.[L]		1	1	Q5N725	Q5N725	0	3	0.536	0	1	1	1019.85668945313	3057.55551509938	-0.199747968670973	-0.000203580208411343	HCD	MS2	38.9314	33.1	74.5429793928	71740	OPF3_050418_04.raw	0/0	3.47221684455872			0	4.348E-05
High	Sequest HT (A2)	Unambiguous	[K].IFEVAPSASQMFSFLR.[N]		2	2	O04986; O04985	O04986; O04985	0	2	0.7437	0	1	1	915.465026855469	1829.92277708094	-1.4699446020722	-0.0013449445311835	CID	MS2		13.81508	74.5401669869333	71737	OPF3_050418_04.raw	0/0	5.18620014190674	1052781321	74.5376968383789	0	1.028E-07
High	Sequest HT (A2)	Unambiguous	[R].NPEEIPWAAAGAEYVVESTGVFTDK.[D]		1	1	Q6K5G8	Q6K5G8	0	3	0.5203	0	1	1	894.097717285156	2680.27859859547	0.334303220963737	0.000298675156348812	HCD	MS2	8.14465	41.785	92.0795052717333	89936	OPF3_050418_03.raw	0/0	3.69092583656311			0	2.004E-05
High	Sequest HT (A2)	Unambiguous	[K].AGTDDGANKDTSATAAATETTAR.[D]		1	1	A2Y720	A2Y720	1	3	0.6709	0	1	1	732.671813964844	2196.00088863453	-0.0902802237652867	-6.6085156504414E-05	CID	MS2		33.1	15.0886433682667	12457	OPF3_050418_03.raw	0/0	4.68173456192017	1470503178	15.3118553161621	0	1.277E-05
High	Sequest HT (A2)	Unambiguous	[K].AGTDDGANKDTSATAAATETTAR.[D]		1	1	A2Y720	A2Y720	1	3	0.6667	0	1	1	732.671813964844	2196.00088863453	-0.0902802237652867	-6.6085156504414E-05	HCD	MS2	0	29.725	15.0870747496	12455	OPF3_050418_03.raw	0/0	5.91046762466431	1470503178	15.3118553161621	0	4.602E-08
High	Sequest HT (A2)	Unambiguous	[K].MTAEIGEQVQIVGDDLLVTNPTR.[V]		1	1	Q42971	Q42971	0	3	0.484	0	1	1	833.763732910156	2499.27664547047	0.286871273566177	0.000238990156200695	HCD	MS2	22.81211	40.59	83.4137522885333	80448	OPF3_050418_04.raw	0/0	3.43318843841553			0	1.367E-06
High	Sequest HT (A2)	Unambiguous	[K].VDKGTIEVAGTEK.[E]		1	1	P17784	P17784	1	2	0.555	0	1	1	673.862426757813	1346.71757688563	1.03294639192802	0.000695542812536587	CID	MS2		27.1792	15.0022806258667	12364	OPF3_050418_03.raw	0/0	3.91209197044373	897799182.5	15.2349348068237	0	2.238E-05
High	Sequest HT (A2)	Unambiguous	[K].VDKGTIEVAGTEK.[E]		1	1	P17784	P17784	1	2	0.5737	0	1	1	673.862426757813	1346.71757688563	1.03294639192802	0.000695542812536587	HCD	MS2	26.52324	21.55	15.0006346570667	12362	OPF3_050418_03.raw	0/0	3.80178761482239	897799182.5	15.2349348068237	0	6.877E-06
High	Sequest HT (A2)	Unambiguous	[K].MTAEIGEQVQIVGDDLLVTNPTR.[V]		1	1	Q42971	Q42971	0	3	0.6901	0	1	1	833.764526367188	2499.27902584156	1.23929556037897	0.0010324471874507	CID	MS2		33.1	92.1247155608	89983	OPF3_050418_03.raw	0/0	3.12972640991211			0	3.319E-06
High	Sequest HT (A2)	Unambiguous	[K].IQDKEGIPPDQQR.[L]		2	6	P51431; Q9ARZ9	P0CH35; P0C030; Q58G87; P51431; P0C031; Q9ARZ9	1	2	0.5592	0	1	1	762.39404296875	1523.7808093075	-0.286328828906697	-0.00021815124978275	CID	MS2		18.7	14.9597551344	12322	OPF3_050418_03.raw	0/0	3.38493371009827			0	4.486E-05
High	Sequest HT (A2)	Unambiguous	[K].IQDKEGIPPDQQR.[L]		2	6	P51431; Q9ARZ9	P0CH35; P0C030; Q58G87; P51431; P0C031; Q9ARZ9	1	2	0.4022	0	1	1	762.39404296875	1523.7808093075	-0.286328828906697	-0.00021815124978275	HCD	MS2	20.44415	40.905	14.9580533224	12320	OPF3_050418_03.raw	0/0	2.756103515625			0	1.096E-05
High	Sequest HT (A2)	Unambiguous	[R].VPTVDVSVVDLTVR.[LI]		3	3	Q7FAH2; Q6K5G8; A2YQT7	Q7FAH2; Q6K5G8; A2YQT7	0	2	0.637	0	1	1	749.928161621094	1498.84904661219	1.00899668107821	0.000756166093765387	HCD	MS2	0	33.1	92.1326172	89989	OPF3_050418_03.raw	0/0	2.91680359840393			0	3.572E-05
High	Sequest HT (A2)	Unambiguous	[K].ANSEATLGTYQGDAVLGEGASESLHVK.[D]		1	1	Q5N725	Q5N725	0	3	0.5203	0	1	1	902.108581542969	2704.31119136891	1.90395570080174	0.00171629296877048	HCD	MS2	0	33.1	83.4274807208	80460	OPF3_050418_04.raw	0/0	4.67043304443359			0	3.622E-07
High	Sequest HT (A2)	Unambiguous	[R].VVVGnGPAFGcILMTEFLDALAK.[R]	N5(Deamidated); C11(Carbamidomethyl)	2	2	Q0DHF6; A2Y5L9	Q0DHF6; A2Y5L9	0	3	0.6062	0	1	1	808.416748046875	2423.23569088063	0.319680366040532	0.000258220208339803	CID	MS2		41.955	92.0083314848	89872	OPF3_050418_03.raw	0/0	3.85807847976685			0	4.608E-06
High	Sequest HT (A2)	Unambiguous	[K].ANSEATLGTYQGDAVLGEGASESLHVK.[D]		1	1	Q5N725	Q5N725	0	3	0.4425	0	1	1	902.108093261719	2704.30972652516	1.36228485179856	0.00122801171877048	CID	MS2		33.1	92.0072604170667	89871	OPF3_050418_03.raw	0/0	2.87179183959961			0	1.256E-05
High	Sequest HT (A2)	Unambiguous	[K].SQASALEAHAAPNcK.[V]	C14(Carbamidomethyl)	1	1	Q7XDC8	Q7XDC8	0	2	0.6008	0	1	1	777.870361328125	1554.73344602625	0.341213751084929	0.0002652481250216	HCD	MS2	0	39.835	15.1454701861333	12520	OPF3_050418_03.raw	0/0	5.30561113357544			0	7.135E-08
High	Sequest HT (A2)	Unambiguous	[K].SQASALEAHAAPNcK.[V]	C14(Carbamidomethyl)	1	1	Q7XDC8	Q7XDC8	0	2	0.6985	0	1	1	777.870361328125	1554.73344602625	0.341213751084929	0.0002652481250216	CID	MS2		18.445	15.1470990194667	12522	OPF3_050418_03.raw	0/0	4.80674314498901			0	8.13E-07
High	Sequest HT (A2)	Unambiguous	[K].TIEVNNTDAEGR.[L]		1	1	Q6K669	Q6K669	0	2	0.5058	0	1	1	659.815063476563	1318.62285032313	-0.377451889958421	-0.000248858437430499	HCD	MS2	36.50971	17.605	15.3567024165333	12730	OPF3_050418_03.raw	0/0	3.41941165924072	222467608.875	15.7769060134888	0	5.364E-05
High	Sequest HT (A2)	Unambiguous	[K].SEAAISLEANGTVVLTPDqGQEASSELLPINFSGLAK.[A]	Q19(Deamidated)	1	1	B8BJ39	B8BJ39	0	3		0.026	2	2	1253.30505371094	3757.90060787281	-0.322556907025012	-0.00040404572932203	CID	MS2		33.1	74.5519873845333	71749	OPF3_050418_04.raw	0/0	3.7429404258728			0	5.595E-05
High	Sequest HT (A2)	Unambiguous	[K].NAAYIGTPGK.[G]		2	3	P17784; Q5N725	P17784; Q10A30; Q5N725	0	2	0.6161	0	1	1	496.263916015625	991.52055540125	-0.167146027729488	-8.28643749741786E-05	CID	MS2		9.669872	15.2598358488	12631	OPF3_050418_03.raw	0/0	3.3576180934906			0	7.673E-05
High	Sequest HT (A2)	Unambiguous	[K].SEAAISLEANGTVVLTPDQGQEASSELLPInFSGLAK.[A]	N31(Deamidated)	1	1	B8BJ39	B8BJ39	0	3		0.044	3	3	1253.30187988281	3757.89108638844	-2.85628046635277	-0.00357787385432203	HCD	MS2	18.6825	41.295	74.55021664	71747	OPF3_050418_04.raw	0/0	3.91273641586304			0	1.284E-06
High	Sequest HT (A2)	Unambiguous	[K].SEAAISLEANGTVVLTPDqGQEASSELLPINFSGLAK.[A]	Q19(Deamidated)	1	1	B8BJ39	B8BJ39	0	3		0.022	2	2	1253.30187988281	3757.89108638844	-2.85628046635277	-0.00357787385432203	HCD	MS2	18.6825	41.295	74.55021664	71747	OPF3_050418_04.raw	0/0	4.00384855270386			0	5.121E-07
High	Sequest HT (A2)	Unambiguous	[K].SEAAISLEANGTVVLTPDQGqEASSELLPINFSGLAK.[A]	Q21(Deamidated)	1	1	B8BJ39	B8BJ39	0	3	0.022	0	1	1	1253.30187988281	3757.89108638844	-2.85628046635277	-0.00357787385432203	HCD	MS2	18.6825	41.295	74.55021664	71747	OPF3_050418_04.raw	0/0	4.08597230911255			0	4.454E-07
High	Sequest HT (A2)	Unambiguous	[K].MTAEIGEQVqIVGDDLLVTNPTR.[V]	Q10(Deamidated)	1	1	Q42971	Q42971	0	2	0.0487	0	1	1	1250.64318847656	2500.27910032313	7.6615326206257	0.00957791156241528	CID	MS2		40.5	91.893963356	89769	OPF3_050418_03.raw	0/0	3.89675211906433			0	9.38E-06
High	Sequest HT (A2)	Unambiguous	[K].IQDKEGIPPDQQR.[L]		2	6	P51431; Q9ARZ9	P0CH35; P0C030; Q58G87; P51431; P0C031; Q9ARZ9	1	2	0.5424	0	1	1	762.393859863281	1523.78044309656	-0.526659216588689	-0.00040125671853275	HCD	MS2	63.03466	33.1	15.3694854490667	12742	OPF3_050418_03.raw	0/0	3.89370799064636	17174589.5	15.3406543731689	0	6.016E-05
High	Sequest HT (A2)	Unambiguous	[R].HTGVMVGMGQK.[D]		4	4	A2XNS1; Q10DV7; P0C542; A3C6D7	A2XNS1; Q10DV7; P0C542; A3C6D7	0	2	0.6196	0	1	1	572.783996582031	1144.56071653406	0.486365052647903	0.000278337031204501	HCD	MS2	13.09385	19.33092	15.2242606722667	12592	OPF3_050418_03.raw	0/0	3.26381587982178	563099040	15.2794466018677	0	3.435E-05
High	Sequest HT (A2)	Unambiguous	[R].TVPAAVPAIVFLSGGQSEEEATVNLNAMNK.[L]		1	1	Q5N725	Q5N725	0	3	0.728	0	1	1	1019.85784912109	3057.55899410328	0.938090148787694	0.000956087760338657	CID	MS2		28.435	91.9512295688	89821	OPF3_050418_03.raw	0/0	3.85789084434509			0	2.085E-06
High	Sequest HT (A2)	Unambiguous	[K].ANSEATLGTYQGDAVLGEGASESLHVK.[D]		1	1	Q5N725	Q5N725	0	3	0.7312	0	1	1	902.104919433594	2704.30020504078	-2.15857566672214	-0.00194581640622952	CID	MS2		33.1	74.5481229973333	71745	OPF3_050418_04.raw	0/0	4.39453411102295			0	1.281E-06
High	Sequest HT (A2)	Unambiguous	[K].ANSEATLGTYQGDAVLGEGASESLHVK.[D]		1	1	Q5N725	Q5N725	0	3	0.622	0	1	1	902.105041503906	2704.30057125172	-2.02315795447134	-0.00182374609372952	HCD	MS2	0	41.475	74.5463419325333	71743	OPF3_050418_04.raw	0/0	5.73638391494751			0	2.433E-09
High	Sequest HT (A2)	Unambiguous	[K].AGTDDGANKDTSATAAATETTAR.[D]		1	1	A2Y720	A2Y720	1	2	0.7945	0	1	1	1098.50329589844	2195.99931516688	-0.8067951953038	-0.000885861562892387	CID	MS2		20.815	15.180003928	12559	OPF3_050418_03.raw	0/0	4.72384262084961	339483188	15.3110227584839	0	2.647E-08
High	Sequest HT (A2)	Unambiguous	[R].VTPQPGVPPEEAGAAVAAESSTGTWTTVWTDGLTSLDR.[Y]		1	1	P0C511	P0C511	0	3	0.6806	0	1	1	1285.63122558594	3854.87912349781	1.86959981246461	0.00240235593734421	CID	MS2		33.1	83.38578702	80418	OPF3_050418_04.raw	0/0	2.62554717063904			0	6.281E-05
High	Sequest HT (A2)	Unambiguous	[K].AGTDDGANKDTSATAAATETTAR.[D]		1	1	A2Y720	A2Y720	1	2	0.8179	0	1	1	1098.50329589844	2195.99931516688	-0.8067951953038	-0.000885861562892387	HCD	MS2	11.64826	28.405	15.1784769882667	12557	OPF3_050418_03.raw	0/0	3.35366702079773	339483188	15.3110227584839	0	2.647E-07
High	Sequest HT (A2)	Unambiguous	[K].SQASALEAHAAPNcK.[V]	C14(Carbamidomethyl)	1	1	Q7XDC8	Q7XDC8	0	3	0.5199	0	1	1	518.915710449219	1554.73257808766	-0.217042001436135	-0.000112480781228423	HCD	MS2	12.24717	12.0318	15.1629734474667	12538	OPF3_050418_03.raw	0/0	4.02365827560425	1360635970	15.2947626113892	0	4.435E-06
High	Sequest HT (A2)	Unambiguous	[K].MTAEIGEqVQIVGDDLLVTNPTR.[V]	Q8(Deamidated)	1	1	Q42971	Q42971	0	2		0.0487	2	2	1250.64318847656	2500.27910032313	7.6615326206257	0.00957791156241528	CID	MS2		40.5	91.893963356	89769	OPF3_050418_03.raw	0/0	3.71482372283936			0	6.655E-05
High	Sequest HT (A2)	Unambiguous	[R].NPEEIPWAAAGAEYVVESTGVFTDKDK.[A]		1	1	Q6K5G8	Q6K5G8	1	3	0.3508	0	1	1	975.138427734375	2923.40072994313	0.383616089345965	0.000373821041800208	HCD	MS2	19.39955	33.1	83.313150292	80345	OPF3_050418_04.raw	0/0	3.62254095077515			0	3.001E-07
High	Sequest HT (A2)	Unambiguous	[R].NPDEIPWAEAGAEYVVESTGVFTDK.[E]		1	1	A2YQT7	A2YQT7	0	3	0.3773	0	1	1	908.762451171875	2724.27280025563	1.93390904659609	0.00175616187501267	HCD	MS2	8.995858	33.1	91.3738817208	89303	OPF3_050418_03.raw	0/0	3.26262736320496			0	8.13E-05
High	Sequest HT (A2)	Unambiguous	[K].GTVEVAGTnKETTTQGHDDLGKR.[C]	N9(Deamidated)	1	1	Q5N725	Q5N725	2	4	0.0136	0	1	1	604.549377441406	2415.17567987563	0.432650132356693	0.000261231406368911	HCD	MS2	1.718881	8.638965	15.8176159501333	13177	OPF3_050418_03.raw	0/0	3.6676664352417	824195886.75	15.6930103302002	0	4.612E-06
High	Sequest HT (A2)	Unambiguous	[K].SARPPGRPFGSGPPGDRPR.[G]		1	1	P0DKK8	P0DKK8	0	5	0.4299	0	1	1	393.010375976563	1961.02277336281	0.776810966735001	0.000304668562603183	CID	MS2		7.959192	16.5701719442667	13920	OPF3_050418_03.raw	0/0	2.13882827758789	891756686	16.6771602630615	0	5.945E-05
High	Sequest HT (A2)	Unambiguous	[K].MTAEIGEQVQIVGDDLLVTNPTR.[V]		1	1	Q42971	Q42971	0	2	0.6784	0	1	1	1250.14172363281	2499.27617063563	0.0968823098199791	0.000121067812415276	CID	MS2		42.565	90.8399887181333	88801	OPF3_050418_03.raw	0/0	3.41742253303528			0	2.255E-06
High	Sequest HT (A2)	Unambiguous	[K].SARPPGRPFGSGPPGDRPR.[G]		1	1	P0DKK8	P0DKK8	0	5	0.3838	0	1	1	393.010040283203	1961.02109489602	-0.0791036730772308	-3.10247967718169E-05	HCD	MS2	28.04592	9.738782	16.5683184901333	13918	OPF3_050418_03.raw	0/0	2.84414005279541	891756686	16.6771602630615	0	5.527E-06
High	Sequest HT (A2)	Unambiguous	[R].VPTVDVSVVDLTVR.[LI]		3	3	Q7FAH2; Q6K5G8; A2YQT7	Q7FAH2; Q6K5G8; A2YQT7	0	2	0.7152	0	1	1	749.927856445313	1498.84843626063	0.60178277269813	0.000450990312515387	CID	MS2		40.845	83.1138200848	80147	OPF3_050418_04.raw	0/0	3.15653729438782			0	3.942E-05
High	Sequest HT (A2)	Unambiguous	[K].AVTFVDNHDTGSTQK.[L]		1	1	P27933	P27933	0	3	0.4799	0	1	1	540.593566894531	1619.76614742359	0.0975533471201925	5.26711979394653E-05	HCD	MS2	18.64717	21.92374	16.5462754224	13894	OPF3_050418_03.raw	0/0	2.73409056663513	1505245497.75	16.8586807250977	0	3.591E-05
High	Sequest HT (A2)	Unambiguous	[R].TVPAAVPAIVFLSGGQSEEEATVNLNAMNK.[L]		1	1	Q5N725	Q5N725	0	3	0.6973	0	1	1	1019.85797119141	3057.55936031422	1.0578625822044	0.00107815807283866	CID	MS2		33.1	90.9057815544	88864	OPF3_050418_03.raw	0/0	3.37203860282898			0	2.114E-05
High	Sequest HT (A2)	Unambiguous	[R].nPEEIPWAAAGAEYVVESTGVFTDK.[D]	N1(Deamidated)	1	1	Q6K5G8	Q6K5G8	0	2	0.6473	0	1	1	1341.14587402344	2681.28447141688	8.48587316847596	0.0113764234376375	CID	MS2		35.385	90.9145228634667	88873	OPF3_050418_03.raw	0/0	2.40748858451843			0	9.165E-05
High	Sequest HT (A2)	Unambiguous	[K].HLTSTYSSDETKEDIK.[L]		1	2	B8BKI7	B8BKI7; Q2R483	1	2	0.654	0	1	1	927.442199707031	1853.87712278406	0.42895745021496	0.000397617031239861	CID	MS2		25	16.4253810165333	13788	OPF3_050418_03.raw	0/0	3.4065625667572	9832986.75	16.3860263824463	0	5.194E-05
High	Sequest HT (A2)	Unambiguous	[K].IFSSPEVASEEPWYGIEqEYTLLQK.[D]	Q18(Deamidated)	1	1	P14656	P14656	0	3	0.092	0	1	1	982.148376464844	2944.43057613453	5.67655747941883	0.00557137817694686	HCD	MS2	14.42602	41.64	74.7164301173333	71899	OPF3_050418_04.raw	0/0	4.01827716827393			0	5.685E-05
High	Sequest HT (A2)	Unambiguous	[R].QTIFLPVIGLVDPEK.[L]		1	1	P46465	P46465	0	2	0.4348	0	1	1	834.981567382813	1668.95585813563	-0.73492864855022	-0.000613282187373443	CID	MS2		33.1	74.7103306384	71893	OPF3_050418_04.raw	0/0	2.52535033226013			0	3.354E-05
High	Sequest HT (A2)	Unambiguous	[R].QTIFLPVIGLVDPEK.[L]		1	1	P46465	P46465	0	2	0.4505	0	1	1	834.981567382813	1668.95585813563	-0.73492864855022	-0.000613282187373443	HCD	MS2	70.42855	41.55	74.7086263589333	71891	OPF3_050418_04.raw	0/0	3.13353753089905			0	3.247E-05
High	Sequest HT (A2)	Unambiguous	[R].IEEELGAAAVYAGAK.[F]		1	1	Q42971	Q42971	0	2	0.4826	0	1	1	746.386901855469	1491.76652708094	-1.62393047748794	-0.00121126453132092	CID	MS2		43.18	90.955281584	88913	OPF3_050418_03.raw	0/0	2.8760085105896			0	4.188E-05
High	Sequest HT (A2)	Unambiguous	[K].ANSEATLGTYQGDAVLGEGASESLHVK.[D]		1	1	Q5N725	Q5N725	0	3	0.5931	0	1	1	902.107604980469	2704.30826168141	0.820614002795375	0.000739730468770479	CID	MS2		40.5	90.9816134986667	88935	OPF3_050418_03.raw	0/0	2.89706063270569			0	5.821E-06
High	Sequest HT (A2)	Unambiguous	[K].GTVEVAGTNKETTTQGHDDLGK.[R]		1	1	Q5N725	Q5N725	1	3	0.5774	0	1	1	753.369018554688	2258.09250240406	1.32608297956002	0.0009981380209562	CID	MS2		31.885	16.3886152986667	13751	OPF3_050418_03.raw	0/0	4.32779121398926	593147066.25	16.1518592834473	0	8.821E-06
High	Sequest HT (A2)	Unambiguous	[K].GTVEVAGTNKETTTQGHDDLGK.[R]		1	1	Q5N725	Q5N725	1	3	0.5909	0	1	1	753.369018554688	2258.09250240406	1.32608297956002	0.0009981380209562	HCD	MS2	53.63388	21.145	16.3868179322667	13749	OPF3_050418_03.raw	0/0	3.95502686500549	593147066.25	16.1518592834473	0	9.913E-08
High	Sequest HT (A2)	Unambiguous	[K].MTAEIGEQVQIVGDDLLVTNPTR.[V]		1	1	Q42971	Q42971	0	2	0.5103	0	1	1	1250.14172363281	2499.27617063563	0.0968823098199791	0.000121067812415276	HCD	MS2	17.28493	33.1	90.838051108	88799	OPF3_050418_03.raw	0/0	2.43020558357239			0	3.961E-05
High	Sequest HT (A2)	Unambiguous	[K].SQASALEAHAAPncK.[V]	N13(Deamidated); C14(Carbamidomethyl)	1	1	Q7XDC8	Q7XDC8	0	2	0.2594	0	1	1	778.362915039063	1555.71855344813	1.04255349554575	0.000810959062523153	HCD	MS2	55.80808	33.1	16.5988294869333	13950	OPF3_050418_03.raw	0/0	4.24293565750122	35824325	16.6710205078125	0	3.668E-06
High	Sequest HT (A2)	Unambiguous	[K].SQASALEAHAAPncK.[V]	N13(Deamidated); C14(Carbamidomethyl)	1	1	Q7XDC8	Q7XDC8	0	2	0.2251	0	1	1	778.362915039063	1555.71855344813	1.04255349554575	0.000810959062523153	CID	MS2		42.135	16.6007025104	13952	OPF3_050418_03.raw	0/0	3.82469320297241	35824325	16.6710205078125	0	5.316E-06
High	Sequest HT (A2)	Unambiguous	[K].AVTFVDNHDTGSTQK.[L]		1	1	P27933	P27933	0	2	0.6338	0	1	1	810.387756347656	1619.76823606531	1.38702462407252	0.00112332765627343	CID	MS2		41.775	16.6075666584	13960	OPF3_050418_03.raw	0/0	4.5631160736084	376340879	16.8278675079346	0	2.944E-06
High	Sequest HT (A2)	Unambiguous	[K].NAPEGTYDAVIVDSSDPIGPAqELFEKPFFqSVAR.[A]	Q22(Deamidated); Q31(Deamidated)	1	1	Q9SMB1	Q9SMB1	0	3	0.0899	0	1	1	1266.28662109375	3796.84531002125	5.91760853368717	0.00748937041672833	CID	MS2		41.655	74.7708257368	71949	OPF3_050418_04.raw	0/0	3.55824780464172			0	1.403E-06
High	Sequest HT (A2)	Unambiguous	[K].VFPEIMVPLIGTPQELAQqVDVIR.[E]	Q19(Deamidated)	1	1	Q75KR1	Q75KR1	0	3	0.0341	0	1	2	898.498962402344	2693.48233394703	8.94150003197401	0.00802785234399428	CID	MS2		41.805	83.106324332	80139	OPF3_050418_04.raw	0/0	2.92772626876831			0	4.604E-05
High	Sequest HT (A2)	Unambiguous	[R].VAVANGTAPVANR.[I]		1	1	P14717	P14717	0	2	0.6302	0	1	1	620.343017578125	1239.67875852625	-1.33179788693333	-0.000825501874942347	CID	MS2		26.8	16.7851688088	14138	OPF3_050418_03.raw	0/0	3.37972044944763	74011550.125	16.8489055633545	0	1.068E-05
High	Sequest HT (A2)	Unambiguous	[R].VAVANGTAPVANR.[I]		1	1	P14717	P14717	0	2	0.6426	0	1	1	620.34326171875	1239.6792468075	-0.93792116980014	-0.000581361249942347	HCD	MS2	8.905065	25.075	16.7833919786667	14136	OPF3_050418_03.raw	0/0	3.33100438117981	74011550.125	16.8489055633545	0	3.64E-05
High	Sequest HT (A2)	Unambiguous	[K].IGPNEPSQLSIDLNAQGLAR.[Y]		1	1	Q5N725	Q5N725	0	2	0.5211	0	1	1	1047.05236816406	2093.09745969813	-0.524104262198723	-0.000548500937384233	HCD	MS2	36.6114	33.1	90.6581026586667	88626	OPF3_050418_03.raw	0/0	3.32456970214844			0	4.403E-05
High	Sequest HT (A2)	Unambiguous	[K].VFPEIMVPLIGTPqELAQQVDVIR.[E]	Q14(Deamidated)	1	1	Q75KR1	Q75KR1	0	3		0.0341	3	3	898.498962402344	2693.48233394703	8.94150003197401	0.00802785234399428	CID	MS2		41.805	83.106324332	80139	OPF3_050418_04.raw	0/0	2.82958650588989			0	2.637E-05
High	Sequest HT (A2)	Unambiguous	[R].TKGEAGTGNVVEAVR.[H]		1	2	Q69LA6	Q69LA6; Q8W3D0	1	2	0.6983	0	1	1	744.394409179688	1487.78154172938	0.199034216946132	0.000148059687603563	CID	MS2		32.515	16.7127704874667	14065	OPF3_050418_03.raw	0/0	3.58480858802795	413968422.75	16.8598327636719	0	4.91E-06
High	Sequest HT (A2)	Unambiguous	[K].GTVEVAGTnKETTTQGHDDLGK.[R]	N9(Deamidated)	1	1	Q5N725	Q5N725	1	3		0.0416	2	2	753.702392578125	2259.09262447438	8.45500784836481	0.00636682812512287	CID	MS2		34.29072	16.3563214938667	13727	OPF3_050418_03.raw	0/0	4.83863735198975			0	1.131E-05
High	Sequest HT (A2)	Unambiguous	[R].TKGEAGTGNVVEAVR.[H]		1	2	Q69LA6	Q69LA6; Q8W3D0	1	2	0.6594	0	1	1	744.394409179688	1487.78154172938	0.199034216946132	0.000148059687603563	HCD	MS2	8.663967	22.825	16.7110703298667	14063	OPF3_050418_03.raw	0/0	4.5765700340271	413968422.75	16.8598327636719	0	8.39E-07
High	Sequest HT (A2)	Unambiguous	[K].WLAANVSAEVAESTR.[I]		1	1	P48494	P48494	0	2	0.7741	0	1	1	802.408264160156	1603.80925169031	1.1169422494225	0.000895680156190792	CID	MS2		35.25	90.7098714173333	88676	OPF3_050418_03.raw	0/0	3.32168221473694			0	3.546E-06
High	Sequest HT (A2)	Unambiguous	[R].VPTVDVSVVDLTVR.[LI]		3	3	Q7FAH2; Q6K5G8; A2YQT7	Q7FAH2; Q6K5G8; A2YQT7	0	2	0.6678	0	1	1	749.927856445313	1498.84843626063	0.60178277269813	0.000450990312515387	HCD	MS2	28.30899	33.1	83.1119572496	80145	OPF3_050418_04.raw	0/0	3.01345014572144			0	5.272E-05
High	Sequest HT (A2)	Unambiguous	[K].GSTVAIFGLGAVGLAAAEGAR.[I]		1	1	Q2R8Z5	Q2R8Z5	0	2	0.5387	0	1	1	944.5185546875	1888.029832745	0.607180922626105	0.000573187499867345	HCD	MS2	0	32.155	90.7643188685333	88727	OPF3_050418_03.raw	0/0	2.9664740562439			0	9.188E-05
High	Sequest HT (A2)	Unambiguous	[K].GSTVAIFGLGAVGLAAAEGAR.[I]		1	1	Q2R8Z5	Q2R8Z5	0	2	0.6675	0	1	1	944.5185546875	1888.029832745	0.607180922626105	0.000573187499867345	CID	MS2		40.755	90.7662254125333	88729	OPF3_050418_03.raw	0/0	4.11938619613647			0	1.535E-07
High	Sequest HT (A2)	Unambiguous	[K].NAPEGTYDAVIVDSSDPIGPAqELFEKPFFqSVAR.[A]	Q22(Deamidated); Q31(Deamidated)	1	1	Q9SMB1	Q9SMB1	0	3	0.2387	0	1	1	1266.28662109375	3796.84531002125	5.91760853368717	0.00748937041672833	HCD	MS2	21.92626	33.1	74.7688130578667	71947	OPF3_050418_04.raw	0/0	4.18988037109375			0	1.234E-05
High	Sequest HT (A2)	Unambiguous	[K].MTAEIGEQVQIVGDDLLVTNPTR.[V]		1	1	Q42971	Q42971	0	2	0.6966	0	1	1	1250.14270019531	2499.27812376063	0.878358647717657	0.00109763031241528	HCD	MS2	0	41.205	90.8314328013333	88793	OPF3_050418_03.raw	0/0	4.11825799942017			0	7.78E-06
High	Sequest HT (A2)	Unambiguous	[K].AGTDDGAnKDTSATAAATETTAR.[D]	N8(Deamidated)	1	1	A2Y720	A2Y720	1	3	0.6039	0	1	1	733.000122070313	2196.98581295094	0.323197884138001	0.000236686978912252	HCD	MS2	0	20.455	16.6093312226667	13962	OPF3_050418_03.raw	0/0	4.57167482376099	28833175	16.650821685791	0	1.197E-05
High	Sequest HT (A2)	Unambiguous	[K].NcYDALPEHGK.[V]	C2(Carbamidomethyl)	1	1	Q6ZD89	Q6ZD89	0	2	0.5919	0	1	1	652.290954589844	1303.57463254969	0.821625813231518	0.000535524843787272	HCD	MS2	16.44538	23.53519	16.7103850344	14062	OPF3_050418_03.raw	0/0	3.20756125450134	87050084.25	16.8231010437012	0	8.878E-05
High	Sequest HT (A2)	Unambiguous	[K].GTVEVAGTNKETTTqGHDDLGK.[R]	Q15(Deamidated)	1	1	Q5N725	Q5N725	1	3	0.0416	0	1	1	753.702392578125	2259.09262447438	8.45500784836481	0.00636682812512287	CID	MS2		34.29072	16.3563214938667	13727	OPF3_050418_03.raw	0/0	5.05012512207031			0	8.651E-06
High	Sequest HT (A2)	Unambiguous	[K].GTVEVAGTNKETTTQGHDDLGK.[R]		1	1	Q5N725	Q5N725	1	3	0.6152	0	1	1	753.3681640625	2258.0899389275	0.190841637961549	0.0001436458334562	HCD	MS2	0	21.93122	16.3544483616	13725	OPF3_050418_03.raw	0/0	4.20581483840942	593147066.25	16.1518592834473	0	3.807E-07
High	Sequest HT (A2)	Unambiguous	[K].IGPNEPSQLSIDLNAQGLAR.[Y]		1	1	Q5N725	Q5N725	0	2	0.7263	0	1	1	1047.05334472656	2093.09941282313	0.409021888859981	0.000428061562615767	CID	MS2		37.095	91.0378030133333	88987	OPF3_050418_03.raw	0/0	2.8548321723938			0	4.276E-06
High	Sequest HT (A2)	Unambiguous	[K].ITDEFTGAGAVGqVcQVIGAVVDVR.[F]	Q13(Deamidated); C15(Carbamidomethyl)	1	1	Q01859	Q01859	0	3	0.0556	0	1	1	854.772216796875	2562.30209713063	5.95907548551096	0.00508962020839713	CID	MS2		40.26	74.6198656293333	71815	OPF3_050418_04.raw	0/0	4.31699895858765	12240534.75	74.5349884033203	0	5.497E-06
High	Sequest HT (A2)	Unambiguous	[K].GTVEVAGTNKETTTQGHDDLGK.[R]		1	1	Q5N725	Q5N725	1	3	0.4777	0	1	1	753.36328125	2258.07529049	-6.29625174260115	-0.0047391666665438	HCD	MS2	0	24.43	15.9860729757333	13343	OPF3_050418_03.raw	0/0	3.36615681648254	593147066.25	16.1518592834473	0	3.831E-06
High	Sequest HT (A2)	Unambiguous	[R].HGGSGGPADPVPVK.[L]		1	1	A2XS65	A2XS65	0	2	0.7396	0	1	1	637.828308105469	1274.64933958094	0.442899211477179	0.000282270468687784	CID	MS2		13.65417	15.9779274885333	13333	OPF3_050418_03.raw	0/0	3.83750700950623			0	2.801E-05
High	Sequest HT (A2)	Unambiguous	[K].ITDEFTGAGAVGQVcQVIGAVVDVR.[F]	C15(Carbamidomethyl)	1	1	Q01859	Q01859	0	3	0.3386	0	1	1	854.437683105469	2561.29849605641	-1.68516333675376	-0.00143873786452057	HCD	MS2	47.04567	33.1	74.6178635432	71813	OPF3_050418_04.raw	0/0	3.1622109413147	49943521.75	74.7299118041992	0	2.888E-06
High	Sequest HT (A2)	Unambiguous	[K].ANSEATLGTYQGDAVLGEGASESLHVK.[D]		1	1	Q5N725	Q5N725	0	3	0.5465	0	1	1	902.108032226563	2704.30954341969	1.29457599567316	0.00116697656252048	CID	MS2		29.605	91.3197404274667	89254	OPF3_050418_03.raw	0/0	3.5454638004303			0	2.002E-06
High	Sequest HT (A2)	Unambiguous	[R].TVPAAVPAIVFLSGGQSEEEATLnLNAMNK.[L]	N24(Deamidated)	1	1	P17784	P17784	0	3	0.0185	0	1	1	1024.86206054688	3072.57162838063	5.15417186773845	0.00527882687488927	HCD	MS2	20.89517	43.18	91.3255029981333	89260	OPF3_050418_03.raw	0/0	3.24116230010986			0	2.563E-05
High	Sequest HT (A2)	Unambiguous	[R].TVPAAVPAIVFLSGGqSEEEATLNLNAMNK.[L]	Q16(Deamidated)	1	1	P17784	P17784	0	3	0.0185	0	1	2	1024.86206054688	3072.57162838063	5.15417186773845	0.00527882687488927	HCD	MS2	20.89517	43.18	91.3255029981333	89260	OPF3_050418_03.raw	0/0	3.23758244514465			0	4.922E-05
High	Sequest HT (A2)	Unambiguous	[K].VSAHGIEGATSLAEQTIVQALTTAR.[E]		1	1	Q9MAX5	Q9MAX5	0	3	0.3531	0	1	1	842.114562988281	2524.32913570484	-2.93906339150806	-0.00247306171877426	HCD	MS2	21.28522	48.77	74.6275632165333	71820	OPF3_050418_04.raw	0/0	3.71316576004028	22992061.5	74.5512237548828	0	5.128E-06
High	Sequest HT (A2)	Unambiguous	[R].TVPAAVPAIVFLSGGQSEEEATLNLnAMNK.[L]	N26(Deamidated)	1	1	P17784	P17784	0	3		0.0185	3	3	1024.86206054688	3072.57162838063	5.15417186773845	0.00527882687488927	HCD	MS2	20.89517	43.18	91.3255029981333	89260	OPF3_050418_03.raw	0/0	3.17889595031738			0	2.509E-05
High	Sequest HT (A2)	Unambiguous	[K].GTVEVAGTnKETTTqGHDDLGKR.[C]	N9(Deamidated); Q15(Deamidated)	1	1	Q5N725	Q5N725	2	3	0.6851	0	1	1	806.06494140625	2416.18027095875	8.94809152617252	0.0072066695834847	CID	MS2		30.545	15.8434561168	13206	OPF3_050418_03.raw	0/0	4.16104888916016			0	3.701E-05
High	Sequest HT (A2)	Unambiguous	[K].AGTDDGAnKDTSATAAATETTAR.[D]	N8(Deamidated)	1	1	A2Y720	A2Y720	1	3	0.5856	0	1	1	733.006958007813	2197.00632076344	9.65772294442321	0.00707262447891225	HCD	MS2	45.68391	33.1	15.8425481725333	13205	OPF3_050418_03.raw	0/0	4.72824287414551			0	5.513E-05
High	Sequest HT (A2)	Unambiguous	[K].GTVEVAGTNKETTTqGHDDLGKR.[C]	Q15(Deamidated)	1	1	Q5N725	Q5N725	2	3		0.0489	2	2	805.731872558594	2415.18106441578	2.66211216723764	0.00214315526056804	HCD	MS2	43.071	32.08	15.8415290618667	13204	OPF3_050418_03.raw	0/0	2.91550040245056	138793577.25	15.6591720581055	0	4.248E-05
High	Sequest HT (A2)	Unambiguous	[K].GTVEVAGTnKETTTQGHDDLGKR.[C]	N9(Deamidated)	1	1	Q5N725	Q5N725	2	3	0.0489	0	1	1	805.731872558594	2415.18106441578	2.66211216723764	0.00214315526056804	HCD	MS2	43.071	32.08	15.8415290618667	13204	OPF3_050418_03.raw	0/0	3.06810736656189	138793577.25	15.6591720581055	0	1.575E-05
High	Sequest HT (A2)	Unambiguous	[K].IQGIGAGFVPGVLDVNLLDEVVQVSSDEAISMAK.[Q]		1	1	Q9XEA8	Q9XEA8	0	3	0.4699	0	1	1	1157.6103515625	3470.8165014275	2.24441568165487	0.00259664583336416	HCD	MS2	24.15858	32.065	91.3570178528	89286	OPF3_050418_03.raw	0/0	3.48586750030518	1666268.4375	91.2705612182617	0	1.318E-05
High	Sequest HT (A2)	Unambiguous	[K].GTVEVAGTnKETTTQGHDDLGKR.[C]	N9(Deamidated)	1	1	Q5N725	Q5N725	2	4	0.1429	0	1	1	604.549743652344	2415.17714471938	1.0391668325581	0.000627442343868911	CID	MS2		10.64772	15.8191718485333	13179	OPF3_050418_03.raw	0/0	2.86948013305664	824195886.75	15.6930103302002	0	2.545E-05
High	Sequest HT (A2)	Unambiguous	[K].GTVEVAGTNKETTTqGHDDLGKR.[C]	Q15(Deamidated)	1	1	Q5N725	Q5N725	2	4		0.0136	2	2	604.549377441406	2415.17567987563	0.432650132356693	0.000261231406368911	HCD	MS2	1.718881	8.638965	15.8176159501333	13177	OPF3_050418_03.raw	0/0	3.61690735816956	824195886.75	15.6930103302002	0	8.423E-06
High	Sequest HT (A2)	Unambiguous	[K].GILGYVEEDLVSTDFQGDSR.[S]		1	1	Q6K5G8	Q6K5G8	0	2	0.6899	0	1	1	1100.52026367188	2200.03325071375	-3.26443830016838	-0.00359094812506555	CID	MS2		41.76	74.6045892728	71799	OPF3_050418_04.raw	0/0	3.15705275535584			0	1.856E-05
High	Sequest HT (A2)	Unambiguous	[K].VESTAcSVSPTADQK.[A]	C6(Carbamidomethyl)	1	1	Q40682	Q40682	0	2	0.5871	0	1	1	790.366577148438	1579.72587766688	-0.600960310853766	-0.000474676562514986	CID	MS2		24.955	14.8733360621333	12236	OPF3_050418_03.raw	0/0	4.65282726287842	81690383	14.5662984848022	0	1.196E-05
High	Sequest HT (A2)	Unambiguous	[R].TVPAAVPAIVFLSGGQSEEEATVNLNAMNK.[L]		1	1	Q5N725	Q5N725	0	3	0.7622	0	1	1	1019.85736083984	3057.55752925953	0.459000415120887	0.000467806510338657	CID	MS2		33.1	91.2505685082667	89188	OPF3_050418_03.raw	0/0	3.70058727264404			0	2.044E-06
High	Sequest HT (A2)	Unambiguous	[K].VFPEIMVPLIGTPQELAQQVDVIR.[E]		1	1	Q75KR1	Q75KR1	0	2	0.6481	0	1	1	1346.7421875	2692.47709837	1.06369820150207	0.00143199000035565	CID	MS2		33.685	83.1953537141333	80228	OPF3_050418_04.raw	0/0	2.32770991325378			0	4.659E-05
High	Sequest HT (A2)	Unambiguous	[R].NPEEIPWAAAGAEYVVESTGVFTDK.[D]		1	1	Q6K5G8	Q6K5G8	0	3	0.5463	0	1	1	894.099304199219	2680.28335933766	2.11051550782309	0.00188558921884881	HCD	MS2	0	33.1	83.1853122392	80218	OPF3_050418_04.raw	0/0	4.31702089309692			0	1.555E-06
High	Sequest HT (A2)	Unambiguous	[R].TVPAAVPAIVFLSGGQSEEEATLNLNAMNK.[L]		1	1	P17784	P17784	0	3	0.708	0	1	1	1024.52648925781	3071.56491451344	-2.23383565921123	-0.0022871288542774	CID	MS2		24.535	74.690016632	71876	OPF3_050418_04.raw	0/0	3.38712120056152			0	2.281E-06
High	Sequest HT (A2)	Unambiguous	[R].TVPAAVPAIVFLSGGQSEEEATLNLNAMNK.[L]		1	1	P17784	P17784	0	3	0.5714	0	1	1	1024.52709960938	3071.56674556813	-1.63770611346312	-0.0016767772917774	HCD	MS2	4.019799	41.67	74.6881689584	71874	OPF3_050418_04.raw	0/0	3.92115569114685			0	1.023E-06
High	Sequest HT (A2)	Unambiguous	[R].HPAESTNATnESVLK.[V]	N10(Deamidated)	1	1	Q2QXR8	Q2QXR8	0	2	0.0218	0	1	1	799.887023925781	1598.76677122156	0.697883119162134	0.000557875781224348	HCD	MS2	0	29.5	16.3385826962667	13707	OPF3_050418_03.raw	0/0	3.6675591468811	27145032	16.4646644592285	0	1.623E-06
High	Sequest HT (A2)	Unambiguous	[K].WLAANVSAEVAESTR.[I]		1	1	P48494	P48494	0	2	0.6679	0	1	1	802.409057617188	1603.81083860438	2.10640894149879	0.00168913718744079	CID	MS2		35.235	91.0771764645333	89027	OPF3_050418_03.raw	0/0	2.62433004379272			0	3.65E-05
High	Sequest HT (A2)	Unambiguous	[K].HLTSTYSSDETKEDIK.[L]		1	2	B8BKI7	B8BKI7; Q2R483	1	3	0.3382	0	1	1	618.630493164063	1853.87692623219	0.322935342883657	0.000199560729167085	HCD	MS2	31.20953	14.45748	16.3209457336	13687	OPF3_050418_03.raw	0/0	4.08365631103516	279754497.5	16.3555812835693	0	1.183E-06
High	Sequest HT (A2)	Unambiguous	[K].ALLPFFDSAYQGFASGSLDQDAQSVR.[M]		1	1	P37833	P37833	0	3	0.6351	0	1	1	930.782043457031	2790.33157711109	-1.92508611138623	-0.00179054630204215	CID	MS2		21.43219	74.6857604456	71872	OPF3_050418_04.raw	0/0	3.58630776405334	809349739.375	74.9206924438477	0	1.468E-07
High	Sequest HT (A2)	Unambiguous	[R].GFKDQIYDIFQLLPSK.[IV]		1	2	P35683	P35683; Q9CAI7	1	3	0.6274	0	1	1	638.010864257813	1912.01803951344	-1.79718512884254	-0.0011454188540938	HCD	MS2	64.56978	33.1	74.6460310773333	71836	OPF3_050418_04.raw	0/0	3.64931893348694	43765260	74.4005355834961	0	7.171E-05
High	Sequest HT (A2)	Unambiguous	[K].ALLPFFDSAYQGFASGSLDQDAQSVR.[M]		1	1	P37833	P37833	0	3	0.5288	0	1	1	930.782043457031	2790.33157711109	-1.92508611138623	-0.00179054630204215	HCD	MS2	35.55587	16.97635	74.6839795602667	71870	OPF3_050418_04.raw	0/0	3.99433660507202	809349739.375	74.9206924438477	0	7.865E-07
High	Sequest HT (A2)	Unambiguous	[K].GSTVAIFGLGAVGLAAAEGAR.[I]		1	1	Q2R8Z5	Q2R8Z5	0	2	0.7221	0	1	1	944.518798828125	1888.03032102625	0.86580053657847	0.000817328124867345	CID	MS2		40.755	91.1079040784	89052	OPF3_050418_03.raw	0/0	4.57442665100098			0	4.582E-06
High	Sequest HT (A2)	Unambiguous	[R].VTPQPGVPPEEAGAAVAAESSTGTWTTVWTDGLTSLDR.[Y]		1	1	P0C511	P0C511	0	4	0.6449	0	1	1	964.470275878906	3854.85927362563	-3.2796950584948	-0.00316070109386146	CID	MS2		24.85817	74.683021388	71869	OPF3_050418_04.raw	0/0	4.27967405319214	447709746	74.6332550048828	0	2.136E-06
High	Sequest HT (A2)	Unambiguous	[R].VTPQPGVPPEEAGAAVAAESSTGTWTTVWTDGLTSLDR.[Y]		1	1	P0C511	P0C511	0	3	0.6658	0	1	1	1285.62622070313	3854.86410884938	-2.02538003719148	-0.00260252687515579	CID	MS2		10.11962	74.6819066352	71868	OPF3_050418_04.raw	0/0	3.7052698135376	1643501930.625	74.5429763793945	0	1.054E-06
High	Sequest HT (A2)	Unambiguous	[R].VTPQPGVPPEEAGAAVAAESSTGTWTTVWTDGLTSLDR.[Y]		1	1	P0C511	P0C511	0	4	0.5812	0	1	1	964.470275878906	3854.85927362563	-3.2796950584948	-0.00316070109386146	HCD	MS2	5.073321	22.48682	74.6810335885333	71867	OPF3_050418_04.raw	0/0	4.2474570274353	447709746	74.6332550048828	0	1.079E-06
High	Sequest HT (A2)	Unambiguous	[K].GTVEVAGTnKETTTQGHDDLGKR.[C]	N9(Deamidated)	1	1	Q5N725	Q5N725	2	4	0.0804	0	1	1	604.549865722656	2415.17763300063	1.24133906595856	0.000749512656368911	HCD	MS2	22.68009	18.895	16.166254556	13537	OPF3_050418_03.raw	0/0	2.85791301727295			0	6.861E-05
High	Sequest HT (A2)	Unambiguous	[K].TIEVNNTDAEGR.[L]		1	1	Q6K669	Q6K669	0	2	0.4809	0	1	1	659.8154296875	1318.623582745	0.177992449843897	0.000117352500069501	CID	MS2		14.65718	16.087335396	13455	OPF3_050418_03.raw	0/0	3.66412901878357	404013309	15.8859529495239	0	7.097E-05
High	Sequest HT (A2)	Unambiguous	[K].TIEVNNTDAEGR.[L]		1	1	Q6K669	Q6K669	0	2	0.4523	0	1	1	659.8154296875	1318.623582745	0.177992449843897	0.000117352500069501	HCD	MS2	14.16569	10.00735	16.0858038109333	13453	OPF3_050418_03.raw	0/0	3.25458312034607	404013309	15.8859529495239	0	4.493E-05
High	Sequest HT (A2)	Unambiguous	[RK].NGHVEIIANDQGNR.[I]		1	3	Q6Z7B0	Q6Z058; Q6L590; Q6Z7B0	0	2	0.7602	0	1	1	768.880004882813	1536.75273313563	0.904945118245478	0.000695337812658181	CID	MS2		18.64	16.253548744	13618	OPF3_050418_03.raw	0/0	3.91742610931396	11652336.75	16.10498046875	0	3.064E-05
High	Sequest HT (A2)	Unambiguous	[R].NLNmGNAASIPSK.[C]	M4(Oxidation)	1	1	Q2QYL3	Q2QYL3	0	2	0.5093	0	1	1	666.832153320313	1332.65703001063	-0.446858490578549	-0.00029775468749893	HCD	MS2	0	14.305	18.4558856802667	15911	OPF3_050418_03.raw	0/0	3.74546074867249	665365372	18.3141002655029	0	1.368E-05
High	Sequest HT (A2)	Unambiguous	[R].TVDHDVHPAETPK.[E]		1	2	A2YQ56	A2YQ56; Q69UZ3	0	3	0.5781	0	1	1	482.572235107422	1445.70215206227	0.151727171948644	7.31174219102589E-05	CID	MS2		22.765	10.3556810058667	7580	OPF3_050418_03.raw	0/0	2.55863380432129	24057175.5	10.3103322982788	0	5.786E-05
High	Sequest HT (A2)	Unambiguous	[K].IFSSPEVASEEPWYGIEQEYTLLQK.[D]		1	1	P14656	P14656	0	3	0.645	0	1	1	981.812438964844	2943.42276363453	-2.40616078510723	-0.0023607884897198	HCD	MS2	0.559653	12.59786	73.9739335936	71188	OPF3_050418_04.raw	0/0	4.93136358261108	371470544	73.5482711791992	0	9.377E-08
High	Sequest HT (A2)	Unambiguous	[K].KDAEGQDAEATTEEAK.[K]		1	1	P49199	P49199	1	2	0.63	0	1	1	846.880859375	1692.75444212	-0.848308972842394	-0.000717990000111968	CID	MS2		20.455	12.9121953216	9169	OPF3_050418_04.raw	0/0	4.72691917419434	43449762.5	12.9514989852905	0	8.546E-07
High	Sequest HT (A2)	Unambiguous	[K].AAATAAASGEPPK.[E]		1	1	Q6F2U9	Q6F2U9	0	2	0.6839	0	1	1	571.2958984375	1141.584520245	-0.22563808214199	-0.000128792499936026	HCD	MS2	54.22511	33.1	12.9404710274667	9199	OPF3_050418_04.raw	0/0	3.47909784317017	5920507.5	12.9239377975464	0	3.943E-05
High	Sequest HT (A2)	Unambiguous	[K].MTAEIGEQVQIVGDDLLVTNPTR.[V]		1	1	Q42971	Q42971	0	3	0.3917	0	1	1	833.764831542969	2499.27994136891	1.60561259376851	0.0013376229687007	HCD	MS2	69.70305	33.1	84.5414481808	81562	OPF3_050418_04.raw	0/0	3.13526201248169			0	1.773E-06
High	Sequest HT (A2)	Unambiguous	[K].LTAAAAIASGTVLGLHEDSR.[Y]		1	1	Q6K669	Q6K669	0	3	0.3805	0	1	1	651.685791015625	1953.04281978688	1.45441307158366	0.00094684229172041	CID	MS2		33.1	94.7821964149333	92023	OPF3_050418_02.raw	0/0	2.04890108108521			0	4.057E-05
High	Sequest HT (A2)	Unambiguous	[K].IGPNEPSQLSIDLNAQGLAR.[Y]		1	1	Q5N725	Q5N725	0	3	0.6263	0	1	1	698.371520996094	2093.10000972828	0.694199648101581	0.000484342760501022	CID	MS2		42.375	94.7513371610667	91993	OPF3_050418_02.raw	0/0	3.71910715103149			0	2.822E-05
High	Sequest HT (A2)	Unambiguous	[K].AINQQPPFEVLSLAGSIADALQI.[-]		1	1	Q6ZFT5	Q6ZFT5	0	3	0.461	0	1	1	799.101440429688	2395.28976802906	1.25945215561939	0.00100558302074205	CID	MS2		33.1	94.7502686130667	91992	OPF3_050418_02.raw	0/0	3.96788883209229	11191756.78125	95.0050964355469	0	2.981E-05
High	Sequest HT (A2)	Unambiguous	[R].AEQSPDDSSQPSASSEAR.[S]		1	1	Q2QMG2	Q2QMG2	0	2	0.7927	0	1	1	924.897338867188	1848.78740110438	1.72171762608663	0.00159154218749791	HCD	MS2	0	23.845	13.2709983125333	9540	OPF3_050418_04.raw	0/0	3.56656289100647			0	7.895E-07
High	Sequest HT (A2)	Unambiguous	[R].AEQSPDDSSQPSASSEAR.[S]		1	1	Q2QMG2	Q2QMG2	0	2	0.8305	0	1	1	924.897338867188	1848.78740110438	1.72171762608663	0.00159154218749791	CID	MS2		33.4	13.2727863778667	9542	OPF3_050418_04.raw	0/0	3.54139137268066			0	1.968E-07
High	Sequest HT (A2)	Unambiguous	[K].MTAEIGEQVQIVGDDLLVTNPTR.[V]		1	1	Q42971	Q42971	0	2	0.4412	0	1	1	1250.14111328125	2499.2749499325	-0.39154040136607	-0.000489283750084724	CID	MS2		17.335	94.7201133290667	91961	OPF3_050418_02.raw	0/0	2.37902545928955			0	7.497E-05
High	Sequest HT (A2)	Unambiguous	[R].GYVASNSKDDPAK.[E]		1	1	O64937	O64937	1	3	0.5893	0	1	1	451.220977783203	1351.64838008961	-0.336211876120116	-0.000151480130170967	HCD	MS2	33.11554	24.235	13.2881142269333	9557	OPF3_050418_04.raw	0/0	2.80109071731567	1042468626.5	13.4265251159668	0	9.176E-05
High	Sequest HT (A2)	Unambiguous	[R].SGETEDTFIADLAVGLATGQIK.[T]		1	1	Q42971	Q42971	0	3	0.451	0	1	1	746.050964355469	2236.13833980641	1.79185854238869	0.00133561213548698	HCD	MS2	50.35044	23.425	84.5565684202667	81578	OPF3_050418_04.raw	0/0	3.57310223579407			0	2.428E-05
High	Sequest HT (A2)	Unambiguous	[K].AINQQPPFEVLSLAGSIADALQI.[-]		1	1	Q6ZFT5	Q6ZFT5	0	2	0.7118	0	1	1	1198.14868164063	2395.29008665125	1.39247263315019	0.00166768562485231	CID	MS2		33.1	94.6913272770667	91934	OPF3_050418_02.raw	0/0	3.40117621421814	12726020.40625	94.8107833862305	0	9.745E-06
High	Sequest HT (A2)	Unambiguous	[R].SGETEDTFIADLAVGLATGqIK.[T]	Q20(Deamidated)	1	1	Q42971	Q42971	0	3	0.4393	0	1	1	746.384460449219	2237.13882808766	9.15423972356662	0.00682637255215364	CID	MS2		33.025	84.5583873530667	81580	OPF3_050418_04.raw	0/0	3.20969700813293			0	9.249E-05
High	Sequest HT (A2)	Unambiguous	[K].LADAMVTWIEAWDELnPSTAAVEnGK.[A]	N16(Deamidated); N24(Deamidated)	1	1	Q8H8T0	Q8H8T0	0	2	0.7304	0	1	1	1417.17797851563	2833.34868040125	8.82819761793717	0.0125065706250749	CID	MS2		40.935	84.5620724205333	81584	OPF3_050418_04.raw	0/0	2.92797636985779	10946530.375	84.6679611206055	0	1.704E-06
High	Sequest HT (A2)	Unambiguous	[K].GSTVAIFGLGAVGLAAAEGAR.[I]		1	1	Q2R8Z5	Q2R8Z5	0	2	0.6123	0	1	1	944.520141601563	1888.03300657313	2.28820841331648	0.00216010156236734	CID	MS2		40.68	94.6463000917333	91888	OPF3_050418_02.raw	0/0	2.75738263130188			0	4.296E-05
High	Sequest HT (A2)	Unambiguous	[K].LPLSPPALSGDLGEFMSWVDEVKK.[L]		1	1	Q75KR1	Q75KR1	1	3	0.2189	0	1	1	872.452880859375	2615.34408931813	0.587983445689095	0.0005125927083706	HCD	MS2	5.203342	41.655	84.5364047832	81557	OPF3_050418_04.raw	0/0	2.33236908912659			0	5.035E-07
High	Sequest HT (A2)	Unambiguous	[K].KDAEGQDAEATTEEAK.[K]		1	1	P49199	P49199	1	2	0.68	0	1	1	846.880859375	1692.75444212	-0.848308972842394	-0.000717990000111968	HCD	MS2	53.06462	34.165	12.9106453709333	9167	OPF3_050418_04.raw	0/0	6.24841785430908	43449762.5	12.9514989852905	0	8.644E-09
High	Sequest HT (A2)	Unambiguous	[K].KDAEGQDAEATTEEAK.[K]		1	1	P49199	P49199	1	3	0.6516	0	1	1	564.924072265625	1692.75766353688	1.05475154326543	0.000595145624932532	CID	MS2		37.18046	12.8490150736	9120	OPF3_050418_04.raw	0/0	4.18778991699219	395955015.5	12.9475383758545	0	9.093E-06
High	Sequest HT (A2)	Unambiguous	[K].KDAEGQDAEATTEEAK.[K]		1	1	P49199	P49199	1	3	0.6018	0	1	1	564.924072265625	1692.75766353688	1.05475154326543	0.000595145624932532	HCD	MS2	13.93991	32.89	12.8471251522667	9118	OPF3_050418_04.raw	0/0	5.54733753204346	395955015.5	12.9475383758545	0	2.129E-06
High	Sequest HT (A2)	Unambiguous	[R].nPEEIPWAAAGAEYVVESTGVFTDK.[D]	N1(Deamidated)	1	1	Q6K5G8	Q6K5G8	0	3	0.114	0	1	1	894.43212890625	2681.28183345875	7.50202362230582	0.00670496291676548	HCD	MS2	0	42.39	84.45829802	81479	OPF3_050418_04.raw	0/0	3.42311668395996			0	3.056E-05
High	Sequest HT (A2)	Unambiguous	[K].NNPSSGAAAAAAnGR.[Y]	N13(Deamidated)	1	1	Q6K4V2	Q6K4V2	0	2	0.437	0	1	1	665.311096191406	1329.61491575281	0.552771490622397	0.000367486406331219	HCD	MS2	0	40.465	12.3051800416	8582	OPF3_050418_04.raw	0/0	3.40880036354065	9174882.78125	12.3768615722656	0	1.152E-05
High	Sequest HT (A2)	Unambiguous	[K].NNPSSGAAAAAAnGR.[Y]	N13(Deamidated)	1	1	Q6K4V2	Q6K4V2	0	2	0.3893	0	1	1	665.311096191406	1329.61491575281	0.552771490622397	0.000367486406331219	CID	MS2		33.1	12.3067401029333	8584	OPF3_050418_04.raw	0/0	4.11462163925171	9174882.78125	12.3768615722656	0	1.995E-07
High	Sequest HT (A2)	Unambiguous	[K].ILNEGQIASTDVVEVVVSPPYVFLPVVK.[S]		1	1	P48494	P48494	0	3	0.6067	0	1	1	1004.56176757813	3011.67074947438	0.13229680835379	0.000132811458418776	HCD	MS2	5.950541	33.1	84.4667494101333	81488	OPF3_050418_04.raw	0/0	3.55985140800476			0	1E-06
High	Sequest HT (A2)	Unambiguous	[K].IDSHLAcAVAGIMSDANILLNTAR.[L]	C7(Carbamidomethyl)	1	2	P0C8Y9	P0DKK4; P0C8Y9	0	3	0.4124	0	1	1	842.765747070313	2526.28268795094	0.944159258516668	0.000795070312480088	HCD	MS2	11.73625	33.1	84.4815928074667	81504	OPF3_050418_04.raw	0/0	2.74015545845032	9201118.65625	84.2106781005859	0	3.853E-05
High	Sequest HT (A2)	Unambiguous	[K].GEGEKEAGEDEGAAPAR.[Y]		1	1	Q6Z7V2	Q6Z7V2	1	3	0.7341	0	1	1	558.252014160156	1672.74148922047	0.354173482697522	0.000197480156354383	HCD	MS2	0	33.1	12.5640497946667	8830	OPF3_050418_04.raw	0/0	5.19123125076294	66786910.4375	12.6619844436646	0	1.133E-07
High	Sequest HT (A2)	Unambiguous	[K].GEGEKEAGEDEGAAPAR.[Y]		1	1	Q6Z7V2	Q6Z7V2	1	3	0.735	0	1	1	558.252014160156	1672.74148922047	0.354173482697522	0.000197480156354383	CID	MS2		40.83	12.5659333645333	8832	OPF3_050418_04.raw	0/0	4.82992315292358	66786910.4375	12.6619844436646	0	3.118E-07
High	Sequest HT (A2)	Unambiguous	[R].TVPAAVPAIVFLSGGQSEEEATVNLNAMNK.[L]		1	1	Q5N725	Q5N725	0	3	0.5263	0	1	1	1019.85815429688	3057.55990963063	1.23752123232945	0.00126126354158866	CID	MS2		33.1	84.5711135136	81592	OPF3_050418_04.raw	0/0	2.85072565078735			0	5.202E-05
High	Sequest HT (A2)	Unambiguous	[K].IGPNEPSQLSIDLNAQGLAR.[Y]		1	1	Q5N725	Q5N725	0	2	0.6941	0	1	1	1047.0537109375	2093.100145245	0.758944195506995	0.000794272500115767	CID	MS2		42.33	94.9021155282667	92144	OPF3_050418_02.raw	0/0	3.04417705535889			0	3E-05
High	Sequest HT (A2)	Unambiguous	[K].GENINESSSTHDESTR.[G]		1	1	Q6ZHZ1	Q6ZHZ1	0	3	0.4434	0	1	1	588.254150390625	1762.74789791188	0.260543209451411	0.000153090625038506	HCD	MS2	47.21461	24.73	12.6039028341333	8869	OPF3_050418_04.raw	0/0	3.08944296836853	4258867.1875	12.6270341873169	0	6.19E-05
High	Sequest HT (A2)	Unambiguous	[K].ANSEATLGTYQGDAVLGEGASESLHVK.[D]		1	1	Q5N725	Q5N725	0	3	0.5596	0	1	1	902.107849121094	2704.30899410328	1.09144942729697	0.000983871093770479	CID	MS2		33.1	94.896959752	92139	OPF3_050418_02.raw	0/0	2.76570463180542			0	8.478E-06
High	Sequest HT (A2)	Unambiguous	[R].TVPAAVPAIVFLSGGQSEEEATVNLNAMNK.[L]		1	1	Q5N725	Q5N725	0	3	0.4414	0	1	1	1019.85797119141	3057.55936031422	1.0578625822044	0.00107815807283866	HCD	MS2	0.895869	33.1	94.8960846888	92138	OPF3_050418_02.raw	0/0	2.90290641784668			0	2.327E-05
High	Sequest HT (A2)	Unambiguous	[R].FVIQGFGNVGSWAAQLISEAGGK.[V]		1	1	A2XMV1	A2XMV1	0	3	0.4167	0	1	1	779.40771484375	2336.20859127125	2.24089278720241	0.00174506041670005	CID	MS2		33.1	84.4890361426667	81510	OPF3_050418_04.raw	0/0	3.00296950340271			0	1.129E-05
High	Sequest HT (A2)	Unambiguous	[K].KDAEGQDAEATTEEAKK.[S]		1	1	P49199	P49199	2	3	0.732	0	1	1	607.622009277344	1820.85147457203	0.347920882252781	0.000211170677024105	CID	MS2		23.74	12.7007584685333	8967	OPF3_050418_04.raw	0/0	5.14670658111572	592826440.75	12.4665794372559	0	3.909E-06
High	Sequest HT (A2)	Unambiguous	[R].VPTVDVSVVDLTVR.[LI]		3	3	Q7FAH2; Q6K5G8; A2YQT7	Q7FAH2; Q6K5G8; A2YQT7	0	2	0.7304	0	1	1	749.928405761719	1498.84953489344	1.33476780778227	0.00100030671876539	CID	MS2		22.315	94.8730859616	92114	OPF3_050418_02.raw	0/0	3.18509221076965			0	8.521E-05
High	Sequest HT (A2)	Unambiguous	[R].NPEEIPWAAAGAEYVVESTGVFTDKDK.[A]		1	1	Q6K5G8	Q6K5G8	1	3	0.3953	0	1	1	975.139526367188	2923.40402584156	1.51103583310576	0.00147245385430021	HCD	MS2	13.39306	33.1	84.5334630392	81554	OPF3_050418_04.raw	0/0	3.39361453056335			0	1.745E-05
High	Sequest HT (A2)	Unambiguous	[K].IGPNEPSQLSIDLNAQGLAR.[Y]		1	1	Q5N725	Q5N725	0	2	0.5778	0	1	1	1047.0537109375	2093.100145245	0.758944195506995	0.000794272500115767	HCD	MS2	23.93996	33.1	94.8998765053333	92142	OPF3_050418_02.raw	0/0	3.15333533287048			0	5.119E-05
High	Sequest HT (A2)	Unambiguous	[K].KDAEGQDAEATTEEAKK.[S]		1	1	P49199	P49199	2	3	0.7235	0	1	1	607.622192382813	1820.85202388844	0.649602049025463	0.000394276145774105	CID	MS2		41.34	12.3042031792	8581	OPF3_050418_04.raw	0/0	4.80684185028076	592826440.75	12.4665794372559	0	1.239E-05
High	Sequest HT (A2)	Unambiguous	[K].WLAANVSAEVAESTR.[I]		1	1	P48494	P48494	0	2	0.6658	0	1	1	802.409423828125	1603.81157102625	2.56308587630324	0.00205534812494079	CID	MS2		41.61	94.6186268082667	91861	OPF3_050418_02.raw	0/0	3.67673873901367			0	2.717E-06
High	Sequest HT (A2)	Unambiguous	[R].NVIHGSDSVDnGKK.[E]	N11(Deamidated)	1	2	A6N0M9	A6N0M9; Q07661	1	2	0.2443	0	1	1	735.862365722656	1470.71745481531	-0.582446469045612	-0.000428307343726564	CID	MS2		21.91748	13.3743126685333	9650	OPF3_050418_04.raw	0/0	4.37681722640991	340627648	13.4369230270386	0	1.365E-05
High	Sequest HT (A2)	Unambiguous	[R].FVIQGFGNVGSWAAQLISEAGGK.[V]		1	1	A2XMV1	A2XMV1	0	2	0.6995	0	1	1	1168.60620117188	2336.20512571375	0.757478472696122	0.000884811875039304	CID	MS2		33.1	84.6444730362667	81663	OPF3_050418_04.raw	0/0	3.65791916847229	29366828	84.6254577636719	0	1.019E-07
High	Sequest HT (A2)	Unambiguous	[K].RGYVASnSKDDPAK.[E]	N7(Deamidated)	1	1	O64937	O64937	2	3	0.5714	0	1	1	503.582611083984	1508.73327999195	-0.45170193292683	-0.000227166015559129	HCD	MS2	45.97013	34.14738	13.5520797914667	9829	OPF3_050418_04.raw	0/0	4.13345289230347	154550812	13.6184177398682	0	2.315E-05
High	Sequest HT (A2)	Unambiguous	[R].VPTVDVSVVDLTVR.[LI]		3	3	Q7FAH2; Q6K5G8; A2YQT7	Q7FAH2; Q6K5G8; A2YQT7	0	2	0.7788	0	1	1	749.927795410156	1498.84831419031	0.520339991022115	0.000389955156265387	CID	MS2		41.37	94.5025106101333	91743	OPF3_050418_02.raw	0/0	3.38695383071899			0	8.608E-06
High	Sequest HT (A2)	Unambiguous	[R].VPTVDVSVVDLTVR.[LI]		3	3	Q7FAH2; Q6K5G8; A2YQT7	Q7FAH2; Q6K5G8; A2YQT7	0	2	0.6533	0	1	1	749.927795410156	1498.84831419031	0.520339991022115	0.000389955156265387	HCD	MS2	16.08032	33.1	94.5006750930667	91741	OPF3_050418_02.raw	0/0	2.74309802055359			0	2.31E-05
High	Sequest HT (A2)	Unambiguous	[R].DHTVSATHGDMDQNTR.[D]		2	5	Q6Z2Z4; P35683	Q6Z2Z4; P35683; P41376; Q9CAI7; P41377	0	3	0.8299	0	1	1	595.592102050781	1784.76175289234	0.0582107668393868	3.46307814046061E-05	CID	MS2		5.03816	13.6666437690667	9951	OPF3_050418_04.raw	0/0	2.88476014137268	462389434.75	13.6932649612427	0	1.134E-05
High	Sequest HT (A2)	Unambiguous	[R].DHTVSATHGDMDQNTR.[D]		2	5	Q6Z2Z4; P35683	Q6Z2Z4; P35683; P41376; Q9CAI7; P41377	0	2	0.8747	0	1	1	892.884643554688	1784.76201047938	0.202536498722293	0.000180739687721143	HCD	MS2	56.44166	33.085	13.6811224992	9969	OPF3_050418_04.raw	0/0	3.75254440307617	26151542	13.6949396133423	0	2.938E-07
High	Sequest HT (A2)	Unambiguous	[R].DHTVSATHGDMDQNTR.[D]		2	5	Q6Z2Z4; P35683	Q6Z2Z4; P35683; P41376; Q9CAI7; P41377	0	2	0.8005	0	1	1	892.884643554688	1784.76201047938	0.202536498722293	0.000180739687721143	CID	MS2		33.1	13.6826807338667	9971	OPF3_050418_04.raw	0/0	4.41162729263306	26151542	13.6949396133423	0	2.863E-07
High	Sequest HT (A2)	Unambiguous	[R].NVIHGSDSVDnGKK.[E]	N11(Deamidated)	1	2	A6N0M9	A6N0M9; Q07661	1	3	0.338	0	1	1	490.911163330078	1470.71893673023	0.425166552686365	0.000208433411481135	CID	MS2		2.333699	13.6885595645333	9976	OPF3_050418_04.raw	0/0	4.28736352920532	2386870894	13.7095556259155	0	4.981E-05
High	Sequest HT (A2)	Unambiguous	[K].MTAEIGEQVQIVGDDLLVTNPTR.[V]		1	1	Q42971	Q42971	0	2	0.6364	0	1	1	1250.14172363281	2499.27617063563	0.0968823098199791	0.000121067812415276	CID	MS2		42.45	94.3525004634667	91595	OPF3_050418_02.raw	0/0	3.30215835571289			0	1.341E-06
High	Sequest HT (A2)	Unambiguous	[K].GVSIDGVqLPFESGEIDFGEPGTNGqHSFYqLIHQGR.[V]	Q8(Deamidated); Q26(Deamidated); Q31(Deamidated)	1	1	P42862	P42862	0	4	0.1015	0	1	1	1005.48223876953	4018.90712518813	8.49613020643142	0.00853621703097696	CID	MS2		41.955	73.3771393082667	70598	OPF3_050418_04.raw	0/0	5.42158317565918	57333460	73.5043182373047	0	7.462E-06
High	Sequest HT (A2)	Unambiguous	[R].TTTDGTTASSPAPATRPAK.[G]		1	2	A2X0R4	Q6Z2X3; A2X0R4	0	3	0.5723	0	1	1	610.977966308594	1830.91934566578	0.0820493781635875	5.00752604845426E-05	HCD	MS2	57.60522	42.345	13.7006425677333	9990	OPF3_050418_04.raw	0/0	3.3247275352478	71490785.5	13.7269668579102	0	2.757E-06
High	Sequest HT (A2)	Unambiguous	[R].GYVASnSKDDPAK.[E]	N6(Deamidated)	1	1	O64937	O64937	1	3	0.3737	0	1	1	451.549194335938	1352.63302974781	0.132495534573092	5.97392708706993E-05	HCD	MS2	22.97948	13.63926	13.7345261445333	10027	OPF3_050418_04.raw	0/0	2.96876811981201	797274008	13.8566045761108	0	7.023E-05
High	Sequest HT (A2)	Unambiguous	[K].ANSEATLGTYqGDAVLGEGASESLHVK.[D]	Q11(Deamidated)	1	1	Q5N725	Q5N725	0	3	0.1043	0	1	1	902.439453125	2705.303806115	5.08175637466945	0.00458254166668715	CID	MS2		33.1	73.3760413109333	70597	OPF3_050418_04.raw	0/0	3.73722958564758			0	8.784E-06
High	Sequest HT (A2)	Unambiguous	[K].IGPNEPSQLSIDLNAQGLAR.[Y]		1	1	Q5N725	Q5N725	0	3	0.5535	0	1	1	698.371948242188	2093.10129146656	1.30656368473386	0.000911588854251022	HCD	MS2	42.63269	37.275	94.3138418770667	91558	OPF3_050418_02.raw	0/0	3.17572259902954			0	8.622E-06
High	Sequest HT (A2)	Unambiguous	[R].NVIHGSDSVDnGKK.[E]	N11(Deamidated)	1	2	A6N0M9	A6N0M9; Q07661	1	2	0.3684	0	1	1	735.863159179688	1470.71904172938	0.496559653450423	0.000365149687523436	HCD	MS2	0	13.84114	13.7368118205333	10030	OPF3_050418_04.raw	0/0	3.79571199417114	180964982	13.7096519470215	0	2.023E-06
High	Sequest HT (A2)	Unambiguous	[K].DAEGQDAEATTEEAKK.[S]		1	1	P49199	P49199	1	2	0.6241	0	1	1	846.882507324219	1692.75773801844	1.09875172276093	0.000929959218638032	CID	MS2		16.69	13.4619168522667	9747	OPF3_050418_04.raw	0/0	4.39452886581421	11555003	13.4472703933716	0	2.555E-06
High	Sequest HT (A2)	Unambiguous	[K].DAEGQDAEATTEEAKK.[S]		1	1	P49199	P49199	1	2	0.5826	0	1	1	846.882507324219	1692.75773801844	1.09875172276093	0.000929959218638032	HCD	MS2	0	30.4	13.4604362381333	9745	OPF3_050418_04.raw	0/0	4.60205268859863	11555003	13.4472703933716	0	5.747E-07
High	Sequest HT (A2)	Unambiguous	[K].ANSEATLGTYQGDAVLGEGASESLHVK.[D]		1	1	Q5N725	Q5N725	0	3	0.6148	0	1	1	902.10791015625	2704.30917720875	1.15915828342237	0.00104490625002048	CID	MS2		33.1	84.5992997429333	81619	OPF3_050418_04.raw	0/0	3.65815663337708			0	1.937E-06
High	Sequest HT (A2)	Unambiguous	[R].TVPAAVPAIVFLSGGQSEEEATVNLNAMNK.[L]		1	1	Q5N725	Q5N725	0	3	0.5705	0	1	1	1019.85772705078	3057.55862789234	0.818317715370992	0.000834017447838657	HCD	MS2	3.175995	33.1	94.5287987810667	91770	OPF3_050418_02.raw	0/0	3.04671335220337			0	1.569E-05
High	Sequest HT (A2)	Unambiguous	[R].NPDEIPWAEAGAEYVVESTGVFTDK.[E]		1	1	A2YQT7	A2YQT7	0	3	0.3455	0	1	1	908.763244628906	2724.27518062672	2.80767458760499	0.00254961890626267	HCD	MS2	44.25826	41.655	94.6058373672	91849	OPF3_050418_02.raw	0/0	2.74981284141541			0	2.869E-05
High	Sequest HT (A2)	Unambiguous	[R].nPEEIPWAAAGAEYVVESTGVFTDKDK.[A]	N1(Deamidated)	1	1	Q6K5G8	Q6K5G8	1	3	0.4582	0	1	1	975.47265625	2924.40341549	6.7675833754266	0.00659700333346687	CID	MS2		39.015	94.6048978349333	91848	OPF3_050418_02.raw	0/0	2.5108654499054			0	4.529E-05
High	Sequest HT (A2)	Unambiguous	[R].NPEEIPWAAAGAEYVVESTGVFTDKDK.[A]		1	1	Q6K5G8	Q6K5G8	1	3	0.6392	0	1	1	975.138549804688	2923.40109615406	0.50888494976372	0.000495891354300208	HCD	MS2	3.15513	33.1	94.6029414341333	91846	OPF3_050418_02.raw	0/0	4.49400234222412			0	3.177E-06
High	Sequest HT (A2)	Unambiguous	[R].VTPQPGVPPEEAGAAVAAESSTGTWTTVWTDGLTSLDR.[Y]		1	1	P0C511	P0C511	0	3	0.4678	0	1	1	1285.63208007813	3854.88168697438	2.53459637216199	0.00325684812484421	HCD	MS2	10.59218	42	84.5731761213333	81594	OPF3_050418_04.raw	0/0	3.42216563224792			0	6.207E-06
High	Sequest HT (A2)	Unambiguous	[K].HGRPGIGATHSSR.[F]		1	1	P31674	P31674	0	4	0.4713	0	1	1	333.927062988281	1332.68642206313	-1.1498842393626	-0.000383109218716982	HCD	MS2	0	37.24	13.38615614	9664	OPF3_050418_04.raw	0/0	3.47815632820129	35190459.75	13.3768787384033	0	2.558E-05
High	Sequest HT (A2)	Unambiguous	[R].VSAANSRPPNPQ.[-]		3	6	Q0DHF6; A2XFI3; A2Y5L9	Q0DHF6; Q0D3D2; Q10MW3; A2XFI3; A2YQ76; A2Y5L9	0	2	0.6948	0	1	1	619.317810058594	1237.62834348719	-0.0246138605583088	-1.52314061097059E-05	HCD	MS2	0	37.6	13.3988117893333	9680	OPF3_050418_04.raw	0/0	4.0293231010437			0	2.628E-06
High	Sequest HT (A2)	Unambiguous	[R].VSAANSRPPNPQ.[-]		3	6	Q0DHF6; A2XFI3; A2Y5L9	Q0DHF6; Q0D3D2; Q10MW3; A2XFI3; A2YQ76; A2Y5L9	0	2	0.6715	0	1	1	619.317810058594	1237.62834348719	-0.0246138605583088	-1.52314061097059E-05	CID	MS2		22.3	13.4003136101333	9682	OPF3_050418_04.raw	0/0	3.43631601333618			0	4.354E-05
High	Sequest HT (A2)	Unambiguous	[R].NVIHGSDSVDnGKK.[E]	N11(Deamidated)	1	2	A6N0M9	A6N0M9; Q07661	1	3	0.2812	0	1	1	490.910186767578	1470.71600704273	-1.56684475038324	-0.000768129088518865	CID	MS2		8.83283	13.3159381832	9586	OPF3_050418_04.raw	0/0	4.0859317779541	3997115808	13.4252796173096	0	3.454E-05
High	Sequest HT (A2)	Unambiguous	[R].GYVASNSKDDPAK.[E]		1	1	O64937	O64937	1	2	0.612	0	1	1	676.327697753906	1351.64811887781	-0.529466063319828	-0.000357826093704716	HCD	MS2	0	17.68157	13.4316624376	9716	OPF3_050418_04.raw	0/0	3.84011125564575	181023794	13.4278421401978	0	1.545E-05
High	Sequest HT (A2)	Unambiguous	[K].DAEGQDAEATTEEAKK.[S]		1	1	P49199	P49199	1	3	0.3687	0	1	1	564.92333984375	1692.75546627125	-0.243288920470122	-0.000137276250067468	HCD	MS2	45.71233	30.60883	13.4348495578667	9720	OPF3_050418_04.raw	0/0	3.584223985672	281943585	13.4886140823364	0	1.605E-06
High	Sequest HT (A2)	Unambiguous	[R].TVPAAVPAIVFLSGGQSEEEATVNLNAMNK.[L]		1	1	Q5N725	Q5N725	0	3	0.6551	0	1	1	1019.85430908203	3057.54837398609	-2.53531042029666	-0.00258395130216134	CID	MS2		28.82767	73.3847081944	70604	OPF3_050418_04.raw	0/0	3.73671555519104			0	4.519E-07
High	Sequest HT (A2)	Unambiguous	[K].VEASEEEEAPKPKPK.[N]		1	1	Q5Z627	Q5Z627	0	3	0.4569	0	1	1	556.621643066406	1667.85037593922	1.03101034506577	0.000573189739573839	HCD	MS2	41.18681	41.52	13.4568843098667	9741	OPF3_050418_04.raw	0/0	3.83380460739136	11285343.25	13.4466238021851	0	2.474E-05
High	Sequest HT (A2)	Unambiguous	[K].IGPNEPSQLSIDLNAQGLAR.[Y]		1	1	Q5N725	Q5N725	0	2	0.5826	0	1	1	1047.05334472656	2093.09941282313	0.409021888859981	0.000428061562615767	CID	MS2		33.1	94.5376444354667	91779	OPF3_050418_02.raw	0/0	3.33086276054382			0	5.713E-05
High	Sequest HT (A2)	Unambiguous	[K].IGPNEPSQLSIDLNAQGLAR.[Y]		1	1	Q5N725	Q5N725	0	2	0.6031	0	1	1	1047.0537109375	2093.100145245	0.758944195506995	0.000794272500115767	HCD	MS2	20.32024	41.8	94.5358838573333	91777	OPF3_050418_02.raw	0/0	3.2498037815094			0	2.262E-05
High	Sequest HT (A2)	Unambiguous	[R].TVPAAVPAIVFLSGGQSEEEATVNLNAMNK.[L]		1	1	Q5N725	Q5N725	0	3	0.4258	0	1	1	1019.85705566406	3057.55661373219	0.159569331579132	0.000162630729088657	CID	MS2		41.955	94.5307553632	91772	OPF3_050418_02.raw	0/0	3.63962864875793			0	1.024E-05
High	Sequest HT (A2)	Unambiguous	[K].ANSEATLGTYQGDAVLGEGASESLHVK.[D]		1	1	Q5N725	Q5N725	0	3	0.5633	0	1	1	902.107849121094	2704.30899410328	1.09144942729697	0.000983871093770479	CID	MS2		33.1	94.5296739229333	91771	OPF3_050418_02.raw	0/0	3.87243318557739			0	2.891E-07
High	Sequest HT (A2)	Unambiguous	[R].nPDEIPWAEAGAEYVVESTGVFTDK.[E]	N1(Deamidated)	1	1	A2YQT7	A2YQT7	0	3	0.5882	0	1	1	909.095703125	2725.272556115	7.70877279832336	0.00700278166667934	HCD	MS2	29.19493	40.59	84.5847755581333	81606	OPF3_050418_04.raw	0/0	4.41712379455566			0	2.285E-05
High	Sequest HT (A2)	Unambiguous	[R].NVIHGSDSVDnGKK.[E]	N11(Deamidated)	1	2	A6N0M9	A6N0M9; Q07661	1	2	0.3377	0	1	1	735.863159179688	1470.71904172938	0.496559653450423	0.000365149687523436	CID	MS2		15.96545	13.7383114448	10032	OPF3_050418_04.raw	0/0	3.85144925117493	180964982	13.7096519470215	0	1.993E-05
High	Sequest HT (A2)	Unambiguous	[K].KDAEGQDAEATTEEAKK.[S]		1	1	P49199	P49199	2	3	0.7718	0	1	1	607.622192382813	1820.85202388844	0.649602049025463	0.000394276145774105	HCD	MS2	6.665589	33.1	12.3022923677333	8579	OPF3_050418_04.raw	0/0	5.95937585830688	592826440.75	12.4665794372559	0	1.334E-07
High	Sequest HT (A2)	Unambiguous	[R].KGNAGGANAGGVTSTGGTGR.[R]		1	1	Q2QX45	Q2QX45	1	3	0.6937	0	1	1	563.947265625	1689.827243615	0.559480581430022	0.000315141666609027	HCD	MS2	54.11024	27.265	12.1667273930667	8443	OPF3_050418_04.raw	0/0	4.4402904510498	13810854	12.2393627166748	0	7.078E-06
High	Sequest HT (A2)	Unambiguous	[K].IFSSPEVASEEPWYGIEQEYTLLQK.[D]		1	1	P14656	P14656	0	3	0.7216	0	1	1	981.8125	2943.42294674	-2.34395258639686	-0.0022997533334698	CID	MS2		11.5299	73.5996314970667	70816	OPF3_050418_04.raw	0/0	4.49498128890991	371470544	73.5482711791992	0	1.828E-06
High	Sequest HT (A2)	Unambiguous	[R].TVPAAVPAIVFLSGGQSEEEATLNLNAMNK.[L]		1	1	P17784	P17784	0	2	0.7207	0	1	1	1536.28625488281	3071.56523313563	-2.13010303932638	-0.00327138218767686	CID	MS2		39.645	73.5713730186667	70788	OPF3_050418_04.raw	0/0	2.89582180976868			0	1.989E-05
High	Sequest HT (A2)	Unambiguous	[R].NPEEIPWAAAGAEYVVESTGVFTDKDK.[A]		1	1	Q6K5G8	Q6K5G8	1	2	0.739	0	1	1	1462.20007324219	2923.39286985438	-2.30506483105285	-0.00336931281231045	CID	MS2		33.1	73.5699435112	70787	OPF3_050418_04.raw	0/0	3.40984392166138	224821829.25	73.1560592651367	0	5.554E-06
High	Sequest HT (A2)	Unambiguous	[K].WLAANVSAEVAESTR.[I]		1	1	P48494	P48494	0	2	0.7187	0	1	1	802.408386230469	1603.80949583094	1.26916789435732	0.00101775046869079	CID	MS2		33.1	97.3663300274667	94818	OPF3_050418_03.raw	0/0	3.59093880653381	392337.734375	97.2865676879883	0	1.136E-06
High	Sequest HT (A2)	Unambiguous	[K].WLAANVSAEVAESTR.[I]		1	1	P48494	P48494	0	2	0.7232	0	1	1	802.409240722656	1603.81120481531	2.33474740890101	0.00187224265619079	CID	MS2		34.135	95.6924520162667	92924	OPF3_050418_02.raw	0/0	3.36075592041016			0	1.253E-05
High	Sequest HT (A2)	Unambiguous	[K].GSTVAIFGLGAVGLAAAEGAR.[I]		1	1	Q2R8Z5	Q2R8Z5	0	2	0.7444	0	1	1	944.519714355469	1888.03215208094	1.83562408889984	0.00173285546861734	CID	MS2		26.575	95.6600532149333	92894	OPF3_050418_02.raw	0/0	3.55629587173462			0	1.867E-05
High	Sequest HT (A2)	Unambiguous	[R].TVPAAVPAIVFLSGGQSEEEATLNLNAMNK.[L]		1	1	P17784	P17784	0	2	0.6844	0	1	1	1536.28552246094	3071.56376829188	-2.60700667592488	-0.00400380406267686	HCD	MS2	7.331356	33.1	73.5690516472	70786	OPF3_050418_04.raw	0/0	3.58167815208435			0	2.745E-05
High	Sequest HT (A2)	Unambiguous	[K].GSTVAIFGLGAVGLAAAEGAR.[I]		1	1	Q2R8Z5	Q2R8Z5	0	2	0.6824	0	1	1	944.518859863281	1888.03044309656	0.930455440066561	0.000878363281117345	CID	MS2		24.385	97.4259213232	94867	OPF3_050418_03.raw	0/0	2.55474734306335	519407.604492188	97.312385559082	0	4.835E-05
High	Sequest HT (A2)	Unambiguous	[K].VFPEIMVPLIGTPQELAQQVDVIR.[E]		1	1	Q75KR1	Q75KR1	0	3	0.5014	0	1	1	898.163146972656	2692.47488765797	0.242627380102244	0.000217755989827613	HCD	MS2	50.54922	33.1	84.3084542989333	81331	OPF3_050418_04.raw	0/0	3.69048595428467			0	1.124E-05
High	Sequest HT (A2)	Unambiguous	[R].TVPAAVPAIVFLSGGQSEEEATVNLNAMNK.[L]		1	1	Q5N725	Q5N725	0	3	0.5937	0	1	1	1019.85766601563	3057.55844478688	0.758431498662641	0.000772982291588657	CID	MS2		32.05	95.6526328648	92886	OPF3_050418_02.raw	0/0	3.47031331062317			0	1.672E-05
High	Sequest HT (A2)	Unambiguous	[R].NPEEIPWAAAGAEYVVESTGVFTDKDK.[A]		1	1	Q6K5G8	Q6K5G8	1	2	0.5299	0	1	1	1462.20080566406	2923.39433469813	-1.80398938938183	-0.00263689093731045	HCD	MS2	0	40.17	73.5682121576	70785	OPF3_050418_04.raw	0/0	2.68192911148071	224821829.25	73.1560592651367	0	2.529E-05
High	Sequest HT (A2)	Unambiguous	[R].NPEEIPWAAAGAEYVVESTGVFTDKDK.[A]		1	1	Q6K5G8	Q6K5G8	1	3	0.4044	0	1	1	975.136108398438	2923.39377193531	-1.99649225859138	-0.00194551489569979	CID	MS2		3.041277	73.5661622176	70783	OPF3_050418_04.raw	0/0	1.83391630649567			0	2.235E-07
High	Sequest HT (A2)	Unambiguous	[K].VFPEIMVPLIGTPQELAQQVDVIR.[E]		1	1	Q75KR1	Q75KR1	0	3	0.5344	0	1	1	898.163879394531	2692.47708492359	1.05870413097143	0.000950177864827613	CID	MS2		41.31042	84.3104315530667	81333	OPF3_050418_04.raw	0/0	2.61590909957886			0	2.463E-05
High	Sequest HT (A2)	Unambiguous	[R].VPTVDVSVVDLTVR.[LI]		3	3	Q7FAH2; Q6K5G8; A2YQT7	Q7FAH2; Q6K5G8; A2YQT7	0	2	0.7173	0	1	1	749.929077148438	1498.85087766688	2.23063840621844	0.00167169343751539	CID	MS2		41.955	95.6175469893333	92850	OPF3_050418_02.raw	0/0	3.3622932434082			0	8.635E-06
High	Sequest HT (A2)	Unambiguous	[K].ANSEATLGTYQGDAVLGEGASESLHVK.[D]		1	1	Q5N725	Q5N725	0	3	0.5737	0	1	1	902.107421875	2704.307712365	0.617487434419181	0.000556625000020479	CID	MS2		25.765	95.6166071893333	92849	OPF3_050418_02.raw	0/0	3.12443947792053			0	1.742E-05
High	Sequest HT (A2)	Unambiguous	[K].IGPNEPSQLSIDLNAQGLAR.[Y]		1	1	Q5N725	Q5N725	0	2	0.767	0	1	1	1047.05456542969	2093.10185422938	1.57542957768336	0.00164876468761577	CID	MS2		27.565	97.2555869250667	94735	OPF3_050418_03.raw	0/0	3.39016366004944	2364655.08398438	97.2184753417969	0	3.055E-05
High	Sequest HT (A2)	Unambiguous	[K].DQIYDIFQLLPSK.[IV]		1	2	P35683	P35683; Q9CAI7	0	2	0.3543	0	1	1	790.420593261719	1579.83390989344	-1.72508758288117	-0.00136267828122527	HCD	MS2	0	33.1	73.6067915754667	70823	OPF3_050418_04.raw	0/0	3.01734709739685	87765398	73.4987182617188	0	1.877E-05
High	Sequest HT (A2)	Unambiguous	[K].DQIYDIFQLLPSK.[IV]		1	2	P35683	P35683; Q9CAI7	0	2	0.4377	0	1	1	790.420593261719	1579.83390989344	-1.72508758288117	-0.00136267828122527	CID	MS2		41.385	73.6087167962667	70825	OPF3_050418_04.raw	0/0	2.80704283714294	87765398	73.4987182617188	0	3.338E-05
High	Sequest HT (A2)	Unambiguous	[R].VGALSIVcGSADVAVR.[V]	C8(Carbamidomethyl)	1	1	P37833	P37833	0	2	0.5733	0	1	1	787.424377441406	1573.84147825281	3.06634923347652	0.00241296640622934	CID	MS2		42.03	95.7898852149333	93026	OPF3_050418_02.raw	0/0	3.74929571151733			0	7.047E-05
High	Sequest HT (A2)	Unambiguous	[K].ANSEATLGTYQGDAVLGEGASESLHVK.[D]		1	1	Q5N725	Q5N725	0	3	0.5279	0	1	1	902.106872558594	2704.30606441578	0.00810772929059832	7.3085937704794E-06	HCD	MS2	31.37674	41.595	84.2112317122667	81237	OPF3_050418_04.raw	0/0	5.38025712966919			0	3.471E-09
High	Sequest HT (A2)	Unambiguous	[K].ANSEATLGTYqGDAVLGEGASESLHVK.[D]	Q11(Deamidated)	1	1	Q5N725	Q5N725	0	3	0.2668	0	1	1	902.441528320313	2705.31003170094	7.38302012195683	0.00665773697918715	CID	MS2		21.1	84.2130710952	81239	OPF3_050418_04.raw	0/0	4.01285123825073			0	1.406E-06
High	Sequest HT (A2)	Unambiguous	[K].GDAVLGEGASESLHVK.[D]		1	1	P17784	P17784	0	3	0.2987	0	1	1	523.601806640625	1568.79086666188	-0.388348696649135	-0.000203079374993346	HCD	MS2	9.890839	33.1	95.9308162181333	93161	OPF3_050418_02.raw	0/0	3.07697749137878	1583591.9375	96.0768661499023	0	2.049E-05
High	Sequest HT (A2)	Unambiguous	[R].SGETEDTFIADLAVGLATGQIK.[T]		1	1	Q42971	Q42971	0	2	0.5947	0	1	1	1118.57080078125	2236.1343249325	-0.00359437252587719	-4.01874990529905E-06	HCD	MS2	11.00331	31.03	84.2150168592	81241	OPF3_050418_04.raw	0/0	4.17287826538086			0	2.274E-06
High	Sequest HT (A2)	Unambiguous	[R].nPEEIPWAAAGAEYVVESTGVFTDKDK.[A]	N1(Deamidated)	1	1	Q6K5G8	Q6K5G8	1	4	0.3731	0	1	1	731.854187011719	2924.39491815688	3.86189991657827	0.00282341921885554	CID	MS2		32.5928	73.6340653197333	70852	OPF3_050418_04.raw	0/0	3.26957631111145	128340039.5	73.1829986572266	0	8.445E-07
High	Sequest HT (A2)	Unambiguous	[K].VcVLScGISTGLGATINVAKPPK.[G]	C2(Carbamidomethyl); C6(Carbamidomethyl)	1	1	Q2R8Z5	Q2R8Z5	0	3	0.4255	0	1	1	781.424743652344	2342.25967769703	1.12249295310869	0.000876389010448027	HCD	MS2	29.74461	33.1	95.9147066813333	93152	OPF3_050418_02.raw	0/0	3.2192976474762	3015253.6875	96.0465240478516	0	6.931E-05
High	Sequest HT (A2)	Unambiguous	[R].VPTVDVSVVDLTVR.[LI]		3	3	Q7FAH2; Q6K5G8; A2YQT7	Q7FAH2; Q6K5G8; A2YQT7	0	2	0.7853	0	1	1	749.926147460938	1498.84501829188	-1.6786151142303	-0.00125799406248461	CID	MS2		33.1	97.1561288813333	94662	OPF3_050418_03.raw	0/0	3.12002849578857			0	9.652E-06
High	Sequest HT (A2)	Unambiguous	[R].VPTVDVSVVDLTVR.[LI]		3	3	Q7FAH2; Q6K5G8; A2YQT7	Q7FAH2; Q6K5G8; A2YQT7	0	2	0.5703	0	1	1	749.927673339844	1498.84807004969	0.357454427670084	0.000267884843765387	HCD	MS2	17.17253	33.1	95.615734308	92848	OPF3_050418_02.raw	0/0	2.56273055076599			0	9.376E-06
High	Sequest HT (A2)	Unambiguous	[R].NPEEIPWAAAGAEYVVESTGVFTDK.[D]		1	1	Q6K5G8	Q6K5G8	0	3	0.5116	0	1	1	894.095520019531	2680.27200679859	-2.1250676377646	-0.00189859046865119	HCD	MS2	0	42.21	97.1659452730667	94672	OPF3_050418_03.raw	0/0	3.43653059005737			0	2.369E-05
High	Sequest HT (A2)	Unambiguous	[R].AGLPLQDLEFVQFHPTGIYGAGcLITEGSR.[G]	C23(Carbamidomethyl)	1	1	Q6ZDY8	Q6ZDY8	0	3	0.5819	0	1	1	1082.87890625	3246.62216549	-0.937364125647005	-0.00101442333337095	HCD	MS2	25.28072	33.1	73.6331507352	70851	OPF3_050418_04.raw	0/0	3.42121958732605	198816945	73.8317184448242	0	3.382E-06
High	Sequest HT (A2)	Unambiguous	[K].NMITGTSQADcAVLIIDSTTGGFEAGISK.[D]	C11(Carbamidomethyl)	1	1	O64937	O64937	0	3	0.5899	0	1	1	986.48095703125	2957.42831783375	1.77679812396804	0.00175158125009271	CID	MS2		40.98	95.8601154986667	93096	OPF3_050418_02.raw	0/0	3.77500081062317	659967.515625	96.0259170532227	0	9.207E-05
High	Sequest HT (A2)	Unambiguous	[R].NPEEIPWAAAGAEYVVESTGVFTDKDK.[A]		1	1	Q6K5G8	Q6K5G8	1	4	0.3067	0	1	1	731.604248046875	2923.3951622975	-1.52089453890623	-0.00111154562489446	HCD	MS2	24.22584	28.67651	73.6323426714667	70850	OPF3_050418_04.raw	0/0	4.00758028030396			0	1.836E-07
High	Sequest HT (A2)	Unambiguous	[K].ELAAKPDVDGFLVGGASLKPEFIDIInSATVK.[S]	N27(Deamidated)	1	1	P48494	P48494	0	3	0.6954	0	1	1	1105.93237304688	3315.78256588063	3.11110952362635	0.00343857687520588	CID	MS2		29.605	73.6303366082667	70848	OPF3_050418_04.raw	0/0	5.91350841522217			0	1.485E-07
High	Sequest HT (A2)	Unambiguous	[K].ELAAKPDVDGFLVGGASLKPEFIDIINSATVK.[S]		1	1	P48494	P48494	0	3	0.6921	0	1	1	1105.59704589844	3314.77658443531	-3.51446724917849	-0.00388323822896079	HCD	MS2	14.41929	34.88284	73.6285595264	70846	OPF3_050418_04.raw	0/0	4.70973777770996	261152800	73.4484710693359	0	1.332E-08
High	Sequest HT (A2)	Unambiguous	[R].SGETEDTFIADLAVGLATGqIK.[T]	Q20(Deamidated)	1	1	Q42971	Q42971	0	2	0.6878	0	1	1	1119.07263183594	2237.13798704188	8.77828921488711	0.0098190359375947	CID	MS2		33.1	84.2166624893333	81243	OPF3_050418_04.raw	0/0	4.26359701156616			0	2.677E-07
High	Sequest HT (A2)	Unambiguous	[R].TVPAAVPAIVFLSGGQSEEEATLNLNAMNK.[L]		1	1	P17784	P17784	0	3	0.4261	0	1	1	1024.52770996094	3071.56857662281	-1.041576567715	-0.0010664257292774	HCD	MS2	41.69449	33.1	84.2236394669333	81250	OPF3_050418_04.raw	0/0	4.05863475799561			0	3.567E-05
High	Sequest HT (A2)	Unambiguous	[K].IGPNEPSQLSIDLNAQGLAR.[Y]		1	1	Q5N725	Q5N725	0	3	0.6179	0	1	1	698.371154785156	2093.09891109547	0.169316188131059	0.000118131823001022	CID	MS2		42.165	95.8695923717333	93105	OPF3_050418_02.raw	0/0	3.90396428108215			0	1.762E-05
High	Sequest HT (A2)	Unambiguous	[R].ELLFTTPGALQHLSGVILFEETLYQK.[T]		1	1	Q5N725	Q5N725	0	3	0.6257	0	1	1	983.200073242188	2947.58566646656	1.40127983290012	0.00137679552077922	CID	MS2		33.1	84.4518522032	81473	OPF3_050418_04.raw	0/0	3.58231544494629	39856099.3125	84.3974761962891	0	2.207E-05
High	Sequest HT (A2)	Unambiguous	[R].SGETEDTFIADLAVGLATGQIK.[T]		1	1	Q42971	Q42971	0	2	0.5691	0	1	1	1118.57189941406	2236.13652219813	0.979023528645393	0.0010946140625947	HCD	MS2	18.24227	42.46	84.3156146096	81338	OPF3_050418_04.raw	0/0	4.26687717437744			0	7.434E-08
High	Sequest HT (A2)	Unambiguous	[K].GDAVLGEGASESLHVK.[D]		1	1	P17784	P17784	0	3	0.3785	0	1	1	523.602172851563	1568.79196529469	0.311956493286784	0.000163131562506654	HCD	MS2	0	33.1	95.5608098517333	92792	OPF3_050418_02.raw	0/0	2.5057954788208			0	5.3E-05
High	Sequest HT (A2)	Unambiguous	[K].AAIKEEAEGK.[L]		1	1	Q6K5G8	Q6K5G8	1	2	0.5199	0	1	1	523.279968261719	1045.55265989344	0.234118762606049	0.00012239171883266	HCD	MS2	0	37.45	11.4210036384	7686	OPF3_050418_04.raw	0/0	3.01523566246033	34837611.0625	11.5264835357666	0	8.492E-05
High	Sequest HT (A2)	Unambiguous	[K].ETTTQGHDDLGKR.[C]		2	2	P17784; Q5N725	P17784; Q5N725	1	3	0.5701	0	1	1	486.570953369141	1457.69830684742	0.272304308946311	0.000132312474003508	HCD	MS2	0	33.1	11.6317528341333	7901	OPF3_050418_04.raw	0/0	3.13612079620361	51706456.6875	11.4194326400757	0	3.364E-05
High	Sequest HT (A2)	Unambiguous	[R].VPTVDVSVVDLTVR.[LI]		3	3	Q7FAH2; Q6K5G8; A2YQT7	Q7FAH2; Q6K5G8; A2YQT7	0	2	0.7625	0	1	1	749.9287109375	1498.850145245	1.74198171616235	0.00130548250001539	CID	MS2		33.1	95.2423695458667	92475	OPF3_050418_02.raw	0/0	3.19509673118591			0	1.047E-05
High	Sequest HT (A2)	Unambiguous	[R].AASAAGTIMTLSSWATSSVEEVASTGPGIR.[F]		1	2	B8B7C5	Q10CE4; B8B7C5	0	3	0.3922	0	1	1	970.151489257813	2908.43991451344	1.45718314194342	0.0014127078123541	HCD	MS2	8.042212	33.1	84.4048979136	81427	OPF3_050418_04.raw	0/0	3.05686593055725	46847521.3125	84.3575134277344	0	4.763E-06
High	Sequest HT (A2)	Unambiguous	[R].AASAAGTIMTLSSWATSSVEEVASTGPGIR.[F]		1	2	B8B7C5	Q10CE4; B8B7C5	0	3	0.6269	0	1	1	970.152282714844	2908.44229488453	2.27562004707194	0.0022061648436041	CID	MS2		42.505	84.4068709509333	81429	OPF3_050418_04.raw	0/0	3.93909645080566	46847521.3125	84.3575134277344	0	2.498E-05
High	Sequest HT (A2)	Unambiguous	[K].VcVLScGISTGLGATINVAKPPK.[G]	C2(Carbamidomethyl); C6(Carbamidomethyl)	1	1	Q2R8Z5	Q2R8Z5	0	3	0.2685	0	1	1	781.425170898438	2342.26095943531	1.66971653049291	0.00130363510419803	HCD	MS2	38.63912	32.935	95.1401783688	92375	OPF3_050418_02.raw	0/0	2.5712993144989			0	2.973E-05
High	Sequest HT (A2)	Unambiguous	[R].NPDEIPWAEAGAEYVVESTGVFTDKEK.[A]		1	1	A2YQT7	A2YQT7	1	3	0.407	0	1	1	994.471008300781	2981.39847164234	-2.2191206701204	-0.00220536588540199	CID	MS2		5.039384	73.414227136	70633	OPF3_050418_04.raw	0/0	1.9904488325119			0	2.894E-06
High	Sequest HT (A2)	Unambiguous	[R].YAIIcqEnGLVPIVEPEILVDGSHDIER.[C]	C5(Carbamidomethyl); Q6(Deamidated); N8(Deamidated)	1	1	Q5N725	Q5N725	0	3	0.4908	0	1	1	1060.86926269531	3180.59323482594	5.12890156024588	0.00543762197917423	CID	MS2		39.685	73.3899346202667	70609	OPF3_050418_04.raw	0/0	3.80816507339478	14265135.25	73.4195251464844	0	1.94E-05
High	Sequest HT (A2)	Unambiguous	[K].IGPNEPSQLSIDLNAQGLAR.[Y]		1	1	Q5N725	Q5N725	0	3	0.5777	0	1	1	698.371337890625	2093.09946041188	0.43175791811632	0.000301237291751022	HCD	MS2	0	33.1	95.1156251152	92348	OPF3_050418_02.raw	0/0	3.41324758529663			0	8.472E-05
High	Sequest HT (A2)	Unambiguous	[R].NAGESSGTQQATGAPGR.[G]		1	1	Q6EU14	Q6EU14	0	2	0.7233	0	1	1	794.86962890625	1588.7319811825	0.617047504893041	0.000490161250013443	HCD	MS2	0	20.905	11.8567722890667	8140	OPF3_050418_04.raw	0/0	3.46786856651306	5576285	11.8854923248291	0	3.649E-06
High	Sequest HT (A2)	Unambiguous	[R].NAGESSGTQQATGAPGR.[G]		1	1	Q6EU14	Q6EU14	0	2	0.6743	0	1	1	794.86962890625	1588.7319811825	0.617047504893041	0.000490161250013443	CID	MS2		31.675	11.8584203370667	8142	OPF3_050418_04.raw	0/0	3.04072427749634	5576285	11.8854923248291	0	1.388E-06
High	Sequest HT (A2)	Unambiguous	[K].AINQQPPFEVLSLAGSIADALQI.[-]		1	1	Q6ZFT5	Q6ZFT5	0	2	0.7346	0	1	1	1198.14831542969	2395.28935422938	1.08669635203954	0.00130147468735231	CID	MS2		33.1	95.0509071832	92293	OPF3_050418_02.raw	0/0	4.0672755241394			0	4.422E-07
High	Sequest HT (A2)	Unambiguous	[R].QDKPEPPPEGR.[L]		1	1	Q9FE01	Q9FE01	0	3	0.5941	0	1	1	417.210693359375	1249.61752681813	0.309109176567052	0.000128756041779828	CID	MS2		33.1	11.9221527629333	8208	OPF3_050418_04.raw	0/0	2.3853645324707			0	5.283E-05
High	Sequest HT (A2)	Unambiguous	[R].VPTVDVSVVDLTVR.[LI]		3	3	Q7FAH2; Q6K5G8; A2YQT7	Q7FAH2; Q6K5G8; A2YQT7	0	2	0.75	0	1	1	749.927917480469	1498.84855833094	0.683225554374145	0.000512025468765387	CID	MS2		42.475	84.4109920058667	81433	OPF3_050418_04.raw	0/0	2.99633693695068			0	2.19E-05
High	Sequest HT (A2)	Unambiguous	[K].LADAMVTWIEAWDELNPSTAAVEnGK.[A]	N24(Deamidated)	1	1	Q8H8T0	Q8H8T0	0	3	0.1596	0	1	1	944.785888671875	2832.34311275563	1.22213295415732	0.00115383187505709	HCD	MS2	27.63471	40.02	84.4386633216	81462	OPF3_050418_04.raw	0/0	4.25874614715576			0	1.316E-06
High	Sequest HT (A2)	Unambiguous	[R].VALQSEDVELVAVnDPFITTEYMTYMFK.[Y]	N14(Deamidated)	1	1	Q6K5G8	Q6K5G8	0	3	0.0813	0	1	1	1085.52819824219	3254.57004146656	5.43714916236458	0.00589849552060562	CID	MS2		42.45	84.3812973018667	81404	OPF3_050418_04.raw	0/0	4.91985988616943			0	1.823E-06
High	Sequest HT (A2)	Unambiguous	[R].TVPAAVPAIVFLSGGQSEEEATVNLNAMNK.[L]		1	1	Q5N725	Q5N725	0	3	0.6389	0	1	1	1019.85797119141	3057.55936031422	1.0578625822044	0.00107815807283866	HCD	MS2	0	33.1	95.2654581176	92497	OPF3_050418_02.raw	0/0	3.96300959587097			0	5.703E-06
High	Sequest HT (A2)	Unambiguous	[K].ANSEATLGTYQGDAVLGEGASESLHVK.[D]		1	1	Q5N725	Q5N725	0	3	0.5821	0	1	1	902.107666015625	2704.30844478688	0.888322858920773	0.000800765625020479	CID	MS2		33.1	95.2663310728	92498	OPF3_050418_02.raw	0/0	3.34729743003845			0	6.162E-06
High	Sequest HT (A2)	Unambiguous	[R].TVPAAVPAIVFLSGGQSEEEATVNLNAMNK.[L]		1	1	Q5N725	Q5N725	0	3	0.5246	0	1	1	1019.85748291016	3057.55789547047	0.578772848537588	0.000589876822838657	CID	MS2		41.955	95.2674063213333	92499	OPF3_050418_02.raw	0/0	2.44381093978882			0	1.336E-05
High	Sequest HT (A2)	Unambiguous	[K].VcVLScGISTGLGATINVAKPPK.[G]	C2(Carbamidomethyl); C6(Carbamidomethyl)	1	1	Q2R8Z5	Q2R8Z5	0	3	0.5843	0	1	1	781.425170898438	2342.26095943531	1.66971653049291	0.00130363510419803	HCD	MS2	27.84628	33.1	95.5369151645333	92769	OPF3_050418_02.raw	0/0	3.32398009300232			0	1.018E-05
High	Sequest HT (A2)	Unambiguous	[K].IFSSPEVASEEPWYGIEQEYTLLQK.[D]		1	1	P14656	P14656	0	2	0.5884	0	1	1	1472.21643066406	2943.42558469813	-1.44773346007274	-0.00213065093771547	CID	MS2		41.895	73.5197768296	70737	OPF3_050418_04.raw	0/0	3.45188641548157	321074258.625	73.7397613525391	0	1.792E-05
High	Sequest HT (A2)	Unambiguous	[K].IFSSPEVASEEPWYGIEQEYTLLQK.[D]		1	1	P14656	P14656	0	2	0.3806	0	1	1	1472.21716308594	2943.42704954188	-0.950067870389782	-0.00139822906271547	HCD	MS2	1.238238	33.1	73.5178183082667	70735	OPF3_050418_04.raw	0/0	4.23012828826904	321074258.625	73.7397613525391	0	1.434E-06
High	Sequest HT (A2)	Unambiguous	[R].SGETEDTFIADLAVGLATGQIK.[T]		1	1	Q42971	Q42971	0	2	0.6702	0	1	1	1118.57482910156	2236.14238157313	3.59933793176878	0.0040243015625947	CID	MS2		33.1	84.3174039770667	81340	OPF3_050418_04.raw	0/0	4.72581672668457			0	3.886E-08
High	Sequest HT (A2)	Unambiguous	[K].MTAEIGEQVQIVGDDLLVTNPTR.[V]		1	1	Q42971	Q42971	0	2	0.6704	0	1	1	1250.14221191406	2499.27714719813	0.487620478768818	0.000609349062415276	CID	MS2		42.64	95.4674409749333	92699	OPF3_050418_02.raw	0/0	3.57904553413391			0	1.999E-05
High	Sequest HT (A2)	Unambiguous	[R].TVPAAVPAIVFLSGGQSEEEATLNLNAMNK.[L]		1	1	P17784	P17784	0	3	0.7285	0	1	1	1024.52673339844	3071.56564693531	-1.99538384091199	-0.0020429882292774	CID	MS2		18.59284	73.4865512162667	70705	OPF3_050418_04.raw	0/0	3.72166395187378			0	1.802E-07
High	Sequest HT (A2)	Unambiguous	[K].IYIDATEPSFAVAEIWTSMANGGDGKPnYDqnAHR.[Q]	N28(Deamidated); Q31(Deamidated); N32(Deamidated)	1	1	P17654	P17654	0	4	0.1421	0	1	1	961.197143554688	3841.76674432875	9.92260580495234	0.00952998968730634	CID	MS2		33.1	73.4741015189333	70694	OPF3_050418_04.raw	0/0	4.00709390640259	32122988	73.1888427734375	0	3.733E-05
High	Sequest HT (A2)	Unambiguous	[K].SFSEIGEEAGLTNVYVAQLLR.[R]		1	1	Q9FWK4	Q9FWK4	0	2	0.3031	0	1	1	1148.59289550781	2296.17851438563	-1.49705225768935	-0.00171875218757123	HCD	MS2	60.39228	40.485	73.5363906653333	70754	OPF3_050418_04.raw	0/0	3.2025260925293	4800772.875	73.4007720947266	0	3.26E-05
High	Sequest HT (A2)	Unambiguous	[K].GIIGYVEEDLVSTDFVGDSR.[S]		1	1	A2YQT7	A2YQT7	0	2	0.5	0	1	1	1086.02868652344	2171.05009641688	-0.0795113442421935	-8.63115626543731E-05	HCD	MS2	68.72643	42.495	95.4297009826667	92661	OPF3_050418_02.raw	0/0	2.13751196861267			0	5.163E-05
High	Sequest HT (A2)	Unambiguous	[K].IYIDATEPSFAVAEIWTSMAnGGDGKPnYDQNAHR.[Q]	N21(Deamidated); N28(Deamidated)	1	1	P17654	P17654	0	4	0.2353	0	1	1	960.947387695313	3840.76772089125	6.01771885557218	0.00577813031230634	HCD	MS2	30.09047	38.595	73.4723726349333	70692	OPF3_050418_04.raw	0/0	5.7768874168396			0	2.256E-07
High	Sequest HT (A2)	Unambiguous	[K].MILVGLPEKPLQIPTFALVGGGK.[I]		1	1	Q0JA75	Q0JA75	0	3	0.9477	0	1	1	793.465698242188	2378.38254146656	-2.28907288022906	-0.00181476781229624	CID	MS2		28.62227	73.4511067386667	70670	OPF3_050418_04.raw	0/0	3.2517523765564	186359987.5	73.7483367919922	0	5.602E-07
High	Sequest HT (A2)	Unambiguous	[K].MILVGLPEKPLQIPTFALVGGGK.[I]		1	1	Q0JA75	Q0JA75	0	3	0.7743	0	1	1	793.465881347656	2378.38309078297	-2.05811123329148	-0.00163166234354624	HCD	MS2	27.91098	40.56	73.4493470010667	70668	OPF3_050418_04.raw	0/0	4.11869287490845	186359987.5	73.7483367919922	0	1.117E-06
High	Sequest HT (A2)	Unambiguous	[R].YAIIcQEnGLVPIVEPEILVDGSHDIER.[C]	C5(Carbamidomethyl); N8(Deamidated)	1	1	Q5N725	Q5N725	0	3	0.059	0	1	1	1060.53698730469	3179.59640865406	1.1016171460054	0.00116756468750756	CID	MS2		42.15	73.4308411282667	70650	OPF3_050418_04.raw	0/0	4.40984773635864			0	3.04E-07
High	Sequest HT (A2)	Unambiguous	[K].GSTVAIFGLGAVGLAAAEGAR.[I]		1	1	Q2R8Z5	Q2R8Z5	0	2	0.7066	0	1	1	944.518127441406	1888.02897825281	0.154596598209466	0.000145941406117345	CID	MS2		29.905	95.2738120128	92506	OPF3_050418_02.raw	0/0	4.26386642456055			0	7.51E-06
High	Sequest HT (A2)	Unambiguous	[R].VALQSEDVELVAVNDPFITTEYMTYMFK.[Y]		1	1	Q6K5G8	Q6K5G8	0	3	0.5196	0	1	1	1085.19494628906	3253.57028560719	0.601071497038108	0.000651875728938952	HCD	MS2	12.44794	33.1	84.3793116498667	81402	OPF3_050418_04.raw	0/0	4.84921884536743	38675416.4375	84.4180374145508	0	9.663E-07
High	Sequest HT (A2)	Unambiguous	[K].ETTTQGHDDLGKR.[C]		2	2	P17784; Q5N725	P17784; Q5N725	1	3	0.6068	0	1	1	486.570983886719	1457.69839840016	0.335110692733094	0.000162830052128508	HCD	MS2	32.51308	42.06	11.2713076664	7532	OPF3_050418_04.raw	0/0	3.50704216957092	51706456.6875	11.4194326400757	0	4.48E-05
High	Sequest HT (A2)	Unambiguous	[K].AINQQPPFEVLSLAGSIADALQI.[-]		1	1	Q6ZFT5	Q6ZFT5	0	2	0.7682	0	1	1	1198.14782714844	2395.28837766688	0.678994643892013	0.000813193437352311	CID	MS2		33.1	95.4276740189333	92659	OPF3_050418_02.raw	0/0	3.01766657829285			0	2.206E-05
High	Sequest HT (A2)	Unambiguous	[R].VSAANSRPPNPQ.[-]		3	6	Q0DHF6; A2XFI3; A2Y5L9	Q0DHF6; Q0D3D2; Q10MW3; A2XFI3; A2YQ76; A2Y5L9	0	2	0.7278	0	1	1	619.317504882813	1237.62773313563	-0.517776085461096	-0.000320407187359706	CID	MS2		1.751051	13.7503547690667	10045	OPF3_050418_04.raw	0/0	3.48651838302612	8168991602	14.0266847610474	0	8.068E-05
High	Sequest HT (A2)	Unambiguous	[K].AAPAAAAHSAVTR.[E]		1	1	Q7XTJ3	Q7XTJ3	0	2	0.6767	0	1	1	597.322326660156	1193.63737669031	-0.978570684193494	-0.000584029843707867	HCD	MS2	29.08841	21.85101	13.7788391256	10077	OPF3_050418_04.raw	0/0	3.00343918800354	30915943	13.7877655029297	0	4.783E-05
High	Sequest HT (A2)	Unambiguous	[K].MTAEIGEQVQIVGDDLLVTNPTR.[V]		1	1	Q42971	Q42971	0	2	0.3864	0	1	1	1250.14208984375	2499.2769030575	0.389935936531608	0.000487278749915276	CID	MS2		33.1	84.6598804464	81679	OPF3_050418_04.raw	0/0	2.19601058959961	1761161.0625	84.7125625610352	0	2.962E-05
High	Sequest HT (A2)	Unambiguous	[K].GIIGYVEEDLVSTDFVGDSR.[S]		1	1	A2YQT7	A2YQT7	0	2	0.7327	0	1	1	1086.0283203125	2171.049363995	-0.416869665900892	-0.000452522500154373	CID	MS2		33.1	73.2846495269333	70509	OPF3_050418_04.raw	0/0	4.04366016387939	10259485	73.0888977050781	0	1.188E-06
High	Sequest HT (A2)	Unambiguous	[R].HKEHIAAYGEGNER.[R]		1	1	P14654	P14654	1	3	0.5653	0	1	1	537.59375	1610.76669674	-0.183626807063839	-9.85933332534235E-05	HCD	MS2	6.704775	9.044956	15.401157936	11515	OPF3_050418_04.raw	0/0	3.74672031402588	188125816	15.4115991592407	0	1.261E-05
High	Sequest HT (A2)	Unambiguous	[R].HKEHIAAYGEGNER.[R]		1	1	P14654	P14654	1	3	0.5437	0	1	1	537.59375	1610.76669674	-0.183626807063839	-9.85933332534235E-05	CID	MS2		6.926858	15.4030727381333	11517	OPF3_050418_04.raw	0/0	3.08655381202698	188125816	15.4115991592407	0	3.663E-05
High	Sequest HT (A2)	Unambiguous	[K].GIIGYVEEDLVSTDFVGDSR.[S]		1	1	A2YQT7	A2YQT7	0	2	0.6872	0	1	1	1086.0283203125	2171.049363995	-0.416869665900892	-0.000452522500154373	HCD	MS2	0	43.03	73.2828518608	70507	OPF3_050418_04.raw	0/0	3.73582029342651	10259485	73.0888977050781	0	5.941E-08
High	Sequest HT (A2)	Unambiguous	[K].ELAAKPDVDGFLVGGASLKPEFIDIINSATVK.[S]		1	1	P48494	P48494	0	4	0.7206	0	1	1	829.452331542969	3314.78749628188	-0.22259887276028	-0.000184467031090207	CID	MS2		5.961797	73.2807705656	70505	OPF3_050418_04.raw	0/0	5.1869912147522	1519026704	73.436393737793	0	1.912E-07
High	Sequest HT (A2)	Unambiguous	[K].DGAEADKVVGAR.[K]		1	1	Q0D840	Q0D840	1	2	0.4696	0	1	1	594.304321289063	1187.60136594813	-0.104868405612957	-6.22709374056285E-05	HCD	MS2	0	19.54059	15.4519101802667	11575	OPF3_050418_04.raw	0/0	3.13033652305603	473225248	15.6756343841553	0	4.851E-05
High	Sequest HT (A2)	Unambiguous	[K].DGAEADKVVGAR.[K]		1	1	Q0D840	Q0D840	1	2	0.4425	0	1	1	594.304321289063	1187.60136594813	-0.104868405612957	-6.22709374056285E-05	CID	MS2		19.435	15.4532766122667	11577	OPF3_050418_04.raw	0/0	3.91396641731262	473225248	15.6756343841553	0	1.394E-05
High	Sequest HT (A2)	Unambiguous	[R].VVVGnGPAFGcILMTEFLDALAK.[R]	N5(Deamidated); C11(Carbamidomethyl)	2	2	Q0DHF6; A2Y5L9	Q0DHF6; A2Y5L9	0	3	0.5289	0	1	1	808.416748046875	2423.23569088063	0.319680366040532	0.000258220208339803	CID	MS2		28.09	93.1804625528	90422	OPF3_050418_02.raw	0/0	3.29447245597839	372655.765625	93.1482467651367	0	8.782E-05
High	Sequest HT (A2)	Unambiguous	[K].MTAEIGEQVQIVGDDLLVTNPTR.[V]		1	1	Q42971	Q42971	0	3	0.4227	0	1	1	833.763854980469	2499.27701168141	0.433398086921992	0.000361060468700695	HCD	MS2	0	33.1	84.9196585701333	81938	OPF3_050418_04.raw	0/0	3.169109582901			0	4.378E-05
High	Sequest HT (A2)	Unambiguous	[R].HKEHIAAYGEGNER.[R]		1	1	P14654	P14654	1	2	0.6736	0	1	1	805.887756347656	1610.76823606531	0.772020607879918	0.000621772656359099	HCD	MS2	0	34.45	15.4581932450667	11583	OPF3_050418_04.raw	0/0	2.87699675559998	11088815.5	15.4123907089233	0	7.618E-05
High	Sequest HT (A2)	Unambiguous	[R].HKEHIAAYGEGNER.[R]		1	1	P14654	P14654	1	2	0.6676	0	1	1	805.887756347656	1610.76823606531	0.772020607879918	0.000621772656359099	CID	MS2		32.995	15.4634347165333	11585	OPF3_050418_04.raw	0/0	3.57541131973267	11088815.5	15.4123907089233	0	8.19E-06
High	Sequest HT (A2)	Unambiguous	[K].MTAEIGEQVqIVGDDLLVTNPTR.[V]	Q10(Deamidated)	1	1	Q42971	Q42971	0	3	0.0162	0	1	1	834.097045898438	2500.27658443531	6.65528212334727	0.00554664510411736	CID	MS2		41.505	84.9216360832	81940	OPF3_050418_04.raw	0/0	4.32376575469971			0	1.424E-05
High	Sequest HT (A2)	Unambiguous	[K].GSTVAIFGLGAVGLAAAEGAR.[I]		1	1	Q2R8Z5	Q2R8Z5	0	2	0.7152	0	1	1	944.521423339844	1888.03557004969	3.64596138656639	0.00344183984361734	CID	MS2		36.6	93.1221281733333	90363	OPF3_050418_02.raw	0/0	3.30398654937744			0	2.735E-06
High	Sequest HT (A2)	Unambiguous	[K].WLAANVSAEVAESTR.[I]		1	1	P48494	P48494	0	2	0.6418	0	1	1	802.40869140625	1603.8101061825	1.64973200669435	0.00132292624994079	CID	MS2		31.615	93.1210837976	90362	OPF3_050418_02.raw	0/0	3.4876754283905			0	5.726E-05
High	Sequest HT (A2)	Unambiguous	[R].VSAAnSRPPNPQ.[-]	N5(Deamidated)	3	6	Q0DHF6; A2XFI3; A2Y5L9	Q0DHF6; Q0D3D2; Q10MW3; A2XFI3; A2YQ76; A2Y5L9	0	2	0.1173	0	1	1	619.809326171875	1238.61137571375	-0.818848784291877	-0.000507118124859707	HCD	MS2	29.20461	10.09718	15.4933395173333	11614	OPF3_050418_04.raw	0/0	3.91867113113403	824333475	15.6281442642212	0	2.356E-05
High	Sequest HT (A2)	Unambiguous	[K].GSTVAIFGLGAVGLAAAEGAR.[I]		1	1	Q2R8Z5	Q2R8Z5	0	2	0.4161	0	1	1	944.51708984375	1888.0269030575	-0.944536761088084	-0.000891656250132655	HCD	MS2	21.84728	33.1	73.2990032874667	70524	OPF3_050418_04.raw	0/0	3.09763193130493	10630598.5	73.3407592773438	0	4.333E-05
High	Sequest HT (A2)	Unambiguous	[R].KQAAESTMNAYK.[A]		1	1	Q2R2W2	Q2R2W2	1	2	0.4784	0	1	1	671.327209472656	1341.64714231531	0.310234657379062	0.000208112656196136	HCD	MS2	0	19.84	15.2636328536	11379	OPF3_050418_04.raw	0/0	4.16210794448853	47531016.75	15.182689666748	0	3.667E-06
High	Sequest HT (A2)	Unambiguous	[R].HKEHISAYGEGNER.[R]		1	1	P14656	P14656	1	3	0.7039	0	1	1	542.925415039063	1626.76169185719	-0.132325948388605	-7.17542707207031E-05	CID	MS2		6.219103	15.2549082050667	11368	OPF3_050418_04.raw	0/0	4.93449640274048	947029404	15.2014713287354	0	5.929E-07
High	Sequest HT (A2)	Unambiguous	[K].GSTVAIFGLGAVGLAAAEGAR.[I]		1	1	Q2R8Z5	Q2R8Z5	0	2	0.5545	0	1	1	944.51708984375	1888.0269030575	-0.944536761088084	-0.000891656250132655	CID	MS2		40.815	73.3009866674667	70526	OPF3_050418_04.raw	0/0	3.1164698600769	10630598.5	73.3407592773438	0	2.34E-05
High	Sequest HT (A2)	Unambiguous	[R].HKEHISAYGEGNER.[R]		1	1	P14656	P14656	1	3	0.5745	0	1	1	542.925476074219	1626.76187496266	-0.01976770126677	-1.07191144707031E-05	HCD	MS2	70.52412	17.05275	14.9052314893333	11028	OPF3_050418_04.raw	0/0	3.76069164276123	947029404	15.2014713287354	0	1.603E-05
High	Sequest HT (A2)	Unambiguous	[R].HKEHISAYGEGNER.[R]		1	1	P14656	P14656	1	3	0.7112	0	1	1	542.925476074219	1626.76187496266	-0.01976770126677	-1.07191144707031E-05	CID	MS2		13.9722	14.9069338901333	11030	OPF3_050418_04.raw	0/0	3.73989272117615	947029404	15.2014713287354	0	5.754E-05
High	Sequest HT (A2)	Unambiguous	[R].EIQSQHDDLEAK.[F]		1	2	B8AW64	B8AW64; Q53WK4	0	2	0.5529	0	1	1	706.837219238281	1412.66716184656	1.37968044019385	0.000974513281335021	HCD	MS2	0	19.15	14.9909655653333	11097	OPF3_050418_04.raw	0/0	4.62574768066406	82320783.5	15.0376768112183	0	6.579E-06
High	Sequest HT (A2)	Unambiguous	[K].ANLEYAVEAAADFLNK.[A]		2	2	Q0DHF6; A2Y5L9	Q0DHF6; A2Y5L9	0	3	0.6636	0	1	1	580.291809082031	1738.86087398609	-2.1662490673583	-0.00125560463546511	CID	MS2		30.71749	73.3295601045333	70554	OPF3_050418_04.raw	0/0	5.46675777435303	376477696	72.9723968505859	0	4.299E-08
High	Sequest HT (A2)	Unambiguous	[R].TVPAAVPAIVFLSGGQSEEEATVNLNAMNK.[L]		1	1	Q5N725	Q5N725	0	3	0.7406	0	1	1	1019.85778808594	3057.55881099781	0.878203932079343	0.000895052604088657	CID	MS2		41.385	93.4481736941333	90687	OPF3_050418_02.raw	0/0	4.23967790603638			0	5.562E-06
High	Sequest HT (A2)	Unambiguous	[R].FVIQGFGNVGSWAAQLISEAGGK.[V]		1	1	A2XMV1	A2XMV1	0	3	0.6944	0	1	1	779.407287597656	2336.20730953297	1.6922512154365	0.00131781432295005	CID	MS2		29.71	84.8703857552	81888	OPF3_050418_04.raw	0/0	4.44967126846313			0	4.067E-07
High	Sequest HT (A2)	Unambiguous	[K].HHATYVANYNK.[A]		1	1	Q43008	Q43008	0	3	0.5333	0	1	1	439.882507324219	1317.63296871266	-0.372362541564063	-0.000163545781257805	CID	MS2		8.350399	15.0876448072	11198	OPF3_050418_04.raw	0/0	3.45375490188599	1898218797.5	14.8941307067871	0	6.169E-05
High	Sequest HT (A2)	Unambiguous	[K].WLAANVSAEVAESTR.[I]		1	1	P48494	P48494	0	2	0.606	0	1	1	802.40869140625	1603.8101061825	1.64973200669435	0.00132292624994079	HCD	MS2	27.848	42.03	93.1194257048	90360	OPF3_050418_02.raw	0/0	3.0168604850769			0	3.064E-05
High	Sequest HT (A2)	Unambiguous	[R].SGETEDTFIADLAVGLATGQIK.[T]		1	1	Q42971	Q42971	0	2	0.533	0	1	1	1118.57202148438	2236.13676633875	1.0882032954422	0.0012166843750947	HCD	MS2	7.371844	38.655	84.8724045872	81890	OPF3_050418_04.raw	0/0	4.38715410232544			0	3.296E-06
High	Sequest HT (A2)	Unambiguous	[K].ANSEATLGTYQGDAVLGEGASESLHVK.[D]		1	1	Q5N725	Q5N725	0	3	0.5376	0	1	1	902.107788085938	2704.30881099781	1.02374057117157	0.000922835937520479	CID	MS2		33.1	93.4066920794667	90645	OPF3_050418_02.raw	0/0	2.78532195091248			0	1.132E-05
High	Sequest HT (A2)	Unambiguous	[R].NPEEIPWAAAGAEYVVESTGVFTDKDK.[A]		1	1	Q6K5G8	Q6K5G8	1	3	0.6232	0	1	1	975.137084960938	2923.39670162281	-0.994341375249337	-0.000968952395699792	HCD	MS2	12.66941	33.1	84.9048299576	81922	OPF3_050418_04.raw	0/0	4.82784652709961			0	1.897E-08
High	Sequest HT (A2)	Unambiguous	[R].NPEEIPWAAAGAEYVVESTGVFTDKDK.[A]		1	1	Q6K5G8	Q6K5G8	1	3	0.5892	0	1	1	975.138854980469	2923.40201168141	0.822057100808107	0.000801067135550208	CID	MS2		41.265	84.9067927410667	81924	OPF3_050418_04.raw	0/0	3.13615560531616			0	8.695E-05
High	Sequest HT (A2)	Unambiguous	[K].DAEGQDAEATTEEAK.[K]		1	1	P49199	P49199	0	2	0.7057	0	1	1	782.834045410156	1564.66081419031	-0.06451857189749	-5.04748438743263E-05	HCD	MS2	0	15.16	15.1074521234667	11222	OPF3_050418_04.raw	0/0	4.34785556793213	145449532	15.2147636413574	0	1.025E-06
High	Sequest HT (A2)	Unambiguous	[K].DAEGQDAEATTEEAK.[K]		1	1	P49199	P49199	0	2	0.8618	0	1	1	782.834045410156	1564.66081419031	-0.06451857189749	-5.04748438743263E-05	CID	MS2		25.9	15.109018924	11224	OPF3_050418_04.raw	0/0	4.92388296127319	145449532	15.2147636413574	0	3.698E-07
High	Sequest HT (A2)	Unambiguous	[R].HATTEDAFQDGK.[S]		1	1	Q9XJ29	Q9XJ29	0	2	0.7358	0	1	1	660.29638671875	1319.5854968075	-0.558874047642912	-0.00036874124998576	HCD	MS2	38.86281	15.715	15.1647848576	11277	OPF3_050418_04.raw	0/0	3.8624484539032	107844159	15.2224798202515	0	4.386E-06
High	Sequest HT (A2)	Unambiguous	[R].HATTEDAFQDGK.[S]		1	1	Q9XJ29	Q9XJ29	0	2	0.7525	0	1	1	660.29638671875	1319.5854968075	-0.558874047642912	-0.00036874124998576	CID	MS2		18.11216	15.1663248186667	11279	OPF3_050418_04.raw	0/0	3.0317211151123	107844159	15.2224798202515	0	4.699E-05
High	Sequest HT (A2)	Unambiguous	[R].SGETEDTFIADLAVGLATGQIK.[T]		1	1	Q42971	Q42971	0	2	0.634	0	1	1	1118.57202148438	2236.13676633875	1.0882032954422	0.0012166843750947	CID	MS2		33.1	84.8741167256	81892	OPF3_050418_04.raw	0/0	3.46982049942017			0	2.338E-06
High	Sequest HT (A2)	Unambiguous	[K].KEEEKPAEAAAPAAEPEKQ.[-]		1	1	Q0JPA6	Q0JPA6	2	4	0.5049	0	1	1	506.505126953125	2022.9986779225	0.41439614196346	0.000209580624982664	HCD	MS2	0	28.81	14.8818286925333	11019	OPF3_050418_04.raw	0/0	4.10155963897705	100237976.25	14.899920463562	0	7.649E-05
High	Sequest HT (A2)	Unambiguous	[R].VSAAnSRPPNPQ.[-]	N5(Deamidated)	3	6	Q0DHF6; A2XFI3; A2Y5L9	Q0DHF6; Q0D3D2; Q10MW3; A2XFI3; A2YQ76; A2Y5L9	0	2	0.1676	0	1	1	619.809326171875	1238.61137571375	-0.818848784291877	-0.000507118124859707	CID	MS2		9.441299	15.4948710533333	11616	OPF3_050418_04.raw	0/0	3.75533175468445	824333475	15.6281442642212	0	3.838E-05
High	Sequest HT (A2)	Unambiguous	[R].TVPAAVPAIVFLSGGQSEEEATVNLNAMNK.[L]		1	1	Q5N725	Q5N725	0	3	0.6825	0	1	1	1019.85858154297	3057.56119136891	1.6567247492879	0.00168850963533866	CID	MS2		41.385	84.9305186688	81947	OPF3_050418_04.raw	0/0	3.147869348526			0	2.222E-06
High	Sequest HT (A2)	Unambiguous	[R].QELVNWVnAVGGPAMTFDFTTK.[G]	N8(Deamidated)	1	1	P27933	P27933	0	3		0.0224	3	3	809.398254394531	2426.18020992359	4.34299534372897	0.00351228119776096	HCD	MS2	34.37906	26.965	73.236307948	70462	OPF3_050418_04.raw	0/0	4.78919506072998			0	1.87E-06
High	Sequest HT (A2)	Unambiguous	[K].DGAEADKVVGAR.[K]		1	1	Q0D840	Q0D840	1	2	0.5909	0	1	1	594.30517578125	1187.6030749325	1.33415334426282	0.000792221250094372	HCD	MS2	22.03324	11.34225	15.8081088792	11909	OPF3_050418_04.raw	0/0	3.51756286621094	473225248	15.6756343841553	0	4.265E-05
High	Sequest HT (A2)	Unambiguous	[R].VPTVDVSVVDLTVR.[LI]		3	3	Q7FAH2; Q6K5G8; A2YQT7	Q7FAH2; Q6K5G8; A2YQT7	0	2	0.7833	0	1	1	749.92919921875	1498.8511218075	2.39352396957047	0.00179376375001539	CID	MS2		33.1	92.8936448642667	90139	OPF3_050418_02.raw	0/0	3.59643959999084			0	4.045E-05
High	Sequest HT (A2)	Unambiguous	[K].MTAEIGEQVQIVGDDLLVTNPTR.[V]		1	1	Q42971	Q42971	0	3	0.5613	0	1	1	833.764709472656	2499.27957515797	1.45908578041269	0.0012155526562007	CID	MS2		41.88	92.8910148154667	90136	OPF3_050418_02.raw	0/0	3.26466107368469			0	8.11E-05
High	Sequest HT (A2)	Unambiguous	[R].QELVnWVNAVGGPAMTFDFTTK.[G]	N5(Deamidated)	1	1	P27933	P27933	0	3		0.0082	2	2	809.398254394531	2426.18020992359	4.34299534372897	0.00351228119776096	HCD	MS2	34.37906	26.965	73.236307948	70462	OPF3_050418_04.raw	0/0	4.86240386962891			0	7.042E-07
High	Sequest HT (A2)	Unambiguous	[R].qELVNWVNAVGGPAMTFDFTTK.[G]	Q1(Deamidated)	1	1	P27933	P27933	0	3	0.0082	0	1	1	809.398254394531	2426.18020992359	4.34299534372897	0.00351228119776096	HCD	MS2	34.37906	26.965	73.236307948	70462	OPF3_050418_04.raw	0/0	4.89922904968262			0	2.033E-06
High	Sequest HT (A2)	Unambiguous	[R].EGLVSEAIESFIR.[A]		1	2	Q2QYW2	Q2RBN7; Q2QYW2	0	2	0.6029	0	1	1	725.380981445313	1449.75468626063	-2.55124537530578	-0.00184934468745723	CID	MS2		42.54	73.234570888	70460	OPF3_050418_04.raw	0/0	3.4981050491333	27607483.5	73.2324905395508	0	6.818E-05
High	Sequest HT (A2)	Unambiguous	[R].HKEHISAYGEGNER.[R]		1	1	P14656	P14656	1	3	0.5763	0	1	1	542.925659179688	1626.76242427906	0.317907040098734	0.000172386354279297	HCD	MS2	56.26743	28.48	16.058694368	12086	OPF3_050418_04.raw	0/0	3.20717096328735			0	3.802E-05
High	Sequest HT (A2)	Unambiguous	[K].IQDKEGIPPDQQR.[L]		2	6	P51431; Q9ARZ9	P0CH35; P0C030; Q58G87; P51431; P0C031; Q9ARZ9	1	2	0.4741	0	1	1	762.394409179688	1523.78154172938	0.194331946457287	0.00014805968771725	HCD	MS2	46.87183	27.685	16.0593316776	12087	OPF3_050418_04.raw	0/0	3.66805028915405	43318590.5	15.9705276489258	0	3.188E-05
High	Sequest HT (A2)	Unambiguous	[R].VVVGnGPAFGcILMTEFLDALAK.[R]	N5(Deamidated); C11(Carbamidomethyl)	2	2	Q0DHF6; A2Y5L9	Q0DHF6; A2Y5L9	0	3	0.7057	0	1	1	808.418212890625	2423.24008541188	2.13317819102855	0.0017230639583398	CID	MS2		32.05	92.8205179168	90065	OPF3_050418_02.raw	0/0	3.84161472320557			0	7.291E-06
High	Sequest HT (A2)	Unambiguous	[K].IQDKEGIPPDQQR.[L]		2	6	P51431; Q9ARZ9	P0CH35; P0C030; Q58G87; P51431; P0C031; Q9ARZ9	1	2	0.5778	0	1	1	762.394409179688	1523.78154172938	0.194331946457287	0.00014805968771725	CID	MS2		37.825	16.0611255242667	12089	OPF3_050418_04.raw	0/0	4.49982118606567	43318590.5	15.9705276489258	0	6.197E-06
High	Sequest HT (A2)	Unambiguous	[R].TVPAAVPAIVFLSGGQSEEEATLNLNAMNK.[L]		1	1	P17784	P17784	0	3	0.3262	0	1	1	1024.53112792969	3071.57883052906	2.29674888847445	0.0023515430207226	HCD	MS2	24.24266	33.1	84.9979634608	82016	OPF3_050418_04.raw	0/0	2.78755640983582			0	3.736E-05
High	Sequest HT (A2)	Unambiguous	[K].EHISAYGEGNER.[R]		1	1	P14656	P14656	0	3	0.5559	0	1	1	454.540954589844	1361.60831050953	0.204287522292718	9.2719843754215E-05	CID	MS2		20.51844	16.0888826410667	12108	OPF3_050418_04.raw	0/0	3.57733988761902	982348906	15.9514007568359	0	2.399E-05
High	Sequest HT (A2)	Unambiguous	[K].DSSQDEAGTAAIK.[T]		1	1	Q10L71	Q10L71	0	2	0.3527	0	1	1	646.80224609375	1292.5972155575	0.580983718140657	0.000375488750023578	CID	MS2		28.975	16.1341348890667	12137	OPF3_050418_04.raw	0/0	2.58002901077271			0	9.012E-05
High	Sequest HT (A2)	Unambiguous	[K].GSTVAIFGLGAVGLAAAEGAR.[I]		1	1	Q2R8Z5	Q2R8Z5	0	2	0.5341	0	1	1	944.518798828125	1888.03032102625	0.86580053657847	0.000817328124867345	CID	MS2		41.235	92.7597686656	90004	OPF3_050418_02.raw	0/0	2.63764762878418			0	6.157E-05
High	Sequest HT (A2)	Unambiguous	[K].ANSEATLGTYQGDAVLGEGASESLHVK.[D]		1	1	Q5N725	Q5N725	0	3	0.2095	0	1	1	902.108032226563	2704.30954341969	1.29457599567316	0.00116697656252048	CID	MS2		31.48	84.9694628592	81985	OPF3_050418_04.raw	0/0	2.96306204795837			0	5.943E-07
High	Sequest HT (A2)	Unambiguous	[K].EHISAYGEGNER.[R]		1	1	P14656	P14656	0	2	0.5207	0	1	1	681.307739257813	1361.60820188563	0.124511328490411	8.47678124955564E-05	CID	MS2		19.36	15.7773292858667	11878	OPF3_050418_04.raw	0/0	3.38467288017273	355328629	15.9641551971436	0	2.395E-05
High	Sequest HT (A2)	Unambiguous	[R].SGETEDTFIADLAVGLATGQIK.[T]		1	1	Q42971	Q42971	0	3	0.5062	0	1	1	746.05126953125	2236.13925533375	2.20128266787672	0.00164078791673698	HCD	MS2	26.10016	42	84.9628547909333	81980	OPF3_050418_04.raw	0/0	4.00921392440796			0	4.017E-06
High	Sequest HT (A2)	Unambiguous	[K].MAQGAKPGEGGELPGHK.[V]		1	2	Q0JKD0	Q0JKD0; Q0DG35	0	3	0.3789	0	1	1	555.278686523438	1663.82150631031	-0.335516458865222	-0.000186079895759879	HCD	MS2	12.54411	19.76294	15.7503055490667	11848	OPF3_050418_04.raw	0/0	3.22329187393188	57147177	15.7669696807861	0	4.117E-05
High	Sequest HT (A2)	Unambiguous	[R].VTPQPGVPPEEAGAAVAAESSTGTWTTVWTDGLTSLDR.[Y]		1	1	P0C511	P0C511	0	3	0.3878	0	1	1	1285.63024902344	3854.87619381031	1.10960374423903	0.00142579343734421	HCD	MS2	46.63345	41.475	84.9314936570667	81948	OPF3_050418_04.raw	0/0	2.45158433914185			0	5.845E-05
High	Sequest HT (A2)	Unambiguous	[K].ANLEYAVEAAADFLNK.[A]		2	2	Q0DHF6; A2Y5L9	Q0DHF6; A2Y5L9	0	2	0.607	0	1	1	869.93505859375	1738.8628405575	-1.03529766373225	-0.00090012125008343	CID	MS2		30.43	73.2523802301333	70478	OPF3_050418_04.raw	0/0	4.58032989501953			0	1.151E-06
High	Sequest HT (A2)	Unambiguous	[R].cQGGANAGHTIYNSEGK.[K]	C1(Carbamidomethyl)	2	3	A2XD35; Q851S8	A2XD35; Q851S8; Q10R17	0	3	0.584	0	1	1	588.597045898438	1763.77658443531	0.00753797997726567	4.43177082587454E-06	HCD	MS2	41.88797	38.47638	15.5471519264	11658	OPF3_050418_04.raw	0/0	3.87261271476746	79809740.75	15.6092882156372	0	4.917E-06
High	Sequest HT (A2)	Unambiguous	[R].TVPAAVPAIVFLSGGqSEEEATLNLNAMNK.[L]	Q16(Deamidated)	1	1	P17784	P17784	0	3	0.0893	0	1	1	1024.86450195313	3072.57895259938	7.53792638549478	0.00772023312488927	HCD	MS2	19.62348	47.555	93.0936184064	90336	OPF3_050418_02.raw	0/0	2.80287742614746			0	8.41E-05
High	Sequest HT (A2)	Unambiguous	[R].NPEEIPWAAAGAEYVVESTGVFTDKDK.[A]		1	1	Q6K5G8	Q6K5G8	1	3	0.6158	0	1	1	975.138793945313	2923.40182857594	0.75942267059923	0.000740031979300208	HCD	MS2	3.840336	27.13	93.0841209645333	90329	OPF3_050418_02.raw	0/0	4.05668878555298			0	6.718E-06
High	Sequest HT (A2)	Unambiguous	[K].LADAMVTWIEAWDELNPSTAAVEnGK.[A]	N24(Deamidated)	1	1	Q8H8T0	Q8H8T0	0	2	0.2508	0	1	1	1416.67419433594	2832.34111204188	0.515750953279882	0.000730390937574876	CID	MS2		33.1	84.9411722128	81958	OPF3_050418_04.raw	0/0	2.95105051994324	13646188.875	84.7229690551758	0	7.347E-05
High	Sequest HT (A2)	Unambiguous	[K].IGPNEPSQLSIDLNAQGLAR.[Y]		1	1	Q5N725	Q5N725	0	2	0.7618	0	1	1	1047.05322265625	2093.0991686825	0.292381119977643	0.000305991250115767	CID	MS2		32.08	93.0547782274667	90298	OPF3_050418_02.raw	0/0	3.39834070205688			0	1.949E-06
High	Sequest HT (A2)	Unambiguous	[R].TVPAAVPAIVFLSGGQSEEEATVNLNAMNK.[L]		1	1	Q5N725	Q5N725	0	3	0.5493	0	1	1	1019.85803222656	3057.55954341969	1.11774879891275	0.00113919322908866	HCD	MS2	20.27373	33.1	84.9285518282667	81945	OPF3_050418_04.raw	0/0	3.35193705558777			0	6.708E-06
High	Sequest HT (A2)	Unambiguous	[K].IGPNEPSQLSIDLNAQGLAR.[Y]		1	1	Q5N725	Q5N725	0	2	0.4118	0	1	1	1047.05090332031	2093.09453001063	-1.92379348878678	-0.00201334468738423	HCD	MS2	0	42.345	73.2391100946667	70465	OPF3_050418_04.raw	0/0	2.20724368095398			0	3.038E-05
High	Sequest HT (A2)	Unambiguous	[R].TVPAAVPAIVFLSGGQSEEEATVNLNAMNK.[L]		1	1	Q5N725	Q5N725	0	3	0.5842	0	1	1	1019.85729980469	3057.55734615406	0.399114198412536	0.000406771354088657	HCD	MS2	1.812632	33.1	93.0500597378667	90293	OPF3_050418_02.raw	0/0	3.67880249023438			0	3.431E-06
High	Sequest HT (A2)	Unambiguous	[K].ANSEATLGTYQGDAVLGEGASESLHVK.[D]		1	1	Q5N725	Q5N725	0	3	0.6067	0	1	1	902.107543945313	2704.30807857594	0.752905146669977	0.000678695312520479	CID	MS2		33.1	93.0237527088	90267	OPF3_050418_02.raw	0/0	3.27768039703369			0	6.237E-06
High	Sequest HT (A2)	Unambiguous	[R].QELVnWVNAVGGPAMTFDFTTK.[G]	N5(Deamidated)	1	1	P27933	P27933	0	3		0.0224	2	2	809.398254394531	2426.18020992359	4.34299534372897	0.00351228119776096	CID	MS2		36.285	73.2382184018667	70464	OPF3_050418_04.raw	0/0	3.9305944442749			0	2.535E-05
High	Sequest HT (A2)	Unambiguous	[K].LTAAAAIASGTVLGLHEDSR.[Y]		1	1	Q6K669	Q6K669	0	3	0.0591	0	1	1	651.6865234375	1953.0450170525	2.57946204566178	0.00167926416672041	HCD	MS2	54.93354	42.73	84.9470472693333	81964	OPF3_050418_04.raw	0/0	2.3658607006073			0	4.951E-05
High	Sequest HT (A2)	Unambiguous	[K].IQDKEGIPPDQQR.[L]		2	6	P51431; Q9ARZ9	P0CH35; P0C030; Q58G87; P51431; P0C031; Q9ARZ9	1	2	0.633	0	1	1	762.395263671875	1523.78325071375	1.31587375563992	0.00100255187521725	CID	MS2		32.995	15.6959270288	11795	OPF3_050418_04.raw	0/0	4.66142654418945	28634424.5	15.7344350814819	0	4.247E-05
High	Sequest HT (A2)	Unambiguous	[K].THINIVVIGHVDSGK.[S]		1	1	O64937	O64937	0	3	0.4785	0	1	1	530.298950195313	1588.88229732594	1.08981504025036	0.000577195312568316	HCD	MS2	63.77593	33.1	92.9626157565333	90208	OPF3_050418_02.raw	0/0	2.08916211128235			0	7.54E-05
High	Sequest HT (A2)	Unambiguous	[R].QELVNWVnAVGGPAMTFDFTTK.[G]	N8(Deamidated)	1	1	P27933	P27933	0	3	0.0224	0	1	1	809.398254394531	2426.18020992359	4.34299534372897	0.00351228119776096	CID	MS2		36.285	73.2382184018667	70464	OPF3_050418_04.raw	0/0	4.02497720718384			0	1.841E-05
High	Sequest HT (A2)	Unambiguous	[R].TVPAAVPAIVFLSGGQSEEEATVNLNAMNK.[L]		1	1	Q5N725	Q5N725	0	3	0.6299	0	1	1	1019.85766601563	3057.55844478688	0.758431498662641	0.000772982291588657	CID	MS2		41.385	93.0520162445333	90295	OPF3_050418_02.raw	0/0	4.08084058761597			0	1.008E-05
High	Sequest HT (A2)	Unambiguous	[K].GSTVAIFGLGAVGLAAAEGAR.[I]		1	1	Q2R8Z5	Q2R8Z5	0	2	0.6677	0	1	1	944.520202636719	1888.03312864344	2.35286331680457	0.00222113671861734	CID	MS2		33.1	93.5015523645333	90741	OPF3_050418_02.raw	0/0	3.22154998779297			0	1.873E-06
High	Sequest HT (A2)	Unambiguous	[R].ELLFTTPGALQHLSGVILFEETLYQK.[T]		1	1	Q5N725	Q5N725	0	3	0.5433	0	1	1	983.19580078125	2947.57284908375	-2.94716062773117	-0.00289566541672078	HCD	MS2	0	41.775	84.8584116562667	81877	OPF3_050418_04.raw	0/0	3.35282683372498			0	1.408E-05
High	Sequest HT (A2)	Unambiguous	[R].SGETEDTFIADLAVGLATGQIK.[T]		1	1	Q42971	Q42971	0	2	0.5132	0	1	1	1118.57153320313	2236.13578977625	0.65148422825497	0.000728403125094701	HCD	MS2	44.54768	33.1	93.5324823650667	90776	OPF3_050418_02.raw	0/0	3.04203486442566			0	6.003E-05
High	Sequest HT (A2)	Unambiguous	[K].ANSEATLGTYQGDAVLGEGASESLHVK.[D]		1	1	Q5N725	Q5N725	0	3	0.3412	0	1	1	902.10791015625	2704.30917720875	1.15915828342237	0.00104490625002048	CID	MS2		33.1	94.1373329944	91382	OPF3_050418_02.raw	0/0	2.11425733566284			0	2.685E-05
High	Sequest HT (A2)	Unambiguous	[R].NVIHGSDSVDNGK.[K]		1	2	A6N0M9	A6N0M9; Q07661	0	2	0.6796	0	1	1	671.323364257813	1341.63945188563	0.0890072481717638	5.97078125110784E-05	CID	MS2		16.37412	13.8726185333333	10181	OPF3_050418_04.raw	0/0	3.86966633796692	139393138	13.9176387786865	0	5.455E-06
High	Sequest HT (A2)	Unambiguous	[K].AVEKPEEEEEAPKPKPK.[N]		1	1	Q6YW46	Q6YW46	0	4	0.5221	0	1	1	484.507049560547	1935.00636835219	-0.299455158495068	-0.000144861953060627	HCD	MS2	27.31875	20.82074	13.8821553664	10190	OPF3_050418_04.raw	0/0	2.72475910186768	121366326	13.9074058532715	0	6.542E-05
High	Sequest HT (A2)	Unambiguous	[K].GVSIDGVqLPFESGEIDFGEPGTNGqHSFYqLIHQGR.[V]	Q8(Deamidated); Q26(Deamidated); Q31(Deamidated)	1	1	P42862	P42862	0	4	0.0142	0	1	1	1005.48223876953	4018.90712518813	8.49613020643142	0.00853621703097696	HCD	MS2	19.66657	33.1	73.3751206069333	70596	OPF3_050418_04.raw	0/0	4.9156641960144	57333460	73.5043182373047	0	6.484E-07
High	Sequest HT (A2)	Unambiguous	[K].VDKGTVEVAGTNK.[E]		1	1	Q5N725	Q5N725	1	2	0.5917	0	1	1	659.354553222656	1317.70182981531	0.72831803819978	0.000479852656326329	HCD	MS2	0	23.05	13.9115018317333	10209	OPF3_050418_04.raw	0/0	4.35631036758423	4760460573.5	14.0367574691772	0	1.051E-05
High	Sequest HT (A2)	Unambiguous	[K].VDKGTVEVAGTNK.[E]		1	1	Q5N725	Q5N725	1	3	0.5068	0	1	1	439.905151367188	1317.70090084156	0.0233221085083033	1.02438542247304E-05	CID	MS2		2.86383	13.912214424	10210	OPF3_050418_04.raw	0/0	3.67144155502319	19225225336	14.037220954895	0	5.073E-05
High	Sequest HT (A2)	Unambiguous	[K].IGPNEPSQLSIDLNAQGLAR.[Y]		1	1	Q5N725	Q5N725	0	2	0.7279	0	1	1	1047.05444335938	2093.10161008875	1.45878880880102	0.00152669437511577	CID	MS2		35.235	94.0920661752	91337	OPF3_050418_02.raw	0/0	2.82500815391541			0	8.165E-05
High	Sequest HT (A2)	Unambiguous	[K].VDKGTVEVAGTNK.[E]		1	1	Q5N725	Q5N725	1	2	0.5103	0	1	1	659.354553222656	1317.70182981531	0.72831803819978	0.000479852656326329	CID	MS2		8.19438	13.9131332104	10211	OPF3_050418_04.raw	0/0	3.87798881530762	4760460573.5	14.0367574691772	0	3.559E-05
High	Sequest HT (A2)	Unambiguous	[K].ANSEATLGTYQGDAVLGEGASESLHVK.[D]		1	1	Q5N725	Q5N725	0	3	0.5	0	1	1	902.105529785156	2704.30203609547	-1.48148710546816	-0.00133546484372952	HCD	MS2	0	41.55	73.3742627469333	70595	OPF3_050418_04.raw	0/0	4.86448001861572			0	5.472E-09
High	Sequest HT (A2)	Unambiguous	[K].GILGYVEEDLVSTDFQGDSR.[S]		1	1	Q6K5G8	Q6K5G8	0	2	0.5366	0	1	1	1100.52282714844	2200.03837766688	-0.934047890516829	-0.00102747156256555	HCD	MS2	0	39.945	73.3633611744	70587	OPF3_050418_04.raw	0/0	3.82177901268005			0	7.184E-05
High	Sequest HT (A2)	Unambiguous	[R].SSGVTAEGEGVK.[V]		1	1	Q40682	Q40682	0	2	0.4747	0	1	1	560.77734375	1120.54741087	-0.577458499373237	-0.000323535000006814	HCD	MS2	0	21.82348	13.9546811776	10253	OPF3_050418_04.raw	0/0	2.97037577629089	59891286	13.9573383331299	0	5.498E-05
High	Sequest HT (A2)	Unambiguous	[R].SSGVTAEGEGVK.[V]		1	1	Q40682	Q40682	0	2	0.5345	0	1	1	560.77734375	1120.54741087	-0.577458499373237	-0.000323535000006814	CID	MS2		24.41566	13.9564856776	10255	OPF3_050418_04.raw	0/0	3.48246216773987	59891286	13.9573383331299	0	2.834E-05
High	Sequest HT (A2)	Unambiguous	[R].NVIHGSDSVDnGK.[K]	N11(Deamidated)	1	2	A6N0M9	A6N0M9; Q07661	0	3	0.2612	0	1	1	448.212127685547	1342.62182979664	-1.13112390087803	-0.000506224453110438	CID	MS2		10.43273	14.0135788906667	10295	OPF3_050418_04.raw	0/0	4.0155987739563	456351481.5	14.1030178070068	0	1.104E-05
High	Sequest HT (A2)	Unambiguous	[R].NVIHGSDSVDnGK.[K]	N11(Deamidated)	1	2	A6N0M9	A6N0M9; Q07661	0	2	0.3274	0	1	1	671.815307617188	1342.62333860438	-0.00734802131147765	-4.93281248892252E-06	HCD	MS2	13.91583	22.405	14.0556431629333	10319	OPF3_050418_04.raw	0/0	3.93898582458496	47973744.5	14.0666427612305	0	1.505E-06
High	Sequest HT (A2)	Unambiguous	[K].IGPNEPSQLSIDLNAQGLAR.[Y]		1	1	Q5N725	Q5N725	0	3	0.4607	0	1	1	698.371276855469	2093.09927730641	0.344277341454566	0.000240202135501022	CID	MS2		42.21	93.9285154512	91176	OPF3_050418_02.raw	0/0	3.69259834289551			0	2.418E-05
High	Sequest HT (A2)	Unambiguous	[R].NVIHGSDSVDNGK.[K]		1	2	A6N0M9	A6N0M9; Q07661	0	2	0.6704	0	1	1	671.323364257813	1341.63945188563	0.0890072481717638	5.97078125110784E-05	HCD	MS2	0	22.25273	13.8707871624	10179	OPF3_050418_04.raw	0/0	3.54589986801147	139393138	13.9176387786865	0	2.128E-06
High	Sequest HT (A2)	Unambiguous	[R].GRDHTVSATHGDMDQNTR.[D]		1	1	P35683	P35683	1	4	0.7654	0	1	1	500.226013183594	1997.88222284438	-1.00146224729303	-0.000500201406111955	HCD	MS2	0	12.62685	13.8607791765333	10167	OPF3_050418_04.raw	0/0	4.0455322265625	238654770	13.8248767852783	0	7.424E-06
High	Sequest HT (A2)	Unambiguous	[R].NVIHGSDSVDNGK.[K]		1	2	A6N0M9	A6N0M9; Q07661	0	3	0.6978	0	1	1	447.884368896484	1341.63855342945	-0.580663169286393	-0.000259680182277104	CID	MS2		11.41208	13.8470088114667	10153	OPF3_050418_04.raw	0/0	4.06836366653442	468269592.5	13.9043397903442	0	4.428E-05
High	Sequest HT (A2)	Unambiguous	[R].NVIHGSDSVDNGK.[K]		1	2	A6N0M9	A6N0M9; Q07661	0	3	0.6361	0	1	1	447.884368896484	1341.63855342945	-0.580663169286393	-0.000259680182277104	HCD	MS2	33.8295	32.23057	13.8455090661333	10151	OPF3_050418_04.raw	0/0	3.71092796325684	468269592.5	13.9043397903442	0	1.443E-05
High	Sequest HT (A2)	Unambiguous	[K].AAPAAAAHSAVTR.[E]		1	1	Q7XTJ3	Q7XTJ3	0	2	0.7333	0	1	1	597.322326660156	1193.63737669031	-0.978570684193494	-0.000584029843707867	CID	MS2		21.715	13.7804347085333	10079	OPF3_050418_04.raw	0/0	3.44692063331604	30915943	13.7877655029297	0	1.882E-05
High	Sequest HT (A2)	Unambiguous	[R].SGETEDTFIADLAVGLATGQIK.[T]		1	1	Q42971	Q42971	0	2	0.6175	0	1	1	1118.5712890625	2236.135301495	0.433124694661354	0.000484262500094701	CID	MS2		40.29	94.2573148856	91499	OPF3_050418_02.raw	0/0	3.66452288627625			0	5.714E-06
High	Sequest HT (A2)	Unambiguous	[K].GSTVAIFGLGAVGLAAAEGAR.[I]		1	1	Q2R8Z5	Q2R8Z5	0	2	0.7335	0	1	1	944.519104003906	1888.03093137781	1.18907505401893	0.00112250390611734	CID	MS2		33.1	94.2559611669333	91498	OPF3_050418_02.raw	0/0	3.18677091598511			0	1.126E-06
High	Sequest HT (A2)	Unambiguous	[K].GVSIDGVqLPFESGEIDFGEPGTnGqHSFYQLIHQGR.[V]	Q8(Deamidated); N24(Deamidated); Q26(Deamidated)	1	1	P42862	P42862	0	4		0.0142	2	2	1005.48223876953	4018.90712518813	8.49613020643142	0.00853621703097696	HCD	MS2	19.66657	33.1	73.3751206069333	70596	OPF3_050418_04.raw	0/0	4.85063791275024	57333460	73.5043182373047	0	2.912E-07
High	Sequest HT (A2)	Unambiguous	[K].WLAANVSAEVAESTR.[I]		1	1	P48494	P48494	0	2	0.7675	0	1	1	802.407653808594	1603.80803098719	0.355814024748436	0.000285328593690792	CID	MS2		42.33	94.2533263224	91495	OPF3_050418_02.raw	0/0	3.99687719345093			0	1.343E-06
High	Sequest HT (A2)	Unambiguous	[R].NIWADDLAASLTTLESLEAIVGK.[D]		2	2	Q2QLY5; Q2QLY4	Q2QLY5; Q2QLY4	0	3	0.5795	0	1	1	810.764770507813	2430.27975826344	1.44516634397544	0.00117071781248039	CID	MS2		27.325	94.2523318533333	91494	OPF3_050418_02.raw	0/0	3.71237850189209	3249548.25	94.2004013061523	0	8.25E-06
High	Sequest HT (A2)	Unambiguous	[R].GRDHTVSATHGDMDQNTR.[D]		1	1	P35683	P35683	1	4	0.7234	0	1	1	500.225982666016	1997.88210077406	-1.06256204029154	-0.000530718984236955	HCD	MS2	45.20736	24.74194	13.7940090965333	10094	OPF3_050418_04.raw	0/0	3.75842308998108	238654770	13.8248767852783	0	3.888E-05
High	Sequest HT (A2)	Unambiguous	[R].NVIHGSDSVDnGK.[K]	N11(Deamidated)	1	2	A6N0M9	A6N0M9; Q07661	0	2	0.2312	0	1	1	671.815307617188	1342.62333860438	-0.00734802131147765	-4.93281248892252E-06	CID	MS2		27.57811	14.0607393909333	10321	OPF3_050418_04.raw	0/0	3.84527373313904	47973744.5	14.0666427612305	0	1.19E-05
High	Sequest HT (A2)	Unambiguous	[R].NIWADDLAASLTTLESLEAIVGK.[D]		2	2	Q2QLY5; Q2QLY4	Q2QLY5; Q2QLY4	0	2	0.5965	0	1	1	1215.64196777344	2430.27665891688	0.169860062443675	0.000206403437459812	CID	MS2		41.655	94.2258937085333	91468	OPF3_050418_02.raw	0/0	3.46879911422729	1585913.375	94.2139053344727	0	1.498E-05
High	Sequest HT (A2)	Unambiguous	[R].SGETEDTFIADLAVGLATGQIK.[T]		1	1	Q42971	Q42971	0	2	0.5438	0	1	1	1118.57287597656	2236.13847532313	1.85246166301986	0.0020711765625947	HCD	MS2	18.10104	33.1	84.7059137706667	81725	OPF3_050418_04.raw	0/0	3.76565146446228			0	4.303E-06
High	Sequest HT (A2)	Unambiguous	[R].SGETEDTFIADLAVGLATGqIK.[T]	Q20(Deamidated)	1	1	Q42971	Q42971	0	2	0.629	0	1	1	1119.07275390625	2237.1382311825	8.8874209580121	0.0099411062500947	CID	MS2		40.98	84.7079159765333	81727	OPF3_050418_04.raw	0/0	3.44687676429749			0	5.334E-06
High	Sequest HT (A2)	Unambiguous	[R].SRDHTVSATHGDMDQNTR.[D]		1	4	Q6Z2Z4	Q6Z2Z4; P41376; Q9CAI7; P41377	1	4	0.698	0	1	1	507.728912353516	2027.89381952406	-0.477729881516777	-0.000242196484236956	CID	MS2		23.28488	13.8183436248	10120	OPF3_050418_04.raw	0/0	3.51253914833069	100397206	13.8301000595093	0	8.536E-05
High	Sequest HT (A2)	Unambiguous	[R].TVPAAVPAIVFLSGGQSEEEATVNLNAMNK.[L]		1	1	Q5N725	Q5N725	0	3	0.6781	0	1	1	1019.85778808594	3057.55881099781	0.878203932079343	0.000895052604088657	CID	MS2		41.385	94.1700588445333	91416	OPF3_050418_02.raw	0/0	3.5071485042572			0	7.687E-06
High	Sequest HT (A2)	Unambiguous	[R].TVPAAVPAIVFLSGGQSEEEATVNLNAMNK.[L]		1	1	Q5N725	Q5N725	0	3	0.4491	0	1	1	1019.8583984375	3057.5606420525	1.47706609916285	0.00150540416658866	HCD	MS2	1.112937	33.1	94.1681063693333	91414	OPF3_050418_02.raw	0/0	3.33877015113831			0	5.937E-06
High	Sequest HT (A2)	Unambiguous	[R].GRDHTVSATHGDMDQNTR.[D]		1	1	P35683	P35683	1	3	0.6888	0	1	1	666.632873535156	1997.88406734547	-0.0782350292720143	-5.21015102397845E-05	HCD	MS2	41.03675	31.01974	13.8297659802667	10134	OPF3_050418_04.raw	0/0	4.6608452796936	20842303	13.8063907623291	0	4.212E-08
High	Sequest HT (A2)	Unambiguous	[R].GRDHTVSATHGDMDQNTR.[D]		1	1	P35683	P35683	1	3	0.6684	0	1	1	666.632873535156	1997.88406734547	-0.0782350292720143	-5.21015102397845E-05	CID	MS2		19.045	13.8314135952	10136	OPF3_050418_04.raw	0/0	3.9501531124115	20842303	13.8063907623291	0	6.581E-06
High	Sequest HT (A2)	Unambiguous	[R].NPEEIPWAAAGAEYVVESTGVFTDKDK.[A]		1	1	Q6K5G8	Q6K5G8	1	3	0.4678	0	1	1	975.138793945313	2923.40182857594	0.75942267059923	0.000740031979300208	CID	MS2		33.1	94.2248393176	91467	OPF3_050418_02.raw	0/0	2.32549428939819			0	4.053E-05
High	Sequest HT (A2)	Selected	[R].VALQSEDVELVAVNDPFITTEYMTYMFK.[Y]		1	1	Q6K5G8	Q6K5G8	0	3		0.0034	2	2	1085.19506835938	3253.57065181813	0.713628204123541	0.000773946041438952	HCD	MS2	26.52323	33.1	84.7470600661333	81765	OPF3_050418_04.raw	0/0	2.91889715194702	38675416.4375	84.4180374145508	0	1.464E-05
High	Sequest HT (A2)	Unambiguous	[R].VSAANSRPPNPQ.[-]		3	6	Q0DHF6; A2XFI3; A2Y5L9	Q0DHF6; Q0D3D2; Q10MW3; A2XFI3; A2YQ76; A2Y5L9	0	2	0.7831	0	1	1	619.317687988281	1237.62809934656	-0.221878750519423	-0.000137301718609706	CID	MS2		0.5459787	14.0987416341333	10348	OPF3_050418_04.raw	0/0	3.5515513420105	19817075008	14.1136045455933	0	6.615E-05
High	Sequest HT (A2)	Unambiguous	[R].VALQSEDVELVAVNDPFITTEYMTYMFK.[Y]		1	1	Q6K5G8	Q6K5G8	0	3	0.6056	0	1	1	1085.19506835938	3253.57065181813	0.713628204123541	0.000773946041438952	CID	MS2		42.57	84.7490100202667	81767	OPF3_050418_04.raw	0/0	4.26222944259644	38675416.4375	84.4180374145508	0	3.078E-05
High	Sequest HT (A2)	Unambiguous	[R].NVIHGSDSVDnGK.[K]	N11(Deamidated)	1	2	A6N0M9	A6N0M9; Q07661	0	2	0.3488	0	1	1	671.81494140625	1342.6226061825	-0.552863541978267	-0.000371143749988923	CID	MS2		42.595	14.7232168976	10876	OPF3_050418_04.raw	0/0	4.1016674041748	53832763.5	14.769850730896	0	9.52E-06
High	Sequest HT (A2)	Unambiguous	[R].GGAGPSAAccSGVR.[S]	C9(Carbamidomethyl); C10(Carbamidomethyl)	1	1	Q0IQK9	Q0IQK9	0	2	0.6776	0	1	1	653.784851074219	1306.56242551844	-0.194419729321348	-0.000127010781248771	HCD	MS2	14.52876	7.988204	14.7680961650667	10914	OPF3_050418_04.raw	0/0	4.90285301208496	1042145021.75	14.6699495315552	0	1.974E-06
High	Sequest HT (A2)	Unambiguous	[R].GGAGPSAAccSGVR.[S]	C9(Carbamidomethyl); C10(Carbamidomethyl)	1	1	Q0IQK9	Q0IQK9	0	2	0.708	0	1	1	653.784851074219	1306.56242551844	-0.194419729321348	-0.000127010781248771	CID	MS2		8.948096	14.7695250928	10916	OPF3_050418_04.raw	0/0	3.87203931808472	1042145021.75	14.6699495315552	0	1.225E-05
High	Sequest HT (A2)	Unambiguous	[R].SHVVHDSYAPSR.[T]		1	1	Q653V7	Q653V7	0	3	0.6726	0	1	1	452.221313476563	1354.64938716969	-0.332536349931379	-0.000150156770814647	HCD	MS2	0	16.54087	14.7712561514667	10918	OPF3_050418_04.raw	0/0	4.45573949813843	668099132.25	14.8510360717773	0	9.057E-06
High	Sequest HT (A2)	Unambiguous	[R].SHVVHDSYAPSR.[T]		1	1	Q653V7	Q653V7	0	3	0.5784	0	1	1	452.221313476563	1354.64938716969	-0.332536349931379	-0.000150156770814647	CID	MS2		16.10702	14.77289194	10920	OPF3_050418_04.raw	0/0	4.72084856033325	668099132.25	14.8510360717773	0	2.64E-06
High	Sequest HT (A2)	Unambiguous	[R].QELVNWVNAVGGPAMTFDFTTK.[G]		1	1	P27933	P27933	0	3	0.659	0	1	1	809.064880371094	2425.18008785328	-2.29641252534977	-0.0018564089064057	CID	MS2		41.55	73.3347308536	70559	OPF3_050418_04.raw	0/0	4.37483501434326	24436013.5	73.2975540161133	0	7.243E-08
High	Sequest HT (A2)	Unambiguous	[K].KEEEKPAEAAAPAAEPEKQ.[-]		1	1	Q0JPA6	Q0JPA6	2	3	0.7268	0	1	1	675.003784179688	2022.99679927906	-0.514247181695743	-0.000346773645863626	HCD	MS2	31.52513	29.12364	14.8039341589333	10952	OPF3_050418_04.raw	0/0	4.10114574432373	326879508.75	14.8915691375732	0	3.25E-08
High	Sequest HT (A2)	Unambiguous	[K].ADSDAEDGKDSDDEKHDEL.[-]		1	1	Q9SLY8	Q9SLY8	2	3	0.7989	0	1	1	697.613342285156	2090.82547359547	-0.668120613300194	-0.000465641510345449	CID	MS2		23.41	14.7222896642667	10875	OPF3_050418_04.raw	0/0	3.48117733001709	32499740.875	14.7463216781616	0	1.461E-05
High	Sequest HT (A2)	Unambiguous	[K].KEEEKPAEAAAPAAEPEKQ.[-]		1	1	Q0JPA6	Q0JPA6	2	3	0.5718	0	1	1	675.004272460938	2022.99826412281	0.209848376552425	0.000141507604136374	CID	MS2		20.83	14.8055171968	10954	OPF3_050418_04.raw	0/0	3.54888892173767	326879508.75	14.8915691375732	0	3.478E-06
High	Sequest HT (A2)	Unambiguous	[K].HHATYVANYNK.[A]		1	1	Q43008	Q43008	0	2	0.6098	0	1	1	659.320007324219	1317.63273801844	-0.547444782482061	-0.000360665781272473	CID	MS2		28.315	14.8128463101333	10963	OPF3_050418_04.raw	0/0	3.68955278396606	309125784	14.8918771743774	0	8.212E-05
High	Sequest HT (A2)	Unambiguous	[R].QELVNWVNAVGGPAMTFDFTTK.[G]		1	1	P27933	P27933	0	3	0.4948	0	1	1	809.064880371094	2425.18008785328	-2.29641252534977	-0.0018564089064057	HCD	MS2	13.48039	33.1	73.3324641626667	70557	OPF3_050418_04.raw	0/0	4.77236127853394	24436013.5	73.2975540161133	0	1.669E-06
High	Sequest HT (A2)	Unambiguous	[K].IGPNEPSQLSIDLNAQGLAR.[Y]		1	1	Q5N725	Q5N725	0	2	0.6827	0	1	1	1047.05346679688	2093.09965696375	0.525662657742319	0.000550131875115767	CID	MS2		33.1	93.5761970792	90819	OPF3_050418_02.raw	0/0	2.70988845825195			0	2.387E-05
High	Sequest HT (A2)	Unambiguous	[R].VSAAnSRPPNPQ.[-]	N5(Deamidated)	3	6	Q0DHF6; A2XFI3; A2Y5L9	Q0DHF6; Q0D3D2; Q10MW3; A2XFI3; A2YQ76; A2Y5L9	0	2	0.0867	0	1	1	619.809875488281	1238.61247434656	0.06813799334269	4.21982813902932E-05	HCD	MS2	24.95013	26.65829	14.8518279402667	10999	OPF3_050418_04.raw	0/0	3.6942834854126	105059422	14.8832187652588	0	1.301E-05
High	Sequest HT (A2)	Unambiguous	[R].VSAAnSRPPNPQ.[-]	N5(Deamidated)	3	6	Q0DHF6; A2XFI3; A2Y5L9	Q0DHF6; Q0D3D2; Q10MW3; A2XFI3; A2YQ76; A2Y5L9	0	2	0.0872	0	1	1	619.809875488281	1238.61247434656	0.06813799334269	4.21982813902932E-05	CID	MS2		24.35518	14.8539465522667	11000	OPF3_050418_04.raw	0/0	3.44297790527344	105059422	14.8832187652588	0	2.262E-05
High	Sequest HT (A2)	Unambiguous	[K].LADAMVTWIEAWDELNPSTAAVEnGK.[A]	N24(Deamidated)	1	1	Q8H8T0	Q8H8T0	0	3	0.3422	0	1	1	944.785339355469	2832.34146480641	0.640299762641287	0.000604515468807095	HCD	MS2	24.79618	33.1	84.8554219698667	81874	OPF3_050418_04.raw	0/0	4.49500226974487	26102413.390625	84.7138214111328	0	1.65E-06
High	Sequest HT (A2)	Unambiguous	[K].LADAMVTWIEAWDELnPSTAAVEnGK.[A]	N16(Deamidated); N24(Deamidated)	1	1	Q8H8T0	Q8H8T0	0	3	0.7193	0	1	1	945.120361328125	2833.34653072438	8.06948554426246	0.00762115479172376	CID	MS2		41.475	84.8574344965333	81876	OPF3_050418_04.raw	0/0	6.01853656768799			0	4.213E-07
High	Sequest HT (A2)	Unambiguous	[K].HHATYVANYNK.[A]		1	1	Q43008	Q43008	0	2	0.5893	0	1	1	659.320007324219	1317.63273801844	-0.547444782482061	-0.000360665781272473	HCD	MS2	0	17.215	14.8112983341333	10961	OPF3_050418_04.raw	0/0	3.91759085655212	309125784	14.8918771743774	0	9.347E-06
High	Sequest HT (A2)	Unambiguous	[K].MTAEIGEQVQIVGDDLLVTnPTR.[V]	N20(Deamidated)	1	1	Q42971	Q42971	0	3	0.1238	0	1	1	834.098693847656	2500.28152828297	8.63261558706385	0.00719459432286736	HCD	MS2	28.78775	33.1	97.1364318445333	94649	OPF3_050418_03.raw	0/0	4.19635438919067			0	7.124E-05
High	Sequest HT (A2)	Unambiguous	[R].VPTVDVSVVDLTVR.[LI]		3	3	Q7FAH2; Q6K5G8; A2YQT7	Q7FAH2; Q6K5G8; A2YQT7	0	2	0.7387	0	1	1	749.928771972656	1498.85026731531	1.82342449783836	0.00136651765626539	HCD	MS2	13.63203	33.1	93.6623933405333	90906	OPF3_050418_02.raw	0/0	3.1034619808197			0	9.131E-05
High	Sequest HT (A2)	Unambiguous	[K].ADSDAEDGKDSDDEKHDEL.[-]		1	1	Q9SLY8	Q9SLY8	2	3	0.7683	0	1	1	697.613342285156	2090.82547359547	-0.668120613300194	-0.000465641510345449	HCD	MS2	47.83011	30.34	14.7206586264	10873	OPF3_050418_04.raw	0/0	3.4121425151825	32499740.875	14.7463216781616	0	1.775E-05
High	Sequest HT (A2)	Unambiguous	[R].NPDEIPWAEAGAEYVVESTGVFTDK.[E]		1	1	A2YQT7	A2YQT7	0	3	0.5442	0	1	1	908.761169433594	2724.26895504078	0.522441634197097	0.00047442359376267	HCD	MS2	16.17622	42.625	84.7541701656	81772	OPF3_050418_04.raw	0/0	4.29538106918335			0	7.762E-05
High	Sequest HT (A2)	Unambiguous	[R].NIWADDLAASLTTLESLEAIVGK.[D]		2	2	Q2QLY5; Q2QLY4	Q2QLY5; Q2QLY4	0	3	0.6256	0	1	1	810.763854980469	2430.27701168141	0.315014150106006	0.000255190468730386	CID	MS2		27.34	93.8890852930667	91137	OPF3_050418_02.raw	0/0	5.92781686782837	6632308.515625	93.9100341796875	0	5.02E-08
High	Sequest HT (A2)	Unambiguous	[R].NIWADDLAASLTTLESLEAIVGK.[D]		2	2	Q2QLY5; Q2QLY4	Q2QLY5; Q2QLY4	0	3	0.584	0	1	1	810.763854980469	2430.27701168141	0.315014150106006	0.000255190468730386	HCD	MS2	19.87673	30.13	93.8875251941333	91135	OPF3_050418_02.raw	0/0	4.75663566589355	6632308.515625	93.9100341796875	0	5.412E-08
High	Sequest HT (A2)	Unambiguous	[K].VDKGTVEVAGTNK.[E]		1	1	Q5N725	Q5N725	1	2	0.5029	0	1	1	659.35400390625	1317.7007311825	-0.105431743272465	-6.94637499236705E-05	HCD	MS2	30.43587	2.099071	14.2569514456	10451	OPF3_050418_04.raw	0/0	3.46450924873352	4760460573.5	14.0367574691772	0	2.45E-05
High	Sequest HT (A2)	Unambiguous	[R].NIWADDLAASLTTLESLEAIVGK.[D]		2	2	Q2QLY5; Q2QLY4	Q2QLY5; Q2QLY4	0	2	0.6286	0	1	1	1215.64282226563	2430.27836790125	0.873065871962437	0.00106089562495981	CID	MS2		42	93.8760056618667	91122	OPF3_050418_02.raw	0/0	2.79526853561401	1233051.875	93.9130935668945	0	2.956E-05
High	Sequest HT (A2)	Unambiguous	[R].VPTVDVSVVDLTVR.[LI]		3	3	Q7FAH2; Q6K5G8; A2YQT7	Q7FAH2; Q6K5G8; A2YQT7	0	2	0.556	0	1	1	749.927734375	1498.84819212	0.438897209346099	0.000328920000015387	HCD	MS2	18.68854	41.685	84.7720486749333	81789	OPF3_050418_04.raw	0/0	2.76640248298645			0	8.047E-05
High	Sequest HT (A2)	Unambiguous	[R].VPTVDVSVVDLTVR.[LI]		3	3	Q7FAH2; Q6K5G8; A2YQT7	Q7FAH2; Q6K5G8; A2YQT7	0	2	0.6854	0	1	1	749.927734375	1498.84819212	0.438897209346099	0.000328920000015387	CID	MS2		33.1	84.7736962125333	81791	OPF3_050418_04.raw	0/0	2.67402172088623			0	4.65E-05
High	Sequest HT (A2)	Unambiguous	[R].NVIHGSDSVDnGK.[K]	N11(Deamidated)	1	2	A6N0M9	A6N0M9; Q07661	0	2	0.338	0	1	1	671.81494140625	1342.6226061825	-0.552863541978267	-0.000371143749988923	HCD	MS2	0	33.1	14.7213230501333	10874	OPF3_050418_04.raw	0/0	3.55401420593262	53832763.5	14.769850730896	0	1.636E-05
High	Sequest HT (A2)	Unambiguous	[R].QELVNWVNAVGGPAMTFDFTTK.[G]		1	1	P27933	P27933	0	2	0.7532	0	1	1	1213.09411621094	2425.18095579188	-1.93852710276587	-0.00235064406274432	CID	MS2		29.695	73.3495799696	70573	OPF3_050418_04.raw	0/0	3.92850589752197	40040785	73.285270690918	0	1.531E-05
High	Sequest HT (A2)	Unambiguous	[R].TVPAAVPAIVFLSGGQSEEEATVNLNAMNK.[L]		1	1	Q5N725	Q5N725	0	3	0.6676	0	1	1	1019.85705566406	3057.55661373219	0.159569331579132	0.000162630729088657	CID	MS2		41.385	93.8079123128	91054	OPF3_050418_02.raw	0/0	3.4875500202179			0	8.595E-05
High	Sequest HT (A2)	Unambiguous	[R].GAFGKPQGTcAR.[V]	C10(Carbamidomethyl)	1	2	A2Y0T4	A2ZCQ7; A2Y0T4	0	2	0.4364	0	1	1	625.308410644531	1249.60954465906	-0.857147757886565	-0.000535550468764967	CID	MS2		33.1	14.5994469634667	10761	OPF3_050418_04.raw	0/0	2.3571515083313	106506458.5	14.6745882034302	0	4.155E-05
High	Sequest HT (A2)	Unambiguous	[K].ANSEATLGTYQGDAVLGEGASESLHVK.[D]		1	1	Q5N725	Q5N725	0	3	0.5586	0	1	1	902.107666015625	2704.30844478688	0.888322858920773	0.000800765625020479	CID	MS2		33.1	93.7786840392	91024	OPF3_050418_02.raw	0/0	3.33402752876282			0	2.551E-06
High	Sequest HT (A2)	Unambiguous	[R].NPEEIPWAAAGAEYVVESTGVFTDK.[D]		1	1	Q6K5G8	Q6K5G8	0	3	0.3861	0	1	1	894.098937988281	2680.28226070484	1.7006203647017	0.00151937828134881	HCD	MS2	41.22269	40.335	84.7756296170667	81793	OPF3_050418_04.raw	0/0	3.16423082351685			0	9.098E-05
High	Sequest HT (A2)	Unambiguous	[R].QELVNWVNAVGGPAMTFDFTTK.[G]		1	1	P27933	P27933	0	2	0.6	0	1	1	1213.09423828125	2425.1811999325	-1.83785826354226	-0.00222857375024432	HCD	MS2	0	42.625	73.3477888050667	70571	OPF3_050418_04.raw	0/0	4.25197458267212	40040785	73.285270690918	0	1.541E-08
High	Sequest HT (A2)	Unambiguous	[R].EAEEFAEEDKK.[V]		1	1	Q6Z7B0	Q6Z7B0	1	2	0.5129	0	1	1	662.798767089844	1324.59025754969	-0.0445649583477856	-2.95151561431339E-05	HCD	MS2	0	28.45	14.6888079690667	10845	OPF3_050418_04.raw	0/0	3.48692941665649	311532524	14.8020658493042	0	3.419E-05
High	Sequest HT (A2)	Unambiguous	[K].MTAEIGEQVQIVGDDLLVTNPTR.[V]		1	1	Q42971	Q42971	0	3	0.5525	0	1	1	833.764770507813	2499.27975826344	1.5323491870906	0.0012765878124507	HCD	MS2	43.04258	33.1	93.6848549178667	90930	OPF3_050418_02.raw	0/0	4.00351238250732			0	2.359E-05
High	Sequest HT (A2)	Unambiguous	[R].GAFGKPQGTcAR.[V]	C10(Carbamidomethyl)	1	2	A2Y0T4	A2ZCQ7; A2Y0T4	0	2	0.3357	0	1	1	625.308410644531	1249.60954465906	-0.857147757886565	-0.000535550468764967	HCD	MS2	0	29.38	14.5980827056	10759	OPF3_050418_04.raw	0/0	2.8284866809845	106506458.5	14.6745882034302	0	6.164E-05
High	Sequest HT (A2)	Unambiguous	[R].TVDHDVHPAETPK.[E]		1	2	A2YQ56	A2YQ56; Q69UZ3	0	3	0.6705	0	1	1	482.572235107422	1445.70215206227	0.151727171948644	7.31174219102589E-05	HCD	MS2	27.30663	32.035	10.3542186037333	7578	OPF3_050418_03.raw	0/0	4.3050651550293	24057175.5	10.3103322982788	0	5.429E-06
High	Sequest HT (A2)	Unambiguous	[K].MGLEAAVEATVEFLNK.[A]		1	2	A2XFI3	Q10MW3; A2XFI3	0	2	0.6316	0	1	1	861.444702148438	1721.88212766688	2.48543581640051	0.00213980843750505	CID	MS2		33.1	97.133608828	94646	OPF3_050418_03.raw	0/0	2.66415357589722			0	6.602E-05
High	Sequest HT (A2)	Unambiguous	[K].ANLEYAVEAAADFLNK.[A]		2	2	Q0DHF6; A2Y5L9	Q0DHF6; A2Y5L9	0	2	0.4871	0	1	1	869.937194824219	1738.86711301844	1.42174288862171	0.00123610921866657	CID	MS2		42.55	95.9961656469333	93230	OPF3_050418_02.raw	0/0	3.10269856452942	569856.859375	95.9652099609375	0	3.531E-05
High	Sequest HT (A2)	Unambiguous	[R].SGETEDTFIADLAVGLATGQIK.[T]		1	1	Q42971	Q42971	0	2	0.7374	0	1	1	1118.57055664063	2236.13383665125	-0.221953906119493	-0.000248159374905299	CID	MS2		42.64	95.9476126650667	93468	OPF3_050418_03.raw	0/0	3.9553337097168			0	7.813E-07
High	Sequest HT (A2)	Unambiguous	[K].VFPEIMVPLIGTPQELAQQVDVIR.[E]		1	1	Q75KR1	Q75KR1	0	3	0.6758	0	1	1	898.163757324219	2692.47671871266	0.922691339159902	0.000828107552327613	CID	MS2		16.3165	83.9073596016	80938	OPF3_050418_04.raw	0/0	2.93132495880127	443681051.75	83.6896057128906	0	5.558E-05
High	Sequest HT (A2)	Unambiguous	[R].VPTVDVSVVDLTVR.[LI]		3	3	Q7FAH2; Q6K5G8; A2YQT7	Q7FAH2; Q6K5G8; A2YQT7	0	2	0.7585	0	1	1	749.927368164063	1498.84745969813	-0.049759480709993	-3.72909374846131E-05	CID	MS2		33.1	97.5018784453333	94693	OPF3_050418_02.raw	0/0	2.6469099521637	621690.42578125	97.45361328125	0	2.654E-05
High	Sequest HT (A2)	Unambiguous	[K].MTAEIGEQVQIVGDDLLVTNPTR.[V]		1	1	Q42971	Q42971	0	2	0.6376	0	1	1	1250.14123535156	2499.27519407313	-0.29385585912886	-0.000367213437584724	CID	MS2		41.385	97.4735841298667	94671	OPF3_050418_02.raw	0/0	2.98388671875	238810.36328125	97.4302215576172	0	6.036E-06
High	Sequest HT (A2)	Unambiguous	[R].VALQSEDVELVAVNDPFITTEYMTYMFK.[Y]		1	1	Q6K5G8	Q6K5G8	0	3	0.361	0	1	1	1085.1943359375	3253.5684545525	0.0382879616109433	4.15241664389517E-05	HCD	MS2	6.87008	41.445	83.9654633562667	80997	OPF3_050418_04.raw	0/0	4.46378612518311			0	2.473E-06
High	Sequest HT (A2)	Unambiguous	[R].TVPAAVPAIVFLSGGQSEEEATVNLnAMNK.[L]	N26(Deamidated)	1	1	Q5N725	Q5N725	0	3		0.0125	2	2	1020.19122314453	3058.55911617359	6.20372227061932	0.00632477786450532	CID	MS2		36.41152	73.7962105344	71011	OPF3_050418_04.raw	0/0	3.94148373603821			0	2.77E-06
High	Sequest HT (A2)	Unambiguous	[R].TVPAAVPAIVFLSGGQSEEEATVnLNAMNK.[L]	N24(Deamidated)	1	1	Q5N725	Q5N725	0	3	0.0125	0	1	1	1020.19122314453	3058.55911617359	6.20372227061932	0.00632477786450532	CID	MS2		36.41152	73.7962105344	71011	OPF3_050418_04.raw	0/0	3.99039030075073			0	3.434E-06
High	Sequest HT (A2)	Unambiguous	[K].MTAEIGEQVQIVGDDLLVTNPTR.[V]		1	1	Q42971	Q42971	0	3	0.705	0	1	1	833.76416015625	2499.27792720875	0.799715120311529	0.000666236249950695	CID	MS2		33.1	96.0271009352	93547	OPF3_050418_03.raw	0/0	3.82771778106689			0	9.014E-06
High	Sequest HT (A2)	Unambiguous	[R].TVPAAVPAIVFLSGGQSEEEATVNLNAMNK.[L]		1	1	Q5N725	Q5N725	0	3	0.5949	0	1	1	1019.8525390625	3057.5430639275	-4.27201070483883	-0.00435397083341134	HCD	MS2	66.98636	33.1	73.7941896288	71009	OPF3_050418_04.raw	0/0	3.89963245391846			0	3.106E-06
High	Sequest HT (A2)	Unambiguous	[K].IGPNEPSQLSIDLNAQGLAR.[Y]		1	1	Q5N725	Q5N725	0	3	0.5939	0	1	1	698.37109375	2093.09872799	0.0818356114693058	5.7096666751022E-05	CID	MS2		29.905	97.3980079392	94613	OPF3_050418_02.raw	0/0	2.93311500549316			0	4.966E-05
High	Sequest HT (A2)	Unambiguous	[R].VPTVDVSVVDLTVR.[LI]		3	3	Q7FAH2; Q6K5G8; A2YQT7	Q7FAH2; Q6K5G8; A2YQT7	0	2	0.7585	0	1	1	749.928405761719	1498.84953489344	1.33476780778227	0.00100030671876539	CID	MS2		33.1	96.0675807648	93587	OPF3_050418_03.raw	0/0	3.52187585830688			0	3.951E-05
High	Sequest HT (A2)	Unambiguous	[K].GSTVAIFGLGAVGLAAAEGAR.[I]		1	1	Q2R8Z5	Q2R8Z5	0	2	0.7632	0	1	1	944.515258789063	1888.02324094813	-2.88418386573082	-0.00272271093763266	CID	MS2		41.355	97.3618326669333	94581	OPF3_050418_02.raw	0/0	3.79719710350037			0	1.806E-06
High	Sequest HT (A2)	Unambiguous	[K].IGPNEPSQLSIDLNAQGLAR.[Y]		1	1	Q5N725	Q5N725	0	2	0.6469	0	1	1	1047.05261230469	2093.09794797938	-0.290822724434047	-0.000304360312384233	CID	MS2		31.6	97.3607910293333	94580	OPF3_050418_02.raw	0/0	3.02828621864319			0	1.19E-05
High	Sequest HT (A2)	Unambiguous	[K].ANSEATLGTYQGDAVLGEGASESLHVK.[D]		1	1	Q5N725	Q5N725	0	3	0.6118	0	1	1	902.106079101563	2704.30368404469	-0.872107400339576	-0.000786148437479521	CID	MS2		39.975	73.7654743968	70979	OPF3_050418_04.raw	0/0	3.22309470176697			0	1.011E-05
High	Sequest HT (A2)	Unambiguous	[R].VGALSIVcGSADVAVR.[V]	C8(Carbamidomethyl)	1	1	P37833	P37833	0	2	0.5642	0	1	1	787.424743652344	1573.84221067469	3.53172273581575	0.00277917734372934	CID	MS2		42.45	96.0879694768	93607	OPF3_050418_03.raw	0/0	3.74100399017334	3254534.625	96.1764678955078	0	1.276E-05
High	Sequest HT (A2)	Unambiguous	[R].SGETEDTFIADLAVGLATGQIK.[T]		1	1	Q42971	Q42971	0	3	0.4425	0	1	1	746.050415039063	2236.13669185719	1.05489511651024	0.000786295729236978	CID	MS2		42.625	95.943534196	93464	OPF3_050418_03.raw	0/0	3.47783207893372			0	7.798E-05
High	Sequest HT (A2)	Unambiguous	[K].WLAANVSAEVAESTR.[I]		1	1	P48494	P48494	0	2	0.6685	0	1	1	802.408447265625	1603.80961790125	1.34528071682473	0.00107878562494079	CID	MS2		42.165	95.8987611885333	93423	OPF3_050418_03.raw	0/0	3.56001973152161			0	1.042E-05
High	Sequest HT (A2)	Unambiguous	[K].WLAANVSAEVAESTR.[I]		1	1	P48494	P48494	0	2	0.5893	0	1	1	802.408447265625	1603.80961790125	1.34528071682473	0.00107878562494079	HCD	MS2	0	33.1	95.8969086786667	93421	OPF3_050418_03.raw	0/0	3.19105887413025			0	4.551E-06
High	Sequest HT (A2)	Unambiguous	[K].GILGYVEEDLVSTDFQGDSR.[S]		1	1	Q6K5G8	Q6K5G8	0	2	0.5929	0	1	1	1100.52429199219	2200.04130735438	0.397603772141201	0.000437372187434448	CID	MS2		33.1	95.8813263664	93407	OPF3_050418_03.raw	0/0	2.25941610336304			0	5.944E-05
High	Sequest HT (A2)	Unambiguous	[R].TVPAAVPAIVFLSGGQSEEEATVnLNAMNK.[L]	N24(Deamidated)	1	1	Q5N725	Q5N725	0	3		0.0474	3	3	1020.19097900391	3058.55838375172	5.96425447191997	0.00608063723950532	HCD	MS2	41.5364	41.955	83.8026601408	80835	OPF3_050418_04.raw	0/0	3.62039971351624			0	1.546E-06
High	Sequest HT (A2)	Unambiguous	[R].QELVNWVNAVGGPAMTFDFTTK.[G]		1	1	P27933	P27933	0	3	0.5	0	1	1	809.066467285156	2425.18484859547	-0.333370160489302	-0.000269494843905704	HCD	MS2	9.68918	33.1	73.8185593186667	71032	OPF3_050418_04.raw	0/0	3.95609998703003	30394836.5	73.561149597168	0	1.788E-06
High	Sequest HT (A2)	Unambiguous	[K].GDAVLGEGASESLHVK.[D]		1	1	P17784	P17784	0	3	0.3504	0	1	1	523.60107421875	1568.78866939625	-1.78895907652097	-0.000935501249993346	HCD	MS2	66.90983	41.985	95.6932512629333	93225	OPF3_050418_03.raw	0/0	2.34163784980774			0	6.88E-05
High	Sequest HT (A2)	Unambiguous	[R].VPTVDVSVVDLTVR.[LI]		3	3	Q7FAH2; Q6K5G8; A2YQT7	Q7FAH2; Q6K5G8; A2YQT7	0	2	0.7104	0	1	1	749.928588867188	1498.84990110438	1.57909615281031	0.00118341218751539	CID	MS2		26.875	95.7073171154667	93238	OPF3_050418_03.raw	0/0	3.35046482086182			0	2.324E-05
High	Sequest HT (A2)	Unambiguous	[R].TVPAAVPAIVFLSGGQSEEEATVNLNAMnK.[L]	N29(Deamidated)	1	1	Q5N725	Q5N725	0	3		0.0351	4	4	1020.19122314453	3058.55911617359	6.20372227061932	0.00632477786450532	CID	MS2		36.41152	73.7962105344	71011	OPF3_050418_04.raw	0/0	3.85208177566528			0	5.795E-06
High	Sequest HT (A2)	Unambiguous	[K].GIFWQEDIIPFFQNATIPK.[E]		1	1	Q8H8T0	Q8H8T0	0	2	0.5415	0	1	1	1132.59191894531	2264.17656126063	0.682407770523181	0.000772545312429429	HCD	MS2	2.336504	33.1	83.8210590978667	80853	OPF3_050418_04.raw	0/0	3.24863338470459	97868071.125	83.6735305786133	0	3.406E-07
High	Sequest HT (A2)	Unambiguous	[K].GIFWQEDIIPFFQNATIPK.[E]		1	1	Q8H8T0	Q8H8T0	0	2	0.7452	0	1	1	1132.59216308594	2264.17704954188	0.89806302972923	0.00101668593742943	CID	MS2		42	83.823072144	80855	OPF3_050418_04.raw	0/0	4.16415929794312	97868071.125	83.6735305786133	0	2.239E-06
High	Sequest HT (A2)	Unambiguous	[K].ANSEATLGTYQGDAVLGEGASESLHVK.[D]		1	1	Q5N725	Q5N725	0	3	0.5784	0	1	1	902.106750488281	2704.30569820484	-0.127309982960198	-0.000114761718729521	HCD	MS2	10.85395	33.1	73.7635012205333	70977	OPF3_050418_04.raw	0/0	6.12456607818604			0	1.286E-09
High	Sequest HT (A2)	Unambiguous	[R].NPEEIPWAAAGAEYVVESTGVFTDKDK.[A]		1	1	Q6K5G8	Q6K5G8	1	3	0.6647	0	1	1	975.138916015625	2923.40219478688	0.884691531016984	0.000862102291800208	CID	MS2		33.1	95.7990965226667	93327	OPF3_050418_03.raw	0/0	3.42775321006775			0	3.611E-05
High	Sequest HT (A2)	Unambiguous	[R].VPTVDVSVVDLTVR.[LI]		3	3	Q7FAH2; Q6K5G8; A2YQT7	Q7FAH2; Q6K5G8; A2YQT7	0	2	0.7361	0	1	1	749.926635742188	1498.84599485438	-1.02707286082218	-0.000769712812484613	CID	MS2		33.1	97.8548816634667	94938	OPF3_050418_02.raw	0/0	2.16092014312744			0	7.777E-05
High	Sequest HT (A2)	Unambiguous	[K].IGPNEPSQLSIDLNAQGLAR.[Y]		1	1	Q5N725	Q5N725	0	3	0.6008	0	1	1	698.37158203125	2093.10019283375	0.781680224763334	0.000545377916751022	HCD	MS2	11.00585	41.58	95.8089085178667	93337	OPF3_050418_03.raw	0/0	2.43244576454163			0	6.567E-05
High	Sequest HT (A2)	Unambiguous	[R].TVPAAVPAIVFLSGGQSEEEATVNLNAMNK.[L]		1	1	Q5N725	Q5N725	0	3	0.5828	0	1	1	1019.85913085938	3057.56283931813	2.19570069966306	0.00223782604158866	CID	MS2		33.1	95.8165916648	93344	OPF3_050418_03.raw	0/0	3.0195906162262			0	2.84E-05
High	Sequest HT (A2)	Unambiguous	[K].GSTVAIFGLGAVGLAAAEGAR.[I]		1	1	Q2R8Z5	Q2R8Z5	0	2	0.5208	0	1	1	944.520874023438	1888.03447141688	3.06406725517357	0.00289252343736734	HCD	MS2	14.85106	42.435	95.8186459976	93346	OPF3_050418_03.raw	0/0	3.13337135314941			0	8.095E-05
High	Sequest HT (A2)	Unambiguous	[K].GSTVAIFGLGAVGLAAAEGAR.[I]		1	1	Q2R8Z5	Q2R8Z5	0	2	0.7313	0	1	1	944.521240234375	1888.03520383875	3.45199667610212	0.00325873437486734	CID	MS2		25.105	95.8203894888	93348	OPF3_050418_03.raw	0/0	4.01505136489868			0	5.638E-06
High	Sequest HT (A2)	Unambiguous	[K].ANSEATLGTYQGDAVLGEGASESLHVK.[D]		1	1	Q5N725	Q5N725	0	3	0.6137	0	1	1	902.107666015625	2704.30844478688	0.888322858920773	0.000800765625020479	CID	MS2		33.1	95.8325910485333	93359	OPF3_050418_03.raw	0/0	3.21008276939392			0	2.074E-06
High	Sequest HT (A2)	Unambiguous	[R].TVPAAVPAIVFLSGGqSEEEATVNLNAMNK.[L]	Q16(Deamidated)	1	1	Q5N725	Q5N725	0	3		0.0175	3	3	1020.19122314453	3058.55911617359	6.20372227061932	0.00632477786450532	CID	MS2		36.41152	73.7962105344	71011	OPF3_050418_04.raw	0/0	3.91951370239258			0	6.271E-07
High	Sequest HT (A2)	Unambiguous	[K].MTAEIGEQVQIVGDDLLVTNPTR.[V]		1	1	Q42971	Q42971	0	2	0.5145	0	1	1	1250.13989257813	2499.27250852625	-1.36838582373817	-0.00170998687508472	CID	MS2		33.1	95.8028964434667	93331	OPF3_050418_03.raw	0/0	3.45844912528992			0	1.593E-05
High	Sequest HT (A2)	Unambiguous	[R].TVPAAVPAIVFLSGGQSEEEATVNLnAMNK.[L]	N26(Deamidated)	1	1	Q5N725	Q5N725	0	3		0.0211	2	2	1020.19097900391	3058.55838375172	5.96425447191997	0.00608063723950532	HCD	MS2	41.5364	41.955	83.8026601408	80835	OPF3_050418_04.raw	0/0	3.71689367294312			0	1.18E-06
High	Sequest HT (A2)	Unambiguous	[K].VFPEIMVPLIGTPQELAQQVDVIR.[E]		1	1	Q75KR1	Q75KR1	0	2	0.5671	0	1	1	1346.74267578125	2692.4780749325	1.42639897966616	0.00192027125035565	HCD	MS2	3.546689	33.1	83.9751022797333	81005	OPF3_050418_04.raw	0/0	2.97813081741333	98238088	83.6991500854492	0	2.369E-05
High	Sequest HT (A2)	Unambiguous	[K].LTAAAAIASGTVLGLHEDSR.[Y]		1	1	Q6K669	Q6K669	0	3	0.5816	0	1	1	651.684936523438	1953.04025631031	0.1418559351592	9.23501042204104E-05	HCD	MS2	23.56534	34.12	96.0930171493333	93612	OPF3_050418_03.raw	0/0	3.79866194725037	961803.15625	95.9960021972656	0	2.765E-05
High	Sequest HT (A2)	Unambiguous	[K].IGPNEPSQLSIDLNAQGLAR.[Y]		1	1	Q5N725	Q5N725	0	3	0.6789	0	1	1	698.371765136719	2093.10074215016	1.04412195474859	0.000728483385501022	CID	MS2		33.1	96.1668845405333	93684	OPF3_050418_03.raw	0/0	3.82950067520142	1925863.375	96.0976943969727	0	9.288E-06
High	Sequest HT (A2)	Unambiguous	[K].NMITGTSqADcAVLIIDSTTGGFEAGISK.[D]	Q8(Deamidated); C11(Carbamidomethyl)	1	1	O64937	O64937	0	3	0.006	0	1	1	986.814331054688	2958.42843990406	7.22037687570427	0.00712027135426041	CID	MS2		42.595	96.1679533469333	93685	OPF3_050418_03.raw	0/0	5.00824069976807	2509007	96.1883926391602	0	7.104E-05
High	Sequest HT (A2)	Unambiguous	[K].nMITGTSQADcAVLIIDSTTGGFEAGISK.[D]	N1(Deamidated); C11(Carbamidomethyl)	1	1	O64937	O64937	0	3		0.006	2	2	986.814331054688	2958.42843990406	7.22037687570427	0.00712027135426041	CID	MS2		42.595	96.1679533469333	93685	OPF3_050418_03.raw	0/0	4.97997617721558	2509007	96.1883926391602	0	8.818E-05
High	Sequest HT (A2)	Unambiguous	[R].NPDEIPWAEAGAEYVVESTGVFTDK.[E]		1	1	A2YQT7	A2YQT7	0	3	0.5027	0	1	1	908.761169433594	2724.26895504078	0.522441634197097	0.00047442359376267	HCD	MS2	8.451199	41.445	97.1125331514667	94346	OPF3_050418_02.raw	0/0	3.69562387466431			0	5.888E-06
High	Sequest HT (A2)	Unambiguous	[R].VPTVDVSVVDLTVR.[LI]		3	3	Q7FAH2; Q6K5G8; A2YQT7	Q7FAH2; Q6K5G8; A2YQT7	0	2	0.7288	0	1	1	749.9287109375	1498.850145245	1.74198171616235	0.00130548250001539	CID	MS2		33.1	83.9918432554667	81022	OPF3_050418_04.raw	0/0	3.06258654594421			0	4.09E-05
High	Sequest HT (A2)	Unambiguous	[R].QELVNWVNAVGGPAMTFDFTTK.[G]		1	1	P27933	P27933	0	2	0.7604	0	1	1	1213.09436035156	2425.18144407313	-1.73718942431865	-0.00210650343774432	CID	MS2		41.82	73.7241007104	70938	OPF3_050418_04.raw	0/0	3.12932753562927	50055043	73.4788818359375	0	1.765E-05
High	Sequest HT (A2)	Unambiguous	[R].TVPAAVPAIVFLSGGQSEEEATVNLNAMNK.[L]		1	1	Q5N725	Q5N725	0	3	0.5995	0	1	1	1019.85815429688	3057.55990963063	1.23752123232945	0.00126126354158866	HCD	MS2	0	33.1	96.1827649837333	93700	OPF3_050418_03.raw	0/0	3.77415800094604	13721445.5	96.1689453125	0	4.557E-06
High	Sequest HT (A2)	Unambiguous	[K].ANSEATLGTYQGDAVLGEGASESLHVK.[D]		1	1	Q5N725	Q5N725	0	3	0.615	0	1	1	902.108215332031	2704.31009273609	1.49770256404936	0.00135008203127048	CID	MS2		33.1	96.1836400728	93701	OPF3_050418_03.raw	0/0	4.12782573699951			0	6.116E-07
High	Sequest HT (A2)	Unambiguous	[R].TVPAAVPAIVFLSGGQSEEEATVNLNAMNK.[L]		1	1	Q5N725	Q5N725	0	3	0.6721	0	1	1	1019.85827636719	3057.56027584156	1.35729366574615	0.00138333385408866	CID	MS2		41.955	96.1847278632	93702	OPF3_050418_03.raw	0/0	4.32697772979736	13721445.5	96.1689453125	0	4.501E-07
High	Sequest HT (A2)	Unambiguous	[K].GSTVAIFGLGAVGLAAAEGAR.[I]		1	1	Q2R8Z5	Q2R8Z5	0	2	0.4807	0	1	1	944.519836425781	1888.03239622156	1.96493389587602	0.00185492578111734	HCD	MS2	9.114172	41.475	96.1857150072	93703	OPF3_050418_03.raw	0/0	3.62217831611633			0	4.597E-06
High	Sequest HT (A2)	Unambiguous	[K].IGPNEPSQLSIDLNAQGLAR.[Y]		1	1	Q5N725	Q5N725	0	3	0.6333	0	1	1	698.371765136719	2093.10074215016	1.04412195474859	0.000728483385501022	CID	MS2		35.73	97.0892550824	94321	OPF3_050418_02.raw	0/0	4.19809913635254			0	9.347E-07
High	Sequest HT (A2)	Unambiguous	[K].IGPNEPSQLSIDLNAQGLAR.[Y]		1	1	Q5N725	Q5N725	0	3	0.6074	0	1	1	698.371765136719	2093.10074215016	1.04412195474859	0.000728483385501022	HCD	MS2	8.067086	26.32	97.0874278565333	94319	OPF3_050418_02.raw	0/0	3.76662087440491			0	1.773E-05
High	Sequest HT (A2)	Unambiguous	[K].GSTVAIFGLGAVGLAAAEGAR.[I]		1	1	Q2R8Z5	Q2R8Z5	0	2	0.6918	0	1	1	944.520629882813	1888.03398313563	2.80544764122121	0.00264838281236734	CID	MS2		25.105	96.1874485248	93705	OPF3_050418_03.raw	0/0	4.37661600112915			0	1.275E-06
High	Sequest HT (A2)	Unambiguous	[K].LVSWYDNEWGYSTR.[V]		1	1	Q6K5G8	Q6K5G8	0	2	0.7297	0	1	1	888.405883789063	1775.80449094813	1.19158424093399	0.00105800906248987	CID	MS2		28.555	97.0527252928	94283	OPF3_050418_02.raw	0/0	2.58789277076721			0	3.321E-05
High	Sequest HT (A2)	Unambiguous	[K].GILGYVEEDLVSTDFQGDSR.[S]		1	1	Q6K5G8	Q6K5G8	0	2	0.7252	0	1	1	1100.52551269531	2200.04374876063	1.50731349102289	0.00165807531243445	CID	MS2		33.1	96.2357296941333	93750	OPF3_050418_03.raw	0/0	3.52986741065979			0	2.451E-06
High	Sequest HT (A2)	Unambiguous	[R].VPTVDVSVVDLTVR.[LI]		3	3	Q7FAH2; Q6K5G8; A2YQT7	Q7FAH2; Q6K5G8; A2YQT7	0	2	0.7821	0	1	1	749.928161621094	1498.84904661219	1.00899668107821	0.000756166093765387	HCD	MS2	3.638313	33.1	97.1560436026667	94387	OPF3_050418_02.raw	0/0	3.35081267356873			0	1.626E-06
High	Sequest HT (A2)	Unambiguous	[R].VPTVDVSVVDLTVR.[LI]		3	3	Q7FAH2; Q6K5G8; A2YQT7	Q7FAH2; Q6K5G8; A2YQT7	0	2	0.7203	0	1	1	749.928161621094	1498.84904661219	1.00899668107821	0.000756166093765387	CID	MS2		41.955	97.1578624944	94389	OPF3_050418_02.raw	0/0	4.04059267044067			0	4.383E-06
High	Sequest HT (A2)	Unambiguous	[R].TVPAAVPAIVFLSGGQSEEEATVNLNAMNK.[L]		1	1	Q5N725	Q5N725	0	3	0.6828	0	1	1	1019.85748291016	3057.55789547047	0.578772848537588	0.000589876822838657	CID	MS2		33.1	97.1892235514667	94419	OPF3_050418_02.raw	0/0	3.31226921081543			0	4.68E-06
High	Sequest HT (A2)	Unambiguous	[K].MTAEIGEQVqIVGDDLLVTNPTR.[V]	Q10(Deamidated)	1	1	Q42971	Q42971	0	2		0.0442	3	3	1250.64111328125	2500.2749499325	6.00154897207351	0.00750271624991528	CID	MS2		40.5	96.1629037128	93680	OPF3_050418_03.raw	0/0	4.76135683059692			0	8.631E-08
High	Sequest HT (A2)	Unambiguous	[K].LTAAAAIASGTVLGLHEDSR.[Y]		1	1	Q6K669	Q6K669	0	3	0.5471	0	1	1	651.684875488281	1953.04007320484	0.0481018539860236	3.13149479704104E-05	HCD	MS2	19.2792	33.1	96.0997937608	93618	OPF3_050418_03.raw	0/0	3.39997220039368	961803.15625	95.9960021972656	0	5.623E-05
High	Sequest HT (A2)	Unambiguous	[K].GVQVIADIVINHR.[T]		1	3	P17654	A2WPU3; P17654; Q0JMV4	0	3	0.6294	0	1	1	478.612548828125	1433.82309322438	0.537412734575729	0.000256851458440603	HCD	MS2	0	42.495	96.1067894765333	93625	OPF3_050418_03.raw	0/0	3.12986874580383			0	3.381E-05
High	Sequest HT (A2)	Unambiguous	[K].ANLEYAVEAAADFLNK.[A]		2	2	Q0DHF6; A2Y5L9	Q0DHF6; A2Y5L9	0	3	0.5361	0	1	1	580.291687011719	1738.86050777516	-2.37685254327435	-0.00137767494796511	HCD	MS2	0	41.325	73.7289425349333	70943	OPF3_050418_04.raw	0/0	4.84626197814941			0	4.575E-07
High	Sequest HT (A2)	Unambiguous	[K].VFPEIMVPLIGTPQELAQQVDVIR.[E]		1	1	Q75KR1	Q75KR1	0	2	0.6993	0	1	1	1346.74230957031	2692.47734251063	1.15437339604309	0.00155406031285565	CID	MS2		42.655	83.9770441829333	81007	OPF3_050418_04.raw	0/0	2.76365351676941	98238088	83.6991500854492	0	3.616E-06
High	Sequest HT (A2)	Unambiguous	[K].NMITGTSqADcAVLIIDSTTGGFEAGISK.[D]	Q8(Deamidated); C11(Carbamidomethyl)	1	1	O64937	O64937	0	3	0.0732	0	1	1	986.814331054688	2958.42843990406	7.22037687570427	0.00712027135426041	CID	MS2		33.1	96.1194198906667	93639	OPF3_050418_03.raw	0/0	3.69011974334717	2509007	96.1883926391602	0	6.822E-05
High	Sequest HT (A2)	Unambiguous	[R].SGETEDTFIADLAVGLATGQIK.[T]		1	1	Q42971	Q42971	0	2	0.5419	0	1	1	1118.5712890625	2236.135301495	0.433124694661354	0.000484262500094701	CID	MS2		41.37	97.2645868816	94494	OPF3_050418_02.raw	0/0	3.09885001182556	240755.0546875	97.291862487793	0	1.202E-05
High	Sequest HT (A2)	Unambiguous	[R].NPEEIPWAAAGAEYVVESTGVFTDK.[D]		1	1	Q6K5G8	Q6K5G8	0	3	0.6004	0	1	1	894.098999023438	2680.28244381031	1.7689362218886	0.00158041343759881	HCD	MS2	9.077241	33.1	96.1330256184	93651	OPF3_050418_03.raw	0/0	4.48218393325806			0	4.566E-07
High	Sequest HT (A2)	Unambiguous	[K].ANLEYAVEAAADFLNK.[A]		2	2	Q0DHF6; A2Y5L9	Q0DHF6; A2Y5L9	0	3	0.6048	0	1	1	580.291687011719	1738.86050777516	-2.37685254327435	-0.00137767494796511	CID	MS2		31.27	73.7306443557333	70945	OPF3_050418_04.raw	0/0	5.38869857788086			0	2.852E-07
High	Sequest HT (A2)	Unambiguous	[K].WLAANVSAEVAESTR.[I]		1	1	P48494	P48494	0	2	0.7862	0	1	1	802.408203125	1603.80912962	1.0408294269551	0.000834644999940792	CID	MS2		33.1	97.2595265186667	94489	OPF3_050418_02.raw	0/0	3.17844033241272	562931.078125	97.3522109985352	0	5.953E-06
High	Sequest HT (A2)	Unambiguous	[K].MTAEIGEQVQIVGDDLLVTNPTR.[V]		1	1	Q42971	Q42971	0	3	0.3899	0	1	1	833.763488769531	2499.27591304859	-0.00618235314545221	-5.15046879930499E-06	HCD	MS2	74.92992	33.1	97.2418356965333	94473	OPF3_050418_02.raw	0/0	3.76708245277405			0	2.538E-06
High	Sequest HT (A2)	Unambiguous	[R].NPDEIPWAEAGAEYVVESTGVFTDK.[E]		1	1	A2YQT7	A2YQT7	0	3	0.6148	0	1	1	908.762268066406	2724.27225093922	1.73227084482481	0.00157305640626267	HCD	MS2	0	41.985	96.1362088672	93654	OPF3_050418_03.raw	0/0	3.92425107955933	1985716.4375	96.2278213500977	0	4.888E-08
High	Sequest HT (A2)	Unambiguous	[R].NPEEIPWAAAGAEYVVESTGVFTDKDK.[A]		1	1	Q6K5G8	Q6K5G8	1	3	0.5292	0	1	1	975.138061523438	2923.39963131031	0.00780950809270102	7.61010430020785E-06	CID	MS2		33.1	96.1433855616	93661	OPF3_050418_03.raw	0/0	2.90869975090027			0	8.042E-05
High	Sequest HT (A2)	Unambiguous	[K].GDAVLGEGASESLHVK.[D]		1	1	P17784	P17784	0	3	0.5225	0	1	1	523.601684570313	1568.79050045094	-0.621783759961108	-0.000325149687493346	HCD	MS2	25.65127	33.1	96.1503581050667	93668	OPF3_050418_03.raw	0/0	3.56273937225342	1619351.796875	96.1278915405273	0	7.418E-06
High	Sequest HT (A2)	Unambiguous	[K].MTAEIGEQVQIVGDDLLVTNPTR.[V]		1	1	Q42971	Q42971	0	2	0.7249	0	1	1	1250.14233398438	2499.27739133875	0.585305021006028	0.000731419374915276	HCD	MS2	0	30.535	96.1601723605333	93679	OPF3_050418_03.raw	0/0	3.78318333625793			0	1.799E-06
High	Sequest HT (A2)	Unambiguous	[K].MTAEIGEQVQIVGDDLLVTnPTR.[V]	N20(Deamidated)	1	1	Q42971	Q42971	0	2	0.0241	0	1	1	1250.64111328125	2500.2749499325	6.00154897207351	0.00750271624991528	CID	MS2		40.5	96.1629037128	93680	OPF3_050418_03.raw	0/0	4.9755220413208			0	1.89E-07
High	Sequest HT (A2)	Unambiguous	[K].MTAEIGEqVQIVGDDLLVTNPTR.[V]	Q8(Deamidated)	1	1	Q42971	Q42971	0	2		0.0241	2	2	1250.64111328125	2500.2749499325	6.00154897207351	0.00750271624991528	CID	MS2		40.5	96.1629037128	93680	OPF3_050418_03.raw	0/0	4.86109066009521			0	7.423E-08
High	Sequest HT (A2)	Unambiguous	[K].MTAEIGEQVQIVGDDLLVTNPTR.[V]		1	1	Q42971	Q42971	0	3	0.4877	0	1	1	833.763488769531	2499.27591304859	-0.00618235314545221	-5.15046879930499E-06	CID	MS2		41.715	97.2437735170667	94475	OPF3_050418_02.raw	0/0	2.84889125823975			0	5.612E-05
High	Sequest HT (A2)	Unambiguous	[K].GSTVAIFGLGAVGLAAAEGAR.[I]		1	1	Q2R8Z5	Q2R8Z5	0	2	0.5225	0	1	1	944.520141601563	1888.03300657313	2.28820841331648	0.00216010156236734	CID	MS2		31.795	97.0083751029333	94238	OPF3_050418_02.raw	0/0	3.55639886856079	1997368.390625	96.9711456298828	0	6.606E-07
High	Sequest HT (A2)	Unambiguous	[R].QELVNWVNAVGGPAMTFDFTTK.[G]		1	1	P27933	P27933	0	3	0.6485	0	1	1	809.066467285156	2425.18484859547	-0.333370160489302	-0.000269494843905704	CID	MS2		41.295	73.8205802186667	71034	OPF3_050418_04.raw	0/0	4.40538787841797	30394836.5	73.561149597168	0	5.957E-06
High	Sequest HT (A2)	Unambiguous	[R].NPDEIPWAEAGAEYVVESTGVFTDKEK.[A]		1	1	A2YQT7	A2YQT7	1	3	0.4067	0	1	1	994.472595214844	2981.40323238453	-0.622309083839521	-0.000618451822901989	HCD	MS2	5.663767	5.612322	73.829103008	71043	OPF3_050418_04.raw	0/0	3.5949125289917			0	1.386E-08
High	Sequest HT (A2)	Unambiguous	[R].SGETEDTFIADLAVGLATGQIK.[T]		1	1	Q42971	Q42971	0	2	0.6694	0	1	1	1118.57177734375	2236.1362780575	0.869843761848585	0.000972543750094701	CID	MS2		33.1	83.7886668776	80821	OPF3_050418_04.raw	0/0	4.95743083953857			0	4.69E-08
High	Sequest HT (A2)	Unambiguous	[R].NPFGQVPALQDGDLFLWESR.[A]		1	1	O82451	O82451	0	2	0.755	0	1	1	1145.06665039063	2289.12602415125	-1.67429066467828	-0.00191633437475502	CID	MS2		39.6	73.8925188488	71106	OPF3_050418_04.raw	0/0	4.52996826171875	185914293.0625	73.7403411865234	0	2.181E-06
High	Sequest HT (A2)	Unambiguous	[K].IFSSPEVASEEPWYGIEQEYTLLQK.[D]		1	1	P14656	P14656	0	2	0.4825	0	1	1	1472.21545410156	2943.42363157313	-2.11128757965001	-0.00310721343771547	CID	MS2		33.1	73.8910790346667	71105	OPF3_050418_04.raw	0/0	3.41506433486938	321074258.625	73.7397613525391	0	2.649E-05
High	Sequest HT (A2)	Unambiguous	[R].NPFGQVPALQDGDLFLWESR.[A]		1	1	O82451	O82451	0	2	0.7436	0	1	1	1145.0654296875	2289.123582745	-2.74081218276792	-0.00313703749975502	HCD	MS2	1.573689	33.1	73.8901749661333	71104	OPF3_050418_04.raw	0/0	3.90336227416992	185914293.0625	73.7403411865234	0	3.202E-07
High	Sequest HT (A2)	Unambiguous	[K].IFSSPEVASEEPWYGIEQEYTLLQK.[D]		1	1	P14656	P14656	0	2	0.5952	0	1	1	1472.21569824219	2943.42411985438	-1.94539904975569	-0.00286307281271547	HCD	MS2	0	41.445	73.8893187352	71103	OPF3_050418_04.raw	0/0	4.99184131622314	321074258.625	73.7397613525391	0	6.119E-07
High	Sequest HT (A2)	Unambiguous	[R].TVPAAVPAIVFLSGGQSEEEATLNLNAMNK.[L]		1	1	P17784	P17784	0	3	0.6304	0	1	1	1024.52624511719	3071.56418209156	-2.47228747751048	-0.0025312694792774	CID	MS2		30.96025	73.8883002621333	71102	OPF3_050418_04.raw	0/0	3.21527171134949			0	1.934E-06
High	Sequest HT (A2)	Unambiguous	[K].KDAEGQDAEATTEEAK.[K]		1	1	P49199	P49199	1	3	0.6608	0	1	1	564.923645019531	1692.75638179859	0.297561272753023	0.000167899531182532	HCD	MS2	66.41616	48.095	9.81340846506667	7030	OPF3_050418_03.raw	0/0	4.54439258575439			0	6.77E-05
High	Sequest HT (A2)	Unambiguous	[R].TVPAAVPAIVFLSGGQSEEEATLNLNAMNK.[L]		1	1	P17784	P17784	0	3	0.6667	0	1	1	1024.52661132813	3071.56528072438	-2.11460975006161	-0.0021650585417774	HCD	MS2	2.541409	23.73222	73.8863312152	71100	OPF3_050418_04.raw	0/0	4.02450180053711			0	1.553E-06
High	Sequest HT (A2)	Unambiguous	[R].SRDHTVSATHGDMDQNTR.[D]		1	4	Q6Z2Z4	Q6Z2Z4; P41376; Q9CAI7; P41377	1	3	0.557	0	1	1	676.637390136719	2027.89761715016	1.39496396612279	0.000942946718926881	HCD	MS2	6.87769	25.315	9.7307415088	6946	OPF3_050418_03.raw	0/0	3.15533065795898	14196305.9375	9.67858219146729	0	6.409E-05
High	Sequest HT (A2)	Unambiguous	[R].GRDHTVSATHGDMDQNTR.[D]		1	1	P35683	P35683	1	3	0.6901	0	1	1	666.632385253906	1997.88260250172	-0.811432545254111	-0.000540382760239784	CID	MS2		36.235	9.63737674506667	6856	OPF3_050418_03.raw	0/0	3.4184353351593	25405126.75	9.69171905517578	0	3.45E-05
High	Sequest HT (A2)	Unambiguous	[R].GRDHTVSATHGDMDQNTR.[D]		1	1	P35683	P35683	1	3	0.5812	0	1	1	666.631225585938	1997.87912349781	-2.55277664571159	-0.00170005072898978	HCD	MS2	27.27132	25.93	9.63551649013333	6854	OPF3_050418_03.raw	0/0	2.76810503005981	25405126.75	9.69171905517578	0	4.764E-05
High	Sequest HT (A2)	Unambiguous	[K].AAATAAASGEPPK.[E]		1	1	Q6F2U9	Q6F2U9	0	2	0.8604	0	1	1	571.296203613281	1141.58513059656	0.309014774442342	0.000176383281313974	CID	MS2		29.32	9.60633824506667	6826	OPF3_050418_03.raw	0/0	3.50818181037903	7305039.90625	9.59002685546875	0	7.361E-06
High	Sequest HT (A2)	Unambiguous	[K].AAATAAASGEPPK.[E]		1	1	Q6F2U9	Q6F2U9	0	2	0.6444	0	1	1	571.296203613281	1141.58513059656	0.309014774442342	0.000176383281313974	HCD	MS2	12.93624	40.515	9.60481549973333	6824	OPF3_050418_03.raw	0/0	3.74392080307007	7305039.90625	9.59002685546875	0	5.056E-05
High	Sequest HT (A2)	Unambiguous	[R].VPTVDVSVVDLTVR.[LI]		3	3	Q7FAH2; Q6K5G8; A2YQT7	Q7FAH2; Q6K5G8; A2YQT7	0	2	0.638	0	1	1	749.927673339844	1498.84807004969	0.357454427670084	0.000267884843765387	CID	MS2		33.1	95.3580513301333	92902	OPF3_050418_03.raw	0/0	2.79037356376648			0	7.042E-05
High	Sequest HT (A2)	Unambiguous	[R].GRDHTVSATHGDMDQNTR.[D]		1	1	P35683	P35683	1	4	0.7744	0	1	1	500.226501464844	1997.88417596938	-0.0238655593169017	-1.19201561119553E-05	HCD	MS2	77.66291	39.52	9.58587267093333	6804	OPF3_050418_03.raw	0/0	3.89915919303894	280296657	9.67268753051758	0	5.179E-06
High	Sequest HT (A2)	Unambiguous	[R].NPFGQVPALQDGDLFLWESR.[A]		1	1	O82451	O82451	0	3	0.6614	0	1	1	763.712524414063	2289.12301998219	-2.98665354943475	-0.00227894593732951	HCD	MS2	11.84544	33.1	73.9346166088	71147	OPF3_050418_04.raw	0/0	5.01989603042603	80367550.5	73.912971496582	0	2.511E-06
High	Sequest HT (A2)	Unambiguous	[K].ANSEATLGTYQGDAVLGEGASESLHVK.[D]		1	1	Q5N725	Q5N725	0	3	0.6831	0	1	1	902.107116699219	2704.30679683766	0.278943153792191	0.000251449218770479	CID	MS2		16.315	95.1398066856	92695	OPF3_050418_03.raw	0/0	3.84879183769226			0	4.497E-06
High	Sequest HT (A2)	Unambiguous	[K].DGSELEKPKQEEDAK.[E]		1	1	Q0J716	Q0J716	1	3	0.4215	0	1	1	568.276245117188	1702.81418209156	0.694739565269607	0.000394337187572091	HCD	MS2	5.374954	30.76	10.0923754448	7305	OPF3_050418_03.raw	0/0	3.82384896278381	17867542.625	10.0107774734497	0	6.356E-05
High	Sequest HT (A2)	Unambiguous	[R].NPFGQVPALQDGDLFLWESR.[A]		1	1	O82451	O82451	0	3	0.5775	0	1	1	763.712524414063	2289.12301998219	-2.98665354943475	-0.00227894593732951	CID	MS2		40.38355	73.9365879757333	71149	OPF3_050418_04.raw	0/0	4.71381759643555	80367550.5	73.912971496582	0	1.487E-07
High	Sequest HT (A2)	Unambiguous	[R].DHTVSATHGDMDQNTR.[D]		2	5	Q6Z2Z4; P35683	Q6Z2Z4; P35683; P41376; Q9CAI7; P41377	0	2	0.8679	0	1	1	892.884399414063	1784.76152219813	-0.0710469516356768	-6.34009372788569E-05	CID	MS2		41.56	10.2902485277333	7512	OPF3_050418_03.raw	0/0	3.18002200126648	10211047.6875	10.2944297790527	0	1.597E-05
High	Sequest HT (A2)	Unambiguous	[R].DHTVSATHGDMDQNTR.[D]		2	5	Q6Z2Z4; P35683	Q6Z2Z4; P35683; P41376; Q9CAI7; P41377	0	2	0.9138	0	1	1	892.884399414063	1784.76152219813	-0.0710469516356768	-6.34009372788569E-05	HCD	MS2	21.94194	31.09	10.2883545106667	7510	OPF3_050418_03.raw	0/0	3.4776771068573	10211047.6875	10.2944297790527	0	2.628E-05
High	Sequest HT (A2)	Unambiguous	[R].TVDHDVHPAETPK.[E]		1	2	A2YQ56	A2YQ56; Q69UZ3	0	4	0.4837	0	1	1	362.180572509766	1445.70046014906	-1.01857852165442	-0.000368140234343173	CID	MS2		33.1	10.2855091896	7507	OPF3_050418_03.raw	0/0	2.4595251083374	17671601.125	10.3197450637817	0	3.22E-05
High	Sequest HT (A2)	Unambiguous	[R].TVDHDVHPAETPK.[E]		1	2	A2YQ56	A2YQ56; Q69UZ3	0	4	0.4684	0	1	1	362.180572509766	1445.70046014906	-1.01857852165442	-0.000368140234343173	HCD	MS2	19.06995	31.93	10.2840568904	7505	OPF3_050418_03.raw	0/0	3.47718739509583	17671601.125	10.3197450637817	0	4.742E-05
High	Sequest HT (A2)	Unambiguous	[K].MTAEIGEQVQIVGDDLLVTNPTR.[V]		1	1	Q42971	Q42971	0	3	0.6386	0	1	1	833.764587402344	2499.27920894703	1.31255896705688	0.0010934823437007	CID	MS2		27.835	94.9563167122667	92522	OPF3_050418_03.raw	0/0	3.2058219909668			0	2.889E-05
High	Sequest HT (A2)	Unambiguous	[K].AAPAAAAHSAVTR.[E]		1	1	Q7XTJ3	Q7XTJ3	0	3	0.7048	0	1	1	398.550964355469	1193.63833980641	-0.171696527852262	-6.83145312147341E-05	HCD	MS2	15.65582	23.59	10.2815758714667	7502	OPF3_050418_03.raw	0/0	3.92655491828918	33268994.59375	10.343111038208	0	1.102E-05
High	Sequest HT (A2)	Unambiguous	[R].VPTVDVSVVDLTVR.[LI]		3	3	Q7FAH2; Q6K5G8; A2YQT7	Q7FAH2; Q6K5G8; A2YQT7	0	2	0.5918	0	1	1	749.927490234375	1498.84770383875	0.113126082642038	8.47793750153869E-05	HCD	MS2	12.60618	41.325	95.0204934504	92579	OPF3_050418_03.raw	0/0	3.43134522438049			0	1.865E-05
High	Sequest HT (A2)	Unambiguous	[R].SRDHTVSATHGDMDQNTR.[D]		1	4	Q6Z2Z4	Q6Z2Z4; P41376; Q9CAI7; P41377	1	4	0.7043	0	1	1	507.729064941406	2027.89442987563	-0.176751957998046	-8.96085936119562E-05	CID	MS2		40.285	9.54895774853333	6766	OPF3_050418_03.raw	0/0	3.71739435195923	145623261.3125	9.67574977874756	0	8.837E-05
High	Sequest HT (A2)	Unambiguous	[R].VSAANSRPPNPQ.[-]		3	6	Q0DHF6; A2XFI3; A2Y5L9	Q0DHF6; Q0D3D2; Q10MW3; A2XFI3; A2YQ76; A2Y5L9	0	2	0.6429	0	1	1	619.318420410156	1237.62956419031	0.961710589247265	0.000595120156390294	HCD	MS2	9.116033	38.725	10.2444067586667	7464	OPF3_050418_03.raw	0/0	3.36151957511902			0	2.819E-05
High	Sequest HT (A2)	Unambiguous	[K].WLAANVSAEVAESTR.[I]		1	1	P48494	P48494	0	2	0.5214	0	1	1	802.407470703125	1603.80766477625	0.127475557346215	0.000102223124940792	HCD	MS2	0	33.1	95.0342614165333	92591	OPF3_050418_03.raw	0/0	2.79851889610291			0	8.111E-05
High	Sequest HT (A2)	Unambiguous	[K].WLAANVSAEVAESTR.[I]		1	1	P48494	P48494	0	2	0.7746	0	1	1	802.407470703125	1603.80766477625	0.127475557346215	0.000102223124940792	CID	MS2		41.88	95.0362528709333	92593	OPF3_050418_03.raw	0/0	3.15006303787231			0	8.491E-06
High	Sequest HT (A2)	Unambiguous	[R].DHTVSATHGDMDQNTR.[D]		2	5	Q6Z2Z4; P35683	Q6Z2Z4; P35683; P41376; Q9CAI7; P41377	0	3	0.7871	0	1	1	595.59228515625	1784.76230220875	0.365992148492103	0.000217736250154606	CID	MS2		28.31327	10.1857446346667	7402	OPF3_050418_03.raw	0/0	2.63479661941528	448413761.75	10.2972106933594	0	1.17E-05
High	Sequest HT (A2)	Unambiguous	[R].DHTVSATHGDMDQNTR.[D]		2	5	Q6Z2Z4; P35683	Q6Z2Z4; P35683; P41376; Q9CAI7; P41377	0	3	0.7682	0	1	1	595.59228515625	1784.76230220875	0.365992148492103	0.000217736250154606	HCD	MS2	14.37466	26.47	10.1839094096	7400	OPF3_050418_03.raw	0/0	3.58059215545654	448413761.75	10.2972106933594	0	8.07E-06
High	Sequest HT (A2)	Unambiguous	[K].GSTVAIFGLGAVGLAAAEGAR.[I]		1	1	Q2R8Z5	Q2R8Z5	0	2	0.7043	0	1	1	944.519958496094	1888.03264036219	2.0942437028522	0.00197699609361734	CID	MS2		42.375	95.0581645773333	92614	OPF3_050418_03.raw	0/0	3.45461106300354			0	7.624E-07
High	Sequest HT (A2)	Unambiguous	[K].MTAEIGEQVQIVGDDLLVTNPTR.[V]		1	1	Q42971	Q42971	0	2	0.5474	0	1	1	1250.14245605469	2499.27763547938	0.682989563243238	0.000853489687415276	CID	MS2		26.59	95.0769050696	92631	OPF3_050418_03.raw	0/0	2.85322856903076			0	5.281E-05
High	Sequest HT (A2)	Unambiguous	[R].cQGGANAGHTIYNSEGKK.[F]	C1(Carbamidomethyl)	2	3	A2XD35; Q851S8	A2XD35; Q851S8; Q10R17	1	3	0.6468	0	1	1	631.2958984375	1891.8731420525	0.849926895679666	0.000535984166667447	HCD	MS2	80.61577	33.1	10.1150600461333	7330	OPF3_050418_03.raw	0/0	4.36024618148804	44119091.25	10.2600259780884	0	1.979E-05
High	Sequest HT (A2)	Unambiguous	[R].VPTVDVSVVDLTVR.[LI]		3	3	Q7FAH2; Q6K5G8; A2YQT7	Q7FAH2; Q6K5G8; A2YQT7	0	2	0.7308	0	1	1	749.927490234375	1498.84770383875	0.113126082642038	8.47793750153869E-05	CID	MS2		33.1	95.0221876245333	92581	OPF3_050418_03.raw	0/0	3.12065982818604			0	7.785E-06
High	Sequest HT (A2)	Unambiguous	[R].TVPAAVPAIVFLSGGqSEEEATVNLNAMNK.[L]	Q16(Deamidated)	1	1	Q5N725	Q5N725	0	3	0.0211	0	1	1	1020.19097900391	3058.55838375172	5.96425447191997	0.00608063723950532	HCD	MS2	41.5364	41.955	83.8026601408	80835	OPF3_050418_04.raw	0/0	3.79508924484253			0	3.207E-06
High	Sequest HT (A2)	Unambiguous	[R].SRDHTVSATHGDMDQNTR.[D]		1	4	Q6Z2Z4	Q6Z2Z4; P41376; Q9CAI7; P41377	1	4	0.7125	0	1	1	507.729064941406	2027.89442987563	-0.176751957998046	-8.96085936119562E-05	HCD	MS2	56.14148	30.4	9.54698669253333	6764	OPF3_050418_03.raw	0/0	4.0697135925293	145623261.3125	9.67574977874756	0	5.693E-06
High	Sequest HT (A2)	Unambiguous	[K].KDAEGQDAEATTEEAK.[K]		1	1	P49199	P49199	1	2	0.6687	0	1	1	846.8818359375	1692.756395245	0.305504772700316	0.000258572499888032	CID	MS2		29.035	9.40049333093333	6623	OPF3_050418_03.raw	0/0	4.97500848770142	28588640	9.4062967300415	0	3.164E-07
High	Sequest HT (A2)	Unambiguous	[K].KDAEGQDAEATTEEAKK.[S]		1	1	P49199	P49199	2	3	0.6856	0	1	1	607.622131347656	1820.85184078297	0.549041660101236	0.000333240989524105	CID	MS2		41.245	8.69156154133333	5907	OPF3_050418_03.raw	0/0	4.57841539382935	25439795.4375	8.64176464080811	0	4.936E-06
High	Sequest HT (A2)	Unambiguous	[K].KDAEGQDAEATTEEAKK.[S]		1	1	P49199	P49199	2	3	0.7656	0	1	1	607.622131347656	1820.85184078297	0.549041660101236	0.000333240989524105	HCD	MS2	5.711989	31.45	8.68877624266667	5905	OPF3_050418_03.raw	0/0	6.09597587585449	25439795.4375	8.64176464080811	0	2.814E-07
High	Sequest HT (A2)	Unambiguous	[K].AAEKPEEEEEAPKPKPK.[N]		1	1	Q9ZRI7	Q9ZRI7	0	4	0.3109	0	1	1	477.499572753906	1906.97646112563	0.426563194967226	0.000203361406249769	CID	MS2		33.1	8.68585118	5902	OPF3_050418_03.raw	0/0	1.93359100818634	76483682.875	8.66446685791016	0	8.962E-05
High	Sequest HT (A2)	Unambiguous	[K].MILVGLPEKPLQIPTFALVGGGK.[I]		1	1	Q0JA75	Q0JA75	0	3	0.7709	0	1	1	793.465942382813	2378.38327388844	-1.98112401764562	-0.00157062718729624	HCD	MS2	13.72869	23.88176	73.8513536829333	71065	OPF3_050418_04.raw	0/0	3.71286416053772	186359987.5	73.7483367919922	0	1.94E-07
High	Sequest HT (A2)	Unambiguous	[K].GVSIDGVqLPFESGEIDFGEPGTnGQHSFYQLIHQGR.[V]	Q8(Deamidated); N24(Deamidated)	1	1	P42862	P42862	0	4	0.0587	0	1	1	1005.22930908203	4017.89540643813	1.60335892333404	0.00161052953097696	CID	MS2		41.325	73.8392960901333	71054	OPF3_050418_04.raw	0/0	3.74977517127991	26280290.625	73.7344970703125	0	2.687E-05
High	Sequest HT (A2)	Unambiguous	[R].SGGGDHTTcScGDHcGcNPcR.[C]	C9(Carbamidomethyl); C11(Carbamidomethyl); C15(Carbamidomethyl); C17(Carbamidomethyl); C20(Carbamidomethyl)	1	1	Q109B0	Q109B0	0	4	1	0	1	1	588.707397460938	2351.80775995375	0.609222678498453	0.000358193437488552	CID	MS2		28.06	8.56548548053333	5777	OPF3_050418_03.raw	0/0	3.71548700332642	9444939.40625	8.53958988189697	0	3.427E-05
High	Sequest HT (A2)	Unambiguous	[R].SGGGDHTTcScGDHcGcNPcR.[C]	C9(Carbamidomethyl); C11(Carbamidomethyl); C15(Carbamidomethyl); C17(Carbamidomethyl); C20(Carbamidomethyl)	1	1	Q109B0	Q109B0	0	4	1	0	1	1	588.707153320313	2351.80678339125	0.19398334151998	0.000114052812488552	HCD	MS2	3.940959	36.295	8.56382978186667	5775	OPF3_050418_03.raw	0/0	4.03687047958374	9444939.40625	8.53958988189697	0	1.859E-06
High	Sequest HT (A2)	Unambiguous	[R].STHPPPSSPSSSSSGGGGGGGSSASSSSEK.[T]		1	1	Q10QA5	Q10QA5	0	3	0.7433	0	1	1	864.374877929688	2591.11008052906	0.494509942110496	0.000427109687431463	CID	MS2		35.785	8.55117794053333	5766	OPF3_050418_03.raw	0/0	4.12618970870972	4922400.578125	8.50137710571289	0	2.885E-07
High	Sequest HT (A2)	Unambiguous	[R].STHPPPSSPSSSSSGGGGGGGSSASSSSEK.[T]		1	1	Q10QA5	Q10QA5	0	3	0.7781	0	1	1	864.374877929688	2591.11008052906	0.494509942110496	0.000427109687431463	HCD	MS2	1.258257	24.895	8.5493717264	5764	OPF3_050418_03.raw	0/0	3.47094035148621	4922400.578125	8.50137710571289	0	2.566E-05
High	Sequest HT (A2)	Unambiguous	[K].WLAANVSAEVAESTR.[I]		1	1	P48494	P48494	0	2	0.752	0	1	1	802.407836914063	1603.80839719813	0.584152492150656	0.000468434062440792	CID	MS2		42.165	95.5422266074667	93080	OPF3_050418_03.raw	0/0	3.83090996742249			0	3.837E-06
High	Sequest HT (A2)	Unambiguous	[K].GVSIDGVQLPFESGEIDFGEPGTNGqHSFYqLIHQGR.[V]	Q26(Deamidated); Q31(Deamidated)	1	1	P42862	P42862	0	4		0.0059	2	2	1005.22930908203	4017.89540643813	1.60335892333404	0.00161052953097696	HCD	MS2	27.81806	33.1	73.8372855770667	71052	OPF3_050418_04.raw	0/0	3.36940360069275	26280290.625	73.7344970703125	0	3.101E-05
High	Sequest HT (A2)	Unambiguous	[K].EGLLVGISSGAAAVAAIR.[V]		1	1	Q9XEA8	Q9XEA8	0	2	0.6078	0	1	1	827.978942871094	1654.95060911219	1.18666654281838	0.000981936093694458	CID	MS2		42.865	95.5460266722667	93084	OPF3_050418_03.raw	0/0	2.82516074180603			0	4.985E-05
High	Sequest HT (A2)	Unambiguous	[K].ANSEATLGTYQGDAVLGEGASESLHVK.[D]		1	1	Q5N725	Q5N725	0	3	0.5979	0	1	1	902.107604980469	2704.30826168141	0.820614002795375	0.000739730468770479	HCD	MS2	22.31489	33.1	83.7996894098667	80832	OPF3_050418_04.raw	0/0	5.61791706085205			0	7.796E-09
High	Sequest HT (A2)	Unambiguous	[K].GVSIDGVQLPFESGEIDFGEPGTNGQHSFYqLIHqGR.[V]	Q31(Deamidated); Q35(Deamidated)	1	1	P42862	P42862	0	4	0.0059	0	1	1	1005.22930908203	4017.89540643813	1.60335892333404	0.00161052953097696	HCD	MS2	27.81806	33.1	73.8372855770667	71052	OPF3_050418_04.raw	0/0	3.39267325401306	26280290.625	73.7344970703125	0	6.917E-05
High	Sequest HT (A2)	Unambiguous	[K].ANSEATLGTYqGDAVLGEGASESLHVK.[D]	Q11(Deamidated)	1	1	Q5N725	Q5N725	0	3	0.2441	0	1	1	902.441223144531	2705.30911617359	7.04459898264986	0.00635256119793715	CID	MS2		41.61	83.8016811970667	80834	OPF3_050418_04.raw	0/0	4.25984621047974			0	4.176E-06
High	Sequest HT (A2)	Unambiguous	[K].MILVGLPEKPLQIPTFALVGGGK.[I]		1	1	Q0JA75	Q0JA75	0	3	0.8537	0	1	1	793.466064453125	2378.38364009938	-1.8271495863539	-0.00144855687479624	CID	MS2		27.32856	73.8533226154667	71067	OPF3_050418_04.raw	0/0	4.10026979446411	186359987.5	73.7483367919922	0	2.722E-08
High	Sequest HT (A2)	Unambiguous	[K].ANSEATLGTYQGDAVLGEGASESLHVK.[D]		1	1	Q5N725	Q5N725	0	3	0.5429	0	1	1	902.107299804688	2704.30734615406	0.482069722168385	0.000434554687520479	CID	MS2		33.1	95.4857728674667	93027	OPF3_050418_03.raw	0/0	3.14989304542542			0	6.277E-06
High	Sequest HT (A2)	Unambiguous	[K].HGRPGIGATHSSR.[F]		1	1	P31674	P31674	0	4	0.4184	0	1	1	333.927124023438	1332.68666620375	-0.966690098396868	-0.000322074062466982	HCD	MS2	31.94909	33.1	8.789082056	6005	OPF3_050418_03.raw	0/0	2.93527460098267	17497127.78125	8.75501155853271	0	1.729E-05
High	Sequest HT (A2)	Unambiguous	[K].HGRPGIGATHSSR.[F]		1	1	P31674	P31674	0	4	0.5714	0	1	1	333.927124023438	1332.68666620375	-0.966690098396868	-0.000322074062466982	CID	MS2		40.56	8.79087803733333	6007	OPF3_050418_03.raw	0/0	2.66183972358704	17497127.78125	8.75501155853271	0	7.151E-05
High	Sequest HT (A2)	Unambiguous	[K].KDAEGQDAEATTEEAK.[K]		1	1	P49199	P49199	1	2	0.6466	0	1	1	846.8818359375	1692.756395245	0.305504772700316	0.000258572499888032	HCD	MS2	0	33.46	9.39894758133334	6621	OPF3_050418_03.raw	0/0	5.48784112930298	28588640	9.4062967300415	0	1.031E-08
High	Sequest HT (A2)	Unambiguous	[K].KDAEGQDAEATTEEAK.[K]		1	1	P49199	P49199	1	3	0.5974	0	1	1	564.923889160156	1692.75711422047	0.730241427331539	0.000412040156182532	CID	MS2		19.74062	9.377163244	6599	OPF3_050418_03.raw	0/0	4.62226438522339	306393699.375	9.41053199768066	0	6.419E-06
High	Sequest HT (A2)	Unambiguous	[K].KDAEGQDAEATTEEAK.[K]		1	1	P49199	P49199	1	3	0.6526	0	1	1	564.923889160156	1692.75711422047	0.730241427331539	0.000412040156182532	HCD	MS2	65.7786	28	9.37531499786667	6597	OPF3_050418_03.raw	0/0	5.66580772399902	306393699.375	9.41053199768066	0	1.381E-06
High	Sequest HT (A2)	Unambiguous	[K].VEASEEEEAPKPKPK.[N]		1	1	Q5Z627	Q5Z627	0	3	0.5955	0	1	1	556.620727539063	1667.84762935719	-0.61577098653767	-0.000342337604176161	CID	MS2		36.88	9.35478077786667	6575	OPF3_050418_03.raw	0/0	2.19672870635986	34357260.625	9.37514019012451	0	2.806E-05
High	Sequest HT (A2)	Unambiguous	[K].VEASEEEEAPKPKPK.[N]		1	1	Q5Z627	Q5Z627	0	3	0.4712	0	1	1	556.621459960938	1667.84982662281	0.701654078745083	0.000390084270823839	HCD	MS2	48.05862	26.65	9.35300756693333	6573	OPF3_050418_03.raw	0/0	3.64979672431946	34357260.625	9.37514019012451	0	7.176E-07
High	Sequest HT (A2)	Unambiguous	[K].WLAANVSAEVAESTR.[I]		1	1	P48494	P48494	0	2	0.7697	0	1	1	802.408874511719	1603.81047239344	1.87807047409657	0.00150603171869079	CID	MS2		41.88	95.4088264688	92953	OPF3_050418_03.raw	0/0	3.42897486686707			0	3.314E-05
High	Sequest HT (A2)	Unambiguous	[K].VEASEEEEAPKPKPK.[N]		1	1	Q5Z627	Q5Z627	0	4	0.3875	0	1	1	417.717498779297	1667.84816522719	-0.294476846344021	-0.000122785703126738	CID	MS2		29.215	9.311303316	6531	OPF3_050418_03.raw	0/0	2.70745182037354	114780615.75	9.38167953491211	0	8.477E-05
High	Sequest HT (A2)	Unambiguous	[R].TVPAAVPAIVFLSGGqSEEEATLNLNAMNK.[L]	Q16(Deamidated)	1	1	P17784	P17784	0	3		0.0137	2	2	1024.86303710938	3072.57455806813	6.10767367484098	0.00625538937488927	CID	MS2		41.325	95.3777774381333	92923	OPF3_050418_03.raw	0/0	2.88187456130981			0	6.141E-05
High	Sequest HT (A2)	Unambiguous	[K].MTAEIGEQVQIVGDDLLVTNPTR.[V]		1	1	Q42971	Q42971	0	2	0.5533	0	1	1	1250.140625	2499.27397337	-0.782278570314909	-0.000977565000084724	CID	MS2		41.37	95.4297440296	92974	OPF3_050418_03.raw	0/0	3.3783278465271			0	8.409E-05
High	Sequest HT (A2)	Unambiguous	[K].SAEKPAPVQKPAPSSSAEK.[L]		1	1	Q2QQ99	Q2QQ99	0	4	0.521	0	1	1	478.006164550781	1909.00282831313	0.155669319575736	7.42932812727304E-05	HCD	MS2	26.1152	34.225	9.26234936426667	6482	OPF3_050418_03.raw	0/0	3.09351849555969	15589055.125	9.24884510040283	0	5.028E-06
High	Sequest HT (A2)	Unambiguous	[R].NAGESSGTQQATGAPGR.[G]		1	1	Q6EU14	Q6EU14	0	2	0.6381	0	1	1	794.872131347656	1588.73698606531	3.76728679007775	0.00299260265626344	CID	MS2		42.09	9.23428183573333	6454	OPF3_050418_03.raw	0/0	4.08885049819946	6234897.53125	9.22082424163818	0	1.699E-06
High	Sequest HT (A2)	Unambiguous	[R].NAGESSGTQQATGAPGR.[G]		1	1	Q6EU14	Q6EU14	0	2	0.542	0	1	1	794.872131347656	1588.73698606531	3.76728679007775	0.00299260265626344	HCD	MS2	0	33.1	9.2324297312	6452	OPF3_050418_03.raw	0/0	3.93030738830566	6234897.53125	9.22082424163818	0	3.291E-07
High	Sequest HT (A2)	Unambiguous	[K].GEGEKEAGEDEGAAPAR.[Y]		1	1	Q6Z7V2	Q6Z7V2	1	3	0.6327	0	1	1	558.251770019531	1672.74075679859	-0.0836838545684589	-4.6660468645617E-05	CID	MS2		26.62	9.12111182	6337	OPF3_050418_03.raw	0/0	4.41015958786011	71948773.9375	9.13290023803711	0	8.981E-07
High	Sequest HT (A2)	Unambiguous	[K].GEGEKEAGEDEGAAPAR.[Y]		1	1	Q6Z7V2	Q6Z7V2	1	3	0.6942	0	1	1	558.251770019531	1672.74075679859	-0.0836838545684589	-4.6660468645617E-05	HCD	MS2	15.03351	41.955	9.1194138064	6335	OPF3_050418_03.raw	0/0	5.5601544380188	71948773.9375	9.13290023803711	0	7.572E-07
High	Sequest HT (A2)	Unambiguous	[K].DGVTLLWDLAEGK.[R]		1	1	P49027	P49027	0	2	0.6253	0	1	1	708.870971679688	1416.73466672938	-1.5913544648205	-0.00112726531256158	CID	MS2		33.1	73.8602782322667	71074	OPF3_050418_04.raw	0/0	3.78510999679565	224898459	74.1821670532227	0	7.102E-05
High	Sequest HT (A2)	Unambiguous	[R].TVPAAVPAIVFLSGGQSEEEATVNLNAMNK.[L]		1	1	Q5N725	Q5N725	0	3	0.6461	0	1	1	1019.85760498047	3057.55826168141	0.69854528195429	0.000711947135338657	CID	MS2		33.1	95.4699318352	93012	OPF3_050418_03.raw	0/0	3.07956075668335			0	2.779E-05
High	Sequest HT (A2)	Unambiguous	[K].VEASEEEEAPKPKPK.[N]		1	1	Q5Z627	Q5Z627	0	4	0.4651	0	1	1	417.717498779297	1667.84816522719	-0.294476846344021	-0.000122785703126738	HCD	MS2	31.59735	36.07	9.30972020373333	6529	OPF3_050418_03.raw	0/0	4.30012083053589	114780615.75	9.38167953491211	0	1.865E-05
High	Sequest HT (A2)	Unambiguous	[K].GSTVAIFGLGAVGLAAAEGAR.[I]		1	1	Q2R8Z5	Q2R8Z5	0	2	0.5248	0	1	1	944.520141601563	1888.03300657313	2.28820841331648	0.00216010156236734	HCD	MS2	55.8261	38.775	97.0066939194667	94236	OPF3_050418_02.raw	0/0	3.42944049835205	1997368.390625	96.9711456298828	0	6.747E-05
High	Sequest HT (A2)	Unambiguous	[K].IGPNEPSQLSIDLNAQGLAR.[Y]		1	1	Q5N725	Q5N725	0	2	0.7724	0	1	1	1047.05383300781	2093.10038938563	0.875584964389333	0.000916342812615767	CID	MS2		23.2	97.0006403461333	94230	OPF3_050418_02.raw	0/0	2.67558765411377			0	5.286E-05
High	Sequest HT (A2)	Unambiguous	[K].WLAANVSAEVAESTR.[I]		1	1	P48494	P48494	0	2	0.6898	0	1	1	802.408508300781	1603.80973997156	1.42139353929213	0.00113982078119079	CID	MS2		33.1	96.2640385517333	93777	OPF3_050418_03.raw	0/0	4.02889680862427			0	2.23E-06
High	Sequest HT (A2)	Unambiguous	[K].ANLEYAVEAAADFLNK.[A]		2	2	Q0DHF6; A2Y5L9	Q0DHF6; A2Y5L9	0	3	0.5166	0	1	1	580.29296875	1738.86435299	-0.165516046155792	-9.59366667151092E-05	CID	MS2		33.1	96.2838799032	93520	OPF3_050418_02.raw	0/0	3.30597805976868	1462236.9375	96.3229904174805	0	4.328E-05
High	Sequest HT (A2)	Unambiguous	[K].ANLEYAVEAAADFLNK.[A]		2	2	Q0DHF6; A2Y5L9	Q0DHF6; A2Y5L9	0	3	0.5677	0	1	1	580.29296875	1738.86435299	-0.165516046155792	-9.59366667151092E-05	HCD	MS2	61.16788	41.4	96.2821864013333	93518	OPF3_050418_02.raw	0/0	4.20950555801392	1462236.9375	96.3229904174805	0	3.367E-05
High	Sequest HT (A2)	Unambiguous	[R].SGETEDTFIADLAVGLATGQIK.[T]		1	1	Q42971	Q42971	0	2	0.4792	0	1	1	1118.57165527344	2236.13603391688	0.760663995051778	0.000850473437594701	HCD	MS2	21.82344	33.1	96.7824120768	94292	OPF3_050418_03.raw	0/0	4.09234380722046			0	6.321E-05
High	Sequest HT (A2)	Unambiguous	[R].SGETEDTFIADLAVGLATGQIK.[T]		1	1	Q42971	Q42971	0	2	0.6804	0	1	1	1118.57165527344	2236.13603391688	0.760663995051778	0.000850473437594701	CID	MS2		40.815	96.7848281106667	94294	OPF3_050418_03.raw	0/0	3.87598156929016			0	4.627E-07
High	Sequest HT (A2)	Unambiguous	[K].LPLSPPALSGDLGEFMSWVDEVKK.[L]		1	1	Q75KR1	Q75KR1	1	3	0.5754	0	1	1	872.452819824219	2615.34390621266	0.517971405146956	0.0004515575521206	HCD	MS2	5.952605	33.1	84.1513841325333	81179	OPF3_050418_04.raw	0/0	3.58220481872559			0	4.378E-07
High	Sequest HT (A2)	Unambiguous	[K].LPLSPPALSGDLGEFMSWVDEVKK.[L]		1	1	Q75KR1	Q75KR1	1	3	0.5364	0	1	1	872.453369140625	2615.34555416188	1.14807977002621	0.0010008739583706	CID	MS2		41.265	84.1533535152	81181	OPF3_050418_04.raw	0/0	2.2019956111908			0	4.637E-06
High	Sequest HT (A2)	Unambiguous	[R].VPTVDVSVVDLTVR.[LI]		3	3	Q7FAH2; Q6K5G8; A2YQT7	Q7FAH2; Q6K5G8; A2YQT7	0	2	0.7718	0	1	1	749.929870605469	1498.85246458094	3.28939456800664	0.00246515046876539	CID	MS2		33.1	96.8166269128	94326	OPF3_050418_03.raw	0/0	3.55098843574524			0	1.697E-06
High	Sequest HT (A2)	Unambiguous	[R].VGALSIVcGSADVAVR.[V]	C8(Carbamidomethyl)	1	1	P37833	P37833	0	2	0.5299	0	1	1	787.424072265625	1573.84086790125	2.67853798152717	0.00210779062497934	CID	MS2		33.1	96.2646857485333	93500	OPF3_050418_02.raw	0/0	3.33678722381592			0	6.609E-05
High	Sequest HT (A2)	Unambiguous	[R].IMEADSDLYLAEIDGK.[V]		1	1	P17654	P17654	0	2	0.6465	0	1	1	891.930480957031	1782.85368528406	3.96997926406537	0.00353893203123334	CID	MS2		33.1	96.8709828829333	94378	OPF3_050418_03.raw	0/0	3.30656695365906			0	2.258E-05
High	Sequest HT (A2)	Unambiguous	[R].VTPQPGVPPEEAGAAVAAESSTGTWTTVWTDGLTSLDR.[Y]		1	1	P0C511	P0C511	0	3	0.5652	0	1	1	1285.62890625	3854.87216549	0.0646091504288614	8.30199998442064E-05	HCD	MS2	6.971796	33.1	84.1747270397333	81203	OPF3_050418_04.raw	0/0	3.45061874389648			0	4.412E-06
High	Sequest HT (A2)	Unambiguous	[R].nPEEIPWAAAGAEYVVESTGVFTDK.[D]	N1(Deamidated)	1	1	Q6K5G8	Q6K5G8	0	3	0.7368	0	1	1	894.432312011719	2681.28238277516	7.70689597864669	0.00688806838551548	CID	MS2		37.26	96.2156331722667	93453	OPF3_050418_02.raw	0/0	5.13079690933228			0	3.683E-06
High	Sequest HT (A2)	Unambiguous	[R].NPEEIPWAAAGAEYVVESTGVFTDK.[D]		1	1	Q6K5G8	Q6K5G8	0	3	0.6077	0	1	1	894.098205566406	2680.28006343922	0.880830078458923	0.000786956406348812	HCD	MS2	17.79136	28.09	96.2137329941333	93451	OPF3_050418_02.raw	0/0	4.18081331253052	2897342	96.1478500366211	0	2.412E-05
High	Sequest HT (A2)	Unambiguous	[R].TVPAAVPAIVFLSGGQSEEEATVNLNAMNK.[L]		1	1	Q5N725	Q5N725	0	3	0.4577	0	1	1	1019.85656738281	3057.55514888844	-0.319520402087675	-0.000325650520911343	HCD	MS2	8.988956	41.97	84.1907537930667	81217	OPF3_050418_04.raw	0/0	3.18544435501099			0	5.17E-06
High	Sequest HT (A2)	Unambiguous	[K].IGPNEPSQLSIDLNAQGLAR.[Y]		1	1	Q5N725	Q5N725	0	2	0.6049	0	1	1	1047.05395507813	2093.10063352625	0.992225733271671	0.00103841312511577	HCD	MS2	16.19504	33.1	96.9071916626667	94415	OPF3_050418_03.raw	0/0	3.24445199966431			0	1.014E-05
High	Sequest HT (A2)	Unambiguous	[K].IGPNEPSQLSIDLNAQGLAR.[Y]		1	1	Q5N725	Q5N725	0	2	0.6344	0	1	1	1047.05432128906	2093.10136594813	1.34214803991869	0.00140462406261577	CID	MS2		41.805	96.9091398226667	94417	OPF3_050418_03.raw	0/0	3.72300505638123			0	4.974E-06
High	Sequest HT (A2)	Unambiguous	[K].IGPNEPSQLSIDLNAQGLAR.[Y]		1	1	Q5N725	Q5N725	0	3	0.6247	0	1	1	698.371765136719	2093.10074215016	1.04412195474859	0.000728483385501022	HCD	MS2	5.944672	33.1	96.3070038690667	93542	OPF3_050418_02.raw	0/0	3.88988375663757			0	2.241E-05
High	Sequest HT (A2)	Unambiguous	[K].IGPNEPSQLSIDLNAQGLAR.[Y]		1	1	Q5N725	Q5N725	0	3	0.6278	0	1	1	698.371765136719	2093.10074215016	1.04412195474859	0.000728483385501022	CID	MS2		41.88	96.3089563624	93544	OPF3_050418_02.raw	0/0	4.88681125640869			0	1.41E-06
High	Sequest HT (A2)	Unambiguous	[K].MTAEIGEQVQIVGDDLLVTNPTR.[V]		1	1	Q42971	Q42971	0	2	0.6471	0	1	1	1250.1435546875	2499.279832745	1.56215044337813	0.00195212249991528	HCD	MS2	0	42.595	96.3099435496	93545	OPF3_050418_02.raw	0/0	3.22863364219666			0	2E-06
High	Sequest HT (A2)	Unambiguous	[K].MTAEIGEQVQIVGDDLLVTNPTR.[V]		1	1	Q42971	Q42971	0	2	0.6762	0	1	1	1250.14819335938	2499.28911008875	5.2741630483921	0.00659079437491528	CID	MS2		39.015	96.7640004034667	94273	OPF3_050418_03.raw	0/0	3.48775887489319			0	7.17E-05
High	Sequest HT (A2)	Unambiguous	[R].SGETEDTFIADLAVGLATGQIK.[T]		1	1	Q42971	Q42971	0	3	0.4543	0	1	1	746.049621582031	2236.13431148609	-0.00960760975863705	-7.16130201302197E-06	HCD	MS2	35.94071	41.505	84.1381662941333	81167	OPF3_050418_04.raw	0/0	3.28153991699219			0	8.22E-07
High	Sequest HT (A2)	Unambiguous	[K].ELAAKPDVDGFLVGGASLKPEFIDIINSATVK.[S]		1	1	P48494	P48494	0	4	0.6557	0	1	1	829.450500488281	3314.78017206313	-2.43215744260905	-0.00201552171859021	CID	MS2		7.146856	73.6865172069333	70902	OPF3_050418_04.raw	0/0	3.65560221672058	1519026704	73.436393737793	0	6.065E-06
High	Sequest HT (A2)	Unambiguous	[K].GVQVIADIVINHR.[T]		1	3	P17654	A2WPU3; P17654; Q0JMV4	0	3	0.7143	0	1	1	478.612457275391	1433.82281856617	0.345856082972242	0.000165298724065603	HCD	MS2	46.04737	41.115	96.4176908850667	93649	OPF3_050418_02.raw	0/0	2.31039476394653	1872092.03125	96.2545013427734	0	4.635E-05
High	Sequest HT (A2)	Unambiguous	[K].ILNEGQIASTDVVEVVVSPPYVFLPVVK.[S]		1	1	P48494	P48494	0	3	0.6793	0	1	1	1004.56268310547	3011.67349605641	1.044276444605	0.00104833880216878	CID	MS2		32.605	96.4080494898667	93639	OPF3_050418_02.raw	0/0	3.68176960945129	7935990.375	96.3697662353516	0	3.598E-05
High	Sequest HT (A2)	Unambiguous	[K].LTAAAAIASGTVLGLHEDSR.[Y]		1	1	Q6K669	Q6K669	0	3	0.5758	0	1	1	651.685241699219	1953.04117183766	0.61062634102508	0.00039752588547041	HCD	MS2	22.6208	33.1	96.4071412514667	93638	OPF3_050418_02.raw	0/0	3.29752278327942	6139218.75	96.5288619995117	0	2.179E-05
High	Sequest HT (A2)	Unambiguous	[K].ILNEGQIASTDVVEVVVSPPYVFLPVVK.[S]		1	1	P48494	P48494	0	3	0.655	0	1	1	1004.56097412109	3011.66836910328	-0.658085543063922	-0.000660645572831224	HCD	MS2	22.43347	39.54	96.4063204416	93637	OPF3_050418_02.raw	0/0	4.29037761688232	7935990.375	96.3697662353516	0	1.009E-05
High	Sequest HT (A2)	Unambiguous	[K].MTAEIGEQVQIVGDDLLVTNPTR.[V]		1	1	Q42971	Q42971	0	3	0.6176	0	1	1	833.764404296875	2499.27865963063	1.09276874702316	0.000910376874950695	CID	MS2		33.1	96.4036836138667	93635	OPF3_050418_02.raw	0/0	3.40103650093079			0	2.43E-06
High	Sequest HT (A2)	Unambiguous	[R].NPDEIPWAEAGAEYVVESTGVFTDK.[E]		1	1	A2YQT7	A2YQT7	0	3	0.561	0	1	1	908.758361816406	2724.26053218922	-2.56934412629594	-0.00233319359373733	HCD	MS2	0	42.45	96.1701309298667	93407	OPF3_050418_02.raw	0/0	4.67079305648804	4248447.75	96.2573089599609	0	3.756E-05
High	Sequest HT (A2)	Unambiguous	[K].MTAEIGEQVQIVGDDLLVTNPTR.[V]		1	1	Q42971	Q42971	0	3	0.5188	0	1	1	833.763671875	2499.276462365	0.21360786688827	0.000177954999950695	HCD	MS2	31.87471	35.235	96.4020166488	93633	OPF3_050418_02.raw	0/0	4.52996683120728			0	2.548E-07
High	Sequest HT (A2)	Unambiguous	[K].ANSEATLGTYQGDAVLGEGASESLHVK.[D]		1	1	Q5N725	Q5N725	0	3	0.61	0	1	1	902.107727050781	2704.30862789234	0.956031715046171	0.000861800781270479	CID	MS2		25.75	96.4000562498667	93631	OPF3_050418_02.raw	0/0	3.58562183380127			0	1.241E-06
High	Sequest HT (A2)	Unambiguous	[R].VPTVDVSVVDLTVR.[LI]		3	3	Q7FAH2; Q6K5G8; A2YQT7	Q7FAH2; Q6K5G8; A2YQT7	0	2	0.7076	0	1	1	749.927673339844	1498.84807004969	0.357454427670084	0.000267884843765387	HCD	MS2	2.743426	33.1	96.3991706330667	93630	OPF3_050418_02.raw	0/0	3.417813539505			0	8.234E-06
High	Sequest HT (A2)	Unambiguous	[K].GIIGYVEEDLVSTDFVGDSR.[S]		1	1	A2YQT7	A2YQT7	0	2	0.5481	0	1	1	1086.02551269531	2171.04374876063	-3.00328346528425	-0.00326013968765437	HCD	MS2	8.438984	33.1	73.6856442629333	70901	OPF3_050418_04.raw	0/0	3.73871159553528			0	5.15E-05
High	Sequest HT (A2)	Unambiguous	[K].MTAEIGEQVQIVGDDLLVTNPTR.[V]		1	1	Q42971	Q42971	0	3	0.5915	0	1	1	833.767944335938	2499.28927974781	5.34204633434178	0.0044504159374507	HCD	MS2	2.195683	33.1	96.7533797072	94263	OPF3_050418_03.raw	0/0	3.55463933944702			0	7.758E-06
High	Sequest HT (A2)	Unambiguous	[K].MTAEIGEQVQIVGDDLLVTNPTR.[V]		1	1	Q42971	Q42971	0	3	0.6579	0	1	1	833.768493652344	2499.29092769703	6.00141699444295	0.0049997323437007	CID	MS2		41.805	96.7554738074667	94265	OPF3_050418_03.raw	0/0	3.41749691963196			0	3.335E-05
High	Sequest HT (A2)	Unambiguous	[R].FGIVEGLMTTVHAITATQK.[T]		2	2	Q7FAH2; Q6K5G8	Q7FAH2; Q6K5G8	0	3	0.5574	0	1	1	673.034973144531	2017.09036617359	5.79708354964349	0.00389772453119501	HCD	MS2	9.511285	42.24	96.7564568797333	94266	OPF3_050418_03.raw	0/0	3.04637289047241	8212337.5625	96.506950378418	0	2.581E-05
High	Sequest HT (A2)	Unambiguous	[K].MTAEIGEQVQIVGDDLLVTNPTR.[V]		1	1	Q42971	Q42971	0	2	0.7364	0	1	1	1250.14270019531	2499.27812376063	0.878358647717657	0.00109763031241528	CID	MS2		26.815	96.3117141722667	93547	OPF3_050418_02.raw	0/0	3.30377721786499			0	6.201E-05
High	Sequest HT (A2)	Unambiguous	[R].VPTVDVSVVDLTVR.[LI]		3	3	Q7FAH2; Q6K5G8; A2YQT7	Q7FAH2; Q6K5G8; A2YQT7	0	2	0.7484	0	1	1	749.927673339844	1498.84807004969	0.357454427670084	0.000267884843765387	CID	MS2		41.955	96.4010290629333	93632	OPF3_050418_02.raw	0/0	3.14448642730713			0	8.836E-06
High	Sequest HT (A2)	Unambiguous	[R].TVPAAVPAIVFLSGGQSEEEATVNLNAMNK.[L]		1	1	Q5N725	Q5N725	0	3	0.601	0	1	1	1019.85797119141	3057.55936031422	1.0578625822044	0.00107815807283866	CID	MS2		33.1	96.4474373424	93678	OPF3_050418_02.raw	0/0	3.90684962272644			0	1.179E-05
High	Sequest HT (A2)	Unambiguous	[K].GIIGYVEEDLVSTDFVGDSR.[S]		1	1	A2YQT7	A2YQT7	0	3	0.3507	0	1	1	724.3525390625	2171.0430639275	-3.31872209641336	-0.0024017041667624	HCD	MS2	0	42.33	73.6611040317333	70877	OPF3_050418_04.raw	0/0	3.44558167457581	7570028.375	73.6494369506836	0	8.202E-05
High	Sequest HT (A2)	Unambiguous	[K].NAVGLVRPVSVAFQVINGFR.[M]		1	1	P25778	P25778	0	3	0.6333	0	1	1	715.074340820313	2143.20846920094	-2.33210510216694	-0.00166606635411881	CID	MS2		33.1	73.6590142168	70875	OPF3_050418_04.raw	0/0	3.29958844184875	16065769.75	73.8606719970703	0	7.701E-05
High	Sequest HT (A2)	Unambiguous	[K].WLAANVSAEVAESTR.[I]		1	1	P48494	P48494	0	2	0.6885	0	1	1	802.409729003906	1603.81218137781	2.94364998864027	0.00236052390619079	CID	MS2		40.455	97.0155913373333	94525	OPF3_050418_03.raw	0/0	3.816157579422			0	1.474E-05
High	Sequest HT (A2)	Unambiguous	[K].GSTVAIFGLGAVGLAAAEGAR.[I]		1	1	Q2R8Z5	Q2R8Z5	0	2	0.6841	0	1	1	944.519836425781	1888.03239622156	1.96493389587602	0.00185492578111734	CID	MS2		41.785	96.0461947842667	93278	OPF3_050418_02.raw	0/0	4.59319686889648			0	5.628E-08
High	Sequest HT (A2)	Unambiguous	[K].GSTVAIFGLGAVGLAAAEGAR.[I]		1	1	Q2R8Z5	Q2R8Z5	0	2	0.7043	0	1	1	944.517883300781	1888.02848997156	-0.104023015742899	-9.81992188826553E-05	HCD	MS2	5.247747	32.05	96.0437696362667	93276	OPF3_050418_02.raw	0/0	4.15867471694946			0	5.169E-05
High	Sequest HT (A2)	Unambiguous	[R].TVPAAVPAIVFLSGGQSEEEATVNLNAMNK.[L]		1	1	Q5N725	Q5N725	0	3	0.6692	0	1	1	1019.85748291016	3057.55789547047	0.578772848537588	0.000589876822838657	CID	MS2		41.385	96.0419325149333	93274	OPF3_050418_02.raw	0/0	3.92787957191467			0	7.467E-07
High	Sequest HT (A2)	Unambiguous	[R].TVPAAVPAIVFLSGGQSEEEATVNLNAMNK.[L]		1	1	Q5N725	Q5N725	0	3	0.5475	0	1	1	1019.85766601563	3057.55844478688	0.758431498662641	0.000772982291588657	HCD	MS2	2.713505	33.1	96.0399676634667	93272	OPF3_050418_02.raw	0/0	3.99657869338989			0	6.266E-06
High	Sequest HT (A2)	Unambiguous	[K].GSTVAIFGLGAVGLAAAEGAR.[I]		1	1	Q2R8Z5	Q2R8Z5	0	2	0.5034	0	1	1	944.519592285156	1888.03190794031	1.70631428192366	0.00161078515611734	HCD	MS2	65.53159	41.25	97.0381384525333	94550	OPF3_050418_03.raw	0/0	2.89861512184143			0	5.248E-05
High	Sequest HT (A2)	Unambiguous	[R].NPDEIPWAEAGAEYVVESTGVFTDK.[E]		1	1	A2YQT7	A2YQT7	0	3	0.7278	0	1	1	908.760009765625	2724.26547603688	-0.754600310354375	-0.00068524437498733	CID	MS2		33.1	84.2050945741333	81231	OPF3_050418_04.raw	0/0	3.59500408172607			0	6.335E-05
High	Sequest HT (A2)	Unambiguous	[K].GSTVAIFGLGAVGLAAAEGAR.[I]		1	1	Q2R8Z5	Q2R8Z5	0	2	0.6379	0	1	1	944.519592285156	1888.03190794031	1.70631428192366	0.00161078515611734	CID	MS2		33.1	97.0398609586667	94552	OPF3_050418_03.raw	0/0	2.32058000564575			0	7.746E-06
High	Sequest HT (A2)	Unambiguous	[K].LTAAAAIASGTVLGLHEDSR.[Y]		1	1	Q6K669	Q6K669	0	3	0.4296	0	1	1	651.686096191406	1953.04373531422	1.92318347744954	0.00125201807297041	HCD	MS2	66.93745	40.5	96.0139486458667	93246	OPF3_050418_02.raw	0/0	2.77004647254944			0	4.481E-05
High	Sequest HT (A2)	Unambiguous	[K].MTAEIGEQVQIVGDDLLVTNPTR.[V]		1	1	Q42971	Q42971	0	3	0.6658	0	1	1	833.764038085938	2499.27756099781	0.653188306955714	0.000544165937450695	CID	MS2		33.1	96.0112689352	93244	OPF3_050418_02.raw	0/0	3.71186780929565			0	2.377E-05
High	Sequest HT (A2)	Unambiguous	[K].MTAEIGEQVQIVGDDLLVTNPTR.[V]		1	1	Q42971	Q42971	0	3	0.4925	0	1	1	833.7646484375	2499.2793920525	1.38582237373479	0.0011545174999507	HCD	MS2	36.39161	35.235	96.0096192893333	93242	OPF3_050418_02.raw	0/0	3.98010230064392			0	4.109E-06
High	Sequest HT (A2)	Unambiguous	[R].VPTVDVSVVDLTVR.[LI]		3	3	Q7FAH2; Q6K5G8; A2YQT7	Q7FAH2; Q6K5G8; A2YQT7	0	2	0.7359	0	1	1	749.92822265625	1498.8491686825	1.09043946275422	0.000817201250015387	CID	MS2		41.955	96.0086320581333	93241	OPF3_050418_02.raw	0/0	3.36990237236023	4725275	96.1062164306641	0	5.654E-06
High	Sequest HT (A2)	Unambiguous	[K].ANSEATLGTYQGDAVLGEGASESLHVK.[D]		1	1	Q5N725	Q5N725	0	3	0.6102	0	1	1	902.108093261719	2704.30972652516	1.36228485179856	0.00122801171877048	CID	MS2		25.75	96.0076816890667	93240	OPF3_050418_02.raw	0/0	3.53920960426331			0	7.675E-06
High	Sequest HT (A2)	Unambiguous	[R].VPTVDVSVVDLTVR.[LI]		3	3	Q7FAH2; Q6K5G8; A2YQT7	Q7FAH2; Q6K5G8; A2YQT7	0	2	0.7311	0	1	1	749.92822265625	1498.8491686825	1.09043946275422	0.000817201250015387	HCD	MS2	18.24224	33.1	96.0068108138667	93239	OPF3_050418_02.raw	0/0	3.31241941452026	4725275	96.1062164306641	0	2.011E-05
High	Sequest HT (A2)	Unambiguous	[R].AGLPLQDLEFVqFHPTGIYGAGcLITEGSR.[G]	Q12(Deamidated); C23(Carbamidomethyl)	1	1	Q6ZDY8	Q6ZDY8	0	3	0.0933	0	1	1	1083.21203613281	3247.62155513844	3.79675557742064	0.00411012614579676	CID	MS2		42.46	73.635161384	70853	OPF3_050418_04.raw	0/0	4.61245536804199	177736553	74.0225143432617	0	1.787E-06
High	Sequest HT (A2)	Unambiguous	[K].WLAANVSAEVAESTR.[I]		1	1	P48494	P48494	0	2	0.5696	0	1	1	802.408081054688	1603.80888547938	0.888603782020284	0.000712574687440792	HCD	MS2	7.962243	31.795	97.0137599674667	94523	OPF3_050418_03.raw	0/0	2.29575824737549			0	5.56E-05
High	Sequest HT (A2)	Unambiguous	[K].ILNEGQIASTDVVEVVVSPPYVFLPVVK.[S]		1	1	P48494	P48494	0	3	0.4814	0	1	1	1004.56384277344	3011.67697506031	2.19945065052319	0.00220800677091878	HCD	MS2	4.115023	33.115	97.0065295392	94517	OPF3_050418_03.raw	0/0	4.03229904174805			0	5.508E-05
High	Sequest HT (A2)	Unambiguous	[K].EVEDLEAGGIQVIQIDEAALR.[E]		2	2	Q2QLY5; Q2QLY4	Q2QLY5; Q2QLY4	0	2	0.5889	0	1	1	1134.59228515625	2268.1772936825	2.43041225801898	0.00275629625002694	CID	MS2		41.745	96.0570610098667	93290	OPF3_050418_02.raw	0/0	2.70113706588745	1336613.0625	96.1430053710938	0	5.223E-05
High	Sequest HT (A2)	Unambiguous	[R].SGETEDTFIADLAVGLATGQIK.[T]		1	1	Q42971	Q42971	0	3	0.4073	0	1	1	746.049133300781	2236.13284664234	-0.664686210539484	-0.000495442552013022	HCD	MS2	41.2872	33.1	96.0701539274667	93304	OPF3_050418_02.raw	0/0	2.47542023658752	7640723.1875	96.2689208984375	0	4.301E-05
High	Sequest HT (A2)	Unambiguous	[K].ANSEATLGTYQGDAVLGEGASESLHVK.[D]		1	1	Q5N725	Q5N725	0	3	0.5791	0	1	1	902.107116699219	2704.30679683766	0.278943153792191	0.000251449218770479	HCD	MS2	0	33.1	96.9394277797333	94448	OPF3_050418_03.raw	0/0	5.37288284301758	28866985.75	96.7364501953125	0	2.75E-09
High	Sequest HT (A2)	Unambiguous	[R].TVPAAVPAIVFLSGGQSEEEATVNLNAMNK.[L]		1	1	Q5N725	Q5N725	0	3	0.7126	0	1	1	1019.85717773438	3057.55697994313	0.279341764995834	0.000284701041588657	CID	MS2		33.1	84.1925866314667	81219	OPF3_050418_04.raw	0/0	3.4848530292511			0	2.167E-06
High	Sequest HT (A2)	Unambiguous	[K].IGPNEPSQLSIDLNAQGLAR.[Y]		1	1	Q5N725	Q5N725	0	2	0.7109	0	1	1	1047.05480957031	2093.10234251063	1.80871111544804	0.00189290531261577	CID	MS2		41.655	96.1352762586667	93370	OPF3_050418_02.raw	0/0	3.77243900299072			0	4.868E-07
High	Sequest HT (A2)	Unambiguous	[R].NPEEIPWAAAGAEYVVESTGVFTDKDK.[A]		1	1	Q6K5G8	Q6K5G8	1	3	0.6678	0	1	1	975.138793945313	2923.40182857594	0.75942267059923	0.000740031979300208	CID	MS2		33.1	96.134197208	93369	OPF3_050418_02.raw	0/0	2.92490100860596			0	2.041E-05
High	Sequest HT (A2)	Unambiguous	[K].IGPNEPSQLSIDLNAQGLAR.[Y]		1	1	Q5N725	Q5N725	0	2	0.6444	0	1	1	1047.05310058594	2093.09892454188	0.175740351095305	0.000183920937615767	HCD	MS2	25.70556	33.1	96.1333240306667	93368	OPF3_050418_02.raw	0/0	4.04745388031006			0	2.811E-06
High	Sequest HT (A2)	Unambiguous	[R].TVPAAVPAIVFLSGGQSEEEATVNLNAMNK.[L]		1	1	Q5N725	Q5N725	0	3	0.651	0	1	1	1019.85687255859	3057.55606441578	-0.0200893185459203	-2.04747396613432E-05	CID	MS2		33.1	96.9403050690667	94449	OPF3_050418_03.raw	0/0	3.41327977180481			0	8.322E-06
High	Sequest HT (A2)	Unambiguous	[K].ANSEATLGTYQGDAVLGEGASESLHVK.[D]		1	1	Q5N725	Q5N725	0	3	0.4704	0	1	1	902.107116699219	2704.30679683766	0.278943153792191	0.000251449218770479	CID	MS2		41.475	96.94139066	94450	OPF3_050418_03.raw	0/0	3.20999789237976	28866985.75	96.7364501953125	0	3.559E-06
High	Sequest HT (A2)	Unambiguous	[K].GILGYVEEDLVSTDFQGDSR.[S]		1	1	Q6K5G8	Q6K5G8	0	2	0.7117	0	1	1	1100.52648925781	2200.04570188563	2.39508126612825	0.00263463781243445	CID	MS2		43.285	96.1432821608	93378	OPF3_050418_02.raw	0/0	3.92360901832581	3199600	96.3466110229492	0	1.561E-06
High	Sequest HT (A2)	Unambiguous	[K].NAVGLVRPVSVAFQVINGFR.[M]		1	1	P25778	P25778	0	3	0.6014	0	1	1	715.074340820313	2143.20846920094	-2.33210510216694	-0.00166606635411881	HCD	MS2	47.05191	40.515	73.6572625426667	70873	OPF3_050418_04.raw	0/0	2.76020455360413	16065769.75	73.8606719970703	0	3.731E-05
High	Sequest HT (A2)	Unambiguous	[K].IGPNEPSQLSIDLNAQGLAR.[Y]		1	1	Q5N725	Q5N725	0	3	0.5053	0	1	1	698.372009277344	2093.10147457203	1.39404426139561	0.000972624010501022	CID	MS2		27.895	96.9760324813333	94486	OPF3_050418_03.raw	0/0	3.77970266342163			0	1.156E-05
High	Sequest HT (A2)	Unambiguous	[R].NPDEIPWAEAGAEYVVESTGVFTDK.[E]		1	1	A2YQT7	A2YQT7	0	3	0.6421	0	1	1	908.761413574219	2724.26968746266	0.791292569892144	0.00071856421876267	HCD	MS2	10.5733	23.2	96.9788031682667	94489	OPF3_050418_03.raw	0/0	4.61099147796631	3699111.25	96.7546463012695	0	1.035E-05
High	Sequest HT (A2)	Unambiguous	[R].NPDEIPWAEAGAEYVVESTGVFTDK.[E]		1	1	A2YQT7	A2YQT7	0	3	0.398	0	1	1	908.760009765625	2724.26547603688	-0.754600310354375	-0.00068524437498733	HCD	MS2	74.80235	40.59	84.2032842525333	81229	OPF3_050418_04.raw	0/0	3.04292011260986			0	2.2E-06
High	Sequest HT (A2)	Unambiguous	[K].THINIVVIGHVDSGK.[S]		1	1	O64937	O64937	0	3	0.4244	0	1	1	530.298706054688	1588.88156490406	0.628847809111191	0.000333054687568316	HCD	MS2	72.30421	39.36	96.0935883949333	93326	OPF3_050418_02.raw	0/0	3.11139440536499	2593516.875	96.3436126708984	0	6.381E-05
High	Sequest HT (A2)	Unambiguous	[K].ANLEYAVEAAADFLNK.[A]		2	2	Q0DHF6; A2Y5L9	Q0DHF6; A2Y5L9	0	2	0.6107	0	1	1	869.934692382813	1738.86210813563	-1.45650461556436	-0.00126633218758343	HCD	MS2	18.2371	33.1	73.6468376685333	70862	OPF3_050418_04.raw	0/0	4.10841512680054			0	5.739E-07
High	Sequest HT (A2)	Unambiguous	[K].LVSWYDNEWGYSTR.[V]		1	1	Q6K5G8	Q6K5G8	0	2	0.5843	0	1	1	888.405517578125	1775.80375852625	0.779138641502428	0.000691798124989873	HCD	MS2	42.71199	42.565	96.0894076728	93322	OPF3_050418_02.raw	0/0	2.67093658447266	4239025.9375	96.1434020996094	0	5.087E-05
High	Sequest HT (A2)	Unambiguous	[K].WLAANVSAEVAESTR.[I]		1	1	P48494	P48494	0	2	0.693	0	1	1	802.408386230469	1603.80949583094	1.26916789435732	0.00101775046869079	CID	MS2		33.1	96.0874469549333	93320	OPF3_050418_02.raw	0/0	4.17207336425781			0	1.181E-06
High	Sequest HT (A2)	Unambiguous	[K].ANLEYAVEAAADFLNK.[A]		2	2	Q0DHF6; A2Y5L9	Q0DHF6; A2Y5L9	0	2	0.5727	0	1	1	869.934692382813	1738.86210813563	-1.45650461556436	-0.00126633218758343	CID	MS2		42.415	73.648748328	70864	OPF3_050418_04.raw	0/0	4.4705114364624			0	3.224E-07
High	Sequest HT (A2)	Unambiguous	[R].FGIVEGLMTTVHAITATQK.[T]		2	2	Q7FAH2; Q6K5G8	Q7FAH2; Q6K5G8	0	3	0.5676	0	1	1	673.031372070313	2017.07956295094	0.441207846400652	0.000296650312445005	CID	MS2		42.48	96.4568975912	93687	OPF3_050418_02.raw	0/0	3.32810664176941	9593508	96.4826126098633	0	7.149E-06
High	Sequest HT (A2)	Unambiguous	[K].GSTVAIFGLGAVGLAAAEGAR.[I]		1	1	Q2R8Z5	Q2R8Z5	0	2	0.5542	0	1	1	944.519714355469	1888.03215208094	1.83562408889984	0.00173285546861734	HCD	MS2	33.36718	42.7	96.4578974698667	93688	OPF3_050418_02.raw	0/0	3.97431564331055			0	1.155E-06
High	Sequest HT (A2)	Unambiguous	[K].GSTVAIFGLGAVGLAAAEGAR.[I]		1	1	Q2R8Z5	Q2R8Z5	0	2	0.5537	0	1	1	944.519958496094	1888.03264036219	2.0942437028522	0.00197699609361734	CID	MS2		33.1	96.4596575808	93690	OPF3_050418_02.raw	0/0	3.06739568710327			0	4.382E-06
High	Sequest HT (A2)	Unambiguous	[K].MTAEIGEQVQIVGDDLLVTNPTR.[V]		1	1	Q42971	Q42971	0	3	0.5606	0	1	1	833.763793945313	2499.27682857594	0.360134680244085	0.000300025312450695	HCD	MS2	25.26293	41.79	96.8293393730667	94056	OPF3_050418_02.raw	0/0	4.61609697341919			0	5.959E-07
High	Sequest HT (A2)	Unambiguous	[R].TVPAAVPAIVFLSGGQSEEEATVNLNAMNK.[L]		1	1	Q5N725	Q5N725	0	3	0.693	0	1	1	1019.85693359375	3057.55624752125	0.0397968981624306	4.05604165886568E-05	CID	MS2		33.1	96.8229750146667	94050	OPF3_050418_02.raw	0/0	3.54600477218628			0	5.325E-06
High	Sequest HT (A2)	Unambiguous	[R].VPTVDVSVVDLTVR.[LI]		3	3	Q7FAH2; Q6K5G8; A2YQT7	Q7FAH2; Q6K5G8; A2YQT7	0	2	0.761	0	1	1	749.927795410156	1498.84831419031	0.520339991022115	0.000389955156265387	CID	MS2		41.955	96.7780146341333	94010	OPF3_050418_02.raw	0/0	3.64059257507324			0	6.278E-06
High	Sequest HT (A2)	Unambiguous	[K].ANSEATLGTYQGDAVLGEGASESLHVK.[D]		1	1	Q5N725	Q5N725	0	3	0.6204	0	1	1	902.107604980469	2704.30826168141	0.820614002795375	0.000739730468770479	CID	MS2		25.75	96.7770648888	94009	OPF3_050418_02.raw	0/0	4.11377048492432			0	7.525E-07
High	Sequest HT (A2)	Unambiguous	[R].VPTVDVSVVDLTVR.[LI]		3	3	Q7FAH2; Q6K5G8; A2YQT7	Q7FAH2; Q6K5G8; A2YQT7	0	2	0.7361	0	1	1	749.927795410156	1498.84831419031	0.520339991022115	0.000389955156265387	HCD	MS2	9.515722	33.1	96.776189688	94008	OPF3_050418_02.raw	0/0	3.60311007499695			0	1.066E-05
High	Sequest HT (A2)	Unambiguous	[R].VPTVDVSVVDLTVR.[LI]		3	3	Q7FAH2; Q6K5G8; A2YQT7	Q7FAH2; Q6K5G8; A2YQT7	0	2	0.7656	0	1	1	749.928161621094	1498.84904661219	1.00899668107821	0.000756166093765387	CID	MS2		21.325	96.4347373541333	93947	OPF3_050418_03.raw	0/0	3.37058448791504			0	1.006E-05
High	Sequest HT (A2)	Unambiguous	[R].NPEEIPWAAAGAEYVVESTGVFTDK.[D]		1	1	Q6K5G8	Q6K5G8	0	3	0.6222	0	1	1	894.097473144531	2680.27786617359	0.0610397922161435	5.45345313488118E-05	HCD	MS2	27.44959	41.31	96.7681316554667	94002	OPF3_050418_02.raw	0/0	4.9502067565918			0	8.495E-07
High	Sequest HT (A2)	Unambiguous	[R].VGALSIVcGSADVAVR.[V]	C8(Carbamidomethyl)	1	1	P37833	P37833	0	2	0.4517	0	1	1	787.423278808594	1573.83928098719	1.67022872645885	0.00131433359372934	CID	MS2		33.1	96.4556441984	93968	OPF3_050418_03.raw	0/0	3.5192346572876			0	1.427E-05
High	Sequest HT (A2)	Unambiguous	[R].NPEEIPWAAAGAEYVVESTGVFTDKDK.[A]		1	1	Q6K5G8	Q6K5G8	1	3	0.651	0	1	1	975.138854980469	2923.40201168141	0.822057100808107	0.000801067135550208	HCD	MS2	0	33.1	96.5260604584	94039	OPF3_050418_03.raw	0/0	5.09970617294312			0	2.719E-09
High	Sequest HT (A2)	Unambiguous	[R].NPEEIPWAAAGAEYVVESTGVFTDKDK.[A]		1	1	Q6K5G8	Q6K5G8	1	3	0.5234	0	1	1	975.139221191406	2923.40311031422	1.19786368206137	0.00116727807305021	CID	MS2		42.255	96.5280376973333	94041	OPF3_050418_03.raw	0/0	2.56212973594666			0	7.89E-05
High	Sequest HT (A2)	Unambiguous	[R].VGALSIVcGSADVAVR.[V]	C8(Carbamidomethyl)	1	1	P37833	P37833	0	2	0.3844	0	1	1	787.423889160156	1573.84050169031	2.44585123035756	0.00192468515622934	CID	MS2		42.525	96.6862206994667	93918	OPF3_050418_02.raw	0/0	3.71651816368103			0	8.295E-06
High	Sequest HT (A2)	Unambiguous	[K].IGPNEPSQLSIDLNAQGLAR.[Y]		1	1	Q5N725	Q5N725	0	2	0.6179	0	1	1	1047.05395507813	2093.10063352625	0.992225733271671	0.00103841312511577	HCD	MS2	32.58855	33.1	96.5528511056	94067	OPF3_050418_03.raw	0/0	3.34805417060852			0	6.239E-06
High	Sequest HT (A2)	Unambiguous	[R].VGALSIVcGSADVAVR.[V]	C8(Carbamidomethyl)	1	1	P37833	P37833	0	2	0.4989	0	1	1	787.4228515625	1573.838426495	1.12729297372975	0.000887087499979344	HCD	MS2	21.59874	33.1	96.6838061170667	93916	OPF3_050418_02.raw	0/0	4.43151044845581			0	5.679E-05
High	Sequest HT (A2)	Unambiguous	[K].IGPNEPSQLSIDLNAQGLAR.[Y]		1	1	Q5N725	Q5N725	0	2	0.6809	0	1	1	1047.05395507813	2093.10063352625	0.992225733271671	0.00103841312511577	CID	MS2		41.085	96.5548364864	94069	OPF3_050418_03.raw	0/0	3.51200675964355			0	2.054E-06
High	Sequest HT (A2)	Unambiguous	[K].IGPNEPSQLSIDLNAQGLAR.[Y]		1	1	Q5N725	Q5N725	0	3	0.6556	0	1	1	698.370971679688	2093.09836177906	-0.0931255418542012	-6.4973645748978E-05	CID	MS2		33.1	96.6808834928	93913	OPF3_050418_02.raw	0/0	4.82435655593872			0	2.705E-07
High	Sequest HT (A2)	Unambiguous	[K].MTAEIGEQVQIVGDDLLVTNPTR.[V]		1	1	Q42971	Q42971	0	3	0.6785	0	1	1	833.764282226563	2499.27829341969	0.946241933667343	0.000788306562450695	CID	MS2		33.1	96.8310974570667	94058	OPF3_050418_02.raw	0/0	3.38626718521118			0	7.049E-06
High	Sequest HT (A2)	Unambiguous	[K].EGLLVGISSGAAAAAAVR.[L]		1	1	Q9XEA6	Q9XEA6	0	2	0.6168	0	1	1	806.95556640625	1612.9038561825	1.33989722133741	0.00108056124975064	CID	MS2		29.125	96.4136299677333	93926	OPF3_050418_03.raw	0/0	3.34356164932251	1145327.40625	96.2282333374023	0	4.421E-05
High	Sequest HT (A2)	Unambiguous	[K].ILNEGQIASTDVVEVVVSPPYVFLPVVK.[S]		1	1	P48494	P48494	0	3	0.6146	0	1	1	1004.56274414063	3011.67367916188	1.10507508702174	0.00110937395841878	CID	MS2		42.685	84.0688278061333	81097	OPF3_050418_04.raw	0/0	3.13905334472656			0	7.556E-07
High	Sequest HT (A2)	Unambiguous	[R].LGIAPYVAVSEEAAIAALK.[R]		1	1	Q6YW46	Q6YW46	0	2	0.4951	0	1	1	943.533508300781	1886.05973997156	-1.90904428303913	-0.00180028921886333	CID	MS2		33.1	73.6904130546667	70906	OPF3_050418_04.raw	0/0	3.04726839065552	19107864.375	73.7532653808594	0	3.906E-06
High	Sequest HT (A2)	Unambiguous	[K].LIGAGAATIALAGAAVGIGNVFSSLIHSVAR.[N]		1	1	P0C519	P0C519	0	3	0.6472	0	1	1	959.882446289063	2877.63278560719	0.660010704151773	0.000633089062527385	HCD	MS2	34.43859	40.485	96.3184173106667	93831	OPF3_050418_03.raw	0/0	4.28180360794067	3215658.046875	96.3299255371094	0	5.958E-08
High	Sequest HT (A2)	Unambiguous	[R].QELVNWVNAVGGPAMTFDFTTK.[G]		1	1	P27933	P27933	0	2	0.5614	0	1	1	1213.09240722656	2425.17753782313	-3.34789085189646	-0.00405962843774432	HCD	MS2	0	33.1	73.7215990114667	70936	OPF3_050418_04.raw	0/0	3.8318657875061	50055043	73.4788818359375	0	1.822E-07
High	Sequest HT (A2)	Unambiguous	[R].SGETEDTFIADLAVGLATGQIK.[T]		1	1	Q42971	Q42971	0	3	0.3875	0	1	1	746.050354003906	2236.13650875172	0.973010291412633	0.000725260572986978	HCD	MS2	25.18497	30.13	96.9647584432	94194	OPF3_050418_02.raw	0/0	3.19602560997009			0	5.738E-05
High	Sequest HT (A2)	Unambiguous	[K].EGLLVGISSGAAAVAAIR.[V]		1	1	Q9XEA8	Q9XEA8	0	2	0.6684	0	1	1	827.978820800781	1654.95036497156	1.03914497125651	0.000859865781194458	CID	MS2		42.64	96.3469496344	93862	OPF3_050418_03.raw	0/0	3.91894316673279			0	1.056E-06
High	Sequest HT (A2)	Unambiguous	[R].AAVPSGASTGVYEALELR.[D]		1	1	Q42971	Q42971	0	2	0.4052	0	1	1	895.97021484375	1790.9331530575	2.70776752504569	0.00242470875014078	HCD	MS2	22.64812	33.1	96.3691506485333	93882	OPF3_050418_03.raw	0/0	2.69035482406616			0	2.713E-05
High	Sequest HT (A2)	Unambiguous	[R].NPEEIPWAAAGAEYVVESTGVFTDKDK.[A]		1	1	Q6K5G8	Q6K5G8	1	3	0.5625	0	1	1	975.139038085938	2923.40256099781	1.00996039143474	0.000984172604300208	HCD	MS2	3.683426	41.805	96.9559734786667	94185	OPF3_050418_02.raw	0/0	4.48043346405029			0	2.838E-06
High	Sequest HT (A2)	Unambiguous	[K].MTAEIGEQVQIVGDDLLVTNPTR.[V]		1	1	Q42971	Q42971	0	3	0.6637	0	1	1	833.764282226563	2499.27829341969	0.946241933667343	0.000788306562450695	CID	MS2		30.13	96.3700215053333	93883	OPF3_050418_03.raw	0/0	3.33449578285217			0	1.202E-05
High	Sequest HT (A2)	Unambiguous	[R].NPDEIPWAEAGAEYVVESTGVFTDK.[E]		1	1	A2YQT7	A2YQT7	0	3	0.5978	0	1	1	908.759521484375	2724.26401119313	-1.29230218174447	-0.00117352562498733	CID	MS2		33.1	96.6549614642667	93888	OPF3_050418_02.raw	0/0	3.62656426429749	4248447.75	96.2573089599609	0	4.714E-06
High	Sequest HT (A2)	Unambiguous	[K].MTAEIGEQVQIVGDDLLVTNPTR.[V]		1	1	Q42971	Q42971	0	2	0.6083	0	1	1	1250.14306640625	2499.2788561825	1.17141227442929	0.00146384124991528	HCD	MS2	6.924243	39.015	96.3720446869333	93885	OPF3_050418_03.raw	0/0	4.33700942993164			0	1.828E-07
High	Sequest HT (A2)	Unambiguous	[K].ILNEGQIASTDVVEVVVSPPYVFLPVVK.[S]		1	1	P48494	P48494	0	3	0.542	0	1	1	1004.56298828125	3011.67441158375	1.34826965668873	0.00135351458341878	HCD	MS2	12.75448	33.1	84.0668461544	81095	OPF3_050418_04.raw	0/0	4.51751041412354			0	1.737E-06
High	Sequest HT (A2)	Unambiguous	[R].SGETEDTFIADLAVGLATGQIK.[T]		1	1	Q42971	Q42971	0	2	0.5203	0	1	1	1118.57153320313	2236.13578977625	0.65148422825497	0.000728403125094701	CID	MS2		33.1	96.9035568928	94135	OPF3_050418_02.raw	0/0	3.6933126449585			0	1.336E-06
High	Sequest HT (A2)	Unambiguous	[R].SGETEDTFIADLAVGLATGQIK.[T]		1	1	Q42971	Q42971	0	2	0.5516	0	1	1	1118.57153320313	2236.13578977625	0.65148422825497	0.000728403125094701	HCD	MS2	59.12882	41.37	96.9018111706667	94133	OPF3_050418_02.raw	0/0	3.68153500556946			0	5.246E-06
High	Sequest HT (A2)	Unambiguous	[R].FGIVEGLMTTVHAITATQK.[T]		2	2	Q7FAH2; Q6K5G8	Q7FAH2; Q6K5G8	0	3	0.3953	0	1	1	673.032165527344	2017.08194332203	1.62131605219992	0.00109010734369501	CID	MS2		40.515	96.3751756770667	93888	OPF3_050418_03.raw	0/0	3.01477956771851	8212337.5625	96.506950378418	0	2.896E-05
High	Sequest HT (A2)	Unambiguous	[R].AGEAVLIIEDLVTSGASVLETAAPLR.[D]		1	1	Q9LDN2	Q9LDN2	0	3	0.5932	0	1	1	865.813537597656	2595.42605953297	0.80397383637688	0.000695550989500286	HCD	MS2	29.08625	41.295	96.3799607016	93893	OPF3_050418_03.raw	0/0	3.54032135009766	10549117.859375	96.4182205200195	0	3.375E-06
High	Sequest HT (A2)	Unambiguous	[R].AGEAVLIIEDLVTSGASVLETAAPLR.[D]		1	1	Q9LDN2	Q9LDN2	0	3	0.6583	0	1	1	865.813537597656	2595.42605953297	0.80397383637688	0.000695550989500286	CID	MS2		33.1	96.3817127296	93895	OPF3_050418_03.raw	0/0	2.78040075302124	10549117.859375	96.4182205200195	0	2.981E-05
High	Sequest HT (A2)	Unambiguous	[K].WLAANVSAEVAESTR.[I]		1	1	P48494	P48494	0	2	0.7033	0	1	1	802.407470703125	1603.80766477625	0.127475557346215	0.000102223124940792	CID	MS2		33.1	96.8736668693333	94103	OPF3_050418_02.raw	0/0	2.99552726745605			0	1.27E-05
High	Sequest HT (A2)	Unambiguous	[K].MTAEIGEQVQIVGDDLLVTNPTR.[V]		1	1	Q42971	Q42971	0	2	0.6974	0	1	1	1250.14306640625	2499.2788561825	1.17141227442929	0.00146384124991528	CID	MS2		33.1	96.373762972	93887	OPF3_050418_03.raw	0/0	3.47064924240112			0	3.449E-07
High	Sequest HT (A2)	Unambiguous	[R].NPDEIPWAEAGAEYVVESTGVFTDK.[E]		1	1	A2YQT7	A2YQT7	0	3	0.5278	0	1	1	908.761840820313	2724.27096920094	1.26178170735848	0.00114581031251267	HCD	MS2	10.59567	39.36	96.6532471762667	93886	OPF3_050418_02.raw	0/0	3.95884990692139	4248447.75	96.2573089599609	0	1.834E-05
High	Sequest HT (A2)	Unambiguous	[R].TVPAAVPAIVFLSGGQSEEEATVNLNAMNK.[L]		1	1	Q5N725	Q5N725	0	3	0.5492	0	1	1	1019.85717773438	3057.55697994313	0.279341764995834	0.000284701041588657	HCD	MS2	0.5390494	33.1	96.5743415808	94086	OPF3_050418_03.raw	0/0	3.86015725135803			0	5.586E-06
High	Sequest HT (A2)	Unambiguous	[K].TLPAGLWEEIVEGLQWVEEYMAAR.[L]		1	1	Q6AVA8	Q6AVA8	0	3	0.6057	0	1	1	930.798156738281	2790.37991695484	-0.290618103990435	-0.00027031171885028	CID	MS2		33.1	96.6511722128	93884	OPF3_050418_02.raw	0/0	4.20968246459961	2136365.15625	96.5970764160156	0	6.937E-05
High	Sequest HT (A2)	Unambiguous	[K].GILGYVEEDLVSTDFQGDSR.[S]		1	1	Q6K5G8	Q6K5G8	0	2	0.5245	0	1	1	1100.52856445313	2200.04985227625	4.28158778822712	0.00470983312493445	HCD	MS2	12.48604	34.465	96.6204835994667	94134	OPF3_050418_03.raw	0/0	3.46740913391113			0	1.565E-06
High	Sequest HT (A2)	Unambiguous	[K].EVEDLEAGGIQVIQIDEAALR.[E]		2	2	Q2QLY5; Q2QLY4	Q2QLY5; Q2QLY4	0	2	0.7	0	1	1	1134.5888671875	2268.170457745	-0.583441259158148	-0.000661672499973065	CID	MS2		41.025	96.6384245850667	94153	OPF3_050418_03.raw	0/0	2.89864253997803			0	7.298E-05
High	Sequest HT (A2)	Unambiguous	[K].ELLADEVGNTAAFLVSPLASAITGSTVYVDnGLNTMGLAVDSPTISS.[-]	N31(Deamidated)	1	1	Q6Z0I4	Q6Z0I4	0	4		0.0311	2	2	1171.33923339844	4682.33510370375	1.49811666672804	0.00175366843731617	HCD	MS2	2.470618	40.02	96.5420294453333	93772	OPF3_050418_02.raw	0/0	5.92361736297607	51859112.125	96.529899597168	0	3.962E-05
High	Sequest HT (A2)	Unambiguous	[K].ELLADEVGNTAAFLVSPLASAITGSTVYVDNGLnTMGLAVDSPTISS.[-]	N34(Deamidated)	1	1	Q6Z0I4	Q6Z0I4	0	4	0.0311	0	1	1	1171.33923339844	4682.33510370375	1.49811666672804	0.00175366843731617	HCD	MS2	2.470618	40.02	96.5420294453333	93772	OPF3_050418_02.raw	0/0	6.11044359207153	51859112.125	96.529899597168	0	3.027E-05
High	Sequest HT (A2)	Unambiguous	[K].ELVNSPANVLTPAVLAEEASNIASTYSDVFTATILDVEK.[C]		1	1	Q6K669	Q6K669	0	3	0.6472	0	1	1	1364.70361328125	4092.09628658375	1.27314462275294	0.00173660791673077	CID	MS2		33.1	96.5399978832	93770	OPF3_050418_02.raw	0/0	4.11153268814087	71626672.75	96.4954528808594	0	8.094E-06
High	Sequest HT (A2)	Unambiguous	[K].ELVNSPANVLTPAVLAEEASnIASTYSDVFTATILDVEK.[C]	N21(Deamidated)	1	1	Q6K669	Q6K669	0	3	0.1194	0	1	1	1365.03845214844	4093.10080318531	6.28144481350219	0.00857014177089743	HCD	MS2	29.75774	40.995	96.6393952776	94154	OPF3_050418_03.raw	0/0	4.27194023132324	74444700.5	96.460319519043	0	8.86E-06
High	Sequest HT (A2)	Unambiguous	[K].ELVNSPANVLTPAVLAEEASnIASTYSDVFTATILDVEK.[C]	N21(Deamidated)	1	1	Q6K669	Q6K669	0	3	0.1375	0	1	1	1365.03845214844	4093.10080318531	6.28144481350219	0.00857014177089743	CID	MS2		33.1	96.6411346149333	94156	OPF3_050418_03.raw	0/0	3.48723745346069	74444700.5	96.460319519043	0	6.502E-06
High	Sequest HT (A2)	Unambiguous	[R].NPEEIPWAAAGAEYVVESTGVFTDK.[D]		1	1	Q6K5G8	Q6K5G8	0	3	0.617	0	1	1	894.097229003906	2680.27713375172	-0.21222363653145	-0.000189606093651188	CID	MS2		25.09	96.6185439850667	94132	OPF3_050418_03.raw	0/0	3.42492914199829			0	2.166E-05
High	Sequest HT (A2)	Unambiguous	[K].WLAANVSAEVAESTR.[I]		1	1	P48494	P48494	0	2	0.7286	0	1	1	802.408752441406	1603.81022825281	1.72584482916176	0.00138396140619079	CID	MS2		33.1	96.6576379917333	94171	OPF3_050418_03.raw	0/0	4.20231199264526	2851826.5	96.7490005493164	0	5.673E-07
High	Sequest HT (A2)	Unambiguous	[R].SGETEDTFIADLAVGLATGQIK.[T]		1	1	Q42971	Q42971	0	3	0.2662	0	1	1	746.050537109375	2236.13705806813	1.21866476670545	0.000908366041736978	HCD	MS2	20.3056	27.34	96.4960436104	93726	OPF3_050418_02.raw	0/0	2.77573800086975	7640723.1875	96.2689208984375	0	7.28E-05
High	Sequest HT (A2)	Unambiguous	[K].WLAANVSAEVAESTR.[I]		1	1	P48494	P48494	0	2	0.6232	0	1	1	802.408142089844	1603.80900754969	0.964716604487691	0.000773609843690792	HCD	MS2	10.67988	41.505	96.4951876632	93725	OPF3_050418_02.raw	0/0	4.05705499649048			0	1.393E-06
High	Sequest HT (A2)	Unambiguous	[R].AGEAVLIIEDLVTSGASVLETAAPLR.[D]		1	1	Q9LDN2	Q9LDN2	0	3	0.7143	0	1	1	865.814025878906	2595.42752437672	1.36836861938975	0.00118383223950029	CID	MS2		33.1	96.4931165637333	93723	OPF3_050418_02.raw	0/0	3.00922226905823	11323961.5	96.4543380737305	0	2.672E-05
High	Sequest HT (A2)	Unambiguous	[K].MGLEAAVEATVEFLNK.[A]		1	2	A2XFI3	Q10MW3; A2XFI3	0	2	0.6024	0	1	1	861.44384765625	1721.8804186825	1.49292384643969	0.00128531625000505	CID	MS2		41.19	96.4644575352	93695	OPF3_050418_02.raw	0/0	4.24754333496094	2285701.1875	96.2750778198242	0	3.177E-05
High	Sequest HT (A2)	Unambiguous	[K].GIIGYVEEDLVSTDFVGDSR.[S]		1	1	A2YQT7	A2YQT7	0	2	0.6884	0	1	1	1086.02490234375	2171.0425280575	-3.56554733471541	-0.00387049125015437	CID	MS2		42.255	73.6876090578667	70903	OPF3_050418_04.raw	0/0	4.13769197463989			0	4.697E-05
High	Sequest HT (A2)	Unambiguous	[R].SGETEDTFIADLAVGLATGQIK.[T]		1	1	Q42971	Q42971	0	3	0.3077	0	1	1	746.049377441406	2236.13357906422	-0.337146910149061	-0.000251301927013022	HCD	MS2	19.211	41.785	96.6801476794667	94192	OPF3_050418_03.raw	0/0	2.4742214679718			0	3.743E-05
High	Sequest HT (A2)	Unambiguous	[K].VcVLScGISTGLGATINVAKPPK.[G]	C2(Carbamidomethyl); C6(Carbamidomethyl)	1	1	Q2R8Z5	Q2R8Z5	0	3	0.5994	0	1	1	781.423400878906	2342.25564937672	-0.597352575813157	-0.000466384427051973	HCD	MS2	70.01797	33.1	96.6810080162667	94193	OPF3_050418_03.raw	0/0	3.17025303840637			0	2.451E-05
High	Sequest HT (A2)	Unambiguous	[K].WLAANVSAEVAESTR.[I]		1	1	P48494	P48494	0	2	0.7384	0	1	1	802.408752441406	1603.81022825281	1.72584482916176	0.00138396140619079	CID	MS2		33.1	96.4968530445333	93727	OPF3_050418_02.raw	0/0	4.31709289550781			0	3.703E-06
High	Sequest HT (A2)	Unambiguous	[R].SGETEDTFIADLAVGLATGQIK.[T]		1	1	Q42971	Q42971	0	2	0.6747	0	1	1	1118.57189941406	2236.13652219813	0.979023528645393	0.0010946140625947	CID	MS2		33.1	97.0946778509333	94607	OPF3_050418_03.raw	0/0	2.89055776596069	661434.2890625	97.1473159790039	0	3.528E-06
High	Sequest HT (A2)	Unambiguous	[R].NPEEIPWAAAGAEYVVESTGVFTDK.[D]		1	1	Q6K5G8	Q6K5G8	0	3	0.5987	0	1	1	894.097229003906	2680.27713375172	-0.21222363653145	-0.000189606093651188	HCD	MS2	0	41.535	96.6167819128	94130	OPF3_050418_03.raw	0/0	4.65781450271606			0	2.423E-05
High	Sequest HT (A2)	Unambiguous	[K].ILNEGQIASTDVVEVVVSPPYVFLPVVK.[S]		1	1	P48494	P48494	0	3	0.4185	0	1	1	1004.56427001953	3011.67825679859	2.62504114744042	0.00263525286466878	CID	MS2		40.56	96.6158148765333	94129	OPF3_050418_03.raw	0/0	2.70445775985718			0	4.066E-05
High	Sequest HT (A2)	Unambiguous	[K].ANSEATLGTYQGDAVLGEGASESLHVK.[D]		1	1	Q5N725	Q5N725	0	3	0.6107	0	1	1	902.107666015625	2704.30844478688	0.888322858920773	0.000800765625020479	CID	MS2		33.1	96.5752189581333	94087	OPF3_050418_03.raw	0/0	3.92913222312927			0	2.868E-07
High	Sequest HT (A2)	Unambiguous	[R].TVPAAVPAIVFLSGGQSEEEATVNLNAMNK.[L]		1	1	Q5N725	Q5N725	0	3	0.5577	0	1	1	1019.857421875	3057.557712365	0.518886631829238	0.000528841666588657	CID	MS2		41.955	96.576318848	94088	OPF3_050418_03.raw	0/0	3.6356258392334			0	8.558E-06
High	Sequest HT (A2)	Unambiguous	[K].IGPNEPSQLSIDLNAqGLAR.[Y]	Q16(Deamidated)	1	1	Q5N725	Q5N725	0	2		0.0274	3	3	1047.55529785156	2094.10331907313	9.90714186522371	0.0103731865626158	CID	MS2		33.1	96.6256732893333	93859	OPF3_050418_02.raw	0/0	4.26030921936035			0	5.111E-06
High	Sequest HT (A2)	Unambiguous	[K].IGPNEPSqLSIDLNAQGLAR.[Y]	Q8(Deamidated)	1	1	Q5N725	Q5N725	0	2		0.0137	2	2	1047.55529785156	2094.10331907313	9.90714186522371	0.0103731865626158	CID	MS2		33.1	96.6256732893333	93859	OPF3_050418_02.raw	0/0	4.31521892547607			0	8.405E-06
High	Sequest HT (A2)	Unambiguous	[K].IGPNEPSQLSIDLnAQGLAR.[Y]	N14(Deamidated)	1	1	Q5N725	Q5N725	0	2	0.0137	0	1	1	1047.55529785156	2094.10331907313	9.90714186522371	0.0103731865626158	CID	MS2		33.1	96.6256732893333	93859	OPF3_050418_02.raw	0/0	4.37753105163574			0	2.252E-06
High	Sequest HT (A2)	Unambiguous	[K].IGPNEPSQLSIDLNAQGLAR.[Y]		1	1	Q5N725	Q5N725	0	2	0.5868	0	1	1	1047.05383300781	2093.10038938563	0.875584964389333	0.000916342812615767	HCD	MS2	35.59502	39.69	96.6239401581333	93857	OPF3_050418_02.raw	0/0	3.33607029914856			0	1.09E-05
High	Sequest HT (A2)	Unambiguous	[R].NPEEIPWGETGAEFVVESTGVFTDKDK.[A]		1	1	Q7FAH2	Q7FAH2	1	3	0.1076	0	1	1	994.474487304688	2981.40890865406	1.28158165364922	0.00127363802084801	HCD	MS2	7.340953	41.475	96.5773086189333	94089	OPF3_050418_03.raw	0/0	2.87886595726013			0	8.898E-05
High	Sequest HT (A2)	Unambiguous	[R].NPEEIPWAAAGAEYVVESTGVFTDKDK.[A]		1	1	Q6K5G8	Q6K5G8	1	3	0.5431	0	1	1	975.139099121094	2923.40274410328	1.07259482164362	0.00104520776055021	HCD	MS2	1.482698	39.225	96.5464869066667	93776	OPF3_050418_02.raw	0/0	5.33764934539795			0	1.541E-08
High	Sequest HT (A2)	Unambiguous	[K].IGPNEPSQLSIDLNAQGLAR.[Y]		1	1	Q5N725	Q5N725	0	3	0.6509	0	1	1	698.371826171875	2093.10092525563	1.13160253141035	0.000789518541751022	CID	MS2		39.96	96.5843811210667	94096	OPF3_050418_03.raw	0/0	4.0106406211853			0	1.072E-05
High	Sequest HT (A2)	Unambiguous	[K].VcVLScGISTGLGATINVAKPPK.[G]	C2(Carbamidomethyl); C6(Carbamidomethyl)	1	1	Q2R8Z5	Q2R8Z5	0	3	0.6158	0	1	1	781.423217773438	2342.25510006031	-0.831876966120682	-0.000649489895801973	HCD	MS2	21.54899	42.03	96.5943914141333	93825	OPF3_050418_02.raw	0/0	3.79878616333008	6852429.125	96.6883773803711	0	1.515E-06
High	Sequest HT (A2)	Unambiguous	[K].GILGYVEEDLVSTDFQGDSR.[S]		1	1	Q6K5G8	Q6K5G8	0	2	0.7154	0	1	1	1100.52661132813	2200.04594602625	2.50605223801642	0.00275670812493445	CID	MS2		38.82	96.5644491338667	93795	OPF3_050418_02.raw	0/0	3.82850623130798			0	5.638E-05
High	Sequest HT (A2)	Unambiguous	[K].GSTVAIFGLGAVGLAAAEGAR.[I]		1	1	Q2R8Z5	Q2R8Z5	0	2	0.7267	0	1	1	944.517761230469	1888.02824583094	-0.233332822719081	-0.000220269531382655	CID	MS2		25.12	96.5871036050667	94099	OPF3_050418_03.raw	0/0	4.39418458938599			0	3.57E-06
High	Sequest HT (A2)	Unambiguous	[K].GILGYVEEDLVSTDFQGDSR.[S]		1	1	Q6K5G8	Q6K5G8	0	2	0.5995	0	1	1	1100.52661132813	2200.04594602625	2.50605223801642	0.00275670812493445	HCD	MS2	21.94799	29.905	96.5625156213333	93793	OPF3_050418_02.raw	0/0	4.01970767974854			0	3.233E-05
High	Sequest HT (A2)	Unambiguous	[R].NPDEIPWAEAGAEYVVESTGVFTDK.[E]		1	1	A2YQT7	A2YQT7	0	3	0.7126	0	1	1	908.761657714844	2724.27041988453	1.06014350558719	0.00096270484376267	HCD	MS2	63.51599	34.495	96.5890182541333	94101	OPF3_050418_03.raw	0/0	5.08374452590942			0	2.292E-06
High	Sequest HT (A2)	Unambiguous	[R].NPDEIPWAEAGAEYVVESTGVFTDK.[E]		1	1	A2YQT7	A2YQT7	0	3	0.739	0	1	1	908.761657714844	2724.27041988453	1.06014350558719	0.00096270484376267	CID	MS2		33.1	96.5906577682667	94103	OPF3_050418_03.raw	0/0	3.63731503486633			0	1.342E-05
High	Sequest HT (A2)	Unambiguous	[K].ILNEGQIASTDVVEVVVSPPYVFLPVVK.[S]		1	1	P48494	P48494	0	3	0.6429	0	1	1	1004.56427001953	3011.67825679859	2.62504114744042	0.00263525286466878	HCD	MS2	17.84014	31.915	96.6136129237333	94127	OPF3_050418_03.raw	0/0	4.06134080886841			0	5.716E-05
High	Sequest HT (A2)	Unambiguous	[K].GSTVAIFGLGAVGLAAAEGAR.[I]		1	1	Q2R8Z5	Q2R8Z5	0	2	0.4785	0	1	1	944.517761230469	1888.02824583094	-0.233332822719081	-0.000220269531382655	HCD	MS2	15.11607	42.595	96.5853333688	94097	OPF3_050418_03.raw	0/0	3.2636878490448			0	2.564E-05
High	Sequest HT (A2)	Unambiguous	[R].NLNmGNAASIPSK.[C]	M4(Oxidation)	1	1	Q2QYL3	Q2QYL3	0	2	0.5301	0	1	1	666.832153320313	1332.65703001063	-0.446858490578549	-0.00029775468749893	CID	MS2		13.78081	18.4573902605333	15913	OPF3_050418_03.raw	0/0	4.49078607559204	665365372	18.3141002655029	0	1.339E-05
High	Sequest HT (A2)	Rejected	[K].TIEVNnTDAEGR.[L]	N6(Deamidated)	1	1	Q6K669	Q6K669	0	2		0.014	3	3	660.307434082031	1319.60759153406	0.172395266075602	0.0001137470313195	HCD	MS2	30.91853	25.10458	18.4617585216	15918	OPF3_050418_03.raw	0/0	2.80775260925293	92959934	18.4280815124512	0	7.663E-05
High	Sequest HT (A2)	Unambiguous	[R].nPDEIPWAEAGAEYVVESTGVFTDK.[E]	N1(Deamidated)	1	1	A2YQT7	A2YQT7	0	3	0.6738	0	1	1	909.095336914063	2725.27145748219	7.30564200718631	0.00663657072917934	CID	MS2		40.5	89.0827907794667	87067	OPF3_050418_03.raw	0/0	3.24875330924988			0	8.089E-05
High	Sequest HT (A2)	Unambiguous	[K].GSTVAIFGLGAVGLAAAEGAR.[I]		1	1	Q2R8Z5	Q2R8Z5	0	2	0.6562	0	1	1	944.519836425781	1888.03239622156	1.96493389587602	0.00185492578111734	CID	MS2		33.1	81.5581157773333	79558	OPF3_050418_03.raw	0/0	4.47838354110718			0	1.838E-07
High	Sequest HT (A2)	Unambiguous	[R].EVNSVNDNPVIDVHR.[G]		1	1	P14717	P14717	0	2	0.6386	0	1	1	853.925537109375	1706.84379758875	-1.07747953905554	-0.000919545624924467	CID	MS2		33.1	27.2230203312	25033	OPF3_050418_03.raw	0/0	3.31727862358093	392123648	27.3837547302246	0	2.209E-05
High	Sequest HT (A2)	Unambiguous	[R].EVNSVNDNPVIDVHR.[G]		1	1	P14717	P14717	0	2	0.5405	0	1	1	853.925537109375	1706.84379758875	-1.07747953905554	-0.000919545624924467	HCD	MS2	0	42.37	27.2212935890667	25031	OPF3_050418_03.raw	0/0	3.8324122428894	392123648	27.3837547302246	0	5.821E-07
High	Sequest HT (A2)	Unambiguous	[K].NGGIDTEDDYPYK.[A]		1	1	P25777	P25777	0	2	0.7633	0	1	1	743.820190429688	1486.63310422938	-0.0939913227547703	-6.98653125255078E-05	CID	MS2		18.6119	27.2093918741333	25017	OPF3_050418_03.raw	0/0	4.14156723022461	130104832	27.2499961853027	0	4.219E-05
High	Sequest HT (A2)	Unambiguous	[K].NGGIDTEDDYPYK.[A]		1	1	P25777	P25777	0	2	0.7507	0	1	1	743.820190429688	1486.63310422938	-0.0939913227547703	-6.98653125255078E-05	HCD	MS2	30.75579	25.80558	27.2078774914667	25015	OPF3_050418_03.raw	0/0	3.57295298576355	130104832	27.2499961853027	0	2.23E-05
High	Sequest HT (A2)	Unambiguous	[K].DKTGSVLQQASEQVK.[S]		1	2	A2Y720	A2Y720; P0C5A4	1	2	0.5322	0	1	1	809.426879882813	1617.84648313563	1.38667590485282	0.00112171281250539	CID	MS2		15.505	27.1360721362667	24935	OPF3_050418_03.raw	0/0	3.57338500022888	342536823.875	26.7889976501465	0	9.096E-06
High	Sequest HT (A2)	Unambiguous	[K].DKTGSVLQQASEQVK.[S]		1	2	A2Y720	A2Y720; P0C5A4	1	2	0.3753	0	1	1	809.426879882813	1617.84648313563	1.38667590485282	0.00112171281250539	HCD	MS2	28.18461	28.435	27.1346161856	24933	OPF3_050418_03.raw	0/0	3.8876326084137	342536823.875	26.7889976501465	0	4.016E-05
High	Sequest HT (A2)	Unambiguous	[R].VPTVDVSVVDLTVR.[LI]		3	3	Q7FAH2; Q6K5G8; A2YQT7	Q7FAH2; Q6K5G8; A2YQT7	0	2	0.7385	0	1	1	749.9287109375	1498.850145245	1.74198171616235	0.00130548250001539	CID	MS2		33.1	81.5618388133333	79562	OPF3_050418_03.raw	0/0	3.47740602493286			0	4.352E-05
High	Sequest HT (A2)	Unambiguous	[R].VTPQPGVPPEEAGAAVAAESSTGTWTTVWTDGLTSLDR.[Y]		1	1	P0C511	P0C511	0	3	0.5526	0	1	1	1285.62963867188	3854.87436275563	0.634606201598045	0.000815441874844206	HCD	MS2	0	33.1	81.8352783128	78867	OPF3_050418_04.raw	0/0	3.41994380950928			0	3.859E-06
High	Sequest HT (A2)	Unambiguous	[R].FGIVEGLMTTVHAITATQK.[T]		2	2	Q7FAH2; Q6K5G8	Q7FAH2; Q6K5G8	0	3	0.3787	0	1	1	673.029846191406	2017.07498531422	-1.82823101090563	-0.00122922859380499	HCD	MS2	80.82159	24.5814	76.3214654205333	73379	OPF3_050418_04.raw	0/0	3.38299250602722			0	1.912E-06
High	Sequest HT (A2)	Unambiguous	[K].MTAEIGEQVQIVGDDLLVTNPTR.[V]		1	1	Q42971	Q42971	0	3	0.49	0	1	1	833.763793945313	2499.27682857594	0.360134680244085	0.000300025312450695	HCD	MS2	6.105038	42.625	81.5748064821333	79576	OPF3_050418_03.raw	0/0	4.97691202163696			0	4.671E-06
High	Sequest HT (A2)	Unambiguous	[R].NPDEIPWAEAGAEYVVESTGVFTDK.[E]		1	1	A2YQT7	A2YQT7	0	3	0.4977	0	1	1	908.761413574219	2724.26968746266	0.791292569892144	0.00071856421876267	HCD	MS2	57.32671	41.88	81.6305351786667	79631	OPF3_050418_03.raw	0/0	4.38102960586548			0	2.491E-06
High	Sequest HT (A2)	Unambiguous	[R].NPDEIPWAEAGAEYVVESTGVFTDK.[E]		1	1	A2YQT7	A2YQT7	0	3	0.7028	0	1	1	908.761413574219	2724.26968746266	0.791292569892144	0.00071856421876267	CID	MS2		33.1	81.6322995632	79633	OPF3_050418_03.raw	0/0	3.87240242958069			0	4.061E-05
High	Sequest HT (A2)	Unambiguous	[K].TYDLnFKEENNDGSQK.[I]	N5(Deamidated)	1	1	Q42971	Q42971	1	2		0.0367	3	3	951.92138671875	1902.8354968075	0.160485522662293	0.000152688750118424	CID	MS2		17.425	27.0147399288	24797	OPF3_050418_03.raw	0/0	4.46178150177002	142536782.75	27.1076469421387	0	1.305E-05
High	Sequest HT (A2)	Unambiguous	[K].TYDLNFKEENnDGSQK.[I]	N11(Deamidated)	1	1	Q42971	Q42971	1	2		0.0346	2	2	951.92138671875	1902.8354968075	0.160485522662293	0.000152688750118424	CID	MS2		17.425	27.0147399288	24797	OPF3_050418_03.raw	0/0	4.4665379524231	142536782.75	27.1076469421387	0	1.66E-05
High	Sequest HT (A2)	Unambiguous	[K].cLLDDEAVTVGGTcHSHATK.[D]	C1(Carbamidomethyl); C14(Carbamidomethyl)	1	2	A2YH64	Q0D9C4; A2YH64	0	4	0.5138	0	1	1	543.501037597656	2170.98232050063	-1.50035053586515	-0.000814309843729433	HCD	MS2	48.6669	3.218101	27.2409972426667	25052	OPF3_050418_03.raw	0/0	3.24504470825195	635240443	27.269660949707	0	2.885E-05
High	Sequest HT (A2)	Unambiguous	[R].NPEEIPWAAAGAEYVVESTGVFTDKDK.[A]		1	1	Q6K5G8	Q6K5G8	1	3	0.3511	0	1	1	975.138671875	2923.401462365	0.634153810181475	0.000617961666800208	CID	MS2		26.70212	76.3224007496	73380	OPF3_050418_04.raw	0/0	1.87749016284943			0	3.336E-05
High	Sequest HT (A2)	Unambiguous	[R].NPEEIPWAAAGAEYVVESTGVFTDKDK.[A]		1	1	Q6K5G8	Q6K5G8	1	3	0.5859	0	1	1	975.139221191406	2923.40311031422	1.19786368206137	0.00116727807305021	CID	MS2		41.565	81.5126341562667	79510	OPF3_050418_03.raw	0/0	2.26979279518127			0	3.28E-05
High	Sequest HT (A2)	Unambiguous	[R].NPEEIPWAAAGAEYVVESTGVFTDKDK.[A]		1	1	Q6K5G8	Q6K5G8	1	3	0.6368	0	1	1	975.139099121094	2923.40274410328	1.07259482164362	0.00104520776055021	HCD	MS2	2.92001	33.1	81.510661256	79508	OPF3_050418_03.raw	0/0	4.68127059936523			0	1.097E-08
High	Sequest HT (A2)	Unambiguous	[K].IGPNEPSQLSIDLNAQGLAR.[Y]		1	1	Q5N725	Q5N725	0	2	0.5185	0	1	1	1047.05358886719	2093.09990110438	0.642303426624657	0.000672202187615767	HCD	MS2	27.81051	31.495	81.4320521629333	79428	OPF3_050418_03.raw	0/0	2.97028517723084			0	7.815E-05
High	Sequest HT (A2)	Unambiguous	[K].IGPNEPSQLSIDLNAQGLAR.[Y]		1	1	Q5N725	Q5N725	0	2	0.6952	0	1	1	1047.05541992188	2093.10356321375	2.39191495985973	0.00250325687511577	CID	MS2		40.185	81.4339836037333	79430	OPF3_050418_03.raw	0/0	2.91690945625305			0	3.921E-05
High	Sequest HT (A2)	Unambiguous	[K].cLLDDEAVTVGGTcHSHATK.[D]	C1(Carbamidomethyl); C14(Carbamidomethyl)	1	2	A2YH64	Q0D9C4; A2YH64	0	3	0.5771	0	1	1	724.332153320313	2170.98190670094	-1.69095506671252	-0.00122367968747975	CID	MS2		15.57882	27.3302992184	25155	OPF3_050418_03.raw	0/0	2.00699853897095			0	3.854E-05
High	Sequest HT (A2)	Unambiguous	[K].cLLDDEAVTVGGTcHSHATK.[D]	C1(Carbamidomethyl); C14(Carbamidomethyl)	1	2	A2YH64	Q0D9C4; A2YH64	0	3	0.6506	0	1	1	724.332153320313	2170.98190670094	-1.69095506671252	-0.00122367968747975	HCD	MS2	46.42622	15.985	27.3285972629333	25153	OPF3_050418_03.raw	0/0	3.31981587409973			0	4.995E-07
High	Sequest HT (A2)	Unambiguous	[K].VVIGMDVAASEFYNDKDK.[T]		1	1	Q42971	Q42971	1	3	0.2941	0	1	1	667.660705566406	2000.96756343922	2.09648976344003	0.00139833307298431	HCD	MS2	24.30673	41.355	81.4349440421333	79431	OPF3_050418_03.raw	0/0	2.72350931167603			0	5.863E-05
High	Sequest HT (A2)	Unambiguous	[R].DPGELVFPFGPDYLENLNVNLDHPK.[L]		1	1	Q6ZJS7	Q6ZJS7	0	3	0.6044	0	1	1	947.13525390625	2839.39120845875	-0.889943940646708	-0.000842300416631285	HCD	MS2	7.706636	41.385	76.3288592568	73386	OPF3_050418_04.raw	0/0	4.12079668045044	13662106.5	76.322265625	0	9.561E-07
High	Sequest HT (A2)	Unambiguous	[R].NPEEIPWAAAGAEYVVESTGVFTDK.[D]		1	1	Q6K5G8	Q6K5G8	0	3	0.6592	0	1	1	894.097839355469	2680.27896480641	0.470934935337533	0.000420745468848812	HCD	MS2	0	40.98	81.454090896	79451	OPF3_050418_03.raw	0/0	4.92724990844727			0	1.566E-05
High	Sequest HT (A2)	Unambiguous	[K].TYDLNFKEEnNDGSQK.[I]	N10(Deamidated)	1	1	Q42971	Q42971	1	2	0.0346	0	1	1	951.92138671875	1902.8354968075	0.160485522662293	0.000152688750118424	CID	MS2		17.425	27.0147399288	24797	OPF3_050418_03.raw	0/0	4.62510538101196	142536782.75	27.1076469421387	0	3.668E-06
High	Sequest HT (A2)	Unambiguous	[R].FGIVEGLMTTVHAITATQK.[T]		2	2	Q7FAH2; Q6K5G8	Q7FAH2; Q6K5G8	0	3	0.5469	0	1	1	673.031066894531	2017.07864742359	-0.0126799250606049	-8.52546880499479E-06	CID	MS2		28.85233	76.3234906368	73381	OPF3_050418_04.raw	0/0	2.44981241226196			0	2.051E-06
High	Sequest HT (A2)	Unambiguous	[K].ANSEATLGTYQGDAVLGEGASESLHVK.[D]		1	1	Q5N725	Q5N725	0	3	0.6376	0	1	1	902.107849121094	2704.30899410328	1.09144942729697	0.000983871093770479	HCD	MS2	3.394019	42.12	81.4892479653333	79486	OPF3_050418_03.raw	0/0	6.5401930809021			0	1.985E-09
High	Sequest HT (A2)	Unambiguous	[K].ANSEATLGTYqGDAVLGEGASESLHVK.[D]	Q11(Deamidated)	1	1	Q5N725	Q5N725	0	3	0.0755	0	1	1	902.442077636719	2705.31167965016	7.99217817270937	0.00720705338543715	CID	MS2		20.065	81.4910392845333	79488	OPF3_050418_03.raw	0/0	4.23508977890015			0	2.231E-05
High	Sequest HT (A2)	Unambiguous	[K].VcMLGDAQHVEEAEK.[I]	C2(Carbamidomethyl)	1	1	B7F845	B7F845	0	2	0.7346	0	1	1	858.389282226563	1715.77128782313	-0.841333382052787	-0.000721768437454529	CID	MS2		33.1	27.2900362474667	25109	OPF3_050418_03.raw	0/0	4.86384010314941	91102038	27.3079452514648	0	6.989E-07
High	Sequest HT (A2)	Unambiguous	[K].VcMLGDAQHVEEAEK.[I]	C2(Carbamidomethyl)	1	1	B7F845	B7F845	0	2	0.6005	0	1	1	858.389282226563	1715.77128782313	-0.841333382052787	-0.000721768437454529	HCD	MS2	0	34.81	27.2884428122667	25107	OPF3_050418_03.raw	0/0	4.33221530914307	91102038	27.3079452514648	0	1.242E-06
High	Sequest HT (A2)	Unambiguous	[K].VESTAVPSASTPDVADAK.[A]		1	1	Q40680	Q40680	0	2	0.5114	0	1	1	872.932678222656	1744.85807981531	-1.07140099604704	-0.000934722343799876	CID	MS2		17.59	27.2838305517333	25101	OPF3_050418_03.raw	0/0	3.49606323242188	533552798	27.091459274292	0	1.727E-05
High	Sequest HT (A2)	Unambiguous	[K].VESTAVPSASTPDVADAK.[A]		1	1	Q40680	Q40680	0	2	0.3095	0	1	1	872.932678222656	1744.85807981531	-1.07140099604704	-0.000934722343799876	HCD	MS2	21.25673	19.24882	27.2822473725333	25099	OPF3_050418_03.raw	0/0	2.9440484046936	533552798	27.091459274292	0	6.966E-05
High	Sequest HT (A2)	Unambiguous	[R].TVPAAVPAIVFLSGGQSEEEATLNLnAMNK.[L]	N26(Deamidated)	1	1	P17784	P17784	0	3	0.0526	0	1	1	1024.86376953125	3072.57675533375	6.82280003016788	0.00698781124988927	HCD	MS2	46.68826	23.44	81.4971076325333	79495	OPF3_050418_03.raw	0/0	3.23365950584412			0	3.448E-05
High	Sequest HT (A2)	Unambiguous	[K].TYDLNFKEEnNDGSQK.[I]	N10(Deamidated)	1	1	Q42971	Q42971	1	3	0.0654	0	1	1	634.94921875	1902.83310299	-1.09754118966663	-0.00069614666658054	CID	MS2		6.388048	27.3008503274667	25121	OPF3_050418_03.raw	0/0	4.27606010437012	555445644	27.1076545715332	0	8.911E-06
High	Sequest HT (A2)	Unambiguous	[R].NPDEIPWAEAGAEYVVESTGVFTDK.[E]		1	1	A2YQT7	A2YQT7	0	2	0.6869	0	1	1	1362.63952636719	2724.27177610438	1.55797267541447	0.00212216718750824	CID	MS2		40.155	81.3860084290667	79381	OPF3_050418_03.raw	0/0	3.28818440437317			0	9.646E-06
High	Sequest HT (A2)	Unambiguous	[K].TYDLnFKEENNDGSQK.[I]	N5(Deamidated)	1	1	Q42971	Q42971	1	2		0.0477	3	3	951.92041015625	1902.8335436825	-0.865943360299561	-0.000823873749881576	HCD	MS2	33.82018	41.31277	27.0123108448	24795	OPF3_050418_03.raw	0/0	4.18871164321899	142536782.75	27.1076469421387	0	9.57E-06
High	Sequest HT (A2)	Unambiguous	[K].TYDLNFKEEnNDGSQK.[I]	N10(Deamidated)	1	1	Q42971	Q42971	1	2	0.025	0	1	1	951.92041015625	1902.8335436825	-0.865943360299561	-0.000823873749881576	HCD	MS2	33.82018	41.31277	27.0123108448	24795	OPF3_050418_03.raw	0/0	4.40273523330688	142536782.75	27.1076469421387	0	7.06E-06
High	Sequest HT (A2)	Unambiguous	[R].AEATDVANAVLDGSDAILLGAETLR.[G]		2	2	Q2QXR8; B8BJ39	Q2QXR8; B8BJ39	0	3	0.4433	0	1	1	829.099548339844	2485.28409175953	2.43627450994689	0.00201827317717592	HCD	MS2	15.27197	33.1	81.8553961813333	78886	OPF3_050418_04.raw	0/0	4.05854749679565			0	4.893E-06
High	Sequest HT (A2)	Unambiguous	[K].IVTSANNTYEAGVPnGK.[E]	N15(Deamidated)	1	2	Q0JMY8	Q0JMY8; A2WPN7	0	2	0.0768	0	1	1	868.42822265625	1735.8491686825	-0.317261047474566	-0.000275358750117638	CID	MS2		6.314775	26.8718066810667	24656	OPF3_050418_03.raw	0/0	4.81965160369873	65605230	26.8546562194824	0	9.559E-07
High	Sequest HT (A2)	Unambiguous	[K].MTAEIGEQVQIVGDDLLVTNPTR.[V]		1	1	Q42971	Q42971	0	3	0.5156	0	1	1	833.765441894531	2499.28177242359	2.33824666054758	0.0019479745312007	CID	MS2		33.1	81.856327756	78887	OPF3_050418_04.raw	0/0	3.19951558113098			0	7.17E-05
High	Sequest HT (A2)	Unambiguous	[K].IVTSANNTYEAGVPnGK.[E]	N15(Deamidated)	1	2	Q0JMY8	Q0JMY8; A2WPN7	0	2	0.1199	0	1	1	868.42822265625	1735.8491686825	-0.317261047474566	-0.000275358750117638	HCD	MS2	1.635125	8.51585	26.8703631357333	24654	OPF3_050418_03.raw	0/0	5.67128562927246	65605230	26.8546562194824	0	1.774E-08
High	Sequest HT (A2)	Unambiguous	[K].GNPYHSATSGEMAIYR.[A]		1	2	A2YGP6	A2YGP6; Q5Z8Y4	0	2	0.6254	0	1	1	877.401428222656	1753.79557981531	-0.378535813296437	-0.000331937343730715	CID	MS2		23.845	26.8482911781333	24636	OPF3_050418_03.raw	0/0	2.99488759040833			0	8.171E-06
High	Sequest HT (A2)	Unambiguous	[K].WLAANVSAEVAESTR.[I]		1	1	P48494	P48494	0	2	0.2575	0	1	1	802.408020019531	1603.80876340906	0.812490959552877	0.000651539531190792	HCD	MS2	68.2953	41.325	81.7559109882667	79753	OPF3_050418_03.raw	0/0	2.67659378051758			0	2.824E-05
High	Sequest HT (A2)	Unambiguous	[K].WLAANVSAEVAESTR.[I]		1	1	P48494	P48494	0	2	0.6743	0	1	1	802.408020019531	1603.80876340906	0.812490959552877	0.000651539531190792	CID	MS2		33.1	81.7575754088	79755	OPF3_050418_03.raw	0/0	3.06794142723084			0	2.377E-05
High	Sequest HT (A2)	Unambiguous	[R].EGGEITTAPEEQIR.[E]		1	2	B8AL97	B8AL97; Q852L2	0	2	0.42	0	1	1	765.375915527344	1529.74455442469	0.237343400200259	0.000181537343905802	CID	MS2		23.36443	26.8311294381333	24616	OPF3_050418_03.raw	0/0	4.00121116638184	306083068	26.6392478942871	0	9.273E-06
High	Sequest HT (A2)	Unambiguous	[R].EGGEITTAPEEQIR.[E]		1	2	B8AL97	B8AL97; Q852L2	0	2	0.3947	0	1	1	765.375915527344	1529.74455442469	0.237343400200259	0.000181537343905802	HCD	MS2	18.27046	25.8647	26.8292253322667	24614	OPF3_050418_03.raw	0/0	3.36781334877014	306083068	26.6392478942871	0	3.191E-06
High	Sequest HT (A2)	Unambiguous	[K].DKTGSVLQQASEQVK.[S]		1	2	A2Y720	A2Y720; P0C5A4	1	3	0.5963	0	1	1	539.953063964844	1617.84463863453	0.246577835795754	0.000132974843760773	CID	MS2		4.351466	26.8260587272	24611	OPF3_050418_03.raw	0/0	4.88426160812378	589220727.5	26.8670597076416	0	1.305E-05
High	Sequest HT (A2)	Unambiguous	[R].AEATDVANAVLDGSDAILLGAETLR.[G]		2	2	Q2QXR8; B8BJ39	Q2QXR8; B8BJ39	0	3	0.3953	0	1	1	829.099548339844	2485.28409175953	2.43627450994689	0.00201827317717592	CID	MS2		42.24	81.8576374450667	78888	OPF3_050418_04.raw	0/0	3.01094746589661			0	1.234E-05
High	Sequest HT (A2)	Unambiguous	[K].IGPNEPSQLSIDLNAQGLAR.[Y]		1	1	Q5N725	Q5N725	0	2	0.604	0	1	1	1047.0546875	2093.10209837	1.6920703465657	0.00177083500011577	CID	MS2		41.385	81.8329161130667	79830	OPF3_050418_03.raw	0/0	3.50518345832825			0	1.735E-06
High	Sequest HT (A2)	Unambiguous	[R].QITPDDSGIVYSKPR.[R]		1	1	Q69TH8	Q69TH8	0	3	0.5037	0	1	1	559.293823242188	1675.86691646656	1.1583848289248	0.000647098854187789	HCD	MS2	76.5806	3.801591	26.7792898768	24565	OPF3_050418_03.raw	0/0	4.0742826461792	668485539	26.7267875671387	0	4.856E-06
High	Sequest HT (A2)	Unambiguous	[K].ANSEATLGTYQGDAVLGEGASESLHVK.[D]		1	1	Q5N725	Q5N725	0	3	0.6684	0	1	1	902.107055664063	2704.30661373219	0.211234297666792	0.000190414062520479	CID	MS2		33.1	81.8744537168	79872	OPF3_050418_03.raw	0/0	3.91581463813782			0	1.026E-06
High	Sequest HT (A2)	Unambiguous	[R].SGETEDTFIADLAVGLATGQIK.[T]		1	1	Q42971	Q42971	0	2	0.5319	0	1	1	1118.57153320313	2236.13578977625	0.65148422825497	0.000728403125094701	HCD	MS2	41.73407	42.03	81.8765309344	79874	OPF3_050418_03.raw	0/0	4.08302211761475			0	7.084E-08
High	Sequest HT (A2)	Unambiguous	[R].EILHIQGGQcGNQIGAK.[F]	C10(Carbamidomethyl)	2	6	Q40665; P46265	Q76FS2; Q8H7U1; P45960; Q40665; P46265; P37832	0	3	0.408	0	1	1	608.3115234375	1822.9200170525	-1.54937852314102	-0.000941465833295278	HCD	MS2	27.2242	5.562057	26.874946532	24659	OPF3_050418_03.raw	0/0	4.02051305770874	315751863	26.8632068634033	0	7.032E-05
High	Sequest HT (A2)	Unambiguous	[R].EILHIQGGQcGNQIGAK.[F]	C10(Carbamidomethyl)	2	6	Q40665; P46265	Q76FS2; Q8H7U1; P45960; Q40665; P46265; P37832	0	3	0.4159	0	1	1	608.312683105469	1822.92349605641	0.359097155117918	0.000218202135454722	CID	MS2		5.146014	26.8767066458667	24661	OPF3_050418_03.raw	0/0	3.39489340782166	315751863	26.8632068634033	0	1.484E-05
High	Sequest HT (A2)	Unambiguous	[R].VSTNEYQPDGQAPISSTDR.[Q]		1	1	Q69TH8	Q69TH8	0	2	0.5843	0	1	1	1032.9765625	2064.94584837	-0.493111961387904	-0.000509124999780397	HCD	MS2	0	20.12267	26.8775211117333	24662	OPF3_050418_03.raw	0/0	5.33889293670654	529378073.25	26.8953227996826	0	9.108E-08
High	Sequest HT (A2)	Unambiguous	[K].MTAEIGEqVQIVGDDLLVTNPTR.[V]	Q8(Deamidated)	1	1	Q42971	Q42971	0	2		0.0063	2	2	1250.64489746094	2500.28251829188	9.02857797825691	0.0112868959374153	CID	MS2		42.33	81.7450885149333	79743	OPF3_050418_03.raw	0/0	4.75257062911987			0	7.052E-06
High	Sequest HT (A2)	Unambiguous	[R].TGGAPGGGADGEGGVDDEHDEL.[-]		1	1	Q6Z7B0	Q6Z7B0	0	2	0.98	0	1	1	1006.40832519531	2011.80937376063	-0.888358415228014	-0.00089360468734867	CID	MS2		31.48	27.0114602557333	24794	OPF3_050418_03.raw	0/0	4.98881101608276	352398940.5	26.7898464202881	0	4.333E-07
High	Sequest HT (A2)	Unambiguous	[R].TGGAPGGGADGEGGVDDEHDEL.[-]		1	1	Q6Z7B0	Q6Z7B0	0	2	0.8662	0	1	1	1006.40832519531	2011.80937376063	-0.888358415228014	-0.00089360468734867	HCD	MS2	0	21.625	27.0096464632	24792	OPF3_050418_03.raw	0/0	4.26103639602661	352398940.5	26.7898464202881	0	3.943E-07
High	Sequest HT (A2)	Unambiguous	[K].ELTLQEAETIALSILK.[Q]		1	1	Q9LSU1	Q9LSU1	0	2	0.6863	0	1	1	886.50634765625	1772.0054186825	0.147692854660036	0.000130856250052602	CID	MS2		41.175	81.6693417472	79669	OPF3_050418_03.raw	0/0	3.57034373283386	943873.625	81.7359237670898	0	4.301E-05
High	Sequest HT (A2)	Unambiguous	[R].NPDEIPWAEAGAEYVVESTGVFTDK.[E]		1	1	A2YQT7	A2YQT7	0	3	0.6778	0	1	1	908.763061523438	2724.27463131031	2.60603638583371	0.00236651343751267	HCD	MS2	13.63409	42.4	81.6740291045333	79674	OPF3_050418_03.raw	0/0	4.50139188766479			0	1.029E-05
High	Sequest HT (A2)	Unambiguous	[R].nPDEIPWAEAGAEYVVESTGVFTDK.[E]	N1(Deamidated)	1	1	A2YQT7	A2YQT7	0	3	0.698	0	1	1	909.095764160156	2725.27273922047	7.77596126351287	0.00706381682292934	CID	MS2		33.1	81.6758019098667	79676	OPF3_050418_03.raw	0/0	4.03740930557251			0	3.746E-07
High	Sequest HT (A2)	Unambiguous	[K].TGSVLQQASEQVK.[S]		1	2	A2Y720	A2Y720; P0C5A4	0	2	0.5455	0	1	1	687.864990234375	1374.72270383875	0.269173447472654	0.000185019374953299	CID	MS2		6.958153	26.9658858981333	24748	OPF3_050418_03.raw	0/0	4.06776905059814	1352334273	27.0821342468262	0	9.958E-06
High	Sequest HT (A2)	Unambiguous	[K].TGSVLQQASEQVK.[S]		1	2	A2Y720	A2Y720; P0C5A4	0	2	0.4235	0	1	1	687.864990234375	1374.72270383875	0.269173447472654	0.000185019374953299	HCD	MS2	30.36785	13.88497	26.9644193653333	24746	OPF3_050418_03.raw	0/0	3.66297149658203	1352334273	27.0821342468262	0	3.4E-06
High	Sequest HT (A2)	Unambiguous	[K].TYDLNFKEENnDGSQK.[I]	N11(Deamidated)	1	1	Q42971	Q42971	1	2		0.025	2	2	951.92041015625	1902.8335436825	-0.865943360299561	-0.000823873749881576	HCD	MS2	33.82018	41.31277	27.0123108448	24795	OPF3_050418_03.raw	0/0	4.29010629653931	142536782.75	27.1076469421387	0	1.122E-05
High	Sequest HT (A2)	Unambiguous	[-].mLVYQDLLTGDELLSDSFPYR.[E]	M1(Oxidation)	1	1	P35681	P35681	0	2	0.3136	0	1	1	1246.10681152344	2491.20634641688	0.0916651870951827	0.000114178437452317	HCD	MS2	0	33.1	76.2940290690667	73352	OPF3_050418_04.raw	0/0	2.87481927871704	5255155.25	76.1152801513672	0	3.333E-05
High	Sequest HT (A2)	Unambiguous	[K].VESTAVPSASTPDVADAK.[A]		1	1	Q40680	Q40680	0	2	0.6089	0	1	1	872.932556152344	1744.85783567469	-1.21132089340244	-0.00105679265629988	CID	MS2		41.115	26.903574188	24693	OPF3_050418_03.raw	0/0	4.50013828277588	533552798	27.091459274292	0	1.588E-06
High	Sequest HT (A2)	Unambiguous	[K].VESTAVPSASTPDVADAK.[A]		1	1	Q40680	Q40680	0	2	0.3848	0	1	1	872.932556152344	1744.85783567469	-1.21132089340244	-0.00105679265629988	HCD	MS2	17.26157	33.1	26.9016240624	24691	OPF3_050418_03.raw	0/0	3.56284928321838	533552798	27.091459274292	0	2.003E-05
High	Sequest HT (A2)	Unambiguous	[R].EILHIQGGQcGNQIGAK.[F]	C10(Carbamidomethyl)	2	6	Q40665; P46265	Q76FS2; Q8H7U1; P45960; Q40665; P46265; P37832	0	2	0.5199	0	1	1	911.964721679688	1822.92216672938	-0.37013120334302	-0.000337360312453683	CID	MS2		32.455	26.8936286941333	24681	OPF3_050418_03.raw	0/0	3.51611018180847	65493751	26.8279457092285	0	4.191E-06
High	Sequest HT (A2)	Unambiguous	[R].EILHIQGGQcGNQIGAK.[F]	C10(Carbamidomethyl)	2	6	Q40665; P46265	Q76FS2; Q8H7U1; P45960; Q40665; P46265; P37832	0	2	0.5693	0	1	1	911.964721679688	1822.92216672938	-0.37013120334302	-0.000337360312453683	HCD	MS2	0	22.765	26.8917766146667	24679	OPF3_050418_03.raw	0/0	4.11127233505249	65493751	26.8279457092285	0	3.066E-08
High	Sequest HT (A2)	Unambiguous	[R].TVPAAVPAIVFLSGGQSEEEATVNLNAMNK.[L]		1	1	Q5N725	Q5N725	0	3	0.6978	0	1	1	1019.85778808594	3057.55881099781	0.878203932079343	0.000895052604088657	CID	MS2		33.1	81.7249290277333	79722	OPF3_050418_03.raw	0/0	3.64260220527649			0	3.318E-06
High	Sequest HT (A2)	Unambiguous	[K].MTAEIGEQVqIVGDDLLVTNPTR.[V]	Q10(Deamidated)	1	1	Q42971	Q42971	0	2	0.0063	0	1	1	1250.64489746094	2500.28251829188	9.02857797825691	0.0112868959374153	CID	MS2		42.33	81.7450885149333	79743	OPF3_050418_03.raw	0/0	4.77690696716309			0	4.179E-06
High	Sequest HT (A2)	Unambiguous	[R].VSTNEYQPDGQAPISSTDR.[Q]		1	1	Q69TH8	Q69TH8	0	2	0.6031	0	1	1	1032.97680664063	2064.94633665125	-0.256650065978827	-0.000264984374780397	CID	MS2		22.33483	26.8792749824	24664	OPF3_050418_03.raw	0/0	4.51046180725098	529378073.25	26.8953227996826	0	1.01E-05
High	Sequest HT (A2)	Unambiguous	[K].KTEVADDLVLEK.[T]		1	1	O04226	O04226	1	2	0.3662	0	1	1	680.372375488281	1359.73747434656	0.652668002890691	0.000443728281311451	HCD	MS2	44.71238	14.88425	26.9476264904	24736	OPF3_050418_03.raw	0/0	3.54524874687195	114009628.25	27.0222759246826	0	6.822E-05
High	Sequest HT (A2)	Unambiguous	[R].SGETEDTFIADLAVGLATGQIK.[T]		1	1	Q42971	Q42971	0	2	0.6294	0	1	1	1118.57104492188	2236.13481321375	0.214765161067738	0.000240121875094701	CID	MS2		30.04	81.8783014714667	79876	OPF3_050418_03.raw	0/0	4.02133178710938			0	2.984E-06
High	Sequest HT (A2)	Unambiguous	[R].SGETEDTFIADLAVGLATGqIK.[T]	Q20(Deamidated)	1	1	Q42971	Q42971	0	2	0.5694	0	1	1	1119.07214355469	2237.13701047938	8.34176224238714	0.0093307546875947	CID	MS2		33.1	81.3698652728	79367	OPF3_050418_03.raw	0/0	3.59786462783813			0	3.944E-06
High	Sequest HT (A2)	Unambiguous	[K].TGSVLQQASEQVK.[S]		1	2	A2Y720	A2Y720; P0C5A4	0	2	0.3483	0	1	1	687.864929199219	1374.72258176844	0.180377106932689	0.000123984218703299	HCD	MS2	3.95413	9.563206	27.3623624810667	25192	OPF3_050418_03.raw	0/0	3.32922720909119	1352334273	27.0821342468262	0	3.834E-06
High	Sequest HT (A2)	Unambiguous	[R].AYFSATSAHTcTGDGNAMVAR.[A]	C11(Carbamidomethyl)	1	1	Q6ZDY8	Q6ZDY8	0	3	0.6121	0	1	1	729.990539550781	2187.95706539234	1.12146400609624	0.000817904114657135	CID	MS2		7.899199	27.973421552	25828	OPF3_050418_03.raw	0/0	3.79338574409485	571040023	28.0647258758545	0	2.895E-07
High	Sequest HT (A2)	Unambiguous	[R].AYFSATSAHTcTGDGNAMVAR.[A]	C11(Carbamidomethyl)	1	1	Q6ZDY8	Q6ZDY8	0	3	0.6098	0	1	1	729.990539550781	2187.95706539234	1.12146400609624	0.000817904114657135	HCD	MS2	34.44661	8.765079	27.9717543261333	25826	OPF3_050418_03.raw	0/0	3.05432772636414	571040023	28.0647258758545	0	1.565E-06
High	Sequest HT (A2)	Unambiguous	[R].NPEEIPWAAAGAEYVVESTGVFTDK.[D]		1	1	Q6K5G8	Q6K5G8	0	3	0.5484	0	1	1	894.098449707031	2680.28079586109	1.15409350720652	0.00103109703134881	HCD	MS2	12.22908	42.505	81.0235684322667	79023	OPF3_050418_03.raw	0/0	3.09815096855164			0	2.188E-05
High	Sequest HT (A2)	Unambiguous	[K].GDAVLGEGASESLHVK.[D]		1	1	P17784	P17784	0	3	0.4367	0	1	1	523.602111816406	1568.79178218922	0.195238961630797	0.000102096406256654	HCD	MS2	31.18099	11.98153	27.9686021578667	25822	OPF3_050418_03.raw	0/0	4.0290584564209	4991585392	28.1868019104004	0	1.878E-06
High	Sequest HT (A2)	Unambiguous	[R].YAIIcqENGLVPIVEPEILVDGSHDIER.[C]	C5(Carbamidomethyl); Q6(Deamidated)	1	1	Q5N725	Q5N725	0	3	0.2704	0	1	1	1060.53967285156	3179.60446529469	3.63547631077401	0.00385311156250756	HCD	MS2	0	33.1	81.0294886242667	79028	OPF3_050418_03.raw	0/0	3.07247114181519			0	1.346E-05
High	Sequest HT (A2)	Unambiguous	[R].YAIIcQEnGLVPIVEPEILVDGSHDIER.[C]	C5(Carbamidomethyl); N8(Deamidated)	1	1	Q5N725	Q5N725	0	3	0.2704	0	1	2	1060.53967285156	3179.60446529469	3.63547631077401	0.00385311156250756	HCD	MS2	0	33.1	81.0294886242667	79028	OPF3_050418_03.raw	0/0	3.06614589691162			0	1.163E-05
High	Sequest HT (A2)	Unambiguous	[K].ANSEATLGTYQGDAVLGEGASESLHVK.[D]		1	1	Q5N725	Q5N725	0	3	0.5035	0	1	1	902.107299804688	2704.30734615406	0.482069722168385	0.000434554687520479	CID	MS2		33.1	81.0709787218667	79069	OPF3_050418_03.raw	0/0	2.84208703041077			0	2.112E-07
High	Sequest HT (A2)	Unambiguous	[R].TVPAAVPAIVFLSGGQSEEEATLNLNAMNK.[L]		1	1	P17784	P17784	0	3	0.3851	0	1	1	1024.52917480469	3071.57297115406	0.389134342080476	0.000398418020722602	HCD	MS2	35.09253	33.1	81.0894526874667	79088	OPF3_050418_03.raw	0/0	3.21730852127075			0	1.665E-05
High	Sequest HT (A2)	Unambiguous	[R].NSDLANLLVDPEFAQEIMDR.[Q]		1	1	Q9LI00	Q9LI00	0	2	0.6779	0	1	1	1145.5546875	2290.10209837	0.0486266553850793	5.56800000595103E-05	CID	MS2		33.1	76.3714634901333	73429	OPF3_050418_04.raw	0/0	3.84974646568298	103650258	76.2978668212891	0	1.274E-05
High	Sequest HT (A2)	Unambiguous	[R].NPEEIPWAAAGAEYVVESTGVFTDKDK.[A]		1	1	Q6K5G8	Q6K5G8	1	3	0.477	0	1	1	975.13916015625	2923.40292720875	1.13522925185249	0.00110624291680021	CID	MS2		33.1	81.1141913253333	79112	OPF3_050418_03.raw	0/0	2.82730078697205			0	2.665E-05
High	Sequest HT (A2)	Unambiguous	[R].QMIMAETIEHR.[Q]		1	1	Q75KR1	Q75KR1	0	2	0.4302	0	1	1	679.832092285156	1358.65690794031	1.0239978388761	0.000695630156428706	HCD	MS2	0	28.12	27.9121861890667	25762	OPF3_050418_03.raw	0/0	3.51329684257507	231899752	27.9651050567627	0	7.848E-05
High	Sequest HT (A2)	Unambiguous	[K].GSTVAIFGLGAVGLAAAEGAR.[I]		1	1	Q2R8Z5	Q2R8Z5	0	2	0.5476	0	1	1	944.517578125	1888.02787962	-0.427297533183355	-0.000403375000132655	HCD	MS2	41.57182	33.1	81.1606453666667	79158	OPF3_050418_03.raw	0/0	3.35903191566467			0	9.135E-06
High	Sequest HT (A2)	Unambiguous	[K].MTAEIGEQVQIVGDDLLVTNPTR.[V]		1	1	Q42971	Q42971	0	3	0.4893	0	1	1	833.7626953125	2499.2735326775	-0.958606639958248	-0.000798607500049305	CID	MS2		31.6	81.1615787101333	79159	OPF3_050418_03.raw	0/0	4.21380758285522			0	6.567E-06
High	Sequest HT (A2)	Unambiguous	[K].GSTVAIFGLGAVGLAAAEGAR.[I]		1	1	Q2R8Z5	Q2R8Z5	0	2	0.6192	0	1	1	944.517578125	1888.02787962	-0.427297533183355	-0.000403375000132655	CID	MS2		42.24	81.1627058488	79160	OPF3_050418_03.raw	0/0	4.06646251678467			0	2.8E-07
High	Sequest HT (A2)	Unambiguous	[K].GNKPWVSLPK.[G]		1	1	P49398	P49398	0	3	0.5116	0	1	1	375.885345458984	1125.64148311695	-0.0193960922790699	-7.27768216772044E-06	CID	MS2		23.07432	27.8422767813333	25687	OPF3_050418_03.raw	0/0	3.4426794052124			0	8.679E-05
High	Sequest HT (A2)	Unambiguous	[K].LLGIScDDVQSHK.[D]	C6(Carbamidomethyl)	1	2	P0C5C8	P0C5C9; P0C5C8	0	3	0.3439	0	1	1	491.245300292969	1471.72134761891	0.267522797279261	0.000131239635467277	HCD	MS2	63.2021	16.54339	27.9787935362667	25834	OPF3_050418_03.raw	0/0	3.13504672050476	427852312.5	28.0967102050781	0	4.278E-05
High	Sequest HT (A2)	Unambiguous	[K].ILNEGQIASTDVVEVVVSPPYVFLPVVK.[S]		1	1	P48494	P48494	0	3	0.6486	0	1	1	1004.56213378906	3011.67184810719	0.497088662854272	0.000499022395918776	CID	MS2		33.1	81.7835408546667	78815	OPF3_050418_04.raw	0/0	2.95818758010864			0	2.6E-05
High	Sequest HT (A2)	Unambiguous	[K].IGPNEPSQLSIDLNAQGLAR.[Y]		1	1	Q5N725	Q5N725	0	3	0.6713	0	1	1	698.37255859375	2093.10312252125	2.18136945135139	0.00152194041675102	CID	MS2		41.01	80.9920572701333	78990	OPF3_050418_03.raw	0/0	3.61516976356506			0	4.466E-05
High	Sequest HT (A2)	Unambiguous	[R].AYFSATSAHTcTGDGNAMVAR.[A]	C11(Carbamidomethyl)	1	1	Q6ZDY8	Q6ZDY8	0	2	0.5874	0	1	1	1094.4814453125	2187.955613995	0.458105938235279	0.000501157500099936	HCD	MS2	0	23.14	28.0023613202667	25861	OPF3_050418_03.raw	0/0	3.49161648750305	88525808.5	27.9826564788818	0	6.642E-05
High	Sequest HT (A2)	Unambiguous	[K].LGcGEGGcGAcVVVVSK.[Y]	C3(Carbamidomethyl); C8(Carbamidomethyl); C11(Carbamidomethyl)	2	2	Q852M1; Q852M2	Q852M1; Q852M2	0	2	0.5385	0	1	1	854.894165039063	1708.78105344813	-0.27453590124324	-0.000234560937663275	HCD	MS2	61.67089	30.28	28.1610479354667	26038	OPF3_050418_03.raw	0/0	3.63666105270386	29968059	28.1764259338379	0	1.849E-06
High	Sequest HT (A2)	Unambiguous	[K].KLSVETTANQDPLVTK.[G]		1	1	Q43008	Q43008	1	2	0.5093	0	1	1	872.478210449219	1743.94914426844	0.252036333644323	0.000219769218801957	CID	MS2		15.505	28.0926572248	25963	OPF3_050418_03.raw	0/0	2.15985822677612			0	3.488E-06
High	Sequest HT (A2)	Unambiguous	[K].VIHDNFGIIEGLMTTVHAITATQK.[T]		1	1	A2YQT7	A2YQT7	0	4	0.4097	0	1	1	653.099975585938	2609.37807245375	0.954041942379842	0.000622363437400963	HCD	MS2	10.21853	33.1	81.7572984613333	78789	OPF3_050418_04.raw	0/0	2.87561058998108	1065903.0625	81.5697250366211	0	4.666E-05
High	Sequest HT (A2)	Unambiguous	[K].KLSVETTANQDPLVTK.[G]		1	1	Q43008	Q43008	1	2	0.6059	0	1	1	872.478210449219	1743.94914426844	0.252036333644323	0.000219769218801957	HCD	MS2	8.432371	18.16167	28.0911574061333	25961	OPF3_050418_03.raw	0/0	2.68920183181763			0	5.389E-07
High	Sequest HT (A2)	Unambiguous	[R].TVPAAVPAIVFLSGGQSEEEATVNLNAMNK.[L]		1	1	Q5N725	Q5N725	0	3	0.7615	0	1	1	1019.85687255859	3057.55606441578	-0.0200893185459203	-2.04747396613432E-05	CID	MS2		33.1	80.9438923104	78942	OPF3_050418_03.raw	0/0	3.47936511039734			0	1.818E-05
High	Sequest HT (A2)	Unambiguous	[K].MTAEIGEQVQIVGDDLLVTNPTR.[V]		1	1	Q42971	Q42971	0	2	0.6384	0	1	1	1250.13830566406	2499.26933469813	-2.6382848728219	-0.00329690093758472	CID	MS2		41.475	80.9449633736	78943	OPF3_050418_03.raw	0/0	4.36587953567505			0	5.67E-06
High	Sequest HT (A2)	Unambiguous	[K].VcVLScGISTGLGATINVAKPPK.[G]	C2(Carbamidomethyl); C6(Carbamidomethyl)	1	1	Q2R8Z5	Q2R8Z5	0	3	0.5886	0	1	1	781.423217773438	2342.25510006031	-0.831876966120682	-0.000649489895801973	HCD	MS2	12.5081	40.515	80.9459488157333	78944	OPF3_050418_03.raw	0/0	3.32932543754578			0	7.316E-05
High	Sequest HT (A2)	Unambiguous	[R].VPTVDVSVVDLTVR.[LI]		3	3	Q7FAH2; Q6K5G8; A2YQT7	Q7FAH2; Q6K5G8; A2YQT7	0	2	0.5222	0	1	1	749.927856445313	1498.84843626063	0.60178277269813	0.000450990312515387	HCD	MS2	0	40.275	81.1636975629333	79161	OPF3_050418_03.raw	0/0	2.70281481742859			0	1.803E-05
High	Sequest HT (A2)	Unambiguous	[K].ILNEGQIASTDVVEVVVSPPYVFLPVVK.[S]		1	1	P48494	P48494	0	3	0.4697	0	1	1	1004.56323242188	3011.67514400563	1.59146422635572	0.00159765520841878	HCD	MS2	24.2367	39.63	81.7818057016	78813	OPF3_050418_04.raw	0/0	3.79087567329407			0	4.624E-05
High	Sequest HT (A2)	Unambiguous	[K].LLGIScDDVQSHK.[D]	C6(Carbamidomethyl)	1	2	P0C5C8	P0C5C9; P0C5C8	0	2	0.5731	0	1	1	736.363891601563	1471.72050657313	-0.303948159251456	-0.000223663437434851	CID	MS2		38.07	28.0457114888	25910	OPF3_050418_03.raw	0/0	3.34987354278564	124175399.5	28.1072101593018	0	1.059E-05
High	Sequest HT (A2)	Unambiguous	[K].LLGIScDDVQSHK.[D]	C6(Carbamidomethyl)	1	2	P0C5C8	P0C5C9; P0C5C8	0	2	0.5789	0	1	1	736.363891601563	1471.72050657313	-0.303948159251456	-0.000223663437434851	HCD	MS2	52.99104	29.035	28.0438884586667	25908	OPF3_050418_03.raw	0/0	2.85168027877808	124175399.5	28.1072101593018	0	3.558E-05
High	Sequest HT (A2)	Unambiguous	[K].LLESHLVPSSTAPESK.[V]		1	1	Q7XTE8	Q7XTE8	0	2	0.7308	0	1	1	847.953125	1694.89897337	1.78916588734381	0.00151622500004578	CID	MS2		24.76	28.0412699629333	25905	OPF3_050418_03.raw	0/0	3.37611889839172	374633309	28.1929149627686	0	1.177E-05
High	Sequest HT (A2)	Unambiguous	[K].LLESHLVPSSTAPESK.[V]		1	1	Q7XTE8	Q7XTE8	0	2	0.608	0	1	1	847.951721191406	1694.89616575281	0.132652870989541	0.000112416406295779	HCD	MS2	0	42.58	28.0395474389333	25903	OPF3_050418_03.raw	0/0	3.98120546340942	374633309	28.1929149627686	0	8.417E-06
High	Sequest HT (A2)	Unambiguous	[K].GDAVLGEGASESLHVK.[D]		1	1	P17784	P17784	0	2	0.5763	0	1	1	784.899536132813	1568.79179563563	0.203810149347606	0.000159867812499215	CID	MS2		7.22996	28.0252754224	25886	OPF3_050418_03.raw	0/0	4.72264623641968	2158922461.25	28.1981601715088	0	1.491E-06
High	Sequest HT (A2)	Unambiguous	[K].GDAVLGEGASESLHVK.[D]		1	1	P17784	P17784	0	2	0.4462	0	1	1	784.899536132813	1568.79179563563	0.203810149347606	0.000159867812499215	HCD	MS2	26.87852	15.13005	28.0236416608	25884	OPF3_050418_03.raw	0/0	3.9000449180603	2158922461.25	28.1981601715088	0	1.077E-06
High	Sequest HT (A2)	Unambiguous	[R].AYFSATSAHTcTGDGNAMVAR.[A]	C11(Carbamidomethyl)	1	1	Q6ZDY8	Q6ZDY8	0	2	0.7012	0	1	1	1094.4814453125	2187.955613995	0.458105938235279	0.000501157500099936	CID	MS2		32.785	28.0041932229333	25863	OPF3_050418_03.raw	0/0	3.37747645378113	88525808.5	27.9826564788818	0	1.078E-07
High	Sequest HT (A2)	Unambiguous	[K].MGLEAAVEATVEFLNK.[A]		1	2	A2XFI3	Q10MW3; A2XFI3	0	2	0.2871	0	1	1	861.442687988281	1721.87809934656	0.145943315778582	0.000125648281255053	HCD	MS2	27.49207	41.325	80.9540211808	78952	OPF3_050418_03.raw	0/0	3.03473663330078			0	8.218E-05
High	Sequest HT (A2)	Unambiguous	[R].SGETEDTFIADLAVGLATGQIK.[T]		1	1	Q42971	Q42971	0	2	0.5958	0	1	1	1118.57238769531	2236.13749876063	1.41574259583262	0.0015828953125947	HCD	MS2	25.62333	33.955	81.3682384277333	79365	OPF3_050418_03.raw	0/0	4.28437757492065			0	7.692E-08
High	Sequest HT (A2)	Unambiguous	[R].VPTVDVSVVDLTVR.[LI]		3	3	Q7FAH2; Q6K5G8; A2YQT7	Q7FAH2; Q6K5G8; A2YQT7	0	2	0.693	0	1	1	749.927856445313	1498.84843626063	0.60178277269813	0.000450990312515387	CID	MS2		33.1	81.1653744714667	79163	OPF3_050418_03.raw	0/0	3.29380249977112			0	1.507E-05
High	Sequest HT (A2)	Unambiguous	[K].AGAPVDQTIATLAAHLEQGDcIIDGGNEWYENTER.[R]	C21(Carbamidomethyl)	1	1	Q9LI00	Q9LI00	0	3	0.3969	0	1	1	1272.25830078125	3814.76034908375	-0.254641422612773	-0.000323798749858402	CID	MS2		42.495	76.3687134730667	73426	OPF3_050418_04.raw	0/0	3.245285987854	242198915.5	75.9923553466797	0	9.336E-07
High	Sequest HT (A2)	Unambiguous	[R].EVNSVNDNPVIDVHR.[G]		1	1	P14717	P14717	0	2	0.6108	0	1	1	853.926147460938	1706.84501829188	-0.362298799352334	-0.000309194062424467	HCD	MS2	9.399343	32.6091	27.6238780296	25468	OPF3_050418_03.raw	0/0	3.5224142074585	392123648	27.3837547302246	0	1.187E-06
High	Sequest HT (A2)	Unambiguous	[R].SGETEDTFIADLAVGLATGQIK.[T]		1	1	Q42971	Q42971	0	3	0.6584	0	1	1	746.050048828125	2236.13559322438	0.563586165924604	0.000420084791736978	CID	MS2		20.5221	81.8171081968	78848	OPF3_050418_04.raw	0/0	5.26920223236084	923858666.875	82.1974563598633	0	2.933E-09
High	Sequest HT (A2)	Unambiguous	[R].VGLVAPVDVVVPPGNTGLDPSQTSFFQVLNIPTK.[I]		1	1	P41095	P41095	0	3	0.6848	0	1	1	1169.30358886719	3505.89621334156	0.6038977517889	0.000705733854222975	HCD	MS2	0	41.385	81.8191978752	78850	OPF3_050418_04.raw	0/0	3.30378699302673			0	8.274E-07
High	Sequest HT (A2)	Unambiguous	[K].ILNEGQIASTDVVEVVVSPPYVFLPVVK.[S]		1	1	P48494	P48494	0	3	0.563	0	1	1	1004.56280517578	3011.67386226734	1.16587372943849	0.00117040911466878	HCD	MS2	31.09872	40.035	81.2889627946667	79283	OPF3_050418_03.raw	0/0	4.76087999343872			0	1.516E-05
High	Sequest HT (A2)	Unambiguous	[R].MLSPHVLGEDHYNTAR.[G]		1	1	Q01859	Q01859	0	4	0.4281	0	1	1	460.72509765625	1839.878560735	-1.13119022623946	-0.000520313749916568	HCD	MS2	58.99685	7.619095	27.5465982256	25384	OPF3_050418_03.raw	0/0	2.91668224334717	289762264.5	27.5881652832031	0	3.509E-05
High	Sequest HT (A2)	Unambiguous	[R].NPEEIPWAAAGAEYVVESTGVFTDK.[D]		1	1	Q6K5G8	Q6K5G8	0	2	0.758	0	1	1	1340.64013671875	2680.2729968075	-1.7556996035198	-0.00235288124986255	CID	MS2		42.57	81.2968311952	79289	OPF3_050418_03.raw	0/0	3.42867136001587			0	7.356E-05
High	Sequest HT (A2)	Unambiguous	[K].TYDLNFKEEnNDGSQK.[I]	N10(Deamidated)	1	1	Q42971	Q42971	1	2	0.0668	0	1	1	951.921447753906	1902.83561887781	0.224637327847409	0.000213723906368424	CID	MS2		15.36137	27.4265928136	25260	OPF3_050418_03.raw	0/0	4.48819732666016	254835558	27.3337516784668	0	3.877E-06
High	Sequest HT (A2)	Unambiguous	[K].TYDLNFKEENnDGSQK.[I]	N11(Deamidated)	1	1	Q42971	Q42971	1	2		0.0446	2	2	951.921447753906	1902.83561887781	0.224637327847409	0.000213723906368424	HCD	MS2	14.44397	27.66298	27.4248179994667	25258	OPF3_050418_03.raw	0/0	4.50187635421753	254835558	27.3337516784668	0	8.126E-07
High	Sequest HT (A2)	Unambiguous	[K].TYDLNFKEEnNDGSQK.[I]	N10(Deamidated)	1	1	Q42971	Q42971	1	2	0.0446	0	1	1	951.921447753906	1902.83561887781	0.224637327847409	0.000213723906368424	HCD	MS2	14.44397	27.66298	27.4248179994667	25258	OPF3_050418_03.raw	0/0	4.70775079727173	254835558	27.3337516784668	0	6.125E-07
High	Sequest HT (A2)	Unambiguous	[R].TVPAAVPAIVFLSGGQSEEEATVNLNAMNK.[L]		1	1	Q5N725	Q5N725	0	3	0.6332	0	1	1	1019.85748291016	3057.55789547047	0.578772848537588	0.000589876822838657	CID	MS2		33.1	81.3359798397333	79331	OPF3_050418_03.raw	0/0	3.19365811347961			0	2.103E-06
High	Sequest HT (A2)	Unambiguous	[K].MTAEIGEQVQIVGDDLLVTNPTR.[V]		1	1	Q42971	Q42971	0	2	0.4588	0	1	1	1250.14025878906	2499.27324094813	-1.07533219702654	-0.00134377593758472	HCD	MS2	0	42.27	81.3380459861333	79333	OPF3_050418_03.raw	0/0	3.39983534812927			0	4.66E-07
High	Sequest HT (A2)	Unambiguous	[R].EVNSVNDNPVIDVHR.[G]		1	1	P14717	P14717	0	3	0.5931	0	1	1	569.619873046875	1706.84506588063	-0.334417689895888	-0.000190266458275801	HCD	MS2	47.1233	1.554973	27.3883903096	25223	OPF3_050418_03.raw	0/0	3.49482941627502	1608385227.75	27.3676567077637	0	4.335E-05
[truncated: 40,602 more rows]
