# Supplementary material for: Pluronic F-68 Improves Callus Proliferation of Recalcitrant Rice Cultivar via Enhanced Carbon and Nitrogen Metabolism and Nutrients Uptake
Source: Front Plant Sci. 2021 Jun 2;12:667434. doi: 10.3389/fpls.2021.667434 (PMC8207202; doi:10.3389/fpls.2021.667434)
Supplement: Data Sheet 3 — Control. [file Data_Sheet_3.ZIP]

Archive with 10 entries (9 files):
- Control/
- Control/MSO1_030218_01_PeptideGroups.txt
- Control/MSO1_030218_01_ProteinGroups.txt
- Control/MSO1_030218_01_PSMs.txt
- Control/MSO2_030218_01_PeptideGroups.txt
- Control/MSO2_030218_01_ProteinGroups.txt
- Control/MSO2_030218_01_PSMs.txt
- Control/MSO3_030218_01_PeptideGroups.txt
- Control/MSO3_030218_01_ProteinGroups.txt
- Control/MSO3_030218_01_PSMs.txt
