# Supplementary material for: Pluronic F-68 Improves Callus Proliferation of Recalcitrant Rice Cultivar via Enhanced Carbon and Nitrogen Metabolism and Nutrients Uptake
Source: Front Plant Sci. 2021 Jun 2;12:667434. doi: 10.3389/fpls.2021.667434 (PMC8207202; doi:10.3389/fpls.2021.667434)
Supplement: Data Sheet 3 — Control. [file Data_Sheet_3.ZIP › Control/MSO1_030218_01_PeptideGroups.txt]

Confidence	Annotated Sequence	Modifications	Qvality PEP	Qvality q-value	# Protein Groups	# Proteins	# PSMs	Master Protein Accessions	Positions in Master Proteins	# Missed Cleavages	Theo. MH+ [Da]	Found in Sample: [S12] F12: Sample	Found in Sample: [S11] F11: Sample	Found in Sample: [S10] F10: Sample	Area: F12: Sample	Area: F11: Sample	Area: F10: Sample	XCorr Sequest HT	Confidence Sequest HT	Percolator q-Value Sequest HT	Percolator PEP Sequest HT
High	[K].AVDNVNSVIAPALIGK.[D]		3.66245E-05	0	1	1	24	Q42971	Q42971 [67-82]	0	1580.90063246	High	High	High	2.3e8	1.6e9	4.1e9	5.73567962646484	High	0	2.248E-07
High	[R].MASILEPSKPSFFPAMTK.[I]		0.000155196	0	2	2	6	Q2QXR8; B8BJ39	Q2QXR8 [14-31]; B8BJ39 [14-31]	0	1982.01256735	High	High	High	1.8e8	1.8e7	8.3e7	4.12232160568237	High	0	2.512E-07
High	[R].QLIDQVVSTALPESK.[S]		0.000628208	0	1	2	6	Q2QYW2	Q2QYW2 [983-997]	0	1627.89012729	High	High	High	1.9e7	5.5e6	2.5e7	3.61626052856445	High	0	2.82E-05
High	[K].YNAGLSHTTPDLTAALLLNNK.[G]		7.26468E-05	0	1	1	5	Q6L5I5	Q6L5I5 [164-184]	0	2227.1717216	High	High	High	1.6e8	5.1e7	6.6e7	5.03051376342773	High	0	7.431E-08
High	[R].QKEQFSDGVGYNWIDGLK.[A]		0.00116336	0	1	1	4	Q10MX3	Q10MX3 [450-467]	1	2084.00834477	Not Found	High	High		2.4e6	1.5e7	4.17417764663696	High	4.364E-05	0.0003253
High	[K].ATFDSTVGIHPSAAEEFVTMR.[T]		0.000411824	0	1	1	6	P48642	P48642 [460-480]	0	2266.08085769	High	High	High	4.0e7	1.8e7	5.1e7	4.00430250167847	High	0	1.195E-06
High	[R].TDIIFFCSPNNPTGAAASR.[D]	1xCarbamidomethyl [C7]	9.68783E-06	0	1	1	6	Q10MQ2	Q10MQ2 [237-255]	0	2038.96510009	High	High	High	3.5e7	1.7e7	2.7e7	5.85717868804932	High	0	4.895E-07
High	[R].IHFMLSSYAPVISAEK.[A]		0.000732844	0	2	2	5	Q53M52; P28752	Q53M52 [265-280]; P28752 [265-280]	0	1792.930218	High	High	High	3.5e7			3.3835756778717	High	4.364E-05	0.0001771
High	[R].GGPTSVVIYDIHALQER.[F]		0.00152979	0	1	1	4	Q6ZFT5	Q6ZFT5 [136-152]	0	1854.97083716	Not Found	High	High		8.6e6	5.8e6	4.27742147445679	High	0	2.43E-05
High	[K].TQKPVVAFIAGLTAPPGR.[R]		0.000187359	0	1	1	7	Q6ZL94	Q6ZL94 [262-279]	0	1823.053779	High	High	High	1.6e7	3.9e6	1.6e7	4.06228828430176	High	0	1.344E-05
High	[K].SNYNFEKPFLYLAR.[K]		3.40054E-05	0	2	3	11	A2Y7R5; Q7F7I7	A2Y7R5 [156-169]; Q7F7I7 [156-169]	0	1761.89588143	High	High	High	2.0e8	2.1e7	1.7e8	4.83869934082031	High	0	2.21E-08
High	[R].DDPDFTWEVVKPLK.[W]		0.00242792	0	1	1	4	A2Y053	A2Y053 [377-390]	0	1688.85301354	Not Found	High	High			2.5e7	2.85953164100647	High	0	2.038E-05
High	[R].NLCLVWGCCPVEGATCCK.[D]	1xDeamidated [N1]; 5xCarbamidomethyl [C3; C8; C9; C16; C17]	0.00368052	0	1	1	2	P25777	P25777 [406-423]	0	2184.90033474	Not Found	High	Not Found				4.04182767868042	High	0	3.941E-05
High	[K].HLNLDFQLLEGGR.[K]		0.00164753	0	1	1	5	P49210	P49210 [40-52]	0	1511.79650181	High	Not Found	High			9.9e6	3.60615348815918	High	0	4.589E-05
High	[K].TAVSHGLWLNIPDYDAPTQMVKPR.[E]		1.12653E-06	0	1	1	4	Q8H8T0	Q8H8T0 [170-193]	0	2709.381731	High	Not Found	High	3.4e8		2.2e8	5.1460165977478	High	0	9.567E-11
High	[K].TAVSHGLWLNIPDYDAPTQMVKPR.[E]	1xDeamidated [N10]	0.00275231	0	1	1	1	Q8H8T0	Q8H8T0 [170-193]	0	2710.365747	High	Not Found	Not Found				2.65444254875183	High	0	2.492E-05
High	[R].QVFGAQMGLSDQDIVALSGGHTLGR.[C]		1.34788E-07	0	1	2	14	Q10N21	Q10N21 [143-167]	0	2557.28274524	High	High	High	1.4e8	4.7e6	9.7e7	6.09532117843628	High	0	3.23E-12
High	[R].QVFGAQMGLSDQDIVALSGGHTLGR.[C]	1xDeamidated [Q6]	0.0041957	0	1	2	1	Q10N21	Q10N21 [143-167]	0	2558.26676124	High	Not Found	Not Found				2.09766674041748	High	0	4.881E-05
High	[K].YGQDATNVGDEGGFAPNIQENKEGLELLK.[T]	2xDeamidated [N/Q]	3.54787E-06	0	1	1	4	Q42971	Q42971 [206-234]	1	3108.46439427	High	High	Not Found	2.7e7	1.3e7		5.53083896636963	High	0	1.547E-06
High	[R].QVFGAQMGLSDQDIVALSGGHTLGR.[C]	1xOxidation [M7]	1.43521E-07	0	1	2	6	Q10N21	Q10N21 [143-167]	0	2573.27766024	High	High	High	2.8e7	5.1e7	7.6e7	6.05652093887329	High	0	3.544E-12
High	[K].YGQDATNVGDEGGFAPNIQENKEGLELLK.[T]	1xDeamidated [N/Q]	2.67573E-05	0	1	1	12	Q42971	Q42971 [206-234]	1	3107.48037827	High	High	High	4.0e6	3.8e7	3.4e7	5.91978168487549	High	0	5.09E-08
High	[K].NGPGAPGGQSWTAEWLK.[F]	1xDeamidated [N/Q]	0.000363234	0	1	1	3	Q7XJ02	Q7XJ02 [269-285]	0	1756.82892445	High	Not Found	High	4.0e7		3.9e7	3.57604789733887	High	0	2.284E-06
High	[K].FITHSVPFSEINTAFDLMHK.[G]	1xDeamidated [N12]	0.000421332	0	1	1	2	Q2R8Z5	Q2R8Z5 [348-367]	0	2335.14273013	High	High	Not Found				3.12956213951111	High	0	1.232E-06
High	[K].FITHSVPFSEINTAFDLMHK.[G]	1xOxidation [M18]	0.000339191	0	1	1	6	Q2R8Z5	Q2R8Z5 [348-367]	0	2350.15362913	High	High	High	7.1e7	1.2e7	5.8e7	4.30828046798706	High	0	6.533E-06
High	[K].GDAAGAQVVAHELAHSWTGNLITNK.[T]		0.000304336	0	1	1	8	Q84TA3	Q84TA3 [295-319]	0	2560.29027345	High	High	High	4.0e7		3.8e7	3.657470703125	High	0	2.87E-06
High	[K].GSDWLGDQDSIQYMCR.[E]	1xCarbamidomethyl [C15]	0.000952787	0	1	1	6	Q6ZDY8	Q6ZDY8 [113-128]	0	1930.80582231	High	High	High	7.7e7	1.9e7	4.7e7	4.29919481277466	High	0	5.618E-06
High	[K].IGPNEPSQLSIDLNAQGLAR.[Y]		1.03409E-06	0	1	1	1247	Q5N725	Q5N725 [149-168]	0	2093.0985567	High	High	High	1.0e9	2.1e7	1.4e9	5.75521755218506	High	0	8.541E-10
High	[K].IGPNEPSQLSIDLNAQGLAR.[Y]	1xDeamidated [Q/N]	1.84639E-05	0	1	1	190	Q5N725	Q5N725 [149-168]	0	2094.0825727	High	High	High	4.8e6	5.4e6	1.4e6	5.80089616775513	High	0	8.322E-09
High	[K].MIPTKPMVVETFSEYPPLGR.[F]		8.33115E-05	0	1	1	9	O64937	O64937 [392-411]	0	2292.17667241	High	High	High	2.5e7		1.7e8	4.00521802902222	High	0	5.289E-05
High	[K].MIPTKPMVVETFSEYPPLGR.[F]	1xOxidation [M1]	0.00446693	0	1	1	3	O64937	O64937 [392-411]	0	2308.17158741	High	Not Found	High			1.8e7	4.16399097442627	High	0	5.404E-05
High	[R].DNLTLWTSDANDDGGDEIK.[E]		7.0603E-05	0	1	1	12	Q2R2W2	Q2R2W2 [236-254]	0	2078.91489776	High	High	High	3.3e7		5.9e7	4.6791467666626	High	0	8.804E-08
High	[K].NLTGLVELYGR.[N]		0.00299796	0	1	2	6	P31924	P31924 [589-599]	0	1234.67901256	High	High	High	5.4e7		1.0e8	3.64738130569458	High	4.364E-05	0.00011
High	[K].YRPTMPVLSVVIPR.[L]		0.000378038	0	2	2	8	Q2QXR8; B8BJ39	Q2QXR8 [429-442]; B8BJ39 [429-442]	0	1627.93524391	High	High	High	2.1e8		1.1e8	3.61357188224792	High	0	2.768E-05
High	[K].QFFPHLAVGFEDPR.[V]		0.00341778	0	1	1	6	Q9SMB1	Q9SMB1 [149-162]	0	1659.82780193	High	High	High	5.8e7	7.0e6	3.6e7	3.17039728164673	High	0	3.518E-05
High	[K].KPWALSFSFGR.[A]		0.00166643	0	1	1	18	Q5N725	Q5N725 [288-298]	0	1295.68951773	High	High	High		2.3e7		4.14698600769043	High	0	4.95E-05
High	[K].LCDQVSDAVLDACLAEDPDSK.[V]	2xCarbamidomethyl [C2; C13]	1.76398E-05	0	1	1	2	A2Y053	A2Y053 [22-42]	0	2321.02716764	Not Found	Not Found	High			4.1e6	5.24274301528931	High	0	7.732E-09
High	[K].LCDQVSDAVLDACLAEDPDSK.[V]	1xDeamidated [Q4]; 2xCarbamidomethyl [C2; C13]	0.000208818	0	1	1	2	A2Y053	A2Y053 [22-42]	0	2322.01118364	Not Found	High	Not Found				4.6455340385437	High	0	4.042E-07
High	[R].NPAYSVLNSDDVSYFK.[S]		7.30626E-05	0	1	2	6	B8B7X6	B8B7X6 [90-105]	0	1818.85447	High	High	High	7.4e7	2.2e7	3.7e7	5.02637720108032	High	0	1.222E-07
High	[K].NGPGAPGGQSWTAEWLK.[F]		0.000393445	0	1	1	5	Q7XJ02	Q7XJ02 [269-285]	0	1755.84490845	High	High	High	1.3e8	2.5e7	5.1e7	3.30755877494812	High	0	1.104E-06
High	[K].YGQDATNVGDEGGFAPNIQENKEGLELLK.[T]		1.46475E-06	0	1	1	7	Q42971	Q42971 [206-234]	1	3106.49636227	High	High	High	2.0e8		9.2e7	4.72132778167725	High	0	5.402E-08
High	[K].FITHSVPFSEINTAFDLMHK.[G]		8.37884E-05	0	1	1	14	Q2R8Z5	Q2R8Z5 [348-367]	0	2334.15871413	High	High	High	3.3e7	6.2e7	3.3e8	5.8337836265564	High	0	2.189E-07
High	[K].DDGTLASYVGFR.[V]		0.0041957	0	1	1	9	A2XMV1	A2XMV1 [44-55]	0	1300.61680618	High	High	High		8.3e7	1.3e8	3.9728102684021	High	0	4.882E-05
High	[K].AAVAWEAGKPLSIEEVEVAPPQAMEVR.[V]	1xDeamidated [Q22]	0.000369506	0	1	1	4	Q0ITW7	Q0ITW7 [12-38]	0	2878.46552048	High	High	High				4.13982772827148	High	4.364E-05	0.001298
High	[K].VEGNLPVYGFHDPASFVNSIQKPR.[V]	1xDeamidated [N/Q]	0.00177433	0	1	1	4	Q9LI00	Q9LI00 [48-71]	0	2672.34672612	Not Found	High	High		1.1e7		2.93921184539795	High	0	1.229E-05
High	[K].WLTPNEDGVSMAALALMNQDK.[V]		0.000124937	0	1	1	6	Q6ZD89	Q6ZD89 [118-138]	0	2304.09987857	High	High	High	3.4e7		1.6e7	4.53396415710449	High	0	5.53E-07
High	[K].QLYYDLLPNVQK.[A]		0.00368052	0	1	1	4	Q7GCM7	Q7GCM7 [265-276]	0	1493.79985587	High	Not Found	High	2.2e7		1.6e7	2.90018701553345	High	0	7.746E-05
High	[R].EIENGILWEVDGK.[W]	1xDeamidated [N4]	0.00383025	0	1	1	12	P35681	P35681 [22-34]	0	1502.73731555	High	High	High	1.9e7		1.9e7	4.26590871810913	High	4.364E-05	0.0004615
High	[K].AFSDVLEHDLPQLQK.[Q]		0.000130029	0	1	1	11	Q10G56	Q10G56 [437-451]	0	1739.89627529	High	High	High	4.8e7	1.0e7		4.3563814163208	High	0	1.893E-07
High	[K].QTENALGDLVPFTNK.[L]		0.00221624	0	1	1	4	A2XID3	A2XID3 [93-107]	0	1646.83842608	Not Found	High	High		5.5e7	8.7e7	3.28454780578613	High	0	1.758E-05
High	[K].LDAQPELFIHIVPDK.[A]		0.000621079	0	2	3	10	Q0J4P2; Q69QQ6	Q0J4P2 [58-72]; Q69QQ6 [58-72]	0	1734.94249724	High	High	High	4.3e8	2.4e8	3.9e8	3.4604811668396	High	0	3.55E-06
High	[K].DGATDPTFLYFSHGLK.[E]		7.73539E-05	0	1	1	13	P35681	P35681 [149-164]	0	1768.85407614	High	High	High	2.9e8	1.4e8	2.3e8	4.77156114578247	High	0	1.065E-06
High	[R].DAVTPLSETEAVDLVK.[D]		0.000184178	0	1	1	6	O64464	O64464 [169-184]	0	1686.87962212	High	High	High	2.8e8		2.0e8	4.09396600723267	High	0	3.293E-07
High	[K].GLLQAGVQGELWR.[L]		0.00138051	0	1	1	12	P27933	P27933 [273-285]	0	1426.78012352	High	High	High	8.8e7	7.4e6	2.4e8	4.00084447860718	High	0	8.231E-06
High	[R].YTIDLPTNVSEIRPGQDITVTTDNGK.[S]		0.000140845	0	1	1	4	Q6YZX6	Q6YZX6 [840-865]	0	2847.4370566	Not Found	High	High		5.6e7	1.2e8	4.14780950546265	High	0	4.624E-06
High	[R].YTIDLPTNVSEIRPGQDITVTTDNGK.[S]	1xDeamidated [N/Q]	0.000208818	0	1	1	13	Q6YZX6	Q6YZX6 [840-865]	0	2848.4210726	High	High	High	6.9e7		1.3e8	4.01222801208496	High	0	5.605E-06
High	[R].YTIDLPTNVSEIRPGQDITVTTDNGK.[S]	2xDeamidated [N24; N/Q]	0.00361815	0	1	1	2	Q6YZX6	Q6YZX6 [840-865]	0	2849.4050886	High	Not Found	Not Found	9.1e6			3.06153988838196	High	0	5.863E-05
High	[K].ANSDSNVVTTVTVDELTPGLK.[S]		2.91489E-05	0	1	1	4	Q6K548	Q6K548 [70-90]	0	2160.10303285	High	Not Found	High	8.0e7		6.2e7	5.22549819946289	High	0	2.652E-08
High	[K].ANSDSNVVTTVTVDELTPGLK.[S]	1xDeamidated [N]	0.000117334	0	1	1	3	Q6K548	Q6K548 [70-90]	0	2161.08704885	Not Found	High	Not Found				4.60886764526367	High	0	1.6E-07
High	[R].KDAADATLAAYQAAQDIAMK.[E]		5.04173E-05	0	1	1	6	Q84J55	Q84J55 [153-172]	1	2066.02228025	High	High	High	2.8e7	1.9e7	2.1e7	6.22341632843018	High	0	1.278E-07
High	[K].SYELPDGQVITIGAER.[F]		2.41449E-05	0	4	4	15	A2XNS1; Q10DV7; P0C542; A3C6D7	A2XNS1 [241-256]; Q10DV7 [241-256]; P0C542 [240-255]; A3C6D7 [241-256]	0	1747.88610449	High	High	High	1.5e8		5.1e8	5.24250793457031	High	0	3.758E-08
High	[K].VEGNLPVYGFHDPASFVNSIQKPR.[V]		6.42328E-06	0	1	1	8	Q9LI00	Q9LI00 [48-71]	0	2671.36271012	High	High	High	3.2e7	1.9e8	3.4e8	3.53714966773987	High	0	1.542E-09
High	[K].AAVAWEAGKPLSIEEVEVAPPQAMEVR.[V]		1.14317E-05	0	1	1	14	Q0ITW7	Q0ITW7 [12-38]	0	2877.48150448	High	High	High	1.5e9		8.7e8	4.92982578277588	High	0	3.875E-09
High	[K].YTSDIDIVSNASCTTNCLAPLAK.[V]	1xDeamidated [N16]; 2xCarbamidomethyl [C13; C17]	0.000448629	0	1	1	1	A2YQT7	A2YQT7 [142-164]	0	2515.16908121	Not Found	Not Found	High				4.23966503143311	High	0	1.368E-06
High	[K].DEMIDIIGVTK.[G]		0.00532913	0	1	1	8	P35684	P35684 [215-225]	0	1233.63951549	High	High	High	1.5e7	1.8e7	2.3e7	3.46661520004272	High	4.364E-05	0.0003596
High	[K].AAVAWEAGKPLSIEEVEVAPPQAMEVR.[V]	1xOxidation [M24]	0.00152979	0	1	1	1	Q0ITW7	Q0ITW7 [12-38]	0	2893.47641948	High	Not Found	Not Found	6.0e7			5.01799726486206	High	0	9.674E-06
High	[K].AAVAWEAGKPLSIEEVEVAPPQAMEVR.[V]	1xDeamidated [Q22]; 1xOxidation [M24]	0.00573837	0	1	1	6	Q0ITW7	Q0ITW7 [12-38]	0	2894.46043548	High	High	High		2.4e7	3.1e7	5.22359371185303	High	0	8.042E-05
High	[R].ILGNSGVTMIEGAGSLVDAHTVEVTKPDGSK.[Q]		2.97254E-06	0	1	1	4	P48642	P48642 [130-160]	0	3082.57250413	High	High	High	9.4e7	5.6e7	8.2e7	5.54731464385986	High	0	6.206E-10
High	[R].ILGNSGVTMIEGAGSLVDAHTVEVTKPDGSK.[Q]	1xDeamidated [N4]	2.47632E-06	0	1	1	4	P48642	P48642 [130-160]	0	3083.55652013	High	High	High	1.5e8			4.71305370330811	High	0	1.779E-09
High	[K].AFAGIAESSGYPFAVMPSAK.[G]		2.14703E-06	0	1	1	10	Q0DHF6	Q0DHF6 [270-289]	0	2000.97862464	High	High	High	5.8e8		3.6e8	5.75175619125366	High	0	6.426E-10
High	[K].VPEPTVDETIQILR.[G]		0.000371621	0	1	1	4	Q7F9I1	Q7F9I1 [427-440]	0	1609.87956263	Not Found	High	High		6.5e6	1.9e7	2.85375571250916	High	0	1.012E-06
High	[K].VPEPTVDETIQILR.[G]	1xDeamidated [Q11]	0.00289718	0	1	1	2	Q7F9I1	Q7F9I1 [427-440]	0	1610.86357863	Not Found	Not Found	High			8.5e6	2.1483211517334	High	0	2.689E-05
High	[R].FDWLCQLYKPK.[S]	1xCarbamidomethyl [C5]	0.00293039	0	1	2	4	B8BBN7	B8BBN7 [73-83]	0	1497.75588296	Not Found	High	High		4.5e6	1.6e7	2.68709683418274	High	4.364E-05	0.001118
High	[K].IFEVAPSASQMFSFLR.[N]		4.35715E-06	0	2	2	11	O04986; O04985	O04986 [44-59]; O04985 [47-62]	0	1829.92546697	High	High	High	1.2e8	3.1e8	3.1e8	5.82488059997559	High	0	2.895E-09
High	[K].TLLLGEKPVTVFGIR.[N]		1.18976E-05	0	1	1	18	A2YQT7	A2YQT7 [68-82]	0	1642.98905356	High	High	High	2.4e9	1.2e9	1.3e9	4.45890283584595	High	0	4.846E-08
High	[R].IGDSLSAHPNELVAVFTR.[L]		1.18299E-05	0	1	1	6	P31924	P31924 [20-37]	0	1926.00795091	High	High	High	2.4e8	8.5e7	1.3e8	5.08886098861694	High	0	4.111E-09
High	[R].IGDSLSAHPNELVAVFTR.[L]	1xDeamidated [N10]	0.00177433	0	1	1	2	P31924	P31924 [20-37]	0	1926.99196691	High	Not Found	Not Found	5.5e6			3.96061897277832	High	0	1.235E-05
High	[K].QVTEYASDEPWGWYK.[S]		0.000112098	0	1	1	6	B3VMC0	B3VMC0 [484-498]	0	1858.82825528	High	High	High	3.9e7	9.6e6	3.9e7	4.58343696594238	High	0	1.484E-07
High	[R].FSPNPMAPTIVSGSWDR.[S]		0.000936617	0	1	1	6	Q6L4F8	Q6L4F8 [174-190]	0	1861.89014405	High	High	High	2.0e7	9.5e6	1.4e7	3.30543208122253	High	4.364E-05	0.001572
High	[K].NAYCLLNFGDSITTDHISPAGSIHK.[D]	1xCarbamidomethyl [C4]	1.74825E-06	0	1	1	11	Q6YZX6	Q6YZX6 [668-692]	0	2731.31443953	High	High	High	4.1e8	8.3e7	1.6e8	5.41576528549194	High	0	5.035E-10
High	[K].NAYCLLNFGDSITTDHISPAGSIHK.[D]	1xDeamidated [N7]; 1xCarbamidomethyl [C4]	1.95484E-05	0	1	1	3	Q6YZX6	Q6YZX6 [668-692]	0	2732.29845553	High	High	Not Found	7.5e6			5.01851987838745	High	0	2.25E-07
High	[K].ITGIPSLVAIGPDGK.[T]		0.000166197	0	1	1	5	Q7Y0F2	Q7Y0F2 [444-458]	0	1437.83115599	High	High	High	4.3e7	1.3e7	9.7e7	3.31392693519592	High	0	2.788E-07
High	[K].YTSDIDIVSNASCTTNCLAPLAK.[V]	2xCarbamidomethyl [C13; C17]	4.65455E-05	0	1	1	9	A2YQT7	A2YQT7 [142-164]	0	2514.18506521	High	High	High	1.2e8	4.7e7	7.7e7	5.61220359802246	High	0	9.339E-08
High	[R].GLPGLEFISDHGPYK.[S]		0.000583294	0	1	1	8	Q7G764	Q7G764 [297-311]	0	1629.82713319	High	High	High	2.6e7	2.5e7	1.1e8	3.98914813995361	High	0	6.755E-06
High	[R].AGVAVTEEDLLQPPR.[G]		0.00539014	0	1	1	2	Q7XUG1	Q7XUG1 [415-429]	0	1594.84351148	High	Not Found	Not Found	7.4e7			3.65455198287964	High	0	7.285E-05
High	[R].VFEVSLADLQNDEDQAYRK.[I]		0.000252093	0	1	1	6	P49397	P49397 [65-83]	1	2240.08296613	High	High	High			4.1e7	4.74473905563354	High	0	5.434E-07
High	[K].NWNYTGLVDAIHNGEGK.[C]	1xDeamidated [N13]	0.000101153	0	1	2	22	A2XFI3	A2XFI3 [529-545]	0	1888.88241649	High	High	High	3.7e8	1.8e8	2.5e8	5.263014793396	High	4.364E-05	0.000101
High	[K].AVTFIDNHDTGSTQNSWPFPSDK.[V]		5.09961E-05	0	1	2	7	P27937	P27937 [305-327]	0	2564.16882089	High	High	High	4.8e7		2.8e7	4.77786827087402	High	0	4.229E-08
High	[K].AVTFIDNHDTGSTQNSWPFPSDK.[V]	1xDeamidated [N7]	0.00121076	0	1	2	1	P27937	P27937 [305-327]	0	2565.15283689	High	Not Found	Not Found				3.68343186378479	High	0	6.695E-06
High	[R].AAVPSGASTGVYEALELR.[D]		3.93175E-06	0	1	1	402	Q42971	Q42971 [36-53]	0	1790.92830364	High	High	High	2.4e9	1.1e9	2.1e9	4.85699653625488	High	0	2.251E-07
High	[R].NPVGNPLAGIDPDEIVDTR.[S]		3.45927E-05	0	1	1	5	Q42997	Q42997 [214-232]	0	1992.00325937	High	Not Found	High	1.5e7		1.3e7	4.47537326812744	High	0	3.121E-08
High	[R].NPVGNPLAGIDPDEIVDTR.[S]	1xDeamidated [N5]	0.00234627	0	1	1	1	Q42997	Q42997 [214-232]	0	1992.98727537	High	Not Found	Not Found				5.34931182861328	High	0	1.921E-05
High	[K].NILSNSEVIAVNQDSLGVQGK.[K]		7.03748E-06	0	1	1	8	Q9FXT4	Q9FXT4 [314-334]	0	2185.14590074	High	High	High	9.1e6		2.0e7	4.98111343383789	High	0	1.791E-09
High	[K].LCDQVSDAVLDACLAQDPDSK.[V]	2xCarbamidomethyl [C2; C13]	5.04173E-05	0	1	1	4	P93438	P93438 [21-41]	0	2320.04315207	Not Found	High	High			1.2e7	5.15133810043335	High	0	1.631E-07
High	[K].LCDQVSDAVLDACLAQDPDSK.[V]	1xDeamidated [Q16]; 2xCarbamidomethyl [C2; C13]	1.76398E-05	0	1	1	2	P93438	P93438 [21-41]	0	2321.02716807	Not Found	Not Found	High			4.1e6	5.24274301528931	High	0	7.732E-09
High	[K].LCDQVSDAVLDACLAQDPDSK.[V]	2xDeamidated [Q4; Q16]; 2xCarbamidomethyl [C2; C13]	0.000208818	0	1	1	2	P93438	P93438 [21-41]	0	2322.01118407	Not Found	High	Not Found				4.6455340385437	High	0	4.042E-07
High	[R].EDPDFTWEVVKPLK.[YW]		0.00127455	0	1	2	6	P93438	P93438 [375-388]	0	1702.8686636	High	High	High	7.9e7	4.5e7	6.4e7	4.01854467391968	High	0	1.655E-05
High	[R].IINEPTAAAIAYGIDK.[K]		5.55108E-07	0	2	3	22	Q6Z7B0; Q75HQ0	Q6Z7B0 [202-217]; Q75HQ0 [226-241]	0	1659.89521269	High	High	High	9.2e8	4.2e8	7.1e8	5.61002731323242	High	0	3.084E-11
High	[R].EIKDQPFCLAPSHPWVEAITK.[K]	1xCarbamidomethyl [C8]	0.00166643	0	1	1	2	Q0JMH0	Q0JMH0 [342-362]	1	2466.248592	Not Found	High	High			1.4e7	3.63464617729187	High	0	1.118E-05
High	[K].LGSFAHGFTYSGHPVACAVAIEALK.[I]	1xCarbamidomethyl [C17]	0.000271508	0	1	2	2	Q01K11	Q01K11 [369-393]	0	2603.30750381	Not Found	Not Found	High			1.8e7	4.34118938446045	High	0	6.104E-07
High	[R].FKELPPYDPDWYYTR.[A]		0.00464857	0	1	1	3	P40978	P40978 [45-59]	1	1989.93814007	Not Found	High	High		1.3e7	2.0e7	3.66367554664612	High	0	5.774E-05
High	[R].VEAELSNICAGILR.[L]	1xCarbamidomethyl [C9]	0.000311363	0	1	1	6	Q84J55	Q84J55 [100-113]	0	1544.81010323	High	High	High	1.3e8	3.9e7	1.1e8	4.51418399810791	High	0	2.658E-06
High	[R].TDLPNVVELYMK.[K]		0.00328415	0	2	2	5	Q0ITW7; Q2R8Z5	Q0ITW7 [329-340]; Q2R8Z5 [329-340]	0	1421.73447845	High	High	High	1.9e9	9.5e8	1.4e9	3.97102975845337	High	0	6.878E-05
High	[K].NWNYTGLVDAIHNGEGK.[C]		1.42817E-05	0	1	2	11	A2XFI3	A2XFI3 [529-545]	0	1887.89840049	High	High	High	2.9e8	1.9e8	2.7e8	5.22829818725586	High	0	5.217E-06
High	[R].TDLPNVVELYMK.[K]	1xOxidation [M11]	0.00296398	0	2	2	8	Q0ITW7; Q2R8Z5	Q0ITW7 [329-340]; Q2R8Z5 [329-340]	0	1437.72939345	High	High	High	2.0e7	9.4e6	1.8e7	3.61500000953674	High	4.364E-05	0.000143
High	[K].LIGSPPGYVGYTEGGQLTEAVR.[R]		0.00127455	0	2	2	2	Q7F9I1; Q2QVG9	Q7F9I1 [680-701]; Q2QVG9 [681-702]	0	2264.15573717	Not Found	Not Found	High			1.1e7	3.08040308952332	High	0	8.039E-05
High	[K].GNNILVMCDCYTPAGEPIPTNK.[R]	2xCarbamidomethyl [C8; C10]	0.000150829	0	1	1	6	P14656	P14656 [85-106]	0	2464.13052733	High	High	High	5.1e7	1.8e7	2.8e7	4.2453761100769	High	0	2.385E-07
High	[R].TSTSWNAAPAGWHFGQTFEGK.[N]		0.000165251	0	1	1	6	Q852A1	Q852A1 [240-260]	0	2280.04685549	High	High	High	2.5e7		5.3e7	4.51612854003906	High	0	2.777E-07
High	[R].LGPNYLMLPVNAPK.[C]		0.000343085	0	2	3	4	Q0E4K1; A2YH64	Q0E4K1 [356-369]; A2YH64 [356-369]	0	1526.83994658	High	High	Not Found	2.4e8	1.0e8		4.200758934021	High	0	8.864E-07
High	[K].VLVVANPANTNALILK.[E]		7.22334E-05	0	1	1	6	Q7XDC8	Q7XDC8 [127-142]	0	1649.99486719	High	High	High	9.9e8	1.1e8	5.0e8	4.74174118041992	High	0	4.863E-07
High	[R].TLQALQYVQDNPDEVCPAGWKPGDK.[S]	1xCarbamidomethyl [C16]	2.09342E-05	0	1	1	2	Q6ER94	Q6ER94 [221-245]	0	2829.35121891	Not Found	Not Found	High			1.2e8	5.56808948516846	High	0	2.633E-08
High	[K].SPIVVFDDVDVEK.[A]		0.000732844	0	1	1	6	B3VMC0	B3VMC0 [265-277]	0	1461.74715155	High	High	High	1.3e8	5.5e7	8.9e7	4.11228084564209	High	0	9.651E-06
High	[K].DGPALQVELLR.[H]		0.00298092	0	1	1	6	P14717	P14717 [112-122]	0	1210.67901256	High	High	High		6.1e7	9.5e7	3.38093185424805	High	0	6.29E-05
High	[R].LLGVTTLDVVR.[A]		0.00380849	0	1	1	6	Q42972	Q42972 [186-196]	0	1185.72014911	High	High	High	3.7e7		3.5e7	2.60940146446228	High	0.0001691	0.003672
High	[R].LTVEDPVTVEYITR.[Y]		0.000333433	0	1	1	10	A2YXU2	A2YXU2 [97-110]	0	1634.8635782	High	High	High		7.8e7	9.7e7	4.44864702224731	High	0	1.167E-06
High	[R].VETGVLKPGMVVTFGPSGLTTEVK.[S]		2.59201E-06	0	1	1	44	O64937	O64937 [255-278]	0	2446.32617325	High	High	High	8.4e7	9.2e6	1.7e7	6.0488224029541	High	0	5.732E-10
High	[R].VETGVLKPGMVVTFGPSGLTTEVK.[S]	1xOxidation [M10]	3.37023E-06	0	1	1	8	O64937	O64937 [255-278]	0	2462.32108825	High	High	High	7.1e7		5.0e7	5.83561992645264	High	0	1.226E-07
High	[K].SSVLLDVKPWDDETDMK.[K]		0.00144497	0	1	1	2	P29545	P29545 [136-152]	0	1977.94738401	Not Found	Not Found	High			1.6e7	2.78611636161804	High	0	8.849E-06
High	[R].AFLQPSHYDADEVFYVK.[E]		0.00158305	0	1	2	4	B8AL97	B8AL97 [105-121]	0	2028.97016842	Not Found	High	High				3.82118058204651	High	0	2.867E-05
High	[K].VIADGYADLVAYGR.[H]		0.000414181	0	1	1	2	Q69TH8	Q69TH8 [315-328]	0	1482.75871932	Not Found	Not Found	High				4.39608192443848	High	0	1.208E-06
High	[K].TAASDVEEMIMK.[A]		0.00115016	0	1	1	6	Q69UI1	Q69UI1 [28-39]	0	1324.61231442	High	High	High	4.6e7	3.1e7	4.5e7	4.48441457748413	High	0	1.576E-05
High	[K].IPAEITAALEPIKDNEEAVK.[A]		1.31099E-05	0	1	1	6	Q75HE6	Q75HE6 [241-260]	1	2151.1543402	High	High	High	6.5e7		4.2e7	4.28231811523438	High	0	2.179E-07
High	[K].KAFAGIAESSGYPFAVMPSAK.[G]		0.000355036	0	1	1	5	Q0DHF6	Q0DHF6 [269-289]	1	2129.0735876	High	High	High	8.6e7	6.5e7	5.8e7	4.72868967056274	High	0	9.364E-07
High	[K].GIVDSEDLPLNISR.[E]		0.000290754	0	2	3	11	Q0J4P2; Q69QQ6	Q0J4P2 [360-373]; Q69QQ6 [360-373]	0	1527.80131233	High	High	High	6.9e6	3.4e8	4.7e8	4.87007761001587	High	0	1.779E-06
High	[R].IEDLVGVPVHYIGVGPGR.[D]		2.67573E-05	0	1	1	7	A2XD35	A2XD35 [464-481]	0	1877.02795814	High	High	High	1.4e8	7.2e7	7.5e7	4.03723478317261	High	0	1.752E-07
High	[R].GVLFATEALLAEHGK.[G]		0.000297467	0	1	1	8	A2XMV1	A2XMV1 [188-202]	0	1555.84786865	High	High	High			2.9e7	3.85250568389893	High	0	2.869E-06
High	[K].VGICGEHGGEPLSVAFFAK.[A]	1xCarbamidomethyl [C4]	1.46115E-05	0	1	1	6	Q6AVA8	Q6AVA8 [904-922]	0	1974.97420829	High	High	High	1.1e8	6.6e7	1.1e8	5.18926906585693	High	0	5.728E-09
High	[K].YEPTIGVEVHPLDFTTNCGK.[I]	1xCarbamidomethyl [C18]	0.00051155	0	1	1	3	A2Y7R5	A2Y7R5 [42-61]	0	2277.08560903	High	Not Found	High	4.9e7		2.9e7	3.82000494003296	High	0	1.684E-06
High	[K].SLPYEYVEENLGDK.[S]		0.00170488	0	1	1	6	Q06398	Q06398 [29-42]	0	1655.77990813	High	High	High	1.1e8	3.4e7	9.1e7	4.47576093673706	High	0	1.151E-05
High	[R].DNLTLWTSDNAEDGGDEIK.[E]		0.000242221	0	1	1	4	Q06967	Q06967 [232-250]	0	2092.93054782	Not Found	High	High		1.2e7	8.6e7	4.59443235397339	High	0	6.088E-05
High	[R].HMFGVVGIPVTSLASR.[A]		0.00103792	0	1	1	2	Q0JMH0	Q0JMH0 [30-45]	0	1670.90467202	Not Found	Not Found	High			1.6e7	3.38709402084351	High	0	5.201E-06
High	[K].VKDELVLDGNDIELVSR.[S]		0.000325908	0	1	1	8	P49210	P49210 [139-155]	1	1914.01784683	High	High	High	4.1e7		7.6e6	4.94836187362671	High	0	3.537E-06
High	[R].MSCPAMAQLLSNTLYYKR.[F]	1xCarbamidomethyl [C3]	0.00183609	0	1	1	1	O64464	O64464 [87-104]	1	2147.04461277	Not Found	High	Not Found		5.8e6		3.74284195899963	High	0	1.296E-05
High	[K].VAICELPFHPISSDWQGGHGGTCVIR.[G]	2xCarbamidomethyl [C4; C23]	8.42026E-07	0	1	1	9	P48642	P48642 [48-73]	0	2893.38722764	High	High	High	4.3e8	1.1e8	2.1e8	5.1955418586731	High	0	5.427E-10
High	[K].VAICELPFHPISSDWQGGHGGTCVIR.[G]	1xDeamidated [Q16]; 2xCarbamidomethyl [C4; C23]	0.00131893	0	1	1	1	P48642	P48642 [48-73]	0	2894.37124364	Not Found	High	Not Found				2.71882605552673	High	0	7.627E-06
High	[K].LVSAPVILEAVR.[L]		0.00567342	0	1	2	6	Q852M2	Q852M2 [494-505]	0	1266.77799832	High	High	High	7.2e7	1.7e7	4.8e7	2.86900901794434	High	4.364E-05	0.001135
High	[R].NTIAVPTGGWAVIR.[F]		0.00284806	0	1	2	12	Q0IP28	Q0IP28 [514-527]	0	1454.81142364	High	High	High	1.2e8	5.4e7	6.0e7	4.3832631111145	High	4.364E-05	0.0001525
High	[K].VYSLIGGFCGSPVNFHAK.[D]	1xCarbamidomethyl [C9]	0.000461614	0	1	1	4	B7EA73	B7EA73 [799-816]	0	1952.96872903	Not Found	High	High		2.0e7	2.3e7	4.18394422531128	High	0	1.43E-06
High	[K].TNNSFILQQFENPANPK.[I]		1.92165E-05	0	1	1	6	Q9XEA6	Q9XEA6 [139-155]	0	1961.97156539	High	High	High	1.3e8		9.5e7	5.04704189300537	High	0	1.823E-07
High	[K].VFHPNINSNGSICLDILK.[DE]	1xCarbamidomethyl [C13]	0.00129655	0	1	2	2	Q8S919	Q8S919 [73-90]	0	2041.05352119	Not Found	Not Found	High			1.7e7	4.17032480239868	High	0	7.459E-06
High	[K].VFHPNINSNGSICLDILK.[DE]	1xDeamidated [N]; 1xCarbamidomethyl [C13]	2.54175E-05	0	1	2	7	Q8S919	Q8S919 [73-90]	0	2042.03753719	High	High	High	5.0e7	3.8e7	6.6e7	5.37544775009155	High	0	1.388E-08
High	[K].AVFPSVVGSIEQTGETDEAK.[A]		6.31424E-06	0	1	1	4	Q6ZJW9	Q6ZJW9 [31-50]	0	2064.01315529	High	Not Found	High	5.5e6		1.1e7	5.55675554275513	High	0	1.508E-09
High	[R].ATVVQASTVFYDTPATLDK.[A]		0.000318553	0	1	1	2	Q6H849	Q6H849 [33-51]	0	2027.03316252	Not Found	Not Found	High			7.5e6	4.49285364151001	High	0	1.149E-06
High	[R].NYLNLPSEIVPATLKK.[S]		0.00539014	0	1	1	2	P0DKK8	P0DKK8 [78-93]	1	1800.02656117	Not Found	High	High		1.5e7	4.5e7	4.13735961914063	High	0	7.308E-05
High	[R].IHENPELGYEEFATSELVR.[R]		1.59176E-05	0	1	2	4	Q84XG9	Q84XG9 [56-74]	0	2233.0771525	Not Found	High	High		3.0e7	5.6e7	5.84693813323975	High	0	6.573E-09
High	[K].ASNTLSIIDSGIGMTK.[S]		0.000351007	0	1	1	8	Q0J4P2	Q0J4P2 [73-88]	0	1607.83089787	High	High	High	9.4e7	1.8e7	4.2e7	4.39111280441284	High	0	1.026E-06
High	[K].LYQLGIDWTTPEHGPINSAK.[R]		0.000187359	0	1	2	8	B8BKI7	B8BKI7 [236-255]	0	2240.13460785	High	High	High	3.0e7		3.5e7	4.63189125061035	High	0	5.311E-06
High	[K].MAGIDPDDVYSEVPYEK.[G]		0.00114362	0	1	1	2	Q84TA3	Q84TA3 [379-395]	0	1927.86298571	Not Found	Not Found	High			2.8e7	3.4028160572052	High	0	1.816E-05
High	[K].WLAANVSAEVAESTR.[I]		0.000105276	0	1	1	282	P48494	P48494 [192-206]	0	1603.80746033	High	High	High	1.5e7	1.3e6	1.3e7	4.37577724456787	High	4.364E-05	0.001042
High	[R].AIGGVPGPALAEYYAQR.[T]		0.00275231	0	1	1	6	Q6Z965	Q6Z965 [41-57]	0	1732.90169506	High	Not Found	High	1.5e7		1.4e7	2.96493053436279	High	4.364E-05	0.0008638
High	[K].ISEDEYVSAIKEEISK.[V]		0.000767071	0	1	1	7	Q2QLY4	Q2QLY4 [459-474]	1	1839.92221513	High	High	High	1.3e8	7.0e7	1.1e8	4.64449071884155	High	0	3.209E-06
High	[R].LFKPFDELVVDSK.[D]		4.01265E-05	0	1	1	18	Q53LQ0	Q53LQ0 [225-237]	0	1536.83082162	High	High	High	1.5e7	6.3e6	1.5e7	5.16903352737427	High	0	4.566E-07
High	[K].KHSEFISYPISLWTEK.[T]		0.00149528	0	2	3	2	Q0J4P2; Q69QQ6	Q0J4P2 [198-213]; Q69QQ6 [198-213]	1	1965.01163934	Not Found	Not Found	High			2.3e7	3.54503512382507	High	0.0002057	0.00451
High	[R].VKEYLPITGLADFNK.[L]		0.000357068	0	1	1	10	P37833	P37833 [68-82]	1	1707.93159821	High	High	High	2.7e8		2.1e8	4.82767629623413	High	0	9.452E-07
High	[RK].VAGHTFTVVGADGNYLTPFK.[T]		0.00051155	0	1	4	3	A2Y9C5	A2Y9C5 [241-260]	0	2094.06546575	Not Found	High	High		1.8e7	3.4e7	4.42635869979858	High	0	1.683E-06
High	[R].NSDLANLLVDPEFAQEIMDR.[Q]		2.88891E-06	0	1	1	13	Q9LI00	Q9LI00 [386-405]	0	2290.10198701	High	High	High	9.8e7	4.0e7	6.6e7	5.5402135848999	High	0	3.134E-09
High	[K].SSVLLDVKPWDDETDMTK.[L]		0.000474974	0	1	1	2	Q40680	Q40680 [141-158]	0	2078.99506242	Not Found	Not Found	High			1.3e7	3.47536277770996	High	0	1.497E-06
High	[R].DAEGQDVLLFIDNIFR.[F]		0.00020064	0	1	1	8	Q01859	Q01859 [318-333]	0	1864.9439537	High	High	High	8.1e5	2.4e6	3.9e6	4.53045129776001	High	0	3.767E-07
High	[K].LAPILDEAATTLK.[S]		0.00288071	0	1	1	8	Q53LQ0	Q53LQ0 [420-432]	0	1355.77805781	High	High	High	4.0e8		2.9e8	3.52080678939819	High	0	2.672E-05
High	[K].VIIGPATVGGIQAGAFK.[I]		0.000176965	0	1	1	6	Q93VT8	Q93VT8 [132-148]	0	1598.92645332	High	High	High	1.4e8	6.6e7	9.8e7	4.01658058166504	High	0	3.381E-07
High	[K].EWIVSSLGPDAVAK.[H]		0.00398605	0	2	2	6	P42862; P42863	P42862 [229-242]; P42863 [229-242]	0	1471.77912041	High	High	High	1.5e8	9.1e7	2.1e8	3.78231167793274	High	4.364E-05	0.0001766
High	[R].LGISYPELTAMQAR.[A]		0.000436009	0	1	1	11	Q75KR1	Q75KR1 [686-699]	0	1549.80428929	High	High	High	9.2e6		1.1e8	3.74935817718506	High	0	1.302E-06
High	[K].VLCEGEWLSLNGSTGEVILGK.[L]	1xCarbamidomethyl [C3]	0.000859794	0	1	1	6	Q75KR1	Q75KR1 [503-523]	0	2261.14820927	High	High	High	8.0e6			4.54965400695801	High	0	9.027E-06
High	[K].VLCEGEWLSLNGSTGEVILGK.[L]	1xDeamidated [N11]; 1xCarbamidomethyl [C3]	1.21724E-05	0	1	1	18	Q75KR1	Q75KR1 [503-523]	0	2262.13222527	High	High	High	3.5e7		8.9e6	6.28415060043335	High	0	1.575E-08
High	[K].ISSASSASTISPLPHMFVIK.[D]		7.51776E-05	0	1	1	4	Q9S827	Q9S827 [126-145]	0	2073.10488772	Not Found	High	High		5.4e7	7.9e7	4.39067935943604	High	0	7.892E-08
High	[R].EDQVPLIIIQDGESK.[K]		0.000337261	0	1	1	12	Q53LQ0	Q53LQ0 [331-345]	0	1683.87995649	High	High	High	3.1e8	1.0e8	2.0e8	4.84811973571777	High	0	1.363E-05
High	[K].KPEDWDDEEDGEWTAPTIPNPEYK.[G]		6.74518E-05	0	1	1	9	Q9SLY8	Q9SLY8 [260-283]	0	2861.24243914	High	High	High	2.1e8	7.1e6	1.5e8	5.07666826248169	High	0	6.619E-08
High	[R].ITPSWVAFTDSER.[L]		0.00231967	0	1	1	5	Q6Z7B0	Q6Z7B0 [66-78]	0	1508.73798386	High	High	High	1.7e8	1.0e8	1.5e8	3.31998491287231	High	0	1.889E-05
High	[R].FYAISAEYPEFSNK.[D]		0.000127822	0	1	1	5	Q9SLY8	Q9SLY8 [84-97]	0	1665.77951427	High	High	High		9.8e7	1.4e8	5.52874422073364	High	0	1.843E-07
High	[K].GFAIGNGLTDPAIQYK.[A]		0.00310224	0	1	2	4	P52712	P52712 [177-192]	0	1664.86424694	High	High	Not Found	3.4e7	1.1e7		3.65804171562195	High	4.364E-05	0.001739
High	[R].IQEVPHEGPMCDLLWSDPDDR.[C]	1xCarbamidomethyl [C11]	0.00353663	0	1	2	2	Q0DBD3	Q0DBD3 [183-203]	0	2509.11223437	Not Found	Not Found	High			9.7e6	3.75665259361267	High	0	3.696E-05
High	[K].TVGGGDDAFNTFFSETGAGK.[H]		1.83588E-05	0	1	1	4	Q53M52	Q53M52 [41-60]	0	1977.88247555	Not Found	High	High			1.5e8	4.73786401748657	High	0	3.919E-08
High	[R].DDLFNINAGIVR.[T]		0.00436634	0	1	1	5	Q42972	Q42972 [131-142]	0	1346.70628988	High	High	High	3.1e7	1.2e7		3.94829630851746	High	4.364E-05	9.598E-05
High	[K].SSSSEADFEQQLYILR.[R]		0.00143675	0	1	1	4	Q0JKD0	Q0JKD0 [235-250]	0	1872.89739738	Not Found	High	High				3.50595760345459	High	0	8.815E-06
High	[K].TGATTESYDDFLASLPENDCR.[Y]	1xCarbamidomethyl [C20]	4.76204E-05	0	1	1	6	Q9AY76	Q9AY76 [52-72]	0	2362.01396008	High	High	High	4.5e7		4.6e7	4.89294004440308	High	0	1.003E-07
High	[K].TGATTESYDDFLASLPENDCR.[Y]	1xDeamidated [N18]; 1xCarbamidomethyl [C20]	0.000297467	0	1	1	2	Q9AY76	Q9AY76 [52-72]	0	2362.99797608	Not Found	High	Not Found				4.26636981964111	High	0	7.413E-06
High	[K].IPVLETPEGAVFESNAIAR.[Y]		0.000222348	0	1	1	6	Q5Z627	Q5Z627 [54-72]	0	2013.06513138	High	High	High	3.2e7		2.3e7	4.59061622619629	High	0	8.487E-07
High	[R].TGVSAVWPGWGHASENPELPDALTAK.[G]		0.00332179	0	1	1	4	B9FK36	B9FK36 [217-242]	0	2690.32090483	High	High	Not Found	4.8e7			3.44932675361633	High	0	3.354E-05
High	[K].CSPENGFFPDLSSVPR.[T]	1xDeamidated [N5]; 1xCarbamidomethyl [C1]	0.00067273	0	1	1	2	Q10MQ2	Q10MQ2 [221-236]	0	1809.81122575	Not Found	Not Found	High			1.2e7	3.51237201690674	High	4.364E-05	0.0001338
High	[K].SDCTLLEINPLAETADNK.[L]	1xCarbamidomethyl [C3]	1.24535E-05	0	1	1	4	Q6K9N6	Q6K9N6 [226-243]	0	2003.95901158	High	Not Found	High	2.4e8		2.5e8	6.91879606246948	High	0	1.05E-08
High	[R].TLANMEDPINQILK.[K]		0.00134937	0	1	1	6	O04226	O04226 [375-388]	0	1599.84106867	High	High	High	7.2e7	8.6e6	3.0e7	4.33123874664307	High	0	7.937E-06
High	[K].KIPLYQHIANLAGNKQLVLPVPAFNVINGGSHAGNK.[L]		9.83075E-05	0	1	1	6	Q42971	Q42971 [133-168]	2	3793.10240657	High	Not Found	High	9.7e6		2.1e7	5.31662034988403	High	0	2.592E-07
High	[K].KIPLYQHIANLAGNKQLVLPVPAFNVINGGSHAGNK.[L]	1xDeamidated [N/Q]	4.47226E-05	0	1	1	9	Q42971	Q42971 [133-168]	2	3794.08642257	Not Found	High	High			8.0e6	5.8467173576355	High	0	1.786E-07
High	[K].KIPLYQHIANLAGNKQLVLPVPAFNVINGGSHAGNK.[L]	2xDeamidated [N/Q]	0.000153434	0	1	1	10	Q42971	Q42971 [133-168]	2	3795.07043857	High	High	Not Found	1.5e7			5.41807889938354	High	4.364E-05	0.001487
High	[R].VDEIPQIVDDFR.[L]		0.00158305	0	1	1	6	Q69TI0	Q69TI0 [149-160]	0	1445.72708483	High	High	High	6.6e7		4.6e7	3.91092491149902	High	0	5.192E-05
High	[K].ELQGVVFDDVPEALK.[H]		0.0002249	0	1	2	5	B8BKI7	B8BKI7 [390-404]	0	1658.8635782	High	High	High	5.8e7	5.3e7	7.4e7	4.29482841491699	High	0	4.543E-07
High	[R].GSDTCELVFENCFVPHENVLGEEGK.[G]	2xCarbamidomethyl [C5; C12]	4.50895E-06	0	1	1	6	Q75IM9	Q75IM9 [234-258]	0	2866.26583457	High	High	High	1.1e8		1.1e8	5.31700611114502	High	0	1.908E-08
High	[K].AAVAWEAAKPLVIEEVEVAPPQAMEVR.[V]		1.37224E-05	0	1	1	21	Q2R8Z5	Q2R8Z5 [12-38]	0	2903.53354006	High	High	High	1.4e8	7.4e8	6.7e7	5.6964111328125	High	0	5.208E-09
High	[K].SSILVPGEPEAFYVGPPSR.[E]		0.000369506	0	1	1	8	Q6ESI7	Q6ESI7 [1040-1058]	0	2002.02801763	High	High	High	6.9e7	1.9e7	4.5e7	3.57113885879517	High	0	1.007E-06
High	[K].AAVAWEAAKPLVIEEVEVAPPQAMEVR.[V]	1xDeamidated [Q22]	0.00103792	0	1	1	4	Q2R8Z5	Q2R8Z5 [12-38]	0	2904.51755606	Not Found	Not Found	High			6.5e8	5.5877103805542	High	0	5.233E-06
High	[K].DAAAAAEIPLLTPYK.[M]		0.00170488	0	1	1	6	Q69TH8	Q69TH8 [8-22]	0	1543.83663525	High	High	High	3.1e7		1.7e7	4.00120973587036	High	4.364E-05	0.0001722
High	[K].MLNSDSAVIAETGDSWFNCQK.[L]	1xCarbamidomethyl [C19]	9.6564E-07	0	1	2	12	A2XFI3	A2XFI3 [420-440]	0	2373.04857153	High	High	High	2.6e8	1.1e8	1.7e8	6.20496845245361	High	0	7.501E-11
High	[K].KLDGQLGGLLSEASAEEDFTGK.[A]	1xDeamidated [Q5]	0.000378038	0	1	1	2	Q6K669	Q6K669 [135-156]	1	2266.10851254	Not Found	Not Found	High				5.30946207046509	High	0	1.041E-06
High	[R].ALALQENPGLVILGK.[Q]		0.000329649	0	1	2	2	A2XQV4	A2XQV4 [107-121]	0	1535.91555429	Not Found	Not Found	High			4.1e7	3.73577785491943	High	4.364E-05	0.000422
High	[R].TVQFVDWCPTGFK.[C]	1xCarbamidomethyl [C8]	0.00270565	0	1	1	6	P28752	P28752 [340-352]	0	1584.75152579	High	High	High	1.0e8	4.9e7	6.1e7	4.63275527954102	High	0	2.427E-05
High	[R].ETSEDLAEDLFEGEK.[A]		0.00322848	0	1	1	2	A2WYE9	A2WYE9 [142-156]	0	1711.75448113	Not Found	Not Found	High				3.00679326057434	High	0	3.194E-05
High	[R].FFPYYAFNVLGGLDSEGK.[G]		1.56473E-05	0	1	1	8	O64464	O64464 [105-122]	0	2023.98000485	High	High	High	2.3e7	5.6e6	1.6e7	4.80513143539429	High	0	1.058E-07
High	[R].FFPYYAFNVLGGLDSEGK.[G]	1xDeamidated [N8]	5.09961E-05	0	1	1	3	O64464	O64464 [105-122]	0	2024.96402085	High	High	Not Found				5.04987907409668	High	0	4.226E-08
High	[K].THVDILSDFTPDFGAK.[L]		0.000287454	0	1	1	4	Q9LDN2	Q9LDN2 [275-290]	0	1762.8646408	High	Not Found	High	2.4e7		4.0e7	4.66167211532593	High	0	6.726E-07
High	[K].VPPQTSAIITNDGVGINPQQSAGNVFLK.[H]		1.23826E-05	0	1	1	5	Q94DM8	Q94DM8 [55-82]	0	2865.51049638	High	High	High	1.0e6	2.2e7	6.7e7	5.64295291900635	High	0	4.397E-09
High	[K].VPPQTSAIITNDGVGINPQQSAGNVFLK.[H]	1xDeamidated [Q/N]	0.0051502	0	1	1	7	Q94DM8	Q94DM8 [55-82]	0	2866.49451238	High	Not Found	High	2.3e7			4.32283735275269	High	4.364E-05	0.0005292
High	[K].ELAITSDEALSLEELPK.[R]		6.44413E-05	0	1	1	10	P48642	P48642 [185-201]	0	1857.96916531	High	High	High			2.0e7	4.55899858474731	High	0	1.29E-07
High	[R].SLAAVLSDAMSAGK.[N]		0.00040948	0	1	1	6	Q6Z6M4	Q6Z6M4 [283-296]	0	1320.68277724	High	High	High	7.8e6	1.1e7	2.1e7	4.42981147766113	High	0	1.177E-06
High	[R].FGLYGVDFASPER.[T]		0.000997282	0	1	1	2	B7F7K7	B7F7K7 [476-488]	0	1457.70595551	Not Found	Not Found	High			3.6e7	4.00671625137329	High	0	4.9E-06
High	[K].SFGVLIPDQGIALR.[G]		0.0010203	0	1	1	3	Q6ER94	Q6ER94 [177-190]	0	1485.84238939	High	High	Not Found	2.7e8	8.5e7		3.29368448257446	High	0	1.555E-05
High	[R].VGMGTAAFPFTSSEDTTAAMLR.[A]		4.40717E-06	0	1	1	11	Q7G764	Q7G764 [19-40]	0	2261.05767942	High	High	High	1.4e8	5.7e7	1.2e8	5.56164216995239	High	0	9.892E-08
High	[R].VVDSPCCLVTGEYGWTANMER.[I]	2xCarbamidomethyl [C6; C7]	0.000277777	0	2	3	5	Q0J4P2; Q69QQ6	Q0J4P2 [565-585]; Q69QQ6 [565-585]	0	2444.06792709	High	High	High	8.3e7		5.1e7	4.5181622505188	High	0	1.752E-06
High	[R].VVDSPCCLVTGEYGWTANMER.[I]	1xDeamidated [N18]; 2xCarbamidomethyl [C6; C7]	0.000282574	0	2	3	3	Q0J4P2; Q69QQ6	Q0J4P2 [565-585]; Q69QQ6 [565-585]	0	2445.05194309	High	Not Found	High				4.75199365615845	High	0	1.285E-06
High	[K].IDFLSLSYTR.[H]		0.0019	0	2	2	6	Q2QXR8; B8BJ39	Q2QXR8 [221-230]; B8BJ39 [221-230]	0	1214.64156444	High	High	High				4.0249719619751	High	0	1.378E-05
High	[R].IVCTCFNGASNISQAGGLGCLSPEGLK.[A]	2xDeamidated [N11; Q/N]; 3xCarbamidomethyl [C3; C5; C20]	0.00164753	0	1	1	3	Q10MQ2	Q10MQ2 [341-367]	0	2812.29502742	Not Found	Not Found	High			6.2e6	4.18788576126099	High	0	1.092E-05
High	[K].KLDGQLGGLLSEASAEEDFTGK.[A]		3.44806E-06	0	1	1	17	Q6K669	Q6K669 [135-156]	1	2265.12449654	High	High	High	1.9e8	9.3e7	2.5e7	6.17332315444946	High	0	1.24E-09
High	[K].AAVAWEAAKPLVIEEVEVAPPQAMEVR.[V]	1xOxidation [M24]	0.00140434	0	1	1	6	Q2R8Z5	Q2R8Z5 [12-38]	0	2919.52845506	High	High	High	1.0e8	3.6e7	5.7e7	5.52659702301025	High	0	1.16E-05
High	[K].LMDIDSEHLGIPDSEYQAIVR.[M]	1xDeamidated [Q17]	0.00376535	0	1	1	1	P17070	P17070 [118-138]	0	2402.15441688	High	Not Found	Not Found				3.63094663619995	High	0	4.105E-05
High	[K].TLTSLNSVTAYGFDLIR.[G]	1xDeamidated [N6]	2.86541E-05	0	2	2	6	Q2QLY5; Q2QLY4	Q2QLY5 [254-270]; Q2QLY4 [254-270]	0	1871.97491988	High	High	High	1.1e7	8.3e6	1.2e7	5.415696144104	High	0	1.678E-08
High	[R].AIWVNYLSQCDESLGVK.[I]	1xDeamidated [N/Q]; 1xCarbamidomethyl [C10]	0.000232735	0	1	1	5	Q0E4K1	Q0E4K1 [465-481]	0	1982.95280452	Not Found	High	High				4.73963975906372	High	0	4.784E-07
High	[R].EAPAFVEQATEQQILVTGIK.[V]		9.14314E-08	0	1	1	14	Q01859	Q01859 [190-209]	0	2172.15467457	High	High	High	1.4e8	6.8e7	8.5e7	5.78433132171631	High	0	9.91E-09
High	[R].EAPAFVEQATEQQILVTGIK.[V]	1xDeamidated [Q]	9.85514E-06	0	1	1	9	Q01859	Q01859 [190-209]	0	2173.13869057	High	Not Found	High				6.60804271697998	High	0	3.265E-09
High	[R].QISELGIYPAVDPLDSTSR.[M]		1.63784E-05	0	1	1	12	Q01859	Q01859 [411-429]	0	2061.04987518	High	High	High	5.3e7	2.2e7	3.9e8	5.67642259597778	High	0	2.851E-08
High	[K].VLQLEGIPVEPVLK.[I]		0.000879642	0	1	1	6	B9EXM2	B9EXM2 [1064-1077]	0	1533.92505635	High	High	High	3.8e7	1.5e7	1.7e7	3.67394495010376	High	0	4.007E-06
High	[K].EDPLNWGAAAAEMAGSHLDEVKR.[M]		5.0831E-06	0	1	1	2	P14717	P14717 [10-32]	1	2467.16704682	High	Not Found	High	4.5e7		4.7e7	6.03321981430054	High	0	1.064E-09
High	[K].EYLPITGLADFNK.[L]		0.00174423	0	1	1	6	P37833	P37833 [70-82]	0	1480.76822138	High	High	High	6.9e8	2.2e8	3.9e8	3.86848402023315	High	0	1.473E-05
High	[K].QSLGNPATLSTWSLASADCCEWDHVR.[C]	2xCarbamidomethyl [C19; C20]	0.00341778	0	1	1	2	Q8GT95	Q8GT95 [40-65]	0	2961.32541512	Not Found	Not Found	High				4.09169578552246	High	0	3.52E-05
High	[K].EIIAAADEVVDSIDKEDLAK.[S]		7.64759E-05	0	1	1	6	Q6ESI7	Q6ESI7 [1193-1212]	1	2144.09688485	High	High	High	1.5e7	1.3e7	2.2e7	5.0825080871582	High	0	4.485E-07
High	[R].VFEVSLADLQNDEDQAYR.[K]		4.33235E-06	0	1	1	13	P49397	P49397 [65-82]	0	2111.98800317	High	High	High	9.0e7	1.8e7	2.2e8	6.27282381057739	High	0	1.543E-09
High	[R].VFEVSLADLQNDEDQAYR.[K]	1xDeamidated [Q/N]	9.52336E-06	0	1	1	3	P49397	P49397 [65-82]	0	2112.97201917	High	Not Found	Not Found				6.94446754455566	High	0	2.905E-09
High	[K].LCAVMLDTVGPELQVVNK.[S]	1xCarbamidomethyl [C2]	0.000359111	0	2	2	4	Q2QXR8; B8BJ39	Q2QXR8 [86-103]; B8BJ39 [86-103]	0	1986.03984498	High	Not Found	High	3.1e7		3.9e7	5.3774037361145	High	0	9.591E-07
High	[K].DANFYGGHGIVGAQVPLGCGLAFAQK.[Y]	1xCarbamidomethyl [C19]	8.99503E-06	0	1	1	7	Q6Z5N4	Q6Z5N4 [158-183]	0	2647.30856641	High	High	High	3.0e8	1.4e8	1.7e8	5.28388071060181	High	0	1.563E-06
High	[K].DANFYGGHGIVGAQVPLGCGLAFAQK.[Y]	1xDeamidated [Q/N]; 1xCarbamidomethyl [C19]	0.0052389	0	1	1	6	Q6Z5N4	Q6Z5N4 [158-183]	0	2648.29258241	High	Not Found	High	1.5e7			4.91051626205444	High	0	8.439E-05
High	[R].VADFVHGSDGLGNLFLPAPTSK.[K]		7.56079E-05	0	1	1	4	Q6ZJ05	Q6ZJ05 [85-106]	0	2242.15025791	High	High	High		1.6e7	2.7e7	5.06944417953491	High	0	7.186E-07
High	[R].VADFVHGSDGLGNLFLPAPTSK.[K]	1xDeamidated [N13]	0.00131143	0	1	1	2	Q6ZJ05	Q6ZJ05 [85-106]	0	2243.13427391	High	High	Not Found	1.8e7			4.52445936203003	High	0	7.591E-06
High	[K].TLTSLNSVTAYGFDLIR.[G]		1.5635E-07	0	2	2	12	Q2QLY5; Q2QLY4	Q2QLY5 [254-270]; Q2QLY4 [254-270]	0	1870.99090388	High	High	High	8.4e7	7.9e7	1.1e8	5.49002599716187	High	0	1.744E-09
High	[K].LMDIDSEHLGIPDSEYQAIVR.[M]		5.15816E-05	0	1	1	5	P17070	P17070 [118-138]	0	2401.17040088	High	High	High	3.4e7	2.3e7	3.0e7	4.30247163772583	High	0	2.602E-07
High	[K].LLSSIPEFAGFGK.[L]		0.0019218	0	1	1	6	Q6Z382	Q6Z382 [628-640]	0	1365.74127843	High	High	High		8.8e6	5.6e6	3.57402944564819	High	0	1.403E-05
High	[K].AMVPTDLSIAIPEGTYAR.[V]		0.000526356	0	1	1	4	Q10FF9	Q10FF9 [72-89]	0	1904.97862464	High	Not Found	High	1.5e7		1.4e7	3.98468255996704	High	0	2.378E-05
High	[K].TMEINPENSIMDELR.[K]		0.00204621	0	1	1	2	Q69QQ6	Q69QQ6 [606-620]	0	1791.82516049	Not Found	Not Found	High			1.4e7	3.18523955345154	High	0.0003179	0.00654
High	[R].FLVLNAADLAVDR.[A]		0.000749762	0	1	2	6	Q6K4E7	Q6K4E7 [52-64]	0	1416.78454018	High	High	High	8.6e6	1.4e7	1.5e7	4.27736949920654	High	0	3.112E-06
High	[R].HAGDLGNVTAGEDGVANIHVVDSQIPLTGPNSIIGR.[A]	1xDeamidated [N/Q]	0.00446693	0	1	1	6	Q0DRV6	Q0DRV6 [79-114]	0	3594.8146769	High	High	Not Found				4.46671390533447	High	0	5.417E-05
High	[K].GWSLNLGELAR.[I]		0.00177433	0	1	1	6	Q9LI00	Q9LI00 [353-363]	0	1215.64804681	High	High	High	2.9e8		1.4e8	3.98703074455261	High	0	1.234E-05
High	[K].NSSYFVEWIPNNVK.[S]		0.000700144	0	3	8	6	Q43594; Q40665; P37832	Q43594 [337-350]; Q40665 [337-350]; P37832 [337-350]	0	1696.83294682	High	High	High	3.8e7		5.6e7	4.82323932647705	High	0	2.792E-06
High	[K].LTPEEMAELESYASTDDVR.[G]		4.2971E-05	0	1	2	4	A2XRZ0	A2XRZ0 [306-324]	0	2155.96996979	Not Found	High	High			2.2e7	5.77771234512329	High	0	3.228E-08
High	[R].QGLAGIIDLPNDAASEVDISHGSEDPR.[G]		0.000260875	0	1	1	4	B9FK36	B9FK36 [68-94]	0	2776.33840521	Not Found	High	High			6.8e6	5.38581943511963	High	0	5.76E-07
High	[K].HSEFISYPISLWTEK.[T]		1.86759E-05	0	2	3	16	Q0J4P2; Q69QQ6	Q0J4P2 [199-213]; Q69QQ6 [199-213]	0	1836.91667638	High	High	High	4.1e7	3.2e6	9.4e7	5.11144304275513	High	0	8.531E-09
High	[R].AAALLDVSPVTDVTSISEPR.[V]		1.63784E-05	0	1	1	6	A2XNR6	A2XNR6 [140-159]	0	2041.0811753	High	High	High	4.2e7		4.9e7	5.62921380996704	High	0	2.059E-08
High	[R].GEAELAQTVHDLLIK.[L]		9.94361E-05	0	1	1	10	Q6K4E7	Q6K4E7 [858-872]	0	1636.89046166	High	High	High	4.5e7	3.2e7	2.9e7	4.57684230804443	High	0	1.226E-07
High	[R].TTGIVLDSGDGVSHTVPIYEGYALPHAILR.[L]		1.93112E-07	0	2	2	8	Q10DV7; A3C6D7	Q10DV7 [150-179]; A3C6D7 [150-179]	0	3151.64223872	High	High	High	9.7e7	2.6e8	2.8e8	6.15249156951904	High	0	4.462E-10
High	[R].SSISDTSADHNLMLLPDGTYGFTAGNCIR.[C]	1xCarbamidomethyl [C27]	1.55966E-06	0	1	1	6	Q8H8C7	Q8H8C7 [226-254]	0	3113.43027369	High	High	High	9.5e7		9.7e7	6.16269254684448	High	0	4.4E-08
High	[K].KGAIPALPTVAVAQELISK.[A]		0.000118006	0	1	1	10	Q0J8G4	Q0J8G4 [315-333]	1	1906.13717419	High	High	High	1.8e7		5.1e6	5.07577657699585	High	0	2.405E-06
High	[R].NDLLTDGTFALVEK.[L]		0.00255573	0	1	1	4	Q0JL46	Q0JL46 [695-708]	0	1535.79516433	Not Found	High	High			1.6e7	4.01130342483521	High	0	2.203E-05
High	[K].ICSYAQGMNIIK.[A]	1xCarbamidomethyl [C2]	0.00294714	0	1	1	2	Q9LI00	Q9LI00 [335-346]	0	1397.69156814	Not Found	High	Not Found		6.7e7		3.88229608535767	High	0	2.791E-05
High	[K].KVVLFGVPGAFTPTCSNQHVPGFINQAEQLK.[A]	1xCarbamidomethyl [C15]	0.000112739	0	1	1	7	Q9FR35	Q9FR35 [37-67]	1	3383.75689161	High	High	High	3.7e7		8.2e7	4.30128335952759	High	0	9.052E-07
High	[K].KVVLFGVPGAFTPTCSNQHVPGFINQAEQLK.[A]	1xDeamidated [N/Q]; 1xCarbamidomethyl [C15]	0.000116667	0	1	1	4	Q9FR35	Q9FR35 [37-67]	1	3384.74090761	High	Not Found	Not Found				4.61714839935303	High	0	1.593E-07
High	[R].FAIYDFDFLTAEDVPK.[S]		0.000335342	0	1	1	2	Q84TB3	Q84TB3 [67-82]	0	1890.91600764	High	Not Found	Not Found	8.0e6			4.66679811477661	High	0	8.599E-07
High	[K].NISFTVWDVGGQDK.[I]		0.000341133	0	1	2	4	P51823	P51823 [60-73]	0	1565.75944755	Not Found	High	High		4.8e6	2.0e7	4.6825647354126	High	0	8.796E-07
High	[K].WFALQATSDIPGNVANVQK.[L]		1.20342E-05	0	1	1	6	B7EA73	B7EA73 [766-784]	0	2059.06071472	High	High	High	4.5e7	3.6e7	4.5e7	5.61748886108398	High	0	4.199E-09
High	[R].EVDELLNAQQESAFLAGPEK.[S]	1xDeamidated [N/Q]	3.1394E-05	0	1	1	6	Q75GX9	Q75GX9 [505-524]	0	2189.06083413	Not Found	Not Found	High				6.78154325485229	High	0	1.954E-08
High	[K].LHGGTPANFLDVGGSASEGQVVEAFK.[I]	1xDeamidated [Q20]	0.00403172	0	1	1	1	Q6K9N6	Q6K9N6 [313-338]	0	2588.26272168	High	Not Found	Not Found				4.48035860061646	High	0	4.563E-05
High	[K].QDLPNAMNAAEITDK.[L]		0.00400882	0	1	2	2	P51823	P51823 [128-142]	0	1630.77411126	High	Not Found	Not Found				3.40890121459961	High	0	4.55E-05
High	[K].LVSWYDNEWGYSSR.[V]		0.000889737	0	1	1	13	Q7FAH2	Q7FAH2 [312-325]	0	1761.78672487	High	High	High			7.7e7	3.67560362815857	High	0	4.07E-06
High	[K].LQMGQILDVPLPVCR.[S]	1xCarbamidomethyl [C14]	0.000169067	0	1	1	3	Q8H8C7	Q8H8C7 [211-225]	0	1738.93425787	Not Found	High	High			1.5e8	4.24502277374268	High	0	5.875E-06
High	[K].LQMGQILDVPLPVCR.[S]	1xOxidation [M3]; 1xCarbamidomethyl [C14]	0.000446076	0	1	1	6	Q8H8C7	Q8H8C7 [211-225]	0	1754.92917287	High	High	High	1.7e8	5.6e7	1.0e8	4.21740245819092	High	0	1.549E-06
High	[R].LLDPPLHEFLPEGHVEDMVR.[E]		0.000158779	0	1	1	6	Q6AVA8	Q6AVA8 [693-712]	0	2343.18017782	High	Not Found	High	9.9e7			3.54827570915222	High	0	3.707E-07
High	[R].IVQRPEDFVDSVLSAQR.[E]		0.000120731	0	1	1	4	Q2QMG2	Q2QMG2 [207-223]	0	1959.0294146	Not Found	High	High			1.5e7	4.43691682815552	High	0	2.134E-06
High	[K].LTSSPWSELDGLQPETK.[I]		6.72337E-06	0	1	1	6	Q75HE6	Q75HE6 [406-422]	0	1887.93344853	High	High	High	1.5e8	5.4e7	7.8e7	4.4916615486145	High	0	1.029E-06
High	[R].YGVLDDTYALCMAGK.[Q]	1xCarbamidomethyl [C11]	8.37884E-05	0	1	1	4	Q6Z6L4	Q6Z6L4 [573-587]	0	1676.76585513	Not Found	High	High		1.9e7	2.5e7	5.01626539230347	High	0	1.917E-07
High	[K].ISPVTEITPPPIPEDLK.[T]		0.000854902	0	1	1	9	Q93VT8	Q93VT8 [323-339]	0	1846.02080703	High	High	High	6.5e7		7.3e7	4.16453695297241	High	0	8.762E-06
High	[R].VCCLSIIDPGDSDIIK.[T]	2xCarbamidomethyl [C2; C3]	2.96523E-05	0	1	1	6	Q9SDG6	Q9SDG6 [91-106]	0	1804.88194772	High	High	High	2.9e8	1.4e8	1.9e8	4.76765489578247	High	0	2.677E-07
High	[R].DAILAEGNPAPVVVSEGANTMDVGR.[A]		1.16291E-05	0	1	1	5	Q0JMH0	Q0JMH0 [393-417]	0	2482.22422729	High	High	High	2.4e7		1.2e7	5.52957677841187	High	0	3.985E-09
High	[R].DAILAEGNPAPVVVSEGANTMDVGR.[A]	1xDeamidated [N]	0.000657549	0	1	1	2	Q0JMH0	Q0JMH0 [393-417]	0	2483.20824329	Not Found	High	Not Found		6.9e6		4.20614719390869	High	0	2.513E-06
High	[R].VPEPTVDETIEILR.[G]		0.00289718	0	1	1	2	Q2QVG9	Q2QVG9 [428-441]	0	1610.8635782	Not Found	Not Found	High			8.5e6	2.1483211517334	High	0	2.689E-05
High	[K].YEVLPGWQSDISSVR.[S]		0.00439127	0	1	2	6	A2XD35	A2XD35 [434-448]	0	1735.86497517	High	High	High		5.1e7	6.7e7	4.02371788024902	High	4.364E-05	9.603E-05
High	[K].LQAGYLFPEIAR.[R]		0.00183609	0	1	1	6	Q10MQ2	Q10MQ2 [71-82]	0	1377.75251183	High	High	High	6.4e7	2.4e7	5.3e7	3.7621738910675	High	0	1.298E-05
High	[R].IPSAVGYQPTLATDLGGLQER.[I]		4.34302E-07	0	1	1	12	Q01859	Q01859 [348-368]	0	2186.14517251	High	High	High	4.4e8	1.7e8	3.5e8	6.04488229751587	High	0	1.422E-08
High	[K].LHGGTPANFLDVGGSASEGQVVEAFK.[I]		1.77704E-08	0	1	1	13	Q6K9N6	Q6K9N6 [313-338]	0	2587.27870568	High	High	High	1.1e7	1.2e8	2.0e8	7.39600229263306	High	0	1.264E-13
High	[R].IPSAVGYQPTLATDLGGLQER.[I]	1xDeamidated [Q]	9.3084E-06	0	1	1	4	Q01859	Q01859 [348-368]	0	2187.12918851	High	High	Not Found				6.06131601333618	High	0	2.787E-09
High	[K].QLVLPVPAFNVINGGSHAGNK.[L]	2xDeamidated [N/Q]	0.000204105	0	1	1	3	Q42971	Q42971 [148-168]	0	2134.12912945	Not Found	High	Not Found				4.4256157875061	High	0	3.881E-07
High	[K].QLVLPVPAFNVINGGSHAGNK.[L]		3.71362E-06	0	1	1	10	Q42971	Q42971 [148-168]	0	2132.16109745	High	High	High	3.1e8		1.2e9	5.29967880249023	High	0	6.415E-10
High	[K].IGPNEPSQLAIDLNAQGLAR.[Y]		7.01465E-07	0	1	1	79	P17784	P17784 [149-168]	0	2077.1036421	High	High	High	9.1e8		4.4e8	5.80517101287842	High	0	1.964E-09
High	[K].IGPNEPSQLAIDLNAQGLAR.[Y]	1xDeamidated [Q/N]	3.06854E-05	0	1	1	9	P17784	P17784 [149-168]	0	2078.0876581	High	High	High		1.2e7		5.25894832611084	High	0	1.876E-08
High	[R].TLKEWIVSSLGPDAVAK.[H]		0.000436009	0	2	2	10	P42862; P42863	P42862 [226-242]; P42863 [226-242]	1	1814.00582571	High	High	High	3.4e7	1.9e7	3.2e6	4.61921262741089	High	0	1.248E-05
High	[R].TLFDLQEVSAQIR.[E]		0.00557738	0	1	1	2	Q6K8J4	Q6K8J4 [654-666]	0	1519.81148313	Not Found	High	Not Found				3.26534986495972	High	0	7.695E-05
High	[K].TQVTVEYLNDAGAMVPVR.[V]		0.000347023	0	1	1	4	P93438	P93438 [172-189]	0	1962.9953373	Not Found	High	High		9.9e6		4.00870561599731	High	0	1.385E-05
High	[R].LAIVSPLSGDQPLYNADR.[T]		1.06142E-05	0	1	1	6	Q10MX3	Q10MX3 [51-68]	0	1929.00761654	High	High	High	1.0e8	9.4e7	1.4e8	5.27348375320435	High	0	3.439E-09
High	[R].LNWLLHFGEPPK.[W]		0.00233293	0	1	1	4	Q0JMH0	Q0JMH0 [291-302]	0	1450.78414632	Not Found	High	High		1.1e7	1.6e7	3.47369909286499	High	4.364E-05	0.000473
High	[R].YLSSVLFQSIK.[K]		0.00593767	0	1	1	6	Q9XEA6	Q9XEA6 [302-312]	0	1284.71981474	High	High	High	7.4e7	4.3e7	5.9e7	3.48304295539856	High	0	8.516E-05
High	[K].LLVDKDPGLVGNLLVER.[L]		0.00145324	0	1	1	4	Q6ZHE5	Q6ZHE5 [172-188]	1	1850.07457395	Not Found	High	High		9.4e6	1.2e7	3.55516600608826	High	0	1.923E-05
High	[K].VNGVPIELIRPEMLR.[L]	1xDeamidated [N2]	0.00242792	0	1	1	7	A2ZB00	A2ZB00 [37-51]	0	1736.97275195	High	High	High	7.9e7	6.5e7	9.7e7	1.90245425701141	High	4.364E-05	0.0004164
High	[K].LDDVIDLVIPR.[G]		0.00128184	0	1	2	6	O04226	O04226 [480-490]	0	1267.72562837	High	High	High	5.9e7		2.8e7	3.89213585853577	High	0	7.297E-06
High	[R].ESKPVYLSISCNLPGLPHPTFSR.[D]	1xCarbamidomethyl [C11]	2.3124E-06	0	1	2	18	A2XFI3	A2XFI3 [199-221]	0	2599.33371853	High	High	High	5.8e8	7.5e6	3.7e8	5.35223293304443	High	0	4.569E-10
High	[K].GAIPSLPTEVEVLK.[L]		0.00560922	0	1	2	6	A2WXV8	A2WXV8 [305-318]	0	1452.83082162	High	High	High	7.4e7		1.1e8	2.14513564109802	High	0	7.766E-05
High	[R].ISEGAVKPAAATPEETLPLAWVDR.[Y]		5.04173E-05	0	1	1	6	Q9LGQ6	Q9LGQ6 [12-35]	0	2521.32967866	High	High	High	2.7e8	1.1e8	2.3e8	4.69651651382446	High	0	4.877E-07
High	[K].VIENGYTDLVSFGR.[L]	1xDeamidated [N4]	0.000554094	0	1	1	3	Q69TI0	Q69TI0 [309-322]	0	1570.77476367	Not Found	High	High		2.2e7	3.5e7	3.76410555839539	High	0	1.913E-06
High	[K].EVEAVCNPIISAVYQR.[T]	1xCarbamidomethyl [C6]	0.000193886	0	1	1	6	Q6Z7B0	Q6Z7B0 [628-643]	0	1847.93200914	High	High	High			8.7e6	4.31957292556763	High	0	6.403E-07
High	[K].FSDVVGSPYYVAPEVLQK.[CI]		0.000136883	0	1	2	6	Q53P85	Q53P85 [205-222]	0	1998.02186963	High	High	High	5.0e7	2.1e7	3.5e7	4.78388500213623	High	0	5.801E-06
High	[K].QLVLPVPAFNVINGGSHAGNK.[L]	1xDeamidated [N/Q]	1.20639E-06	0	1	1	51	Q42971	Q42971 [148-168]	0	2133.14511345	High	High	High	1.7e9		4.8e7	5.09099292755127	High	0	1.065E-10
High	[R].VPTVDVSVVDLTVR.[LI]		0.000313145	0	3	3	30	Q7FAH2; Q6K5G8; A2YQT7	Q7FAH2 [237-250]; Q6K5G8 [237-250]; A2YQT7 [237-250]	0	1498.84753428	High	High	High	7.7e7	6.9e6	1.5e8	4.40303373336792	High	0	1.653E-06
High	[K].VYPLDAVYDSPEDVPEDVK.[G]		0.000466912	0	1	1	14	Q6Z0I4	Q6Z0I4 [151-169]	0	2150.01757195	High	High	High	1.0e7	8.8e6		4.24418067932129	High	0	2.462E-05
High	[R].FSPNTFQPTIVSGSWDR.[T]		7.47498E-05	0	1	1	8	P49027	P49027 [173-189]	0	1938.93445164	High	High	High	3.8e8	1.7e8	3.3e8	4.99824523925781	High	0	7.804E-08
High	[R].LAPPLSISPEELAEASK.[A]		0.000448629	0	1	1	6	Q10G56	Q10G56 [420-436]	0	1751.94255673	High	High	High	2.8e8	9.8e7	1.5e8	4.39219379425049	High	0	1.364E-06
High	[K].ISEEEYISAIKEEISK.[V]		0.000181052	0	1	1	6	Q2QLY5	Q2QLY5 [459-474]	1	1867.95351525	High	High	High	1.8e8	8.6e7	1.4e8	5.03659439086914	High	0	3.195E-07
High	[K].EVAVNEFLPAEDAINAIK.[Y]		0.000563661	0	1	1	6	A2X8Q3	A2X8Q3 [181-198]	0	1943.0120332	High	High	High	3.3e7		2.6e7	4.74010992050171	High	0	2.287E-05
High	[K].LGPLVDGEGLFYKPLQAGER.[G]		0.000635418	0	1	1	4	Q6H545	Q6H545 [22-41]	0	2159.14952968	Not Found	High	High		1.1e7	1.5e7	3.85112690925598	High	0	2.388E-06
High	[K].LPDATLSYFDSPDGELK.[T]		0.000169067	0	1	1	4	Q69TY4	Q69TY4 [77-93]	0	1867.89600041	High	High	High	7.8e7	1.1e8	1.4e8	5.69522380828857	High	0	2.88E-07
High	[R].AHEPYVDYLKPIIADGDTGFGGATATVK.[L]		0.00138841	0	1	1	5	Q6Z6M4	Q6Z6M4 [161-188]	0	2906.45706383	High	High	High	1.0e7	5.9e6	2.1e7	3.21701288223267	High	0	8.336E-06
High	[R].LANNLEELILK.[E]		0.00587048	0	1	2	6	Q01K11	Q01K11 [256-266]	0	1269.74127843	High	High	High	1.9e8	7.9e7	1.0e8	3.5037145614624	High	0	8.525E-05
High	[K].EAENCDCLQGFQVCHSLGGGTGSGMGTLLISK.[I]	3xCarbamidomethyl [C5; C7; C14]	0.000535444	0	3	8	2	Q43594; Q40665; P37832	Q43594 [123-154]; Q40665 [123-154]; P37832 [123-154]	0	3383.51230605	High	Not Found	High	1.6e7		3.2e7	5.47461128234863	High	0	1.812E-06
High	[K].EAENCDCLQGFQVCHSLGGGTGSGMGTLLISK.[I]	1xDeamidated [Q]; 3xCarbamidomethyl [C5; C7; C14]	0.000329649	0	3	8	2	Q43594; Q40665; P37832	Q43594 [123-154]; Q40665 [123-154]; P37832 [123-154]	0	3384.49632205	Not Found	High	Not Found		1.9e7		4.14434957504272	High	0	1.056E-06
High	[R].CVKPPIIYGDVSRPNPMTVFWSK.[L]	1xCarbamidomethyl [C1]	0.000456375	0	1	1	6	Q2QLY5	Q2QLY5 [523-545]	0	2691.37856027	High	High	High	4.1e7	2.3e7	3.5e7	3.69816470146179	High	0	3.888E-05
High	[R].HQLLAEFDALIEADKEK.[Y]		0.000174957	0	1	1	2	P30298	P30298 [44-60]	1	1970.02293223	Not Found	Not Found	High				3.52181601524353	High	0	1.5E-06
High	[R].LTSLHPEIEELLYSEVDNNEHK.[F]		5.94925E-05	0	1	1	6	P31924	P31924 [546-567]	0	2609.27295154	High	High	High	7.3e7	1.1e8	1.3e8	5.6054835319519	High	0	5.429E-08
High	[R].LTSLHPEIEELLYSEVDNNEHK.[F]	1xDeamidated [N]	0.000491519	0	1	1	4	P31924	P31924 [546-567]	0	2610.25696754	Not Found	High	Not Found				4.77073526382446	High	0	1.059E-05
High	[K].IPVLETPDGPVFESNAIAR.[Y]		0.000985967	0	1	1	5	Q6YW46	Q6YW46 [54-72]	0	2025.06513138	High	High	High	2.1e7	1.0e7	2.8e7	3.62862300872803	High	0	4.817E-06
High	[K].IPVLETPDGPVFESNAIAR.[Y]	1xDeamidated [N15]	0.00248392	0	1	1	1	Q6YW46	Q6YW46 [54-72]	0	2026.04914738	Not Found	Not Found	High				4.21725749969482	High	0	2.102E-05
High	[K].VPILETPDGPVFESNAIAR.[Y]		0.00296398	0	0	1	4			0	2025.06513138	High	High	High	2.1e7	1.0e7	2.8e7	3.56567096710205	High	4.364E-05	0.0003519
High	[R].EVDELLNAQQESAFLAGPEK.[S]		2.41449E-05	0	1	1	12	Q75GX9	Q75GX9 [505-524]	0	2188.07681813	High	High	High	6.9e7	7.8e7	1.2e8	6.05671215057373	High	0	1.641E-08
High	[K].DQPFCLAPSHPWVEAITK.[K]	1xCarbamidomethyl [C5]	0.000295774	0	1	1	5	Q0JMH0	Q0JMH0 [345-362]	0	2096.0269721	High	High	High	6.0e7	2.9e7	4.2e7	4.06882572174072	High	0	7.017E-07
High	[K].YAADEDAFFADYAEAHLK.[L]		1.27411E-05	0	1	1	5	Q9FE01	Q9FE01 [225-242]	0	2046.90796204	High	High	High		4.6e7	6.1e7	4.15558004379272	High	0	4.769E-08
High	[K].YVFTIDDDCFVAK.[D]	1xCarbamidomethyl [C9]	0.00163816	0	1	1	10	Q8H8T0	Q8H8T0 [105-117]	0	1592.73012159	High	High	High			8.1e7	3.57265520095825	High	0	3.579E-05
High	[K].GHGMLAPFTAGWQSTDVHPLVIER.[S]		1.96603E-05	0	1	2	3	Q01K11	Q01K11 [65-88]	0	2619.3136515	Not Found	High	High			1.6e7	4.44769859313965	High	0	1.71E-07
High	[K].GGTSIEDLAEKYPDMIIK.[V]		0.00021364	0	1	1	6	Q6K9N6	Q6K9N6 [164-181]	1	1979.99941959	High	High	High	7.3e7	8.2e6	9.6e7	4.32882452011108	High	0	4.172E-07
High	[K].VVIFGLPGAYTGVCSQAHVPSYK.[N]	1xDeamidated [Q16]; 1xCarbamidomethyl [C14]	0.00610902	0	1	1	2	Q9SDD6	Q9SDD6 [73-95]	0	2451.2376934	Not Found	High	Not Found		1.5e7		3.0357940196991	High	0	8.879E-05
High	[R].GLPTLVLIGPDGK.[T]		0.00169519	0	1	1	6	Q7Y0E8	Q7Y0E8 [276-288]	0	1279.76201389	High	High	High	1.2e8	5.3e7	8.5e7	3.41636514663696	High	4.364E-05	0.0001413
High	[R].LNLEAAGVEVDNIGAIK.[V]		1.76398E-05	0	1	1	6	P48642	P48642 [302-318]	0	1725.93814007	High	High	High	4.1e8	1.3e7	5.0e7	5.43181419372559	High	0	1.18E-08
High	[K].LVSWYDNEWGYSTR.[V]		0.000335342	0	1	1	42	Q6K5G8	Q6K5G8 [312-325]	0	1775.80237493	High	High	High	1.9e7	4.2e6		4.55548143386841	High	0	1.286E-05
High	[K].LVSWYDNEWGYSTR.[V]	1xDeamidated [N7]	0.000936617	0	1	1	4	Q6K5G8	Q6K5G8 [312-325]	0	1776.78639093	Not Found	High	High			4.4e7	4.1461296081543	High	0	1.404E-05
High	[K].VSPNYHLYTPAEVEAVIAR.[L]		2.90544E-06	0	1	1	15	Q9LSU1	Q9LSU1 [218-236]	0	2129.1025795	High	High	High	2.8e8	9.0e7	1.1e8	5.29198503494263	High	0	4.338E-10
High	[R].EGNFDLVGNNMPVFFIR.[D]		0.000414181	0	1	2	4	A2YH64	A2YH64 [130-146]	0	1968.96364332	High	High	High		3.4e7	3.8e7	5.45029497146606	High	0	3.851E-06
High	[K].GFAIGNGLTDPAIQYK.[A]	1xDeamidated [N/Q]	0.000400239	0	1	2	5	P52712	P52712 [177-192]	0	1665.84826294	Not Found	High	High		2.3e7	3.2e7	4.62394046783447	High	4.364E-05	0.0006377
High	[K].NGVNAEGCLFDEHAR.[T]	1xCarbamidomethyl [C8]	0.00122465	0	1	1	2	Q0J8G4	Q0J8G4 [88-102]	0	1688.74454279	High	Not Found	Not Found				3.98745656013489	High	0	6.797E-06
High	[K].AYLDCHLMVTNPSDYVEPLAK.[A]	1xDeamidated [N11]; 1xCarbamidomethyl [C5]	0.000318553	0	1	1	1	Q9SE42	Q9SE42 [65-85]	0	2437.14140972	High	Not Found	Not Found				3.75307059288025	High	0	7.887E-07
High	[K].GDNPDSVVPGLMAAGEAACASVHGANR.[L]	1xCarbamidomethyl [C19]	7.75453E-06	0	1	1	7	Q6ZDY8	Q6ZDY8 [411-437]	0	2623.19875787	High	High	High	2.8e7	3.3e6	6.4e7	5.16397428512573	High	0	2.095E-09
High	[K].DAGAVVPTSYEALETAIK.[E]		0.000246404	0	1	1	3	Q93VT8	Q93VT8 [294-311]	0	1834.94328496	High	High	Not Found	2.0e8			4.14709615707397	High	0	5.256E-07
High	[K].VKCEEELTEAIGMALGEK.[DK]	1xCarbamidomethyl [C3]	1.93265E-05	0	1	2	15	A2XFI3	A2XFI3 [551-568]	1	2006.97730423	High	High	High	2.5e7		1.1e8	5.14088535308838	High	0	5.216E-07
High	[K].VKCEEELTEAIGMALGEK.[DK]	1xOxidation [M13]; 1xCarbamidomethyl [C3]	0.00529888	0	1	2	4	A2XFI3	A2XFI3 [551-568]	1	2022.97221923	Not Found	High	High			6.0e6	3.67821764945984	High	0	7.113E-05
High	[R].ENINNFEENDFQILR.[V]		0.00198869	0	1	1	2	Q84ZC0	Q84ZC0 [359-373]	0	1894.89298072	Not Found	Not Found	High			1.6e7	4.36702013015747	High	0	1.473E-05
High	[K].EAVELPLTHPELYEDIGIRPPK.[G]		6.86167E-05	0	1	1	7	P46466	P46466 [207-228]	0	2516.33951509	High	High	High	2.7e7	2.0e7	8.8e6	4.47260189056396	High	0	3.067E-07
High	[K].LVPYNPGYQDESVLWTESR.[D]		0.000259391	0	1	1	5	Q10M12	Q10M12 [275-293]	0	2253.0822379	High	High	High	1.2e8		9.5e7	4.03671169281006	High	0	9.885E-07
High	[K].AYLDCHLMVTNPSDYVEPLAK.[A]	1xCarbamidomethyl [C5]	3.60027E-05	0	1	1	7	Q9SE42	Q9SE42 [65-85]	0	2436.15739372	High	High	High	4.7e7	1.1e7	2.7e7	5.02205610275269	High	0	2.431E-08
High	[K].GGEYADKNPNFVGCVEGALGIR.[E]	1xCarbamidomethyl [C14]	2.35999E-05	0	1	1	8	Q9SXP2	Q9SXP2 [37-58]	1	2323.11355509	High	High	High	7.7e6	9.9e6	7.1e7	5.87180423736572	High	0	4.144E-07
High	[R].DAIGVNPLYIGR.[G]		0.00249812	0	1	1	3	Q10MX3	Q10MX3 [139-150]	0	1287.70556165	High	Not Found	High	8.4e7		8.1e7	3.43959975242615	High	0	2.135E-05
High	[K].VLIAVADNVGSNQLQEIR.[K]		5.60102E-06	0	1	1	11	P41095	P41095 [28-45]	0	1939.06071472	High	High	High	3.1e8	1.1e8	1.6e8	5.97944307327271	High	0	8.893E-09
High	[K].YPIEHGIVNNWDDMEK.[I]		0.000273062	0	2	2	6	A2XNS1; P0C542	A2XNS1 [71-86]; P0C542 [70-85]	0	1959.89053791	High	High	High	1.7e8		1.0e8	4.8965859413147	High	0	6.267E-07
High	[K].YPIEHGIVNNWDDMEK.[I]	1xDeamidated [N]	0.00376535	0	2	2	3	A2XNS1; P0C542	A2XNS1 [71-86]; P0C542 [70-85]	0	1960.87455391	High	Not Found	High				5.16201448440552	High	0	6.804E-05
High	[K].VPGVDDVTGEPLIQR.[K]		4.81671E-05	0	1	1	6	Q08480	Q08480 [176-190]	0	1594.84351148	High	High	High	1.2e8		8.3e7	4.39661455154419	High	0	2.771E-07
High	[K].AGSGVATLGLPDSPGVPK.[G]		1.43635E-05	0	1	1	6	Q6YZE2	Q6YZE2 [206-223]	0	1622.8748116	High	High	High	3.6e7		1.9e7	4.55532598495483	High	0	3.36E-06
High	[K].EAFSLFDKDGDGCITTK.[E]	1xCarbamidomethyl [C13]	1.92165E-05	0	2	4	12	Q6F332; Q0JNS6	Q6F332 [15-31]; Q0JNS6 [15-31]	1	1903.87421942	High	High	High	4.7e8		5.4e8	5.67437648773193	High	0	8.923E-09
High	[K].LAGIEGGFFTLNPK.[E]		0.000289099	0	1	1	3	P14717	P14717 [227-240]	0	1463.78929121	High	High	Not Found	1.1e8	8.7e7		4.20841884613037	High	0	6.764E-07
High	[K].NPFAPTLHFNYR.[Y]		0.000798328	0	1	1	4	Q7XPL2	Q7XPL2 [192-203]	0	1476.73825874	High	High	High	6.5e7		5.4e7	3.45813155174255	High	0	3.422E-06
High	[K].ITYFQDRPDVMATYTCR.[I]	1xCarbamidomethyl [C16]	0.00580405	0	1	1	4	B7EA73	B7EA73 [131-147]	0	2136.98412097	High	Not Found	High				3.09294509887695	High	4.364E-05	0.0001708
High	[R].IINEPTAAAIAYGIDKK.[G]		6.01755E-05	0	2	3	18	Q6Z7B0; Q75HQ0	Q6Z7B0 [202-218]; Q75HQ0 [226-242]	1	1787.99017565	High	High	High	1.1e9		6.1e8	4.41772747039795	High	0	6.767E-07
High	[K].EALEWLDENQTAEKEEYEEK.[L]		0.000148269	0	1	1	7	Q6Z7B0	Q6Z7B0 [606-625]	1	2483.1096342	High	High	High	7.8e7		1.1e8	5.37244367599487	High	0	2.337E-07
High	[K].EAFVSSSEEPFTVDGK.[E]		0.000167148	0	1	1	5	P52712	P52712 [357-372]	0	1728.79628642	High	High	High	1.2e8		6.5e7	5.06531047821045	High	0	1.075E-06
High	[K].KLAPILDEAATTLK.[S]		0.000557265	0	1	1	6	Q53LQ0	Q53LQ0 [419-432]	1	1483.87302077	Not Found	High	High			1.3e7	4.0058856010437	High	0	1.939E-06
High	[K].YIIEQNLATESELK.[S]		0.000355036	0	1	1	4	Q7XTJ3	Q7XTJ3 [351-364]	0	1650.8584928	Not Found	High	High			1.4e7	3.70008897781372	High	0	2.583E-06
High	[R].AAPRPLGNAVSYVNSAFLAR.[S]		0.00031674	0	1	2	5	Q852M2	Q852M2 [434-453]	0	2074.11923267	High	High	High	1.7e7	5.6e6	2.6e7	4.58791255950928	High	0	7.836E-07
High	[R].SENDAVILACGATKPR.[D]	1xCarbamidomethyl [C10]	0.00038898	0	1	1	2	Q0JKD0	Q0JKD0 [1893-1908]	0	1701.85884424	Not Found	High	Not Found				3.26215243339539	High	0	1.085E-06
High	[R].VRFPCIQIIK.[T]	1xCarbamidomethyl [C5]	0.00294714	0	1	1	4	Q943F3	Q943F3 [118-127]	1	1273.74492444	Not Found	High	High			1.1e7	5.01323175430298	High	0	4.146E-05
High	[K].LFEIGAGTSEIR.[R]		0.00167596	0	1	1	6	Q75IM9	Q75IM9 [386-397]	0	1292.68449182	High	High	High	8.1e7		7.9e7	3.94845819473267	High	0	1.122E-05
High	[K].FPQGFDTADLPSGK.[G]		0.000631803	0	1	2	7	P0C5C8	P0C5C8 [198-211]	0	1479.71143477	High	High	High	4.5e7			3.77123022079468	High	0	3.278E-05
High	[R].TTSYEDFTSSLPEGDCR.[F]	1xCarbamidomethyl [C16]	3.92208E-05	0	1	1	7	Q84TB3	Q84TB3 [50-66]	0	1964.81782667	High	High	High	2.0e8		2.9e8	4.84422159194946	High	0	4.827E-08
High	[R].QGDVFVAPAGTINYLANTDGR.[R]		5.86269E-06	0	1	1	8	Q75GX9	Q75GX9 [191-211]	0	2179.07782124	High	High	High	2.5e8	9.2e7	1.2e8	5.71414756774902	High	0	8.212E-09
High	[K].AAQDIALADLAPTHPIR.[L]		1.95484E-05	0	2	2	12	Q6ZKC0; Q2R2W2	Q6ZKC0 [155-171]; Q2R2W2 [164-180]	0	1772.9653579	High	High	High	1.6e9		9.8e8	4.62000608444214	High	0	7.583E-08
High	[K].VVTIDSYEDVTPNSETSLQK.[A]		4.1865E-06	0	1	1	10	P25776	P25776 [234-253]	0	2225.08196302	High	High	High	4.4e8		2.9e8	6.30215358734131	High	0	4.634E-09
High	[K].VVTIDSYEDVTPNSETSLQK.[A]	1xDeamidated [N/Q]	4.05872E-05	0	1	1	4	P25776	P25776 [234-253]	0	2226.06597902	Not Found	High	Not Found				5.78785991668701	High	0	2.927E-08
High	[K].YTIGGDLGGGEGHNGWVSCVR.[F]	1xCarbamidomethyl [C19]	0.000141651	0	1	1	6	P49027	P49027 [152-172]	0	2190.99852541	High	High	High	1.3e8		9.9e7	4.65672016143799	High	0	1.403E-06
High	[K].YTIGGDLGGGEGHNGWVSCVR.[F]	1xDeamidated [N14]; 1xCarbamidomethyl [C19]	2.70645E-05	0	1	1	14	P49027	P49027 [152-172]	0	2191.98254141	High	High	High	8.1e7		1.1e8	4.23174333572388	High	0	7.602E-07
High	[K].VVVADNVHDFVFK.[S]		0.000418935	0	1	1	9	Q53LQ0	Q53LQ0 [388-400]	0	1488.78454018	High	High	High	3.6e8		2.0e8	4.40520668029785	High	4.364E-05	0.0002175
High	[R].LGVGCIDLYYQHR.[I]	1xCarbamidomethyl [C5]	0.00249812	0	1	2	4	Q7XQ45	Q7XQ45 [127-139]	0	1593.78422288	Not Found	High	High			1.9e7	3.53404140472412	High	4.364E-05	0.000121
High	[R].VGFPIVADPDR.[E]		0.00539014	0	1	2	6	P0C5D0	P0C5D0 [94-104]	0	1185.62624875	High	High	High	4.5e8		3.0e8	3.44439601898193	High	4.364E-05	9.73E-05
High	[K].SGDELTSLKDYVTR.[M]		0.000314937	0	2	3	8	Q0J4P2; Q69QQ6	Q0J4P2 [443-456]; Q69QQ6 [443-456]	1	1583.79114153	High	High	High	1.0e8		1.1e8	5.04915523529053	High	0	7.74E-07
High	[K].TTTTNAGAPVWNDNEALTVGPR.[G]		4.12881E-05	0	1	1	11	Q0E4K1	Q0E4K1 [16-37]	0	2285.11566322	High	High	High	1.9e8		8.9e7	4.95707368850708	High	0	3.051E-08
High	[K].TTTTNAGAPVWNDNEALTVGPR.[G]	1xDeamidated [N]	4.60172E-05	0	1	1	6	Q0E4K1	Q0E4K1 [16-37]	0	2286.09967922	High	Not Found	Not Found				5.54196882247925	High	0	3.59E-08
High	[R].TDAVAATLIQTNVDAR.[D]		0.000152561	0	1	1	4	Q6Z6M4	Q6Z6M4 [251-266]	0	1658.8707888	Not Found	High	High			1.1e7	4.94897222518921	High	0	1.962E-06
High	[K].ANSEATLGTYQGDAVLGEGASESLHVK.[D]		9.40782E-08	0	1	1	793	Q5N725	Q5N725 [328-354]	0	2704.30604249	High	High	High	9.0e8	2.0e7	9.8e8	7.78764390945435	High	0	4.797E-12
High	[K].ANSEATLGTYQGDAVLGEGASESLHVK.[D]	1xDeamidated [N/Q]	2.32563E-06	0	1	1	115	Q5N725	Q5N725 [328-354]	0	2705.29005849	High	High	High	2.1e7	1.9e7	2.2e7	6.9047384262085	High	0	9.551E-10
High	[R].DHMPEPYEELVENCK.[I]	1xCarbamidomethyl [C14]	0.00180494	0	1	1	6	Q6AVA8	Q6AVA8 [370-384]	0	1889.80442534	Not Found	High	High			1.8e7	4.44614601135254	High	4.364E-05	0.0002596
High	[R].SLNSVWAQHLSEEVR.[R]		5.33786E-05	0	1	1	10	P35684	P35684 [101-115]	0	1754.8820222	High	High	High	2.6e8		1.9e8	4.66034269332886	High	0	4.535E-08
High	[K].VVSIDGFEDVPQNDEK.[S]		9.33853E-05	0	1	1	3	P25777	P25777 [247-262]	0	1790.8442992	High	High	High			2.5e8	4.88410711288452	High	0	1.112E-07
High	[K].VVSIDGFEDVPQNDEK.[S]	1xDeamidated [N/Q]	0.00270565	0	1	1	3	P25777	P25777 [247-262]	0	1791.8283152	Not Found	Not Found	High			1.1e7	3.6919641494751	High	4.364E-05	0.0002487
High	[R].TTGIVLDSGDGVSHTVPIYEGFTLPHAILR.[L]		1.04597E-06	0	1	1	3	P0C542	P0C542 [149-178]	0	3165.65788878	High	High	Not Found	1.2e8			5.30601072311401	High	0	2.043E-08
High	[K].GVDEFSHCVHLVSWEK.[E]	1xCarbamidomethyl [C8]	0.000242221	0	1	1	5	A2Y0T4	A2Y0T4 [42-57]	0	1928.89595799	Not Found	High	High		3.1e7	2.0e7	3.97847390174866	High	0	8.307E-06
High	[K].LQEIQDELEKVNEEASDK.[V]		0.000273062	0	1	2	6	B8AEC1	B8AEC1 [37-54]	1	2117.02444818	High	High	High	4.7e7		4.0e7	5.21987295150757	High	0	6.776E-07
High	[K].SDVNIVSNASCTTNCLAPLAK.[V]	2xCarbamidomethyl [C11; C15]	1.57756E-06	0	1	1	16	Q6K5G8	Q6K5G8 [144-164]	0	2235.0743927	High	High	High	3.4e9		2.9e9	5.95728921890259	High	0	2.832E-09
High	[R].ELLCTPVPPSPTVEPTPAAK.[A]	1xCarbamidomethyl [C4]	0.000494332	0	1	1	6	A2XID3	A2XID3 [208-227]	0	2104.09946826	High	High	High	8.8e7		4.5e7	3.14542603492737	High	0	4.877E-06
High	[K].YNGGLDTEEAYPYTGVNGICHYKPENVGVK.[V]	1xDeamidated [N]; 1xCarbamidomethyl [C20]	0.000143278	0	1	1	8	P25778	P25778 [223-252]	0	3345.53684758	High	Not Found	High	3.2e7		5.8e7	5.1496901512146	High	0	9.455E-06
High	[K].YNGGLDTEEAYPYTGVNGICHYKPENVGVK.[V]	2xDeamidated [N17; N]; 1xCarbamidomethyl [C20]	3.42001E-05	0	1	1	7	P25778	P25778 [223-252]	0	3346.52086358	High	High	Not Found	1.7e7			4.39511871337891	High	4.364E-05	0.0002245
High	[K].VDIDELNSVAYR.[W]		0.00215395	0	1	1	6	Q6ES52	Q6ES52 [267-278]	0	1393.69578471	High	High	High	1.6e7		1.7e7	4.12383413314819	High	0	1.685E-05
High	[K].FALKPEEYILK.[V]		0.00248392	0	1	1	6	Q42456	Q42456 [446-456]	0	1350.76676492	High	High	High	6.9e7		4.4e7	2.96332740783691	High	0	2.113E-05
High	[R].NGPSLMPGGSFEAYK.[Y]		0.000980358	0	1	1	4	Q9LI00	Q9LI00 [139-153]	0	1554.72570462	High	Not Found	High	1.1e8		7.3e7	3.74805474281311	High	4.364E-05	0.0003027
High	[R].NGPSLMPGGSFEAYK.[Y]	1xDeamidated [N1]	0.000854902	0	1	1	6	Q9LI00	Q9LI00 [139-153]	0	1555.70972062	High	High	High	6.9e7	3.4e7	5.2e7	3.66833281517029	High	0	3.83E-06
High	[K].DVPTYLPEGTILPCNLPR.[E]	1xCarbamidomethyl [C14]	0.00587048	0	1	1	2	Q6H6D2	Q6H6D2 [132-149]	0	2055.05793785	Not Found	High	Not Found				3.29898166656494	High	0.0002057	0.004368
High	[K].VSDDEVAFLTQGDANDEK.[N]		2.3735E-05	0	1	1	6	Q0J8G4	Q0J8G4 [209-226]	0	1952.87197038	High	High	High			1.0e8	6.34293842315674	High	0	7.114E-06
High	[R].ILHHTIGLPDFSQELR.[C]		3.73488E-06	0	3	6	31	Q0DHF6; A2XFI3; A2Y5L9	Q0DHF6 [151-166]; A2XFI3 [152-167]; A2Y5L9 [151-166]	0	1876.00755705	High	High	High	6.2e8		2.6e8	4.601637840271	High	0	3.807E-05
High	[K].LILAHDLATAAELK.[D]		0.000181052	0	1	1	10	Q6Z5N4	Q6Z5N4 [323-336]	0	1478.85770508	High	High	High	4.9e7		2.5e7	3.68496298789978	High	0	3.198E-07
High	[R].SENEADVAAAQVAGYEKPLVAR.[L]		9.2254E-07	0	1	1	6	O04226	O04226 [337-358]	0	2288.15171437	High	High	High	1.1e8		8.8e7	5.28900289535522	High	0	2.433E-10
High	[K].NVRPDYLSNIWK.[V]		0.000165251	0	1	1	10	Q43008	Q43008 [204-215]	0	1504.79068818	High	High	High	1.1e8		3.7e8	4.63934326171875	High	0	2.78E-07
High	[K].VVADGYADLVAYGR.[L]		0.00288071	0	1	2	2	Q84QK0	Q84QK0 [314-327]	0	1468.74306926	Not Found	High	Not Found				3.73138809204102	High	0	8.098E-05
High	[K].CGINYQPPSVVPGGDLAK.[V]	1xCarbamidomethyl [C1]	9.02415E-05	0	2	2	6	Q53M52; P28752	Q53M52 [353-370]; P28752 [353-370]	0	1871.93200914	High	High	High	1.4e8		7.0e7	4.1342887878418	High	0	3.777E-07
High	[R].VEGKPVLGFNSSTTSLLTR.[Y]		6.90094E-05	0	1	1	6	P42862	P42862 [531-549]	0	2006.09168047	High	High	High	6.1e7		6.9e7	4.40544652938843	High	0	1.46E-07
High	[K].VVDLLAPYQR.[G]		0.00580405	0	1	1	6	Q01859	Q01859 [210-219]	0	1173.66263427	High	High	High			3.0e8	3.37080645561218	High	0	8.233E-05
High	[R].HVVIVDDLVQSGGTLR.[E]		0.000345048	0	1	1	5	Q6ZFT5	Q6ZFT5 [230-245]	0	1707.93880881	Not Found	High	High			2.4e7	3.23943066596985	High	0	4.316E-06
High	[R].YWLCAATQDSIK.[I]	1xCarbamidomethyl [C4]	0.00097478	0	1	1	11	P49027	P49027 [263-274]	0	1455.69367658	High	High	High	3.9e7		5.4e7	4.56607103347778	High	0	4.705E-06
High	[K].GSFETIHVEDALGHQFATR.[L]		4.80111E-06	0	1	1	11	P49398	P49398 [203-221]	0	2115.0253918	High	High	High	2.6e8		2.0e8	4.90063047409058	High	0	1.105E-09
High	[R].VIVGNGPAFGCVMMK.[E]	1xDeamidated [N5]; 1xCarbamidomethyl [C11]	0.000758367	0	1	2	6	A2XFI3	A2XFI3 [355-369]	0	1580.76335326	High	High	High	1.1e8		4.0e7	4.34314823150635	High	0	6.622E-06
High	[K].SDVNIVSNASCTTNCLAPLAK.[V]	1xDeamidated [N]; 2xCarbamidomethyl [C11; C15]	6.60923E-06	0	1	1	39	Q6K5G8	Q6K5G8 [144-164]	0	2236.0584087	High	High	High	2.9e8	2.2e7	2.2e8	6.18905353546143	High	0	1.612E-09
High	[K].SDVNIVSNASCTTNCLAPLAK.[V]	2xDeamidated [N8; N14]; 2xCarbamidomethyl [C11; C15]	1.93265E-05	0	1	1	4	Q6K5G8	Q6K5G8 [144-164]	0	2237.0424247	High	High	High				5.60229921340942	High	0	5.727E-08
High	[R].GYSYVDICDVCPEK.[L]	2xCarbamidomethyl [C8; C11]	0.000661312	0	1	1	4	A2Z7C4	A2Z7C4 [71-84]	0	1704.72438452	Not Found	High	High			3.2e7	4.18639230728149	High	0	2.541E-06
High	[K].GCVFTYDAVGSYER.[T]	1xCarbamidomethyl [C2]	0.000386767	0	1	1	6	O64464	O64464 [123-136]	0	1623.7107831	High	High	High	1.5e7		2.7e7	4.42674875259399	High	0	1.082E-06
High	[K].IASLDTHIALACAGLK.[A]	1xCarbamidomethyl [C12]	8.37884E-05	0	2	2	6	A2YXU2; A2Z3I9	A2YXU2 [63-78]; A2Z3I9 [63-78]	0	1653.89925256	High	High	High	9.6e7		7.4e7	3.88645601272583	High	0	2.94E-05
High	[K].KYEPTIGVEVHPLDFTTNCGK.[I]	1xCarbamidomethyl [C19]	5.23025E-06	0	1	1	6	A2Y7R5	A2Y7R5 [41-61]	1	2405.18057199	High	High	High	3.1e7		5.9e7	5.36227416992188	High	0	1.11E-09
High	[R].AVLVEHALTSGDAEPEASVFSK.[I]		4.40717E-06	0	1	1	14	P14717	P14717 [582-603]	0	2257.13466734	High	High	High	9.4e7		1.5e8	6.47716951370239	High	0	5.063E-08
High	[K].DHDKPVQQVLAEMTNGGVDR.[S]		6.17172E-06	0	1	1	17	Q2R8Z5	Q2R8Z5 [248-267]	0	2209.0666046	High	High	High	6.8e7		1.2e8	5.81063032150269	High	0	1.444E-09
High	[K].DHDKPVQQVLAEMTNGGVDR.[S]	1xDeamidated [Q/N]	5.20048E-06	0	1	1	44	Q2R8Z5	Q2R8Z5 [248-267]	0	2210.0506206	High	High	High	1.4e8	1.8e7	5.8e7	6.21248912811279	High	0	1.099E-09
High	[K].DHDKPVQQVLAEMTNGGVDR.[S]	2xDeamidated [Q7; N15]	6.98017E-05	0	1	1	5	Q2R8Z5	Q2R8Z5 [248-267]	0	2211.0346366	High	High	Not Found				5.82601881027222	High	0	9.191E-08
High	[R].SECINHAFVYDAPLPVSR.[L]	1xCarbamidomethyl [C3]	0.000149971	0	1	1	8	P52428	P52428 [90-107]	0	2075.00148561	High	High	High	2.3e8		1.4e8	4.38768196105957	High	0	2.372E-07
High	[K].ILPWGPEAHSSSPGAATACTIGGVPVHTVR.[V]	1xCarbamidomethyl [C19]	1.84639E-05	0	1	1	3	Q6Z4N6	Q6Z4N6 [167-196]	0	3025.53124891	High	High	High	4.6e6		6.1e7	3.25128316879272	High	0	6.152E-07
High	[K].KNESIFSEIQSQVK.[N]		4.76204E-05	0	1	1	6	Q6L5I5	Q6L5I5 [53-66]	1	1636.85407614	High	High	High	2.8e7		3.0e7	4.15342903137207	High	4.364E-05	0.002717
High	[K].GNNILVMCDCYTPAGEPIPTNKR.[H]	2xCarbamidomethyl [C8; C10]	0.00351654	0	1	1	6	P14656	P14656 [85-107]	1	2620.23163829	High	High	High	3.5e7		2.8e7	4.33743906021118	High	0	7.097E-05
High	[K].VIALGDVTGSIR.[N]		0.000737038	0	1	1	3	Q33E23	Q33E23 [232-243]	0	1200.69466262	High	Not Found	High	3.3e7		3.8e7	3.515780210495	High	0	3.026E-06
High	[R].ALTTEEIDQHLTAISER.[D]		5.94925E-05	0	1	1	6	Q9LSU3	Q9LSU3 [229-245]	0	1926.97671028	High	High	High	5.3e7		3.8e7	4.30937194824219	High	0	5.393E-08
High	[R].VIVGNGPAFGCVMMK.[E]	1xCarbamidomethyl [C11]	0.000136104	0	1	2	6	A2XFI3	A2XFI3 [355-369]	0	1579.77933726	High	High	High	1.9e8		8.3e7	4.99139070510864	High	0	5.385E-07
High	[K].EAGALLSYDPNLR.[E]		0.00184659	0	1	2	6	A2WXV8	A2WXV8 [160-172]	0	1418.7274192	High	High	High	4.2e7		1.5e8	4.11213159561157	High	0	6.152E-05
High	[K].LISGEHVGALAMSEPNSGSDVVSMK.[C]	1xDeamidated [N16]	7.60407E-05	0	1	1	2	Q75IM9	Q75IM9 [142-166]	0	2516.20071508	High	Not Found	Not Found	2.2e7			4.20959329605103	High	0	8.006E-08
High	[K].LISGEHVGALAMSEPNSGSDVVSMK.[C]		8.52353E-05	0	1	1	4	Q75IM9	Q75IM9 [142-166]	0	2515.21669908	Not Found	High	High		1.5e7	2.1e7	5.26738882064819	High	0	9.664E-08
High	[K].VVVVECVLPESSDATAR.[E]	1xCarbamidomethyl [C6]	2.75319E-05	0	1	1	6	Q6ZD89	Q6ZD89 [298-314]	0	1830.92658937	High	High	High			2.6e8	5.5082573890686	High	0	1.588E-08
High	[R].SPNAVQSNMELEFK.[R]		0.00067658	0	1	1	4	Q6YZX6	Q6YZX6 [139-152]	0	1593.75773297	Not Found	High	High			2.0e7	4.25229740142822	High	4.364E-05	0.0005303
High	[K].SLTNDWEEHLAVK.[H]		0.000631803	0	2	3	12	Q0J4P2; Q69QQ6	Q0J4P2 [288-300]; Q69QQ6 [288-300]	0	1541.75944755	High	High	High	1.7e8		2.8e8	4.68530988693237	High	0	1.997E-05
High	[K].IGPWGGNGGSAQDISVPPK.[K]		1.9935E-06	0	1	1	22	Q0JMY8	Q0JMY8 [6-24]	0	1836.92388698	High	High	High			1.4e8	5.22414493560791	High	0	2.071E-09
High	[K].IGPWGGNGGSAQDISVPPK.[K]	1xDeamidated [N/Q]	6.70156E-07	0	1	1	96	Q0JMY8	Q0JMY8 [6-24]	0	1837.90790298	High	High	High	1.1e8		1.9e8	5.72527170181274	High	0	1.741E-09
High	[R].DTGEGFGAAPDIDHLNPR.[V]		1.55966E-06	0	1	1	14	P27933	P27933 [163-180]	0	1881.87257963	High	High	High	1.6e8		1.4e9	5.74585914611816	High	0	1.605E-10
High	[R].ILGSLASCPDPDVVR.[D]	1xCarbamidomethyl [C8]	0.000242221	0	1	1	6	Q6Z6L4	Q6Z6L4 [743-757]	0	1598.82066789	High	High	High	1.6e8		1.3e8	4.17208623886108	High	0	3.857E-05
High	[R].TTGDIADNWGSMTSR.[A]		0.000137666	0	1	1	6	Q9FXT4	Q9FXT4 [237-251]	0	1611.70675999	High	High	High	2.2e7		1.3e7	4.32567453384399	High	0	2.072E-07
High	[R].ILGLGDLGCQGMGIPVGK.[L]	1xCarbamidomethyl [C9]	8.89294E-06	0	1	1	6	P43279	P43279 [241-258]	0	1784.93973713	High	High	High	5.7e7	4.0e7	1.1e8	4.92002582550049	High	0	2.588E-09
High	[K].KLLGVTIYSSDAIR.[S]		0.00140434	0	1	2	6	Q0JMY8	Q0JMY8 [25-38]	1	1535.87916877	High	High	High			9.5e6	3.95743751525879	High	4.364E-05	0.0001113
High	[R].FPAGFETAQLPSNK.[C]		6.29867E-05	0	1	2	6	P0C5D0	P0C5D0 [198-211]	0	1506.75871932	High	High	High			6.3e7	4.59565544128418	High	0	1.899E-06
High	[R].EFQLYHSGVFSGR.[C]		0.00130397	0	1	1	10	P25777	P25777 [283-295]	0	1526.7386526	High	High	High	6.0e7		7.8e7	4.04470062255859	High	0	7.513E-06
High	[K].VVAENLSDEEITGLK.[E]		0.00123871	0	1	1	5	A2ZVI7	A2ZVI7 [359-373]	0	1616.83775734	High	High	High	3.3e7			3.41995120048523	High	0	6.915E-06
High	[R].LDWGPGMICSDDTQYSDGTGHR.[D]	1xCarbamidomethyl [C9]	3.31301E-06	0	1	1	14	P27933	P27933 [141-162]	0	2468.02414764	High	High	High	5.9e7		3.9e8	5.12645959854126	High	0	1.431E-09
High	[R].LDWGPGMICSDDTQYSDGTGHR.[D]	1xDeamidated [Q14]; 1xCarbamidomethyl [C9]	3.26736E-05	0	1	1	3	P27933	P27933 [141-162]	0	2469.00816364	High	Not Found	Not Found	2.1e7			5.35048532485962	High	0	2.081E-08
High	[R].LDWGPGMICSDDTQYSDGTGHR.[D]	1xOxidation [M7]; 1xCarbamidomethyl [C9]	1.08593E-05	0	1	1	6	P27933	P27933 [141-162]	0	2484.01906264	High	High	High	3.5e7		3.7e7	4.35213851928711	High	0	3.572E-09
High	[R].GTVFVVPSGHPIVVTSSR.[D]		0.000830858	0	1	1	6	Q75GX9	Q75GX9 [442-459]	0	1839.01230808	High	High	High	2.8e8		1.3e8	3.16720390319824	High	0	3.651E-06
High	[K].AAQDIALAELPPTHPIR.[L]		2.40074E-05	0	2	2	19	Q7XTE8; Q6EUP4	Q7XTE8 [161-177]; Q6EUP4 [161-177]	0	1812.99665802	High	High	High	2.0e8		1.2e8	4.44257020950317	High	0	4.556E-08
High	[R].AVSASAPAAATIAVGDKLPDATLSYFDSPDGELK.[T]		3.42001E-05	0	1	1	4	Q69TY4	Q69TY4 [60-93]	1	3348.68455685	High	High	Not Found	3.6e7	2.5e7		5.35846948623657	High	0	2.238E-08
High	[K].MIEYSYVNAPLQK.[E]		0.000610538	0	2	2	6	Q6Z0I4; Q6H5J0	Q6Z0I4 [316-328]; Q6H5J0 [312-324]	0	1555.78249123	High	High	High	3.2e7		4.5e7	3.68162727355957	High	0	2.321E-06
High	[K].ALNEHHVLLEGTLLKPNMVTPGSDAK.[K]	1xDeamidated [N]	2.48438E-05	0	1	2	2	P17784	P17784 [211-236]	0	2785.45529019	Not Found	High	Not Found				3.40474796295166	High	4.364E-05	0.0001426
High	[K].SVEMHHEALQEALPGDNVGFNVK.[N]		2.80763E-06	0	1	1	11	O64937	O64937 [279-301]	0	2521.213997	High	High	High	1.0e8		1.3e8	4.99600505828857	High	0	1.529E-05
High	[R].ETPAIDVCHGLLGDK.[A]	1xCarbamidomethyl [C8]	0.000306078	0	1	3	2	Q9AUV6	Q9AUV6 [343-357]	0	1624.79993243	Not Found	High	High			3.3e7	4.41445112228394	High	0	2.979E-06
High	[R].LSTNENTLTVGGLYK.[V]		0.000614032	0	1	1	6	Q84P97	Q84P97 [207-221]	0	1609.84317711	High	High	High	9.3e7	2.8e7	3.4e7	4.32205247879028	High	0	2.981E-06
High	[R].DTGADFGAAPDIDHLNTR.[V]		2.26756E-05	0	1	2	12	P27937	P27937 [164-181]	0	1885.86749423	High	High	High	2.6e8		1.4e8	4.85747861862183	High	0	1.284E-07
High	[R].NNIPLSTAATANFTR.[G]		4.20011E-05	0	1	1	6	Q9LST6	Q9LST6 [71-85]	0	1590.82344476	High	High	High	2.6e8		1.5e8	5.54366636276245	High	0	1.46E-07
High	[R].NNIPLSTAATANFTR.[G]	1xDeamidated [N]	0.00105583	0	1	1	4	Q9LST6	Q9LST6 [71-85]	0	1591.80746076	Not Found	Not Found	High			1.6e7	3.72520637512207	High	0	5.356E-06
High	[K].LDELLAEEAAAGR.[E]		0.00040253	0	1	1	6	Q9XGP7	Q9XGP7 [146-158]	0	1357.69578471	High	High	High	2.5e8		1.2e8	4.68531703948975	High	0	1.152E-06
High	[R].DTGAGFGAAPDIDHLNPR.[V]		1.13946E-06	0	1	1	14	P27934	P27934 [163-180]	0	1823.86710037	High	High	High	1.2e9		9.6e8	5.76674652099609	High	0	9.786E-11
High	[R].DTGAGFGAAPDIDHLNPR.[V]	1xDeamidated [N16]	1.34894E-05	0	1	1	2	P27934	P27934 [163-180]	0	1824.85111637	Not Found	High	Not Found				5.78284597396851	High	0	5.073E-09
High	[K].ESVNSFQGVLDGK.[Y]		0.00436634	0	1	1	6	Q01859	Q01859 [509-521]	0	1379.68013465	High	High	High	1.8e8		9.3e7	4.0284309387207	High	0	5.629E-05
High	[K].YGLNHVTYLIEQSK.[A]		9.33853E-05	0	1	1	12	P0DKK7	P0DKK7 [130-143]	0	1664.86424694	High	High	High	1.3e8		1.4e8	5.0596284866333	High	0	2.039E-06
High	[K].IPLYQHIANLAGNK.[Q]		0.000222348	0	1	1	8	Q42971	Q42971 [134-147]	0	1551.86418745	High	High	High	3.3e7		2.0e7	4.56742334365845	High	0	2.82E-06
High	[R].SLASAVPLAVDGESTSK.[-]		8.82047E-05	0	1	1	10	P30298	P30298 [792-808]	0	1631.84865637	High	High	High	8.0e8		4.8e8	4.38958549499512	High	0	1.522E-07
High	[R].EDGEAPDKPLDITVISR.[M]		0.00230648	0	1	2	6	A2ZVI7	A2ZVI7 [326-342]	0	1854.94434756	High	High	High	2.5e7		1.2e7	3.33650350570679	High	4.364E-05	0.001633
High	[R].TAISHVQNLITGVTK.[G]		3.74702E-05	0	1	1	11	P49210	P49210 [71-85]	0	1581.89588143	High	High	High	1.1e8		1.9e8	5.08182287216187	High	0	5.998E-08
High	[K].VLEQLSGQSPVFSK.[A]		0.000421332	0	1	1	5	A2YDY2	A2YDY2 [38-51]	0	1518.81623416	High	High	High	7.2e8		3.9e8	4.4110426902771	High	0	1.783E-06
High	[K].DAGVIAGLNVAR.[I]		0.00229337	0	1	1	4	Q6Z7B0	Q6Z7B0 [190-201]	0	1155.64804681	Not Found	High	High			5.2e7	3.67046904563904	High	0	1.85E-05
High	[K].ILDVIDCTGSGDVDTSK.[V]	1xCarbamidomethyl [C7]	3.40054E-05	0	1	1	6	Q6ESI7	Q6ESI7 [146-162]	0	1794.84258493	High	High	High	2.2e7		2.4e7	5.283775806427	High	0	6.559E-07
High	[K].ALNEHHVLLEGTLLKPNMVTPGSDAK.[K]		4.63581E-08	0	1	2	10	P17784	P17784 [211-236]	0	2784.47127419	High	High	High	4.7e8		2.8e8	5.91494750976563	High	0	4.815E-11
High	[R].TETSPEDVGGMNAAAGILTAR.[G]		2.76676E-07	0	1	1	16	Q75KR1	Q75KR1 [443-463]	0	2060.99170836	High	High	High	8.3e8	3.4e8	4.2e8	6.70626306533813	High	0	2.916E-11
High	[K].SGTLFDNFLITDDPELAK.[T]		3.01644E-05	0	1	1	10	Q9SLY8	Q9SLY8 [334-351]	0	1995.99096337	High	High	High	1.3e8	8.9e7	2.1e8	6.38549852371216	High	0	7.477E-08
High	[K].LIGCCNELNAGYAADGYAR.[A]	2xCarbamidomethyl [C4; C5]	5.38166E-06	0	2	2	32	Q0DHF6; A2Y5L9	Q0DHF6 [84-102]; A2Y5L9 [84-102]	0	2087.92733467	High	High	High			2.2e8	5.97878360748291	High	0	2.033E-08
High	[R].IMEADSDLYLAEIDGK.[V]	1xOxidation [M2]	1.97728E-05	0	1	1	5	P17654	P17654 [385-400]	0	1798.84152242	High	High	High	2.8e8		3.2e8	6.3403377532959	High	0	7.849E-08
High	[K].VDGLVSGIGTGGTITGAGR.[Y]		2.04617E-05	0	1	1	8	Q9XEA6	Q9XEA6 [173-191]	0	1687.89733789	High	High	High	2.1e8	2.9e7	9.0e7	5.14833688735962	High	0	2.678E-08
High	[R].YTTIEGYHPDLIVGSTDK.[Q]		0.00114362	0	1	1	2	Q7F1K9	Q7F1K9 [186-203]	0	2008.98621234	Not Found	High	High			1.4e7	3.32941961288452	High	0	4.035E-05
High	[K].GFLTINSQPAVNGER.[S]		0.00529888	0	1	1	2	Q75HE6	Q75HE6 [435-449]	0	1602.82344476	Not Found	High	Not Found				3.58925652503967	High	4.364E-05	0.002064
High	[K].GFLTINSQPAVNGER.[S]	1xDeamidated [N12]	0.000884675	0	1	1	8	Q75HE6	Q75HE6 [435-449]	0	1603.80746076	High	High	High	3.7e7	9.6e6	2.2e7	4.07187557220459	High	0	4.059E-06
High	[K].SIAVQTEIGGVPIK.[I]		0.00123871	0	1	1	6	B8AL33	B8AL33 [214-227]	0	1411.81550593	High	High	High	7.0e7	3.4e7	6.1e7	3.89327907562256	High	0	1.059E-05
High	[K].TPLVAHGADAFPFTEEK.[L]		2.04617E-05	0	1	1	10	Q7Y0F2	Q7Y0F2 [466-482]	0	1829.90683995	High	High	High	1.7e8	5.8e7	1.7e8	5.70849370956421	High	0	2.385E-08
High	[R].VGFPIVADPDREAIR.[Q]		0.00383025	0	1	2	6	P0C5D0	P0C5D0 [94-108]	1	1654.8911304	High	High	High	2.3e8	3.5e7	1.5e8	3.02360606193542	High	0.001984	0.0369
High	[K].LIEAYNELVSQGK.[SN]		0.00138841	0	2	2	5	Q7Y0F2; Q7Y0E8	Q7Y0F2 [63-75]; Q7Y0E8 [56-68]	0	1463.77403501	High	High	High	3.2e8	7.5e7	2.7e8	4.01394557952881	High	0	1.157E-05
High	[K].SAQDIALADLPTTHPIR.[L]		3.32379E-05	0	1	1	11	Q06967	Q06967 [160-176]	0	1818.97083716	High	High	High	7.3e7	3.2e8	6.1e8	5.02469348907471	High	0	1.034E-06
High	[R].DDPYGDGTGNPDTGADFAAAPDIDHLNKR.[V]		3.77477E-08	0	1	1	23	P17654	P17654 [157-185]	1	3015.33511064	High	High	High	5.0e9	2.1e9	2.0e9	6.04986476898193	High	0	9.296E-12
High	[R].DDPYGDGTGNPDTGADFAAAPDIDHLNKR.[V]	1xDeamidated [N]	7.86286E-07	0	1	1	7	P17654	P17654 [157-185]	1	3016.31912664	High	High	High				5.23480033874512	High	0	5.367E-11
High	[K].LLDHTSVTHLFPITK.[Y]		0.000287454	0	1	1	7	Q9LSU3	Q9LSU3 [60-74]	0	1721.95848167	High	High	High	4.5e7	2.4e7	8.8e7	5.01474142074585	High	0	6.716E-07
High	[K].LVDTTGIPFLPTPMGK.[G]		0.0024698	0	1	1	4	Q0JMH0	Q0JMH0 [244-259]	0	1686.91350534	High	High	Not Found	2.5e7			4.13278102874756	High	4.364E-05	0.001069
High	[K].EAAELAAESPQGLLR.[T]		0.000279367	0	1	2	6	Q2QYW2	Q2QYW2 [392-406]	0	1554.81221136	High	High	High	1.4e7	9.9e6	1.8e7	4.5604043006897	High	0	8.801E-07
High	[K].VFQGDFSSNLPVDK.[A]		0.000448629	0	1	1	5	Q9LI00	Q9LI00 [306-319]	0	1552.76419858	High	High	High	6.5e8	6.5e7	4.2e8	5.00346422195435	High	0	1.464E-05
High	[R].VGLTGLTVAEHFR.[D]		0.000199498	0	1	1	12	Q01859	Q01859 [305-317]	0	1399.76922449	High	High	High	3.0e8	8.0e7	2.4e8	3.99581551551819	High	0	3.326E-05
High	[R].IMEADSDLYLAEIDGK.[V]		1.91072E-05	0	1	1	65	P17654	P17654 [385-400]	0	1782.84660742	High	High	High	1.0e8		7.3e8	6.46477794647217	High	0	1.109E-08
High	[R].NGIHAESTLDILK.[A]	1xDeamidated [N1]	6.78379E-05	0	1	1	8	P27934	P27934 [367-379]	0	1411.74273532	High	High	High	4.1e7	4.8e6	8.8e7	4.58479690551758	High	0	1.062E-06
High	[K].LGDLSQTQIFAK.[I]		0.00141237	0	2	2	6	Q2QXR8; B8BJ39	Q2QXR8 [245-256]; B8BJ39 [245-256]	0	1320.71579194	High	High	High	6.3e8		3.5e8	4.10597372055054	High	0	3.549E-05
High	[R].LTLADALVYACNQGVDK.[I]	1xCarbamidomethyl [C11]	0.00351654	0	1	1	2	Q6K669	Q6K669 [457-473]	0	1850.93167477	Not Found	High	Not Found				3.68955731391907	High	0	3.69E-05
High	[R].AELDAIGVPYQWPVAR.[T]	1xDeamidated [Q11]	0.00299796	0	0	1	6			0	1785.91701118	High	High	High	3.0e7	1.9e7	9.2e6	4.35161447525024	High	0	2.848E-05
High	[R].AELDAIGVPYEWPVAR.[T]		0.00299796	0	1	1	6	Q8H3C9	Q8H3C9 [92-107]	0	1785.91701075	High	High	High	3.0e7	1.9e7	9.2e6	4.35161447525024	High	0	2.848E-05
High	[K].VEEIASTGATHVWLPPPSHSVSPQGYMPGR.[L]		1.59176E-05	0	1	1	6	P27934	P27934 [51-80]	0	3187.56294258	High	High	High	3.9e7		1.1e8	5.83060216903687	High	0	6.581E-09
High	[K].VEEIASTGATHVWLPPPSHSVSPQGYMPGR.[L]	1xDeamidated [Q24]	1.77408E-05	0	1	1	6	P27934	P27934 [51-80]	0	3188.54695858	High	High	High	8.3e7			4.49945592880249	High	0	1.476E-07
High	[K].VEEIASTGATHVWLPPPSHSVSPQGYMPGR.[L]	1xOxidation [M27]	0.000124226	0	1	1	4	P27934	P27934 [51-80]	0	3203.55785758	Not Found	High	High			9.9e7	5.15181064605713	High	0	1.435E-06
High	[K].VEEIASTGATHVWLPPPSHSVSPQGYMPGR.[L]	1xDeamidated [Q24]; 1xOxidation [M27]	0.000211215	0	1	1	3	P27934	P27934 [51-80]	0	3204.54187358	Not Found	High	High			3.0e7	3.61974239349365	High	0	4.295E-06
High	[K].TPLTAHGADAFPFTEER.[L]		2.60045E-05	0	1	1	12	Q7Y0E8	Q7Y0E8 [459-475]	0	1859.89225249	High	High	High	3.0e8		2.2e8	4.88572359085083	High	0	1.446E-08
High	[K].DASLEALPVDELIEK.[A]		0.00128184	0	1	1	2	Q7XPY2	Q7XPY2 [543-557]	0	1641.85815843	Not Found	High	Not Found		2.1e7		3.63952922821045	High	0	5.557E-05
High	[K].YANDLSSGVIFGK.[E]		0.000614032	0	1	1	4	Q6K669	Q6K669 [273-285]	0	1370.69505648	Not Found	High	High			9.8e7	4.07619953155518	High	0	2.26E-06
High	[R].SDSTSVGWGGPGGYVYQK.[A]		6.22719E-05	0	1	1	4	Q75HE6	Q75HE6 [450-467]	0	1844.84496794	High	Not Found	High	4.6e6		7.5e7	4.6535267829895	High	0	5.836E-08
High	[R].HETADINTFSWGVANR.[G]		7.40842E-06	0	1	1	16	P14656	P14656 [296-311]	0	1817.85653571	High	High	High	8.6e7	3.1e7	1.5e8	5.81447649002075	High	0	2.424E-09
High	[R].VAPEEHPILLTEAPLNPK.[A]		0.000324054	0	2	2	6	A2XNS1; A3C6D7	A2XNS1 [98-115]; A3C6D7 [98-115]	0	1968.08005321	High	High	High	1.3e8		1.2e8	4.41941833496094	High	0	6.217E-06
High	[K].LIFGADSPAIQENR.[V]		0.000141651	0	1	1	8	P37833	P37833 [87-100]	0	1530.79108204	High	High	High	2.2e8	2.4e8	5.1e8	4.36448812484741	High	0	1.057E-06
High	[R].VCENIPIVLCGNK.[V]	2xCarbamidomethyl [C2; C10]	0.000369506	0	2	2	6	A2Y7R5; Q7F7I7	A2Y7R5 [114-126]; Q7F7I7 [114-126]	0	1515.76579595	High	High	High	2.5e8	1.6e8	1.7e8	4.51028347015381	High	0	1.4E-05
High	[K].YIIEAANHPTDPEADEILSK.[K]		7.32433E-06	0	1	1	12	A2XMV1	A2XMV1 [306-325]	0	2226.09246819	High	High	High	8.0e8	2.2e8	4.9e8	5.2341775894165	High	0	2.609E-06
High	[K].YIIEAANHPTDPEADEILSK.[K]	1xDeamidated [N7]	0.0010802	0	1	1	1	A2XMV1	A2XMV1 [306-325]	0	2227.07648419	High	Not Found	Not Found	4.5e7			4.65867757797241	High	0	5.568E-06
High	[K].DAVMSTLGMTEDK.[A]		0.00183609	0	1	1	6	A2Y720	A2Y720 [163-175]	0	1397.62869271	High	High	High	3.8e7			4.61228179931641	High	0	2.733E-05
High	[R].EGVQLCGYSPLGAK.[G]	1xCarbamidomethyl [C6]	0.000133032	0	1	2	5	Q7G764	Q7G764 [206-219]	0	1478.73079033	High	High	High		5.1e7	1.7e8	4.11886358261108	High	0	1.952E-07
High	[K].HPQIDVPNLQVIK.[L]		0.000423744	0	1	1	14	P0DKK8	P0DKK8 [32-44]	0	1500.85328842	High	High	High	1.3e8		1.5e8	4.29027843475342	High	0	2.59E-06
High	[K].AAVAWEANKPMTIEDVQVAPPQAGEVR.[V]		3.38119E-05	0	1	1	8	A2XAZ3	A2XAZ3 [14-40]	0	2877.45635236	High	High	High	1.6e7		3.7e7	6.26906061172485	High	0	6.13E-08
High	[R].DNLTLWTSDNAEDGGDEIKEAAKPEGEGH.[-]		6.83948E-06	0	1	1	12	Q06967	Q06967 [232-260]	1	3098.38212031	High	High	High	2.0e8		1.4e8	5.3370418548584	High	0	1.144E-07
High	[K].IGDTAGTIDNIIQCK.[L]	1xCarbamidomethyl [C14]	2.81676E-05	0	1	1	4	Q93VT8	Q93VT8 [149-163]	0	1618.81049709	High	Not Found	High	1.7e8		1.1e8	4.92836618423462	High	0	6.041E-08
High	[R].LLETNNFPEFTGR.[V]		0.00138051	0	1	2	6	Q0JKD0	Q0JKD0 [1746-1758]	0	1537.76453295	High	High	High	5.4e7		3.6e7	3.87826085090637	High	0	8.268E-06
High	[K].KISEEEYISAIKEEISK.[V]		1.41196E-05	0	1	1	6	Q2QLY5	Q2QLY5 [458-474]	2	1996.04847821	High	High	High	8.5e7		9.8e7	5.47872495651245	High	0	5.197E-07
High	[R].VGALSIVCGSADVAVR.[V]	1xCarbamidomethyl [C8]	0.000262368	0	1	1	60	P37833	P37833 [262-277]	0	1573.83665232	High	High	High	8.3e6		3.9e5	4.58185291290283	High	4.364E-05	0.0001005
High	[K].TPASFEPSIDYVVTK.[I]		0.000339191	0	1	1	6	B9EXM2	B9EXM2 [414-428]	0	1653.83702911	High	High	High			1.1e7	4.08833408355713	High	0	8.719E-07
High	[K].MVGYALQAADILSK.[E]		0.000242221	0	1	1	4	Q0J0H4	Q0J0H4 [255-268]	0	1479.78757663	High	Not Found	High	2.0e7		2.4e7	4.37998867034912	High	0	1.003E-06
High	[K].LYPSGATTNSQDGVTDIFGK.[C]		0.00137266	0	1	1	2	Q0JJD1	Q0JJD1 [156-175]	0	2070.9978396	Not Found	Not Found	High				3.84898352622986	High	0	8.172E-06
High	[K].TAIAIDTILNQK.[Q]		0.0041012	0	1	1	6	P0C520	P0C520 [178-189]	0	1300.74709206	High	High	High	2.1e8		1.7e8	3.72900724411011	High	4.364E-05	0.0003113
High	[R].GIYCIFEGGTPDSR.[L]	1xCarbamidomethyl [C4]	0.000624634	0	2	3	36	P17654; P27937	P17654 [133-146]; P27937 [128-141]	0	1571.7158685	High	High	High	2.8e9		2.5e9	4.97711801528931	High	0	4.522E-06
High	[K].AQIPGTTQDHLQIFNIEAK.[T]		0.00196614	0	1	2	4	Q2QYW2	Q2QYW2 [84-102]	0	2124.10839313	High	Not Found	High	4.6e7		4.2e7	2.61975693702698	High	0	1.445E-05
High	[K].CGVSVAFPISTSVDCSK.[I]	2xCarbamidomethyl [C1; C15]	0.000136883	0	1	1	6	Q2QYL3	Q2QYL3 [103-119]	0	1813.84589657	High	High	High	6.0e7		7.8e7	4.92503356933594	High	0	3.58E-07
High	[K].AAGMIGWLPEK.[A]		0.00542091	0	1	1	7	P27933	P27933 [293-303]	0	1172.61324128	High	High	High			3.1e8	3.60344934463501	High	4.364E-05	0.002005
High	[R].EAEKDAAAAAEIPLLTPYK.[M]		1.72417E-05	0	1	1	12	Q69TH8	Q69TH8 [4-22]	1	2001.05389798	High	High	High	2.9e7	6.7e6	5.6e7	5.21061515808105	High	0	1.327E-07
High	[R].GIGFVSDDVGLDADR.[C]		0.000140044	0	1	1	6	P93438	P93438 [77-91]	0	1535.73362669	High	High	High	4.9e7		3.3e7	4.7848162651062	High	0	5.6E-07
High	[K].LKEVEAVCNPIISAVYQR.[T]	1xCarbamidomethyl [C8]	0.000131522	0	1	1	8	Q6Z7B0	Q6Z7B0 [626-643]	1	2089.11103603	High	High	High	5.3e7		3.6e7	4.75317621231079	High	0	4.59E-07
High	[R].SPSIWDTFTHAGK.[M]		0.00113712	0	1	1	9	Q60DX8	Q60DX8 [72-84]	0	1446.70120448	High	High	High	5.3e7		4.6e7	3.84960603713989	High	4.364E-05	0.0003004
High	[K].GGIGCSPGDLSISELER.[L]	1xCarbamidomethyl [C5]	3.79004E-05	0	1	1	5	A2XMV1	A2XMV1 [103-119]	0	1746.83268901	High	High	High	4.1e8	2.1e8	4.1e8	5.81181955337524	High	0	4.833E-08
High	[K].LTGCIPAGLVQGQFR.[S]	1xCarbamidomethyl [C4]	0.00343731	0	1	1	6	Q8GT95	Q8GT95 [180-194]	0	1616.85772215	High	High	High	2.1e7		1.3e7	3.54210638999939	High	0	3.542E-05
High	[R].ILDVVYNASNNELVR.[T]		0.000130774	0	1	1	6	P49199	P49199 [79-93]	0	1718.90717432	High	High	High	4.2e8		2.9e8	5.5058536529541	High	0	1.101E-06
High	[K].VIPIFNENDAISTR.[K]		0.00133406	0	1	1	6	O04226	O04226 [149-162]	0	1588.83294682	High	High	High	1.0e8		6.6e7	3.87134790420532	High	0	2.179E-05
High	[R].KDDGTVEPFEMIDVK.[R]		5.78187E-05	0	1	1	7	P52428	P52428 [217-231]	1	1722.8254781	High	High	High	3.1e7		4.1e7	5.57116460800171	High	0	5.16E-08
High	[R].NPDDSGSIVQDLSISTMFTHHQK.[I]		0.00374396	0	1	1	2	Q43007	Q43007 [315-337]	0	2557.1987408	High	Not Found	High				3.0904495716095	High	0	4.048E-05
High	[K].AEQITWTSLDYDK.[K]		0.00210538	0	1	1	4	Q0JL44	Q0JL44 [245-257]	0	1569.74312875	Not Found	High	High			2.4e7	4.6475977897644	High	0	1.614E-05
High	[K].TKIPAEITAALEPIKDNEEAVK.[A]		0.000905097	0	1	1	3	Q75HE6	Q75HE6 [239-260]	2	2380.29698157	Not Found	High	High			2.2e7	3.48694491386414	High	4.364E-05	0.001608
High	[R].NAVYPVVAGHEITGVVTEVGK.[N]		1.84639E-05	0	1	1	8	Q0JA75	Q0JA75 [73-93]	0	2139.14444428	High	High	High	6.3e7		1.1e8	4.44878816604614	High	0	8.368E-09
High	[K].QWYLTHYGVDIGR.[K]		0.0051502	0	1	1	4	P49199	P49199 [112-124]	0	1607.79650181	Not Found	High	High			1.3e7	3.6929235458374	High	0	6.928E-05
High	[R].VLTDVGDVPIQEIR.[D]		0.000314937	0	1	2	6	B8AU84	B8AU84 [111-124]	0	1553.85334791	High	High	High	1.1e8		1.6e8	4.39765548706055	High	0	1.822E-06
High	[R].VSTNDYQPNGQAPISSSDIQITPDGSGIVYSKPR.[R]		0.00241411	0	1	1	2	Q69TI0	Q69TI0 [112-145]	0	3591.75615852	Not Found	Not Found	High				3.45986604690552	High	0	2.01E-05
High	[R].VSTNDYQPNGQAPISSSDIQITPDGSGIVYSKPR.[R]	1xDeamidated [N/Q]	1.23121E-05	0	1	1	15	Q69TI0	Q69TI0 [112-145]	0	3592.74017452	High	High	Not Found	1.9e7	5.4e7		5.66669702529907	High	0	1.928E-07
High	[R].VSTNDYQPNGQAPISSSDIQITPDGSGIVYSKPR.[R]	2xDeamidated [Q11; Q20]	1.31849E-05	0	1	1	2	Q69TI0	Q69TI0 [112-145]	0	3593.72419052	Not Found	Not Found	High			6.6e7	5.37128067016602	High	0	3.696E-08
High	[K].QIGVIGWGSQGPAQAQNLR.[D]		2.60685E-06	0	1	1	11	Q65XK0	Q65XK0 [109-127]	0	1980.04098237	High	High	High	4.1e8		1.6e8	5.70183849334717	High	0	4.578E-10
High	[K].AFAGIAESSGYPIAVMPSAK.[G]		1.24131E-06	0	1	1	7	A2Y5L9	A2Y5L9 [270-289]	0	1966.9942747	High	High	High	5.4e8		3.3e8	5.93524312973022	High	0	2.826E-10
High	[K].AFAGIAESSGYPIAVMPSAK.[G]	1xOxidation [M16]	0.00238675	0	1	1	2	A2Y5L9	A2Y5L9 [270-289]	0	1982.9891897	Not Found	Not Found	High			1.2e7	4.21235656738281	High	0	2.95E-05
High	[K].SFSEIGEEAGLTNVYVAQLLR.[R]		0.00184659	0	1	1	4	Q9FWK4	Q9FWK4 [26-46]	0	2296.18195189	High	High	Not Found				4.27924489974976	High	4.364E-05	0.0001812
High	[K].AVDNVNSVIAPALIGK.[D]	1xDeamidated [N]	0.000123519	0	1	1	12	Q42971	Q42971 [67-82]	0	1581.88464846	High	High	High	2.0e8		2.8e8	4.84337425231934	High	0	7.178E-07
High	[K].SPEVVLEWPK.[K]		0.00560922	0	1	1	12	Q948T6	Q948T6 [10-19]	0	1183.63575081	High	High	High	1.6e7			3.84848594665527	High	4.364E-05	0.002624
High	[K].DADEDDDDLDLFGDETEEDKK.[A]		3.94453E-05	0	1	1	4	P29545	P29545 [96-116]	1	2428.96342338	Not Found	High	High			1.8e7	4.48958683013916	High	0	1.039E-06
High	[R].GLDQEYEGNVEATGEDYYVEPADER.[R]		0.00357716	0	1	1	3	Q8L4L4	Q8L4L4 [115-139]	0	2848.20678185	High	Not Found	High				3.56997752189636	High	4.364E-05	0.0004324
High	[K].LDVLSGLPEVK.[L]		0.0024418	0	1	2	6	A2XD35	A2XD35 [394-404]	0	1169.67761559	High	High	High	2.7e7	1.8e7	3.8e7	3.54672956466675	High	4.364E-05	0.001503
High	[K].VVGNENPSTLICFASK.[T]	1xCarbamidomethyl [C12]	0.00018313	0	1	2	6	Q2QYW2	Q2QYW2 [216-231]	0	1735.8683463	High	High	High	5.7e7		3.1e7	4.64923143386841	High	0	2.762E-06
High	[R].SLPNYGGLAIYDR.[Y]		0.00324693	0	1	1	6	Q53NL5	Q53NL5 [266-278]	0	1438.7325046	High	High	High	8.2e7		6.1e7	3.49992728233337	High	0	7.545E-05
High	[R].APGYGVITNIVNGGLECGHGPDDR.[V]	1xDeamidated [N12]; 1xCarbamidomethyl [C17]	7.30057E-07	0	1	1	5	Q7DNA1	Q7DNA1 [275-298]	0	2469.1463121	High	High	High	8.6e7		6.0e7	6.36735534667969	High	0	3.027E-10
High	[K].IVAIDLADRPAWYK.[E]		0.000397961	0	1	1	5	A1XBB7	A1XBB7 [63-76]	0	1630.8951532	High	High	High	2.4e7		2.7e7	3.48353576660156	High	0	4.97E-06
High	[K].VCVLSCGISTGLGATINVAKPPK.[G]	1xDeamidated [N17]; 2xCarbamidomethyl [C2; C6]	2.03452E-05	0	1	1	91	Q2R8Z5	Q2R8Z5 [172-194]	0	2343.24106453	High	High	High	1.4e7	8.5e5	2.4e6	5.39389657974243	High	0	9.797E-09
High	[K].EYKPDIDIVSNASCTTNCLAPLAK.[V]	2xCarbamidomethyl [C14; C18]	9.04652E-06	0	1	1	14	Q7FAH2	Q7FAH2 [141-164]	0	2680.29567823	High	High	High	2.4e9	4.3e7	7.2e7	5.70381164550781	High	0	1.518E-08
High	[K].EYKPDIDIVSNASCTTNCLAPLAK.[V]	1xDeamidated [N]; 2xCarbamidomethyl [C14; C18]	3.19361E-05	0	1	1	14	Q7FAH2	Q7FAH2 [141-164]	0	2681.27969423	High	High	High	2.1e7		7.1e7	6.13715887069702	High	0	5.12E-07
High	[K].EYKPDIDIVSNASCTTNCLAPLAK.[V]	2xDeamidated [N11; N17]; 2xCarbamidomethyl [C14; C18]	0.000212424	0	1	1	4	Q7FAH2	Q7FAH2 [141-164]	0	2682.26371023	High	High	Not Found				5.36697483062744	High	0	4.123E-07
High	[K].NGPGAPGGQSWTSQWLK.[F]		0.00132647	0	1	1	4	P0C0L1	P0C0L1 [220-236]	0	1770.85580748	Not Found	High	High			3.0e7	2.68857622146606	High	0	7.739E-06
High	[K].MVEPGHLDQLLHPQFENPSGYK.[D]		7.56079E-05	0	1	1	6	Q6AVA8	Q6AVA8 [441-462]	0	2536.22891883	High	High	High	1.0e8		7.5e7	4.24818229675293	High	0	1.823E-07
High	[R].GPILLEDYHLIEK.[VL]		0.000287454	0	2	3	12	Q0E4K1; A2YH64	Q0E4K1 [38-50]; A2YH64 [38-50]	0	1539.84172065	High	High	High	2.4e8		1.3e8	4.08135318756104	High	0	7.442E-06
High	[R].LNSSYPGGLASYIQNAR.[K]		0.000443537	0	1	2	3	A2YGP6	A2YGP6 [78-94]	0	1810.90823692	Not Found	High	High			2.7e7	3.25748920440674	High	0	9.666E-06
High	[R].LVLEVAQHLGENMVR.[T]		6.19175E-05	0	1	1	10	Q01859	Q01859 [116-130]	0	1707.92105031	High	High	High	3.4e7		3.7e7	4.8011417388916	High	0	9.246E-07
High	[K].AEGDIYVAMIDGK.[V]		0.000614032	0	1	1	6	P27934	P27934 [380-392]	0	1381.66679281	High	High	High	2.1e7		4.6e7	4.57283544540405	High	0	2.248E-06
High	[R].FEGYNDYTPEQLIK.[D]		0.000322209	0	1	1	6	P52428	P52428 [176-189]	0	1716.81154262	High	High	High	2.8e7		5.3e7	4.68017196655273	High	0	8.053E-07
High	[K].EAVPVDMWSPAMK.[S]		0.000688261	0	1	1	5	O04985	O04985 [135-147]	0	1460.69123346	High	High	High	5.4e8		3.1e8	3.57218599319458	High	0	2.719E-06
High	[R].VDMPGSFHTEWFK.[I]		0.00343731	0	1	1	11	Q9LI00	Q9LI00 [461-473]	0	1580.72022536	High	High	High	8.7e7		9.0e7	3.72771573066711	High	4.364E-05	0.0001218
High	[K].DPTSQAELDNFMVQQLDGTK.[N]		2.72864E-06	0	1	1	21	Q42971	Q42971 [83-102]	0	2237.0390524	High	High	High	2.8e8		1.5e9	7.03051376342773	High	0	1.505E-08
High	[K].DPTSQAELDNFMVQQLDGTK.[N]	1xOxidation [M12]	0.000222348	0	1	1	6	Q42971	Q42971 [83-102]	0	2253.0339674	High	High	High		1.7e7	2.8e7	4.98235654830933	High	0	4.865E-07
High	[K].APGETCHIVIDHGGNVPYWEGQSYGIIPPGENPK.[K]	1xCarbamidomethyl [C6]	0.00105583	0	1	1	6	P41345	P41345 [111-144]	0	3688.7489055	High	Not Found	High	1.9e7		4.5e7	4.19835329055786	High	0	6.888E-06
High	[K].APGETCHIVIDHGGNVPYWEGQSYGIIPPGENPK.[K]	1xDeamidated [N/Q]; 1xCarbamidomethyl [C6]	0.000259391	0	1	1	5	P41345	P41345 [111-144]	0	3689.7329215	High	High	Not Found	3.7e7			5.49336290359497	High	0	5.718E-07
High	[K].VCVLSCGISTGLGATINVAKPPK.[G]	2xCarbamidomethyl [C2; C6]	1.88754E-07	0	1	1	290	Q2R8Z5	Q2R8Z5 [172-194]	0	2342.25704853	High	High	High	3.3e7	1.0e7	1.1e7	5.7486310005188	High	0	2.426E-10
High	[K].LVQIEHALTAVGSGQTSLGIK.[A]		1.15914E-06	0	1	1	6	Q10KF0	Q10KF0 [19-39]	0	2122.18664343	High	High	High	9.8e7		6.7e7	4.20664262771606	High	0	2.307E-10
High	[R].VGDILQVTGFHNAAPQFR.[F]		0.000235406	0	1	1	2	P0C0M2	P0C0M2 [426-443]	0	1970.02426971	Not Found	Not Found	High			3.4e7	4.58609294891357	High	0	4.887E-07
High	[K].NTVGQYESHTAFTLPGLYR.[I]		3.34281E-05	0	1	1	9	Q10LP5	Q10LP5 [489-507]	0	2154.06144295	High	High	High	1.2e8		1.1e8	5.19070720672607	High	0	2.945E-08
High	[K].SGEIYTEDGVELVHEYGTEAYPFTTER.[I]		4.5236E-05	0	1	1	1	Q7Y0F2	Q7Y0F2 [133-159]	0	3092.40073057	Not Found	High	Not Found		2.8e7		4.78318643569946	High	0	3.498E-08
High	[R].AKVEGNLPVYGFHDPASFVNSIQKPR.[V]		5.67927E-07	0	1	1	4	Q9LI00	Q9LI00 [46-71]	1	2870.49478683	Not Found	High	High		2.1e7	6.2e7	3.93673229217529	High	0	3.201E-11
High	[R].DNLTLWTSDANDDGGDEIKEAAAPK.[E]		1.38799E-05	0	1	1	4	Q2R2W2	Q2R2W2 [236-260]	1	2646.21655879	High	Not Found	High	1.6e7		2.0e8	5.40701484680176	High	0	5.311E-09
High	[K].GILQPHHILDALDEVQSSGGR.[A]		1.95484E-05	0	1	1	11	Q10LP5	Q10LP5 [40-60]	0	2242.15746851	High	High	High		1.6e7	1.5e7	6.12839555740356	High	0	1.203E-08
High	[R].IYATEGCVGEAVAEAVR.[R]	1xCarbamidomethyl [C7]	3.30487E-05	0	1	1	12	Q7G764	Q7G764 [54-70]	0	1794.86907453	High	High	High	2.5e8			5.83979034423828	High	0	4.294E-08
High	[R].VSLHIGDGVAFLK.[N]		8.37884E-05	0	1	1	4	Q9SMB1	Q9SMB1 [163-175]	0	1355.76816189	Not Found	High	High			7.0e6	3.60180878639221	High	0	8.278E-06
High	[R].VGSGPFPTELFGEEGDLLRK.[S]		0.00276804	0	1	2	2	A2XD35	A2XD35 [335-354]	1	2148.09715973	Not Found	High	Not Found				4.0676326751709	High	0	2.517E-05
High	[K].NGTFHTEQAIEYGTTMVGGVTPK.[K]		3.47907E-05	0	1	1	3	Q6ZL94	Q6ZL94 [54-76]	0	2438.16564985	Not Found	High	High			9.1e6	4.89177322387695	High	0	6.292E-05
High	[R].EADVDGDGQINYEEFVK.[V]		3.43958E-05	0	2	2	6	Q6F332; Q0JNS6	Q6F332 [128-144]; Q0JNS6 [128-144]	0	1927.85559209	High	High	High	1.8e7			5.2522234916687	High	0	9.256E-08
High	[R].YSLDISGHPLAAVGADIK.[H]		1.53817E-05	0	1	1	4	Q53NL5	Q53NL5 [70-87]	0	1826.96468916	Not Found	High	High			5.7e7	4.06207323074341	High	0	6.224E-09
High	[R].SIDGGAAFGFPDTPEEAAK.[A]		0.000254987	0	1	1	5	Q43007	Q43007 [471-489]	0	1879.87084829	High	High	High	6.3e7		6.2e7	4.70563316345215	High	0	4.38E-05
High	[R].AVLAANALDFASPGAANR.[I]		0.00434154	0	1	1	1	Q69T51	Q69T51 [67-84]	0	1728.90275766	Not Found	Not Found	High				4.68899345397949	High	0	5.164E-05
High	[K].AFEPILLAGR.[S]		0.00529888	0	1	1	6	A2ZB00	A2ZB00 [54-63]	0	1086.63060592	High	High	High	5.4e8		4.8e8	2.99386882781982	High	0	7.093E-05
High	[K].YPMVPGHEVVGEVVEVGPEVTK.[Y]		2.1054E-05	0	1	1	6	Q6ZHS4	Q6ZHS4 [63-84]	0	2351.19515914	High	High	High			1.7e7	6.22070217132568	High	0	1.035E-08
High	[R].SWDEGVATNFSTTPLK.[D]		6.19175E-05	0	1	1	6	Q9SDD6	Q9SDD6 [50-65]	0	1752.84390534	High	High	High	6.2e7		5.5e7	5.02510356903076	High	0	5.791E-08
High	[R].LGVQLQTVATDFQR.[V]		0.000754053	0	1	1	5	Q9LST7	Q9LST7 [28-41]	0	1575.84893125	High	High	High	1.5e8		1.7e8	4.31524181365967	High	0	3.146E-06
High	[R].VLYSSVVYPHNYGFIPR.[T]		0.000147425	0	1	1	7	A2X8Q3	A2X8Q3 [79-95]	0	2011.0436082	High	High	High	2.1e8		1.8e8	4.42197418212891	High	0	2.488E-05
High	[R].IYGDIIPPTLSDR.[R]		0.00580405	0	1	1	6	B9F3B6	B9F3B6 [169-181]	0	1459.77912041	High	High	High	2.0e7		4.2e7	3.42444252967834	High	4.364E-05	0.000326
High	[K].QSGSIYEHWDILPPK.[Q]		0.00275231	0	1	1	5	Q9SLY8	Q9SLY8 [202-216]	0	1769.88571063	Not Found	High	High				3.49747514724731	High	4.364E-05	0.0001058
High	[K].ILSIWDHADIVK.[V]		0.00220364	0	1	1	5	A2WXV8	A2WXV8 [186-197]	0	1409.77872655	High	High	High	5.2e7		4.7e7	3.44009780883789	High	0	3.154E-05
High	[K].AAVLASNSGTPVVITSGFENR.[S]		7.95313E-07	0	1	1	6	O04226	O04226 [245-265]	0	2090.08765767	High	High	High	9.4e7		5.7e7	5.95570039749146	High	0	5.077E-08
High	[K].ATTFVDNHDTGSTQHLWPFPSDK.[V]	1xDeamidated [N/Q]	4.57553E-05	0	1	1	17	P17654	P17654 [312-334]	0	2602.18447138	High	High	High	2.4e8		1.0e8	5.53165674209595	High	0	6.679E-07
High	[K].IQSLTPNIGVVYSGMGPDFR.[V]		4.76204E-05	0	1	1	2	Q10KF0	Q10KF0 [65-84]	0	2151.09030026	Not Found	High	Not Found		5.2e6		3.8834753036499	High	0	3.786E-08
High	[K].GMLEVYNSLTEEGKK.[E]		0.000451196	0	1	1	6	Q65XK0	Q65XK0 [350-364]	1	1697.84146253	High	High	High	4.8e7		2.9e7	4.20316219329834	High	0	3.123E-05
High	[K].TPGLDDVTGEPLIQR.[K]		8.62139E-05	0	1	1	9	Q08479	Q08479 [174-188]	0	1610.83842608	High	High	High	1.7e8		1.2e8	4.47553205490112	High	0	2.904E-06
High	[K].DITPMGGFPHYGVVK.[G]		0.000325908	0	1	1	10	P35684	P35684 [308-322]	0	1617.80937469	High	High	High	1.5e8		1.1e8	4.61028337478638	High	0	2.474E-05
High	[R].LEDAINFYQTSNPDVAK.[L]		0.000124226	0	1	1	6	Q67IX6	Q67IX6 [224-240]	0	1924.9286975	High	High	High	1.5e7		3.4e7	5.06193447113037	High	0	8.289E-06
High	[K].SYHGSTLISASLSGLPALHQK.[F]		0.000391206	0	1	2	6	Q01K11	Q01K11 [203-223]	0	2167.15059228	Not Found	High	High			2.4e7	3.14783692359924	High	0	3.229E-06
High	[K].ESDAWPAEPQDAYGLEK.[L]		0.00217866	0	1	3	5	Q2R1V8	Q2R1V8 [156-172]	0	1905.85011283	High	High	High	2.7e7		6.6e7	3.84468936920166	High	4.364E-05	0.0001228
High	[R].AVLINAGQANAATGDAGYQDTVDSADAVAK.[L]		6.59293E-05	0	1	1	3	B8AL33	B8AL33 [125-154]	0	2877.38608362	Not Found	High	High			2.4e7	5.01904582977295	High	0	1.165E-06
High	[R].AVLINAGQANAATGDAGYQDTVDSADAVAK.[L]	1xDeamidated [Q19]	0.000347023	0	1	1	1	B8AL33	B8AL33 [125-154]	0	2878.37009962	Not Found	High	Not Found				5.25906229019165	High	0	9.069E-07
High	[K].GCTSSQLALAWVHHQGSDVCPIPGTTK.[I]	2xCarbamidomethyl [C2; C20]	0.00162884	0	1	2	4	Q7XQ45	Q7XQ45 [269-295]	0	2907.3876215	High	High	High				3.45541262626648	High	0	1.075E-05
High	[K].NVECLADIVINHR.[C]	1xCarbamidomethyl [C4]	0.000259391	0	1	1	14	P27934	P27934 [106-118]	0	1552.79003651	High	High	High	1.8e8		3.3e8	4.28158569335938	High	0	5.67E-07
High	[K].NVECLADIVINHR.[C]	1xDeamidated [N11]; 1xCarbamidomethyl [C4]	0.00351654	0	1	1	6	P27934	P27934 [106-118]	0	1553.77405251	Not Found	High	High			2.4e7	3.48214149475098	High	4.364E-05	0.0002985
High	[K].IFSHPDVVAEVPWYGIEQEYTLLQK.[D]		6.83948E-06	0	1	1	5	P14654	P14654 [113-137]	0	2961.50328578	High	High	High	8.4e6		5.4e7	5.2553768157959	High	0	2.315E-07
High	[K].IFSHPDVVAEVPWYGIEQEYTLLQK.[D]	1xDeamidated [Q]	5.1288E-05	0	1	1	3	P14654	P14654 [113-137]	0	2962.48730178	Not Found	Not Found	High				5.42185306549072	High	0	4.278E-08
High	[K].LYGSTLSWNVTR.[C]		0.00182565	0	1	1	8	O82451	O82451 [6-17]	0	1396.72193994	High	High	High	1.1e8		2.7e8	4.04466485977173	High	0	4.635E-05
High	[R].AAELTTLLESR.[M]		0.00221624	0	1	1	6	P0C520	P0C520 [7-17]	0	1203.65794273	High	High	High	1.5e8		2.0e8	3.8603777885437	High	0	2.544E-05
High	[K].ATTFVDNHDTGSTQHLWPFPSDK.[V]		4.29372E-07	0	1	1	23	P17654	P17654 [312-334]	0	2601.20045538	High	High	High	2.7e9		2.8e9	6.7783989906311	High	0	3.656E-11
High	[K].FDLSGIPAAPR.[G]		0.00304965	0	1	1	4	Q6Z7B0	Q6Z7B0 [488-498]	0	1143.61568409	Not Found	High	High			1.1e8	3.55241394042969	High	0	2.924E-05
High	[K].LLGFSCDDVESHKDWIK.[D]	1xCarbamidomethyl [C6]	0.00109885	0	1	2	6	P0C5D0	P0C5D0 [67-83]	1	2048.97460215	Not Found	High	High			9.0e7	4.54844522476196	High	4.364E-05	0.0001455
High	[R].VDAGVVELLK.[S]		0.00529888	0	1	3	4	Q851K1	Q851K1 [213-222]	0	1042.61428712	Not Found	High	High			3.1e7	3.20373058319092	High	4.364E-05	0.0003643
High	[K].VSPQLIAEYTVR.[A]		0.00361815	0	1	1	27	Q5N725	Q5N725 [238-249]	0	1375.75799109	High	High	High	4.4e9			3.74905109405518	High	0	8.729E-05
High	[R].FIAELENLQGTHSFK.[I]		0.00284806	0	1	2	5	A2ZLS4	A2ZLS4 [155-169]	0	1733.88571063	High	High	High	1.2e7		2.4e7	3.80563378334045	High	0	5.649E-05
High	[K].IMASAAPMVKPVSLELGGK.[S]		0.00607436	0	1	1	3	B3VMC0	B3VMC0 [246-264]	0	1899.04420184	High	High	High	2.4e7		9.4e6	2.7994544506073	High	4.364E-05	0.001186
High	[K].YPIEHGIVSNWDDMEK.[I]		3.1394E-05	0	2	2	10	Q10DV7; A3C6D7	Q10DV7 [71-86]; A3C6D7 [71-86]	0	1932.87963888	High	High	High	4.0e7			5.19796657562256	High	0	2.84E-08
High	[K].VGLNYVSCSPFR.[V]	1xCarbamidomethyl [C8]	0.00235969	0	1	1	8	Q75KR1	Q75KR1 [863-874]	0	1398.68344629	High	High	High			5.8e8	4.14523267745972	High	0	2.368E-05
High	[R].LAIVDPTSGDQPLYNEDK.[S]		0.000335342	0	1	1	2	Q43011	Q43011 [51-68]	0	1974.96547688	Not Found	Not Found	High				4.70896673202515	High	0	8.561E-07
High	[K].AQISIYDPQVTEDQIQR.[D]		2.29359E-05	0	1	3	6	Q9AUV6	Q9AUV6 [358-374]	0	2004.00325937	High	High	High	2.0e8		8.5e7	5.33461141586304	High	0	1.184E-08
High	[K].KVENLGNQFITEISR.[V]		0.00255573	0	1	1	2	A2XYW4	A2XYW4 [65-79]	1	1747.93372341	Not Found	Not Found	High			8.6e6	3.57404279708862	High	0	2.961E-05
High	[R].LFLANPDLPR.[R]		0.00587048	0	1	5	6	Q84QK0	Q84QK0 [328-337]	0	1155.65206961	High	High	High	3.8e8		2.1e8	3.50340914726257	High	4.364E-05	0.0001233
High	[R].LGADGFIVSTNASEMK.[A]		7.39014E-05	0	1	1	4	Q0JA75	Q0JA75 [246-261]	0	1639.79959775	Not Found	High	High			3.1e7	4.54203510284424	High	0	6.338E-07
High	[K].GNAYAQVAIGTEDVYK.[S]		0.00304965	0	1	1	4	Q948T6	Q948T6 [222-237]	0	1698.83334068	High	High	Not Found	3.6e7			3.89570879936218	High	0	2.928E-05
High	[R].VLAAQPEQILLR.[G]		0.0051796	0	1	2	5	B8AL97	B8AL97 [448-459]	0	1350.81036104	High	High	High	1.6e8		8.9e7	3.27309131622314	High	0	7.082E-05
High	[K].YMVIQGEPGVVIR.[G]		0.0010203	0	1	1	6	P83647	P83647 [72-84]	0	1460.7929964	High	High	High	9.9e7		3.5e7	3.67808818817139	High	0	5.069E-06
High	[R].LLSSGNVYTQEEILTR.[I]		1.88903E-05	0	1	1	30	Q75KR1	Q75KR1 [653-668]	0	1822.95451836	High	High	High	3.4e8		3.8e8	5.20599508285522	High	0	1.443E-07
High	[K].ACELGLEVKPWVK.[T]	1xCarbamidomethyl [C2]	0.00104983	0	1	1	3	Q6YZX6	Q6YZX6 [460-472]	0	1528.81921143	High	High	Not Found	3.2e7			3.35003328323364	High	0	5.312E-06
High	[K].QDSTYWDNISQGGLQR.[I]		4.872E-05	0	1	1	7	P30298	P30298 [728-743]	0	1867.85692957	High	High	High	1.6e7		1.2e8	4.47213935852051	High	0	4.045E-08
High	[R].ALTTEEIDQHLTAISERD.[-]		5.36841E-05	0	1	1	10	Q9LSU3	Q9LSU3 [229-246]	1	2042.00365323	High	High	High	1.2e8		1.9e8	5.23130226135254	High	0	4.577E-08
High	[K].KGAIPSLPTEVEVLK.[L]		0.000526356	0	1	2	6	A2WXV8	A2WXV8 [304-318]	1	1580.92578458	High	High	High	1.6e7		2.0e7	3.6893630027771	High	4.364E-05	0.0005116
High	[R].TAEALAEYVNSEAATNVK.[I]		6.66862E-05	0	1	1	8	Q75M08	Q75M08 [125-142]	0	1880.9236121	Not Found	High	High			2.4e7	5.94664621353149	High	0	6.483E-08
High	[R].ETPSVAGIINPGSDGFQK.[L]		2.01143E-05	0	1	1	6	Q93VT8	Q93VT8 [36-53]	0	1816.90756818	High	High	High	1.4e8		1.2e8	4.93562030792236	High	0	2.7E-08
High	[K].TIEVQNPATGETLANVSCMGSK.[E]	1xCarbamidomethyl [C18]	8.30425E-06	0	1	1	3	B9F3B6	B9F3B6 [70-91]	0	2307.09552171	High	Not Found	High				5.31513023376465	High	0	2.331E-09
High	[K].ATNPTLAPAHLQDLPGFTR.[S]		0.000103489	0	1	1	6	Q7F1K9	Q7F1K9 [54-72]	0	2020.06104909	High	High	High			4.2e7	4.4485764503479	High	0	1.316E-07
High	[R].KPSIWDTFSHSGYSVDGATGDVTADQYHK.[Y]		0.000137666	0	1	1	2	B7F7K7	B7F7K7 [60-88]	0	3169.44974646	Not Found	Not Found	High			2.4e7	3.94487261772156	High	0	1.095E-05
High	[K].CDVIVINTPLTEK.[T]	1xCarbamidomethyl [C1]	0.000798328	0	1	1	5	Q9SXP2	Q9SXP2 [246-258]	0	1501.7930562	High	High	High	3.5e8		2.2e8	3.74997138977051	High	0	3.427E-06
High	[R].DDPYGDGTGNPDTGADFAAAPDIDHLNK.[R]		4.17292E-07	0	1	1	19	P17654	P17654 [157-184]	0	2859.23399968	High	High	High			2.5e9	6.41393852233887	High	0	5.279E-11
High	[R].DDPYGDGTGNPDTGADFAAAPDIDHLNK.[R]	1xDeamidated [N]	2.5129E-05	0	1	1	5	P17654	P17654 [157-184]	0	2860.21801568	High	High	High				5.47622728347778	High	0	1.811E-07
High	[R].IFVPEGQPLESEPNEPLR.[V]		2.11745E-05	0	1	2	17	A2XFI3	A2XFI3 [392-409]	0	2051.04439592	High	High	High	2.4e8		1.5e9	4.52340459823608	High	0	4.568E-08
High	[R].DGIKFPDVIHAFKPNPR.[S]		0.00038898	0	1	1	6	Q0E4K1	Q0E4K1 [147-163]	1	1951.0548416	High	High	High	2.6e7		3.4e7	3.4208972454071	High	0	1.086E-06
High	[K].SYPTVSDEYLAAVGK.[A]		0.00077146	0	1	1	13	Q9FE01	Q9FE01 [5-19]	0	1599.79007893	High	High	High	4.9e6		9.1e7	4.58172559738159	High	0	8.566E-06
High	[R].IAAPYDLVMQTK.[Q]		0.00368052	0	1	2	6	Q69LA6	Q69LA6 [214-225]	0	1349.71334913	High	High	High	1.8e8		1.2e8	3.4769811630249	High	0	3.963E-05
High	[R].LAAELGENIPSLPEGK.[AT]		4.34644E-05	0	1	3	6	Q0J3D9	Q0J3D9 [776-791]	0	1637.87447723	High	High	High	2.0e7		2.3e7	4.83667659759521	High	0	3.289E-08
High	[R].LTSLHGSLENLISDPEQNDEHIGHLDDR.[S]		0.000115342	0	1	1	1	Q10LP5	Q10LP5 [541-568]	0	3154.50357287	Not Found	High	Not Found				4.36054992675781	High	0	1.558E-07
High	[R].LTSLHGSLENLISDPEQNDEHIGHLDDR.[S]	1xDeamidated [Q/N]	0.000798328	0	1	1	5	Q10LP5	Q10LP5 [541-568]	0	3155.48758887	High	High	Not Found	4.3e7			4.1629114151001	High	0	3.448E-06
High	[R].ESKPVYISVGCNLAGLSHPTFSR.[E]	1xCarbamidomethyl [C11]	4.24163E-09	0	2	2	12	Q0DHF6; A2Y5L9	Q0DHF6 [198-220]; A2Y5L9 [198-220]	0	2519.27111829	High	High	High	2.0e9		1.3e9	6.27295064926147	High	0	1.755E-12
High	[R].ESKPVYISVGCNLAGLSHPTFSR.[E]	1xDeamidated [N12]; 1xCarbamidomethyl [C11]	7.59815E-07	0	2	2	2	Q0DHF6; A2Y5L9	Q0DHF6 [198-220]; A2Y5L9 [198-220]	0	2520.25513429	High	Not Found	High				4.78940010070801	High	0	5.125E-11
High	[R].LGEHNIDVLEGNEQFINAAK.[I]		1.89368E-06	0	1	1	9	P00761	P00761 [58-77]	0	2211.10403596	High	High	High	6.7e7		2.6e8	6.283522605896	High	0	3.143E-07
High	[R].LGEHNIDVLEGNEQFINAAK.[I]	1xDeamidated [N/Q]	6.78379E-05	0	1	1	2	P00761	P00761 [58-77]	0	2212.08805196	Not Found	High	Not Found				5.77909564971924	High	0	6.699E-08
High	[R].SQLLENVFSDPK.[G]		0.00564123	0	1	1	2	Q7XTJ3	Q7XTJ3 [390-401]	0	1376.70562114	Not Found	Not Found	High			4.7e7	3.93657970428467	High	4.364E-05	0.002628
High	[R].IPSFTEEQSELIR.[G]		0.00136485	0	1	1	5	Q60DX8	Q60DX8 [327-339]	0	1548.7904133	High	High	High	1.4e8		9.1e7	3.5951189994812	High	0	2.352E-05
High	[-].MHSTNLLLEEPIR.[M]		0.00224166	0	2	2	2	Q2QXR8; B8BJ39	Q2QXR8 [1-13]; B8BJ39 [1-13]	0	1552.81518832	High	Not Found	Not Found	2.1e7			3.73542404174805	High	0	1.787E-05
High	[K].GVQVIADIVINHR.[T]		0.00108638	0	1	3	6	P17654	P17654 [112-124]	0	1433.82232267	Not Found	High	High				3.89529132843018	High	0	5.629E-06
High	[R].YDPEFAAILTR.[D]		0.00481012	0	1	1	5	Q7XUG1	Q7XUG1 [25-35]	0	1295.66302813	High	High	High	1.3e8		9.1e7	2.74093174934387	High	4.364E-05	0.000529
High	[R].VLSPSESFIHELDEK.[T]		0.000441014	0	1	1	6	Q2QNG7	Q2QNG7 [242-256]	0	1729.86430643	High	High	High	6.9e7		8.1e7	4.00211334228516	High	0	1.48E-05
High	[K].STVGTPAYIAPEVLSR.[RK]		0.000646389	0	1	5	6	Q7XQP4	Q7XQP4 [158-173]	0	1660.89046166	High	High	High	5.4e7		2.7e7	3.73896527290344	High	0	2.453E-06
High	[R].IDSTVPVEITMGELKK.[L]		0.000650088	0	1	2	3	Q7XQ45	Q7XQ45 [140-155]	1	1759.95101295	High	High	High	1.3e8		7.5e7	3.39716601371765	High	0	2.471E-06
High	[K].VDILVSGIGTGGTVTGTGK.[Y]		5.66532E-06	0	1	1	8	Q9XEA8	Q9XEA8 [176-194]	0	1731.94870473	High	High	High	9.0e7		1.1e8	5.76032543182373	High	0	1.424E-09
High	[R].ASDLDIASILGMGFPK.[F]		4.70799E-05	0	1	1	6	Q8W1L6	Q8W1L6 [648-663]	0	1634.8458197	High	High	High	4.5e6	1.3e6	7.5e6	4.67660808563232	High	0	1.247E-07
High	[K].HRPSSGSNSTFWTTNSGAPVWNNNSALTVGER.[G]		0.000874637	0	1	2	2	A2YH64	A2YH64 [6-37]	0	3431.6111662	Not Found	Not Found	High				5.28452825546265	High	0	3.987E-06
High	[K].HRPSSGSNSTFWTTNSGAPVWNNNSALTVGER.[G]	1xDeamidated [N]	0.00454389	0	1	2	6	A2YH64	A2YH64 [6-37]	0	3432.5951822	Not Found	High	Not Found				4.92496347427368	High	4.364E-05	9.124E-05
High	[K].KAFAGIAESSGYPIAVMPSAK.[G]		1.26275E-06	0	1	1	4	A2Y5L9	A2Y5L9 [269-289]	1	2095.08923766	High	Not Found	High	1.6e7		1.0e7	5.71133899688721	High	0	1.148E-10
High	[R].DNLTLWTSDNAEDGGDEIKEAAKPEGEGH.[-]	1xDeamidated [N10]	0.000423744	0	1	1	2	Q06967	Q06967 [232-260]	1	3099.36613631	High	Not Found	High	4.8e7			4.64634847640991	High	0	1.243E-06
High	[K].ISIDATPELAGEIK.[Q]		0.00217866	0	1	1	5	Q6K4E7	Q6K4E7 [617-630]	0	1456.7893507	High	High	High	6.3e7			3.83437848091125	High	0	1.711E-05
High	[K].FIIEAANHPTDPEADEILAK.[K]		0.00165695	0	1	1	3	Q33E23	Q33E23 [306-325]	0	2194.10263899	Not Found	High	High				2.76897644996643	High	0	2.079E-05
High	[K].ARPDLEVGICGEHGGEPSSVAFFAK.[V]	1xCarbamidomethyl [C10]	9.35428E-08	0	1	1	18	Q75KR1	Q75KR1 [838-862]	0	2630.26676112	High	High	High	2.1e7			6.20678377151489	High	0	2.771E-09
High	[K].ASNTLSIIDSGVGMTK.[S]		8.9728E-05	0	1	2	6	Q69QQ6	Q69QQ6 [73-88]	0	1593.81524781	High	High	High	1.6e8			4.92360782623291	High	0	6.088E-06
High	[R].AAVDAGFVPNELQVGQTGK.[I]		3.68341E-05	0	1	1	6	A2XNR6	A2XNR6 [274-292]	0	1900.97631642	High	High	High	6.4e7			4.66280603408813	High	0	3.421E-06
High	[R].FPDEQVVGAAVGGYR.[V]		5.46112E-05	0	1	2	6	B8AL97	B8AL97 [81-95]	0	1564.77543198	High	High	High	2.9e7			4.44873285293579	High	0	4.707E-08
High	[R].EAGGWACAPVPPAIADR.[T]	1xCarbamidomethyl [C7]	3.94453E-05	0	1	1	6	Q7XUG1	Q7XUG1 [83-99]	0	1737.83771492	High	High	High	1.0e8		7.6e7	4.27627944946289	High	0	2.801E-08
High	[R].AMGVELDLSDKPAGLGVR.[S]		0.000108324	0	1	1	7	Q69TY4	Q69TY4 [179-196]	0	1827.96330895	High	High	High	3.3e7		4.5e7	4.10611629486084	High	0	1.416E-07
High	[K].LDAGAIIHSLCFSPNR.[Y]	1xCarbamidomethyl [C11]	9.4998E-05	0	1	1	5	Q6L4F8	Q6L4F8 [248-263]	0	1770.89556413	High	High	High	5.6e6			4.80019903182983	High	0	6.463E-06
High	[R].GIPSLVAIGADGR.[T]		0.00225448	0	1	1	5	Q7Y0E8	Q7Y0E8 [439-451]	0	1225.68991159	High	High	High	4.5e7			3.51126384735107	High	0	1.809E-05
High	[K].GGEYADKNPNFVGCVEGALGIR.[E]	1xDeamidated [N]; 1xCarbamidomethyl [C14]	0.000164311	0	1	1	4	Q9SXP2	Q9SXP2 [37-58]	1	2324.09757109	High	Not Found	Not Found				5.03743886947632	High	0	3.06E-05
High	[R].LPIYVVQPQDGLDAIAR.[N]		1.75394E-05	0	1	1	17	Q8H8C7	Q8H8C7 [110-126]	0	1868.02762377	High	High	High	7.7e8	9.3e6	4.7e8	4.74715805053711	High	0	5.79E-06
High	[K].SLPYEYVEENLGDKSDLLLASNPVHK.[S]		0.000112739	0	1	1	6	Q06398	Q06398 [29-54]	1	2930.47819315	High	High	High	1.5e7		1.9e8	4.13171529769897	High	0	1.768E-07
High	[K].SLLVWDLTNPVQNVGEGAGASEYGVPFR.[R]	1xDeamidated [N/Q]	8.57232E-05	0	1	1	3	P49027	P49027 [42-69]	0	2976.47377692	Not Found	High	Not Found				5.19485807418823	High	0	1.101E-07
High	[R].GVTTVALPDLPYDYGALEPAISGEIMR.[L]		0.000102315	0	1	1	9	Q43008	Q43008 [27-53]	0	2848.44372199	High	High	High	5.0e6	6.2e7	6.7e7	4.44148445129395	High	0	1.295E-05
High	[K].ALLPFFDSAYQGFASGSLDQDAQSVR.[M]		3.37852E-07	0	1	1	15	P37833	P37833 [211-236]	0	2790.33694875	High	High	High	3.9e8		3.3e8	7.79787921905518	High	0	1.396E-11
High	[K].ALLPFFDSAYQGFASGSLDQDAQSVR.[M]	1xDeamidated [Q]	8.89294E-06	0	1	1	13	P37833	P37833 [211-236]	0	2791.32096475	High	High	Not Found		4.5e7		6.25638675689697	High	0	2.606E-09
High	[R].AGKDLVSSLVSGLLTIGPR.[F]		4.81671E-05	0	1	1	6	Q93VT8	Q93VT8 [429-447]	1	1883.09603764	High	High	High		1.1e7	1.4e7	5.07139492034912	High	0	3.867E-08
High	[K].AGAPVDQTIATLAAHLEQGDCIIDGGNEWYENTER.[R]	1xCarbamidomethyl [C21]	4.872E-05	0	1	1	8	Q9LI00	Q9LI00 [79-113]	0	3814.76132048	High	High	High	6.3e7		6.1e7	5.35174703598022	High	0	5.838E-06
High	[K].AGAPVDQTIATLAAHLEQGDCIIDGGNEWYENTER.[R]	1xDeamidated [N/Q]; 1xCarbamidomethyl [C21]	6.48101E-05	0	1	1	15	Q9LI00	Q9LI00 [79-113]	0	3815.74533648	High	High	High	5.2e6	1.5e8	1.3e8	6.74164915084839	High	0	6.218E-08
High	[K].AGAPVDQTIATLAAHLEQGDCIIDGGNEWYENTER.[R]	2xDeamidated [N32; Q/N]; 1xCarbamidomethyl [C21]	1.13019E-05	0	1	1	2	Q9LI00	Q9LI00 [79-113]	0	3816.72935248	High	Not Found	Not Found				6.93388509750366	High	0	3.826E-09
High	[K].ITDEFTGAGAVGQVCQVIGAVVDVR.[F]	1xCarbamidomethyl [C15]	1.23121E-05	0	1	1	10	Q01859	Q01859 [71-95]	0	2561.30281227	High	High	High		7.2e6	8.5e6	5.50325775146484	High	0	9.02E-09
High	[K].ITDEFTGAGAVGQVCQVIGAVVDVR.[F]	1xDeamidated [Q]; 1xCarbamidomethyl [C15]	0.000502867	0	1	1	4	Q01859	Q01859 [71-95]	0	2562.28682827	Not Found	High	Not Found		3.3e6		4.35250043869019	High	0	1.643E-06
High	[R].NTFYTQDPIVGYTDYPFLDEDQNNSVADA.[-]	1xDeamidated [Q/N]	0.0024698	0	1	1	4	Q69TI0	Q69TI0 [346-374]	0	3313.43315321	High	High	Not Found	1.2e7			5.53591632843018	High	0	2.091E-05
High	[K].YIPSNTFSYYDQVLDTTAMLGAVPER.[Y]		0.000175958	0	1	1	5	Q2QLY4	Q2QLY4 [56-81]	0	2951.4131501	High	High	High	3.2e7	7.4e7	9.0e7	4.37943649291992	High	0	3.056E-07
High	[K].YIPSNTFSYYDQVLDTTAMLGAVPER.[Y]	1xDeamidated [N/Q]	0.00158305	0	1	1	11	Q2QLY4	Q2QLY4 [56-81]	0	2952.3971661	High	High	High	1.1e8		2.6e7	4.27368497848511	High	4.364E-05	0.000143
High	[K].GMLTGPVTILNWSFVR.[N]		0.00109885	0	2	2	5	Q2QLY5; Q2QLY4	Q2QLY5 [557-572]; Q2QLY4 [557-572]	0	1790.96218686	High	High	High	5.5e6	1.6e7	1.6e7	4.14135837554932	High	0	1.126E-05
High	[R].ICGFLFEPIQGEAGVIIPPDGYLK.[A]	1xCarbamidomethyl [C2]	2.3332E-05	0	1	1	12	Q10G56	Q10G56 [225-248]	0	2633.36837271	High	High	High	3.4e7	2.1e7	2.4e7	5.3687572479248	High	0	1.126E-07
High	[R].ICGFLFEPIQGEAGVIIPPDGYLK.[A]	1xDeamidated [Q10]; 1xCarbamidomethyl [C2]	0.000728674	0	1	1	4	Q10G56	Q10G56 [225-248]	0	2634.35238871	Not Found	High	High				5.47452306747437	High	0	2.955E-06
High	[R].DPGELVFPFGPDYLENLNVNLDHPK.[L]		3.23028E-05	0	1	1	6	Q6ZJS7	Q6ZJS7 [159-183]	0	2839.39373536	High	High	High	1.1e8	5.2e7	5.2e7	5.8547420501709	High	0	2.043E-08
High	[K].SLLVWDLTNPVQNVGEGAGASEYGVPFR.[R]		1.10468E-05	0	1	1	11	P49027	P49027 [42-69]	0	2975.48976092	High	High	High	8.6e7	1.1e8	1.1e8	5.88068294525146	High	0	1.767E-07
High	[K].DVNWPLGWPVGGFPGPQGPYYCAAGAEK.[A]	1xDeamidated [Q/N]; 1xCarbamidomethyl [C22]	0.000910276	0	1	1	5	P14654	P14654 [138-165]	0	2991.3770402	High	Not Found	High	2.0e7		5.0e7	3.88019394874573	High	0	4.24E-06
High	[K].LTLEVPSELVALSNMPVIK.[E]		0.000464255	0	1	1	10	Q0J5V5	Q0J5V5 [158-176]	0	2053.16133996	High	High	High	2.5e7	1.6e7	2.0e7	3.9734480381012	High	0	3.473E-06
High	[R].YALSYQEPIPVEQLVQSLCDTK.[Q]	1xDeamidated [Q]; 1xCarbamidomethyl [C19]	0.00026387	0	1	2	5	P0C8Y9	P0C8Y9 [97-118]	0	2582.26944687	High	Not Found	Not Found	9.3e6			5.20263051986694	High	0	5.855E-07
High	[R].NPFGQVPALQDGDLFLWESR.[A]		5.69775E-06	0	1	1	17	O82451	O82451 [50-69]	0	2289.12985682	High	High	High	1.8e8	5.7e7	1.3e8	5.80044603347778	High	0	7.124E-09
High	[R].NPFGQVPALQDGDLFLWESR.[A]	1xDeamidated [Q10]	0.000156977	0	1	1	2	O82451	O82451 [50-69]	0	2290.11387282	Not Found	High	Not Found				5.23926734924316	High	0	1.579E-06
High	[K].LPLSPPALSGDLGEFMSWVDEVKK.[L]		0.000100005	0	1	1	7	Q75KR1	Q75KR1 [524-547]	1	2615.34255154	High	High	High		3.8e7	4.2e7	4.9986743927002	High	0	8.698E-07
High	[K].IFSSPEVASEEPWYGIEQEYTLLQK.[D]		4.61307E-06	0	1	1	21	P14656	P14656 [113-137]	0	2943.429846	High	High	High	8.9e7		1.8e8	6.76924657821655	High	0	1.028E-09
High	[K].IFSSPEVASEEPWYGIEQEYTLLQK.[D]	1xDeamidated [Q]	2.59201E-06	0	1	1	7	P14656	P14656 [113-137]	0	2944.413862	High	High	High		4.2e6		5.92037153244019	High	0	3.629E-10
High	[R].STTAISVVAPICYAHLAAAQVSQFIK.[F]	1xCarbamidomethyl [C12]	0.00137266	0	1	1	2	Q9SDG8	Q9SDG8 [840-865]	0	2746.45964724	Not Found	Not Found	High			7.2e6	2.65401816368103	High	0	8.168E-06
High	[K].YIDTNFEGPALLPDDSEK.[Q]		1.6949E-05	0	1	1	4	A1XBB7	A1XBB7 [104-121]	0	2023.94949245	High	High	Not Found	3.8e7	1.8e7		4.97841215133667	High	0	1.969E-07
High	[R].TMLELLNQLDGFSSDER.[I]		0.000162446	0	1	1	2	P46465	P46465 [299-315]	0	1967.93788195	Not Found	Not Found	High			2.2e7	4.86485528945923	High	0	2.704E-07
High	[K].LPQAPGELPTLNDWENHLTTIFPEVR.[L]		0.000204105	0	2	4	3	Q8GU95; A2YL07	Q8GU95 [332-357]; A2YL07 [336-361]	0	2987.52614644	High	Not Found	High	4.9e7		5.5e7	3.29731917381287	High	0	7.583E-07
High	[K].LPQAPGELPTLNDWENHLTTIFPEVR.[L]	1xDeamidated [Q/N]	0.00155619	0	2	4	4	Q8GU95; A2YL07	Q8GU95 [332-357]; A2YL07 [336-361]	0	2988.51016244	High	Not Found	High	4.2e6			3.89646220207214	High	0	9.981E-06
High	[K].LTLEVPSELVALSNMPIVNEK.[I]		0.00011146	0	1	1	10	Q6K4E7	Q6K4E7 [158-178]	0	2296.24686035	High	High	High	1.5e7	3.2e6	1.1e7	4.98835372924805	High	0	1.471E-07
High	[R].VLLQDFTGVPAVVDLAAMR.[D]		1.50345E-05	0	1	1	12	Q6YZX6	Q6YZX6 [87-105]	0	2015.09940846	High	High	High	1.9e8	1.7e7	1.2e8	5.12851619720459	High	0	6.652E-08
High	[K].DQIYDIFQLLPSK.[IV]		0.000830858	0	1	2	6	P35683	P35683 [202-214]	0	1579.83663525	High	High	High		2.7e6	8.6e6	3.55660319328308	High	0	3.659E-06
High	[R].LQPPLPEGYFGNVIFTATPLAEAGK.[V]	1xDeamidated [N/Q]	0.00573837	0	1	1	4	Q0JBZ8	Q0JBZ8 [299-323]	0	2631.37048127	High	High	Not Found	3.5e6			4.06112766265869	High	0	8.09E-05
High	[R].VDHVDISGLPLLNTDLETADGGFPPAVEAFR.[D]		1.20342E-05	0	1	1	4	Q941Z0	Q941Z0 [45-75]	0	3265.63754718	High	High	High	4.1e6			5.39631271362305	High	0	2.942E-05
High	[R].VDHVDISGLPLLNTDLETADGGFPPAVEAFR.[D]	1xDeamidated [N13]	4.47226E-05	0	1	1	9	Q941Z0	Q941Z0 [45-75]	0	3266.62156318	High	High	High	9.7e6	1.3e7	3.3e7	5.36648845672607	High	0	3.447E-08
High	[R].YALSYQEPIPVEQLVQSLCDTK.[Q]	1xCarbamidomethyl [C19]	3.28606E-05	0	1	2	14	P0C8Y9	P0C8Y9 [97-118]	0	2581.28543087	High	High	High	7.8e7	2.8e7	9.3e7	5.72579765319824	High	0	3.133E-07
High	[R].VDEVGTFEEYSRPLLDAVAAAAAPGER.[L]		0.000178997	0	1	1	6	Q0JG99	Q0JG99 [53-79]	0	2833.40027722	High	High	High	6.5e6	1.8e6	1.6e7	3.99898099899292	High	0	3.142E-07
High	[K].NAPEGTYDAVIVDSSDPIGPAQELFEKPFFQSVAR.[A]	1xDeamidated [Q/N]	1.23121E-05	0	1	1	12	Q9SMB1	Q9SMB1 [176-210]	0	3795.83882591	High	High	Not Found	4.2e6	2.3e7		4.82160139083862	High	0	1.612E-06
High	[R].NPLQFDNSYFTELLSGDKEGLLQLPSDK.[A]		5.30748E-05	0	1	2	2	Q10N21	Q10N21 [182-209]	1	3168.57354997	High	Not Found	High			4.4e8	5.87794876098633	High	0	1.866E-07
High	[K].DGVTLLWDLAEGK.[R]		0.00147832	0	1	1	12	P49027	P49027 [230-242]	0	1416.73692126	High	High	High	4.9e6	8.6e6	3.5e7	4.62815141677856	High	0	1.626E-05
High	[-].MLVYQDLLTGDELLSDSFPYR.[E]		3.73488E-06	0	1	1	11	P35681	P35681 [1-21]	0	2475.21120306	High	High	High	1.5e7	1.3e7	1.3e7	5.68128490447998	High	0	5.193E-09
High	[-].MLVYQDLLTGDELLSDSFPYR.[E]	1xDeamidated [Q5]	0.000104677	0	1	1	1	P35681	P35681 [1-21]	0	2476.19521906	Not Found	Not Found	High				5.37056589126587	High	0	1.336E-07
High	[-].MLVYQDLLTGDELLSDSFPYR.[E]	1xOxidation [M1]	0.000716307	0	1	1	4	P35681	P35681 [1-21]	0	2491.20611806	High	High	Not Found	9.6e5			3.97308945655823	High	4.364E-05	0.0005307
High	[R].DQDLLVLPTDAALFEDPTFK.[V]		8.74197E-06	0	1	1	11	Q7XJ02	Q7XJ02 [299-318]	0	2248.13835577	High	High	High	2.5e8	5.9e7	1.1e8	5.34784269332886	High	0	2.432E-07
High	[R].DQDLLVLPTDAALFEDPTFK.[V]	1xDeamidated [Q2]	0.00583717	0	1	1	1	Q7XJ02	Q7XJ02 [299-318]	0	2249.12237177	Not Found	High	Not Found				3.14683556556702	High	0	8.3E-05
High	[K].TLNDDIADIIDEHGPDAWEGFPFSAEK.[L]		0.000423744	0	1	1	2	Q7Y0F2	Q7Y0F2 [296-322]	0	3002.36903659	Not Found	High	High		3.6e6	2.7e7	3.59207391738892	High	0	1.244E-06
High	[K].TLNDDIADIIDEHGPDAWEGFPFSAEK.[L]	1xDeamidated [N3]	0.00607436	0	1	1	5	Q7Y0F2	Q7Y0F2 [296-322]	0	3003.35305259	High	High	High	3.7e6			3.08028602600098	High	4.364E-05	0.0001019
High	[R].DVTTTPAELLTFFR.[D]		0.000741255	0	1	1	15	Q6Z5N4	Q6Z5N4 [52-65]	0	1610.84244888	High	High	High	2.5e8	1.0e8	1.5e8	3.94980621337891	High	0	1.874E-05
High	[K].TEDLWAVLEEVSGEPVK.[DN]		7.43244E-05	0	1	2	13	Q6K4E7	Q6K4E7 [427-443]	0	1900.95384962	High	High	High	3.1e6	6.6e6	8.6e6	4.86382913589478	High	0	7.737E-08
High	[K].NLLSPSTPFFFNTLYDPYR.[E]		0.000138454	0	1	1	8	Q8H8T0	Q8H8T0 [133-151]	0	2292.13354525	High	High	High	3.3e8	1.6e8	1.4e8	4.38932514190674	High	0	3.472E-07
High	[K].NLLSPSTPFFFNTLYDPYR.[E]	1xDeamidated [N]	0.000491519	0	1	1	6	Q8H8T0	Q8H8T0 [133-151]	0	2293.11756125	High	Not Found	High	7.7e6			4.8807168006897	High	0	1.589E-06
High	[K].LLIDNVEELLPVVYTPTVGEACQK.[Y]	1xCarbamidomethyl [C22]	1.67566E-05	0	1	1	14	P43279	P43279 [174-197]	0	2700.41644498	High	High	High	2.4e7	1.8e8	1.6e8	6.17652130126953	High	0	6.489E-08
High	[K].LLIDNVEELLPVVYTPTVGEACQK.[Y]	1xDeamidated [N5]; 1xCarbamidomethyl [C22]	8.05069E-05	0	1	1	1	P43279	P43279 [174-197]	0	2701.40046098	Not Found	Not Found	High				5.33970642089844	High	0	8.795E-08
High	[K].VLLSICSLLTDPNPDDPLVPEIAHMYK.[T]	1xCarbamidomethyl [C6]	0.000211215	0	1	2	4	Q8S919	Q8S919 [102-128]	0	3050.55770614	High	High	Not Found	1.2e7			4.23615598678589	High	0	4.098E-07
High	[K].GINYQILSNPEFLAEGTAIDDLFKPDR.[V]		5.50593E-06	0	1	1	5	Q9AUV6	Q9AUV6 [147-173]	0	3036.53129133	High	High	High	4.1e6	1.8e7	1.7e7	5.45307636260986	High	0	4.49E-08
High	[K].GINYQILSNPEFLAEGTAIDDLFKPDR.[V]	1xDeamidated [N/Q]	0.00374396	0	1	1	7	Q9AUV6	Q9AUV6 [147-173]	0	3037.51530733	Not Found	High	High				3.02369546890259	High	4.364E-05	0.001349
High	[K].GCAAIVDSGTSLLAGPTAIVAQVNHAIGAEGIISTECK.[E]	1xDeamidated [Q/N]; 2xCarbamidomethyl [C2; C37]	0.000931289	0	1	1	10	P42211	P42211 [276-313]	0	3752.88335066	High	High	High		2.6e6	7.1e6	4.08133268356323	High	0	4.391E-06
High	[K].DKYPNISYADLFQLASATAIEEAGGPK.[I]	1xDeamidated [N/Q]	0.00020763	0	1	1	7	Q7XJ02	Q7XJ02 [166-192]	1	2870.40944534	High	High	Not Found		3.9e6		6.05824613571167	High	0	3.601E-06
High	[R].NPLQFDNSYFTELLSGDKEGLLQLPSDK.[A]	1xDeamidated [Q/N]	1.8829E-06	0	1	2	14	Q10N21	Q10N21 [182-209]	1	3169.55756597	High	High	High	5.8e8	3.0e8	1.6e6	5.74186992645264	High	0	3.172E-10
High	[K].DKYPNISYADLFQLASATAIEEAGGPK.[I]		0.000915484	0	1	1	4	Q7XJ02	Q7XJ02 [166-192]	1	2869.42542934	High	High	High	2.5e6	2.0e6	2.2e7	5.69256258010864	High	0	6.462E-06
High	[R].VEAEEQPEISEAYGVTAVPYFVFLK.[E]	1xDeamidated [Q6]	0.0012673	0	1	1	2	Q0IWL9	Q0IWL9 [57-81]	0	2816.39167008	High	High	Not Found		7.4e6		4.23093032836914	High	0	1.973E-05
High	[K].EIALWFPEGLAEWR.[S]		0.000650088	0	1	2	15	A6N0M9	A6N0M9 [126-139]	0	1716.87441774	High	High	High	3.2e7	6.7e7	7.2e7	4.210289478302	High	4.364E-05	0.0004001
High	[R].YEAVGVDPSTTLLEFLR.[T]		1.05538E-05	0	1	2	2	Q852M2	Q852M2 [21-37]	0	1909.99056951	Not Found	High	High		2.9e7	4.3e7	4.87942743301392	High	0	3.412E-09
High	[R].GGDLVSAFAELMGR.[Q]		0.000204105	0	1	1	6	Q6Z5N4	Q6Z5N4 [127-140]	0	1422.7045753	High	High	High	9.7e6	6.2e6	2.1e7	4.78481388092041	High	0	2.269E-06
High	[K].GSVPGFSVNTVDTTGAGDAFVGSLLVNVAK.[D]		0.000464255	0	1	1	5	Q0J8G4	Q0J8G4 [257-286]	0	2879.47852752	High	High	High		1.6e6		4.94453525543213	High	0	1.448E-06
High	[K].GSVPGFSVNTVDTTGAGDAFVGSLLVNVAK.[D]	1xDeamidated [N]	0.00103201	0	1	1	4	Q0J8G4	Q0J8G4 [257-286]	0	2880.46254352	Not Found	High	High			5.3e6	5.1944727897644	High	0	5.169E-06
High	[K].VMDVVLPFFESLK.[L]		0.0024418	0	1	1	6	Q7FAY6	Q7FAY6 [283-295]	0	1523.81781415	High	High	High	1.4e7	6.0e6	1.4e7	3.50035858154297	High	0	6.634E-05
High	[R].IGLAGLAVMGQNLALNIAEK.[G]		5.45684E-07	0	1	1	10	Q9LI00	Q9LI00 [6-25]	0	1996.12595755	High	High	High	2.6e6		1.7e7	5.54310131072998	High	0	9.234E-10
High	[R].IGLAGLAVMGQNLALNIAEK.[G]	1xDeamidated [Q/N]	0.00472866	0	1	1	3	Q9LI00	Q9LI00 [6-25]	0	1997.10997355	Not Found	High	Not Found				5.10821199417114	High	0	5.899E-05
High	[R].SQYLQDYIEATLQSIR.[N]		0.000246404	0	1	1	8	B7F7K7	B7F7K7 [434-449]	0	1927.97598205	Not Found	High	High		6.1e5	5.7e6	4.863450050354	High	0	5.232E-07
High	[K].EVEDLEAGGIQVIQIDEAALR.[E]		4.47226E-05	0	2	2	7	Q2QLY5; Q2QLY4	Q2QLY5 [591-611]; Q2QLY4 [591-611]	0	2268.17178109	High	High	Not Found		6.8e6		5.12444257736206	High	0	3.427E-08
High	[K].FLPIYLSQGILQHDPFEVLDQR.[G]		1.48639E-05	0	1	1	3	Q6AVA8	Q6AVA8 [861-882]	0	2628.38204861	High	Not Found	High	9.5e6		3.7e7	4.0952410697937	High	0	5.902E-09
High	[K].FLPIYLSQGILQHDPFEVLDQR.[G]	1xDeamidated [Q]	0.000300882	0	1	1	2	Q6AVA8	Q6AVA8 [861-882]	0	2629.36606461	High	Not Found	Not Found	5.6e7			3.58107018470764	High	0	1.725E-06
High	[K].APGLMGWMPDQAVTFVDNHDTGSTQSLWPFPSDK.[V]		0.000292418	0	1	1	4	P27934	P27934 [293-326]	0	3732.70974249	High	High	High		3.2e7		4.642409324646	High	0	6.886E-07
High	[K].APGLMGWMPDQAVTFVDNHDTGSTQSLWPFPSDK.[V]	1xDeamidated [N/Q]	0.00123871	0	1	1	3	P27934	P27934 [293-326]	0	3733.69375849	Not Found	Not Found	High			2.4e7	5.11817646026611	High	0	7.081E-06
High	[K].IENVEGLNHFDEILQEADGIILSR.[G]		8.44766E-06	0	1	1	8	B8BJ39	B8BJ39 [257-280]	0	2724.38389893	High	High	High	1.9e7	4.8e7	7.4e7	5.76599836349487	High	0	2.397E-09
High	[K].IENVEGLNHFDEILQEADGIILSR.[G]	1xDeamidated [Q15]	0.00069616	0	1	1	3	B8BJ39	B8BJ39 [257-280]	0	2725.36791493	High	High	Not Found	1.8e7			5.47949028015137	High	0	2.748E-06
High	[R].VEAEEQPEISEAYGVTAVPYFVFLK.[E]		0.000798328	0	1	1	4	Q0IWL9	Q0IWL9 [57-81]	0	2815.40765408	High	High	High	2.8e6			4.47952032089233	High	0	3.445E-06
High	[R].ILDWADIVNAHIIPGPGIVDGLK.[L]		4.76204E-05	0	1	1	3	Q9LDN2	Q9LDN2 [326-348]	0	2426.34420663	High	Not Found	High			1.5e7	5.10212182998657	High	0	1.204E-07
High	[K].GLEYYNSLIDELVER.[G]		0.000947366	0	1	1	6	Q60DX8	Q60DX8 [137-151]	0	1812.90142018	High	High	High	2.1e7	9.0e6	2.0e7	4.68616962432861	High	0	1.879E-05
High	[K].YIPSNTFSYYDQVLDTAAMLGAVPER.[Y]	1xDeamidated [N/Q]; 1xOxidation [M19]	0.00387413	0	1	1	10	Q2QLY5	Q2QLY5 [56-81]	0	2938.38151644	High	High	Not Found	1.1e8			4.69412422180176	High	4.364E-05	0.000247
High	[K].YIPSNTFSYYDQVLDTAAMLGAVPER.[Y]	1xOxidation [M19]	0.000228784	0	1	1	9	Q2QLY5	Q2QLY5 [56-81]	0	2937.39750044	High	High	High	1.0e8	9.8e7	1.2e8	5.37978839874268	High	0	4.655E-07
High	[R].NPEEIPWGETGAEFVVESTGVFTDKDK.[A]		7.28265E-06	0	1	1	30	Q7FAH2	Q7FAH2 [83-109]	1	2981.40508774	High	High	High	1.3e7	2.1e6		5.19372510910034	High	0	5.102E-08
High	[R].NPEEIPWGETGAEFVVESTGVFTDKDK.[A]	1xDeamidated [N1]	0.000393445	0	1	1	10	Q7FAH2	Q7FAH2 [83-109]	1	2982.38910374	High	High	Not Found	3.2e7	1.2e6		5.12912464141846	High	0	1.104E-06
High	[K].LFQDKESLYPLLNFLK.[A]		0.00147832	0	1	1	6	P30298	P30298 [165-180]	1	1968.08407601	High	High	High	1.9e7	2.7e7		3.89285516738892	High	0	9.188E-06
High	[K].SFVSEYPIVSIEDPFDQDDWEHYAK.[M]		1.10468E-05	0	1	1	22	Q42971	Q42971 [291-315]	0	3016.35232393	High	High	High	4.4e9	1.8e9	2.6e9	4.93014669418335	High	0	9.495E-07
High	[K].SFVSEYPIVSIEDPFDQDDWEHYAK.[M]	1xDeamidated [Q17]	0.000256447	0	1	1	8	Q42971	Q42971 [291-315]	0	3017.33633993	High	High	High	1.1e8		1.5e7	4.55448198318481	High	0	1.909E-06
High	[K].FALLDTIKEEVPADMWSPAMK.[S]		6.29867E-05	0	1	1	8	O04986	O04986 [124-144]	1	2392.19271633	High	High	High	4.6e7	9.3e6	6.5e7	5.47659254074097	High	0	2.758E-07
High	[K].FGDDEFGHMLVDILK.[K]		0.00164753	0	1	1	2	Q0J8G4	Q0J8G4 [72-86]	0	1735.83598327	Not Found	Not Found	High				3.12619423866272	High	0	7.667E-05
High	[K].SAWSEAYNQLVAAIK.[Q]		2.71311E-06	0	1	1	22	O04985	O04985 [148-162]	0	1650.84859688	High	High	High	6.8e7	1.7e8	3.8e8	5.90963172912598	High	0	1.766E-09
High	[K].VNPGNAPLVVGQLLDDECPEDFIK.[G]	1xCarbamidomethyl [C18]	0.000110195	0	1	2	10	Q2QYW2	Q2QYW2 [821-844]	0	2639.30214353	High	High	High	5.2e7	5.4e6	2.2e7	6.05218553543091	High	0	1.591E-07
High	[R].DLIPPGPLEEALEPTFK.[A]		0.00169519	0	1	2	3	A2Y9C5	A2Y9C5 [439-455]	0	1865.98950691	High	High	High	1.3e7		4.1e7	3.12965297698975	High	4.364E-05	0.0003708
High	[K].SIDTETFLEFLK.[T]		0.00365961	0	1	1	5	Q84TA3	Q84TA3 [427-438]	0	1442.74133792	High	High	High	1.1e7		1.9e7	4.16951131820679	High	0	4.541E-05
High	[K].DVTELIGNTPLVYLNR.[V]		0.000295774	0	1	1	14	Q9XEA6	Q9XEA6 [8-23]	0	1816.98033922	High	High	High	1.5e8	6.3e7	1.1e8	4.80712413787842	High	0	1.138E-06
High	[K].IPAGLAPEQAAPLLCAGLTVYSPLK.[H]	1xCarbamidomethyl [C15]	1.43635E-05	0	1	1	7	Q6ZHS4	Q6ZHS4 [149-173]	0	2550.4000072	High	High	High	1.4e7		3.3e7	6.07450485229492	High	0	5.606E-09
High	[K].FSFGANVSSLFSSLR.[Y]		0.00077146	0	1	1	4	Q10E49	Q10E49 [113-127]	0	1618.82238216	Not Found	High	High			6.8e6	3.45353865623474	High	0	3.266E-06
High	[R].EGLVSEAIESFIR.[A]		0.00119022	0	1	2	5	Q2QYW2	Q2QYW2 [1132-1144]	0	1449.75838495	High	High	High	5.8e6	5.8e6	1.8e7	3.96855497360229	High	4.364E-05	0.0003305
High	[R].EVAAFAQFGSDLDAATQALLNR.[G]		2.17168E-06	0	1	1	20	P0C520	P0C520 [402-423]	0	2308.15679977	High	High	High	6.2e7	4.0e7	6.2e7	6.34752893447876	High	0	1.286E-09
High	[K].AFGAELVLTDPLLGMK.[G]		0.00532913	0	1	1	2	Q9XEA8	Q9XEA8 [114-129]	0	1674.91350534	Not Found	Not Found	High			1.5e7	3.71819949150085	High	0	7.171E-05
High	[K].FDNSYFIELLK.[EG]		0.0051796	0	1	3	4	Q6ZJJ1	Q6ZJJ1 [183-193]	0	1388.70964394	Not Found	Not Found	High				3.43573307991028	High	0	6.827E-05
High	[R].SLLTEECDVLIPAALGGVINK.[D]	1xCarbamidomethyl [C7]	1.17916E-06	0	1	1	16	A2XMV1	A2XMV1 [276-296]	0	2212.18934582	High	High	High	1.5e8	1.6e8	2.2e8	5.31437921524048	High	0	6.426E-08
High	[K].MILVGLPEKPLQIPTFALVGGGK.[I]		1.95484E-05	0	1	1	6	Q0JA75	Q0JA75 [293-315]	0	2378.38798577	High	High	High	4.1e7	2.0e7	1.6e7	4.41329050064087	High	0	9.112E-09
High	[K].IYIDATEPSFAVAEIWTSMANGGDGKPNYDQNAHR.[Q]	1xDeamidated [N/Q]	1.45641E-06	0	1	1	21	P17654	P17654 [221-255]	0	3839.76059237	High	High	High	3.7e7	1.7e7	1.6e7	6.04779005050659	High	0	2.989E-10
High	[K].NAIELGLLETLQSAAVAGGGGK.[A]		1.74825E-06	0	1	1	10	Q6ZD89	Q6ZD89 [35-56]	0	2069.12370882	High	High	High	1.0e8	5.6e7	1.2e8	6.24664354324341	High	0	1.027E-09
High	[K].NAIELGLLETLQSAAVAGGGGK.[A]	1xDeamidated [N/Q]	1.8404E-06	0	1	1	4	Q6ZD89	Q6ZD89 [35-56]	0	2070.10772482	Not Found	High	High			1.4e6	6.98685836791992	High	0	2.103E-10
High	[R].STFYIQDPVVGYTDYPFLDEK.[D]		0.00353663	0	1	1	2	Q69TH8	Q69TH8 [352-372]	0	2497.18094878	High	Not Found	Not Found	1.2e7			3.82405400276184	High	0	3.727E-05
High	[K].QIGLLPGVVFDSTPLGVK.[F]		0.00031674	0	1	1	6	Q0JL46	Q0JL46 [647-664]	0	1840.05786129	High	High	High	1.7e7	1.1e7	1.7e7	4.67926692962646	High	0	9.217E-07
High	[K].SIAWDGEGATCLIEVTVAGANNEAEAAK.[I]	1xCarbamidomethyl [C11]	0.00577111	0	1	1	2	B8AL33	B8AL33 [325-352]	0	2847.34652737	Not Found	Not Found	High				5.47210073471069	High	0	8.094E-05
High	[K].EVGLPSGVLNIVTGLGSEAGAPLSSHPGVDK.[V]		1.87071E-08	0	1	1	4	B3VMC0	B3VMC0 [203-233]	0	2957.55784042	High	Not Found	High			4.4e8	6.24701690673828	High	0	4.945E-12
High	[K].EVGLPSGVLNIVTGLGSEAGAPLSSHPGVDK.[V]	1xDeamidated [N10]	0.000309591	0	1	1	1	B3VMC0	B3VMC0 [203-233]	0	2958.54185642	High	Not Found	Not Found	1.6e8			1.68678069114685	High	0	7.539E-07
High	[K].QAFDDAIAELDTLGEESYK.[D]		8.35178E-06	0	1	1	7	Q06967	Q06967 [203-221]	0	2114.9764354	High	High	High	5.6e7	4.4e7	7.8e7	5.52275228500366	High	0	8.677E-09
High	[K].LQNGVTATDLVLTVTQMLR.[K]		1.66612E-05	0	1	1	11	Q6YZX6	Q6YZX6 [255-273]	0	2073.13725044	High	High	High	1.3e7	1.3e7	1.7e7	5.27917194366455	High	0	2.162E-07
High	[K].LQNGVTATDLVLTVTQMLR.[K]	1xDeamidated [N/Q]	3.94453E-05	0	1	1	12	Q6YZX6	Q6YZX6 [255-273]	0	2074.12126644	High	High	High	1.1e7	2.8e6	8.5e6	4.61767196655273	High	0	2.813E-08
High	[K].LNLPVLPTTTIGSFPQTVELR.[R]		6.46005E-06	0	2	2	14	Q2QLY5; Q2QLY4	Q2QLY5 [428-448]; Q2QLY4 [428-448]	0	2296.29110845	High	High	High	4.2e8	1.1e8	2.6e8	4.67536020278931	High	0	6.995E-07
High	[K].LNLPVLPTTTIGSFPQTVELR.[R]	1xDeamidated [Q/N]	1.78423E-05	0	2	2	5	Q2QLY5; Q2QLY4	Q2QLY5 [428-448]; Q2QLY4 [428-448]	0	2297.27512445	Not Found	High	Not Found				4.73815441131592	High	0	7.927E-09
High	[K].VAILGASGGIGQPLALLMK.[M]		5.66532E-06	0	1	1	9	Q42972	Q42972 [47-65]	0	1809.06665188	High	High	High	8.1e7	6.8e7	1.0e8	6.32249307632446	High	0	1.264E-09
High	[R].FSYGEPMTVESTTQAICDLALR.[F]	1xCarbamidomethyl [C17]	3.24877E-05	0	1	1	10	Q9LSU1	Q9LSU1 [101-122]	0	2489.16868661	High	High	High	3.2e7	2.2e7	2.0e7	5.32563972473145	High	0	2.159E-07
High	[R].FSYGEPMTVESTTQAICDLALR.[F]	1xDeamidated [Q14]; 1xCarbamidomethyl [C17]	0.000318553	0	1	1	4	Q9LSU1	Q9LSU1 [101-122]	0	2490.15270261	High	Not Found	Not Found				4.81968307495117	High	0	8.616E-06
High	[K].GMLQAHQIIAEYNNAISEADR.[E]		0.000635418	0	1	1	4	P31924	P31924 [44-64]	0	2344.13501847	High	High	Not Found	5.2e7	2.3e7		4.08663511276245	High	0	1.611E-05
High	[K].IYIDATEPSFAVAEIWTSMANGGDGKPNYDQNAHR.[Q]		0.000125652	0	1	1	2	P17654	P17654 [221-255]	0	3838.77657637	Not Found	Not Found	High			6.6e7	4.20700263977051	High	0	1.788E-07
High	[K].IYIDATEPSFAVAEIWTSMANGGDGKPNYDQNAHR.[Q]	2xDeamidated [N/Q]	7.36626E-06	0	1	1	11	P17654	P17654 [221-255]	0	3840.74460837	High	High	High	2.4e7	2.8e7		5.54254293441772	High	0	1.923E-09
High	[R].STFYIQDPVVGYTDYPFLDEKDEGAATYA.[-]		0.00283188	0	1	1	2	Q69TH8	Q69TH8 [352-380]	1	3275.49429656	Not Found	Not Found	High			7.1e7	4.45255899429321	High	0	2.607E-05
High	[R].AEATDVANAVLDGSDAILLGAETLR.[G]		7.48754E-08	0	2	2	35	Q2QXR8; B8BJ39	Q2QXR8 [328-352]; B8BJ39 [328-352]	0	2485.27803694	High	High	High	1.8e8	3.0e8	4.3e8	6.66519832611084	High	0	2.864E-10
High	[R].AEATDVANAVLDGSDAILLGAETLR.[G]	1xDeamidated [N8]	2.3124E-06	0	2	2	11	Q2QXR8; B8BJ39	Q2QXR8 [328-352]; B8BJ39 [328-352]	0	2486.26205294	High	High	High		7.3e5	5.9e6	6.07188606262207	High	0	3.023E-10
High	[K].EGPETIAAFIAEPVMGAGGVIPPPK.[T]		7.60407E-05	0	1	4	2	Q01K11	Q01K11 [267-291]	0	2448.28430847	Not Found	Not Found	High			1.2e7	4.39660453796387	High	0	8.032E-08
High	[R].MALDDLCGITGENVGPLPGYIEDAVK.[S]	1xCarbamidomethyl [C7]	0.000668902	0	1	1	3	Q0JDA2	Q0JDA2 [140-165]	0	2747.32664367	Not Found	Not Found	High			2.9e7	4.85645866394043	High	0	2.591E-06
High	[K].DLTDSIAAGNYPEWK.[L]		0.000160602	0	1	2	6	A2YH64	A2YH64 [254-268]	0	1679.79114153	High	High	Not Found	1.6e8			4.64832830429077	High	4.364E-05	0.0002626
High	[R].YDGNGEPSWNQDGDRQELVNWAQAVGGPASAFDFTTK.[G]	2xDeamidated [Q/N]	0.00396341	0	1	2	14	P27937	P27937 [237-273]	1	4029.77980776	High	High	High	1.8e7		3.7e6	4.24436616897583	High	0	8.135E-05
High	[K].IAAVPSSVVVLTPETFDSVVLDETK.[D]		6.26283E-05	0	1	1	15	Q75M08	Q75M08 [143-167]	0	2616.40184045	High	High	High	3.1e7	1.4e7	2.1e7	5.05666637420654	High	0	7.228E-08
High	[K].NMITGTSQADCAVLIIDSTTGGFEAGISK.[D]	1xCarbamidomethyl [C11]	4.70799E-05	0	1	1	12	O64937	O64937 [101-129]	0	2957.42306309	High	High	High	6.4e6			5.40250635147095	High	0	7.273E-08
High	[K].NMITGTSQADCAVLIIDSTTGGFEAGISK.[D]	1xDeamidated [N/Q]; 1xCarbamidomethyl [C11]	0.00109885	0	1	1	13	O64937	O64937 [101-129]	0	2958.40707909	High	High	High	1.0e6		7.8e6	4.9151816368103	High	4.364E-05	0.001566
High	[K].DLMAASWTGLPDSLVIEAK.[K]		0.00215395	0	1	1	5	Q0JDA2	Q0JDA2 [84-102]	0	2017.03105408	High	Not Found	High	7.3e6		1.8e7	4.81173896789551	High	0	4.429E-05
High	[R].YSVCSAVGVLPLSLQYGFPIVQK.[F]	1xCarbamidomethyl [C4]	3.71362E-06	0	2	2	13	P42862; P42863	P42862 [275-297]; P42863 [275-297]	0	2525.34724339	High	High	High	5.6e7	6.9e7	8.5e7	5.07955026626587	High	0	2.598E-08
High	[R].YSVCSAVGVLPLSLQYGFPIVQK.[F]	1xDeamidated [Q]; 1xCarbamidomethyl [C4]	0.000491519	0	2	2	5	P42862; P42863	P42862 [275-297]; P42863 [275-297]	0	2526.33125939	High	Not Found	Not Found				4.17822313308716	High	0	6.875E-06
High	[K].GVSIDGVQLPFESGEIDFGEPGTNGQHSFYQLIHQGR.[V]	1xDeamidated [Q]	0.00220364	0	1	1	7	P42862	P42862 [365-401]	0	4016.90494832	High	Not Found	High			2.3e7	4.45005226135254	High	0	1.745E-05
High	[K].ALGVDTVPVLVGPVSYLLLSKPAK.[G]		1.21031E-05	0	2	2	19	Q2QLY5; Q2QLY4	Q2QLY5 [146-169]; Q2QLY4 [146-169]	0	2436.44760905	High	High	High	1.2e8		5.1e8	4.75282335281372	High	0	6.528E-09
High	[R].NPDEIPWAEAGAEYVVESTGVFTDKEK.[A]		0.000109567	0	1	1	7	A2YQT7	A2YQT7 [83-109]	1	2981.40508774	High	High	High	5.6e6	1.5e7	4.2e8	4.59924364089966	High	0	2.086E-05
High	[R].NPDEIPWAEAGAEYVVESTGVFTDKEK.[A]	1xDeamidated [N1]	9.36168E-06	0	1	1	3	A2YQT7	A2YQT7 [83-109]	1	2982.38910374	Not Found	High	Not Found				6.41437578201294	High	0	2.832E-09
High	[R].SALDYLELQPDLSALVR.[G]		0.000107094	0	2	2	6	Q0JBZ8; Q6K638	Q0JBZ8 [349-365]; Q6K638 [349-365]	0	1903.0171186	High	High	High	1.7e7	1.5e7	2.1e7	4.50152969360352	High	0	4.124E-05
High	[R].STFYTQDPVVGYTDYPFLEEIDEESR.[T]		7.32433E-06	0	1	1	11	Q84QK0	Q84QK0 [351-376]	0	3100.39458257	High	High	High	1.4e7	1.6e7	6.4e7	5.63198232650757	High	0	1.907E-09
High	[R].STFYTQDPVVGYTDYPFLEEIDEESR.[T]	1xDeamidated [Q6]	0.000295774	0	1	1	1	Q84QK0	Q84QK0 [351-376]	0	3101.37859857	Not Found	Not Found	High				5.24857330322266	High	0	7.037E-07
High	[R].YDAGGIIPSDFHVVAHGNDYCVWEK.[E]	1xCarbamidomethyl [C21]	0.00104983	0	1	1	1	P27934	P27934 [401-425]	0	2849.29878947	Not Found	High	Not Found		9.7e6		4.22500562667847	High	0	5.317E-06
High	[R].RLPVVNPATEATIGDIPAATAEDVELAVSAAR.[D]	1xDeamidated [N6]	6.63067E-05	0	1	1	1	O24174	O24174 [26-57]	1	3218.69031142	Not Found	Not Found	High				4.28788900375366	High	0	6.445E-08
High	[R].RLPVVNPATEATIGDIPAATAEDVELAVSAAR.[D]		9.63269E-06	0	1	1	7	O24174	O24174 [26-57]	1	3217.70629542	High	High	High	8.9e6	9.8e6	3.8e7	6.27868270874023	High	0	2.964E-09
High	[K].DGESFSNIPTNAVNAVTWGVFPGK.[E]	1xDeamidated [N]	0.000780314	0	1	1	10	Q75HE6	Q75HE6 [500-523]	0	2508.20414424	Not Found	High	Not Found		2.0e6		4.34270238876343	High	0	8.788E-05
High	[R].DSVVALGGPSWTVLLGR.[R]		0.000243607	0	1	2	6	A2YPX3	A2YPX3 [125-141]	0	1726.94864524	High	High	High	9.8e6	5.0e6	2.1e7	4.2211332321167	High	0	1.673E-05
High	[K].ILLDVADALEANEDLIR.[S]		1.96603E-05	0	1	1	5	O04226	O04226 [320-336]	0	1883.0120332	High	High	High	4.4e6	5.7e6	1.5e7	4.97910594940186	High	0	9.201E-09
High	[K].GIIGYVEEDLVSTDFVGDSR.[S]		3.60027E-05	0	1	1	38	A2YQT7	A2YQT7 [274-293]	0	2171.05026904	High	High	High	1.4e7	8.9e6	2.0e7	5.56376504898071	High	0	6.656E-07
High	[K].FITHSVPFSEINTAFDLMLK.[G]		0.000400239	0	1	1	6	Q0ITW7	Q0ITW7 [348-367]	0	2310.18386625	High	High	High			4.1e7	4.69555616378784	High	0	5.749E-06
High	[R].AGLPLQDLEFVQFHPTGIYGAGCLITEGSR.[G]	1xCarbamidomethyl [C23]	4.22415E-05	0	1	1	2	Q6ZDY8	Q6ZDY8 [268-297]	0	3246.62520876	High	Not Found	High	5.5e7		5.4e7	4.40075731277466	High	0	3.135E-08
High	[R].AGLPLQDLEFVQFHPTGIYGAGCLITEGSR.[G]	1xDeamidated [Q12]; 1xCarbamidomethyl [C23]	0.000170035	0	1	1	1	Q6ZDY8	Q6ZDY8 [268-297]	0	3247.60922476	High	Not Found	Not Found	5.1e6			4.88081884384155	High	0	2.899E-07
High	[K].AIELDGESDGSELQSALAEWTGQR.[T]		1.32604E-05	0	1	1	15	P55142	P55142 [42-65]	0	2562.19542947	High	High	High	3.2e7	2.8e7	3.8e7	6.87301588058472	High	0	1.092E-08
High	[K].AIELDGESDGSELQSALAEWTGQR.[T]	1xDeamidated [Q]	0.000141651	0	1	1	2	P55142	P55142 [42-65]	0	2563.17944547	Not Found	Not Found	High				5.95518970489502	High	0	2.162E-07
High	[R].ILTTNLWSAELSK.[L]		0.000684345	0	1	5	8	Q9AUV6	Q9AUV6 [204-216]	0	1475.81042053	High	High	Not Found	5.1e7	1.2e7		4.3337345123291	High	0	2.694E-06
High	[K].ANLEYAVEAAADFLNK.[A]		9.01717E-07	0	2	2	28	Q0DHF6; A2Y5L9	Q0DHF6 [235-250]; A2Y5L9 [235-250]	0	1738.8646408	High	High	High	7.1e7	1.1e8	1.8e8	6.18971633911133	High	0	4.056E-09
High	[R].NPEEIPWAAAGAEYVVESTGVFTDKDK.[A]	1xDeamidated [N1]	0.000349009	0	1	1	17	Q6K5G8	Q6K5G8 [83-109]	1	2924.38362448	High	High	High	4.4e5	2.6e6		5.35663080215454	High	0	3.907E-06
High	[K].WTVQQAAELSVAAPTIEASLDSR.[F]		0.00131143	0	1	1	5	Q9LI00	Q9LI00 [269-291]	0	2443.24634296	High	High	High			2.6e6	3.53760385513306	High	4.364E-05	0.002269
High	[K].WTVQQAAELSVAAPTIEASLDSR.[F]	1xDeamidated [Q]	0.00548296	0	1	1	4	Q9LI00	Q9LI00 [269-291]	0	2444.23035896	Not Found	High	Not Found				4.21962404251099	High	0	8.014E-05
High	[R].LSEPEVLEPLVPSILENLDHR.[H]		0.00153854	0	1	1	3	Q0JNK5	Q0JNK5 [123-143]	0	2399.28166588	High	Not Found	High			9.0e6	3.01506280899048	High	0	9.758E-06
High	[K].YLDSLAGLWCTALGGSEPR.[L]	1xCarbamidomethyl [C10]	1.19657E-05	0	1	2	7	Q01K11	Q01K11 [102-120]	0	2066.00115124	High	High	High	3.7e7	2.0e7	3.0e7	5.29300451278687	High	0	2.489E-07
High	[K].NVLSLWFDGLK.[L]		0.00577111	0	1	1	6	Q0J8G4	Q0J8G4 [227-237]	0	1291.70449905	High	High	High	2.1e7	1.2e7	1.7e7	3.32003426551819	High	0	8.129E-05
High	[K].TVLIMELINNVAK.[A]		0.000985967	0	1	1	4	Q01859	Q01859 [234-246]	0	1457.83961221	High	Not Found	High	8.9e6		1.6e7	4.0755786895752	High	0	6.633E-06
High	[K].DGESFSNIPTNAVNAVTWGVFPGK.[E]		0.000129289	0	1	1	14	Q75HE6	Q75HE6 [500-523]	0	2507.22012824	High	High	High	1.9e7	2.2e6	2.8e7	4.98540496826172	High	0	6.888E-06
High	[R].NPEEIPWAAAGAEYVVESTGVFTDKDK.[A]		5.87247E-09	0	1	1	96	Q6K5G8	Q6K5G8 [83-109]	1	2923.39960848	High	High	High	1.2e9	1.6e9	1.9e9	7.26872396469116	High	0	2.147E-14
High	[R].AKPDGFPTILFYPAGK.[K]		0.00548296	0	1	1	2	Q67IX6	Q67IX6 [482-497]	0	1721.92611895	Not Found	High	Not Found				2.70457172393799	High	4.364E-05	0.001915
High	[K].AMSIMNSFINDIFEK.[L]		0.00080749	0	1	14	6	Q94JE1	Q94JE1 [89-103]	0	1759.83935409	High	High	High	3.7e7	2.5e7	3.0e7	4.85992431640625	High	0	4.271E-05
High	[R].NPEEIPWAAAGAEYVVESTGVFTDK.[D]	1xDeamidated [N1]	4.27265E-05	0	1	1	8	Q6K5G8	Q6K5G8 [83-107]	0	2681.26171857	High	High	High				5.76199626922607	High	0	4.082E-08
High	[R].GVMLGADQPVILHMLDIPPATESLNGLK.[M]		0.000201788	0	1	1	2	Q7XDC8	Q7XDC8 [28-55]	0	2929.55256094	High	Not Found	Not Found				4.69165945053101	High	0	3.826E-07
High	[K].LLAGVTIAHGGVLPNINPVLLPK.[K]		1.31099E-05	0	1	3	4	A2Y5G8	A2Y5G8 [108-130]	0	2306.39584835	High	Not Found	Not Found	4.2e7			5.0720534324646	High	0	4.828E-09
High	[K].LQNGVTATDLVLTVTQMLRK.[H]		0.000700144	0	1	1	4	Q6YZX6	Q6YZX6 [255-274]	1	2201.2322134	High	High	Not Found	1.5e6	4.4e6		4.56508636474609	High	0	3.737E-06
High	[K].AHVEPDQIVSWLK.[E]		0.00310224	0	1	1	3	Q53LQ0	Q53LQ0 [350-362]	0	1521.80600387	High	High	Not Found				3.19485521316528	High	0	6.499E-05
High	[K].AIGSGSEGADSSLQEQYNK.[E]		2.14703E-06	0	1	1	4	Q9LSU1	Q9LSU1 [167-185]	0	1940.88320378	High	High	Not Found	1.7e8			5.54212999343872	High	0	2.21E-08
High	[R].RREEEQGEEEHGER.[G]		0.0019218	0	1	2	4	B8AL97	B8AL97 [350-363]	2	1769.77974187	High	High	Not Found	1.5e7	7.8e5		4.43970966339111	High	0	1.398E-05
High	[R].REEEQGEEEHGER.[G]		0.000767071	0	1	2	4	B8AL97	B8AL97 [351-363]	1	1613.67863091	High	High	Not Found	1.2e6			4.46385192871094	High	0	3.228E-06
High	[K].HSLGQSHPVK.[L]		0.00198869	0	1	1	2	Q6Z4N6	Q6Z4N6 [87-96]	0	1089.57996731	High	High	Not Found	3.1e7			3.72898650169373	High	0	1.482E-05
High	[K].HSLGQGHPVK.[L]		0.00222892	0	1	1	6	Q10M12	Q10M12 [96-105]	0	1059.56940265	High	High	Not Found	2.9e7			3.48723101615906	High	0	1.78E-05
High	[K].RGYVASNSKDDPAK.[E]		0.00441635	0	1	1	4	O64937	O64937 [310-323]	2	1507.74994549	High	High	Not Found				5.28100633621216	High	4.364E-05	0.0002934
High	[K].RGYVASNSKDDPAK.[E]	1xDeamidated [N7]	0.0060399	0	1	1	1	O64937	O64937 [310-323]	2	1508.73396149	High	Not Found	Not Found				4.92670392990112	High	0	8.714E-05
High	[R].LRPTEDKTEEDR.[S]		0.00389626	0	1	1	4	P46466	P46466 [93-104]	1	1488.72887566	High	High	Not Found				3.84347081184387	High	4.364E-05	0.0008276
High	[R].SVGTGTSSSASTSSSR.[G]		0.000201788	0	1	1	4	Q5Z8Z7	Q5Z8Z7 [173-188]	0	1458.66666928	High	High	Not Found				4.3024697303772	High	0	3.805E-07
High	[K].YLESFGPEENYLR.[K]		0.00370155	0	1	1	3	Q0JDA2	Q0JDA2 [174-186]	0	1616.75911318	High	High	Not Found	6.7e7	7.3e6		3.95037770271301	High	0	3.98E-05
High	[K].EAADETPAEQKEEK.[G]		0.000985967	0	1	2	3	B8AW64	B8AW64 [116-129]	1	1574.71803612	Not Found	High	Not Found				4.09284162521362	High	0	4.803E-06
High	[R].YDVYNDLGSPDSGNPRPILGGSPDTPYPR.[R]	1xDeamidated [N14]	0.00146991	0	1	1	2	Q7G794	Q7G794 [203-231]	0	3120.45449792	Not Found	High	Not Found				3.79188084602356	High	4.364E-05	0.0001348
High	[R].DPDASSGGELVFGGMDPK.[H]		5.81497E-05	0	1	1	4	P42211	P42211 [222-239]	0	1778.79015518	High	High	Not Found				4.87557029724121	High	0	6.777E-08
High	[R].VGAGAPVYLAAVLEYLAAEVLELAGNAAR.[D]	1xDeamidated [N26]	0.00357716	0	1	5	2	A2YMC5	A2YMC5 [45-73]	0	2872.54548536	Not Found	Not Found	High				4.56101417541504	High	0	3.77E-05
High	[R].IMNVIGEPIDEKGDITTNHFLPIHR.[E]		8.09677E-05	0	1	1	3	Q01859	Q01859 [165-189]	1	2859.48217322	High	High	Not Found	5.2e7			3.5253312587738	High	0	8.833E-08
High	[R].VGAGAPVYLAAVLEYLAAEVLELAGNAAR.[D]		0.00564123	0	1	5	6	A2YMC5	A2YMC5 [45-73]	0	2871.56146936	Not Found	High	High		1.7e5	1.5e6	3.67522668838501	High	0.0003179	0.007744
High	[R].KGCTSSQLALAWVHHQGSDVCPIPGTTK.[I]	2xCarbamidomethyl [C3; C21]	0.000155196	0	1	2	2	Q7XQ45	Q7XQ45 [268-295]	1	3035.48258446	High	Not Found	Not Found				4.27118968963623	High	0	2.497E-07
High	[R].DQSSYDEFFSGMPWLALPLGDER.[K]		0.00217866	0	1	1	8	Q7Y0E8	Q7Y0E8 [405-427]	0	2660.19734383	High	High	High	4.1e6		7.8e5	4.37764024734497	High	0	1.711E-05
High	[K].LPLSPPALSGDLGEFMSWVDEVK.[K]		0.000367403	0	1	1	6	Q75KR1	Q75KR1 [524-546]	0	2487.24758858	High	High	High	1.0e6		6.5e5	4.96239709854126	High	0	9.912E-07
High	[R].VLDTIHLLLDLLEAPDPANLEK.[F]		0.000728674	0	1	1	5	P30298	P30298 [244-265]	0	2442.34901715	High	High	High			1.9e6	3.6737425327301	High	0	2.967E-06
High	[R].VNVSELAVELLTVPEYLQFK.[E]		0.00142858	0	1	1	8	P31924	P31924 [105-124]	0	2291.25332596	High	High	High	1.2e7	7.3e6	1.4e7	4.26304149627686	High	0	8.723E-06
High	[K].DLVSSLVSGLLTIGPR.[F]		0.000155196	0	1	1	9	Q93VT8	Q93VT8 [432-447]	0	1626.94249724	High	High	High	1.6e6	5.4e5	2.3e6	4.27965831756592	High	4.364E-05	0.0002555
High	[R].GVDLDALLDMSTDDLVQLFPAR.[A]		0.00011146	0	1	1	4	P31674	P31674 [28-49]	0	2404.20645203	High	High	Not Found				3.32302260398865	High	0	1.481E-07
High	[R].DIWPSTEEIAEVVQSSVLPDMFK.[S]		9.33853E-05	0	1	1	17	Q6YZX6	Q6YZX6 [592-614]	0	2620.28509619	High	High	High	8.3e6	8.7e5	8.9e6	4.55585289001465	High	0	3.787E-05
High	[R].VVVGNGPAFGCILMTEFLDALAK.[R]	1xCarbamidomethyl [C11]	1.11736E-05	0	2	2	11	Q0DHF6; A2Y5L9	Q0DHF6 [354-376]; A2Y5L9 [354-376]	0	2422.25090022	High	High	High	1.8e7	1.2e7	9.5e6	5.46610546112061	High	0	3.757E-09
High	[R].VVVGNGPAFGCILMTEFLDALAK.[R]	1xDeamidated [N5]; 1xCarbamidomethyl [C11]	0.000153434	0	2	2	13	Q0DHF6; A2Y5L9	Q0DHF6 [354-376]; A2Y5L9 [354-376]	0	2423.23491622	High	High	High	3.7e6		1.0e6	4.79906272888184	High	0	2.471E-07
High	[K].EANLYTEIAEGIHAYGIK.[G]		0.000347023	0	1	1	3	Q6AV34	Q6AV34 [259-276]	0	1992.00728217	High	High	Not Found	1.1e7	4.8e6		4.91670846939087	High	0	1.114E-06
High	[K].FVDDPQTEGIVLIGEIGGTAEEDAAAFIQESK.[T]		5.81497E-05	0	1	1	8	Q6ZL94	Q6ZL94 [230-261]	0	3349.6321869	High	High	High	5.3e6	1.0e6	4.6e6	5.83339548110962	High	0	5.206E-08
High	[K].FVDDPQTEGIVLIGEIGGTAEEDAAAFIQESK.[T]	1xDeamidated [Q]	0.000464255	0	1	1	8	Q6ZL94	Q6ZL94 [230-261]	0	3350.6162029	High	High	Not Found		3.3e5		4.78442001342773	High	0	1.974E-05
High	[R].NIWADDLAASLTTLESLEAIVGK.[D]		4.21047E-06	0	2	2	10	Q2QLY5; Q2QLY4	Q2QLY5 [298-320]; Q2QLY4 [298-320]	0	2430.27624611	High	High	High	5.1e6	5.3e6	6.0e6	4.82834434509277	High	0	7.846E-10
High	[R].NIWADDLAASLTTLESLEAIVGK.[D]	1xDeamidated [N1]	0.00269027	0	2	2	7	Q2QLY5; Q2QLY4	Q2QLY5 [298-320]; Q2QLY4 [298-320]	0	2431.26026211	High	High	High	1.7e6	4.0e5	1.4e6	4.37056827545166	High	0	4.046E-05
High	[K].AINQQPPFEVLSLAGSIADALQI.[-]		0.00138051	0	1	1	10	Q6ZFT5	Q6ZFT5 [303-325]	0	2395.28675128	High	High	High	1.6e6	2.6e6	3.5e6	4.16065835952759	High	0	8.269E-06
High	[K].ELVNSPANVLTPAVLAEEASNIASTYSDVFTATILDVEK.[C]		0.00355684	0	1	1	2	Q6K669	Q6K669 [286-324]	0	4092.09107676	High	Not Found	High				3.33938527107239	High	0	3.761E-05
High	[K].ELVNSPANVLTPAVLAEEASNIASTYSDVFTATILDVEK.[C]	1xDeamidated [N]	8.05069E-05	0	1	1	10	Q6K669	Q6K669 [286-324]	0	4093.07509276	High	High	High	4.5e6	6.5e5	6.3e6	4.06711626052856	High	0	1.767E-07
High	[R].EVDAVISSGVTPAER.[L]		0.000128553	0	2	4	4	Q8GU95; A2YL07	Q8GU95 [456-470]; A2YL07 [460-474]	0	1529.78057687	High	High	Not Found	3.2e7	1.4e7		4.81964826583862	High	0	1.857E-07
High	[R].FYNVVIEELPANVADLL.[-]		0.000279367	0	1	1	4	P35683	P35683 [398-414]	0	1919.016056	High	High	High	8.3e6	1.9e7	2.5e7	4.43420219421387	High	0	2.917E-05
High	[R].HATTEDAFQDGK.[S]		0.000688261	0	1	1	2	Q9XJ29	Q9XJ29 [264-275]	0	1319.58623429	Not Found	High	Not Found				3.42581009864807	High	0	2.714E-06
High	[K].DSSQDEAGTAAIK.[T]		0.0041012	0	1	1	2	Q10L71	Q10L71 [73-85]	0	1292.59646458	Not Found	High	Not Found				2.97439885139465	High	0	4.687E-05
High	[R].SLLPVEPLVDECEKR.[N]	1xCarbamidomethyl [C12]	0.00107406	0	1	2	2	Q2QYW2	Q2QYW2 [852-866]	1	1783.92586114	High	High	Not Found	3.1e7			3.66710662841797	High	4.364E-05	9.694E-05
High	[K].IDFPGAKPVSDAVAK.[S]		0.00131143	0	1	1	2	Q0JPA6	Q0JPA6 [94-108]	0	1514.82131956	Not Found	High	Not Found				3.29885864257813	High	0	7.579E-06
High	[R].NMAVTQFEAADAR.[R]		0.000879642	0	1	1	4	Q0J5V5	Q0J5V5 [129-141]	0	1423.66343875	High	High	Not Found	2.7e7			3.81709861755371	High	0	4.026E-06
High	[R].VGLLVESAEPR.[E]		0.00310224	0	1	1	2	Q0JKD0	Q0JKD0 [766-776]	0	1169.65246347	Not Found	High	Not Found				2.84507060050964	High	0	3.011E-05
High	[R].FTQANSEVSALLGR.[I]		0.00022362	0	1	1	5	Q01859	Q01859 [334-347]	0	1492.77543198	High	High	Not Found	3.9e8			5.13287353515625	High	0	6.905E-07
High	[R].YLAVEPSTPYNTTTLPK.[V]		0.000230093	0	1	1	3	P42862	P42862 [550-566]	0	1894.97967048	High	High	Not Found	4.0e8			4.3571138381958	High	0	1.052E-05
High	[R].GAHAGEGLGNAFLSHIR.[A]		4.5236E-05	0	1	2	3	B8BBN7	B8BBN7 [101-117]	0	1706.87212628	High	High	Not Found	2.5e7			5.05197954177856	High	0	3.499E-08
High	[K].ISDHQGPLSTGFPIENR.[G]		0.000353016	0	1	1	4	Q9AS33	Q9AS33 [328-344]	0	1867.92970061	High	High	Not Found	7.3e6			4.18393039703369	High	0	9.309E-07
High	[K].IDQSALTGESLPVTK.[N]		0.00023141	0	1	1	4	Q7XPY2	Q7XPY2 [176-190]	0	1558.83227808	High	High	Not Found	6.1e7			3.85147404670715	High	4.364E-05	0.0001289
High	[R].ELAYQICHEFER.[F]	1xCarbamidomethyl [C7]	0.00451809	0	1	2	6	Q0JM17	Q0JM17 [130-141]	0	1594.73185293	High	High	Not Found	2.2e7			3.37863564491272	High	0	5.485E-05
High	[R].SSSGDCAAFLSNFHTSAAAR.[V]	1xCarbamidomethyl [C6]	0.00281578	0	1	1	1	Q5Z7L0	Q5Z7L0 [362-381]	0	2056.91412711	Not Found	High	Not Found				4.44388628005981	High	0	2.57E-05
High	[K].VIAISDVTGAVK.[N]		0.00436634	0	1	1	4	A2XMV1	A2XMV1 [232-243]	0	1172.68851462	High	High	Not Found	7.9e8			3.50174760818481	High	4.364E-05	0.0001014
High	[R].LEAFHVQTKPVIDYYTK.[K]		0.000816758	0	1	1	4	Q08479	Q08479 [200-216]	0	2052.08005321	High	High	Not Found	3.8e7			3.52446007728577	High	0	1.502E-05
High	[K].GNADIIQISGHDGGTGASPISSIK.[H]		9.4998E-05	0	1	1	4	Q69RJ0	Q69RJ0 [1142-1165]	0	2295.157528	High	High	Not Found	5.3e6			5.77270221710205	High	0	3.738E-07
High	[R].GGVIMDVVTPEQAR.[I]		0.00234627	0	1	2	4	Q69LA6	Q69LA6 [44-57]	0	1471.75733911	High	High	Not Found	1.7e8			4.11474657058716	High	0	1.922E-05
High	[K].DSSVPEGAVAAAAIENR.[A]		0.00230648	0	1	1	2	Q84T92	Q84T92 [167-183]	0	1656.81875322	Not Found	High	Not Found				2.64595508575439	High	0	1.87E-05
High	[R].EAGAATEVVAATVGPSQSADTLR.[T]		0.000570131	0	1	1	6	A2XQV4	A2XQV4 [51-73]	0	2201.10442982	Not Found	High	Not Found				4.30703163146973	High	4.364E-05	0.0001424
High	[R].GAATMGADTAHHAAAGGGILESVQEGAK.[S]		0.002023	0	1	1	1	A2XG55	A2XG55 [53-80]	0	2578.23143789	Not Found	High	Not Found				1.97190725803375	High	0	1.523E-05
High	[K].VVVIGGGDTGTDCIGTSIR.[H]	1xCarbamidomethyl [C13]	0.000107094	0	1	2	2	Q0JKD0	Q0JKD0 [1952-1970]	0	1876.94330203	Not Found	High	Not Found				4.40862941741943	High	0	2.118E-05
High	[R].EAIWCGSTNSSTEEGKELNDPR.[V]	1xCarbamidomethyl [C5]	0.000161521	0	1	2	2	B8AU84	B8AU84 [89-110]	1	2480.09942098	Not Found	High	Not Found		4.2e6		4.9187970161438	High	0	2.674E-07
High	[K].AEGVDLSAYGSSK.[V]		0.0035976	0	1	1	2	Q2R1V8	Q2R1V8 [339-351]	0	1283.61138641	Not Found	High	Not Found				3.2048864364624	High	0	3.809E-05
High	[K].HLTSTYSSDETKEDIK.[L]		1.42817E-05	0	1	2	4	B8BKI7	B8BKI7 [308-323]	1	1853.87632755	High	High	Not Found	3.7e7			5.36851596832275	High	0	2.439E-08
High	[K].LIYDLADQGGELCSLR.[Y]	1xCarbamidomethyl [C13]	0.000254987	0	1	1	2	P93422	P93422 [410-425]	0	1822.90037465	Not Found	High	Not Found				4.7519702911377	High	0	5.554E-07
High	[K].LITTFTVHDLGTPGLK.[G]		0.000277777	0	1	1	2	Q6L5I5	Q6L5I5 [82-97]	0	1712.9581473	High	High	Not Found				3.16367411613464	High	0	6.369E-07
High	[R].SAAASSMSALK.[Q]		0.00387413	0	1	1	2	Q93VT8	Q93VT8 [90-100]	0	1023.51392115	Not Found	High	Not Found		7.0e6		3.36508750915527	High	0	4.291E-05
High	[K].GTIEVAGTEKETTTQGHDDLGKR.[C]		0.000416551	0	1	1	4	P17784	P17784 [107-129]	2	2443.20593464	High	High	Not Found	3.4e7			4.50998687744141	High	0	1.21E-06
High	[R].KAEEYLMGIPQDTPYSEFNHR.[F]	1xDeamidated [Q11]	0.000246404	0	1	1	1	P30298	P30298 [207-227]	1	2526.16056488	High	Not Found	Not Found				5.12327337265015	High	0	5.27E-07
High	[K].TMDSTSLTAEK.[L]		0.00597156	0	1	2	3	P0C8Y9	P0C8Y9 [199-209]	0	1183.55109439	High	High	Not Found	3.1e7	2.0e7		3.33389139175415	High	0	8.576E-05
High	[K].SGVADMVNTGGR.[Q]		0.00275231	0	1	1	2	Q6K669	Q6K669 [532-543]	0	1163.54734647	High	Not Found	Not Found	5.4e7			3.842533826828	High	0	2.479E-05
High	[K].GVVSPAEGTTHPEYR.[V]		0.000692199	0	1	3	1	Q852M2	Q852M2 [509-523]	0	1599.77616021	Not Found	High	Not Found				3.97577810287476	High	0	2.73E-06
High	[R].KAEEYLMGIPQDTPYSEFNHR.[F]		3.81174E-05	0	1	1	4	P30298	P30298 [207-227]	1	2525.17654888	High	High	Not Found	1.2e8			5.63849020004272	High	0	8.47E-07
High	[K].VTYEQNPHDADNLTR.[W]		0.00224166	0	1	2	3	Q5JJI4	Q5JJI4 [24-38]	0	1772.81981582	High	High	Not Found	4.4e6			3.41299724578857	High	4.364E-05	0.002801
High	[R].DLETIGEELR.[L]		0.00539014	0	1	2	4	B8BBN7	B8BBN7 [146-155]	0	1174.59500812	High	High	Not Found				4.19343280792236	High	0	7.27E-05
High	[K].HIGGCDDTLALNNEGK.[L]	1xCarbamidomethyl [C5]	3.5886E-06	0	1	1	4	P55142	P55142 [76-91]	0	1713.7860732	High	High	Not Found	1.9e7			5.35698938369751	High	0	6.091E-10
High	[R].ADDATHFLDVIR.[A]		0.000830858	0	1	2	6	Q2QYW2	Q2QYW2 [1145-1156]	0	1372.68555442	High	High	Not Found	7.8e6			3.36976718902588	High	0	1.376E-05
High	[R].TIEECEADAVAGR.[F]	1xCarbamidomethyl [C5]	0.00600563	0	1	1	2	Q5Z8V9	Q5Z8V9 [63-75]	0	1420.63728383	Not Found	High	Not Found				2.96440815925598	High	4.364E-05	0.0002776
High	[K].YSGDSDLQLER.[I]		0.00303232	0	1	2	4	Q40665	Q40665 [36-46]	0	1282.59098532	High	High	Not Found	7.2e7			3.92016291618347	High	0	7.954E-05
High	[K].VVVESGAVPIFVK.[L]		0.00160121	0	1	1	4	Q9SLX0	Q9SLX0 [159-171]	0	1343.79331401	High	High	Not Found	5.9e7			3.41608119010925	High	0	1.806E-05
High	[K].HIEDMHVLITTPFHPAYVSAER.[I]		0.00293039	0	1	1	1	Q9SXP2	Q9SXP2 [84-105]	0	2563.27620338	Not Found	High	Not Found				3.863440990448	High	0	2.755E-05
High	[K].GVDYLVEASAAEAEAISATLAAVK.[A]		0.000668902	0	1	1	6	Q2QM47	Q2QM47 [523-546]	0	2349.2183969	High	High	High		8.9e5	1.9e6	4.42953681945801	High	0	2.593E-06
High	[R].FEGALPANQLIQQIESALEVAK.[-]		0.000586632	0	1	1	8	Q5JMR9	Q5JMR9 [147-168]	0	2369.27110122	High	High	High			3.8e6	4.11294937133789	High	0	2.107E-06
High	[K].ELTLQEAETIALSILK.[Q]		0.000133793	0	1	1	16	Q9LSU1	Q9LSU1 [186-201]	0	1772.00515697	High	High	High	1.4e7	1.0e7	1.9e7	4.69924592971802	High	0	4.16E-07
High	[R].EVDGGIETISLDLPAVITTDLR.[L]		0.00113712	0	1	2	7	A2XQV4	A2XQV4 [162-183]	0	2327.23404696	High	High	High	4.5e6	6.7e5	4.7e6	4.02782917022705	High	0	8.369E-06
High	[R].NPDEIPWAEAGAEYVVESTGVFTDK.[E]		4.67751E-07	0	1	1	76	A2YQT7	A2YQT7 [83-107]	0	2724.26753177	High	High	High	4.6e6	2.9e6	5.9e7	7.27320528030396	High	0	2.341E-11
High	[R].NPDEIPWAEAGAEYVVESTGVFTDK.[E]	1xDeamidated [N1]	2.31992E-05	0	1	1	38	A2YQT7	A2YQT7 [83-107]	0	2725.25154777	High	High	High	3.0e6	1.2e6		5.93052339553833	High	0	1.447E-06
High	[R].AVFASGSPFDPVEYNGK.[I]	1xDeamidated [N15]	2.15402E-05	0	1	1	3	P43279	P43279 [515-531]	0	1785.83300674	High	High	Not Found	6.4e7	6.9e7		5.41313791275024	High	0	2.946E-06
High	[R].DVPCAVFSIPPLSVVGLSEQQALEEAK.[S]	1xCarbamidomethyl [C4]	2.90544E-06	0	1	1	17	P48642	P48642 [369-395]	0	2883.48083605	High	High	High	5.7e6	5.5e5	4.7e7	5.21906232833862	High	0	1.576E-07
High	[R].DVPCAVFSIPPLSVVGLSEQQALEEAK.[S]	1xDeamidated [Q]; 1xCarbamidomethyl [C4]	0.00219111	0	1	1	4	P48642	P48642 [369-395]	0	2884.46485205	High	Not Found	Not Found	9.1e5			4.93601989746094	High	4.364E-05	0.0001529
High	[R].LPVVNPATEATIGDIPAATAEDVELAVSAAR.[D]		6.29867E-05	0	1	1	1	O24174	O24174 [27-57]	0	3061.60518446	Not Found	Not Found	High			2.1e7	5.27916717529297	High	0	5.929E-08
High	[K].WTVQQAAELAIAAPTIAASLDGR.[Y]		3.2198E-06	0	1	1	13	Q2R480	Q2R480 [289-311]	0	2353.2510345	High	High	High	7.6e6	1.1e7	1.7e7	5.34214925765991	High	0	5.111E-10
High	[K].WTVQQAAELAIAAPTIAASLDGR.[Y]	1xDeamidated [Q]	0.00161958	0	1	1	5	Q2R480	Q2R480 [289-311]	0	2354.2350505	Not Found	High	Not Found		4.5e6		4.60855960845947	High	0	1.062E-05
High	[R].FVIQGFGNVGSWAAQLISEAGGK.[V]		1.8404E-06	0	1	1	12	A2XMV1	A2XMV1 [209-231]	0	2336.20335609	High	High	High	1.1e7	2.1e7	2.7e7	5.79807806015015	High	0	2.093E-10
High	[R].FVIQGFGNVGSWAAQLISEAGGK.[V]	1xDeamidated [N/Q]	2.05788E-05	0	1	1	2	A2XMV1	A2XMV1 [209-231]	0	2337.18737209	High	Not Found	Not Found	3.1e6			5.83689975738525	High	0	9.931E-09
High	[K].IENVEGLNNFDEILQEADGIILSR.[G]		1.75394E-05	0	1	1	8	Q2QXR8	Q2QXR8 [257-280]	0	2701.3679145	High	High	High	9.5e7	5.9e7	5.4e7	5.85716819763184	High	0	1.027E-07
High	[K].IENVEGLNNFDEILQEADGIILSR.[G]	1xDeamidated [N/Q]	0.00267498	0	1	1	7	Q2QXR8	Q2QXR8 [257-280]	0	2702.3519305	High	High	Not Found	1.7e6			3.85614538192749	High	4.364E-05	0.000247
High	[K].LSGETTVQSAVTELAAMVGENVK.[F]		5.66532E-06	0	1	1	6	B8BAI9	B8BAI9 [185-207]	0	2334.18571657	High	Not Found	High	1.0e7		1.7e7	5.77496910095215	High	0	1.266E-09
High	[K].LSGETTVQSAVTELAAMVGENVK.[F]	1xDeamidated [Q/N]	0.00288071	0	1	1	3	B8BAI9	B8BAI9 [185-207]	0	2335.16973257	Not Found	High	Not Found				4.42042303085327	High	0	7.352E-05
High	[K].DINWPLGWPVGGFPGPQGPYYCGIGADK.[S]	1xCarbamidomethyl [C22]	6.67982E-08	0	1	1	10	P14656	P14656 [138-165]	0	3018.42432432	High	High	High	1.1e8	1.8e8	2.7e8	4.93756675720215	High	0	5.346E-07
High	[K].DINWPLGWPVGGFPGPQGPYYCGIGADK.[S]	1xDeamidated [Q/N]; 1xCarbamidomethyl [C22]	0.000174957	0	1	1	6	P14656	P14656 [138-165]	0	3019.40834032	High	High	High	1.2e7			4.80621671676636	High	0	9.57E-07
High	[K].QPVGVVGAVTPWNFPLAMITR.[K]	1xDeamidated [Q/N]	0.000728674	0	1	1	2	B9F3B6	B9F3B6 [188-208]	0	2254.20527088	Not Found	High	Not Found				4.69526672363281	High	0	2.971E-06
High	[R].NPEEIPWGETGAEFVVESTGVFTDK.[D]		0.00215395	0	1	1	5	Q7FAH2	Q7FAH2 [83-107]	0	2738.28318183	High	High	High	1.4e7		4.9e6	4.1815333366394	High	4.364E-05	0.000196
High	[K].QPVGVVGAVTPWNFPLAMITR.[K]		7.10071E-05	0	1	1	8	B9F3B6	B9F3B6 [188-208]	0	2253.22125488	High	High	High	2.0e7	2.0e7	1.7e7	4.89876985549927	High	0	1.34E-07
High	[R].ETVPWGPSIACSTPAAIEWVEQWK.[A]	1xDeamidated [Q22]; 1xCarbamidomethyl [C11]	0.00261468	0	1	1	4	Q10MX3	Q10MX3 [514-537]	0	2743.30722936	High	High	Not Found		9.7e6		5.00881576538086	High	0	2.298E-05
High	[R].NMIIVPEMIGSIVGVYNGK.[T]		0.00142858	0	1	1	2	P31674	P31674 [91-109]	0	2034.07623019	Not Found	Not Found	High			3.1e6	4.55078125	High	0	4.681E-05
High	[K].LYSWQGGPIILQQIENEYGNIQGNYGQAGK.[R]	1xDeamidated [N/Q]	0.000300882	0	1	1	15	Q0INM3	Q0INM3 [204-233]	0	3339.62804555	High	High	High	4.5e6		2.3e6	5.55297136306763	High	0	9.942E-07
High	[K].LATPTFGDLNHLISATMSGVTCCLR.[F]	2xCarbamidomethyl [C22; C23]	2.3332E-05	0	2	3	5	Q40665; P37832	Q40665 [217-241]; P37832 [217-241]	0	2735.33135228	High	High	High	4.0e7	1.3e7	3.6e7	5.40147304534912	High	0	3.356E-07
High	[K].LATPTFGDLNHLISATMSGVTCCLR.[F]	1xDeamidated [N10]; 2xCarbamidomethyl [C22; C23]	0.000300882	0	2	3	3	Q40665; P37832	Q40665 [217-241]; P37832 [217-241]	0	2736.31536828	High	Not Found	High				4.74072217941284	High	0	7.201E-07
High	[K].GDVCDEAVAALDKIEAALSK.[F]	1xCarbamidomethyl [C4]	0.000235406	0	1	1	6	A1XBB7	A1XBB7 [147-166]	1	2075.03251085	High	High	High	5.7e6		7.2e6	4.36583805084229	High	0	5.79E-05
High	[K].AFAQQELQLQSFPTILLFPSR.[T]		0.00573837	0	1	1	3	Q6Z4A7	Q6Z4A7 [430-450]	0	2434.31290651	High	Not Found	High	1.4e6		3.1e6	3.61912798881531	High	0	8.044E-05
High	[K].VFPEIMVPLIGTPQELAQQVDVIR.[E]		6.57161E-06	0	1	1	14	Q75KR1	Q75KR1 [715-738]	0	2692.47423439	High	High	High	3.3e8	2.1e8	3.0e8	4.26998424530029	High	0	3.262E-09
High	[K].VFPEIMVPLIGTPQELAQQVDVIR.[E]	1xDeamidated [Q]	0.000140845	0	1	1	15	Q75KR1	Q75KR1 [715-738]	0	2693.45825039	High	High	High				4.57321882247925	High	0	2.144E-07
High	[K].VFPEIMVPLIGTPQELAQQVDVIR.[E]	1xOxidation [M6]	7.82419E-05	0	1	1	5	Q75KR1	Q75KR1 [715-738]	0	2708.46914939	High	High	High	2.2e6		1.6e7	4.86346626281738	High	0	8.389E-08
High	[K].VFPEIMVPLIGTPQELAQQVDVIR.[E]	1xDeamidated [Q]; 1xOxidation [M6]	0.000466912	0	1	1	8	Q75KR1	Q75KR1 [715-738]	0	2709.45316539	High	High	Not Found	1.6e6	1.2e7		4.28876543045044	High	0	3.808E-06
High	[R].IDFSSIFGTVNPIVEDVR.[M]		0.000196111	0	1	1	6	Q5NAY4	Q5NAY4 [61-78]	0	2008.03858229	High	High	High	2.4e7	1.0e7	1.5e7	4.61059904098511	High	0	3.651E-07
High	[R].RYEFPLQFDIPVAYPQVAPEIELPTLDGK.[T]	1xDeamidated [Q]	0.0031919	0	1	1	4	A2Z5S8	A2Z5S8 [80-108]	1	3346.72457174	High	Not Found	High	7.2e6		6.3e6	4.94818782806396	High	0	3.15E-05
High	[R].NADIIPGSGYVPPGTANPLYEAFGLCDAAAPADVDAFCAR.[L]	2xCarbamidomethyl [C26; C38]	0.000812111	0	1	1	2	Q7XKU5	Q7XKU5 [67-106]	0	4123.91644118	High	High	Not Found	5.8e7	3.2e7		4.84478998184204	High	0	3.531E-06
High	[R].NADIIPGSGYVPPGTANPLYEAFGLCDAAAPADVDAFCAR.[L]	1xDeamidated [N]; 2xCarbamidomethyl [C26; C38]	0.00365961	0	1	1	3	Q7XKU5	Q7XKU5 [67-106]	0	4124.90045718	High	Not Found	Not Found				3.60866379737854	High	0	3.933E-05
High	[R].NADIIPGSGYVPPGTANPLYEAFGLCDAAAPADVDAFCAR.[L]	2xDeamidated [N1; N17]; 2xCarbamidomethyl [C26; C38]	0.000217329	0	1	1	4	Q7XKU5	Q7XKU5 [67-106]	0	4125.88447318	High	High	High		8.2e6	3.8e7	5.13804149627686	High	0	4.274E-07
High	[R].AGLALQPIATAIFANSPFK.[E]		5.55543E-05	0	1	1	11	A2YL07	A2YL07 [245-263]	0	1930.07965935	High	High	High	9.9e6	8.8e6	1.3e7	5.47023773193359	High	0	4.874E-08
High	[R].ETVPWGPSIACSTPAAIEWVEQWK.[A]	1xCarbamidomethyl [C11]	0.000235406	0	1	1	4	Q10MX3	Q10MX3 [514-537]	0	2742.32321336	High	Not Found	High	2.0e7		1.6e7	5.60488319396973	High	0	4.878E-07
High	[K].SAWSEAYNQLVAAIKQEMKPAE.[-]		0.00174423	0	1	1	8	O04985	O04985 [148-169]	1	2464.21768543	High	High	High	3.3e5	2.0e7	2.2e7	4.49086380004883	High	4.364E-05	0.0005685
High	[R].NPEEIPWGETGAEFVVESTGVFTDK.[D]	1xDeamidated [N1]	0.00446693	0	1	1	2	Q7FAH2	Q7FAH2 [83-107]	0	2739.26719783	High	Not Found	Not Found				3.40117335319519	High	0	5.37E-05
High	[R].SGETEDTFIADLAVGLATGQIK.[T]		1.14598E-06	0	1	1	91	Q42971	Q42971 [384-405]	0	2236.13433297	High	High	High	2.0e8	2.9e8	4.7e8	6.85451364517212	High	0	8.513E-10
High	[R].SGETEDTFIADLAVGLATGQIK.[T]	1xDeamidated [Q20]	1.64721E-05	0	1	1	5	Q42971	Q42971 [384-405]	0	2237.11834897	Not Found	High	High				6.31145811080933	High	0	6.983E-09
High	[R].FYNVTIEELPANVADLL.[-]		0.00535955	0	1	1	4	Q6Z2Z4	Q6Z2Z4 [398-414]	0	1920.99532054	High	High	High	3.3e7	1.5e7	3.1e7	4.20037508010864	High	0	7.192E-05
High	[R].FYFGDDVLPCFETGIPLLLQR.[L]	1xCarbamidomethyl [C10]	0.00070415	0	1	1	9	Q6ZFT5	Q6ZFT5 [153-173]	0	2500.25809406	High	High	High	2.4e7	7.0e6	8.6e6	4.12301778793335	High	0	2.809E-06
High	[R].AVLMDLEPGTMDSVR.[TS]		0.00299796	0	3	7	4	Q43594; Q40665; P37832	Q43594 [63-77]; Q40665 [63-77]; P37832 [63-77]	0	1633.79240391	High	High	Not Found	6.8e7	3.6e7		3.80922985076904	High	0	2.853E-05
High	[R].YEFPLQFDIPVAYPQVAPEIELPTLDGK.[T]		0.000758367	0	1	1	2	A2Z5S8	A2Z5S8 [81-108]	0	3189.63944478	High	Not Found	High	5.9e6			4.1082181930542	High	0	3.177E-06
High	[R].WEGSEAGLGAVATGSHVDAIPFSGK.[Y]		0.000339191	0	1	1	2	Q2QMN7	Q2QMN7 [133-157]	0	2443.18882812	Not Found	High	Not Found				2.96493458747864	High	0	8.72E-07
High	[R].AAVPGLTDDLVALMMEPPFR.[S]		0.00335986	0	1	1	5	Q9FWK4	Q9FWK4 [61-80]	0	2143.09260848	High	High	High	1.7e6	2.6e6	5.5e6	4.02178192138672	High	0	5.701E-05
High	[R].EQSSYDEFFSGMPWLALPLGDER.[K]	1xDeamidated [Q2]	0.00113712	0	1	1	9	Q7Y0F2	Q7Y0F2 [412-434]	0	2675.19700989	High	High	High		1.3e6	4.9e6	4.24497127532959	High	0	6.027E-06
High	[K].TVVSQYGQQILDLLLAETQPSK.[I]		0.000639054	0	1	1	11	Q42456	Q42456 [322-343]	0	2431.3078806	High	High	High	7.2e6	6.0e6	3.5e6	4.40037298202515	High	0	5.786E-06
High	[K].LADAMVTWIEAWDELNPSTAAVENGK.[A]	1xDeamidated [N]	0.000668902	0	1	1	5	Q8H8T0	Q8H8T0 [337-362]	0	2832.33965126	Not Found	High	High		2.8e6	7.1e5	4.50972127914429	High	0	2.577E-06
High	[K].LADAMVTWIEAWDELNPSTAAVENGK.[A]	2xDeamidated [N16; N24]	4.10531E-05	0	1	1	6	Q8H8T0	Q8H8T0 [337-362]	0	2833.32366726	High	Not Found	High	5.3e6		8.9e5	6.02003812789917	High	0	2.991E-08
High	[K].FQSVPVQAGQTPPLLQYFGTLLTR.[G]		3.81174E-05	0	1	2	8	Q2QYW2	Q2QYW2 [414-437]	0	2661.43989782	High	High	High		2.7e6	7.3e6	4.30390214920044	High	0	2.655E-08
High	[R].LSPFIDYMDCVDSDPVALGSYMVQQLNK.[H]	1xCarbamidomethyl [C10]	0.00270565	0	1	1	3	Q69TH8	Q69TH8 [236-263]	0	3205.48903415	High	Not Found	High	9.3e5		1.3e7	3.84160351753235	High	0	2.426E-05
High	[R].LSPFIDYMDCVDSDPVALGSYMVQQLNK.[H]	1xDeamidated [Q/N]; 1xCarbamidomethyl [C10]	0.000985967	0	1	1	8	Q69TH8	Q69TH8 [236-263]	0	3206.47305015	High	High	High	1.8e6			5.39093780517578	High	0	4.818E-06
High	[R].IGLAGLAVMGQNLALNIAEKGFPISVYNR.[T]		0.000931289	0	1	1	6	Q9LI00	Q9LI00 [6-34]	1	3029.66047188	High	High	High		1.3e6	2.9e6	4.1933708190918	High	0	4.386E-06
High	[K].GLEPTEFEDTVAQAFFDLENGNQELK.[S]		0.000494332	0	1	1	4	Q8LJU5	Q8LJU5 [13-38]	0	2941.37378762	High	Not Found	High	9.5e5		8.9e6	5.4492564201355	High	0	2.484E-06
High	[K].GLEPTEFEDTVAQAFFDLENGNQELK.[S]	1xDeamidated [N/Q]	0.00238675	0	1	1	12	Q8LJU5	Q8LJU5 [13-38]	0	2942.35780362	High	Not Found	High	5.2e6		6.7e6	5.18572664260864	High	4.364E-05	0.001045
High	[K].LPSEDEVADWSGQEWELYLENLPTDVEASQVTALDER.[Y]	1xDeamidated [N/Q]	0.000271508	0	1	1	7	Q84TA3	Q84TA3 [486-522]	0	4234.94626334	High	High	High	3.3e6		3.1e6	5.2769718170166	High	0	6.144E-07
High	[K].SLADGVQDEVAEIIKEDLWPNPLK.[Y]		0.00110514	0	1	2	3	B8AEC1	B8AEC1 [198-221]	1	2679.38758736	High	Not Found	High	2.7e6		9.5e6	3.66197204589844	High	0	5.762E-06
High	[R].LSLDPALLLPSSASAALLADPAAPLSSLR.[L]		0.000480426	0	1	1	7	Q9AS33	Q9AS33 [44-72]	0	2830.59243511	High	High	High	1.5e7	1.8e7	2.2e7	4.87216901779175	High	0	4.504E-06
High	[R].FDEGLPPILTALEVLDHNIR.[L]		3.64161E-05	0	1	1	12	Q01859	Q01859 [96-115]	0	2262.21285815	High	High	High	1.8e6	2.9e7	3.7e7	4.35305881500244	High	0	2.466E-08
High	[K].DKGLEPTEFEDTVAQAFFDLENGNQELK.[S]		0.000186292	0	1	1	2	Q8LJU5	Q8LJU5 [11-38]	1	3184.49569353	High	Not Found	Not Found	4.0e6			5.2968282699585	High	0	3.343E-07
High	[R].VGLVAPVDVVVPPGNTGLDPSQTSFFQVLNIPTK.[I]		0.00198869	0	1	1	12	P41095	P41095 [116-149]	0	3505.89409614	High	High	High		5.8e6	3.8e8	4.57398080825806	High	4.364E-05	0.0002927
High	[R].VGLVAPVDVVVPPGNTGLDPSQTSFFQVLNIPTK.[I]	1xDeamidated [N/Q]	0.00123871	0	1	1	13	P41095	P41095 [116-149]	0	3506.87811214	High	High	High	1.3e6	1.9e7		4.31769561767578	High	0	6.961E-06
High	[R].LAAGIPDAVAAAAADAPK.[S]		0.000113384	0	1	1	4	Q6ETN3	Q6ETN3 [535-552]	0	1592.86424694	High	High	Not Found	2.7e7			4.14586687088013	High	0	1.519E-07
High	[K].ILNEGQIASTDVVEVVVSPPYVFLPVVK.[S]		0.000271508	0	1	1	69	P48494	P48494 [26-53]	0	3011.67035104	High	High	High	2.0e6	1.8e6	9.5e5	6.06127309799194	High	0	6.129E-07
High	[K].ILNEGQIASTDVVEVVVSPPYVFLPVVK.[S]	1xDeamidated [Q/N]	2.19122E-05	0	1	1	109	P48494	P48494 [26-53]	0	3012.65436704	High	High	High	2.8e6	1.5e6		5.39746475219727	High	4.364E-05	0.0003602
High	[R].ELLFTTPGALQHLSGVILFEETLYQK.[T]		0.00106795	0	1	1	2	Q5N725	Q5N725 [57-82]	0	2947.58153608	Not Found	Not Found	High			1.1e7	4.35421657562256	High	0	5.475E-06
High	[R].ELLFTTPGALQHLSGVILFEETLYQK.[T]	1xDeamidated [Q]	0.00597156	0	1	1	2	Q5N725	Q5N725 [57-82]	0	2948.56555208	High	Not Found	Not Found				4.29020404815674	High	0	8.619E-05
High	[R].IYVDNTNPTFVVGEIWSSLIYNGDGKPSTNQDADR.[Q]	1xDeamidated [N/Q]	0.00106187	0	1	1	8	P27934	P27934 [216-250]	0	3886.84061674	High	High	Not Found	5.2e6	1.6e6		4.34160137176514	High	4.364E-05	0.0009029
High	[R].NPEEIPWAAAGAEYVVESTGVFTDK.[D]		1.58145E-07	0	1	1	28	Q6K5G8	Q6K5G8 [83-107]	0	2680.27770257	High	High	High	1.9e7	4.2e7	1.3e8	7.39886903762817	High	0	1.12E-10
High	[R].IYVDNTNPTFVVGEIWSSLIYNGDGKPSTNQDADR.[Q]	2xDeamidated [N/Q]	0.00238675	0	1	1	2	P27934	P27934 [216-250]	0	3887.82463274	Not Found	High	High		9.4e5	3.1e6	3.62034296989441	High	0	1.973E-05
High	[R].CFQTITCYQAVINNLDDAHEQIDTAIATALR.[E]	1xDeamidated [N/Q]; 2xCarbamidomethyl [C1; C7]	7.7104E-06	0	2	2	11	Q0DHF6; A2Y5L9	Q0DHF6 [167-197]; A2Y5L9 [167-197]	0	3566.68900808	High	High	Not Found		5.1e6		5.19073247909546	High	0	4.735E-06
High	[K].GIFWQEDIIPFFQNATIPK.[E]		0.0039409	0	1	1	11	Q8H8T0	Q8H8T0 [289-307]	0	2264.17501617	High	High	High	2.4e7	3.0e7	3.5e7	3.627445936203	High	0.001149	0.02198
High	[K].GIFWQEDIIPFFQNATIPK.[E]	1xDeamidated [Q]	0.00265977	0	1	1	2	Q8H8T0	Q8H8T0 [289-307]	0	2265.15903217	Not Found	High	Not Found				3.43849086761475	High	0	2.353E-05
High	[K].EVVSEYGEMILNLLIAQTDPQK.[V]	1xOxidation [M9]	0.00154734	0	1	1	6	P42211	P42211 [314-335]	0	2506.27453193	High	High	High		1.5e6	2.6e6	4.7583270072937	High	0	9.852E-06
High	[R].SGFEGAWTSNPLIFDNSYFTELVSGEK.[E]		1.11736E-05	0	1	1	5	Q9FE01	Q9FE01 [174-200]	0	2995.39960848	High	High	Not Found	2.0e6	3.9e7		5.3154444694519	High	0	3.748E-09
High	[R].SGFEGAWTSNPLIFDNSYFTELVSGEK.[E]	1xDeamidated [N]	2.39296E-06	0	1	1	11	Q9FE01	Q9FE01 [174-200]	0	2996.38362448	High	High	High	5.5e6		3.4e6	6.58891630172729	High	0	3.184E-10
High	[R].AVDATIDALVPYLDAGDAIVDGGNEWYQNTER.[R]		0.00357716	0	1	1	2	Q2R480	Q2R480 [100-131]	0	3451.62883284	High	Not Found	Not Found				3.50964069366455	High	0	3.766E-05
High	[K].FAVAAPVAADSGAAAPSAAKEEEK.[K]		4.17621E-05	0	1	1	4	P41095	P41095 [278-301]	1	2258.12991631	High	High	Not Found		3.5e7		4.10153961181641	High	0	1.305E-07
High	[R].CFQTITCYQAVINNLDDAHEQIDTAIATALR.[E]	2xCarbamidomethyl [C1; C7]	0.00078927	0	2	2	4	Q0DHF6; A2Y5L9	Q0DHF6 [167-197]; A2Y5L9 [167-197]	0	3565.70499208	High	High	High			2.5e7	3.388587474823	High	0	3.357E-06
High	[K].VDLSDCGPMVLDVLLK.[I]	1xCarbamidomethyl [C6]	3.55941E-05	0	1	1	10	Q9S827	Q9S827 [72-87]	0	1773.9125193	High	High	High	4.1e7	3.2e7	1.6e7	4.81372928619385	High	0	2.118E-05
High	[R].SGAAVSMPGMMDTVLNLGLNDHVVAGLAHR.[S]	1xDeamidated [N]	2.41449E-05	0	1	1	8	Q75KR1	Q75KR1 [109-138]	0	3034.49070612	Not Found	High	High		2.7e7		5.25624084472656	High	0	4.013E-08
High	[R].SGAAVSMPGMMDTVLNLGLNDHVVAGLAHR.[S]		3.97688E-06	0	1	1	2	Q75KR1	Q75KR1 [109-138]	0	3033.50669012	High	Not Found	Not Found	8.8e7			5.21740341186523	High	0	7.211E-10
High	[K].LTPDEMSELESYASADVVQGDR.[Y]		2.13481E-06	0	1	2	14	Q7XQ45	Q7XQ45 [310-331]	0	2412.08712467	High	High	High	1.5e8		1.5e8	6.90746116638184	High	0	2.661E-10
High	[K].LTPDEMSELESYASADVVQGDR.[Y]	1xDeamidated [Q19]	6.24257E-06	0	1	2	2	Q7XQ45	Q7XQ45 [310-331]	0	2413.07114067	High	Not Found	High				6.08034992218018	High	0	1.473E-09
High	[R].EGAPTAVSHGLWLNIPDYDAPTQLVKPLER.[N]		0.00391852	0	1	1	1	Q6Z4G3	Q6Z4G3 [164-193]	0	3287.70590156	High	Not Found	Not Found				4.47304153442383	High	0	4.353E-05
High	[R].EGAPTAVSHGLWLNIPDYDAPTQLVKPLER.[N]	1xDeamidated [Q/N]	2.6605E-05	0	1	1	2	Q6Z4G3	Q6Z4G3 [164-193]	0	3288.68991756	Not Found	Not Found	High			3.1e7	4.58579635620117	High	0	1.493E-08
High	[K].DNVPFHTVMFPSTLLGTGEK.[W]		0.00221624	0	1	1	2	Q9ZTS1	Q9ZTS1 [309-328]	0	2190.08996589	Not Found	Not Found	High			1.6e7	4.9058985710144	High	0	1.765E-05
High	[R].IDAWNSEQLPIYEPGLDEVVK.[E]		5.74897E-05	0	1	2	8	Q9AUV6	Q9AUV6 [39-59]	0	2415.20783224	High	High	High	1.2e8	1.3e7	3.8e7	5.62731885910034	High	0	4.275E-07
High	[K].LVFPPELTYLDLSHNR.[I]		0.00186777	0	1	1	2	Q8GT95	Q8GT95 [257-272]	0	1914.01197371	Not Found	High	High				3.03244924545288	High	0	1.336E-05
High	[K].EMLSGDTAVIAETGDSWFNCQK.[L]	1xCarbamidomethyl [C20]	2.33894E-06	0	2	2	14	Q0DHF6; A2Y5L9	Q0DHF6 [418-439]; A2Y5L9 [418-439]	0	2459.08535091	High	High	High	6.3e7		1.0e8	5.69005250930786	High	0	3.321E-07
High	[K].EMLSGDTAVIAETGDSWFNCQK.[L]	1xDeamidated [Q/N]; 1xCarbamidomethyl [C20]	1.32604E-05	0	2	2	8	Q0DHF6; A2Y5L9	Q0DHF6 [418-439]; A2Y5L9 [418-439]	0	2460.06936691	High	High	Not Found				5.636474609375	High	0	4.904E-09
High	[K].VCLLGCGVSTGLGAVWNTAK.[V]	2xCarbamidomethyl [C2; C6]	8.74197E-06	0	1	2	2	A2XAZ3	A2XAZ3 [174-193]	0	2063.04124226	Not Found	Not Found	High			9.4e6	5.36557865142822	High	0	5.279E-09
High	[R].STGDVLFDTTPNLVFK.[D]		0.000129289	0	1	1	6	Q653V7	Q653V7 [146-161]	0	1753.90069195	High	High	High	1.2e8		7.0e7	4.75000715255737	High	0	1.867E-07
High	[K].LDGQLGGLLSEASAEEDFTGK.[A]		3.97688E-06	0	1	1	6	Q6K669	Q6K669 [136-156]	0	2137.02953358	High	High	High	1.4e7		3.3e7	6.18289756774902	High	0	1.554E-09
High	[K].LDGQLGGLLSEASAEEDFTGK.[A]	1xDeamidated [Q4]	2.73752E-05	0	1	1	2	Q6K669	Q6K669 [136-156]	0	2138.01354958	Not Found	Not Found	High				5.93077993392944	High	0	4.833E-08
High	[K].ALQLPEYPSQEELDSVLK.[T]		0.000335342	0	1	1	5	Q75W16	Q75W16 [88-105]	0	2059.05937724	High	High	High	5.4e7		3.0e7	3.8864152431488	High	0	8.55E-07
High	[K].ESLGVGDEVLLLSDGNGELAR.[A]		0.000100005	0	1	1	4	Q69TY4	Q69TY4 [158-178]	0	2143.08771716	Not Found	High	High			3.4e7	5.25810527801514	High	0	1.15E-06
High	[K].ESLGVGDEVLLLSDGNGELAR.[A]	1xDeamidated [N16]	0.000391206	0	1	1	2	Q69TY4	Q69TY4 [158-178]	0	2144.07173316	High	Not Found	High				4.67118883132935	High	0	1.095E-06
High	[K].GILNVAVEGELWR.[L]		0.00142045	0	1	1	24	P17654	P17654 [281-293]	0	1455.79543921	High	High	High	1.1e7	4.8e6	1.9e5	3.77864360809326	High	0	2.717E-05
High	[R].QELVNWVEGVGKPATAFDFTTK.[G]		1.51578E-06	0	1	1	14	P27934	P27934 [251-272]	0	2437.2398011	High	High	High	1.1e9		5.3e8	6.43659019470215	High	0	2.836E-10
High	[K].TLYPVLLSNGNLIEQGDLEGGK.[H]		0.000130774	0	1	1	5	B7EA73	B7EA73 [153-174]	0	2330.22381667	High	High	High	3.2e7		1.2e7	4.7251124382019	High	0	2.62E-05
High	[R].QIGITCPIVPGIMPINNYK.[G]	1xCarbamidomethyl [C6]	0.00249812	0	1	1	6	Q75HE6	Q75HE6 [210-228]	0	2128.12932868	High	High	High	4.3e7	1.7e7	1.6e7	4.38466358184814	High	0	2.634E-05
High	[R].DTTLNGAVEQMYTEMASR.[H]	1xDeamidated [N5]	0.000700144	0	1	1	6	Q943F3	Q943F3 [98-115]	0	2017.88413222	Not Found	High	High			1.4e7	4.18982601165771	High	0	2.786E-06
High	[R].LLDPPLHEFLPEGNVEDMVR.[L]		1.36443E-05	0	1	1	15	Q75KR1	Q75KR1 [633-652]	0	2320.16419339	High	High	High	6.7e8	1.9e8		5.0207371711731	High	0	1.073E-08
High	[R].LLDPPLHEFLPEGNVEDMVR.[L]	1xDeamidated [N14]	0.00286434	0	1	1	2	Q75KR1	Q75KR1 [633-652]	0	2321.14820939	Not Found	High	Not Found				3.80589127540588	High	0	2.647E-05
High	[K].SSEPVELTEAETEYAINVVK.[H]		0.00557738	0	1	1	2	Q8H852	Q8H852 [639-658]	0	2208.09179945	Not Found	Not Found	High				4.01668071746826	High	0	7.664E-05
High	[R].AYLPVQELLNGEEIDR.[W]		6.66862E-05	0	1	1	7	Q43007	Q43007 [113-128]	0	1858.95451836	High	High	High	3.8e7	1.2e7	3.7e7	4.96914052963257	High	0	6.515E-08
High	[R].AYLPVQELLNGEEIDR.[W]	1xDeamidated [N10]	0.000110195	0	1	1	6	Q43007	Q43007 [113-128]	0	1859.93853436	High	High	High	3.1e7	1.8e7	2.3e7	5.23791027069092	High	0	2.051E-06
High	[K].LYIQTIDPDHEDRFDFDPLDVTK.[T]		0.00610902	0	1	2	8	A2YH64	A2YH64 [269-291]	1	2792.34136541	High	High	High	3.4e7	8.3e7	1.4e8	3.60691571235657	High	0.0006688	0.01548
High	[K].VLNFAIDDSILEER.[I]		0.000353016	0	1	1	6	Q08480	Q08480 [140-153]	0	1633.84317711	High	High	High	2.2e7	1.3e7	1.5e7	4.3817892074585	High	0	1.414E-06
High	[R].DNLTLWTSDLTEDGGDEVKEASK.[G]		0.000386767	0	1	1	1	Q6ZKC0	Q6ZKC0 [227-249]	1	2523.17329704	Not Found	High	Not Found		5.6e6		4.71077966690063	High	0	1.082E-06
High	[K].WFDTNYHFIVPELGPNTK.[F]		5.68372E-05	0	2	2	4	Q2QLY5; Q2QLY4	Q2QLY5 [112-129]; Q2QLY4 [112-129]	0	2178.06546575	High	Not Found	High	2.7e8			4.50559139251709	High	0	5.051E-08
High	[K].WFDTNYHFIVPELGPNTK.[F]	1xDeamidated [N]	0.000889737	0	2	2	2	Q2QLY5; Q2QLY4	Q2QLY5 [112-129]; Q2QLY4 [112-129]	0	2179.04948175	High	Not Found	Not Found				3.66449666023254	High	0	5.172E-06
High	[K].NWNFTEQGLPADLIK.[R]		0.00255573	0	1	1	2	Q7G794	Q7G794 [595-609]	0	1745.88571063	Not Found	Not Found	High			3.8e6	3.24005556106567	High	0	2.204E-05
High	[R].ATSGGLLITEATGVSDTAQGYPETPGVWTR.[E]		0.000347023	0	1	1	4	Q69TI0	Q69TI0 [53-82]	0	3035.49563404	High	Not Found	High	1.3e7		2.5e7	4.68800354003906	High	0	9.044E-07
High	[K].VFSVPEAAPFTAVLK.[F]		0.00444157	0	1	1	6	Q94DM8	Q94DM8 [33-47]	0	1575.87810617	High	High	High	1.9e8	1.1e8	1.0e8	2.64171195030212	High	4.364E-05	0.0004756
High	[K].DADFSNVDAVFCCLPHGTTQEIIK.[G]	2xCarbamidomethyl [C12; C13]	0.00265977	0	1	1	2	Q6AV34	Q6AV34 [133-156]	0	2737.25962708	Not Found	High	High		2.4e7	2.7e7	3.69382357597351	High	0	2.345E-05
High	[K].DTVGQYESHIAFTLPGLYR.[V]		3.60027E-05	0	1	1	16	P30298	P30298 [486-504]	0	2167.08184404	High	High	High			7.0e6	5.80828523635864	High	0	3.824E-08
High	[R].ADMDALPVQELVEWEHK.[S]		0.00573837	0	1	1	1	Q7XUA8	Q7XUA8 [96-112]	0	2009.96370281	Not Found	Not Found	High				3.1977870464325	High	0	8.022E-05
High	[R].DTTLNGAVEQMYTEMASR.[H]		8.14311E-05	0	1	1	6	Q943F3	Q943F3 [98-115]	0	2016.90011622	High	High	High	1.3e7	8.4e6	2.0e7	4.82459020614624	High	0	5.492E-07
High	[R].DTTLNGAVEQMYTEMASR.[H]	2xDeamidated [N5; Q10]	0.000514477	0	1	1	2	Q943F3	Q943F3 [98-115]	0	2018.86814822	High	Not Found	Not Found	4.9e6			3.90082240104675	High	0	1.7E-06
High	[K].EQFSDGVGYNWIDGLK.[A]		0.000554094	0	1	1	6	Q10MX3	Q10MX3 [452-467]	0	1827.85480437	High	High	High	4.0e7	2.3e7	2.6e7	4.16813850402832	High	0	3.221E-06
High	[K].TLYPVLLSNGNLIEQGDLEGGK.[H]	1xDeamidated [Q/N]	9.60886E-05	0	1	1	15	B7EA73	B7EA73 [153-174]	0	2331.20783267	High	Not Found	High	9.5e7		4.3e7	5.88773536682129	High	0	1.916E-05
High	[K].TMEINPENAIMEELR.[K]		0.00127455	0	1	1	2	Q0J4P2	Q0J4P2 [606-620]	0	1789.84589595	Not Found	High	Not Found				3.65317344665527	High	0	7.222E-06
High	[K].NWDYTGLIDAIHNSDGNCWTK.[K]	1xCarbamidomethyl [C18]	1.93265E-05	0	2	2	18	Q0DHF6; A2Y5L9	Q0DHF6 [528-548]; A2Y5L9 [528-548]	0	2480.09354786	High	High	High	5.5e8		3.8e8	5.36503839492798	High	0	8.951E-09
High	[K].NWDYTGLIDAIHNSDGNCWTK.[K]	1xDeamidated [N]; 1xCarbamidomethyl [C18]	0.000382377	0	2	2	14	Q0DHF6; A2Y5L9	Q0DHF6 [528-548]; A2Y5L9 [528-548]	0	2481.07756386	High	High	High	2.4e7	1.8e7	2.4e7	5.06818103790283	High	0	2.343E-06
High	[K].IAVQDPSYPAYVDSSVIMGQTGLYQEDVQK.[Y]	1xDeamidated [Q]	0.000282574	0	1	1	5	Q10MQ2	Q10MQ2 [183-212]	0	3302.57731508	Not Found	High	High			6.0e6	6.15810441970825	High	0	6.524E-07
High	[R].NKDCLEPLLDFLR.[G]	1xCarbamidomethyl [C4]	0.00111146	0	1	1	4	Q10LP5	Q10LP5 [171-183]	1	1632.84140335	Not Found	High	High		8.1e6	2.1e7	4.13408708572388	High	4.364E-05	0.0002222
High	[R].LYSLDAGSIIHSLCFSPNR.[Y]	1xCarbamidomethyl [C14]	0.000132275	0	1	1	10	P49027	P49027 [244-262]	0	2150.06989948	High	High	High	8.9e7	6.9e7	1.3e8	5.16651916503906	High	0	2.448E-06
High	[K].QLLQWPIEELEK.[L]		0.00115675	0	1	1	6	A2X5P7	A2X5P7 [364-375]	0	1525.82607059	High	High	High	1.5e7	1.7e7	1.8e7	3.61603093147278	High	0	6.192E-06
High	[K].ATSSIFPLQNVFVR.[K]		0.000520383	0	1	1	9	P49397	P49397 [200-213]	0	1578.86385308	High	High	High			5.2e8	3.65160489082336	High	0	1.094E-05
High	[R].RVPTDNSDLGESALQTEPVIEQVFLTK.[S]		9.55418E-05	0	1	1	5	Q0JKD0	Q0JKD0 [208-234]	1	2986.53677059	High	High	High				6.10811996459961	High	0	1.149E-07
High	[K].SAWSEAYDHLVAAIK.[Q]		0.000112739	0	1	1	16	O04986	O04986 [145-159]	0	1660.83294682	High	High	High	9.2e7		1.6e8	4.56638526916504	High	0	1.502E-07
High	[R].DNLTLWTSDISEDTAEEIREAPK.[R]		0.00252676	0	1	1	1	Q7XTE8	Q7XTE8 [233-255]	1	2633.25769534	Not Found	Not Found	High				3.96805214881897	High	0	2.176E-05
High	[R].AIFVDLEPTVIDEVR.[T]		0.000845202	0	1	1	6	P28752	P28752 [65-79]	0	1715.92142741	High	High	High	3.4e7		5.7e7	4.50305938720703	High	0	5.349E-05
High	[K].GQLTSEAGIVESLAPLVK.[E]		9.66386E-05	0	1	1	7	Q75M08	Q75M08 [264-281]	0	1812.01130497	High	High	High	3.9e7		7.7e6	4.71250486373901	High	0	1.687E-06
High	[R].VISCIGDGSFQMTAQDVSTMLR.[C]	1xCarbamidomethyl [C4]	5.60102E-06	0	2	2	15	Q0DHF6; A2Y5L9	Q0DHF6 [476-497]; A2Y5L9 [476-497]	0	2416.13052702	High	High	High	2.5e8	9.4e7	1.2e8	5.81349754333496	High	0	1.238E-09
High	[R].VISCIGDGSFQMTAQDVSTMLR.[C]	1xDeamidated [Q]; 1xCarbamidomethyl [C4]	8.21E-06	0	2	2	2	Q0DHF6; A2Y5L9	Q0DHF6 [476-497]; A2Y5L9 [476-497]	0	2417.11454302	High	Not Found	Not Found				5.86439228057861	High	0	2.289E-09
High	[K].EDPLNWGAAAAEMAGSHLDEVK.[R]		2.83986E-06	0	1	1	5	P14717	P14717 [10-31]	0	2311.06593586	High	High	High	5.2e6		2.0e7	6.19346857070923	High	0	4.179E-10
High	[K].EDPLNWGAAAAEMAGSHLDEVK.[R]	1xDeamidated [N5]	7.32433E-06	0	1	1	2	P14717	P14717 [10-31]	0	2312.04995186	High	Not Found	Not Found				5.46280956268311	High	0	1.899E-09
High	[K].VVLFGVPGAFTPTCSNQHVPGFINQAEQLK.[A]	1xCarbamidomethyl [C14]	0.000150829	0	1	1	6	Q9FR35	Q9FR35 [38-67]	0	3255.66192865	High	High	High	6.3e8		2.7e8	3.62170195579529	High	0	6.268E-06
High	[K].LAPFNPEYPDESVLWTESGDVGK.[S]		0.000181052	0	1	1	9	Q10M12	Q10M12 [106-128]	0	2550.20347507	High	High	High	1.6e8	5.4e7	1.2e8	5.75948095321655	High	0	2.577E-06
High	[R].ALVEGPFLDVLR.[S]		0.00191087	0	1	1	12	Q10LP5	Q10LP5 [61-72]	0	1328.75726286	High	High	High	1.4e8		9.3e7	3.78273963928223	High	0	3.587E-05
High	[R].LEPFIADTVHVLNESIQQK.[K]		0.00216627	0	1	1	6	A2XD35	A2XD35 [259-277]	0	2181.15500894	High	High	High		5.8e6	1.8e7	4.12181901931763	High	0	1.688E-05
High	[R].FQVPDVLLPDVEAR.[T]		0.00412462	0	1	1	3	B9F676	B9F676 [116-129]	0	1597.85843331	High	Not Found	High	1.9e7		2.0e7	2.92523312568665	High	4.364E-05	0.001115
High	[K].GILQNDPFEVFDQK.[G]		0.000879642	0	1	1	12	Q75KR1	Q75KR1 [809-822]	0	1649.81696239	High	High	High	7.4e8	4.2e8	8.5e8	4.75961780548096	High	0	3.996E-06
High	[K].NAGLPWELGLAETHQTLVANGLR.[G]	2xDeamidated [N1; N20]	0.00431689	0	1	2	1	Q0JKD0	Q0JKD0 [1183-1205]	0	2462.26741365	High	Not Found	Not Found				3.69296813011169	High	0	5.088E-05
High	[K].KLNLPVLPTTTIGSFPQTVELR.[R]		0.000100578	0	2	2	6	Q2QLY5; Q2QLY4	Q2QLY5 [427-448]; Q2QLY4 [427-448]	1	2424.38607141	High	High	High	7.4e8	4.0e8	9.3e8	5.11980438232422	High	0	1.257E-07
High	[R].SLDSVDLSHNSLTGPIPNSFSDLPNLR.[S]		1.96603E-05	0	1	1	6	Q8GT95	Q8GT95 [145-171]	0	2895.44829	High	High	High	4.6e7	1.4e7	3.1e7	4.81488800048828	High	0	9.238E-09
High	[K].DAVIGAVPESTLIASIEK.[F]		0.000260875	0	1	1	6	Q7X8R5	Q7X8R5 [159-176]	0	1812.99532054	High	High	High	1.1e7	7.1e6	1.9e7	4.19183683395386	High	0	6.075E-06
High	[K].QSISLEPGGQFELSGAPLETLHQTCAEVNSHLYQVK.[A]	1xCarbamidomethyl [C25]	0.000152561	0	2	4	2	Q8GU95; A2YL07	Q8GU95 [132-167]; A2YL07 [136-171]	0	3967.94945557	Not Found	Not Found	High				4.14752864837646	High	0	2.447E-07
High	[K].QSISLEPGGQFELSGAPLETLHQTCAEVNSHLYQVK.[A]	2xDeamidated [Q/N]; 1xCarbamidomethyl [C25]	9.44574E-05	0	2	4	3	Q8GU95; A2YL07	Q8GU95 [132-167]; A2YL07 [136-171]	0	3969.91748757	Not Found	High	Not Found		2.0e7		5.10840177536011	High	0	1.131E-07
High	[R].EEVFGPVAPLVPFK.[T]		0.000193886	0	1	1	6	B9F3B6	B9F3B6 [428-441]	0	1528.84099242	High	High	High		8.9e7	1.2e8	5.14119958877563	High	4.364E-05	0.001786
High	[R].DFAVVAADTSAVQSILVHK.[T]		2.88181E-05	0	1	1	4	Q9LST6	Q9LST6 [11-29]	0	1971.05456672	Not Found	High	High			3.2e7	4.84854984283447	High	0	1.698E-08
High	[K].SNGQILAINEIFEK.[N]	1xDeamidated [N/Q]	0.00234627	0	1	1	11	Q943F3	Q943F3 [56-69]	0	1576.82171385	High	High	High	7.5e6	6.6e6	8.3e6	4.60817098617554	High	0	1.925E-05
High	[K].TWPEDIIPLQPVGR.[M]		0.00215395	0	1	2	19	A2YH64	A2YH64 [292-305]	0	1620.87441774	High	High	High	3.5e7	1.5e7		3.35090303421021	High	0	4.06E-05
High	[K].KGSITSVQAIYVPADDLTDPAPATTFAHLDATTVLSR.[Q]	1xDeamidated [Q8]	0.00195496	0	1	1	2	Q01859	Q01859 [374-410]	1	3843.96508899	Not Found	High	Not Found				4.08953619003296	High	0	1.444E-05
High	[K].LLLNFPMVVCAK.[V]	1xCarbamidomethyl [C10]	0.00351654	0	1	1	6	Q6ZFT5	Q6ZFT5 [199-210]	0	1404.77417561	High	High	High			5.3e7	3.4918200969696	High	0	3.688E-05
High	[K].LSIPAENFPFCTIDPNEAR.[V]	1xCarbamidomethyl [C11]	0.000700144	0	1	2	7	B8BBN7	B8BBN7 [47-65]	0	2191.04882965	High	High	High	5.0e6	2.4e7	5.4e7	3.9037549495697	High	0	3.986E-06
High	[K].LSIPAENFPFCTIDPNEAR.[V]	1xDeamidated [N]; 1xCarbamidomethyl [C11]	0.00464857	0	1	2	2	B8BBN7	B8BBN7 [47-65]	0	2192.03284565	High	Not Found	Not Found	2.0e7			3.93742823600769	High	0	5.773E-05
High	[R].EDAFFEAVTNLACEK.[K]	1xCarbamidomethyl [C13]	0.000845202	0	1	1	2	B9FK36	B9FK36 [1691-1705]	0	1743.78942726	Not Found	Not Found	High				3.94019055366516	High	0	2.076E-05
High	[K].DSYLILDTLPSEYDSR.[V]		0.000508639	0	1	1	6	P46465	P46465 [146-161]	0	1886.90181404	High	High	High	2.3e7		3.0e7	4.57625007629395	High	0	4.658E-06
High	[K].AGPVPFFAAGISSVLHPK.[N]		3.12153E-05	0	1	1	6	Q7XPL2	Q7XPL2 [174-191]	0	1794.99011616	High	High	High	5.4e7	2.5e7	5.2e7	4.49486398696899	High	0	5.328E-08
High	[R].GPIQLSFNFNYGPAGR.[A]		0.00308461	0	1	1	4	Q7DNA1	Q7DNA1 [202-217]	0	1737.87072931	Not Found	High	High			6.3e6	3.90737867355347	High	0	2.972E-05
High	[K].ITLEVPSETVALSNMPVVEEK.[V]		0.000108944	0	1	1	12	Q6Z6L4	Q6Z6L4 [167-187]	0	2285.1944904	High	High	High	8.8e7	1.6e7	4.1e7	5.86388492584229	High	0	1.211E-06
High	[R].DNLTLWTSDLTEDGGDEVK.[E]		1.01404E-05	0	1	1	8	Q6ZKC0	Q6ZKC0 [227-245]	0	2107.96659897	High	High	High	2.8e8	1.0e7	1.5e8	6.16247987747192	High	0	6.418E-09
High	[R].FGIVEGLMTTVHAITATQK.[T]	1xOxidation [M8]	1.84639E-05	0	2	2	13	Q7FAH2; Q6K5G8	Q7FAH2 [170-188]; Q6K5G8 [170-188]	0	2033.073588	High	High	High	1.4e8	4.1e7	5.1e7	5.08178377151489	High	0	1.766E-08
High	[K].YINISQIPELSAINR.[S]		0.00080749	0	1	2	5	Q852M2	Q852M2 [296-310]	0	1730.94355984	High	High	High	5.1e7	2.2e7	5.4e7	4.31564235687256	High	0	3.484E-06
High	[R].GQNSPLVCPLGLYAEQLSGTPFTAPR.[A]	1xCarbamidomethyl [C8]	0.000762707	0	1	1	4	Q5VRH4	Q5VRH4 [44-69]	0	2773.39777523	Not Found	High	High			5.6e6	4.30240201950073	High	4.364E-05	9.415E-05
High	[R].LFSPAFAAAASGSGDLLR.[S]		0.000273062	0	1	1	4	Q84PB3	Q84PB3 [25-42]	0	1750.91225972	Not Found	High	High				4.27018165588379	High	0	8.773E-06
High	[K].SNYMSAGQISVPIVFR.[G]		0.000202943	0	1	1	5	Q0J0H4	Q0J0H4 [140-155]	0	1768.90506588	High	High	High	1.0e8	3.4e7	5.7e7	3.95317554473877	High	0	3.848E-07
High	[K].EISGTHGPVYDLADIVTYLK.[I]		8.49602E-06	0	1	2	35	Q0JMY8	Q0JMY8 [77-96]	0	2191.12812548	High	High	High	4.4e9	1.5e9	6.6e9	5.32063150405884	High	0	5.403E-09
High	[R].LAYGGAQEYFGITPDVSTLGK.[I]		1.78423E-05	0	1	1	6	Q6YZE2	Q6YZE2 [298-318]	0	2187.09682536	High	High	High	1.3e7		1.9e7	5.00482988357544	High	0	8.347E-08
High	[K].IIIDSNNNPEHFLTTNPFYDSR.[V]		1.03156E-05	0	1	2	2	Q2QYW2	Q2QYW2 [896-917]	0	2607.24740556	High	Not Found	High				4.58016061782837	High	0	3.284E-09
High	[K].IIIDSNNNPEHFLTTNPFYDSR.[V]	1xDeamidated [N]	2.25465E-05	0	1	2	8	Q2QYW2	Q2QYW2 [896-917]	0	2608.23142156	High	Not Found	High	7.7e7			5.44158363342285	High	0	6.405E-08
High	[R].TIQFVDWCPTGFK.[C]	1xCarbamidomethyl [C8]	0.00259982	0	1	1	4	Q53M52	Q53M52 [340-352]	0	1598.76717585	High	High	High	7.1e7	3.4e7	6.9e7	4.27695083618164	High	0	2.266E-05
High	[K].LAMQEFMILPTGAASFK.[E]		2.16635E-05	0	1	1	5	Q42971	Q42971 [169-185]	0	1854.94923888	High	High	High	9.6e8	4.3e8	3.6e8	5.76605272293091	High	0	1.076E-08
High	[K].LAMQEFMILPTGAASFK.[E]	1xDeamidated [Q4]	0.0041012	0	1	1	4	Q42971	Q42971 [169-185]	0	1855.93325488	Not Found	High	High				3.67629981040955	High	4.364E-05	0.0001188
High	[K].LAMQEFMILPTGAASFK.[E]	1xOxidation [M]	0.000418935	0	1	1	10	Q42971	Q42971 [169-185]	0	1870.94415388	High	High	High	1.1e8	6.9e6	5.0e7	4.39059114456177	High	0	6.667E-06
High	[K].LAMQEFMILPTGAASFK.[E]	1xDeamidated [Q4]; 1xOxidation [M3]	0.00211742	0	1	1	1	Q42971	Q42971 [169-185]	0	1871.92816988	High	Not Found	Not Found				5.65553188323975	High	0	1.628E-05
High	[K].LLNVSTNDILIQSTGVIGQR.[I]		9.04652E-06	0	1	1	8	B8AL33	B8AL33 [155-174]	0	2141.19245706	High	High	High	1.3e7		1.4e7	5.51725959777832	High	0	5.295E-09
High	[K].LAGPASVAESAVPASLGVAAGPAVLEK.[V]		4.81671E-05	0	1	1	12	Q0IWL9	Q0IWL9 [104-130]	0	2432.33951509	High	High	High	1.5e7		3.9e7	4.49843311309814	High	0	3.006E-07
High	[R].VDIGQVLLSVR.[C]		0.000830858	0	2	2	6	A2ZCQ7; A2Y0T4	A2ZCQ7 [129-139]; A2Y0T4 [129-139]	0	1198.71539808	High	High	High	2.4e8		1.9e8	3.84430718421936	High	0	7.22E-06
High	[R].FGIVEGLMTTVHAITATQK.[T]		5.20048E-06	0	2	2	35	Q7FAH2; Q6K5G8	Q7FAH2 [170-188]; Q6K5G8 [170-188]	0	2017.078673	High	High	High	1.5e8	8.6e8	7.8e8	5.68504238128662	High	0	3.218E-09
High	[K].LPLVNTLTQETAPSIFDNPIKK.[Q]		0.000327773	0	1	1	2	Q67IX6	Q67IX6 [285-306]	1	2439.34935152	Not Found	Not Found	High			2.2e7	4.0160756111145	High	0	8.248E-07
High	[R].VPYVSSGLLQMGIR.[G]		0.00542091	0	1	1	3	Q6AUR2	Q6AUR2 [95-108]	0	1519.83011015	High	High	Not Found	1.2e7	3.9e6		2.64190173149109	High	4.364E-05	0.0005993
High	[R].MTNFYTNFQVDEIGR.[V]		0.00059676	0	1	1	2	P0C520	P0C520 [18-32]	0	1834.8428595	Not Found	High	Not Found		6.1e6		3.9145245552063	High	0	2.152E-06
High	[K].SLPYEYVEENLGDKSDLLLASNPVHK.[S]	1xDeamidated [N10]	0.000343085	0	1	1	1	Q06398	Q06398 [29-54]	1	2931.46220915	Not Found	Not Found	High			1.9e7	5.11455726623535	High	0	8.914E-07
High	[K].LVVSTSCSLMHTAVDLVNETK.[L]	1xCarbamidomethyl [C7]	1.27724E-06	0	2	2	8	Q2QLY5; Q2QLY4	Q2QLY5 [323-343]; Q2QLY4 [323-343]	0	2304.15739372	High	High	High	1.7e8	2.4e7	1.1e8	5.70443153381348	High	0	4.645E-10
High	[K].LVPLLTEAGAIASSAK.[T]		0.000205273	0	1	1	10	P55142	P55142 [92-107]	0	1540.89448446	High	High	High	4.3e7		4.1e7	3.99611735343933	High	0	5.001E-06
High	[K].VLNLEEGGAFTTSSAEEMLK.[A]		1.22024E-06	0	1	2	6	Q69TY4	Q69TY4 [211-230]	0	2126.03217617	High	High	High	7.0e6		5.8e7	6.82782077789307	High	0	1.691E-10
High	[K].VLNLEEGGAFTTSSAEEMLK.[A]	1xDeamidated [N3]	0.00205791	0	1	2	2	Q69TY4	Q69TY4 [211-230]	0	2127.01619217	Not Found	High	Not Found				3.24095034599304	High	0	1.567E-05
High	[R].TGYSAQGTGSALIMPVLDNQLK.[S]		1.07975E-05	0	1	1	12	O64464	O64464 [137-158]	0	2264.15910799	High	High	High	8.4e7	2.1e7	3.9e7	5.12179279327393	High	0	5.458E-09
High	[R].SGPYGQIFRPDNFVFGQSGAGNNWAK.[G]		2.64327E-07	0	1	1	3	Q40665	Q40665 [78-103]	0	2814.33828623	Not Found	High	High		8.5e6	5.3e7	6.43269443511963	High	0	9.442E-12
High	[K].VVLFAVPGAFTPTCTQK.[H]	1xCarbamidomethyl [C14]	0.000178997	0	1	1	5	Q69TY4	Q69TY4 [106-122]	0	1835.97241746	High	High	High	9.7e7		7.8e7	3.82518148422241	High	0	3.156E-07
High	[K].ESPMPDTSELFTNVYVK.[G]		0.000217329	0	1	1	5	Q6Z5N4	Q6Z5N4 [355-371]	0	1956.92592032	High	High	High	7.9e7		5.3e7	4.62709951400757	High	0	4.274E-07
High	[R].TGPYGQIFRPDNFVFGQSGAGNNWAK.[G]		2.60685E-06	0	1	3	6	Q43594	Q43594 [78-103]	0	2828.35393629	High	High	High	5.5e7		4.2e7	6.49627733230591	High	0	3.662E-10
High	[K].EEEFIFNNIPEKPVPSLLR.[G]		1.03746E-05	0	1	1	4	B7EA73	B7EA73 [532-550]	0	2271.20195912	High	High	High			3.1e7	4.88376379013062	High	0	3.321E-09
High	[K].EEEFIFNNIPEKPVPSLLR.[G]	1xDeamidated [N7]	0.00136485	0	1	1	2	B7EA73	B7EA73 [532-550]	0	2272.18597512	High	Not Found	High	1.8e7			2.96553754806519	High	0	1.449E-05
High	[R].MAELVDGFDGAGDVFSTK.[D]		3.87756E-05	0	1	1	6	Q10E49	Q10E49 [39-56]	0	1858.85275542	High	High	High	1.2e7		1.9e7	5.15918254852295	High	0	4.689E-08
High	[K].QPLLETPGEVFELR.[K]		0.0010926	0	1	1	6	Q7F1K9	Q7F1K9 [204-217]	0	1627.86899797	High	High	High	2.2e7		2.2e7	3.5706467628479	High	0	5.648E-06
High	[R].ATQVALQAIQCLGGNGYINEYPTGR.[L]	1xCarbamidomethyl [C11]	0.000997282	0	1	1	4	Q75IM9	Q75IM9 [355-379]	0	2694.33042396	Not Found	High	High				3.99098348617554	High	0	6.514E-06
High	[R].ATQVALQAIQCLGGNGYINEYPTGR.[L]	1xDeamidated [N/Q]; 1xCarbamidomethyl [C11]	1.21031E-05	0	1	1	10	Q75IM9	Q75IM9 [355-379]	0	2695.31443996	High	High	High	9.9e6	2.4e7	3.7e7	5.19186544418335	High	0	4.169E-08
High	[R].ATQVALQAIQCLGGNGYINEYPTGR.[L]	2xDeamidated [N19; N/Q]; 1xCarbamidomethyl [C11]	0.000234067	0	1	1	5	Q75IM9	Q75IM9 [355-379]	0	2696.29845596	Not Found	High	High				6.24674320220947	High	0	4.828E-07
High	[R].ELGIGIVAYSPLGR.[G]		0.000397961	0	2	4	9	A2XRZ0; Q7XQ45	A2XRZ0 [204-217]; Q7XQ45 [208-221]	0	1444.8158403	High	High	High	1.4e8		3.3e7	4.14671277999878	High	0	1.129E-06
High	[R].IESILVSLPLTAR.[W]		0.00168555	0	1	1	6	Q7XPL2	Q7XPL2 [358-370]	0	1411.85189145	High	High	High	1.1e8		6.3e7	3.57308983802795	High	0	1.998E-05
High	[K].TEDLWAALEEGSGEPVK.[T]		3.42001E-05	0	1	1	4	Q6Z6L4	Q6Z6L4 [436-452]	0	1830.87559932	High	Not Found	High	5.0e7		9.6e7	5.83632040023804	High	0	2.609E-07
High	[K].DFDEPGSLAPTGLFLGGTK.[Y]		3.1394E-05	0	1	1	6	P83647	P83647 [53-71]	0	1921.95418399	High	High	High		1.8e8	2.5e8	4.34985256195068	High	0	1.943E-08
High	[K].DAPMFVCGVNEDKYTSDIDIVSNASCTTNCLAPLAK.[V]	2xDeamidated [N23; N]; 3xCarbamidomethyl [C7; C26; C30]	5.39914E-05	0	1	1	6	A2YQT7	A2YQT7 [129-164]	1	3978.77518234	Not Found	High	High			1.7e8	6.84308242797852	High	0	4.659E-08
High	[K].APLESYADIGGLDAQIQEIK.[E]		1.04597E-06	0	1	1	6	P46466	P46466 [187-206]	0	2131.09173996	High	High	High	7.6e7	4.2e7	4.7e7	6.80880117416382	High	0	7.97E-09
High	[R].RLPVVNPATESPIGEIPAGTAEDVDAAVAAAR.[E]		8.32469E-07	0	1	1	4	B3VMC0	B3VMC0 [24-55]	1	3157.64878058	High	High	High	2.7e8	1.6e8	2.4e8	7.00874853134155	High	0	5.93E-11
High	[R].RLPVVNPATESPIGEIPAGTAEDVDAAVAAAR.[E]	1xDeamidated [N6]	4.41802E-07	0	1	1	2	B3VMC0	B3VMC0 [24-55]	1	3158.63279658	High	High	Not Found	1.8e7			6.01021814346313	High	0	3.365E-10
High	[R].DLKPENFLFASAAEDAPLK.[A]		0.000958238	0	1	1	3	Q53P85	Q53P85 [171-189]	0	2076.06479701	Not Found	High	High		6.4e6		4.21084070205688	High	0	4.607E-06
High	[R].TLTAVHDGILEDVVYPAEIVGK.[R]		6.9576E-06	0	1	1	9	Q8LJU5	Q8LJU5 [118-139]	0	2339.24930316	High	High	High	3.2e8	2.9e8	4.2e8	5.55609560012817	High	0	1.759E-09
High	[K].AVIELENYGLPFSR.[T]		0.000214863	0	1	1	8	Q6ZDY8	Q6ZDY8 [133-146]	0	1607.84278325	High	High	High	1.8e8	1.6e8	2.1e8	4.56395721435547	High	0	2.129E-06
High	[K].VVDAPEILAVIGK.[V]		0.00391852	0	1	1	6	Q8W425	Q8W425 [240-252]	0	1323.78822861	High	High	High	1.3e7	4.9e6	1.2e7	2.85227370262146	High	4.364E-05	0.001022
High	[R].VAAAGVLEAEGMPSGLLETINVDKK.[M]		1.71435E-05	0	1	1	4	Q2R480	Q2R480 [321-345]	1	2512.33271511	Not Found	High	High		1.5e7	1.8e7	4.90410041809082	High	0	7.408E-09
High	[K].AGVILSSVDELIDR.[L]		0.00080749	0	1	1	6	A2XQV4	A2XQV4 [232-245]	0	1486.81114876	High	High	High	1.8e7	4.6e6	2.2e7	4.20942687988281	High	0	1.067E-05
High	[R].IDVCQLAIADGITICR.[R]	2xCarbamidomethyl [C4; C15]	0.000118681	0	1	1	8	Q9XGP7	Q9XGP7 [234-249]	0	1817.92481561	High	High	High	1.9e7	8.9e6	1.4e7	4.2521071434021	High	0	1.197E-06
High	[R].AVFVDLEPTVIDEVR.[T]		7.60407E-05	0	1	1	10	Q53M52	Q53M52 [65-79]	0	1701.90577735	High	High	High		6.3e7	1.4e8	5.17699527740479	High	0	3.189E-07
High	[R].LTAFHPEIEELLYSEVENDEHK.[F]		1.50345E-05	0	1	1	9	P30298	P30298 [538-559]	0	2642.26205251	High	High	High	5.2e6	6.8e7	1.7e8	5.76612615585327	High	0	6.008E-09
High	[R].LTAFHPEIEELLYSEVENDEHK.[F]	1xDeamidated [N18]	1.06142E-05	0	1	1	4	P30298	P30298 [538-559]	0	2643.24606851	High	High	Not Found	8.0e7	1.5e7		5.6073317527771	High	0	3.327E-07
High	[K].VRTEEELIEAIATATGAK.[K]		7.47498E-05	0	2	2	12	Q0DHF6; A2Y5L9	Q0DHF6 [550-567]; A2Y5L9 [550-567]	1	1902.01784683	High	High	High	5.0e7	6.9e7	1.9e8	5.4975152015686	High	0	1.371E-07
High	[R].FVYAHFPINASITNSNTAIEIR.[N]		6.26283E-05	0	1	1	5	P49210	P49210 [93-114]	0	2478.27758359	High	High	Not Found				5.1695728302002	High	0	5.871E-08
High	[K].LQINNYPTLLLYPAQDK.[S]		0.00374396	0	1	1	2	Q5WA72	Q5WA72 [476-492]	0	2004.08005321	Not Found	Not Found	High			6.2e6	3.3511438369751	High	0	4.07E-05
High	[K].DAPMFVCGVNEDKYTSDIDIVSNASCTTNCLAPLAK.[V]	1xDeamidated [N]; 3xCarbamidomethyl [C7; C26; C30]	0.000132275	0	1	1	6	A2YQT7	A2YQT7 [129-164]	1	3977.79116634	High	High	Not Found		1.5e8		6.08925676345825	High	0	3.225E-07
High	[K].DAPMFVCGVNEDKYTSDIDIVSNASCTTNCLAPLAK.[V]	3xCarbamidomethyl [C7; C26; C30]	0.00270565	0	1	1	3	A2YQT7	A2YQT7 [129-164]	1	3976.80715034	High	Not Found	High	1.9e8			4.70340871810913	High	0	2.541E-05
High	[K].NTGDGAGILVALPHNFFR.[E]		0.000573393	0	1	2	5	Q0JKD0	Q0JKD0 [138-155]	0	1898.98715596	High	High	High	1.8e7	1.1e7	1.3e7	4.37608861923218	High	0	3.81E-05
High	[R].LGATFSSHPNELIALFSR.[Y]		8.59355E-06	0	1	1	3	P30298	P30298 [15-32]	0	1960.02868637	Not Found	High	High			1.2e8	4.9380259513855	High	0	2.465E-09
High	[K].GILQAAVQGELWR.[L]		2.94836E-05	0	1	1	15	P27934	P27934 [273-285]	0	1440.79577358	High	High	High	3.8e6		2.0e8	5.96943807601929	High	0	1.026E-07
High	[R].EEVFGPVAPLVPFKTEEDAIR.[M]		0.0034767	0	1	1	2	B9F3B6	B9F3B6 [428-448]	1	2343.22308844	Not Found	Not Found	High			1.2e7	4.38153505325317	High	0	3.624E-05
High	[R].ALTVPELTQQMWDAK.[N]		0.002023	0	3	8	10	Q43594; Q40665; P37832	Q43594 [283-297]; Q40665 [283-297]; P37832 [283-297]	0	1730.87818242	High	High	High			4.4e7	3.91044569015503	High	0	3.298E-05
High	[R].CTADGVYFAEAAADCSLEDVR.[F]	2xCarbamidomethyl [C1; C15]	8.35178E-06	0	1	1	2	Q9LGQ6	Q9LGQ6 [90-110]	0	2319.98563723	Not Found	Not Found	High			2.6e7	5.90884304046631	High	0	2.353E-09
High	[R].TFADGFPNLFISNAHTIR.[G]		0.00107406	0	1	1	4	Q8S2E5	Q8S2E5 [130-147]	0	2021.02393534	Not Found	High	High			9.0e6	3.3911657333374	High	0	5.542E-06
High	[K].LPAYSGGAAVCTFPEFLK.[S]	1xCarbamidomethyl [C11]	1.89368E-06	0	1	2	6	Q852M2	Q852M2 [211-228]	0	1927.96224666	High	High	High	1.0e8		4.6e7	5.74637746810913	High	0	1.199E-07
High	[K].YGVSGYPTIQWFPK.[G]		0.000639054	0	2	2	5	Q942L2; Q75M08	Q942L2 [104-117]; Q75M08 [99-112]	0	1642.82640496	High	High	High	7.7e7		8.0e7	4.43030405044556	High	4.364E-05	0.0007058
High	[R].NYLNLPSEIVPATLK.[K]		0.000199498	0	1	1	4	P0DKK8	P0DKK8 [78-92]	0	1671.93159821	High	High	High	3.3e8	1.6e8	2.3e8	4.45246410369873	High	0	3.742E-07
High	[K].MFVLDEADEMLSR.[G]		0.000331536	0	2	5	6	Q6Z2Z4; P35683	Q6Z2Z4 [186-198]; P35683 [186-198]	0	1555.71309101	High	High	High	4.2e7		4.6e7	4.99795722961426	High	0	8.458E-07
High	[R].DTLDFMLSPEVR.[N]		0.00278387	0	1	1	4	Q6Z6L4	Q6Z6L4 [758-769]	0	1422.6933419	Not Found	High	High			4.0e7	3.73170709609985	High	0	2.535E-05
High	[R].SFDDGFPNLFINNAHDIR.[G]		0.000404833	0	1	1	6	Q6ZFT5	Q6ZFT5 [46-63]	0	2091.98827805	High	High	High	1.8e8		1.2e8	4.12878704071045	High	0	2.241E-06
High	[K].ASACLLGVPLGHNSSFLQGPAFAPPR.[I]	1xCarbamidomethyl [C4]	5.24312E-07	0	1	2	6	B8AU84	B8AU84 [61-86]	0	2664.37150102	High	High	High	2.5e8		1.6e8	6.14398527145386	High	0	6.345E-11
High	[K].MELVDAAFPLLK.[G]		0.000947366	0	1	1	10	Q7XDC8	Q7XDC8 [56-67]	0	1346.73883562	High	High	High	3.9e8	1.1e8	2.1e8	4.07904577255249	High	0	1.157E-05
High	[K].MELVDAAFPLLK.[G]	1xOxidation [M1]	0.00293039	0	1	1	4	Q7XDC8	Q7XDC8 [56-67]	0	1362.73375062	Not Found	High	High			1.4e7	3.56305861473084	High	0	2.75E-05
High	[K].GEIVSNHDELMSNFFAQPDALAYGK.[T]		1.01985E-05	0	2	2	8	P42862; P42863	P42862 [421-445]; P42863 [421-445]	0	2753.28755576	High	High	High	2.4e8	1.1e8	1.3e8	6.65717554092407	High	0	2.681E-08
High	[R].QAITAAGSGCMAALDAEHYLQEVGAQEGK.[A]	1xCarbamidomethyl [C10]	2.17875E-05	0	1	1	2	Q6ZFU6	Q6ZFU6 [301-329]	0	2976.38259528	Not Found	Not Found	High			3.5e7	5.55394744873047	High	0	1.087E-08
High	[R].QAITAAGSGCMAALDAEHYLQEVGAQEGK.[A]	1xDeamidated [Q]; 1xCarbamidomethyl [C10]	8.67073E-05	0	1	1	4	Q6ZFU6	Q6ZFU6 [301-329]	0	2977.36661128	Not Found	High	Not Found		1.8e7		5.82710027694702	High	0	9.875E-08
High	[R].GPDWSGLYQCEGNFLAQQR.[L]	1xCarbamidomethyl [C10]	7.26468E-05	0	1	1	2	Q10MX3	Q10MX3 [32-50]	0	2226.00327644	Not Found	Not Found	High			1.1e7	4.74562549591064	High	0	7.423E-08
High	[K].DSTLIMQLLR.[D]		0.00269027	0	6	7	12	Q6ZKC0; Q84J55; Q2R2W2; Q7XTE8; Q06967; Q6EUP4	Q6ZKC0 [217-226]; Q84J55 [227-236]; Q2R2W2 [226-235]; Q7XTE8 [223-232]; Q06967 [222-231]; Q6EUP4 [223-232]	0	1189.66091969	High	High	High	2.1e8	1.1e8	2.5e8	3.44817447662354	High	4.364E-05	0.0002402
High	[R].EMQAKPDLIIGNYSDGNLVATLLAHK.[L]		1.09214E-05	0	1	1	5	P30298	P30298 [398-423]	0	2811.47093982	High	High	High	7.4e7		4.1e7	5.55812168121338	High	0	3.875E-08
High	[R].EMQAKPDLIIGNYSDGNLVATLLAHK.[L]	1xDeamidated [N]	0.000120044	0	1	1	4	P30298	P30298 [398-423]	0	2812.45495582	High	High	Not Found	1.2e7			5.69394588470459	High	0	1.326E-05
High	[R].VYSSYLELDLNEVEPCISGPK.[R]	1xCarbamidomethyl [C16]	0.000186292	0	1	1	6	Q6YZX6	Q6YZX6 [358-378]	0	2412.16391882	High	High	High	2.5e7		1.6e7	4.34441804885864	High	0	7.797E-06
High	[K].MPWLAVPFSDSEALAK.[L]		0.00031674	0	1	1	5	Q7Y0F2	Q7Y0F2 [98-113]	0	1761.88801885	High	High	High	1.3e8	7.7e7	7.7e7	4.1532096862793	High	0	7.844E-07
High	[K].RDQDLLVLPTDAALFEDPTFK.[V]		0.000680451	0	1	1	2	Q7XJ02	Q7XJ02 [298-318]	1	2404.23946673	Not Found	Not Found	High			1.3e7	4.52221250534058	High	0	2.671E-06
High	[K].QAFDEAISELDSLGEESYK.[D]		5.14146E-06	0	1	1	13	Q2R2W2	Q2R2W2 [207-225]	0	2130.97135	High	High	High	3.1e8	2.3e8	5.5e7	6.1448016166687	High	0	1.081E-09
High	[R].ICDGILALLDSHLVPSAGAAESK.[V]	1xCarbamidomethyl [C2]	6.918E-06	0	1	1	8	Q2R2W2	Q2R2W2 [106-128]	0	2337.21187211	High	High	High	2.3e8	1.7e8	1.9e8	5.66602516174316	High	0	1.736E-09
High	[K].QAFDEAISELDTLGEESYK.[D]		5.4746E-06	0	2	2	13	Q6ZKC0; Q84J55	Q6ZKC0 [198-216]; Q84J55 [208-226]	0	2144.98700006	High	High	High	1.7e8	2.1e8	3.6e8	6.33630037307739	High	0	1.423E-09
High	[R].DLAEEILQLSK.[N]		0.00376535	0	2	4	6	Q8GU95; A2YL07	Q8GU95 [430-440]; A2YL07 [434-444]	0	1258.68890848	High	High	High	6.6e7	5.0e7	6.4e7	4.25467205047607	High	0	6.906E-05
High	[R].SIATLAITTLLK.[T]		0.00380849	0	2	2	8	Q8H852; Q6Z382	Q8H852 [342-353]; Q6Z382 [345-356]	0	1244.78241498	High	High	High	2.1e6		3.6e6	3.64085674285889	High	0	6.566E-05
High	[K].VFYGNSAGDPSTYSLVTIFDK.[L]		5.74897E-05	0	1	2	6	Q852M2	Q852M2 [987-1007]	0	2281.10230462	High	High	High	3.0e7	6.0e6	2.0e7	4.66131925582886	High	0	5.126E-08
High	[K].GTAVNVQCMVFGNMGDTSGTGVLFTR.[N]	1xCarbamidomethyl [C8]	6.08663E-05	0	1	1	5	Q75KR1	Q75KR1 [248-273]	0	2719.26366633	High	High	High	1.2e7		1.4e7	5.61151742935181	High	0	5.608E-08
High	[K].GTAVNVQCMVFGNMGDTSGTGVLFTR.[N]	1xDeamidated [N/Q]; 1xCarbamidomethyl [C8]	0.000154312	0	1	1	5	Q75KR1	Q75KR1 [248-273]	0	2720.24768233	High	High	Not Found		4.0e6		4.53168153762817	High	0	1.812E-06
High	[R].VLVTGAAGQIGYALVPMIAR.[G]		0.000466912	0	1	1	6	Q7XDC8	Q7XDC8 [8-27]	0	2000.13612835	Not Found	High	High		5.5e6	9.0e6	4.30052709579468	High	0	1.457E-06
High	[K].ENLDIFNWELTDEER.[E]		0.00023141	0	1	1	2	Q7G764	Q7G764 [272-286]	0	1922.87666192	Not Found	Not Found	High			6.1e6	4.20542812347412	High	0	4.736E-07
High	[K].GHYTEGAELIDSVLDVVR.[K]		0.000466912	0	3	7	4	Q43594; Q40665; P37832	Q43594 [104-121]; Q40665 [104-121]; P37832 [104-121]	0	1972.99744574	Not Found	High	High		8.8e6	2.1e7	4.53418111801147	High	0	2.144E-06
High	[K].GSTVAIFGLGAVGLAAAEGAR.[I]		2.65187E-06	0	1	1	9	Q2R8Z5	Q2R8Z5 [195-215]	0	1888.02868637	High	High	High	1.8e7	2.5e7	6.2e7	5.89373683929443	High	0	3.924E-10
High	[R].ELEEAEIDEYVAEIEAEK.[A]		2.0512E-06	0	1	1	8	A2YXU2	A2YXU2 [218-235]	0	2108.97576666	High	High	High	1.2e8	4.3e7	5.1e7	6.38859081268311	High	0	5.098E-09
High	[K].YNVEAMPTFLFIK.[D]		0.000884675	0	1	1	6	Q0D840	Q0D840 [77-89]	0	1572.81306312	High	High	High	2.2e8	1.2e8	1.3e8	4.39682722091675	High	0	1.909E-05
High	[K].GTPWGSAAVMDSGVLQEIAGAK.[G]		7.40842E-06	0	1	1	5	Q7G764	Q7G764 [220-241]	0	2145.0644794	Not Found	High	High		1.1e8	1.8e8	6.40900039672852	High	0	1.934E-09
High	[K].TVMEEDPLRPLVLGGDHSISYPVVR.[A]		0.000448629	0	1	2	2	B8AU84	B8AU84 [143-167]	0	2779.4447251	High	High	Not Found	1.7e8	3.2e7		2.66073822975159	High	0	1.361E-06
High	[R].WGEQEAAILVPGDIISIK.[L]		0.000426169	0	1	1	6	Q7XPY2	Q7XPY2 [140-157]	0	1939.05350412	High	High	High	3.4e7	1.5e7	2.2e7	5.76630830764771	High	0	1.427E-06
High	[R].TVPAAVPAIVFLSGGQSEEEATLNLNAMNK.[L]	1xDeamidated [Q/N]	0.000491519	0	1	1	216	P17784	P17784 [254-283]	0	3072.5557919	High	High	High	3.4e6	1.2e7	1.9e6	5.24594879150391	High	0	3.831E-05
High	[R].TVPAAVPAIVFLSGGQSEEEATVNLNAMNK.[L]	1xDeamidated [N/Q]; 1xOxidation [M28]	0.00446693	0	1	1	10	Q5N725	Q5N725 [254-283]	0	3074.53505684	High	High	Not Found	2.1e7	5.9e6		3.75800466537476	High	4.364E-05	0.0001335
High	[K].MTAEIGEQVQIVGDDLLVTNPTR.[V]	1xDeamidated [Q/N]	0.000124226	0	1	1	298	Q42971	Q42971 [316-338]	0	2500.2599445	High	High	High	6.2e6	6.4e6	6.6e6	5.79580450057983	High	0	4.011E-06
High	[R].VEIESLFDGTDFSEPLTR.[A]		2.09342E-05	0	1	1	14	Q6Z7B0	Q6Z7B0 [311-328]	0	2054.9916916	High	High	High	1.5e8	1.1e8	3.4e8	6.2960262298584	High	0	1.021E-08
High	[R].LVELLLHPSPSVLIPALR.[T]		0.000431061	0	1	1	2	Q71VM4	Q71VM4 [289-306]	0	1967.2051942	Not Found	Not Found	High			3.9e6	4.09952116012573	High	0	1.278E-06
High	[K].LAGPQLVQMFIGDGAK.[L]		0.00107406	0	1	1	6	P46465	P46465 [241-256]	0	1644.87778856	High	High	High	3.4e7	7.0e6	1.7e7	4.09409141540527	High	0	2.086E-05
High	[K].DPDMAEELQIPTGFDLK.[V]		7.47498E-05	0	1	1	6	Q7FAY6	Q7FAY6 [42-58]	0	1918.91027026	High	High	High	7.8e6		1.1e7	5.07879257202148	High	0	1.403E-06
High	[K].DGTTLLWDLTEGK.[M]		0.00417187	0	1	1	6	Q6L4F8	Q6L4F8 [231-243]	0	1448.72675046	High	High	High	5.7e6	5.7e6	2.8e7	4.36244201660156	High	4.364E-05	0.0002536
High	[K].ELAAKPDVDGFLVGGASLKPEFIDIINSATVK.[S]		3.1712E-09	0	1	1	13	P48494	P48494 [220-251]	0	3314.78823415	High	High	High	7.2e8	3.0e8	2.1e8	6.53947257995605	High	0	8.049042E-15
High	[K].ELAAKPDVDGFLVGGASLKPEFIDIINSATVK.[S]	1xDeamidated [N27]	3.29155E-08	0	1	1	12	P48494	P48494 [220-251]	0	3315.77225015	High	High	High	1.9e8	3.4e7	4.5e7	7.35075330734253	High	0	3.375E-13
High	[K].WNYDGSSTGQAPGEDSEVILYPQAIFK.[D]		0.000171008	0	2	3	9	P14654; P14656	P14654 [53-79]; P14656 [53-79]	0	2972.39485745	High	High	High	4.6e8	4.0e8		4.66599559783936	High	0	2.129E-06
High	[K].WNYDGSSTGQAPGEDSEVILYPQAIFK.[D]	1xDeamidated [Q/N]	0.000100578	0	2	3	9	P14654; P14656	P14654 [53-79]; P14656 [53-79]	0	2973.37887345	High	Not Found	High			1.6e8	5.05939102172852	High	0	1.249E-07
High	[R].YAIICQENGLVPIVEPEILVDGSHDIER.[C]	1xCarbamidomethyl [C5]	4.34302E-07	0	1	1	20	Q5N725	Q5N725 [169-196]	0	3178.60888996	High	High	High	5.6e9	4.0e9	5.8e9	6.72971630096436	High	0	1.297E-10
High	[R].YAIICQENGLVPIVEPEILVDGSHDIER.[C]	1xDeamidated [N/Q]; 1xCarbamidomethyl [C5]	2.25287E-07	0	1	1	58	Q5N725	Q5N725 [169-196]	0	3179.59290596	High	High	High	3.1e9	3.3e9	8.4e9	6.91122055053711	High	0	7.748E-11
High	[R].YAIICQENGLVPIVEPEILVDGSHDIER.[C]	2xDeamidated [Q6; N8]; 1xCarbamidomethyl [C5]	9.12775E-05	0	1	1	8	Q5N725	Q5N725 [169-196]	0	3180.57692196	High	High	Not Found		3.6e7		6.5058856010437	High	0	1.071E-07
High	[K].GAIPALPTVAVAQELISK.[A]		0.000140044	0	1	1	15	Q0J8G4	Q0J8G4 [316-333]	0	1778.04221123	High	High	High	6.0e7	8.4e7		3.54882574081421	High	0	4.228E-05
High	[R].TVPAAVPAIVFLSGGQSEEEATVNLNAMNK.[L]		2.8237E-06	0	1	1	462	Q5N725	Q5N725 [254-283]	0	3057.55612584	High	High	High	1.1e7	2.9e7	7.1e7	4.9882493019104	High	0	1.33E-07
High	[R].TVPAAVPAIVFLSGGQSEEEATVNLNAMNK.[L]	1xDeamidated [N/Q]	9.60886E-05	0	1	1	283	Q5N725	Q5N725 [254-283]	0	3058.54014184	High	High	High	8.6e6	2.4e6	3.4e7	4.56882905960083	High	4.364E-05	0.0002284
High	[R].TVPAAVPAIVFLSGGQSEEEATVNLNAMNK.[L]	1xOxidation [M28]	0.00115675	0	1	1	12	Q5N725	Q5N725 [254-283]	0	3073.55104084	High	Not Found	High	4.4e5		3.5e7	3.83840894699097	High	0	6.203E-06
High	[R].TVPAAVPAIVFLSGGQSEEEATLNLNAMNK.[L]		8.99503E-06	0	1	1	137	P17784	P17784 [254-283]	0	3071.5717759	High	High	High	5.3e7	5.4e7	1.5e8	5.30619859695435	High	0	1.203E-06
High	[R].ELVADDEWLNTEFISTVQQR.[G]		8.94384E-06	0	1	1	11	Q7XDC8	Q7XDC8 [212-231]	0	2393.16194466	High	High	High	2.5e7	4.6e7	4.9e7	5.55593681335449	High	0	2.632E-09
High	[R].ELVADDEWLNTEFISTVQQR.[G]	1xDeamidated [Q/N]	4.78929E-05	0	1	1	11	Q7XDC8	Q7XDC8 [212-231]	0	2394.14596066	High	High	Not Found	1.9e7			5.60046577453613	High	0	5.551E-07
High	[R].SGTLIDAIGIYVHP.[-]		0.000526356	0	1	2	43	Q0JMY8	Q0JMY8 [132-145]	0	1455.78420581	High	High	High	3.5e7	4.7e7	2.1e8	4.47388648986816	High	0	3.113E-06
High	[R].VASDSTTVLADAVVVATGAVAR.[R]		5.86269E-06	0	1	1	6	Q6ZFU6	Q6ZFU6 [106-127]	0	2073.11862342	Not Found	High	High		2.3e7	3.0e7	5.35580587387085	High	0	1.33E-09
High	[R].ISSVNAISALCEATGANVTEVAYAVGK.[D]	1xDeamidated [N]; 1xCarbamidomethyl [C11]	5.78187E-05	0	1	1	6	Q9AUV6	Q9AUV6 [227-253]	0	2696.34473697	Not Found	High	High				5.78125953674316	High	0	1.883E-07
High	[K].NDFGSIDILVHSLANGPEVTKPLLETSR.[R]		4.08195E-05	0	1	1	4	Q6Z0I4	Q6Z0I4 [191-218]	0	3022.58438951	Not Found	Not Found	High				5.73170375823975	High	0	2.959E-08
High	[K].GILGYVEEDLVSTDFQGDNR.[S]		7.5795E-06	0	1	1	21	Q7FAH2	Q7FAH2 [274-293]	0	2227.05133164	High	High	High	7.6e7	5.4e6	1.2e8	6.2885046005249	High	0	1.235E-08
High	[K].GILGYVEEDLVSTDFQGDNR.[S]	1xDeamidated [Q/N]	0.00310224	0	1	1	2	Q7FAH2	Q7FAH2 [274-293]	0	2228.03534764	Not Found	High	Not Found				4.97413873672485	High	4.364E-05	0.0001462
High	[R].GLLNAVDLSNEALSPASAYDICIK.[L]	1xCarbamidomethyl [C22]	8.35178E-06	0	1	1	6	Q10G56	Q10G56 [379-402]	0	2534.28067984	High	High	High	7.6e7	1.8e7	4.8e7	5.80860137939453	High	0	2.35E-09
High	[K].GILGYVEEDLVSTDFQGDSR.[S]		6.17172E-06	0	1	1	177	Q6K5G8	Q6K5G8 [274-293]	0	2200.04043261	High	High	High	8.3e7	4.8e6	1.4e9	6.91152858734131	High	0	2.673E-09
High	[K].GILGYVEEDLVSTDFQGDSR.[S]	1xDeamidated [Q16]	1.87828E-05	0	1	1	16	Q6K5G8	Q6K5G8 [274-293]	0	2201.02444861	High	High	High	5.4e7			6.90290832519531	High	0	8.583E-09
High	[K].MDATANDVPSEFDVQGYPTLYFVTPSGK.[M]	1xDeamidated [N/Q]	0.000110825	0	1	1	10	Q53LQ0	Q53LQ0 [442-469]	0	3050.39755996	High	High	Not Found	6.9e7	3.6e7		5.20315599441528	High	0	2.863E-07
High	[K].EVILPSFDMEGVWR.[G]		0.00109885	0	1	1	5	Q7G764	Q7G764 [135-148]	0	1677.83050401	High	High	High	7.4e7	6.8e7	9.2e7	3.90907955169678	High	0	7.187E-06
High	[K].QQFAEELLAYTDAFNK.[A]		0.000359111	0	1	1	6	A1XBB7	A1XBB7 [122-137]	0	1887.91231921	High	High	High			1.6e7	4.89348363876343	High	0	1.406E-06
High	[K].FAPQPIPENSLLSGPLEPTNEWYAVAK.[I]		4.872E-05	0	1	1	2	Q67WR2	Q67WR2 [130-156]	0	2968.50909941	Not Found	Not Found	High			2.7e7	4.11464405059814	High	0	7.123E-07
High	[K].FAPQPIPENSLLSGPLEPTNEWYAVAK.[I]	1xDeamidated [N]	0.000369506	0	1	1	3	Q67WR2	Q67WR2 [130-156]	0	2969.49311541	Not Found	High	Not Found		9.4e6		5.24976253509521	High	0	3.94E-05
High	[R].WDTLEDVWNGLCAK.[V]	1xCarbamidomethyl [C12]	0.0041957	0	1	1	3	Q7FAY6	Q7FAY6 [231-244]	0	1706.78428237	Not Found	High	High				4.07240200042725	High	0	4.863E-05
High	[K].LGGLNSLLQIETSPSIPLVSK.[V]		0.000106485	0	1	1	4	Q9SDG8	Q9SDG8 [610-630]	0	2166.23801027	High	Not Found	High				4.85769128799438	High	0	5.079E-07
High	[K].VIATGLPASPGAAVGQIVFTAEDAEAWHAQGK.[D]		4.14917E-07	0	1	1	7	Q6AVA8	Q6AVA8 [465-496]	0	3162.62183763	High	High	High	2.2e8	9.5e7	1.5e8	5.6050877571106	High	0	3.777E-09
High	[K].VIATGLPASPGAAVGQIVFTAEDAEAWHAQGK.[D]	1xDeamidated [Q]	0.00134169	0	1	1	5	Q6AVA8	Q6AVA8 [465-496]	0	3163.60585363	High	High	High				2.51498460769653	High	4.364E-05	0.0009223
High	[K].DVHNALTLEDYVCSSIQGSLDQSER.[E]	1xCarbamidomethyl [C13]	0.0015921	0	1	1	2	Q10RI7	Q10RI7 [365-389]	0	2836.30539082	Not Found	Not Found	High			3.7e6	3.91588878631592	High	0	1.037E-05
High	[K].LFVQVIDPEEEERFDFDPLDDTK.[T]		0.00241411	0	1	1	6	Q0E4K1	Q0E4K1 [269-291]	1	2796.32504661	High	High	High	3.9e7	3.3e7	1.0e8	3.9574134349823	High	0	2.007E-05
High	[R].SIAFNYIGVDGQEYAIGPWGGGEGTSTEIK.[L]	1xDeamidated [Q/N]	9.87939E-07	0	1	2	52	Q0JMY8	Q0JMY8 [39-68]	0	3117.46875101	High	High	High	5.3e6	1.2e7	1.7e7	6.50913143157959	High	0	4.098E-08
High	[R].SIAFNYIGVDGQEYAIGPWGGGEGTSTEIK.[L]		3.16514E-06	0	1	2	59	Q0JMY8	Q0JMY8 [39-68]	0	3116.48473501	High	High	High	4.6e7	1.3e7	2.9e7	6.20750093460083	High	0	2.572E-08
High	[K].VFSPEEVSAMILGK.[M]		0.000910276	0	1	1	11	Q6Z7B0	Q6Z7B0 [143-156]	0	1506.78724226	High	High	High	9.3e7	7.7e7	1.1e8	3.96268558502197	High	0	7.894E-06
High	[KR].LITELIGSPDDSSLGFLR.[S]		5.18768E-05	0	1	2	6	Q5J4W4	Q5J4W4 [273-290]	0	1933.02768326	High	High	High	9.5e6	1.4e7	2.1e7	4.94393110275269	High	0	4.332E-08
High	[K].VDTESNISTTLTVFDVLPSTK.[L]	1xDeamidated [N6]	0.00506299	0	1	1	2	Q84P97	Q84P97 [72-92]	0	2268.14931472	Not Found	High	Not Found		6.8e6		3.43255734443665	High	4.364E-05	0.001515
High	[K].SGTTPLSPAIAFILEK.[V]		8.14311E-05	0	1	1	10	Q0JPA6	Q0JPA6 [109-124]	0	1644.92069918	High	High	High	7.4e7	4.2e7	6.6e7	4.74828815460205	High	0	8.946E-08
High	[K].WGNIQFPLPFGR.[V]		0.0010926	0	1	1	5	Q2QNG7	Q2QNG7 [230-241]	0	1431.75318057	High	High	High	2.3e7	2.9e7	2.0e7	3.73498845100403	High	0	2.719E-05
High	[R].QELVNWVNAVGGPAMTFDFTTK.[G]		4.92407E-07	0	1	1	20	P27933	P27933 [251-272]	0	2425.18565708	High	High	High		4.4e7	1.2e8	6.6579737663269	High	0	2.561E-11
High	[R].QELVNWVNAVGGPAMTFDFTTK.[G]	1xDeamidated [N/Q]	0.000122816	0	1	1	11	P27933	P27933 [251-272]	0	2426.16967308	High	High	Not Found				4.71253442764282	High	0	1.722E-07
High	[R].YDVEHLIPEGFQVVAHGDGYAIWEK.[I]		0.00137266	0	1	1	8	P17654	P17654 [409-433]	0	2872.39406973	Not Found	High	High			4.5e6	5.07050132751465	High	0	8.157E-06
High	[K].MTAEIGEQVQIVGDDLLVTNPTR.[V]		5.18768E-05	0	1	1	275	Q42971	Q42971 [316-338]	0	2499.2759285	High	High	High	6.0e6	1.9e6	8.4e6	6.02787828445435	High	0	9.842E-07
High	[R].YAIICQENGLVPIVEPEILVDGPHDIDR.[C]	1xCarbamidomethyl [C5]	8.09048E-07	0	1	1	8	P17784	P17784 [169-196]	0	3174.61397536	High	High	High	8.0e8		2.0e9	6.94964647293091	High	0	5.638E-11
High	[R].YAIICQENGLVPIVEPEILVDGPHDIDR.[C]	2xDeamidated [Q6; N8]; 1xCarbamidomethyl [C5]	4.57194E-07	0	1	1	9	P17784	P17784 [169-196]	0	3176.58200736	High	High	Not Found		8.8e6		6.63137674331665	High	0	3.273E-10
High	[R].GTPGFSGADLANLVNVAALK.[A]		0.00117671	0	1	2	2	Q8LQJ8	Q8LQJ8 [427-446]	0	1915.028352	Not Found	Not Found	High				3.99100279808044	High	0	6.395E-06
High	[K].DLVVDMTNFYNQYK.[S]		0.00100873	0	1	1	6	Q9S827	Q9S827 [146-159]	0	1749.81524781	High	High	High	3.3e7	2.7e7	1.8e7	4.93659162521362	High	0	5.469E-06
High	[R].QELVNWAQAVGGPASAFDFTTK.[G]		1.79445E-05	0	1	2	8	P27937	P27937 [252-273]	0	2337.15098614	High	High	High	1.9e7		3.0e7	5.68726682662964	High	0	8.007E-09
High	[K].NDFGTIDILVHSLANGPEVK.[N]		0.00103792	0	1	1	2	Q6H5J0	Q6H5J0 [187-206]	0	2139.10805876	High	Not Found	Not Found				2.90725207328796	High	0	5.209E-06
High	[R].VGSGPFPTELFGEEGDLLR.[K]		0.00023141	0	1	2	8	A2XD35	A2XD35 [335-353]	0	2020.00219677	High	High	High	6.2e6	1.8e7	3.7e7	4.72229099273682	High	0	1.872E-06
High	[K].FNIVSPGADMSIYFPYSESR.[K]		3.57978E-05	0	1	1	10	P31924	P31924 [524-543]	0	2280.06414503	High	High	High	3.1e7	6.3e7	8.7e7	5.00753784179688	High	0	1.045E-07
High	[K].NAVGLVRPVSVAFQVINGFR.[M]		4.39288E-07	0	1	1	8	P25778	P25778 [269-288]	0	2143.2134674	High	High	High	6.1e7	5.3e7	7.9e7	4.99232482910156	High	0	3.393E-08
High	[R].YAIICQENGLVPIVEPEILVDGPHDIDR.[C]	1xDeamidated [N/Q]; 1xCarbamidomethyl [C5]	1.40738E-06	0	1	1	29	P17784	P17784 [169-196]	0	3175.59799136	High	High	High	9.4e6	8.0e8	1.8e9	6.97697353363037	High	0	1.36E-10
High	[K].VSGAEVILDQI.[-]		0.00441635	0	1	1	3	Q9SDD6	Q9SDD6 [188-198]	0	1143.62558001	High	High	Not Found		6.6e6		3.94336986541748	High	4.364E-05	0.001308
High	[K].YGDYFGITVAGYPEAHPDAIQSTEGATPEAYSNDLAYLK.[Q]	1xDeamidated [N33]	0.00577111	0	1	1	2	Q75HE6	Q75HE6 [142-180]	0	4195.92949119	Not Found	Not Found	High				2.80966997146606	High	0	8.148E-05
High	[K].ALSSAYVPIGAIMVSPEISDVIHSQSNK.[L]		1.50345E-05	0	1	2	8	Q01K11	Q01K11 [341-368]	0	2913.5026338	High	High	High	1.7e8	5.0e7	1.1e8	5.75471687316895	High	0	6.04E-09
High	[R].LQELPDSDNITIAFPDDGAWK.[R]	1xDeamidated [N9]	0.000665096	0	1	1	2	Q8S2E5	Q8S2E5 [258-278]	0	2346.11359794	Not Found	Not Found	High				4.53816986083984	High	0	2.574E-06
High	[R].IFGHEAGGIVESVGEGVTDLAPGDHVLPVFTGECK.[E]	1xCarbamidomethyl [C34]	3.66857E-08	0	1	1	11	Q2R8Z5	Q2R8Z5 [66-100]	0	3593.75807319	High	High	High	1.0e9	1.2e8	1.1e10	6.59254169464111	High	0	8.708E-10
High	[K].VIATGLPASPGAAVGQIVFTADDAEAWHAQGK.[S]		9.71167E-07	0	1	1	15	Q75KR1	Q75KR1 [405-436]	0	3148.60618757	High	High	High	7.0e8	2.8e8	1.2e9	5.88744688034058	High	0	7.555E-11
High	[K].VIATGLPASPGAAVGQIVFTADDAEAWHAQGK.[S]	1xDeamidated [Q]	0.000145752	0	1	1	14	Q75KR1	Q75KR1 [405-436]	0	3149.59020357	High	High	High	4.1e7			4.99863338470459	High	0	6.964E-07
High	[R].CFQTVTCHQAVVTNLEDAHEQIDTAIATALR.[E]	2xCarbamidomethyl [C1; C7]	8.96585E-07	0	1	2	5	A2XFI3	A2XFI3 [168-198]	0	3512.68967639	High	Not Found	High	7.9e8		3.3e8	5.81600666046143	High	0	6.665E-11
High	[R].CFQTVTCHQAVVTNLEDAHEQIDTAIATALR.[E]	1xDeamidated [N/Q]; 2xCarbamidomethyl [C1; C7]	1.18206E-07	0	1	2	17	A2XFI3	A2XFI3 [168-198]	0	3513.67369239	High	High	High	2.0e8	3.9e7	1.6e9	7.89631652832031	High	0	2.697E-11
High	[K].CEEELTEAIGMALGEK.[DK]	1xCarbamidomethyl [C1]	0.000129289	0	1	2	10	A2XFI3	A2XFI3 [553-568]	0	1779.8139274	High	High	High	8.0e6	9.2e6	1.0e8	5.34387636184692	High	0	3.572E-06
High	[R].VIACIGDGSFQVTAQDVSTMIR.[C]	1xCarbamidomethyl [C4]	1.09214E-05	0	1	2	18	A2XFI3	A2XFI3 [477-498]	0	2368.16354172	High	High	High	5.9e7	9.9e6	8.5e7	6.24571657180786	High	0	4.624E-09
High	[R].VIACIGDGSFQVTAQDVSTMIR.[C]	1xDeamidated [Q]; 1xCarbamidomethyl [C4]	7.9336E-06	0	1	2	10	A2XFI3	A2XFI3 [477-498]	0	2369.14755772	High	High	High	3.1e7	1.0e7		6.51253414154053	High	0	2.173E-09
High	[K].DDGTLASFIGFR.[V]		0.00328415	0	1	1	6	Q33E23	Q33E23 [44-55]	0	1298.63754164	High	High	High	1.1e7	1.0e7	3.6e7	4.48579168319702	High	0	3.31E-05
High	[K].LYIGLSGLATDAQTLYQR.[L]		9.4998E-05	0	1	1	3	Q9LST7	Q9LST7 [49-66]	0	1983.05456672	Not Found	High	High			3.2e7	4.80407381057739	High	0	5.545E-07
High	[R].NLEVGIPELLENDIK.[V]		0.000854902	0	1	1	5	P52712	P52712 [313-327]	0	1695.91634201	High	High	High	1.5e7	3.3e7	4.1e7	3.90117430686951	High	0.0002057	0.004807
High	[K].VIHDNFGIIEGLMTTVHAITATQK.[T]		6.05199E-05	0	1	1	4	A2YQT7	A2YQT7 [165-188]	0	2609.375583	High	High	High	9.7e6	2.1e6	1.0e8	4.56364774703979	High	0	1.9E-06
High	[K].VIHDNFGIIEGLMTTVHAITATQK.[T]	1xOxidation [M13]	0.00412462	0	1	1	4	A2YQT7	A2YQT7 [165-188]	0	2625.370498	High	Not Found	Not Found	5.3e7			3.67984318733215	High	0	4.763E-05
High	[R].GINYDLPHVISEAPPFPGVEHVGGDMFASVPR.[G]		1.13019E-05	0	1	1	6	Q6ZD89	Q6ZD89 [231-262]	0	3404.67322123	High	High	High	5.7e7		6.1e7	5.60168170928955	High	0	2.051E-08
High	[R].GINYDLPHVISEAPPFPGVEHVGGDMFASVPR.[G]	1xDeamidated [N3]	9.04652E-06	0	1	1	8	Q6ZD89	Q6ZD89 [231-262]	0	3405.65723723	High	High	High	1.4e7	5.0e7	7.1e6	4.81358909606934	High	0	1.993E-05
High	[K].AQLAQAYAQEFLETVGNK.[C]		8.792E-06	0	1	1	7	Q9XGY5	Q9XGY5 [23-40]	0	1981.00253114	High	High	High	5.2e7	1.4e7	1.0e7	5.59209299087524	High	0	9.361E-08
High	[R].LQELPDSDNITIAFPDDGAWK.[R]		0.000905097	0	1	1	2	Q8S2E5	Q8S2E5 [258-278]	0	2345.12958194	Not Found	High	Not Found				4.77916240692139	High	0	4.193E-06
High	[R].TEEELIEAIATATGAK.[K]		4.4215E-05	0	2	2	23	Q0DHF6; A2Y5L9	Q0DHF6 [552-567]; A2Y5L9 [552-567]	0	1646.848322	High	High	High	4.2e8	3.4e8	1.2e9	5.75614404678345	High	0	3.357E-08
High	[R].GVLVSPVLEPGATTVTAYFPAGR.[W]		8.74197E-06	0	1	1	13	Q653V7	Q653V7 [672-694]	0	2302.24415827	High	High	High	1.6e8	6.7e7	8.3e7	5.56505870819092	High	0	7.255E-08
High	[R].QADCFLFGSPEYNYSIATPLK.[N]	1xDeamidated [N13]; 1xCarbamidomethyl [C4]	0.0035976	0	1	1	1	Q941Z0	Q941Z0 [80-100]	0	2422.12713987	High	Not Found	Not Found				4.66895914077759	High	0	3.82E-05
High	[R].SGPFGQIFRPDNFVFGQSGAGNNWAK.[G]		1.25556E-06	0	1	2	5	P37832	P37832 [78-103]	0	2798.34337163	High	Not Found	High	1.1e7		3.5e7	5.72443151473999	High	0	1.139E-10
High	[R].SGPFGQIFRPDNFVFGQSGAGNNWAK.[G]	1xDeamidated [Q/N]	2.12266E-06	0	1	2	8	P37832	P37832 [78-103]	0	2799.32738763	High	High	High	7.2e6		1.5e6	7.04466676712036	High	0	3.595E-08
High	[K].VPIPTGQVYAINDALSAEGAADDYETCLK.[Q]	1xDeamidated [N/Q]; 1xCarbamidomethyl [C27]	2.31809E-07	0	1	2	10	A2Z3C4	A2Z3C4 [166-194]	0	3082.45613771	Not Found	High	High				7.37499189376831	High	0	3.416E-11
High	[K].TSAVGAELAHSFSSNENTLTFGTQHALDELTTVK.[A]		1.95484E-05	0	1	1	2	Q6L5I5	Q6L5I5 [199-232]	0	3576.74525949	High	Not Found	Not Found	2.6e7			6.07397985458374	High	0	9.161E-09
High	[K].TSAVGAELAHSFSSNENTLTFGTQHALDELTTVK.[A]	1xDeamidated [N]	2.48438E-05	0	1	1	6	Q6L5I5	Q6L5I5 [199-232]	0	3577.72927549	High	Not Found	High	2.6e7		1.5e7	5.82926797866821	High	0	1.337E-08
High	[K].ILHTISVPGQIQFFFAPGGR.[N]		0.00240039	0	1	1	5	Q75GX9	Q75GX9 [219-238]	0	2185.19166934	High	High	High	1.1e8		6.1e7	3.65637564659119	High	0	8.251E-05
High	[K].LVPFNPEYEDASVLWTESK.[D]		0.000280966	0	1	1	8	Q6Z4N6	Q6Z4N6 [97-115]	0	2224.08084093	High	High	High	9.2e7		5.2e7	4.23693513870239	High	0	1.342E-06
High	[K].LVPFNPEYEDASVLWTESK.[D]	1xDeamidated [N5]	0.00431689	0	1	1	2	Q6Z4N6	Q6Z4N6 [97-115]	0	2225.06485693	Not Found	High	Not Found				4.03882789611816	High	0	5.091E-05
High	[R].ILGHEAGGIVESVGEGVTELAPGDHVLPVFTGECK.[E]	1xCarbamidomethyl [C34]	8.54465E-06	0	1	1	9	Q0ITW7	Q0ITW7 [66-100]	0	3573.78937331	High	High	High	5.7e8		2.2e7	5.92177772521973	High	0	8.15E-09
High	[K].APMIDNPDFKDDPYIYAFDSLK.[Y]		4.54949E-05	0	1	1	5	Q9SLY8	Q9SLY8 [302-323]	1	2575.20611766	High	High	High	1.1e8		7.1e7	6.27625894546509	High	0	3.534E-08
High	[K].APMIDNPDFKDDPYIYAFDSLK.[Y]	1xDeamidated [N6]	0.000502867	0	1	1	2	Q9SLY8	Q9SLY8 [302-323]	1	2576.19013366	Not Found	High	Not Found				4.86106634140015	High	0	1.055E-05
High	[R].ALVFFYPLAGR.[I]		0.00117002	0	1	1	6	Q9LGQ6	Q9LGQ6 [67-77]	0	1253.70410519	High	High	High	6.5e7		3.6e7	3.43512201309204	High	0	6.318E-06
High	[K].QGLIPYVNLNHYDLPLALQK.[K]		0.000133032	0	1	1	4	Q75I94	Q75I94 [155-174]	0	2309.2652281	High	High	High	3.9e7		1.6e7	5.12452363967896	High	0	1.956E-07
High	[K].SLGLHLPFSSEADLTEMVDSPEGK.[N]		0.000249232	0	1	1	4	Q75H81	Q75H81 [301-324]	0	2559.22830958	High	High	High			2.1e7	5.07457256317139	High	0	5.333E-07
High	[K].NYNIPLVADIHFAPTVALR.[V]		0.00187846	0	1	1	2	Q6K8J4	Q6K8J4 [161-179]	0	2124.16003485	Not Found	Not Found	High			2.1e7	2.75465774536133	High	0	1.35E-05
High	[R].SGQGADFGPFFYLPK.[M]		0.00262962	0	1	1	5	Q7XUG1	Q7XUG1 [215-229]	0	1630.79001944	High	High	High	3.8e7			4.80287170410156	High	4.364E-05	0.0001569
High	[R].QADCFLFGSPEYNYSIATPLK.[N]	1xCarbamidomethyl [C4]	3.81174E-05	0	1	1	7	Q941Z0	Q941Z0 [80-100]	0	2421.14312387	High	High	High	7.4e7	1.6e7	3.2e7	4.99902391433716	High	0	1.765E-07
High	[K].VAPALAAGCTAVLKPSELASVTCLELADVCK.[E]	3xCarbamidomethyl [C9; C23; C30]	1.6949E-05	0	1	1	5	B3VMC0	B3VMC0 [172-202]	0	3214.65201774	High	High	High	7.2e7		2.5e7	5.66693735122681	High	0	2.886E-08
High	[K].AMTPDACAPLIATLPLEVR.[T]	1xCarbamidomethyl [C7]	0.000144098	0	1	1	6	Q2QNG7	Q2QNG7 [157-175]	0	2039.06639407	High	High	High	1.7e7		1.1e7	4.72273254394531	High	0	5.443E-07
High	[K].LGSSEQIKEISGTHGPVYDLADIVTYLK.[I]		4.28318E-06	0	1	1	6	Q0JMY8	Q0JMY8 [69-96]	1	3033.57790714	High	High	High	9.9e7	3.4e7	2.5e7	5.21564865112305	High	0	8.089E-10
High	[R].EWEKPSCNPIIAFPADVINNNFR.[D]	1xCarbamidomethyl [C7]	8.52353E-05	0	1	1	6	Q56UD1	Q56UD1 [156-178]	0	2731.32969573	High	High	High	2.0e7	8.6e6	1.4e7	5.03938627243042	High	0	7.519E-06
High	[R].QLEEAEIDEYVAEIEAEK.[A]		0.000157876	0	1	1	3	A2Z3I9	A2Z3I9 [218-235]	0	2107.99175109	Not Found	High	High		7.3e6	9.6e6	5.50541877746582	High	0	3.076E-06
High	[R].QLEEAEIDEYVAEIEAEK.[A]	1xDeamidated [Q1]	2.0512E-06	0	1	1	8	A2Z3I9	A2Z3I9 [218-235]	0	2108.97576709	High	High	High	1.2e8	4.3e7	5.1e7	6.38859081268311	High	0	5.098E-09
High	[R].NQLEVIPDAIGGLDHLEELR.[L]		2.54175E-05	0	1	1	4	Q7XK44	Q7XK44 [172-191]	0	2231.1666362	Not Found	High	High		8.1e6	7.4e6	4.55974245071411	High	0	1.387E-08
High	[R].ANTFVAEVLGLDPR.[D]		0.000650088	0	1	1	4	Q42972	Q42972 [197-210]	0	1501.80091847	High	Not Found	High	9.0e6			4.29337549209595	High	0	2.48E-06
High	[K].LQSFPGDLDILEQVQVK.[Y]		0.000500006	0	1	1	6	A2XD35	A2XD35 [417-433]	0	1929.03276866	High	High	High	1.2e7	8.7e6		4.23785924911499	High	0	6.079E-05
High	[K].WLQTITSLPILVK.[G]		0.000557265	0	1	1	7	Q7FAS1	Q7FAS1 [219-231]	0	1511.91957709	High	High	High	3.7e7	1.5e7	2.5e7	4.07660293579102	High	0	1.939E-06
High	[K].TLNNNVADIIDEHGQDAWEGFPFTAEK.[M]		1.91542E-06	0	1	1	5	Q7Y0E8	Q7Y0E8 [289-315]	0	3031.40681908	High	High	High				5.28743982315063	High	0	1.417E-08
High	[K].TLNNNVADIIDEHGQDAWEGFPFTAEK.[M]	1xDeamidated [N]	7.79892E-06	0	1	1	4	Q7Y0E8	Q7Y0E8 [289-315]	0	3032.39083508	High	High	Not Found				5.33337116241455	High	0	2.109E-09
High	[R].DLSDTIIPPSPVMFPEDR.[E]		0.00197738	0	1	1	6	Q43007	Q43007 [444-461]	0	2028.99466856	High	High	High	3.1e7	4.6e6	1.7e7	3.58166432380676	High	4.364E-05	0.002485
High	[K].DGVTLLWDLAEGKR.[L]		0.00106795	0	1	1	4	P49027	P49027 [230-243]	1	1572.83803222	Not Found	High	High			6.7e6	4.38261413574219	High	0	8.887E-05
High	[K].AHGLAPEIPEDLYFLIK.[K]		7.51776E-05	0	1	2	11	Q69UI1	Q69UI1 [77-93]	0	1926.03712583	High	High	High	7.3e7		2.1e7	4.37066555023193	High	0	1.678E-05
High	[K].EFSTEEEAIELANDTHYGLAGAVLSGDR.[E]		7.17663E-07	0	1	1	3	B3VMC0	B3VMC0 [403-430]	0	2994.39631391	High	Not Found	High	1.4e8		6.3e7	6.34231662750244	High	0	4.651E-11
High	[K].EFSTEEEAIELANDTHYGLAGAVLSGDR.[E]	1xDeamidated [N13]	7.56079E-05	0	1	1	4	B3VMC0	B3VMC0 [403-430]	0	2995.38032991	High	Not Found	Not Found				4.88770246505737	High	0	1.437E-07
High	[R].INLTPVALMEATCFSK.[T]	1xCarbamidomethyl [C13]	9.66386E-05	0	1	1	9	P48642	P48642 [340-355]	0	1794.91285367	High	High	High	1.5e8	3.9e7	8.8e7	5.99637413024902	High	0	1.173E-07
High	[R].DNLTLWTSDISEDAAEEIKEAPK.[G]		1.78423E-05	0	1	1	6	Q6EUP4	Q6EUP4 [233-255]	1	2575.24098268	High	High	High	2.0e8	1.6e7	1.4e8	5.25833988189697	High	0	7.907E-09
High	[R].LPVVNPATESPIGEIPAGTAEDVDAAVAAAR.[E]		6.58779E-07	0	1	1	5	B3VMC0	B3VMC0 [25-55]	0	3001.54766962	High	Not Found	High	3.2e7		8.1e7	6.88527631759644	High	0	3.17E-10
High	[R].LPVVNPATESPIGEIPAGTAEDVDAAVAAAR.[E]	1xDeamidated [N5]	1.32499E-07	0	1	1	4	B3VMC0	B3VMC0 [25-55]	0	3002.53168562	High	High	High				6.83641529083252	High	0	3.126E-12
High	[R].FDGALNVDVNEFQTNLVPYPR.[I]	1xDeamidated [N/Q]	2.64536E-05	0	1	1	4	Q53M52	Q53M52 [244-264]	0	2409.17211589	High	Not Found	Not Found				5.24722290039063	High	0	1.48E-08
High	[R].FDGALNVDVNEFQTNLVPYPR.[I]		0.000145752	0	1	1	6	Q53M52	Q53M52 [244-264]	0	2408.18809989	High	High	High	1.5e7		1.2e7	4.32814311981201	High	0	9.702E-06
High	[K].FGGDTPYSIMFGPDICGYSTK.[K]	1xCarbamidomethyl [C16]	0.00067658	0	1	1	6	Q9SLY8	Q9SLY8 [132-152]	0	2313.02023161	High	High	High	5.6e7	1.2e7	1.7e7	4.25145816802979	High	0	1.509E-05
High	[R].SNLVGMGIIPLCFK.[A]	1xCarbamidomethyl [C12]	0.000246404	0	1	1	5	Q6YZX6	Q6YZX6 [811-824]	0	1548.82766765	High	High	High	1.3e8	4.6e7	4.7e7	4.21057510375977	High	0	5.244E-07
High	[K].SVLIEPTSGNTGIGLAFMAAAK.[G]	1xDeamidated [N10]	0.000219824	0	2	2	2	Q9XEA8; Q9XEA6	Q9XEA8 [71-92]; Q9XEA6 [68-89]	0	2149.12093207	Not Found	High	Not Found				3.92291307449341	High	0	2.227E-05
High	[R].ELQAIEDEWLATAQLK.[T]		6.22719E-05	0	1	1	6	Q6Z6M4	Q6Z6M4 [300-315]	0	1857.95926939	High	High	High	4.6e6	1.3e7	1.7e7	5.20907878875732	High	0	5.811E-08
High	[R].APELQQEAVYGLTEVLR.[N]		0.000113384	0	1	1	10	Q6AV34	Q6AV34 [189-205]	0	1916.01236757	High	High	High	7.7e7	7.7e6	1.7e7	4.59070110321045	High	0	3.207E-06
High	[K].GFQVPPAELEALLITHPEIK.[D]	1xDeamidated [Q3]	0.00478281	0	1	1	1	Q6ETN3	Q6ETN3 [443-462]	0	2203.20089695	Not Found	Not Found	High				3.2336437702179	High	0	6.006E-05
High	[R].DNLTLWTSDISEDTAEEIR.[E]		4.62806E-05	0	1	1	8	Q7XTE8	Q7XTE8 [233-251]	0	2208.03026181	High	High	High			5.7e7	5.46085214614868	High	0	3.623E-08
High	[R].DNLTLWTSDISEDTAEEIR.[E]	1xDeamidated [N2]	7.51776E-05	0	1	1	4	Q7XTE8	Q7XTE8 [233-251]	0	2209.01427781	Not Found	High	High				5.47159624099731	High	0	7.875E-08
High	[K].FDGILGLGYPEISVGK.[A]		4.27265E-05	0	1	1	7	P42211	P42211 [181-196]	0	1664.88939906	High	High	High	4.2e7	6.4e7	1.0e8	5.21378231048584	High	0	2.712E-06
High	[K].IPFSSFDILTDDEVR.[Q]		1.71435E-05	0	1	1	6	Q0IWL9	Q0IWL9 [327-341]	0	1753.86430643	High	High	High	4.3e7	3.3e7	4.6e7	5.90640163421631	High	0	5.41E-08
High	[R].ECLPLILIIR.[N]	1xCarbamidomethyl [C2]	0.00557738	0	1	1	6	P49398	P49398 [40-49]	0	1239.7493411	High	High	High	2.2e7	8.7e6	2.6e7	3.06394362449646	High	0	7.697E-05
High	[R].NVDNFFNENEQLAFGPGLVVPGIYYSDDK.[M]		1.80472E-05	0	1	1	4	Q0E4K1	Q0E4K1 [311-339]	0	3261.53749882	High	Not Found	High	1.2e8		7.1e7	5.73410224914551	High	0	8.058E-09
High	[R].LMTLTGVYGFWK.[Y]		0.00548296	0	2	2	4	P30298; P31924	P30298 [757-768]; P31924 [765-776]	0	1415.73916999	Not Found	High	High		5.8e6	6.1e6	3.66881680488586	High	0	7.491E-05
High	[K].GIQMAEPFDVFEESPSLR.[R]		0.00134169	0	1	1	6	Q0JF58	Q0JF58 [523-540]	0	2051.97426747	High	High	High	5.3e6		6.6e6	3.93722939491272	High	0	1.219E-05
High	[K].IIYSGGQDLDVLPQGAGK.[G]		5.24724E-05	0	1	1	4	Q6YXW6	Q6YXW6 [159-176]	0	1830.95960376	High	High	Not Found	4.8e7			4.57286643981934	High	0	1.358E-07
High	[R].IKDWTNVVVAYEPVWAIGTGK.[V]		8.05069E-05	0	1	1	15	P48494	P48494 [155-175]	1	2346.24924367	High	High	High	2.7e8		1.9e8	5.2371826171875	High	0	1.229E-07
High	[R].IKDWTNVVVAYEPVWAIGTGK.[V]	1xDeamidated [N6]	0.00067658	0	1	1	2	P48494	P48494 [155-175]	1	2347.23325967	High	High	Not Found		6.8e6		4.75955104827881	High	0	1.288E-05
High	[K].INPLVPVDLVIDHSVQVDVAR.[S]		8.02468E-06	0	1	1	7	Q6YZX6	Q6YZX6 [118-138]	0	2298.28160639	High	High	High		6.1e6	3.1e7	4.28322172164917	High	0	2.921E-08
High	[K].WTDADVDEFIASDPVYGPQLK.[A]		4.37131E-05	0	1	1	10	Q6ZCC4	Q6ZCC4 [37-57]	0	2366.11868291	High	High	High	5.0e7	1.7e7	2.5e7	5.12478113174438	High	0	3.319E-08
High	[R].ATIANMSPEYGATMGFFPVDHVTLDYLK.[L]		2.52729E-05	0	1	1	4	Q6YZX6	Q6YZX6 [298-325]	0	3088.47945553	High	Not Found	High	3.4e7		2.5e7	4.79619264602661	High	0	1.385E-08
High	[R].NVDNFFNENEQLAFGPGLVVPGIYYSDDK.[M]	1xDeamidated [N/Q]	5.04173E-05	0	1	1	23	Q0E4K1	Q0E4K1 [311-339]	0	3262.52151482	High	High	High		3.4e6		5.57124471664429	High	0	6.328E-07
High	[R].TAAEGLLAIAQDEKR.[A]		0.00130397	0	2	2	5	B8BAI9; Q6ZJS7	B8BAI9 [110-124]; Q6ZJS7 [110-124]	1	1585.85441051	Not Found	High	High				3.71304440498352	High	0	7.497E-06
High	[R].VPEGFDYELYNR.[DN]		0.00269027	0	2	2	12	Q6Z4G3; Q8H8T0	Q6Z4G3 [59-70]; Q8H8T0 [61-72]	0	1501.69578471	High	High	High	2.5e8			3.9108419418335	High	0	7.172E-05
High	[R].VIDLVSSADVVK.[Q]		0.0018892	0	1	1	3	P35686	P35686 [97-108]	0	1244.70964394	High	High	Not Found	2.2e8	8.6e7		4.28586483001709	High	0	1.361E-05
High	[K].DTSATAAATETTAR.[D]		0.000182088	0	1	2	6	A2Y720	A2Y720 [185-198]	0	1366.64447736	High	High	High	2.9e7	7.0e6		4.87768220901489	High	0	3.011E-06
High	[R].ESSDNITCVVVR.[F]	1xCarbamidomethyl [C8]	0.00470181	0	1	1	4	Q7XR06	Q7XR06 [260-271]	0	1378.66310469	Not Found	High	High		1.3e7	3.1e7	3.4656195640564	High	0	5.844E-05
High	[K].AGTDDGANKDTSATAAATETTAR.[D]		9.41527E-06	0	1	1	11	A2Y720	A2Y720 [176-198]	1	2196.00108689	High	High	High	2.7e8	2.0e7		6.20116949081421	High	0	1.74E-08
High	[K].AGTDDGANKDTSATAAATETTAR.[D]	1xDeamidated [N8]	8.47503E-05	0	1	1	1	A2Y720	A2Y720 [176-198]	1	2196.98510289	High	Not Found	Not Found				5.37928152084351	High	0	9.54E-08
High	[R].DVQEACVHDGYVLPK.[L]	1xCarbamidomethyl [C6]	0.000218573	0	1	1	11	P49216	P49216 [52-66]	0	1729.82139612	High	High	High	7.6e7	1.1e8	2.4e8	5.73302698135376	High	0	9.891E-07
High	[R].FVIGGPHGDAGLTGR.[K]		0.000494332	0	2	3	6	A2Y053; P93438	A2Y053 [241-255]; P93438 [240-254]	0	1453.75463703	High	High	High	1.0e8	1.6e8	2.1e8	3.55307388305664	High	0	1.321E-05
High	[K].DTAGGELPNR.[A]		0.00500568	0	1	2	4	P0C5D0	P0C5D0 [119-128]	0	1029.49596287	High	Not Found	High	2.6e7			3.21999931335449	High	4.364E-05	0.0003518
High	[K].IHNFDQNVGALSVK.[L]		6.29867E-05	0	1	2	6	Q7XQ45	Q7XQ45 [296-309]	0	1541.80706647	High	High	High	4.0e7	2.3e7	7.9e7	5.02342319488525	High	0	5.954E-08
High	[R].EVFEGHLGGRPNQIDAAAGDAAR.[A]		0.00117671	0	1	1	3	Q7XUG1	Q7XUG1 [392-414]	0	2351.14869468	Not Found	High	High			7.4e6	3.79084134101868	High	0	6.378E-06
High	[K].CCVAGCSGIR.[V]	3xCarbamidomethyl [C1; C2; C6]	0.00396341	0	1	1	5	Q75KR1	Q75KR1 [480-489]	0	1139.47544488	High	High	High	2.6e8	1.6e7		3.10222268104553	High	0	8.542E-05
High	[K].EAAWAISNATSGGTHDQIK.[Y]		3.81174E-05	0	1	1	2	Q9SLX0	Q9SLX0 [394-412]	0	1956.9409935	Not Found	Not Found	High				4.75175762176514	High	0	2.654E-08
High	[K].DDTVSAPGELVDGEHPR.[R]		6.86167E-05	0	1	1	10	Q7XKU5	Q7XKU5 [254-270]	0	1793.83004611	High	High	High	2.2e7	7.1e7	2.1e7	4.67033958435059	High	0	4.84E-07
High	[K].LPADTPYSQFAYK.[F]		0.00166643	0	1	1	2	Q10LP5	Q10LP5 [218-230]	0	1500.73692126	High	Not Found	Not Found	6.2e7			3.40465545654297	High	4.364E-05	0.0005865
High	[R].HTGVMVGMGQK.[D]		0.00234627	0	4	4	5	A2XNS1; Q10DV7; P0C542; A3C6D7	A2XNS1 [42-52]; Q10DV7 [42-52]; P0C542 [41-51]; A3C6D7 [42-52]	0	1144.56015986	High	High	High	1.1e8	3.2e6		3.40922260284424	High	0	1.919E-05
High	[K].SQASALEAHAAPNCK.[V]	1xCarbamidomethyl [C14]	1.19657E-05	0	1	1	9	Q7XDC8	Q7XDC8 [112-126]	0	1554.73291553	High	High	High	3.3e8			5.68488359451294	High	0	1.063E-07
High	[K].SQASALEAHAAPNCK.[V]	1xDeamidated [N13]; 1xCarbamidomethyl [C14]	0.000517422	0	1	1	2	Q7XDC8	Q7XDC8 [112-126]	0	1555.71693153	Not Found	Not Found	High				4.44044208526611	High	0	1.718E-06
High	[R].FASINVENVEENRR.[S]		0.00472866	0	2	2	18	P17784; Q5N725	P17784 [40-53]; Q5N725 [40-53]	1	1676.83507202	High	High	High	6.2e9	2.8e9	9.8e9	2.97096848487854	High	0.0003179	0.006658
High	[R].YLAVEPSTPYNTTTMPK.[V]		0.000631803	0	1	1	2	P42863	P42863 [550-566]	0	1912.93609112	High	Not Found	Not Found	1.2e8			4.0943431854248	High	0	1.225E-05
High	[K].SHIPDGPGYQEK.[F]		0.00564123	0	1	1	10	Q93XI4	Q93XI4 [124-135]	0	1327.62770521	High	High	High	3.1e7			3.19453454017639	High	4.364E-05	0.003138
High	[K].VDKGTIEVAGTEK.[E]		0.000639054	0	1	1	12	P17784	P17784 [104-116]	1	1346.7161858	High	High	High	1.8e8			4.40579986572266	High	0	3.845E-06
High	[K].GTVEVAGTNKETTTQGHDDLGK.[R]		0.000116667	0	1	1	5	Q5N725	Q5N725 [107-128]	1	2258.08950799	High	High	High	3.0e7			4.64409446716309	High	0	5.597E-07
High	[R].TYGGYSDAVVVSQR.[F]		0.000152561	0	1	1	6	Q0JA75	Q0JA75 [145-158]	0	1501.72814743	High	High	High	6.6e7		5.8e7	4.2555456161499	High	0	9.074E-06
High	[K].YGVGDAHFEVTR.[F]		0.0025124	0	1	1	16	O04985	O04985 [115-126]	0	1350.64368964	High	High	High	1.1e8	1.2e8	5.8e8	4.01491737365723	High	0	2.378E-05
High	[K].ASGEPPLLLASSVHCAMR.[E]	1xCarbamidomethyl [C15]	0.00106795	0	1	3	1	Q852M2	Q852M2 [1288-1305]	0	1895.94661336	High	Not Found	Not Found	2.4e7			3.94365620613098	High	0	5.473E-06
High	[K].TLAAGDVNVFSQMIDEAEGLEK.[I]		0.00494901	0	1	1	2	Q71VM4	Q71VM4 [448-469]	0	2337.12786736	High	Not Found	Not Found				3.7059051990509	High	0	6.33E-05
High	[K].QVDLIGFGSGPEVDQK.[L]		0.000333433	0	1	1	2	Q6K669	Q6K669 [255-270]	0	1688.84899074	High	Not Found	Not Found				4.81874465942383	High	0	8.522E-07
High	[R].EGLQAQAPVPASAATGVDK.[K]		0.00187846	0	1	1	6	Q71VM4	Q71VM4 [51-69]	0	1809.93411727	High	High	High				3.41388845443726	High	4.364E-05	0.0002864
High	[K].SKLDAQPELFIHIVPDK.[A]		0.000411824	0	2	3	2	Q0J4P2; Q69QQ6	Q0J4P2 [56-72]; Q69QQ6 [56-72]	1	1950.06948855	High	Not Found	Not Found	3.3e7			4.20400381088257	High	0	1.694E-06
High	[R].ESGSTMDVVAAQTK.[A]		0.00080749	0	1	1	8	P48494	P48494 [136-149]	0	1423.67333467	High	High	High	5.8e8			4.21492099761963	High	0	1.324E-05
High	[R].ESGSTMDVVAAQTK.[A]	1xOxidation [M6]	0.000341133	0	1	1	8	P48494	P48494 [136-149]	0	1439.66824967	High	High	High	1.4e7			4.27447748184204	High	0	8.839E-07
High	[K].VIACVGETLEQR.[E]	1xCarbamidomethyl [C4]	0.00160121	0	1	1	86	P48494	P48494 [124-135]	0	1374.70457561	High	High	High	2.5e7	1.1e6	1.4e7	4.48367214202881	High	0	1.041E-05
High	[R].LWDLSTGVTTR.[R]		0.00343731	0	1	1	2	P49027	P49027 [101-111]	0	1248.6582771	High	Not Found	Not Found				3.38168478012085	High	0	3.546E-05
High	[R].AVGDLAAAAGVSR.[E]		0.000600175	0	1	3	6	A2XYW4	A2XYW4 [21-33]	0	1157.62731135	High	High	High			3.1e7	4.48940706253052	High	0	2.177E-06
High	[R].MLQSYLGAER.[F]		0.00610902	0	2	3	6	Q0J5V5; Q6K4E7	Q0J5V5 [399-408]; Q6K4E7 [399-408]	0	1167.58266939	High	High	High	5.3e7		4.0e7	3.80158734321594	High	0	8.933E-05
High	[R].VGQVAAVAQAK.[D]		0.00152109	0	1	1	6	P14717	P14717 [51-61]	0	1041.60511943	High	High	High	2.3e8			3.8944194316864	High	0	9.646E-06
High	[K].LTTPSFGDLNHLISATMSGVTCCLR.[F]	1xDeamidated [N10]; 2xCarbamidomethyl [C22; C23]	0.00113712	0	1	4	2	Q43594	Q43594 [217-241]	0	2752.31028288	Not Found	High	Not Found				4.10917711257935	High	0	6.05E-06
High	[K].KGQMPSQIGVVLR.[D]		0.000653808	0	1	2	12	Q69UI1	Q69UI1 [43-55]	1	1412.8042298	High	High	High	6.0e7		4.1e7	4.18644142150879	High	0	2.58E-05
High	[K].NMAVTQFESVDAR.[R]		0.00283188	0	1	1	2	Q6K4E7	Q6K4E7 [129-141]	0	1467.68965347	High	Not Found	Not Found				3.69089341163635	High	0	2.608E-05
High	[K].VVTFDKNPDNHPYLLK.[F]		0.000728674	0	1	1	6	Q53LQ0	Q53LQ0 [256-271]	1	1899.99632365	High	High	High	1.1e8			3.76894903182983	High	0	2.975E-06
High	[K].IAVSPGTEGTSSPLTLHGR.[D]		1.0434E-05	0	1	1	6	B7EA73	B7EA73 [39-57]	0	1879.98721545	High	High	High	7.3e7		6.6e7	4.93531894683838	High	0	5.39E-09
High	[R].TEEGKPLVLNVVR.[R]		0.000216092	0	1	1	12	P37833	P37833 [43-55]	0	1453.83730399	High	High	High	1.1e9		5.2e8	3.94795227050781	High	0	4.259E-07
High	[K].CALASSGFQGDIK.[A]	1xCarbamidomethyl [C1]	0.00456984	0	1	1	10	O64464	O64464 [54-66]	0	1353.6467264	High	High	High	6.4e7	7.6e7	6.0e7	4.24048757553101	High	4.364E-05	0.0001224
High	[K].TGPGCSIELMK.[F]	1xCarbamidomethyl [C5]	0.00407791	0	1	1	6	Q6K669	Q6K669 [380-390]	0	1192.57005609	High	High	High		2.2e7	4.3e7	3.80194973945618	High	4.364E-05	0.001031
High	[K].GDITTNHFLPIHR.[E]		0.00248392	0	1	1	6	Q01859	Q01859 [177-189]	0	1520.79683618	High	High	High	4.0e7	4.3e7	2.2e7	3.86289644241333	High	0	7.736E-05
High	[K].DWTNVVVAYEPVWAIGTGK.[V]		0.000985967	0	1	1	4	P48494	P48494 [157-175]	0	2105.07021678	High	High	Not Found	4.8e6	6.2e6		4.63535213470459	High	0	4.802E-06
High	[K].LLDSHLVPSATAAESK.[V]		1.31849E-05	0	1	1	8	Q06967	Q06967 [109-124]	0	1638.8697262	High	High	High	8.4e7	1.0e7	2.1e8	4.5872631072998	High	0	8.998E-07
High	[K].DPNRPFPSGQNETPLVK.[W]		0.000560454	0	1	3	2	Q0DJA0	Q0DJA0 [360-376]	0	1895.96100073	Not Found	Not Found	High			3.0e7	3.6515908241272	High	0	1.951E-06
High	[K].APGGAPANVAIAVAR.[L]		4.05872E-05	0	1	2	5	A2WXV8	A2WXV8 [36-50]	0	1334.7539088	High	High	High			1.7e8	3.91852188110352	High	0	1.154E-06
High	[R].LNEPELLEPLIPSILANLDHR.[H]		0.00215395	0	1	1	2	Q53PC7	Q53PC7 [124-144]	0	2396.31838577	Not Found	High	Not Found				4.47704029083252	High	0	1.679E-05
High	[R].NTGDATTFTNADLGAK.[K]		6.08663E-05	0	1	1	6	Q0JNR2	Q0JNR2 [135-150]	0	1596.75000498	High	High	High	1.7e8		1.1e8	5.36786794662476	High	0	1.564E-07
High	[R].VAVANGTAPVANR.[I]		0.000879642	0	1	1	6	P14717	P14717 [624-636]	0	1239.68040953	High	High	High	3.6e7		4.7e7	4.18010425567627	High	0	6.406E-05
High	[R].VAVANGTAPVANR.[I]	1xDeamidated [N5]	0.00138841	0	1	1	12	P14717	P14717 [624-636]	0	1240.66442553	High	High	High	1.6e8		1.5e8	4.02666425704956	High	0	2.091E-05
High	[K].ISEEEYISAIK.[E]		0.00614388	0	1	1	2	Q2QLY5	Q2QLY5 [459-469]	0	1281.65727399	High	Not Found	Not Found	4.7e7			3.81231832504272	High	4.364E-05	0.000384
High	[R].TKGEAGTGNVVEAVR.[H]		0.00040253	0	1	2	6	Q69LA6	Q69LA6 [173-187]	1	1487.78124561	High	Not Found	High	3.6e7		7.1e7	4.70543909072876	High	0	1.148E-06
High	[R].VVIPPGVSDDEAK.[E]		0.00262962	0	1	2	7	P0C5C8	P0C5C8 [183-195]	0	1325.69472211	High	High	High				3.09551644325256	High	0	2.32E-05
High	[K].EVDEQMLNVQNK.[N]	1xDeamidated [N/Q]	0.00152109	0	3	8	46	Q43594; Q40665; P37832	Q43594 [325-336]; Q40665 [325-336]; P37832 [325-336]	0	1447.6733351	High	High	High				4.85786724090576	High	4.364E-05	0.0001132
High	[K].EVDEQMLNVQNK.[N]		0.00143675	0	3	8	4	Q43594; Q40665; P37832	Q43594 [325-336]; Q40665 [325-336]; P37832 [325-336]	0	1446.6893191	Not Found	Not Found	High				4.53654956817627	High	0	1.168E-05
High	[K].NAAYIGTPGK.[G]		0.0060399	0	2	3	8	P17784; Q5N725	P17784 [15-24]; Q5N725 [15-24]	0	991.52072113	High	High	High			2.6e9	3.21768426895142	High	4.364E-05	0.0003932
High	[K].AVTFVDNHDTGSTQK.[L]		7.69137E-05	0	1	1	16	P27933	P27933 [304-318]	0	1619.76598941	High	High	High	7.2e8		4.6e8	5.03805017471313	High	0	1.352E-07
High	[R].DELVVPIIENTPYEYELTDSLAEAIAAYPK.[A]	1xDeamidated [N10]	0.000242221	0	1	2	3	B8BKI7	B8BKI7 [169-198]	0	3367.67192691	High	High	Not Found	1.9e6	1.1e6		4.43212270736694	High	0	5.104E-07
High	[K].AVTFVDNHDTGSTQK.[L]	1xDeamidated [N7]	0.000329649	0	1	1	6	P27933	P27933 [304-318]	0	1620.75000541	High	High	High	3.2e7		2.7e7	4.2128472328186	High	0	1.271E-06
High	[R].HSDEGEGGEIVFGGMDPSHYK.[G]		6.06694E-06	0	1	1	2	Q42456	Q42456 [230-250]	0	2247.96113647	High	Not Found	Not Found	3.9e7			5.40292835235596	High	0	1.416E-09
High	[R].VFDKDQNGFISAAELR.[H]	1xDeamidated [Q/N]	0.00169519	0	2	5	5	Q6F332; Q0JNS6	Q6F332 [92-107]; Q0JNS6 [92-107]	1	1810.89700395	Not Found	High	High			2.7e7	4.17092847824097	High	4.364E-05	0.0001867
High	[R].VFDKDQNGFISAAELR.[H]		0.000282574	0	2	5	10	Q6F332; Q0JNS6	Q6F332 [92-107]; Q0JNS6 [92-107]	1	1809.91298795	High	High	High	1.6e8	3.0e7	1.1e8	4.48259353637695	High	0	6.513E-07
High	[K].LVDVTECLAGR.[I]	1xCarbamidomethyl [C7]	0.00385213	0	1	1	2	Q6F2U9	Q6F2U9 [127-137]	0	1232.63034811	High	Not Found	Not Found	3.8e7			3.31345748901367	High	0	4.27E-05
High	[K].GLQAHVGEIQK.[T]		0.00308461	0	1	1	9	P42862	P42862 [15-25]	0	1179.64804681	High	High	High	4.2e7	1.3e7	3.8e7	4.11473846435547	High	0	5.305E-05
High	[R].IISSIEQKEEGR.[G]		0.00337905	0	1	1	6	Q2R2W2	Q2R2W2 [72-83]	1	1388.73798386	High	High	High	8.2e6		8.0e6	3.31850099563599	High	4.364E-05	0.0006594
High	[R].RAVYYDPETGKEDPSK.[N]		0.00131143	0	1	1	3	P41345	P41345 [177-192]	2	1854.88683272	High	Not Found	High			3.4e6	3.84721159934998	High	0	7.608E-06
High	[K].NCYDALPEHGK.[V]	1xCarbamidomethyl [C2]	0.00451809	0	1	1	10	Q6ZD89	Q6ZD89 [287-297]	0	1303.5735615	High	High	High	6.0e7		6.7e6	3.64947271347046	High	0	6.605E-05
High	[K].VATPDQAQEVHDGLRK.[W]		0.00219111	0	1	1	2	P48494	P48494 [176-191]	1	1763.90348589	High	High	Not Found				3.72374248504639	High	4.364E-05	0.0001031
High	[R].SYHPDIVHEPAIYR.[L]		0.000780314	0	1	1	5	Q9FWK4	Q9FWK4 [81-94]	0	1696.84418022	High	High	High				3.71635675430298	High	4.364E-05	0.0001071
High	[K].GLDVIQQAQSGTGK.[T]		0.000174957	0	2	5	6	Q6Z2Z4; P35683	Q6Z2Z4 [78-91]; P35683 [78-91]	0	1401.73323283	High	High	High	5.5e8			4.81424713134766	High	0	2.545E-06
High	[K].ETVASAPVVVYSK.[S]		0.0018892	0	1	1	4	P55142	P55142 [8-20]	0	1349.73110763	Not Found	High	High		3.1e7	4.3e7	3.77335572242737	High	4.364E-05	0.0005688
High	[K].SDLLLASNPVHK.[S]		0.00378686	0	1	1	10	Q06398	Q06398 [43-54]	0	1293.71612631	High	High	High	1.2e8			3.81636309623718	High	4.364E-05	0.001285
High	[K].LLDSHLVPSSTAPESK.[V]		5.76316E-06	0	1	1	10	Q6EUP4	Q6EUP4 [110-125]	0	1680.88029086	High	High	High	2.0e8			4.41961479187012	High	0	1.298E-09
High	[K].GTVEVAGTNKETTTQGHDDLGK.[R]	1xDeamidated [N/Q]	8.23659E-05	0	1	1	7	Q5N725	Q5N725 [107-128]	1	2259.07352399	High	High	Not Found	1.8e6			5.17404460906982	High	0	4.332E-06
High	[K].AETESGEVGPLVTEADIQHIVSSWTGIPVEK.[V]		0.0035976	0	1	1	4	Q7F9I1	Q7F9I1 [554-584]	0	3278.64269207	High	High	Not Found	2.0e7	1.2e7		4.09985256195068	High	0	3.799E-05
High	[K].GILAADESTGTIGK.[R]		0.000642711	0	2	3	31	P17784; Q5N725	P17784 [25-38]; Q5N725 [25-38]	0	1332.70053574	High	High	High	1.2e10		7.5e9	4.6311297416687	High	0	5.04E-06
High	[R].VATVQCLSGTGSLR.[V]	1xCarbamidomethyl [C6]	0.000276197	0	1	1	6	P37833	P37833 [101-114]	0	1448.75258839	High	High	High	7.4e8	1.7e7	3.8e8	4.9704442024231	High	0	6.445E-07
High	[R].LIGPNCPGIIKPGECK.[I]	2xCarbamidomethyl [C6; C15]	0.000535444	0	1	1	7	Q6ZL94	Q6ZL94 [154-169]	0	1752.91352272	High	High	High	2.6e8	4.6e7	2.1e8	3.71635794639587	High	0	4.097E-05
High	[R].AVSASAPAAATIAVGDK.[L]		0.000154312	0	1	1	6	Q69TY4	Q69TY4 [60-76]	0	1499.80639773	High	High	High	2.5e7	1.6e7	2.0e7	4.13631677627563	High	0	2.478E-07
High	[K].IGGIGTVPVGR.[V]		0.00593767	0	1	1	5	O64937	O64937 [244-254]	0	1025.61020483	High	High	High	2.6e9	1.2e9	1.7e9	2.75666761398315	High	4.364E-05	0.0001508
High	[R].VVIPPGVSDEEAK.[A]		0.00587048	0	1	2	8	P0C5D0	P0C5D0 [183-195]	0	1339.71037217	High	High	High	2.9e7	2.0e7		3.06581735610962	High	0	8.34E-05
High	[R].LGSMETGTGLVR.[A]		0.0050919	0	1	1	4	Q6ESI7	Q6ESI7 [390-401]	0	1220.6303478	High	Not Found	High	9.0e6			3.26655960083008	High	4.364E-05	0.0003342
High	[R].KPEEITKEEYAAFYK.[S]		0.000238109	0	2	3	6	Q0J4P2; Q69QQ6	Q0J4P2 [273-287]; Q69QQ6 [273-287]	1	1845.92690667	High	High	High	1.2e8	2.6e7	8.3e7	4.78317356109619	High	0	9.764E-07
High	[R].TMASTVPLAVEGEPSNK.[-]		0.000160602	0	1	1	5	P31924	P31924 [800-816]	0	1730.86292622	High	High	High	1.7e8			4.78750848770142	High	0	2.65E-07
High	[K].AFAGSPIVGEIR.[G]		0.00417187	0	1	2	2	Q01K11	Q01K11 [417-428]	0	1216.6684479	High	Not Found	Not Found	1.4e8			3.21403336524963	High	0	4.836E-05
High	[K].HSNVDSSYLPIK.[S]		0.000607064	0	1	1	6	Q852M2	Q852M2 [571-582]	0	1359.69030545	High	High	High	5.1e7			4.0516562461853	High	0	2.217E-06
High	[K].MPNSYILQQFENPANPK.[I]		7.66652E-06	0	1	1	7	Q9XEA8	Q9XEA8 [142-158]	0	1990.96912258	High	High	High	5.3e7	1.9e7	6.6e7	5.38404989242554	High	0	2.054E-09
High	[K].ILPWGDEAYAGGSANAPR.[G]		1.76398E-05	0	1	1	5	Q10M12	Q10M12 [176-193]	0	1844.89258686	High	High	High	8.7e7		7.6e7	5.20280027389526	High	0	7.785E-09
High	[K].IDSHLACAVAGIMSDANILLNTAR.[L]	1xCarbamidomethyl [C7]	0.000322209	0	1	2	3	P0C8Y9	P0C8Y9 [68-91]	0	2526.28030274	Not Found	High	Not Found		3.2e6		5.49370813369751	High	0	5.034E-06
High	[K].TAVAVSYCKPGR.[G]	1xCarbamidomethyl [C8]	0.00294714	0	1	1	6	A2ZB00	A2ZB00 [21-32]	0	1308.67288163	High	High	High	5.3e7			3.39974427223206	High	0	4.199E-05
High	[K].TIEVNNTDAEGR.[L]		0.00161037	0	1	1	6	Q6K669	Q6K669 [445-456]	0	1318.62334804	High	High	High				3.82360219955444	High	0	5.416E-05
High	[K].YLLQSGLQEYLNK.[Q]		0.000380201	0	1	1	7	Q6YZX6	Q6YZX6 [485-497]	0	1568.83188422	High	High	High	1.2e7		1.9e8	4.88168668746948	High	0	1.842E-06
High	[K].STGDLTLAETPECQK.[G]	1xCarbamidomethyl [C13]	0.00110514	0	1	1	4	Q69T31	Q69T31 [231-245]	0	1649.7686918	Not Found	High	High				4.25888347625732	High	0	5.797E-06
High	[K].VICDHLSLGVK.[T]	1xCarbamidomethyl [C3]	0.00293039	0	1	1	8	Q8H8T0	Q8H8T0 [255-265]	0	1240.67181903	High	High	High	8.9e7			3.56786394119263	High	0	3.738E-05
High	[K].VFFTNSGSEANDSQVK.[LI]		3.94453E-05	0	1	4	6	Q01K11	Q01K11 [165-180]	0	1729.80276879	High	High	High	1.4e8			5.5514440536499	High	0	2.814E-08
High	[K].FWEVICDEHGIDHTGK.[Y]	1xCarbamidomethyl [C6]	0.000668902	0	1	2	2	Q40665	Q40665 [20-35]	0	1942.87522253	High	Not Found	Not Found	1.1e7			3.53454756736755	High	0	2.58E-06
High	[R].LNALQQQSGR.[L]		0.0050919	0	1	1	4	Q6Z965	Q6Z965 [267-276]	0	1114.5963456	Not Found	High	High				3.67858576774597	High	4.364E-05	0.000147
High	[R].VSSEQEAAPAVR.[A]		0.00140434	0	1	1	8	Q5Z8V9	Q5Z8V9 [46-57]	0	1243.62770521	High	High	High				3.03378558158875	High	0	8.493E-06
High	[R].VCPAPCEGSCVLGIIENPVSIK.[S]	3xCarbamidomethyl [C2; C6; C10]	8.52353E-05	0	1	1	1	Q0JKD0	Q0JKD0 [1759-1780]	0	2399.17674959	High	Not Found	Not Found	6.7e6			3.88713645935059	High	0	9.647E-08
High	[K].IKDEEGNPAFALVNK.[A]		0.000375887	0	1	1	11	Q10M12	Q10M12 [74-88]	1	1644.85916154	High	High	High	1.2e8			5.26450347900391	High	0	6.913E-05
High	[K].CALVYGQMNEPPGAR.[A]	1xCarbamidomethyl [C1]	0.000260875	0	1	1	6	Q01859	Q01859 [288-302]	0	1662.77267187	High	High	High	2.6e7			4.61809301376343	High	0	3.766E-06
High	[K].IPLYQHIANLAGNKQLVLPVPAFNVINGGSHAGNK.[L]		0.000826131	0	1	1	1	Q42971	Q42971 [134-168]	1	3665.00744361	High	Not Found	Not Found				4.41759157180786	High	0	3.632E-06
High	[K].VFANAETTISYK.[I]		0.00363882	0	1	1	38	Q75KR1	Q75KR1 [744-755]	0	1343.68415745	High	High	High	1.9e7		2.2e5	3.92918872833252	High	0	8.985E-05
High	[K].LVDELPDDDFRK.[S]		0.00520917	0	1	2	10	Q7XQ45	Q7XQ45 [230-241]	1	1461.72199943	High	High	High	4.0e8			3.4334237575531	High	0	6.871E-05
High	[K].GDAPAIVHLQSAIK.[F]		0.000322209	0	1	1	9	Q43008	Q43008 [81-94]	0	1419.79543921	High	High	High	1.4e8			4.26323986053467	High	0	8.069E-07
High	[R].VMQGHAGANLVPLVASNR.[I]		2.80073E-05	0	1	1	8	Q93XI4	Q93XI4 [204-221]	0	1833.97521109	High	High	High	1.9e8			4.55979681015015	High	0	1.621E-08
High	[R].EAEEFAEEDKK.[V]		0.00376535	0	1	1	6	Q6Z7B0	Q6Z7B0 [550-560]	1	1324.59031658	High	High	High	5.6e7			4.09836339950562	High	4.364E-05	0.00018
High	[R].HSSVEQIDICEIDK.[M]	1xCarbamidomethyl [C10]	3.30487E-05	0	1	1	12	Q9SMB1	Q9SMB1 [128-141]	0	1672.78467623	High	High	High	2.4e7			5.85540819168091	High	0	2.243E-08
High	[K].AILAVLDSLSGAHSDEIAAASR.[L]		3.7257E-05	0	1	1	2	Q67IX6	Q67IX6 [202-223]	0	2167.13533608	High	Not Found	Not Found	5.6e6			4.28116273880005	High	0	2.566E-08
High	[R].FNHASADGMGAAQFINAVGDMAR.[G]		0.000180021	0	1	1	1	Q9LGQ6	Q9LGQ6 [159-181]	0	2351.06555876	High	Not Found	Not Found	1.7e7			4.43322038650513	High	0	3.177E-07
High	[K].EHISAYGEGNER.[R]		0.004268	0	1	1	11	P14656	P14656 [279-290]	0	1361.60803235	High	High	High	3.0e7			3.78437256813049	High	4.364E-05	0.0002295
High	[K].ENVTSEALEAAR.[I]		0.000802896	0	1	1	6	A2Y0T4	A2Y0T4 [58-69]	0	1289.63318447	High	High	High	6.8e8		3.8e8	4.59817457199097	High	0	1.122E-05
High	[R].ALCEAVLDSIIGEHGVSPAAK.[R]	1xCarbamidomethyl [C3]	0.000443537	0	1	1	2	Q84T92	Q84T92 [184-204]	0	2137.09577983	High	Not Found	Not Found	5.4e7			4.31169986724854	High	0	1.342E-06
High	[K].ELQEFKPVDASANA.[-]		0.00429237	0	1	1	5	P09229	P09229 [127-140]	0	1518.74346312	High	High	High	4.8e8		3.1e8	4.35383892059326	High	0	6.782E-05
High	[R].AQGDADSALDR.[L]		0.00580405	0	1	1	6	P35687	P35687 [60-70]	0	1118.50725576	High	High	High	2.2e8			3.66420078277588	High	0	8.238E-05
High	[R].SIGLIGHTFDQK.[R]		0.00162884	0	1	1	8	Q93VT8	Q93VT8 [579-590]	0	1315.70047625	High	High	High	5.9e7		3.8e7	3.63075280189514	High	0	1.069E-05
High	[K].IDNPIGATNIGR.[A]		0.00224166	0	1	1	4	Q43007	Q43007 [101-112]	0	1240.6644251	Not Found	High	High				3.28076648712158	High	0	1.793E-05
High	[R].MKEGQSEIYYITGESK.[K]		0.000373748	0	1	2	2	Q69QQ6	Q69QQ6 [457-472]	1	1862.88405554	Not Found	Not Found	High				3.83722805976868	High	0	2.921E-05
High	[R].VNCVSPAGVATPLAR.[A]	1xCarbamidomethyl [C3]	0.00407791	0	1	1	2	Q7FAE1	Q7FAE1 [191-205]	0	1511.79987294	Not Found	Not Found	High				3.11598300933838	High	0	4.667E-05
High	[K].IHYETTGPEIWK.[AG]		0.00345695	0	2	2	12	Q9XEA8; Q9XEA6	Q9XEA8 [159-170]; Q9XEA6 [156-167]	0	1473.73725563	High	High	High	1.7e8			4.36257648468018	High	0	3.567E-05
High	[R].ETADALVNTGLAK.[L]		0.0012673	0	1	1	6	Q9FXT4	Q9FXT4 [85-97]	0	1302.68997108	High	High	High	1.0e8		7.5e7	3.61864876747131	High	0	3.286E-05
High	[R].EIQSQHDDLEAK.[F]		0.000741255	0	1	2	4	B8AW64	B8AW64 [66-77]	0	1412.66521282	High	Not Found	High	2.0e7			4.12602424621582	High	0	3.063E-06
High	[K].DGKPFVDVLK.[E]		0.00165695	0	2	3	18	P17784; Q5N725	P17784 [85-94]; Q5N725 [85-94]	0	1117.62518615	High	High	High	3.5e9		3.6e7	3.87002635002136	High	0	7.763E-05
High	[K].KEEEKPAEAAAPAAEPEKQ.[-]		1.02568E-05	0	1	1	4	Q0JPA6	Q0JPA6 [186-204]	2	2022.9978396	High	High	Not Found	8.0e7			5.75247144699097	High	0	3.258E-09
High	[R].AEQSPDDSSQPSASSEAR.[S]		0.000153434	0	1	1	2	Q2QMG2	Q2QMG2 [642-659]	0	1848.78421802	Not Found	Not Found	High				3.41357636451721	High	0	2.467E-07
High	[K].IMLLPEEDPNATHIMIATGTGVAPFR.[G]		0.00147832	0	1	1	2	P41345	P41345 [218-243]	0	2794.42663223	High	Not Found	Not Found	1.8e7			3.7358763217926	High	0	9.23E-06
High	[K].VSAHGIEGATSLAEQTIVQALTTAR.[E]		8.05069E-05	0	1	1	1	Q9MAX5	Q9MAX5 [144-168]	0	2524.33655489	Not Found	High	Not Found				5.28603458404541	High	0	8.817E-08
High	[K].FAVAAPVAADSGAAAPSAAK.[E]		5.84367E-07	0	1	1	6	P41095	P41095 [278-297]	0	1742.90717432	High	High	High	3.6e8	1.5e8	1.8e8	6.16767311096191	High	0	4.76E-11
High	[K].LSVETTANQDPLVTK.[G]		0.000124937	0	1	1	8	Q43008	Q43008 [167-181]	0	1615.85374177	High	High	High	1.6e8		3.8e8	3.85205507278442	High	0	4.734E-07
High	[K].LGIHEDSTNR.[NT]		0.00383025	0	2	3	11	Q0J4P2; Q69QQ6	Q0J4P2 [420-429]; Q69QQ6 [420-429]	0	1141.55962571	High	High	High	2.5e8			3.19831299781799	High	4.364E-05	0.000164
High	[R].KDAAENTMVAYK.[A]		0.000566887	0	2	2	4	Q7XTE8; Q6EUP4	Q7XTE8 [149-160]; Q6EUP4 [149-160]	1	1340.65147712	High	High	Not Found	1.3e7	9.0e6		4.92734003067017	High	0	2.452E-06
High	[R].ETALLYDELLSSASNK.[Q]		4.95614E-05	0	1	1	6	Q0J5V5	Q0J5V5 [281-296]	0	1753.88543575	High	High	High	1.0e8	4.4e7	5.4e7	5.56595516204834	High	0	4.032E-08
High	[R].TSPQWLGPQIEVIR.[A]		0.00111146	0	1	3	11	P14717	P14717 [342-355]	0	1623.88531677	High	High	High			2.9e8	3.61036276817322	High	4.364E-05	0.0006442
High	[K].QAFDEAISELDTLSEESYK.[D]	1xDeamidated [Q1]	3.34281E-05	0	2	2	1	Q7XTE8; Q6EUP4	Q7XTE8 [204-222]; Q6EUP4 [204-222]	0	2175.98158072	Not Found	Not Found	High				5.34756088256836	High	0	2.147E-08
High	[K].QAFDEAISELDTLSEESYK.[D]		1.97087E-06	0	2	2	13	Q7XTE8; Q6EUP4	Q7XTE8 [204-222]; Q6EUP4 [204-222]	0	2174.99756472	High	High	High	4.3e8	2.2e8	1.5e8	6.86895990371704	High	0	9.384E-10
High	[K].SILGDSGVVQDEDR.[V]		0.000517422	0	1	2	4	B8B7X6	B8B7X6 [106-119]	0	1489.71289123	Not Found	High	High		2.0e7		4.29851007461548	High	0	9.268E-06
High	[K].FAPHIQQLSMESNGK.[G]	1xDeamidated [N13]	0.00166643	0	2	2	7	P42862; P42863	P42862 [350-364]; P42863 [350-364]	0	1687.81083158	High	High	High	6.3e7			4.26440286636353	High	0	1.116E-05
High	[K].KPEDWDDKEYIPDPEDK.[K]		0.000324054	0	1	1	6	Q9SLY8	Q9SLY8 [225-241]	1	2118.95022068	High	High	High	6.3e7	1.4e7		4.9263277053833	High	0	1.297E-06
High	[K].GQEEEEEEQVGQGYETIR.[A]		2.4986E-05	0	1	1	6	Q75GX9	Q75GX9 [419-436]	0	2109.92071139	High	High	High	2.2e7	6.4e6		4.85463714599609	High	0	3.748E-07
High	[K].ASSEWILNCIAHGGDIYGVTTGFGGTSHR.[R]	1xCarbamidomethyl [C9]	1.5827E-05	0	1	1	2	P14717	P14717 [80-108]	0	3063.43774241	High	Not Found	Not Found	5.5e7			4.97085237503052	High	0	1.354E-07
High	[K].YIYGGHVADYMR.[S]		0.00357716	0	2	3	8	Q8L4L4; A2WXX3	Q8L4L4 [198-209]; A2WXX3 [198-209]	0	1444.66779592	High	High	High	2.3e7			3.28206348419189	High	4.364E-05	0.001282
High	[K].TYPAGFMDVISIPK.[T]		0.00529888	0	1	1	2	P49398	P49398 [81-94]	0	1538.79232766	High	Not Found	Not Found	8.3e7			3.32261443138123	High	0	7.11E-05
High	[R].VTSPLLEPSSVEK.[I]		0.00241411	0	1	1	6	Q9LSU1	Q9LSU1 [54-66]	0	1385.75223695	High	High	High	1.7e8			2.90882396697998	High	4.364E-05	0.000708
High	[R].VCPAPCEGSCVLGIIENPVSIK.[S]	1xDeamidated [N17]; 3xCarbamidomethyl [C2; C6; C10]	0.00451809	0	1	1	1	Q0JKD0	Q0JKD0 [1759-1780]	0	2400.16076559	High	Not Found	Not Found	1.2e7			2.70838809013367	High	0	5.495E-05
High	[R].GGAGPSAACCSGVR.[S]	2xCarbamidomethyl [C9; C10]	0.00038898	0	1	1	6	Q0IQK9	Q0IQK9 [44-57]	0	1306.56267954	High	High	High	1.1e8			4.4062614440918	High	4.364E-05	0.0004565
High	[R].VSTTDFQPNGQAPISSTDK.[Q]		0.000136104	0	1	2	6	Q84QK0	Q84QK0 [117-135]	0	1992.95088942	High	High	High	4.9e7		4.1e7	5.33319616317749	High	0	1.333E-06
High	[R].VVHGIDVFDPK.[F]		0.00279978	0	2	3	12	P30298; P31924	P30298 [505-515]; P31924 [513-523]	0	1225.65754887	High	High	High	2.9e8		1.2e8	3.21540021896362	High	0	2.557E-05
High	[K].FHTGLALQPIATAIFANSPFK.[E]	1xDeamidated [N17]	5.04173E-05	0	1	1	2	Q8GU95	Q8GU95 [239-259]	0	2245.20156569	Not Found	High	Not Found				4.7688775062561	High	0	4.144E-08
High	[K].NAIIWGNHSSTQYPDVNHATVK.[T]		2.07475E-06	0	1	1	8	Q7XDC8	Q7XDC8 [181-202]	0	2452.20039589	High	High	High		1.1e8		5.66693067550659	High	0	1.636E-09
High	[K].GTVEVAGTNKETTTQGHDDLGKR.[C]		0.000593365	0	1	1	6	Q5N725	Q5N725 [107-129]	2	2414.19061895	High	High	High	6.0e7			4.46365118026733	High	0	3.549E-06
High	[R].FGPYFCQPVIAGLGEDNEPFICTMDCIGAK.[E]	3xCarbamidomethyl [C6; C22; C26]	0.000835612	0	1	1	3	Q9LST7	Q9LST7 [100-129]	0	3406.52510268	High	High	Not Found	3.9e6	1.8e6		5.0002007484436	High	0	3.71E-06
High	[K].GTVEVAGTNKETTTQGHDDLGKR.[C]	1xDeamidated [Q/N]	0.000925991	0	1	1	10	Q5N725	Q5N725 [107-129]	2	2415.17463495	High	High	Not Found	9.1e7	3.4e6		3.65350556373596	High	0	7.524E-05
High	[R].SPPIEEVINTGVVPR.[F]		0.000517422	0	1	1	2	Q9SLX0	Q9SLX0 [111-125]	0	1606.879897	High	Not Found	Not Found	2.0e7			4.00682592391968	High	0	1.719E-06
High	[R].EAAFDFAFVDADKPNYVK.[Y]		0.00137266	0	1	1	4	Q9XGP7	Q9XGP7 [159-176]	0	2046.98073308	High	High	High	2.2e7		2.4e7	4.54111671447754	High	0	7.166E-05
High	[R].KSPCGEGTNTWDR.[F]	1xCarbamidomethyl [C4]	0.00193279	0	1	1	12	P35686	P35686 [76-88]	1	1507.65941626	High	High	High	1.1e8			4.24242544174194	High	4.364E-05	0.002583
High	[K].LPDAGPSAPADHLR.[K]		0.000135329	0	1	1	6	Q7XJ02	Q7XJ02 [214-227]	0	1416.72300254	High	High	High	1.5e8			4.22658777236938	High	0	4.746E-07
High	[R].LNALNSSAGADDDDEEEDDE.[-]		9.52336E-06	0	2	3	8	Q8L4L4; A2WXX3	Q8L4L4 [285-304]; A2WXX3 [285-304]	0	2123.80071529	High	High	High	1.8e7	4.4e6		5.27726316452026	High	0	2.91E-09
High	[R].FGPYFCQPVIAGLGEDNEPFICTMDCIGAK.[E]	1xDeamidated [Q7]; 3xCarbamidomethyl [C6; C22; C26]	0.00376535	0	1	1	1	Q9LST7	Q9LST7 [100-129]	0	3407.50911868	High	Not Found	Not Found				4.78423976898193	High	0	4.094E-05
High	[R].TPQDLDTMKDCMPEPYAELVENCK.[I]	1xDeamidated [Q/N]; 2xCarbamidomethyl [C11; C23]	0.00167596	0	1	1	5	Q75KR1	Q75KR1 [301-324]	1	2885.23479415	Not Found	High	High				5.7676854133606	High	0	1.127E-05
High	[R].TPQDLDTMKDCMPEPYAELVENCK.[I]	2xCarbamidomethyl [C11; C23]	0.00322848	0	1	1	4	Q75KR1	Q75KR1 [301-324]	1	2884.25077815	High	Not Found	High				4.90304708480835	High	0	8.006E-05
High	[K].DAEGQDAEATTEEAK.[K]		0.000351007	0	1	1	4	P49199	P49199 [134-148]	0	1564.66091514	Not Found	High	High				4.61133432388306	High	0	1.009E-06
High	[R].SNSLFPYELLEIVR.[A]		0.00291374	0	1	1	3	Q0JNR2	Q0JNR2 [183-196]	0	1679.90029809	High	High	Not Found	6.4e6	7.1e6		2.77503490447998	High	0	2.724E-05
High	[K].KYGQDATNVGDEGGFAPNIQENK.[E]	1xDeamidated [N]	0.000197234	0	1	1	2	Q42971	Q42971 [205-227]	1	2453.12153677	Not Found	High	Not Found				5.414794921875	High	0	3.812E-06
High	[K].KYGQDATNVGDEGGFAPNIQENK.[E]		6.97472E-07	0	1	1	10	Q42971	Q42971 [205-227]	1	2452.13752077	High	High	High	9.4e7	1.3e7		6.51251220703125	High	0	4.233E-08
High	[K].HVGVVGLGGLGHVAVK.[F]		3.79004E-05	0	1	3	6	Q0JA75	Q0JA75 [205-220]	0	1498.88525728	High	High	High				4.3704628944397	High	0	2.646E-08
High	[K].FPTLVTHQESLESK.[V]		4.89989E-05	0	1	1	13	B7F845	B7F845 [133-146]	0	1615.83261245	High	High	High	4.1e7		1.1e7	4.90638065338135	High	0	3.963E-08
High	[R].HPAESTSATNESVLK.[V]		1.7046E-05	0	1	1	12	B8BJ39	B8BJ39 [476-490]	0	1570.77074044	High	High	High	1.5e8			4.64083671569824	High	0	9.298E-08
High	[R].HPAESTNATNESVLK.[V]		9.79905E-06	0	1	1	6	Q2QXR8	Q2QXR8 [476-490]	0	1597.78163947	High	High	High	1.2e8			4.84623003005981	High	0	1.062E-08
High	[R].VSTTDFQPNGQAPISSTDK.[Q]	1xDeamidated [Q/N]	3.81174E-05	0	1	2	12	Q84QK0	Q84QK0 [117-135]	0	1993.93490542	High	High	High	8.0e7			5.35805749893188	High	0	2.664E-08
High	[K].NAIIWGNHSSTQYPDVNHATVK.[T]	1xDeamidated [N/Q]	3.76847E-05	0	1	1	18	Q7XDC8	Q7XDC8 [181-202]	0	2453.18441189	High	High	High	3.4e7		1.6e7	4.77279710769653	High	0	2.615E-08
High	[R].FLANVDPVDVAR.[S]		0.00532913	0	2	2	6	P42862; P42863	P42862 [185-196]; P42863 [185-196]	0	1315.70047625	High	High	High	5.7e8		3.4e8	3.11999082565308	High	0.0002456	0.005598
High	[K].NAIIWGNHSSTQYPDVNHATVK.[T]	2xDeamidated [N17; N/Q]	6.44413E-05	0	1	1	8	Q7XDC8	Q7XDC8 [181-202]	0	2454.16842789	High	High	Not Found	3.4e7			4.96331977844238	High	0	2.268E-06
High	[R].VADHAGVALAGLTADGR.[V]		1.67022E-06	0	1	1	12	P52428	P52428 [66-82]	0	1593.83434379	High	High	High	1.1e8			5.04625225067139	High	0	8.207E-09
High	[K].SGITSPIYLDLR.[MA]		0.00551426	0	1	2	2	Q9LDN2	Q9LDN2 [28-39]	0	1334.731442	High	Not Found	Not Found	7.0e7			3.18486785888672	High	4.364E-05	9.411E-05
High	[K].MFVDYNEPQTER.[V]		0.00222892	0	1	1	6	Q6YZX6	Q6YZX6 [346-357]	0	1528.67366904	High	High	High	1.1e8		6.5e7	4.04231691360474	High	0	2.779E-05
High	[K].KIPLYQHIANLAGNK.[Q]		0.000859794	0	1	1	14	Q42971	Q42971 [133-147]	1	1679.95915041	High	High	High	2.1e7			3.55227851867676	High	4.364E-05	0.0002505
High	[K].ESGMTLITAEDLDDAAEK.[A]		0.000193886	0	1	1	1	Q6K9N6	Q6K9N6 [398-415]	0	1908.8742786	High	Not Found	Not Found	1.8e8			4.30323362350464	High	0	3.57E-07
High	[R].LKPFNCNLLYHDR.[L]	1xCarbamidomethyl [C6]	0.00102614	0	1	1	12	Q9SXP2	Q9SXP2 [208-220]	0	1689.85297112	High	High	High	1.4e8			3.91115355491638	High	4.364E-05	0.0003885
High	[K].AVANQPVSVAIEAGGR.[A]		7.14135E-05	0	1	1	12	P25776	P25776 [254-269]	0	1538.82853016	High	High	High	1.2e8		1.6e8	4.53303098678589	High	0	7.25E-08
High	[K].NSWGADWGDNGYFK.[M]		0.000728674	0	1	1	5	P25778	P25778 [329-342]	0	1616.67644622	High	High	High	4.5e7	2.5e7	3.6e7	4.82081890106201	High	0	8.068E-06
High	[K].NSWGADWGDNGYFK.[M]	1xDeamidated [N10]	0.00161958	0	1	1	8	P25778	P25778 [329-342]	0	1617.66046222	High	High	High	1.9e7		3.0e7	3.67306900024414	High	0	8.591E-05
High	[R].GHGPLVGGWSPITDVGDPHIQELGGWAVER.[H]		6.17172E-06	0	1	1	6	Q10J94	Q10J94 [27-56]	0	3136.55990613	High	High	High	1.2e8		1.1e8	4.23893070220947	High	0	6.188E-08
High	[K].VAVITGGASGIGACTAR.[L]	1xCarbamidomethyl [C14]	3.62088E-05	0	1	1	2	Q7FAE1	Q7FAE1 [19-35]	0	1560.81625123	Not Found	Not Found	High			9.1e6	4.92086696624756	High	0	2.457E-08
High	[K].ANHEYDVPEVIALPIK.[G]		0.00614388	0	1	1	2	Q109R6	Q109R6 [145-160]	0	1807.95887553	High	Not Found	Not Found	2.6e7			4.09123134613037	High	4.364E-05	9.02E-05
High	[R].QTIFLPVIGLVDPEK.[L]		0.00229337	0	1	1	3	P46465	P46465 [120-134]	0	1668.9570847	High	High	Not Found	1.9e7	8.8e6		3.86543440818787	High	0	2.133E-05
High	[K].VVEVVESSPPEIK.[A]		0.000464255	0	1	1	6	Q0JPA6	Q0JPA6 [53-65]	0	1411.76788701	High	High	High	1.8e8			4.13384103775024	High	0	5.335E-06
High	[R].DLIGPAMYFGLMGDGQPIGR.[Y]	1xDeamidated [Q16]	0.00330291	0	2	2	2	Q6Z4G3; Q8H8T0	Q6Z4G3 [222-241]; Q8H8T0 [224-243]	0	2109.01435861	Not Found	High	Not Found		1.7e6		4.47470283508301	High	4.364E-05	9.216E-05
High	[R].DLIGPAMYFGLMGDGQPIGR.[Y]		3.42001E-05	0	2	2	12	Q6Z4G3; Q8H8T0	Q6Z4G3 [222-241]; Q8H8T0 [224-243]	0	2108.03034261	High	High	High	3.1e7	8.6e6	3.6e7	5.17220783233643	High	0	2.234E-08
High	[R].QPIGTAAQGAEEK.[D]		0.00489298	0	1	1	3	Q9SXF8	Q9SXF8 [19-31]	0	1299.65391993	High	Not Found	High				3.38383507728577	High	0	6.225E-05
High	[K].HEVCNAYTELNDPVVQR.[Q]	1xCarbamidomethyl [C4]	0.000107707	0	1	1	4	Q6F2U9	Q6F2U9 [518-534]	0	2043.95526366	High	Not Found	High				4.59205389022827	High	0	1.402E-07
High	[K].YGVGDAHFEVVK.[F]		0.00128184	0	1	1	10	O04986	O04986 [112-123]	0	1320.6582771	High	High	High	3.7e8			4.54840707778931	High	0	7.353E-06
High	[R].HGGSGGPADPVPVK.[L]		0.00104385	0	1	1	14	A2XS65	A2XS65 [71-84]	0	1274.64877504	High	High	High	3.7e8			4.04277658462524	High	4.364E-05	9.888E-05
High	[K].IIAVCADDPEYR.[H]	1xCarbamidomethyl [C5]	0.00185715	0	1	1	6	A2X8Q3	A2X8Q3 [140-151]	0	1421.67294112	High	High	High	3.0e8	1.2e8		3.69103169441223	High	0	1.323E-05
High	[K].SGQESHAACTEFDR.[T]	1xCarbamidomethyl [C9]	0.000137666	0	1	1	11	P35684	P35684 [291-304]	0	1594.65505909	High	High	High	1.9e8			4.55479526519775	High	0	3.974E-06
High	[K].DDVSKPCHLTSFVGYK.[A]	1xCarbamidomethyl [C7]	9.39198E-05	0	1	1	6	P35684	P35684 [35-50]	0	1852.88980999	High	High	High		2.5e7		4.4534912109375	High	0	1.126E-07
High	[R].SLGQNPTEAELQDMINEVDADGNGTIDFPEFLNLMAK.[K]	1xDeamidated [Q/N]	0.00407791	0	1	1	2	Q6F332	Q6F332 [39-75]	0	4037.86306793	Not Found	High	Not Found		1.5e6		4.19722557067871	High	0	4.654E-05
High	[R].LPDATQGSDHLR.[Q]		0.00138051	0	1	1	13	Q9FE01	Q9FE01 [132-143]	0	1309.64950327	High	High	High	1.7e8	4.2e6	1.2e8	3.93944692611694	High	0	2.84E-05
High	[K].LLDSHLVPSSTAAESK.[V]		0.000116667	0	1	1	6	Q6ZKC0	Q6ZKC0 [104-119]	0	1654.8646408	High	High	High				4.12044620513916	High	0	6.319E-06
High	[K].NMAVTQFEPADAR.[R]		0.00125292	0	1	1	4	Q6Z6L4	Q6Z6L4 [138-150]	0	1449.67908881	Not Found	High	High			3.1e7	3.64916133880615	High	0	2.005E-05
High	[K].LGVSYNQPDGQK.[L]		0.00272111	0	1	2	4	A2XD35	A2XD35 [405-416]	0	1305.64335527	Not Found	High	High				3.58849716186523	High	0	2.445E-05
High	[K].ANADTPADALTAR.[N]		0.00383025	0	1	1	8	Q75KR1	Q75KR1 [552-564]	0	1286.63351884	High	High	High			6.1e8	4.04615259170532	High	0	6.305E-05
High	[R].ILASGVHVVVGTPGR.[V]		0.000840394	0	2	2	6	Q6Z2Z4; P35683	Q6Z2Z4 [155-169]; P35683 [155-169]	0	1461.85362279	Not Found	High	High		5.9e7	1.1e8	3.82673025131226	High	0	3.719E-06
High	[R].EQAVWALGNVAGDSPK.[C]		5.30748E-05	0	2	2	6	Q9SLX0; Q71VM4	Q9SLX0 [182-197]; Q71VM4 [176-191]	0	1641.82311039	High	High	High	5.4e7		3.9e7	4.92929935455322	High	0	5.796E-08
High	[K].VATPDQAQEVHDGLR.[K]		2.34656E-05	0	1	1	9	P48494	P48494 [176-190]	0	1635.80852293	High	High	High	2.6e8		8.5e7	4.95713186264038	High	0	2.789E-06
High	[K].GVVPDTHPLSATAAR.[S]		0.00400882	0	1	1	6	Q0JMH0	Q0JMH0 [260-274]	0	1491.79141641	High	High	High	1.6e7		2.4e7	2.96738767623901	High	0	4.518E-05
High	[R].AFQLYSSGIFTGK.[C]		0.000991608	0	1	1	6	P25776	P25776 [270-282]	0	1418.731442	High	High	High			6.3e7	4.41591024398804	High	4.364E-05	0.0005424
High	[K].SAEAVELVTK.[E]		0.00535955	0	1	1	6	Q948T6	Q948T6 [238-247]	0	1046.5728162	High	High	High	1.1e7		2.0e8	3.44937062263489	High	4.364E-05	0.0001009
High	[K].VACIGAWHPAR.[V]	1xCarbamidomethyl [C3]	0.00172444	0	1	1	7	P35684	P35684 [252-262]	0	1237.62587196	High	High	High	7.7e7		2.8e7	3.58155798912048	High	0	7.471E-05
High	[K].GLNAGNAASIPSK.[C]		0.00345695	0	1	1	6	Q0IQK9	Q0IQK9 [85-97]	0	1199.63787601	High	High	High	1.2e8		5.5e7	3.86401224136353	High	0	3.566E-05
High	[K].VQQVDTTGAGDAFVGALLR.[R]		2.97254E-06	0	1	2	10	A2WXV8	A2WXV8 [253-271]	0	1918.00286551	High	High	High	2.1e8		1.6e8	6.60191965103149	High	0	7.859E-10
High	[K].KFGCTDFVNPK.[D]	1xCarbamidomethyl [C4]	0.00403172	0	1	1	5	Q0ITW7	Q0ITW7 [237-247]	1	1312.63543351	High	High	High	1.2e8		1.1e8	4.15473747253418	High	0	4.598E-05
High	[K].EVSHEWNVMNK.[Q]		0.00142045	0	1	2	6	Q69QQ6	Q69QQ6 [255-265]	0	1372.6314104	High	High	High	2.1e7		1.6e7	4.03821754455566	High	0	8.64E-06
High	[K].KVNEMDPLLKPK.[Q]		0.00436634	0	1	1	6	P14717	P14717 [323-334]	1	1411.79774743	High	High	High	1.1e8		6.5e7	3.92061901092529	High	4.364E-05	0.0002225
High	[R].LDTGNYSWGSEAVTR.[K]		6.78379E-05	0	1	1	8	P49199	P49199 [61-75]	0	1655.76598941	High	High	High	5.0e8		2.9e8	4.79049253463745	High	0	6.705E-08
High	[K].APGMIGWWPAK.[A]	1xOxidation [M4]	0.00335986	0	1	3	6	P17654	P17654 [301-311]	0	1229.61357605	High	High	High	8.5e7		5.1e7	3.68271160125732	High	0	4.717E-05
High	[K].APGMIGWWPAK.[A]		0.00176423	0	1	3	11	P17654	P17654 [301-311]	0	1213.61866105	High	High	High	4.1e8		6.7e8	3.96193385124207	High	4.364E-05	0.0001866
High	[K].IVTSANNTYEAGVPNGK.[E]	2xDeamidated [N7; N15]	9.63269E-06	0	1	2	14	Q0JMY8	Q0JMY8 [97-113]	0	1736.8337354	High	High	High	2.4e8			5.77544546127319	High	0	3.453E-08
High	[K].IVTSANNTYEAGVPNGK.[E]	1xDeamidated [N]	7.19999E-06	0	1	2	36	Q0JMY8	Q0JMY8 [97-113]	0	1735.8497194	High	High	High	8.8e9		5.0e9	5.67264413833618	High	0	1.863E-09
High	[K].IVTSANNTYEAGVPNGK.[E]		5.56915E-06	0	1	2	12	Q0JMY8	Q0JMY8 [97-113]	0	1734.8657034	High	High	High	3.3e9		2.3e9	5.55430030822754	High	0	2.693E-08
High	[K].GLHNDTDLTATDLK.[E]		0.000139247	0	1	1	9	Q6AVA8	Q6AVA8 [239-252]	0	1513.74927675	High	High	High	5.7e7		7.3e7	4.53933191299438	High	0	2.116E-07
High	[R].VATPVNWKPGER.[V]		0.00441635	0	1	2	10	P0C5D0	P0C5D0 [171-182]	0	1353.72735971	High	High	High	2.1e8		1.8e8	2.94053196907043	High	4.364E-05	0.0001284
High	[K].HAANAGLVNALK.[L]		0.000889737	0	1	1	4	P0C0L1	P0C0L1 [99-110]	0	1178.66403124	High	Not Found	High				3.9641547203064	High	0	4.089E-06
High	[R].VTSGEQQVVSGMNYR.[L]		5.18768E-05	0	1	1	6	Q10J94	Q10J94 [70-84]	0	1654.78534466	High	High	High	1.4e8			5.31106901168823	High	0	4.347E-08
High	[R].ATDALLTAAR.[H]		0.00551426	0	1	2	6	P0C5D0	P0C5D0 [159-168]	0	1002.55783488	High	High	High	3.4e8			3.68792223930359	High	0	7.544E-05
High	[K].DAADATLAAYQAAQDIAMK.[E]		1.01654E-06	0	1	1	7	Q84J55	Q84J55 [154-172]	0	1937.92731729	High	High	High	5.9e7		3.7e7	6.22857093811035	High	0	2.514E-09
High	[K].KAVENSPFLEK.[L]		0.00289718	0	2	3	6	Q0J4P2; Q69QQ6	Q0J4P2 [473-483]; Q69QQ6 [473-483]	1	1261.67867819	High	High	High	1.7e8			4.46176195144653	High	0	2.701E-05
High	[K].SQDTERPDLANAPVVVTGGR.[G]	1xDeamidated [Q/N]	0.00119022	0	1	1	3	A2XNR6	A2XNR6 [228-247]	0	2083.04143615	High	Not Found	Not Found				4.29012060165405	High	0	4.029E-05
High	[K].DNQTVQSVLGTPTR.[D]		0.000850039	0	1	1	6	Q7Y0E8	Q7Y0E8 [165-178]	0	1515.77616021	High	High	High	2.1e8		9.6e7	3.71102213859558	High	0	3.812E-06
High	[R].GASSETAAFAGAR.[I]		0.000931289	0	1	1	6	Q84Q77	Q84Q77 [43-55]	0	1195.57019037	High	High	High	3.4e7			4.43444871902466	High	0	4.396E-06
High	[K].AGEDDDDLDDEDAEDEDKADEK.[A]		6.29375E-07	0	1	1	6	Q9SLY8	Q9SLY8 [384-405]	1	2453.90703063	High	High	High	5.4e7			6.60592603683472	High	0	5.905E-11
High	[R].VVLDCATADPDGR.[K]	1xCarbamidomethyl [C5]	0.000404833	0	1	3	5	Q2QNG7	Q2QNG7 [319-331]	0	1388.64745463	High	High	High	1.2e8			4.5945086479187	High	0	1.462E-06
High	[K].HAVATPVNWKPGER.[V]		0.00102614	0	1	2	2	P0C5C8	P0C5C8 [169-182]	0	1561.82338527	High	Not Found	Not Found	2.0e8			4.71865653991699	High	0	5.818E-06
High	[R].QAQLKPETAPALR.[A]		0.0031919	0	1	1	9	Q9FWK4	Q9FWK4 [48-60]	0	1422.80633824	High	High	High	1.3e8			3.21497583389282	High	0	6.294E-05
High	[K].QITPDDSGMVYSKPR.[R]		0.000428608	0	1	2	3	Q84QK0	Q84QK0 [136-150]	0	1693.82139581	Not Found	High	High				4.84500217437744	High	0	1.412E-06
High	[K].DSANDRTDEYGGSLENR.[C]		0.000174957	0	1	1	6	Q84QK0	Q84QK0 [195-211]	1	1898.81110148	High	High	High				6.06852626800537	High	0	3.278E-06
High	[K].IVVVDHELPNQGSQQR.[R]		0.000386767	0	1	1	8	Q43007	Q43007 [338-353]	0	1818.94568504	High	High	Not Found	8.6e7			4.1123628616333	High	0	1.079E-06
High	[R].EAGVTVVESPAK.[I]		0.00141237	0	1	1	6	Q6ZL94	Q6ZL94 [304-315]	0	1186.63139364	High	High	High	1.6e8			3.56170296669006	High	0	8.533E-06
High	[K].YYCTVIDAPGHR.[D]	1xCarbamidomethyl [C3]	0.000204105	0	1	1	11	O64937	O64937 [85-96]	0	1451.67360986	High	High	High	2.1e9		1.4e9	4.12664699554443	High	0	7.552E-06
High	[K].EDVRPIFWANRPK.[S]		0.00464857	0	1	1	2	Q75HE6	Q75HE6 [325-337]	0	1627.87033545	High	Not Found	Not Found				3.36549735069275	High	0	5.738E-05
High	[R].LPSPNGESTVSCHQISK.[M]	1xCarbamidomethyl [C12]	0.000391206	0	1	1	2	P42211	P42211 [404-420]	0	1840.88578719	Not Found	Not Found	High				3.90131306648254	High	0	1.098E-06
High	[R].ASHQVYQPNGAAPISSTDKPISAR.[W]	1xDeamidated [N/Q]	0.000186292	0	1	1	4	Q6Z965	Q6Z965 [117-140]	0	2496.24774036	High	Not Found	High				2.67061877250671	High	0	3.37E-07
High	[K].EEPKPEPEAEAAAETTSR.[E]		2.14176E-05	0	1	1	5	Q0JPA6	Q0JPA6 [132-149]	0	1941.90360487	High	High	High	1.0e8			5.32413864135742	High	0	1.062E-08
High	[K].AIENTAASISDVPEEK.[L]		0.000864714	0	1	1	6	Q6ESI7	Q6ESI7 [571-586]	0	1673.82283551	High	High	High			2.5e7	4.35752630233765	High	0	2.205E-05
High	[R].IVEPEAGSPAIR.[C]		0.00158305	0	1	1	6	Q9LGQ6	Q9LGQ6 [78-89]	0	1238.67392716	High	High	High	2.5e8		1.5e8	3.26132583618164	High	0	1.473E-05
High	[R].VTSGEQQVVSGMNYR.[L]	1xOxidation [M12]	4.47226E-05	0	1	1	6	Q10J94	Q10J94 [70-84]	0	1670.78025966	High	High	High	9.8e7		4.9e7	5.39360046386719	High	0	1.117E-07
High	[R].SLGGNPTQAQLR.[D]		0.0057058	0	1	1	4	Q84VG0	Q84VG0 [40-51]	0	1241.65967407	Not Found	High	High			1.8e7	3.06661438941956	High	4.364E-05	0.0006718
High	[R].ELCSETGAAQDDVLAR.[V]	1xCarbamidomethyl [C3]	0.000112098	0	1	1	2	Q6AVA8	Q6AVA8 [713-728]	0	1734.79630349	High	Not Found	Not Found	2.4e8			4.71949815750122	High	0	1.486E-07
High	[R].LGGEVLTTENAR.[E]		0.00217866	0	1	1	6	Q9LD61	Q9LD61 [121-132]	0	1259.65900533	High	High	High				3.97230505943298	High	0	7.469E-05
High	[K].GEAGTGNVVEAVR.[H]		0.00128184	0	1	2	6	Q69LA6	Q69LA6 [175-187]	0	1258.63860424	High	High	High	6.8e7			4.41312026977539	High	0	7.33E-06
High	[R].LLPDATGTTCGQR.[L]	1xCarbamidomethyl [C10]	0.00378686	0	1	1	6	P31924	P31924 [343-355]	0	1389.67908912	High	High	High	4.5e8			3.05194091796875	High	4.364E-05	0.0001403
High	[K].AEYDESGPSIVHR.[K]		0.0020115	0	1	1	7	Q10DV7	Q10DV7 [362-374]	0	1459.68119725	High	High	High	1.6e8			3.44902944564819	High	4.364E-05	0.0007985
High	[K].VIGTEHTDILR.[V]		0.0052389	0	1	1	11	P30298	P30298 [351-361]	0	1253.68482619	High	High	High	2.2e8			3.11850047111511	High	4.364E-05	0.0006161
High	[K].LVIVGDGGTGK.[T]		0.00551426	0	2	2	4	A2Y7R5; Q7F7I7	A2Y7R5 [16-26]; Q7F7I7 [16-26]	0	1015.57823597	Not Found	High	High				2.60598969459534	High	4.364E-05	0.0003812
High	[R].TSVPNIWAVGDVTNR.[I]		0.000318553	0	1	1	6	P48642	P48642 [325-339]	0	1628.83909482	High	High	High	2.2e8	1.8e8	1.8e8	4.37285137176514	High	0	8.736E-07
High	[R].EILHIQGGQCGNQIGAK.[F]	1xCarbamidomethyl [C10]	0.000382377	0	2	6	2	Q40665; P37832	Q40665 [3-19]; P37832 [3-19]	0	1822.92284145	High	Not Found	Not Found	1.4e7			3.73212337493896	High	0	1.929E-06
High	[R].KSEPIPEVNDEPVK.[V]		0.000371621	0	1	1	8	Q53LQ0	Q53LQ0 [374-387]	1	1580.81662802	High	High	High	2.5e7			4.37043905258179	High	0	1.064E-05
High	[K].LGIYSDAGSQTCSNK.[M]	1xCarbamidomethyl [C12]	4.70799E-05	0	1	1	6	Q9FXT4	Q9FXT4 [145-159]	0	1600.72716139	High	High	High	4.1e7			5.12320613861084	High	0	3.942E-07
High	[R].VDVAAPEQCPPEGR.[L]	1xCarbamidomethyl [C9]	0.000554094	0	1	1	6	P0C0L1	P0C0L1 [151-164]	0	1524.71111747	High	High	High	7.2e7			3.89752459526062	High	0	1.916E-06
High	[K].SPEDATNLIDDKK.[I]		0.000292418	0	1	1	12	Q53LQ0	Q53LQ0 [159-171]	1	1445.71182863	High	High	High	1.7e8			4.99347591400146	High	0	8.304E-05
High	[K].FANACGAITATK.[K]	1xCarbamidomethyl [C5]	0.00197738	0	1	2	6	A2WXV8	A2WXV8 [292-303]	0	1224.60413339	High	High	High	9.4e7			4.01449251174927	High	0	1.856E-05
High	[K].YLESVDVDDSKDVK.[S]		0.00108638	0	1	2	2	B8AEC1	B8AEC1 [108-121]	1	1611.77482273	High	Not Found	Not Found	7.9e6			3.75029397010803	High	0	1.461E-05
High	[R].KFGCTEFVNPK.[D]	1xCarbamidomethyl [C4]	0.00304965	0	1	1	12	Q2R8Z5	Q2R8Z5 [237-247]	1	1326.65108357	High	High	High	2.4e8			4.37028312683105	High	0	2.925E-05
High	[K].LQQVSVHGLAAGK.[K]		0.00135709	0	1	1	9	Q9FR35	Q9FR35 [24-36]	0	1307.74300977	High	High	High	1.2e8			3.2403359413147	High	4.364E-05	0.001054
High	[K].NPNRPIASFIFSGPTGVGK.[S]		0.00470181	0	1	1	3	Q7F9I1	Q7F9I1 [627-645]	0	1959.0446708	High	High	Not Found	1.9e7	8.6e6		3.30125427246094	High	0	5.838E-05
High	[K].APQAAGTIHTDFER.[G]		0.000997282	0	1	2	10	B8BBN7	B8BBN7 [326-339]	0	1513.73938083	High	High	High	1.2e7			4.10214805603027	High	0	4.912E-06
High	[R].WQYDHTPEEGTEER.[K]		0.00217866	0	1	1	5	Q7XPL2	Q7XPL2 [371-384]	0	1776.74598218	High	High	High	3.7e7			3.84370899200439	High	4.364E-05	0.001072
High	[K].AGEDADSLGLTGHER.[Y]		1.82544E-05	0	1	1	7	Q6YZX6	Q6YZX6 [825-839]	0	1527.70338917	High	High	High	1.4e8			5.17533159255981	High	0	8.191E-09
High	[K].HLGGSDDTVEAYESGK.[L]		0.000333433	0	1	1	2	Q0DAE4	Q0DAE4 [108-123]	0	1664.73983418	Not Found	Not Found	High				4.2282977104187	High	0	8.491E-07
High	[K].IAVDMVNEGLIDR.[R]		0.000500006	0	1	1	8	Q75KR1	Q75KR1 [363-375]	0	1444.74644008	High	High	High			1.7e8	4.78122043609619	High	0	7.719E-06
High	[R].IDVTGPEQCPPEGK.[L]	1xCarbamidomethyl [C9]	7.47498E-05	0	1	1	5	Q7XJ02	Q7XJ02 [200-213]	0	1526.71553413	High	High	High	5.2e7			4.30048704147339	High	0	1.385E-06
High	[R].EQLTETVESLLDLK.[V]		0.000767071	0	1	1	8	O04226	O04226 [135-148]	0	1617.85815843	High	High	High	4.2e6	1.4e6	2.2e8	3.66916036605835	High	0	1.807E-05
High	[K].SQGATILTGGVRPK.[H]		0.000391206	0	1	1	11	B3VMC0	B3VMC0 [354-367]	0	1384.79068818	High	High	High	1.0e8			4.06211042404175	High	0	1.769E-06
High	[R].LGWHDSGTYDK.[N]		0.00529888	0	1	2	9	Q7XJ02	Q7XJ02 [115-125]	0	1278.5749414	High	High	High	1.3e7		1.9e7	3.07491183280945	High	0.0005345	0.01118
High	[K].GILAADESTGTIGKR.[F]		0.00161958	0	2	3	3	P17784; Q5N725	P17784 [25-39]; Q5N725 [25-39]	1	1488.8016467	Not Found	High	High			1.2e8	3.92420196533203	High	0	1.065E-05
High	[K].VDATEDTDLAQK.[Y]		0.00385213	0	1	1	2	Q67IX6	Q67IX6 [131-142]	0	1305.61686567	Not Found	High	Not Found		5.3e6		3.44005918502808	High	0	4.49E-05
High	[R].AIVQAVTHYSDPK.[I]		0.00021364	0	1	2	12	Q69LA6	Q69LA6 [275-287]	0	1428.74815466	High	High	High	1.7e8		1.1e8	3.85258936882019	High	0	4.173E-07
High	[K].AAGVYTDAEGAAADK.[F]		0.00205791	0	1	1	4	Q84T92	Q84T92 [120-134]	0	1409.65431379	Not Found	High	High				3.34697914123535	High	0	1.556E-05
High	[K].IKNEQDPSLTFR.[R]		0.0041012	0	1	1	8	Q9S827	Q9S827 [88-99]	1	1447.75396829	High	High	High	1.3e8		7.5e7	3.95813417434692	High	0	8.934E-05
High	[R].VNVYYNEASCGR.[F]	1xCarbamidomethyl [C10]	0.00173431	0	1	4	6	Q43594	Q43594 [47-58]	0	1431.63213894	High	High	High	3.9e7			3.81325554847717	High	0	1.182E-05
High	[K].DHASCCPPDYPVCNTR.[A]	3xCarbamidomethyl [C5; C6; C13]	0.00339836	0	1	1	2	P25777	P25777 [424-439]	0	1948.77347697	Not Found	Not Found	High			1.9e7	3.52777981758118	High	0	3.78E-05
High	[K].GEYDESGPSIVHR.[K]		0.00573837	0	1	1	6	A2XNS1	A2XNS1 [362-374]	0	1445.66554719	High	Not Found	High	1.7e7		2.2e7	3.22703123092651	High	4.364E-05	0.000942
High	[K].MGVTHCTIAHALEK.[T]	1xCarbamidomethyl [C6]	6.12147E-05	0	1	1	6	P31924	P31924 [432-445]	0	1567.77194364	High	High	High	3.4e7		2.7e7	4.06367492675781	High	0	2.699E-07
High	[K].GHHYIVTDDKEGLNSELEK.[H]	1xDeamidated [N14]	0.00210538	0	1	1	4	Q9SXP2	Q9SXP2 [65-83]	1	2185.04076741	Not Found	High	High				5.08866691589355	High	0	1.613E-05
High	[K].GHHYIVTDDKEGLNSELEK.[H]		0.000235406	0	1	1	12	Q9SXP2	Q9SXP2 [65-83]	1	2184.05675141	High	High	High	6.7e7			4.92789888381958	High	4.364E-05	0.0005098
High	[K].WALSDIPIMPK.[G]		0.00434154	0	2	4	4	Q8GU95; A2YL07	Q8GU95 [186-196]; A2YL07 [190-200]	0	1270.68640618	High	High	High	4.1e7	2.7e7	4.2e7	3.49109029769897	High	0	5.15E-05
High	[K].TKDGKPFVDVLK.[E]		0.00198869	0	2	3	18	P17784; Q5N725	P17784 [83-94]; Q5N725 [83-94]	1	1346.76782752	High	High	High	7.7e7		3.0e7	3.525634765625	High	4.364E-05	0.000222
High	[K].LADMYTSLQSSR.[S]		0.00259982	0	1	1	6	Q75IM9	Q75IM9 [313-324]	0	1371.65729075	High	High	High	5.5e7	2.9e7	5.6e7	3.72562336921692	High	0	2.263E-05
High	[R].NNGAEGIGLCR.[T]	1xCarbamidomethyl [C10]	0.00293039	0	1	1	6	Q75KR1	Q75KR1 [565-575]	0	1160.54768115	High	High	High	1.3e8		9.8e7	3.71923804283142	High	4.364E-05	0.0003507
High	[K].AVAHQPVSVAIEAGGR.[E]		5.43004E-05	0	1	1	11	P25777	P25777 [267-282]	0	1561.84451459	High	High	High	1.5e8			4.77197504043579	High	0	1.739E-06
High	[R].AGGVDDAPLVGNK.[A]		0.000854902	0	1	1	6	Q6ER94	Q6ER94 [61-73]	0	1212.62189158	High	High	High	5.7e7			4.00999593734741	High	4.364E-05	0.0005461
High	[K].VVTDEGLVER.[A]		0.0048652	0	1	1	6	Q10G56	Q10G56 [340-349]	0	1116.58952886	High	High	High	1.2e8			3.55512619018555	High	4.364E-05	0.0004853
High	[K].QSSALSAASSACDHIR.[D]	1xCarbamidomethyl [C12]	0.000151693	0	1	1	5	Q7XDC8	Q7XDC8 [241-256]	0	1660.77075751	High	High	High	3.1e8			4.29478168487549	High	0	2.408E-07
High	[R].EGNVVLAPTNPR.[D]		0.00317376	0	1	1	4	Q10M12	Q10M12 [47-58]	0	1266.68007516	High	High	High	1.8e8			3.7775719165802	High	4.364E-05	0.0001108
High	[R].YGGGANTLAAGYSK.[G]		0.000835612	0	1	1	4	Q8H5N9	Q8H5N9 [159-172]	0	1329.64335527	Not Found	High	High				3.77287077903748	High	0	3.703E-06
High	[R].LGGGAAFVGK.[L]		0.00497726	0	1	2	5	A2WXV8	A2WXV8 [51-60]	0	876.49377818	High	High	High	8.9e7		5.8e7	3.62704420089722	High	0	6.389E-05
High	[K].TDEDKVMVLDSHK.[L]		0.00078927	0	1	1	6	Q9LST6	Q9LST6 [30-42]	1	1516.73118388	High	High	High	3.8e7			4.43350076675415	High	0	3.383E-06
High	[R].HGAVLDAGGVEVR.[A]		0.000171987	0	1	1	2	Q7XUG1	Q7XUG1 [483-495]	0	1279.67532413	Not Found	Not Found	High				3.79715895652771	High	0	2.946E-07
High	[K].TAVANIPYGGAK.[G]		0.00230648	0	1	1	5	A2XMV1	A2XMV1 [91-102]	0	1161.62624875	High	High	High	4.0e8			3.5009548664093	High	4.364E-05	0.0001206
High	[R].EVNSVNDNPVIDVHR.[G]		0.000274625	0	1	1	11	P14717	P14717 [364-378]	0	1706.84563668	High	High	High	3.6e8			5.02232694625854	High	0	6.245E-07
High	[K].ELVSASAVENER.[D]		0.00296398	0	2	2	3	B8BAI9; Q6ZJS7	B8BAI9 [277-288]; Q6ZJS7 [276-287]	0	1303.64883453	Not Found	High	High			1.9e7	4.07441806793213	High	0	6.279E-05
High	[R].TGGAPGGGADGEGGVDDEHDEL.[-]		1.02568E-05	0	1	1	6	Q6Z7B0	Q6Z7B0 [644-665]	0	2011.81116097	High	High	High	4.1e7			5.45486164093018	High	0	9.201E-08
High	[K].ATEPHACLNNFTN.[-]	1xCarbamidomethyl [C7]	0.0057058	0	1	1	5	A2XID3	A2XID3 [228-240]	0	1488.65360263	High	High	High				3.5480899810791	High	0	7.97E-05
High	[K].VVDGCEAQIAAK.[L]	1xCarbamidomethyl [C5]	0.00134169	0	1	1	4	Q9XEA8	Q9XEA8 [27-38]	0	1260.62526271	High	High	High	2.0e8		9.1e7	4.54157876968384	High	0	7.852E-06
High	[K].TGSVLQQASEQVK.[S]		0.000246404	0	1	2	6	A2Y720	A2Y720 [143-155]	0	1374.7223338	High	High	High	2.8e8			4.20122289657593	High	0	7.838E-06
High	[K].KMDATAQELSEEK.[T]		0.000140845	0	1	1	7	Q7XDC8	Q7XDC8 [312-324]	1	1479.69954939	High	High	High	3.7e7			5.34940767288208	High	0	2.146E-07
High	[K].VCMLGDAQHVEEAEK.[I]	1xCarbamidomethyl [C2]	1.63784E-05	0	1	1	11	B7F845	B7F845 [64-78]	0	1715.77273136	High	High	High	1.8e8			4.81487369537354	High	0	1.551E-06
High	[R].SGADAAPGVIR.[D]		0.00293039	0	1	1	6	Q9LGQ6	Q9LGQ6 [51-61]	0	1013.53743379	High	High	High	1.5e8		7.2e7	3.71201515197754	High	4.364E-05	0.0001963
High	[R].NPSYGALTDYQFTRPR.[G]		0.000339191	0	1	1	2	Q75HE6	Q75HE6 [359-374]	0	1885.91913595	High	Not Found	Not Found	1.2e8			3.16970682144165	High	0	8.711E-07
High	[R].NLNMGNAASIPSK.[C]	1xOxidation [M4]	0.00067273	0	1	1	6	Q2QYL3	Q2QYL3 [90-102]	0	1332.65762552	High	High	High	1.5e8		1.0e8	3.97049331665039	High	0	2.615E-06
High	[K].VTVHHFHGNNVDLGTACGK.[Y]	1xCarbamidomethyl [C17]	3.38119E-05	0	1	1	4	Q9SDG6	Q9SDG6 [69-87]	0	2062.98756689	Not Found	High	High			9.8e6	3.79029130935669	High	0	2.186E-08
High	[K].TEGVNIYGGPIAHK.[A]		0.000732844	0	1	1	10	O04226	O04226 [570-583]	0	1455.75905369	High	High	High	1.5e7			4.18961095809937	High	0	2.936E-05
High	[K].KLSVETTANQDPLVTK.[G]		9.36168E-06	0	1	1	12	Q43008	Q43008 [166-181]	1	1743.94870473	High	High	High	3.9e8			4.43428421020508	High	0	2.927E-09
High	[R].NPLQFDNSYFTELLSGDK.[E]		2.1054E-05	0	1	2	3	Q10N21	Q10N21 [182-199]	0	2087.99202597	High	High	High	9.7e7	1.1e8	1.4e8	5.83922576904297	High	0	3.287E-08
High	[K].LLESHLVPSSTAPESK.[V]		2.73752E-05	0	1	1	12	Q7XTE8	Q7XTE8 [110-125]	0	1694.89594092	High	High	High	2.7e8			4.76876831054688	High	0	1.565E-08
High	[K].DKTGSVLQQASEQVK.[S]		8.23659E-05	0	1	2	10	A2Y720	A2Y720 [141-155]	1	1617.84423971	High	High	High	6.1e7			5.00771951675415	High	0	4.345E-06
High	[K].IADAEENLGESEVR.[E]		0.000107707	0	1	1	6	Q8W425	Q8W425 [88-101]	0	1531.72345589	High	High	High	5.5e7			5.8748893737793	High	0	1.4E-07
High	[K].VESTAVPSASTPDVADAK.[A]		0.000222348	0	1	1	6	Q40680	Q40680 [79-96]	0	1744.85994926	High	High	High	5.8e7			4.65373468399048	High	0	7.017E-07
High	[K].LVMQDLKPEVQAFK.[S]		0.00492091	0	1	1	6	Q6L4F8	Q6L4F8 [283-296]	0	1645.89818965	High	High	High	2.5e7		1.5e7	2.68699407577515	High	4.364E-05	9.488E-05
High	[R].VSTNEYQPDGQAPISSTDR.[Q]	1xDeamidated [Q/N]	0.000164311	0	1	1	6	Q69TH8	Q69TH8 [118-136]	0	2065.93088262	High	High	Not Found				4.81507253646851	High	0	2.216E-06
High	[R].EVNSVNDNPVIDVHR.[G]	1xDeamidated [N]	0.000700144	0	1	1	6	P14717	P14717 [364-378]	0	1707.82965268	High	High	Not Found		2.2e7		4.3066554069519	High	0	1.681E-05
High	[R].VSTNEYQPDGQAPISSTDR.[Q]		1.31849E-05	0	1	1	3	Q69TH8	Q69TH8 [118-136]	0	2064.94686662	Not Found	High	High				5.07203531265259	High	0	4.879E-09
High	[R].EADPLDSQVVTVGK.[F]		0.000889737	0	1	2	2	Q84XG9	Q84XG9 [257-270]	0	1457.74821415	High	Not Found	Not Found	5.8e7			3.1187789440155	High	0	4.085E-06
High	[R].TEHMFFASDER.[I]		0.00470181	0	1	1	8	Q6AVA8	Q6AVA8 [636-646]	0	1369.58412585	High	High	High				3.06439614295959	High	0.0001691	0.004144
High	[R].TDEYGGSLSNR.[C]		0.00391852	0	1	1	6	Q6Z965	Q6Z965 [208-218]	0	1198.53347048	High	High	High	4.3e6		4.0e6	3.46572971343994	High	0	4.376E-05
High	[K].LLGISCDDVQSHK.[D]	1xCarbamidomethyl [C6]	0.000441014	0	1	2	9	P0C5C8	P0C5C8 [67-79]	0	1471.7209539	High	High	High	5.3e7			4.29502201080322	High	0	9.482E-06
High	[R].YDVGNAVPSDFHQTVHGK.[D]		0.000115342	0	1	1	12	P27933	P27933 [401-418]	0	1970.93551424	High	High	High	5.6e8			4.04053354263306	High	0	2.448E-06
High	[R].KPEADMVALVR.[H]		0.00351654	0	1	2	5	Q7XQ45	Q7XQ45 [44-54]	0	1228.67181872	High	High	High	7.9e7			3.48206806182861	High	0	4.581E-05
High	[K].GDAVLGEGASESLHVK.[D]		2.5563E-05	0	1	1	36	P17784	P17784 [339-354]	0	1568.7914759	High	High	High	1.2e8	3.7e6	8.7e6	5.00632429122925	High	0	1.747E-07
High	[K].DATDDFEDVGHSTTAR.[A]		0.000502867	0	1	1	2	P49100	P49100 [55-70]	0	1736.73581138	Not Found	Not Found	High				4.06604814529419	High	0	1.644E-06
High	[R].LLPPFHQASSLLR.[G]		0.0041012	0	1	1	3	Q75GX9	Q75GX9 [126-138]	0	1478.84780916	High	High	High	1.4e8		9.1e7	2.73268485069275	High	0	4.712E-05
High	[R].EAVFSYADDPCSANYPLMQK.[L]	1xCarbamidomethyl [C11]	4.78929E-05	0	1	1	6	P14717	P14717 [560-579]	0	2306.01039518	High	High	High	5.4e7			4.94603490829468	High	0	1.146E-07
High	[K].GEGSHILDPEGNK.[Y]		0.000320376	0	1	1	10	Q10G56	Q10G56 [64-76]	0	1352.6440835	High	High	High	1.6e7	1.1e7	2.4e7	4.40712070465088	High	0	7.977E-07
High	[K].VLGTEHTHILR.[V]		0.00339836	0	1	2	14	P31924	P31924 [359-369]	0	1275.71679505	High	High	High	1.2e8	5.6e6	6.5e7	3.12368130683899	High	4.364E-05	0.0002929
High	[K].NGGIDTEDDYPYK.[A]	1xDeamidated [N1]	0.000367403	0	1	1	4	P25777	P25777 [220-232]	0	1487.61725996	Not Found	High	High			6.0e7	4.05071592330933	High	0	9.952E-07
High	[K].NGGIDTEDDYPYK.[A]		0.00145324	0	1	1	4	P25777	P25777 [220-232]	0	1486.63324396	Not Found	High	High				4.36356115341187	High	0	8.936E-06
High	[R].QSGTTPGYSYSTANK.[N]		0.000144922	0	1	1	6	A2Y4S9	A2Y4S9 [48-62]	0	1561.71289123	High	High	High	6.2e7		3.9e7	4.74186515808105	High	0	2.254E-07
High	[R].AYFSATSAHTCTGDGNAMVAR.[A]	1xDeamidated [N16]; 1xCarbamidomethyl [C11]	9.33853E-05	0	1	1	3	Q6ZDY8	Q6ZDY8 [247-267]	0	2188.93862768	High	High	Not Found				4.79502964019775	High	0	1.113E-07
High	[R].AYFSATSAHTCTGDGNAMVAR.[A]	1xCarbamidomethyl [C11]	6.20704E-06	0	1	1	9	Q6ZDY8	Q6ZDY8 [247-267]	0	2187.95461168	High	High	High	8.1e7			5.04424095153809	High	0	6.688E-09
High	[R].SDYDFGHTLHANHLPR.[G]		0.000145752	0	1	1	10	Q53LQ0	Q53LQ0 [198-213]	0	1879.88341917	High	High	High	1.4e8			4.13954830169678	High	0	2.261E-07
High	[K].SVYYGAAEEFKDK.[E]		0.00436634	0	1	1	9	Q53LQ0	Q53LQ0 [296-308]	1	1506.7111004	High	High	High	1.0e8			3.90716290473938	High	4.364E-05	0.0003206
High	[K].IENLNQNIGALSVK.[L]		0.000384566	0	1	2	6	A2XRZ0	A2XRZ0 [292-305]	0	1512.83803222	High	High	High	1.1e8		3.8e7	4.2221794128418	High	0	3.749E-06
High	[R].TLDAHIEEQFGSGR.[L]		0.000436009	0	1	1	14	P49199	P49199 [165-178]	0	1559.74486009	High	High	High	2.4e7			3.77950525283813	High	0	4.209E-06
High	[K].HIVQDLKPEIPVSK.[N]		3.43958E-05	0	1	1	12	P49027	P49027 [282-295]	0	1602.92136792	High	High	High	6.1e8			4.32535648345947	High	0	2.039E-06
High	[K].AVANSTSATFLR.[V]		0.00436634	0	1	1	6	P46466	P46466 [246-257]	0	1237.65352607	High	High	High				3.3616349697113	High	4.364E-05	0.0001427
High	[K].DAPMFVVGVNEK.[E]		0.00376535	0	2	2	22	Q7FAH2; Q6K5G8	Q7FAH2 [129-140]; Q6K5G8 [129-140]	0	1305.65074889	High	High	High				3.89168310165405	High	4.364E-05	0.000128
High	[K].IVASNTGSGVYK.[D]		0.00220364	0	1	3	2	Q852M2	Q852M2 [277-288]	0	1195.63172801	High	Not Found	Not Found	1.9e7			3.49057674407959	High	0	1.733E-05
High	[R].SAHNYHPIPVVFSK.[G]		0.00217866	0	1	1	6	Q10G56	Q10G56 [50-63]	0	1595.83288733	High	High	High	1.3e7		3.8e7	3.76595282554626	High	0	1.715E-05
High	[K].CLLDDEAVTVGGTCHSHATK.[D]	2xCarbamidomethyl [C1; C14]	2.38708E-05	0	1	2	12	A2YH64	A2YH64 [234-253]	0	2170.98557774	High	High	High	5.3e7		5.8e7	4.53121423721313	High	0	1.261E-08
High	[K].GALDGGLDIPHSDKR.[F]		0.000472272	0	2	3	11	Q8L4L4; A2WXX3	Q8L4L4 [165-179]; A2WXX3 [165-179]	1	1550.79214464	High	High	High	3.5e8		1.7e8	4.35398530960083	High	0	2.82E-06
High	[R].AHALSTVDGYSGYGAEQGEK.[K]		1.87828E-05	0	1	1	4	Q10MQ2	Q10MQ2 [120-139]	0	2039.93048833	Not Found	Not Found	High			3.4e7	5.03165769577026	High	0	1.959E-08
High	[R].IVQDPSSLQDQK.[K]		0.00171464	0	1	2	6	A2WXV8	A2WXV8 [273-284]	0	1357.69578471	High	High	High	1.6e8		8.2e7	4.0128698348999	High	0	1.169E-05
High	[R].KEAAENTLVAYK.[S]		0.00259982	0	1	1	4	Q06967	Q06967 [148-159]	1	1336.71070654	Not Found	High	High			1.1e7	4.22070980072021	High	0	2.27E-05
High	[K].TYDLNFKEENNDGSQK.[I]	1xDeamidated [N/Q]	0.000650088	0	1	1	60	Q42971	Q42971 [264-279]	1	1902.83519143	High	High	High	5.4e7			4.62999296188354	High	0	8.22E-06
High	[K].TYDLNFKEENNDGSQK.[I]		7.51776E-05	0	1	1	17	Q42971	Q42971 [264-279]	1	1901.85117543	High	High	High	9.5e8		6.7e8	4.80530691146851	High	0	4.418E-07
High	[R].RAEQMLINNPSR.[V]		0.000428608	0	1	1	14	P37833	P37833 [56-67]	1	1428.73760676	High	High	High	1.2e8		8.5e7	4.40841197967529	High	4.364E-05	0.0001947
High	[R].CNDELEPSQCTAACK.[S]	3xCarbamidomethyl [C1; C10; C14]	2.28054E-05	0	1	2	6	A2WK50	A2WK50 [143-157]	0	1782.70914539	High	High	High	6.4e7		2.5e7	5.00849342346191	High	0	1.175E-08
High	[K].VMANADTPEDATTAR.[Q]		2.45618E-05	0	1	1	6	Q6AVA8	Q6AVA8 [610-624]	0	1562.71151102	High	High	High	1.5e8		8.0e7	5.3072509765625	High	0	1.323E-08
High	[R].VEIIANDQGNR.[I]		0.00179468	0	1	1	7	Q75HQ0	Q75HQ0 [78-88]	0	1228.62803958	High	High	High	6.6e8		4.1e8	3.80393886566162	High	0	1.25E-05
High	[R].VEIIANDQGNR.[I]	1xDeamidated [N/Q]	0.00180494	0	1	1	8	Q75HQ0	Q75HQ0 [78-88]	0	1229.61205558	High	High	High	5.9e7			3.25725674629211	High	4.364E-05	0.0001026
High	[K].MGITQCNIAHALEK.[T]	1xCarbamidomethyl [C6]	0.00449244	0	1	1	2	Q10LP5	Q10LP5 [427-440]	0	1585.7825083	High	Not Found	Not Found	4.8e7			4.11657476425171	High	0	5.464E-05
High	[R].TANLANNQIINYR.[C]		0.00208151	0	1	2	6	Q2QYW2	Q2QYW2 [151-163]	0	1504.78666538	High	High	High	5.8e7	2.2e7	3.5e7	4.40079975128174	High	0	2.014E-05
High	[K].IGFESSQEVQHR.[I]		0.000576675	0	1	1	10	P35686	P35686 [17-28]	0	1416.68661702	High	High	High	3.7e7		4.0e7	4.04359149932861	High	0	1.395E-05
High	[R].TAVYNTATVTAASSPAK.[M]		0.000359111	0	1	1	6	Q5Z7L0	Q5Z7L0 [404-420]	0	1652.84899074	High	High	High	7.3e6			4.30699634552002	High	0	9.587E-07
High	[R].EELGCVFLTGEK.[L]	1xCarbamidomethyl [C5]	0.00229337	0	1	1	7	P14717	P14717 [651-662]	0	1381.66679312	High	High	High	3.3e8		2.1e8	3.70791006088257	High	0	1.849E-05
High	[R].TIGHTVTSPDDTAEQCR.[S]	1xCarbamidomethyl [C16]	0.000418935	0	1	1	2	Q259G4	Q259G4 [226-242]	0	1887.8501299	High	Not Found	Not Found	3.3e6			4.16607713699341	High	0	1.224E-06
High	[R].IIYGGSVTGANCK.[E]	1xCarbamidomethyl [C12]	0.000583294	0	1	1	11	P48494	P48494 [207-219]	0	1339.66746186	High	High	High	1.1e9			4.765305519104	High	0	2.085E-06
High	[R].IIYGGSVTGANCK.[E]	1xDeamidated [N11]; 1xCarbamidomethyl [C12]	0.000349009	0	1	1	11	P48494	P48494 [207-219]	0	1340.65147786	High	High	High	3.4e7		4.1e7	4.61141872406006	High	0	9.148E-07
High	[R].ATNTILATGGYGR.[A]		0.00129655	0	1	1	6	Q6ZDY8	Q6ZDY8 [234-246]	0	1294.67498976	High	High	High	1.7e8			3.98787331581116	High	0	7.469E-06
High	[K].FSNACGAICTTK.[K]	2xCarbamidomethyl [C5; C9]	0.00150383	0	1	1	6	Q0J8G4	Q0J8G4 [303-314]	0	1329.59258269	High	High	High	1.2e8			3.8845329284668	High	0	9.408E-06
High	[R].MLSPHVLGEDHYNTAR.[G]		5.58723E-05	0	1	1	8	Q01859	Q01859 [430-445]	0	1839.88064199	High	High	High	3.0e7			4.67328977584839	High	0	4.888E-08
High	[R].QITPDDSGIVYSKPR.[R]		0.000239472	0	1	1	7	Q69TH8	Q69TH8 [137-151]	0	1675.86497517	High	High	High	1.3e8			4.47357797622681	High	0	7.563E-07
High	[K].LTSSNCTVAIVGR.[K]	1xCarbamidomethyl [C6]	0.00167596	0	1	1	6	P52428	P52428 [204-216]	0	1377.71547464	High	High	High	1.3e8		9.9e7	4.09135580062866	High	0	1.287E-05
High	[K].APGGAPANVACAISK.[L]	1xCarbamidomethyl [C11]	2.26756E-05	0	1	1	6	Q0J8G4	Q0J8G4 [47-61]	0	1383.70490998	High	High	High	3.3e8		1.8e8	4.500412940979	High	0	5.503E-08
High	[K].EVAAASEISGEK.[F]		0.00389626	0	1	1	6	Q6K669	Q6K669 [505-516]	0	1190.58992272	High	High	High	9.0e7		1.1e8	3.65238094329834	High	4.364E-05	0.000197
High	[R].EGGEITTAPEEQIR.[E]		0.000353016	0	1	2	6	B8AL97	B8AL97 [223-236]	0	1529.74419135	High	High	High	5.7e7		4.3e7	4.30293464660645	High	0	1.014E-05
High	[K].IGATGVVSQECK.[T]	1xCarbamidomethyl [C11]	0.00163816	0	1	1	6	Q42456	Q42456 [310-321]	0	1248.62526271	High	High	High	1.2e8		7.9e7	4.16635179519653	High	0	3.221E-05
High	[R].AALPVGTVSGAPK.[V]		0.00421966	0	1	3	5	Q9XJ29	Q9XJ29 [486-498]	0	1167.67319893	High	High	High	6.4e7		3.9e7	2.88594150543213	High	4.364E-05	0.0002603
High	[K].FSGATESGGGVVR.[V]		0.000169067	0	1	1	2	Q653V7	Q653V7 [787-799]	0	1223.60149049	Not Found	Not Found	High				3.6431782245636	High	0	2.861E-07
High	[R].TEHMFFSSDER.[I]		0.00279978	0	1	1	11	Q75KR1	Q75KR1 [576-586]	0	1385.57904045	High	High	High	1.4e8		1.2e8	3.61676287651062	High	0.001451	0.02546
High	[R].TCYAQASQIR.[Q]	1xCarbamidomethyl [C2]	0.00301509	0	1	1	5	P49397	P49397 [153-162]	0	1197.56808224	High	High	High	4.2e8			3.91165709495544	High	0	2.87E-05
High	[R].KAEEHLSGLSADTPYSEFHHR.[F]		1.97087E-06	0	1	1	6	P31924	P31924 [215-235]	1	2411.13746128	High	High	High	7.7e7		3.3e7	5.71443176269531	High	0	4.329E-09
High	[K].MGVEVYHNLK.[S]		0.00475566	0	1	1	9	Q42971	Q42971 [190-199]	0	1189.60340485	High	High	High	4.9e8			3.76347970962524	High	4.364E-05	0.001396
High	[K].VTVPGAAGAVKPK.[A]		0.00351654	0	1	1	4	Q9LDN2	Q9LDN2 [203-215]	0	1194.72048348	High	High	High	2.1e7			2.90629458427429	High	0	3.685E-05
High	[K].HAGVTYADLFQLASATAIEEAGGPK.[I]		3.20148E-06	0	1	1	4	P0C0L1	P0C0L1 [119-143]	0	2517.26199302	High	High	Not Found	2.2e7	2.1e7		6.02726745605469	High	0	5.091E-10
High	[K].QAGEYQPEEQPEADTDYSR.[A]		0.000404833	0	1	1	8	Q43007	Q43007 [633-651]	0	2212.92652502	High	High	High	4.4e7		4.2e7	4.00567770004272	High	0	3.303E-06
High	[R].VSLLLGGSGPGLHK.[A]		0.0051502	0	1	1	2	A2XNR6	A2XNR6 [65-78]	0	1334.77906092	High	Not Found	Not Found				2.31918931007385	High	0	6.75E-05
High	[K].NPGEQSHAANAGLDIAVR.[L]		0.000775875	0	1	1	4	Q9FE01	Q9FE01 [63-80]	0	1819.90454849	Not Found	High	High			5.8e6	3.21803712844849	High	0	1.105E-05
High	[K].TVDTLEGANPASLANK.[V]		6.66862E-05	0	1	1	2	Q0IWL9	Q0IWL9 [85-100]	0	1600.81769062	High	Not Found	Not Found	9.0e7			5.8480978012085	High	0	6.514E-08
High	[K].AAAVGANSQAAQSMLK.[Q]		2.47024E-05	0	1	2	6	P0C8Y9	P0C8Y9 [161-176]	0	1517.77405177	High	High	High	1.4e8		7.2e7	5.69499588012695	High	0	3.919E-08
High	[R].LAAALSSPAHPAGGAGR.[N]		0.00304965	0	1	1	7	Q75H81	Q75H81 [19-35]	0	1503.80264981	High	High	High				3.93463134765625	High	0	2.934E-05
High	[R].KQSSALSAASSACDHIR.[D]	1xCarbamidomethyl [C13]	3.91899E-07	0	1	1	4	Q7XDC8	Q7XDC8 [240-256]	1	1788.86572047	High	Not Found	High	3.1e8		1.6e8	6.34206771850586	High	0	1.768E-11
High	[K].LYRPGSVGFVSK.[S]		0.00494901	0	1	1	5	Q93VT8	Q93VT8 [164-175]	0	1309.72629711	High	High	High	7.8e7		5.9e7	3.10222983360291	High	4.364E-05	0.0002823
High	[K].TVDSEELTVEER.[N]		0.00127455	0	2	2	12	Q7XTE8; Q6EUP4	Q7XTE8 [38-49]; Q6EUP4 [38-49]	0	1406.66454408	High	High	High	3.6e7		7.3e7	4.12620449066162	High	0	7.267E-06
High	[K].SPCGEGTNTWDR.[F]	1xCarbamidomethyl [C3]	0.00126009	0	1	1	6	P35686	P35686 [77-88]	0	1379.5644533	High	High	High	2.0e7	7.8e6	3.8e7	3.96185111999512	High	0	2.501E-05
High	[K].KGDDEAEAEADPACEGGVCR.[K]	2xCarbamidomethyl [C14; C19]	6.06694E-06	0	1	1	8	Q7Y0E8	Q7Y0E8 [548-567]	1	2135.86043675	High	High	High	6.3e7		4.5e7	5.31792020797729	High	0	4.823E-08
High	[R].LEKPASYDQIK.[A]		0.00254121	0	2	2	12	Q7FAH2; Q6K5G8	Q7FAH2 [251-261]; Q6K5G8 [251-261]	0	1291.68924285	High	High	High	8.1e8		2.5e9	3.9486997127533	High	4.364E-05	0.0001004
High	[K].MGNISPLTGTQGQIR.[L]		0.000257914	0	1	2	6	A2YPX3	A2YPX3 [293-307]	0	1572.81625092	High	High	High	1.7e8		7.0e7	4.08869981765747	High	0	8.888E-07
High	[K].IAVDMVNEGLVER.[R]		0.000925991	0	1	1	8	Q6AVA8	Q6AVA8 [423-435]	0	1444.74644008	High	High	High	9.4e7		7.1e7	4.38877868652344	High	0	4.369E-06
High	[R].CKPNNAVHASEALR.[R]	1xCarbamidomethyl [C1]	0.000235406	0	1	1	7	A2Y0T4	A2Y0T4 [140-153]	0	1566.78053445	High	High	High	7.3e7			3.43972563743591	High	0	4.898E-07
High	[K].EAGEDEGAAPAR.[Y]		0.000665096	0	1	1	6	Q6Z7V2	Q6Z7V2 [162-173]	0	1172.51782042	High	High	High				3.44633412361145	High	0	6.187E-06
High	[K].YIGLSEASASTIR.[R]		0.000758367	0	2	4	6	A2XRZ0; Q7XQ45	A2XRZ0 [160-172]; Q7XQ45 [164-176]	0	1367.71652017	High	High	High	1.1e8		2.0e8	3.99063444137573	High	0	3.153E-06
High	[K].VADGGAAEDDSTAGGK.[A]		2.16635E-05	0	1	1	8	B8AYH1	B8AYH1 [241-256]	0	1420.6186565	High	High	High				5.07710838317871	High	0	1.078E-08
High	[K].ECPNAECGAGTFMANHFDR.[H]	2xCarbamidomethyl [C2; C7]	8.00487E-05	0	1	1	4	Q9ARZ9	Q9ARZ9 [121-139]	0	2183.86916785	High	High	High	2.9e7		3.3e7	4.43741464614868	High	0	1.745E-07
High	[K].YDCSSADINPIGSVSK.[Q]	1xCarbamidomethyl [C3]	0.00156509	0	1	1	2	Q0D8D4	Q0D8D4 [529-544]	0	1712.77959083	Not Found	Not Found	High				3.88883423805237	High	0	1.011E-05
High	[R].CTSPFLDNDAAAVR.[E]	1xCarbamidomethyl [C1]	0.000532397	0	1	2	4	Q7XR61	Q7XR61 [206-219]	0	1536.71111747	Not Found	High	High			1.7e7	3.85452628135681	High	0	2.778E-06
High	[R].AAIGLSEHGFNTACITK.[L]	1xCarbamidomethyl [C14]	0.000268427	0	1	1	10	Q6ZDY8	Q6ZDY8 [60-76]	0	1789.89014436	High	High	High	3.2e7		6.6e7	4.3457670211792	High	0	1.81E-06
High	[K].IYGVEPTESAILSGGRPGPHK.[I]		0.000177978	0	1	1	6	Q9XEA8	Q9XEA8 [205-225]	0	2165.13494222	High	High	High	4.9e7		8.1e7	4.90320253372192	High	0	3.111E-07
High	[K].LDRPAEDEAMAGQEVAAAE.[-]		0.000400239	0	1	1	4	P49397	P49397 [244-262]	0	1972.89166	High	Not Found	High	8.5e7		1.1e8	4.49428701400757	High	4.364E-05	0.0004321
High	[K].ANSEATLGTYKGDAVLGEGASESLHVK.[D]	1xDeamidated [N2]	0.000357068	0	1	1	34	P17784	P17784 [328-354]	1	2705.32644401	High	High	High				6.62835931777954	High	0	1.007E-06
High	[K].VELVEPPESAAVGER.[V]		0.000754053	0	1	1	6	Q9ZTS1	Q9ZTS1 [726-740]	0	1581.81187699	High	High	High	8.1e6		1.3e7	3.3287239074707	High	4.364E-05	0.0001069
High	[R].NVIHGSDSVDNGKK.[E]	1xDeamidated [N11]	5.78187E-05	0	1	2	32	A6N0M9	A6N0M9 [112-125]	1	1470.71831143	High	High	High			1.5e8	5.09269952774048	High	0	5.194E-08
High	[K].NPNFVGCVEGALGIR.[E]	1xCarbamidomethyl [C7]	0.000894828	0	1	1	2	Q9SXP2	Q9SXP2 [44-58]	0	1602.80568657	Not Found	High	Not Found				3.93691802024841	High	0	1.364E-05
High	[K].KVSPQLIAEYTVR.[A]		0.000292418	0	1	1	23	Q5N725	Q5N725 [237-249]	1	1503.85295405	High	High	High	2.0e8	3.6e7	1.4e9	4.86488819122314	High	0	2.924E-06
High	[K].ANSEATLGTYKGDAVLGEGASESLHVK.[D]		3.23028E-05	0	1	1	2	P17784	P17784 [328-354]	1	2704.34242801	High	High	Not Found				7.11027812957764	High	0	2.033E-08
High	[K].GELEASAATPYELQR.[R]		0.000148269	0	1	1	10	P56724	P56724 [22-36]	0	1634.80204056	High	High	High	3.5e8		2.6e8	5.61607456207275	High	0	8.041E-05
High	[K].GGIGCAPGELSTSELER.[L]	1xCarbamidomethyl [C5]	3.98981E-05	0	1	1	6	Q33E23	Q33E23 [103-119]	0	1732.81703895	High	High	High	1.7e8	4.2e7	1.1e8	5.48329544067383	High	0	1.009E-07
High	[R].GIYAYGFEKPSAIQQR.[GA]		5.04173E-05	0	2	7	10	Q6Z2Z4; P35683	Q6Z2Z4 [55-70]; P35683 [55-70]	0	1827.93880881	High	High	High	3.6e7		1.9e8	4.64576816558838	High	0	7.827E-08
High	[K].SIGNGVQFLNR.[H]		0.00506299	0	2	3	4	P30298; P31924	P30298 [149-159]; P31924 [157-167]	0	1204.64329578	High	High	High	2.6e8		1.4e8	3.23182034492493	High	4.364E-05	0.0005168
High	[R].ANLPGAENLVVQR.[F]		0.00532913	0	1	2	6	Q2QYW2	Q2QYW2 [368-380]	0	1380.75938806	High	High	High	6.9e7		4.3e7	2.87120461463928	High	0	7.173E-05
High	[R].IFIPDREPPNGQPDEPLR.[V]	1xDeamidated [Q/N]	0.000520383	0	2	2	25	Q0DHF6; A2Y5L9	Q0DHF6 [391-408]; A2Y5L9 [391-408]	1	2091.05054435	High	High	High	8.9e8	5.7e7	4.7e8	4.14337348937988	High	0	7.274E-05
High	[R].IFIPDREPPNGQPDEPLR.[V]		0.000371621	0	2	2	15	Q0DHF6; A2Y5L9	Q0DHF6 [391-408]; A2Y5L9 [391-408]	1	2090.06652835	High	High	High	3.3e8			4.08611011505127	High	4.364E-05	0.0007566
High	[R].NILEVGPENADQVTLSSPVLNEGELESLLNDSK.[L]		0.00478281	0	1	1	1	Q69RJ0	Q69RJ0 [627-659]	0	3523.76499184	High	Not Found	Not Found	8.5e6			4.94302034378052	High	0	6.037E-05
High	[K].IIGLDGSEAPVR.[V]		0.00153854	0	1	1	6	Q6ESI7	Q6ESI7 [862-873]	0	1226.67392716	High	High	High	4.7e7		2.6e7	3.4465765953064	High	0	9.818E-06
High	[K].DWREDGIVSPVK.[D]		0.00405475	0	1	1	8	P25778	P25778 [150-161]	1	1400.71685454	High	High	High	3.4e7	2.8e7	5.5e7	4.05277681350708	High	4.364E-05	0.001942
High	[R].TMLELLNQLDGFDSR.[G]		0.00078927	0	1	1	2	P46466	P46466 [316-330]	0	1751.86326059	High	Not Found	Not Found	3.6e6			4.410325050354	High	0	3.387E-06
High	[K].VLVNIEQQSPDIAQGVHGHFTK.[R]		1.9485E-06	0	2	3	10	A2Y053; P93438	A2Y053 [95-116]; P93438 [94-115]	0	2417.2571825	High	High	High	8.8e7	1.2e8	3.3e8	5.1630539894104	High	0	7.309E-10
High	[K].VLVNIEQQSPDIAQGVHGHFTK.[R]	1xDeamidated [Q/N]	6.68511E-06	0	2	3	8	A2Y053; P93438	A2Y053 [95-116]; P93438 [94-115]	0	2418.2411985	High	High	Not Found				5.76109457015991	High	0	1.732E-09
High	[R].TLGVISMSCDNDATR.[G]	1xCarbamidomethyl [C9]	0.000466912	0	1	1	6	Q10G56	Q10G56 [180-194]	0	1639.74143124	High	High	High	1.9e7		3.3e7	4.04583883285522	High	0	1.451E-06
High	[K].VAAQVPDSGPCVTYIGK.[G]	1xCarbamidomethyl [C11]	6.05199E-05	0	1	1	6	Q9LI00	Q9LI00 [162-178]	0	1761.88399636	High	High	High	6.1e8	2.5e8	3.7e8	4.59905958175659	High	0	4.612E-05
High	[R].VVAIIAEGVPESDTK.[Q]		7.26468E-05	0	1	1	5	Q93VT8	Q93VT8 [106-120]	0	1527.82646445	High	High	High	1.1e8	4.7e7	8.5e7	5.36264038085938	High	0	7.487E-08
High	[K].IYGVEPVESAVLSGGKPGPHK.[I]		9.4998E-05	0	1	1	7	Q9XEA6	Q9XEA6 [202-222]	0	2121.13387962	High	High	High	1.4e8	6.1e7	1.1e8	3.73417782783508	High	0	1.148E-07
High	[R].SLRPPAPVASDPGLSLTDLLLR.[R]		1.46115E-05	0	1	1	4	Q0DV32	Q0DV32 [19-40]	0	2288.29725645	High	High	Not Found		3.0e6		4.26111936569214	High	0	5.156E-06
High	[R].GYVASNSKDDPAK.[E]		0.00245576	0	1	1	8	O64937	O64937 [311-323]	1	1351.64883453	High	High	High				3.81483340263367	High	0.0005345	0.01081
High	[K].SIGNGVQFLNR.[H]	1xDeamidated [Q/N]	0.00311997	0	2	3	7	P30298; P31924	P30298 [149-159]; P31924 [157-167]	0	1205.62731178	High	High	High	4.4e8		3.2e8	3.62754797935486	High	4.364E-05	0.0002252
High	[R].NVIHGSDSVDNGKK.[E]		0.00060361	0	1	2	13	A6N0M9	A6N0M9 [112-125]	1	1469.73429543	High	High	High				4.35698318481445	High	0	1.051E-05
High	[R].SSSIGNGVQFLNR.[H]		0.00361815	0	1	1	6	Q10LP5	Q10LP5 [150-162]	0	1378.70735248	High	High	High	6.2e7		3.5e7	4.01186895370483	High	0	3.858E-05
High	[R].LGISYPELTEMQAR.[A]		0.00464857	0	1	1	2	Q6AVA8	Q6AVA8 [746-759]	0	1607.80976855	Not Found	Not Found	High			1.5e7	3.05097937583923	High	0	6.824E-05
High	[R].IIGIDLNANR.[F]		0.00564123	0	1	1	8	Q2R8Z5	Q2R8Z5 [222-231]	0	1098.62658312	High	High	High			1.3e9	3.46958422660828	High	4.364E-05	9.255E-05
High	[R].QDKPEPPPEGR.[L]		0.00181527	0	1	1	10	Q9FE01	Q9FE01 [121-131]	0	1249.61714055	High	High	High				3.25414681434631	High	0	1.274E-05
High	[K].KDAEGQDAEATTEEAKK.[S]		6.49703E-06	0	1	1	6	P49199	P49199 [133-149]	2	1820.85084106	High	High	High			2.5e7	7.09761476516724	High	0	2.395E-09
High	[K].VAIIGSGPAGLAAADQLNK.[M]		1.06749E-05	0	1	1	4	Q0JKD0	Q0JKD0 [1809-1827]	0	1765.98067359	High	High	Not Found	2.5e7			4.74684190750122	High	0	6.328E-08
High	[R].LGANSLLDIVVFGR.[A]		0.00067273	0	1	1	4	Q6ZDY8	Q6ZDY8 [438-451]	0	1473.84238939	Not Found	High	High			8.0e6	3.78584718704224	High	0	7.819E-06
High	[K].ALHGGNFQGTPIGVSMDNAR.[L]		1.21724E-05	0	1	1	11	P14717	P14717 [381-400]	0	2041.98723221	High	High	High	1.7e8	8.8e7	1.8e8	5.99949979782104	High	0	4.842E-08
High	[R].GVYCVFEGGTPDGR.[L]	1xCarbamidomethyl [C4]	0.000573393	0	1	1	12	P27934	P27934 [127-140]	0	1513.67400372	High	High	High	4.1e8		3.4e8	4.33630275726318	High	0	1.029E-05
High	[K].KDAPAGEKPEPVR.[T]		0.00288071	0	1	1	8	P31674	P31674 [74-86]	1	1393.74340363	High	High	High			4.0e7	4.28653764724731	High	0	2.683E-05
High	[R].LSELSDAEVGGLK.[A]		0.000563661	0	1	1	6	Q5NAY4	Q5NAY4 [44-56]	0	1317.68963671	High	High	High	1.5e7			4.09064292907715	High	0	5.182E-06
High	[K].TVDVEELTVEER.[N]		0.00146991	0	1	1	11	Q6ZKC0	Q6ZKC0 [32-43]	0	1418.7009296	High	High	High	1.2e8		1.3e8	4.31116199493408	High	0	9.081E-06
High	[R].LKVPPALNQFTR.[T]		0.00077146	0	1	1	7	P0DKK7	P0DKK7 [67-78]	1	1383.81069541	High	High	High	8.5e7		9.8e7	4.48545503616333	High	0	3.257E-06
High	[K].KDAEGQDAEATTEEAK.[K]		0.000239472	0	1	1	8	P49199	P49199 [133-148]	1	1692.7558781	High	High	High				5.38667154312134	High	0	4.519E-05
High	[R].AAGGASGGEELTVEER.[N]		0.00186777	0	1	1	7	Q2R2W2	Q2R2W2 [37-52]	0	1532.71870486	High	Not Found	High	1.1e6		4.0e5	3.17677116394043	High	0	1.339E-05
High	[K].VFTDCFNCLPVAALIDDK.[I]	2xCarbamidomethyl [C5; C8]	0.00067658	0	1	1	2	P48489	P48489 [162-179]	0	2097.99837437	High	Not Found	Not Found	2.8e7			4.16496801376343	High	0	2.641E-06
High	[K].HHATYVANYNK.[A]		0.00167596	0	1	1	15	Q43008	Q43008 [59-69]	0	1317.63345935	High	High	High				4.22146463394165	High	0	1.122E-05
High	[K].FLEDHPGGDDVLLSSTGK.[D]		4.39633E-05	0	1	1	10	P49100	P49100 [37-54]	0	1886.91304744	High	High	High	1.3e8	2.4e7	7.3e7	4.53830242156982	High	0	3.342E-08
High	[K].ALHGGNFQGTPIGVSMDNAR.[L]	1xDeamidated [N/Q]	0.00114362	0	1	1	3	P14717	P14717 [381-400]	0	2042.97124821	Not Found	Not Found	High				4.79171943664551	High	0	6.101E-06
High	[K].VLTMNPTGDLSSAR.[F]		0.000295774	0	1	1	6	P14717	P14717 [534-547]	0	1461.73660365	High	High	High	2.2e8		1.2e8	4.14909267425537	High	0	3.194E-06
High	[R].VPITVIKPIALSGEPPALTLSNLSFK.[S]	1xDeamidated [N22]	0.000151693	0	1	1	4	Q6ESI7	Q6ESI7 [729-754]	0	2706.56918102	High	High	Not Found	4.2e7	1.4e7		4.71055221557617	High	0	2.412E-07
High	[K].VVIGMDVAASEFYNDKDK.[T]		0.00166643	0	1	1	3	Q42971	Q42971 [246-263]	1	2000.96336844	Not Found	High	High			1.2e7	4.06580972671509	High	0	1.118E-05
High	[K].CVYSSGDVYPNYVK.[L]	1xCarbamidomethyl [C1]	0.000985967	0	1	1	2	Q6ESI7	Q6ESI7 [967-980]	0	1650.74683425	Not Found	Not Found	High				3.19591403007507	High	4.364E-05	0.0005546
High	[R].EEEEEEEEQQKGQEEEEEEQVGQGYETIR.[A]	1xDeamidated [Q]	0.000104081	0	1	1	8	Q75GX9	Q75GX9 [408-436]	1	3527.45758931	Not Found	Not Found	High				4.93268394470215	High	0	1.192E-06
High	[R].IGAQTSVFTVESGSPSR.[S]		0.00018951	0	1	1	6	Q0INM3	Q0INM3 [467-483]	0	1722.8657034	High	High	High	4.7e7		3.1e7	3.53998994827271	High	0	4.883E-06
High	[K].LLNQADCVVSTYR.[D]	1xCarbamidomethyl [C7]	0.000905097	0	1	1	6	Q7XTJ3	Q7XTJ3 [124-136]	0	1538.76315305	High	High	High	1.1e7	2.3e7	1.9e7	3.96053218841553	High	0	4.206E-06
High	[K].VVIGMDVAASEFYNDKDK.[T]	1xOxidation [M5]	0.00166643	0	1	1	2	Q42971	Q42971 [246-263]	1	2016.95828344	Not Found	High	High		7.1e6		4.13868570327759	High	0	1.112E-05
High	[R].EVAVEEEKKEEEAAPAEPAAAAAEAAAPSTEVVEEK.[K]		7.36626E-06	0	1	1	5	Q0JPA6	Q0JPA6 [150-185]	2	3679.77086496	High	Not Found	High	1.5e8			6.19959878921509	High	0	1.92E-09
High	[R].SHVVHDSYAPSR.[T]		0.00164753	0	1	1	6	Q653V7	Q653V7 [802-813]	0	1354.64983764	High	High	High				4.47508096694946	High	0	1.989E-05
High	[K].HGRPGIGATHSSR.[F]		7.02012E-05	0	1	1	15	P31674	P31674 [137-149]	0	1332.6879545	High	High	High	4.3e7		2.7e7	3.82595038414001	High	0	2.946E-07
High	[R].VAPEEHPVLLTEAPLNPK.[A]		2.52729E-05	0	1	1	10	Q10DV7	Q10DV7 [98-115]	0	1954.06440315	High	High	High	9.2e8		6.5e8	4.26038217544556	High	0	9.086E-07
High	[R].LDWGPDMICSDDTQYSNGR.[G]	1xCarbamidomethyl [C9]	5.88173E-05	0	2	3	8	P27937; P27934	P27937 [142-160]; P27934 [141-159]	0	2229.91755742	High	High	High	3.5e7	6.2e6	3.4e7	4.92146110534668	High	0	5.315E-08
High	[R].LDWGPDMICSDDTQYSNGR.[G]	1xDeamidated [N/Q]; 1xCarbamidomethyl [C9]	2.88181E-05	0	2	3	21	P27937; P27934	P27937 [142-160]; P27934 [141-159]	0	2230.90157342	High	High	High	2.5e7	1.7e7	3.8e7	5.65775108337402	High	0	6.382E-08
High	[R].LAGGGGGAEETAR.[L]		0.000198363	0	1	1	6	Q7XKU5	Q7XKU5 [11-23]	0	1145.55454031	High	High	High				5.15381479263306	High	0	3.696E-07
High	[K].YGVTESTLLTR.[N]		0.00173431	0	1	1	8	Q8H8C7	Q8H8C7 [192-202]	0	1239.65794273	High	High	High			2.3e8	3.49316740036011	High	0	1.182E-05
High	[K].LNVNQTGFYR.[V]	1xDeamidated [Q/N]	0.00564123	0	1	1	11	Q6Z6L4	Q6Z6L4 [538-547]	0	1212.60076269	High	High	High	8.8e7			3.46671843528748	High	0	7.846E-05
High	[R].NILEVGPENADQVTLSSPVLNEGELESLLNDSK.[L]	1xDeamidated [N30]	0.000414181	0	1	1	1	Q69RJ0	Q69RJ0 [627-659]	0	3524.74900784	High	Not Found	Not Found				5.28728008270264	High	0	1.202E-06
High	[K].CNGTTDQVDK.[I]	1xDeamidated [N2]; 1xCarbamidomethyl [C1]	0.00454389	0	1	1	5	P48494	P48494 [13-22]	0	1138.4680938	High	High	High			3.2e6	3.42762398719788	High	4.364E-05	0.0003832
High	[K].VNQIGSVTESIEAVK.[M]		3.49898E-05	0	1	1	31	Q42971	Q42971 [355-369]	0	1573.84317711	High	High	High	8.3e5		4.2e9	5.08019971847534	High	0	9.176E-08
High	[R].GFKDQIYDIFQLLPSK.[IV]		0.00436634	0	1	2	7	P35683	P35683 [199-214]	1	1912.02147577	High	High	High	7.0e6	1.1e7	1.5e7	4.13040542602539	High	4.364E-05	0.0001099
High	[R].RVDSAAVFHNASTR.[F]		0.000150829	0	1	1	6	O04226	O04226 [642-655]	1	1530.77716332	High	High	High	7.9e7		3.0e7	4.70147657394409	High	0	2.397E-07
High	[K].DAPMFVCGVNEDK.[Y]	1xCarbamidomethyl [C7]	0.00220364	0	1	1	6	A2YQT7	A2YQT7 [129-141]	0	1481.63992642	High	High	High	9.2e7	6.0e7	1.2e8	4.34697151184082	High	0	4.463E-05
High	[K].KGGTEHLGLPVFNSVAEAK.[A]		9.91155E-06	0	1	1	5	Q6ZL94	Q6ZL94 [77-95]	1	1954.03925103	High	Not Found	High	3.0e7		3.2e7	4.88457441329956	High	0	3.08E-09
High	[K].DCMPEPYAELVENCK.[I]	2xCarbamidomethyl [C2; C14]	0.00262962	0	1	1	6	Q75KR1	Q75KR1 [310-324]	0	1854.77068272	High	Not Found	High	1.5e7		5.2e6	3.13586759567261	High	4.364E-05	0.0001465
High	[R].LVANPGCYPTSIQLPLVPLIK.[A]	1xCarbamidomethyl [C7]	0.00209341	0	1	1	4	Q6AV34	Q6AV34 [213-233]	0	2293.29883675	High	High	Not Found	2.5e7	5.4e6		3.35782885551453	High	0	1.603E-05
High	[R].MSCPAMAQLLSNTLYYK.[R]	1xCarbamidomethyl [C3]	0.000128553	0	1	1	6	O64464	O64464 [87-103]	0	1990.94350181	High	High	High	2.5e7	6.2e6	4.3e6	5.21159553527832	High	0	1.858E-07
High	[R].EAELANSFIGTTK.[R]		0.000784779	0	1	2	4	A2XD35	A2XD35 [181-193]	0	1380.70053574	Not Found	High	High			4.1e7	4.40622520446777	High	0	1.423E-05
High	[R].KGNNILVMCDCYTPAGEPIPTNK.[R]	2xCarbamidomethyl [C9; C11]	0.00383025	0	1	1	5	P14656	P14656 [84-106]	1	2592.22549029	High	High	High	1.1e8		5.8e7	4.16824865341187	High	4.364E-05	0.0009656
High	[R].AGHDGTWAAHPGLIPAIR.[E]		0.000343085	0	1	1	11	Q7XUG1	Q7XUG1 [374-391]	0	1839.96127561	High	High	High	7.7e7		4.9e7	4.1738543510437	High	0	2.55E-06
High	[K].GTLFPMCGMNLAFDR.[D]	1xCarbamidomethyl [C7]	0.0010926	0	2	2	4	Q6Z4G3; Q8H8T0	Q6Z4G3 [207-221]; Q8H8T0 [209-223]	0	1729.78587912	High	High	Not Found	5.1e7	2.4e7		3.37715888023376	High	0	5.677E-06
High	[R].TIPHLADAIHAAVTK.[L]		0.00105583	0	1	1	14	P37833	P37833 [391-405]	0	1557.87475211	High	High	High	4.2e8	1.8e8	1.2e8	3.04628849029541	High	4.364E-05	0.001014
High	[K].HVGEPMTHLESIASSAVR.[A]		4.65455E-05	0	1	1	6	Q2QXR8	Q2QXR8 [386-403]	0	1920.95962052	High	High	High	1.6e7		1.4e7	5.27805662155151	High	0	3.584E-07
High	[R].KGNNILVMCDCYTPAGEPIPTNK.[R]	1xDeamidated [N]; 2xCarbamidomethyl [C9; C11]	0.00142045	0	1	1	2	P14656	P14656 [84-106]	1	2593.20950629	High	Not Found	Not Found				3.40125370025635	High	0	8.624E-06
High	[K].FDVGNVVMVTGGR.[N]		0.000359111	0	1	1	6	P49398	P49398 [175-187]	0	1350.68344598	High	High	High	4.9e7		6.1e7	4.84530448913574	High	0	9.558E-07
High	[R].ILYDALGTLADAVGAELNQAK.[Y]		9.12775E-05	0	1	2	4	B9FDR3	B9FDR3 [539-559]	0	2146.13902451	High	Not Found	Not Found				4.32141828536987	High	0	1.072E-07
High	[K].VNQIGSVTESIEAVK.[M]	1xDeamidated [N/Q]	0.000106485	0	1	1	24	Q42971	Q42971 [355-369]	0	1574.82719311	High	High	High	8.8e7		3.1e7	4.88335227966309	High	0	1.334E-06
High	[R].SSSIGNGVQFLNR.[H]	1xDeamidated [N/Q]	0.0034767	0	1	1	7	Q10LP5	Q10LP5 [150-162]	0	1379.69136848	High	High	Not Found	7.5e7			3.40400338172913	High	4.364E-05	0.0001831
High	[K].LVPYNPEYQDESVLWTESK.[D]		0.000576675	0	1	1	6	Q6Z4N6	Q6Z4N6 [270-288]	0	2297.09721922	High	High	High	1.6e8	5.6e7		4.04309034347534	High	0	1.393E-05
High	[R].QLNMIDADEKDTAGGELPNR.[A]		2.02294E-05	0	1	2	10	P0C5D0	P0C5D0 [109-128]	1	2187.03463574	High	High	High	2.3e8	6.8e7	1.5e8	5.64859914779663	High	0	9.002E-07
High	[R].ELGQWGLDNYLSVK.[Q]		0.000665096	0	1	1	6	O24174	O24174 [472-485]	0	1621.82204779	High	High	High	1.1e7	1.0e7	2.1e7	4.12105560302734	High	0	1.961E-05
High	[R].NCDNFQVNQNDVEK.[I]	1xDeamidated [Q/N]; 1xCarbamidomethyl [C2]	0.00368052	0	1	1	12	Q6YZX6	Q6YZX6 [53-66]	0	1724.71805362	High	Not Found	High	6.1e6			4.10128831863403	High	0	3.963E-05
High	[R].TSSPQQTEVCQAIFQK.[L]	1xCarbamidomethyl [C10]	9.66386E-05	0	1	1	6	Q9ZTS1	Q9ZTS1 [109-124]	0	1851.89053822	High	High	High	2.9e7		2.7e7	4.5903491973877	High	0	4.805E-06
High	[R].VNNVFIDGANDVR.[G]		0.00108638	0	1	1	5	Q8GT95	Q8GT95 [72-84]	0	1432.71791714	High	High	High	2.7e7		2.4e7	4.1191463470459	High	0	1.885E-05
High	[R].VEEDAVWSQVAK.[A]		0.00132647	0	1	2	6	Q2QYW2	Q2QYW2 [1116-1127]	0	1360.67432102	High	High	High	3.7e7		2.8e7	4.25091743469238	High	0	5.063E-05
High	[K].YGQDATNVGDEGGFAPNIQENK.[E]	1xDeamidated [N/Q]	0.000276197	0	1	1	3	Q42971	Q42971 [206-227]	0	2325.02657381	High	Not Found	Not Found				5.56598377227783	High	0	6.277E-07
High	[K].YGQDATNVGDEGGFAPNIQENK.[E]		1.33691E-06	0	1	1	11	Q42971	Q42971 [206-227]	0	2324.04255781	High	High	High	1.1e9		1.8e9	6.38746118545532	High	0	4.424E-10
High	[R].NCDNFQVNQNDVEK.[I]	1xCarbamidomethyl [C2]	0.000124226	0	1	1	6	Q6YZX6	Q6YZX6 [53-66]	0	1723.73403762	High	High	High	4.6e7		1.2e8	5.46382856369019	High	0	6.95E-07
High	[K].CKQDSTYWDNISQGGLQR.[I]	1xCarbamidomethyl [C1]	0.000187359	0	1	1	2	P30298	P30298 [726-743]	1	2155.98254098	Not Found	Not Found	High			5.2e7	4.06896591186523	High	4.364E-05	0.0005001
High	[K].YYQQSPAEDLALAK.[M]		0.00291374	0	1	1	6	Q0JG99	Q0JG99 [166-179]	0	1596.7904133	High	High	High	1.8e7		5.3e6	3.49670791625977	High	0	4.162E-05
High	[R].KQAAESTMNAYK.[A]		0.00400882	0	1	1	5	Q2R2W2	Q2R2W2 [152-163]	1	1341.64672609	High	High	High				3.87114381790161	High	0	4.914E-05
High	[K].EGQNDIYYITGESK.[K]		0.000514477	0	1	1	5	Q0J4P2	Q0J4P2 [459-472]	0	1616.74385698	High	High	High	8.6e7		4.4e7	4.43688488006592	High	0	1.702E-06
High	[K].AMEVDEKPTEDYNDIGGLEK.[Q]		0.000845202	0	1	1	4	P46465	P46465 [164-183]	0	2253.0227336	Not Found	High	High			2.5e7	2.82150888442993	High	0	3.765E-06
High	[K].AEGLTFIGPPPSAIR.[D]		0.00214171	0	1	1	2	Q2QMG2	Q2QMG2 [134-148]	0	1525.83730399	High	Not Found	Not Found	1.6e7			3.44470500946045	High	0	1.665E-05
High	[K].NYPVVSAEYQEAVEK.[A]		0.000466912	0	1	2	17	Q10N21	Q10N21 [4-18]	0	1725.83300631	High	High	High	6.3e7		6.1e7	4.94085884094238	High	0	2.366E-06
High	[K].WREEEEEEEEQQKGQEEEEEEQVGQGYETIR.[A]	1xDeamidated [Q]	0.00038898	0	1	1	5	Q75GX9	Q75GX9 [406-436]	2	3869.63801317	Not Found	Not Found	High				5.36239528656006	High	0	1.087E-06
High	[R].LVGCCNELNAGYAADGYAR.[A]	2xCarbamidomethyl [C4; C5]	1.62852E-05	0	1	2	13	A2XFI3	A2XFI3 [85-103]	0	2073.91168461	High	High	High	1.8e8	4.5e7	2.7e8	5.42049312591553	High	0	5.059E-08
High	[K].AAEVASQVNSWVEK.[V]		0.000607064	0	1	1	2	Q75H81	Q75H81 [138-151]	0	1517.75944755	Not Found	Not Found	High			3.8e7	4.75596618652344	High	0	3.584E-05
High	[K].SDLVNNLGTIAR.[S]		0.00224166	0	2	3	6	Q0J4P2; Q69QQ6	Q0J4P2 [89-100]; Q69QQ6 [89-100]	0	1272.69063982	High	High	High		5.8e7	4.1e8	3.87900543212891	High	0	2.425E-05
High	[R].GACDDALWCAPGR.[I]	2xCarbamidomethyl [C3; C9]	0.00303232	0	1	1	2	Q84TA3	Q84TA3 [182-194]	0	1448.60454432	Not Found	Not Found	High			9.4e6	3.44889521598816	High	0	6.102E-05
High	[K].DNQTIHSLFGTPTR.[D]		0.000526356	0	1	1	12	Q7Y0F2	Q7Y0F2 [172-185]	0	1586.79214464	High	High	High	7.1e7	4.0e7	6.9e7	3.99459171295166	High	0	1.255E-05
High	[R].ALLEVVESGGK.[N]		0.0050919	0	2	2	6	A2YXU2; A2Z3I9	A2YXU2 [193-203]; A2Z3I9 [193-203]	0	1101.61501535	High	High	High	2.0e8	8.2e7	1.1e8	3.89328956604004	High	4.364E-05	0.0001414
High	[R].LVGCCNELNAGYAADGYAR.[A]	1xDeamidated [N]; 2xCarbamidomethyl [C4; C5]	6.48101E-05	0	1	2	6	A2XFI3	A2XFI3 [85-103]	0	2074.89570061	High	Not Found	High	8.4e6		4.8e6	5.02597045898438	High	0	6.227E-08
High	[K].FSTAGDIGTANIVCR.[Q]	1xCarbamidomethyl [C14]	7.77966E-05	0	1	1	6	P17070	P17070 [169-183]	0	1581.76896668	High	High	High	4.6e7		3.3e7	4.73844146728516	High	0	1.151E-07
High	[R].APGDAQGSFIAEAIVEHIASTLSVDTNAIR.[R]		0.000393445	0	1	2	2	Q852M2	Q852M2 [946-975]	0	3053.55381762	High	Not Found	Not Found				4.41262769699097	High	0	1.11E-06
High	[K].AGGMVLVQSSPSDQDPNNSIER.[K]	1xDeamidated [Q/N]	6.15651E-05	0	1	1	2	A2XYW4	A2XYW4 [83-104]	0	2302.06157912	High	Not Found	Not Found				5.49075889587402	High	0	5.718E-08
High	[K].AGGMVLVQSSPSDQDPNNSIER.[K]		0.00478281	0	1	1	1	A2XYW4	A2XYW4 [83-104]	0	2301.07756312	High	Not Found	Not Found	1.2e7			4.68740701675415	High	0	6E-05
High	[K].NILTTLPKPGGGEYGK.[F]		0.000538508	0	1	1	12	Q6YZX6	Q6YZX6 [9-24]	0	1644.89554706	High	High	High	2.7e7	1.1e7		3.60811543464661	High	4.364E-05	0.0005195
High	[K].EGQSEIYYITGESK.[K]		0.000327773	0	1	2	6	Q69QQ6	Q69QQ6 [459-472]	0	1603.74860801	High	High	High	1.8e8	4.3e7	1.6e8	4.54348993301392	High	0	2.874E-06
High	[K].KLPSILVDETSVQK.[I]		0.000712232	0	1	1	4	Q10KF0	Q10KF0 [51-64]	1	1556.88939906	Not Found	High	High			1.7e7	3.68767333030701	High	0	4.057E-05
High	[K].KPAEEEPAAEK.[A]		0.00220364	0	1	11	3	Q94JE1	Q94JE1 [13-23]	0	1198.59500812	High	High	Not Found				3.70318722724915	High	0	1.738E-05
High	[R].VLNTGSPITVPVGR.[A]		0.00269027	0	1	1	9	Q01859	Q01859 [146-159]	0	1409.81108927	High	High	High	8.6e8	1.4e8	6.3e8	3.11738204956055	High	0.0003179	0.006082
High	[R].VGLIGLGQNAPSTTTACK.[G]	1xCarbamidomethyl [C17]	1.10468E-05	0	1	1	5	Q6K669	Q6K669 [173-190]	0	1787.93200914	High	High	High	4.4e8	9.8e7	2.6e8	5.63878870010376	High	0	1.788E-08
High	[R].FASINVENVEENR.[R]		0.000448629	0	2	2	12	P17784; Q5N725	P17784 [40-52]; Q5N725 [40-52]	0	1520.73396106	High	High	High	1.1e9		1.2e9	4.58972597122192	High	4.364E-05	0.0001579
High	[R].NDVFQYLASSLAK.[L]		0.000684345	0	2	2	6	B8BAI9; Q6ZJS7	B8BAI9 [140-152]; Q6ZJS7 [140-152]	0	1455.74782029	High	High	High	4.3e7	1.3e7	1.9e7	4.25359678268433	High	0	3.386E-06
High	[R].ELGEGGIDNYLSVK.[Q]		0.000474974	0	1	1	6	B3VMC0	B3VMC0 [470-483]	0	1493.74821415	High	High	High	6.8e7		8.1e7	4.12898874282837	High	0	1.54E-05
High	[K].SAGILCSYDPNVR.[L]	1xCarbamidomethyl [C6]	0.00403172	0	1	1	5	Q0J8G4	Q0J8G4 [171-183]	0	1451.69473918	High	High	High	2.9e8		1.3e8	3.62341141700745	High	0	9.006E-05
High	[R].GLLASPDGSTVYETSR.[T]		0.00376535	0	1	1	8	Q6H6D2	Q6H6D2 [310-325]	0	1652.81260522	High	High	High	2.4e7			3.3708655834198	High	4.364E-05	0.001317
High	[K].TPAELSHAANAGLDIAVR.[M]	1xDeamidated [N10]	1.30353E-05	0	1	2	7	Q10N21	Q10N21 [62-79]	0	1806.93445207	High	High	High	1.4e7		1.9e7	4.81882333755493	High	0	4.789E-09
High	[K].TFTTAETMLNAR.[T]		0.0034767	0	2	2	6	P42862; P42863	P42862 [214-225]; P42863 [214-225]	0	1355.66237615	High	High	High	1.7e8	9.5e7	1.6e8	4.45037889480591	High	4.364E-05	0.0001566
High	[K].TPAELSHAANAGLDIAVR.[M]		5.27313E-07	0	1	2	25	Q10N21	Q10N21 [62-79]	0	1805.95043607	High	High	High	2.1e8		2.7e8	5.41137886047363	High	0	5.946E-08
High	[R].GVAFMVDNCSTTAR.[L]	1xCarbamidomethyl [C9]	0.00038898	0	1	1	6	Q65XK0	Q65XK0 [491-504]	0	1528.68827357	High	High	High	3.4e7	6.6e6		4.23186635971069	High	0	1.087E-06
High	[R].NSGQTCVCANR.[I]	2xCarbamidomethyl [C6; C8]	0.00306708	0	1	1	9	B9F3B6	B9F3B6 [327-337]	0	1266.53137942	High	High	High			2.2e6	3.81351733207703	High	4.364E-05	0.0001816
High	[R].TKDGPALQVELLR.[H]		0.000438504	0	1	1	11	P14717	P14717 [110-122]	1	1439.82165393	High	High	High	8.5e7	2.9e7	6.8e7	4.29889488220215	High	0	1.319E-06
High	[R].EQIQSYVFDVIR.[A]		0.00225448	0	1	2	4	Q6ZIV7	Q6ZIV7 [95-106]	0	1496.77436938	Not Found	High	High		4.3e6	8.7e6	3.62291860580444	High	0.0005947	0.01522
High	[K].SDGVNVVPEVWGVK.[D]		0.00180494	0	1	1	5	P42863	P42863 [110-123]	0	1484.77436938	High	High	High	1.9e8	6.5e7	1.4e8	3.8861083984375	High	0	8.427E-05
High	[R].CNLEGHGGYVNAVAVSPDGSLCASGGK.[D]	1xDeamidated [N]; 2xCarbamidomethyl [C1; C22]	0.000106485	0	1	1	5	P49027	P49027 [203-229]	0	2677.19808987	Not Found	High	High				4.99547052383423	High	0	2.397E-06
High	[R].CNLEGHGGYVNAVAVSPDGSLCASGGK.[D]	2xCarbamidomethyl [C1; C22]	5.32058E-06	0	1	1	10	P49027	P49027 [203-229]	0	2676.21407387	High	High	High	6.9e7		6.9e7	6.80060863494873	High	0	1.694E-09
High	[R].RGEGSSEEEDEGRER.[G]		6.01755E-05	0	1	1	5	Q75GX9	Q75GX9 [85-99]	2	1721.73212295	High	High	High	6.6e7		2.9e6	4.22461271286011	High	0.001281	0.02395
High	[K].WREEEEEEEEQQKGQEEEEEEQVGQGYETIR.[A]		0.00459594	0	1	1	2	Q75GX9	Q75GX9 [406-436]	2	3868.65399717	Not Found	High	Not Found				3.97649836540222	High	0	5.62E-05
High	[K].AHVVTTPGSGFGPGGEGFVR.[V]		0.000206448	0	1	1	4	Q10MQ2	Q10MQ2 [423-442]	0	1928.9613351	High	Not Found	High	6.8e7		7.2e7	4.81113433837891	High	0	4.623E-06
High	[K].KPEDWDDKEYIPDPEDKKPEGYDDIPK.[E]		0.00222892	0	1	1	4	Q9SLY8	Q9SLY8 [225-251]	2	3261.51100922	High	Not Found	High			7.2e7	4.59905672073364	High	0	1.949E-05
High	[K].IQIDDDSELIDEDSLLTEDDLKKPELPVVGDCEVGATR.[K]	1xDeamidated [Q2]; 1xCarbamidomethyl [C32]	0.00186777	0	1	4	4	A2XYW4	A2XYW4 [155-192]	1	4243.03336403	High	High	Not Found	4.9e7			5.55187606811523	High	4.364E-05	0.0001059
High	[R].VSAANSRPPNPQ.[-]		0.00161958	0	3	6	15	Q0DHF6; A2XFI3; A2Y5L9	Q0DHF6 [594-605]; A2XFI3 [595-606]; A2Y5L9 [594-605]	0	1237.62837395	High	High	High	5.6e8			3.99440717697144	High	0	1.064E-05
High	[R].DGAAEAVGQR.[V]		0.00376535	0	1	1	5	Q75KR1	Q75KR1 [8-17]	0	973.46974815	High	High	High	3.7e8			3.88135099411011	High	0	4.116E-05
High	[K].CYLSLAEQVR.[E]	1xCarbamidomethyl [C1]	0.00470181	0	1	1	5	Q8H8T0	Q8H8T0 [315-324]	0	1238.61978345	High	High	High	8.2e7		1.4e8	3.42670083045959	High	4.364E-05	0.0002708
High	[R].VSAANSRPPNPQ.[-]	1xDeamidated [N]	0.00265977	0	3	6	9	Q0DHF6; A2XFI3; A2Y5L9	Q0DHF6 [594-605]; A2XFI3 [595-606]; A2Y5L9 [594-605]	0	1238.61238995	High	High	High	4.7e7			3.87038040161133	High	0	2.347E-05
High	[R].AASFNIIPSSTGAAK.[A]	1xDeamidated [N5]	0.00059676	0	3	3	4	Q7FAH2; Q6K5G8; A2YQT7	Q7FAH2 [203-217]; Q6K5G8 [203-217]; A2YQT7 [203-217]	0	1435.74273532	High	High	Not Found	6.7e7	2.3e7		3.66772818565369	High	0	2.158E-06
High	[R].FHLPGETEEEFATR.[L]		0.00112422	0	1	3	5	Q01K11	Q01K11 [242-255]	0	1662.77582584	High	High	High	8.5e7	3.5e6	7.6e6	4.3274827003479	High	0	4.994E-05
High	[K].HLPAISDPEVESAFK.[D]		0.00020763	0	1	1	10	Q0JDA2	Q0JDA2 [69-83]	0	1639.83261245	High	High	High	3.5e7	1.2e7	1.2e7	4.33405113220215	High	0	8.088E-05
High	[R].IMNVIGEPIDEK.[G]		0.00194384	0	1	1	6	Q01859	Q01859 [165-176]	0	1357.70317833	High	High	High		7.2e7	1.3e8	4.05833768844604	High	4.364E-05	0.0002997
High	[R].AASFNIIPSSTGAAK.[A]		0.000355036	0	3	3	15	Q7FAH2; Q6K5G8; A2YQT7	Q7FAH2 [203-217]; Q6K5G8 [203-217]; A2YQT7 [203-217]	0	1434.75871932	High	High	High	9.0e7	4.5e8	1.2e10	3.98313307762146	High	0	7.381E-06
High	[R].VQTELSDWLNWLK.[S]		0.00254121	0	1	2	6	P27937	P27937 [182-194]	0	1631.84278325	High	High	High	7.0e6	1.5e7	1.6e7	3.81546497344971	High	0	6.82E-05
High	[K].VGGIHDAPAGR.[E]		0.00255573	0	1	1	10	P20907	P20907 [56-66]	0	1049.54866719	High	High	High	4.6e7			3.69837713241577	High	4.364E-05	9.966E-05
High	[R].TIAMDGTEGLVR.[G]		0.00494901	0	1	1	6	Q01859	Q01859 [131-142]	0	1262.64091246	High	High	High	2.7e8		1.5e8	3.33826971054077	High	0	6.381E-05
High	[K].IGIVEDAHALSIAGK.[Q]		0.000378038	0	1	1	5	Q6K4E7	Q6K4E7 [568-582]	0	1493.83221859	High	High	High		1.2e7	3.5e7	4.14643096923828	High	0	1.037E-06
High	[K].ANPAAADMVDR.[M]		0.00560922	0	1	1	3	Q6ZD89	Q6ZD89 [73-83]	0	1130.52588278	High	Not Found	High	1.0e8			3.60245275497437	High	0	7.738E-05
High	[R].YHPEVDPDEVNALAQLMTWK.[T]		0.000915484	0	1	2	2	Q33E23	Q33E23 [71-90]	0	2356.12780787	Not Found	High	Not Found				4.95321607589722	High	0	4.274E-06
High	[K].SQLRPEIQVAAQNCWVK.[K]	1xDeamidated [Q/N]; 1xCarbamidomethyl [C14]	0.000631803	0	1	1	4	P48494	P48494 [54-70]	0	2028.03312053	Not Found	High	Not Found				5.67118692398071	High	0	2.357E-06
High	[K].VDKGTVEVAGTNK.[E]		0.000547806	0	1	1	10	Q5N725	Q5N725 [104-116]	1	1317.70087011	High	High	High	7.3e8			4.57073450088501	High	0	1.206E-05
High	[K].VFAAVPSKPGAEFPNAAR.[W]		0.000226187	0	1	1	6	P29545	P29545 [39-56]	0	1828.9704433	High	High	High	9.7e7	3.4e7	5.5e7	3.73606061935425	High	0	4.569E-07
High	[K].IQVGVFSATMPPEALEITR.[K]		0.00470181	0	2	4	2	Q6Z2Z4; P35683	Q6Z2Z4 [215-233]; P35683 [215-233]	0	2059.08923766	High	Not Found	Not Found	1.2e7			2.77123284339905	High	0	5.852E-05
High	[K].SQLRPEIQVAAQNCWVK.[K]	1xCarbamidomethyl [C14]	1.53817E-05	0	1	1	11	P48494	P48494 [54-70]	0	2027.04910453	High	High	High	8.9e8	8.8e8	1.4e9	5.58881521224976	High	0	3.171E-06
High	[R].NQYDTDVTTWSPAGR.[L]		0.0010145	0	1	1	4	P52428	P52428 [4-18]	0	1710.77180304	Not Found	Not Found	High				4.7835259437561	High	0	5.044E-06
High	[K].FAQETIAPHAAAIDASNHFPK.[D]		0.000110825	0	1	1	13	Q75IM9	Q75IM9 [45-65]	0	2236.11454113	High	High	High	1.8e8	4.2e7	1.1e8	5.00208044052124	High	0	5.679E-07
High	[K].AEALDPAFGDDAER.[L]		0.00311997	0	1	2	6	A2X5P7	A2X5P7 [418-431]	0	1476.66012742	High	High	High	5.8e7	3.5e7	4.7e7	3.74766302108765	High	4.364E-05	0.0004835
High	[K].ALNEHHVLLEGSLLKPNMVTPGSESK.[K]	1xDeamidated [N]; 1xOxidation [M18]	9.66386E-05	0	1	1	3	Q5N725	Q5N725 [211-236]	0	2817.44511979	High	High	Not Found		4.5e6		5.22273731231689	High	0	1.181E-07
High	[R].EIFLSQPNLLELEAPIK.[I]		0.00165695	0	1	1	2	P48489	P48489 [55-71]	0	1954.08955527	High	Not Found	Not Found				3.48247575759888	High	0	1.099E-05
High	[K].IGPWGGNGGSAQDISVPPKK.[L]		0.000141651	0	1	1	7	Q0JMY8	Q0JMY8 [6-25]	1	1965.01884994	High	High	High				3.34589576721191	High	0	2.172E-07
High	[R].DHTVSATHGDMDQNTR.[D]		0.000103489	0	2	5	8	Q6Z2Z4; P35683	Q6Z2Z4 [304-319]; P35683 [304-319]	0	1784.761649	High	High	High	1.1e8			3.56592631340027	High	0	1.307E-07
High	[K].LLGVTIYSSDAIR.[S]		0.000205273	0	1	2	104	Q0JMY8	Q0JMY8 [26-38]	0	1407.78420581	High	High	High	8.0e7	7.8e6	6.1e5	3.80006551742554	High	0	2.184E-06
High	[R].IEEELGAAAVYAGAK.[F]		3.01644E-05	0	1	1	158	Q42971	Q42971 [424-438]	0	1491.76894961	High	High	High	4.5e7	1.0e6	2.0e8	5.52810668945313	High	0	5.025E-08
High	[K].GVQCVADVVINHR.[C]	1xCarbamidomethyl [C4]	0.00222892	0	1	1	6	P27933	P27933 [106-118]	0	1466.75325713	High	High	Not Found	1.8e8			3.59032082557678	High	0	7.305E-05
High	[K].VSSSYDASSQTFSLK.[F]		0.000621079	0	1	1	4	B7EA73	B7EA73 [453-467]	0	1606.75950704	Not Found	High	High			2.7e7	4.35372018814087	High	4.364E-05	0.0001407
High	[R].MFGDEQCTMSPR.[Y]	1xOxidation [M9]; 1xCarbamidomethyl [C7]	0.00535955	0	1	1	2	Q53NL5	Q53NL5 [210-221]	0	1474.57594637	High	Not Found	Not Found				3.33334565162659	High	0	7.193E-05
High	[K].GVQCVADVVINHR.[C]	1xDeamidated [N11]; 1xCarbamidomethyl [C4]	0.00311997	0	1	1	5	P27933	P27933 [106-118]	0	1467.73727313	High	High	High			1.2e7	3.83588933944702	High	0	3.866E-05
High	[K].LGVTQCTIAHALEK.[T]	1xCarbamidomethyl [C6]	0.000144922	0	1	1	10	P30298	P30298 [424-437]	0	1540.81518863	High	High	High	5.1e8		2.5e8	4.49017190933228	High	0	3.293E-07
High	[K].SAIVQVDAAPFK.[Q]		0.00276804	0	1	1	6	P49199	P49199 [100-111]	0	1245.68376359	High	High	High		1.7e8	3.0e8	3.76658463478088	High	0	3.534E-05
High	[K].EGVIQHSTINNLAIGR.[S]		0.000143278	0	1	1	6	Q6ER94	Q6ER94 [198-213]	0	1721.92930675	High	High	High	7.7e7			4.71153020858765	High	0	2.208E-07
High	[K].KACELGLEVKPWVK.[T]	1xCarbamidomethyl [C3]	0.000421332	0	1	1	5	Q6YZX6	Q6YZX6 [459-472]	1	1656.91417439	High	High	High	1.1e8		6.9e7	4.89143133163452	High	0	1.329E-06
High	[R].VCIIGSGPSAHTAAIYAAR.[A]	1xCarbamidomethyl [C2]	6.98017E-05	0	1	1	6	Q6ZFU6	Q6ZFU6 [13-31]	0	1914.98544169	High	High	High	8.9e7		4.4e7	4.57735538482666	High	0	7.011E-08
High	[K].IQDKEGIPPDQQR.[L]		0.00080749	0	3	6	15	P0CH35; P51431; Q9ARZ9	P0CH35 [30-42]; P51431 [30-42]; Q9ARZ9 [30-42]	1	1523.78124561	High	High	High	4.5e7	6.4e6		3.76946067810059	High	4.364E-05	0.002726
High	[K].KVSPEVIAEYTVR.[T]		0.000414181	0	1	1	20	P17784	P17784 [237-249]	1	1490.82131956	High	High	High	2.6e8		2.2e8	4.32626008987427	High	0	5.873E-06
High	[R].FLERPLLLPK.[E]		0.000963721	0	1	1	6	Q9LGQ6	Q9LGQ6 [111-120]	0	1225.76670543	High	High	High	3.3e7	1.6e7	3.4e7	2.52117729187012	High	0.0003179	0.007377
High	[R].CGGFSVEEVAPR.[L]	1xCarbamidomethyl [C1]	0.000869661	0	1	2	6	A2XMN2	A2XMN2 [182-193]	0	1307.60486162	High	High	High	1.4e8			4.37051582336426	High	0	1.184E-05
High	[K].LKDGAFEDVLR.[S]		0.00365961	0	1	1	9	P31924	P31924 [67-77]	1	1262.67392716	High	High	High	1.2e8	5.2e6	7.3e7	3.85130929946899	High	0	3.905E-05
High	[K].LLDLVPVSGNTVLDVGQDEATAYSLLK.[E]	1xDeamidated [Q/N]	0.000182088	0	1	1	5	B9FK36	B9FK36 [1456-1482]	0	2831.49244667	High	High	High		5.5e6	3.5e6	4.66254234313965	High	0	3.231E-07
High	[K].LNVDQTGFYR.[V]		0.00564123	0	1	1	6	Q0J5V5	Q0J5V5 [533-542]	0	1212.60076226	High	High	High	8.8e7			3.46671843528748	High	0	7.844E-05
High	[K].LLDLVPVSGNTVLDVGQDEATAYSLLK.[E]		6.74518E-05	0	1	1	3	B9FK36	B9FK36 [1456-1482]	0	2830.50843067	High	High	Not Found	2.9e6			4.70465898513794	High	0	7.489E-06
High	[K].DAPAGEKPEPVR.[T]		0.00173431	0	1	1	6	P31674	P31674 [75-86]	0	1265.64844067	High	High	High	1.1e8			3.24025702476501	High	0	1.189E-05
High	[R].DNGVDDGGVVFDAGAR.[T]		0.000127822	0	1	2	4	A2WXV8	A2WXV8 [76-91]	0	1563.70338917	Not Found	High	High			1.8e7	4.70739841461182	High	0	1.831E-07
High	[K].AVGVNLPGGGAASSAAAAAPAAK.[D]		6.77849E-07	0	1	1	6	P29545	P29545 [73-95]	0	1879.00319988	High	High	High	2.1e8		8.7e7	5.68610715866089	High	0	4.749E-10
High	[K].YNDENTVSFVTMNK.[V]		0.00149528	0	2	3	2	Q5Z627; Q6YW46	Q5Z627 [310-323]; Q6YW46 [312-325]	0	1661.74756217	Not Found	Not Found	High				4.03670644760132	High	0	1.072E-05
High	[K].YGAGIGPGVYDIHSPR.[I]		4.95614E-05	0	2	2	14	Q2QLY5; Q2QLY4	Q2QLY5 [690-705]; Q2QLY4 [690-705]	0	1658.82853016	High	High	High	3.5e8	3.7e7	6.1e8	4.83873844146729	High	0	4.937E-08
High	[R].DPFSAPQSLGR.[L]		0.00387413	0	1	1	3	Q6Z7V2	Q6Z7V2 [87-97]	0	1174.5851122	High	Not Found	High	3.2e7		2.5e7	3.26368808746338	High	0	4.306E-05
High	[R].MGHAGAIVSGGK.[G]		0.000614032	0	1	1	10	Q6ZL94	Q6ZL94 [281-292]	0	1084.55678904	High	High	High	6.8e7			4.12395477294922	High	0	5.974E-06
High	[R].AAEEANVYDDLVK.[Y]		0.00535955	0	1	2	2	Q2QYW2	Q2QYW2 [1157-1169]	0	1436.69036494	Not Found	Not Found	High			2.7e7	3.33632707595825	High	0	7.233E-05
High	[K].IGPWGGNGGSAQDISVPPKK.[L]	1xDeamidated [N/Q]	2.29742E-08	0	1	1	92	Q0JMY8	Q0JMY8 [6-25]	1	1966.00286594	High	High	High	1.0e8		7.6e7	5.61544942855835	High	0	1.913E-13
High	[R].GEGAAATESEAYLEGEAVR.[E]		2.79165E-06	0	1	2	6	B8BKI7	B8BKI7 [9-27]	0	1909.87739015	High	High	High	1.7e7	2.3e7	2.3e7	5.55437088012695	High	0	7.258E-09
High	[R].ALHLPAACGADASAFSK.[C]	1xCarbamidomethyl [C8]	1.6949E-05	0	1	1	15	Q6ASY2	Q6ASY2 [103-119]	0	1686.82681589	High	High	High	3.1e8	5.3e7	1.4e8	5.63296842575073	High	0	8.876E-08
High	[K].ALNEHHVLLEGSLLKPNMVTPGSESK.[K]	1xOxidation [M18]	6.73992E-07	0	1	1	5	Q5N725	Q5N725 [211-236]	0	2816.46110379	High	High	High	1.4e8		9.9e7	5.29214334487915	High	0	1.473E-09
High	[K].FHGYSPAVVTGKPVDLGGSLGR.[D]		4.70429E-07	0	1	1	11	A2XMV1	A2XMV1 [160-181]	0	2214.16657671	High	High	High	2.1e8		1.5e8	5.30820655822754	High	0	5.51E-08
High	[K].SGGELESAQAK.[N]		0.00276804	0	1	1	6	Q93VT8	Q93VT8 [278-288]	0	1076.52184322	High	High	High				3.82897353172302	High	4.364E-05	0.0001351
High	[R].TIYIPQPTWGNHPK.[V]		0.00489298	0	1	1	9	P37833	P37833 [128-141]	0	1651.85910205	High	High	High	1.5e8	2.9e7	1.2e8	2.63935470581055	High	4.364E-05	0.0005134
High	[K].VGNGLEESTSQGPLINEAAVQK.[V]	1xDeamidated [N3]	0.000952787	0	1	1	2	B9F3B6	B9F3B6 [361-382]	0	2242.11974594	High	Not Found	Not Found	3.1e7			4.67154932022095	High	0	2.133E-05
High	[K].VGNGLEESTSQGPLINEAAVQK.[V]		0.000186292	0	1	1	6	B9F3B6	B9F3B6 [361-382]	0	2241.13572994	High	High	High	2.3e7		1.1e7	5.73005151748657	High	0	4.535E-07
High	[R].GNPTVEVDVCCSDGTFAR.[A]	2xCarbamidomethyl [C10; C11]	2.22906E-05	0	1	1	135	Q42971	Q42971 [18-35]	0	1983.85350103	High	High	High	8.3e7	7.6e6	5.1e6	5.34767770767212	High	0	6.46E-08
High	[K].TITLEVESSDTIDNVK.[A]		4.68119E-05	0	3	6	111	P0CH35; P51431; Q9ARZ9	P0CH35 [12-27]; P51431 [12-27]; Q9ARZ9 [12-27]	0	1763.89091501	High	High	High	4.0e7	6.7e6	9.0e6	5.91541433334351	High	0	9.87E-07
High	[K].ALNEHHVLLEGSLLKPNMVTPGSESK.[K]	1xDeamidated [N]	1.08593E-05	0	1	1	7	Q5N725	Q5N725 [211-236]	0	2801.45020479	High	High	High	5.2e7		3.8e7	5.04717206954956	High	0	3.565E-09
High	[R].ESSPSSSCCSGVR.[T]	2xCarbamidomethyl [C8; C9]	0.00407791	0	1	1	6	Q2QYL3	Q2QYL3 [50-62]	0	1399.55765363	High	High	High				2.72229623794556	High	0	6.046E-05
High	[R].DNLTLWTSDISEDAAEEIK.[E]		0.00020763	0	1	1	4	Q6EUP4	Q6EUP4 [233-251]	0	2150.01354915	High	High	Not Found	1.4e7	1.7e7		4.71554756164551	High	0	4.006E-07
High	[K].AGVTHVWLPPPSHSVAPQGYMPGR.[L]	1xDeamidated [Q18]	0.0031919	0	1	1	1	P27933	P27933 [57-80]	0	2542.26597352	High	Not Found	Not Found				4.06070423126221	High	0	3.161E-05
High	[R].ASDFDSLGSDGGPGPVR.[S]		1.78423E-05	0	1	1	6	B7FAL5	B7FAL5 [80-96]	0	1633.74525395	High	High	High	1.5e7	2.0e7	3.6e7	4.91022682189941	High	0	7.93E-09
High	[K].ALNEHHVLLEGSLLKPNMVTPGSESK.[K]		1.93112E-07	0	1	1	22	Q5N725	Q5N725 [211-236]	0	2800.46618879	High	High	High	8.1e8	1.4e8	1.2e9	6.46425008773804	High	0	5.726E-12
High	[K].VAVKPLDLESANEPPLNTYKPK.[E]		0.000426169	0	1	1	5	P41345	P41345 [72-93]	0	2423.3180514	High	High	High	6.5e7			3.11914968490601	High	0	1.32E-06
High	[K].QLLQWPVDEIETLR.[T]		0.00376535	0	1	1	4	Q56UD1	Q56UD1 [320-333]	0	1739.93266081	High	High	Not Found		1.5e7		3.56601572036743	High	0	4.534E-05
High	[R].YTEDMELDDAIHTAILTLK.[E]		5.68372E-05	0	1	1	4	Q10KF0	Q10KF0 [178-196]	0	2192.07912635	High	High	Not Found		1.2e7		5.30461835861206	High	0	5.017E-08
High	[R].GVYCVFEGGTPDDR.[L]	1xCarbamidomethyl [C4]	0.0010145	0	1	1	8	P27933	P27933 [127-140]	0	1571.67948298	High	High	High	7.0e6		4.2e8	4.1218466758728	High	0	1.034E-05
High	[R].LNPDNWENCENLK.[R]	1xCarbamidomethyl [C9]	0.00328415	0	1	1	6	A2Z7C4	A2Z7C4 [52-64]	0	1645.72749576	High	High	High	4.0e7		3.9e7	3.32511830329895	High	4.364E-05	0.0002921
High	[K].DAEGQDAEATTEEAKK.[S]		0.000363234	0	1	1	7	P49199	P49199 [134-149]	1	1692.7558781	High	High	High	4.4e7			4.47807693481445	High	0	3.625E-06
High	[K].SDYQNVMVFQSSTYGK.[V]		0.000185232	0	1	1	4	Q9SMB1	Q9SMB1 [60-75]	0	1853.83743973	Not Found	High	High			1.5e7	4.90783214569092	High	0	4.458E-07
High	[R].GNPTVEVDVCCSDGTFAR.[A]	1xDeamidated [N2]; 2xCarbamidomethyl [C10; C11]	0.000285818	0	1	1	1	Q42971	Q42971 [18-35]	0	1984.83751703	High	Not Found	Not Found	1.4e7			4.39949464797974	High	0	6.622E-07
High	[R].IIGATRPWEAAPGTIR.[A]		0.000600175	0	1	2	11	A6N0M9	A6N0M9 [87-102]	0	1708.94931398	High	High	High	7.6e8	2.4e8	2.8e9	3.75504636764526	High	0.0005599	0.01299
High	[R].IESLDPALLRPGR.[I]		0.00506299	0	1	1	4	P46466	P46466 [342-354]	0	1436.8219883	High	High	High	6.8e7		3.0e7	1.90039312839508	High	0	6.583E-05
High	[K].ETTTQGHDDLGK.[RQ]		0.0031378	0	2	3	15	P17784; Q5N725	P17784 [117-128]; Q5N725 [117-128]	0	1301.59679895	High	High	High			2.8e8	3.65408182144165	High	0	3.066E-05
High	[K].AGVTHVWLPPPSHSVAPQGYMPGR.[L]	1xOxidation [M21]	0.000359111	0	1	1	6	P27933	P27933 [57-80]	0	2557.27687252	High	High	High		2.2e7	6.1e7	4.66549015045166	High	0	9.535E-07
High	[R].NVIHGSDSVDNGK.[K]		0.000252093	0	1	2	12	A6N0M9	A6N0M9 [112-124]	0	1341.63933247	High	High	High				4.20373868942261	High	4.364E-05	0.0001217
High	[K].QEDFNLSGLVECQK.[K]	1xCarbamidomethyl [C12]	0.000172971	0	1	1	6	Q6Z6L4	Q6Z6L4 [517-530]	0	1666.77411157	High	High	High	4.0e7		5.0e7	4.9390115737915	High	0	5.574E-07
High	[K].ALAGQKDEAYFAANAAAQASR.[R]	1xDeamidated [N/Q]	0.00391852	0	1	1	3	Q2QLY5	Q2QLY5 [368-388]	1	2125.03087149	Not Found	High	Not Found				5.66596698760986	High	0	4.377E-05
High	[K].AGVTHVWLPPPSHSVAPQGYMPGR.[L]		9.52336E-06	0	1	1	12	P27933	P27933 [57-80]	0	2541.28195752	High	High	High	2.7e8		2.4e8	6.464919090271	High	0	4.987E-09
High	[K].ALNEHHVLLEGSLLKPNMVTPGSESK.[K]	2xDeamidated [N3; N17]	0.00235969	0	1	1	1	Q5N725	Q5N725 [211-236]	0	2802.43422079	High	Not Found	Not Found				3.31438231468201	High	0	1.941E-05
High	[R].NVIHGSDSVDNGK.[K]	1xDeamidated [N11]	0.000228784	0	1	2	6	A6N0M9	A6N0M9 [112-124]	0	1342.62334847	High	High	High	2.8e7			3.86097264289856	High	0	1.658E-06
High	[R].KFLDGIYVSDK.[G]		0.00503425	0	1	1	6	P49210	P49210 [173-183]	1	1284.68342922	High	High	High	1.5e7	2.0e7	3.4e7	3.54526400566101	High	4.364E-05	0.0005497
High	[R].IVHGIDVFDPK.[F]		0.00446693	0	1	1	5	Q10LP5	Q10LP5 [508-518]	0	1239.67319893	High	Not Found	High	7.1e7		1.9e7	2.73699498176575	High	4.364E-05	0.0002459
High	[R].HLNAGIFGTGSDGHTLPSETVR.[A]		5.94459E-07	0	1	1	10	P14717	P14717 [123-144]	0	2266.12108299	High	High	High	3.1e8	2.3e7	3.0e8	6.11632871627808	High	0	3.455E-11
High	[K].ALAGQKDEAYFAANAAAQASR.[R]		0.000292418	0	1	1	4	Q2QLY5	Q2QLY5 [368-388]	1	2124.04685549	High	Not Found	High	6.3e6		2.8e7	5.64725065231323	High	0	2.148E-06
High	[R].TVVASNLEGR.[G]		0.0136834	0.00030761	1	1	4	P48642	P48642 [245-254]	0	1045.56364851	High	High	High	2.7e8	1.0e8	1.2e8	3.01379036903381	High	4.364E-05	0.0003263
High	[R].SPGAQTPVIVR.[F]		0.00708274	0.00030761	1	1	5	Q0E4K1	Q0E4K1 [92-102]	0	1124.64223318	High	High	High	1.1e8			3.12813949584961	High	4.364E-05	0.0001262
High	[R].YGSAHTDCIVTTDDK.[V]	1xCarbamidomethyl [C8]	0.00642997	0.00030761	1	1	2	O04226	O04226 [620-634]	0	1682.73264065	Not Found	High	Not Found				3.05597615242004	High	4.364E-05	0.0005535
[truncated: 1,500 more rows]
