# Supplementary material for: Pluronic F-68 Improves Callus Proliferation of Recalcitrant Rice Cultivar via Enhanced Carbon and Nitrogen Metabolism and Nutrients Uptake
Source: Front Plant Sci. 2021 Jun 2;12:667434. doi: 10.3389/fpls.2021.667434 (PMC8207202; doi:10.3389/fpls.2021.667434)
Supplement: Data Sheet 3 — Control. [file Data_Sheet_3.ZIP › Control/MSO1_030218_01_ProteinGroups.txt]

Protein FDR Confidence	Master	Accession	Description	Exp. q-value	Sum PEP Score	Coverage	# Peptides	# PSMs	# Unique Peptides	# Protein Groups	# AAs	MW [kDa]	calc. pI	Found in Sample: [S12] F12: Sample	Found in Sample: [S11] F11: Sample	Found in Sample: [S10] F10: Sample	Area: F12: Sample	Area: F11: Sample	Area: F10: Sample	emPAI	Score Sequest HT	# Peptides Sequest HT
High	IsMasterProtein	Q42971	Enolase OS=Oryza sativa subsp. japonica GN=ENO1 PE=1 SV=2	0	474.038836645859	74.4394618834081	27	1831	27	1	446	47.942	5.57	High	High	High	3.4e9	1.7e9	4.2e9	327.193	5188.07223570347	27
High	IsMasterProtein	Q5N725	Fructose-bisphosphate aldolase 3, cytoplasmic OS=Oryza sativa subsp. japonica GN=FBA3 PE=2 SV=1	0	404.856145634487	75.9776536312849	26	3527	14	1	358	38.799	8.16	High	High	High	5.0e9	2.1e9	4.9e9	3339.485	10191.6444487572	26
High	IsMasterProtein	Q75KR1	Pyruvate, phosphate dikinase 2 OS=Oryza sativa subsp. japonica GN=PPDK2 PE=3 SV=1	0	332.687246136048	58.6245772266065	38	442	34	1	887	96.491	5.6	High	High	High	7.9e8	3.8e8	1.0e9	11.155	1372.83982348442	38
High	IsMasterProtein	A2Y5L9	Pyruvate decarboxylase 1 OS=Oryza sativa subsp. indica GN=PDC1 PE=2 SV=1	0	312.995468755456	52.396694214876	22	387	2	1	605	65.103	6.3	High	High	High	2.8e8		1.7e8	65.287	1356.68359792233	22
High	IsMasterProtein	Q0DHF6	Pyruvate decarboxylase 1 OS=Oryza sativa subsp. japonica GN=PDC1 PE=2 SV=1	0	304.002891464934	52.396694214876	22	389	2	1	605	65.114	6.23	High	High	High	3.3e8	6.5e7	2.1e8	60.054	1366.80956089497	22
High	IsMasterProtein	P17784	Fructose-bisphosphate aldolase 1, cytoplasmic OS=Oryza sativa subsp. japonica GN=FBA1 PE=1 SV=2	0	301.635961417028	65.3631284916201	25	808	13	1	358	38.839	7.33	High	High	High	1.2e9	4.3e8	1.2e9	532.67	2127.24297583103	25
High	IsMasterProtein	Q6YZX6	Putative aconitate hydratase, cytoplasmic OS=Oryza sativa subsp. japonica GN=Os08g0191100 PE=3 SV=1	0	273.865890357597	53.8975501113586	36	277	36	1	898	98.021	6.01	High	High	High	3.6e8	7.0e7	1.7e8	12.111	809.027163386345	36
High	IsMasterProtein	Q6K5G8	Glyceraldehyde-3-phosphate dehydrogenase 3, cytosolic OS=Oryza sativa subsp. japonica GN=GAPC3 PE=2 SV=1	0	266.217771870173	72.106824925816	22	705	9	1	337	36.545	7.88	High	High	High	3.8e9	2.1e9	3.4e9	109.069	2218.66775119305	22
High	IsMasterProtein	A2XFI3	Pyruvate decarboxylase 2 OS=Oryza sativa subsp. indica GN=PDC2 PE=2 SV=2	0	257.79129930472	44.3894389438944	18	298	15	1	606	64.805	5.91	High	High	High	7.7e8	1.5e8	1.5e9	36.751	1037.13510799408	18
High	IsMasterProtein	Q2QLY5	5-methyltetrahydropteroyltriglutamate--homocysteine methyltransferase 1 OS=Oryza sativa subsp. japonica GN=Os12g0623900 PE=2 SV=1	0	239.589225316589	43.2114882506527	25	202	8	1	766	84.531	6.3	High	High	High	1.4e8	9.2e7	1.3e8	6.827	672.325909018517	25
High	IsMasterProtein	Q2R8Z5	Alcohol dehydrogenase 1 OS=Oryza sativa subsp. japonica GN=ADH1 PE=2 SV=2	0	230.594022560107	57.7836411609499	14	621	12	1	379	40.958	6.65	High	High	High	1.0e9	4.6e8	6.3e9	72.053	1694.34721875191	14
High	IsMasterProtein	P30298	Sucrose synthase 2 OS=Oryza sativa subsp. japonica GN=SUS2 PE=1 SV=2	0	226.141888990815	49.5049504950495	33	218	26	1	808	92.071	6.39	High	High	High	6.8e8	1.5e8	4.1e8	10.659	631.385709643364	33
High	IsMasterProtein	P17654	Alpha-amylase OS=Oryza sativa subsp. japonica GN=AMY1.1 PE=1 SV=2	0	225.810996246947	58.0645161290323	18	365	16	1	434	48.426	5.27	High	High	High	3.9e9	1.5e9	2.9e9	60.897	1164.17275452614	18
High	IsMasterProtein	Q01859	ATP synthase subunit beta, mitochondrial OS=Oryza sativa subsp. japonica GN=ATPB PE=1 SV=2	0	225.338313478001	61.5942028985507	22	185	22	1	552	58.898	6.37	High	High	High	6.5e8	1.9e8	5.1e8	12.219	607.340307712555	22
High	IsMasterProtein	P27933	Alpha-amylase isozyme 3D OS=Oryza sativa subsp. japonica GN=AMY1.3 PE=2 SV=2	0	218.370169092781	59.1743119266055	20	227	18	1	436	47.97	6.29	High	High	High	6.4e8	1.0e8	9.2e8	44.066	714.754913449287	20
High	IsMasterProtein	Q2QLY4	5-methyltetrahydropteroyltriglutamate--homocysteine methyltransferase 2 OS=Oryza sativa subsp. japonica GN=Os12g0624000 PE=2 SV=1	0	214.451279675071	40.3394255874674	21	179	4	1	766	84.612	6.3	High	High	High	1.2e8	7.2e7	1.0e8	5.127	561.400552630425	21
High	IsMasterProtein	P27934	Alpha-amylase isozyme 3E OS=Oryza sativa subsp. japonica GN=AMY1.4 PE=2 SV=1	0	203.642231509148	67.7345537757437	17	208	15	1	437	48.677	5.63	High	High	High	1.2e9	3.6e7	7.5e8	37.986	678.072436690331	17
High	IsMasterProtein	P14717	Phenylalanine ammonia-lyase OS=Oryza sativa subsp. japonica GN=PAL PE=1 SV=2	0	198.337382762794	51.925820256776	27	176	27	1	701	75.451	6.49	High	High	High	3.5e8	8.8e7	3.0e8	6.602	589.238979458809	27
High	IsMasterProtein	Q7FAH2	Glyceraldehyde-3-phosphate dehydrogenase 2, cytosolic OS=Oryza sativa subsp. japonica GN=GAPC2 PE=1 SV=1	0	197.490023982897	68.2492581602374	20	360	7	1	337	36.75	6.81	High	High	High	1.5e9	9.3e7	2.2e8	55.234	1089.20909357071	20
High	IsMasterProtein	A2YQT7	Glyceraldehyde-3-phosphate dehydrogenase, cytosolic OS=Oryza sativa subsp. indica GN=GAPC PE=2 SV=1	0	197.448398084141	62.0178041543027	18	354	9	1	337	36.39	7.11	High	High	High	1.3e9	6.9e8	8.7e8	52.367	1130.77995228767	18
High	IsMasterProtein	Q9LI00	6-phosphogluconate dehydrogenase, decarboxylating 1 OS=Oryza sativa subsp. japonica GN=G6PGH1 PE=2 SV=1	0	186.328071581218	60.625	22	175	21	1	480	52.688	6.18	High	High	High	6.3e8	2.2e8	3.9e8	19.434	520.393597364426	22
High	IsMasterProtein	P48494	Triosephosphate isomerase, cytosolic OS=Oryza sativa subsp. japonica GN=TPI PE=1 SV=3	0	181.016468948696	83.00395256917	16	679	16	1	253	27.046	5.49	High	High	High	2.2e9	5.9e8	1.8e9	192.07	2047.6230070591	16
High	IsMasterProtein	P31924	Sucrose synthase 1 OS=Oryza sativa subsp. japonica GN=SUS1 PE=1 SV=1	0	171.839094729566	42.0343137254902	27	178	20	1	816	92.849	6.38	High	High	High	3.5e8	9.5e7	1.4e8	7.149	479.746925830841	27
High	IsMasterProtein	Q69QQ6	Heat shock protein 81-2 OS=Oryza sativa subsp. japonica GN=HSP81-2 PE=2 SV=1	0	167.019993248045	43.7768240343348	31	189	6	1	699	80.15	5.06	High	High	High	1.7e8	4.3e7	1.2e8	5.989	584.83013856411	31
High	IsMasterProtein	Q0J4P2	Heat shock protein 81-1 OS=Oryza sativa subsp. japonica GN=HSP81-1 PE=3 SV=2	0	164.875788688482	43.4907010014306	30	186	5	1	699	80.144	5.07	High	High	High	9.4e7	1.8e7	4.3e7	5.989	569.826217293739	30
High	IsMasterProtein	Q0JMY8	Salt stress-induced protein OS=Oryza sativa subsp. japonica GN=SALT PE=2 SV=1	0	163.074280185383	84.1379310344828	9	586	9	1	145	15.163	5.15	High	High	High	6.6e9	7.7e8	5.8e9	748.894	1859.46537709236	9
High	IsMasterProtein	Q53LQ0	Protein disulfide isomerase-like 1-1 OS=Oryza sativa subsp. japonica GN=PDIL1-1 PE=2 SV=1	0	162.940428524707	52.5390625	27	199	27	1	512	56.819	5.12	High	High	High	3.8e8	1.2e8	2.7e8	10.994	591.601494073868	27
High	IsMasterProtein	Q7XDC8	Malate dehydrogenase, cytoplasmic OS=Oryza sativa subsp. japonica GN=Os10g0478200 PE=1 SV=3	0	154.175959635444	56.9277108433735	14	131	14	1	332	35.546	6.09	High	High	High	6.9e8	1.1e8	3.9e8	26.826	431.576204299927	14
High	IsMasterProtein	Q2QXR8	Pyruvate kinase 2, cytosolic OS=Oryza sativa subsp. japonica GN=Os12g0145700 PE=2 SV=1	0	151.730221636453	55.4079696394687	20	168	5	1	527	57.406	6.76	High	High	High	1.1e8	5.9e7	3.4e7	5.391	538.501743793488	20
High	IsMasterProtein	Q6Z7B0	Heat shock 70 kDa protein BIP1 OS=Oryza sativa subsp. japonica GN=BIP1 PE=1 SV=1	0	151.251827417026	47.6691729323308	26	157	22	1	665	73.345	5.19	High	High	High	1.0e9	2.7e8	6.6e8	6.079	503.975661158562	26
High	IsMasterProtein	B8BJ39	Pyruvate kinase 1, cytosolic OS=Oryza sativa subsp. indica GN=OsI_35105 PE=3 SV=1	0	147.483330127688	51.9924098671727	19	181	4	1	527	57.284	6.76	High	High	High	1.5e8	2.5e7	9.8e7	4.995	583.363449573517	19
High	IsMasterProtein	Q6AVA8	Pyruvate, phosphate dikinase 1, chloroplastic OS=Oryza sativa subsp. japonica GN=PPDK1 PE=1 SV=1	0	146.889752424014	37.8035902851109	26	157	22	1	947	102.722	6.37	High	High	High	2.3e8	8.0e7	1.6e8	2.406	441.29267847538	26
High	IsMasterProtein	B3VMC0	Betaine aldehyde dehydrogenase 2 OS=Oryza sativa subsp. indica GN=BADH2 PE=2 SV=1	0	144.708723843945	47.9125248508946	14	82	13	1	503	54.648	5.45	High	High	High	2.2e8	1.1e8	3.4e8	6.586	309.076951146126	14
High	IsMasterProtein	Q8H8T0	UDP-arabinopyranose mutase 1 OS=Oryza sativa subsp. japonica GN=UAM1 PE=1 SV=1	0	138.59624583804	62.3626373626374	16	132	8	1	364	41.322	6.19	High	High	High	3.4e8	9.3e7	1.8e8	16.783	401.617224574089	16
High	IsMasterProtein	A2XMV1	Glutamate dehydrogenase 1, mitochondrial OS=Oryza sativa subsp. indica GN=GDH1 PE=3 SV=2	0	137.35893930581	51.338199513382	14	110	12	1	411	44.314	6.61	High	High	High	8.0e8	2.1e8	4.5e8	6.667	376.809049248695	14
High	IsMasterProtein	P14656	Glutamine synthetase cytosolic isozyme 1-1 OS=Oryza sativa subsp. japonica GN=GLN1-1 PE=1 SV=1	0	134.013298077204	49.1573033707865	14	146	13	1	356	39.176	5.73	High	High	High	5.5e8	1.1e8	2.2e8	55.234	488.167941689491	14
High	IsMasterProtein	P37833	Aspartate aminotransferase, cytoplasmic OS=Oryza sativa subsp. japonica GN=Os01g0760600 PE=2 SV=1	0	133.416350342623	47.6658476658477	17	196	17	1	407	44.479	7.94	High	High	High	9.4e8	2.3e8	5.2e8	9.926	589.398363828659	17
High	IsMasterProtein	P49027	Guanine nucleotide-binding protein subunit beta-like protein A OS=Oryza sativa subsp. japonica GN=RACK1A PE=1 SV=1	0	125.559107546839	55.9880239520958	13	128	10	1	334	36.209	6.44	High	High	High	5.0e8	1.4e8	2.3e8	13.384	431.878085255623	13
High	IsMasterProtein	O64937	Elongation factor 1-alpha OS=Oryza sativa subsp. japonica GN=REFA1 PE=2 SV=2	0	123.027013533349	41.1633109619687	14	168	14	1	447	49.262	9.06	High	High	High	2.3e9	5.8e8	1.5e9	6.88	582.715315580368	14
High	IsMasterProtein	Q2QYW2	Clathrin heavy chain 2 OS=Oryza sativa subsp. japonica GN=Os12g0104800 PE=3 SV=1	0	118.743585951939	16.3934426229508	21	102	21	1	1708	193.225	5.39	High	High	High	7.3e7	1.6e7	4.2e7	0.768	309.33134996891	21
High	IsMasterProtein	Q75GX9	63 kDa globulin-like protein OS=Oryza sativa subsp. japonica GN=Os03g0663800 PE=1 SV=1	0	118.58374375725	36.1209964412811	16	100	16	1	562	63.389	8.13	High	High	High	2.7e8	8.5e7	1.3e8	4.08	305.80246925354	16
High	IsMasterProtein	P48642	Glutathione reductase, cytosolic OS=Oryza sativa subsp. japonica GN=GRC2 PE=2 SV=2	0	116.813694112195	42.741935483871	12	93	12	1	496	53.473	6.67	High	High	High	4.2e8	1.4e8	2.0e8	3.417	339.244744539261	12
High	IsMasterProtein	Q10LP5	Sucrose synthase 4 OS=Oryza sativa subsp. japonica GN=SUS4 PE=2 SV=1	0	116.671271679908	31.0259579728059	22	120	22	1	809	92.159	6.54	High	High	High	1.5e8	2.9e7	1.0e8	2.942	339.779058694839	22
High	IsMasterProtein	Q10N21	L-ascorbate peroxidase 1, cytosolic OS=Oryza sativa subsp. japonica GN=APX1 PE=1 SV=1	0	112.973203397727	57.6	12	144	10	1	250	27.139	5.66	High	High	High	9.8e8	2.1e8	5.9e8	9	454.246410012245	12
High	IsMasterProtein	P42862	Glucose-6-phosphate isomerase, cytosolic A OS=Oryza sativa subsp. japonica GN=Os03g0776000 PE=2 SV=2	0	111.576747166805	42.1516754850088	16	113	5	1	567	62.484	7.28	High	High	High	2.3e8	8.5e6	5.4e7	3.453	363.761819005013	16
High	IsMasterProtein	Q7XQ45	Probable aldo-keto reductase 3 OS=Oryza sativa subsp. japonica GN=Os04g0339400 PE=2 SV=2	0	109.689221507466	56.6197183098592	16	101	14	1	355	38.249	5.97	High	High	High	2.7e8	2.3e7	2.3e8	7.318	327.325684428215	16
High	IsMasterProtein	Q0ITW7	Alcohol dehydrogenase 2 OS=Oryza sativa subsp. japonica GN=ADH2 PE=2 SV=2	0	109.455287446522	40.8970976253298	11	99	9	1	379	41.18	6.46	High	High	High	1.1e9	2.7e7	6.6e8	10.103	309.26184463501	11
High	IsMasterProtein	Q6ZD89	Flavone 3'-O-methyltransferase 1 OS=Oryza sativa subsp. japonica GN=COMT PE=1 SV=1	0	108.431933173449	45.9239130434783	12	81	12	1	368	39.724	5.66	High	High	High	1.6e8	6.5e7	2.1e8	7.111	264.547043085098	12
High	IsMasterProtein	Q06967	14-3-3-like protein GF14-F OS=Oryza sativa subsp. japonica GN=GF14F PE=1 SV=2	0	107.46716382986	55.3846153846154	13	98	8	1	260	29.16	4.88	High	High	High	2.7e8	1.8e8	4.1e8	7.962	312.179115772247	13
High	IsMasterProtein	P35683	Eukaryotic initiation factor 4A-1 OS=Oryza sativa subsp. japonica GN=Os06g0701100 PE=2 SV=2	0	105.500442753228	48.5507246376812	20	108	4	1	414	47.058	5.57	High	High	High	7.7e6	1.5e7	2.0e7	9	310.389507651329	20
High	IsMasterProtein	Q93VT8	ATP-citrate synthase beta chain protein 1 OS=Oryza sativa subsp. japonica GN=ACLB-1 PE=2 SV=1	0	105.198550761496	37.5	18	93	18	1	608	66.028	7.68	High	High	High	1.9e8	5.6e7	1.1e8	2.695	316.577053785324	18
High	IsMasterProtein	Q75HE6	Probable methylenetetrahydrofolate reductase OS=Oryza sativa subsp. japonica GN=Os03g0815200 PE=2 SV=1	0	103.625324555845	46.2962962962963	19	100	19	1	594	66.388	5.57	High	High	High	1.3e8	4.6e7	7.6e7	2.888	304.865373969078	19
High	IsMasterProtein	Q7XTE8	14-3-3-like protein GF14-B OS=Oryza sativa subsp. japonica GN=GF14B PE=1 SV=2	0	103.347345638235	56.8702290076336	13	117	4	1	262	29.845	4.81	High	High	High	2.7e8		5.7e7	7.913	408.474112391472	13
High	IsMasterProtein	Q6ZDY8	Succinate dehydrogenase [ubiquinone] flavoprotein subunit, mitochondrial OS=Oryza sativa subsp. japonica GN=SDH1 PE=1 SV=1	0	103.322489434172	34.7619047619048	15	87	15	1	630	68.81	7.08	High	High	High	2.2e8	1.4e8	1.9e8	2.831	285.187796592712	15
High	IsMasterProtein	Q0JKD0	Glutamate synthase 1 [NADH], chloroplastic OS=Oryza sativa subsp. japonica GN=Os01g0681900 PE=2 SV=1	0	102.813278943864	13.936317489617	21	69	21	1	2167	236.745	7.09	High	High	High	4.9e7	7.1e6	2.6e7	0.562	219.461683988571	21
High	IsMasterProtein	Q0E4K1	Catalase isozyme A OS=Oryza sativa subsp. japonica GN=CATA PE=2 SV=1	0	102.011747954045	36.9918699186992	12	107	10	1	492	56.662	7.01	High	High	High	1.5e8	1.8e7	9.5e7	4.736	267.514773488045	12
High	IsMasterProtein	Q6K669	Leucine aminopeptidase 2, chloroplastic OS=Oryza sativa subsp. japonica GN=Os02g0794700 PE=2 SV=1	0	100.967924157671	33.2775919732441	14	90	14	1	598	61.78	8.1	High	High	High	3.1e8	9.5e7	1.9e8	2.511	324.979927778244	14
High	IsMasterProtein	P37832	Tubulin beta-7 chain OS=Oryza sativa subsp. japonica GN=TUBB7 PE=2 SV=2	0	100.86255158072	48.8738738738739	13	87	2	1	444	49.79	4.87	High	High	High	1.1e7		3.5e7	4.623	256.542621850967	13
High	IsMasterProtein	Q6EUP4	14-3-3-like protein GF14-E OS=Oryza sativa subsp. japonica GN=GF14E PE=2 SV=1	0	100.556161126661	53.4351145038168	12	109	3	1	262	29.674	4.77	High	High	High	2.0e8	1.7e7	1.4e8	6.943	360.510337471962	12
High	IsMasterProtein	P42863	Glucose-6-phosphate isomerase, cytosolic B OS=Oryza sativa subsp. japonica GN=Os06g0256500 PE=2 SV=2	0	98.7745055807053	36.5079365079365	15	96	4	1	567	62.329	6.93	High	High	High	1.6e8	6.5e7	1.4e8	2.57	321.641994833946	15
High	IsMasterProtein	Q40665	Tubulin beta-3 chain OS=Oryza sativa subsp. japonica GN=TUBB3 PE=2 SV=2	0	98.5140125242022	52.2421524663677	14	81	3	1	446	50.089	4.83	High	High	High	4.1e7	8.5e6	5.3e7	4.623	233.588225603104	14
High	IsMasterProtein	O04226	Delta-1-pyrroline-5-carboxylate synthase 1 OS=Oryza sativa subsp. japonica GN=P5CS1 PE=2 SV=2	0	95.873565161066	30.0279329608939	15	86	15	1	716	77.697	6.84	High	High	High	1.1e8	1.1e7	1.5e8	1.33	293.924918889999	15
High	IsMasterProtein	Q01K11	Gamma-aminobutyrate transaminase 1, mitochondrial OS=Oryza sativa subsp. indica GN=OsI_17385 PE=3 SV=1	0	95.8002334377899	50.968992248062	16	64	16	1	516	56.335	6.8	High	High	High	1.8e8	6.4e7	1.1e8	3.394	225.078225970268	16
High	IsMasterProtein	Q69TH8	Putative 12-oxophytodienoate reductase 4 OS=Oryza sativa subsp. japonica GN=OPR4 PE=2 SV=1	0	95.7910150316148	46.0526315789474	14	91	13	1	380	42.405	6.34	High	High	High	1.4e8	3.1e7	9.0e7	7.185	276.996573209763	14
High	IsMasterProtein	Q7G764	Probable NAD(P)H-dependent oxidoreductase 1 OS=Oryza sativa subsp. japonica GN=Os10g0113000 PE=1 SV=1	0	95.5553018099193	52.9595015576324	13	85	13	1	321	35.69	5.45	High	High	High	2.8e8	9.2e7	1.9e8	6.305	279.832211256027	13
High	IsMasterProtein	A2YH64	Catalase isozyme B OS=Oryza sativa subsp. indica GN=CATB PE=2 SV=2	0	94.7788141743741	43.4959349593496	15	118	13	1	492	56.551	7.05	High	High	High	1.5e8	5.8e7	9.7e7	4.946	325.958777308464	15
High	IsMasterProtein	Q2R2W2	14-3-3-like protein GF14-D OS=Oryza sativa subsp. japonica GN=GF14D PE=1 SV=1	0	94.5784741649644	53.5849056603774	12	105	8	1	265	29.244	4.91	High	High	High	2.7e8	2.0e8	1.9e8	6.079	344.486801981926	12
High	IsMasterProtein	Q10DV7	Actin-1 OS=Oryza sativa subsp. japonica GN=ACT1 PE=2 SV=1	0	94.5227855687615	46.684350132626	13	89	3	1	377	41.786	5.49	High	High	High	5.4e8	7.6e6	3.4e8	4.623	276.029402017593	13
High	IsMasterProtein	Q9SLY8	Calreticulin OS=Oryza sativa subsp. japonica GN=Os07g0246200 PE=1 SV=2	0	94.0099753563606	55.188679245283	17	91	17	1	424	48.279	4.63	High	High	High	1.7e8	9.4e7	1.8e8	4.736	331.109301805496	17
High	IsMasterProtein	P27937	Alpha-amylase isozyme 3B OS=Oryza sativa subsp. japonica GN=AMY1.6 PE=2 SV=1	0	93.154976404061	43.37899543379	14	130	10	1	438	48.561	6.2	High	High	High	1.5e9	1.5e7	1.3e9	5.7	407.515997290611	14
High	IsMasterProtein	Q7Y0F2	Probable nucleoredoxin 1-2 OS=Oryza sativa subsp. japonica GN=Os03g0405900 PE=2 SV=1	0	92.3635574892624	37.8657487091222	15	82	11	1	581	64.381	4.93	High	High	High	1.5e8	6.7e7	1.3e8	3.758	259.64807343483	15
High	IsMasterProtein	Q6Z2Z4	Eukaryotic initiation factor 4A-3 OS=Oryza sativa subsp. japonica GN=Os02g0146600 PE=1 SV=1	0	90.9480441213738	45.1690821256039	18	95	2	1	414	47.108	5.67	High	High	High	3.3e7	1.5e7	2.1e7	6.667	267.075534701347	18
High	IsMasterProtein	Q6K9N6	Succinate--CoA ligase [ADP-forming] subunit beta, mitochondrial OS=Oryza sativa subsp. japonica GN=Os02g0621700 PE=1 SV=1	0	89.7077422795267	45.9715639810427	19	93	19	1	422	45.063	6.32	High	High	High	2.4e8	1.2e8	2.2e8	3.948	268.263015031815	19
High	IsMasterProtein	Q0J8G4	Fructokinase-2 OS=Oryza sativa subsp. japonica GN=FRK2 PE=1 SV=1	0	89.4063658375829	58.3333333333333	15	94	15	1	336	35.494	5.17	High	High	High	3.1e8	4.8e7	1.6e8	6.197	313.680314064026	15
High	IsMasterProtein	Q6Z6L4	Aminopeptidase M1-A OS=Oryza sativa subsp. japonica GN=Os02g0218200 PE=2 SV=1	0	88.9463271202724	26.3097949886105	20	97	19	1	878	98.391	5.2	High	High	High	1.4e8	1.8e7	1.1e8	1.395	303.686418533325	20
High	IsMasterProtein	Q852M2	Probable aldehyde oxidase 3 OS=Oryza sativa subsp. japonica GN=Os03g0790700 PE=2 SV=1	0	88.4879139827103	18.2153392330383	17	60	17	1	1356	145.245	6.49	High	High	High	8.6e7	2.6e7	5.1e7	0.751	197.087953567505	17
High	IsMasterProtein	Q9SXP2	Formate dehydrogenase 1, mitochondrial OS=Oryza sativa subsp. japonica GN=Os06g0486800 PE=1 SV=2	0	87.6799512054427	46.8085106382979	14	98	14	1	376	41.315	7.17	High	High	High	2.5e8	9.9e6	1.7e8	6.499	296.089675188065	14
High	IsMasterProtein	Q10G56	Ornithine aminotransferase, mitochondrial OS=Oryza sativa subsp. japonica GN=OAT PE=2 SV=1	0	86.5851200181177	34.2494714587738	11	76	11	1	473	51.409	7.61	High	High	High	2.0e8	5.9e7	1.0e8	3.262	240.166541457176	11
High	IsMasterProtein	Q6ZKC0	14-3-3-like protein GF14-C OS=Oryza sativa subsp. japonica GN=GF14C PE=1 SV=1	0	85.8874182771503	59.765625	14	106	6	1	256	28.808	4.84	High	High	High	2.3e8	2.2e7	1.4e8	7.913	349.806299209595	14
High	IsMasterProtein	P93438	S-adenosylmethionine synthase 2 OS=Oryza sativa subsp. japonica GN=SAM2 PE=2 SV=1	0	85.8113503485125	33.756345177665	9	66	4	1	394	42.874	6.05	High	High	High	6.4e7	2.8e7	4.9e7	4.179	167.328690648079	9
High	IsMasterProtein	Q6K4E7	Aminopeptidase M1-D OS=Oryza sativa subsp. japonica GN=Os09g0362800 PE=2 SV=1	0	84.9425532368755	24.5131729667812	18	92	15	1	873	98.451	5.47	High	High	High	5.8e7	2.6e7	5.4e7	1.371	286.592688918114	18
High	IsMasterProtein	Q6ZL94	Succinate--CoA ligase [ADP-forming] subunit alpha, mitochondrial OS=Oryza sativa subsp. japonica GN=Os07g0577700 PE=1 SV=1	0	84.7900118193351	49.5468277945619	10	70	10	1	331	34.225	8.22	High	High	High	2.1e8	2.5e7	1.4e8	10.45	212.265428781509	10
High	IsMasterProtein	Q7Y0E8	Probable nucleoredoxin 1-1 OS=Oryza sativa subsp. japonica GN=Os03g0405500 PE=2 SV=1	0	84.4610911322657	29.3497363796134	11	72	7	1	569	63.249	5.06	High	High	High	2.5e8	2.7e7	1.6e8	2.535	239.9933770895	11
High	IsMasterProtein	B7EA73	Puromycin-sensitive aminopeptidase OS=Oryza sativa subsp. japonica GN=Os08g0562700 PE=2 SV=1	0	83.474100893579	23.5625704622322	15	75	15	1	887	99.461	5.59	High	High	High	8.4e7	2.8e7	5.6e7	1.154	218.651122331619	15
High	IsMasterProtein	Q43594	Tubulin beta-1 chain OS=Oryza sativa subsp. japonica GN=TUBB1 PE=2 SV=2	0	79.4775686804172	44.7427293064877	12	76	4	1	447	50.253	4.83	High	High	High	4.7e7	2.2e7	4.2e7	3.642	213.023850679398	12
High	IsMasterProtein	Q10M12	Ricin B-like lectin R40C1 OS=Oryza sativa subsp. japonica GN=R40C1 PE=1 SV=1	0	78.6144464927077	46.8390804597701	12	69	10	1	348	38.798	6.8	High	High	High	1.7e8	4.3e7	1.1e8	4.055	232.106353759766	12
High	IsMasterProtein	Q7XJ02	Probable L-ascorbate peroxidase 7, chloroplastic OS=Oryza sativa subsp. japonica GN=APX7 PE=2 SV=1	0	78.379840266376	37.3259052924791	10	65	9	1	359	38.302	8.65	High	High	High	2.0e8	5.0e7	9.8e7	3.125	226.14576613903	10
High	IsMasterProtein	O64464	Proteasome subunit beta type-1 OS=Oryza sativa subsp. japonica GN=PBF1 PE=2 SV=1	0	78.3588599787834	62.4434389140271	11	67	11	1	221	24.266	6.89	High	High	High	2.1e8	5.8e7	1.3e8	7.577	236.42649936676	11
High	IsMasterProtein	Q9LSU1	Proteasome subunit alpha type-5 OS=Oryza sativa subsp. japonica GN=PAE1 PE=2 SV=1	0	77.7299143708763	54.4303797468354	9	71	9	1	237	25.977	4.75	High	High	High	2.2e8	5.6e7	1.0e8	7.577	261.435585021973	9
High	IsMasterProtein	P0C5D0	1-Cys peroxiredoxin B OS=Oryza sativa subsp. indica GN=OsI_026085 PE=3 SV=1	0	77.5573626325501	55.4545454545455	13	90	11	1	220	24.189	5.67	High	High	High	4.0e8	7.8e7	2.4e8	21.758	243.885381937027	13
High	IsMasterProtein	A3C6D7	Actin-2 OS=Oryza sativa subsp. japonica GN=ACT2 PE=2 SV=1	0	77.1166828243207	44.5623342175066	12	74	2	1	377	41.653	5.49	High	High	High				3.217	231.993730664253	12
High	IsMasterProtein	Q9FE01	L-ascorbate peroxidase 2, cytosolic OS=Oryza sativa subsp. japonica GN=APX2 PE=1 SV=1	0	76.9363625003615	56.5737051792829	10	85	8	1	251	27.101	5.36	High	High	High	2.0e8	4.3e7	1.4e8	9	240.355740785599	10
High	IsMasterProtein	A2WXV8	Fructokinase-1 OS=Oryza sativa subsp. indica GN=FRK1 PE=1 SV=1	0	76.1641885642254	45.8204334365325	13	77	13	1	323	34.707	5.27	High	High	High	1.9e8	8.8e6	1.7e8	3.489	235.35192656517	13
High	IsMasterProtein	Q75IM9	Isovaleryl-CoA dehydrogenase, mitochondrial OS=Oryza sativa subsp. japonica GN=Os05g0125500 PE=2 SV=2	0	75.6135425901772	32.0293398533007	7	68	7	1	409	44.502	6.96	High	High	High	1.4e8	3.5e7	1.1e8	2.311	210.860686063766	7
High	IsMasterProtein	P49199	40S ribosomal protein S8 OS=Oryza sativa subsp. japonica GN=RPS8 PE=2 SV=2	0	73.0923505914631	43.1818181818182	10	65	10	1	220	24.814	10.4	High	High	High	4.6e8	1.7e8	3.0e8	7.254	244.464698791504	10
High	IsMasterProtein	Q9LGQ6	Acyl transferase 9 OS=Oryza sativa subsp. japonica GN=AT9 PE=2 SV=1	0	72.4617866105856	42.9594272076372	14	64	14	1	419	46.136	5.92	High	High	High	2.6e8	6.1e7	1.9e8	3.262	184.507394433022	14
High	IsMasterProtein	Q9XEA6	Cysteine synthase OS=Oryza sativa subsp. japonica GN=RCS1 PE=2 SV=2	0	72.3111308455883	40.4984423676012	9	67	7	1	321	33.817	5.43	High	High	High	1.8e8	6.2e7	1.1e8	3.642	236.913686513901	9
High	IsMasterProtein	Q6ESI7	Tripeptidyl-peptidase 2 OS=Oryza sativa subsp. japonica GN=TPP2 PE=2 SV=1	0	72.1838761155827	17.0713760117734	16	68	16	1	1359	148.54	6.58	High	High	High	5.8e7	1.8e7	3.5e7	0.641	210.567743659019	16
High	IsMasterProtein	P35684	60S ribosomal protein L3 OS=Oryza sativa subsp. japonica GN=RPL3 PE=2 SV=2	0	72.0951700314602	31.8766066838046	12	78	12	1	389	44.436	10.08	High	High	High	3.3e8	2.2e7	1.8e8	3.365	243.612724304199	12
High	IsMasterProtein	P52428	Proteasome subunit alpha type-1 OS=Oryza sativa subsp. japonica GN=PAF1 PE=2 SV=1	0	71.6531049810289	45.1851851851852	10	62	10	1	270	29.612	5.54	High	High	High	1.8e8		1.2e8	6.499	222.75328207016	10
High	IsMasterProtein	Q84QK0	12-oxophytodienoate reductase 1 OS=Oryza sativa subsp. japonica GN=OPR1 PE=2 SV=1	0	70.7421239122909	38.1578947368421	12	65	10	1	380	42.438	6.2	High	High	High	2.3e8	2.3e7	1.4e8	3.062	199.554993271828	12
High	IsMasterProtein	Q43007	Phospholipase D alpha 1 OS=Oryza sativa subsp. japonica GN=PLD1 PE=1 SV=2	0	70.4801682086935	26.2315270935961	14	68	14	1	812	92.161	5.96	High	High	High	9.6e7	2.5e7	5.2e7	1.089	202.625386476517	14
High	IsMasterProtein	Q7XUG1	Malate synthase OS=Oryza sativa subsp. japonica GN=MS PE=2 SV=1	0	69.2357131498305	33.5097001763668	15	65	15	1	567	62.6	7.14	High	High	High	1.2e8		8.3e7	2.162	189.598800420761	15
High	IsMasterProtein	Q6Z5N4	Pyruvate dehydrogenase E1 component subunit alpha-1, mitochondrial OS=Oryza sativa subsp. japonica GN=Os02g0739600 PE=2 SV=1	0	68.1280208154496	33.8461538461538	10	74	9	1	390	42.675	7.77	High	High	High	2.7e8	1.2e8	1.6e8	2.631	228.777071356773	10
High	IsMasterProtein	A6N0M9	Nucleoside diphosphate kinase 1 OS=Oryza sativa subsp. indica GN=NDKR PE=1 SV=1	0	67.7186740326804	41.6107382550336	6	109	6	1	149	16.835	6.8	High	High	High	5.3e8	1.5e8	1.7e9	24.119	306.504288196564	6
High	IsMasterProtein	Q84J55	14-3-3-like protein GF14-A OS=Oryza sativa subsp. japonica GN=GF14A PE=2 SV=1	0	67.6616862429546	39.0151515151515	10	77	5	1	264	28.982	4.94	High	High	High	1.5e8	2.9e7	7.3e7	3.467	270.489057898521	10
High	IsMasterProtein	Q43008	Superoxide dismutase [Mn], mitochondrial OS=Oryza sativa subsp. japonica GN=SODA PE=2 SV=2	0	67.5879159039551	46.7532467532467	8	68	8	1	231	24.982	7.02	High	High	High	8.5e8	6.2e7	6.3e8	11.115	237.239634275436	8
High	IsMasterProtein	A2Y053	S-adenosylmethionine synthase 1 OS=Oryza sativa subsp. indica GN=SAM1 PE=2 SV=2	0	67.045467477726	27.2727272727273	8	56	3	1	396	43.193	6.14	High	High	High	1.9e7		1.8e7	2.675	119.331934571266	8
High	IsMasterProtein	Q69TI0	Putative 12-oxophytodienoate reductase 5 OS=Oryza sativa subsp. japonica GN=OPR5 PE=2 SV=1	0	66.9994438356879	46.2566844919786	11	58	10	1	374	41.659	5.48	High	High	High	1.3e8	3.8e7	7.5e7	2.511	177.058374524117	11
High	IsMasterProtein	P0C520	ATP synthase subunit alpha, mitochondrial OS=Oryza sativa GN=ATPA PE=3 SV=1	0	66.9902542636077	32.8094302554028	15	79	15	1	509	55.339	6.1	High	High	High	3.0e8	9.0e7	2.1e8	2.054	240.265962481499	15
High	IsMasterProtein	O04985	Non-symbiotic hemoglobin 2 OS=Oryza sativa subsp. japonica GN=HB2 PE=2 SV=1	0	66.1568843706839	56.8047337278107	10	87	8	1	169	18.604	8.94	High	High	High	3.5e8	1.4e8	6.0e8	13.678	280.577628850937	10
High	IsMasterProtein	Q53M52	Tubulin alpha-2 chain OS=Oryza sativa subsp. japonica GN=TUBA PE=2 SV=1	0	65.7332916060858	36.3636363636364	12	61	5	1	451	49.705	4.96	High	High	High	4.3e7	4.8e7	1.4e8	2.831	193.16154897213	12
High	IsMasterProtein	P49397	40S ribosomal protein S3a OS=Oryza sativa subsp. japonica GN=RPS3A PE=2 SV=2	0	65.7193650092804	40.0763358778626	10	70	10	1	262	29.709	9.8	High	High	High	3.0e8	1.8e7	3.7e8	4.995	216.161849141121	10
High	IsMasterProtein	Q6L5I5	Mitochondrial outer membrane protein porin 2 OS=Oryza sativa subsp. japonica GN=VDAC2 PE=2 SV=1	0	65.428780152187	51.0714285714286	9	40	9	1	280	29.584	8.65	High	High	High	1.3e8	5.1e7	5.9e7	7.483	120.880624771118	9
High	IsMasterProtein	A2XNS1	Actin-3 OS=Oryza sativa subsp. indica GN=ACT3 PE=3 SV=2	0	65.0138677231622	44.0318302387268	12	73	2	1	377	41.679	5.49	High	High	High	1.7e7		2.2e7	3.642	206.937818169594	12
High	IsMasterProtein	Q9XEA8	Cysteine synthase OS=Oryza sativa subsp. japonica GN=RCS3 PE=2 SV=1	0	64.9726126530855	57.8461538461538	11	64	9	1	325	34.285	5.41	High	High	High	1.4e8	2.3e7	9.8e7	4.012	220.2063986063	11
High	IsMasterProtein	B9F3B6	Succinate-semialdehyde dehydrogenase, mitochondrial OS=Oryza sativa subsp. japonica GN=ALDH5F1 PE=3 SV=1	0	63.8078663815823	26.1859582542694	10	59	10	1	527	56.058	8.1	High	High	High	2.9e7	5.5e7	8.1e7	1.412	200.292304039001	10
High	IsMasterProtein	Q69TY4	Peroxiredoxin-2E-1, chloroplastic OS=Oryza sativa subsp. japonica GN=PRXIIE-1 PE=2 SV=1	0	63.8074961332227	47.4137931034483	7	40	7	1	232	23.674	8.79	High	High	High	8.7e7	6.8e7	1.1e8	3.642	167.488381385803	7
High	IsMasterProtein	Q6Z4G3	UDP-arabinopyranose mutase 3 OS=Oryza sativa subsp. japonica GN=UAM3 PE=1 SV=1	0	63.7554497132755	37.7049180327869	10	68	2	1	366	41.253	6.43	High	Not Found	High			2.2e7	2.981	199.657218337059	10
High	IsMasterProtein	A2YL07	Glutamate--cysteine ligase B, chloroplastic OS=Oryza sativa subsp. indica GN=GSH1-2 PE=3 SV=2	0	63.6966884928399	29.8387096774194	9	52	1	1	496	56.118	7.02	High	High	High	9.9e6	8.8e6	1.3e7	1.712	159.083930015564	9
High	IsMasterProtein	Q9AUV6	UDP-glucose 6-dehydrogenase 3 OS=Oryza sativa subsp. japonica GN=UGD3 PE=2 SV=1	0	63.6747587217502	34.1666666666667	10	51	10	1	480	52.865	6.13	High	High	High	2.2e8	1.5e7	6.4e7	1.154	180.288856863976	10
High	IsMasterProtein	Q10MX3	Asparagine synthetase [glutamine-hydrolyzing] 1 OS=Oryza sativa subsp. japonica GN=Os03g0291500 PE=2 SV=1	0	63.3059299924521	26.158940397351	10	45	10	1	604	67.279	6.54	High	High	High	9.2e7	5.8e7	1.1e8	1.943	155.552194356918	10
High	IsMasterProtein	P0C542	Actin-7 OS=Oryza sativa subsp. indica GN=ACT7 PE=3 SV=1	0	62.3735354990689	33.5106382978723	9	59	1	1	376	41.588	5.39	High	High	Not Found	1.2e8			2.481	173.610657095909	9
High	IsMasterProtein	Q8GU95	Glutamate--cysteine ligase A, chloroplastic OS=Oryza sativa subsp. indica GN=GSH1-1 PE=2 SV=2	0	61.8581685141568	33.3333333333333	10	44	2	1	492	55.626	6.38	Not Found	High	High				1.712	128.866120576859	10
High	IsMasterProtein	Q10MQ2	Probable LL-diaminopimelate aminotransferase, chloroplastic OS=Oryza sativa subsp. japonica GN=AGD2 PE=2 SV=1	0	60.0157016597545	37.0689655172414	10	42	10	1	464	49.826	8.41	High	High	High	6.6e7	2.1e7	6.2e7	1.593	143.712158799171	10
High	IsMasterProtein	P25777	Oryzain beta chain OS=Oryza sativa subsp. japonica GN=Os04g0670200 PE=1 SV=2	0	59.7349504441218	21.4592274678112	7	43	7	1	466	49.767	5.36	High	High	High	1.2e8		1.7e8	2.162	149.957645654678	7
High	IsMasterProtein	P41095	60S acidic ribosomal protein P0 OS=Oryza sativa subsp. japonica GN=Os08g0130500 PE=1 SV=3	0	59.5655258916811	37.3040752351097	8	66	8	1	319	34.356	5.49	High	High	High	4.4e8	1.7e8	3.0e8	6.197	207.722029685974	8
High	IsMasterProtein	A2Y720	Late embryogenesis abundant protein, group 3 OS=Oryza sativa subsp. indica GN=LEA3 PE=1 SV=1	0	59.0107066304983	35	7	45	7	1	200	20.455	6.96	High	High	High	2.7e8	1.3e7	1.2e8	3.642	177.967613101006	7
High	IsMasterProtein	Q0JMH0	2-hydroxyacyl-CoA lyase OS=Oryza sativa subsp. japonica GN=Os01g0505400 PE=3 SV=3	0	58.6318225422977	28.2495667244367	11	47	11	1	577	60.787	6.35	High	High	High	6.5e7	2.0e7	4.1e7	1.352	129.627024769783	11
High	IsMasterProtein	A2XD35	Adenylosuccinate synthetase, chloroplastic OS=Oryza sativa subsp. indica GN=PURA PE=3 SV=2	0	58.605566299159	35.523613963039	12	57	12	1	487	51.976	6.84	High	High	High	8.4e7	6.2e7	7.1e7	1.807	177.062234401703	12
High	IsMasterProtein	P35681	Translationally-controlled tumor protein homolog OS=Oryza sativa subsp. japonica GN=TCTP PE=1 SV=1	0	57.1885345486746	35.1190476190476	4	50	4	1	168	18.934	4.68	High	High	High	1.5e8	7.6e7	2.4e8	11.915	185.966014385223	4
High	IsMasterProtein	P25778	Oryzain gamma chain OS=Oryza sativa subsp. japonica GN=Os09g0442300 PE=2 SV=2	0	57.0895796097868	25.1381215469613	6	53	6	1	362	39.089	7.15	High	High	High	5.6e7	4.1e7	6.9e7	6.197	176.96330499649	6
High	IsMasterProtein	P49210	60S ribosomal protein L9 OS=Oryza sativa subsp. japonica GN=RPL9 PE=2 SV=3	0	56.4735083305944	49.4736842105263	8	58	8	1	190	21.335	9.61	High	High	High	8.0e7	1.4e7	1.2e8	9	175.72808611393	8
High	IsMasterProtein	Q0JA75	Cinnamyl alcohol dehydrogenase 7 OS=Oryza sativa subsp. japonica GN=CAD7 PE=1 SV=1	0	56.3978853439273	30.8707124010554	8	39	8	1	379	39.541	7.27	High	High	High	6.4e7	2.0e7	8.4e7	2.594	131.80153131485	8
High	IsMasterProtein	P55142	Glutaredoxin-C6 OS=Oryza sativa subsp. japonica GN=GRXC6 PE=1 SV=2	0	56.2529022791512	72.3214285714286	6	42	6	1	112	11.767	6.04	High	High	High	3.7e7	2.9e7	4.2e7	25.827	161.603360652924	6
High	IsMasterProtein	P49398	40S ribosomal protein S4 OS=Oryza sativa subsp. japonica GN=RPS4 PE=2 SV=3	0	55.906890465835	50.9433962264151	12	68	12	1	265	29.846	10.13	High	High	High	2.4e8	8.7e6	2.1e8	4.179	183.663689613342	12
High	IsMasterProtein	Q6F332	Calmodulin-2 OS=Oryza sativa subsp. japonica GN=CAM2 PE=2 SV=3	0	55.4842463577384	67.1140939597315	6	48	1	1	149	16.807	4.27	High	High	Not Found	1.7e6	1.5e6		11.589	172.969136118889	6
High	IsMasterProtein	Q0JPA6	Salt stress root protein RS1 OS=Oryza sativa subsp. japonica GN=Os01g0233000 PE=2 SV=1	0	55.4545517065771	65.1960784313726	8	41	8	1	204	21.788	4.92	High	High	High	1.6e8	2.7e7	6.6e7	4.179	147.036770701408	8
High	IsMasterProtein	Q9FR35	Peroxiredoxin-2C OS=Oryza sativa subsp. japonica GN=PRXIIC PE=1 SV=1	0	54.5812838832385	58.0246913580247	6	51	6	1	162	17.28	5.88	High	High	High	5.1e8	1.2e8	2.7e8	20.544	131.350275754929	6
High	IsMasterProtein	A2Y7R5	GTP-binding nuclear protein Ran-2 OS=Oryza sativa subsp. indica GN=RAN2 PE=2 SV=1	0	54.0327326630271	39.8190045248869	8	47	3	1	221	25.023	7.12	High	High	High	1.6e8		4.4e7	9	143.995787143707	8
High	IsMasterProtein	O04986	Non-symbiotic hemoglobin 1 OS=Oryza sativa subsp. japonica GN=HB1 PE=1 SV=1	0	53.7597021918208	48.1927710843374	7	62	5	1	166	18.433	7.49	High	High	High	2.3e8	9.3e6	1.1e8	7.254	200.183172225952	7
High	IsMasterProtein	Q8L4L4	60S ribosomal protein L5-2 OS=Oryza sativa subsp. japonica GN=RPL5B PE=2 SV=2	0	52.2814837522311	36.5131578947368	9	62	2	1	304	34.716	9.1	High	High	High	4.2e7		3.7e7	3.642	160.462526321411	9
High	IsMasterProtein	Q84TA3	Leukotriene A-4 hydrolase homolog OS=Oryza sativa subsp. japonica GN=LKHA4 PE=2 SV=1	0	52.1527736027084	25.531914893617	10	43	10	1	611	67.749	5.14	High	High	High	2.6e7	6.8e6	3.3e7	1.477	106.041176557541	10
High	IsMasterProtein	Q6ZFT5	Ribose-phosphate pyrophosphokinase 4 OS=Oryza sativa subsp. japonica GN=Os02g0714600 PE=2 SV=1	0	51.521419017883	36.6153846153846	7	50	7	1	325	36.126	6.79	High	High	High	1.2e8	7.8e6	8.8e7	3.281	141.471995830536	7
High	IsMasterProtein	P46466	26S proteasome regulatory subunit 4 homolog OS=Oryza sativa subsp. japonica GN=TBP2 PE=2 SV=2	0	50.9794738903375	32.3660714285714	10	38	10	1	448	49.556	6.21	High	High	High	7.2e7	3.1e7	3.9e7	1.395	109.939710617065	10
High	IsMasterProtein	P14654	Glutamine synthetase cytosolic isozyme 1-2 OS=Oryza sativa subsp. japonica GN=GLN1-2 PE=1 SV=1	0	50.7119843207696	31.0924369747899	6	44	5	1	357	39.234	6.07	High	High	High	8.0e7		5.2e7	3.217	141.923965454102	6
High	IsMasterProtein	Q0J5V5	Aminopeptidase M1-B OS=Oryza sativa subsp. japonica GN=Os08g0398700 PE=2 SV=1	0	50.4006994295277	16.3428571428571	12	57	10	1	875	97.842	5.39	High	High	High	9.5e7	3.1e7	4.0e7	0.675	170.203929901123	12
High	IsMasterProtein	B8BBN7	Obg-like ATPase 1 OS=Oryza sativa subsp. indica GN=OsI_28170 PE=3 SV=1	0	49.9129529046817	30.7106598984772	10	48	10	1	394	44.319	6.76	High	High	High	5.5e7	1.4e7	5.3e7	2.162	137.723122119904	10
High	IsMasterProtein	Q0JNS6	Calmodulin-1 OS=Oryza sativa subsp. japonica GN=CAM1-1 PE=1 SV=2	0	49.1764017748172	67.1140939597315	6	44	1	1	149	16.821	4.27	High	Not Found	Not Found	1.4e6			9	156.037211060524	6
High	IsMasterProtein	Q0IWL9	Monothiol glutaredoxin-S11 OS=Oryza sativa subsp. japonica GN=GRXS11 PE=2 SV=2	0	48.8415014334775	24.847250509165	7	31	7	1	491	53.121	5.25	High	High	High	6.7e7	2.0e7	4.3e7	1.102	113.090711355209	7
High	IsMasterProtein	Q9LSU3	Proteasome subunit alpha type-6 OS=Oryza sativa subsp. japonica GN=PAA1 PE=2 SV=1	0	48.3752406843928	33.3333333333333	8	48	8	1	246	27.556	6.65	High	High	High	1.4e8	4.1e7	1.5e8	2.594	148.13831615448	8
High	IsMasterProtein	Q65XK0	Ketol-acid reductoisomerase, chloroplastic OS=Oryza sativa subsp. japonica GN=Os05g0573700 PE=1 SV=1	0	48.1364512721092	14.5328719723183	6	44	6	1	578	62.338	6.43	High	High	High	3.5e8	1.4e8	2.4e8	1.043	145.886475324631	6
High	IsMasterProtein	P0C8Y9	Proteasome subunit alpha type-4-2 OS=Oryza sativa subsp. indica GN=OsI_021067 PE=1 SV=1	0	47.9044971544838	36.4	6	39	6	1	250	27.009	6.92	High	High	High	1.1e8	2.4e7	8.4e7	5.813	139.770999193192	6
High	IsMasterProtein	B9FK36	Acetyl-CoA carboxylase 2 OS=Oryza sativa subsp. japonica GN=ACC2 PE=3 SV=2	0	47.4534982551597	7.99312419424151	9	27	9	1	2327	257.553	6.42	High	High	High	2.7e7	5.5e6	1.4e7	0.208	81.47261095047	9
High	IsMasterProtein	Q75M08	Protein disulfide isomerase-like 2-1 OS=Oryza sativa subsp. japonica GN=PDIL2-1 PE=2 SV=2	0	47.2939382952155	30.8743169398907	7	39	4	1	366	39.888	6.99	High	High	High	3.5e7	1.4e7	2.3e7	1.212	151.921874165535	7
High	IsMasterProtein	Q943F3	60S ribosomal protein L18a OS=Oryza sativa subsp. japonica GN=RPL18A PE=1 SV=1	0	46.7261113888085	47.752808988764	9	61	9	1	178	21.386	10.45	High	High	High	3.0e8	7.5e6	1.5e8	9	164.90144765377	9
High	IsMasterProtein	Q8H8C7	Chitin elicitor-binding protein OS=Oryza sativa subsp. japonica GN=CEBIP PE=1 SV=1	0	46.354624377672	23.876404494382	5	46	5	1	356	37.176	7.36	High	High	High	4.7e8	3.3e7	3.5e8	1.581	176.537813663483	5
High	IsMasterProtein	Q42972	Malate dehydrogenase, glyoxysomal OS=Oryza sativa subsp. japonica GN=Os12g0632700 PE=1 SV=3	0	46.3458319357856	32.8651685393258	8	42	8	1	356	37.362	7.88	High	High	High	5.9e7	4.0e7	6.8e7	2.34	125.090841293335	8
High	IsMasterProtein	P0C5C8	1-Cys peroxiredoxin A OS=Oryza sativa subsp. indica GN=OsI_27030 PE=2 SV=1	0	46.1812264555072	43.6363636363636	9	55	7	1	220	24.057	6.43	High	High	High	1.3e8		5.0e7	6.197	151.70602953434	9
High	IsMasterProtein	Q75HQ0	Heat shock 70 kDa protein BIP4 OS=Oryza sativa subsp. japonica GN=BIP4 PE=2 SV=1	0	45.6634226927586	6.6957787481805	5	43	1	1	687	74.267	5.22	High	High	High	6.6e8		4.1e8	0.535	130.281142711639	5
High	IsMasterProtein	Q2R480	6-phosphogluconate dehydrogenase, decarboxylating 2, chloroplastic OS=Oryza sativa subsp. japonica GN=G6PGH2 PE=2 SV=1	0	45.6301558235619	24.4094488188976	7	47	6	1	508	54.266	6.47	High	High	High	2.5e7	1.4e7	1.7e7	1.471	147.193976044655	7
High	IsMasterProtein	Q6Z4N6	Ricin B-like lectin R40G2 OS=Oryza sativa subsp. japonica GN=R40G2 PE=2 SV=1	0	45.6196625493909	36.734693877551	8	35	7	1	343	38.504	7.27	High	High	High	1.3e8	5.6e7	5.6e7	1.61	118.723624944687	8
High	IsMasterProtein	P0DKK7	60S ribosomal protein L7a-2 OS=Oryza sativa subsp. japonica GN=RPL7A-2 PE=2 SV=1	0	45.1582620580947	35.6589147286822	10	60	10	1	258	29.285	10.35	High	High	High	4.5e8	6.8e7	1.9e8	6.499	184.533704280853	10
High	IsMasterProtein	Q7XKU5	2-oxoglutarate-dependent dioxygenase DAO OS=Oryza sativa subsp. japonica GN=DAO PE=2 SV=2	0	44.9827934153765	34.6666666666667	6	34	6	1	300	32.082	5.82	High	High	High	5.5e7	5.1e7	4.5e7	3.924	100.233740568161	6
High	IsMasterProtein	Q653V7	Probable alpha-glucosidase Os06g0675700 OS=Oryza sativa subsp. japonica GN=Os06g0675700 PE=1 SV=1	0	44.6438586144133	12.2033898305085	8	41	8	1	885	96.275	8.59	High	High	High	1.4e8	4.7e7	7.7e7	0.585	159.297546625137	8
High	IsMasterProtein	B8BKI7	Probable bifunctional methylthioribulose-1-phosphate dehydratase/enolase-phosphatase E1 OS=Oryza sativa subsp. indica GN=OsI_36120 PE=2 SV=1	0	44.4839687134691	27.2200772200772	7	31	7	1	518	57.006	6	High	High	High	4.7e7	3.8e7	5.4e7	0.848	122.025149822235	7
High	IsMasterProtein	A2WXX3	60S ribosomal protein L5-1 OS=Oryza sativa subsp. indica GN=RPL5A PE=3 SV=2	0	43.6197307866225	28.2894736842105	8	55	1	1	304	34.734	9.16	High	High	High	1.4e7		1.7e7	2.728	145.395979881287	8
High	IsMasterProtein	Q10KF0	Proteasome subunit alpha type-2 OS=Oryza sativa subsp. japonica GN=PAB1 PE=2 SV=1	0	43.60360896342	46.8085106382979	7	33	7	1	235	25.828	5.48	High	High	High	2.2e8	3.1e7	1.6e8	3.125	98.9360982179642	7
High	IsMasterProtein	Q8LJU5	40S ribosomal protein S7 OS=Oryza sativa subsp. japonica GN=RPS7 PE=2 SV=2	0	43.3244968433247	41.1458333333333	6	43	6	1	192	22.293	9.76	High	High	High	1.6e8	1.5e8	2.2e8	5.813	131.45197057724	6
High	IsMasterProtein	B8AL97	Cupincin OS=Oryza sativa subsp. indica GN=OsI_13867 PE=1 SV=1	0	43.2110670920091	19.3617021276596	8	36	8	1	470	52.028	7.43	High	High	High	1.1e8	7.8e5	6.6e7	1.219	122.019618988037	8
High	IsMasterProtein	Q9FXT4	Alpha-galactosidase OS=Oryza sativa subsp. japonica GN=Os10g0493600 PE=1 SV=1	0	42.9814951141821	24.7002398081535	8	50	8	1	417	45.792	7.94	High	High	High	1.3e8	2.8e7	5.4e7	1.096	159.218061685562	8
High	IsMasterProtein	B8AL33	Arginine biosynthesis bifunctional protein ArgJ, chloroplastic OS=Oryza sativa subsp. indica GN=OsI_11009 PE=3 SV=1	0	42.8253703383869	25.9179265658747	7	26	7	1	463	47.823	6.92	High	High	High	4.1e7	2.1e7	4.3e7	1.291	97.5375695228577	7
High	IsMasterProtein	Q6ZFU6	Thioredoxin reductase NTRB OS=Oryza sativa subsp. japonica GN=NTRB PE=2 SV=1	0	42.5214759990642	24.773413897281	5	24	5	1	331	34.655	6.64	High	High	High	8.9e7	2.1e7	3.9e7	1.738	83.143682718277	5
High	IsMasterProtein	P41345	Ferredoxin--NADP reductase, root isozyme, chloroplastic OS=Oryza sativa subsp. japonica GN=Os03g0784700 PE=1 SV=1	0	42.5168693649805	36.2433862433862	8	34	8	1	378	41.852	8.6	High	High	High	6.5e7	1.7e6	2.4e7	1.61	90.8751847743988	8
High	IsMasterProtein	Q9SMB1	Spermidine synthase 1 OS=Oryza sativa subsp. japonica GN=SPDSYN1 PE=2 SV=1	0	42.2933853562479	40.5572755417957	6	40	6	1	323	35.124	5.4	High	High	High	4.1e7	1.5e7	2.5e7	2.728	128.12073802948	6
High	IsMasterProtein	Q9ARZ9	Ubiquitin-40S ribosomal protein S27a-1 OS=Oryza sativa subsp. japonica GN=RPS27AA PE=2 SV=1	0	41.6344726166975	54.8387096774194	8	197	2	1	155	17.657	9.77	High	High	High	2.2e7		2.4e7	7.254	667.611300110817	8
High	IsMasterProtein	Q33E23	Glutamate dehydrogenase 2, mitochondrial OS=Oryza sativa subsp. japonica GN=GDH2 PE=2 SV=1	0	41.4892286239926	28.7104622871046	9	31	7	1	411	44.523	6.68	High	High	High	1.0e8	2.6e7	7.2e7	1.512	96.9271658658981	9
High	IsMasterProtein	P42211	Aspartic proteinase OS=Oryza sativa subsp. japonica GN=RAP PE=2 SV=2	0	41.3003209625162	27.4193548387097	7	35	7	1	496	54.055	6.15	High	High	High	9.0e7	5.5e7	1.2e8	1.089	108.910902500153	7
High	IsMasterProtein	P46465	26S proteasome regulatory subunit 6A homolog OS=Oryza sativa subsp. japonica GN=TBP1 PE=2 SV=2	0	41.256699089773	32.6340326340326	10	41	10	1	429	47.768	5.07	High	High	High	7.5e7	2.1e7	1.1e8	1.424	127.395706415176	10
High	IsMasterProtein	Q6Z0I4	Enoyl-[acyl-carrier-protein] reductase [NADH] 1, chloroplastic OS=Oryza sativa subsp. japonica GN=Os08g0327400 PE=2 SV=1	0	39.97790543346	32.2666666666667	8	43	4	1	375	39.106	8.68	High	High	High	2.2e7	8.8e6	2.8e7	1.818	130.011651158333	8
High	IsMasterProtein	P31674	40S ribosomal protein S15 OS=Oryza sativa subsp. japonica GN=RPS15 PE=2 SV=2	0	39.6475987300665	43.5064935064935	5	40	5	1	154	17.404	10.2	High	High	High	7.6e7		3.3e7	18.307	97.0067992210388	5
High	IsMasterProtein	Q06398	Probable glutathione S-transferase GSTU6 OS=Oryza sativa subsp. japonica GN=GSTU6 PE=2 SV=2	0	38.5065398647103	19.0677966101695	5	26	5	1	236	25.64	6.1	High	High	High	1.1e8	5.5e7	1.4e8	2.728	88.3941326141357	5
High	IsMasterProtein	A2Z3I9	Proteasome subunit alpha type-7-B OS=Oryza sativa subsp. indica GN=PAD1 PE=2 SV=1	0	38.2455286590814	25.7028112449799	5	32	2	1	249	27.197	7.93	High	High	High	1.2e8	4.3e7	4.0e7	1.683	109.925654053688	5
High	IsMasterProtein	Q42456	Aspartic proteinase oryzasin-1 OS=Oryza sativa subsp. japonica GN=Os05g0567100 PE=2 SV=2	0	38.2062092314888	23.1827111984283	7	34	7	1	509	54.039	5.33	High	High	High	9.4e7	6.0e6	6.1e7	1.154	109.296126365662	7
High	IsMasterProtein	Q71VM4	Importin subunit alpha-1a OS=Oryza sativa subsp. japonica GN=Os01g0253300 PE=1 SV=2	0	38.0954584250429	25.6653992395437	8	28	6	1	526	57.535	5.22	High	High	High	2.0e7	3.1e6	2.1e7	0.887	89.4438188076019	8
High	IsMasterProtein	P25776	Oryzain alpha chain OS=Oryza sativa subsp. japonica GN=Os04g0650000 PE=1 SV=2	0	38.0132618115473	19.6506550218341	6	42	6	1	458	50.099	5.27	High	High	High	3.0e8		2.2e8	1.512	150.70619392395	6
High	IsMasterProtein	Q9FWK4	Cyanate hydratase OS=Oryza sativa subsp. japonica GN=CYN PE=2 SV=2	0	37.9234116912706	57.7380952380952	7	36	7	1	168	18.596	5.88	High	High	High	8.5e7	2.6e6	7.0e6	5.813	87.4278955459595	7
High	IsMasterProtein	A2YXU2	Proteasome subunit alpha type-7-A OS=Oryza sativa subsp. indica GN=OsI_029135 PE=2 SV=2	0	37.5584244158087	31.3253012048193	6	37	3	1	249	27.279	7.43	High	High	High	8.9e7	6.1e7	7.4e7	2.162	126.529391884804	6
High	IsMasterProtein	Q69UI1	40S ribosomal protein S13-2 OS=Oryza sativa subsp. japonica GN=Os08g0117300 PE=1 SV=1	0	37.528875357446	40.3973509933775	5	42	5	1	151	17.135	10.54	High	High	High	9.8e7	3.1e7	4.3e7	5.31	135.365767478943	5
High	IsMasterProtein	P28752	Tubulin alpha-1 chain OS=Oryza sativa subsp. japonica GN=TUBA1 PE=1 SV=1	0	37.3314643971666	29.5555555555556	10	44	3	1	450	49.622	5.06	High	High	High	6.9e7	4.9e7	5.9e7	1.848	132.940995573998	10
High	IsMasterProtein	Q93XI4	N-carbamoylputrescine amidase OS=Oryza sativa subsp. japonica GN=CPA PE=2 SV=1	0	37.1961315520782	35.5481727574751	6	31	6	1	301	33.442	5.44	High	High	High	2.5e8		1.3e8	2.652	90.5544991493225	6
High	IsMasterProtein	Q7F9I1	Chaperone protein ClpC1, chloroplastic OS=Oryza sativa subsp. japonica GN=CLPC1 PE=2 SV=2	0	37.1063149442559	15.1416122004357	8	28	4	1	918	101.739	6.51	High	High	High	2.0e7	1.0e7	1.4e7	0.438	79.2635045051575	8
High	IsMasterProtein	A2Y0T4	60S ribosomal protein L10-2 OS=Oryza sativa subsp. indica GN=SG12 PE=2 SV=2	0	37.0206430789429	37.4429223744292	7	34	4	1	219	24.656	10.36	High	High	High	3.7e8	3.1e7	2.0e8	2.981	91.6853157281876	7
High	IsMasterProtein	Q69LA6	Probable pyridoxal 5'-phosphate synthase subunit PDX1.1 OS=Oryza sativa subsp. japonica GN=PDX11 PE=2 SV=1	0	36.9903260657893	24.8427672955975	8	43	8	1	318	33.715	6.89	High	High	High	1.8e8		1.2e8	1.683	125.82694709301	8
High	IsMasterProtein	O82451	Probable glutathione S-transferase GSTF2 OS=Oryza sativa subsp. japonica GN=GSTF2 PE=1 SV=3	0	36.7293117915977	28.3720930232558	6	40	6	1	215	23.961	6.13	High	High	High	3.0e8	5.7e7	2.0e8	4.337	151.204540491104	6
High	IsMasterProtein	P43279	NADP-dependent malic enzyme, chloroplastic OS=Oryza sativa subsp. japonica GN=ME6 PE=2 SV=2	0	36.5240349326732	9.23317683881064	3	24	3	1	639	69.822	7.14	High	High	High	6.1e7	1.3e8	1.3e8	0.377	97.4620881080627	3
High	IsMasterProtein	Q67IX6	Protein disulfide isomerase-like 1-4 OS=Oryza sativa subsp. japonica GN=PDIL1-4 PE=2 SV=1	0	36.3695307257367	19.8934280639432	7	24	7	1	563	62.214	4.93	High	High	High	2.6e7	5.3e6	2.8e7	0.63	80.1342115402222	7
High	IsMasterProtein	O24174	Betaine aldehyde dehydrogenase 1 OS=Oryza sativa subsp. japonica GN=BADH1 PE=1 SV=1	0	36.0268475677058	11.2871287128713	4	22	3	1	505	54.613	7.02	High	High	High	5.7e7	9.9e6	6.0e7	0.778	87.5823833942413	4
High	IsMasterProtein	Q0JDA2	Succinate dehydrogenase subunit 5, mitochondrial OS=Oryza sativa subsp. japonica GN=SDH5 PE=1 SV=1	0	35.8489259882977	39.3939393939394	6	29	6	1	231	24.568	8.65	High	High	High	7.8e7	9.4e6	4.4e7	3.924	99.4240274429321	6
High	IsMasterProtein	P51431	Ubiquitin-40S ribosomal protein S27a-2 OS=Oryza sativa subsp. japonica GN=RPS27AB PE=2 SV=3	0	35.7464317678086	41.9354838709677	7	196	1	1	155	17.671	9.8	High	High	High	4.6e7			5.813	665.820398449898	7
High	IsMasterProtein	B7F845	60S ribosomal protein L10a OS=Oryza sativa subsp. japonica GN=RPL10A PE=1 SV=1	0	35.5160746377588	25.9259259259259	5	36	5	1	216	24.467	9.82	High	High	High	1.6e8		1.1e7	1.929	115.189895033836	5
High	IsMasterProtein	B8BAI9	Elongation factor Ts, mitochondrial OS=Oryza sativa subsp. indica GN=EFTS PE=3 SV=2	0	35.4951709177232	16.3636363636364	4	23	1	1	385	42.353	9.01	High	High	High	1.0e7		1.7e7	0.817	82.7598826885223	4
High	IsMasterProtein	Q9LST6	Proteasome subunit beta type-2 OS=Oryza sativa subsp. japonica GN=PBD1 PE=2 SV=2	0	35.2860304990107	36.7924528301887	6	38	6	1	212	23.463	5.64	High	High	High	2.7e8	7.8e7	1.4e8	2.455	116.699243783951	6
High	IsMasterProtein	P0DKK8	40S ribosomal protein S10-1 OS=Oryza sativa subsp. japonica GN=RPS10-1 PE=2 SV=1	0	35.230919526825	38.2513661202186	6	38	6	1	183	20.25	9.76	High	High	High	3.7e8	1.8e8	2.6e8	3.642	97.9771342277527	6
High	IsMasterProtein	P29545	Elongation factor 1-beta OS=Oryza sativa subsp. japonica GN=Os07g0662500 PE=1 SV=3	0	35.1190531492617	49.1071428571429	7	27	6	1	224	23.785	4.77	High	High	High	1.5e8	3.4e7	7.1e7	2.831	83.3782879114151	7
High	IsMasterProtein	Q941Z0	Probable NADPH:quinone oxidoreductase 1 OS=Oryza sativa subsp. japonica GN=Os01g0953600 PE=2 SV=1	0	34.763101710981	42.1319796954315	5	28	5	1	197	21.311	7.81	High	High	High	4.2e7	1.5e7	3.2e7	2.455	107.016420841217	5
High	IsMasterProtein	P0C0L1	Probable L-ascorbate peroxidase 6, chloroplastic/mitochondrial OS=Oryza sativa subsp. japonica GN=APX6 PE=2 SV=1	0	34.2941719551191	31.3915857605178	6	28	5	1	309	33.481	7.23	High	High	High	4.7e7	2.1e7	3.0e7	1.31	80.556743979454	6
High	IsMasterProtein	Q0JNR2	Cysteine proteinase inhibitor 12 OS=Oryza sativa subsp. japonica GN=Os01g0270100 PE=2 SV=1	0	33.9715822172335	40	9	34	9	1	250	27.252	6.54	High	High	High	1.4e8	1.4e7	8.5e7	6.017	90.6061372756958	9
High	IsMasterProtein	Q6Z965	12-oxophytodienoate reductase 7 OS=Oryza sativa subsp. japonica GN=OPR7 PE=2 SV=1	0	33.6439595936612	27.6649746192893	8	35	8	1	394	43.65	8.56	High	High	High	3.5e7		1.9e7	1.291	92.4665546417236	8
High	IsMasterProtein	Q9XGP7	Tricin synthase 1 OS=Oryza sativa subsp. japonica GN=ROMT-15 PE=1 SV=1	0	33.5429868806362	34.5238095238095	7	33	7	1	252	27.754	5.31	High	High	High	2.5e8	8.9e6	1.7e8	2.384	95.7980055809021	7
High	IsMasterProtein	A2XAZ3	Alcohol dehydrogenase class-3 OS=Oryza sativa subsp. indica GN=ADHIII PE=3 SV=1	0	33.0618688407151	25.1968503937008	7	30	7	1	381	40.769	7.17	High	High	High	4.5e7		5.4e7	1.404	90.8270180225372	7
High	IsMasterProtein	Q7F7I7	GTP-binding nuclear protein Ran-1 OS=Oryza sativa subsp. japonica GN=RAN1 PE=2 SV=1	0	32.0012860971936	30.316742081448	6	37	1	1	221	24.987	6.86	High	High	Not Found	3.0e7			3.329	111.158473014832	6
High	IsMasterProtein	Q6ZHS4	Cinnamyl alcohol dehydrogenase 2 OS=Oryza sativa subsp. japonica GN=CAD2 PE=1 SV=1	0	31.6926920251978	24.7933884297521	6	21	6	1	363	38.618	6.39	High	High	High	1.3e7		3.0e7	1.239	73.3578237295151	6
High	IsMasterProtein	P0CH35	Ubiquitin-60S ribosomal protein L40-2 OS=Oryza sativa subsp. japonica GN=Ub-CEP52-2 PE=3 SV=1	0	31.5948599975578	44.1860465116279	6	186	1	1	129	14.775	9.92	Not Found	High	Not Found		1.3e7		9	639.199136018753	6
High	IsMasterProtein	Q9S827	Succinate dehydrogenase [ubiquinone] iron-sulfur subunit 1, mitochondrial OS=Oryza sativa subsp. japonica GN=SDH2-1 PE=1 SV=1	0	31.3367683752484	26.6903914590747	5	32	5	1	281	31.099	8.48	High	High	High	1.2e8	4.3e7	8.2e7	1.239	117.379686832428	5
High	IsMasterProtein	Q2QNG7	ATP-citrate synthase alpha chain protein 3 OS=Oryza sativa subsp. japonica GN=ACLA-3 PE=2 SV=1	0	31.0817955384931	19.3853427895981	7	33	7	1	423	46.765	5.58	High	High	High	9.5e7	2.9e7	5.9e7	1.081	96.6994009017944	7
High	IsMasterProtein	Q7XPL2	Oxygen-dependent coproporphyrinogen-III oxidase, chloroplastic OS=Oryza sativa subsp. japonica GN=CPX PE=2 SV=2	0	30.5584061421179	22.5563909774436	7	35	7	1	399	43.844	6.67	High	High	High	8.7e7	2.5e7	5.9e7	0.743	78.0108230113983	7
High	IsMasterProtein	A1XBB7	Protein IN2-1 homolog B OS=Oryza sativa subsp. indica GN=GSTZ5 PE=1 SV=1	0	30.4526012331602	40.1639344262295	6	25	6	1	244	27.344	5.53	High	High	High	3.1e7	1.8e7	2.1e7	1.069	80.6643499135971	6
High	IsMasterProtein	Q6AV34	Probable N-acetyl-gamma-glutamyl-phosphate reductase, chloroplastic OS=Oryza sativa subsp. japonica GN=Os03g0617900 PE=1 SV=1	0	30.2866292401031	21.6867469879518	5	24	5	1	415	44.758	8.4	High	High	High	5.1e7	1.6e7	2.4e7	0.638	78.5145590305328	5
High	IsMasterProtein	Q7XPY2	Plasma membrane ATPase OS=Oryza sativa subsp. japonica GN=Os04g0656100 PE=2 SV=1	0	30.2672680310226	11.98738170347	8	30	8	1	951	104.752	6.79	High	High	High	4.8e7	1.8e7	1.3e7	0.425	88.1102087497711	8
High	IsMasterProtein	Q9LDN2	Uridine 5'-monophosphate synthase OS=Oryza sativa subsp. japonica GN=UMPS1 PE=2 SV=1	0	29.9948956100653	20.5450733752621	6	17	6	1	477	50.772	7.21	High	High	High	5.4e7	3.3e5	2.8e7	0.905	55.0188446044922	6
High	IsMasterProtein	Q6L4F8	Guanine nucleotide-binding protein subunit beta-like protein B OS=Oryza sativa subsp. japonica GN=RACK1B PE=1 SV=1	0	29.6739112145879	36.3095238095238	8	41	5	1	336	36.429	6.54	High	High	High	9.7e7	7.6e6	2.2e7	1.512	110.718421936035	8
High	IsMasterProtein	P00761	Trypsin OS=Sus scrofa PE=1 SV=1	0	29.1512548473409	16.4502164502165	3	16	3	1	231	24.394	7.18	High	High	High	6.7e7		2.6e8	1.424	61.1834392547607	3
High	IsMasterProtein	Q7FAY6	Probable UDP-arabinopyranose mutase 2 OS=Oryza sativa subsp. japonica GN=UAM2 PE=1 SV=1	0	29.1298341255659	23.9193083573487	7	31	7	1	347	38.882	6.44	High	High	High	2.1e7	8.2e6	1.7e7	0.957	98.4328253269196	7
High	IsMasterProtein	B8AU84	Arginase 1, mitochondrial OS=Oryza sativa subsp. indica GN=B0616E02-H0507E05.7 PE=1 SV=1	0	29.0975020254248	25.5882352941176	4	16	4	1	340	36.951	6.32	High	High	High	2.1e8	1.8e7	1.6e8	0.585	64.4302988052368	4
High	IsMasterProtein	Q08480	Adenylate kinase 4 OS=Oryza sativa subsp. japonica GN=ADK-B PE=2 SV=1	0	28.9760362443978	30.0411522633745	6	32	5	1	243	26.658	7.8	High	High	High	8.9e7	1.0e7	4.9e7	1.239	96.3508810997009	6
High	IsMasterProtein	Q9SLX0	Importin subunit alpha-1b OS=Oryza sativa subsp. japonica GN=Os05g0155601 PE=1 SV=2	0	28.8872480529277	13.8576779026217	5	17	3	1	534	58.53	5.31	High	High	High	4.0e7			0.487	62.7939355373383	5
High	IsMasterProtein	A2XQV4	Electron transfer flavoprotein subunit beta, mitochondrial OS=Oryza sativa subsp. indica GN=ETFB PE=3 SV=1	0	28.6969775829759	29.2490118577075	4	21	4	1	253	27.45	6.62	High	High	High	1.1e7	2.6e6	3.2e7	1.683	74.2374317646027	4
High	IsMasterProtein	Q60DX8	Beta-glucosidase 22 OS=Oryza sativa subsp. japonica GN=BGLU22 PE=2 SV=1	0	28.3319046131346	13.1332082551595	6	30	5	1	533	59.506	5.15	High	High	High	9.9e7	1.1e7	6.9e7	0.931	90.5556505918503	6
High	IsMasterProtein	P35686	40S ribosomal protein S20 OS=Oryza sativa subsp. japonica GN=RPS20 PE=2 SV=2	0	27.8381643514371	28.90625	4	31	4	1	128	14.037	9.44	High	High	High	1.7e8	4.7e7	3.9e7	4.623	97.7492034435272	4
High	IsMasterProtein	Q0JM17	DEAD-box ATP-dependent RNA helicase 56 OS=Oryza sativa subsp. japonica GN=AIP1 PE=1 SV=2	0	27.69082484123	12.5	5	30	5	1	432	48.623	5.72	High	High	High	7.4e7		2.1e7	0.887	75.5050876140594	5
High	IsMasterProtein	P40978	40S ribosomal protein S19 OS=Oryza sativa subsp. japonica GN=RPS19A PE=2 SV=1	0	27.5500292613117	49.3150684931507	8	45	8	1	146	16.377	10.04	High	High	High	3.3e8	5.0e7	2.0e8	3.394	108.253003001213	8
High	IsMasterProtein	Q6ER94	2-Cys peroxiredoxin BAS1, chloroplastic OS=Oryza sativa subsp. japonica GN=BAS1 PE=1 SV=1	0	27.384701640414	29.1187739463602	5	18	5	1	261	28.079	6	High	High	High	1.7e8	8.5e7	1.2e8	0.833	62.1463792324066	5
High	IsMasterProtein	A2X8Q3	Soluble inorganic pyrophosphatase OS=Oryza sativa subsp. indica GN=IPP PE=2 SV=1	0	27.3747473777695	29.4392523364486	4	20	4	1	214	24.144	5.86	High	High	High	2.6e8	1.2e8	1.0e8	1.276	74.1421830654144	4
High	IsMasterProtein	Q10J94	Cysteine proteinase inhibitor 8 OS=Oryza sativa subsp. japonica GN=Os03g0429000 PE=2 SV=1	0	27.270662970134	44.7154471544715	3	24	3	1	123	12.871	8.69	High	High	High	2.5e8		7.8e7	3.642	98.8276193141937	3
High	IsMasterProtein	P52712	Serine carboxypeptidase-like OS=Oryza sativa subsp. japonica GN=CBP31 PE=2 SV=2	0	27.1876084034546	15.3846153846154	5	27	5	1	429	47.759	5.29	High	High	High	7.8e7	2.8e7	5.3e7	0.874	81.4846909046173	5
High	IsMasterProtein	Q8GT95	Polygalacturonase inhibitor 1 OS=Oryza sativa subsp. japonica GN=FOR1 PE=2 SV=1	0	27.0624702748551	29.2168674698795	5	21	5	1	332	35.442	7.42	High	High	High	3.7e7	1.4e7	2.8e7	0.896	74.3530197143555	5
High	IsMasterProtein	Q9LST7	Proteasome subunit beta type-3 OS=Oryza sativa subsp. japonica GN=PBC1 PE=2 SV=1	0	27.0305988746135	43.6274509803922	5	19	5	1	204	22.787	5.27	High	High	High	1.2e8	1.8e6	9.9e7	4.623	67.4809553623199	5
High	IsMasterProtein	A2XYW4	Anamorsin homolog 1 OS=Oryza sativa subsp. indica GN=H0403D02.15 PE=2 SV=1	0	26.6568947108795	33.2075471698113	4	15	4	1	265	27.643	5.08	High	High	High	3.0e7		2.0e7	1.054	50.7524163722992	4
High	IsMasterProtein	Q75H81	Serpin-ZXA OS=Oryza sativa subsp. japonica GN=Os03g0610650 PE=1 SV=1	0	26.4905002137163	18.6868686868687	5	16	5	1	396	42.114	6.15	High	High	High	1.6e7		2.9e7	0.905	48.5060040950775	5
High	IsMasterProtein	Q6ZJS7	Elongation factor Ts, mitochondrial OS=Oryza sativa subsp. japonica GN=EFTS PE=2 SV=1	0	25.5575666416124	17.7595628415301	4	20	1	1	366	39.989	8.37	High	High	High	1.1e8	5.2e7	5.2e7	0.585	75.2248477935791	4
High	IsMasterProtein	Q08479	Adenylate kinase 3 OS=Oryza sativa subsp. japonica GN=ADK-A PE=2 SV=1	0	25.3265350697876	24.896265560166	5	27	4	1	241	26.389	8.28	High	High	High	1.2e8		1.2e8	1.154	76.6411749124527	5
High	IsMasterProtein	A2XNR6	Electron transfer flavoprotein subunit alpha, mitochondrial OS=Oryza sativa subsp. indica GN=ETFA PE=3 SV=1	0	25.1206024983366	20.391061452514	4	17	4	1	358	37.329	6.55	High	High	High	5.3e7		4.9e7	0.585	68.5915462970734	4
High	IsMasterProtein	A2XRZ0	Probable aldo-keto reductase 2 OS=Oryza sativa subsp. indica GN=OsI_15387 PE=3 SV=1	0	24.9106708560683	17.0940170940171	4	25	2	1	351	38.152	6.62	High	High	High	1.1e8		3.0e7	0.52	89.0583939552307	4
High	IsMasterProtein	Q6Z6M4	Isocitrate lyase OS=Oryza sativa subsp. japonica GN=ICL PE=1 SV=1	0	24.8553809864106	12.9370629370629	4	21	4	1	572	63.011	7.23	High	High	High	9.1e6	1.2e7	2.1e7	0.322	78.3425242900848	4
High	IsMasterProtein	Q0D840	Thioredoxin H1 OS=Oryza sativa subsp. japonica GN=TRXH PE=1 SV=1	0	24.8427225495688	53.2786885245902	7	33	7	1	122	13.148	5.3	High	High	High	5.2e8	2.0e8	3.1e8	5.31	87.2836577892303	7
High	IsMasterProtein	Q6F2U9	Lysine--tRNA ligase OS=Oryza sativa subsp. japonica GN=Os03g0586800 PE=2 SV=1	0	24.4339926120654	9.63455149501661	5	24	5	1	602	68.344	6.2	High	High	High	4.1e7		3.6e7	0.438	69.7134137153625	5
High	IsMasterProtein	A2ZB00	40S ribosomal protein S16 OS=Oryza sativa subsp. indica GN=RPS16A PE=2 SV=1	0	23.5447916526769	30.2013422818792	4	27	4	1	149	16.808	10.56	High	High	High	3.8e8	6.5e7	2.9e8	4.623	39.6749958992004	4
High	IsMasterProtein	B7F7K7	Beta-glucosidase 31 OS=Oryza sativa subsp. japonica GN=BGLU31 PE=2 SV=1	0	23.3411377012844	11.0898661567878	3	12	3	1	523	58.411	5.68	Not Found	High	High		6.1e5	3.0e7	0.445	44.2903702259064	3
High	IsMasterProtein	Q948T6	Lactoylglutathione lyase OS=Oryza sativa subsp. japonica GN=GLYI-11 PE=1 SV=2	0	23.2869505075623	23.7113402061856	6	31	6	1	291	32.533	5.67	High	High	High	2.3e8		2.7e8	0.931	92.8863252401352	6
High	IsMasterProtein	Q8W1L6	Peroxisomal fatty acid beta-oxidation multifunctional protein OS=Oryza sativa subsp. japonica GN=MFP PE=1 SV=2	0	23.219974381773	7.71349862258953	3	21	3	1	726	78.41	8.98	High	High	High	5.9e7	3.6e7	5.0e7	0.389	63.3871779441834	3
High	IsMasterProtein	Q9SDD6	Peroxiredoxin-2F, mitochondrial OS=Oryza sativa subsp. japonica GN=PRXIIF PE=2 SV=1	0	22.9683247532859	31.3131313131313	4	19	4	1	198	20.861	7.99	High	High	High	7.3e7	1.1e7	4.9e7	1.61	63.1581428050995	4
High	IsMasterProtein	Q8S919	Ubiquitin-conjugating enzyme E2 5B OS=Oryza sativa subsp. japonica GN=UBC5B PE=2 SV=1	0	22.7561976598165	30.4054054054054	2	14	2	1	148	16.435	7.88	High	High	High	3.1e7	3.8e7	7.6e7	9	54.7529699802399	2
High	IsMasterProtein	Q6H5J0	Enoyl-[acyl-carrier-protein] reductase [NADH] 2, chloroplastic OS=Oryza sativa subsp. japonica GN=Os09g0277800 PE=2 SV=1	0	22.712673201379	24.7978436657682	6	23	2	1	371	38.996	9.01	High	High	High				0.931	64.2647230625153	6
High	IsMasterProtein	Q9ZTS1	Probable methionine--tRNA ligase OS=Oryza sativa subsp. japonica GN=Os06g0508700 PE=2 SV=2	0	22.6279282078786	8.86392009987516	5	21	5	1	801	89.396	6.95	High	High	High	2.2e7	9.3e6	2.3e7	0.292	67.0668685436249	5
High	IsMasterProtein	Q69RJ0	Ferredoxin-dependent glutamate synthase, chloroplastic OS=Oryza sativa subsp. japonica GN=GLU PE=2 SV=2	0	22.4366433139602	5.20123839009288	4	14	4	1	1615	174.934	6.84	High	High	High	6.9e6			0.126	45.6479709148407	4
High	IsMasterProtein	Q2QVG9	Chaperone protein ClpC2, chloroplastic OS=Oryza sativa subsp. japonica GN=CLPC2 PE=2 SV=2	0	22.2460037660527	10.8813928182807	6	13	2	1	919	101.954	7.06	High	Not Found	High	6.2e6		8.5e6	0.264	33.2946517467499	6
High	IsMasterProtein	P49100	Cytochrome b5 OS=Oryza sativa subsp. japonica GN=Os05g0108800 PE=2 SV=2	0	22.1574133421713	31.3868613138686	3	14	3	1	137	15.273	5.33	High	High	High	1.3e8	2.4e7	5.3e7	1.512	48.9960345029831	3
High	IsMasterProtein	A2XMN2	Probable glutathione S-transferase GSTU1 OS=Oryza sativa subsp. indica GN=GSTU1 PE=1 SV=1	0	21.8603656620292	28.5714285714286	8	30	8	1	231	25.816	6.25	High	High	High	1.3e8		5.6e7	1.637	74.7868046760559	8
High	IsMasterProtein	Q6ETN3	Probable 4-coumarate--CoA ligase 3 OS=Oryza sativa subsp. japonica GN=4CL3 PE=2 SV=1	0	21.3912512897432	15.1624548736462	6	12	6	1	554	59.603	5.17	High	High	High	2.7e7			0.484	36.7233893871307	6
High	IsMasterProtein	P51823	ADP-ribosylation factor 2 OS=Oryza sativa subsp. japonica GN=ARF PE=2 SV=2	0	21.2486751718693	33.7016574585635	4	18	4	1	181	20.695	6.95	High	High	High	8.4e6	1.2e7	2.3e7	1.61	55.1230463981628	4
High	IsMasterProtein	Q94JE1	Histone H2B.5 OS=Oryza sativa subsp. japonica GN=H2B.5 PE=3 SV=1	0	21.109164920661	36.1290322580645	5	24	5	1	155	16.747	10.02	High	High	High	2.7e8	2.5e7	4.8e7	2.981	56.4911060333252	5
High	IsMasterProtein	P20907	Cysteine proteinase inhibitor 2 OS=Oryza sativa subsp. japonica GN=Os05g0494200 PE=2 SV=3	0	21.0714594971966	35.0993377483444	5	29	5	1	151	16.55	8.75	High	High	High	1.3e8		8.6e7	3.329	61.0222543478012	5
High	IsMasterProtein	Q0JBZ8	Hydroxycinnamoyltransferase 1 OS=Oryza sativa subsp. japonica GN=HCT1 PE=2 SV=1	0	20.9645377385728	12.2171945701357	3	15	2	1	442	48.464	6.3	High	High	High	3.6e6		7.0e6	0.738	44.5166590213776	3
High	IsMasterProtein	Q84T92	Chalcone--flavonone isomerase OS=Oryza sativa subsp. japonica GN=CHI PE=2 SV=1	0	20.8635824036622	34.7639484978541	5	12	5	1	233	23.878	5.27	High	High	High	5.4e7			1.424	36.6384751796722	5
High	IsMasterProtein	Q6YW46	Elongation factor 1-gamma 2 OS=Oryza sativa subsp. japonica GN=Os02g0220500 PE=2 SV=2	0	20.7804443542063	12.6794258373206	4	11	1	1	418	47.325	6.73	High	High	High	2.1e7	1.0e7	2.8e7	0.532	36.3683929443359	4
High	IsMasterProtein	Q53NL5	Xylanase inhibitor protein 2 OS=Oryza sativa subsp. japonica GN=Chib3H-h PE=1 SV=1	0	20.7445796083017	20.6896551724138	5	22	5	1	290	31.634	6.61	High	High	High	8.2e7		5.9e7	0.968	56.5902276039124	5
High	IsMasterProtein	A2Z3C4	Probable 6-phosphogluconolactonase 4, chloroplastic OS=Oryza sativa subsp. indica GN=OsI_031067 PE=3 SV=2	0	20.7332599548374	11.7283950617284	2	18	2	1	324	34.54	8.59	High	High	High	3.2e7	2.9e7	3.9e7	0.551	52.6682751178741	2
High	IsMasterProtein	A2Y5G8	Probable histone H2A.4 OS=Oryza sativa subsp. indica GN=OsI_019561 PE=3 SV=1	0	20.6255096383752	37.4233128834356	3	12	2	1	163	16.961	10.68	High	High	High	2.2e7	1.9e7	2.8e7	2.594	27.4902229309082	3
High	IsMasterProtein	Q0J0H4	Pyruvate dehydrogenase E1 component subunit beta-2, mitochondrial OS=Oryza sativa subsp. japonica GN=Os09g0509200 PE=2 SV=1	0	20.3280194083251	17.2872340425532	5	18	3	1	376	40.226	5.49	High	High	High	6.0e7	3.4e7	4.1e7	0.896	55.2436356544495	5
High	IsMasterProtein	B8AW64	Nucleosome assembly protein 1;2 OS=Oryza sativa subsp. indica GN=NAP1;2 PE=1 SV=1	0	19.9180271522135	16.2087912087912	5	19	5	1	364	41.732	4.45	High	High	High	2.1e7	3.0e7	3.1e7	1.069	43.2775983810425	5
High	IsMasterProtein	Q6YZE2	Glutamate-1-semialdehyde 2,1-aminomutase, chloroplastic OS=Oryza sativa subsp. japonica GN=GSA PE=2 SV=1	0	19.8570149043547	10.8786610878661	3	16	3	1	478	50.206	6.95	High	High	High	3.7e7		1.9e7	0.318	62.30038022995	3
High	IsMasterProtein	Q8S2E5	Ribose-phosphate pyrophosphokinase 3, chloroplastic OS=Oryza sativa subsp. japonica GN=Os01g0723600 PE=2 SV=1	0	19.550179166453	14.1809290953545	3	12	3	1	409	43.882	7.4	High	High	High	3.8e6	2.4e6	7.0e6	0.52	35.7886109352112	3
High	IsMasterProtein	Q40680	Elongation factor 1-delta 1 OS=Oryza sativa subsp. japonica GN=Os07g0614500 PE=2 SV=3	0	18.9702324978958	27.5109170305677	5	12	4	1	229	24.847	4.53	High	High	High	5.8e7	7.8e6	1.3e7	1.61	37.6814011335373	5
High	IsMasterProtein	P17070	Proliferating cell nuclear antigen OS=Oryza sativa subsp. japonica GN=Os02g0805200 PE=1 SV=2	0	18.8340879691043	13.6882129277567	2	12	2	1	263	29.252	4.75	High	High	High	4.0e7	2.3e7	3.1e7	0.468	48.0952334403992	2
High	IsMasterProtein	Q6K8J4	4-hydroxy-3-methylbut-2-en-1-yl diphosphate synthase (ferredoxin), chloroplastic OS=Oryza sativa subsp. japonica GN=ISPG PE=2 SV=1	0	18.7291939851807	7.39247311827957	4	16	4	1	744	82.109	5.94	High	High	High	1.1e7		2.3e7	0.259	33.5635107755661	4
High	IsMasterProtein	Q84TB3	Actin-depolymerizing factor 4 OS=Oryza sativa subsp. japonica GN=ADF4 PE=1 SV=1	0	18.6223229254212	35.2517985611511	4	17	4	1	139	15.936	6.04	High	High	High	1.4e8		2.9e8	1.783	58.6824209690094	4
High	IsMasterProtein	B8AEC1	NAP1-related protein 2 OS=Oryza sativa subsp. indica GN=OsI_07785 PE=2 SV=1	0	18.5533131224339	22.2222222222222	4	13	4	1	252	28.601	4.32	High	High	High	2.7e7	3.8e6	2.5e7	0.848	43.5511798858643	4
High	IsMasterProtein	Q2R1V8	GDP-mannose 3,5-epimerase 2 OS=Oryza sativa subsp. japonica GN=GME-2 PE=2 SV=2	0	18.5208577881538	19.6765498652291	6	15	6	1	371	42.105	6.09	High	High	High	2.7e7		3.6e7	0.778	37.9487773180008	6
High	IsMasterProtein	P31691	ADP,ATP carrier protein, mitochondrial OS=Oryza sativa subsp. japonica GN=Os02g0718900 PE=2 SV=1	0	18.4876352759703	15.4450261780105	7	24	7	1	382	41.484	9.77	High	High	High	1.1e8	3.0e7	4.0e7	1.081	59.8222488164902	7
High	IsMasterProtein	Q7FAS1	Peroxisomal (S)-2-hydroxy-acid oxidase GLO3 OS=Oryza sativa subsp. japonica GN=GLO3 PE=2 SV=1	0	18.3459451096358	15.8038147138965	5	18	5	1	367	40.507	9.06	High	High	High	2.2e7	1.5e7	2.5e7	0.778	50.0414054393768	5
High	IsMasterProtein	P49216	40S ribosomal protein S26 OS=Oryza sativa subsp. japonica GN=RPS26 PE=2 SV=2	0	18.1782848079216	39.0977443609023	3	16	3	1	133	14.982	11.02	High	High	High	1.6e8	1.1e8	2.3e8	9	46.8452715873718	3
High	IsMasterProtein	Q2QMG2	Methylcrotonoyl-CoA carboxylase subunit alpha, mitochondrial OS=Oryza sativa subsp. japonica GN=MCCA PE=2 SV=2	0	18.160590621206	6.7842605156038	3	8	3	1	737	80.234	6.8	High	High	High	1.6e7		1.5e7	0.151	28.695591211319	3
High	IsMasterProtein	Q9SDG6	60S ribosomal protein L30 OS=Oryza sativa subsp. japonica GN=RPL30 PE=3 SV=1	0	18.1512881188276	42.3423423423423	3	12	3	1	111	12.356	9.58	High	High	High	2.9e8	1.4e8	9.9e7	1.683	42.4188013076782	3
High	IsMasterProtein	Q94DM8	Ubiquitin-fold modifier 1 OS=Oryza sativa subsp. japonica GN=Os01g0962400 PE=3 SV=1	0	17.8928792400945	42.156862745098	2	18	2	1	102	10.356	9.61	High	High	High	1.1e8	6.5e7	8.4e7	2.728	48.3823561668396	2
High	IsMasterProtein	A2YPX3	Peroxidase 2 OS=Oryza sativa subsp. indica GN=PRX112 PE=3 SV=2	0	17.582094215412	17.1974522292994	3	18	3	1	314	32.614	5.86	High	High	High	9.2e7	5.0e6	4.5e7	0.931	49.8524105548859	3
High	IsMasterProtein	Q9LSU0	Proteasome subunit alpha type-3 OS=Oryza sativa subsp. japonica GN=PAG1 PE=2 SV=1	0	17.5698100225056	30.9236947791165	7	25	7	1	249	27.221	6.09	High	High	High	1.4e8	2.3e7	7.7e7	1.581	59.8453774452209	7
High	IsMasterProtein	Q10RI7	DEAD-box ATP-dependent RNA helicase 38 OS=Oryza sativa subsp. japonica GN=Os03g0158200 PE=3 SV=1	0	17.497688945918	13.6633663366337	5	10	5	1	505	55.819	5.74	High	High	High	2.2e7		1.9e7	0.468	27.4792360067368	5
High	IsMasterProtein	Q84P97	Mitochondrial outer membrane protein porin 5 OS=Oryza sativa subsp. japonica GN=VDAC5 PE=2 SV=1	0	17.41599287869	20.2166064981949	4	15	4	1	277	29.456	9.17	High	High	High	9.3e7	1.7e7	3.4e7	0.833	42.6432354450226	4
High	IsMasterProtein	Q9SDG8	Protein argonaute 4A OS=Oryza sativa subsp. japonica GN=AGO4A PE=2 SV=1	0	17.4074258891345	6.52654867256637	3	12	3	1	904	100.576	8.97	High	High	High		1.6e6	7.2e6	0.182	36.1478786468506	3
High	IsMasterProtein	Q0JL46	Neutral ceramidase OS=Oryza sativa subsp. japonica GN=Os01g0624000 PE=1 SV=1	0	17.4055277138827	7.26114649681529	4	20	4	1	785	86.538	7.01	High	High	High	1.7e7	1.1e7	1.6e7	0.239	60.82994556427	4
High	IsMasterProtein	Q7F1K9	Probable (S)-ureidoglycine aminohydrolase OS=Oryza sativa subsp. japonica GN=UGLYAH PE=1 SV=1	0	17.3420980005328	16.504854368932	3	14	3	1	309	34.085	6.46	High	High	High	2.2e7		3.2e7	0.778	41.1521067619324	3
High	IsMasterProtein	A2XS65	Cysteine proteinase inhibitor 10 OS=Oryza sativa subsp. indica GN=OsI_014908 PE=3 SV=2	0	17.3211977503005	32.4503311258278	5	45	5	1	151	15.438	10.15	High	High	High	8.0e8		4.8e8	2.511	103.999270558357	5
High	IsMasterProtein	Q6K548	Mitochondrial outer membrane protein porin 1 OS=Oryza sativa subsp. japonica GN=VDAC1 PE=1 SV=3	0	17.2194704755868	11.6788321167883	2	13	2	1	274	29.202	7.66	High	High	High	8.0e7	9.9e6	5.2e7	0.638	42.6197831630707	2
High	IsMasterProtein	Q9SE42	Ribulose-phosphate 3-epimerase, cytoplasmic isoform OS=Oryza sativa subsp. japonica GN=Os09g0505700 PE=1 SV=1	0	17.2078318482281	14.0350877192982	2	14	2	1	228	24.275	5.6	High	High	High	4.5e7	1.1e7	3.6e7	0.995	53.5701260566711	2
High	IsMasterProtein	Q5Z627	Elongation factor 1-gamma 3 OS=Oryza sativa subsp. japonica GN=Os06g0571400 PE=2 SV=1	0	17.1368110781268	12.7403846153846	4	11	1	1	416	47.36	6.47	High	High	High	3.2e7		2.3e7	0.407	39.2927811145782	4
High	IsMasterProtein	B9EXM2	Carbamoyl-phosphate synthase large chain, chloroplastic OS=Oryza sativa subsp. japonica GN=CARB PE=2 SV=1	0	16.8732678079346	4.26621160409556	4	14	4	1	1172	127.687	6.01	High	High	High	2.1e7	1.5e7	1.4e7	0.141	46.6111454963684	4
High	IsMasterProtein	Q84XG9	IAA-amino acid hydrolase ILR1-like 1 OS=Oryza sativa subsp. indica GN=ILL1 PE=2 SV=1	0	16.7227320032239	9.72850678733032	3	8	3	1	442	47.165	6.04	High	High	High	5.8e7	3.0e7	5.6e7	0.369	31.0022668838501	3
High	IsMasterProtein	Q2QYL3	Non-specific lipid-transfer protein 3 OS=Oryza sativa subsp. japonica GN=LTP110-A PE=2 SV=1	0	16.60067247598	35.5371900826446	3	18	3	1	121	12.137	8.91	High	High	High	1.0e8		9.1e7	1.371	65.1988269090652	3
High	IsMasterProtein	Q9AS33	NPL4-like protein OS=Oryza sativa subsp. japonica GN=Os01g0377700 PE=2 SV=1	0	16.2286560271498	15.6626506024096	3	14	3	1	415	44.863	5.54	High	High	High	1.1e7	1.8e7	1.6e7	0.407	47.6197052001953	3
High	IsMasterProtein	Q5NAY4	Histidinol dehydrogenase, chloroplastic OS=Oryza sativa subsp. japonica GN=HDH PE=2 SV=1	0	16.1663594176212	9.30232558139535	3	16	3	1	473	50.534	6.47	High	High	High	2.2e7	1.0e7	1.8e7	0.269	56.1818697452545	3
High	IsMasterProtein	Q6ASY2	Non-specific lipid transfer protein-like 1 OS=Oryza sativa subsp. japonica GN=LTPL1 PE=1 SV=1	0	15.7565118584748	9.55056179775281	1	15	1	1	178	16.888	8.25	High	High	High	3.1e8	5.3e7	1.4e8	0.52	63.2416529655457	1
High	IsMasterProtein	A2Z7C4	1,2-dihydroxy-3-keto-5-methylthiopentene dioxygenase 1 OS=Oryza sativa subsp. indica GN=ARD1 PE=1 SV=2	0	15.7021051732207	25.1256281407035	4	14	3	1	199	23.627	5.2	High	High	High	4.0e7		6.2e7	0.931	42.1630384922028	4
High	IsMasterProtein	Q9XGY5	Mitochondrial import inner membrane translocase subunit Tim13 OS=Oryza sativa subsp. japonica GN=TIM13 PE=3 SV=2	0	15.6219672961474	21.4285714285714	1	7	1	1	84	8.93	6.48	High	High	High	5.2e7	1.4e7	1.0e7	1.512	33.1451022624969	1
High	IsMasterProtein	Q0INM3	Beta-galactosidase 15 OS=Oryza sativa subsp. japonica GN=Os12g0429200 PE=2 SV=1	0	15.5811594531057	7.72578890097933	3	23	3	1	919	100.942	5.99	High	High	High	2.6e7		1.7e7	0.148	45.2692890167236	3
High	IsMasterProtein	Q7XTJ3	Pyruvate dehydrogenase E1 component subunit alpha-3, chloroplastic OS=Oryza sativa subsp. japonica GN=Os04g0119400 PE=2 SV=2	0	15.5057729974889	9.17647058823529	3	12	3	1	425	46.115	6.61	High	High	High	1.1e7	2.3e7	3.3e7	0.304	43.1698970794678	3
High	IsMasterProtein	P09229	Cysteine proteinase inhibitor 1 OS=Oryza sativa subsp. japonica GN=Os01g0803200 PE=1 SV=2	0	15.3827209596762	30	5	23	5	1	140	15.346	5.85	High	High	High	3.1e8		2.1e8	4.623	59.2787230014801	5
High	IsMasterProtein	Q7XK44	Plant intracellular Ras-group-related LRR protein 3 OS=Oryza sativa subsp. japonica GN=IRL3 PE=2 SV=3	0	15.1700126200877	11.8834080717489	3	8	3	1	446	48.973	4.98	Not Found	High	High		8.1e6	5.4e6	0.25	25.4531791210175	3
High	IsMasterProtein	B8B7X6	Probable D-2-hydroxyglutarate dehydrogenase, mitochondrial OS=Oryza sativa subsp. indica GN=D2HGDH PE=3 SV=1	0	14.9964508721676	6.97674418604651	3	16	3	1	559	61.09	7.3	High	High	High	4.2e7	2.1e7	2.8e7	0.194	56.358922958374	3
High	IsMasterProtein	Q42997	Ferredoxin--nitrite reductase, chloroplastic OS=Oryza sativa subsp. japonica GN=Os01g0357100 PE=2 SV=1	0	14.9764401349381	8.22147651006711	2	8	2	1	596	66.101	7.23	High	Not Found	High	1.5e7		1.3e7	0.205	31.9111437797546	2
High	IsMasterProtein	Q8W425	26S proteasome non-ATPase regulatory subunit 6 OS=Oryza sativa subsp. japonica GN=RPN7 PE=2 SV=1	0	14.9746221665532	12.3393316195373	4	20	4	1	389	44.057	5.92	High	High	High	3.4e7	4.9e6	1.2e7	0.445	56.1400108337402	4
High	IsMasterProtein	Q10E49	Phytanoyl-CoA dioxygenase 1 OS=Oryza sativa subsp. japonica GN=Os03g0708100 PE=2 SV=1	0	14.9299550105776	14.5907473309609	3	16	3	1	281	31.68	6.04	High	High	High	1.2e7	2.4e7	2.7e7	0.468	47.354921579361	3
High	IsMasterProtein	Q7DNA1	Chitinase 2 OS=Oryza sativa subsp. japonica GN=Cht2 PE=1 SV=1	0	14.8449867359168	11.7647058823529	2	9	2	1	340	35.564	7.4	High	High	High	8.6e7		3.3e7	0.334	39.3855352401733	2
High	IsMasterProtein	A2XID3	Allene oxide cyclase, chloroplastic OS=Oryza sativa subsp. indica GN=AOC PE=2 SV=1	0	14.6515797444645	20	3	15	3	1	240	26.034	9.23	High	High	High	8.8e7	5.5e7	6.6e7	0.54	44.5557577610016	3
High	IsMasterProtein	Q5Z8V9	Delta-aminolevulinic acid dehydratase, chloroplastic OS=Oryza sativa subsp. japonica GN=HEMB PE=2 SV=1	0	14.6493423479071	18.075117370892	4	13	4	1	426	46.256	6.15	High	High	High	1.4e6			0.445	34.2992259263992	4
High	IsMasterProtein	Q9XJ29	Anthranilate synthase alpha subunit 2, chloroplastic OS=Oryza sativa subsp. japonica GN=OsASA2 PE=1 SV=1	0	14.5928545047948	8.08580858085809	4	13	4	1	606	66.946	7.12	High	High	High	5.5e7		3.9e7	0.266	33.7147769927979	4
High	IsMasterProtein	A2WK50	Bowman-Birk type bran trypsin inhibitor OS=Oryza sativa subsp. indica GN=RBBI3.3 PE=2 SV=2	0	14.0724902025631	13.7795275590551	3	14	3	1	254	27.737	5.57	High	High	High	4.9e7		1.4e7	0.468	42.3718265295029	3
High	IsMasterProtein	P40393	Ras-related protein RIC2 OS=Oryza sativa subsp. japonica GN=RIC2 PE=2 SV=2	0	13.9180733765426	21.6589861751152	4	14	4	1	217	23.908	5.73	High	High	High	4.6e7			0.719	40.8887639045715	4
High	IsMasterProtein	A2ZCQ7	60S ribosomal protein L10-1 OS=Oryza sativa subsp. indica GN=SC34 PE=2 SV=2	0	13.7755072631412	19.1964285714286	4	18	1	1	224	25.33	10.24	Not Found	High	High			4.0e7	0.931	44.2100603580475	4
High	IsMasterProtein	A2Z5S8	Ubiquitin-fold modifier-conjugating enzyme 1 OS=Oryza sativa subsp. indica GN=OsI_33008 PE=3 SV=1	0	13.7452239302101	15.6756756756757	2	10	2	1	185	20.451	7.83	High	High	High	6.5e6	8.0e5	6.3e6	1.31	30.0525724887848	2
High	IsMasterProtein	Q56UD1	Beta-fructofuranosidase, insoluble isoenzyme 5 OS=Oryza sativa subsp. japonica GN=CIN5 PE=2 SV=3	0	13.6380770641309	8.30258302583026	3	11	3	1	542	59.495	6.25	High	High	High	2.0e7	1.2e7	1.4e7	0.28	42.8626134395599	3
High	IsMasterProtein	Q9AY76	Actin-depolymerizing factor 2 OS=Oryza sativa subsp. japonica GN=ADF2 PE=2 SV=1	0	13.5709021569977	14.4827586206897	1	8	1	1	145	16.783	5.94	High	High	High	4.5e7		4.6e7	0.778	33.6164541244507	1
High	IsMasterProtein	Q0IQK9	Non-specific lipid-transfer protein 1 OS=Oryza sativa subsp. japonica GN=LTP PE=1 SV=1	0	13.5154671858605	37.9310344827586	3	14	3	1	116	11.338	9.33	High	High	High	1.1e8		5.5e7	2.162	46.6136868000031	3
High	IsMasterProtein	Q6Z7V2	24.1 kDa heat shock protein, mitochondrial OS=Oryza sativa subsp. japonica GN=HSP24.1 PE=2 SV=1	0	13.4980832448951	20.4545454545455	4	13	4	1	220	24.082	7.5	High	High	High	3.2e7		1.8e7	0.931	36.2945219278336	4
High	IsMasterProtein	Q67WR2	Probable GDP-L-fucose synthase 1 OS=Oryza sativa subsp. japonica GN=Os06g0652400 PE=2 SV=1	0	13.4042053859206	8.23170731707317	1	5	1	1	328	35.693	7.14	Not Found	High	High		9.4e6	2.7e7	0.245	18.3375911712646	1
High	IsMasterProtein	Q0JJD1	Dihydroorotase, mitochondrial OS=Oryza sativa subsp. japonica GN=PYRC PE=2 SV=1	0	13.3929356278331	14.2857142857143	3	8	3	1	406	44.842	7.42	High	Not Found	High	2.1e7		2.0e7	0.585	22.9428610801697	3
High	IsMasterProtein	P83647	Profilin LP04 OS=Oryza sativa subsp. indica GN=OsI_020954 PE=1 SV=2	0	13.0066049081768	24.4274809160305	2	12	2	1	131	14.124	4.87	High	High	High	9.9e7	1.8e8	1.4e8	1.512	41.3520958423615	2
High	IsMasterProtein	A2YDY2	60S ribosomal protein L11 OS=Oryza sativa subsp. indica GN=RPL11 PE=2 SV=2	0	12.8058116138746	17.5824175824176	3	12	3	1	182	20.823	9.92	High	High	High	3.7e8	1.5e8	2.9e8	1.31	39.0384109020233	3
High	IsMasterProtein	Q6ZCC4	Succinate dehydrogenase subunit 6, mitochondrial OS=Oryza sativa subsp. japonica GN=SDH6 PE=1 SV=1	0	12.5403966773539	14.7887323943662	1	12	1	1	142	15.718	8.87	High	High	High	5.0e7	1.7e7	2.5e7	1.154	47.6549000740051	1
High	IsMasterProtein	Q852A1	Expansin-A7 OS=Oryza sativa subsp. japonica GN=EXPA7 PE=2 SV=1	0	12.4479253957505	11.3636363636364	2	14	2	1	264	28.205	9.28	High	High	High	4.3e7	2.3e7	5.3e7	1.154	33.3488349914551	2
High	IsMasterProtein	B9FDR3	Transportin-1 OS=Oryza sativa subsp. japonica GN=TRN1 PE=3 SV=2	0	12.3853609074781	2.35690235690236	1	4	1	1	891	98.598	4.92	High	Not Found	Not Found				0.105	14.7674074172974	1
High	IsMasterProtein	Q75W16	Phospho-2-dehydro-3-deoxyheptonate aldolase 2, chloroplastic OS=Oryza sativa subsp. japonica GN=DAHPS2 PE=2 SV=1	0	12.2223788166879	5.56586270871985	2	8	2	1	539	59.296	8.41	High	High	High	5.4e7		3.0e7	0.212	24.3785996437073	2
High	IsMasterProtein	Q6ZJ05	Probable uridine nucleosidase 1 OS=Oryza sativa subsp. japonica GN=URH1 PE=2 SV=1	0	12.217861416523	6.79012345679012	1	6	1	1	324	34.997	5.21	High	High	High	1.8e7	1.6e7	2.7e7	0.389	27.6422295570374	1
High	IsMasterProtein	Q8H852	Coatomer subunit gamma-1 OS=Oryza sativa subsp. japonica GN=Os03g0227000 PE=2 SV=2	0	12.2119030960143	5.42986425339367	3	14	2	1	884	98.544	5.21	Not Found	High	High			7.0e6	0.136	40.0226590633392	3
High	IsMasterProtein	A2ZLS4	Putative diaminopimelate epimerase, chloroplastic OS=Oryza sativa subsp. indica GN=DAPF PE=3 SV=1	0	12.1983587872921	8.96358543417367	2	11	2	1	357	38.051	6.68	High	High	High	1.2e7		1.7e7	0.369	32.3393895626068	2
High	IsMasterProtein	A2X5P7	Beta-fructofuranosidase, insoluble isoenzyme 1 OS=Oryza sativa subsp. indica GN=CIN1 PE=2 SV=2	0	12.1874892933508	6.23916811091854	3	15	3	1	577	63.954	8.5	High	High	High	3.6e7	2.6e7	3.2e7	0.25	46.0737173557281	3
High	IsMasterProtein	Q7XR61	Methylthioribose kinase 1 OS=Oryza sativa subsp. japonica GN=MTK1 PE=2 SV=1	0	12.1342453592478	8.6046511627907	3	8	3	1	430	48.382	6.54	Not Found	High	High			1.5e7	0.318	21.1661825180054	3
High	IsMasterProtein	Q0DRV6	Superoxide dismutase [Cu-Zn] 1 OS=Oryza sativa subsp. japonica GN=SODCC1 PE=1 SV=1	0	12.0546504220614	31.5789473684211	2	11	2	1	152	15.242	6.18	High	High	Not Found	2.3e7			2.728	20.5378338098526	2
High	IsMasterProtein	Q53P85	Calcium-dependent protein kinase 24 OS=Oryza sativa subsp. japonica GN=CPK24 PE=1 SV=1	0	12.0265260499964	7.21247563352826	2	9	2	1	513	56.636	5.4	High	High	High	5.0e7	1.4e7	3.5e7	0.194	34.5056369304657	2
High	IsMasterProtein	A2Y4S9	Cytochrome c OS=Oryza sativa subsp. indica GN=CC-1 PE=3 SV=1	0	11.9641973210002	30.3571428571429	3	16	3	1	112	12.263	9.32	High	High	High	1.4e8		9.3e7	1.371	48.2427408695221	3
High	IsMasterProtein	Q7FAE1	Momilactone A synthase OS=Oryza sativa subsp. japonica GN=Os04g0179200 PE=2 SV=1	0	11.9405570426348	11.6788321167883	2	4	2	1	274	27.816	6.73	Not Found	Not Found	High			9.1e6	0.359	14.5207164287567	2
High	IsMasterProtein	Q0DJA0	Coatomer subunit delta-1 OS=Oryza sativa subsp. japonica GN=Os05g0310800 PE=2 SV=1	0	11.8003413527078	8.01526717557252	3	7	3	1	524	57.47	5.74	High	High	High	1.7e7		3.0e7	0.25	18.2454779148102	3
High	IsMasterProtein	Q9LD61	Aspartate carbamoyltransferase, chloroplastic OS=Oryza sativa subsp. japonica GN=PYRB PE=2 SV=1	0	11.7872342521643	9.366391184573	3	14	3	1	363	39.867	7.44	High	High	High	3.9e7	6.0e6	1.8e7	0.304	45.9637677669525	3
High	IsMasterProtein	A2YMC5	Probable histone H2A.1 OS=Oryza sativa subsp. indica GN=OsI_26380 PE=3 SV=2	0	11.5240583040406	28.1481481481481	2	11	1	1	135	14.036	10.05	Not Found	High	High		1.7e5	1.5e6	1.683	34.2695388793945	2
High	IsMasterProtein	Q0DBD3	Serine/threonine-protein phosphatase PP2A-1 catalytic subunit OS=Oryza sativa subsp. japonica GN=PP2A1 PE=2 SV=1	0	11.5180291552644	15.0326797385621	2	7	2	1	306	35.091	5.02	Not Found	High	High			9.0e6	0.413	19.6842103004456	2
High	IsMasterProtein	Q6AUR2	Nitrogen regulatory protein P-II homolog OS=Oryza sativa subsp. japonica GN=GLB PE=2 SV=1	0	11.4538751671598	19.811320754717	3	15	3	1	212	22.687	9.91	High	High	High	3.5e7	3.9e6	4.1e7	0.468	38.8028099536896	3
High	IsMasterProtein	Q942L2	Protein disulfide isomerase-like 2-2 OS=Oryza sativa subsp. japonica GN=PDIL2-2 PE=2 SV=1	0	11.1598099222042	10.7816711590297	4	10	1	1	371	40.715	6.87	High	Not Found	High				0.389	31.0942925214767	4
High	IsMasterProtein	Q7F731	Germin-like protein 1-1 OS=Oryza sativa subsp. japonica GN=GER4 PE=2 SV=1	0	11.1294600340426	32.4074074074074	4	9	4	1	216	22.463	7.91	High	High	High	6.1e7	1.8e6	2.8e6	2.162	17.2119257450104	4
High	IsMasterProtein	Q0JG99	Esterase PIR7B OS=Oryza sativa subsp. japonica GN=PIR7B PE=2 SV=2	0	11.069504134101	15.2985074626866	2	12	2	1	268	28.816	6.28	High	High	High	1.2e7	1.8e6	1.1e7	0.334	38.7453718185425	2
High	IsMasterProtein	A2Y9C5	Putative laccase-19 OS=Oryza sativa subsp. indica GN=LAC19 PE=3 SV=1	0	10.7154898595672	6.27118644067797	2	6	2	1	590	65.806	6.98	High	High	High	1.3e7	1.8e7	3.8e7	0.179	19.8181085586548	2
High	IsMasterProtein	Q5Z7L0	Beta-galactosidase 9 OS=Oryza sativa subsp. japonica GN=Os06g0573600 PE=2 SV=1	0	10.6083841492974	5.17482517482518	2	7	2	1	715	78.23	7.65	High	High	High	7.3e6			0.122	27.8702731132507	2
High	IsMasterProtein	P48489	Serine/threonine-protein phosphatase PP1 OS=Oryza sativa subsp. japonica GN=Os03g0268000 PE=2 SV=2	0	10.5372339063696	10.8695652173913	2	4	2	1	322	36.143	5.2	High	Not Found	Not Found	2.8e7			0.245	14.1133422851563	2
High	IsMasterProtein	Q6ZJW9	Actin-related protein 4 OS=Oryza sativa subsp. japonica GN=ARP4 PE=2 SV=1	0	10.4417494797034	7.67494356659142	2	5	2	1	443	48.463	5.29	High	Not Found	High	6.1e6		1.1e7	0.186	20.7609288692474	2
High	IsMasterProtein	Q0J3D9	Coatomer subunit alpha-3 OS=Oryza sativa subsp. japonica GN=Os09g0127800 PE=2 SV=1	0	10.4128982599096	2.13464696223317	2	10	2	1	1218	136.478	6.89	High	High	High	2.0e7		1.8e7	0.063	33.0177807807922	2
High	IsMasterProtein	Q6ZJJ1	Probable L-ascorbate peroxidase 4, peroxisomal OS=Oryza sativa subsp. japonica GN=APX4 PE=2 SV=1	0	10.2246881525584	12.0274914089347	3	9	3	1	291	31.718	7.97	High	High	High	1.8e7	1.4e7	2.1e7	0.369	25.1003315448761	3
High	IsMasterProtein	P0DKK0	26S proteasome regulatory subunit 7B OS=Oryza sativa subsp. japonica GN=RPT1B PE=2 SV=1	0	10.1797943519253	10.093896713615	3	6	3	1	426	47.651	6.29	High	High	High	5.0e7			0.259	16.8035109043121	3
High	IsMasterProtein	Q6Z4A7	Probable 5'-adenylylsulfate reductase 1, chloroplastic OS=Oryza sativa subsp. japonica GN=APR1 PE=2 SV=1	0	10.1491160808255	9.47368421052632	2	5	2	1	475	50.56	8.15	High	Not Found	High	1.4e6		1.0e7	0.28	11.7668607234955	2
High	IsMasterProtein	Q5VND6	Nucleosome assembly protein 1;1 OS=Oryza sativa subsp. japonica GN=NAP1;1 PE=2 SV=1	0	10.1380243040314	9.25925925925926	3	7	3	1	378	42.612	4.48	Not Found	High	High		3.7e6		0.501	17.0099396705627	3
High	IsMasterProtein	Q6YXW6	Sucrose-phosphatase 2 OS=Oryza sativa subsp. japonica GN=SPP2 PE=1 SV=1	0	10.1313995221889	6.38297872340426	2	6	2	1	423	47.225	5.82	High	High	High	4.8e7			0.233	21.2882726192474	2
High	IsMasterProtein	Q75I94	Beta-glucosidase 8 OS=Oryza sativa subsp. japonica GN=BGLU8 PE=1 SV=1	0	10.0638641567509	6.16197183098592	3	12	2	1	568	63.058	7.01	High	High	High	3.9e7		1.6e7	0.25	27.7311730384827	3
High	IsMasterProtein	Q0JL44	Protein SGT1 homolog OS=Oryza sativa subsp. japonica GN=SGT1 PE=1 SV=1	0	9.96479477597109	10.6267029972752	3	9	3	1	367	40.912	5.06	High	High	High	2.4e7		2.4e7	0.389	28.3949239253998	3
High	IsMasterProtein	A2ZVI7	Calcium-dependent protein kinase 1 OS=Oryza sativa subsp. japonica GN=CPK1 PE=2 SV=1	0	9.88604996629099	6.17760617760618	2	11	2	1	518	58.703	6.51	High	High	High	2.9e7		1.2e7	0.16	32.9357371330261	2
High	IsMasterProtein	Q0DV32	4-coumarate--CoA ligase-like 1 OS=Oryza sativa subsp. japonica GN=4CLL1 PE=2 SV=2	0	9.86287284462981	6.15942028985507	2	5	2	1	552	58.934	8.78	High	High	Not Found		3.0e6		0.16	15.3087475299835	2
High	IsMasterProtein	Q84PB3	Eukaryotic translation initiation factor isoform 4G-1 OS=Oryza sativa subsp. japonica GN=Os04g0499300 PE=2 SV=2	0	9.73073175391426	3.65699873896595	2	6	2	1	793	86.967	7.52	Not Found	High	High			1.1e7	0.099	17.8653662204742	2
High	IsMasterProtein	P0C0M2	Probable indole-3-acetic acid-amido synthetase GH3.2 OS=Oryza sativa subsp. japonica GN=GH3.2 PE=2 SV=1	0	9.70944087732182	6.84039087947883	2	4	2	1	614	67.932	6.02	Not Found	Not Found	High			1.8e7	0.125	14.8600525856018	2
High	IsMasterProtein	Q7G794	Putative linoleate 9S-lipoxygenase 3 OS=Oryza sativa subsp. japonica GN=Os03g0700400 PE=3 SV=1	0	9.69817675205537	5.08083140877598	2	4	2	1	866	96.191	5.57	Not Found	High	High			3.8e6	0.087	13.3136813640594	2
High	IsMasterProtein	Q6H849	Bifunctional nitrilase/nitrile hydratase NIT4 OS=Oryza sativa subsp. japonica GN=NIT4 PE=2 SV=1	0	9.63872168362415	8.83977900552486	2	4	2	1	362	38.651	5.33	Not Found	High	High			7.5e6	0.334	13.0538394451141	2
High	IsMasterProtein	A2YGP6	UDP-sugar pyrophosphorylase OS=Oryza sativa subsp. indica GN=USP PE=3 SV=2	0	9.51532455160631	4.38311688311688	2	9	2	1	616	67.419	6.99	High	High	High			2.7e7	0.125	25.030787229538	2
High	IsMasterProtein	P56724	60S acidic ribosomal protein P3 OS=Oryza sativa subsp. japonica GN=Os06g0701400 PE=3 SV=3	0	9.44044813382575	20.1680672268908	2	16	2	1	119	11.887	4.41	High	High	High	2.2e8		2.6e8	2.162	55.4919312000275	2
High	IsMasterProtein	Q5JMR9	Thioredoxin Y, chloroplastic OS=Oryza sativa subsp. japonica GN=Os01g0963400 PE=3 SV=2	0	9.29001489049785	13.0952380952381	1	8	1	1	168	18.17	9.32	High	High	High			3.8e6	0.585	23.4190911054611	1
High	IsMasterProtein	Q6Z382	Coatomer subunit gamma-2 OS=Oryza sativa subsp. japonica GN=Os07g0201100 PE=2 SV=1	0	9.23010684945012	2.81214848143982	2	14	1	1	889	98.492	5.11	High	High	High		8.8e6	5.6e6	0.084	38.4683151245117	2
High	IsMasterProtein	Q9MAX5	Coatomer subunit zeta-1 OS=Oryza sativa subsp. japonica GN=COPZ1 PE=2 SV=1	0	9.12818236993451	14.1242937853107	1	2	1	1	177	19.357	4.73	Not Found	High	Not Found		2.4e6		0.931	8.29387831687927	1
High	IsMasterProtein	Q6K638	Hydroxycinnamoyltransferase 2 OS=Oryza sativa subsp. japonica GN=HCT2 PE=2 SV=1	0	9.10544159771568	9.50226244343891	2	8	1	1	442	47.918	6.54	Not Found	Not Found	High			7.5e6	0.233	28.8512172698975	2
High	IsMasterProtein	Q5Z8Z7	Serine/threonine protein phosphatase 2A 55 kDa regulatory subunit B alpha isoform OS=Oryza sativa subsp. japonica GN=Os06g0563300 PE=2 SV=2	0	8.95188928764938	5.85197934595525	2	6	2	1	581	64.711	6.46	High	High	High				0.155	18.9057037830353	2
High	IsMasterProtein	Q2QMN7	Probable ureidoglycolate hydrolase OS=Oryza sativa subsp. japonica GN=UAH PE=1 SV=2	0	8.84042318261857	7.02479338842975	2	6	2	1	484	51.683	5.63	Not Found	High	High				0.155	14.6459159851074	2
High	IsMasterProtein	Q6ZHE5	Putative D-cysteine desulfhydrase 1, mitochondrial OS=Oryza sativa subsp. japonica GN=Os02g0773300 PE=2 SV=2	0	8.56342318902652	6.57276995305164	2	7	2	1	426	45.465	7.81	High	High	High		9.4e6	1.1e7	0.212	21.0918047428131	2
High	IsMasterProtein	Q6H6D2	Porphobilinogen deaminase, chloroplastic OS=Oryza sativa subsp. japonica GN=HEMC PE=2 SV=1	0	8.46487507250994	9.49720670391061	2	10	2	1	358	38.373	7.39	High	High	High	2.4e7			0.222	29.7208037376404	2
High	IsMasterProtein	Q10L71	Villin-2 OS=Oryza sativa subsp. japonica GN=VLN2 PE=2 SV=1	0	8.4237893673591	4.86542443064182	3	4	3	1	966	106.054	5.82	High	High	Not Found	4.5e7			0.116	10.5475476980209	3
High	IsMasterProtein	B7FAL5	RNA-binding protein Y14A OS=Oryza sativa subsp. japonica GN=Y14A PE=1 SV=1	0	8.1007268126824	8.33333333333333	1	6	1	1	204	22.091	5.4	High	High	High	1.5e7	2.0e7	3.6e7	0.259	25.3700981140137	1
High	IsMasterProtein	Q0JF58	Protein argonaute 4B OS=Oryza sativa subsp. japonica GN=AGO4B PE=2 SV=1	0	8.02121235203287	4.28100987925357	2	8	2	1	911	101.676	8.9	High	High	High	5.3e6		6.6e6	0.08	28.3459386825562	2
High	IsMasterProtein	Q8H859	Probable cinnamyl alcohol dehydrogenase 1 OS=Oryza sativa subsp. japonica GN=CAD1 PE=2 SV=1	0	8.00978847343989	9.88700564971751	3	8	3	1	354	38.487	6.38	High	Not Found	High	2.1e7			0.369	21.36638879776	3
High	IsMasterProtein	B8AYH1	Bidirectional sugar transporter SWEET1b OS=Oryza sativa subsp. indica GN=SWEET1B PE=3 SV=1	0	7.96738123914928	6.13026819923372	1	8	1	1	261	27.6	8.24	High	High	High				0.292	28.5101392269135	1
High	IsMasterProtein	Q7GCM7	Xylanase inhibitor protein 1 OS=Oryza sativa subsp. japonica GN=RIXI PE=1 SV=1	0	7.89127251828498	7.56578947368421	2	9	2	1	304	33.925	9.26	High	High	High	2.2e7		1.6e7	0.259	19.2262482643127	2
High	IsMasterProtein	A2XG55	Late embryogenesis abundant protein 1 OS=Oryza sativa subsp. indica GN=LEA1 PE=1 SV=2	0	7.84500466805282	13.8138138138138	2	3	2	1	333	35.641	6.38	Not Found	High	High			1.6e7	0.222	5.34554004669189	2
High	IsMasterProtein	P40392	Ras-related protein RIC1 OS=Oryza sativa subsp. japonica GN=RIC1 PE=2 SV=2	0	7.72618602630348	10.8910891089109	2	18	2	1	202	22.462	5.27	High	High	High	1.4e8	3.3e7	7.9e7	0.292	52.1741819381714	2
High	IsMasterProtein	Q109R6	Protein CutA 1, chloroplastic OS=Oryza sativa subsp. japonica GN=CUTA1 PE=1 SV=1	0	7.71849964217249	15.819209039548	2	6	2	1	177	18.763	9.04	High	Not Found	High	2.6e7			0.52	12.0166614055634	2
High	IsMasterProtein	Q6ZIV7	Hypersensitive-induced response protein 1 OS=Oryza sativa subsp. japonica GN=HIR1 PE=1 SV=1	0	7.68365552522894	7.3943661971831	2	6	2	1	284	31.36	5.35	Not Found	High	High		4.3e6	8.9e6	0.245	15.8522207736969	2
High	IsMasterProtein	Q84UI5	Mitogen-activated protein kinase 1 OS=Oryza sativa subsp. japonica GN=MPK1 PE=1 SV=1	0	7.46031012966931	6.03015075376884	2	5	2	1	398	44.829	5.74	High	High	Not Found	3.3e7			0.369	12.6532171964645	2
High	IsMasterProtein	Q6Z4N4	Ricin B-like lectin R40G3 OS=Oryza sativa subsp. japonica GN=R40G3 PE=2 SV=1	0	7.40004694668181	12.7450980392157	3	11	1	1	204	22.807	7.81	High	High	Not Found				0.54	29.283483505249	3
High	IsMasterProtein	Q5J4W4	Mitogen-activated protein kinase 2 OS=Oryza sativa subsp. japonica GN=MPK2 PE=2 SV=1	0	7.36331155204672	4.56852791878173	1	6	1	1	394	44.557	6.9	High	High	High	9.5e6	1.4e7	2.1e7	0.101	24.434211730957	1
High	IsMasterProtein	Q10BU2	Germin-like protein 3-7 OS=Oryza sativa subsp. japonica GN=GER7 PE=2 SV=1	0	7.33336747066385	14.1630901287554	1	6	1	1	233	23.95	6.52	High	High	Not Found	4.0e6			0.778	12.5256209373474	1
High	IsMasterProtein	Q6H545	Inositol polyphosphate multikinase IPK2 OS=Oryza sativa subsp. japonica GN=IPK2 PE=2 SV=1	0	7.21679013132468	18.3050847457627	2	6	2	1	295	31.01	6.68	High	High	High	2.0e6	1.1e7	1.5e7	0.359	16.1233341693878	2
High	IsMasterProtein	Q7XQP4	Serine/threonine-protein kinase SAPK7 OS=Oryza sativa subsp. japonica GN=SAPK7 PE=2 SV=2	0	7.20890191101207	9.47075208913649	2	7	2	1	359	41.299	6.18	High	High	High	5.4e7		2.7e7	0.212	18.0468490123749	2
High	IsMasterProtein	Q0JNK5	Coatomer subunit beta-2 OS=Oryza sativa subsp. japonica GN=Os01g0281400 PE=3 SV=1	0	6.93728748383685	3.26315789473684	2	4	1	1	950	105.155	5.76	High	Not Found	High			9.0e6	0.091	7.4792366027832	2
High	IsMasterProtein	Q10MJ1	Probable glutamyl endopeptidase, chloroplastic OS=Oryza sativa subsp. japonica GN=GEP PE=2 SV=1	0	6.91705673312413	3.73134328358209	2	7	2	1	938	103.83	5.95	High	High	High			3.6e6	0.087	20.1262012720108	2
High	IsMasterProtein	P55857	Small ubiquitin-related modifier 1 OS=Oryza sativa subsp. japonica GN=SUMO1 PE=1 SV=1	0	6.89894251029089	12	2	9	2	1	100	10.921	5.1	High	High	High	1.1e8			2.162	22.9372596740723	2
High	IsMasterProtein	Q6ES52	TPR repeat-containing thioredoxin TDX OS=Oryza sativa subsp. japonica GN=Os09g0401200 PE=2 SV=1	0	6.81536207869431	6.62460567823344	2	8	2	1	317	34.959	6.16	High	High	High	1.6e7		1.7e7	0.233	26.9692846536636	2
High	IsMasterProtein	Q53PC7	Coatomer subunit beta-1 OS=Oryza sativa subsp. japonica GN=Os11g0174000 PE=2 SV=1	0	6.70159760147505	3.25288562434418	2	3	1	1	953	105.372	5.87	Not Found	High	Not Found				0.089	9.51381397247314	2
High	IsMasterProtein	Q7F4F8	Mitochondrial outer membrane protein porin 3 OS=Oryza sativa subsp. japonica GN=VDAC3 PE=2 SV=1	0	6.67354652838582	12	2	4	2	1	275	29.873	7.77	High	Not Found	High	1.5e7		1.3e7	0.585	11.1964015960693	2
High	IsMasterProtein	Q654V6	Pyruvate dehydrogenase E1 component subunit alpha-2, mitochondrial OS=Oryza sativa subsp. japonica GN=Os06g0246500 PE=2 SV=1	0	6.50731473226135	9.04522613065327	2	10	1	1	398	43.627	8.59	Not Found	High	High				0.194	31.6211280822754	2
High	IsMasterProtein	Q6Z1G7	Pyruvate dehydrogenase E1 component subunit beta-1, mitochondrial OS=Oryza sativa subsp. japonica GN=Os08g0536000 PE=2 SV=1	0	6.43493028679562	9.35828877005348	3	6	1	1	374	39.919	5.36	Not Found	Not Found	High			1.3e7	0.468	13.7510221004486	3
High	IsMasterProtein	Q7XR06	Probable protein phosphatase 2C 45 OS=Oryza sativa subsp. japonica GN=Os04g0659500 PE=2 SV=2	0	6.36871938588431	7.4468085106383	2	6	2	1	282	30.565	5.15	Not Found	High	High		1.3e7	3.1e7	0.259	14.8421893119812	2
High	IsMasterProtein	P93422	Histidine--tRNA ligase, cytoplasmic OS=Oryza sativa subsp. japonica GN=Os05g0150900 PE=2 SV=2	0	6.25539412458576	2.03045685279188	1	2	1	1	788	85.494	6.24	Not Found	High	Not Found				0.045	8.65657424926758	1
High	IsMasterProtein	Q7X8R5	Thioredoxin M2, chloroplastic OS=Oryza sativa subsp. japonica GN=Os04g0530600 PE=2 SV=2	0	6.24161805822532	10	1	6	1	1	180	19.135	8.97	High	High	High	1.1e7	7.1e6	1.9e7	0.292	20.2134001255035	1
High	IsMasterProtein	Q8H3C9	IAA-amino acid hydrolase ILR1-like 7 OS=Oryza sativa subsp. japonica GN=ILL7 PE=2 SV=1	0	6.21181125852048	6.59340659340659	2	8	2	1	455	47.966	5.99	High	High	High	3.0e7	1.9e7	9.2e6	0.202	24.2885174751282	2
High	IsMasterProtein	Q0DAE4	Glutaredoxin-C8 OS=Oryza sativa subsp. japonica GN=GRXC8 PE=2 SV=2	0	6.07104115911917	11.7647058823529	1	2	1	1	136	14.752	7.97	Not Found	Not Found	High				0.292	6.56518459320068	1
High	IsMasterProtein	Q43011	Asparagine synthetase [glutamine-hydrolyzing] 2 OS=Oryza sativa subsp. japonica GN=Os06g0265000 PE=2 SV=3	0	6.06747550294946	3.04568527918782	1	2	1	1	591	66.185	6.46	Not Found	Not Found	High				0.07	8.16459560394287	1
High	IsMasterProtein	Q5WA72	Protein disulfide isomerase-like 1-5 OS=Oryza sativa subsp. japonica GN=PDIL1-5 PE=2 SV=1	0	6.04444404896164	8.81801125703565	2	5	2	1	533	58.995	4.94	High	Not Found	High	1.0e7		6.2e6	0.155	11.4839804172516	2
High	IsMasterProtein	Q7XKE9	Clathrin light chain 1 OS=Oryza sativa subsp. japonica GN=Os04g0679100 PE=2 SV=1	0	5.97616749640466	7.9734219269103	2	6	2	1	301	32.516	5.03	Not Found	High	High		8.7e6	6.6e6	0.425	7.28031170368195	2
High	IsMasterProtein	Q259G4	Phosphomannomutase OS=Oryza sativa subsp. indica GN=PMM PE=3 SV=1	0	5.91221858219046	6.85483870967742	1	2	1	1	248	28.175	5.83	High	Not Found	Not Found	3.3e6			0.136	6.77778434753418	1
High	IsMasterProtein	Q8S857	Probable histone H2A variant 2 OS=Oryza sativa subsp. japonica GN=Os10g0418000 PE=2 SV=1	0	5.88555716230741	13.6690647482014	2	9	1	1	139	14.603	10.39	High	High	High	2.4e8		1.5e8	0.931	25.1492829322815	2
High	IsMasterProtein	Q10FF9	Deoxyuridine 5'-triphosphate nucleotidohydrolase OS=Oryza sativa subsp. japonica GN=DUT PE=3 SV=1	0	5.75276345049324	10.5263157894737	1	4	1	1	171	17.329	5.31	High	Not Found	High	1.5e7		1.4e7	0.259	14.7942254543304	1
High	IsMasterProtein	Q2QM47	Serine/threonine-protein phosphatase BSL2 homolog OS=Oryza sativa subsp. japonica GN=BSL2 PE=2 SV=2	0	5.58619748323065	2.37859266600595	1	6	1	1	1009	106.359	5.86	High	High	High		8.9e5	1.9e6	0.046	20.4495553970337	1
High	IsMasterProtein	Q5VRJ8	Peroxisomal membrane protein 11-5 OS=Oryza sativa subsp. japonica GN=PEX11-5 PE=2 SV=1	0	5.56628871579713	11.1587982832618	2	10	2	1	233	25.872	9.86	High	High	High	2.3e7	3.3e6	1.7e7	0.389	13.4707624912262	2
High	IsMasterProtein	B9G2A8	Auxin transport protein BIG OS=Oryza sativa subsp. japonica GN=Os09g0247700 PE=2 SV=1	0	5.55636094336488	0.54380664652568	2	4	2	1	4965	551.675	6.06	High	High	High		1.8e7	3.3e7	0.016	8.93044590950012	2
High	IsMasterProtein	Q5VRH4	Homogentisate 1,2-dioxygenase OS=Oryza sativa subsp. japonica GN=HGO PE=2 SV=1	0	5.49403648198187	5.53191489361702	1	4	1	1	470	51.738	6.52	Not Found	High	High			5.6e6	0.096	14.087584733963	1
High	IsMasterProtein	Q8H5N9	Probable aquaporin PIP2-1 OS=Oryza sativa subsp. japonica GN=PIP2-1 PE=2 SV=1	0	5.43144628795056	4.82758620689655	1	4	1	1	290	30.266	8.43	Not Found	High	High				0.233	12.398996591568	1
High	IsMasterProtein	Q6K6K7	Ubiquitin-like modifier-activating enzyme 5 OS=Oryza sativa subsp. japonica GN=Os02g0506500 PE=2 SV=1	0	5.39874376246866	9.26365795724466	2	6	2	1	421	45.595	4.75	High	High	High			5.6e6	0.274	16.5590741634369	2
High	IsMasterProtein	Q84Q77	17.9 kDa class I heat shock protein OS=Oryza sativa subsp. japonica GN=HSP17.9A PE=1 SV=1	0	5.35694231624855	8.07453416149068	1	6	1	1	161	17.899	6.06	High	High	High	3.4e7			0.292	21.5659132003784	1
High	IsMasterProtein	Q69T31	Cytosolic invertase 1 OS=Oryza sativa subsp. japonica GN=CINV1 PE=1 SV=1	0	5.23679669962923	2.66903914590747	1	4	1	1	562	63.41	6.8	Not Found	High	High				0.068	13.9240355491638	1
High	IsMasterProtein	A2XCT8	1,2-dihydroxy-3-keto-5-methylthiopentene dioxygenase 2 OS=Oryza sativa subsp. indica GN=ARD2 PE=2 SV=2	0	5.22282144169078	13.6363636363636	2	3	1	1	198	23.483	5.2	Not Found	High	Not Found				0.389	7.65623116493225	2
High	IsMasterProtein	Q8LQJ8	ATP-dependent zinc metalloprotease FTSH 5, mitochondrial OS=Oryza sativa subsp. japonica GN=FTSH5 PE=3 SV=1	0	5.19415945118533	2.7972027972028	1	2	1	1	715	77.386	8.05	Not Found	Not Found	High				0.053	7.49607968330383	1
High	IsMasterProtein	Q6L4S0	DNA damage-binding protein 1 OS=Oryza sativa subsp. japonica GN=DBB1 PE=1 SV=1	0	5.16007224137655	2.01834862385321	2	6	2	1	1090	121.803	5.36	Not Found	High	High		6.6e6	6.9e6	0.081	10.0840591192245	2
High	IsMasterProtein	P0C523	Cytochrome b OS=Oryza sativa subsp. indica GN=MT-CYB PE=3 SV=1	0	5.04411270283468	4.78589420654912	2	6	2	1	397	44.913	7.62	Not Found	High	High			3.3e6	0.931	12.8283838033676	2
High	IsMasterProtein	Q0D8D4	Glutamine-dependent NAD(+) synthetase OS=Oryza sativa subsp. japonica GN=Os07g0167100 PE=3 SV=2	0	4.995248844409	2.17687074829932	1	2	1	1	735	82.025	6.54	Not Found	Not Found	High				0.068	6.70884037017822	1
High	IsMasterProtein	Q84ZC0	Probable V-type proton ATPase subunit H OS=Oryza sativa subsp. japonica GN=Os07g0549700 PE=2 SV=1	0	4.83179725315737	3.31858407079646	1	2	1	1	452	51.357	7.42	Not Found	Not Found	High			1.6e7	0.08	8.04959750175476	1
High	IsMasterProtein	Q5JJI4	Probable mitochondrial import receptor subunit TOM20 OS=Oryza sativa subsp. japonica GN=TOM20 PE=2 SV=1	0	4.74617756129193	7.42574257425743	1	3	1	1	202	22.589	5.64	High	High	Not Found	4.4e6			0.155	6.54736423492432	1
High	IsMasterProtein	Q0IP28	Laccase-25 OS=Oryza sativa subsp. japonica GN=LAC25 PE=3 SV=1	0	4.57971411505808	2.4263431542461	1	6	1	1	577	63.639	8.53	High	High	High	1.2e8	5.4e7	6.0e7	0.101	19.7683720588684	1
High	IsMasterProtein	Q10G81	Histone-binding protein MSI1 homolog OS=Oryza sativa subsp. japonica GN=MSI1 PE=2 SV=1	0	4.5777176726728	10.981308411215	2	4	2	1	428	48.33	4.93	High	High	Not Found		7.2e6		0.222	11.2744979858398	2
High	IsMasterProtein	A2WYE9	Probable sucrose-phosphate synthase 1 OS=Oryza sativa subsp. indica GN=SPS1 PE=2 SV=2	0	4.49566508819754	1.38376383763838	1	2	1	1	1084	119.273	6.73	Not Found	Not Found	High				0.037	5.55934929847717	1
High	IsMasterProtein	B9F676	Probable glucan 1,3-alpha-glucosidase OS=Oryza sativa subsp. japonica GN=Os03g0216600 PE=3 SV=1	0	4.32468001666071	1.5233949945593	1	3	1	1	919	103.15	6.02	High	Not Found	High	1.9e7		2.0e7	0.044	7.99330019950867	1
High	IsMasterProtein	Q69T51	LysM domain-containing GPI-anchored protein LYP6 OS=Oryza sativa subsp. japonica GN=LYP6 PE=1 SV=1	0	4.28701376640562	4.40097799511002	1	1	1	1	409	40.478	4.96	Not Found	Not Found	High				0.334	4.68899345397949	1
High	IsMasterProtein	Q9SXF8	Aquaporin PIP 1-3 OS=Oryza sativa subsp. japonica GN=PIP1-3 PE=2 SV=2	0	4.20586064423223	4.51388888888889	1	3	1	1	288	30.737	8.66	High	Not Found	High				0.259	8.4801037311554	1
High	IsMasterProtein	Q851K1	Germin-like protein 3-6 OS=Oryza sativa subsp. japonica GN=Os03g0694000 PE=2 SV=1	0	4.14855818532794	4.36681222707424	1	4	1	1	229	24.164	6.38	Not Found	High	High			3.1e7	0.212	12.0318591594696	1
High	IsMasterProtein	Q7XUP7	Peptide methionine sulfoxide reductase A2-1 OS=Oryza sativa subsp. japonica GN=MSRA2-1 PE=2 SV=2	0	4.12244495301423	5.3475935828877	1	3	1	1	187	20.794	6.29	Not Found	Not Found	High			2.6e6	0.359	6.12375330924988	1
High	IsMasterProtein	Q84VG0	Probable calcium-binding protein CML7 OS=Oryza sativa subsp. japonica GN=CML7 PE=2 SV=1	0	4.09799710864927	8.10810810810811	1	4	1	1	148	16.672	5.06	Not Found	High	High			1.8e7	0.194	11.2765898704529	1
High	IsMasterProtein	Q7XUA8	IAA-amino acid hydrolase ILR1-like 5 OS=Oryza sativa subsp. japonica GN=ILL5 PE=2 SV=1	0	4.09571734235437	3.9906103286385	1	1	1	1	426	46.391	6.19	Not Found	Not Found	High				0.096	3.1977870464325	1
High	IsMasterProtein	P35687	40S ribosomal protein S21 OS=Oryza sativa subsp. japonica GN=RPS21 PE=3 SV=1	0	4.0841782123796	13.4146341463415	1	6	1	1	82	9.248	7.34	High	High	High	2.2e8			0.585	15.9216667413712	1
High	IsMasterProtein	Q655X0	Thioredoxin O, mitochondrial OS=Oryza sativa subsp. japonica GN=Os06g0665900 PE=2 SV=2	0.00444444444444444	4.03867384406529	6.32183908045977	1	2	1	1	174	18.677	9.47	Not Found	High	Not Found				0.292	6.48697280883789	1
High	IsMasterProtein	Q00G37	Ent-cassa-12,15-diene synthase OS=Oryza sativa subsp. indica GN=KSL7 PE=2 SV=2	0.00444444444444444	3.9457700901366	1.80722891566265	1	4	1	1	830	92.121	5.26	Not Found	High	High		8.9e5	1.1e6	0.05	11.4327096939087	1
High	IsMasterProtein	P28757	Superoxide dismutase [Cu-Zn] 2 OS=Oryza sativa subsp. japonica GN=SODCC2 PE=1 SV=2	0.00444444444444444	3.93554201077308	7.89473684210526	1	2	1	1	152	15.071	6.42	Not Found	Not Found	High			1.7e7	0.389	5.27336740493774	1
High	IsMasterProtein	P48600	Eukaryotic translation initiation factor isoform 4E-2 OS=Oryza sativa subsp. japonica GN=Os10g0467600 PE=2 SV=2	0.00444444444444444	3.90204892900585	6.31067961165049	1	2	1	1	206	23.185	6.23	Not Found	Not Found	High				0.212	6.16677641868591	1
High	IsMasterProtein	Q0D4Z6	Probable indole-3-acetic acid-amido synthetase GH3.8 OS=Oryza sativa subsp. japonica GN=GH3.8 PE=2 SV=1	0.00444444444444444	3.85761053388116	2.31404958677686	1	1	1	1	605	66.889	5.85	Not Found	Not Found	High			3.9e6	0.068	2.27342867851257	1
High	IsMasterProtein	Q8W2X5	Flavanone 3-dioxygenase 2 OS=Oryza sativa subsp. japonica GN=F3H-2 PE=1 SV=1	0.00444444444444444	3.84163750790475	3.50877192982456	1	4	1	1	342	38.706	5.92	Not Found	High	High				0.129	4.64578008651733	1
High	IsMasterProtein	Q6ZC69	Probable adenylate kinase 2, chloroplastic OS=Oryza sativa subsp. japonica GN=Os08g0109300 PE=2 SV=1	0.00444444444444444	3.83297820420974	4.82758620689655	1	4	1	1	290	31.797	7.93	High	Not Found	High			1.6e7	0.129	11.9514973163605	1
High	IsMasterProtein	Q00058	ATP synthase protein MI25 OS=Oryza sativa subsp. indica PE=3 SV=1	0.00444444444444444	3.82217502813532	5.0761421319797	1	3	1	1	197	22.074	9.38	High	Not Found	High	4.1e7		3.7e7	0.166	7.88392114639282	1
High	IsMasterProtein	A2WNF5	Glucosidase 2 subunit beta OS=Oryza sativa subsp. indica GN=OsI_01383 PE=3 SV=1	0.00444444444444444	3.74593554708566	2.28013029315961	1	2	1	1	614	69.305	4.86	High	Not Found	Not Found				0.07	6.07034802436829	1
High	IsMasterProtein	Q9AR27	Casein kinase II subunit alpha-2 OS=Oryza sativa subsp. indica GN=HD6 PE=2 SV=1	0.00444444444444444	3.71309464702763	3.9039039039039	1	4	1	1	333	39.236	8.31	Not Found	High	High			9.5e6	0.122	6.47728598117828	1
High	IsMasterProtein	Q5Z6F0	Probable aquaporin TIP2-2 OS=Oryza sativa subsp. japonica GN=TIP2-2 PE=2 SV=1	0.00444444444444444	3.69357497244931	4.43548387096774	1	6	1	1	248	24.998	6.11	High	High	High	5.8e7		6.0e7	0.468	17.5502500534058	1
High	IsMasterProtein	A2YM35	Probable pyruvate, phosphate dikinase regulatory protein, chloroplastic OS=Oryza sativa subsp. indica GN=PDRP1 PE=3 SV=1	0.00444444444444444	3.68131073005225	2.54777070063694	1	2	1	1	471	51.044	9.03	Not Found	Not Found	High				0.089	5.88712954521179	1
High	IsMasterProtein	Q7XDP2	Inosine triphosphate pyrophosphatase OS=Oryza sativa subsp. japonica GN=Os10g0457500 PE=2 SV=2	0.00444444444444444	3.59859945921846	6.34146341463415	1	4	1	1	205	21.925	6.79	High	Not Found	High	1.7e7		1.5e7	0.194	11.3884217739105	1
High	IsMasterProtein	Q7XKQ8	Probable acetolactate synthase 2, chloroplastic OS=Oryza sativa subsp. japonica GN=ALS2 PE=2 SV=2	0.00444444444444444	3.58670023591875	4.22322775263952	1	3	1	1	663	71.131	6.77	Not Found	High	High		1.5e6		0.075	10.3265633583069	1
High	IsMasterProtein	Q9FE64	Elongation factor G, mitochondrial OS=Oryza sativa subsp. japonica GN=Os03g0565500 PE=2 SV=2	0.00444444444444444	3.54637592640855	2.24570673712021	1	3	1	1	757	83.872	6.28	Not Found	High	High				0.059	7.33823037147522	1
High	IsMasterProtein	Q6EU94	Aquaporin PIP1-1 OS=Oryza sativa subsp. japonica GN=PIP1-1 PE=2 SV=1	0.00444444444444444	3.44490555142168	10.7266435986159	1	2	1	1	289	30.74	8.82	High	Not Found	Not Found	1.1e7			0.233	3.39955639839172	1
High	IsMasterProtein	Q0JCT1	Histone H3.3 OS=Oryza sativa subsp. japonica GN=H3 PE=1 SV=2	0.00444444444444444	3.41245959919242	6.61764705882353	1	2	1	1	136	15.397	11.15	High	Not Found	High	5.2e7		4.3e7	0.931	4.37252640724182	1
High	IsMasterProtein	Q2RAD9	Histone H3.2 OS=Oryza sativa subsp. japonica GN=Os01g0866200 PE=3 SV=1	0.00444444444444444	3.37462426191841	6.61764705882353	1	2	1	1	136	15.259	11.3	High	Not Found	High				0.931	3.93117368221283	1
High	IsMasterProtein	Q6Z2L5	Ribose-phosphate pyrophosphokinase 1, chloroplastic OS=Oryza sativa subsp. japonica GN=Os02g0127700 PE=2 SV=2	0.00444444444444444	3.37386502136461	3.03030303030303	1	6	1	1	396	42.898	7.65	High	High	High				0.122	11.7115560770035	1
High	IsMasterProtein	P0DKK2	60S ribosomal protein L37a-2 OS=Oryza sativa subsp. japonica GN=Os05g0557000 PE=1 SV=1	0.00444444444444444	3.36907282089084	17.3913043478261	2	10	2	1	92	10.236	10.29	High	High	High	1.1e8	1.2e7	1.1e8	1.154	22.0592955350876	2
High	IsMasterProtein	Q6ZLK0	Dolichyl-diphosphooligosaccharide--protein glycosyltransferase 48 kDa subunit OS=Oryza sativa subsp. japonica GN=OST48 PE=2 SV=1	0.00444444444444444	3.34591976469343	3.18906605922551	1	2	1	1	439	48.36	6.81	High	Not Found	Not Found				0.105	6.10971641540527	1
High	IsMasterProtein	Q6K953	Glutaredoxin-C4, chloroplastic OS=Oryza sativa subsp. japonica GN=GRXC4 PE=3 SV=1	0.00444444444444444	3.1880900195799	14.2857142857143	1	3	1	1	133	14.023	5.5	High	High	High	5.3e6		4.0e6	0.334	9.94804453849792	1
High	IsMasterProtein	Q5Z9Z3	Thioredoxin-like protein Clot OS=Oryza sativa subsp. japonica GN=Os06g0320000 PE=2 SV=1	0.00444444444444444	3.17941126474327	22.3021582733813	2	3	2	1	139	15.223	5.11	Not Found	Not Found	High			1.5e7	0.468	6.24540948867798	2
High	IsMasterProtein	A2YQ56	Lon protease homolog, mitochondrial OS=Oryza sativa subsp. indica GN=OsI_27415 PE=2 SV=1	0.00444444444444444	3.16008222432132	1.59680638722555	1	2	1	1	1002	109.471	5.44	Not Found	High	Not Found				0.037	5.82989263534546	1
High	IsMasterProtein	Q9XGX7	Mitochondrial import inner membrane translocase subunit Tim9 OS=Oryza sativa subsp. japonica GN=TIM9 PE=3 SV=2	0.00444444444444444	3.1444808443322	10.752688172043	1	4	1	1	93	10.832	6.11	Not Found	High	High		8.9e6	1.3e7	0.468	10.7638924121857	1
High	IsMasterProtein	A2YCH5	Cyclin-dependent kinase F-1 OS=Oryza sativa subsp. indica GN=CDKF-1 PE=3 SV=1	0.00444444444444444	3.12234075588839	6.26304801670146	1	5	1	1	479	52.024	4.78	High	High	High	7.1e6		3.7e6	0.093	19.4258382320404	1
High	IsMasterProtein	Q7EYV7	Poly [ADP-ribose] polymerase 1 OS=Oryza sativa subsp. japonica GN=PARP1 PE=2 SV=1	0.00444444444444444	3.08602331771427	0.818833162743091	1	7	1	1	977	110.086	8.65	High	High	High	5.2e7			0.08	14.1377544403076	1
High	IsMasterProtein	Q6H611	Succinate dehydrogenase subunit 7, mitochondrial OS=Oryza sativa subsp. japonica GN=SDH7 PE=1 SV=1	0.00444444444444444	3.07165536473514	12.2222222222222	1	3	1	1	90	9.892	10.2	High	Not Found	High				0.585	7.21232199668884	1
High	IsMasterProtein	Q6K9A2	Cinnamoyl-CoA reductase 1 OS=Oryza sativa subsp. japonica GN=CCR1 PE=1 SV=1	0.00444444444444444	2.96457026181545	2.9585798816568	1	4	1	1	338	37.366	8.02	Not Found	High	High			3.6e7	0.116	10.9804544448853	1
High	IsMasterProtein	Q6H8D5	Coatomer subunit beta'-2 OS=Oryza sativa subsp. japonica GN=Os02g0209100 PE=2 SV=1	0.00444444444444444	2.92118081690115	1.0989010989011	1	2	1	1	910	102.613	5.06	Not Found	High	Not Found		4.5e6		0.047	4.55128979682922	1
High	IsMasterProtein	P29421	Alpha-amylase/subtilisin inhibitor OS=Oryza sativa subsp. japonica GN=RASI PE=1 SV=2	0.00444444444444444	2.76853040956932	7.5	1	1	1	1	200	21.404	8.37	Not Found	Not Found	High			5.7e6	0.292	1.73733842372894	1
High	IsMasterProtein	B8ASK4	Vacuolar-processing enzyme beta-isozyme 1 OS=Oryza sativa subsp. indica GN=OsI_16797 PE=3 SV=1	0.00444444444444444	2.72262002533275	2.21327967806841	1	4	1	1	497	54.791	5.27	Not Found	High	High			1.4e7	0.093	10.0278491973877	1
High	IsMasterProtein	E0ZS47	Urease accessory protein G OS=Oryza sativa subsp. indica GN=UREG PE=2 SV=1	0.00444444444444444	2.71737788712194	5.63380281690141	1	1	1	1	284	30.844	6.52	Not Found	Not Found	High				0.155	2.55179357528687	1
High	IsMasterProtein	Q6ZHZ1	Probable sucrose-phosphate synthase 4 OS=Oryza sativa subsp. japonica GN=SPS4 PE=2 SV=1	0.00444444444444444	2.57154122648442	0.938086303939963	1	4	1	1	1066	118.651	6.39	Not Found	High	High				0.04	8.47691571712494	1
High	IsMasterProtein	A3BLC3	Ribosome-recycling factor, chloroplastic OS=Oryza sativa subsp. japonica GN=Os07g0570700 PE=2 SV=2	0.00444444444444444	2.51527319570134	7.14285714285714	1	2	1	1	266	29.634	9.33	Not Found	Not Found	High				0.136	6.74202489852905	1
High	IsMasterProtein	Q35322	NADH dehydrogenase [ubiquinone] iron-sulfur protein 3 OS=Oryza sativa subsp. japonica GN=NAD9 PE=2 SV=2	0.00590841949778434	2.48425858333064	5.26315789473684	1	3	1	1	190	22.976	7.5	Not Found	High	High				0.179	6.78261733055115	1
High	IsMasterProtein	Q7XCK6	Chitinase 8 OS=Oryza sativa subsp. japonica GN=Cht8 PE=2 SV=1	0.00590841949778434	2.47651366765677	4.59770114942529	1	2	1	1	261	27.534	6.52	Not Found	High	Not Found				0.212	5.7801821231842	1
High	IsMasterProtein	Q8H2J9	Glycerol-3-phosphate dehydrogenase [NAD(+)], chloroplastic OS=Oryza sativa subsp. japonica GN=Os07g0229800 PE=2 SV=3	0.00732064421669107	2.45779721756597	6.13636363636364	1	2	1	1	440	46.733	9.72	High	Not Found	Not Found				0	0	1
High	IsMasterProtein	Q10LJ0	Nuclear cap-binding protein subunit 1 OS=Oryza sativa subsp. japonica GN=ABH1 PE=2 SV=1	0.00732064421669107	2.3963144503853	1.26874279123414	1	1	1	1	867	98.828	5.74	Not Found	High	Not Found				0.043	2.18215990066528	1
High	IsMasterProtein	Q7XVA8	Putative ripening-related protein 1 OS=Oryza sativa subsp. japonica GN=Os04g0364800 PE=3 SV=2	0.00732064421669107	2.39115317767359	4.91803278688525	1	2	1	1	183	19.084	4.55	Not Found	High	Not Found				0.389	3.81169402599335	1
High	IsMasterProtein	Q84ZN6	Probable cellulose synthase A catalytic subunit 8 [UDP-forming] OS=Oryza sativa subsp. japonica GN=CESA8 PE=1 SV=1	0.00732064421669107	2.376027487983	2.68270120259019	1	2	1	1	1081	120.717	7.81	Not Found	High	Not Found				0.037	0	1
High	IsMasterProtein	Q7Y1L9	Protein SPIRAL1-like 1 OS=Oryza sativa subsp. japonica GN=Os03g0417800 PE=3 SV=1	0.00865800865800866	2.35497093527886	14.6551724137931	1	2	1	1	116	11.183	9.91	Not Found	High	High				0.585	4.7268922328949	1
High	IsMasterProtein	Q6K4V2	Bidirectional sugar transporter SWEET4 OS=Oryza sativa subsp. japonica GN=SWEET4 PE=2 SV=1	0.00865800865800866	2.35222594973117	3.47490347490348	1	4	1	1	259	28.028	9.32	Not Found	High	High				0.259	9.86951661109924	1
High	IsMasterProtein	Q6YYB0	Uncharacterized protein Os08g0359500 OS=Oryza sativa subsp. japonica GN=Os08g0359500 PE=2 SV=1	0.00865800865800866	2.33620487778059	3.75586854460094	1	6	1	1	213	22.779	4.49	High	High	High	1.7e7		5.9e7	0.292	9.70192062854767	1
High	IsMasterProtein	Q7XUS2	Anthranilate synthase beta subunit 1, chloroplastic OS=Oryza sativa subsp. japonica GN=ASB1 PE=1 SV=1	0.00865800865800866	2.30548254618884	4.86111111111111	1	1	1	1	288	30.703	6.87	High	Not Found	Not Found				0.166	3.30212426185608	1
High	IsMasterProtein	Q0DEV5	Granule-bound starch synthase 1, chloroplastic/amyloplastic OS=Oryza sativa subsp. japonica GN=WAXY PE=1 SV=1	0.00865800865800866	2.29817306960286	2.95566502463054	1	2	1	1	609	66.434	8.1	High	Not Found	Not Found				0.064	4.71711659431458	1
High	IsMasterProtein	Q0J3L4	Monothiol glutaredoxin-S10 OS=Oryza sativa subsp. japonica GN=GRXS10 PE=2 SV=2	0.00865800865800866	2.27629810600873	9.14634146341463	1	2	1	1	164	17.821	9.83	High	Not Found	Not Found				0.233	6.56811261177063	1
Medium	IsMasterProtein	Q8S2G0	4-diphosphocytidyl-2-C-methyl-D-erythritol kinase, chloroplastic OS=Oryza sativa subsp. japonica GN=ISPE PE=2 SV=1	0.011142061281337	2.21438547505318	3.24189526184539	1	2	1	1	401	43.813	6.34	Not Found	Not Found	High				0.093	4.49854779243469	1
Medium	IsMasterProtein	Q0J035	Pantothenate kinase 2 OS=Oryza sativa subsp. japonica GN=Os09g0533100 PE=2 SV=2	0.011142061281337	2.20017716900668	2.87610619469027	1	3	1	1	904	98.888	6.33	Not Found	Not Found	High				0.04	5.63740801811218	1
Medium	IsMasterProtein	Q53RB0	Probable linoleate 9S-lipoxygenase 4 OS=Oryza sativa subsp. japonica GN=Os03g0700700 PE=2 SV=1	0.011142061281337	2.18177410638604	3.07867730900798	1	4	1	1	877	98.636	7.31	Not Found	High	Not Found				0.037	6.61413908004761	1
Medium	IsMasterProtein	Q2QWT4	3'(2'),5'-bisphosphate nucleotidase OS=Oryza sativa subsp. japonica GN=Os12g0183300 PE=2 SV=1	0.011142061281337	2.14831368455757	2.51396648044693	1	1	1	1	358	37.457	4.74	Not Found	High	Not Found				0.105	1.95430815219879	1
Medium	IsMasterProtein	A2X0R4	Molybdopterin synthase catalytic subunit OS=Oryza sativa subsp. indica GN=MOCS2 PE=3 SV=1	0.011142061281337	2.09049745859458	9.84455958549223	1	1	1	1	193	20.851	5.69	Not Found	Not Found	High				0.166	0	1
Medium	IsMasterProtein	Q6EQG2	Probable NADH kinase OS=Oryza sativa subsp. japonica GN=Os09g0345700 PE=2 SV=1	0.0139082058414465	2.06540056178193	2.76923076923077	1	2	1	1	325	35.494	6.95	Not Found	High	High			8.6e6	0.166	0	1
Medium	IsMasterProtein	Q9ZTP5	Ribulose-phosphate 3-epimerase, chloroplastic OS=Oryza sativa subsp. japonica GN=RPE PE=1 SV=2	0.0166435506241331	2.04546805737309	5.83941605839416	1	2	1	1	274	29.016	8.43	Not Found	High	Not Found				0.179	5.5149610042572	1
Medium	IsMasterProtein	Q67UF5	Protein disulfide isomerase-like 2-3 OS=Oryza sativa subsp. japonica GN=PDIL2-3 PE=2 SV=1	0.0166435506241331	2.02223068190843	2.26757369614512	1	1	1	1	441	47.304	5.58	Not Found	Not Found	High				0.093	2.34903931617737	1
Medium	IsMasterProtein	Q69XK5	Putative cellulose synthase A catalytic subunit 11 [UDP-forming] OS=Oryza sativa subsp. japonica GN=CESA11 PE=5 SV=1	0.0179558011049724	2.00603500180488	0.697674418604651	1	1	1	1	860	93.412	7.44	Not Found	High	Not Found				0.049	0	1
Medium	IsMasterProtein	Q10N44	Protein IN2-1 homolog A OS=Oryza sativa subsp. japonica GN=Os03g0283200 PE=2 SV=1	0.0179558011049724	1.92335955632966	6.17283950617284	1	1	1	1	243	27.282	5.71	Not Found	High	Not Found				0.136	2.89643955230713	1
Medium	IsMasterProtein	Q7XZF7	Probable DNA gyrase subunit A, chloroplastic/mitochondrial OS=Oryza sativa subsp. japonica GN=GYRA PE=2 SV=2	0.0191518467852257	1.89585444944599	1.91693290734824	1	1	1	1	939	103.103	7.17	High	Not Found	Not Found	3.7e7			0.04	3.00742936134338	1
Medium	IsMasterProtein	Q10QH3	CASP-like protein Os03g0196400 OS=Oryza sativa subsp. japonica GN=Os03g0196400 PE=3 SV=2	0.0191518467852257	1.88339225601175	16.4102564102564	1	1	1	1	195	20.3	9.29	High	Not Found	Not Found				0.212	2.40020489692688	1
Medium	IsMasterProtein	Q9FW70	Kinesin-like protein KIN-7K, chloroplastic OS=Oryza sativa subsp. japonica GN=KIN7K PE=2 SV=2	0.0191518467852257	1.82915179635669	1.32200188857413	1	3	1	1	1059	116.744	6.01	High	High	High	4.6e7		3.7e7	0.034	9.57831740379334	1
Medium	IsMasterProtein	Q688R3	Zinc finger CCCH domain-containing protein 33 OS=Oryza sativa subsp. japonica GN=Os05g0128200 PE=2 SV=1	0.0191518467852257	1.82594019227497	3.82695507487521	1	5	1	1	601	63.195	8.35	High	High	High	9.5e6	1.8e7		0.066	12.3100440502167	1
Medium	IsMasterProtein	Q0J0A4	Probable 1-acylglycerol-3-phosphate O-acyltransferase OS=Oryza sativa subsp. japonica GN=Os09g0520200 PE=3 SV=3	0.0217983651226158	1.80244378684646	1.44927536231884	1	3	1	1	414	45.699	8.41	High	High	High				0.101	0	1
Medium	IsMasterProtein	Q60EQ4	Nuclear transcription factor Y subunit B-3 OS=Oryza sativa subsp. japonica GN=NFYB3 PE=1 SV=2	0.0217983651226158	1.7864822430037	4.86486486486486	1	1	1	1	185	19.168	6.79	Not Found	High	Not Found				0.292	1.68649935722351	1
Medium	IsMasterProtein	Q5N749	Protein MOR1 OS=Oryza sativa subsp. japonica GN=MOR1 PE=2 SV=1	0.0244565217391304	1.75572287919816	0.951427140711067	1	2	1	1	1997	220.269	7.99	Not Found	High	High		3.0e7	6.5e7	0.017	4.80662870407104	1
Medium	IsMasterProtein	P37834	Peroxidase 1 OS=Oryza sativa subsp. japonica GN=PRX74 PE=2 SV=2	0.0244565217391304	1.74738965943263	3.37423312883436	1	2	1	1	326	35.286	7.39	Not Found	High	High		6.9e6	8.7e6	0.129	3.82583129405975	1
Medium	IsMasterProtein	P92942	Chloride channel protein CLC-b OS=Arabidopsis thaliana GN=CLC-B PE=1 SV=1	0.0283400809716599	1.72699872793626	1.15384615384615	1	3	1	1	780	85.403	7.21	Not Found	High	Not Found				0.062	5.74708139896393	1
Medium	IsMasterProtein	Q40677	Fructose-bisphosphate aldolase, chloroplastic OS=Oryza sativa subsp. japonica GN=ALDP PE=1 SV=2	0.0283400809716599	1.71197446461164	2.06185567010309	1	4	1	1	388	41.98	6.8	High	High	Not Found	6.4e7			0.093	6.255326628685	1
Medium	IsMasterProtein	Q0JA29	LRR receptor-like serine/threonine-protein kinase FLS2 OS=Oryza sativa subsp. japonica GN=FLS2 PE=1 SV=1	0.0283400809716599	1.70399333068633	2.53592561284869	1	1	1	1	1183	124.674	6.54	Not Found	High	Not Found				0.053	2.97176361083984	1
Medium	IsMasterProtein	Q0J9V5	Thioredoxin-like protein CXXS1 OS=Oryza sativa subsp. japonica GN=Os04g0629500 PE=2 SV=1	0.0350404312668464	1.68550077202685	8.27067669172932	1	4	1	1	133	14.662	4.88	High	High	High	3.1e7			0.389	9.22567701339722	1
Medium	IsMasterProtein	A2Z6C5	Putative UPF0496 protein 5 OS=Oryza sativa subsp. indica GN=OsI_032118 PE=3 SV=1	0.0434782608695652	1.61636413163812	2.57009345794393	1	1	1	1	428	47.473	6.99	Not Found	Not Found	High				0.105	0	1
Medium	IsMasterProtein	Q851Y7	Monothiol glutaredoxin-S7, chloroplastic OS=Oryza sativa subsp. japonica GN=GRXS7 PE=2 SV=1	0.0434782608695652	1.61243222058281	10.7142857142857	1	2	1	1	168	17.822	8.31	Not Found	High	Not Found				0.233	4.17832708358765	1
Medium	IsMasterProtein	Q6ZG77	Probable diaminopimelate decarboxylase, chloroplastic OS=Oryza sativa subsp. japonica GN=LYSA PE=2 SV=1	0.0434782608695652	1.6087119514047	2.04081632653061	1	2	1	1	490	53.181	6.84	Not Found	Not Found	High				0.077	4.90529918670654	1
Medium	IsMasterProtein	Q6K2E8	Acetolactate synthase 1, chloroplastic OS=Oryza sativa subsp. japonica GN=ALS1 PE=2 SV=1	0.0447368421052632	1.59687947882418	2.01863354037267	1	1	1	1	644	69.349	6.96	Not Found	High	Not Found				0.07	2.01984739303589	1
Medium	IsMasterProtein	Q67WJ2	ATP-dependent zinc metalloprotease FTSH 6, chloroplastic OS=Oryza sativa subsp. japonica GN=FTSH6 PE=3 SV=1	0.0473061760840999	1.59550838224131	3.64431486880466	1	1	1	1	686	72.579	6.44	Not Found	Not Found	High			5.1e7	0.061	2.87424635887146	1
Medium	IsMasterProtein	Q75HY5	Zinc finger BED domain-containing protein RICESLEEPER 3 OS=Oryza sativa subsp. japonica GN=Os05g0583200 PE=2 SV=1	0.0498687664041995	1.57954914089393	2.3936170212766	1	2	1	1	752	84.62	5.44	Not Found	High	High			9.9e6	0.072	5.22195076942444	1
Low	IsMasterProtein	Q6YUL8	Kinesin-like protein KIN-4A OS=Oryza sativa subsp. japonica GN=KIN4A PE=1 SV=1	0.0522875816993464	1.57332611197863	0.772946859903382	1	3	1	1	1035	116.313	8.98	High	High	High				0.033	6.00198447704315	1
Low	IsMasterProtein	O64437	Inositol-3-phosphate synthase 1 OS=Oryza sativa subsp. japonica GN=RINO1 PE=1 SV=2	0.0522875816993464	1.57251389090421	4.70588235294118	1	2	1	1	510	56.229	5.66	Not Found	High	High		4.7e7	5.9e7	0.086	4.33110380172729	1
Low	IsMasterProtein	Q6Z4N3	Thioredoxin-like 1-1, chloroplastic OS=Oryza sativa subsp. japonica GN=Os07g0684100 PE=2 SV=1	0.0522875816993464	1.56783273055741	2.5089605734767	1	3	1	1	279	29.75	8.29	High	High	Not Found	1.2e8			0.145	6.67561030387878	1
Low	IsMasterProtein	Q1WM16	Hexokinase-7 OS=Oryza sativa subsp. japonica GN=HXK7 PE=2 SV=2	0.0534550195567145	1.56336036830734	4.75161987041037	1	1	1	1	463	49.73	5.34	Not Found	High	Not Found				0.089	2.49165987968445	1
Low	IsMasterProtein	Q42993	Chitinase 1 OS=Oryza sativa subsp. japonica GN=Cht1 PE=2 SV=1	0.0534550195567145	1.56082526015653	7.43034055727554	1	1	1	1	323	33.743	7.37	Not Found	Not Found	High			2.0e7	0.259	0	1
Low	IsMasterProtein	Q0IZQ2	Cysteine--tRNA ligase CPS1 homolog, chloroplastic/mitochondrial OS=Oryza sativa subsp. japonica GN=Os09g0556500 PE=2 SV=1	0.0572916666666667	1.54196680750349	1.40597539543058	1	1	1	1	569	63.906	7.34	High	Not Found	Not Found				0.089	1.92615878582001	1
Low	IsMasterProtein	Q7XSK1	Putative beta-glucosidase 17 OS=Oryza sativa subsp. japonica GN=BGLU17 PE=5 SV=3	0.0584415584415584	1.51627010099998	6.62251655629139	1	1	1	1	302	33.638	8.09	High	Not Found	Not Found	4.6e7			0.129	2.76473712921143	1
