# Supplementary material for: Pluronic F-68 Improves Callus Proliferation of Recalcitrant Rice Cultivar via Enhanced Carbon and Nitrogen Metabolism and Nutrients Uptake
Source: Front Plant Sci. 2021 Jun 2;12:667434. doi: 10.3389/fpls.2021.667434 (PMC8207202; doi:10.3389/fpls.2021.667434)
Supplement: Data Sheet 3 — Control. [file Data_Sheet_3.ZIP › Control/MSO1_030218_01_PSMs.txt]

Checked	Confidence	Identifying Node	PSM Ambiguity	Annotated Sequence	Modifications	# Protein Groups	# Proteins	Master Protein Accessions	Protein Accessions	# Missed Cleavages	Charge	DeltaScore	DeltaCn	Rank	Search Engine Rank	m/z [Da]	MH+ [Da]	DeltaM [ppm]	Deltam/z [Da]	Activation Type	MS Order	Isolation Interference [%]	Ion Inject Time [ms]	RT [min]	First Scan	Spectrum File	Ions Matched	XCorr	Area	Apex RT [min]	Percolator q-Value	Percolator PEP
False	High	Sequest HT (A2)	Unambiguous	[K].ETTTQGHDDLGK.[RQ]		2	3	P17784; Q5N725	P17784; Q10A30; Q5N725	0	2	0.5178	0	1	1	651.302856445313	1301.59843626063	1.25792459412108	0.000818655312514238	HCD	MS2	0.5031726	8.229704	6.07249175706667	3070	MSO1_030218_01.raw	0/0	3.65408182144165	276528035	6.0383358001709	0	3.066E-05
False	High	Sequest HT (A2)	Unambiguous	[K].LAMQEFMILPTGAASFK.[E]		1	1	Q42971	Q42971	0	2	0.6586	0	1	1	927.978515625	1854.94975462	0.278034562372506	0.000257869999927607	CID	MS2		21.33487	49.6268060933333	44984	MSO1_030218_02.raw	0/0	5.76605272293091	427235961.25	49.6563034057617	0	1.076E-08
False	High	Sequest HT (A2)	Unambiguous	[R].ELVADDEWLnTEFISTVQQR.[G]	N10(Deamidated)	1	1	Q7XDC8	Q7XDC8	0	2	0.0092	0	1	1	1197.58520507813	2394.16313352625	7.17285684831124	0.00858643312488838	HCD	MS2	0	41.505	49.6288729653333	44986	MSO1_030218_02.raw	0/0	5.4526891708374			0	8.314E-08
False	High	Sequest HT (A2)	Unambiguous	[R].ELVADDEWLNTEFISTVqQR.[G]	Q18(Deamidated)	1	1	Q7XDC8	Q7XDC8	0	2		0.0092	2	2	1197.58520507813	2394.16313352625	7.17285684831124	0.00858643312488838	HCD	MS2	0	41.505	49.6288729653333	44986	MSO1_030218_02.raw	0/0	5.40056848526001			0	8.425E-08
False	High	Sequest HT (A2)	Unambiguous	[R].ELVADDEWLNTEFISTVQqR.[G]	Q19(Deamidated)	1	1	Q7XDC8	Q7XDC8	0	2		0.0257	3	3	1197.58520507813	2394.16313352625	7.17285684831124	0.00858643312488838	HCD	MS2	0	41.505	49.6288729653333	44986	MSO1_030218_02.raw	0/0	5.30503463745117			0	9.236E-07
False	High	Sequest HT (A2)	Unambiguous	[R].ELVADDEWLnTEFISTVQQR.[G]	N10(Deamidated)	1	1	Q7XDC8	Q7XDC8	0	2	0.0321	0	1	1	1197.58520507813	2394.16313352625	7.17285684831124	0.00858643312488838	CID	MS2		33.1	49.6306415746667	44988	MSO1_030218_02.raw	0/0	4.97754621505737			0	5.881E-07
False	High	Sequest HT (A2)	Unambiguous	[R].ELVADDEWLNTEFISTVqQR.[G]	Q18(Deamidated)	1	1	Q7XDC8	Q7XDC8	0	2		0.0321	2	2	1197.58520507813	2394.16313352625	7.17285684831124	0.00858643312488838	CID	MS2		33.1	49.6306415746667	44988	MSO1_030218_02.raw	0/0	4.81884527206421			0	6.619E-07
False	High	Sequest HT (A2)	Unambiguous	[R].ELVADDEWLNTEFISTVQqR.[G]	Q19(Deamidated)	1	1	Q7XDC8	Q7XDC8	0	2		0.0321	2	3	1197.58520507813	2394.16313352625	7.17285684831124	0.00858643312488838	CID	MS2		33.1	49.6306415746667	44988	MSO1_030218_02.raw	0/0	4.81884527206421			0	6.619E-07
False	High	Sequest HT (A2)	Unambiguous	[R].ELVADDEWLNTEFISTVQQR.[G]		1	1	Q7XDC8	Q7XDC8	0	2	0.7113	0	1	1	1197.08520507813	2393.16313352625	0.496776347471825	0.000594433124888383	HCD	MS2	0	41.595	49.6504885448	45003	MSO1_030218_02.raw	0/0	4.85147380828857	46033318	49.6512107849121	0	5.784E-09
False	High	Sequest HT (A2)	Unambiguous	[K].ANSEATLGTYQGDAVLGEGASESLHVK.[D]		1	1	Q5N725	Q5N725	0	3	0.5291	0	1	1	902.106811523438	2704.30588131031	-0.0596011268347997	-5.37265624795206E-05	HCD	MS2	77.28806	33.1	49.6513491773333	45004	MSO1_030218_02.raw	0/0	5.32755851745605	12729669	49.6329689025879	0	2.598E-08
False	High	Sequest HT (A2)	Unambiguous	[R].ELVADDEWLNTEFISTVQQR.[G]		1	1	Q7XDC8	Q7XDC8	0	2	0.7954	0	1	1	1197.08520507813	2393.16313352625	0.496776347471825	0.000594433124888383	CID	MS2		33.1	49.6522531061333	45005	MSO1_030218_02.raw	0/0	4.73594188690186	46033318	49.6512107849121	0	2.099E-07
False	High	Sequest HT (A2)	Unambiguous	[K].ANSEATLGTYQGDAVLGEGASESLHVK.[D]		1	1	Q5N725	Q5N725	0	3	0.517	0	1	1	902.106811523438	2704.30588131031	-0.0596011268347997	-5.37265624795206E-05	CID	MS2		40.74	49.6534901757333	45006	MSO1_030218_02.raw	0/0	2.64897513389587	12729669	49.6329689025879	0	1.811E-06
False	High	Sequest HT (A2)	Unambiguous	[K].VFSPEEVSAMILGK.[M]		1	1	Q6Z7B0	Q6Z7B0	0	2	0.4776	0	1	1	753.896911621094	1506.78654661219	-0.461676202734685	-0.000347823906167832	HCD	MS2	59.35382	33.1	49.6644898437333	45017	MSO1_030218_02.raw	0/0	3.11993026733398			0	8.462E-05
False	High	Sequest HT (A2)	Unambiguous	[K].EISGTHGPVYDLADIVTYLK.[I]		1	2	Q0JMY8	Q0JMY8; A2WPN7	0	2	0.6728	0	1	1	1096.06909179688	2191.13090696375	1.26942998794481	0.0013907418749568	CID	MS2		25.885	49.6653652077333	45018	MSO1_030218_02.raw	0/0	3.82043170928955			0	4.815E-05
False	High	Sequest HT (A2)	Unambiguous	[K].EISGTHGPVYDLADIVTYLK.[I]		1	2	Q0JMY8	Q0JMY8; A2WPN7	0	3	0.6277	0	1	1	731.048828125	2191.131931115	1.73683818653985	0.00126854499997838	HCD	MS2	0	40	49.6089970629333	44972	MSO1_030218_02.raw	0/0	5.04922580718994			0	2.922E-08
False	High	Sequest HT (A2)	Unambiguous	[R].SGTLIDAIGIYVHP.[-]		1	2	Q0JMY8	Q0JMY8; A2WPN7	0	2	0.4209	0	1	1	728.396362304688	1455.78544797938	0.853264769641649	0.00062108468750921	HCD	MS2	0	33.1	49.6846307242667	45034	MSO1_030218_02.raw	0/0	3.54358696937561	46878101.5	49.8971176147461	0	8.198E-06
False	High	Sequest HT (A2)	Unambiguous	[K].MTAEIGEQVqIVGDDLLVTNPTR.[V]	Q10(Deamidated)	1	1	Q42971	Q42971	0	3	0.0084	0	1	1	834.097229003906	2500.27713375172	6.874985841538	0.00572975057286736	HCD	MS2	49.43946	34.48	49.6874497570667	45037	MSO1_030218_02.raw	0/0	4.76474905014038	5127598.875	49.6592750549316	0	3.152E-05
False	High	Sequest HT (A2)	Unambiguous	[K].MTAEIGEQVQIVGDDLLVTnPTR.[V]	N20(Deamidated)	1	1	Q42971	Q42971	0	3		0.0084	2	2	834.097229003906	2500.27713375172	6.874985841538	0.00572975057286736	HCD	MS2	49.43946	34.48	49.6874497570667	45037	MSO1_030218_02.raw	0/0	4.7222375869751	5127598.875	49.6592750549316	0	1.782E-05
False	High	Sequest HT (A2)	Unambiguous	[K].MTAEIGEqVQIVGDDLLVTNPTR.[V]	Q8(Deamidated)	1	1	Q42971	Q42971	0	3		0.0147	3	3	834.097229003906	2500.27713375172	6.874985841538	0.00572975057286736	HCD	MS2	49.43946	34.48	49.6874497570667	45037	MSO1_030218_02.raw	0/0	4.69446563720703	5127598.875	49.6592750549316	0	1.24E-05
False	High	Sequest HT (A2)	Unambiguous	[K].GSTVAIFGLGAVGLAAAEGAR.[I]		1	1	Q2R8Z5	Q2R8Z5	0	3	0.3381	0	1	1	630.014282226563	1888.02829341969	-0.208127299961358	-0.000130983437581259	HCD	MS2	61.70111	40.47	49.7031112426667	45053	MSO1_030218_02.raw	0/0	3.49207925796509	3149819.625	49.6574783325195	0	1.761E-05
False	High	Sequest HT (A2)	Unambiguous	[K].IGPNEPSQLSIDLNAQGLAR.[Y]		1	1	Q5N725	Q5N725	0	2	0.5	0	1	1	1047.05346679688	2093.09965696375	0.525662657742319	0.000550131875115767	HCD	MS2	0	31.63	49.7039527376	45054	MSO1_030218_02.raw	0/0	3.02354383468628	12404094.625	49.7204856872559	0	1.675E-05
False	High	Sequest HT (A2)	Unambiguous	[K].IGPNEPSQLSIDLNAQGLAR.[Y]		1	1	Q5N725	Q5N725	0	2	0.6299	0	1	1	1047.05346679688	2093.09965696375	0.525662657742319	0.000550131875115767	CID	MS2		41.41	49.7059301445333	45056	MSO1_030218_02.raw	0/0	3.53678750991821	12404094.625	49.7204856872559	0	1.513E-05
False	High	Sequest HT (A2)	Unambiguous	[R].AAVPSGASTGVYEALELR.[D]		1	1	Q42971	Q42971	0	2	0.493	0	1	1	895.967712402344	1790.92814817469	-0.0868071110956598	-7.77326561092195E-05	HCD	MS2	56.44828	42.535	49.7107444624	45061	MSO1_030218_02.raw	0/0	4.30038356781006			0	1.216E-05
False	High	Sequest HT (A2)	Unambiguous	[KR].LITELIGSPDDSSLGFLR.[S]		1	2	Q5J4W4	Q336X9; Q5J4W4	0	2	0.5688	0	1	1	967.018310546875	1933.02934446375	0.859379182528778	0.000830601875122738	HCD	MS2	0	30.145	49.7116211533333	45062	MSO1_030218_02.raw	0/0	3.78426003456116	13640189.75	49.7385673522949	0	1.592E-06
False	High	Sequest HT (A2)	Unambiguous	[KR].LITELIGSPDDSSLGFLR.[S]		1	2	Q5J4W4	Q336X9; Q5J4W4	0	2	0.5183	0	1	1	967.018310546875	1933.02934446375	0.859379182528778	0.000830601875122738	CID	MS2		39.03	49.7135650216	45064	MSO1_030218_02.raw	0/0	3.82138133049011	13640189.75	49.7385673522949	0	2.1E-06
False	High	Sequest HT (A2)	Unambiguous	[R].ELVADDEWLNTEFISTVQQR.[G]		1	1	Q7XDC8	Q7XDC8	0	3	0.5706	0	1	1	798.391906738281	2393.16116695484	-0.324969715562727	-0.000259235052150567	HCD	MS2	14.06765	30.52	49.7181168317333	45069	MSO1_030218_02.raw	0/0	4.88813209533691	34563686.25	49.6478080749512	0	5.357E-06
False	High	Sequest HT (A2)	Unambiguous	[R].ELVADDEWLnTEFISTVQQR.[G]	N10(Deamidated)	1	1	Q7XDC8	Q7XDC8	0	3	0.1405	0	1	1	798.727294921875	2394.16733150563	8.92629187023624	0.0071236152082661	CID	MS2		33.1	49.7197041216	45071	MSO1_030218_02.raw	0/0	4.91379976272583			0	3.826E-08
False	High	Sequest HT (A2)	Unambiguous	[K].QLLQWPVDEIETLR.[T]		1	1	Q56UD1	Q56UD1	0	2	0.5938	0	1	1	870.470275878906	1739.93327512781	0.35306987839088	0.000307158906480254	HCD	MS2	26.33833	41.82	49.7354369429333	45084	MSO1_030218_02.raw	0/0	3.56601572036743	14658855.625	49.7244491577148	0	4.534E-05
False	High	Sequest HT (A2)	Unambiguous	[K].SGTTPLSPAIAFILEK.[V]		1	1	Q0JPA6	Q0JPA6	0	2	0.4	0	1	1	822.965393066406	1644.92350950281	1.70848528685536	0.00140516140629643	HCD	MS2	17.76035	41.085	49.7508695858667	45100	MSO1_030218_02.raw	0/0	3.504399061203	42086269	49.8761672973633	0	8.522E-05
False	High	Sequest HT (A2)	Unambiguous	[R].SGTLIDAIGIYVHP.[-]		1	2	Q0JMY8	Q0JMY8; A2WPN7	0	2	0.5887	0	1	1	728.396362304688	1455.78544797938	0.853264769641649	0.00062108468750921	CID	MS2		41.055	49.6864746021333	45036	MSO1_030218_02.raw	0/0	3.72182130813599	46878101.5	49.8971176147461	0	1.24E-05
False	High	Sequest HT (A2)	Unambiguous	[K].GTPWGSAAVMDSGVLQEIAGAK.[G]		1	1	Q7G764	Q7G764	0	2	0.6481	0	1	1	1073.03552246094	2145.06376829188	-0.331508974107553	-0.000355554062480223	CID	MS2		32.38	49.5801875381333	44951	MSO1_030218_02.raw	0/0	5.57299470901489	114975135	49.5715866088867	0	1.177E-06
False	High	Sequest HT (A2)	Unambiguous	[R].WGEQEAAILVPGDIISIK.[L]		1	1	Q7XPY2	Q7XPY2	0	2	0.6235	0	1	1	970.030456542969	1939.05363645594	0.0682476979745819	6.61679689528683E-05	HCD	MS2	54.35664	33.1	49.5793105557333	44950	MSO1_030218_02.raw	0/0	5.09729719161987	14682165.5	49.5719909667969	0	1.257E-06
False	High	Sequest HT (A2)	Unambiguous	[K].GTPWGSAAVMDSGVLQEIAGAK.[G]		1	1	Q7G764	Q7G764	0	3	0.6034	0	1	1	715.693237304688	2145.06515865406	0.316659041760405	0.000226418020853695	CID	MS2		33.1	49.5686608152	44940	MSO1_030218_02.raw	0/0	5.26514577865601	13291631.5	49.5598068237305	0	9.094E-08
False	High	Sequest HT (A2)	Unambiguous	[K].ANSEATLGTYQGDAVLGEGASESLHVK.[D]		1	1	Q5N725	Q5N725	0	3	0.6055	0	1	1	902.107299804688	2704.30734615406	0.482069722168385	0.000434554687520479	HCD	MS2	28.43306	31.69	49.2893443386667	44684	MSO1_030218_02.raw	0/0	6.48752498626709			0	2.564E-11
False	High	Sequest HT (A2)	Unambiguous	[K].QAFDEAISELDSLGEESYK.[D]		1	1	Q2R2W2	Q2R2W2	0	3	0.573	0	1	1	710.995727539063	2130.97262935719	0.600363391692818	0.000426452395762074	HCD	MS2	16.08212	29.965	49.336552272	44725	MSO1_030218_02.raw	0/0	4.65623092651367	51718903.5	49.3196868896484	0	1.475E-06
False	High	Sequest HT (A2)	Unambiguous	[K].GAIPALPTVAVAQELISK.[A]		1	1	Q0J8G4	Q0J8G4	0	2	0.774	0	1	1	889.525329589844	1778.04338254969	0.658769336609387	0.000585659843977737	CID	MS2		33.1	49.3373731965333	44726	MSO1_030218_02.raw	0/0	3.22904682159424	83819183	49.2180480957031	0	4.429E-05
False	High	Sequest HT (A2)	Unambiguous	[K].QAFDEAISELDSLGEESYK.[D]		1	1	Q2R2W2	Q2R2W2	0	3	0.603	0	1	1	710.995727539063	2130.97262935719	0.600363391692818	0.000426452395762074	CID	MS2		32.61183	49.3384732672	44727	MSO1_030218_02.raw	0/0	4.71083927154541	51718903.5	49.3196868896484	0	2.105E-07
False	High	Sequest HT (A2)	Unambiguous	[R].DTTLNGAVEQMYTEMASR.[H]		1	1	Q943F3	Q943F3	0	2	0.7169	0	1	1	1008.95404052734	2016.90080442469	0.341219023087453	0.000344102343660779	HCD	MS2	0	30.19	49.3557308698667	44744	MSO1_030218_02.raw	0/0	4.3104944229126	8444604.5	49.3651161193848	0	1.937E-07
False	High	Sequest HT (A2)	Unambiguous	[R].DTTLNGAVEQMYTEMASR.[H]		1	1	Q943F3	Q943F3	0	2	0.7555	0	1	1	1008.95404052734	2016.90080442469	0.341219023087453	0.000344102343660779	CID	MS2		39.06	49.3579931402667	44746	MSO1_030218_02.raw	0/0	4.54281854629517	8444604.5	49.3651161193848	0	1.273E-06
False	High	Sequest HT (A2)	Unambiguous	[K].GTAVNVQcMVFGNMGDTSGTGVLFTR.[N]	C8(Carbamidomethyl)	1	1	Q75KR1	Q75KR1	0	3	0.3747	0	1	1	907.092834472656	2719.26395015797	0.104376773849142	9.46093229122387E-05	HCD	MS2	0	32.095	49.3626097717333	44751	MSO1_030218_02.raw	0/0	4.11234092712402			0	3.302E-06
False	High	Sequest HT (A2)	Unambiguous	[K].GTAVNVQcMVFGNMGDTSGTGVLFTR.[N]	C8(Carbamidomethyl)	1	1	Q75KR1	Q75KR1	0	3	0.5829	0	1	1	907.092834472656	2719.26395015797	0.104376773849142	9.46093229122387E-05	CID	MS2		33.1	49.3642261178667	44753	MSO1_030218_02.raw	0/0	5.61151742935181			0	5.608E-08
False	High	Sequest HT (A2)	Unambiguous	[K].GSTVAIFGLGAVGLAAAEGAR.[I]		1	1	Q2R8Z5	Q2R8Z5	0	2	0.6032	0	1	1	944.518432617188	1888.02958860438	0.477871115649922	0.000451117187367345	HCD	MS2	0	41.13	49.3663054373333	44755	MSO1_030218_02.raw	0/0	4.41489028930664	25243394.75	49.5251312255859	0	1.677E-07
False	High	Sequest HT (A2)	Unambiguous	[K].GSTVAIFGLGAVGLAAAEGAR.[I]		1	1	Q2R8Z5	Q2R8Z5	0	2	0.7519	0	1	1	944.518432617188	1888.02958860438	0.477871115649922	0.000451117187367345	CID	MS2		30.4	49.3680449829333	44757	MSO1_030218_02.raw	0/0	5.27840566635132	25243394.75	49.5251312255859	0	1.679E-09
False	High	Sequest HT (A2)	Unambiguous	[K].WNYDGSSTGQAPGEDSEVILYPQAIFK.[D]		2	3	P14654; P14656	P14655; P14654; P14656	0	3	0.6317	0	1	1	991.46923828125	2972.39316158375	-0.57053868404424	-0.00056528875014313	CID	MS2		33.1	49.3879230194667	44776	MSO1_030218_02.raw	0/0	4.2927131652832			0	1.405E-06
False	High	Sequest HT (A2)	Unambiguous	[K].GTAVNVQcMVFGnMGDTSGTGVLFTR.[N]	C8(Carbamidomethyl); N13(Deamidated)	1	1	Q75KR1	Q75KR1	0	2	0.0905	0	1	1	1360.63610839844	2720.26494016688	6.34421526652425	0.00862891843748259	HCD	MS2	0	41.13	49.4232864077333	44811	MSO1_030218_02.raw	0/0	4.53168153762817	3987112.25	49.3628158569336	0	1.812E-06
False	High	Sequest HT (A2)	Unambiguous	[K].GTAVNVQcMVFGnMGDTSGTGVLFTR.[N]	C8(Carbamidomethyl); N13(Deamidated)	1	1	Q75KR1	Q75KR1	0	2	0.0525	0	1	1	1360.63610839844	2720.26494016688	6.34421526652425	0.00862891843748259	CID	MS2		33.1	49.4250858704	44813	MSO1_030218_02.raw	0/0	4.3795747756958	3987112.25	49.3628158569336	0	2.487E-07
False	High	Sequest HT (A2)	Unambiguous	[R].YAIIcQENGLVPIVEPEILVDGSHDIER.[C]	C5(Carbamidomethyl)	1	1	Q5N725	Q5N725	0	3	0.7276	0	1	1	1060.20837402344	3178.61056881031	0.528171401591912	0.000559616770840895	CID	MS2		3.943562	49.4478224157333	44832	MSO1_030218_02.raw	0/0	5.90714645385742	3994428624	49.5406532287598	0	3.632E-10
False	High	Sequest HT (A2)	Unambiguous	[K].QAFDEAISELDTLGEESYK.[D]		2	2	Q6ZKC0; Q84J55	Q6ZKC0; Q84J55	0	3	0.5221	0	1	1	715.667358398438	2144.98752193531	0.24329998859117	0.000173958437547602	HCD	MS2	0	29.76416	49.4498392698667	44834	MSO1_030218_02.raw	0/0	5.43738698959351	29752056	49.4658889770508	0	2.702E-07
False	High	Sequest HT (A2)	Unambiguous	[K].QAFDEAISELDTLGEESYK.[D]		2	2	Q6ZKC0; Q84J55	Q6ZKC0; Q84J55	0	3	0.699	0	1	1	715.667907714844	2144.98916988453	1.01157933886411	0.000723274843797602	CID	MS2		33.1	49.4515604264	44836	MSO1_030218_02.raw	0/0	5.98373126983643	29752056	49.4658889770508	0	1.384E-07
False	High	Sequest HT (A2)	Unambiguous	[K].GHYTEGAELIDSVLDVVR.[K]		3	7	Q43594; Q40665; P37832	Q43594; Q76FS2; P45960; Q40665; P46265; Q76FS3; P37832	0	3	0.3775	0	1	1	658.337890625	1972.999118615	0.847885030859792	0.00055762500005585	HCD	MS2	47.94396	42.82	49.4808876328	44865	MSO1_030218_02.raw	0/0	4.53418111801147	8787212	49.4524383544922	0	2.144E-06
False	High	Sequest HT (A2)	Unambiguous	[K].TLTSLNSVTAYGFDLIR.[G]		2	2	Q2QLY5; Q2QLY4	Q2QLY5; Q2QLY4	0	2	0.5572	0	1	1	935.998962402344	1870.99064817469	-0.136668388848632	-0.000127852656191862	HCD	MS2	0	25.51	49.5034386224	44884	MSO1_030218_02.raw	0/0	4.72392416000366	78847466.75	49.535701751709	0	3.29E-08
False	High	Sequest HT (A2)	Unambiguous	[K].TLTSLNSVTAYGFDLIR.[G]		2	2	Q2QLY5; Q2QLY4	Q2QLY5; Q2QLY4	0	2	0.5184	0	1	1	935.998962402344	1870.99064817469	-0.136668388848632	-0.000127852656191862	CID	MS2		34.825	49.5052533426667	44886	MSO1_030218_02.raw	0/0	5.1650710105896	78847466.75	49.535701751709	0	1.047E-08
False	High	Sequest HT (A2)	Unambiguous	[K].YNVEAMPTFLFIK.[D]		1	1	Q0D840	Q0D840	0	2	0.6009	0	1	1	786.910583496094	1572.81389036219	0.52596345172529	0.000413621093798611	HCD	MS2	13.98083	32.60916	49.5061242872	44887	MSO1_030218_02.raw	0/0	4.26489782333374	119726817	49.5497970581055	0	4.058E-06
False	High	Sequest HT (A2)	Unambiguous	[K].YNVEAMPTFLFIK.[D]		1	1	Q0D840	Q0D840	0	2	0.661	0	1	1	786.911071777344	1572.81486692469	1.14686527591461	0.000901902343798611	CID	MS2		27.89892	49.5077699165333	44889	MSO1_030218_02.raw	0/0	4.09513092041016	119726817	49.5497970581055	0	4.206E-06
False	High	Sequest HT (A2)	Rejected	[R].qLEEAEIDEYVAEIEAEK.[A]	Q1(Deamidated)	1	1	A2Z3I9	A2Z3I9	0	2	0	0	1	1	1054.9921875	2108.97709837	0.631244806515114	0.000665640000020895	HCD	MS2	0	33.1	49.5294105538667	44903	MSO1_030218_02.raw	0/0	5.64073371887207	43494460	49.5972328186035	0	3.302E-08
False	High	Sequest HT (A2)	Selected	[R].ELEEAEIDEYVAEIEAEK.[A]		1	1	A2YXU2	A2YXU2	0	2		0	2	2	1054.9921875	2108.97709837	0.631448696925014	0.000665854999851945	HCD	MS2	0	33.1	49.5294105538667	44903	MSO1_030218_02.raw	0/0	5.64073371887207	43494460	49.5972328186035	0	3.302E-08
False	High	Sequest HT (A2)	Selected	[R].ELEEAEIDEYVAEIEAEK.[A]		1	1	A2YXU2	A2YXU2	0	2	0	0	1	1	1054.9921875	2108.97709837	0.631448696925014	0.000665854999851945	CID	MS2		40.965	49.531514608	44905	MSO1_030218_02.raw	0/0	5.73772716522217	43494460	49.5972328186035	0	8.314E-07
False	High	Sequest HT (A2)	Rejected	[R].qLEEAEIDEYVAEIEAEK.[A]	Q1(Deamidated)	1	1	A2Z3I9	A2Z3I9	0	2		0	2	2	1054.9921875	2108.97709837	0.631244806515114	0.000665640000020895	CID	MS2		40.965	49.531514608	44905	MSO1_030218_02.raw	0/0	5.73772716522217	43494460	49.5972328186035	0	8.313E-07
False	High	Sequest HT (A2)	Unambiguous	[R].VPITVIKPIALSGEPPALTLSnLSFK.[S]	N22(Deamidated)	1	1	Q6ESI7	Q6ESI7	0	3	0.75	0	1	1	902.867004394531	2706.58645992359	6.38406131098115	0.00575963453134791	HCD	MS2	62.91199	32.86	49.5410682077333	44914	MSO1_030218_02.raw	0/0	4.19586563110352	14276382	49.5327529907227	0	3.063E-07
False	High	Sequest HT (A2)	Unambiguous	[R].VPITVIKPIALSGEPPALTLSnLSFK.[S]	N22(Deamidated)	1	1	Q6ESI7	Q6ESI7	0	3	0.9293	0	1	1	902.867004394531	2706.58645992359	6.38406131098115	0.00575963453134791	CID	MS2		41.37	49.543045504	44916	MSO1_030218_02.raw	0/0	3.96423697471619	14276382	49.5327529907227	0	1.966E-05
False	High	Sequest HT (A2)	Unambiguous	[K].TLTSLNSVTAYGFDLIR.[G]		2	2	Q2QLY5; Q2QLY4	Q2QLY5; Q2QLY4	0	3	0.4984	0	1	1	624.334899902344	1870.99014644703	-0.404829850878191	-0.000252477656204064	HCD	MS2	63.65167	33.1	49.5448891584	44918	MSO1_030218_02.raw	0/0	3.08656573295593	8760033	49.5500640869141	0	8.873E-05
False	High	Sequest HT (A2)	Unambiguous	[K].TLTSLNSVTAYGFDLIR.[G]		2	2	Q2QLY5; Q2QLY4	Q2QLY5; Q2QLY4	0	3	0.6915	0	1	1	624.334899902344	1870.99014644703	-0.404829850878191	-0.000252477656204064	CID	MS2		39.42	49.5469346581333	44920	MSO1_030218_02.raw	0/0	4.70271492004395	8760033	49.5500640869141	0	4.098E-12
False	High	Sequest HT (A2)	Unambiguous	[K].WGNIQFPLPFGR.[V]		1	1	Q2QNG7	Q2QNG7	0	2	0.5067	0	1	1	716.380859375	1431.75444212	0.881122540603563	0.000630774999990535	HCD	MS2	28.96639	33.1	49.7805327298667	45130	MSO1_030218_02.raw	0/0	3.7098822593689	29009555.5	49.6297073364258	0	7.255E-06
False	High	Sequest HT (A2)	Unambiguous	[R].VLVTGAAGQIGYALVPMIAR.[G]		1	1	Q7XDC8	Q7XDC8	0	3	0.7974	0	1	1	667.383544921875	2000.13608150563	-0.0234205933928131	-1.56147916641203E-05	CID	MS2		21.865	49.2874482949333	44682	MSO1_030218_02.raw	0/0	3.84625267982483	5503443	49.2980842590332	0	1.763E-05
False	High	Sequest HT (A2)	Unambiguous	[K].WGNIQFPLPFGR.[V]		1	1	Q2QNG7	Q2QNG7	0	2	0.6032	0	1	1	716.380859375	1431.75444212	0.881122540603563	0.000630774999990535	CID	MS2		41.13	49.7823620586667	45132	MSO1_030218_02.raw	0/0	3.73498845100403	29009555.5	49.6297073364258	0	2.719E-05
False	High	Sequest HT (A2)	Unambiguous	[R].DNLTLWTSDISEDAAEEIK.[E]		1	1	Q6EUP4	Q6EUP4	0	2	0.7013	0	1	1	1075.51123046875	2150.0151843075	0.760533579265525	0.000817578750002212	CID	MS2		41.7	49.7864118474667	45136	MSO1_030218_02.raw	0/0	4.71554756164551	17472987.25	49.6609077453613	0	4.006E-07
False	High	Sequest HT (A2)	Unambiguous	[R].QELVNWAQAVGGPASAFDFTTK.[G]		1	2	P27937	P27937; P27939	0	3	0.4257	0	1	1	779.721435546875	2337.14975338063	-0.527462445819139	-0.000410919791799339	HCD	MS2	0	36.01	50.1354067757333	45446	MSO1_030218_02.raw	0/0	4.91324043273926			0	1.457E-06
False	High	Sequest HT (A2)	Unambiguous	[R].QELVNWAQAVGGPASAFDFTTK.[G]		1	2	P27937	P27937; P27939	0	3	0.5874	0	1	1	779.721435546875	2337.14975338063	-0.527462445819139	-0.000410919791799339	CID	MS2		33.1	50.1370898874667	45448	MSO1_030218_02.raw	0/0	4.28510522842407			0	4.25E-07
False	High	Sequest HT (A2)	Unambiguous	[K].QAFDEAISELDTLSEESYK.[D]		2	2	Q7XTE8; Q6EUP4	Q7XTE8; Q6EUP4	0	2	0.7399	0	1	1	1088.00219726563	2174.99711790125	-0.205434138217529	-0.000223409375166739	CID	MS2		31.975	50.1898419709333	45488	MSO1_030218_02.raw	0/0	5.91717767715454	218500179.5	50.3347358703613	0	3.302E-09
False	High	Sequest HT (A2)	Unambiguous	[R].GLLNAVDLSNEALSPASAYDIcIK.[L]	C22(Carbamidomethyl)	1	1	Q10G56	Q10G56	0	2	0.6397	0	1	1	1267.64343261719	2534.27958860438	-0.430589884324136	-0.000545617812388599	HCD	MS2	0	42.36	50.2040496149333	45501	MSO1_030218_02.raw	0/0	5.1901330947876	17847856	50.2217140197754	0	2.682E-08
False	High	Sequest HT (A2)	Unambiguous	[R].GLLNAVDLSNEALSPASAYDIcIK.[L]	C22(Carbamidomethyl)	1	1	Q10G56	Q10G56	0	2	0.789	0	1	1	1267.6435546875	2534.279832745	-0.334254609805367	-0.000423547499888599	CID	MS2		33.1	50.2058291706667	45503	MSO1_030218_02.raw	0/0	5.25760936737061	17847856	50.2217140197754	0	3.049E-06
False	High	Sequest HT (A2)	Unambiguous	[R].VASDSTTVLADAVVVATGAVAR.[R]		1	1	Q6ZFU6	Q6ZFU6	0	3	0.5584	0	1	1	691.711120605469	2073.11880855641	0.0893033345018795	6.17121352964508E-05	HCD	MS2	0	41.355	50.2079886058667	45505	MSO1_030218_02.raw	0/0	4.2818489074707	23145335.25	50.2577018737793	0	7.915E-09
False	High	Sequest HT (A2)	Unambiguous	[R].VASDSTTVLADAVVVATGAVAR.[R]		1	1	Q6ZFU6	Q6ZFU6	0	3	0.6189	0	1	1	691.711120605469	2073.11880855641	0.0893033345018795	6.17121352964508E-05	CID	MS2		29.125	50.2097680274667	45507	MSO1_030218_02.raw	0/0	4.12073612213135	23145335.25	50.2577018737793	0	2.031E-07
False	High	Sequest HT (A2)	Unambiguous	[R].YAIIcqEnGLVPIVEPEILVDGSHDIER.[C]	C5(Carbamidomethyl); Q6(Deamidated); N8(Deamidated)	1	1	Q5N725	Q5N725	0	4	0.3734	0	1	1	795.904968261719	3180.59804315688	6.64068104412594	0.00528029921876105	HCD	MS2	0	33.1	50.2126116485333	45510	MSO1_030218_02.raw	0/0	3.91453242301941	35542545.75	50.2593574523926	0	2.989E-07
False	High	Sequest HT (A2)	Unambiguous	[R].ISSVNAISALcEATGAnVTEVAYAVGK.[D]	C11(Carbamidomethyl); N17(Deamidated)	1	1	Q9AUV6	Q9AUV6	0	3	0.1573	0	1	1	899.459228515625	2696.36313228688	6.82231638351518	0.00613177229154512	HCD	MS2	53.75118	42.39	50.2156157618667	45513	MSO1_030218_02.raw	0/0	5.34113788604736			0	1.441E-05
False	High	Sequest HT (A2)	Unambiguous	[R].ISSVnAISALcEATGANVTEVAYAVGK.[D]	N5(Deamidated); C11(Carbamidomethyl)	1	1	Q9AUV6	Q9AUV6	0	3	0.1321	0	1	1	899.459228515625	2696.36313228688	6.82231638351633	0.00613177229154616	CID	MS2		21.985	50.2210195658667	45515	MSO1_030218_02.raw	0/0	5.44556617736816			0	5.178E-08
False	High	Sequest HT (A2)	Unambiguous	[K].LFVQVIDPEEEERFDFDPLDDTK.[T]		1	1	Q0E4K1	Q0E4K1	1	3	0.548	0	1	1	932.780212402344	2796.32608394703	0.370964395663187	0.000345779010331171	HCD	MS2	46.91069	33.1	50.2479349144	45527	MSO1_030218_02.raw	0/0	3.9574134349823	33490725.75	50.1770553588867	0	2.007E-05
False	High	Sequest HT (A2)	Unambiguous	[K].LFVQVIDPEEEERFDFDPLDDTK.[T]		1	1	Q0E4K1	Q0E4K1	1	3	0.4964	0	1	1	932.780212402344	2796.32608394703	0.370964395663187	0.000345779010331171	CID	MS2		41.31	50.2499370394667	45529	MSO1_030218_02.raw	0/0	2.74273490905762	33490725.75	50.1770553588867	0	6.48E-05
False	High	Sequest HT (A2)	Unambiguous	[K].QAFDEAISELDTLSEESYK.[D]		2	2	Q7XTE8; Q6EUP4	Q7XTE8; Q6EUP4	0	3	0.6071	0	1	1	725.671081542969	2174.99869136891	0.518000076971624	0.000375549635312685	HCD	MS2	0	33.1	50.2629697669333	45540	MSO1_030218_02.raw	0/0	5.64657354354858	55860341.5	50.3321723937988	0	1.448E-06
False	High	Sequest HT (A2)	Unambiguous	[R].QELVNWAQAVGGPASAFDFTTK.[G]		1	2	P27937	P27937; P27939	0	2	0.7442	0	1	1	1169.07922363281	2337.15117063563	0.0789403960953158	9.22478122902248E-05	CID	MS2		33.1	50.0989710050667	45409	MSO1_030218_02.raw	0/0	5.19528961181641			0	2.67E-08
False	High	Sequest HT (A2)	Unambiguous	[K].QAFDEAISELDTLSEESYK.[D]		2	2	Q7XTE8; Q6EUP4	Q7XTE8; Q6EUP4	0	3	0.7559	0	1	1	725.671081542969	2174.99869136891	0.518000076971624	0.000375549635312685	CID	MS2		41.475	50.2649971666667	45542	MSO1_030218_02.raw	0/0	6.3932409286499	55860341.5	50.3321723937988	0	2.917E-10
False	High	Sequest HT (A2)	Unambiguous	[K].MDATANDVPSEFDVqGYPTLYFVTPSGK.[M]	Q15(Deamidated)	1	1	Q53LQ0	Q53LQ0	0	3		0.0345	2	2	1017.47760009766	3050.41824703297	6.78176288884772	0.00689569098945612	CID	MS2		33.1	50.2828418288	45552	MSO1_030218_02.raw	0/0	4.76176023483276	36248090.25	50.3062019348145	0	2.144E-07
False	High	Sequest HT (A2)	Unambiguous	[K].EISGTHGPVYDLADIVTYLK.[I]		1	2	Q0JMY8	Q0JMY8; A2WPN7	0	3	0.5688	0	1	1	731.048034667969	2191.12955074391	0.650470362554865	0.000475087968728379	CID	MS2		33.1	50.2963496701333	45565	MSO1_030218_02.raw	0/0	3.20162963867188	7424209.75	50.3132286071777	0	3.193E-06
False	High	Sequest HT (A2)	Unambiguous	[K].ANSEATLGTYQGDAVLGEGASESLHVK.[D]		1	1	Q5N725	Q5N725	0	3	0.4892	0	1	1	902.106506347656	2704.30496578297	-0.39814540746179	-0.000358902343729521	HCD	MS2	63.22604	41.445	50.3143841922667	45582	MSO1_030218_02.raw	0/0	5.55651378631592	6283438.75	50.2887954711914	0	5.58E-10
False	High	Sequest HT (A2)	Unambiguous	[K].ANSEATLGTYQGDAVLGEGASESLHVK.[D]		1	1	Q5N725	Q5N725	0	3	0.5018	0	1	1	902.106506347656	2704.30496578297	-0.39814540746179	-0.000358902343729521	CID	MS2		33.1	50.3161715413333	45584	MSO1_030218_02.raw	0/0	2.77427840232849	6283438.75	50.2887954711914	0	2.506E-05
False	High	Sequest HT (A2)	Unambiguous	[K].VIATGLPASPGAAVGQIVFTAEDAEAWHAQGK.[D]		1	1	Q6AVA8	Q6AVA8	0	3	0.6774	0	1	1	1054.87951660156	3162.62399654469	0.682634471532656	0.000719638228929398	HCD	MS2	0	40.015	50.3376018936	45601	MSO1_030218_02.raw	0/0	5.6050877571106	95016921	50.213794708252	0	3.777E-09
False	High	Sequest HT (A2)	Unambiguous	[K].VIATGLPASPGAAVGQIVFTAEDAEAWHAqGK.[D]	Q30(Deamidated)	1	1	Q6AVA8	Q6AVA8	0	3	0.0221	0	1	1	1055.21240234375	3163.62265377125	5.31044068906728	0.00560004708309606	CID	MS2		40.5	50.3404790949333	45602	MSO1_030218_02.raw	0/0	2.25756931304932			0	5.763E-05
False	High	Sequest HT (A2)	Unambiguous	[K].VIATGLPASPGAAVGqIVFTAEDAEAWHAQGK.[D]	Q16(Deamidated)	1	1	Q6AVA8	Q6AVA8	0	3		0.0221	2	2	1055.21240234375	3163.62265377125	5.31044068906728	0.00560004708309606	CID	MS2		40.5	50.3404790949333	45602	MSO1_030218_02.raw	0/0	2.21116423606873			0	7.887E-06
False	High	Sequest HT (A2)	Unambiguous	[K].EVILPSFDMEGVWR.[G]		1	1	Q7G764	Q7G764	0	2	0.5777	0	1	1	839.419128417969	1677.83098020594	0.28381647399435	0.000238097968804141	CID	MS2		22.6	50.3439598792	45606	MSO1_030218_02.raw	0/0	2.95699691772461	68236856	50.3951416015625	0	1.265E-05
False	High	Sequest HT (A2)	Unambiguous	[R].SGTLIDAIGIYVHP.[-]		1	2	Q0JMY8	Q0JMY8; A2WPN7	0	2	0.4949	0	1	1	728.396667480469	1455.78605833094	1.27252440995379	0.00092626046875921	HCD	MS2	10.94018	33.1	50.3789499776	45629	MSO1_030218_02.raw	0/0	3.89670133590698			0	6.685E-05
False	High	Sequest HT (A2)	Unambiguous	[R].SGTLIDAIGIYVHP.[-]		1	2	Q0JMY8	Q0JMY8; A2WPN7	0	2	0.7562	0	1	1	728.396545410156	1455.78581419031	1.10482055382893	0.00080419015625921	CID	MS2		41.1	50.3807980789333	45631	MSO1_030218_02.raw	0/0	4.47388648986816			0	3.113E-06
False	High	Sequest HT (A2)	Unambiguous	[K].GILGYVEEDLVSTDFQGDNR.[S]		1	1	Q7FAH2	Q7FAH2	0	2	0.6383	0	1	1	1114.02990722656	2227.05253782313	0.541605443805366	0.000603091562425107	HCD	MS2	0	34.495	50.3817751296	45632	MSO1_030218_02.raw	0/0	4.80764150619507	5361890.25	50.4155387878418	0	2.109E-07
False	High	Sequest HT (A2)	Unambiguous	[K].GILGYVEEDLVSTDFQGDNR.[S]		1	1	Q7FAH2	Q7FAH2	0	2	0.6758	0	1	1	1114.02990722656	2227.05253782313	0.541605443805366	0.000603091562425107	CID	MS2		33.1	50.3834334272	45634	MSO1_030218_02.raw	0/0	4.71830415725708	5361890.25	50.4155387878418	0	1.015E-07
False	High	Sequest HT (A2)	Unambiguous	[K].FNIVSPGADMSIYFPYSESR.[K]		1	1	P31924	P31924	0	2	0.5266	0	1	1	1140.53503417969	2280.06279172938	-0.593536207256117	-0.000676650312470883	HCD	MS2	0	33.1	50.3864997013333	45637	MSO1_030218_02.raw	0/0	4.1378493309021	15132056.5	50.255989074707	0	5.89E-05
False	High	Sequest HT (A2)	Unambiguous	[K].MDATAnDVPSEFDVQGYPTLYFVTPSGK.[M]	N6(Deamidated)	1	1	Q53LQ0	Q53LQ0	0	3	0.0345	0	1	1	1017.47760009766	3050.41824703297	6.78176288884772	0.00689569098945612	CID	MS2		33.1	50.2828418288	45552	MSO1_030218_02.raw	0/0	4.93197965621948	36248090.25	50.3062019348145	0	1.468E-07
False	High	Sequest HT (A2)	Unambiguous	[R].QELVNWAQAVGGPASAFDFTTK.[G]		1	2	P27937	P27937; P27939	0	2	0.6409	0	1	1	1169.07922363281	2337.15117063563	0.0789403960953158	9.22478122902248E-05	HCD	MS2	0	42.135	50.0972000090667	45407	MSO1_030218_02.raw	0/0	5.04362058639526			0	4.47E-07
False	High	Sequest HT (A2)	Unambiguous	[R].SIAFNYIGVDGqEYAIGPWGGGEGTSTEIK.[L]	Q12(Deamidated)	1	2	Q0JMY8	Q0JMY8; A2WPN7	0	3	0.0773	0	1	1	1039.83312988281	3117.48483638844	5.15975611046049	0.00536179281239783	CID	MS2		33.1	50.0671649890667	45378	MSO1_030218_02.raw	0/0	4.39949178695679	11718844.25	50.0613822937012	0	3.618E-07
False	High	Sequest HT (A2)	Unambiguous	[R].YAIIcQEnGLVPIVEPEILVDGSHDIER.[C]	C5(Carbamidomethyl); N8(Deamidated)	1	1	Q5N725	Q5N725	0	3	0.0527	0	1	1	1060.53723144531	3179.59714107594	1.33196797916619	0.00141170531250756	HCD	MS2	0	27.94438	50.0662388384	45377	MSO1_030218_02.raw	0/0	6.44775724411011			0	7.323E-12
False	High	Sequest HT (A2)	Rejected	[K].VDTESnISTTLTVFDVLPSTK.[L]	N6(Deamidated)	1	1	Q84P97	Q84P97	0	2	0	0	1	1	1134.58898925781	2268.17070188563	9.42934642166502	0.0106935828122785	HCD	MS2	0	38.1	49.7911344741333	45141	MSO1_030218_02.raw	0/0	3.09410119056702	6790242.375	49.6564521789551	0	6.594E-05
False	High	Sequest HT (A2)	Unambiguous	[K].WNYDGSSTGQAPGEDSEVILYPQAIFK.[D]		2	3	P14654; P14656	P14655; P14654; P14656	0	3	0.3693	0	1	1	991.471801757813	2972.40085201344	2.01674532643126	0.00199818781235687	HCD	MS2	51.32857	41.175	49.7949219189333	45145	MSO1_030218_02.raw	0/0	3.71207785606384	5123290	49.7343444824219	0	2.933E-07
False	High	Sequest HT (A2)	Unambiguous	[R].VEIESLFDGTDFSEPLTR.[A]		1	1	Q6Z7B0	Q6Z7B0	0	2	0.535	0	1	1	1027.99938964844	2054.99150266688	-0.0919386319130849	-9.446656235923E-05	HCD	MS2	0	41.565	49.8222291858667	45172	MSO1_030218_02.raw	0/0	4.43456411361694	109868191.75	49.9228057861328	0	4.149E-08
False	High	Sequest HT (A2)	Unambiguous	[R].VEIESLFDGTDFSEPLTR.[A]		1	1	Q6Z7B0	Q6Z7B0	0	2	0.6543	0	1	1	1027.99938964844	2054.99150266688	-0.0919386319130849	-9.446656235923E-05	CID	MS2		26.545	49.8240105562667	45174	MSO1_030218_02.raw	0/0	5.6706862449646	109868191.75	49.9228057861328	0	2.627E-07
False	High	Sequest HT (A2)	Unambiguous	[R].YDVEHLIPEGFQVVAHGDGYAIWEK.[I]		1	1	P17654	P17654	0	3	0.3917	0	1	1	958.137756347656	2872.39871578297	1.61748452895051	0.00154868432294582	HCD	MS2	0	33.1	49.8496734336	45201	MSO1_030218_02.raw	0/0	4.57156229019165			0	1.009E-05
False	High	Sequest HT (A2)	Unambiguous	[R].YDVEHLIPEGFQVVAHGDGYAIWEK.[I]		1	1	P17654	P17654	0	3	0.4367	0	1	1	958.137756347656	2872.39871578297	1.61748452895051	0.00154868432294582	CID	MS2		42.255	49.8516880765333	45203	MSO1_030218_02.raw	0/0	3.70735883712769			0	8.406E-06
False	High	Sequest HT (A2)	Unambiguous	[K].SGTTPLSPAIAFILEK.[V]		1	1	Q0JPA6	Q0JPA6	0	3	0.6189	0	1	1	548.978942871094	1644.92227535328	0.9582062418876	0.00052539109378813	HCD	MS2	46.66371	31.72	49.8535420789333	45205	MSO1_030218_02.raw	0/0	3.48871636390686			0	3.002E-06
False	High	Sequest HT (A2)	Unambiguous	[K].SGTTPLSPAIAFILEK.[V]		1	1	Q0JPA6	Q0JPA6	0	3	0.6761	0	1	1	548.978942871094	1644.92227535328	0.9582062418876	0.00052539109378813	CID	MS2		41.485	49.8554253893333	45207	MSO1_030218_02.raw	0/0	3.89221048355103			0	2.694E-07
False	High	Sequest HT (A2)	Unambiguous	[R].YAIIcQENGLVPIVEPEILVDGPHDIDR.[C]	C5(Carbamidomethyl)	1	1	P17784	P17784	0	3	0.7254	0	1	1	1058.87646484375	3174.61484127125	0.272761115727883	0.000288637083308174	HCD	MS2	1.114682	28.74087	49.8564086704	45208	MSO1_030218_02.raw	0/0	5.6832218170166			0	7.17E-11
False	High	Sequest HT (A2)	Unambiguous	[R].YAIIcQEnGLVPIVEPEILVDGPHDIDR.[C]	C5(Carbamidomethyl); N8(Deamidated)	1	1	P17784	P17784	0	3	0.0064	0	1	1	1059.21081542969	3175.61789302906	6.26706186254429	0.00663388968747484	CID	MS2		12.21385	49.8581938541333	45210	MSO1_030218_02.raw	0/0	6.29188442230225	647715632	49.8894195556641	0	1.738E-09
False	High	Sequest HT (A2)	Unambiguous	[R].YAIIcqENGLVPIVEPEILVDGPHDIDR.[C]	C5(Carbamidomethyl); Q6(Deamidated)	1	1	P17784	P17784	0	3		0.0064	2	2	1059.21081542969	3175.61789302906	6.26706186254429	0.00663388968747484	CID	MS2		12.21385	49.8581938541333	45210	MSO1_030218_02.raw	0/0	6.24980211257935	647715632	49.8894195556641	0	1.549E-09
False	High	Sequest HT (A2)	Unambiguous	[K].EISGTHGPVYDLADIVTYLK.[I]		1	2	Q0JMY8	Q0JMY8; A2WPN7	0	3	0.7267	0	1	1	731.047729492188	2191.12863521656	0.232636584099103	0.000169912187478379	CID	MS2		1.14656	49.9451630741333	45281	MSO1_030218_02.raw	0/0	4.49677658081055	1494151065.25	49.8913116455078	0	1.863E-07
False	High	Sequest HT (A2)	Unambiguous	[R].VGSGPFPTELFGEEGDLLR.[K]		1	2	A2XD35	A2XD35; Q10R17	0	2	0.627	0	1	1	1010.50469970703	2020.00212278406	-0.0366266617553156	-3.69929686030446E-05	CID	MS2		40.575	49.9721078066667	45301	MSO1_030218_02.raw	0/0	4.45461225509644			0	6.486E-07
False	High	Sequest HT (A2)	Unambiguous	[K].VIATGLPASPGAAVGQIVFTAEDAEAWHAQGK.[D]		1	1	Q6AVA8	Q6AVA8	0	3	0.6026	0	1	1	1054.87780761719	3162.61886959156	-0.938474022691246	-0.000989346146070602	HCD	MS2	0	41.385	49.9769530194667	45306	MSO1_030218_02.raw	0/0	5.41150712966919			0	1.895E-08
False	High	Sequest HT (A2)	Unambiguous	[K].VFSPEEVSAMILGK.[M]		1	1	Q6Z7B0	Q6Z7B0	0	2	0.5253	0	1	1	753.897338867188	1506.78740110438	0.105419246134635	7.94221875821677E-05	HCD	MS2	61.41663	33.1	50.0016080269333	45327	MSO1_030218_02.raw	0/0	3.96268558502197	76835766	49.9568901062012	0	7.894E-06
False	High	Sequest HT (A2)	Unambiguous	[K].EISGTHGPVYDLADIVTYLK.[I]		1	2	Q0JMY8	Q0JMY8; A2WPN7	0	2	0.7556	0	1	1	1096.06774902344	2191.12822141688	0.0437842378079047	4.79684374568023E-05	CID	MS2		25.885	50.0024833592	45328	MSO1_030218_02.raw	0/0	4.95273303985596	226686231.75	49.9395370483398	0	3.213E-07
False	High	Sequest HT (A2)	Unambiguous	[K].VFSPEEVSAMILGK.[M]		1	1	Q6Z7B0	Q6Z7B0	0	2	0.5278	0	1	1	753.897338867188	1506.78740110438	0.105419246134635	7.94221875821677E-05	CID	MS2		41.16	50.0034565810667	45329	MSO1_030218_02.raw	0/0	3.23646378517151	76835766	49.9568901062012	0	2.322E-05
False	High	Sequest HT (A2)	Unambiguous	[K].DLVVDMTNFYNQYK.[S]		1	1	Q9S827	Q9S827	0	2	0.5675	0	1	1	875.410827636719	1749.81437864344	-0.496719047003632	-0.000434583281162304	HCD	MS2	0	35.355	50.0044313872	45330	MSO1_030218_02.raw	0/0	4.00095224380493	26927711.75	49.9909973144531	0	8.013E-06
False	High	Sequest HT (A2)	Unambiguous	[K].DLVVDMTNFYNQYK.[S]		1	1	Q9S827	Q9S827	0	2	0.7136	0	1	1	875.410827636719	1749.81437864344	-0.496719047003632	-0.000434583281162304	CID	MS2		22.6	50.0060460816	45332	MSO1_030218_02.raw	0/0	4.32791948318481	26927711.75	49.9909973144531	0	4.483E-05
False	High	Sequest HT (A2)	Unambiguous	[K].AnSEATLGTYQGDAVLGEGASESLHVK.[D]	N2(Deamidated)	1	1	Q5N725	Q5N725	0	3	0.0202	0	1	1	902.436279296875	2705.29428463063	1.56217652587698	0.00140871354168715	HCD	MS2	56.57788	32.32	50.0081663208	45334	MSO1_030218_02.raw	0/0	5.43824291229248	6921003.25	50.0091285705566	0	1.14E-08
False	High	Sequest HT (A2)	Unambiguous	[K].ANSEATLGTYqGDAVLGEGASESLHVK.[D]	Q11(Deamidated)	1	1	Q5N725	Q5N725	0	3		0.0202	2	2	902.436279296875	2705.29428463063	1.56217652587698	0.00140871354168715	HCD	MS2	56.57788	32.32	50.0081663208	45334	MSO1_030218_02.raw	0/0	5.33083868026733	6921003.25	50.0091285705566	0	8.481E-09
False	High	Sequest HT (A2)	Unambiguous	[R].SGTLIDAIGIYVHP.[-]		1	2	Q0JMY8	Q0JMY8; A2WPN7	0	2	0.7942	0	1	1	728.396057128906	1455.78483762781	0.434005129329505	0.00031590890625921	CID	MS2		28.51477	50.0241241741333	45350	MSO1_030218_02.raw	0/0	4.13458299636841			0	4.055E-06
False	High	Sequest HT (A2)	Unambiguous	[K].FNIVSPGADMSIYFPYSESR.[K]		1	1	P31924	P31924	0	2	0.4391	0	1	1	1140.53527832031	2280.06328001063	-0.379383789191766	-0.000432509687470883	HCD	MS2	0	41.565	50.0301032218667	45356	MSO1_030218_02.raw	0/0	4.18722867965698	63004322.25	50.1623497009277	0	2.472E-06
False	High	Sequest HT (A2)	Unambiguous	[K].NAVGLVRPVSVAFQVINGFR.[M]		1	1	P25778	P25778	0	3	0.7187	0	1	1	715.076354980469	2143.21451168141	0.487250300671364	0.000348093802131189	HCD	MS2	0	33.1	50.0309637232	45357	MSO1_030218_02.raw	0/0	4.22972583770752	53259000.5	50.1793098449707	0	2.859E-08
False	High	Sequest HT (A2)	Unambiguous	[K].FNIVSPGADMSIYFPYSESR.[K]		1	1	P31924	P31924	0	2	0.532	0	1	1	1140.53527832031	2280.06328001063	-0.379383789191766	-0.000432509687470883	CID	MS2		33.1	50.0318778064	45358	MSO1_030218_02.raw	0/0	4.84562015533447	63004322.25	50.1623497009277	0	4.679E-07
False	High	Sequest HT (A2)	Unambiguous	[K].NAVGLVRPVSVAFQVINGFR.[M]		1	1	P25778	P25778	0	3	0.6547	0	1	1	715.076354980469	2143.21451168141	0.487250300671364	0.000348093802131189	CID	MS2		40.965	50.0329738456	45359	MSO1_030218_02.raw	0/0	4.71567153930664	53259000.5	50.1793098449707	0	7.76E-08
False	High	Sequest HT (A2)	Unambiguous	[R].VGSGPFPTELFGEEGDLLR.[K]		1	2	A2XD35	A2XD35; Q10R17	0	2	0.3678	0	1	1	1010.50476074219	2020.00224485438	0.0238041202978879	2.40421876469554E-05	HCD	MS2	0	33.1	50.0624099122667	45373	MSO1_030218_02.raw	0/0	4.15503168106079	18026566	50.0594635009766	0	9.011E-06
False	High	Sequest HT (A2)	Unambiguous	[R].VGSGPFPTELFGEEGDLLR.[K]		1	2	A2XD35	A2XD35; Q10R17	0	2	0.5073	0	1	1	1010.50476074219	2020.00224485438	0.0238041202978879	2.40421876469554E-05	CID	MS2		42.27	50.0643848405333	45375	MSO1_030218_02.raw	0/0	4.098952293396	18026566	50.0594635009766	0	3.967E-06
False	High	Sequest HT (A2)	Unambiguous	[R].SIAFNYIGVDGqEYAIGPWGGGEGTSTEIK.[L]	Q12(Deamidated)	1	2	Q0JMY8	Q0JMY8; A2WPN7	0	3	0.0663	0	1	1	1039.83312988281	3117.48483638844	5.15975611046049	0.00536179281239783	HCD	MS2	64.23735	41.505	50.0653786856	45376	MSO1_030218_02.raw	0/0	3.76779913902283	11718844.25	50.0613822937012	0	8.003E-06
False	High	Sequest HT (A2)	Unambiguous	[R].DNLTLWTSDISEDAAEEIK.[E]		1	1	Q6EUP4	Q6EUP4	0	2	0.5295	0	1	1	1075.51123046875	2150.0151843075	0.760533579265525	0.000817578750002212	HCD	MS2	0	33.1	49.7840722842667	45134	MSO1_030218_02.raw	0/0	4.56513500213623	17472987.25	49.6609077453613	0	5.977E-07
False	High	Sequest HT (A2)	Unambiguous	[R].VLVTGAAGQIGYALVPMIAR.[G]		1	1	Q7XDC8	Q7XDC8	0	3	0.6279	0	1	1	667.383544921875	2000.13608150563	-0.0234205933928131	-1.56147916641203E-05	HCD	MS2	38.67184	41.265	49.2856798765333	44680	MSO1_030218_02.raw	0/0	4.30052709579468	5503443	49.2980842590332	0	1.457E-06
False	High	Sequest HT (A2)	Unambiguous	[K].VFYGNSAGDPSTYSLVTIFDK.[L]		1	2	Q852M2	Q852M1; Q852M2	0	2	0.7488	0	1	1	1141.05419921875	2281.1011218075	-0.518526721862085	-0.000591406250123327	CID	MS2		40.98	49.2770051397333	44671	MSO1_030218_02.raw	0/0	4.06308078765869	6016685.75	49.2859191894531	0	1.502E-05
False	High	Sequest HT (A2)	Unambiguous	[K].VFYGNSAGDPSTYSLVTIFDK.[L]		1	2	Q852M2	Q852M1; Q852M2	0	2	0.5822	0	1	1	1141.05419921875	2281.1011218075	-0.518526721862085	-0.000591406250123327	HCD	MS2	0	33.1	49.2748049856	44669	MSO1_030218_02.raw	0/0	3.58546161651611	6016685.75	49.2859191894531	0	6.794E-06
False	High	Sequest HT (A2)	Unambiguous	[K].VLcEGEWLSLnGSTGEVILGK.[L]	C3(Carbamidomethyl); N11(Deamidated)	1	1	Q75KR1	Q75KR1	0	2	0.7223	0	1	1	1131.57385253906	2262.14042844813	3.62630355267562	0.00410158906255931	CID	MS2		41.28	48.3702348304	43820	MSO1_030218_02.raw	0/0	4.60875177383423			0	1.31E-06
False	High	Sequest HT (A2)	Unambiguous	[R].VIAcIGDGSFqVTAQDVSTMIR.[C]	C4(Carbamidomethyl); Q11(Deamidated)	1	2	A2XFI3	Q10MW3; A2XFI3	0	3	0.0235	0	1	1	790.393737792969	2369.16666011891	8.06298402307474	0.00636746630206764	CID	MS2		40.5	48.3819012194667	43830	MSO1_030218_02.raw	0/0	3.4148428440094			0	5.363E-05
False	High	Sequest HT (A2)	Unambiguous	[R].VIAcIGDGSFQVTAqDVSTMIR.[C]	C4(Carbamidomethyl); Q15(Deamidated)	1	2	A2XFI3	Q10MW3; A2XFI3	0	3		0.0235	2	2	790.393737792969	2369.16666011891	8.06298402307474	0.00636746630206764	CID	MS2		40.5	48.3819012194667	43830	MSO1_030218_02.raw	0/0	3.33289241790771			0	6.762E-05
False	High	Sequest HT (A2)	Unambiguous	[R].SNLVGMGIIPLcFK.[A]	C12(Carbamidomethyl)	1	1	Q6YZX6	Q6YZX6	0	2	0.7356	0	1	1	774.917297363281	1548.82731809656	-0.225689045220678	-0.000174776718761649	CID	MS2		20.275	48.4102057893333	43859	MSO1_030218_02.raw	0/0	3.81555461883545	45815186	48.4480209350586	0	1.032E-05
False	High	Sequest HT (A2)	Unambiguous	[R].FDGALNVDVNEFQTNLVPYPR.[I]		1	1	Q53M52	Q53M52	0	2	0.5077	0	1	1	1204.5966796875	2408.186082745	-0.837619370608359	-0.0010085725002682	HCD	MS2	0	40.935	48.4232346282667	43873	MSO1_030218_02.raw	0/0	3.90271162986755			0	9.105E-06
False	High	Sequest HT (A2)	Unambiguous	[R].NQLEVIPDAIGGLDHLEELR.[L]		1	1	Q7XK44	Q7XK44	0	3	0.3937	0	1	1	744.392578125	2231.163181115	-1.54855533581804	-0.00115169499986223	HCD	MS2	44.65879	41.325	48.430940392	43881	MSO1_030218_02.raw	0/0	3.80825161933899	8052497.125	48.5084915161133	0	3.865E-07
False	High	Sequest HT (A2)	Unambiguous	[K].IGPNEPSqLSIDLNAQGLAR.[Y]	Q8(Deamidated)	1	1	Q5N725	Q5N725	0	2		0.0101	2	2	1047.55419921875	2094.1011218075	8.85786823406648	0.00927455375011577	HCD	MS2	37.52823	33.1	48.4427188706667	43894	MSO1_030218_02.raw	0/0	3.94338536262512	5383855.75	48.3908424377441	0	1.387E-05
False	High	Sequest HT (A2)	Unambiguous	[K].IGPNEPSQLSIDLnAQGLAR.[Y]	N14(Deamidated)	1	1	Q5N725	Q5N725	0	2	0.0092	0	1	1	1047.55419921875	2094.1011218075	8.85786823406648	0.00927455375011577	CID	MS2		40.68	48.4447418621333	43896	MSO1_030218_02.raw	0/0	4.36320924758911	5383855.75	48.3908424377441	0	2.397E-05
False	High	Sequest HT (A2)	Unambiguous	[K].IGPNEPSqLSIDLNAQGLAR.[Y]	Q8(Deamidated)	1	1	Q5N725	Q5N725	0	2		0.0092	2	2	1047.55419921875	2094.1011218075	8.85786823406648	0.00927455375011577	CID	MS2		40.68	48.4447418621333	43896	MSO1_030218_02.raw	0/0	4.32275009155273	5383855.75	48.3908424377441	0	2.008E-06
False	High	Sequest HT (A2)	Unambiguous	[K].IGPNEPSQLSIDLNAqGLAR.[Y]	Q16(Deamidated)	1	1	Q5N725	Q5N725	0	2		0.0252	3	3	1047.55419921875	2094.1011218075	8.85786823406648	0.00927455375011577	CID	MS2		40.68	48.4447418621333	43896	MSO1_030218_02.raw	0/0	4.25146913528442	5383855.75	48.3908424377441	0	3.47E-05
False	High	Sequest HT (A2)	Unambiguous	[K].FGGDTPYSIMFGPDIcGYSTK.[K]	C16(Carbamidomethyl)	1	1	Q9SLY8	Q9SLY8	0	2	0.6075	0	1	1	1157.01342773438	2313.01957883875	-0.282215970711486	-0.000326385624969561	HCD	MS2	60.18937	41.355	48.4457085608	43897	MSO1_030218_02.raw	0/0	4.0049467086792	12271942.375	48.4708061218262	0	7.072E-06
False	High	Sequest HT (A2)	Unambiguous	[K].FGGDTPYSIMFGPDIcGYSTK.[K]	C16(Carbamidomethyl)	1	1	Q9SLY8	Q9SLY8	0	2	0.7576	0	1	1	1157.01342773438	2313.01957883875	-0.282215970711486	-0.000326385624969561	CID	MS2		33.1	48.4474873861333	43899	MSO1_030218_02.raw	0/0	4.25145816802979	12271942.375	48.4708061218262	0	1.509E-05
False	High	Sequest HT (A2)	Unambiguous	[R].NDVFQYLASSLAK.[L]		2	2	B8BAI9; Q6ZJS7	B8BAI9; Q6ZJS7	0	2	0.5	0	1	1	728.377136230469	1455.74699583094	-0.566347447474005	-0.000412229531093544	HCD	MS2	44.11464	33.1	48.4553786552	43905	MSO1_030218_02.raw	0/0	2.80263876914978	12750082.5	48.3852157592773	0	7.063E-05
False	High	Sequest HT (A2)	Unambiguous	[K].VLcEGEWLSLnGSTGEVILGK.[L]	C3(Carbamidomethyl); N11(Deamidated)	1	1	Q75KR1	Q75KR1	0	2	0.3894	0	1	1	1131.57385253906	2262.14042844813	3.62630355267562	0.00410158906255931	HCD	MS2	52.95383	33.1	48.368232736	43818	MSO1_030218_02.raw	0/0	3.56530261039734			0	6.753E-07
False	High	Sequest HT (A2)	Unambiguous	[R].NDVFQYLASSLAK.[L]		2	2	B8BAI9; Q6ZJS7	B8BAI9; Q6ZJS7	0	2	0.6283	0	1	1	728.377136230469	1455.74699583094	-0.566347447474005	-0.000412229531093544	CID	MS2		41.67	48.4573434869333	43907	MSO1_030218_02.raw	0/0	3.81698989868164	12750082.5	48.3852157592773	0	1.62E-05
False	High	Sequest HT (A2)	Unambiguous	[R].VIScIGDGSFQMTAQDVSTMLR.[C]	C4(Carbamidomethyl)	2	2	Q0DHF6; A2Y5L9	Q0DHF6; A2Y5L9	0	2	0.7831	0	1	1	1208.56811523438	2416.12895383875	-0.651116002429706	-0.00078659062505082	CID	MS2		39.715	48.4657764290667	43915	MSO1_030218_02.raw	0/0	5.67322874069214	76326658.5	48.5677833557129	0	3.427E-09
False	High	Sequest HT (A2)	Unambiguous	[R].IKDWTnVVVAYEPVWAIGTGK.[V]	N6(Deamidated)	1	1	P48494	P48494	1	2	0.4349	0	1	1	1174.12902832031	2347.25078001063	7.46425203053247	0.00876017031231258	CID	MS2		41.34	48.4834926010667	43931	MSO1_030218_02.raw	0/0	4.75955104827881	6767016.75	48.4857521057129	0	1.288E-05
False	High	Sequest HT (A2)	Unambiguous	[R].AAVPSGASTGVYEALELR.[D]		1	1	Q42971	Q42971	0	2	0.491	0	1	1	895.968200683594	1790.92912473719	0.458475744736799	0.00041054859389078	HCD	MS2	0	42.465	48.5065557552	43953	MSO1_030218_02.raw	0/0	3.32473731040955			0	1.618E-06
False	High	Sequest HT (A2)	Unambiguous	[K].EANLYTEIAEGIHAYGIK.[G]		1	1	Q6AV34	Q6AV34	0	3	0.5	0	1	1	664.673828125	1992.006931115	-0.176231785357881	-0.000117018333260906	HCD	MS2	62.56804	42.505	48.5104889616	43957	MSO1_030218_02.raw	0/0	4.91670846939087	4808150.375	48.5135116577148	0	1.114E-06
False	High	Sequest HT (A2)	Unambiguous	[R].DNLTLWTSDISEDTAEEIR.[E]		1	1	Q7XTE8	Q7XTE8	0	2	0.5628	0	1	1	1104.51818847656	2208.02910032313	-0.526028512844144	-0.00058074343746739	HCD	MS2	0	29.695	48.5214095989333	43965	MSO1_030218_02.raw	0/0	3.98195290565491			0	7.544E-05
False	High	Sequest HT (A2)	Unambiguous	[R].DnLTLWTSDISEDTAEEIR.[E]	N2(Deamidated)	1	1	Q7XTE8	Q7XTE8	0	2	0.6923	0	1	1	1105.0205078125	2209.033738995	8.80989552469479	0.00973059250003261	CID	MS2		17.41	48.5230507698667	43967	MSO1_030218_02.raw	0/0	4.15594148635864			0	4.293E-06
False	High	Sequest HT (A2)	Unambiguous	[R].VIScIGDGSFQMTAQDVSTMLR.[C]	C4(Carbamidomethyl)	2	2	Q0DHF6; A2Y5L9	Q0DHF6; A2Y5L9	0	3	0.6844	0	1	1	806.048889160156	2416.13211422047	0.656918345643978	0.000529066822889964	CID	MS2		21.66055	48.5369626765333	43976	MSO1_030218_02.raw	0/0	5.63842582702637	94146637.75	48.570198059082	0	9.36E-09
False	High	Sequest HT (A2)	Unambiguous	[R].MScPAMAQLLSNTLYYK.[R]	C3(Carbamidomethyl)	1	1	O64464	O64464	0	2	0.5925	0	1	1	995.974975585938	1990.94267454188	-0.415515620669585	-0.00041363406243633	HCD	MS2	56.64949	22.315	48.5399481570667	43979	MSO1_030218_02.raw	0/0	3.4607400894165	6200612.75	48.5735511779785	0	7.923E-05
False	High	Sequest HT (A2)	Unambiguous	[R].MScPAMAQLLSNTLYYK.[R]	C3(Carbamidomethyl)	1	1	O64464	O64464	0	2	0.697	0	1	1	995.974975585938	1990.94267454188	-0.415515620669585	-0.00041363406243633	CID	MS2		32.08	48.5421339613333	43981	MSO1_030218_02.raw	0/0	4.28902626037598	6200612.75	48.5735511779785	0	1.357E-06
False	High	Sequest HT (A2)	Unambiguous	[K].WLQTITSLPILVK.[G]		1	1	Q7FAS1	Q7FAS1	0	2	0.5497	0	1	1	756.463073730469	1511.91887083094	-0.467127400840787	-0.000353129531163177	HCD	MS2	0	35.665	48.5463623373333	43986	MSO1_030218_02.raw	0/0	3.02317571640015	14548756	48.5773124694824	0	3.6E-05
False	High	Sequest HT (A2)	Unambiguous	[K].WLQTITSLPILVK.[G]		1	1	Q7FAS1	Q7FAS1	0	2	0.7481	0	1	1	756.463073730469	1511.91887083094	-0.467127400840787	-0.000353129531163177	CID	MS2		33.1	48.5479184381333	43988	MSO1_030218_02.raw	0/0	4.05233001708984	14548756	48.5773124694824	0	5.797E-06
False	High	Sequest HT (A2)	Unambiguous	[K].AHGLAPEIPEDLYFLIK.[K]		1	2	Q69UI1	Q69UI2; Q69UI1	0	3	0.6054	0	1	1	642.683776855469	1926.03677730641	-0.180953725634644	-0.00011617453120986	HCD	MS2	0	38.1	48.5663199202667	44005	MSO1_030218_02.raw	0/0	3.69609189033508			0	9.271E-06
False	High	Sequest HT (A2)	Unambiguous	[K].AHGLAPEIPEDLYFLIK.[K]		1	2	Q69UI1	Q69UI2; Q69UI1	0	3	0.5	0	1	1	642.683959960938	1926.03732662281	0.104251787220297	6.69309375401402E-05	CID	MS2		33.1	48.5680238568	44007	MSO1_030218_02.raw	0/0	2.28148889541626			0	5.616E-05
False	High	Sequest HT (A2)	Unambiguous	[R].VIScIGDGSFQMTAQDVSTMLR.[C]	C4(Carbamidomethyl)	2	2	Q0DHF6; A2Y5L9	Q0DHF6; A2Y5L9	0	2	0.7663	0	1	1	1208.56811523438	2416.12895383875	-0.651116002429706	-0.00078659062505082	HCD	MS2	0	29.77	48.4637138853333	43913	MSO1_030218_02.raw	0/0	4.75288200378418	76326658.5	48.5677833557129	0	7.598E-07
False	High	Sequest HT (A2)	Unambiguous	[R].TEEELIEAIATATGAK.[K]		2	2	Q0DHF6; A2Y5L9	Q0DHF6; A2Y5L9	0	3	0.5521	0	1	1	549.620666503906	1646.84744625172	-0.531772276650002	-0.000291916093829059	CID	MS2		33.1	48.3535835765333	43803	MSO1_030218_02.raw	0/0	4.12516307830811			0	7.076E-06
False	High	Sequest HT (A2)	Unambiguous	[K].WTDADVDEFIASDPVYGPQLK.[A]		1	1	Q6ZCC4	Q6ZCC4	0	2	0.6966	0	1	1	1183.56201171875	2366.1167468075	-0.818260941072508	-0.00096805125008359	CID	MS2		38.875	48.3368027968	43785	MSO1_030218_02.raw	0/0	4.34586668014526	16974976	48.3638458251953	0	3.317E-07
False	High	Sequest HT (A2)	Unambiguous	[K].WTDADVDEFIASDPVYGPQLK.[A]		1	1	Q6ZCC4	Q6ZCC4	0	2	0.5978	0	1	1	1183.56201171875	2366.1167468075	-0.818260941072508	-0.00096805125008359	HCD	MS2	51.84515	28.84	48.3348821186667	43783	MSO1_030218_02.raw	0/0	4.54847145080566	16974976	48.3638458251953	0	2.267E-07
False	High	Sequest HT (A2)	Unambiguous	[K].IGPNEPSQLSIDLNAQGLAR.[Y]		1	1	Q5N725	Q5N725	0	3	0.5513	0	1	1	698.371887207031	2093.10110836109	1.2190831080721	0.000850553698001022	CID	MS2		41.055	47.9888912584	43441	MSO1_030218_02.raw	0/0	4.47535562515259	3310376.125	47.9351692199707	0	2.037E-06
False	High	Sequest HT (A2)	Unambiguous	[K].IGPNEPSQLSIDLNAQGLAR.[Y]		1	1	Q5N725	Q5N725	0	2	0.5644	0	1	1	1047.05187988281	2093.09648313563	-0.990667337728076	-0.00103678218738423	HCD	MS2	0	41.22	48.0059071202667	43457	MSO1_030218_02.raw	0/0	4.65875339508057			0	1.267E-07
False	High	Sequest HT (A2)	Unambiguous	[K].IGPNEPSQLSIDLNAQGLAR.[Y]		1	1	Q5N725	Q5N725	0	2	0.61	0	1	1	1047.05187988281	2093.09648313563	-0.990667337728076	-0.00103678218738423	CID	MS2		33.1	48.0076820570667	43459	MSO1_030218_02.raw	0/0	4.18466234207153			0	7.333E-07
False	High	Sequest HT (A2)	Unambiguous	[R].ELQAIEDEWLATAQLK.[T]		1	1	Q6Z6M4	Q6Z6M4	0	2	0.5752	0	1	1	929.483764648438	1857.96025266688	0.529224128362816	0.000491638437438269	HCD	MS2	0	33.1	48.0429553066667	43493	MSO1_030218_02.raw	0/0	4.59174728393555	13019123.875	48.0394668579102	0	8.986E-08
False	High	Sequest HT (A2)	Unambiguous	[K].VIATGLPASPGAAVGQIVFTADDAEAWHAQGK.[S]		1	1	Q75KR1	Q75KR1	0	3	0.3852	0	1	1	1050.20642089844	3148.60470943531	-0.469456832661064	-0.000492711562704547	HCD	MS2	0	26.8	48.0540652784	43505	MSO1_030218_02.raw	0/0	5.13578987121582			0	1.605E-09
False	High	Sequest HT (A2)	Unambiguous	[K].VIATGLPASPGAAVGqIVFTADDAEAWHAQGK.[S]	Q16(Deamidated)	1	1	Q75KR1	Q75KR1	0	3	0.1384	0	1	1	1050.541015625	3149.608493615	5.80711896381153	0.00609668166646212	CID	MS2		33.3181	48.0559780168	43507	MSO1_030218_02.raw	0/0	2.23818230628967			0	2.21E-05
False	High	Sequest HT (A2)	Unambiguous	[R].DnLTLWTSDISEDTAEEIR.[E]	N2(Deamidated)	1	1	Q7XTE8	Q7XTE8	0	2	0.5508	0	1	1	1105.01708984375	2209.0269030575	5.71533087263781	0.00631262375003261	HCD	MS2	41.47728	32.65	48.0904513384	43539	MSO1_030218_02.raw	0/0	4.42501163482666			0	2.963E-07
False	High	Sequest HT (A2)	Unambiguous	[R].DnLTLWTSDISEDTAEEIR.[E]	N2(Deamidated)	1	1	Q7XTE8	Q7XTE8	0	2	0.7537	0	1	1	1105.01708984375	2209.0269030575	5.71533087263781	0.00631262375003261	CID	MS2		33.1	48.0921239605333	43541	MSO1_030218_02.raw	0/0	5.35796546936035			0	1.039E-07
False	High	Sequest HT (A2)	Unambiguous	[R].IFGHEAGGIVESVGEGVTDLAPGDHVLPVFTGEcK.[E]	C34(Carbamidomethyl)	1	1	Q2R8Z5	Q2R8Z5	0	4	0.4347	0	1	1	899.1953125	3593.75942011	0.37479428840875	0.000336729999938612	CID	MS2		33.1	48.0981592237333	43546	MSO1_030218_02.raw	0/0	3.97609400749207			0	3.671E-08
False	High	Sequest HT (A2)	Unambiguous	[K].ANSEATLGTYQGDAVLGEGASESLHVK.[D]		1	1	Q5N725	Q5N725	0	3	0.6576	0	1	1	902.107238769531	2704.30716304859	0.414360866042987	0.000373519531270479	HCD	MS2	0	32.215	48.1011256898667	43549	MSO1_030218_02.raw	0/0	6.21662759780884			0	1.952E-10
False	High	Sequest HT (A2)	Unambiguous	[K].ANSEATLGTYQGDAVLGEGASESLHVK.[D]		1	1	Q5N725	Q5N725	0	3	0.6817	0	1	1	902.107238769531	2704.30716304859	0.414360866042987	0.000373519531270479	CID	MS2		40.815	48.103302768	43551	MSO1_030218_02.raw	0/0	3.9874062538147			0	7.01E-07
False	High	Sequest HT (A2)	Unambiguous	[R].APELQQEAVYGLTEVLR.[N]		1	1	Q6AV34	Q6AV34	0	2	0.4745	0	1	1	958.510375976563	1916.01347532313	0.578155519164266	0.000553876562548794	HCD	MS2	67.82995	33.1	48.1051380522667	43553	MSO1_030218_02.raw	0/0	3.915447473526	7726139.5	48.0943450927734	0	5.242E-05
False	High	Sequest HT (A2)	Unambiguous	[R].APELQQEAVYGLTEVLR.[N]		1	1	Q6AV34	Q6AV34	0	2	0.6324	0	1	1	958.510375976563	1916.01347532313	0.578155519164266	0.000553876562548794	CID	MS2		42.415	48.1071444282667	43555	MSO1_030218_02.raw	0/0	3.40242266654968	7726139.5	48.0943450927734	0	2.616E-07
False	High	Sequest HT (A2)	Unambiguous	[R].APELQQEAVYGLTEVLR.[N]		1	1	Q6AV34	Q6AV34	0	3	0.5473	0	1	1	639.341857910156	1916.01102047047	-0.703074548959906	-0.000449033177043627	HCD	MS2	49.01258	28.81	48.1165167061333	43565	MSO1_030218_02.raw	0/0	4.01837539672852			0	1.206E-05
False	High	Sequest HT (A2)	Unambiguous	[R].APELQQEAVYGLTEVLR.[N]		1	1	Q6AV34	Q6AV34	0	3	0.639	0	1	1	639.341857910156	1916.01102047047	-0.703074548959906	-0.000449033177043627	CID	MS2		38.845	48.1184250546667	43567	MSO1_030218_02.raw	0/0	3.74347281455994			0	4.69E-05
False	High	Sequest HT (A2)	Unambiguous	[K].FDGILGLGYPEISVGK.[A]		1	1	P42211	P42211	0	2	0.6831	0	1	1	832.948547363281	1664.88981809656	0.251690330042962	0.00020951828116722	HCD	MS2	12.89868	0.1983824	48.1337854434667	43581	MSO1_030218_02.raw	0/0	1.82521224021912	64170775.25	48.1811180114746	0	6.151E-05
False	High	Sequest HT (A2)	Unambiguous	[K].FDGILGLGYPEISVGK.[A]		1	1	P42211	P42211	0	2	0.7389	0	1	1	832.948547363281	1664.88981809656	0.251690330042962	0.00020951828116722	CID	MS2		33.1	48.1346596504	43583	MSO1_030218_02.raw	0/0	5.17153596878052	64170775.25	48.1811180114746	0	3.196E-08
False	High	Sequest HT (A2)	Unambiguous	[K].IPFSSFDILTDDEVR.[Q]		1	1	Q0IWL9	Q0IWL9	0	2	0.66	0	1	1	877.4345703125	1753.861863995	-1.3926020335433	-0.00122121749984672	HCD	MS2	17.26612	33.1	48.1706663016	43620	MSO1_030218_02.raw	0/0	4.52662038803101	33251003.5	48.1105575561523	0	2.748E-07
False	High	Sequest HT (A2)	Unambiguous	[K].IPFSSFDILTDDEVR.[Q]		1	1	Q0IWL9	Q0IWL9	0	2	0.6854	0	1	1	877.4345703125	1753.861863995	-1.3926020335433	-0.00122121749984672	CID	MS2		40.905	48.1725831752	43622	MSO1_030218_02.raw	0/0	4.98882961273193	33251003.5	48.1105575561523	0	1.077E-07
False	High	Sequest HT (A2)	Unambiguous	[R].VIAcIGDGSFQVTAQDVSTMIR.[C]	C4(Carbamidomethyl)	1	2	A2XFI3	Q10MW3; A2XFI3	0	2	0.5884	0	1	1	1184.58923339844	2368.17119016688	3.22969539062167	0.00382422343746569	HCD	MS2	0	41.22	48.1896884309333	43638	MSO1_030218_02.raw	0/0	4.46820449829102	9902144.25	48.1715812683105	0	1.011E-08
False	High	Sequest HT (A2)	Unambiguous	[R].VIAcIGDGSFQVTAQDVSTMIR.[C]	C4(Carbamidomethyl)	1	2	A2XFI3	Q10MW3; A2XFI3	0	2	0.6747	0	1	1	1184.58923339844	2368.17119016688	3.22969539062167	0.00382422343746569	CID	MS2		33.1	48.1915007856	43640	MSO1_030218_02.raw	0/0	5.41245746612549	9902144.25	48.1715812683105	0	1.27E-08
False	High	Sequest HT (A2)	Unambiguous	[R].TEEELIEAIATATGAK.[K]		2	2	Q0DHF6; A2Y5L9	Q0DHF6; A2Y5L9	0	2	0.6208	0	1	1	823.928405761719	1646.84953489344	0.736493714107383	0.000606446718620646	CID	MS2		15.24014	48.2466443482667	43696	MSO1_030218_02.raw	0/0	5.37648963928223	340484061.5	48.1695861816406	0	2.308E-07
False	High	Sequest HT (A2)	Unambiguous	[K].INPLVPVDLVIDHSVQVDVAR.[S]		1	1	Q6YZX6	Q6YZX6	0	3	0.479	0	1	1	766.765686035156	2298.28250484547	0.390924883319804	0.000299485156271354	HCD	MS2	26.51125	34.48	48.2485152312	43698	MSO1_030218_02.raw	0/0	4.28322172164917			0	2.921E-08
False	High	Sequest HT (A2)	Unambiguous	[K].GIQMAEPFDVFEESPSLR.[R]		1	1	Q0JF58	Q0JF58	0	2	0.5746	0	1	1	1026.49267578125	2051.9780749325	1.85551181625187	0.00190373124996768	CID	MS2		30.07	48.2579791482667	43708	MSO1_030218_02.raw	0/0	3.1468517780304			0	7.864E-06
False	High	Sequest HT (A2)	Unambiguous	[K].VcVLScGISTGLGATINVAKPPK.[G]	C2(Carbamidomethyl); C6(Carbamidomethyl)	1	1	Q2R8Z5	Q2R8Z5	0	3	0.4847	0	1	1	781.423400878906	2342.25564937672	-0.597352575813157	-0.000466384427051973	HCD	MS2	0	41.865	48.2747078018667	43726	MSO1_030218_02.raw	0/0	4.57939672470093	1803358.625	48.2738342285156	0	6.558E-06
False	High	Sequest HT (A2)	Unambiguous	[K].TITLEVESSDTIDNVK.[A]		3	6	P0CH35; P51431; Q9ARZ9	P0CH35; P0C030; Q58G87; P51431; P0C031; Q9ARZ9	0	2	0.4985	0	1	1	882.449890136719	1763.89250364344	0.900641544174496	0.000794316718724986	HCD	MS2	0	41.76	48.2961466170667	43747	MSO1_030218_02.raw	0/0	3.40889501571655	3470648.625	48.2970161437988	0	4.475E-05
False	High	Sequest HT (A2)	Unambiguous	[K].TITLEVESSDTIDNVK.[A]		3	6	P0CH35; P51431; Q9ARZ9	P0CH35; P0C030; Q58G87; P51431; P0C031; Q9ARZ9	0	2	0.5832	0	1	1	882.449890136719	1763.89250364344	0.900641544174496	0.000794316718724986	CID	MS2		33.1	48.2978732330667	43749	MSO1_030218_02.raw	0/0	4.74809598922729	3470648.625	48.2970161437988	0	2.973E-06
False	High	Sequest HT (A2)	Unambiguous	[R].IKDWTNVVVAYEPVWAIGTGK.[V]		1	1	P48494	P48494	1	3	0.3636	0	1	1	782.755249023438	2346.25119381031	0.831173549616698	0.000650046770715562	HCD	MS2	0	33.1	48.3205889277333	43771	MSO1_030218_02.raw	0/0	4.2926926612854			0	1.717E-06
False	High	Sequest HT (A2)	Unambiguous	[R].IKDWTNVVVAYEPVWAIGTGK.[V]		1	1	P48494	P48494	1	3	0.6176	0	1	1	782.755310058594	2346.25137691578	0.90921533023485	0.000711081926965562	CID	MS2		40.92	48.3228827522667	43773	MSO1_030218_02.raw	0/0	5.10128164291382			0	8.806E-08
False	High	Sequest HT (A2)	Unambiguous	[K].LQSFPGDLDILEQVQVK.[Y]		1	1	A2XD35	A2XD35	0	2	0.1636	0	1	1	965.020324707031	1929.03337278406	0.313174598411291	0.000302062031323658	HCD	MS2	10.34477	33.1	48.5709779282667	44010	MSO1_030218_02.raw	0/0	2.75250196456909	8709262.75	48.6673545837402	0	3.209E-05
False	High	Sequest HT (A2)	Unambiguous	[K].LQSFPGDLDILEQVQVK.[Y]		1	1	A2XD35	A2XD35	0	2	0.5121	0	1	1	965.021362304688	1929.03544797938	1.38894445894172	0.00133965968757366	CID	MS2		40.845	48.5729695805333	44012	MSO1_030218_02.raw	0/0	2.88562631607056	8709262.75	48.6673545837402	0	1.623E-06
False	High	Sequest HT (A2)	Unambiguous	[K].TLNNNVADIIDEHGQDAWEGFPFTAEK.[M]		1	1	Q7Y0E8	Q7Y0E8	0	3	0.5817	0	1	1	1011.14251708984	3031.41299800953	2.03830429242449	0.00205964317713854	HCD	MS2	0	41.395	48.5889979810667	44029	MSO1_030218_02.raw	0/0	4.58937788009644			0	9.672E-07
False	High	Sequest HT (A2)	Unambiguous	[K].TLnNNVADIIDEHGQDAWEGFPFTAEK.[M]	N3(Deamidated)	1	1	Q7Y0E8	Q7Y0E8	0	3	0.0392	0	1	1	1011.47692871094	3032.41623287281	8.37550111247305	0.00846593093755521	CID	MS2		33.1	48.5907728066667	44031	MSO1_030218_02.raw	0/0	4.07709836959839			0	6.487E-05
False	High	Sequest HT (A2)	Unambiguous	[K].DPDMAEELQIPTGFDLK.[V]		1	1	Q7FAY6	Q7FAY6	0	2	0.5783	0	1	1	959.958312988281	1918.90934934656	-0.479914799463167	-0.000460456718769819	HCD	MS2	54.78637	42.435	49.0058467373333	44418	MSO1_030218_02.raw	0/0	4.34448957443237			0	7.798E-08
False	High	Sequest HT (A2)	Unambiguous	[K].ELAAKPDVDGFLVGGASLKPEFIDIInSATVK.[S]	N27(Deamidated)	1	1	P48494	P48494	0	4	0.6188	0	1	1	829.698852539063	3315.77358026625	0.401148254551861	0.000332529062659792	HCD	MS2	34.27676	32.065	49.0067211090667	44419	MSO1_030218_02.raw	0/0	4.67016839981079	34428811.25	49.0070724487305	0	1.886E-06
False	High	Sequest HT (A2)	Unambiguous	[K].DPDMAEELQIPTGFDLK.[V]		1	1	Q7FAY6	Q7FAY6	0	2	0.6164	0	1	1	959.958312988281	1918.90934934656	-0.479914799463167	-0.000460456718769819	CID	MS2		33.1	49.0076169002667	44420	MSO1_030218_02.raw	0/0	4.3808217048645			0	2.582E-06
False	High	Sequest HT (A2)	Unambiguous	[K].WNYDGSSTGQAPGEDSEVILYPQAIFK.[D]		2	3	P14654; P14656	P14655; P14654; P14656	0	3	0.6381	0	1	1	991.470764160156	2972.39773922047	0.969511322191179	0.00096059015610687	CID	MS2		30.625	49.0136146848	44425	MSO1_030218_02.raw	0/0	4.66599559783936	395503142	49.1518173217773	0	2.129E-06
False	High	Sequest HT (A2)	Unambiguous	[K].ANSEATLGTYQGDAVLGEGASESLHVK.[D]		1	1	Q5N725	Q5N725	0	3	0.4146	0	1	1	902.106384277344	2704.30459957203	-0.533563119712586	-0.000480972656229521	HCD	MS2	29.5256	32.32	49.0164751536	44428	MSO1_030218_02.raw	0/0	5.32936334609985			0	4.028E-08
False	High	Sequest HT (A2)	Unambiguous	[K].TITLEVESSDTIDNVK.[A]		3	6	P0CH35; P51431; Q9ARZ9	P0CH35; P0C030; Q58G87; P51431; P0C031; Q9ARZ9	0	2	0.4478	0	1	1	882.45068359375	1763.8940905575	1.80030832571751	0.00158777374997499	CID	MS2		42.58	49.0377350272	44450	MSO1_030218_02.raw	0/0	3.34585309028625			0	1.018E-05
False	High	Sequest HT (A2)	Unambiguous	[R].YAIIcQENGLVPIVEPEILVDGSHDIER.[C]	C5(Carbamidomethyl)	1	1	Q5N725	Q5N725	0	3	0.547	0	1	1	1060.20837402344	3178.61056881031	0.528171401591912	0.000559616770840895	HCD	MS2	0	41.85	49.0748996368	44487	MSO1_030218_02.raw	0/0	5.84884023666382	61308568	49.2282829284668	0	4.142E-11
False	High	Sequest HT (A2)	Unambiguous	[R].YAIIcQEnGLVPIVEPEILVDGSHDIER.[C]	C5(Carbamidomethyl); N8(Deamidated)	1	1	Q5N725	Q5N725	0	3	0.0102	0	1	1	1060.54125976563	3179.60922603688	5.1327567263191	0.00544002562500756	CID	MS2		40.5	49.0776075928	44488	MSO1_030218_02.raw	0/0	5.91351699829102			0	2.707E-07
False	High	Sequest HT (A2)	Unambiguous	[R].YAIIcqENGLVPIVEPEILVDGSHDIER.[C]	C5(Carbamidomethyl); Q6(Deamidated)	1	1	Q5N725	Q5N725	0	3		0.0102	2	2	1060.54125976563	3179.60922603688	5.1327567263191	0.00544002562500756	CID	MS2		40.5	49.0776075928	44488	MSO1_030218_02.raw	0/0	5.85241985321045			0	2.067E-07
False	High	Sequest HT (A2)	Unambiguous	[K].VLcEGEWLSLnGSTGEVILGK.[L]	C3(Carbamidomethyl); N11(Deamidated)	1	1	Q75KR1	Q75KR1	0	2	0.5698	0	1	1	1131.5712890625	2262.135301495	1.35987851008641	0.00153811250005931	HCD	MS2	0	33.1	49.0802908189333	44491	MSO1_030218_02.raw	0/0	4.50712108612061			0	4.732E-07
False	High	Sequest HT (A2)	Unambiguous	[K].VLcEGEWLSLnGSTGEVILGK.[L]	C3(Carbamidomethyl); N11(Deamidated)	1	1	Q75KR1	Q75KR1	0	2	0.578	0	1	1	1131.57116699219	2262.13505735438	1.25195350805835	0.00141604218755931	CID	MS2		41.55	49.0822512912	44493	MSO1_030218_02.raw	0/0	6.28415060043335			0	1.575E-08
False	High	Sequest HT (A2)	Unambiguous	[K].GAIPALPTVAVAQELISK.[A]		1	1	Q0J8G4	Q0J8G4	0	3	0.7065	0	1	1	593.352600097656	1778.04324703297	0.58255251910497	0.000345267656409002	HCD	MS2	0	33.1	49.0990836496	44511	MSO1_030218_02.raw	0/0	2.92933320999146	3737114.5	49.238697052002	0	1.747E-05
False	High	Sequest HT (A2)	Unambiguous	[R].AAVPSGASTGVYEALELR.[D]		1	1	Q42971	Q42971	0	2	0.4348	0	1	1	895.967346191406	1790.92741575281	-0.495769252970004	-0.00044394359360922	HCD	MS2	66.80917	26.5	49.1028690429333	44515	MSO1_030218_02.raw	0/0	2.75819754600525			0	8.898E-05
False	High	Sequest HT (A2)	Unambiguous	[K].IGPNEPSQLSIDLNAQGLAR.[Y]		1	1	Q5N725	Q5N725	0	3	0.5689	0	1	1	698.371643066406	2093.10037593922	0.869160801425088	0.000606413073001022	HCD	MS2	58.1036	38.77	49.1459026405333	44558	MSO1_030218_02.raw	0/0	4.50015687942505	2211516.3125	49.114933013916	0	1.227E-06
False	High	Sequest HT (A2)	Unambiguous	[K].IGPNEPSQLSIDLNAQGLAR.[Y]		1	1	Q5N725	Q5N725	0	3	0.6616	0	1	1	698.371643066406	2093.10037593922	0.869160801425088	0.000606413073001022	CID	MS2		33.1	49.1476233208	44560	MSO1_030218_02.raw	0/0	4.58326196670532	2211516.3125	49.114933013916	0	9.877E-07
False	High	Sequest HT (A2)	Unambiguous	[R].IcDGILALLDSHLVPSAGAAESK.[V]	C2(Carbamidomethyl)	1	1	Q2R2W2	Q2R2W2	0	3	0.5529	0	1	1	779.743041992188	2337.21457271656	1.15548213434685	0.000900202187468816	HCD	MS2	74.24027	25.54	49.1746366904	44580	MSO1_030218_02.raw	0/0	5.00571012496948	170308340.5	49.3102340698242	0	9.096E-08
False	High	Sequest HT (A2)	Unambiguous	[R].IcDGILALLDSHLVPSAGAAESK.[V]	C2(Carbamidomethyl)	1	1	Q2R2W2	Q2R2W2	0	3	0.6719	0	1	1	779.743041992188	2337.21457271656	1.15548213434685	0.000900202187468816	CID	MS2		34.855	49.1766554349333	44582	MSO1_030218_02.raw	0/0	3.80819606781006	170308340.5	49.3102340698242	0	5.651E-08
False	High	Sequest HT (A2)	Unambiguous	[R].SIATLAITTLLK.[T]		2	2	Q8H852; Q6Z382	Q8H852; Q6Z382	0	2	0.7928	0	1	1	622.894775390625	1244.78227415125	-0.113135234052687	-7.04143749317154E-05	CID	MS2		22.735	49.1829696048	44589	MSO1_030218_02.raw	0/0	3.62319302558899			0	4.196E-05
False	High	Sequest HT (A2)	Unambiguous	[K].QAFDEAISELDSLGEESYK.[D]		1	1	Q2R2W2	Q2R2W2	0	2	0.6166	0	1	1	1065.98852539063	2130.96977415125	-0.739497858680882	-0.000787924375117655	HCD	MS2	17.40631	32.89	49.1950502701333	44597	MSO1_030218_02.raw	0/0	4.92827224731445	231242648	49.3243217468262	0	5.278E-08
False	High	Sequest HT (A2)	Unambiguous	[K].QAFDEAISELDSLGEESYK.[D]		1	1	Q2R2W2	Q2R2W2	0	2	0.842	0	1	1	1065.99096679688	2130.97465696375	1.5518574427407	0.00165348187488235	CID	MS2		41.4	49.1972292456	44599	MSO1_030218_02.raw	0/0	6.1448016166687	231242648	49.3243217468262	0	1.081E-09
False	High	Sequest HT (A2)	Unambiguous	[K].IGPNEPSQLSIDLNAQGLAR.[Y]		1	1	Q5N725	Q5N725	0	2	0.5942	0	1	1	1047.05297851563	2093.09868040125	0.0590995822129668	6.18506251157669E-05	HCD	MS2	0	39.045	49.2204910085333	44615	MSO1_030218_02.raw	0/0	4.14174365997314	13432553.5	49.371883392334	0	5.749E-07
False	High	Sequest HT (A2)	Unambiguous	[K].IGPNEPSQLSIDLNAQGLAR.[Y]		1	1	Q5N725	Q5N725	0	2	0.6608	0	1	1	1047.05297851563	2093.09868040125	0.0590995822129668	6.18506251157669E-05	CID	MS2		26.44	49.2222219584	44617	MSO1_030218_02.raw	0/0	4.00905418395996	13432553.5	49.371883392334	0	7.28E-07
False	High	Sequest HT (A2)	Unambiguous	[R].DLAEEILQLSK.[N]		2	4	Q8GU95; A2YL07	Q688Q9; Q8GU95; A2YL07; Q6Z3A3	0	2	0.3721	0	1	1	629.848083496094	1258.68889036219	-0.0143941941217994	-9.05890624380845E-06	HCD	MS2	0	33.1	49.2323089501333	44628	MSO1_030218_02.raw	0/0	3.01416373252869	49724922.5	49.3369979858398	0	4.108E-05
False	High	Sequest HT (A2)	Unambiguous	[K].TLTSLnSVTAYGFDLIR.[G]	N6(Deamidated)	2	2	Q2QLY5; Q2QLY4	Q2QLY5; Q2QLY4	0	2	0.4109	0	1	1	936.492736816406	1871.97819700281	1.7506232470392	0.00163856140630814	HCD	MS2	60.34773	42.475	49.2474919306667	44642	MSO1_030218_02.raw	0/0	3.30769920349121	8292986	49.305736541748	0	5.704E-06
False	High	Sequest HT (A2)	Unambiguous	[K].TLTSLnSVTAYGFDLIR.[G]	N6(Deamidated)	2	2	Q2QLY5; Q2QLY4	Q2QLY5; Q2QLY4	0	2	0.5726	0	1	1	936.492736816406	1871.97819700281	1.7506232470392	0.00163856140630814	CID	MS2		28.225	49.2492564181333	44644	MSO1_030218_02.raw	0/0	3.71902537345886	8292986	49.305736541748	0	1.383E-05
False	High	Sequest HT (A2)	Unambiguous	[K].ANSEATLGTYQGDAVLGEGASESLHVK.[D]		1	1	Q5N725	Q5N725	0	3	0.5976	0	1	1	902.107055664063	2704.30661373219	0.211234297666792	0.000190414062520479	HCD	MS2	9.190592	39.205	49.2549519874667	44650	MSO1_030218_02.raw	0/0	6.76004886627197			0	6.019E-10
False	High	Sequest HT (A2)	Unambiguous	[K].QAFDEAISELDTLGEESYK.[D]		2	2	Q6ZKC0; Q84J55	Q6ZKC0; Q84J55	0	2	0.6574	0	1	1	1072.99719238281	2144.98710813563	0.0503852121799574	5.40378125606367E-05	HCD	MS2	0	33.1	49.2613889034667	44656	MSO1_030218_02.raw	0/0	5.01819515228271	206077004	49.4593467712402	0	1.705E-07
False	High	Sequest HT (A2)	Unambiguous	[K].QAFDEAISELDTLGEESYK.[D]		2	2	Q6ZKC0; Q84J55	Q6ZKC0; Q84J55	0	2	0.781	0	1	1	1072.99719238281	2144.98710813563	0.0503852121799574	5.40378125606367E-05	CID	MS2		41.46	49.2633557584	44658	MSO1_030218_02.raw	0/0	5.57343149185181	206077004	49.4593467712402	0	2.411E-09
False	High	Sequest HT (A2)	Unambiguous	[R].TVPAAVPAIVFLSGGQSEEEATVnLNAmNK.[L]	N24(Deamidated); M28(Oxidation)	1	1	Q5N725	Q5N725	0	3	0.0645	0	1	1	1025.52258300781	3074.55319576344	5.89972893524526	0.00604630781242162	HCD	MS2	58.16148	33.1	49.2651888253333	44660	MSO1_030218_02.raw	0/0	3.71941328048706	5892616.875	49.2926177978516	0	5.372E-05
False	High	Sequest HT (A2)	Unambiguous	[K].MELVDAAFPLLK.[G]		1	1	Q7XDC8	Q7XDC8	0	2	0.5561	0	1	1	673.873474121094	1346.73967161219	0.620753011268651	0.000417996093801776	CID	MS2		37.995	48.9898054712	44401	MSO1_030218_02.raw	0/0	3.92241477966309			0	1.206E-05
False	High	Sequest HT (A2)	Unambiguous	[K].FAPQPIPENSLLSGPLEPTnEWYAVAK.[I]	N20(Deamidated)	1	1	Q67WR2	Q67WR2	0	3	0.1851	0	1	1	990.509094238281	2969.51272945484	6.60518279766919	0.00653801494790107	HCD	MS2	55.6078	41.115	50.3972076248	45648	MSO1_030218_02.raw	0/0	4.96538257598877	9351152.5	50.4469985961914	0	1.004E-06
False	High	Sequest HT (A2)	Unambiguous	[K].GAIPALPTVAVAQELISK.[A]		1	1	Q0J8G4	Q0J8G4	0	2	0.6164	0	1	1	889.52490234375	1778.0425280575	0.1781889644995	0.000158413750227737	HCD	MS2	0	33.1	48.9599897704	44372	MSO1_030218_02.raw	0/0	3.04901814460754			0	2.379E-05
False	High	Sequest HT (A2)	Unambiguous	[K].EISGTHGPVYDLADIVTYLK.[I]		1	2	Q0JMY8	Q0JMY8; A2WPN7	0	3	0.6236	0	1	1	731.047973632813	2191.12936763844	0.566903606863712	0.000414052812478379	CID	MS2		41.92	48.9471198456	44358	MSO1_030218_02.raw	0/0	3.56282567977905			0	7.088E-06
False	High	Sequest HT (A2)	Unambiguous	[K].TLNnNVADIIDEHGQDAWEGFPFTAEK.[M]	N4(Deamidated)	1	1	Q7Y0E8	Q7Y0E8	0	3		0.0392	2	2	1011.47692871094	3032.41623287281	8.37550111247305	0.00846593093755521	CID	MS2		33.1	48.5907728066667	44031	MSO1_030218_02.raw	0/0	3.91788005828857			0	4.409E-05
False	High	Sequest HT (A2)	Unambiguous	[K].TLNNnVADIIDEHGQDAWEGFPFTAEK.[M]	N5(Deamidated)	1	1	Q7Y0E8	Q7Y0E8	0	3		0.0441	3	3	1011.47692871094	3032.41623287281	8.37550111247305	0.00846593093755521	CID	MS2		33.1	48.5907728066667	44031	MSO1_030218_02.raw	0/0	3.89767670631409			0	2.774E-05
False	High	Sequest HT (A2)	Unambiguous	[K].MELVDAAFPLLK.[G]		1	1	Q7XDC8	Q7XDC8	0	2	0.5026	0	1	1	673.872314453125	1346.73735227625	-1.1014338568573	-0.000741671874948224	CID	MS2		33.1	48.6080805066667	44048	MSO1_030218_02.raw	0/0	3.78225827217102	105690680.5	48.7328071594238	0	2.226E-05
False	High	Sequest HT (A2)	Unambiguous	[K].INPLVPVDLVIDHSVQVDVAR.[S]		1	1	Q6YZX6	Q6YZX6	0	3	0.4694	0	1	1	766.765869140625	2298.28305416188	0.629936675748859	0.000482590625021354	HCD	MS2	0	41.79	48.6259528053333	44065	MSO1_030218_02.raw	0/0	3.92194199562073	6104423.625	48.6366882324219	0	2.202E-09
False	High	Sequest HT (A2)	Unambiguous	[R].TEEELIEAIATATGAK.[K]		2	2	Q0DHF6; A2Y5L9	Q0DHF6; A2Y5L9	0	2	0.5099	0	1	1	823.928527832031	1646.84977903406	0.884740897371659	0.000728517031120646	HCD	MS2	0	33.1	48.6342500912	44074	MSO1_030218_02.raw	0/0	4.54781770706177	2723033.875	48.6607322692871	0	2.326E-06
False	High	Sequest HT (A2)	Unambiguous	[R].TEEELIEAIATATGAK.[K]		2	2	Q0DHF6; A2Y5L9	Q0DHF6; A2Y5L9	0	2	0.4812	0	1	1	823.928527832031	1646.84977903406	0.884740897371659	0.000728517031120646	CID	MS2		42.375	48.6361835429333	44076	MSO1_030218_02.raw	0/0	4.77577114105225	2723033.875	48.6607322692871	0	9.925E-06
False	High	Sequest HT (A2)	Unambiguous	[K].MTAEIGEQVQIVGDDLLVTNPTR.[V]		1	1	Q42971	Q42971	0	3	0.3861	0	1	1	833.763488769531	2499.27591304859	-0.00618235314545221	-5.15046879930499E-06	HCD	MS2	0	31.33	48.6445185298667	44085	MSO1_030218_02.raw	0/0	4.1724214553833			0	1.638E-06
False	High	Sequest HT (A2)	Unambiguous	[K].ALSSAYVPIGAIMVSPEISDVIHSQSNK.[L]		1	2	Q01K11	Q01K11; Q7XN11	0	3	0.5992	0	1	1	971.839965820313	2913.50534420094	0.930289509904526	0.000903466979101116	HCD	MS2	59.42474	33.1	48.6452036488	44086	MSO1_030218_02.raw	0/0	4.8350658416748	49857024.5	48.8085861206055	0	1.581E-07
False	High	Sequest HT (A2)	Unambiguous	[K].ANSEATLGTYQGDAVLGEGASESLHVK.[D]		1	1	Q5N725	Q5N725	0	3	0.6639	0	1	1	902.107727050781	2704.30862789234	0.956031715046171	0.000861800781270479	CID	MS2		33.1	48.6618447808	44098	MSO1_030218_02.raw	0/0	3.57090926170349			0	4.157E-07
False	High	Sequest HT (A2)	Unambiguous	[K].ALSSAYVPIGAIMVSPEISDVIHSQSNK.[L]		1	2	Q01K11	Q01K11; Q7XN11	0	3	0.5271	0	1	1	971.838195800781	2913.50003414234	-0.892279150973683	-0.000866552552148884	HCD	MS2	0	40.875	48.6680964898667	44104	MSO1_030218_02.raw	0/0	4.79857158660889	49857024.5	48.8085861206055	0	3.73E-06
False	High	Sequest HT (A2)	Unambiguous	[R].INLTPVALMEATcFSK.[T]	C13(Carbamidomethyl)	1	1	P48642	P48642	0	2	0.6025	0	1	1	897.960021972656	1794.91276731531	-0.0481107967911195	-4.31773437803429E-05	HCD	MS2	0	41.37	48.6719569386667	44108	MSO1_030218_02.raw	0/0	4.04880237579346	38823542.5	48.7443733215332	0	2.606E-07
False	High	Sequest HT (A2)	Unambiguous	[R].INLTPVALMEATcFSK.[T]	C13(Carbamidomethyl)	1	1	P48642	P48642	0	2	0.674	0	1	1	897.960021972656	1794.91276731531	-0.0481107967911195	-4.31773437803429E-05	CID	MS2		33.1	48.6736881829333	44110	MSO1_030218_02.raw	0/0	4.56644916534424	38823542.5	48.7443733215332	0	5.707E-07
False	High	Sequest HT (A2)	Unambiguous	[K].EVEDLEAGGIQVIQIDEAALR.[E]		2	2	Q2QLY5; Q2QLY4	Q2QLY5; Q2QLY4	0	2	0.5954	0	1	1	1134.58813476563	2268.16899290125	-1.22926701283896	-0.00139409437497307	HCD	MS2	63.41936	41.745	48.6757378864	44112	MSO1_030218_02.raw	0/0	4.77007865905762	3605004.375	48.6815223693848	0	1.741E-06
False	High	Sequest HT (A2)	Unambiguous	[R].IKDWTNVVVAYEPVWAIGTGK.[V]		1	1	P48494	P48494	1	3	0.4355	0	1	1	782.754699707031	2346.24954586109	0.128797524053327	0.000100730364465562	HCD	MS2	7.971892	33.1	48.7007012125333	44136	MSO1_030218_02.raw	0/0	4.72552299499512			0	5.596E-07
False	High	Sequest HT (A2)	Unambiguous	[R].IKDWTNVVVAYEPVWAIGTGK.[V]		1	1	P48494	P48494	1	3	0.6334	0	1	1	782.75537109375	2346.25156002125	0.987257110853002	0.000772117083215562	CID	MS2		41.865	48.7026889672	44138	MSO1_030218_02.raw	0/0	4.01360511779785			0	6.674E-06
False	High	Sequest HT (A2)	Unambiguous	[K].LAGPQLVQMFIGDGAK.[L]		1	1	P46465	P46465	0	2	0.5019	0	1	1	822.942321777344	1644.87736692469	-0.25633230333742	-0.000210817656125073	CID	MS2		33.1	48.7198732832	44157	MSO1_030218_02.raw	0/0	2.61036896705627	7047182.5	48.7145729064941	0	1.693E-05
False	High	Sequest HT (A2)	Unambiguous	[K].GILNVAVEGELWR.[L]		1	1	P17654	P17654	0	2	0.2973	0	1	1	728.401184082031	1455.79509153406	-0.238821971930076	-0.000173837968759472	HCD	MS2	19.49275	41.55	48.7293442130667	44167	MSO1_030218_02.raw	0/0	3.33104491233826	3754177.375	48.6736259460449	0	7.948E-05
False	High	Sequest HT (A2)	Unambiguous	[K].VLcEGEWLSLnGSTGEVILGK.[L]	C3(Carbamidomethyl); N11(Deamidated)	1	1	Q75KR1	Q75KR1	0	2	0.7351	0	1	1	1131.57092285156	2262.13456907313	1.03610350400223	0.00117190156255931	CID	MS2		33.1	48.7356809909333	44172	MSO1_030218_02.raw	0/0	5.35765790939331			0	2.549E-06
False	High	Sequest HT (A2)	Unambiguous	[K].DGVTLLWDLAEGKR.[L]		1	1	P49027	P49027	1	3	0.5616	0	1	1	524.950744628906	1572.83768062672	-0.223540678737177	-0.000117197760422035	HCD	MS2	58.48093	28.51	48.7539198304	44191	MSO1_030218_02.raw	0/0	4.38261413574219			0	8.887E-05
False	High	Sequest HT (A2)	Unambiguous	[R].DNLTLWTSDISEDAAEEIKEAPK.[G]		1	1	Q6EUP4	Q6EUP4	1	3	0.5188	0	1	1	859.085693359375	2575.24252681813	0.59960917641702	0.000514712708233371	CID	MS2		29.53	48.7709316352	44207	MSO1_030218_02.raw	0/0	2.38642930984497	16138322.5	48.7994918823242	0	7.271E-05
False	High	Sequest HT (A2)	Unambiguous	[K].IGPNEPSQLSIDLNAQGLAR.[Y]		1	1	Q5N725	Q5N725	0	2	0.6415	0	1	1	1047.05358886719	2093.09990110438	0.642303426624657	0.000672202187615767	CID	MS2		41.88	48.8356372666667	44260	MSO1_030218_02.raw	0/0	3.17617559432983			0	9.776E-06
False	High	Sequest HT (A2)	Unambiguous	[R].VEIESLFDGTDFSEPLTR.[A]		1	1	Q6Z7B0	Q6Z7B0	0	2	0.3874	0	1	1	1028.00012207031	2054.99296751063	0.620883593105005	0.00063795531264077	HCD	MS2	0	31.345	48.8841160901333	44298	MSO1_030218_02.raw	0/0	3.6364312171936	5945097.75	48.8606262207031	0	4.013E-06
False	High	Sequest HT (A2)	Unambiguous	[R].VEIESLFDGTDFSEPLTR.[A]		1	1	Q6Z7B0	Q6Z7B0	0	2	0.6373	0	1	1	1028.00012207031	2054.99296751063	0.620883593105005	0.00063795531264077	CID	MS2		40.065	48.8860598690667	44300	MSO1_030218_02.raw	0/0	5.1031641960144	5945097.75	48.8606262207031	0	1.411E-06
False	High	Sequest HT (A2)	Unambiguous	[R].VIScIGDGSFQMTAQDVSTMLR.[C]	C4(Carbamidomethyl)	2	2	Q0DHF6; A2Y5L9	Q0DHF6; A2Y5L9	0	3	0.2641	0	1	1	806.048767089844	2416.13174800953	0.505349159540578	0.000406996510389964	HCD	MS2	19.6743	34.645	48.9325911802667	44344	MSO1_030218_02.raw	0/0	3.89558100700378	1633695.75	48.9442100524902	0	6.773E-05
False	High	Sequest HT (A2)	Unambiguous	[R].VIScIGDGSFQMTAQDVSTMLR.[C]	C4(Carbamidomethyl)	2	2	Q0DHF6; A2Y5L9	Q0DHF6; A2Y5L9	0	3	0.6444	0	1	1	806.048767089844	2416.13174800953	0.505349159540578	0.000406996510389964	CID	MS2		22.75	48.9342492437333	44346	MSO1_030218_02.raw	0/0	3.73521995544434	1633695.75	48.9442100524902	0	1.41E-05
False	High	Sequest HT (A2)	Unambiguous	[K].TLNNNVADIIDEHGQDAWEGFPFTAEK.[M]		1	1	Q7Y0E8	Q7Y0E8	0	3	0.6274	0	1	1	1011.140625	3031.40732174	0.16581740101719	0.000167553333388544	CID	MS2		33.1	48.9419428757333	44353	MSO1_030218_02.raw	0/0	4.24356698989868			0	2.195E-08
False	High	Sequest HT (A2)	Unambiguous	[K].AHGLAPEIPEDLYFLIK.[K]		1	2	Q69UI1	Q69UI2; Q69UI1	0	3	0.6588	0	1	1	642.683898925781	1926.03714351734	0.00918328293531646	5.8957812901402E-06	HCD	MS2	0	41.325	48.9440261253333	44355	MSO1_030218_02.raw	0/0	4.22122716903687			0	1.335E-06
False	High	Sequest HT (A2)	Unambiguous	[K].EISGTHGPVYDLADIVTYLK.[I]		1	2	Q0JMY8	Q0JMY8; A2WPN7	0	3	0.4958	0	1	1	731.047973632813	2191.12936763844	0.566903606863712	0.000414052812478379	HCD	MS2	0	32.2	48.9448822930667	44356	MSO1_030218_02.raw	0/0	3.59191203117371			0	1.109E-07
False	High	Sequest HT (A2)	Unambiguous	[K].AHGLAPEIPEDLYFLIK.[K]		1	2	Q69UI1	Q69UI2; Q69UI1	0	3	0.6266	0	1	1	642.684509277344	1926.03897457203	0.959868325785117	0.00061624734379014	CID	MS2		33.1	48.9457803050667	44357	MSO1_030218_02.raw	0/0	3.08398580551147			0	1.869E-05
False	High	Sequest HT (A2)	Unambiguous	[K].DGTTLLWDLTEGK.[M]		1	1	Q6L4F8	Q6L4F8	0	2	0.5267	0	1	1	724.867248535156	1448.72722044031	0.324409218249019	0.000234990156286585	CID	MS2		26.26	48.9536464962667	44365	MSO1_030218_02.raw	0/0	4.12189865112305	5670036.25	48.9171562194824	0	4.832E-05
False	High	Sequest HT (A2)	Unambiguous	[K].FAPQPIPENSLLSGPLEPTnEWYAVAK.[I]	N20(Deamidated)	1	1	Q67WR2	Q67WR2	0	3	0.0095	0	1	1	990.509094238281	2969.51272945484	6.60518279766919	0.00653801494790107	CID	MS2		33.1	50.3989930288	45650	MSO1_030218_02.raw	0/0	5.24976253509521	9351152.5	50.4469985961914	0	3.94E-05
False	High	Sequest HT (A2)	Unambiguous	[K].FAPQPIPEnSLLSGPLEPTNEWYAVAK.[I]	N9(Deamidated)	1	1	Q67WR2	Q67WR2	0	3		0.0095	2	2	990.509094238281	2969.51272945484	6.60518279766919	0.00653801494790107	CID	MS2		33.1	50.3989930288	45650	MSO1_030218_02.raw	0/0	5.19506454467773	9351152.5	50.4469985961914	0	8.045E-05
False	High	Sequest HT (A2)	Unambiguous	[K].QQFAEELLAYTDAFNK.[A]		1	1	A1XBB7	A1XBB7	0	2	0.4739	0	1	1	944.461303710938	1887.91533079188	1.59519160107564	0.00150579093758552	HCD	MS2	55.34295	39.375	50.4050281506667	45656	MSO1_030218_02.raw	0/0	4.22085571289063			0	1.184E-06
False	High	Sequest HT (A2)	Unambiguous	[R].NPEEIPWAAAGAEYVVESTGVFTDKDK.[A]		1	1	Q6K5G8	Q6K5G8	1	3	0.5907	0	1	1	975.137817382813	2923.39889888844	-0.242728212742809	-0.000236530520699792	HCD	MS2	14.33018	37.86	52.189901612	47301	MSO1_030218_02.raw	0/0	6.4473352432251			0	5.284E-11
False	High	Sequest HT (A2)	Unambiguous	[K].GIIGYVEEDLVSTDFVGDSR.[S]		1	1	A2YQT7	A2YQT7	0	2	0.6034	0	1	1	1086.029296875	2171.05131712	0.48275252518897	0.000524039999845627	HCD	MS2	0	41.565	52.2023572336	47312	MSO1_030218_02.raw	0/0	4.69042015075684	3161815.875	52.2720947265625	0	3.996E-07
False	High	Sequest HT (A2)	Unambiguous	[K].AIELDGESDGSELQSALAEWTGQR.[T]		1	1	P55142	P55142	0	2	0.5464	0	1	1	1281.60034179688	2562.19340696375	-0.789364553001724	-0.00101125312494332	HCD	MS2	0	40.125	52.2221726584	47331	MSO1_030218_02.raw	0/0	4.63236379623413	12102224.375	52.2884941101074	0	9.899E-08
False	High	Sequest HT (A2)	Unambiguous	[K].AIELDGESDGSELQSALAEWTGQR.[T]		1	1	P55142	P55142	0	2	0.7034	0	1	1	1281.60034179688	2562.19340696375	-0.789364553001724	-0.00101125312494332	CID	MS2		33.1	52.2239101602667	47333	MSO1_030218_02.raw	0/0	4.98838329315186	12102224.375	52.2884941101074	0	2.141E-06
False	High	Sequest HT (A2)	Unambiguous	[K].IFSHPDVVAEVPWYGIEQEYTLLQK.[D]		1	1	P14654	P14654	0	3	0.5643	0	1	1	987.837768554688	2961.49875240406	-1.53076849834805	-0.00151112531254209	HCD	MS2	17.9491	33.1	52.2324618376	47341	MSO1_030218_02.raw	0/0	5.20855379104614			0	2.405E-07
False	High	Sequest HT (A2)	Unambiguous	[R].TVPAAVPAIVFLSGGQSEEEATVNLNAMNK.[L]		1	1	Q5N725	Q5N725	0	3	0.6627	0	1	1	1019.85626220703	3057.55423336109	-0.618951485629429	-0.000630826302161343	CID	MS2		33.1	52.2333494096	47342	MSO1_030218_02.raw	0/0	4.24247646331787			0	1.059E-08
False	High	Sequest HT (A2)	Unambiguous	[K].IFSHPDVVAEVPWYGIEQEYTLLQK.[D]		1	1	P14654	P14654	0	3	0.6501	0	1	1	987.838623046875	2961.50131588063	-0.665168728525462	-0.000656633125042087	CID	MS2		41.475	52.2344579034667	47343	MSO1_030218_02.raw	0/0	5.22961568832397			0	1.711E-09
False	High	Sequest HT (A2)	Unambiguous	[K].FITHSVPFSEINTAFDLMLK.[G]		1	1	Q0ITW7	Q0ITW7	0	3	0.5106	0	1	1	770.73193359375	2310.18124752125	-1.13355858280247	-0.00087290958314649	HCD	MS2	15.4653	41.595	52.2354410816	47344	MSO1_030218_02.raw	0/0	4.69555616378784			0	5.749E-06
False	High	Sequest HT (A2)	Unambiguous	[K].FITHSVPFSEINTAFDLMLK.[G]		1	1	Q0ITW7	Q0ITW7	0	3	0.5452	0	1	1	770.732727050781	2310.18362789234	-0.103176919885768	-7.94525518964899E-05	CID	MS2		33.1	52.2372376893333	47346	MSO1_030218_02.raw	0/0	3.2098240852356			0	1.139E-06
False	High	Sequest HT (A2)	Unambiguous	[K].AIELDGESDGSELQSALAEWTGQR.[T]		1	1	P55142	P55142	0	3	0.6164	0	1	1	854.737182617188	2562.19699459156	0.610851750273646	0.000521707187544962	HCD	MS2	61.07697	33.1	52.2692852530667	47378	MSO1_030218_02.raw	0/0	4.37670421600342	27907859.5	52.355110168457	0	1.042E-06
False	High	Sequest HT (A2)	Unambiguous	[K].AIELDGESDGSELQSALAEWTGQR.[T]		1	1	P55142	P55142	0	3	0.6768	0	1	1	854.737182617188	2562.19699459156	0.610851750273646	0.000521707187544962	CID	MS2		40.575	52.2712958226667	47380	MSO1_030218_02.raw	0/0	6.55673599243164	27907859.5	52.355110168457	0	2.796E-08
False	High	Sequest HT (A2)	Unambiguous	[R].SLLTEEcDVLIPAALGGVINK.[D]	C7(Carbamidomethyl)	1	1	A2XMV1	A2XMV1	0	2	0.5317	0	1	1	1106.59814453125	2212.1890124325	-0.15070477619165	-0.000166693750127678	HCD	MS2	0	33.1	52.2927257949333	47401	MSO1_030218_02.raw	0/0	3.31162214279175			0	2.714E-05
False	High	Sequest HT (A2)	Unambiguous	[R].RLPVVNPATEATIGDIPAATAEDVELAVSAAR.[D]		1	1	O24174	O24174	1	3	0.5124	0	1	1	1073.24230957031	3217.71237545094	1.88955435309208	0.00202667697916089	HCD	MS2	68.65057	41.295	52.3218936301333	47429	MSO1_030218_02.raw	0/0	4.44855833053589	9818658.5	52.4207649230957	0	1.904E-05
False	High	Sequest HT (A2)	Unambiguous	[K].ANLEYAVEAAADFLNK.[A]		2	2	Q0DHF6; A2Y5L9	Q0DHF6; A2Y5L9	0	3	0.6561	0	1	1	580.292358398438	1738.86252193531	-1.21853342573606	-0.000706288229215109	CID	MS2		38.34	52.1852081114667	47296	MSO1_030218_02.raw	0/0	5.35428857803345			0	6.922E-09
False	High	Sequest HT (A2)	Unambiguous	[K].ANSEATLGTYQGDAVLGEGASESLHVK.[D]		1	1	Q5N725	Q5N725	0	3	0.5473	0	1	1	902.106079101563	2704.30368404469	-0.872107400339576	-0.000786148437479521	HCD	MS2	0	24.535	52.3660371824	47469	MSO1_030218_02.raw	0/0	5.80553483963013			0	1.927E-08
False	High	Sequest HT (A2)	Unambiguous	[K].MTAEIGEQVQIVGDDLLVTNPTR.[V]		1	1	Q42971	Q42971	0	3	0.5213	0	1	1	833.763305664063	2499.27536373219	-0.225972573179174	-0.000188255937549305	HCD	MS2	49.21711	33.1	52.3778534381333	47481	MSO1_030218_02.raw	0/0	4.92574596405029			0	2.269E-06
False	High	Sequest HT (A2)	Unambiguous	[K].MTAEIGEQVQIVGDDLLVTNPTR.[V]		1	1	Q42971	Q42971	0	3	0.5448	0	1	1	833.763305664063	2499.27536373219	-0.225972573179174	-0.000188255937549305	CID	MS2		39.96	52.3798597584	47483	MSO1_030218_02.raw	0/0	3.91348266601563			0	3.417E-05
False	High	Sequest HT (A2)	Unambiguous	[K].GIIGYVEEDLVSTDFVGDSR.[S]		1	1	A2YQT7	A2YQT7	0	3	0.4636	0	1	1	724.355285644531	2171.05130367359	0.476559022246999	0.000344877864487595	HCD	MS2	71.44845	41.985	52.4130333317333	47513	MSO1_030218_02.raw	0/0	3.43487048149109	8903838.5	52.4021797180176	0	1.693E-05
False	High	Sequest HT (A2)	Unambiguous	[K].GIIGYVEEDLVSTDFVGDSR.[S]		1	1	A2YQT7	A2YQT7	0	3	0.6012	0	1	1	724.355285644531	2171.05130367359	0.476559022246999	0.000344877864487595	CID	MS2		22.81	52.4148127133333	47515	MSO1_030218_02.raw	0/0	3.25854396820068	8903838.5	52.4021797180176	0	2.358E-05
False	High	Sequest HT (A2)	Unambiguous	[R].EGNFDLVGNNMPVFFIR.[D]		1	2	A2YH64	Q0D9C4; A2YH64	0	2	0.6276	0	1	1	984.986572265625	1968.96586790125	1.12982342639741	0.00111229062497387	CID	MS2		33.1	52.4231577173333	47522	MSO1_030218_02.raw	0/0	4.85847520828247	33965893.25	52.450496673584	0	3.332E-06
False	High	Sequest HT (A2)	Unambiguous	[K].GILGYVEEDLVSTDFQGDSR.[S]		1	1	Q6K5G8	Q6K5G8	0	2	0.3421	0	1	1	1100.52453613281	2200.04179563563	0.61954571591754	0.000681512812434448	HCD	MS2	0	41.355	52.4252784997333	47524	MSO1_030218_02.raw	0/0	3.42066836357117	4826213.375	52.4613571166992	0	5.59E-07
False	High	Sequest HT (A2)	Unambiguous	[K].GILGYVEEDLVSTDFQGDSR.[S]		1	1	Q6K5G8	Q6K5G8	0	2	0.4144	0	1	1	1100.52453613281	2200.04179563563	0.61954571591754	0.000681512812434448	CID	MS2		33.1	52.4270536581333	47526	MSO1_030218_02.raw	0/0	4.03226518630981	4826213.375	52.4613571166992	0	1.988E-06
False	High	Sequest HT (A2)	Unambiguous	[K].DGESFSNIPTNAVnAVTWGVFPGK.[E]	N14(Deamidated)	1	1	Q75HE6	Q75HE6	0	3	0.0069	0	1	1	836.745849609375	2508.22299556813	7.51586674819405	0.00628377604179198	HCD	MS2	44.22125	41.745	52.4657997354667	47560	MSO1_030218_02.raw	0/0	4.34270238876343	1977732.25	52.4454879760742	0	8.788E-05
False	High	Sequest HT (A2)	Unambiguous	[K].DGESFSNIPTNAVNAVTWGVFPGK.[E]		1	1	Q75HE6	Q75HE6	0	2	0.6329	0	1	1	1254.11315917969	2507.21904172938	-0.43335270501689	-0.000543255312322799	HCD	MS2	0	33.1	52.4666598949333	47561	MSO1_030218_02.raw	0/0	3.15575170516968	2166327.125	52.4658126831055	0	1.577E-05
False	High	Sequest HT (A2)	Unambiguous	[K].DGESFSNIPTNAVnAVTWGVFPGK.[E]	N14(Deamidated)	1	1	Q75HE6	Q75HE6	0	3	0.0484	0	1	1	836.745849609375	2508.22299556813	7.51586674819405	0.00628377604179198	CID	MS2		33.1	52.4675829965333	47562	MSO1_030218_02.raw	0/0	3.72053050994873	1977732.25	52.4454879760742	0	3.306E-06
False	High	Sequest HT (A2)	Unambiguous	[K].DGESFSNIPTnAVNAVTWGVFPGK.[E]	N11(Deamidated)	1	1	Q75HE6	Q75HE6	0	3		0.0484	2	2	836.745849609375	2508.22299556813	7.51586674819405	0.00628377604179198	CID	MS2		33.1	52.4675829965333	47562	MSO1_030218_02.raw	0/0	3.54215931892395	1977732.25	52.4454879760742	0	1.661E-05
False	High	Sequest HT (A2)	Unambiguous	[R].NPLQFDNSYFTELLSGDK.[E]		1	2	Q10N21	Q10N21; A2XFC7	0	2	0.7902	0	1	1	1044.49963378906	2087.99199094813	-0.0167729927874689	-1.75109375959437E-05	CID	MS2		28.885	52.5119266122667	47602	MSO1_030218_02.raw	0/0	5.72252368927002	114204321	52.5981750488281	0	1.033E-08
False	High	Sequest HT (A2)	Unambiguous	[K].ANLEYAVEAAADFLNK.[A]		2	2	Q0DHF6; A2Y5L9	Q0DHF6; A2Y5L9	0	3	0.5626	0	1	1	580.292846679688	1738.86398677906	-0.376119522071846	-0.000218006979215109	HCD	MS2	0	24.58027	52.5241741698667	47614	MSO1_030218_02.raw	0/0	5.35220193862915	111458064.875	52.4312133789063	0	6.796E-08
False	High	Sequest HT (A2)	Unambiguous	[K].ANSEATLGTYQGDAVLGEGASESLHVK.[D]		1	1	Q5N725	Q5N725	0	3	0.6322	0	1	1	902.107543945313	2704.30807857594	0.752905146669977	0.000678695312520479	CID	MS2		33.985	52.3682518525333	47471	MSO1_030218_02.raw	0/0	3.66816139221191			0	1.474E-08
False	High	Sequest HT (A2)	Unambiguous	[K].ANLEYAVEAAADFLNK.[A]		2	2	Q0DHF6; A2Y5L9	Q0DHF6; A2Y5L9	0	2	0.5752	0	1	1	869.936584472656	1738.86589231531	0.719731302234862	0.00062575765616657	CID	MS2		29.365	52.1841830413333	47295	MSO1_030218_02.raw	0/0	4.99316835403442			0	1.468E-07
False	High	Sequest HT (A2)	Unambiguous	[K].ANLEYAVEAAADFLNK.[A]		2	2	Q0DHF6; A2Y5L9	Q0DHF6; A2Y5L9	0	3	0.5846	0	1	1	580.292358398438	1738.86252193531	-1.21853342573606	-0.000706288229215109	HCD	MS2	47.23571	29.35	52.1833307712	47294	MSO1_030218_02.raw	0/0	5.19922924041748			0	1.003E-06
False	High	Sequest HT (A2)	Unambiguous	[K].ANLEYAVEAAADFLNK.[A]		2	2	Q0DHF6; A2Y5L9	Q0DHF6; A2Y5L9	0	2	0.5948	0	1	1	869.936584472656	1738.86589231531	0.719731302234862	0.00062575765616657	HCD	MS2	0	41.49	52.1824725408	47293	MSO1_030218_02.raw	0/0	4.58847522735596			0	1.271E-07
False	High	Sequest HT (A2)	Unambiguous	[K].MTAEIGEQVqIVGDDLLVTNPTR.[V]	Q10(Deamidated)	1	1	Q42971	Q42971	0	3		0.0046	2	2	834.097534179688	2500.27804927906	7.24115870518922	0.00603492635411736	CID	MS2		33.1	51.7364152309333	46869	MSO1_030218_02.raw	0/0	4.36462736129761	3963184.5	51.6921463012695	0	7.673E-05
False	High	Sequest HT (A2)	Unambiguous	[K].DVTELIGNTPLVYLNR.[V]		1	1	Q9XEA6	Q9XEA6	0	3	0.4649	0	1	1	606.331420898438	1816.97970943531	-0.346610623003519	-0.00020992822912073	HCD	MS2	39.23601	33.1	51.7393190666667	46872	MSO1_030218_02.raw	0/0	2.98577570915222	13136042.375	51.809455871582	0	2.799E-05
False	High	Sequest HT (A2)	Unambiguous	[K].DVTELIGNTPLVYLNR.[V]		1	1	Q9XEA6	Q9XEA6	0	3	0.7591	0	1	1	606.331420898438	1816.97970943531	-0.346610623003519	-0.00020992822912073	CID	MS2		41.025	51.7412879258667	46874	MSO1_030218_02.raw	0/0	4.11183738708496	13136042.375	51.809455871582	0	7.056E-07
False	High	Sequest HT (A2)	Unambiguous	[K].VSAHGIEGATSLAEQTIVQALTTAR.[E]		1	1	Q9MAX5	Q9MAX5	0	3	0.5255	0	1	1	842.117736816406	2524.33865718922	0.832812571923012	0.000700766406225739	HCD	MS2	0	49.895	51.8113705493333	46941	MSO1_030218_02.raw	0/0	5.28603458404541			0	8.817E-08
False	High	Sequest HT (A2)	Unambiguous	[R].EGLVSEAIESFIR.[A]		1	2	Q2QYW2	Q2RBN7; Q2QYW2	0	2	0.6162	0	1	1	725.383056640625	1449.75883665125	0.311570020752881	0.000225850625042767	HCD	MS2	0	41.67	51.8509663992	46981	MSO1_030218_02.raw	0/0	3.57071995735168	5837334.375	51.9398574829102	0	6.504E-06
False	High	Sequest HT (A2)	Unambiguous	[R].EGLVSEAIESFIR.[A]		1	2	Q2QYW2	Q2RBN7; Q2QYW2	0	2	0.6147	0	1	1	725.383056640625	1449.75883665125	0.311570020752881	0.000225850625042767	CID	MS2		33.1	51.8526036669333	46983	MSO1_030218_02.raw	0/0	3.26531291007996	5837334.375	51.9398574829102	0	6.124E-05
False	High	Sequest HT (A2)	Unambiguous	[R].DSVVALGGPSWTVLLGR.[R]		1	2	A2YPX3	Q0D3N0; A2YPX3	0	2	0.409	0	1	1	863.977722167969	1726.94816770594	-0.276518971018589	-0.000238767031191855	HCD	MS2	41.26283	28.945	51.867714036	46998	MSO1_030218_02.raw	0/0	3.3461639881134	4979710.5	51.8555068969727	0	6.028E-06
False	High	Sequest HT (A2)	Unambiguous	[R].DSVVALGGPSWTVLLGR.[R]		1	2	A2YPX3	Q0D3N0; A2YPX3	0	2	0.4873	0	1	1	863.977722167969	1726.94816770594	-0.276518971018589	-0.000238767031191855	CID	MS2		36.57	51.8700800877333	46999	MSO1_030218_02.raw	0/0	3.55179071426392	4979710.5	51.8555068969727	0	2.583E-05
False	High	Sequest HT (A2)	Unambiguous	[K].SAWSEAYNQLVAAIK.[Q]		1	1	O04985	O04985	0	2	0.5479	0	1	1	825.927856445313	1650.84843626063	-0.0972950368320881	-8.03096875188203E-05	HCD	MS2	0	33.1	51.8729589466667	47002	MSO1_030218_02.raw	0/0	4.06652402877808	171425804	51.73779296875	0	3.06E-08
False	High	Sequest HT (A2)	Unambiguous	[R].TVPAAVPAIVFLSGGQSEEEATVNLNAMNK.[L]		1	1	Q5N725	Q5N725	0	3	0.694	0	1	1	1019.85681152344	3057.55588131031	-0.0799755352542712	-8.15098959113432E-05	CID	MS2		28.03	51.8738403626667	47003	MSO1_030218_02.raw	0/0	4.64140319824219			0	4.104E-08
False	High	Sequest HT (A2)	Unambiguous	[K].SAWSEAYNQLVAAIK.[Q]		1	1	O04985	O04985	0	2	0.5646	0	1	1	825.927856445313	1650.84843626063	-0.0972950368320881	-8.03096875188203E-05	CID	MS2		38.30235	51.8748573042667	47004	MSO1_030218_02.raw	0/0	4.57473516464233	171425804	51.73779296875	0	1.381E-06
False	High	Sequest HT (A2)	Unambiguous	[R].SLLTEEcDVLIPAALGGVINK.[D]	C7(Carbamidomethyl)	1	1	A2XMV1	A2XMV1	0	2	0.7352	0	1	1	1106.59802246094	2212.18876829188	-0.261066317106451	-0.000288764062627678	CID	MS2		30.175	51.9132031882667	47041	MSO1_030218_02.raw	0/0	4.38081979751587	158762505	52.0692672729492	0	2.365E-05
False	High	Sequest HT (A2)	Unambiguous	[R].SLLTEEcDVLIPAALGGVINK.[D]	C7(Carbamidomethyl)	1	1	A2XMV1	A2XMV1	0	3	0.6859	0	1	1	738.069091796875	2212.19272213063	1.52623039756783	0.00112543687492206	CID	MS2		33.1	51.9605511768	47081	MSO1_030218_02.raw	0/0	4.33409070968628	125389154	52.0815124511719	0	2.587E-09
False	High	Sequest HT (A2)	Unambiguous	[K].SAWSEAYNQLVAAIK.[Q]		1	1	O04985	O04985	0	3	0.5373	0	1	1	550.954162597656	1650.84793453297	-0.401216097295598	-0.000220782343755369	HCD	MS2	0	33.1	51.9635279581333	47084	MSO1_030218_02.raw	0/0	3.35069823265076			0	1.646E-05
False	High	Sequest HT (A2)	Unambiguous	[K].SAWSEAYNQLVAAIK.[Q]		1	1	O04985	O04985	0	3	0.6444	0	1	1	550.954162597656	1650.84793453297	-0.401216097295598	-0.000220782343755369	CID	MS2		41.175	51.9655805496	47086	MSO1_030218_02.raw	0/0	5.2302131652832			0	2.96E-08
False	High	Sequest HT (A2)	Unambiguous	[K].SFVSEYPIVSIEDPFDQDDWEHYAK.[M]		1	1	Q42971	Q42971	0	3	0.5074	0	1	1	1006.12316894531	3016.35495357594	0.871796678689342	0.000876548645919684	HCD	MS2	0	30.52	52.0096804277333	47126	MSO1_030218_02.raw	0/0	4.72688579559326			0	1.459E-06
False	High	Sequest HT (A2)	Unambiguous	[K].DVTELIGNTPLVYLNR.[V]		1	1	Q9XEA6	Q9XEA6	0	2	0.626	0	1	1	908.994018554688	1816.98076047938	0.231845863173797	0.000210629687558139	CID	MS2		33.1	52.0105113474667	47127	MSO1_030218_02.raw	0/0	3.76581788063049			0	1.425E-05
False	High	Sequest HT (A2)	Unambiguous	[K].SFVSEYPIVSIEDPFDQDDWEHYAK.[M]		1	1	Q42971	Q42971	0	3	0.4929	0	1	1	1006.12377929688	3016.35678463063	1.47883938818102	0.00148690020841968	CID	MS2		39.345	52.0116093162667	47128	MSO1_030218_02.raw	0/0	2.82347106933594			0	9.947E-06
False	High	Sequest HT (A2)	Unambiguous	[K].ANSEATLGTYQGDAVLGEGASESLHVK.[D]		1	1	Q5N725	Q5N725	0	3	0.6229	0	1	1	902.108276367188	2704.31027584156	1.56541142017475	0.00141111718752048	HCD	MS2	0	24.535	52.0134175082667	47130	MSO1_030218_02.raw	0/0	6.55011558532715			0	1.298E-10
False	High	Sequest HT (A2)	Unambiguous	[K].ANSEATLGTYQGDAVLGEGASESLHVK.[D]		1	1	Q5N725	Q5N725	0	3	0.5607	0	1	1	902.106262207031	2704.30423336109	-0.668980831963382	-0.000603042968729521	CID	MS2		33.985	52.0154839381333	47132	MSO1_030218_02.raw	0/0	3.21303415298462			0	8.579E-06
False	High	Sequest HT (A2)	Unambiguous	[K].GILGYVEEDLVSTDFQGDSR.[S]		1	1	Q6K5G8	Q6K5G8	0	2	0.6742	0	1	1	1100.52795410156	2200.04863157313	3.72673292878628	0.00409948156243445	CID	MS2		33.1	52.0311229954667	47148	MSO1_030218_02.raw	0/0	4.42379999160767			0	7.788E-06
False	High	Sequest HT (A2)	Unambiguous	[K].IYIDATEPSFAVAEIWTSMAnGGDGKPnYDQNAHR.[Q]	N21(Deamidated); N28(Deamidated)	1	1	P17654	P17654	0	4	0.1024	0	1	1	960.946472167969	3840.76405878188	5.0642294288034	0.00486260296855634	HCD	MS2	0	33.1	52.1193461453333	47232	MSO1_030218_02.raw	0/0	5.37241506576538	8611339.25	52.1332321166992	0	3.221E-08
False	High	Sequest HT (A2)	Unambiguous	[K].IYIDATEPSFAVAEIWTSMANGGDGKPNYDqnAHR.[Q]	Q31(Deamidated); N32(Deamidated)	1	1	P17654	P17654	0	4	0.0196	0	1	1	960.946472167969	3840.76405878188	5.0642294288034	0.00486260296855634	CID	MS2		41.445	52.1215522370667	47234	MSO1_030218_02.raw	0/0	4.60381746292114	8611339.25	52.1332321166992	0	7.302E-05
False	High	Sequest HT (A2)	Unambiguous	[K].IYIDATEPSFAVAEIWTSMANGGDGKPnYDQnAHR.[Q]	N28(Deamidated); N32(Deamidated)	1	1	P17654	P17654	0	4		0.0196	2	2	960.946472167969	3840.76405878188	5.0642294288034	0.00486260296855634	CID	MS2		41.445	52.1215522370667	47234	MSO1_030218_02.raw	0/0	4.51224708557129	8611339.25	52.1332321166992	0	4.392E-05
False	High	Sequest HT (A2)	Unambiguous	[K].ILLDVADALEANEDLIR.[S]		1	1	O04226	O04226	0	2	0.6205	0	1	1	942.009338378906	1883.01140012781	-0.336201880813535	-0.000316536093578179	CID	MS2		33.1	52.1441907138667	47254	MSO1_030218_02.raw	0/0	4.97910594940186	5704809.75	52.1243934631348	0	9.201E-09
False	High	Sequest HT (A2)	Unambiguous	[K].WTVQqAAELSVAAPTIEASLDSR.[F]	Q5(Deamidated)	1	1	Q9LI00	Q9LI00	0	3	0.0284	0	1	1	815.421936035156	2444.25125484547	8.54906551339295	0.00696529515619101	HCD	MS2	61.0639	41.325	52.1578112752	47268	MSO1_030218_02.raw	0/0	4.21962404251099			0	8.014E-05
False	High	Sequest HT (A2)	Unambiguous	[K].WTVqQAAELSVAAPTIEASLDSR.[F]	Q4(Deamidated)	1	1	Q9LI00	Q9LI00	0	3		0.0284	2	2	815.421936035156	2444.25125484547	8.54906551339295	0.00696529515619101	HCD	MS2	61.0639	41.325	52.1578112752	47268	MSO1_030218_02.raw	0/0	4.10163879394531			0	7.512E-05
False	High	Sequest HT (A2)	Unambiguous	[K].MTAEIGEQVqIVGDDLLVTNPTR.[V]	Q10(Deamidated)	1	1	Q42971	Q42971	0	3	0.0081	0	1	1	834.09765625	2500.27841549	7.3876278506497	0.00615699666661736	HCD	MS2	33.70405	41.835	52.1750851032	47285	MSO1_030218_02.raw	0/0	4.92245674133301	1947613.25	52.146785736084	0	1.745E-06
False	High	Sequest HT (A2)	Unambiguous	[K].MTAEIGEqVQIVGDDLLVTNPTR.[V]	Q8(Deamidated)	1	1	Q42971	Q42971	0	3		0.0081	2	2	834.09765625	2500.27841549	7.3876278506497	0.00615699666661736	HCD	MS2	33.70405	41.835	52.1750851032	47285	MSO1_030218_02.raw	0/0	4.88433694839478	1947613.25	52.146785736084	0	5.187E-06
False	High	Sequest HT (A2)	Unambiguous	[K].ANLEYAVEAAADFLNK.[A]		2	2	Q0DHF6; A2Y5L9	Q0DHF6; A2Y5L9	0	2	0.6404	0	1	1	869.93603515625	1738.8647936825	0.0879208744867015	7.64412499165701E-05	CID	MS2		29.365	52.5250470357333	47615	MSO1_030218_02.raw	0/0	6.09361362457275	87701635.25	52.5345153808594	0	9.814E-09
False	High	Sequest HT (A2)	Unambiguous	[K].ANLEYAVEAAADFLNK.[A]		2	2	Q0DHF6; A2Y5L9	Q0DHF6; A2Y5L9	0	3	0.5962	0	1	1	580.292846679688	1738.86398677906	-0.376119522071846	-0.000218006979215109	CID	MS2		37.04179	52.5260721341333	47616	MSO1_030218_02.raw	0/0	5.773118019104	111458064.875	52.4312133789063	0	2.282E-10
False	High	Sequest HT (A2)	Unambiguous	[R].NPEEIPWAAAGAEYVVESTGVFTDKDK.[A]		1	1	Q6K5G8	Q6K5G8	1	3	0.6261	0	1	1	975.138610839844	2923.40127925953	0.571519379972598	0.000556926510550208	CID	MS2		8.388774	52.5345735213333	47624	MSO1_030218_02.raw	0/0	2.3789165019989			0	3.382E-08
False	High	Sequest HT (A2)	Unambiguous	[K].GIIGYVEEDLVSTDFVGDSR.[S]		1	1	A2YQT7	A2YQT7	0	2	0.7752	0	1	1	1086.029296875	2171.05131712	0.48275252518897	0.000524039999845627	CID	MS2		25.36	52.5502770149333	47639	MSO1_030218_02.raw	0/0	5.56376504898071			0	6.656E-07
False	High	Sequest HT (A2)	Unambiguous	[K].ANLEYAVEAAADFLNK.[A]		2	2	Q0DHF6; A2Y5L9	Q0DHF6; A2Y5L9	0	3	0.5537	0	1	1	580.29248046875	1738.86288814625	-1.00792994982001	-0.000584217916715109	HCD	MS2	0	32.26	53.0637481384	48109	MSO1_030218_02.raw	0/0	3.54015302658081			0	1.528E-05
False	High	Sequest HT (A2)	Unambiguous	[K].ANLEYAVEAAADFLNK.[A]		2	2	Q0DHF6; A2Y5L9	Q0DHF6; A2Y5L9	0	3	0.6215	0	1	1	580.29248046875	1738.86288814625	-1.00792994982001	-0.000584217916715109	CID	MS2		40.845	53.0656523424	48111	MSO1_030218_02.raw	0/0	5.01953983306885			0	4.705E-08
False	High	Sequest HT (A2)	Unambiguous	[R].LGANSLLDIVVFGR.[A]		1	1	Q6ZDY8	Q6ZDY8	0	2	0.4296	0	1	1	737.424987792969	1473.84269895594	0.210040055754831	0.000154782968820655	HCD	MS2	0	41.755	53.0980509765333	48143	MSO1_030218_02.raw	0/0	2.90931987762451			0	2.61E-06
False	High	Sequest HT (A2)	Unambiguous	[R].LGANSLLDIVVFGR.[A]		1	1	Q6ZDY8	Q6ZDY8	0	2	0.6493	0	1	1	737.424987792969	1473.84269895594	0.210040055754831	0.000154782968820655	CID	MS2		33.1	53.0996922949333	48145	MSO1_030218_02.raw	0/0	2.87955260276794			0	1.533E-05
False	High	Sequest HT (A2)	Unambiguous	[K].YIPSNTFSYYDQVLDTAAmLGAVPER.[Y]	M19(Oxidation)	1	1	Q2QLY5	Q2QLY5	0	3	0.5598	0	1	1	979.804077148438	2937.39767818531	0.0605111539549914	5.92484374587106E-05	HCD	MS2	0	33.1	53.1108334786667	48155	MSO1_030218_02.raw	0/0	4.68481636047363	97604083.25	53.1925659179688	0	1.259E-06
False	High	Sequest HT (A2)	Unambiguous	[R].STFYTQDPVVGYTDYPFLEEIDEESR.[T]		1	1	Q84QK0	Q84QK0	0	3	0.4588	0	1	1	1034.13647460938	3100.39487056813	0.092890797327339	9.59993749347632E-05	HCD	MS2	35.75241	33.1	53.1839011216	48226	MSO1_030218_02.raw	0/0	3.8834536075592	16156554.5625	53.1849517822266	0	1.507E-05
False	High	Sequest HT (A2)	Unambiguous	[R].STFYTQDPVVGYTDYPFLEEIDEESR.[T]		1	1	Q84QK0	Q84QK0	0	3	0.7639	0	1	1	1034.13647460938	3100.39487056813	0.092890797327339	9.59993749347632E-05	CID	MS2		41.61	53.1858783906667	48228	MSO1_030218_02.raw	0/0	5.58838796615601	16156554.5625	53.1849517822266	0	2.087E-08
False	High	Sequest HT (A2)	Unambiguous	[R].NPDEIPWAEAGAEYVVESTGVFTDKEK.[A]		1	1	A2YQT7	A2YQT7	1	3	0.6173	0	1	1	994.473449707031	2981.40579586109	0.237512539542492	0.000236040364598011	CID	MS2		17.17566	53.2125540893333	48254	MSO1_030218_02.raw	0/0	1.96452963352203	15372497	53.1165161132813	0	8.07E-07
False	High	Sequest HT (A2)	Unambiguous	[K].NAPEGTYDAVIVDSSDPIGPAqELFEKPFFQSVAR.[A]	Q22(Deamidated)	1	1	Q9SMB1	Q9SMB1	0	3	0.0438	0	1	1	1265.95874023438	3795.86166744313	6.01751922902287	0.00761384437506167	CID	MS2		33.1	53.2532771813333	48294	MSO1_030218_02.raw	0/0	3.20263695716858	7055069.1875	53.3904724121094	0	2.493E-05
False	High	Sequest HT (A2)	Unambiguous	[K].NAPEGTYDAVIVDSSDPIGPAQELFEKPFFqSVAR.[A]	Q31(Deamidated)	1	1	Q9SMB1	Q9SMB1	0	3		0.0438	2	2	1265.95874023438	3795.86166744313	6.01751922902287	0.00761384437506167	CID	MS2		33.1	53.2532771813333	48294	MSO1_030218_02.raw	0/0	3.06341481208801	7055069.1875	53.3904724121094	0	5.211E-05
False	High	Sequest HT (A2)	Unambiguous	[K].ALGVDTVPVLVGPVSYLLLSKPAK.[G]		2	2	Q2QLY5; Q2QLY4	Q2QLY5; Q2QLY4	0	3	0.8837	0	1	1	812.820739746094	2436.44766597828	0.0233652802020001	1.89760936943154E-05	CID	MS2		10.34726	53.2707576818667	48311	MSO1_030218_02.raw	0/0	2.14830136299133			0	4.066E-07
False	High	Sequest HT (A2)	Unambiguous	[R].NPEEIPWAAAGAEYVVESTGVFTDKDK.[A]		1	1	Q6K5G8	Q6K5G8	1	3	0.6023	0	1	1	975.136901855469	2923.39615230641	-1.18224466587597	-0.00115205786444979	HCD	MS2	9.97369	35.295	53.2767161034667	48317	MSO1_030218_02.raw	0/0	6.20576333999634			0	5.02E-12
False	High	Sequest HT (A2)	Unambiguous	[R].NPFGQVPALQDGDLFLWESR.[A]		1	1	O82451	O82451	0	2	0.6231	0	1	1	1145.06982421875	2289.1323718075	1.0986652823548	0.00125749375024498	HCD	MS2	0	33.1	53.3050686328	48340	MSO1_030218_02.raw	0/0	4.50855684280396	41601754	53.4799041748047	0	1.551E-07
False	High	Sequest HT (A2)	Unambiguous	[K].IFSSPEVASEEPWYGIEQEYTLLQK.[D]		1	1	P14656	P14656	0	3	0.6904	0	1	1	981.813781738281	2943.42679195484	-1.0375804134791	-0.0010180150522198	CID	MS2		33.1	53.3059458445333	48341	MSO1_030218_02.raw	0/0	6.03562355041504			0	1.683E-06
False	High	Sequest HT (A2)	Unambiguous	[R].NPFGQVPALQDGDLFLWESR.[A]		1	1	O82451	O82451	0	2	0.699	0	1	1	1145.06982421875	2289.1323718075	1.0986652823548	0.00125749375024498	CID	MS2		41.625	53.3070269992	48342	MSO1_030218_02.raw	0/0	4.84652805328369	41601754	53.4799041748047	0	3.716E-06
False	High	Sequest HT (A2)	Unambiguous	[R].QELVNWVnAVGGPAMTFDFTTK.[G]	N8(Deamidated)	1	1	P27933	P27933	0	2	0.0833	0	1	1	1213.59680175781	2426.18632688563	6.86423781868871	0.00832690281225568	HCD	MS2	32.07692	28.63	53.320193032	48356	MSO1_030218_02.raw	0/0	4.44287157058716			0	7.577E-06
False	High	Sequest HT (A2)	Unambiguous	[R].NPFGQVPALqDGDLFLWESR.[A]	Q10(Deamidated)	1	1	O82451	O82451	0	3	0.0668	0	1	1	764.05029296875	2290.13632564625	9.80424009346904	0.00748427541683716	HCD	MS2	35.95929	40.665	53.3230242685333	48359	MSO1_030218_02.raw	0/0	5.23926734924316			0	1.579E-06
False	High	Sequest HT (A2)	Unambiguous	[R].NPFGQVPALqDGDLFLWESR.[A]	Q10(Deamidated)	1	1	O82451	O82451	0	3	0.0594	0	1	1	764.05029296875	2290.13632564625	9.80424009346904	0.00748427541683716	CID	MS2		40.5	53.3260243112	48360	MSO1_030218_02.raw	0/0	5.21616172790527			0	2.562E-07
False	High	Sequest HT (A2)	Unambiguous	[K].YLDSLAGLWcTALGGSEPR.[L]	C10(Carbamidomethyl)	1	2	Q01K11	Q01K11; Q7XN11	0	2	0.6432	0	1	1	1033.50305175781	2065.99882688563	-1.12504989339466	-0.00116217718747791	HCD	MS2	0	33.1	53.3515540749333	48386	MSO1_030218_02.raw	0/0	4.68062448501587	19975719.375	53.3350448608398	0	4.194E-09
False	High	Sequest HT (A2)	Unambiguous	[R].TVPAAVPAIVFLSGGQSEEEATVNLNAMNK.[L]		1	1	Q5N725	Q5N725	0	3	0.7442	0	1	1	1019.85595703125	3057.55331783375	-0.918382569171183	-0.000936002083411343	CID	MS2		33.1	53.3524334570667	48387	MSO1_030218_02.raw	0/0	4.29945278167725			0	2.977E-07
False	High	Sequest HT (A2)	Unambiguous	[K].YLDSLAGLWcTALGGSEPR.[L]	C10(Carbamidomethyl)	1	2	Q01K11	Q01K11; Q7XN11	0	2	0.8168	0	1	1	1033.50305175781	2065.99882688563	-1.12504989339466	-0.00116217718747791	CID	MS2		41.475	53.3535354773333	48388	MSO1_030218_02.raw	0/0	4.75010108947754	19975719.375	53.3350448608398	0	4.16E-09
False	High	Sequest HT (A2)	Unambiguous	[R].QELVNWVNAVGGPAMTFDFTTK.[G]		1	1	P27933	P27933	0	3	0.5362	0	1	1	809.066955566406	2425.18631343922	0.270642874852379	0.000218786406094296	HCD	MS2	0	33.1	53.360972512	48395	MSO1_030218_02.raw	0/0	5.39286994934082	15428987.75	53.4914474487305	0	2.8E-08
False	High	Sequest HT (A2)	Unambiguous	[R].QELVNWVNAVGGPAMTFDFTTK.[G]		1	1	P27933	P27933	0	3	0.6646	0	1	1	809.066955566406	2425.18631343922	0.270642874852379	0.000218786406094296	CID	MS2		40.59	53.362958148	48397	MSO1_030218_02.raw	0/0	6.5555214881897	15428987.75	53.4914474487305	0	6.17E-10
False	High	Sequest HT (A2)	Unambiguous	[R].TVPAAVPAIVFLSGGQSEEEATLNLNAMNK.[L]		1	1	P17784	P17784	0	3	0.4179	0	1	1	1024.52966308594	3071.57443599781	0.866037978678968	0.000886699270722602	HCD	MS2	0	31.405	53.3859358992	48420	MSO1_030218_02.raw	0/0	4.02004528045654			0	1.734E-05
False	High	Sequest HT (A2)	Unambiguous	[R].TVPAAVPAIVFLSGGQSEEEATLNLNAMNK.[L]		1	1	P17784	P17784	0	3	0.6887	0	1	1	1024.52917480469	3071.57297115406	0.389134342080476	0.000398418020722602	CID	MS2		40.11	53.3878839688	48422	MSO1_030218_02.raw	0/0	4.24359941482544			0	2.418E-06
False	High	Sequest HT (A2)	Unambiguous	[K].ANSEATLGTYQGDAVLGEGASESLHVK.[D]		1	1	Q5N725	Q5N725	0	3	0.4601	0	1	1	902.107482910156	2704.30789547047	0.685196290544579	0.000617660156270479	HCD	MS2	0	41.4	53.4708407821333	48502	MSO1_030218_02.raw	0/0	6.02363014221191			0	2.934E-10
False	High	Sequest HT (A2)	Unambiguous	[K].ANSEATLGTYQGDAVLGEGASESLHVK.[D]		1	1	Q5N725	Q5N725	0	3	0.5881	0	1	1	902.107543945313	2704.30807857594	0.752905146669977	0.000678695312520479	CID	MS2		33.1	53.4726201021333	48504	MSO1_030218_02.raw	0/0	3.68750262260437			0	1.673E-05
False	High	Sequest HT (A2)	Unambiguous	[K].GILGYVEEDLVSTDFqGDSR.[S]	Q16(Deamidated)	1	1	Q6K5G8	Q6K5G8	0	2	0.4901	0	1	1	1101.02416992188	2201.04106321375	7.54857755458437	0.00830730187493445	CID	MS2		32.575	53.4896701525333	48521	MSO1_030218_02.raw	0/0	3.52846741676331			0	7.008E-05
False	High	Sequest HT (A2)	Unambiguous	[K].NAPEGTYDAVIVDSSDPIGPAqELFEKPFFQSVAR.[A]	Q22(Deamidated)	1	1	Q9SMB1	Q9SMB1	0	3	0.0906	0	1	1	1265.95642089844	3795.85470943531	4.1844572546826	0.00529450843756167	CID	MS2		33.1	53.4993018789333	48530	MSO1_030218_02.raw	0/0	3.09188389778137	22520364.5	53.4658889770508	0	2.501E-05
False	High	Sequest HT (A2)	Unambiguous	[R].TVPAAVPAIVFLSGGQSEEEATLNLNAMNK.[L]		1	1	P17784	P17784	0	3	0.8117	0	1	1	1024.52893066406	3071.57223873219	0.15068252378123	0.000154277395722602	CID	MS2		31.42	53.0279955450667	48074	MSO1_030218_02.raw	0/0	4.93665885925293			0	2.647E-09
False	High	Sequest HT (A2)	Unambiguous	[K].MTAEIGEqVQIVGDDLLVTNPTR.[V]	Q8(Deamidated)	1	1	Q42971	Q42971	0	3		0.0423	2	2	834.097534179688	2500.27804927906	7.24115870518922	0.00603492635411736	HCD	MS2	40.68396	41.295	51.7346440952	46867	MSO1_030218_02.raw	0/0	4.76384782791138	3963184.5	51.6921463012695	0	6.411E-06
False	High	Sequest HT (A2)	Unambiguous	[R].SALDYLELQPDLSALVR.[G]		2	2	Q0JBZ8; Q6K638	Q0JBZ8; Q6K638	0	2	0.72	0	1	1	952.013000488281	1903.01872434656	0.84378986782534	0.000802873281486427	CID	MS2		33.1	53.0101922706667	48057	MSO1_030218_02.raw	0/0	4.50152969360352	15067882.125	53.0740165710449	0	4.124E-05
False	High	Sequest HT (A2)	Unambiguous	[R].TVPAAVPAIVFLSGGQSEEEATVNLNAMNK.[L]		1	1	Q5N725	Q5N725	0	3	0.7631	0	1	1	1019.85687255859	3057.55606441578	-0.0200893185459203	-2.04747396613432E-05	CID	MS2		38.85	53.0002325389333	48046	MSO1_030218_02.raw	0/0	4.38653516769409			0	1.738E-06
False	High	Sequest HT (A2)	Unambiguous	[K].FHTGLALQPIATAIFAnSPFK.[E]	N17(Deamidated)	1	1	Q8GU95	Q8GU95	0	3	0.1258	0	1	1	749.079223632813	2245.22311763844	9.59911518257084	0.00718398281238223	CID	MS2		32.56	52.5830547656	47672	MSO1_030218_02.raw	0/0	4.7688775062561			0	4.144E-08
False	High	Sequest HT (A2)	Unambiguous	[R].TVPAAVPAIVFLSGGQSEEEATVNLNAMNK.[L]		1	1	Q5N725	Q5N725	0	3	0.7346	0	1	1	1019.85791015625	3057.55917720875	0.997976365496045	0.00101712291658866	CID	MS2		29.71	52.6098349301333	47694	MSO1_030218_02.raw	0/0	4.21592664718628			0	1.326E-06
False	High	Sequest HT (A2)	Unambiguous	[R].NPEEIPWAAAGAEYVVESTGVFTDKDK.[A]		1	1	Q6K5G8	Q6K5G8	1	4	0.4188	0	1	1	731.604858398438	2923.39760370375	-0.685768802787866	-0.000501194062394461	HCD	MS2	12.91139	33.1	52.6325317162667	47716	MSO1_030218_02.raw	0/0	5.42004108428955	12468846.25	52.6152725219727	0	4.037E-09
False	High	Sequest HT (A2)	Unambiguous	[R].NPEEIPWAAAGAEYVVESTGVFTDKDK.[A]		1	1	Q6K5G8	Q6K5G8	1	4	0.5699	0	1	1	731.604858398438	2923.39760370375	-0.685768802787866	-0.000501194062394461	CID	MS2		41.43	52.6345089573333	47718	MSO1_030218_02.raw	0/0	2.78885531425476	12468846.25	52.6152725219727	0	2.509E-07
False	High	Sequest HT (A2)	Unambiguous	[K].DGESFSNIPTNAVNAVTWGVFPGK.[E]		1	1	Q75HE6	Q75HE6	0	3	0.5161	0	1	1	836.410461425781	2507.21683101734	-1.31509101204792	-0.00109907421862469	HCD	MS2	60.60443	33.1	52.643691568	47727	MSO1_030218_02.raw	0/0	4.64923667907715			0	8.417E-07
False	High	Sequest HT (A2)	Unambiguous	[R].TVPAAVPAIVFLSGGQSEEEATLNLNAMNK.[L]		1	1	P17784	P17784	0	3	0.6786	0	1	1	1024.52917480469	3071.57297115406	0.389134342080476	0.000398418020722602	CID	MS2		33.1	52.6445730232	47728	MSO1_030218_02.raw	0/0	4.47637701034546	53965361	52.7214050292969	0	1.126E-08
False	High	Sequest HT (A2)	Unambiguous	[K].DGESFSNIPTNAVNAVTWGVFPGK.[E]		1	1	Q75HE6	Q75HE6	0	3	0.5444	0	1	1	836.410461425781	2507.21683101734	-1.31509101204792	-0.00109907421862469	CID	MS2		41.445	52.6456791669333	47729	MSO1_030218_02.raw	0/0	4.38538694381714			0	2.019E-07
False	High	Sequest HT (A2)	Unambiguous	[R].TVPAAVPAIVFLSGGqSEEEATLNLNAMNK.[L]	Q16(Deamidated)	1	1	P17784	P17784	0	2	0.1783	0	1	1	1536.78955078125	3072.5718249325	5.21814202427608	0.00801651624982314	CID	MS2		33.1	52.6983455613333	47772	MSO1_030218_02.raw	0/0	3.13571619987488			0	4.336E-05
False	High	Sequest HT (A2)	Unambiguous	[K].IFEVAPSASQMFSFLR.[N]		2	2	O04986; O04985	O04986; O04985	0	2	0.5438	0	1	1	915.466674804688	1829.92607297938	0.3311661518851	0.000303004687566499	CID	MS2		33.1	52.7284547344	47800	MSO1_030218_02.raw	0/0	5.48062753677368	308651997	52.7767906188965	0	2.272E-08
False	High	Sequest HT (A2)	Unambiguous	[K].ANSEATLGTYQGDAVLGEGASESLHVK.[D]		1	1	Q5N725	Q5N725	0	3	0.4847	0	1	1	902.106811523438	2704.30588131031	-0.0596011268347997	-5.37265624795206E-05	HCD	MS2	62.89976	41.385	52.7305108298667	47802	MSO1_030218_02.raw	0/0	5.8758430480957			0	6.292E-11
False	High	Sequest HT (A2)	Unambiguous	[K].ANSEATLGTYQGDAVLGEGASESLHVK.[D]		1	1	Q5N725	Q5N725	0	3	0.6899	0	1	1	902.106811523438	2704.30588131031	-0.0596011268347997	-5.37265624795206E-05	CID	MS2		33.1	52.7322943138667	47804	MSO1_030218_02.raw	0/0	4.16122531890869			0	1.838E-08
False	High	Sequest HT (A2)	Unambiguous	[R].QTIFLPVIGLVDPEK.[L]		1	1	P46465	P46465	0	2	0.6287	0	1	1	834.982360839844	1668.95744504969	0.21591309390552	0.000180174843876557	CID	MS2		33.1	52.7782024368	47839	MSO1_030218_02.raw	0/0	2.71540474891663	8801876	52.7760429382324	0	1.855E-05
False	High	Sequest HT (A2)	Unambiguous	[K].IFEVAPSASQMFSFLR.[N]		2	2	O04986; O04985	O04986; O04985	0	3	0.5967	0	1	1	610.646179199219	1829.92398433766	-0.810214607292405	-0.00049421078119849	HCD	MS2	0	35.625	52.8026117813333	47861	MSO1_030218_02.raw	0/0	4.19123840332031	9839646.75	52.8320846557617	0	3.023E-07
False	High	Sequest HT (A2)	Unambiguous	[K].IFEVAPSASQMFSFLR.[N]		2	2	O04986; O04985	O04986; O04985	0	3	0.6974	0	1	1	610.646728515625	1829.92563228688	0.0903407696862449	5.51056250515103E-05	CID	MS2		30.25	52.8042472288	47863	MSO1_030218_02.raw	0/0	5.75298357009888	9839646.75	52.8320846557617	0	8.289E-10
False	High	Sequest HT (A2)	Unambiguous	[R].nPDEIPWAEAGAEYVVESTGVFTDKEK.[A]	N1(Deamidated)	1	1	A2YQT7	A2YQT7	1	3	0.663	0	1	1	994.807067871094	2982.40665035328	5.88340845910753	0.00584887109376468	HCD	MS2	22.72127	36.67	52.8439225448	47895	MSO1_030218_02.raw	0/0	6.41437578201294			0	2.832E-09
False	High	Sequest HT (A2)	Unambiguous	[K].IAAVPSSVVVLTPETFDSVVLDETK.[D]		1	1	Q75M08	Q75M08	0	3	0.5739	0	1	1	872.805114746094	2616.40079097828	-0.401112590091511	-0.000349823906314365	HCD	MS2	49.16713	41.085	52.8521533485333	47902	MSO1_030218_02.raw	0/0	4.67349338531494	13931506.6875	52.8434638977051	0	5.884E-08
False	High	Sequest HT (A2)	Unambiguous	[K].IAAVPSSVVVLTPETFDSVVLDETK.[D]		1	1	Q75M08	Q75M08	0	3	0.7535	0	1	1	872.805114746094	2616.40079097828	-0.401112590091511	-0.000349823906314365	CID	MS2		25.51	52.8539219141333	47904	MSO1_030218_02.raw	0/0	5.03432416915894	13931506.6875	52.8434638977051	0	2.287E-07
False	High	Sequest HT (A2)	Unambiguous	[K].ALGVDTVPVLVGPVSYLLLSKPAK.[G]		2	2	Q2QLY5; Q2QLY4	Q2QLY5; Q2QLY4	0	3	0.8198	0	1	1	812.821716308594	2436.45059566578	1.22580751171886	0.000995538593694316	HCD	MS2	50.07981	41.38	52.8838166050667	47935	MSO1_030218_02.raw	0/0	4.54683542251587			0	2.165E-07
False	High	Sequest HT (A2)	Unambiguous	[K].NAIELGLLETLQSAAVAGGGGK.[A]		1	1	Q6ZD89	Q6ZD89	0	2	0.6156	0	1	1	1035.06555175781	2069.12382688563	0.0570606892527164	5.9032812487203E-05	HCD	MS2	44.49448	33.1	52.8846727578667	47936	MSO1_030218_02.raw	0/0	6.14392852783203	56379661	53.0187225341797	0	2.427E-10
False	High	Sequest HT (A2)	Unambiguous	[K].NAIELGLLETLqSAAVAGGGGK.[A]	Q12(Deamidated)	1	1	Q6ZD89	Q6ZD89	0	2	0.0086	0	1	1	1035.56726074219	2070.12724485438	9.42947757787422	0.0097600171874872	CID	MS2		42.33	52.8866852381333	47938	MSO1_030218_02.raw	0/0	6.98685836791992			0	2.103E-10
False	High	Sequest HT (A2)	Unambiguous	[K].nAIELGLLETLQSAAVAGGGGK.[A]	N1(Deamidated)	1	1	Q6ZD89	Q6ZD89	0	2		0.0086	2	2	1035.56726074219	2070.12724485438	9.42947757787422	0.0097600171874872	CID	MS2		42.33	52.8866852381333	47938	MSO1_030218_02.raw	0/0	6.93473100662231			0	1.479E-09
False	High	Sequest HT (A2)	Unambiguous	[R].NPEEIPWAAAGAEYVVESTGVFTDKDK.[A]		1	1	Q6K5G8	Q6K5G8	1	3	0.574	0	1	1	975.138122558594	2923.39981441578	0.0704439383015784	6.86452605502079E-05	CID	MS2		11.58703	52.9025740450667	47954	MSO1_030218_02.raw	0/0	2.23410534858704	1599797649	52.7704010009766	0	2.702E-10
False	High	Sequest HT (A2)	Unambiguous	[K].NAIELGLLETLQSAAVAGGGGK.[A]		1	1	Q6ZD89	Q6ZD89	0	3	0.6549	0	1	1	690.379089355469	2069.12271480641	-0.480403172375294	-0.000331337864584687	HCD	MS2	40.89379	42.225	52.9046575314667	47956	MSO1_030218_02.raw	0/0	5.35737180709839			0	1.04E-08
False	High	Sequest HT (A2)	Unambiguous	[K].NAIELGLLETLQSAAVAGGGGK.[A]		1	1	Q6ZD89	Q6ZD89	0	3	0.6297	0	1	1	690.379089355469	2069.12271480641	-0.480403172375294	-0.000331337864584687	CID	MS2		33.1	52.9064497170667	47958	MSO1_030218_02.raw	0/0	5.85550451278687			0	7.48E-09
False	High	Sequest HT (A2)	Unambiguous	[K].GIIGYVEEDLVSTDFVGDSR.[S]		1	1	A2YQT7	A2YQT7	0	2	0.666	0	1	1	1086.0283203125	2171.049363995	-0.416869665900892	-0.000452522500154373	HCD	MS2	0	39.265	52.9220110138667	47973	MSO1_030218_02.raw	0/0	4.91023540496826			0	1.069E-07
False	High	Sequest HT (A2)	Unambiguous	[K].GIIGYVEEDLVSTDFVGDSR.[S]		1	1	A2YQT7	A2YQT7	0	2	0.7393	0	1	1	1086.0283203125	2171.049363995	-0.416869665900892	-0.000452522500154373	CID	MS2		33.1	52.9237381552	47975	MSO1_030218_02.raw	0/0	4.67756748199463			0	8.022E-06
False	High	Sequest HT (A2)	Unambiguous	[K].GIIGYVEEDLVSTDFVGDSR.[S]		1	1	A2YQT7	A2YQT7	0	2	0.5595	0	1	1	1086.02978515625	2171.0522936825	0.932563620733902	0.00101232124984563	HCD	MS2	55.17833	30.79	52.962371244	48007	MSO1_030218_02.raw	0/0	4.19502878189087			0	1.427E-06
False	High	Sequest HT (A2)	Unambiguous	[K].GLEYYNSLIDELVER.[G]		1	1	Q60DX8	Q60DX8	0	2	0.5693	0	1	1	906.953491210938	1812.89970579188	-0.945659871919603	-0.000857194062405142	CID	MS2		40.68	52.9756709666667	48021	MSO1_030218_02.raw	0/0	4.68616962432861	8984119	52.9784698486328	0	1.879E-05
False	High	Sequest HT (A2)	Unambiguous	[R].TVPAAVPAIVFLSGGQSEEEATVNLNAMNK.[L]		1	1	Q5N725	Q5N725	0	3	0.6318	0	1	1	1019.85748291016	3057.55789547047	0.578772848537588	0.000589876822838657	HCD	MS2	3.987526	29.95	52.9983029898667	48044	MSO1_030218_02.raw	0/0	4.78269672393799			0	7.006E-07
False	High	Sequest HT (A2)	Unambiguous	[R].SALDYLELQPDLSALVR.[G]		2	2	Q0JBZ8; Q6K638	Q0JBZ8; Q6K638	0	2	0.5759	0	1	1	952.012634277344	1903.01799192469	0.458915833933925	0.000436662343986427	HCD	MS2	0	34.615	53.0085632962667	48055	MSO1_030218_02.raw	0/0	3.81991314888	15067882.125	53.0740165710449	0	5.237E-07
False	High	Sequest HT (A2)	Unambiguous	[R].SLRPPAPVASDPGLSLTDLLLR.[R]		1	1	Q0DV32	Q0DV32	0	3	0.6607	0	1	1	763.437866210938	2288.29904537281	0.781770291371992	0.000596307604306882	CID	MS2		40.6	47.9811895242667	43433	MSO1_030218_02.raw	0/0	3.3554892539978	3026912	48.015323638916	0	4.282E-07
False	High	Sequest HT (A2)	Unambiguous	[K].MTAEIGEQVqIVGDDLLVTNPTR.[V]	Q10(Deamidated)	1	1	Q42971	Q42971	0	3	0.0423	0	1	1	834.097534179688	2500.27804927906	7.24115870518922	0.00603492635411736	HCD	MS2	40.68396	41.295	51.7346440952	46867	MSO1_030218_02.raw	0/0	4.96888446807861	3963184.5	51.6921463012695	0	4.325E-06
False	High	Sequest HT (A2)	Unambiguous	[R].FGIVEGLMTTVHAITATQK.[T]		2	2	Q7FAH2; Q6K5G8	Q7FAH2; Q6K5G8	0	3	0.6011	0	1	1	673.031127929688	2017.07883052906	0.0780976292316465	5.25096874450052E-05	CID	MS2		33.1	51.7000395677333	46836	MSO1_030218_02.raw	0/0	3.65669941902161	1178941.6875	51.7416763305664	0	3.153E-06
False	High	Sequest HT (A2)	Unambiguous	[R].SGTLIDAIGIYVHP.[-]		1	2	Q0JMY8	Q0JMY8; A2WPN7	0	2	0.6211	0	1	1	728.396118164063	1455.78495969813	0.517857057391934	0.00037694406250921	CID	MS2		33.1	50.77908438	46000	MSO1_030218_02.raw	0/0	3.50507807731628	5837916	50.6721572875977	0	2.102E-05
False	High	Sequest HT (A2)	Unambiguous	[R].NPEEIPWGETGAEFVVESTGVFTDKDK.[A]		1	1	Q7FAH2	Q7FAH2	1	3	0.4085	0	1	1	994.472961425781	2981.40433101734	-0.253814102390087	-0.000252240885401989	HCD	MS2	47.17351	33.1	50.7857779189333	46007	MSO1_030218_02.raw	0/0	5.19372510910034			0	5.102E-08
False	High	Sequest HT (A2)	Unambiguous	[K].LNLPVLPTTTIGSFPqTVELR.[R]	Q16(Deamidated)	2	2	Q2QLY5; Q2QLY4	Q2QLY5; Q2QLY4	0	2	0.1349	0	1	1	1149.15063476563	2297.29399290125	8.21340511158886	0.00943422562494178	HCD	MS2	47.05051	40.92	50.7964880221333	46018	MSO1_030218_02.raw	0/0	4.6657338142395			0	8.314E-07
False	High	Sequest HT (A2)	Unambiguous	[K].LNLPVLPTTTIGSFPqTVELR.[R]	Q16(Deamidated)	2	2	Q2QLY5; Q2QLY4	Q2QLY5; Q2QLY4	0	2	0.0612	0	1	1	1149.15063476563	2297.29399290125	8.21340511158886	0.00943422562494178	CID	MS2		40.5	50.7994400298667	46019	MSO1_030218_02.raw	0/0	4.73815441131592			0	7.927E-09
False	High	Sequest HT (A2)	Unambiguous	[K].LNLPVLPTTTIGSFPQTVELR.[R]		2	2	Q2QLY5; Q2QLY4	Q2QLY5; Q2QLY4	0	3	0.7313	0	1	1	766.102600097656	2296.29324703297	0.931320493636648	0.0007128609895517	HCD	MS2	0	33.1	50.8098831602667	46030	MSO1_030218_02.raw	0/0	4.54415035247803	107984770.125	50.9287719726563	0	1.548E-08
False	High	Sequest HT (A2)	Unambiguous	[K].LNLPVLPTTTIGSFPQTVELR.[R]		2	2	Q2QLY5; Q2QLY4	Q2QLY5; Q2QLY4	0	3	0.7798	0	1	1	766.102600097656	2296.29324703297	0.931320493636648	0.0007128609895517	CID	MS2		41.04	50.8119039373333	46032	MSO1_030218_02.raw	0/0	4.3614649772644	107984770.125	50.9287719726563	0	1.422E-07
False	High	Sequest HT (A2)	Unambiguous	[K].WLTPNEDGVSMAALALMNQDK.[V]		1	1	Q6ZD89	Q6ZD89	0	3	0.3963	0	1	1	768.705322265625	2304.10141353688	0.666189382236126	0.000511655624904961	HCD	MS2	0	31.015	50.8165538498667	46037	MSO1_030218_02.raw	0/0	4.33568286895752			0	1.075E-05
False	High	Sequest HT (A2)	Unambiguous	[R].nPEEIPWGETGAEFVVESTGVFTDKDK.[A]	N1(Deamidated)	1	1	Q7FAH2	Q7FAH2	1	3	0.5731	0	1	1	994.806823730469	2982.40591793141	5.63782619283599	0.00560473046876468	HCD	MS2	51.34165	33.1	50.8172348413333	46038	MSO1_030218_02.raw	0/0	5.12912464141846	1188748.96875	50.8447608947754	0	1.104E-06
False	High	Sequest HT (A2)	Unambiguous	[K].WLTPNEDGVSMAALALMNQDK.[V]		1	1	Q6ZD89	Q6ZD89	0	3	0.5055	0	1	1	768.705322265625	2304.10141353688	0.666189382236126	0.000511655624904961	CID	MS2		33.1	50.8181535733333	46039	MSO1_030218_02.raw	0/0	3.65980768203735			0	6.574E-05
False	High	Sequest HT (A2)	Unambiguous	[R].SIAFNYIGVDGQEYAIGPWGGGEGTSTEIK.[L]		1	2	Q0JMY8	Q0JMY8; A2WPN7	0	3	0.5422	0	1	1	1039.5	3116.48544674	0.228375897914098	0.000237243333231163	HCD	MS2	14.92582	33.1	50.8375339005333	46057	MSO1_030218_02.raw	0/0	5.32815551757813			0	2.519E-09
False	High	Sequest HT (A2)	Unambiguous	[R].SIAFNYIGVDGQEYAIGPWGGGEGTSTEIK.[L]		1	2	Q0JMY8	Q0JMY8; A2WPN7	0	3	0.5755	0	1	1	1039.49963378906	3116.48434810719	-0.124147186880179	-0.000128967604268837	CID	MS2		31.88037	50.839277884	46059	MSO1_030218_02.raw	0/0	5.62930393218994			0	5.011E-10
False	High	Sequest HT (A2)	Unambiguous	[R].YTEDMELDDAIHTAILTLK.[E]		1	1	Q10KF0	Q10KF0	0	3	0.4737	0	1	1	731.365600585938	2192.08224849781	1.42428609213464	0.00104071593750632	HCD	MS2	18.46166	36.48	50.8762782768	46093	MSO1_030218_02.raw	0/0	4.74718713760376	12180165.625	50.8976173400879	0	2.817E-07
False	High	Sequest HT (A2)	Unambiguous	[R].YTEDMELDDAIHTAILTLK.[E]		1	1	Q10KF0	Q10KF0	0	3	0.5757	0	1	1	731.365600585938	2192.08224849781	1.42428609213464	0.00104071593750632	CID	MS2		33.1	50.8779676408	46095	MSO1_030218_02.raw	0/0	3.37224340438843	12180165.625	50.8976173400879	0	3.058E-05
False	High	Sequest HT (A2)	Unambiguous	[K].ANSEATLGTYQGDAVLGEGASESLHVK.[D]		1	1	Q5N725	Q5N725	0	3	0.6091	0	1	1	902.107177734375	2704.30697994313	0.346652009917589	0.000312484375020479	CID	MS2		33.1	50.7753554162667	45996	MSO1_030218_02.raw	0/0	3.93664002418518	17804748.125	50.722541809082	0	3.735E-06
False	High	Sequest HT (A2)	Unambiguous	[K].VAILGASGGIGQPLALLMK.[M]		1	1	Q42972	Q42972	0	2	0.7828	0	1	1	905.036682128906	1809.06608762781	-0.311902376163584	-0.000282126093679835	HCD	MS2	0	41.16	50.9088602184	46126	MSO1_030218_02.raw	0/0	4.42234182357788	23101580.5	50.9260559082031	0	8.113E-09
False	High	Sequest HT (A2)	Unambiguous	[K].GILGYVEEDLVSTDFQGDSR.[S]		1	1	Q6K5G8	Q6K5G8	0	3	0.6628	0	1	1	734.018249511719	2200.04019527516	-0.107877491859552	-7.91116146198571E-05	HCD	MS2	6.212491	32.63821	50.9493351936	46155	MSO1_030218_02.raw	0/0	5.21710968017578			0	1.594E-08
False	High	Sequest HT (A2)	Unambiguous	[K].GILGYVEEDLVSTDFQGDSR.[S]		1	1	Q6K5G8	Q6K5G8	0	2	0.8052	0	1	1	1100.52380371094	2200.04033079188	-0.0462801154114756	-5.09090625655517E-05	CID	MS2		22.7939	50.9502122882667	46156	MSO1_030218_02.raw	0/0	6.52424669265747			0	6.308E-09
False	High	Sequest HT (A2)	Unambiguous	[K].GILGYVEEDLVSTDFQGDSR.[S]		1	1	Q6K5G8	Q6K5G8	0	3	0.7468	0	1	1	734.018249511719	2200.04019527516	-0.107877491859552	-7.91116146198571E-05	CID	MS2		30.62432	50.9513124709333	46157	MSO1_030218_02.raw	0/0	6.15611600875854			0	2.714E-09
False	High	Sequest HT (A2)	Unambiguous	[R].FSYGEPMTVESTTQAIcDLALR.[F]	C17(Carbamidomethyl)	1	1	Q9LSU1	Q9LSU1	0	2	0.5746	0	1	1	1245.08715820313	2489.16703977625	-0.661599898315692	-0.000823416874975891	HCD	MS2	0	37.995	50.9601161034667	46166	MSO1_030218_02.raw	0/0	4.02103567123413	21565647.5	51.0074844360352	0	5.18E-07
False	High	Sequest HT (A2)	Unambiguous	[R].FSYGEPMTVESTTQAIcDLALR.[F]	C17(Carbamidomethyl)	1	1	Q9LSU1	Q9LSU1	0	2	0.7589	0	1	1	1245.08715820313	2489.16703977625	-0.661599898315692	-0.000823416874975891	CID	MS2		33.1	50.9618160141333	46168	MSO1_030218_02.raw	0/0	4.4804859161377	21565647.5	51.0074844360352	0	1.116E-06
False	High	Sequest HT (A2)	Unambiguous	[R].FGIVEGLMTTVHAITATQK.[T]		2	2	Q7FAH2; Q6K5G8	Q7FAH2; Q6K5G8	0	3	0.5899	0	1	1	673.03076171875	2017.07773189625	-0.466567696521862	-0.000313701250054995	HCD	MS2	0	41.085	50.9984915829333	46200	MSO1_030218_02.raw	0/0	4.72540903091431			0	1.233E-08
False	High	Sequest HT (A2)	Unambiguous	[R].FGIVEGLMTTVHAITATQK.[T]		2	2	Q7FAH2; Q6K5G8	Q7FAH2; Q6K5G8	0	3	0.7079	0	1	1	673.031311035156	2017.07937984547	0.350430292108401	0.000235615156195005	CID	MS2		33.1	51.0002623773333	46202	MSO1_030218_02.raw	0/0	3.80181312561035			0	1.418E-08
False	High	Sequest HT (A2)	Unambiguous	[K].IYIDATEPSFAVAEIWTSMAnGGDGKPnYDQNAHR.[Q]	N21(Deamidated); N28(Deamidated)	1	1	P17654	P17654	0	4	0.0779	0	1	1	960.946350097656	3840.76357050063	4.93709750523423	0.00474053265605634	HCD	MS2	0	41.355	51.0025559218667	46204	MSO1_030218_02.raw	0/0	5.52035760879517	28192908	51.0707321166992	0	1.222E-08
False	High	Sequest HT (A2)	Unambiguous	[K].IYIDATEPSFAVAEIWTSMAnGGDGKPnYDQNAHR.[Q]	N21(Deamidated); N28(Deamidated)	1	1	P17654	P17654	0	4	0.1328	0	1	1	960.946350097656	3840.76357050063	4.93709750523423	0.00474053265605634	CID	MS2		33.1	51.0043370189333	46206	MSO1_030218_02.raw	0/0	3.54336524009705	28192908	51.0707321166992	0	3.933E-08
False	High	Sequest HT (A2)	Unambiguous	[K].MILVGLPEKPLQIPTFALVGGGK.[I]		1	1	Q0JA75	Q0JA75	0	3	0.8005	0	1	1	793.467346191406	2378.38748531422	-0.210418057790815	-0.000166818593546244	HCD	MS2	0	42.46	51.0064286197333	46208	MSO1_030218_02.raw	0/0	4.01421546936035	20439536	51.019962310791	0	3.918E-08
False	High	Sequest HT (A2)	Unambiguous	[R].FSYGEPMTVESTTQAIcDLALR.[F]	C17(Carbamidomethyl)	1	1	Q9LSU1	Q9LSU1	0	3	0.4028	0	1	1	830.393798828125	2489.16684322438	-0.740562756894052	-0.00061446187497675	HCD	MS2	0	33.1	51.0073056458667	46209	MSO1_030218_02.raw	0/0	4.31617879867554	11833628.25	51.0180397033691	0	3.451E-06
False	High	Sequest HT (A2)	Unambiguous	[K].MILVGLPEKPLQIPTFALVGGGK.[I]		1	1	Q0JA75	Q0JA75	0	3	1	0	1	1	793.468139648438	2378.38986568531	0.790415745605379	0.000626638437703756	CID	MS2		33.1	51.0082305994667	46210	MSO1_030218_02.raw	0/0	3.72712540626526	20439536	51.019962310791	0	1.046E-06
False	High	Sequest HT (A2)	Unambiguous	[R].FSYGEPMTVESTTQAIcDLALR.[F]	C17(Carbamidomethyl)	1	1	Q9LSU1	Q9LSU1	0	3	0.5	0	1	1	830.393798828125	2489.16684322438	-0.740562756894052	-0.00061446187497675	CID	MS2		42.405	51.0093369018667	46211	MSO1_030218_02.raw	0/0	3.83644795417786	11833628.25	51.0180397033691	0	1.287E-05
False	High	Sequest HT (A2)	Unambiguous	[K].VAILGASGGIGQPLALLMK.[M]		1	1	Q42972	Q42972	0	2	0.8484	0	1	1	905.036682128906	1809.06608762781	-0.311902376163584	-0.000282126093679835	CID	MS2		33.1	50.9105870816	46128	MSO1_030218_02.raw	0/0	4.8766303062439	23101580.5	50.9260559082031	0	5.712E-08
False	High	Sequest HT (A2)	Unambiguous	[K].ANSEATLGTYQGDAVLGEGASESLHVK.[D]		1	1	Q5N725	Q5N725	0	3	0.5158	0	1	1	902.107177734375	2704.30697994313	0.346652009917589	0.000312484375020479	HCD	MS2	0	40.215	50.7735910648	45994	MSO1_030218_02.raw	0/0	5.67615509033203	17804748.125	50.722541809082	0	1.93E-09
False	High	Sequest HT (A2)	Unambiguous	[K].QAFDDAIAELDTLGEESYK.[D]		1	1	Q06967	Q06967	0	3	0.637	0	1	1	705.66357421875	2114.97616939625	-0.125771496012734	-8.86679167706461E-05	CID	MS2		41.685	50.7687682672	45989	MSO1_030218_02.raw	0/0	4.59932041168213	43935326	50.8806533813477	0	1.223E-07
False	High	Sequest HT (A2)	Unambiguous	[K].QAFDDAIAELDTLGEESYK.[D]		1	1	Q06967	Q06967	0	3	0.5804	0	1	1	705.66357421875	2114.97616939625	-0.125771496012734	-8.86679167706461E-05	HCD	MS2	0	33.1	50.7667391954667	45987	MSO1_030218_02.raw	0/0	5.09736967086792	43935326	50.8806533813477	0	5.284E-07
False	High	Sequest HT (A2)	Unambiguous	[R].YAIIcQEnGLVPIVEPEILVDGSHDIER.[C]	C5(Carbamidomethyl); N8(Deamidated)	1	1	Q5N725	Q5N725	0	3	0.0593	0	1	1	1060.5361328125	3179.5938451775	0.295389229942664	0.000313072500007561	CID	MS2		3.685595	50.4391349504	45684	MSO1_030218_02.raw	0/0	6.91122055053711	3312743180.5	50.3152389526367	0	7.748E-11
False	High	Sequest HT (A2)	Unambiguous	[K].GILGYVEEDLVSTDFQGDNR.[S]		1	1	Q7FAH2	Q7FAH2	0	3	0.5938	0	1	1	743.020935058594	2227.04825191578	-1.38287078305032	-0.00102657473962608	HCD	MS2	0	32.47	50.4617442317333	45705	MSO1_030218_02.raw	0/0	4.15845823287964	3206137.25	50.4607315063477	0	5.652E-06
False	High	Sequest HT (A2)	Unambiguous	[K].GILGYVEEDLVSTDFqGDNR.[S]	Q16(Deamidated)	1	1	Q7FAH2	Q7FAH2	0	3		0.0402	2	2	743.356384277344	2228.05459957203	8.64076597865198	0.00641731067704058	CID	MS2		40.5	50.4643505797333	45706	MSO1_030218_02.raw	0/0	4.77367067337036			0	3.01E-05
False	High	Sequest HT (A2)	Unambiguous	[R].YAIIcQEnGLVPIVEPEILVDGSHDIER.[C]	C5(Carbamidomethyl); N8(Deamidated)	1	1	Q5N725	Q5N725	0	4	0.0248	0	1	1	795.653869628906	3179.59364862563	0.233572550640719	0.000185666406261054	HCD	MS2	65.30711	41.37	50.4880246056	45729	MSO1_030218_02.raw	0/0	4.04345893859863	14703546.125	50.466869354248	0	2.235E-06
False	High	Sequest HT (A2)	Unambiguous	[R].YAIIcqENGLVPIVEPEILVDGSHDIER.[C]	C5(Carbamidomethyl); Q6(Deamidated)	1	1	Q5N725	Q5N725	0	4		0.0248	2	2	795.653869628906	3179.59364862563	0.233572550640719	0.000185666406261054	HCD	MS2	65.30711	41.37	50.4880246056	45729	MSO1_030218_02.raw	0/0	3.94158720970154	14703546.125	50.466869354248	0	1.962E-06
False	High	Sequest HT (A2)	Unambiguous	[R].SGAAVSMPGMMDTVLnLGLNDHVVAGLAHR.[S]	N16(Deamidated)	1	1	Q75KR1	Q75KR1	0	4	0.0133	0	1	1	759.383605957031	3034.51259393813	7.21301208161995	0.00547195453120175	HCD	MS2	32.63623	42.625	50.5037010738667	45745	MSO1_030218_02.raw	0/0	5.25624084472656	26968825.125	50.5368347167969	0	4.013E-08
False	High	Sequest HT (A2)	Unambiguous	[R].SGAAVSMPGMMDTVLNLGLnDHVVAGLAHR.[S]	N20(Deamidated)	1	1	Q75KR1	Q75KR1	0	4		0.0133	2	2	759.383605957031	3034.51259393813	7.21301208161995	0.00547195453120175	HCD	MS2	32.63623	42.625	50.5037010738667	45745	MSO1_030218_02.raw	0/0	5.19026041030884	26968825.125	50.5368347167969	0	5.016E-08
False	High	Sequest HT (A2)	Unambiguous	[R].SGAAVSMPGMMDTVLNLGLnDHVVAGLAHR.[S]	N20(Deamidated)	1	1	Q75KR1	Q75KR1	0	4	0.4	0	1	1	759.383605957031	3034.51259393813	7.21301208161995	0.00547195453120175	CID	MS2		40.5	50.5064363333333	45746	MSO1_030218_02.raw	0/0	3.15389442443848	26968825.125	50.5368347167969	0	2.742E-06
False	High	Sequest HT (A2)	Unambiguous	[R].SGAAVSMPGMMDTVLnLGLNDHVVAGLAHR.[S]	N16(Deamidated)	1	1	Q75KR1	Q75KR1	0	4	0.4	0	1	2	759.383605957031	3034.51259393813	7.21301208161995	0.00547195453120175	CID	MS2		40.5	50.5064363333333	45746	MSO1_030218_02.raw	0/0	3.15118932723999	26968825.125	50.5368347167969	0	5.336E-06
False	High	Sequest HT (A2)	Unambiguous	[K].QAFDEAISELDTLSEESYK.[D]		2	2	Q7XTE8; Q6EUP4	Q7XTE8; Q6EUP4	0	2	0.6468	0	1	1	1088.00170898438	2174.99614133875	-0.654428893816586	-0.000711690625166739	HCD	MS2	0	33.1	50.5813494050667	45821	MSO1_030218_02.raw	0/0	5.55381345748901	188483933.75	50.4355049133301	0	2.851E-09
False	High	Sequest HT (A2)	Unambiguous	[K].GILGYVEEDLVSTDFQGDSR.[S]		1	1	Q6K5G8	Q6K5G8	0	2	0.8185	0	1	1	1100.52392578125	2200.0405749325	0.0646908564766937	7.11612499344483E-05	CID	MS2		33.1	50.5822285424	45822	MSO1_030218_02.raw	0/0	6.50180721282959			0	4.206E-09
False	High	Sequest HT (A2)	Unambiguous	[K].QAFDEAISELDTLSEESYK.[D]		2	2	Q7XTE8; Q6EUP4	Q7XTE8; Q6EUP4	0	2	0.719	0	1	1	1088.00170898438	2174.99614133875	-0.654428893816586	-0.000711690625166739	CID	MS2		41.13	50.5833286717333	45823	MSO1_030218_02.raw	0/0	5.80042695999146	188483933.75	50.4355049133301	0	4.185E-09
False	High	Sequest HT (A2)	Unambiguous	[K].GILGYVEEDLVSTDFQGDSR.[S]		1	1	Q6K5G8	Q6K5G8	0	3	0.5732	0	1	1	734.018005371094	2200.03946285328	-0.44079040752406	-0.000323252239619857	HCD	MS2	14.35282	41.19	50.584303724	45824	MSO1_030218_02.raw	0/0	4.91625642776489			0	1.441E-08
False	High	Sequest HT (A2)	Unambiguous	[K].GILGYVEEDLVSTDFQGDSR.[S]		1	1	Q6K5G8	Q6K5G8	0	3	0.7344	0	1	1	734.018005371094	2200.03946285328	-0.44079040752406	-0.000323252239619857	CID	MS2		33.1	50.5860789469333	45826	MSO1_030218_02.raw	0/0	5.45787715911865			0	2.059E-09
False	High	Sequest HT (A2)	Unambiguous	[K].QIGLLPGVVFDSTPLGVK.[F]		1	1	Q0JL46	Q0JL46	0	2	0.5225	0	1	1	920.532531738281	1840.05778684656	-0.0404571176462215	-3.72217186850321E-05	HCD	MS2	55.93931	33.1	50.6129395925333	45842	MSO1_030218_02.raw	0/0	4.43910694122314	10729739	50.6267547607422	0	1.001E-05
False	High	Sequest HT (A2)	Unambiguous	[K].SGTLFDNFLITDDPELAK.[T]		1	1	Q9SLY8	Q9SLY8	0	2	0.5332	0	1	1	998.498413085938	1995.98954954188	-0.708333930557615	-0.000706914062220676	HCD	MS2	0	32.905	50.6451902605333	45871	MSO1_030218_02.raw	0/0	4.67422103881836	89085931	50.736026763916	0	1.55E-07
False	High	Sequest HT (A2)	Unambiguous	[K].SGTLFDNFLITDDPELAK.[T]		1	1	Q9SLY8	Q9SLY8	0	2	0.6767	0	1	1	998.498413085938	1995.98954954188	-0.708333930557615	-0.000706914062220676	CID	MS2		41.4	50.647171712	45873	MSO1_030218_02.raw	0/0	5.63260841369629	89085931	50.736026763916	0	5.297E-08
False	High	Sequest HT (A2)	Rejected	[K].AnSEATLGTYKGDAVLGEGASESLHVK.[D]	N2(Deamidated)	1	1	P17784	P17784	1	3	0.0015	0	1	1	902.440612792969	2705.30728511891	-7.08191469312289	-0.0063862970311761	HCD	MS2	46.07895	24.73	50.6760663088	45902	MSO1_030218_02.raw	0/0	6.62835931777954			0	1.007E-06
False	High	Sequest HT (A2)	Selected	[K].ANSEATLGTYqGDAVLGEGASESLHVK.[D]	Q11(Deamidated)	1	1	Q5N725	Q5N725	0	3		0.0015	2	2	902.440612792969	2705.30728511891	6.36775670403593	0.00574220963543715	HCD	MS2	46.07895	24.73	50.6760663088	45902	MSO1_030218_02.raw	0/0	6.61723899841309			0	3.035E-10
False	High	Sequest HT (A2)	Rejected	[K].AnSEATLGTYQGDAVLGEGASESLHVK.[D]	N2(Deamidated)	1	1	Q5N725	Q5N725	0	3		0.0106	3	3	902.440612792969	2705.30728511891	6.36775670403593	0.00574220963543715	HCD	MS2	46.07895	24.73	50.6760663088	45902	MSO1_030218_02.raw	0/0	6.55570888519287			0	2.401E-09
False	High	Sequest HT (A2)	Unambiguous	[K].ANSEATLGTYqGDAVLGEGASESLHVK.[D]	Q11(Deamidated)	1	1	Q5N725	Q5N725	0	3	0.1595	0	1	1	902.440612792969	2705.30728511891	6.36775670403593	0.00574220963543715	CID	MS2		34.15	50.6782305125333	45904	MSO1_030218_02.raw	0/0	3.50529551506042			0	5.27E-06
False	High	Sequest HT (A2)	Unambiguous	[R].YAIIcQEnGLVPIVEPEILVDGPHDIDR.[C]	C5(Carbamidomethyl); N8(Deamidated)	1	1	P17784	P17784	0	3	0.0315	0	1	1	1059.20397949219	3175.59738521656	-0.19087536874146	-0.00020204781252516	HCD	MS2	0	20.80792	50.68667196	45913	MSO1_030218_02.raw	0/0	6.97697353363037	800931320	50.8243637084961	0	1.36E-10
False	High	Sequest HT (A2)	Unambiguous	[R].YAIIcqENGLVPIVEPEILVDGPHDIDR.[C]	C5(Carbamidomethyl); Q6(Deamidated)	1	1	P17784	P17784	0	3		0.0315	2	2	1059.20397949219	3175.59738521656	-0.19087536874146	-0.00020204781252516	HCD	MS2	0	20.80792	50.68667196	45913	MSO1_030218_02.raw	0/0	6.75957536697388	800931320	50.8243637084961	0	5.92E-10
False	High	Sequest HT (A2)	Unambiguous	[R].YAIIcqEnGLVPIVEPEILVDGPHDIDR.[C]	C5(Carbamidomethyl); Q6(Deamidated); N8(Deamidated)	1	1	P17784	P17784	0	3	0.5732	0	1	1	1059.5380859375	3176.5997045525	5.57114296401633	0.00589906416664151	CID	MS2		9.220328	50.6884512162667	45915	MSO1_030218_02.raw	0/0	6.55508470535278			0	2.276E-11
False	High	Sequest HT (A2)	Unambiguous	[R].YHPEVDPDEVNALAQLMTWK.[T]		1	2	Q33E23	Q33E23; Q6H3Y7	0	3	0.497	0	1	1	786.047058105469	2356.12662105641	-0.50371358866228	-0.000395604531149729	HCD	MS2	0	36.75	50.7032422856	45928	MSO1_030218_02.raw	0/0	4.95321607589722			0	4.274E-06
False	High	Sequest HT (A2)	Unambiguous	[R].TVPAAVPAIVFLSGGQSEEEATVNLNAMNK.[L]		1	1	Q5N725	Q5N725	0	3	0.4084	0	1	1	1019.85693359375	3057.55624752125	0.0397968981624306	4.05604165886568E-05	HCD	MS2	50.36492	41.265	50.710837628	45936	MSO1_030218_02.raw	0/0	3.33328866958618	2965243.6875	50.7883682250977	0	2.636E-06
False	High	Sequest HT (A2)	Unambiguous	[R].TVPAAVPAIVFLSGGQSEEEATVNLNAMNK.[L]		1	1	Q5N725	Q5N725	0	3	0.6788	0	1	1	1019.85693359375	3057.55624752125	0.0397968981624306	4.05604165886568E-05	CID	MS2		33.1	50.71261034	45938	MSO1_030218_02.raw	0/0	3.58096790313721	2965243.6875	50.7883682250977	0	9.985E-07
False	High	Sequest HT (A2)	Unambiguous	[R].YAIIcqEnGLVPIVEPEILVDGPHDIDR.[C]	C5(Carbamidomethyl); Q6(Deamidated); N8(Deamidated)	1	1	P17784	P17784	0	4	0.4242	0	1	1	794.905578613281	3176.60048456313	5.81669325146815	0.00461930078123651	HCD	MS2	54.54966	41.7	50.7185455026667	45944	MSO1_030218_02.raw	0/0	4.54938364028931	8799798.25	50.7433929443359	0	2.445E-07
False	High	Sequest HT (A2)	Unambiguous	[K].GILGYVEEDLVSTDFQGDNR.[S]		1	1	Q7FAH2	Q7FAH2	0	2	0.7731	0	1	1	1114.02990722656	2227.05253782313	0.541605443805366	0.000603091562425107	CID	MS2		33.1	50.7596540261333	45980	MSO1_030218_02.raw	0/0	5.94893360137939			0	3.123E-08
False	High	Sequest HT (A2)	Unambiguous	[K].SGTLFDNFLITDDPELAK.[T]		1	1	Q9SLY8	Q9SLY8	0	2	0.4286	0	1	1	998.498901367188	1995.99052610438	-0.219071945948633	-0.000218632812220676	HCD	MS2	51.11713	41.52	51.0180804624	46220	MSO1_030218_02.raw	0/0	3.70815753936768			0	4.625E-05
False	High	Sequest HT (A2)	Unambiguous	[K].MTAEIGEQVQIVGDDLLVTnPTR.[V]	N20(Deamidated)	1	1	Q42971	Q42971	0	3	0.0758	0	1	1	834.098327636719	2500.28042965016	8.19320815068238	0.00682838338536736	HCD	MS2	56.62111	42.465	51.0358338784	46237	MSO1_030218_02.raw	0/0	4.75469493865967	3425982.625	51.0270652770996	0	3.564E-06
False	High	Sequest HT (A2)	Unambiguous	[R].TVPAAVPAIVFLSGGQSEEEATVNLNAMNK.[L]		1	1	Q5N725	Q5N725	0	4	0.584	0	1	1	765.145141601563	3057.55873651625	0.853844097161184	0.000652669062446876	CID	MS2		40.39858	51.0968686496	46280	MSO1_030218_02.raw	0/0	2.50282430648804			0	1.251E-05
False	High	Sequest HT (A2)	Unambiguous	[R].FGIVEGLMTTVHAITATQK.[T]		2	2	Q7FAH2; Q6K5G8	Q7FAH2; Q6K5G8	0	2	0.405	0	1	1	1009.04699707031	2017.08671751063	3.98819874132569	0.00402225531240674	HCD	MS2	0	42.48	51.128735832	46313	MSO1_030218_02.raw	0/0	5.15641832351685			0	7.445E-09
False	High	Sequest HT (A2)	Unambiguous	[K].SAWSEAYNQLVAAIK.[Q]		1	1	O04985	O04985	0	2	0.5324	0	1	1	825.928039550781	1650.84880247156	0.124536897478615	0.00010279578123118	CID	MS2		42.57	51.52243334	46677	MSO1_030218_02.raw	0/0	4.46630668640137			0	3.361E-07
False	High	Sequest HT (A2)	Unambiguous	[K].SIDTETFLEFLK.[T]		1	1	Q84TA3	Q84TA3	0	2	0.6725	0	1	1	721.874938964844	1442.74260129969	0.875679967252366	0.00063168984377171	CID	MS2		31.57	51.5446092506667	46698	MSO1_030218_02.raw	0/0	4.00399827957153			0	3.918E-05
False	High	Sequest HT (A2)	Unambiguous	[K].IYIDATEPSFAVAEIWTSMANGGDGKPNYDqNAHR.[Q]	Q31(Deamidated)	1	1	P17654	P17654	0	4	0.0092	0	1	1	960.69970703125	3839.776998235	4.27262705696431	0.00410146624980634	HCD	MS2	28.26692	33.1	51.5473775032	46701	MSO1_030218_02.raw	0/0	4.3661060333252	17038659	51.4557418823242	0	3.281E-06
False	High	Sequest HT (A2)	Unambiguous	[K].IYIDATEPSFAVAEIWTSMANGGDGKPNYDQnAHR.[Q]	N32(Deamidated)	1	1	P17654	P17654	0	4		0.0092	2	2	960.69970703125	3839.776998235	4.27262705696431	0.00410146624980634	HCD	MS2	28.26692	33.1	51.5473775032	46701	MSO1_030218_02.raw	0/0	4.33329391479492	17038659	51.4557418823242	0	3.553E-06
False	High	Sequest HT (A2)	Unambiguous	[K].IYIDATEPSFAVAEIWTSMANGGDGKPnYDQNAHR.[Q]	N28(Deamidated)	1	1	P17654	P17654	0	4		0.0114	3	3	960.69970703125	3839.776998235	4.27262705696431	0.00410146624980634	HCD	MS2	28.26692	33.1	51.5473775032	46701	MSO1_030218_02.raw	0/0	4.31673049926758	17038659	51.4557418823242	0	8.347E-06
False	High	Sequest HT (A2)	Unambiguous	[K].IYIDATEPSFAVAEIWTSMAnGGDGKPNYDQNAHR.[Q]	N21(Deamidated)	1	1	P17654	P17654	0	4		0.0389	4	4	960.69970703125	3839.776998235	4.27262705696431	0.00410146624980634	HCD	MS2	28.26692	33.1	51.5473775032	46701	MSO1_030218_02.raw	0/0	4.19862985610962	17038659	51.4557418823242	0	5.213E-05
False	High	Sequest HT (A2)	Unambiguous	[K].VNPGNAPLVVGQLLDDEcPEDFIK.[G]	C18(Carbamidomethyl)	1	2	Q2QYW2	Q2RBN7; Q2QYW2	0	3	0.6362	0	1	1	880.439575195313	2639.30417232594	0.76868650417831	0.000676265312726798	HCD	MS2	0	42.48	51.5702475797333	46725	MSO1_030218_02.raw	0/0	5.91449403762817	2561984	51.5434265136719	0	6.544E-07
False	High	Sequest HT (A2)	Unambiguous	[K].VNPGNAPLVVGQLLDDEcPEDFIK.[G]	C18(Carbamidomethyl)	1	2	Q2QYW2	Q2RBN7; Q2QYW2	0	3	0.6711	0	1	1	880.440612792969	2639.30728511891	1.9480865120102	0.0017138629689768	CID	MS2		33.1	51.5720460666667	46727	MSO1_030218_02.raw	0/0	6.05218553543091	2561984	51.5434265136719	0	1.591E-07
False	High	Sequest HT (A2)	Unambiguous	[K].SFVSEYPIVSIEDPFDQDDWEHYAK.[M]		1	1	Q42971	Q42971	0	4	0.2047	0	1	1	754.843994140625	3016.3541466725	0.604287001163622	0.000455685625070146	HCD	MS2	0	20.98	51.5750908709333	46730	MSO1_030218_02.raw	0/0	3.36529088020325			0	2.766E-06
False	High	Sequest HT (A2)	Unambiguous	[K].SFVSEYPIVSIEDPFDQDDWEHYAK.[M]		1	1	Q42971	Q42971	0	4	0.586	0	1	1	754.845092773438	3016.35854120375	2.06118950394366	0.00155431843757015	CID	MS2		30.925	51.5768830504	46732	MSO1_030218_02.raw	0/0	3.72421288490295			0	3.036E-06
False	High	Sequest HT (A2)	Unambiguous	[K].SAWSEAYNQLVAAIK.[Q]		1	1	O04985	O04985	0	3	0.609	0	1	1	550.954345703125	1650.84848384938	-0.0684681958295444	-3.76768750053695E-05	HCD	MS2	33.4587	41.82	51.5815783810667	46737	MSO1_030218_02.raw	0/0	3.75530481338501	17432157	51.6484260559082	0	1.762E-05
False	High	Sequest HT (A2)	Unambiguous	[K].SAWSEAYNQLVAAIK.[Q]		1	1	O04985	O04985	0	3	0.6616	0	1	1	550.954345703125	1650.84848384938	-0.0684681958295444	-3.76768750053695E-05	CID	MS2		33.1	51.5832613997333	46739	MSO1_030218_02.raw	0/0	5.90963172912598	17432157	51.6484260559082	0	1.766E-09
False	High	Sequest HT (A2)	Unambiguous	[R].SIAFNYIGVDGQEYAIGPWGGGEGTSTEIK.[L]		1	2	Q0JMY8	Q0JMY8; A2WPN7	0	3	0.5069	0	1	1	1039.49914550781	3116.48288326344	-0.594177966605881	-0.000617248854268837	HCD	MS2	28.01032	33.1	51.607620668	46762	MSO1_030218_02.raw	0/0	4.36369848251343			0	3.135E-07
False	High	Sequest HT (A2)	Unambiguous	[R].SIAFNYIGVDGQEYAIGPWGGGEGTSTEIK.[L]		1	2	Q0JMY8	Q0JMY8; A2WPN7	0	3	0.6383	0	1	1	1039.50012207031	3116.48581295094	0.345883592845524	0.000359313645731163	CID	MS2		41.445	51.6096127138667	46764	MSO1_030218_02.raw	0/0	4.80860042572021			0	7.03E-10
False	High	Sequest HT (A2)	Unambiguous	[K].ELAAKPDVDGFLVGGASLKPEFIDIInSATVK.[S]	N27(Deamidated)	1	1	P48494	P48494	0	4	0.5634	0	1	1	829.703369140625	3315.7916466725	5.84977526721315	0.00484913062515979	HCD	MS2	0	18.79	51.6148034912	46770	MSO1_030218_02.raw	0/0	4.64541149139404			0	1.044E-05
False	High	Sequest HT (A2)	Unambiguous	[K].ELAAKPDVDGFLVGGASLKPEFIDIInSATVK.[S]	N27(Deamidated)	1	1	P48494	P48494	0	4	0.6029	0	1	1	829.703369140625	3315.7916466725	5.84977526721315	0.00484913062515979	CID	MS2		29.74	51.6201351613333	46772	MSO1_030218_02.raw	0/0	4.17719507217407			0	3.504E-05
False	High	Sequest HT (A2)	Unambiguous	[K].ELAAKPDVDGFLVGGASLKPEFIDIINSATVK.[S]		1	1	P48494	P48494	0	4	0.6435	0	1	1	829.452270507813	3314.78725214125	-0.296250825088573	-0.000245502187340207	CID	MS2		40.5	51.6408840581333	46783	MSO1_030218_02.raw	0/0	5.33101463317871	1526459.28125	51.6244506835938	0	3.045E-08
False	High	Sequest HT (A2)	Selected	[K].AnSEATLGTYQGDAVLGEGASESLHVK.[D]	N2(Deamidated)	1	1	Q5N725	Q5N725	0	3	0.0016	0	1	1	902.441040039063	2705.30856685719	6.84154629906568	0.00616945572918715	HCD	MS2	46.5475	33.1	51.6462606416	46786	MSO1_030218_02.raw	0/0	6.08803224563599			0	4.912E-09
False	High	Sequest HT (A2)	Rejected	[K].AnSEATLGTYKGDAVLGEGASESLHVK.[D]	N2(Deamidated)	1	1	P17784	P17784	1	3		0.0016	2	2	902.441040039063	2705.30856685719	-6.60813147036692	-0.0059590509374261	HCD	MS2	46.5475	33.1	51.6462606416	46786	MSO1_030218_02.raw	0/0	6.08211898803711			0	9.526E-07
False	High	Sequest HT (A2)	Rejected	[K].ANSEATLGTYqGDAVLGEGASESLHVK.[D]	Q11(Deamidated)	1	1	Q5N725	Q5N725	0	3		0.0263	3	3	902.441040039063	2705.30856685719	6.84154629906568	0.00616945572918715	HCD	MS2	46.5475	33.1	51.6462606416	46786	MSO1_030218_02.raw	0/0	5.93108987808228			0	2.81E-09
False	High	Sequest HT (A2)	Unambiguous	[K].SFVSEYPIVSIEDPFDQDDWEHYAK.[M]		1	1	Q42971	Q42971	0	3	0.6016	0	1	1	1006.12274169922	3016.35367183766	0.446866782045164	0.000449302552169684	CID	MS2		7.589731	51.6471399184	46787	MSO1_030218_02.raw	0/0	3.63760328292847	1835265073.75	51.5105285644531	0	9.46E-08
False	High	Sequest HT (A2)	Selected	[K].ANSEATLGTYqGDAVLGEGASESLHVK.[D]	Q11(Deamidated)	1	1	Q5N725	Q5N725	0	3	0.038	0	1	1	902.441040039063	2705.30856685719	6.84154629906568	0.00616945572918715	CID	MS2		41.52	51.6482418666667	46788	MSO1_030218_02.raw	0/0	3.67590570449829			0	5.035E-06
False	High	Sequest HT (A2)	Rejected	[K].AnSEATLGTYQGDAVLGEGASESLHVK.[D]	N2(Deamidated)	1	1	Q5N725	Q5N725	0	3		0.0435	3	3	902.441040039063	2705.30856685719	6.84154629906568	0.00616945572918715	CID	MS2		41.52	51.6482418666667	46788	MSO1_030218_02.raw	0/0	3.5193498134613			0	1.634E-05
False	High	Sequest HT (A2)	Unambiguous	[K].HAGVTYADLFQLASATAIEEAGGPK.[I]		1	1	P0C0L1	P0C0L1	0	3	0.539	0	1	1	839.759521484375	2517.26401119313	0.801733442870152	0.000672724374756702	HCD	MS2	0	33.1	51.658678808	46797	MSO1_030218_02.raw	0/0	6.02726745605469	21267002.625	51.6738777160645	0	5.091E-10
False	High	Sequest HT (A2)	Unambiguous	[K].GILGYVEEDLVSTDFQGDSR.[S]		1	1	Q6K5G8	Q6K5G8	0	2	0.7765	0	1	1	1100.52429199219	2200.04130735438	0.397603772141201	0.000437372187434448	CID	MS2		33.1	51.6595539309333	46798	MSO1_030218_02.raw	0/0	6.03923606872559			0	3.092E-08
False	High	Sequest HT (A2)	Unambiguous	[K].HAGVTYADLFQLASATAIEEAGGPK.[I]		1	1	P0C0L1	P0C0L1	0	3	0.6557	0	1	1	839.759704589844	2517.26456050953	1.019953241911	0.000855829843506702	CID	MS2		41.145	51.6606498797333	46799	MSO1_030218_02.raw	0/0	4.88115358352661	21267002.625	51.6738777160645	0	3.52E-07
False	High	Sequest HT (A2)	Unambiguous	[K].DVTELIGNTPLVYLNR.[V]		1	1	Q9XEA6	Q9XEA6	0	2	0.5856	0	1	1	908.993957519531	1816.98063840906	0.164662795825692	0.000149594531308139	HCD	MS2	54.52986	25.945	51.6624933882667	46801	MSO1_030218_02.raw	0/0	3.74100494384766	63315940.5	51.8492469787598	0	1.251E-06
False	High	Sequest HT (A2)	Unambiguous	[K].DVTELIGNTPLVYLNR.[V]		1	1	Q9XEA6	Q9XEA6	0	2	0.6162	0	1	1	908.993957519531	1816.98063840906	0.164662795825692	0.000149594531308139	CID	MS2		35.4	51.6644888432	46803	MSO1_030218_02.raw	0/0	3.95888233184814	63315940.5	51.8492469787598	0	2.935E-06
False	High	Sequest HT (A2)	Unambiguous	[R].TVPAAVPAIVFLSGGqSEEEATVNLNAMNK.[L]	Q16(Deamidated)	1	1	Q5N725	Q5N725	0	2	0.1536	0	1	1	1529.78405761719	3058.56083860438	6.76687681538598	0.0103483821873722	CID	MS2		38.68	51.6751576322667	46815	MSO1_030218_02.raw	0/0	3.31968903541565			0	1.128E-05
False	High	Sequest HT (A2)	Unambiguous	[K].SAWSEAYNQLVAAIK.[Q]		1	1	O04985	O04985	0	2	0.5828	0	1	1	825.928039550781	1650.84880247156	0.124536897478615	0.00010279578123118	HCD	MS2	0	33.1	51.520376648	46675	MSO1_030218_02.raw	0/0	4.28512239456177			0	9.841E-08
False	High	Sequest HT (A2)	Unambiguous	[R].GQNSPLVcPLGLYAEQLSGTPFTAPR.[A]	C8(Carbamidomethyl)	1	1	Q5VRH4	Q5VRH4	0	3	0.3943	0	1	1	925.138488769531	2773.40091304859	1.13139868430982	0.001045939531321	HCD	MS2	42.2635	33.1	51.710803968	46847	MSO1_030218_02.raw	0/0	3.87980389595032			0	3.206E-06
False	High	Sequest HT (A2)	Unambiguous	[R].TVPAAVPAIVFLSGGQSEEEATVNLNAMNK.[L]		1	1	Q5N725	Q5N725	0	3	0.6837	0	1	1	1019.85711669922	3057.55679683766	0.219455548287483	0.000223665885338657	CID	MS2		23.4279	51.5174268709333	46672	MSO1_030218_02.raw	0/0	4.71426248550415			0	3.633E-08
False	High	Sequest HT (A2)	Unambiguous	[R].LVANPGcYPTSIQLPLVPLIK.[A]	C7(Carbamidomethyl)	1	1	Q6AV34	Q6AV34	0	2	0.6756	0	1	1	1147.15295410156	2293.29863157313	-0.089468006308344	-0.000102588437396633	HCD	MS2	52.58214	29.11	51.4250391832	46583	MSO1_030218_02.raw	0/0	3.35782885551453	5374501.625	51.4281921386719	0	1.603E-05
False	High	Sequest HT (A2)	Unambiguous	[K].ANSEATLGTYQGDAVLGEGASESLHVK.[D]		1	1	Q5N725	Q5N725	0	3	0.5441	0	1	1	902.107421875	2704.307712365	0.617487434419181	0.000556625000020479	HCD	MS2	55.50763	42.3	51.1598075205333	46343	MSO1_030218_02.raw	0/0	4.75918054580688			0	1.762E-08
False	High	Sequest HT (A2)	Unambiguous	[K].ANSEATLGTYQGDAVLGEGASESLHVK.[D]		1	1	Q5N725	Q5N725	0	3	0.5014	0	1	1	902.107421875	2704.307712365	0.617487434419181	0.000556625000020479	CID	MS2		33.1	51.1616051357333	46345	MSO1_030218_02.raw	0/0	3.69002103805542			0	6.49E-07
False	High	Sequest HT (A2)	Unambiguous	[R].NPEEIPWGETGAEFVVESTGVFTDKDK.[A]		1	1	Q7FAH2	Q7FAH2	1	3	0.7282	0	1	1	994.472106933594	2981.40176754078	-1.1136357257721	-0.00110673307290199	HCD	MS2	0	33.1	51.1782042232	46361	MSO1_030218_02.raw	0/0	4.82372999191284			0	1.102E-08
False	High	Sequest HT (A2)	Unambiguous	[R].TVPAAVPAIVFLSGGQSEEEATVNLNAMNK.[L]		1	1	Q5N725	Q5N725	0	3	0.6762	0	1	1	1019.85705566406	3057.55661373219	0.159569331579132	0.000162630729088657	CID	MS2		12.60439	51.1790835746667	46362	MSO1_030218_02.raw	0/0	4.19623947143555			0	4.225E-10
False	High	Sequest HT (A2)	Unambiguous	[K].LFQDKESLYPLLNFLK.[A]		1	1	P30298	P30298	1	3	0.679	0	1	1	656.699645996094	1968.08438472828	0.156862343975254	0.000102906093767767	HCD	MS2	0	41.58	51.1811711133333	46364	MSO1_030218_02.raw	0/0	3.51511812210083	27044892.625	51.288158416748	0	9.235E-06
False	High	Sequest HT (A2)	Unambiguous	[R].SGTLIDAIGIYVHP.[-]		1	2	Q0JMY8	Q0JMY8; A2WPN7	0	2	0.4662	0	1	1	728.396545410156	1455.78581419031	1.10482055382893	0.00080419015625921	CID	MS2		41.085	51.1956619949333	46379	MSO1_030218_02.raw	0/0	2.80798506736755			0	2.63E-05
False	High	Sequest HT (A2)	Unambiguous	[R].SIAFNYIGVDGQEYAIGPWGGGEGTSTEIK.[L]		1	2	Q0JMY8	Q0JMY8; A2WPN7	0	3	0.3967	0	1	1	1039.49938964844	3116.48361568531	-0.35916257674303	-0.000373108229268837	HCD	MS2	45.31722	33.1	51.2429951354667	46420	MSO1_030218_02.raw	0/0	5.47367095947266			0	6.221E-08
False	High	Sequest HT (A2)	Unambiguous	[R].SIAFNYIGVDGqEYAIGPWGGGEGTSTEIK.[L]	Q12(Deamidated)	1	2	Q0JMY8	Q0JMY8; A2WPN7	0	3	0.0998	0	1	1	1039.83410644531	3117.48776607594	6.09952094340415	0.00633835531239783	CID	MS2		41.49	51.2450246357333	46422	MSO1_030218_02.raw	0/0	6.50913143157959			0	4.098E-08
False	High	Sequest HT (A2)	Unambiguous	[K].ELAAKPDVDGFLVGGASLKPEFIDIINSATVK.[S]		1	1	P48494	P48494	0	4	0.5157	0	1	1	829.452026367188	3314.78627557875	-0.590858634401742	-0.000489642812340207	HCD	MS2	16.15586	33.223	51.2593861968	46436	MSO1_030218_02.raw	0/0	4.79278421401978	296642974.625	51.3503189086914	0	9.697E-08
False	High	Sequest HT (A2)	Unambiguous	[K].ELAAKPDVDGFLVGGASLKPEFIDIINSATVK.[S]		1	1	P48494	P48494	0	4	0.5117	0	1	1	829.452026367188	3314.78627557875	-0.590858634401742	-0.000489642812340207	CID	MS2		18.35691	51.2611763306667	46438	MSO1_030218_02.raw	0/0	4.26328420639038	296642974.625	51.3503189086914	0	5.523E-07
False	High	Sequest HT (A2)	Unambiguous	[R].SIAFNYIGVDGQEYAIGPWGGGEGTSTEIK.[L]		1	2	Q0JMY8	Q0JMY8; A2WPN7	0	2	0.5449	0	1	1	1558.7451171875	3116.482957745	-0.570278743984395	-0.000888632500164022	CID	MS2		41.355	51.2701252864	46447	MSO1_030218_02.raw	0/0	3.23415517807007			0	2.191E-05
False	High	Sequest HT (A2)	Unambiguous	[K].ANSEATLGTYQGDAVLGEGASESLHVK.[D]		1	1	Q5N725	Q5N725	0	3	0.5548	0	1	1	902.107421875	2704.307712365	0.617487434419181	0.000556625000020479	HCD	MS2	0	30.415	51.286880708	46460	MSO1_030218_02.raw	0/0	5.65700054168701	11702544.5	51.4018096923828	0	1.33E-09
False	High	Sequest HT (A2)	Unambiguous	[K].ANSEATLGTYQGDAVLGEGASESLHVK.[D]		1	1	Q5N725	Q5N725	0	3	0.4483	0	1	1	902.107421875	2704.307712365	0.617487434419181	0.000556625000020479	CID	MS2		39.255	51.2888123024	46462	MSO1_030218_02.raw	0/0	3.18632459640503	11702544.5	51.4018096923828	0	1.707E-05
False	High	Sequest HT (A2)	Unambiguous	[K].SFVSEYPIVSIEDPFDqDDWEHYAK.[M]	Q17(Deamidated)	1	1	Q42971	Q42971	0	3	0.5432	0	1	1	1006.45697021484	3017.35635738453	6.63414756472705	0.00667248484383635	HCD	MS2	0	41.955	51.289759984	46463	MSO1_030218_02.raw	0/0	3.70013165473938			0	5.472E-05
False	High	Sequest HT (A2)	Unambiguous	[K].SFVSEYPIVSIEDPFDqDDWEHYAK.[M]	Q17(Deamidated)	1	1	Q42971	Q42971	0	3	0.5965	0	1	1	1006.45697021484	3017.35635738453	6.63414756472705	0.00667248484383635	CID	MS2		32.41	51.2916077264	46465	MSO1_030218_02.raw	0/0	2.85214328765869			0	3.306E-05
False	High	Sequest HT (A2)	Unambiguous	[K].GILGYVEEDLVSTDFQGDSR.[S]		1	1	Q6K5G8	Q6K5G8	0	2	0.6554	0	1	1	1100.52478027344	2200.04228391688	0.841487659693878	0.000925653437434448	HCD	MS2	0	33.1	51.3147545216	46481	MSO1_030218_02.raw	0/0	5.01955842971802			0	2.775E-08
False	High	Sequest HT (A2)	Unambiguous	[K].GILGYVEEDLVSTDFQGDSR.[S]		1	1	Q6K5G8	Q6K5G8	0	2	0.6639	0	1	1	1100.52478027344	2200.04228391688	0.841487659693878	0.000925653437434448	CID	MS2		39.36	51.3167317181333	46483	MSO1_030218_02.raw	0/0	6.03506231307983			0	7.301E-08
False	High	Sequest HT (A2)	Unambiguous	[K].FALLDTIKEEVPADMWSPAMK.[S]		1	1	O04986	O04986	1	3	0.6647	0	1	1	798.070190429688	2392.19601802906	1.38019777432334	0.00110056635427706	HCD	MS2	0	41.13	51.3176794197333	46484	MSO1_030218_02.raw	0/0	5.18682146072388	9324653	51.3192291259766	0	4.066E-07
False	High	Sequest HT (A2)	Unambiguous	[K].FALLDTIKEEVPADMWSPAMK.[S]		1	1	O04986	O04986	1	3	0.6173	0	1	1	798.070190429688	2392.19601802906	1.38019777432334	0.00110056635427706	CID	MS2		25.15	51.3194545416	46486	MSO1_030218_02.raw	0/0	4.38707208633423	9324653	51.3192291259766	0	4.697E-07
False	High	Sequest HT (A2)	Unambiguous	[K].GILGYVEEDLVSTDFQGDSR.[S]		1	1	Q6K5G8	Q6K5G8	0	3	0.4578	0	1	1	734.018920898438	2200.04220943531	0.807633026217844	0.000592275104130143	HCD	MS2	48.58235	41.835	51.3290519394667	46496	MSO1_030218_02.raw	0/0	4.14618635177612	3574418.375	51.3469085693359	0	7.575E-06
False	High	Sequest HT (A2)	Unambiguous	[K].GILGYVEEDLVSTDFQGDSR.[S]		1	1	Q6K5G8	Q6K5G8	0	3	0.6781	0	1	1	734.018920898438	2200.04220943531	0.807633026217844	0.000592275104130143	CID	MS2		33.1	51.3308311557333	46498	MSO1_030218_02.raw	0/0	5.24697065353394	3574418.375	51.3469085693359	0	2.848E-07
False	High	Sequest HT (A2)	Unambiguous	[R].EQLTETVESLLDLK.[V]		1	1	O04226	O04226	0	2	0.3443	0	1	1	809.432983398438	1617.85869016688	0.328667177944559	0.000265868437622885	HCD	MS2	0	33.1	51.3438115664	46509	MSO1_030218_02.raw	0/0	3.04747414588928	1432364.4375	51.3475532531738	0	1.082E-05
False	High	Sequest HT (A2)	Unambiguous	[R].FGIVEGLMTTVHAITATQK.[T]		2	2	Q7FAH2; Q6K5G8	Q7FAH2; Q6K5G8	0	3	0.7134	0	1	1	673.031066894531	2017.07864742359	-0.0126799250606049	-8.52546880499479E-06	CID	MS2		6.882944	51.3446907426667	46510	MSO1_030218_02.raw	0/0	4.9876012802124	863282736	51.2635841369629	0	4.878E-09
False	High	Sequest HT (A2)	Unambiguous	[R].EQLTETVESLLDLK.[V]		1	1	O04226	O04226	0	2	0.49	0	1	1	809.432983398438	1617.85869016688	0.328667177944559	0.000265868437622885	CID	MS2		42.7	51.3456974242667	46511	MSO1_030218_02.raw	0/0	3.48538327217102	1432364.4375	51.3475532531738	0	3.231E-06
False	High	Sequest HT (A2)	Unambiguous	[K].ELAAKPDVDGFLVGGASLKPEFIDIINSATVK.[S]		1	1	P48494	P48494	0	3	0.7466	0	1	1	1105.60070800781	3314.78757076344	-0.200129394405333	-0.000221128853960787	HCD	MS2	0	32.56	51.3504673234667	46516	MSO1_030218_02.raw	0/0	5.84215879440308	25882559	51.355583190918	0	3.11E-13
False	High	Sequest HT (A2)	Unambiguous	[K].ELAAKPDVDGFLVGGASLKPEFIDIInSATVK.[S]	N27(Deamidated)	1	1	P48494	P48494	0	3	0.7028	0	1	1	1105.93469238281	3315.78952388844	5.20956722444861	0.00575791281270588	CID	MS2		33.1	51.3520900746667	46518	MSO1_030218_02.raw	0/0	6.09353971481323			0	1.134E-08
False	High	Sequest HT (A2)	Unambiguous	[K].IYIDATEPSFAVAEIWTSMANGGDGKPNYDQnAHR.[Q]	N32(Deamidated)	1	1	P17654	P17654	0	4	0.0142	0	1	1	960.699768066406	3839.77724237563	4.33620930880707	0.00416250140605634	CID	MS2		31.465	51.3830161466667	46547	MSO1_030218_02.raw	0/0	4.24202537536621	8975436.875	51.383129119873	0	2.276E-06
False	High	Sequest HT (A2)	Unambiguous	[K].IYIDATEPSFAVAEIWTSMANGGDGKPNYDqNAHR.[Q]	Q31(Deamidated)	1	1	P17654	P17654	0	4		0.0142	2	2	960.699768066406	3839.77724237563	4.33620930880707	0.00416250140605634	CID	MS2		31.465	51.3830161466667	46547	MSO1_030218_02.raw	0/0	4.18317079544067	8975436.875	51.383129119873	0	3.607E-06
False	High	Sequest HT (A2)	Unambiguous	[K].IYIDATEPSFAVAEIWTSMAnGGDGKPNYDQNAHR.[Q]	N21(Deamidated)	1	1	P17654	P17654	0	4		0.0165	3	3	960.699768066406	3839.77724237563	4.33620930880707	0.00416250140605634	CID	MS2		31.465	51.3830161466667	46547	MSO1_030218_02.raw	0/0	4.16590309143066	8975436.875	51.383129119873	0	2.762E-06
False	High	Sequest HT (A2)	Unambiguous	[R].YAIIcQENGLVPIVEPEILVDGSHDIER.[C]	C5(Carbamidomethyl)	1	1	Q5N725	Q5N725	0	3	0.3803	0	1	1	1060.20483398438	3178.59994869313	-2.81294968475654	-0.00298042229165911	HCD	MS2	9.544394	40.815	51.4680766904	46624	MSO1_030218_02.raw	0/0	3.55085420608521			0	1.302E-05
False	High	Sequest HT (A2)	Unambiguous	[K].VDLSDcGPMVLDVLLK.[I]	C6(Carbamidomethyl)	1	1	Q9S827	Q9S827	0	2	0.5047	0	1	1	887.458740234375	1773.91020383875	-1.30528491378387	-0.00115773062490732	HCD	MS2	58.75124	33.1	53.5575908117333	48568	MSO1_030218_02.raw	0/0	4.22125244140625	31517198.375	53.7343406677246	0	2.983E-06
False	High	Sequest HT (A2)	Unambiguous	[R].SLRPPAPVASDPGLSLTDLLLR.[R]		1	1	Q0DV32	Q0DV32	0	3	0.6808	0	1	1	763.437866210938	2288.29904537281	0.781770291371992	0.000596307604306882	HCD	MS2	61.81716	30.745	47.9792226378667	43431	MSO1_030218_02.raw	0/0	4.26111936569214	3026912	48.015323638916	0	5.156E-06
False	High	Sequest HT (A2)	Unambiguous	[R].EWEKPScNPIIAFPADVINNNFR.[D]	C7(Carbamidomethyl)	1	1	Q56UD1	Q56UD1	0	3	0.4306	0	1	1	911.116271972656	2731.33426265797	1.67205298428177	0.00152230932293425	HCD	MS2	0	22.27	47.9644026845333	43415	MSO1_030218_02.raw	0/0	5.03938627243042	8565818.25	47.9067726135254	0	7.519E-06
False	High	Sequest HT (A2)	Unambiguous	[R].QVFGAQMGLSDQDIVALSGGHTLGR.[C]		1	2	Q10N21	Q10N21; A2XFC7	0	3	0.2438	0	1	1	853.1015625	2557.29013424	2.88939500867827	0.00246299999995851	HCD	MS2	0	33.1	44.5868182517333	40124	MSO1_030218_02.raw	0/0	3.20085835456848	4686705.75	44.5391731262207	0	5.112E-05
False	High	Sequest HT (A2)	Unambiguous	[R].LAYGGAQEYFGITPDVSTLGK.[I]		1	1	Q6YZE2	Q6YZE2	0	2	0.6004	0	1	1	1094.05224609375	2187.0972155575	0.1784088820992	0.000195098749827594	CID	MS2		33.1	44.5877286557333	40125	MSO1_030218_02.raw	0/0	4.52838325500488			0	3.425E-06
False	High	Sequest HT (A2)	Unambiguous	[R].VDIGQVLLSVR.[C]		2	2	A2ZCQ7; A2Y0T4	A2ZCQ7; A2Y0T4	0	2	0.5705	0	1	1	599.861328125	1198.71537962	-0.0153998187512106	-9.22999993235862E-06	HCD	MS2	24.18094	25.80313	44.6028425090667	40139	MSO1_030218_02.raw	0/0	3.1150438785553			0	2.838E-05
False	High	Sequest HT (A2)	Unambiguous	[R].VDIGQVLLSVR.[C]		2	2	A2ZCQ7; A2Y0T4	A2ZCQ7; A2Y0T4	0	2	0.625	0	1	1	599.861328125	1198.71537962	-0.0153998187512106	-9.22999993235862E-06	CID	MS2		31.47487	44.6046114037333	40141	MSO1_030218_02.raw	0/0	3.84430718421936			0	7.22E-06
False	High	Sequest HT (A2)	Unambiguous	[K].LAGPASVAESAVPASLGVAAGPAVLEK.[V]		1	1	Q0IWL9	Q0IWL9	0	3	0.5037	0	1	1	811.451904296875	2432.34115963063	0.676114750555408	0.000548180208170379	HCD	MS2	0	41.205	44.6159861234667	40154	MSO1_030218_02.raw	0/0	4.08687257766724			0	2.151E-07
False	High	Sequest HT (A2)	Unambiguous	[K].LAGPASVAESAVPASLGVAAGPAVLEK.[V]		1	1	Q0IWL9	Q0IWL9	0	3	0.6494	0	1	1	811.451904296875	2432.34115963063	0.676114750555408	0.000548180208170379	CID	MS2		29.65	44.617760944	40156	MSO1_030218_02.raw	0/0	2.71362543106079			0	4.691E-06
False	High	Sequest HT (A2)	Unambiguous	[R].IESILVSLPLTAR.[W]		1	1	Q7XPL2	Q7XPL2	0	2	0.6359	0	1	1	706.429748535156	1411.85222044031	0.233020414162896	0.000164495156241173	CID	MS2		30.82	44.6251832968	40164	MSO1_030218_02.raw	0/0	3.57308983802795			0	1.998E-05
False	High	Sequest HT (A2)	Unambiguous	[K].LLNVSTNDILIQSTGVIGQR.[I]		1	1	B8AL33	B8AL33	0	2	0.6397	0	1	1	1071.10034179688	2141.19340696375	0.443633054546425	0.000474951875048646	HCD	MS2	50.09447	31.495	44.6279335312	40167	MSO1_030218_02.raw	0/0	4.58400917053223			0	1.038E-06
False	High	Sequest HT (A2)	Unambiguous	[K].LLNVSTNDILIQSTGVIGQR.[I]		1	1	B8AL33	B8AL33	0	2	0.6755	0	1	1	1071.10034179688	2141.19340696375	0.443633054546425	0.000474951875048646	CID	MS2		41.29	44.6299083909333	40169	MSO1_030218_02.raw	0/0	5.26564502716064			0	2.674E-09
False	High	Sequest HT (A2)	Unambiguous	[K].LLNVSTNDILIQSTGVIGQR.[I]		1	1	B8AL33	B8AL33	0	3	0.2984	0	1	1	714.402648925781	2141.19339351734	0.437353186436423	0.000312152447956275	HCD	MS2	0	33.1	44.66305668	40194	MSO1_030218_02.raw	0/0	3.05261445045471			0	7.303E-05
False	High	Sequest HT (A2)	Unambiguous	[K].LLNVSTNDILIQSTGVIGQR.[I]		1	1	B8AL33	B8AL33	0	3	0.3626	0	1	1	714.402648925781	2141.19339351734	0.437353186436423	0.000312152447956275	CID	MS2		42.24	44.6650797434667	40196	MSO1_030218_02.raw	0/0	3.63931035995483			0	2.722E-06
False	High	Sequest HT (A2)	Unambiguous	[R].AIWVnYLSQcDESLGVK.[I]	N5(Deamidated); C10(Carbamidomethyl)	1	1	Q0E4K1	Q0E4K1	0	2	0.0549	0	1	1	991.987487792969	1982.96769895594	7.51124076358946	0.00744721796879233	CID	MS2		34.585	44.6688314816	40200	MSO1_030218_02.raw	0/0	4.73963975906372			0	4.784E-07
False	High	Sequest HT (A2)	Unambiguous	[R].AAVPSGASTGVYEALELR.[D]		1	1	Q42971	Q42971	0	2	0.4596	0	1	1	895.968017578125	1790.92875852625	0.253994673799627	0.00022744312514078	HCD	MS2	0	41.385	44.6817123122667	40212	MSO1_030218_02.raw	0/0	3.95958042144775			0	2.701E-06
False	High	Sequest HT (A2)	Unambiguous	[R].LAYGGAQEYFGITPDVSTLGK.[I]		1	1	Q6YZE2	Q6YZE2	0	2	0.5164	0	1	1	1094.05224609375	2187.0972155575	0.1784088820992	0.000195098749827594	HCD	MS2	0	42.3	44.58594986	40123	MSO1_030218_02.raw	0/0	4.27567052841187			0	8.847E-09
False	High	Sequest HT (A2)	Unambiguous	[K].GILQAAVQGELWR.[L]		1	1	P27934	P27934	0	2	0.5829	0	1	1	720.901733398438	1440.79619016688	0.289136658089486	0.000208293437481188	HCD	MS2	0	41.295	44.7167566442667	40247	MSO1_030218_02.raw	0/0	3.50170183181763			0	5.759E-06
False	High	Sequest HT (A2)	Unambiguous	[K].LAGPASVAESAVPASLGVAAGPAVLEK.[V]		1	1	Q0IWL9	Q0IWL9	0	2	0.6031	0	1	1	1216.67395019531	2432.34062376063	0.455804223716105	0.000554335312244802	HCD	MS2	0	33.1	44.7251391928	40256	MSO1_030218_02.raw	0/0	3.20440769195557			0	6.704E-07
False	High	Sequest HT (A2)	Unambiguous	[K].ELAITSDEALSLEELPK.[R]		1	1	P48642	P48642	0	2	0.529	0	1	1	929.488037109375	1857.96879758875	-0.197915690273244	-0.000183860624929366	HCD	MS2	0	40.65	44.7281039021333	40259	MSO1_030218_02.raw	0/0	3.96647238731384			0	1.735E-07
False	High	Sequest HT (A2)	Unambiguous	[K].ELAITSDEALSLEELPK.[R]		1	1	P48642	P48642	0	2	0.6469	0	1	1	929.488037109375	1857.96879758875	-0.197915690273244	-0.000183860624929366	CID	MS2		29.245	44.7298285869333	40261	MSO1_030218_02.raw	0/0	4.38731098175049			0	3.938E-05
False	High	Sequest HT (A2)	Unambiguous	[R].ALTVPELTQQMWDAK.[N]		3	8	Q43594; Q40665; P37832	Q43594; Q76FS2; Q8H7U1; P45960; Q40665; P46265; Q76FS3; P37832	0	2	0.5592	0	1	1	865.943664550781	1730.88005247156	1.0804062247043	0.000935025781245713	CID	MS2		39.885	44.7308640866667	40262	MSO1_030218_02.raw	0/0	3.62829494476318			0	5.685E-05
False	High	Sequest HT (A2)	Unambiguous	[K].IGPNEPSQLSIDLNAQGLAR.[Y]		1	1	Q5N725	Q5N725	0	2	0.666	0	1	1	1047.05297851563	2093.09868040125	0.0590995822129668	6.18506251157669E-05	HCD	MS2	0	28.36	44.7596191621333	40293	MSO1_030218_02.raw	0/0	5.02670431137085			0	1.496E-08
False	High	Sequest HT (A2)	Unambiguous	[R].NYLNLPSEIVPATLK.[K]		1	1	P0DKK8	P0DKK8	0	2	0.6831	0	1	1	836.469543457031	1671.93181028406	0.126843743233187	0.0001060370311734	CID	MS2		25.39583	44.7604191410667	40294	MSO1_030218_02.raw	0/0	4.45246410369873	163773104	44.8557434082031	0	3.742E-07
False	High	Sequest HT (A2)	Unambiguous	[K].IGPNEPSQLSIDLNAQGLAR.[Y]		1	1	Q5N725	Q5N725	0	2	0.6711	0	1	1	1047.05297851563	2093.09868040125	0.0590995822129668	6.18506251157669E-05	CID	MS2		37.485	44.7615130866667	40295	MSO1_030218_02.raw	0/0	3.74433445930481			0	9.403E-07
False	High	Sequest HT (A2)	Unambiguous	[K].LPAYSGGAAVcTFPEFLK.[S]	C11(Carbamidomethyl)	1	2	Q852M2	Q852M1; Q852M2	0	2	0.6693	0	1	1	964.485168457031	1927.96306028406	0.422012445385773	0.000406812031162218	HCD	MS2	0	31.27	44.7632854914667	40297	MSO1_030218_02.raw	0/0	5.13589668273926			0	2.193E-10
False	High	Sequest HT (A2)	Unambiguous	[K].LPAYSGGAAVcTFPEFLK.[S]	C11(Carbamidomethyl)	1	2	Q852M2	Q852M1; Q852M2	0	2	0.6545	0	1	1	964.485534667969	1927.96379270594	0.801906748953619	0.000773022968662218	CID	MS2		41.08	44.7655105410667	40299	MSO1_030218_02.raw	0/0	5.73014640808105			0	2.972E-08
False	High	Sequest HT (A2)	Unambiguous	[K].YGVSGYPTIQWFPK.[G]		2	2	Q942L2; Q75M08	Q942L2; Q75M08	0	2	0.6123	0	1	1	821.917175292969	1642.82707395594	0.407222537778995	0.000334497968879077	HCD	MS2	51.52773	40.8	44.7664852245333	40300	MSO1_030218_02.raw	0/0	4.23160934448242			0	2.456E-06
False	High	Sequest HT (A2)	Unambiguous	[R].TFADGFPNLFISNAHTIR.[G]		1	1	Q8S2E5	Q8S2E5	0	3	0.5516	0	1	1	674.346618652344	2021.02530269703	0.676566470901503	0.00045578567718015	HCD	MS2	0	41.49	44.7701748882667	40304	MSO1_030218_02.raw	0/0	3.3911657333374			0	5.542E-06
False	High	Sequest HT (A2)	Unambiguous	[R].DTLDFMLSPEVR.[N]		1	1	Q6Z6L4	Q6Z6L4	0	2	0.6863	0	1	1	711.850280761719	1422.69328489344	-0.0400694659557936	-2.85032812143982E-05	CID	MS2		33.20587	44.7821973514667	40316	MSO1_030218_02.raw	0/0	3.73170709609985			0	2.535E-05
False	High	Sequest HT (A2)	Unambiguous	[K].VKcEEELTEAIGMALGEK.[DK]	C3(Carbamidomethyl)	1	2	A2XFI3	Q10MW3; A2XFI3	1	3	0.4165	0	1	1	669.663818359375	2006.97690181813	-0.200506440223351	-0.000134137291626738	HCD	MS2	0	33.1	44.7838867664	40318	MSO1_030218_02.raw	0/0	4.1280837059021			0	3.465E-06
False	High	Sequest HT (A2)	Unambiguous	[K].GILQAAVQGELWR.[L]		1	1	P27934	P27934	0	2	0.6103	0	1	1	720.901733398438	1440.79619016688	0.289136658089486	0.000208293437481188	CID	MS2		33.1	44.718394708	40249	MSO1_030218_02.raw	0/0	4.08194780349731			0	1.008E-05
False	High	Sequest HT (A2)	Unambiguous	[K].VKcEEELTEAIGMALGEK.[DK]	C3(Carbamidomethyl)	1	2	A2XFI3	Q10MW3; A2XFI3	1	2	0.6118	0	1	1	1003.9921875	2006.97709837	-0.102572161363194	-0.000102929999950874	CID	MS2		33.1	44.5428577658667	40084	MSO1_030218_02.raw	0/0	4.07152843475342			0	2.455E-06
False	High	Sequest HT (A2)	Unambiguous	[K].VKcEEELTEAIGMALGEK.[DK]	C3(Carbamidomethyl)	1	2	A2XFI3	Q10MW3; A2XFI3	1	2	0.5212	0	1	1	1003.9921875	2006.97709837	-0.102572161363194	-0.000102929999950874	HCD	MS2	0	41.295	44.5410808957333	40082	MSO1_030218_02.raw	0/0	4.49294376373291			0	8.401E-08
False	High	Sequest HT (A2)	Unambiguous	[K].LAmQEFMILPTGAASFK.[E]	M3(Oxidation)	1	1	Q42971	Q42971	0	2	0.3192	0	1	1	935.976501464844	1870.94572629969	0.840441808000329	0.000786209843677277	CID	MS2		32.62	44.5353809877333	40076	MSO1_030218_02.raw	0/0	4.00908231735229			0	4.274E-06
False	High	Sequest HT (A2)	Unambiguous	[K].QPLLETPGEVFELR.[K]		1	1	Q7F1K9	Q7F1K9	0	2	0.4479	0	1	1	814.438903808594	1627.87053098719	0.941732528492037	0.000766508593756043	HCD	MS2	0	42.345	44.3030309653333	39846	MSO1_030218_02.raw	0/0	3.16787171363831			0	6.229E-05
False	High	Sequest HT (A2)	Unambiguous	[R].MAELVDGFDGAGDVFSTK.[D]		1	1	Q10E49	Q10E49	0	2	0.6976	0	1	1	929.931457519531	1858.85563840906	1.55095074296045	0.00144149453103637	CID	MS2		26.065	44.3150239984	39860	MSO1_030218_02.raw	0/0	4.95708179473877			0	2.738E-08
False	High	Sequest HT (A2)	Unambiguous	[R].TLFDLQEVSAQIR.[E]		1	1	Q6K8J4	Q6K8J4	0	2	0.5015	0	1	1	760.409851074219	1519.81242551844	0.620069296927385	0.000471194218903292	CID	MS2		39.9	44.3160116701333	39861	MSO1_030218_02.raw	0/0	3.26534986495972			0	7.695E-05
False	High	Sequest HT (A2)	Unambiguous	[K].VcVLScGISTGLGATINVAKPPK.[G]	C2(Carbamidomethyl); C6(Carbamidomethyl)	1	1	Q2R8Z5	Q2R8Z5	0	3	0.5772	0	1	1	781.424133300781	2342.25784664234	0.340744985416941	0.000266037447948027	HCD	MS2	20.69529	35.505	44.3169680594667	39862	MSO1_030218_02.raw	0/0	5.43657398223877			0	4.333E-05
False	High	Sequest HT (A2)	Unambiguous	[K].LVPLLTEAGAIASSAK.[T]		1	1	P55142	P55142	0	2	0.4336	0	1	1	770.950988769531	1540.89470090906	0.140469749646425	0.000108224531231826	HCD	MS2	27.07297	27.295	44.3386939858667	39876	MSO1_030218_02.raw	0/0	2.26476812362671			0	2.26E-05
False	High	Sequest HT (A2)	Unambiguous	[K].LVPLLTEAGAIASSAK.[T]		1	1	P55142	P55142	0	2	0.7775	0	1	1	770.950988769531	1540.89470090906	0.140469749646425	0.000108224531231826	CID	MS2		36.57	44.3406695013333	39878	MSO1_030218_02.raw	0/0	3.45803833007813			0	1.073E-05
False	High	Sequest HT (A2)	Unambiguous	[K].ELAITSDEALSLEELPK.[R]		1	1	P48642	P48642	0	2	0.3985	0	1	1	929.487060546875	1857.96684446375	-1.24913066007288	-0.00116042312492937	HCD	MS2	78.25041	33.1	44.3423335352	39880	MSO1_030218_02.raw	0/0	4.09134292602539			0	1.47E-06
False	High	Sequest HT (A2)	Unambiguous	[K].ELAITSDEALSLEELPK.[R]		1	1	P48642	P48642	0	2	0.5546	0	1	1	929.487060546875	1857.96684446375	-1.24913066007288	-0.00116042312492937	CID	MS2		42.715	44.3443189128	39882	MSO1_030218_02.raw	0/0	4.49272108078003			0	4.399E-05
False	High	Sequest HT (A2)	Unambiguous	[K].IGPNEPSQLSIDLNAQGLAR.[Y]		1	1	Q5N725	Q5N725	0	2	0.5542	0	1	1	1047.05200195313	2093.09672727625	-0.874026568845737	-0.000914711874884233	HCD	MS2	65.12254	33.1	44.3697840650667	39905	MSO1_030218_02.raw	0/0	4.23881340026855			0	2.81E-07
False	High	Sequest HT (A2)	Unambiguous	[K].IGPNEPSQLSIDLNAQGLAR.[Y]		1	1	Q5N725	Q5N725	0	2	0.7484	0	1	1	1047.05200195313	2093.09672727625	-0.874026568845737	-0.000914711874884233	CID	MS2		41.685	44.3717676746667	39907	MSO1_030218_02.raw	0/0	4.76578378677368			0	9.657E-08
False	High	Sequest HT (A2)	Unambiguous	[K].YINISQIPELSAINR.[S]		1	2	Q852M2	Q852M2; Q7XH05	0	2	0.3892	0	1	1	865.97509765625	1730.9429186825	-0.370409246398214	-0.000320578749779088	HCD	MS2	0	41.355	44.3727528304	39908	MSO1_030218_02.raw	0/0	3.16406273841858	22058534.75	44.3883476257324	0	8.273E-05
False	High	Sequest HT (A2)	Unambiguous	[K].YINISQIPELSAINR.[S]		1	2	Q852M2	Q852M2; Q7XH05	0	2	0.6121	0	1	1	865.97509765625	1730.9429186825	-0.370409246398214	-0.000320578749779088	CID	MS2		24.895	44.3744716562667	39910	MSO1_030218_02.raw	0/0	3.79375028610229	22058534.75	44.3883476257324	0	8.345E-06
False	High	Sequest HT (A2)	Unambiguous	[K].SNYMSAGQISVPIVFR.[G]		1	1	Q0J0H4	Q0J0H4	0	2	0.4693	0	1	1	884.955017089844	1768.90275754969	-1.30494866975563	-0.00115416515632205	HCD	MS2	0	29.935	44.3876064152	39924	MSO1_030218_02.raw	0/0	3.08793354034424	34273523	44.4728240966797	0	4.188E-05
False	High	Sequest HT (A2)	Unambiguous	[K].SNYMSAGQISVPIVFR.[G]		1	1	Q0J0H4	Q0J0H4	0	2	0.6557	0	1	1	884.955017089844	1768.90275754969	-1.30494866975563	-0.00115416515632205	CID	MS2		38.85	44.3895518421333	39926	MSO1_030218_02.raw	0/0	3.95317554473877	34273523	44.4728240966797	0	3.848E-07
False	High	Sequest HT (A2)	Unambiguous	[R].ELGIGIVAYSPLGR.[G]		2	4	A2XRZ0; Q7XQ45	A2XRZ0; A2XRZ6; Q7XT99; Q7XQ45	0	2	0.5989	0	1	1	722.911376953125	1444.81547727625	-0.251259530691356	-0.000181511874984608	HCD	MS2	0	38.73	44.390964628	39927	MSO1_030218_02.raw	0/0	3.74078321456909			0	7.738E-05
False	High	Sequest HT (A2)	Unambiguous	[R].ELGIGIVAYSPLGR.[G]		2	4	A2XRZ0; Q7XQ45	A2XRZ0; A2XRZ6; Q7XT99; Q7XQ45	0	2	0.6723	0	1	1	722.911376953125	1444.81547727625	-0.251259530691356	-0.000181511874984608	CID	MS2		26.575	44.3925643922667	39929	MSO1_030218_02.raw	0/0	4.14671277999878			0	1.129E-06
False	High	Sequest HT (A2)	Unambiguous	[K].VKcEEELTEAIGMALGEK.[DK]	C3(Carbamidomethyl)	1	2	A2XFI3	Q10MW3; A2XFI3	1	3	0.4301	0	1	1	669.663391113281	2006.97562007984	-0.839147584071141	-0.000561383385376738	CID	MS2		30.79	44.4090349269333	39946	MSO1_030218_02.raw	0/0	3.65192866325378			0	1.131E-07
False	High	Sequest HT (A2)	Unambiguous	[R].EQIQSYVFDVIR.[A]		1	2	Q6ZIV7	Q6ZIV7; Q6K550	0	2	0.5706	0	1	1	748.890808105469	1496.77433958094	-0.0199088539418806	-1.48995311519684E-05	HCD	MS2	0	33.1	44.4197758528	39957	MSO1_030218_02.raw	0/0	3.61062693595886	4267133.125	44.3924140930176	0	1.811E-05
False	High	Sequest HT (A2)	Unambiguous	[R].LFSPAFAAAASGSGDLLR.[S]		1	1	Q84PB3	Q84PB3	0	2	0.4387	0	1	1	875.959594726563	1750.91191282313	-0.198123505426077	-0.00017344843729461	HCD	MS2	0	31.45	44.4234234157333	39961	MSO1_030218_02.raw	0/0	3.50717377662659			0	6.211E-07
False	High	Sequest HT (A2)	Unambiguous	[R].LFSPAFAAAASGSGDLLR.[S]		1	1	Q84PB3	Q84PB3	0	2	0.5808	0	1	1	875.959594726563	1750.91191282313	-0.198123505426077	-0.00017344843729461	CID	MS2		40.155	44.425419332	39963	MSO1_030218_02.raw	0/0	4.27018165588379			0	8.773E-06
False	High	Sequest HT (A2)	Unambiguous	[R].IMEADSDLYLAEIDGK.[V]		1	1	P17654	P17654	0	2	0.6212	0	1	1	891.927551269531	1782.84782590906	0.683451429525949	0.000609244531233344	HCD	MS2	0	26.8	44.4346959728	39973	MSO1_030218_02.raw	0/0	3.3045437335968			0	2.586E-06
False	High	Sequest HT (A2)	Unambiguous	[R].IMEADSDLYLAEIDGK.[V]		1	1	P17654	P17654	0	2	0.6592	0	1	1	891.927551269531	1782.84782590906	0.683451429525949	0.000609244531233344	CID	MS2		36.135	44.4365542541333	39975	MSO1_030218_02.raw	0/0	4.90432405471802			0	1.868E-06
False	High	Sequest HT (A2)	Unambiguous	[R].MScPAMAQLLSNTLYYKR.[F]	C3(Carbamidomethyl)	1	1	O64464	O64464	1	3	0.5508	0	1	1	716.352600097656	2147.04324703297	-0.636100909544498	-0.000455245677005204	HCD	MS2	77.84528	33.1	44.4382603352	39977	MSO1_030218_02.raw	0/0	3.74284195899963	5790970.25	44.4724464416504	0	1.296E-05
False	High	Sequest HT (A2)	Unambiguous	[K].EISGTHGPVYDLADIVTYLK.[I]		1	2	Q0JMY8	Q0JMY8; A2WPN7	0	3	0.4737	0	1	1	731.047302246094	2191.12735347828	-0.352330705738965	-0.000257333906271621	HCD	MS2	37.45506	26.26	44.449997228	39988	MSO1_030218_02.raw	0/0	4.17989063262939	11981102.75	44.4053115844727	0	1.243E-05
False	High	Sequest HT (A2)	Unambiguous	[K].VLnLEEGGAFTTSSAEEMLK.[A]	N3(Deamidated)	1	2	Q69TY4	Q7F8S5; Q69TY4	0	2	0.5309	0	1	1	1064.01977539063	2127.03227415125	7.56081750060878	0.00804099062491859	HCD	MS2	0	43.15	44.4603805237333	39999	MSO1_030218_02.raw	0/0	3.24095034599304			0	1.567E-05
False	High	Sequest HT (A2)	Unambiguous	[K].ANSEATLGTYQGDAVLGEGASESLHVK.[D]		1	1	Q5N725	Q5N725	0	3	0.6106	0	1	1	902.106079101563	2704.30368404469	-0.872107400339576	-0.000786148437479521	HCD	MS2	0	22.975	44.4817187405333	40021	MSO1_030218_02.raw	0/0	6.59844017028809			0	4.036E-11
False	High	Sequest HT (A2)	Unambiguous	[K].ANSEATLGTYQGDAVLGEGASESLHVK.[D]		1	1	Q5N725	Q5N725	0	3	0.6171	0	1	1	902.106079101563	2704.30368404469	-0.872107400339576	-0.000786148437479521	CID	MS2		32.65	44.4835313426667	40023	MSO1_030218_02.raw	0/0	4.09825801849365			0	1.08E-06
False	High	Sequest HT (A2)	Unambiguous	[R].TIQFVDWcPTGFK.[C]	C8(Carbamidomethyl)	1	1	Q53M52	Q53M52	0	2	0.5796	0	1	1	799.886840820313	1598.76640501063	-0.482146110159702	-0.000385419687443544	CID	MS2		26.455	44.5196134416	40061	MSO1_030218_02.raw	0/0	4.20551538467407	33802089.5	44.5754508972168	0	6.253E-05
False	High	Sequest HT (A2)	Unambiguous	[K].LAmQEFMILPTGAASFK.[E]	M3(Oxidation)	1	1	Q42971	Q42971	0	2	0.2825	0	1	1	935.976501464844	1870.94572629969	0.840441808000329	0.000786209843677277	HCD	MS2	0	40.17	44.5336516136	40074	MSO1_030218_02.raw	0/0	4.39059114456177			0	6.667E-06
False	High	Sequest HT (A2)	Unambiguous	[K].VKcEEELTEAIGMALGEK.[DK]	C3(Carbamidomethyl)	1	2	A2XFI3	Q10MW3; A2XFI3	1	3	0.4116	0	1	1	669.663818359375	2006.97690181813	-0.200506440223351	-0.000134137291626738	CID	MS2		42.36	44.7863055442667	40320	MSO1_030218_02.raw	0/0	3.61636686325073			0	3.371E-06
False	High	Sequest HT (A2)	Unambiguous	[R].AAVPSGASTGVYEALELR.[D]		1	1	Q42971	Q42971	0	2	0.4204	0	1	1	895.967834472656	1790.92839231531	0.0495136028624549	4.43376563907805E-05	HCD	MS2	71.46951	41.415	44.2954021322667	39838	MSO1_030218_02.raw	0/0	3.82845783233643			0	1.689E-06
False	High	Sequest HT (A2)	Unambiguous	[R].SFDDGFPNLFINNAHDIR.[G]		1	1	Q6ZFT5	Q6ZFT5	0	3	0.5545	0	1	1	698.001098632813	2091.98874263844	0.222079847304949	0.000154862812451029	HCD	MS2	40.53589	36.525	44.7984090898667	40333	MSO1_030218_02.raw	0/0	4.12878704071045			0	2.241E-06
False	High	Sequest HT (A2)	Unambiguous	[K].mELVDAAFPLLK.[G]	M1(Oxidation)	1	1	Q7XDC8	Q7XDC8	0	2	0.368	0	1	1	681.870544433594	1362.73381223719	0.0452158666906559	3.08085938014457E-05	CID	MS2		33.1	44.8315658112	40366	MSO1_030218_02.raw	0/0	3.56305861473084			0	2.75E-05
False	High	Sequest HT (A2)	Unambiguous	[R].TDLPNVVELYMK.[K]		2	2	Q0ITW7; Q2R8Z5	Q0ITW7; Q2R8Z5	0	2	0.6675	0	1	1	711.371154785156	1421.73503294031	0.390009752915674	0.000277245156325989	CID	MS2		3.66753	45.0798738288	40599	MSO1_030218_02.raw	0/0	3.85021901130676	946019328	45.142879486084	0	3.301E-05
False	High	Sequest HT (A2)	Unambiguous	[K].APLESYADIGGLDAQIQEIK.[E]		1	1	P46466	P46466	0	2	0.6619	0	1	1	1066.05029296875	2131.0933093075	0.736405416639783	0.000784673750331422	HCD	MS2	0	41.805	45.0818447088	40601	MSO1_030218_02.raw	0/0	5.64537477493286	42374711	45.1455688476563	0	8.504E-11
False	High	Sequest HT (A2)	Unambiguous	[K].APLESYADIGGLDAQIQEIK.[E]		1	1	P46466	P46466	0	2	0.7054	0	1	1	1066.05029296875	2131.0933093075	0.736405416639783	0.000784673750331422	CID	MS2		21.91	45.0836321333333	40603	MSO1_030218_02.raw	0/0	6.28480911254883	42374711	45.1455688476563	0	8.645E-10
False	High	Sequest HT (A2)	Unambiguous	[R].RLPVVNPATESPIGEIPAGTAEDVDAAVAAAR.[E]		1	1	B3VMC0	B3VMC0	1	3	0.656	0	1	1	1053.22216796875	3157.65195064625	1.00393250488109	0.0010566887499408	HCD	MS2	29.11608	42.4	45.1076016936	40629	MSO1_030218_02.raw	0/0	6.54006910324097	163296905	45.1569023132324	0	1.826E-10
False	High	Sequest HT (A2)	Unambiguous	[R].RLPVVnPATESPIGEIPAGTAEDVDAAVAAAR.[E]	N6(Deamidated)	1	1	B3VMC0	B3VMC0	1	3	0.6256	0	1	1	1053.5546875	3158.64950924	5.29110570178274	0.00557088666660747	CID	MS2		33.1	45.1093973090667	40631	MSO1_030218_02.raw	0/0	6.01021814346313			0	3.365E-10
False	High	Sequest HT (A2)	Unambiguous	[R].TLTAVHDGILEDVVYPAEIVGK.[R]		1	1	Q8LJU5	Q8LJU5	0	2	0.5843	0	1	1	1170.12683105469	2339.24638547938	-1.24727220000182	-0.00145884031235255	HCD	MS2	0	39.6	45.1241072349333	40644	MSO1_030218_02.raw	0/0	4.44833946228027	29046172	45.1535873413086	0	4.463E-09
False	High	Sequest HT (A2)	Unambiguous	[R].TLTAVHDGILEDVVYPAEIVGK.[R]		1	1	Q8LJU5	Q8LJU5	0	2	0.4966	0	1	1	1170.12683105469	2339.24638547938	-1.24727220000182	-0.00145884031235255	CID	MS2		29.95	45.1258969352	40646	MSO1_030218_02.raw	0/0	4.39146661758423	29046172	45.1535873413086	0	1.85E-06
False	High	Sequest HT (A2)	Unambiguous	[K].AVIELENYGLPFSR.[T]		1	1	Q6ZDY8	Q6ZDY8	0	2	0.5539	0	1	1	804.425415039063	1607.84355344813	0.479025768647244	0.000385099062555128	HCD	MS2	54.86849	30.25	45.1365649402667	40656	MSO1_030218_02.raw	0/0	4.07801485061646	160297359.625	45.2182922363281	0	1.33E-06
False	High	Sequest HT (A2)	Unambiguous	[K].AVIELENYGLPFSR.[T]		1	1	Q6ZDY8	Q6ZDY8	0	2	0.6952	0	1	1	804.425415039063	1607.84355344813	0.479025768647244	0.000385099062555128	CID	MS2		39.71246	45.1386234642667	40658	MSO1_030218_02.raw	0/0	4.56395721435547	160297359.625	45.2182922363281	0	2.129E-06
False	High	Sequest HT (A2)	Unambiguous	[R].TLTAVHDGILEDVVYPAEIVGK.[R]		1	1	Q8LJU5	Q8LJU5	0	3	0.3596	0	1	1	780.421752929688	2339.25070552906	0.599495342767455	0.000467456354272144	CID	MS2		5.814621	45.1520162584	40668	MSO1_030218_02.raw	0/0	4.0643892288208	290108107	45.1526908874512	0	5.515E-06
False	High	Sequest HT (A2)	Unambiguous	[R].VAAAGVLEAEGMPSGLLETINVDKK.[M]		1	1	Q2R480	Q2R480	1	3	0.551	0	1	1	838.116149902344	2512.33389644703	0.470215200572158	0.000393779010513147	HCD	MS2	20.17361	40.435	45.1879503258667	40701	MSO1_030218_02.raw	0/0	4.90410041809082	15148905.25	45.1551971435547	0	7.408E-09
False	High	Sequest HT (A2)	Unambiguous	[R].VAAAGVLEAEGMPSGLLETINVDKK.[M]		1	1	Q2R480	Q2R480	1	3	0.4291	0	1	1	838.116149902344	2512.33389644703	0.470215200572158	0.000393779010513147	CID	MS2		33.1	45.1897147149333	40703	MSO1_030218_02.raw	0/0	2.89235830307007	15148905.25	45.1551971435547	0	6.922E-06
False	High	Sequest HT (A2)	Unambiguous	[K].VVDAPEILAVIGK.[V]		1	1	Q8W425	Q8W425	0	2	0.4383	0	1	1	662.3984375	1323.78959837	1.03472743646793	0.000684880000108024	HCD	MS2	32.49047	41.88	45.1918462176	40705	MSO1_030218_02.raw	0/0	2.35462331771851	4892875.875	45.1535453796387	0	7.203E-05
False	High	Sequest HT (A2)	Unambiguous	[K].NTGDGAGILVALPHNFFR.[E]		1	2	Q0JKD0	Q0JKD0; Q0DG35	0	3	0.596	0	1	1	633.667297363281	1898.98733882984	0.0962986207343788	6.09566146370829E-05	HCD	MS2	0	33.1	45.0377589304	40564	MSO1_030218_02.raw	0/0	3.9600625038147	11364061.5	45.0163078308105	0	7.318E-06
False	High	Sequest HT (A2)	Unambiguous	[K].IGPNEPSQLSIDLNAQGLAR.[Y]		1	1	Q5N725	Q5N725	0	2	0.5333	0	1	1	1047.05297851563	2093.09868040125	0.0590995822129668	6.18506251157669E-05	HCD	MS2	16.58038	20.605	45.2005203669333	40713	MSO1_030218_02.raw	0/0	4.34804058074951	16231904.5	45.1556053161621	0	4.382E-07
False	High	Sequest HT (A2)	Unambiguous	[K].SGEIYTEDGVELVHEYGTEAYPFTTER.[I]		1	1	Q7Y0F2	Q7Y0F2	0	3	0.659	0	1	1	1031.47180175781	3092.40085201344	0.0392715716659255	4.048114563678E-05	HCD	MS2	0	41.49	45.2291485522667	40744	MSO1_030218_02.raw	0/0	4.78318643569946	27779633	45.2897148132324	0	3.498E-08
False	High	Sequest HT (A2)	Unambiguous	[K].IGPNEPSQLSIDLNAQGLAR.[Y]		1	1	Q5N725	Q5N725	0	3	0.4356	0	1	1	698.370910644531	2093.09817867359	-0.180606118515955	-0.000126008801998978	HCD	MS2	0	20.935	45.2360002074667	40750	MSO1_030218_02.raw	0/0	3.64870738983154	6694909.125	45.2245635986328	0	7.955E-05
False	High	Sequest HT (A2)	Unambiguous	[K].IGPNEPSQLSIDLNAQGLAR.[Y]		1	1	Q5N725	Q5N725	0	3	0.4567	0	1	1	698.370910644531	2093.09817867359	-0.180606118515955	-0.000126008801998978	CID	MS2		30.88	45.2377751885333	40752	MSO1_030218_02.raw	0/0	3.34977030754089	6694909.125	45.2245635986328	0	5.889E-06
False	High	Sequest HT (A2)	Unambiguous	[R].AVFVDLEPTVIDEVR.[T]		1	1	Q53M52	Q53M52	0	2	0.6178	0	1	1	851.456787109375	1701.90629758875	0.305680112885768	0.000260119375070644	CID	MS2		24.88	45.2614199112	40776	MSO1_030218_02.raw	0/0	5.17699527740479	62662679.5	45.353141784668	0	3.189E-07
False	High	Sequest HT (A2)	Unambiguous	[K].ANSEATLGTYQGDAVLGEGASESLHVK.[D]		1	1	Q5N725	Q5N725	0	3	0.6376	0	1	1	902.105895996094	2704.30313472828	-1.07523396871577	-0.000969253906229521	HCD	MS2	0	30.55	45.2672152522667	40782	MSO1_030218_02.raw	0/0	6.64558410644531			0	4.603E-12
False	High	Sequest HT (A2)	Unambiguous	[K].ANSEATLGTYQGDAVLGEGASESLHVK.[D]		1	1	Q5N725	Q5N725	0	3	0.6773	0	1	1	902.105895996094	2704.30313472828	-1.07523396871577	-0.000969253906229521	CID	MS2		33.1	45.2688152978667	40784	MSO1_030218_02.raw	0/0	4.09217262268066			0	3.332E-07
False	High	Sequest HT (A2)	Unambiguous	[R].LTAFHPEIEELLYSEVENDEHK.[F]		1	1	P30298	P30298	0	4	0.5814	0	1	1	661.320434570313	2642.25990839125	-0.811470894040136	-0.000536029687509654	HCD	MS2	0	19.465	45.2754317053333	40791	MSO1_030218_02.raw	0/0	4.8539662361145	67820487.5	45.3699722290039	0	1.048E-07
False	High	Sequest HT (A2)	Unambiguous	[R].LTAFHPEIEELLYSEVENDEHK.[F]		1	1	P30298	P30298	0	4	0.6192	0	1	1	661.321594238281	2642.26454706313	0.944097548005013	0.000623638281240346	CID	MS2		29.62	45.2772193653333	40793	MSO1_030218_02.raw	0/0	2.81198120117188	67820487.5	45.3699722290039	0	2.188E-07
False	High	Sequest HT (A2)	Unambiguous	[R].FGIVEGLmTTVHAITATQK.[T]	M8(Oxidation)	2	2	Q7FAH2; Q6K5G8	Q7FAH2; Q6K5G8	0	3	0.3278	0	1	1	678.362487792969	2033.07291011891	-0.333426737682672	-0.000225960364638548	HCD	MS2	0	42.745	45.2780005218667	40794	MSO1_030218_02.raw	0/0	3.63071775436401	41428420.75	45.1488609313965	0	1.351E-05
False	High	Sequest HT (A2)	Unambiguous	[R].FGIVEGLmTTVHAITATQK.[T]	M8(Oxidation)	2	2	Q7FAH2; Q6K5G8	Q7FAH2; Q6K5G8	0	3	0.5347	0	1	1	678.362487792969	2033.07291011891	-0.333426737682672	-0.000225960364638548	CID	MS2		16.315	45.2798043461333	40796	MSO1_030218_02.raw	0/0	3.31208062171936	41428420.75	45.1488609313965	0	1.483E-05
False	High	Sequest HT (A2)	Unambiguous	[K].VRTEEELIEAIATATGAK.[K]		2	2	Q0DHF6; A2Y5L9	Q0DHF6; A2Y5L9	1	3	0.6386	0	1	1	634.677062988281	1902.01663570484	-0.63675804027463	-0.000403708385571614	HCD	MS2	0	26.905	45.28160468	40798	MSO1_030218_02.raw	0/0	4.98458337783813	68598980.75	45.3713417053223	0	6.765E-06
False	High	Sequest HT (A2)	Unambiguous	[K].VRTEEELIEAIATATGAK.[K]		2	2	Q0DHF6; A2Y5L9	Q0DHF6; A2Y5L9	1	3	0.4851	0	1	1	634.677185058594	1902.01700191578	-0.444219921817779	-0.000281638073071614	CID	MS2		33.1	45.2831126816	40800	MSO1_030218_02.raw	0/0	4.02480220794678	68598980.75	45.3713417053223	0	1.367E-05
False	High	Sequest HT (A2)	Unambiguous	[K].AGVILSSVDELIDR.[L]		1	1	A2XQV4	A2XQV4	0	2	0.4322	0	1	1	743.908874511719	1486.81047239344	-0.454910876183702	-0.000338183281201054	HCD	MS2	0	41.49	45.285204192	40802	MSO1_030218_02.raw	0/0	3.90661668777466	4616512.125	45.2412300109863	0	5.737E-06
False	High	Sequest HT (A2)	Unambiguous	[K].IGPNEPSQLSIDLNAQGLAR.[Y]		1	1	Q5N725	Q5N725	0	2	0.5753	0	1	1	1047.05297851563	2093.09868040125	0.0590995822129668	6.18506251157669E-05	CID	MS2		30.595	45.2023019576	40715	MSO1_030218_02.raw	0/0	3.65497660636902	16231904.5	45.1556053161621	0	1.349E-06
False	High	Sequest HT (A2)	Unambiguous	[R].DLKPENFLFASAAEDAPLK.[A]		1	1	Q53P85	Q53P85	0	3	0.3882	0	1	1	692.6923828125	2076.0625951775	-1.06057985448032	-0.000733944166768197	HCD	MS2	0	32.71	45.0338610618667	40560	MSO1_030218_02.raw	0/0	4.06563234329224	6382939.5	45.0378646850586	0	7.583E-06
False	High	Sequest HT (A2)	Unambiguous	[R].LGATFSSHPNELIALFSR.[Y]		1	1	P30298	P30298	0	3	0.5506	0	1	1	654.014221191406	1960.02811031422	-0.293901709333279	-0.000192018593755468	HCD	MS2	0	41.355	45.0330029170667	40559	MSO1_030218_02.raw	0/0	4.9380259513855			0	2.465E-09
False	High	Sequest HT (A2)	Unambiguous	[R].qAITAAGSGcMAALDAEHYLQEVGAQEGK.[A]	Q1(Deamidated); C10(Carbamidomethyl)	1	1	Q6ZFU6	Q6ZFU6	0	3		0.0123	2	2	993.133666992188	2977.38644771656	6.66240982452627	0.00661214552073612	CID	MS2		33.1	45.0152996541333	40541	MSO1_030218_02.raw	0/0	3.20554089546204	17972351.5	44.9842987060547	0	5.552E-06
False	High	Sequest HT (A2)	Unambiguous	[R].VGSGPFPTELFGEEGDLLRK.[S]		1	2	A2XD35	A2XD35; Q10R17	1	3	0.3907	0	1	1	716.703979492188	2148.09738521656	0.104970374171124	7.51621875375956E-05	HCD	MS2	52.69639	31.84	44.8419925136	40377	MSO1_030218_02.raw	0/0	4.0676326751709			0	2.517E-05
False	High	Sequest HT (A2)	Unambiguous	[R].IMEADSDLYLAEIDGK.[V]		1	1	P17654	P17654	0	2	0.4928	0	1	1	891.927001953125	1782.84672727625	0.0672274605498084	5.99281249833439E-05	HCD	MS2	0	41.475	44.852717144	40388	MSO1_030218_02.raw	0/0	4.18316268920898			0	3.36E-07
False	High	Sequest HT (A2)	Unambiguous	[R].ATQVALQAIQcLGGNGYInEYPTGR.[L]	C11(Carbamidomethyl); N19(Deamidated)	1	1	Q75IM9	Q75IM9	0	3	0.0258	0	1	1	899.110290527344	2695.31631832203	0.696899034553284	0.00062612067700855	HCD	MS2	0	30.01	44.8535751936	40389	MSO1_030218_02.raw	0/0	3.87641382217407	23689739.5	44.8979797363281	0	1.943E-06
False	High	Sequest HT (A2)	Unambiguous	[R].ATqVALQAIQcLGGNGYINEYPTGR.[L]	Q3(Deamidated); C11(Carbamidomethyl)	1	1	Q75IM9	Q75IM9	0	3		0.0258	2	2	899.110290527344	2695.31631832203	0.696899034554437	0.000626120677009586	HCD	MS2	0	30.01	44.8535751936	40389	MSO1_030218_02.raw	0/0	3.78282189369202	23689739.5	44.8979797363281	0	2.156E-05
False	High	Sequest HT (A2)	Unambiguous	[R].IMEADSDLYLAEIDGK.[V]		1	1	P17654	P17654	0	2	0.7538	0	1	1	891.927001953125	1782.84672727625	0.0672274605498084	5.99281249833439E-05	CID	MS2		33.1	44.854443972	40390	MSO1_030218_02.raw	0/0	3.93800687789917			0	2.54E-06
False	High	Sequest HT (A2)	Unambiguous	[R].ATqVALQAIQcLGGNGYInEYPTGR.[L]	Q3(Deamidated); C11(Carbamidomethyl); N19(Deamidated)	1	1	Q75IM9	Q75IM9	0	3	0.0624	0	1	1	899.445983886719	2696.32339840016	9.250622868138	0.00831414671867625	CID	MS2		38.91	44.8555607136	40391	MSO1_030218_02.raw	0/0	6.24674320220947			0	4.828E-07
False	High	Sequest HT (A2)	Unambiguous	[K].VQQVDTTGAGDAFVGALLR.[R]		1	2	A2WXV8	A2WXV8; Q0JGZ6	0	2	0.6339	0	1	1	959.505126953125	1918.00297727625	0.0582722017985403	5.58831250145886E-05	HCD	MS2	0	21.265	44.8675558144	40398	MSO1_030218_02.raw	0/0	5.18979454040527			0	7.253E-10
False	High	Sequest HT (A2)	Unambiguous	[K].VQQVDTTGAGDAFVGALLR.[R]		1	2	A2WXV8	A2WXV8; Q0JGZ6	0	2	0.7206	0	1	1	959.505126953125	1918.00297727625	0.0582722017985403	5.58831250145886E-05	CID	MS2		31.165	44.8693270008	40400	MSO1_030218_02.raw	0/0	6.30406427383423			0	4.499E-10
False	High	Sequest HT (A2)	Unambiguous	[K].ASAcLLGVPLGHNSSFLQGPAFAPPR.[I]	C4(Carbamidomethyl)	1	2	B8AU84	B8AU84; Q7X7N2	0	3	0.6609	0	1	1	888.795166015625	2664.37094478688	-0.208767105167441	-0.000185411041786191	HCD	MS2	11.79355	33.1	44.8709787389333	40402	MSO1_030218_02.raw	0/0	5.7481861114502			0	2.818E-11
False	High	Sequest HT (A2)	Unambiguous	[K].ASAcLLGVPLGHNSSFLQGPAFAPPR.[I]	C4(Carbamidomethyl)	1	2	B8AU84	B8AU84; Q7X7N2	0	3	0.7932	0	1	1	888.795837402344	2664.37295894703	0.547193599065779	0.000485975676963809	CID	MS2		27.15401	44.8733413986667	40404	MSO1_030218_02.raw	0/0	6.14398527145386			0	6.345E-11
False	High	Sequest HT (A2)	Unambiguous	[K].ANSEATLGTYQGDAVLGEGASESLHVK.[D]		1	1	Q5N725	Q5N725	0	3	0.612	0	1	1	902.107238769531	2704.30716304859	0.414360866042987	0.000373519531270479	HCD	MS2	0	32.125	44.8752097392	40406	MSO1_030218_02.raw	0/0	6.34257411956787			0	2.497E-10
False	High	Sequest HT (A2)	Unambiguous	[K].ANSEATLGTYQGDAVLGEGASESLHVK.[D]		1	1	Q5N725	Q5N725	0	3	0.5825	0	1	1	902.106506347656	2704.30496578297	-0.39814540746179	-0.000358902343729521	CID	MS2		40.74	44.8772350077333	40408	MSO1_030218_02.raw	0/0	3.99566602706909			0	2.894E-06
False	High	Sequest HT (A2)	Unambiguous	[R].FGIVEGLmTTVHAITATQK.[T]	M8(Oxidation)	2	2	Q7FAH2; Q6K5G8	Q7FAH2; Q6K5G8	0	3	0.5622	0	1	1	678.362365722656	2033.07254390797	-0.513553487477426	-0.000348030677138548	HCD	MS2	9.702084	41.955	44.878205524	40409	MSO1_030218_02.raw	0/0	4.34026432037354	22424529	44.9008560180664	0	1.675E-07
False	High	Sequest HT (A2)	Unambiguous	[R].FGIVEGLmTTVHAITATQK.[T]	M8(Oxidation)	2	2	Q7FAH2; Q6K5G8	Q7FAH2; Q6K5G8	0	3	0.6188	0	1	1	678.362365722656	2033.07254390797	-0.513553487477426	-0.000348030677138548	CID	MS2		27.295	44.8799990765333	40411	MSO1_030218_02.raw	0/0	3.83087754249573	22424529	44.9008560180664	0	7.633E-07
False	High	Sequest HT (A2)	Unambiguous	[K].GILQAAVQGELWR.[L]		1	1	P27934	P27934	0	3	0.5906	0	1	1	480.936614990234	1440.7952917107	-0.334446634094277	-0.000160623098963697	HCD	MS2	0	36.57	44.8820221424	40413	MSO1_030218_02.raw	0/0	3.42328381538391			0	5.185E-05
False	High	Sequest HT (A2)	Unambiguous	[K].GILQAAVQGELWR.[L]		1	1	P27934	P27934	0	3	0.7457	0	1	1	480.936614990234	1440.7952917107	-0.334446634094277	-0.000160623098963697	CID	MS2		33.1	44.883569756	40415	MSO1_030218_02.raw	0/0	5.18992757797241			0	1.758E-08
False	High	Sequest HT (A2)	Unambiguous	[K].DPTSQAELDNFMVQQLDGTK.[N]		1	1	Q42971	Q42971	0	2	0.6067	0	1	1	1119.02380371094	2237.04033079188	0.571466051834944	0.000639195937537806	HCD	MS2	0	32.11	44.8864259426667	40418	MSO1_030218_02.raw	0/0	4.78448009490967			0	9.54E-07
False	High	Sequest HT (A2)	Unambiguous	[K].DPTSQAELDNFMVQQLDGTK.[N]		1	1	Q42971	Q42971	0	2	0.6099	0	1	1	1119.02380371094	2237.04033079188	0.571466051834944	0.000639195937537806	CID	MS2		41.845	44.8884239973333	40420	MSO1_030218_02.raw	0/0	5.22587060928345			0	2.318E-07
False	High	Sequest HT (A2)	Unambiguous	[K].TITLEVESSDTIDNVK.[A]		3	6	P0CH35; P51431; Q9ARZ9	P0CH35; P0C030; Q58G87; P51431; P0C031; Q9ARZ9	0	2	0.468	0	1	1	882.448364257813	1763.88945188563	-0.829486881869752	-0.000731562187525014	HCD	MS2	51.25042	37.29	44.8970152122667	40429	MSO1_030218_02.raw	0/0	4.38231372833252			0	4.309E-06
False	High	Sequest HT (A2)	Unambiguous	[K].TITLEVESSDTIDNVK.[A]		3	6	P0CH35; P51431; Q9ARZ9	P0CH35; P0C030; Q58G87; P51431; P0C031; Q9ARZ9	0	2	0.6374	0	1	1	882.448364257813	1763.88945188563	-0.829486881869752	-0.000731562187525014	CID	MS2		27.895	44.8986671989333	40431	MSO1_030218_02.raw	0/0	4.43959426879883			0	2.36E-05
False	High	Sequest HT (A2)	Unambiguous	[K].GEIVSNHDELMSNFFAQPDALAYGK.[T]		2	2	P42862; P42863	P42862; P42863	0	3	0.6244	0	1	1	918.43359375	2753.28622799	-0.482248938243284	-0.000442590000147902	HCD	MS2	36.36679	30.775	44.9466753176	40478	MSO1_030218_02.raw	0/0	6.46875095367432	113189329.5	44.9715614318848	0	3.221E-09
False	High	Sequest HT (A2)	Unambiguous	[K].GEIVSNHDELMSNFFAQPDALAYGK.[T]		2	2	P42862; P42863	P42862; P42863	0	3	0.6562	0	1	1	918.43505859375	2753.29062252125	1.11385432412989	0.0010222537498521	CID	MS2		21.8258	44.948769328	40480	MSO1_030218_02.raw	0/0	5.44429731369019	113189329.5	44.9715614318848	0	7.282E-08
False	High	Sequest HT (A2)	Unambiguous	[R].ELGQWGLDNYLSVK.[Q]		1	1	O24174	O24174	0	2	0.5668	0	1	1	811.415161132813	1621.82304563563	0.615262091307467	0.000498922812425917	HCD	MS2	39.61234	40.83	44.9733496197333	40505	MSO1_030218_02.raw	0/0	4.04286432266235	9960055.375	45.0232391357422	0	6.981E-06
False	High	Sequest HT (A2)	Unambiguous	[R].ELGQWGLDNYLSVK.[Q]		1	1	O24174	O24174	0	2	0.6675	0	1	1	811.415161132813	1621.82304563563	0.615262091307467	0.000498922812425917	CID	MS2		31.675	44.9750886045333	40507	MSO1_030218_02.raw	0/0	4.12105560302734	9960055.375	45.0232391357422	0	1.961E-05
False	High	Sequest HT (A2)	Unambiguous	[K].VQQVDTTGAGDAFVGALLR.[R]		1	2	A2WXV8	A2WXV8; Q0JGZ6	0	3	0.4767	0	1	1	640.005737304688	1918.00265865406	-0.107849649846215	-6.89519791497635E-05	HCD	MS2	47.13309	40.815	44.9987732725333	40528	MSO1_030218_02.raw	0/0	4.29974317550659			0	8.639E-06
False	High	Sequest HT (A2)	Unambiguous	[K].VQQVDTTGAGDAFVGALLR.[R]		1	2	A2WXV8	A2WXV8; Q0JGZ6	0	3	0.538	0	1	1	640.005737304688	1918.00265865406	-0.107849649846215	-6.89519791497635E-05	CID	MS2		18.745	45.0007083813333	40530	MSO1_030218_02.raw	0/0	3.29392290115356			0	6.929E-06
False	High	Sequest HT (A2)	Unambiguous	[R].QAITAAGSGcMAALDAEHYLqEVGAQEGK.[A]	C10(Carbamidomethyl); Q21(Deamidated)	1	1	Q6ZFU6	Q6ZFU6	0	3	0.0223	0	1	1	993.133666992188	2977.38644771656	6.66240982452522	0.00661214552073508	HCD	MS2	42.25971	35.745	45.0136079192	40539	MSO1_030218_02.raw	0/0	5.82710027694702	17972351.5	44.9842987060547	0	9.875E-08
False	High	Sequest HT (A2)	Unambiguous	[R].QAITAAGSGcMAALDAEHYLQEVGAqEGK.[A]	C10(Carbamidomethyl); Q26(Deamidated)	1	1	Q6ZFU6	Q6ZFU6	0	3		0.0223	2	2	993.133666992188	2977.38644771656	6.66240982452522	0.00661214552073508	HCD	MS2	42.25971	35.745	45.0136079192	40539	MSO1_030218_02.raw	0/0	5.69681406021118	17972351.5	44.9842987060547	0	2.648E-07
False	High	Sequest HT (A2)	Unambiguous	[R].QAITAAGSGcMAALDAEHYLqEVGAQEGK.[A]	C10(Carbamidomethyl); Q21(Deamidated)	1	1	Q6ZFU6	Q6ZFU6	0	3	0.0123	0	1	1	993.133666992188	2977.38644771656	6.66240982452522	0.00661214552073508	CID	MS2		33.1	45.0152996541333	40541	MSO1_030218_02.raw	0/0	3.24910616874695	17972351.5	44.9842987060547	0	2.602E-06
False	High	Sequest HT (A2)	Unambiguous	[K].mELVDAAFPLLK.[G]	M1(Oxidation)	1	1	Q7XDC8	Q7XDC8	0	2	0.3168	0	1	1	681.870544433594	1362.73381223719	0.0452158666906559	3.08085938014457E-05	HCD	MS2	35.4787	43.075	44.8299223258667	40364	MSO1_030218_02.raw	0/0	3.02588629722595			0	3.683E-05
False	High	Sequest HT (A2)	Unambiguous	[R].LPIYVVQPQDGLDAIAR.[N]		1	1	Q8H8C7	Q8H8C7	0	2	0.51	0	1	1	934.518615722656	1868.02995481531	1.24786447658669	0.00116552265649261	CID	MS2		43.075	44.2905379125333	39833	MSO1_030218_02.raw	0/0	4.48839282989502			0	6.563E-07
False	High	Sequest HT (A2)	Unambiguous	[R].LPIYVVQPQDGLDAIAR.[N]		1	1	Q8H8C7	Q8H8C7	0	2	0.5502	0	1	1	934.517517089844	1868.02775754969	0.0716154762825373	6.68898439926124E-05	HCD	MS2	0	33.1	44.2885876664	39831	MSO1_030218_02.raw	0/0	4.38192224502563			0	3.549E-06
False	High	Sequest HT (A2)	Unambiguous	[R].ATQVALQAIQcLGGNGYINEYPTGR.[L]	C11(Carbamidomethyl)	1	1	Q75IM9	Q75IM9	0	3	0.6441	0	1	1	898.782409667969	2694.33267574391	0.835748980897482	0.000750594635341884	CID	MS2		30.73	44.2626326224	39805	MSO1_030218_02.raw	0/0	3.99098348617554			0	6.514E-06
False	High	Sequest HT (A2)	Unambiguous	[K].QLVLPVPAFNVInGGSHAGNK.[L]	N13(Deamidated)	1	1	Q42971	Q42971	0	2		0.0159	2	2	1067.076171875	2133.14506712	-0.0217191036977548	-2.31649999606898E-05	CID	MS2		42.535	43.5293634128	39060	MSO1_030218_02.raw	0/0	3.70998477935791			0	7.726E-05
False	High	Sequest HT (A2)	Unambiguous	[R].VETGVLKPGMVVTFGPSGLTTEVK.[S]		1	1	O64937	O64937	0	3	0.3481	0	1	1	816.114074707031	2446.32767086109	0.612187822768014	0.000499203697927442	HCD	MS2	0	42.27	43.5343877984	39065	MSO1_030218_02.raw	0/0	5.19751214981079			0	1.147E-07
False	High	Sequest HT (A2)	Unambiguous	[R].VETGVLKPGMVVTFGPSGLTTEVK.[S]		1	1	O64937	O64937	0	3	0.4047	0	1	1	816.114074707031	2446.32767086109	0.612187822768014	0.000499203697927442	CID	MS2		33.1	43.536185416	39067	MSO1_030218_02.raw	0/0	3.83194065093994			0	3.278E-07
False	High	Sequest HT (A2)	Unambiguous	[R].AAVPSGASTGVYEALELR.[D]		1	1	Q42971	Q42971	0	2	0.505	0	1	1	895.968566894531	1790.92985715906	0.867437886611143	0.00077675953139078	HCD	MS2	58.41631	33.1	43.5467245109333	39078	MSO1_030218_02.raw	0/0	3.98448204994202			0	2.715E-06
False	High	Sequest HT (A2)	Unambiguous	[R].NDLLTDGTFALVEK.[L]		1	1	Q0JL46	Q0JL46	0	2	0.3406	0	1	1	768.402648925781	1535.79802122156	1.86020351466187	0.00142844578124368	HCD	MS2	0	18.295	43.5505057157333	39082	MSO1_030218_02.raw	0/0	3.20460510253906			0	3.299E-05
False	High	Sequest HT (A2)	Unambiguous	[R].NDLLTDGTFALVEK.[L]		1	1	Q0JL46	Q0JL46	0	2	0.4888	0	1	1	768.402648925781	1535.79802122156	1.86020351466187	0.00142844578124368	CID	MS2		28.6	43.5521494506667	39084	MSO1_030218_02.raw	0/0	4.01130342483521			0	2.203E-05
False	High	Sequest HT (A2)	Unambiguous	[K].IGPNEPSQLSIDLNAQGLAR.[Y]		1	1	Q5N725	Q5N725	0	3	0.5694	0	1	1	698.372009277344	2093.10147457203	1.39404426139561	0.000972624010501022	HCD	MS2	51.07511	33.1	43.5614052488	39094	MSO1_030218_02.raw	0/0	5.04259443283081			0	2.709E-06
False	High	Sequest HT (A2)	Unambiguous	[K].IGPNEPSQLSIDLNAQGLAR.[Y]		1	1	Q5N725	Q5N725	0	3	0.6011	0	1	1	698.372009277344	2093.10147457203	1.39404426139561	0.000972624010501022	CID	MS2		41.25	43.5634157288	39096	MSO1_030218_02.raw	0/0	3.76034379005432			0	2.186E-06
False	High	Sequest HT (A2)	Unambiguous	[K].IGPNEPSQLSIDLNAQGLAR.[Y]		1	1	Q5N725	Q5N725	0	2	0.6647	0	1	1	1047.05200195313	2093.09672727625	-0.874026568845737	-0.000914711874884233	HCD	MS2	38.70432	31	43.6097281365333	39144	MSO1_030218_02.raw	0/0	5.12510299682617			0	5.965E-07
False	High	Sequest HT (A2)	Unambiguous	[K].IGPNEPSqLSIDLNAQGLAR.[Y]	Q8(Deamidated)	1	1	Q5N725	Q5N725	0	2	0.0151	0	1	1	1047.5537109375	2094.100145245	8.3915243979966	0.00878627250011577	CID	MS2		41.47	43.611688824	39146	MSO1_030218_02.raw	0/0	4.65073537826538			0	5.262E-08
False	High	Sequest HT (A2)	Unambiguous	[K].IGPNEPSQLSIDLnAQGLAR.[Y]	N14(Deamidated)	1	1	Q5N725	Q5N725	0	2		0.0151	2	2	1047.5537109375	2094.100145245	8.3915243979966	0.00878627250011577	CID	MS2		41.47	43.611688824	39146	MSO1_030218_02.raw	0/0	4.5781626701355			0	1.817E-07
False	High	Sequest HT (A2)	Unambiguous	[K].IGPNEPSQLSIDLNAqGLAR.[Y]	Q16(Deamidated)	1	1	Q5N725	Q5N725	0	2		0.0387	3	3	1047.5537109375	2094.100145245	8.3915243979966	0.00878627250011577	CID	MS2		41.47	43.611688824	39146	MSO1_030218_02.raw	0/0	4.47160959243774			0	2.135E-07
False	High	Sequest HT (A2)	Unambiguous	[K].LAGIEGGFFTLNPK.[E]		1	1	P14717	P14717	0	2	0.6578	0	1	1	732.398559570313	1463.78984251063	0.376625671780886	0.000275650312573816	HCD	MS2	6.206661	24.475	43.6193484469333	39153	MSO1_030218_02.raw	0/0	4.11756706237793	86666130	43.5995254516602	0	1.892E-06
False	High	Sequest HT (A2)	Unambiguous	[K].QLVLPVPAFNVINGGSHAGnK.[L]	N20(Deamidated)	1	1	Q42971	Q42971	0	3		0.0188	3	3	711.720397949219	2133.14664058766	0.715908939678401	0.000509045885450051	CID	MS2		1.504043	43.5282651738667	39059	MSO1_030218_02.raw	0/0	1.56781232357025			0	1.524E-06
False	High	Sequest HT (A2)	Unambiguous	[K].LAGIEGGFFTLNPK.[E]		1	1	P14717	P14717	0	2	0.6556	0	1	1	732.398559570313	1463.78984251063	0.376625671780886	0.000275650312573816	CID	MS2		23.74556	43.6210547589333	39155	MSO1_030218_02.raw	0/0	4.20841884613037	86666130	43.5995254516602	0	6.764E-07
False	High	Sequest HT (A2)	Unambiguous	[K].LLSSIPEFAGFGK.[L]		1	1	Q6Z382	Q6Z382	0	2	0.5574	0	1	1	683.3740234375	1365.740770245	-0.372094633127289	-0.000254092499972103	HCD	MS2	0	31.135	43.6529781616	39189	MSO1_030218_02.raw	0/0	3.57402944564819	8833175.5	43.6214981079102	0	1.403E-05
False	High	Sequest HT (A2)	Unambiguous	[R].ETALLYDELLSSASNK.[Q]		1	1	Q0J5V5	Q0J5V5	0	2	0.6645	0	1	1	877.446472167969	1753.88566770594	0.132252616306149	0.000115977968789593	HCD	MS2	9.246033	24.01	43.6609447165333	39197	MSO1_030218_02.raw	0/0	4.58635807037354	43724510	43.652099609375	0	1.218E-07
False	High	Sequest HT (A2)	Unambiguous	[R].ETALLYDELLSSASNK.[Q]		1	1	Q0J5V5	Q0J5V5	0	2	0.6876	0	1	1	877.446472167969	1753.88566770594	0.132252616306149	0.000115977968789593	CID	MS2		34.495	43.6627363368	39199	MSO1_030218_02.raw	0/0	5.56595516204834	43724510	43.652099609375	0	4.032E-08
False	High	Sequest HT (A2)	Unambiguous	[K].KIPLYQHIANLAGNKQLVLPVPAFnVInGGSHAGNK.[L]	N25(Deamidated); N28(Deamidated)	1	1	Q42971	Q42971	2	5		0.0257	3	3	759.826049804688	3795.10114250344	8.09047788025865	0.00614078668745481	CID	MS2		35.79	43.6714502370667	39208	MSO1_030218_02.raw	0/0	4.55107975006104			0	2.61E-05
False	High	Sequest HT (A2)	Unambiguous	[K].IGPNEPSQLSIDLNAQGLAR.[Y]		1	1	Q5N725	Q5N725	0	3	0.4781	0	1	1	698.370483398438	2093.09689693531	-0.792970155148229	-0.000553254895748978	CID	MS2		42.435	43.7394557805333	39280	MSO1_030218_02.raw	0/0	3.42576575279236			0	2.718E-05
False	High	Sequest HT (A2)	Unambiguous	[K].TITLEVESSDTIDNVK.[A]		3	6	P0CH35; P51431; Q9ARZ9	P0CH35; P0C030; Q58G87; P51431; P0C031; Q9ARZ9	0	2	0.4231	0	1	1	882.448791503906	1763.89030637781	-0.345050922577363	-0.000304316093775014	HCD	MS2	0	42.595	43.7404578949333	39281	MSO1_030218_02.raw	0/0	3.89873123168945			0	5.738E-05
False	High	Sequest HT (A2)	Unambiguous	[K].TITLEVESSDTIDNVK.[A]		3	6	P0CH35; P51431; Q9ARZ9	P0CH35; P0C030; Q58G87; P51431; P0C031; Q9ARZ9	0	2	0.6081	0	1	1	882.448791503906	1763.89030637781	-0.345050922577363	-0.000304316093775014	CID	MS2		18.385	43.7422034941333	39283	MSO1_030218_02.raw	0/0	4.67254781723022			0	5.942E-07
False	High	Sequest HT (A2)	Unambiguous	[K].ANSEATLGTYQGDAVLGEGASESLHVK.[D]		1	1	Q5N725	Q5N725	0	3	0.5411	0	1	1	902.107299804688	2704.30734615406	0.482069722168385	0.000434554687520479	HCD	MS2	10.00571	33.1	43.7528656256	39293	MSO1_030218_02.raw	0/0	5.84077596664429			0	4.482E-10
False	High	Sequest HT (A2)	Unambiguous	[K].ANSEATLGTYQGDAVLGEGASESLHVK.[D]		1	1	Q5N725	Q5N725	0	3	0.2938	0	1	1	902.107299804688	2704.30734615406	0.482069722168385	0.000434554687520479	CID	MS2		42.46	43.7548593213333	39295	MSO1_030218_02.raw	0/0	3.36982655525208			0	3.074E-06
False	High	Sequest HT (A2)	Unambiguous	[R].VETGVLKPGMVVTFGPSGLTTEVK.[S]		1	1	O64937	O64937	0	3	0.3905	0	1	1	816.113525390625	2446.32602291188	-0.0614546525363571	-5.01127083225583E-05	HCD	MS2	36.19863	41.52	43.7664088549333	39308	MSO1_030218_02.raw	0/0	4.840172290802	9233603.75	43.6695861816406	0	2.936E-05
False	High	Sequest HT (A2)	Unambiguous	[R].EAPAFVEQATEQQILVTGIK.[V]		1	1	Q01859	Q01859	0	2	0.5552	0	1	1	1086.58056640625	2172.1538561825	-0.376762994518567	-0.000409193749874248	HCD	MS2	0	33.1	43.7672692797333	39309	MSO1_030218_02.raw	0/0	5.71441698074341	68278456	43.8524131774902	0	6.658E-10
False	High	Sequest HT (A2)	Unambiguous	[R].EAPAFVEQATEQQILVTGIK.[V]		1	1	Q01859	Q01859	0	2	0.5848	0	1	1	1086.58056640625	2172.1538561825	-0.376762994518567	-0.000409193749874248	CID	MS2		42.315	43.7692878461333	39311	MSO1_030218_02.raw	0/0	5.78433132171631	68278456	43.8524131774902	0	9.91E-09
False	High	Sequest HT (A2)	Unambiguous	[R].QVFGAQMGLSDQDIVALSGGHTLGR.[C]		1	2	Q10N21	Q10N21; A2XFC7	0	3	0.6311	0	1	1	853.101318359375	2557.28940181813	2.60298871419899	0.00221885937495851	HCD	MS2	47.15169	41.19	43.7702836002667	39312	MSO1_030218_02.raw	0/0	6.09532117843628			0	3.23E-12
False	High	Sequest HT (A2)	Unambiguous	[K].LVSWYDNEWGYSTR.[V]		1	1	Q6K5G8	Q6K5G8	0	2	0.5886	0	1	1	888.405151367188	1775.80302610438	0.366693042070864	0.000325587187489873	HCD	MS2	0	42.4	43.6483077525333	39184	MSO1_030218_02.raw	0/0	3.33269238471985			0	5.922E-06
False	High	Sequest HT (A2)	Unambiguous	[K].QLVLPVPAFNVInGGSHAGNK.[L]	N13(Deamidated)	1	1	Q42971	Q42971	0	3		0.0063	2	2	711.720397949219	2133.14664058766	0.715908939678401	0.000509045885450051	CID	MS2		1.504043	43.5282651738667	39059	MSO1_030218_02.raw	0/0	1.59179866313934			0	1.898E-07
False	High	Sequest HT (A2)	Unambiguous	[K].QLVLPVPAFnVINGGSHAGNK.[L]	N10(Deamidated)	1	1	Q42971	Q42971	0	3	0.0063	0	1	1	711.720397949219	2133.14664058766	0.715908939678401	0.000509045885450051	CID	MS2		1.504043	43.5282651738667	39059	MSO1_030218_02.raw	0/0	1.60471951961517			0	4.022E-05
False	High	Sequest HT (A2)	Unambiguous	[K].QLVLPVPAFNVINGGSHAGnK.[L]	N20(Deamidated)	1	1	Q42971	Q42971	0	2		0.0191	2	2	1067.076171875	2133.14506712	-0.0217191036977548	-2.31649999606898E-05	HCD	MS2	0	33.1	43.5273878970667	39058	MSO1_030218_02.raw	0/0	4.11141014099121			0	2.228E-05
False	High	Sequest HT (A2)	Unambiguous	[K].LDAGAIIHSLcFSPNR.[Y]	C11(Carbamidomethyl)	1	1	Q6L4F8	Q6L4F8	0	3	0.6057	0	1	1	590.969909667969	1770.89517574391	-0.219316204503245	-0.000129462031232208	CID	MS2		38.325	43.2680101	38800	MSO1_030218_02.raw	0/0	4.54371404647827			0	1.143E-07
False	High	Sequest HT (A2)	Unambiguous	[K].AAVAWEAGKPLSIEEVEVAPPqAMEVR.[V]	Q22(Deamidated)	1	1	Q0ITW7	Q0ITW7	0	2	0.7107	0	1	1	1439.74645996094	2878.48564329188	6.99081219893377	0.0100614059373909	CID	MS2		31.165	43.2815112304	38811	MSO1_030218_02.raw	0/0	3.93876504898071			0	2.182E-06
False	High	Sequest HT (A2)	Unambiguous	[K].AAVAWEAGKPLSIEEVEVAPPQAMEVR.[V]		1	1	Q0ITW7	Q0ITW7	0	4	0.4429	0	1	1	720.126403808594	2877.48378534438	0.792659960202618	0.000570216093706222	HCD	MS2	16.75065	40.99	43.2835322096	38813	MSO1_030218_02.raw	0/0	3.59316158294678			0	2.569E-05
False	High	Sequest HT (A2)	Unambiguous	[K].AAVAWEAGKPLSIEEVEVAPPqAMEVR.[V]	Q22(Deamidated)	1	1	Q0ITW7	Q0ITW7	0	4	0.5455	0	1	1	720.376647949219	2878.48476190688	6.68461259581677	0.00481035671870622	CID	MS2		33.1	43.2853090272	38815	MSO1_030218_02.raw	0/0	3.29825115203857			0	1.002E-06
False	High	Sequest HT (A2)	Unambiguous	[K].ANSEATLGTYQGDAVLGEGASESLHVK.[D]		1	1	Q5N725	Q5N725	0	3	0.4697	0	1	1	902.107666015625	2704.30844478688	0.888322858920773	0.000800765625020479	HCD	MS2	0	39	43.3198428210667	38847	MSO1_030218_02.raw	0/0	5.76504325866699			0	1.79E-10
False	High	Sequest HT (A2)	Unambiguous	[K].ANSEATLGTYQGDAVLGEGASESLHVK.[D]		1	1	Q5N725	Q5N725	0	3	0.5836	0	1	1	902.107666015625	2704.30844478688	0.888322858920773	0.000800765625020479	CID	MS2		33.1	43.3215929	38849	MSO1_030218_02.raw	0/0	3.53145408630371			0	1.134E-06
False	High	Sequest HT (A2)	Unambiguous	[K].HSEFISYPISLWTEK.[T]		2	3	Q0J4P2; Q69QQ6	Q0J4P2; Q69QQ6; Q07078	0	3	0.674	0	1	1	612.976928710938	1836.91623287281	-0.241441102396587	-0.000147835729118621	HCD	MS2	9.697195	38.77808	43.3236971589333	38851	MSO1_030218_02.raw	0/0	4.08224821090698			0	7.29E-05
False	High	Sequest HT (A2)	Unambiguous	[K].HSEFISYPISLWTEK.[T]		2	3	Q0J4P2; Q69QQ6	Q0J4P2; Q69QQ6; Q07078	0	3	0.748	0	1	1	612.976928710938	1836.91623287281	-0.241441102396587	-0.000147835729118621	CID	MS2		33.1	43.325501308	38853	MSO1_030218_02.raw	0/0	3.72890543937683			0	7.347E-06
False	High	Sequest HT (A2)	Unambiguous	[K].HSEFISYPISLWTEK.[T]		2	3	Q0J4P2; Q69QQ6	Q0J4P2; Q69QQ6; Q07078	0	2	0.5966	0	1	1	918.961242675781	1836.91520872156	-0.798979320210484	-0.000733829218688697	HCD	MS2	0	42.36	43.3275823085333	38855	MSO1_030218_02.raw	0/0	4.65879201889038			0	1.42E-06
False	High	Sequest HT (A2)	Unambiguous	[K].LTPEEMAELESYASTDDVR.[G]		1	2	A2XRZ0	A2XRZ0; Q7XT99	0	2	0.6615	0	1	1	1078.48840332031	2155.96953001063	-0.203982143161033	-0.000219889687514296	HCD	MS2	0	39.42	43.3348009776	38863	MSO1_030218_02.raw	0/0	3.83843660354614			0	1.203E-07
False	High	Sequest HT (A2)	Unambiguous	[K].LTPEEMAELESYASTDDVR.[G]		1	2	A2XRZ0	A2XRZ0; Q7XT99	0	2	0.8339	0	1	1	1078.48840332031	2155.96953001063	-0.203982143161033	-0.000219889687514296	CID	MS2		23.305	43.3365423333333	38865	MSO1_030218_02.raw	0/0	5.77771234512329			0	3.228E-08
False	High	Sequest HT (A2)	Unambiguous	[R].AAALLDVSPVTDVTSISEPR.[V]		1	1	A2XNR6	A2XNR6	0	2	0.6673	0	1	1	1021.04327392578	2041.07927122156	-0.932877369387041	-0.000952039218759637	HCD	MS2	52.84557	32.545	43.3656678072	38896	MSO1_030218_02.raw	0/0	5.14091300964355			0	4.045E-06
False	High	Sequest HT (A2)	Unambiguous	[R].AAALLDVSPVTDVTSISEPR.[V]		1	1	A2XNR6	A2XNR6	0	2	0.7082	0	1	1	1021.04327392578	2041.07927122156	-0.932877369387041	-0.000952039218759637	CID	MS2		33.1	43.3672971541333	38898	MSO1_030218_02.raw	0/0	4.66013526916504			0	2.059E-07
False	High	Sequest HT (A2)	Unambiguous	[R].TTGIVLDSGDGVSHTVPIYEGYALPHAILR.[L]		2	2	Q10DV7; A3C6D7	Q10DV7; A3C6D7	0	4	0.5412	0	1	1	788.665893554688	3151.64174432875	-0.15686782095355	-0.000123597812603293	HCD	MS2	0	28.975	43.3930875368	38920	MSO1_030218_02.raw	0/0	4.97033834457397	264653046	43.4258270263672	0	2.844E-10
False	High	Sequest HT (A2)	Unambiguous	[R].TTGIVLDSGDGVSHTVPIYEGYALPHAILR.[L]		2	2	Q10DV7; A3C6D7	Q10DV7; A3C6D7	0	4	0.5846	0	1	1	788.666442871094	3151.64394159438	0.540313349550242	0.000425718593646707	CID	MS2		18.16265	43.3950171085333	38922	MSO1_030218_02.raw	0/0	3.25489854812622	264653046	43.4258270263672	0	7.766E-07
False	High	Sequest HT (A2)	Unambiguous	[K].NSSYFVEWIPNNVK.[S]		3	8	Q43594; Q40665; P37832	Q43594; Q76FS2; Q8H7U1; P45960; Q40665; P46265; Q76FS3; P37832	0	2	0.6165	0	1	1	848.919921875	1696.83256712	-0.223769818283195	-0.000189850000083425	HCD	MS2	0	33.1	43.4004206074667	38928	MSO1_030218_02.raw	0/0	3.38805484771729			0	2.476E-05
False	High	Sequest HT (A2)	Unambiguous	[K].NSSYFVEWIPNNVK.[S]		3	8	Q43594; Q40665; P37832	Q43594; Q76FS2; Q8H7U1; P45960; Q40665; P46265; Q76FS3; P37832	0	2	0.6369	0	1	1	848.919921875	1696.83256712	-0.223769818283195	-0.000189850000083425	CID	MS2		41.355	43.4023789421333	38930	MSO1_030218_02.raw	0/0	4.82323932647705			0	2.792E-06
False	High	Sequest HT (A2)	Unambiguous	[R].GEAELAQTVHDLLIK.[L]		1	1	Q6K4E7	Q6K4E7	0	3	0.4798	0	1	1	546.301208496094	1636.88907222828	-0.84882388348616	-0.000463143906169231	HCD	MS2	36.07719	36.315	43.4109599450667	38939	MSO1_030218_02.raw	0/0	3.2104811668396	31776280.75	43.4108352661133	0	2.105E-05
False	High	Sequest HT (A2)	Unambiguous	[R].GEAELAQTVHDLLIK.[L]		1	1	Q6K4E7	Q6K4E7	0	3	0.625	0	1	1	546.301208496094	1636.88907222828	-0.84882388348616	-0.000463143906169231	CID	MS2		28.615	43.4125554488	38941	MSO1_030218_02.raw	0/0	2.08487558364868	31776280.75	43.4108352661133	0	7.189E-05
False	High	Sequest HT (A2)	Unambiguous	[K].QLVLPVPAFnVInGGSHAGNK.[L]	N10(Deamidated); N13(Deamidated)	1	1	Q42971	Q42971	0	2	0.0474	0	1	1	1067.57641601563	2134.14555540125	7.69679351797792	0.00821297562503931	HCD	MS2	0	37.71	43.4145099613333	38943	MSO1_030218_02.raw	0/0	4.4256157875061			0	3.881E-07
False	High	Sequest HT (A2)	Unambiguous	[K].QLVLPVPAFNVInGGSHAGnK.[L]	N13(Deamidated); N20(Deamidated)	1	1	Q42971	Q42971	0	2		0.0474	2	2	1067.57641601563	2134.14555540125	7.69679351797792	0.00821297562503931	HCD	MS2	0	37.71	43.4145099613333	38943	MSO1_030218_02.raw	0/0	4.22301864624023			0	1.032E-05
False	High	Sequest HT (A2)	Unambiguous	[K].KGAIPALPTVAVAQELISK.[A]		1	1	Q0J8G4	Q0J8G4	1	3	0.7737	0	1	1	636.050476074219	1906.13687496266	-0.156981012332143	-9.97424477494254E-05	HCD	MS2	0	22.69	43.4380272485333	38967	MSO1_030218_02.raw	0/0	4.85545873641968			0	3.721E-07
False	High	Sequest HT (A2)	Unambiguous	[K].KGAIPALPTVAVAQELISK.[A]		1	1	Q0J8G4	Q0J8G4	1	3	0.8288	0	1	1	636.050476074219	1906.13687496266	-0.156981012332143	-9.97424477494254E-05	CID	MS2		32.395	43.4398168624	38969	MSO1_030218_02.raw	0/0	3.67935252189636			0	9.93E-07
False	High	Sequest HT (A2)	Unambiguous	[R].GEAELAQTVHDLLIK.[L]		1	1	Q6K4E7	Q6K4E7	0	2	0.4627	0	1	1	818.948669433594	1636.89006223719	-0.244013158873297	-0.000199711406139613	HCD	MS2	50.53217	28.96	43.4415063752	38971	MSO1_030218_02.raw	0/0	4.15246534347534			0	1.025E-05
False	High	Sequest HT (A2)	Unambiguous	[R].GEAELAQTVHDLLIK.[L]		1	1	Q6K4E7	Q6K4E7	0	2	0.5932	0	1	1	818.948669433594	1636.89006223719	-0.244013158873297	-0.000199711406139613	CID	MS2		38.01	43.4433915328	38973	MSO1_030218_02.raw	0/0	3.81210589408875			0	5.036E-05
False	High	Sequest HT (A2)	Unambiguous	[R].SSISDTSADHNLMLLPDGTYGFTAGNcIR.[C]	C27(Carbamidomethyl)	1	1	Q8H8C7	Q8H8C7	0	3	0.4973	0	1	1	1038.48083496094	3113.42795162281	-0.745822768885966	-0.000774022395818955	HCD	MS2	18.16231	37.035	43.4447688874667	38974	MSO1_030218_02.raw	0/0	5.64971780776978			0	2.011E-08
False	High	Sequest HT (A2)	Unambiguous	[R].SSISDTSADHNLMLLPDGTYGFTAGNcIR.[C]	C27(Carbamidomethyl)	1	1	Q8H8C7	Q8H8C7	0	3	0.564	0	1	1	1038.48083496094	3113.42795162281	-0.745822768885966	-0.000774022395818955	CID	MS2		33.1	43.4464791698667	38976	MSO1_030218_02.raw	0/0	5.39157009124756			0	2.204E-09
False	High	Sequest HT (A2)	Unambiguous	[K].KVVLFGVPGAFTPTcSNQHVPGFINQAEQLK.[A]	C15(Carbamidomethyl)	1	1	Q9FR35	Q9FR35	1	4	0.5628	0	1	1	846.695251464844	3383.75917596938	0.67509559575166	0.000571089843655059	CID	MS2		29.98178	43.4678658130667	38998	MSO1_030218_02.raw	0/0	4.29662990570068			0	1.503E-07
False	High	Sequest HT (A2)	Unambiguous	[K].QLVLPVPAFNVInGGSHAGNK.[L]	N13(Deamidated)	1	1	Q42971	Q42971	0	2	0.0191	0	1	1	1067.076171875	2133.14506712	-0.0217191036977548	-2.31649999606898E-05	HCD	MS2	0	33.1	43.5273878970667	39058	MSO1_030218_02.raw	0/0	4.18791389465332			0	1.895E-07
False	High	Sequest HT (A2)	Unambiguous	[R].QVFGAQMGLSDQDIVALSGGHTLGR.[C]		1	2	Q10N21	Q10N21; A2XFC7	0	3	0.436	0	1	1	853.101318359375	2557.28940181813	2.60298871419899	0.00221885937495851	CID	MS2		23.875	43.7720605069333	39314	MSO1_030218_02.raw	0/0	3.67082166671753			0	5.664E-07
False	High	Sequest HT (A2)	Unambiguous	[R].QISELGIYPAVDPLDSTSR.[M]		1	1	Q01859	Q01859	0	2	0.5496	0	1	1	1031.02893066406	2061.05058469813	0.344250827672214	0.000354759062702215	HCD	MS2	51.50611	33.1	43.774727068	39317	MSO1_030218_02.raw	0/0	4.84499406814575			0	6.873E-09
False	High	Sequest HT (A2)	Unambiguous	[R].QISELGIYPAVDPLDSTSR.[M]		1	1	Q01859	Q01859	0	2	0.6796	0	1	1	1031.02893066406	2061.05058469813	0.344250827672214	0.000354759062702215	CID	MS2		42.955	43.7767458138667	39319	MSO1_030218_02.raw	0/0	5.67642259597778			0	2.851E-08
False	High	Sequest HT (A2)	Unambiguous	[K].EYLPITGLADFNK.[L]		1	1	P37833	P37833	0	2	0.626	0	1	1	740.887512207031	1480.76774778406	-0.319831240807384	-0.000236797968796054	HCD	MS2	71.74906	31.3	43.7908683298667	39333	MSO1_030218_02.raw	0/0	3.69097566604614	217108612.5	43.8664169311523	0	1.842E-05
False	High	Sequest HT (A2)	Unambiguous	[R].SGPYGQIFRPDNFVFGQSGAGNNWAK.[G]		1	1	Q40665	Q40665	0	3	0.426	0	1	1	938.783935546875	2814.33725338063	-0.366995460355534	-0.000344283124983728	HCD	MS2	9.28769	34.24	44.0369548202667	39575	MSO1_030218_02.raw	0/0	5.60788249969482	8456538.25	44.0400390625	0	5.999E-09
False	High	Sequest HT (A2)	Unambiguous	[R].SGPYGQIFRPDNFVFGQSGAGNNWAK.[G]		1	1	Q40665	Q40665	0	3	0.7076	0	1	1	938.78564453125	2814.34238033375	1.45473050275457	0.00136470125001627	CID	MS2		33.1	44.0386174738667	39577	MSO1_030218_02.raw	0/0	6.43269443511963	8456538.25	44.0400390625	0	9.442E-12
False	High	Sequest HT (A2)	Unambiguous	[R].TGYSAQGTGSALIMPVLDNQLK.[S]		1	1	O64464	O64464	0	2	0.6537	0	1	1	1132.58325195313	2264.15922727625	0.0526845704712186	5.96431250414753E-05	HCD	MS2	0	30.985	44.0443569650667	39583	MSO1_030218_02.raw	0/0	4.09590911865234			0	1.106E-07
False	High	Sequest HT (A2)	Unambiguous	[R].TGYSAQGTGSALIMPVLDNQLK.[S]		1	1	O64464	O64464	0	2	0.7002	0	1	1	1132.58325195313	2264.15922727625	0.0526845704712186	5.96431250414753E-05	CID	MS2		27.13	44.0459379469333	39585	MSO1_030218_02.raw	0/0	4.37395668029785			0	4.974E-06
False	High	Sequest HT (A2)	Unambiguous	[R].LPIYVVQPQDGLDAIAR.[N]		1	1	Q8H8C7	Q8H8C7	0	3	0.5647	0	1	1	623.347290039063	1868.02731685719	-0.164297790936218	-0.000102304270664414	CID	MS2		31.66	44.0495753128	39589	MSO1_030218_02.raw	0/0	4.25006198883057	9296995.75	44.0437126159668	0	6.269E-08
False	High	Sequest HT (A2)	Unambiguous	[R].IMEADSDLYLAEIDGK.[V]		1	1	P17654	P17654	0	2	0.478	0	1	1	891.925720214844	1782.84416379969	-1.37062846706119	-0.00122181015626666	HCD	MS2	50.69658	31.765	44.0524817984	39592	MSO1_030218_02.raw	0/0	3.17561483383179			0	1.39E-05
False	High	Sequest HT (A2)	Unambiguous	[R].IMEADSDLYLAEIDGK.[V]		1	1	P17654	P17654	0	2	0.6969	0	1	1	891.925720214844	1782.84416379969	-1.37062846706119	-0.00122181015626666	CID	MS2		41.53	44.0544252792	39594	MSO1_030218_02.raw	0/0	5.17572546005249			0	2.633E-07
False	High	Sequest HT (A2)	Unambiguous	[K].VLNLEEGGAFTTSSAEEMLK.[A]		1	2	Q69TY4	Q7F8S5; Q69TY4	0	2	0.6038	0	1	1	1063.51818847656	2126.02910032313	-1.44675462095023	-0.00153792343758141	HCD	MS2	56.89044	40.86	44.0683080293333	39604	MSO1_030218_02.raw	0/0	4.71881294250488			0	9.587E-07
False	High	Sequest HT (A2)	Unambiguous	[K].VLNLEEGGAFTTSSAEEMLK.[A]		1	2	Q69TY4	Q7F8S5; Q69TY4	0	2	0.6815	0	1	1	1063.51818847656	2126.02910032313	-1.44675462095023	-0.00153792343758141	CID	MS2		26.08	44.07006888	39606	MSO1_030218_02.raw	0/0	5.39809322357178			0	3.014E-09
False	High	Sequest HT (A2)	Unambiguous	[R].VETGVLKPGMVVTFGPSGLTTEVK.[S]		1	1	O64937	O64937	0	3	0.5114	0	1	1	816.11376953125	2446.32675533375	0.237942003154475	0.000194027916677442	HCD	MS2	26.26796	35.52	44.0721972205333	39608	MSO1_030218_02.raw	0/0	5.25724267959595			0	2.601E-06
False	High	Sequest HT (A2)	Unambiguous	[R].VETGVLKPGMVVTFGPSGLTTEVK.[S]		1	1	O64937	O64937	0	3	0.3438	0	1	1	816.11376953125	2446.32675533375	0.237942003154475	0.000194027916677442	CID	MS2		33.1	44.0738763669333	39610	MSO1_030218_02.raw	0/0	3.80725431442261			0	1.892E-06
False	High	Sequest HT (A2)	Unambiguous	[R].TGYSAQGTGSALIMPVLDNQLK.[S]		1	1	O64464	O64464	0	3	0.5794	0	1	1	755.390014648438	2264.15549068531	-1.59763714247395	-0.00120576822913184	HCD	MS2	0	33.1	44.0802947733333	39617	MSO1_030218_02.raw	0/0	4.4672417640686	21107726.5	44.1279411315918	0	9.154E-06
False	High	Sequest HT (A2)	Unambiguous	[R].TGYSAQGTGSALIMPVLDNQLK.[S]		1	1	O64464	O64464	0	3	0.5202	0	1	1	755.390014648438	2264.15549068531	-1.59763714247395	-0.00120576822913184	CID	MS2		43.015	44.0823139464	39619	MSO1_030218_02.raw	0/0	3.957759141922	21107726.5	44.1279411315918	0	5.586E-07
False	High	Sequest HT (A2)	Unambiguous	[K].VVLFAVPGAFTPTcTQK.[H]	C14(Carbamidomethyl)	1	1	Q69TY4	Q69TY4	0	2	0.6736	0	1	1	918.489074707031	1835.97087278406	-0.841339402636231	-0.000772337968481196	CID	MS2		42.435	44.0905027264	39626	MSO1_030218_02.raw	0/0	3.82518148422241			0	3.156E-07
False	High	Sequest HT (A2)	Unambiguous	[K].ANSEATLGTYQGDAVLGEGASESLHVK.[D]		1	1	Q5N725	Q5N725	0	3	0.5898	0	1	1	902.1064453125	2704.3047826775	-0.465854263587188	-0.000419937499979521	HCD	MS2	0	36.51	44.1142417277333	39650	MSO1_030218_02.raw	0/0	6.29160213470459			0	1.076E-11
False	High	Sequest HT (A2)	Unambiguous	[K].ANSEATLGTYQGDAVLGEGASESLHVK.[D]		1	1	Q5N725	Q5N725	0	3	0.5764	0	1	1	902.10791015625	2704.30917720875	1.15915828342237	0.00104490625002048	CID	MS2		31.555	44.1159474493333	39652	MSO1_030218_02.raw	0/0	3.14028120040894			0	1.187E-06
False	High	Sequest HT (A2)	Unambiguous	[K].ESPMPDTSELFTNVYVK.[G]		1	1	Q6Z5N4	Q6Z5N4	0	2	0.6577	0	1	1	978.967529296875	1956.92778196375	0.951310282382982	0.000930821874931098	HCD	MS2	9.244418	34.09	44.1560998781333	39693	MSO1_030218_02.raw	0/0	4.438805103302			0	1.763E-06
False	High	Sequest HT (A2)	Unambiguous	[R].QVFGAQMGLSDQDIVALSGGHTLGR.[C]		1	2	Q10N21	Q10N21; A2XFC7	0	3	0.6168	0	1	1	853.098876953125	2557.28207759938	-0.261074230593856	-0.000222546875041492	HCD	MS2	16.43009	32.635	44.156833184	39694	MSO1_030218_02.raw	0/0	4.88086843490601			0	3.912E-08
False	High	Sequest HT (A2)	Unambiguous	[K].ESPMPDTSELFTNVYVK.[G]		1	1	Q6Z5N4	Q6Z5N4	0	2	0.66	0	1	1	978.967712402344	1956.92814817469	1.13844610275176	0.0011139273436811	CID	MS2		33.1	44.1578065104	39695	MSO1_030218_02.raw	0/0	4.0042028427124			0	1.835E-06
False	High	Sequest HT (A2)	Unambiguous	[R].QVFGAQMGLSDQDIVALSGGHTLGR.[C]		1	2	Q10N21	Q10N21; A2XFC7	0	3	0.4568	0	1	1	853.100830078125	2557.28793697438	2.03017612524042	0.00173057812495851	CID	MS2		41.175	44.1589309354667	39696	MSO1_030218_02.raw	0/0	2.7811393737793			0	6.686E-05
False	High	Sequest HT (A2)	Unambiguous	[K].AFAGIAESSGYPFAVMPSAK.[G]		1	1	Q0DHF6	Q0DHF6	0	2	0.5138	0	1	1	1000.99371337891	2000.98015012781	0.762370868621351	0.000762743906079777	HCD	MS2	0	41.145	44.2036541514667	39742	MSO1_030218_02.raw	0/0	4.34075689315796			0	1.261E-05
False	High	Sequest HT (A2)	Unambiguous	[K].AFAGIAESSGYPFAVMPSAK.[G]		1	1	Q0DHF6	Q0DHF6	0	2	0.6451	0	1	1	1000.99523925781	2000.98320188563	2.28750350868094	0.00228862281232978	CID	MS2		33.1	44.2054230272	39744	MSO1_030218_02.raw	0/0	5.10022497177124			0	9.077E-06
False	High	Sequest HT (A2)	Unambiguous	[K].EEEFIFNNIPEKPVPSLLR.[G]		1	1	B7EA73	B7EA73	0	3	0.627	0	1	1	757.739196777344	2271.20303707203	0.474617427517333	0.00035931734373662	HCD	MS2	47.80792	41.19	44.2116663112	39750	MSO1_030218_02.raw	0/0	4.88376379013062			0	3.321E-09
False	High	Sequest HT (A2)	Unambiguous	[K].EEEFIFNNIPEKPVPSLLR.[G]		1	1	B7EA73	B7EA73	0	3	0.5479	0	1	1	757.73974609375	2271.20468502125	1.2002020511712	0.00090863374998662	CID	MS2		19.87	44.2134410072	39752	MSO1_030218_02.raw	0/0	2.61301803588867			0	2.977E-05
False	High	Sequest HT (A2)	Unambiguous	[R].EAPAFVEQATEQQILVTGIK.[V]		1	1	Q01859	Q01859	0	3	0.2454	0	1	1	724.723449707031	2172.15579586109	0.516211440718423	0.000373763698007679	HCD	MS2	15.74903	33.1	44.2159701594667	39755	MSO1_030218_02.raw	0/0	3.7914400100708			0	4.17E-07
False	High	Sequest HT (A2)	Unambiguous	[R].EAPAFVEQATEQQILVTGIK.[V]		1	1	Q01859	Q01859	0	3	0.4601	0	1	1	724.723022460938	2172.15451412281	-0.0738654521730716	-5.34823957423214E-05	CID	MS2		42.075	44.2180034834667	39757	MSO1_030218_02.raw	0/0	3.76357293128967			0	5.429E-06
False	High	Sequest HT (A2)	Unambiguous	[R].TGPYGQIFRPDNFVFGQSGAGNNWAK.[G]		1	3	Q43594	Q43594; P45960; Q76FS3	0	3	0.4366	0	1	1	943.454284667969	2828.34830074391	-1.99251798775637	-0.00187851536459978	HCD	MS2	73.73127	33.865	44.2536686650667	39795	MSO1_030218_02.raw	0/0	4.81183290481567			0	5.776E-07
False	High	Sequest HT (A2)	Unambiguous	[R].TGPYGQIFRPDNFVFGQSGAGNNWAK.[G]		1	3	Q43594	Q43594; P45960; Q76FS3	0	3	0.5709	0	1	1	943.454284667969	2828.34830074391	-1.99251798775637	-0.00187851536459978	CID	MS2		30.745	44.2553204792	39797	MSO1_030218_02.raw	0/0	5.77907943725586			0	3.741E-07
False	High	Sequest HT (A2)	Unambiguous	[R].ATQVALQAIQcLGGNGYINEYPTGR.[L]	C11(Carbamidomethyl)	1	1	Q75IM9	Q75IM9	0	3	0.4131	0	1	1	898.782409667969	2694.33267574391	0.835748980897482	0.000750594635341884	HCD	MS2	0	39.685	44.2608890408	39803	MSO1_030218_02.raw	0/0	3.96974802017212			0	4.905E-06
False	High	Sequest HT (A2)	Unambiguous	[K].FITHSVPFSEINTAFDLMHK.[G]		1	1	Q2R8Z5	Q2R8Z5	0	3	0.5858	0	1	1	778.724609375	2334.159274865	0.240230022478103	0.000186911666787637	CID	MS2		15.78425	44.0311782346667	39569	MSO1_030218_02.raw	0/0	4.66253328323364	61866604.5	44.0446357727051	0	1.634E-07
False	High	Sequest HT (A2)	Unambiguous	[K].AGVILSSVDELIDR.[L]		1	1	A2XQV4	A2XQV4	0	2	0.5285	0	1	1	743.908874511719	1486.81047239344	-0.454910876183702	-0.000338183281201054	CID	MS2		33.1	45.2868582794667	40804	MSO1_030218_02.raw	0/0	3.85560512542725	4616512.125	45.2412300109863	0	2.049E-05
False	High	Sequest HT (A2)	Unambiguous	[K].LVVSTScSLMHTAVDLVNETK.[L]	C7(Carbamidomethyl)	2	2	Q2QLY5; Q2QLY4	Q2QLY5; Q2QLY4	0	3	0.6096	0	1	1	768.72412109375	2304.15781002125	0.180673963951745	0.000138767083297372	CID	MS2		32.905	44.0087420616	39547	MSO1_030218_02.raw	0/0	3.96939063072205	24262885.1875	44.0438842773438	0	8.606E-07
False	High	Sequest HT (A2)	Unambiguous	[K].SLPYEYVEENLGDKSDLLLASNPVHK.[S]		1	1	Q06398	Q06398	1	4	0.518	0	1	1	733.374084472656	2930.47450800063	-1.25752492671721	-0.000921287343771837	HCD	MS2	0	30.58756	43.9833969461333	39525	MSO1_030218_02.raw	0/0	3.60718393325806			0	5.021E-07
False	High	Sequest HT (A2)	Unambiguous	[R].EAPAFVEQATEQQILVTGIK.[V]		1	1	Q01859	Q01859	0	3	0.4813	0	1	1	724.723754882813	2172.15671138844	0.937694935640918	0.000678939479257679	HCD	MS2	7.045846	25.48	43.7915887306667	39334	MSO1_030218_02.raw	0/0	5.62611198425293	49760502	43.8587608337402	0	9.747E-10
False	High	Sequest HT (A2)	Unambiguous	[K].EYLPITGLADFNK.[L]		1	1	P37833	P37833	0	2	0.6253	0	1	1	740.887512207031	1480.76774778406	-0.319831240807384	-0.000236797968796054	CID	MS2		18.11441	43.7923782928	39335	MSO1_030218_02.raw	0/0	3.63324236869812	217108612.5	43.8664169311523	0	1.43E-05
False	High	Sequest HT (A2)	Unambiguous	[R].EAPAFVEQATEQQILVTGIK.[V]		1	1	Q01859	Q01859	0	3	0.6085	0	1	1	724.723022460938	2172.15451412281	-0.0738654521730716	-5.34823957423214E-05	CID	MS2		34.81	43.7934991037333	39336	MSO1_030218_02.raw	0/0	5.43729257583618	49760502	43.8587608337402	0	1.728E-12
False	High	Sequest HT (A2)	Unambiguous	[K].AFAGIAESSGYPFAVMPSAK.[G]		1	1	Q0DHF6	Q0DHF6	0	2	0.5696	0	1	1	1000.99322509766	2000.97917356531	0.274328423802284	0.000274462656079777	HCD	MS2	0	30.355	43.826083144	39369	MSO1_030218_02.raw	0/0	5.45506906509399			0	2.214E-09
False	High	Sequest HT (A2)	Unambiguous	[K].AFAGIAESSGYPFAVMPSAK.[G]		1	1	Q0DHF6	Q0DHF6	0	2	0.711	0	1	1	1000.99322509766	2000.97917356531	0.274328423802284	0.000274462656079777	CID	MS2		40.255	43.8283205461333	39371	MSO1_030218_02.raw	0/0	5.572838306427			0	2.612E-09
False	High	Sequest HT (A2)	Unambiguous	[K].EIIAAADEVVDSIDKEDLAK.[S]		1	1	Q6ESI7	Q6ESI7	1	3	0.5327	0	1	1	715.37060546875	2144.09726314625	0.176436173672689	0.000126098750115489	HCD	MS2	0	36.735	43.8398659736	39384	MSO1_030218_02.raw	0/0	4.89549160003662	13495968.5	43.8520851135254	0	8.071E-08
False	High	Sequest HT (A2)	Unambiguous	[R].VADFVHGSDGLGNLFLPAPTSK.[K]		1	1	Q6ZJ05	Q6ZJ05	0	3	0.4734	0	1	1	748.055236816406	2242.15115718922	0.401078926560143	0.00029975973954303	HCD	MS2	0	42.7	43.8436807301333	39388	MSO1_030218_02.raw	0/0	5.06944417953491	16195406	43.8501892089844	0	7.186E-07
False	High	Sequest HT (A2)	Unambiguous	[R].VADFVHGSDGLGnLFLPAPTSK.[K]	N13(Deamidated)	1	1	Q6ZJ05	Q6ZJ05	0	3	0.4977	0	1	1	748.388549804688	2243.15109615406	7.49943695214299	0.0056074146874597	CID	MS2		33.1	43.8454824194667	39390	MSO1_030218_02.raw	0/0	4.25894689559937			0	8.545E-06
False	High	Sequest HT (A2)	Unambiguous	[K].DANFYGGHGIVGAQVPLGcGLAFAQK.[Y]	C19(Carbamidomethyl)	1	1	Q6Z5N4	Q6Z5N4	0	3	0.5283	0	1	1	883.108581542969	2647.31119136891	0.99155759141735	0.000874986301949339	HCD	MS2	10.88093	33.1	43.8543153112	39398	MSO1_030218_02.raw	0/0	4.23514842987061	135222045.5	43.9409713745117	0	3.773E-08
False	High	Sequest HT (A2)	Unambiguous	[K].DANFYGGHGIVGAQVPLGcGLAFAQK.[Y]	C19(Carbamidomethyl)	1	1	Q6Z5N4	Q6Z5N4	0	3	0.6833	0	1	1	883.107543945313	2647.30807857594	-0.184275482311278	-0.000162611354300661	CID	MS2		35.27409	43.8565631994667	39400	MSO1_030218_02.raw	0/0	4.20108127593994	135222045.5	43.9409713745117	0	2.639E-09
False	High	Sequest HT (A2)	Unambiguous	[K].FITHSVPFSEINTAFDLMHK.[G]		1	1	Q2R8Z5	Q2R8Z5	0	4	0.6123	0	1	1	584.295349121094	2334.15956659438	0.365212686791171	0.000213116093846111	HCD	MS2	0	41.58	43.8842369536	39429	MSO1_030218_02.raw	0/0	5.8337836265564			0	2.189E-07
False	High	Sequest HT (A2)	Unambiguous	[R].VFEVSLADLQNDEDQAYR.[K]		1	1	P49397	P49397	0	2	0.5142	0	1	1	1056.49816894531	2111.98906126063	0.500992725089861	0.000529045312532617	HCD	MS2	0	33.1	43.8902222077333	39433	MSO1_030218_02.raw	0/0	5.29177665710449			0	3.633E-08
False	High	Sequest HT (A2)	Unambiguous	[R].VFEVSLADLQNDEDQAYR.[K]		1	1	P49397	P49397	0	2	0.6683	0	1	1	1056.49816894531	2111.98906126063	0.500992725089861	0.000529045312532617	CID	MS2		42.925	43.8922617016	39435	MSO1_030218_02.raw	0/0	6.27282381057739			0	1.543E-09
False	High	Sequest HT (A2)	Unambiguous	[R].LPIYVVQPQDGLDAIAR.[N]		1	1	Q8H8C7	Q8H8C7	0	2	0.6767	0	1	1	934.518127441406	1868.02897825281	0.725087143118177	0.000677241406492612	HCD	MS2	0	40.5	43.9012383202667	39444	MSO1_030218_02.raw	0/0	4.32939577102661			0	7.714E-09
False	High	Sequest HT (A2)	Unambiguous	[R].LPIYVVQPQDGLDAIAR.[N]		1	1	Q8H8C7	Q8H8C7	0	2	0.6674	0	1	1	934.518127441406	1868.02897825281	0.725087143118177	0.000677241406492612	CID	MS2		31.39	43.902971412	39446	MSO1_030218_02.raw	0/0	4.74715805053711			0	5.79E-06
False	High	Sequest HT (A2)	Unambiguous	[K].QLVLPVPAFNVInGGSHAGNK.[L]	N13(Deamidated)	1	1	Q42971	Q42971	0	3	0.0361	0	1	1	711.720275878906	2133.14627437672	0.544232416036878	0.000386975572950051	CID	MS2		10.58697	43.9093939504	39451	MSO1_030218_02.raw	0/0	1.6607471704483			0	8.521E-07
False	High	Sequest HT (A2)	Unambiguous	[K].QLVLPVPAFnVINGGSHAGNK.[L]	N10(Deamidated)	1	1	Q42971	Q42971	0	3		0.0361	2	2	711.720275878906	2133.14627437672	0.544232416036878	0.000386975572950051	CID	MS2		10.58697	43.9093939504	39451	MSO1_030218_02.raw	0/0	1.60478568077087			0	5.63E-05
False	High	Sequest HT (A2)	Unambiguous	[R].QISELGIYPAVDPLDSTSR.[M]		1	1	Q01859	Q01859	0	3	0.3882	0	1	1	687.688598632813	2061.05124263844	0.663476636054979	0.000455819479308654	CID	MS2		39.75089	43.9105004592	39452	MSO1_030218_02.raw	0/0	4.7410101890564	22083284	43.8595352172852	0	6.405E-07
False	High	Sequest HT (A2)	Unambiguous	[K].GGEYADKNPNFVGcVEGALGIR.[E]	C14(Carbamidomethyl)	1	1	Q9SXP2	Q9SXP2	1	3	0.5111	0	1	1	775.043273925781	2323.11526851734	0.737556431386052	0.000571142447798915	HCD	MS2	12.03117	30.25	43.9192103509333	39461	MSO1_030218_02.raw	0/0	5.87180423736572	9935824.25	43.976921081543	0	4.144E-07
False	High	Sequest HT (A2)	Unambiguous	[K].GGEYADKNPNFVGcVEGALGIR.[E]	C14(Carbamidomethyl)	1	1	Q9SXP2	Q9SXP2	1	3	0.5542	0	1	1	775.043029785156	2323.11453609547	0.422280463323602	0.000327001822798915	CID	MS2		25.555	43.9207978234667	39463	MSO1_030218_02.raw	0/0	4.98066663742065	9935824.25	43.976921081543	0	6.884E-08
False	High	Sequest HT (A2)	Unambiguous	[K].SFGVLIPDQGIALR.[G]		1	1	Q6ER94	Q6ER94	0	2	0.6565	0	1	1	743.424621582031	1485.84196653406	-0.284590034836932	-0.000211427968679345	CID	MS2		37.26836	43.921775104	39464	MSO1_030218_02.raw	0/0	3.29368448257446	84963321	44.0303497314453	0	1.555E-05
False	High	Sequest HT (A2)	Unambiguous	[K].LVPLLTEAGAIASSAK.[T]		1	1	P55142	P55142	0	2	0.6104	0	1	1	770.951843261719	1540.89640989344	1.24955566840024	0.000962716718731826	HCD	MS2	39.76787	31.36	43.9274556946667	39470	MSO1_030218_02.raw	0/0	2.48858404159546			0	1.345E-05
False	High	Sequest HT (A2)	Unambiguous	[K].LVPLLTEAGAIASSAK.[T]		1	1	P55142	P55142	0	2	0.8074	0	1	1	770.951843261719	1540.89640989344	1.24955566840024	0.000962716718731826	CID	MS2		41.17	43.9293454154667	39472	MSO1_030218_02.raw	0/0	2.95686483383179			0	8.144E-06
False	High	Sequest HT (A2)	Unambiguous	[R].VFEVSLADLQNDEDQAYR.[K]		1	1	P49397	P49397	0	3	0.3156	0	1	1	704.667358398438	2111.98752193531	-0.227858627364797	-0.000160411562471078	HCD	MS2	48.17526	42.405	43.9594541408	39502	MSO1_030218_02.raw	0/0	3.77318382263184	17560246.25	44.0227355957031	0	7.366E-05
False	High	Sequest HT (A2)	Unambiguous	[R].VFEVSLADLQNDEDQAYR.[K]		1	1	P49397	P49397	0	3	0.5466	0	1	1	704.667358398438	2111.98752193531	-0.227858627364797	-0.000160411562471078	CID	MS2		26.245	43.9612521906667	39504	MSO1_030218_02.raw	0/0	3.86084508895874	17560246.25	44.0227355957031	0	9.397E-10
False	High	Sequest HT (A2)	Unambiguous	[K].DAGAVVPTSYEALETAIK.[E]		1	1	Q93VT8	Q93VT8	0	2	0.5797	0	1	1	917.975219726563	1834.94316282313	-0.0665616622786539	-6.10684376169957E-05	HCD	MS2	0	33.1	43.9764119853333	39518	MSO1_030218_02.raw	0/0	3.63742661476135			0	6.326E-07
False	High	Sequest HT (A2)	Unambiguous	[K].DAGAVVPTSYEALETAIK.[E]		1	1	Q93VT8	Q93VT8	0	2	0.6761	0	1	1	917.975219726563	1834.94316282313	-0.0665616622786539	-6.10684376169957E-05	CID	MS2		41.865	43.9783556122667	39520	MSO1_030218_02.raw	0/0	3.88929986953735			0	1.811E-05
False	High	Sequest HT (A2)	Unambiguous	[K].IGPNEPSQLSIDLNAQGLAR.[Y]		1	1	Q5N725	Q5N725	0	2	0.6556	0	1	1	1047.05236816406	2093.09745969813	-0.524104262198723	-0.000548500937384233	HCD	MS2	0	33.1	43.9801680282667	39522	MSO1_030218_02.raw	0/0	4.50433969497681			0	8.636E-08
False	High	Sequest HT (A2)	Unambiguous	[K].IGPNEPSQLSIDLNAQGLAR.[Y]		1	1	Q5N725	Q5N725	0	2	0.6728	0	1	1	1047.05297851563	2093.09868040125	0.0590995822129668	6.18506251157669E-05	CID	MS2		42.375	43.9824013213333	39524	MSO1_030218_02.raw	0/0	4.33539819717407			0	5.793E-08
False	High	Sequest HT (A2)	Unambiguous	[K].LVVSTScSLMHTAVDLVNETK.[L]	C7(Carbamidomethyl)	2	2	Q2QLY5; Q2QLY4	Q2QLY5; Q2QLY4	0	3	0.6329	0	1	1	768.723693847656	2304.15652828297	-0.375598053204456	-0.000288479010452628	HCD	MS2	0	23.275	44.0069250813333	39545	MSO1_030218_02.raw	0/0	4.74148797988892	24262885.1875	44.0438842773438	0	1.609E-08
False	High	Sequest HT (A2)	Unambiguous	[R].LTAFHPEIEELLYSEVEnDEHK.[F]	N18(Deamidated)	1	1	P30298	P30298	0	3	0.4961	0	1	1	881.759399414063	2643.26364498219	6.64957848489215	0.00585882406247995	HCD	MS2	59.921	41.235	45.3187509306667	40833	MSO1_030218_02.raw	0/0	5.163893699646	14618596.25	45.3650131225586	0	2.973E-07
False	High	Sequest HT (A2)	Unambiguous	[R].LTAFHPEIEELLYSEVEnDEHK.[F]	N18(Deamidated)	1	1	P30298	P30298	0	3	0.5662	0	1	1	881.759399414063	2643.26364498219	6.64957848489215	0.00585882406247995	CID	MS2		40.5	45.3214528058667	40834	MSO1_030218_02.raw	0/0	3.85050630569458	14618596.25	45.3650131225586	0	3.939E-06
False	High	Sequest HT (A2)	Unambiguous	[R].ILGLGDLGcQGMGIPVGK.[L]	C9(Carbamidomethyl)	1	1	P43279	P43279	0	2	0.5996	0	1	1	892.972229003906	1784.93718137781	-1.43184228257377	-0.00127787609373442	HCD	MS2	32.17556	33.1	45.3280626048	40841	MSO1_030218_02.raw	0/0	4.92002582550049	40186413.75	45.3734550476074	0	2.588E-09
False	High	Sequest HT (A2)	Unambiguous	[K].MFVLDEADEMLSR.[G]		2	5	Q6Z2Z4; P35683	Q6Z2Z4; P35683; P41376; Q9CAI7; P41377	0	2	0.5645	0	1	1	778.360473632813	1555.71367063563	0.372578741303519	0.000289812812638957	CID	MS2		32.98	47.2015591578667	42670	MSO1_030218_02.raw	0/0	4.72938346862793			0	1.025E-06
False	High	Sequest HT (A2)	Unambiguous	[K].ANSEATLGTYQGDAVLGEGASESLHVK.[D]		1	1	Q5N725	Q5N725	0	3	0.5581	0	1	1	902.107299804688	2704.30734615406	0.482069722168385	0.000434554687520479	HCD	MS2	0	33.415	47.2076336794667	42676	MSO1_030218_02.raw	0/0	6.63267374038696			0	8.653E-11
False	High	Sequest HT (A2)	Unambiguous	[K].ANSEATLGTYQGDAVLGEGASESLHVK.[D]		1	1	Q5N725	Q5N725	0	3	0.573	0	1	1	902.107299804688	2704.30734615406	0.482069722168385	0.000434554687520479	CID	MS2		33.1	47.2092818418667	42678	MSO1_030218_02.raw	0/0	2.80803179740906			0	4.45E-06
False	High	Sequest HT (A2)	Unambiguous	[K].VLcEGEWLSLNGSTGEVILGK.[L]	C3(Carbamidomethyl)	1	1	Q75KR1	Q75KR1	0	2	0.4429	0	1	1	1131.0771484375	2261.147020245	-0.525850094658436	-0.000594512499940691	HCD	MS2	0	41.445	47.2190502853333	42688	MSO1_030218_02.raw	0/0	4.20018291473389			0	2.305E-05
False	High	Sequest HT (A2)	Unambiguous	[K].VLcEGEWLSLNGSTGEVILGK.[L]	C3(Carbamidomethyl)	1	1	Q75KR1	Q75KR1	0	2	0.5978	0	1	1	1131.0771484375	2261.147020245	-0.525850094658436	-0.000594512499940691	CID	MS2		33.1	47.2208165949333	42690	MSO1_030218_02.raw	0/0	4.54965400695801			0	9.027E-06
False	High	Sequest HT (A2)	Unambiguous	[K].LQMGQILDVPLPVcR.[S]	C14(Carbamidomethyl)	1	1	Q8H8C7	Q8H8C7	0	2	0.5319	0	1	1	869.971069335938	1738.93486204188	0.347438019825096	0.000302085937580188	CID	MS2		33.1	47.2378554930667	42707	MSO1_030218_02.raw	0/0	4.22505044937134			0	4.841E-06
False	High	Sequest HT (A2)	Unambiguous	[K].NWDYTGLIDAIHNSDGNcWTK.[K]	C18(Carbamidomethyl)	2	2	Q0DHF6; A2Y5L9	Q0DHF6; A2Y5L9	0	3	0.6426	0	1	1	827.368713378906	2480.09158687672	-0.79068923930979	-0.000653661093591514	HCD	MS2	8.783476	41.595	47.244013728	42713	MSO1_030218_02.raw	0/0	4.7016921043396			0	2.309E-06
False	High	Sequest HT (A2)	Unambiguous	[K].NWDYTGLIDAIHNSDGNcWTK.[K]	C18(Carbamidomethyl)	2	2	Q0DHF6; A2Y5L9	Q0DHF6; A2Y5L9	0	3	0.7265	0	1	1	827.369567871094	2480.09415035328	0.242931675801234	0.000200831093908486	CID	MS2		33.1	47.2458031128	42715	MSO1_030218_02.raw	0/0	3.50524234771729			0	1.15E-06
False	High	Sequest HT (A2)	Unambiguous	[R].VYSSYLELDLNEVEPcISGPK.[R]	C16(Carbamidomethyl)	1	1	Q6YZX6	Q6YZX6	0	2	0.6039	0	1	1	1206.58435058594	2412.16142454188	-1.03404171903851	-0.00124713906260965	HCD	MS2	0	33.1	47.256423472	42726	MSO1_030218_02.raw	0/0	4.09231948852539			0	3.358E-07
False	High	Sequest HT (A2)	Unambiguous	[R].VYSSYLELDLNEVEPcISGPK.[R]	C16(Carbamidomethyl)	1	1	Q6YZX6	Q6YZX6	0	2	0.6972	0	1	1	1206.58435058594	2412.16142454188	-1.03404171903851	-0.00124713906260965	CID	MS2		40.38	47.2584569712	42728	MSO1_030218_02.raw	0/0	3.93236374855042			0	1.093E-05
False	High	Sequest HT (A2)	Unambiguous	[R].SGPFGQIFRPDNFVFGQSGAGnNWAK.[G]	N22(Deamidated)	1	2	P37832	P46265; P37832	0	3	0.0194	0	1	1	933.787048339844	2799.34659175953	6.86026565383604	0.00640137651040022	HCD	MS2	66.4103	40.695	47.2594276669333	42729	MSO1_030218_02.raw	0/0	6.69343376159668			0	1.014E-05
False	High	Sequest HT (A2)	Unambiguous	[R].SGPFGQIFRPDNFVFGQSGAGNnWAK.[G]	N23(Deamidated)	1	2	P37832	P46265; P37832	0	3		0.0194	2	2	933.787048339844	2799.34659175953	6.86026565383604	0.00640137651040022	HCD	MS2	66.4103	40.695	47.2594276669333	42729	MSO1_030218_02.raw	0/0	6.56393623352051			0	1.165E-05
False	High	Sequest HT (A2)	Unambiguous	[R].SGPFGQIFRPDNFVFGqSGAGNNWAK.[G]	Q17(Deamidated)	1	2	P37832	P46265; P37832	0	3		0.0329	3	3	933.787048339844	2799.34659175953	6.86026565383604	0.00640137651040022	HCD	MS2	66.4103	40.695	47.2594276669333	42729	MSO1_030218_02.raw	0/0	6.47089862823486			0	6.503E-06
False	High	Sequest HT (A2)	Unambiguous	[R].EMQAKPDLIIGnYSDGNLVATLLAHK.[L]	N12(Deamidated)	1	1	P30298	P30298	0	4	0.0793	0	1	1	703.874572753906	2812.47646112563	7.64645335219415	0.00537632640620622	CID	MS2		42.18	47.1899910586667	42660	MSO1_030218_02.raw	0/0	3.53300380706787			0	5.043E-05
False	High	Sequest HT (A2)	Unambiguous	[R].SGPFGQIFRPDnFVFGQSGAGNNWAK.[G]	N12(Deamidated)	1	2	P37832	P46265; P37832	0	3	0.0099	0	1	1	933.787048339844	2799.34659175953	6.86026565383604	0.00640137651040022	CID	MS2		33.1	47.2611940909333	42731	MSO1_030218_02.raw	0/0	7.04466676712036			0	3.595E-08
False	High	Sequest HT (A2)	Unambiguous	[K].VVLFGVPGAFTPTcSNQHVPGFINQAEQLK.[A]	C14(Carbamidomethyl)	1	1	Q9FR35	Q9FR35	0	4	0.436	0	1	1	814.670837402344	3255.66151971938	-0.125605985623344	-0.00010223265635112	HCD	MS2	31.83517	28.18	47.2716914197333	42742	MSO1_030218_02.raw	0/0	3.44123935699463			0	4.418E-05
False	High	Sequest HT (A2)	Unambiguous	[K].ATSSIFPLQNVFVR.[K]		1	1	P49397	P49397	0	2	0.4052	0	1	1	789.936096191406	1578.86491575281	0.673061714803476	0.000531336406197624	HCD	MS2	3.727256	33.1	47.2856949466667	42755	MSO1_030218_02.raw	0/0	3.06226563453674			0	5.172E-05
False	High	Sequest HT (A2)	Unambiguous	[R].ILGHEAGGIVESVGEGVTELAPGDHVLPVFTGEcK.[E]	C34(Carbamidomethyl)	1	1	Q0ITW7	Q0ITW7	0	4	0.5712	0	1	1	894.203796386719	3573.79335565688	1.11432053180136	0.000995586718753216	HCD	MS2	24.58136	33.1	47.3195143941333	42791	MSO1_030218_02.raw	0/0	5.19530725479126			0	2.445E-09
False	High	Sequest HT (A2)	Unambiguous	[K].VPIPTGQVYAInDALSAEGAADDYETcLK.[Q]	N12(Deamidated); C27(Carbamidomethyl)	1	2	A2Z3C4	A2Z3C4; Q69NG5	0	3	0.0737	0	1	1	1028.16442871094	3082.47873287281	7.33024633701485	0.00753172093748589	HCD	MS2	0	33.1	47.3312369568	42802	MSO1_030218_02.raw	0/0	7.0553765296936			0	7.648E-12
False	High	Sequest HT (A2)	Unambiguous	[K].VPIPTGqVYAINDALSAEGAADDYETcLK.[Q]	Q7(Deamidated); C27(Carbamidomethyl)	1	2	A2Z3C4	A2Z3C4; Q69NG5	0	3	0.0127	0	1	1	1028.16442871094	3082.47873287281	7.33024633701485	0.00753172093748589	CID	MS2		42.285	47.3336156277333	42804	MSO1_030218_02.raw	0/0	6.30215835571289			0	9.88E-09
False	High	Sequest HT (A2)	Unambiguous	[K].VPIPTGQVYAInDALSAEGAADDYETcLK.[Q]	N12(Deamidated); C27(Carbamidomethyl)	1	2	A2Z3C4	A2Z3C4; Q69NG5	0	3		0.0127	2	2	1028.16442871094	3082.47873287281	7.33024633701485	0.00753172093748589	CID	MS2		42.285	47.3336156277333	42804	MSO1_030218_02.raw	0/0	6.21714305877686			0	6.294E-09
False	High	Sequest HT (A2)	Unambiguous	[K].NWDYTGLIDAIHNSDGNcWTK.[K]	C18(Carbamidomethyl)	2	2	Q0DHF6; A2Y5L9	Q0DHF6; A2Y5L9	0	2	0.6915	0	1	1	1240.54724121094	2480.08720579188	-2.55718907458892	-0.00317103406227304	HCD	MS2	0	33.1	47.3689915072	42838	MSO1_030218_02.raw	0/0	4.96258544921875			0	2.901E-06
False	High	Sequest HT (A2)	Unambiguous	[K].NWDYTGLIDAIHnSDGNcWTK.[K]	N13(Deamidated); C18(Carbamidomethyl)	2	2	Q0DHF6; A2Y5L9	Q0DHF6; A2Y5L9	0	2	0.0256	0	1	1	1241.05151367188	2481.09575071375	7.33022377670546	0.00909342687522852	CID	MS2		40.935	47.3709788712	42840	MSO1_030218_02.raw	0/0	5.06818103790283			0	2.343E-06
False	High	Sequest HT (A2)	Unambiguous	[K].nWDYTGLIDAIHNSDGNcWTK.[K]	N1(Deamidated); C18(Carbamidomethyl)	2	2	Q0DHF6; A2Y5L9	Q0DHF6; A2Y5L9	0	2		0.0256	2	2	1241.05151367188	2481.09575071375	7.33022377670546	0.00909342687522852	CID	MS2		40.935	47.3709788712	42840	MSO1_030218_02.raw	0/0	4.94200992584229			0	1.101E-06
False	High	Sequest HT (A2)	Unambiguous	[R].SGQGADFGPFFYLPK.[M]		1	1	Q7XUG1	Q7XUG1	0	2	0.6459	0	1	1	815.9013671875	1630.795457745	3.33476715902724	0.00271915250004895	CID	MS2		38.00917	47.3768453842667	42845	MSO1_030218_02.raw	0/0	4.66437721252441			0	4.875E-05
False	High	Sequest HT (A2)	Unambiguous	[K].ILHTISVPGQIQFFFAPGGR.[N]		1	1	Q75GX9	Q75GX9	0	3	0.5406	0	1	1	729.069091796875	2185.19272213063	0.481784110518856	0.000350930208242062	CID	MS2		31.21894	47.3795522386667	42848	MSO1_030218_02.raw	0/0	3.57217741012573			0	1.988E-05
False	High	Sequest HT (A2)	Unambiguous	[K].SAWSEAYDHLVAAIK.[Q]		1	1	O04986	O04986	0	2	0.4296	0	1	1	830.92041015625	1660.8335436825	0.359375397268785	0.000298431250030262	HCD	MS2	8.310416	30.52	47.3855804762667	42854	MSO1_030218_02.raw	0/0	4.11854887008667			0	4.619E-06
False	High	Sequest HT (A2)	Unambiguous	[K].EVAVNEFLPAEDAINAIK.[Y]		1	1	A2X8Q3	A2X8Q3	0	2	0.4253	0	1	1	972.009521484375	1943.01176633875	-0.137344105724144	-0.000133430625055553	HCD	MS2	30.42933	34.645	47.3889616437333	42858	MSO1_030218_02.raw	0/0	4.42403364181519			0	2.483E-05
False	High	Sequest HT (A2)	Unambiguous	[R].SGPFGqIFRPDNFVFGQSGAGNNWAK.[G]	Q6(Deamidated)	1	2	P37832	P46265; P37832	0	3		0.0099	2	2	933.787048339844	2799.34659175953	6.86026565383604	0.00640137651040022	CID	MS2		33.1	47.2611940909333	42731	MSO1_030218_02.raw	0/0	6.97029161453247			0	3.15E-09
False	High	Sequest HT (A2)	Unambiguous	[R].EMQAKPDLIIGNYSDGNLVATLLAHK.[L]		1	1	P30298	P30298	0	4	0.5302	0	1	1	703.624206542969	2811.47499628188	1.44282546811051	0.00101411546870622	HCD	MS2	21.25241	33.1	47.1879660245333	42658	MSO1_030218_02.raw	0/0	4.46901321411133			0	2.085E-07
False	High	Sequest HT (A2)	Unambiguous	[K].GILNVAVEGELWR.[L]		1	1	P17654	P17654	0	2	0.5722	0	1	1	728.401428222656	1455.79557981531	0.0965831522025908	7.03026562405284E-05	CID	MS2		41.19	47.1637859397333	42632	MSO1_030218_02.raw	0/0	3.7392590045929			0	2.243E-05
False	High	Sequest HT (A2)	Unambiguous	[K].GILNVAVEGELWR.[L]		1	1	P17654	P17654	0	2	0.4812	0	1	1	728.401428222656	1455.79557981531	0.0965831522025908	7.03026562405284E-05	HCD	MS2	12.3275	33.1	47.1618984346667	42630	MSO1_030218_02.raw	0/0	3.45477676391602			0	3.645E-05
False	High	Sequest HT (A2)	Unambiguous	[K].LAPFNPEYPDESVLWTESGDVGK.[S]		1	1	Q10M12	Q10M12	0	2	0.6138	0	1	1	1275.60522460938	2550.20317258875	-0.118610633583988	-0.00015124062497307	HCD	MS2	0	33.1	46.813345124	42287	MSO1_030218_02.raw	0/0	4.35379076004028	53720513	46.8594856262207	0	3.216E-07
False	High	Sequest HT (A2)	Unambiguous	[K].LAPFNPEYPDESVLWTESGDVGK.[S]		1	1	Q10M12	Q10M12	0	3	0.442	0	1	1	850.740661621094	2550.20743160328	1.55145788169581	0.00131884442710846	HCD	MS2	32.26903	40.41	46.8163138437333	42290	MSO1_030218_02.raw	0/0	4.5725359916687			0	4.092E-05
False	High	Sequest HT (A2)	Unambiguous	[R].LYSLDAGSIIHSLcFSPNR.[Y]	C14(Carbamidomethyl)	1	1	P49027	P49027	0	3	0.5963	0	1	1	717.361389160156	2150.06961422047	-0.132674538329086	-9.5086510429591E-05	HCD	MS2	0	28.93085	46.8231757458667	42296	MSO1_030218_02.raw	0/0	4.82771968841553	68517318	46.8811340332031	0	4.258E-07
False	High	Sequest HT (A2)	Unambiguous	[R].LYSLDAGSIIHSLcFSPNR.[Y]	C14(Carbamidomethyl)	1	1	P49027	P49027	0	3	0.6869	0	1	1	717.361389160156	2150.06961422047	-0.132674538329086	-9.5086510429591E-05	CID	MS2		25.6086	46.8252198432	42298	MSO1_030218_02.raw	0/0	4.4389476776123	68517318	46.8811340332031	0	3.58E-07
False	High	Sequest HT (A2)	Unambiguous	[K].IAVQDPSYPAYVDSSVIMGqTGLYQEDVQK.[Y]	Q20(Deamidated)	1	1	Q10MQ2	Q10MQ2	0	3	0.0568	0	1	1	1101.53515625	3302.59091549	4.11812009284631	0.00453346999980312	CID	MS2		33.1	46.8434769858667	42317	MSO1_030218_02.raw	0/0	6.15810441970825			0	6.524E-07
False	High	Sequest HT (A2)	Unambiguous	[R].NKDcLEPLLDFLR.[G]	C4(Carbamidomethyl)	1	1	Q10LP5	Q10LP5	1	3	0.5	0	1	1	544.951354980469	1632.83951168141	-1.15851336787118	-0.000630556197798171	HCD	MS2	54.28487	42.73	46.8455521954667	42319	MSO1_030218_02.raw	0/0	3.36278200149536	8080921.5	46.849552154541	0	5.851E-06
False	High	Sequest HT (A2)	Unambiguous	[R].NKDcLEPLLDFLR.[G]	C4(Carbamidomethyl)	1	1	Q10LP5	Q10LP5	1	3	0.4424	0	1	1	544.951354980469	1632.83951168141	-1.15851336787118	-0.000630556197798171	CID	MS2		33.1	46.8472477093333	42321	MSO1_030218_02.raw	0/0	3.8229341506958	8080921.5	46.849552154541	0	6.831E-05
False	High	Sequest HT (A2)	Unambiguous	[K].TWPEDIIPLQPVGR.[M]		1	2	A2YH64	Q0D9C4; A2YH64	0	2	0.6379	0	1	1	810.941223144531	1620.87516965906	0.463897174508453	0.00037595953131131	CID	MS2		40.98	46.8803192282667	42353	MSO1_030218_02.raw	0/0	2.89865851402283			0	6.391E-05
False	High	Sequest HT (A2)	Unambiguous	[K].QLLQWPIEELEK.[L]		1	1	A2X5P7	A2X5P7	0	2	0.4415	0	1	1	763.4169921875	1525.826707745	0.417580360276884	0.000318577500138417	HCD	MS2	0	42.51	46.8966477104	42370	MSO1_030218_02.raw	0/0	2.99270534515381	17003417.75	46.9333877563477	0	3.289E-05
False	High	Sequest HT (A2)	Unambiguous	[K].ATSSIFPLQNVFVR.[K]		1	1	P49397	P49397	0	2	0.4809	0	1	1	789.935668945313	1578.86406126063	0.131854703297651	0.000104090312447624	HCD	MS2	0	42.375	46.9003184349333	42374	MSO1_030218_02.raw	0/0	3.40683269500732			0	1.121E-05
False	High	Sequest HT (A2)	Unambiguous	[K].LLLNFPMVVcAK.[V]	C10(Carbamidomethyl)	1	1	Q6ZFT5	Q6ZFT5	0	2	0.5929	0	1	1	702.89111328125	1404.7749499325	0.55120781222921	0.00038716125000704	HCD	MS2	0	26.95	46.901191092	42375	MSO1_030218_02.raw	0/0	3.12078809738159			0	5.714E-05
False	High	Sequest HT (A2)	Unambiguous	[K].ATSSIFPLQNVFVR.[K]		1	1	P49397	P49397	0	2	0.5726	0	1	1	789.935668945313	1578.86406126063	0.131854703297651	0.000104090312447624	CID	MS2		24.34	46.9020120274667	42376	MSO1_030218_02.raw	0/0	3.65160489082336			0	1.094E-05
False	High	Sequest HT (A2)	Unambiguous	[K].LLLNFPMVVcAK.[V]	C10(Carbamidomethyl)	1	1	Q6ZFT5	Q6ZFT5	0	2	0.6135	0	1	1	702.89111328125	1404.7749499325	0.55120781222921	0.00038716125000704	CID	MS2		36.27	46.9029622509333	42377	MSO1_030218_02.raw	0/0	3.25530314445496			0	5.115E-05
False	High	Sequest HT (A2)	Unambiguous	[K].DPTSQAELDNFMVQQLDGTK.[N]		1	1	Q42971	Q42971	0	3	0.5639	0	1	1	746.351623535156	2237.04031734547	0.565455246518854	0.000421648489615715	CID	MS2		33.1	46.9551450957333	42426	MSO1_030218_02.raw	0/0	5.4761323928833			0	1.665E-07
False	High	Sequest HT (A2)	Unambiguous	[K].GQLTSEAGIVESLAPLVK.[E]		1	1	Q75M08	Q75M08	0	2	0.6348	0	1	1	906.509521484375	1812.01176633875	0.254616927002915	0.000230684375083001	HCD	MS2	0	33.565	46.9719777690667	42444	MSO1_030218_02.raw	0/0	4.71250486373901			0	1.687E-06
False	High	Sequest HT (A2)	Unambiguous	[K].GQLTSEAGIVESLAPLVK.[E]		1	1	Q75M08	Q75M08	0	2	0.6578	0	1	1	906.510131835938	1812.01298704188	0.928289945295817	0.000841035937583001	CID	MS2		33.1	46.97358186	42446	MSO1_030218_02.raw	0/0	4.53009366989136			0	1.802E-07
False	High	Sequest HT (A2)	Unambiguous	[R].AIFVDLEPTVIDEVR.[T]		1	1	P28752	P28752	0	2	0.5356	0	1	1	858.465393066406	1715.92350950281	1.21339635911291	0.00104104640627156	CID	MS2		33.1	47.0322356082667	42500	MSO1_030218_02.raw	0/0	4.50305938720703			0	5.349E-05
False	High	Sequest HT (A2)	Unambiguous	[K].NPNFVGcVEGALGIR.[E]	C7(Carbamidomethyl)	1	1	Q9SXP2	Q9SXP2	0	2	0.4594	0	1	1	801.907470703125	1602.80766477625	1.23421464417792	0.000989103125068169	HCD	MS2	44.19281	33.1	47.0392185210667	42507	MSO1_030218_02.raw	0/0	3.93691802024841			0	1.364E-05
False	High	Sequest HT (A2)	Unambiguous	[K].NPNFVGcVEGALGIR.[E]	C7(Carbamidomethyl)	1	1	Q9SXP2	Q9SXP2	0	2	0.4087	0	1	1	801.907470703125	1602.80766477625	1.23421464417792	0.000989103125068169	CID	MS2		41.37	47.0411518605333	42509	MSO1_030218_02.raw	0/0	3.45391297340393			0	4.134E-06
False	High	Sequest HT (A2)	Unambiguous	[K].SAWSEAYDHLVAAIK.[Q]		1	1	O04986	O04986	0	3	0.4602	0	1	1	554.28271484375	1660.83359127125	0.388028941330908	0.000214817083360686	HCD	MS2	0	30.235	47.0464973333333	42515	MSO1_030218_02.raw	0/0	3.89428210258484			0	2.326E-06
False	High	Sequest HT (A2)	Unambiguous	[K].SAWSEAYDHLVAAIK.[Q]		1	1	O04986	O04986	0	3	0.6348	0	1	1	554.28271484375	1660.83359127125	0.388028941330908	0.000214817083360686	CID	MS2		39.105	47.0483829936	42517	MSO1_030218_02.raw	0/0	1.78110468387604			0	7.293E-06
False	High	Sequest HT (A2)	Unambiguous	[K].GQLTSEAGIVESLAPLVK.[E]		1	1	Q75M08	Q75M08	0	3	0.6224	0	1	1	604.676025390625	1812.01352291188	1.2240220958358	0.000739313958395845	HCD	MS2	0	33.1	47.0726793968	42543	MSO1_030218_02.raw	0/0	3.92431497573853			0	2.502E-05
False	High	Sequest HT (A2)	Unambiguous	[K].GQLTSEAGIVESLAPLVK.[E]		1	1	Q75M08	Q75M08	0	3	0.6923	0	1	1	604.676025390625	1812.01352291188	1.2240220958358	0.000739313958395845	CID	MS2		41.025	47.0746317477333	42545	MSO1_030218_02.raw	0/0	4.41721534729004			0	1.549E-07
False	High	Sequest HT (A2)	Unambiguous	[K].DAADATLAAYQAAQDIAMK.[E]		1	1	Q84J55	Q84J55	0	2	0.5349	0	1	1	969.466796875	1937.92631712	-0.516102947126412	-0.000500084999885075	HCD	MS2	0	31.06	47.1146341677333	42583	MSO1_030218_02.raw	0/0	5.43954753875732			0	5.11E-08
False	High	Sequest HT (A2)	Unambiguous	[K].EDPLNWGAAAAEMAGSHLDEVK.[R]		1	1	P14717	P14717	0	3	0.5687	0	1	1	771.026672363281	2311.06546382984	-0.204247809856616	-0.000157343385277879	HCD	MS2	38.09414	33.1	47.1290394552	42597	MSO1_030218_02.raw	0/0	6.19346857070923			0	4.179E-10
False	High	Sequest HT (A2)	Unambiguous	[K].DAADATLAAYQAAQDIAMK.[E]		1	1	Q84J55	Q84J55	0	3	0.491	0	1	1	646.647338867188	1937.92746334156	0.0753648299646347	4.86838542504605E-05	HCD	MS2	52.11403	33.1	47.1368162181333	42605	MSO1_030218_02.raw	0/0	4.43620872497559			0	2.989E-06
False	High	Sequest HT (A2)	Unambiguous	[K].DAADATLAAYQAAQDIAMK.[E]		1	1	Q84J55	Q84J55	0	3	0.645	0	1	1	646.647338867188	1937.92746334156	0.0753648299646347	4.86838542504605E-05	CID	MS2		42.105	47.1388269224	42607	MSO1_030218_02.raw	0/0	5.69063806533813			0	8.104E-11
False	High	Sequest HT (A2)	Unambiguous	[K].LDDVIDLVIPR.[G]		1	2	O04226	Q941T1; O04226	0	2	0.545	0	1	1	634.366394042969	1267.72551145594	-0.0922234746459808	-5.84570311730204E-05	HCD	MS2	0	41.925	47.1573674728	42625	MSO1_030218_02.raw	0/0	3.89213585853577			0	7.297E-06
False	High	Sequest HT (A2)	Unambiguous	[K].VVLFGVPGAFTPTcSNQHVPGFINQAEQLK.[A]	C14(Carbamidomethyl)	1	1	Q9FR35	Q9FR35	0	3	0.4457	0	1	1	1085.89404296875	3255.66757564625	1.73451555269917	0.00188233208319133	HCD	MS2	0	35.955	47.1611320162667	42629	MSO1_030218_02.raw	0/0	3.5878267288208			0	2.39E-07
False	High	Sequest HT (A2)	Unambiguous	[K].IGPNEPSQLSIDLNAQGLAR.[Y]		1	1	Q5N725	Q5N725	0	2	0.6039	0	1	1	1047.05285644531	2093.09843626063	-0.0575411866693712	-6.02196873842331E-05	HCD	MS2	0	33.1	47.393623652	42863	MSO1_030218_02.raw	0/0	4.08686351776123			0	6.694E-07
False	High	Sequest HT (A2)	Unambiguous	[K].IGPNEPSQLSIDLNAQGLAR.[Y]		1	1	Q5N725	Q5N725	0	2	0.5112	0	1	1	1047.05310058594	2093.09892454188	0.175740351095305	0.000183920937615767	CID	MS2		41.4	47.3956423597333	42865	MSO1_030218_02.raw	0/0	3.56351923942566			0	9.116E-07
False	High	Sequest HT (A2)	Unambiguous	[R].ALVFFYPLAGR.[I]		1	1	Q9LGQ6	Q9LGQ6	0	2	0.7413	0	1	1	627.355773925781	1253.70427122156	0.132432814088822	8.30157813425103E-05	CID	MS2		29.74	47.4096354496	42880	MSO1_030218_02.raw	0/0	3.43512201309204			0	6.318E-06
False	High	Sequest HT (A2)	Unambiguous	[K].TITLEVESSDTIDNVK.[A]		3	6	P0CH35; P51431; Q9ARZ9	P0CH35; P0C030; Q58G87; P51431; P0C031; Q9ARZ9	0	2	0.6069	0	1	1	882.449279785156	1763.89128294031	0.208590173756797	0.000183965156224986	CID	MS2		31.87	47.4106710584	42881	MSO1_030218_02.raw	0/0	3.79454636573792			0	2.1E-05
False	High	Sequest HT (A2)	Unambiguous	[R].VIAcIGDGSFQVTAqDVSTMIR.[C]	C4(Carbamidomethyl); Q15(Deamidated)	1	2	A2XFI3	Q10MW3; A2XFI3	0	2	0.0526	0	1	1	1185.08630371094	2369.16533079188	7.50188472516911	0.00888653593746569	HCD	MS2	35.8295	39.21	47.8225819141333	43273	MSO1_030218_02.raw	0/0	4.94308757781982	10064728	47.7899971008301	0	5.088E-08
False	High	Sequest HT (A2)	Unambiguous	[R].VIAcIGDGSFQVTAqDVSTMIR.[C]	C4(Carbamidomethyl); Q15(Deamidated)	1	2	A2XFI3	Q10MW3; A2XFI3	0	2	0.0123	0	1	1	1185.08630371094	2369.16533079188	7.50188472516911	0.00888653593746569	CID	MS2		40.5	47.8252712984	43274	MSO1_030218_02.raw	0/0	6.51253414154053	10064728	47.7899971008301	0	2.173E-09
False	High	Sequest HT (A2)	Unambiguous	[R].VIAcIGDGSFqVTAQDVSTMIR.[C]	C4(Carbamidomethyl); Q11(Deamidated)	1	2	A2XFI3	Q10MW3; A2XFI3	0	2		0.0123	2	2	1185.08630371094	2369.16533079188	7.50188472516911	0.00888653593746569	CID	MS2		40.5	47.8252712984	43274	MSO1_030218_02.raw	0/0	6.43208789825439	10064728	47.7899971008301	0	2.274E-09
False	High	Sequest HT (A2)	Unambiguous	[K].cEEELTEAIGMALGEK.[DK]	C1(Carbamidomethyl)	1	2	A2XFI3	Q10MW3; A2XFI3	0	2	0.5515	0	1	1	890.411987304688	1779.81669797938	1.55666799362226	0.00138528968769336	HCD	MS2	11.02407	41.025	47.8314502749333	43280	MSO1_030218_02.raw	0/0	4.08023166656494	9186109.75	48.0364074707031	0	4.884E-07
False	High	Sequest HT (A2)	Unambiguous	[K].cEEELTEAIGMALGEK.[DK]	C1(Carbamidomethyl)	1	2	A2XFI3	Q10MW3; A2XFI3	0	2	0.6506	0	1	1	890.411987304688	1779.81669797938	1.55666799362226	0.00138528968769336	CID	MS2		33.1	47.8331691570667	43282	MSO1_030218_02.raw	0/0	5.1777286529541	9186109.75	48.0364074707031	0	5.543E-06
False	High	Sequest HT (A2)	Unambiguous	[R].cFqTVTcHQAVVTNLEDAHEQIDTAIATALR.[E]	C1(Carbamidomethyl); Q3(Deamidated); C7(Carbamidomethyl)	1	2	A2XFI3	Q10MW3; A2XFI3	0	3	0.0857	0	1	1	1171.9013671875	3513.6895483025	4.51263090633318	0.00528530416634965	HCD	MS2	63.80023	40.875	47.8391602792	43288	MSO1_030218_02.raw	0/0	6.42121982574463	18699226.25	47.9029388427734	0	2.607E-12
False	High	Sequest HT (A2)	Unambiguous	[R].cFqTVTcHQAVVTNLEDAHEQIDTAIATALR.[E]	C1(Carbamidomethyl); Q3(Deamidated); C7(Carbamidomethyl)	1	2	A2XFI3	Q10MW3; A2XFI3	0	3	0.0094	0	1	1	1171.9013671875	3513.6895483025	4.51263090633318	0.00528530416634965	CID	MS2		33.1	47.8409184272	43290	MSO1_030218_02.raw	0/0	6.39753150939941	18699226.25	47.9029388427734	0	2.924E-09
False	High	Sequest HT (A2)	Unambiguous	[R].cFQTVTcHQAVVTnLEDAHEQIDTAIATALR.[E]	C1(Carbamidomethyl); C7(Carbamidomethyl); N14(Deamidated)	1	2	A2XFI3	Q10MW3; A2XFI3	0	3		0.0094	2	2	1171.9013671875	3513.6895483025	4.5126309063323	0.00528530416634861	CID	MS2		33.1	47.8409184272	43290	MSO1_030218_02.raw	0/0	6.34278869628906	18699226.25	47.9029388427734	0	3.209E-09
False	High	Sequest HT (A2)	Unambiguous	[R].cFQTVTcHqAVVTNLEDAHEQIDTAIATALR.[E]	C1(Carbamidomethyl); C7(Carbamidomethyl); Q9(Deamidated)	1	2	A2XFI3	Q10MW3; A2XFI3	0	3		0.0484	3	3	1171.9013671875	3513.6895483025	4.5126309063323	0.00528530416634861	CID	MS2		33.1	47.8409184272	43290	MSO1_030218_02.raw	0/0	6.0903697013855	18699226.25	47.9029388427734	0	3.493E-09
False	High	Sequest HT (A2)	Unambiguous	[K].AQLAQAYAQEFLETVGNK.[C]		1	1	Q9XGY5	Q9XGY5	0	2	0.5509	0	1	1	991.005615234375	1981.00395383875	0.718171091382588	0.000711349374910242	HCD	MS2	63.77167	39.045	47.8505139792	43300	MSO1_030218_02.raw	0/0	3.83370327949524	13808341.5	47.904109954834	0	7.841E-07
False	High	Sequest HT (A2)	Unambiguous	[K].AQLAQAYAQEFLETVGNK.[C]		1	1	Q9XGY5	Q9XGY5	0	2	0.6774	0	1	1	991.005615234375	1981.00395383875	0.718171091382588	0.000711349374910242	CID	MS2		33.1	47.8522512189333	43302	MSO1_030218_02.raw	0/0	5.27090930938721	13808341.5	47.904109954834	0	1.701E-07
False	High	Sequest HT (A2)	Unambiguous	[K].SVLIEPTSGnTGIGLAFMAAAK.[G]	N10(Deamidated)	2	2	Q9XEA8; Q9XEA6	Q9XEA8; Q9XEA6	0	2	0.4643	0	1	1	1075.0732421875	2149.139207745	8.50379088826851	0.009137837499962	HCD	MS2	0	42.285	47.8543388802667	43304	MSO1_030218_02.raw	0/0	3.92291307449341			0	2.227E-05
False	High	Sequest HT (A2)	Unambiguous	[K].SVLIEPTSGnTGIGLAFMAAAK.[G]	N10(Deamidated)	2	2	Q9XEA8; Q9XEA6	Q9XEA8; Q9XEA6	0	2	0.6715	0	1	1	1075.0732421875	2149.139207745	8.50379088826851	0.009137837499962	CID	MS2		33.1	47.8561259816	43306	MSO1_030218_02.raw	0/0	3.47360181808472			0	4.357E-07
False	High	Sequest HT (A2)	Unambiguous	[R].GInYDLPHVISEAPPFPGVEHVGGDMFASVPR.[G]	N3(Deamidated)	1	1	Q6ZD89	Q6ZD89	0	4	0.5588	0	1	1	852.174560546875	3405.6764122975	5.63035742134961	0.00479376687505273	HCD	MS2	51.65345	42.18	47.8657842338667	43316	MSO1_030218_02.raw	0/0	4.41599559783936	50000862.75	47.9063301086426	0	3.225E-07
False	High	Sequest HT (A2)	Unambiguous	[R].GInYDLPHVISEAPPFPGVEHVGGDMFASVPR.[G]	N3(Deamidated)	1	1	Q6ZD89	Q6ZD89	0	4	0.3077	0	1	1	852.174560546875	3405.6764122975	5.63035742134961	0.00479376687505273	CID	MS2		30.54327	47.8675818669333	43318	MSO1_030218_02.raw	0/0	2.33772230148315	50000862.75	47.9063301086426	0	6.381E-05
False	High	Sequest HT (A2)	Unambiguous	[K].AQLAQAYAQEFLETVGNK.[C]		1	1	Q9XGY5	Q9XGY5	0	3	0.5056	0	1	1	661.005432128906	1981.00174312672	-0.397785095688146	-0.000262671093802661	HCD	MS2	0	38.875	47.8779400258667	43327	MSO1_030218_02.raw	0/0	4.49325037002563	8427200.25	47.836612701416	0	3.852E-07
False	High	Sequest HT (A2)	Unambiguous	[K].AQLAQAYAQEFLETVGNK.[C]		1	1	Q9XGY5	Q9XGY5	0	3	0.57	0	1	1	661.006164550781	1981.00394039234	0.711383413922767	0.000469750781197339	CID	MS2		22.75	47.8796605717333	43329	MSO1_030218_02.raw	0/0	4.07444000244141	8427200.25	47.836612701416	0	1.296E-08
False	High	Sequest HT (A2)	Unambiguous	[R].TEEELIEAIATATGAK.[K]		2	2	Q0DHF6; A2Y5L9	Q0DHF6; A2Y5L9	0	2	0.505	0	1	1	823.92822265625	1646.8491686825	0.514122939210968	0.000423341249870646	HCD	MS2	0	27.46	47.8884808837333	43337	MSO1_030218_02.raw	0/0	4.96934366226196			0	8.477E-08
False	High	Sequest HT (A2)	Unambiguous	[R].TEEELIEAIATATGAK.[K]		2	2	Q0DHF6; A2Y5L9	Q0DHF6; A2Y5L9	0	2	0.6075	0	1	1	823.928771972656	1646.85026731531	1.18123526390021	0.000972657656120646	CID	MS2		36.705	47.8905955344	43339	MSO1_030218_02.raw	0/0	5.06700992584229			0	3.961E-07
False	High	Sequest HT (A2)	Unambiguous	[R].IDAWNSEQLPIYEPGLDEVVK.[E]		1	2	Q9AUV6	Q2QS14; Q9AUV6	0	2	0.5402	0	1	1	1208.10632324219	2415.20536985438	-1.01953363658509	-0.00123119281215622	HCD	MS2	0	35.94	47.8951557336	43344	MSO1_030218_02.raw	0/0	5.21851682662964	12528131	47.9289283752441	0	3.487E-06
False	High	Sequest HT (A2)	Unambiguous	[R].IDAWNSEQLPIYEPGLDEVVK.[E]		1	2	Q9AUV6	Q2QS14; Q9AUV6	0	2	0.7069	0	1	1	1208.10632324219	2415.20536985438	-1.01953363658509	-0.00123119281215622	CID	MS2		33.1	47.8968265130667	43346	MSO1_030218_02.raw	0/0	5.62731885910034	12528131	47.9289283752441	0	4.275E-07
False	High	Sequest HT (A2)	Unambiguous	[K].LGSSEQIKEISGTHGPVYDLADIVTYLK.[I]		1	1	Q0JMY8	Q0JMY8	1	4	0.6705	0	1	1	759.150146484375	3033.5787560475	0.279837052432328	0.000212226874964472	HCD	MS2	15.75301	42.39	47.9350206346667	43385	MSO1_030218_02.raw	0/0	5.21564865112305	33797234.875	47.9897346496582	0	8.089E-10
False	High	Sequest HT (A2)	Unambiguous	[R].GINYDLPHVISEAPPFPGVEHVGGDMFASVPR.[G]		1	1	Q6ZD89	Q6ZD89	0	3	0.6377	0	1	1	1135.56201171875	3404.67148189625	-0.510866575671614	-0.000579777916603537	HCD	MS2	26.63191	33.1	47.9358954578667	43386	MSO1_030218_02.raw	0/0	4.9429931640625			0	1.06E-06
False	High	Sequest HT (A2)	Unambiguous	[R].GINYDLPHVISEAPPFPGVEHVGGDMFASVPR.[G]		1	1	Q6ZD89	Q6ZD89	0	3	0.7292	0	1	1	1135.56201171875	3404.67148189625	-0.510866575671614	-0.000579777916603537	CID	MS2		42.54	47.9381856594667	43388	MSO1_030218_02.raw	0/0	4.21223306655884			0	7.67E-06
False	High	Sequest HT (A2)	Unambiguous	[R].TEEELIEAIATATGAK.[K]		2	2	Q0DHF6; A2Y5L9	Q0DHF6; A2Y5L9	0	3	0.618	0	1	1	549.620666503906	1646.84744625172	-0.531772276650002	-0.000291916093829059	HCD	MS2	44.67533	33.1	47.9548510770667	43406	MSO1_030218_02.raw	0/0	4.9992880821228	235666554.5	48.1044502258301	0	2.773E-07
False	High	Sequest HT (A2)	Unambiguous	[R].TEEELIEAIATATGAK.[K]		2	2	Q0DHF6; A2Y5L9	Q0DHF6; A2Y5L9	0	3	0.5136	0	1	1	549.620666503906	1646.84744625172	-0.531772276650002	-0.000291916093829059	CID	MS2		40.59	47.9567385242667	43408	MSO1_030218_02.raw	0/0	4.40086793899536	235666554.5	48.1044502258301	0	1.54E-06
False	High	Sequest HT (A2)	Unambiguous	[K].DDGTLASFIGFR.[V]		1	1	Q33E23	Q33E23	0	2	0.1709	0	1	1	649.822814941406	1298.63835325281	0.62497254747106	0.000405806406320153	HCD	MS2	91.39857	33.1	47.9608922074667	43411	MSO1_030218_02.raw	0/0	3.5703136920929	10335164	47.9608726501465	0	4.047E-05
False	High	Sequest HT (A2)	Unambiguous	[R].VIAcIGDGSFQVTAQDVSTMIR.[C]	C4(Carbamidomethyl)	1	2	A2XFI3	Q10MW3; A2XFI3	0	3	0.6962	0	1	1	790.059814453125	2368.16489009938	0.569377642717016	0.000449459791650971	CID	MS2		22.75	47.9617693714667	43412	MSO1_030218_02.raw	0/0	4.744384765625			0	1.361E-07
False	High	Sequest HT (A2)	Unambiguous	[K].DDGTLASFIGFR.[V]		1	1	Q33E23	Q33E23	0	2	0.1966	0	1	1	649.822814941406	1298.63835325281	0.62497254747106	0.000405806406320153	CID	MS2		42.42	47.9626943173333	43413	MSO1_030218_02.raw	0/0	4.17473936080933	10335164	47.9608726501465	0	3.974E-05
False	High	Sequest HT (A2)	Unambiguous	[K].AMTPDAcAPLIATLPLEVR.[T]	C7(Carbamidomethyl)	1	1	Q2QNG7	Q2QNG7	0	2	0.6123	0	1	1	1020.03588867188	2039.06450071375	-0.928540755552518	-0.000946678125085754	CID	MS2		40.845	47.8100639496	43260	MSO1_030218_02.raw	0/0	4.72273254394531			0	5.443E-07
False	High	Sequest HT (A2)	Unambiguous	[R].AAVPSGASTGVYEALELR.[D]		1	1	Q42971	Q42971	0	2	0.4109	0	1	1	895.968505859375	1790.92973508875	0.799277529632086	0.00071572437514078	HCD	MS2	0	40.725	46.8090557346667	42282	MSO1_030218_02.raw	0/0	3.31223559379578			0	1.183E-06
False	High	Sequest HT (A2)	Unambiguous	[R].cFQTVTcHqAVVTNLEDAHEQIDTAIATALR.[E]	C1(Carbamidomethyl); C7(Carbamidomethyl); Q9(Deamidated)	1	2	A2XFI3	Q10MW3; A2XFI3	0	4	0.0874	0	1	1	879.17822265625	3513.691060735	4.94307284045304	0.00434208624976684	CID	MS2		33.1	47.7506849648	43202	MSO1_030218_02.raw	0/0	5.37862777709961	38922570.5	47.8221778869629	0	2.231E-07
False	High	Sequest HT (A2)	Unambiguous	[R].cFqTVTcHQAVVTNLEDAHEQIDTAIATALR.[E]	C1(Carbamidomethyl); Q3(Deamidated); C7(Carbamidomethyl)	1	2	A2XFI3	Q10MW3; A2XFI3	0	4		0.0286	2	2	879.17822265625	3513.691060735	4.94307284045392	0.00434208624976762	HCD	MS2	57.62004	40.65	47.7489141957333	43200	MSO1_030218_02.raw	0/0	5.42680215835571	38922570.5	47.8221778869629	0	3.273E-08
False	High	Sequest HT (A2)	Unambiguous	[K].APMIDnPDFKDDPYIYAFDSLK.[Y]	N6(Deamidated)	1	1	Q9SLY8	Q9SLY8	1	3	0.5502	0	1	1	859.40771484375	2576.20859127125	7.16469293524425	0.00615253708349324	HCD	MS2	39.41304	38.67	47.4114937616	42882	MSO1_030218_02.raw	0/0	4.78000831604004			0	1.639E-06
False	High	Sequest HT (A2)	Unambiguous	[K].APMIDnPDFKDDPYIYAFDSLK.[Y]	N6(Deamidated)	1	1	Q9SLY8	Q9SLY8	1	3	0.5658	0	1	1	859.40771484375	2576.20859127125	7.16469293524425	0.00615253708349324	CID	MS2		26.95	47.4132334330667	42884	MSO1_030218_02.raw	0/0	4.86106634140015			0	1.055E-05
False	High	Sequest HT (A2)	Unambiguous	[K].LVPFNPEYEDASVLWTESK.[D]		1	1	Q6Z4N6	Q6Z4N6	0	2	0.4745	0	1	1	1112.54895019531	2224.09062376063	4.3985948913086	0.00489141531238602	HCD	MS2	0	28.195	47.4220056946667	42892	MSO1_030218_02.raw	0/0	3.91979813575745			0	2.244E-06
False	High	Sequest HT (A2)	Unambiguous	[K].SAWSEAYDHLVAAIK.[Q]		1	1	O04986	O04986	0	3	0.4014	0	1	1	554.282653808594	1660.83340816578	0.277779762386937	0.000153781927110686	CID	MS2		33.1	47.4227996189333	42893	MSO1_030218_02.raw	0/0	1.42078232765198			0	4.381E-05
False	High	Sequest HT (A2)	Unambiguous	[K].LVPFNPEYEDASVLWTESK.[D]		1	1	Q6Z4N6	Q6Z4N6	0	2	0.7007	0	1	1	1112.54418945313	2224.08110227625	0.117507531633945	0.000130673124886016	CID	MS2		38.29	47.423891308	42894	MSO1_030218_02.raw	0/0	4.01347017288208			0	7.712E-07
False	High	Sequest HT (A2)	Unambiguous	[K].SLGLHLPFSSEADLTEMVDSPEGK.[N]		1	1	Q75H81	Q75H81	0	3	0.4773	0	1	1	853.745910644531	2559.22317867359	-2.00486466442226	-0.00171030213535535	HCD	MS2	42.54626	33.1	47.4298427925333	42900	MSO1_030218_02.raw	0/0	5.07457256317139			0	5.333E-07
False	High	Sequest HT (A2)	Unambiguous	[K].LVPFnPEYEDASVLWTESK.[D]	N5(Deamidated)	1	1	Q6Z4N6	Q6Z4N6	0	3	0.3812	0	1	1	742.366821289063	2225.08591060719	9.46205101470258	0.00701789239576452	HCD	MS2	14.60067	27.385	47.4536334205333	42923	MSO1_030218_02.raw	0/0	4.03882789611816			0	5.091E-05
False	High	Sequest HT (A2)	Unambiguous	[R].ILGHEAGGIVESVGEGVTELAPGDHVLPVFTGEcK.[E]	C34(Carbamidomethyl)	1	1	Q0ITW7	Q0ITW7	0	5	0.3478	0	1	1	715.563232421875	3573.78705558938	-0.648533078718894	-0.00046354412499312	CID	MS2		33.1	47.5080186589333	42975	MSO1_030218_02.raw	0/0	3.67688584327698			0	2.359E-08
False	High	Sequest HT (A2)	Unambiguous	[K].VAPALAAGcTAVLKPSELASVTcLELADVcK.[E]	C9(Carbamidomethyl); C23(Carbamidomethyl); C30(Carbamidomethyl)	1	1	B3VMC0	B3VMC0	0	3	0.6084	0	1	1	1072.22277832031	3214.65378170094	0.548725314040177	0.000587986979321424	HCD	MS2	9.376894	17.41	47.6112494186667	43064	MSO1_030218_02.raw	0/0	5.21129894256592			0	7.316E-09
False	High	Sequest HT (A2)	Unambiguous	[K].NWDYTGLIDAIHNSDGNcWTK.[K]	C18(Carbamidomethyl)	2	2	Q0DHF6; A2Y5L9	Q0DHF6; A2Y5L9	0	3	0.5455	0	1	1	827.369812011719	2480.09488277516	0.538251937261527	0.000444971718908486	HCD	MS2	0	33.1	47.6240550205333	43073	MSO1_030218_02.raw	0/0	3.96347427368164			0	1.204E-05
False	High	Sequest HT (A2)	Unambiguous	[K].NWDYTGLIDAIHNSDGNcWTK.[K]	C18(Carbamidomethyl)	2	2	Q0DHF6; A2Y5L9	Q0DHF6; A2Y5L9	0	3	0.7165	0	1	1	827.369812011719	2480.09488277516	0.538251937261527	0.000444971718908486	CID	MS2		41.43	47.6260926770667	43075	MSO1_030218_02.raw	0/0	3.28318810462952			0	1.472E-05
False	High	Sequest HT (A2)	Unambiguous	[K].APMIDNPDFKDDPYIYAFDSLK.[Y]		1	1	Q9SLY8	Q9SLY8	1	3	0.3135	0	1	1	859.07373046875	2575.20663814625	0.202114404322976	0.000173495416826578	HCD	MS2	0	41.46	47.6312487648	43080	MSO1_030218_02.raw	0/0	4.53315782546997			0	7.194E-07
False	High	Sequest HT (A2)	Unambiguous	[K].DFDEPGSLAPTGLFLGGTK.[Y]		1	1	P83647	P83647	0	2	0.5984	0	1	1	961.48046875	1921.95366087	-0.272181305962208	-0.000261559999898964	HCD	MS2	0	36.87	47.6350319101333	43084	MSO1_030218_02.raw	0/0	3.65661311149597	179556647	47.7493553161621	0	7.441E-08
False	High	Sequest HT (A2)	Unambiguous	[R].QADcFLFGSPEYNYSIATPLK.[N]	C4(Carbamidomethyl)	1	1	Q941Z0	Q941Z0	0	2	0.3903	0	1	1	1211.076171875	2421.14506712	0.802616739425096	0.000971624999881016	HCD	MS2	0	32.095	47.6358171922667	43085	MSO1_030218_02.raw	0/0	4.32988023757935	15969877	47.6420097351074	0	3.156E-06
False	High	Sequest HT (A2)	Unambiguous	[K].DFDEPGSLAPTGLFLGGTK.[Y]		1	1	P83647	P83647	0	2	0.6989	0	1	1	961.48046875	1921.95366087	-0.272181305962208	-0.000261559999898964	CID	MS2		33.1	47.6367170269333	43086	MSO1_030218_02.raw	0/0	4.34985256195068	179556647	47.7493553161621	0	1.943E-08
False	High	Sequest HT (A2)	Unambiguous	[R].QADcFLFGSPEYNYSIATPLK.[N]	C4(Carbamidomethyl)	1	1	Q941Z0	Q941Z0	0	2	0.5813	0	1	1	1211.076171875	2421.14506712	0.802616739425096	0.000971624999881016	CID	MS2		40.71	47.6378004578667	43087	MSO1_030218_02.raw	0/0	4.92217302322388	15969877	47.6420097351074	0	1.851E-07
False	High	Sequest HT (A2)	Unambiguous	[R].LQELPDSDNITIAFPDDGAWK.[R]		1	1	Q8S2E5	Q8S2E5	0	2	0.7803	0	1	1	1173.06750488281	2345.12773313563	-0.788359154830347	-0.000924402187592932	CID	MS2		42.4	47.6453211466667	43095	MSO1_030218_02.raw	0/0	4.77916240692139			0	4.193E-06
False	High	Sequest HT (A2)	Unambiguous	[R].GVLVSPVLEPGATTVTAYFPAGR.[W]		1	1	Q653V7	Q653V7	0	3	0.7326	0	1	1	768.086608886719	2302.24527340016	0.484366591609815	0.000371710051998283	HCD	MS2	28.3473	31.255	47.6509478210667	43101	MSO1_030218_02.raw	0/0	5.31334972381592	48444953.5	47.7223472595215	0	1.79E-08
False	High	Sequest HT (A2)	Unambiguous	[R].GVLVSPVLEPGATTVTAYFPAGR.[W]		1	1	Q653V7	Q653V7	0	3	0.8177	0	1	1	768.086608886719	2302.24527340016	0.484366591609815	0.000371710051998283	CID	MS2		39.99	47.6529414453333	43103	MSO1_030218_02.raw	0/0	3.83582377433777	48444953.5	47.7223472595215	0	3.91E-08
False	High	Sequest HT (A2)	Unambiguous	[K].VIATGLPASPGAAVGQIVFTADDAEAWHAQGK.[S]		1	1	Q75KR1	Q75KR1	0	3	0.5846	0	1	1	1050.20715332031	3148.60690670094	0.228396596476666	0.000239710312295453	HCD	MS2	0	29.32	47.6711383613333	43120	MSO1_030218_02.raw	0/0	5.20312833786011	275568607	47.7756118774414	0	5.424E-10
False	High	Sequest HT (A2)	Unambiguous	[R].GVLVSPVLEPGATTVTAYFPAGR.[W]		1	1	Q653V7	Q653V7	0	2	0.7538	0	1	1	1151.62451171875	2302.2417468075	-1.04743994750268	-0.00120573125013834	HCD	MS2	0	41.34	47.67399266	43123	MSO1_030218_02.raw	0/0	5.28037881851196	66533368	47.6899299621582	0	2.328E-08
False	High	Sequest HT (A2)	Unambiguous	[R].GVLVSPVLEPGATTVTAYFPAGR.[W]		1	1	Q653V7	Q653V7	0	2	0.811	0	1	1	1151.62707519531	2302.24687376063	1.17949723749711	0.00135774531236166	CID	MS2		33.1	47.6757698688	43125	MSO1_030218_02.raw	0/0	5.45303630828857	66533368	47.6899299621582	0	6.517E-07
False	High	Sequest HT (A2)	Unambiguous	[K].ANSEATLGTYQGDAVLGEGASESLHVK.[D]		1	1	Q5N725	Q5N725	0	3	0.4219	0	1	1	902.108825683594	2704.31192379078	2.17479112530334	0.00196043359377048	HCD	MS2	29.18688	32.995	47.7220573021333	43172	MSO1_030218_02.raw	0/0	5.11899566650391			0	2.548E-08
False	High	Sequest HT (A2)	Unambiguous	[R].IFGHEAGGIVESVGEGVTDLAPGDHVLPVFTGEcK.[E]	C34(Carbamidomethyl)	1	1	Q2R8Z5	Q2R8Z5	0	3	0.6655	0	1	1	1198.59155273438	3593.76010494313	0.565356121184148	0.000677251041577639	HCD	MS2	0	33.1	47.7227737408	43173	MSO1_030218_02.raw	0/0	5.92487859725952	122983507	47.8069839477539	0	6.23E-13
False	High	Sequest HT (A2)	Unambiguous	[K].ANSEATLGTYQGDAVLGEGASESLHVK.[D]		1	1	Q5N725	Q5N725	0	3	0.4148	0	1	1	902.107177734375	2704.30697994313	0.346652009917589	0.000312484375020479	CID	MS2		33.1	47.7237047666667	43174	MSO1_030218_02.raw	0/0	2.70187664031982			0	4.175E-05
False	High	Sequest HT (A2)	Unambiguous	[R].IFGHEAGGIVESVGEGVTDLAPGDHVLPVFTGEcK.[E]	C34(Carbamidomethyl)	1	1	Q2R8Z5	Q2R8Z5	0	3	0.6586	0	1	1	1198.59155273438	3593.76010494313	0.565356121184148	0.000677251041577639	CID	MS2		41.955	47.724867508	43175	MSO1_030218_02.raw	0/0	6.59254169464111	122983507	47.8069839477539	0	8.708E-10
False	High	Sequest HT (A2)	Unambiguous	[K].LYIGLSGLATDAQTLYQR.[L]		1	1	Q9LST7	Q9LST7	0	2	0.5708	0	1	1	992.031127929688	1983.05497922938	0.208017158220206	0.000206254687782348	HCD	MS2	0	42.42	47.7411813613333	43192	MSO1_030218_02.raw	0/0	4.80407381057739			0	5.545E-07
False	High	Sequest HT (A2)	Unambiguous	[K].LYIGLSGLATDAQTLYQR.[L]		1	1	Q9LST7	Q9LST7	0	2	0.6211	0	1	1	992.031127929688	1983.05497922938	0.208017158220206	0.000206254687782348	CID	MS2		33.1	47.7429727736	43194	MSO1_030218_02.raw	0/0	4.54449939727783			0	1.143E-07
False	High	Sequest HT (A2)	Unambiguous	[R].cFQTVTcHQAVVTnLEDAHEQIDTAIATALR.[E]	C1(Carbamidomethyl); C7(Carbamidomethyl); N14(Deamidated)	1	2	A2XFI3	Q10MW3; A2XFI3	0	4	0.0286	0	1	1	879.17822265625	3513.691060735	4.94307284045304	0.00434208624976684	HCD	MS2	57.62004	40.65	47.7489141957333	43200	MSO1_030218_02.raw	0/0	5.58530855178833	38922570.5	47.8221778869629	0	4.115E-08
False	High	Sequest HT (A2)	Unambiguous	[R].cFQTVTcHqAVVTNLEDAHEQIDTAIATALR.[E]	C1(Carbamidomethyl); C7(Carbamidomethyl); Q9(Deamidated)	1	2	A2XFI3	Q10MW3; A2XFI3	0	4		0.0411	3	3	879.17822265625	3513.691060735	4.94307284045304	0.00434208624976684	HCD	MS2	57.62004	40.65	47.7489141957333	43200	MSO1_030218_02.raw	0/0	5.36443567276001	38922570.5	47.8221778869629	0	3.89E-08
False	High	Sequest HT (A2)	Unambiguous	[R].EWEKPScNPIIAFPADVINNNFR.[D]	C7(Carbamidomethyl)	1	1	Q56UD1	Q56UD1	0	3	0.5264	0	1	1	911.115539550781	2731.33206539234	0.867585611325996	0.000789887447934253	CID	MS2		32.035	47.9662360858667	43417	MSO1_030218_02.raw	0/0	4.16236925125122	8565818.25	47.9067726135254	0	6.953E-06
False	High	Sequest HT (A2)	Unambiguous	[K].IGPNEPSQLSIDLNAQGLAR.[Y]		1	1	Q5N725	Q5N725	0	2	0.599	0	1	1	1047.05261230469	2093.09794797938	-0.290822724434047	-0.000304360312384233	CID	MS2		25.42	46.7841067456	42257	MSO1_030218_02.raw	0/0	3.93563556671143			0	1.292E-05
False	High	Sequest HT (A2)	Unambiguous	[R].LEPFIADTVHVLNESIQQK.[K]		1	1	A2XD35	A2XD35	0	3	0.4813	0	1	1	727.723022460938	2181.15451412281	-0.226860165929296	-0.000164939062415215	CID	MS2		35.955	46.777511372	42250	MSO1_030218_02.raw	0/0	1.59628188610077	5778098.75	46.8824348449707	0	5.346E-05
False	High	Sequest HT (A2)	Unambiguous	[K].LAMQEFmILPTGAASFK.[E]	M7(Oxidation)	1	1	Q42971	Q42971	0	2	0.2315	0	1	1	935.978454589844	1870.94963254969	2.92829140623614	0.00273933484367728	CID	MS2		41.55	45.8306804704	41346	MSO1_030218_02.raw	0/0	4.19051647186279	6876478.75	45.8442573547363	0	4.565E-06
False	High	Sequest HT (A2)	Unambiguous	[R].LLDPPLHEFLPEGNVEDMVR.[L]		1	1	Q75KR1	Q75KR1	0	3	0.5876	0	1	1	774.0595703125	2320.1641576775	-0.0153922296083274	-1.19041666645595E-05	HCD	MS2	15.96651	33.1	45.8495958096	41361	MSO1_030218_02.raw	0/0	5.0207371711731			0	1.073E-08
False	High	Sequest HT (A2)	Unambiguous	[R].LLDPPLHEFLPEGNVEDMVR.[L]		1	1	Q75KR1	Q75KR1	0	3	0.5155	0	1	1	774.060974121094	2320.16836910328	1.79974904067249	0.00139190442708544	CID	MS2		42.255	45.8515835237333	41363	MSO1_030218_02.raw	0/0	3.86374878883362			0	7.477E-09
False	High	Sequest HT (A2)	Unambiguous	[K].AAVAWEAAKPLVIEEVEVAPPQAMEVR.[V]		1	1	Q2R8Z5	Q2R8Z5	0	4	0.6049	0	1	1	726.638854980469	2903.53359003188	0.0172107102407359	1.24929686080577E-05	HCD	MS2	26.996	28.66791	45.8525792506667	41364	MSO1_030218_02.raw	0/0	4.85677862167358	67858566.5	45.7812538146973	0	1.056E-06
False	High	Sequest HT (A2)	Unambiguous	[K].AAVAWEAAKPLVIEEVEVAPPQAMEVR.[V]		1	1	Q2R8Z5	Q2R8Z5	0	4	0.7124	0	1	1	726.639770507813	2903.53725214125	1.27847024951381	0.000928020312358058	CID	MS2		33.1	45.8543798	41366	MSO1_030218_02.raw	0/0	4.4548454284668	67858566.5	45.7812538146973	0	5.624E-06
False	High	Sequest HT (A2)	Unambiguous	[R].QELVNWVEGVGKPATAFDFTTK.[G]		1	1	P27934	P27934	0	3	0.1677	0	1	1	813.085754394531	2437.24270992359	1.19349092855084	0.000969607864438634	HCD	MS2	0	42.745	45.8683702749333	41380	MSO1_030218_02.raw	0/0	6.43659019470215			0	2.836E-10
False	High	Sequest HT (A2)	Unambiguous	[R].QELVNWVEGVGKPATAFDFTTK.[G]		1	1	P27934	P27934	0	3	0.1027	0	1	1	813.085754394531	2437.24270992359	1.19349092855084	0.000969607864438634	CID	MS2		31.09	45.8701782637333	41382	MSO1_030218_02.raw	0/0	4.08544206619263			0	3.17E-07
False	High	Sequest HT (A2)	Unambiguous	[R].GHGPLVGGWSPITDVGDPHIQELGGWAVER.[H]		1	1	Q10J94	Q10J94	0	4	0.4615	0	1	1	784.896057128906	3136.56239862563	0.794659021402161	0.00062312390639363	HCD	MS2	24.09443	40.915	45.872234668	41384	MSO1_030218_02.raw	0/0	3.50710034370422			0	3.84E-09
False	High	Sequest HT (A2)	Unambiguous	[R].GHGPLVGGWSPITDVGDPHIQELGGWAVER.[H]		1	1	Q10J94	Q10J94	0	4	0.6179	0	1	1	784.896057128906	3136.56239862563	0.794659021402161	0.00062312390639363	CID	MS2		33.1	45.8740073714667	41386	MSO1_030218_02.raw	0/0	4.23893070220947			0	6.188E-08
False	High	Sequest HT (A2)	Unambiguous	[K].LVFPPELTYLDLSHNR.[I]		1	1	Q8GT95	Q8GT95	0	3	0.3564	0	1	1	638.676086425781	1914.01370601734	0.905066095678468	0.000577435781375849	HCD	MS2	57.90941	42.52	45.8799594165333	41392	MSO1_030218_02.raw	0/0	3.03244924545288			0	1.336E-05
False	High	Sequest HT (A2)	Unambiguous	[K].LTPDEMSELESYASADVVQGDR.[Y]		1	2	Q7XQ45	A2XRZ6; Q7XQ45	0	2	0.6837	0	1	1	1206.54577636719	2412.08427610438	-1.18095469942421	-0.00142428281264984	HCD	MS2	0	36.51	45.9477959029333	41460	MSO1_030218_02.raw	0/0	5.28432416915894			0	4.359E-08
False	High	Sequest HT (A2)	Unambiguous	[K].IGPNEPSQLSIDLNAQGLAR.[Y]		1	1	Q5N725	Q5N725	0	2	0.6203	0	1	1	1047.05200195313	2093.09672727625	-0.874026568845737	-0.000914711874884233	HCD	MS2	23.24966	33.1	45.9485707381333	41461	MSO1_030218_02.raw	0/0	4.02553272247314			0	9.842E-07
False	High	Sequest HT (A2)	Unambiguous	[K].LTPDEMSELESYASADVVQGDR.[Y]		1	2	Q7XQ45	A2XRZ6; Q7XQ45	0	2	0.8019	0	1	1	1206.54577636719	2412.08427610438	-1.18095469942421	-0.00142428281264984	CID	MS2		33.1	45.9494812504	41462	MSO1_030218_02.raw	0/0	6.40594005584717			0	1.55E-08
False	High	Sequest HT (A2)	Unambiguous	[K].DTVGQYESHIAFTLPGLYR.[V]		1	1	P30298	P30298	0	3	0.6267	0	1	1	723.031860351563	2167.08102779469	-0.376656430652401	-0.000272081770769243	CID	MS2		31.93	45.7839259730667	41300	MSO1_030218_02.raw	0/0	3.67327928543091			0	1.745E-05
False	High	Sequest HT (A2)	Unambiguous	[K].IGPNEPSQLSIDLNAQGLAR.[Y]		1	1	Q5N725	Q5N725	0	2	0.6067	0	1	1	1047.05200195313	2093.09672727625	-0.874026568845737	-0.000914711874884233	CID	MS2		40.695	45.9505833842667	41463	MSO1_030218_02.raw	0/0	3.55811619758606			0	3.334E-08
False	High	Sequest HT (A2)	Unambiguous	[K].LTPDEMSELESYASADVVQGDR.[Y]		1	2	Q7XQ45	A2XRZ6; Q7XQ45	0	3	0.7713	0	1	1	804.700439453125	2412.08676509938	-0.149070330669474	-0.000119856875092713	CID	MS2		38.955	45.9860548392	41498	MSO1_030218_02.raw	0/0	6.90746116638184			0	2.661E-10
False	High	Sequest HT (A2)	Unambiguous	[R].QELVNWVEGVGKPATAFDFTTK.[G]		1	1	P27934	P27934	0	2	0.1206	0	1	1	1219.12255859375	2437.2378405575	-0.804410997871764	-0.000980271250227815	HCD	MS2	52.53965	33.1	45.9917793658667	41504	MSO1_030218_02.raw	0/0	3.98214316368103			0	4.227E-05
False	High	Sequest HT (A2)	Unambiguous	[K].EMLSGDTAVIAETGDSWFNcQK.[L]	C20(Carbamidomethyl)	2	2	Q0DHF6; A2Y5L9	Q0DHF6; A2Y5L9	0	2	0.7562	0	1	1	1230.04553222656	2459.08378782313	-0.635637504283395	-0.000781543437636145	HCD	MS2	58.45658	33.1	45.9956290826667	41508	MSO1_030218_02.raw	0/0	5.24853134155273			0	6.889E-08
False	High	Sequest HT (A2)	Unambiguous	[K].EMLSGDTAVIAETGDSWFNcQK.[L]	C20(Carbamidomethyl)	2	2	Q0DHF6; A2Y5L9	Q0DHF6; A2Y5L9	0	2	0.8292	0	1	1	1230.04553222656	2459.08378782313	-0.635637504283395	-0.000781543437636145	CID	MS2		42.58	45.9976356317333	41510	MSO1_030218_02.raw	0/0	5.68111896514893			0	1.53E-07
False	High	Sequest HT (A2)	Unambiguous	[K].EMLSGDTAVIAETGDSWFncQK.[L]	N19(Deamidated); C20(Carbamidomethyl)	2	2	Q0DHF6; A2Y5L9	Q0DHF6; A2Y5L9	0	3	0.0228	0	1	1	820.701110839844	2460.08877925953	7.89097648713275	0.00647078317700078	HCD	MS2	38.27007	40.605	45.9986394413333	41511	MSO1_030218_02.raw	0/0	4.38358402252197			0	7.497E-05
False	High	Sequest HT (A2)	Unambiguous	[K].EMLSGDTAVIAETGDSWFncQK.[L]	N19(Deamidated); C20(Carbamidomethyl)	2	2	Q0DHF6; A2Y5L9	Q0DHF6; A2Y5L9	0	3	0.016	0	1	1	820.701110839844	2460.08877925953	7.89097648713275	0.00647078317700078	CID	MS2		33.1	46.0004079293333	41513	MSO1_030218_02.raw	0/0	5.636474609375			0	4.904E-09
False	High	Sequest HT (A2)	Unambiguous	[K].EMLSGDTAVIAETGDSWFNcqK.[L]	C20(Carbamidomethyl); Q21(Deamidated)	2	2	Q0DHF6; A2Y5L9	Q0DHF6; A2Y5L9	0	3		0.016	2	2	820.701110839844	2460.08877925953	7.89097648713148	0.00647078317699975	CID	MS2		33.1	46.0004079293333	41513	MSO1_030218_02.raw	0/0	5.55426979064941			0	1.636E-08
False	High	Sequest HT (A2)	Unambiguous	[R].TTGIVLDSGDGVSHTVPIYEGFTLPHAILR.[L]		1	1	P0C542	P0C542	0	4	0.4814	0	1	1	792.170166015625	3165.6588341725	0.298640135213016	0.000236348124985852	HCD	MS2	10.27965	30.52	46.0562265885333	41572	MSO1_030218_02.raw	0/0	4.5690131187439			0	8.494E-11
False	High	Sequest HT (A2)	Unambiguous	[K].AAVAWEAAKPLVIEEVEVAPPQAMEVR.[V]		1	1	Q2R8Z5	Q2R8Z5	0	3	0.6168	0	1	1	968.516906738281	2903.53616695484	0.904723436777112	0.0008756316143869	HCD	MS2	0	31.915	46.0639823114667	41578	MSO1_030218_02.raw	0/0	5.61008930206299			0	4.5E-08
False	High	Sequest HT (A2)	Unambiguous	[K].AAVAWEAAKPLVIEEVEVAPPQAMEVR.[V]		1	1	Q2R8Z5	Q2R8Z5	0	3	0.5627	0	1	1	968.516052246094	2903.53360347828	0.0218417592859589	2.11394268868996E-05	CID	MS2		40.545	46.0659428066667	41580	MSO1_030218_02.raw	0/0	4.07418203353882			0	1.322E-06
False	High	Sequest HT (A2)	Unambiguous	[R].STGDVLFDTTPNLVFK.[D]		1	1	Q653V7	Q653V7	0	2	0.4347	0	1	1	877.454345703125	1753.90141477625	0.412124958573585	0.000361413125006038	HCD	MS2	37.51272	33.1	46.0962497184	41607	MSO1_030218_02.raw	0/0	3.75395226478577			0	9.617E-07
False	High	Sequest HT (A2)	Unambiguous	[R].STGDVLFDTTPNLVFK.[D]		1	1	Q653V7	Q653V7	0	2	0.6112	0	1	1	877.454345703125	1753.90141477625	0.412124958573585	0.000361413125006038	CID	MS2		42.67	46.0982433530667	41609	MSO1_030218_02.raw	0/0	4.45237588882446			0	3.362E-07
False	High	Sequest HT (A2)	Unambiguous	[K].EMLSGDTAVIAETGDSWFNcQK.[L]	C20(Carbamidomethyl)	2	2	Q0DHF6; A2Y5L9	Q0DHF6; A2Y5L9	0	3	0.5058	0	1	1	820.366882324219	2459.08609371266	0.302064609398109	0.000247600885333081	HCD	MS2	4.123094	38.535	46.0996994149333	41610	MSO1_030218_02.raw	0/0	5.18281555175781			0	2.861E-07
False	High	Sequest HT (A2)	Unambiguous	[K].LTPDEMSELESYASADVVQGDR.[Y]		1	2	Q7XQ45	A2XRZ6; Q7XQ45	0	3	0.7065	0	1	1	804.700439453125	2412.08676509938	-0.149070330669474	-0.000119856875092713	HCD	MS2	0	30.07	45.9837504157333	41496	MSO1_030218_02.raw	0/0	6.0301718711853			0	1.997E-09
False	High	Sequest HT (A2)	Unambiguous	[K].DTVGQYESHIAFTLPGLYR.[V]		1	1	P30298	P30298	0	3	0.5536	0	1	1	723.031860351563	2167.08102779469	-0.376656430652401	-0.000272081770769243	HCD	MS2	47.44695	35.925	45.7822426909333	41298	MSO1_030218_02.raw	0/0	4.66246747970581			0	3.365E-08
False	High	Sequest HT (A2)	Unambiguous	[R].DTTLnGAVEQMYTEMASR.[H]	N5(Deamidated)	1	1	Q943F3	Q943F3	0	2	0.0764	0	1	1	1009.44647216797	2017.88566770594	0.760938605346122	0.000767742968660778	CID	MS2		26.545	45.7802739685333	41296	MSO1_030218_02.raw	0/0	4.18982601165771			0	2.786E-06
False	High	Sequest HT (A2)	Unambiguous	[R].DTTLnGAVEQMYTEMASR.[H]	N5(Deamidated)	1	1	Q943F3	Q943F3	0	2	0.0859	0	1	1	1009.44470214844	2017.88212766688	-0.993393571598737	-0.00100227656258922	HCD	MS2	0	41.265	45.7785037429333	41294	MSO1_030218_02.raw	0/0	3.95850682258606			0	6.602E-06
False	High	Sequest HT (A2)	Unambiguous	[R].ILGLGDLGcQGMGIPVGK.[L]	C9(Carbamidomethyl)	1	1	P43279	P43279	0	2	0.552	0	1	1	892.972229003906	1784.93718137781	-1.43184228257377	-0.00127787609373442	CID	MS2		41.31	45.3303105064	40843	MSO1_030218_02.raw	0/0	3.74936628341675	40186413.75	45.3734550476074	0	8.593E-05
False	High	Sequest HT (A2)	Unambiguous	[K].ITLEVPSETVALSNMPVVEEK.[V]		1	1	Q6Z6L4	Q6Z6L4	0	2	0.6	0	1	1	1143.10046386719	2285.19365110438	-0.367275358260027	-0.00041964781257775	HCD	MS2	0	37.395	45.3585097008	40871	MSO1_030218_02.raw	0/0	4.25498390197754	15855110.5	45.3733520507813	0	1.033E-06
False	High	Sequest HT (A2)	Unambiguous	[K].ITLEVPSETVALSNMPVVEEK.[V]		1	1	Q6Z6L4	Q6Z6L4	0	2	0.7273	0	1	1	1143.10046386719	2285.19365110438	-0.367275358260027	-0.00041964781257775	CID	MS2		33.1	45.360211156	40873	MSO1_030218_02.raw	0/0	4.28810977935791	15855110.5	45.3733520507813	0	5.937E-07
False	High	Sequest HT (A2)	Unambiguous	[K].ITLEVPSETVALSNMPVVEEK.[V]		1	1	Q6Z6L4	Q6Z6L4	0	3	0.5204	0	1	1	762.40234375	2285.19247799	-0.8806296394412	-0.000670803333377989	HCD	MS2	17.86157	41.34	45.3734858765333	40887	MSO1_030218_02.raw	0/0	4.89696836471558	13099138.75	45.3693351745605	0	6.946E-07
False	High	Sequest HT (A2)	Unambiguous	[K].ITLEVPSETVALSNMPVVEEK.[V]		1	1	Q6Z6L4	Q6Z6L4	0	3	0.654	0	1	1	762.40234375	2285.19247799	-0.8806296394412	-0.000670803333377989	CID	MS2		33.1	45.3752710365333	40889	MSO1_030218_02.raw	0/0	5.26474571228027	13099138.75	45.3693351745605	0	1.421E-07
False	High	Sequest HT (A2)	Unambiguous	[R].DNLTLWTSDLTEDGGDEVK.[E]		1	1	Q6ZKC0	Q6ZKC0	0	2	0.7907	0	1	1	1054.48547363281	2107.96367063563	-1.38917494071618	-0.00146416718757791	CID	MS2		27.4	45.3874955034667	40900	MSO1_030218_02.raw	0/0	6.01883459091187	10375400	45.3747482299805	0	1.323E-08
False	High	Sequest HT (A2)	Unambiguous	[R].LLDPPLHEFLPEGNVEDMVR.[L]		1	1	Q75KR1	Q75KR1	0	3	0.6131	0	1	1	774.059265136719	2320.16324215016	-0.409988157930245	-0.00031707994791456	HCD	MS2	0	20.47441	45.4642961448	40978	MSO1_030218_02.raw	0/0	4.72724866867065	193330248	45.6098365783691	0	7.133E-09
False	High	Sequest HT (A2)	Unambiguous	[R].LLDPPLHEFLPEGNVEDMVR.[L]		1	1	Q75KR1	Q75KR1	0	3	0.5544	0	1	1	774.059814453125	2320.16489009938	0.300284513049207	0.00023223645833544	CID	MS2		14.38054	45.4662819149333	40980	MSO1_030218_02.raw	0/0	3.85916352272034	193330248	45.6098365783691	0	7.88E-09
False	High	Sequest HT (A2)	Unambiguous	[K].EQFSDGVGYNWIDGLK.[A]		1	1	Q10MX3	Q10MX3	0	2	0.4719	0	1	1	914.430236816406	1827.85319700281	-0.879373560426671	-0.000803683593630922	HCD	MS2	0	33.1	45.4796834384	40994	MSO1_030218_02.raw	0/0	3.56252956390381	22633723.5	45.5140151977539	0	6.421E-06
False	High	Sequest HT (A2)	Unambiguous	[K].EQFSDGVGYNWIDGLK.[A]		1	1	Q10MX3	Q10MX3	0	2	0.7122	0	1	1	914.430236816406	1827.85319700281	-0.879373560426671	-0.000803683593630922	CID	MS2		42.57	45.4816727146667	40996	MSO1_030218_02.raw	0/0	4.16813850402832	22633723.5	45.5140151977539	0	3.221E-06
False	High	Sequest HT (A2)	Unambiguous	[K].IQSLTPNIGVVYSGMGPDFR.[V]		1	1	Q10KF0	Q10KF0	0	2	0.6727	0	1	1	1076.04968261719	2151.09208860438	0.831366481910898	0.000894172187599906	CID	MS2		33.1	45.5127128584	41028	MSO1_030218_02.raw	0/0	3.8834753036499	5185153.25	45.4986572265625	0	3.786E-08
False	High	Sequest HT (A2)	Unambiguous	[K].IGPNEPSQLSIDLNAQGLAR.[Y]		1	1	Q5N725	Q5N725	0	2	0.5	0	1	1	1047.0537109375	2093.100145245	0.758944195506995	0.000794272500115767	HCD	MS2	0	39.24	45.5695166669333	41086	MSO1_030218_02.raw	0/0	4.28245973587036			0	6.25E-09
False	High	Sequest HT (A2)	Unambiguous	[K].IGPNEPSQLSIDLNAQGLAR.[Y]		1	1	Q5N725	Q5N725	0	2	0.6418	0	1	1	1047.0537109375	2093.100145245	0.758944195506995	0.000794272500115767	CID	MS2		33.1	45.5712519266667	41088	MSO1_030218_02.raw	0/0	4.54717206954956			0	3.377E-07
False	High	Sequest HT (A2)	Unambiguous	[R].LLDPPLHEFLPEGnVEDMVR.[L]	N14(Deamidated)	1	1	Q75KR1	Q75KR1	0	2	0.5774	0	1	1	1161.0869140625	2321.166551495	7.90216881704642	0.00917105249999239	HCD	MS2	0	42.73	45.5812684410667	41098	MSO1_030218_02.raw	0/0	3.80589127540588			0	2.647E-05
False	High	Sequest HT (A2)	Unambiguous	[K].DVPTYLPEGTILPcNLPR.[E]	C14(Carbamidomethyl)	1	1	Q6H6D2	Q6H6D2	0	2	0.4373	0	1	1	1028.03393554688	2055.06059446375	1.29271963642714	0.00132830687512708	HCD	MS2	0	25.555	45.5974676266667	41115	MSO1_030218_02.raw	0/0	3.26991200447083			0	8.322E-05
False	High	Sequest HT (A2)	Unambiguous	[R].AYLPVQELLnGEEIDR.[W]	N10(Deamidated)	1	1	Q43007	Q43007	0	2	0.2012	0	1	1	930.473449707031	1859.93962278406	0.585193565580873	0.000544212031341695	HCD	MS2	0	39.795	45.6141564336	41131	MSO1_030218_02.raw	0/0	3.38302373886108	18494161.25	45.5636558532715	0	6.422E-06
False	High	Sequest HT (A2)	Unambiguous	[R].AYLPVQELLnGEEIDR.[W]	N10(Deamidated)	1	1	Q43007	Q43007	0	2	0.1637	0	1	1	930.473449707031	1859.93962278406	0.585193565580873	0.000544212031341695	CID	MS2		33.1	45.6158728952	41133	MSO1_030218_02.raw	0/0	4.51575899124146	18494161.25	45.5636558532715	0	2.907E-07
False	High	Sequest HT (A2)	Unambiguous	[K].VLNFAIDDSILEER.[I]		1	1	Q08480	Q08480	0	2	0.4753	0	1	1	817.425537109375	1633.84379758875	0.379766405229127	0.0003102393750396	HCD	MS2	0	41.55	45.6220831698667	41139	MSO1_030218_02.raw	0/0	3.64307975769043	12643565.5	45.6391906738281	0	1.263E-06
False	High	Sequest HT (A2)	Unambiguous	[K].VLNFAIDDSILEER.[I]		1	1	Q08480	Q08480	0	2	0.6142	0	1	1	817.425537109375	1633.84379758875	0.379766405229127	0.0003102393750396	CID	MS2		33.1	45.6237726328	41141	MSO1_030218_02.raw	0/0	4.3817892074585	12643565.5	45.6391906738281	0	1.414E-06
False	High	Sequest HT (A2)	Unambiguous	[K].WLAANVSAEVAESTR.[I]		1	1	P48494	P48494	0	2	0.3965	0	1	1	802.405944824219	1603.80461301844	-1.77534500433896	-0.00142365578130921	CID	MS2		25.675	45.6387324032	41157	MSO1_030218_02.raw	0/0	2.85377717018127			0	6.286E-05
False	High	Sequest HT (A2)	Unambiguous	[R].VGMGTAAFPFTSSEDTTAAMLR.[A]		1	1	Q7G764	Q7G764	0	2	0.4583	0	1	1	1131.03430175781	2261.06132688563	1.61316788072563	0.00182373281245418	HCD	MS2	0	40.965	45.6578340464	41176	MSO1_030218_02.raw	0/0	5.15016937255859	57002456	45.7298469543457	0	1.301E-08
False	High	Sequest HT (A2)	Unambiguous	[R].VGMGTAAFPFTSSEDTTAAMLR.[A]		1	1	Q7G764	Q7G764	0	2	0.6503	0	1	1	1131.03430175781	2261.06132688563	1.61316788072563	0.00182373281245418	CID	MS2		33.1	45.6596001474667	41178	MSO1_030218_02.raw	0/0	4.69279813766479	57002456	45.7298469543457	0	1.064E-07
False	High	Sequest HT (A2)	Unambiguous	[K].AAVAWEAAKPLVIEEVEVAPPQAMEVR.[V]		1	1	Q2R8Z5	Q2R8Z5	0	3	0.7193	0	1	1	968.516052246094	2903.53360347828	0.0218417592859589	2.11394268868996E-05	HCD	MS2	0	18.745	45.6787618904	41198	MSO1_030218_02.raw	0/0	5.6964111328125	740530054	45.7819671630859	0	5.208E-09
False	High	Sequest HT (A2)	Unambiguous	[K].AAVAWEAAKPLVIEEVEVAPPQAMEVR.[V]		1	1	Q2R8Z5	Q2R8Z5	0	3	0.607	0	1	1	968.516052246094	2903.53360347828	0.0218417592859589	2.11394268868996E-05	CID	MS2		29.71	45.6841122906667	41200	MSO1_030218_02.raw	0/0	4.02480125427246	740530054	45.7819671630859	0	1.44E-05
False	High	Sequest HT (A2)	Unambiguous	[R].VGMGTAAFPFTSSEDTTAAMLR.[A]		1	1	Q7G764	Q7G764	0	3	0.4365	0	1	1	754.357299804688	2261.05734615406	-0.147393823962772	-0.000111088645856701	HCD	MS2	8.506569	33.1	45.7118458882667	41229	MSO1_030218_02.raw	0/0	5.42763519287109	13033411.75	45.7225456237793	0	1.786E-07
False	High	Sequest HT (A2)	Unambiguous	[R].VGMGTAAFPFTSSEDTTAAMLR.[A]		1	1	Q7G764	Q7G764	0	3	0.7256	0	1	1	754.358032226563	2261.05954341969	0.824392807134422	0.000621333229143299	CID	MS2		42.67	45.7138831482667	41231	MSO1_030218_02.raw	0/0	5.03499603271484	13033411.75	45.7225456237793	0	1.565E-08
False	High	Sequest HT (A2)	Unambiguous	[R].LLDPPLHEFLPEGNVEDMVR.[L]		1	1	Q75KR1	Q75KR1	0	2	0.2696	0	1	1	1160.58642578125	2320.1655749325	0.595450315077147	0.000690771249992395	HCD	MS2	0	41.895	45.7190476442667	41236	MSO1_030218_02.raw	0/0	3.45118761062622			0	4.963E-05
False	High	Sequest HT (A2)	Unambiguous	[K].ANSEATLGTYQGDAVLGEGASESLHVK.[D]		1	1	Q5N725	Q5N725	0	3	0.4845	0	1	1	902.107543945313	2704.30807857594	0.752905146669977	0.000678695312520479	HCD	MS2	42.04889	33.1	45.7675140808	41283	MSO1_030218_02.raw	0/0	5.49186897277832			0	1.533E-08
False	High	Sequest HT (A2)	Unambiguous	[K].ANSEATLGTYQGDAVLGEGASESLHVK.[D]		1	1	Q5N725	Q5N725	0	3	0.4612	0	1	1	902.107055664063	2704.30661373219	0.211234297666792	0.000190414062520479	CID	MS2		41.385	45.7695016989333	41285	MSO1_030218_02.raw	0/0	2.44748997688293			0	7.74E-05
False	High	Sequest HT (A2)	Unambiguous	[K].EMLSGDTAVIAETGDSWFNcQK.[L]	C20(Carbamidomethyl)	2	2	Q0DHF6; A2Y5L9	Q0DHF6; A2Y5L9	0	3	0.7686	0	1	1	820.366882324219	2459.08609371266	0.302064609398109	0.000247600885333081	CID	MS2		26.41	46.1014327776	41612	MSO1_030218_02.raw	0/0	4.83573722839355			0	2.514E-09
False	High	Sequest HT (A2)	Unambiguous	[R].LTLADALVYAcNQGVDK.[I]	C11(Carbamidomethyl)	1	1	Q6K669	Q6K669	0	3	0.5691	0	1	1	617.648498535156	1850.93094234547	-0.395705871272139	-0.000244141510343354	CID	MS2		42.535	46.1247881805333	41637	MSO1_030218_02.raw	0/0	3.68955731391907			0	3.69E-05
False	High	Sequest HT (A2)	Unambiguous	[K].LDGQLGGLLSEASAEEDFTGK.[A]		1	1	Q6K669	Q6K669	0	2	0.7292	0	1	1	1069.01770019531	2137.02812376063	-0.659709822891712	-0.00070490968755621	HCD	MS2	0	33.1	46.1514784016	41664	MSO1_030218_02.raw	0/0	5.05516672134399			0	2.159E-08
False	High	Sequest HT (A2)	Unambiguous	[K].LDGQLGGLLSEASAEEDFTGK.[A]		1	1	Q6K669	Q6K669	0	2	0.8325	0	1	1	1069.01770019531	2137.02812376063	-0.659709822891712	-0.00070490968755621	CID	MS2		42.625	46.1534847426667	41666	MSO1_030218_02.raw	0/0	5.9094877243042			0	5.293E-09
False	High	Sequest HT (A2)	Unambiguous	[K].QSISLEPGGqFELSGAPLETLHqTcAEVNSHLYQVK.[A]	Q10(Deamidated); Q23(Deamidated); C25(Carbamidomethyl)	2	4	Q8GU95; A2YL07	Q688Q9; Q8GU95; A2YL07; Q6Z3A3	0	4		0.0215	2	2	993.24462890625	3969.956685735	9.87379841582147	0.00979954124992766	HCD	MS2	9.341844	33.1	46.4054966410667	41922	MSO1_030218_02.raw	0/0	4.99573183059692	20193439.5	46.3464508056641	0	4.783E-07
False	High	Sequest HT (A2)	Unambiguous	[K].qSISLEPGGQFELSGAPLETLHQTcAEVnSHLYQVK.[A]	Q1(Deamidated); C25(Carbamidomethyl); N29(Deamidated)	2	4	Q8GU95; A2YL07	Q688Q9; Q8GU95; A2YL07; Q6Z3A3	0	4	0.053	0	1	1	993.24462890625	3969.956685735	9.87379841582069	0.00979954124992688	CID	MS2		41.82	46.4075193114667	41924	MSO1_030218_02.raw	0/0	3.02292537689209	20193439.5	46.3464508056641	0	3.258E-07
False	High	Sequest HT (A2)	Unambiguous	[K].TWPEDIIPLQPVGR.[M]		1	2	A2YH64	Q0D9C4; A2YH64	0	2	0.4358	0	1	1	810.941162109375	1620.87504758875	0.388585780137627	0.00031492437506131	HCD	MS2	15.44412	33.1	46.4141334312	41929	MSO1_030218_02.raw	0/0	2.56886839866638	15468090	46.4806861877441	0	1.677E-05
False	High	Sequest HT (A2)	Unambiguous	[K].WLAANVSAEVAESTR.[I]		1	1	P48494	P48494	0	2	0.4251	0	1	1	802.408508300781	1603.80973997156	1.42139353929213	0.00113982078119079	HCD	MS2	0	42.45	46.4283746482667	41944	MSO1_030218_02.raw	0/0	3.67214488983154			0	1.284E-05
False	High	Sequest HT (A2)	Unambiguous	[K].WLAANVSAEVAESTR.[I]		1	1	P48494	P48494	0	2	0.5939	0	1	1	802.408508300781	1603.80973997156	1.42139353929213	0.00113982078119079	CID	MS2		33.1	46.4300723482667	41946	MSO1_030218_02.raw	0/0	3.30266976356506			0	1.443E-05
False	High	Sequest HT (A2)	Unambiguous	[K].GILQNDPFEVFDQK.[G]		1	1	Q75KR1	Q75KR1	0	3	0.5194	0	1	1	550.610229492188	1649.81613521656	-0.50137285296353	-0.000275724479100366	CID	MS2		41.86	46.4730412514667	41989	MSO1_030218_02.raw	0/0	3.86523079872131	4545631	46.4358673095703	0	3.428E-05
False	High	Sequest HT (A2)	Unambiguous	[K].DPTSQAELDNFMVQQLDGTK.[N]		1	1	Q42971	Q42971	0	2	0.6108	0	1	1	1119.02392578125	2237.0405749325	0.68060166336487	0.000761266250037806	HCD	MS2	0	34.975	46.4952094784	42011	MSO1_030218_02.raw	0/0	6.26672792434692			0	5.324E-09
False	High	Sequest HT (A2)	Unambiguous	[K].DPTSQAELDNFMVQQLDGTK.[N]		1	1	Q42971	Q42971	0	2	0.6615	0	1	1	1119.02392578125	2237.0405749325	0.68060166336487	0.000761266250037806	CID	MS2		33.1	46.4968756296	42013	MSO1_030218_02.raw	0/0	5.82138538360596			0	3.088E-07
False	High	Sequest HT (A2)	Unambiguous	[K].KGSITSVqAIYVPADDLTDPAPATTFAHLDATTVLSR.[Q]	Q8(Deamidated)	1	1	Q01859	Q01859	1	4	0.0782	0	1	1	961.751159667969	3843.98280878188	4.60976920026641	0.00442994796853136	HCD	MS2	73.89249	33.1	46.5101875994667	42024	MSO1_030218_02.raw	0/0	4.08953619003296			0	1.444E-05
False	High	Sequest HT (A2)	Unambiguous	[R].DFAVVAADTSAVQSILVHK.[T]		1	1	Q9LST6	Q9LST6	0	3	0.5505	0	1	1	657.689819335938	1971.05490474781	0.171495918143954	0.000112675937543827	HCD	MS2	0	42	46.520999816	42035	MSO1_030218_02.raw	0/0	4.35915422439575			0	2.511E-08
False	High	Sequest HT (A2)	Unambiguous	[K].DPTSQAELDNFMVQQLDGTK.[N]		1	1	Q42971	Q42971	0	3	0.5253	0	1	1	746.351623535156	2237.04031734547	0.565455246518854	0.000421648489615715	HCD	MS2	0	41.385	46.5807571773333	42087	MSO1_030218_02.raw	0/0	5.54495668411255			0	1.936E-08
False	High	Sequest HT (A2)	Unambiguous	[K].DPTSQAELDNFMVQQLDGTK.[N]		1	1	Q42971	Q42971	0	3	0.5661	0	1	1	746.351623535156	2237.04031734547	0.565455246518854	0.000421648489615715	CID	MS2		27.20705	46.582540664	42089	MSO1_030218_02.raw	0/0	5.59646463394165			0	3.931E-10
False	High	Sequest HT (A2)	Unambiguous	[R].ALVEGPFLDVLR.[S]		1	1	Q10LP5	Q10LP5	0	2	0.4565	0	1	1	664.881591796875	1328.75590696375	-1.02042433763655	-0.000677948124916838	HCD	MS2	53.14608	36.045	46.6078333442667	42112	MSO1_030218_02.raw	0/0	3.67835855484009			0	8.167E-05
False	High	Sequest HT (A2)	Unambiguous	[K].GILQNDPFEVFDQK.[G]		1	1	Q75KR1	Q75KR1	0	2	0.5864	0	1	1	825.412109375	1649.81694212	-0.0122862113099302	-1.01349999113154E-05	CID	MS2		29.62045	46.6136205397333	42117	MSO1_030218_02.raw	0/0	4.28086471557617			0	1.852E-05
False	High	Sequest HT (A2)	Unambiguous	[K].ANSEATLGTYQGDAVLGEGASESLHVK.[D]		1	1	Q5N725	Q5N725	0	3	0.5878	0	1	1	902.107116699219	2704.30679683766	0.278943153792191	0.000251449218770479	HCD	MS2	60.2886	29.485	46.6494170922667	42145	MSO1_030218_02.raw	0/0	6.54697704315186			0	4.275E-10
False	High	Sequest HT (A2)	Unambiguous	[K].ANSEATLGTYQGDAVLGEGASESLHVK.[D]		1	1	Q5N725	Q5N725	0	3	0.594	0	1	1	902.107116699219	2704.30679683766	0.278943153792191	0.000251449218770479	CID	MS2		38.46	46.6515090549333	42147	MSO1_030218_02.raw	0/0	3.66982173919678			0	9.08E-07
False	High	Sequest HT (A2)	Unambiguous	[K].DAPMFVcGVnEDKYTSDIDIVSNAScTTNcLAPLAK.[V]	C7(Carbamidomethyl); N10(Deamidated); C26(Carbamidomethyl); C30(Carbamidomethyl)	1	1	A2YQT7	A2YQT7	1	3	0.0331	0	1	1	1326.607421875	3977.807712365	4.15960122294422	0.0055153416667082	CID	MS2		33.1	46.6700055581333	42160	MSO1_030218_02.raw	0/0	6.04601669311523	146226473.25	46.672908782959	0	4.655E-06
False	High	Sequest HT (A2)	Unambiguous	[K].DAPMFVcGVNEDKYTSDIDIVSnAScTTNcLAPLAK.[V]	C7(Carbamidomethyl); N23(Deamidated); C26(Carbamidomethyl); C30(Carbamidomethyl)	1	1	A2YQT7	A2YQT7	1	3		0.0331	2	2	1326.607421875	3977.807712365	4.15960122294422	0.0055153416667082	CID	MS2		33.1	46.6700055581333	42160	MSO1_030218_02.raw	0/0	5.85420942306519	146226473.25	46.672908782959	0	1.934E-07
False	High	Sequest HT (A2)	Unambiguous	[K].GILNVAVEGELWR.[L]		1	1	P17654	P17654	0	2	0.3189	0	1	1	728.401428222656	1455.79557981531	0.0965831522025908	7.03026562405284E-05	HCD	MS2	0	26.23	46.7104644165333	42194	MSO1_030218_02.raw	0/0	3.00612163543701	4830448.5	46.7376174926758	0	3.561E-05
False	High	Sequest HT (A2)	Unambiguous	[K].GILNVAVEGELWR.[L]		1	1	P17654	P17654	0	2	0.6287	0	1	1	728.401428222656	1455.79557981531	0.0965831522025908	7.03026562405284E-05	CID	MS2		35.655	46.7125620973333	42196	MSO1_030218_02.raw	0/0	3.34259438514709	4830448.5	46.7376174926758	0	8.622E-06
False	High	Sequest HT (A2)	Unambiguous	[K].LSIPAENFPFcTIDPNEAR.[V]	C11(Carbamidomethyl)	1	2	B8BBN7	Q6Z1J6; B8BBN7	0	2	0.4815	0	1	1	1096.02954101563	2191.05180540125	1.35814008792768	0.00148787562507735	HCD	MS2	0	20.29	46.7141908498667	42198	MSO1_030218_02.raw	0/0	3.50888609886169	24488109.5	46.7917060852051	0	2.787E-06
False	High	Sequest HT (A2)	Unambiguous	[K].LSIPAENFPFcTIDPNEAR.[V]	C11(Carbamidomethyl)	1	2	B8BBN7	Q6Z1J6; B8BBN7	0	2	0.6517	0	1	1	1096.02954101563	2191.05180540125	1.35814008792768	0.00148787562507735	CID	MS2		30.325	46.7161058834667	42200	MSO1_030218_02.raw	0/0	3.56204390525818	24488109.5	46.7917060852051	0	4.795E-06
False	High	Sequest HT (A2)	Unambiguous	[R].AYLPVQELLNGEEIDR.[W]		1	1	Q43007	Q43007	0	2	0.6685	0	1	1	929.981384277344	1858.95549192469	0.523716249143248	0.000486782343841696	HCD	MS2	0	41.16	46.7168976165333	42201	MSO1_030218_02.raw	0/0	3.70924043655396	12170902.625	46.7732009887695	0	1.251E-06
False	High	Sequest HT (A2)	Unambiguous	[R].AYLPVQELLNGEEIDR.[W]		1	1	Q43007	Q43007	0	2	0.6841	0	1	1	929.981384277344	1858.95549192469	0.523716249143248	0.000486782343841696	CID	MS2		33.1	46.7186929789333	42203	MSO1_030218_02.raw	0/0	4.78462839126587	12170902.625	46.7732009887695	0	2.135E-07
False	High	Sequest HT (A2)	Unambiguous	[K].DSYLILDTLPSEYDSR.[V]		1	1	P46465	P46465	0	2	0.359	0	1	1	943.954650878906	1886.90202512781	0.111870056559385	0.000105543906329331	HCD	MS2	0	24.685	46.7253864805333	42210	MSO1_030218_02.raw	0/0	3.76204299926758			0	2.004E-06
False	High	Sequest HT (A2)	Unambiguous	[K].DSYLILDTLPSEYDSR.[V]		1	1	P46465	P46465	0	2	0.439	0	1	1	943.954650878906	1886.90202512781	0.111870056559385	0.000105543906329331	CID	MS2		34.12	46.7273698786667	42212	MSO1_030218_02.raw	0/0	4.26218175888062			0	1.34E-05
False	High	Sequest HT (A2)	Unambiguous	[K].ANSEATLGTYQGDAVLGEGASESLHVK.[D]		1	1	Q5N725	Q5N725	0	3	0.5273	0	1	1	902.107055664063	2704.30661373219	0.211234297666792	0.000190414062520479	HCD	MS2	0	40.935	46.7659994426667	42239	MSO1_030218_02.raw	0/0	6.05341625213623			0	1.425E-10
False	High	Sequest HT (A2)	Unambiguous	[K].ANSEATLGTYQGDAVLGEGASESLHVK.[D]		1	1	Q5N725	Q5N725	0	3	0.5542	0	1	1	902.107421875	2704.307712365	0.617487434419181	0.000556625000020479	CID	MS2		33.1	46.7678408669333	42241	MSO1_030218_02.raw	0/0	3.31845831871033			0	5.024E-06
False	High	Sequest HT (A2)	Unambiguous	[R].LEPFIADTVHVLNESIQQK.[K]		1	1	A2XD35	A2XD35	0	3	0.4021	0	1	1	727.723022460938	2181.15451412281	-0.226860165929296	-0.000164939062415215	HCD	MS2	70.59784	26.59	46.7752550434667	42248	MSO1_030218_02.raw	0/0	2.85688185691834	5778098.75	46.8824348449707	0	2.729E-05
False	High	Sequest HT (A2)	Unambiguous	[K].qSISLEPGGQFELSGAPLETLHQTcAEVnSHLYQVK.[A]	Q1(Deamidated); C25(Carbamidomethyl); N29(Deamidated)	2	4	Q8GU95; A2YL07	Q688Q9; Q8GU95; A2YL07; Q6Z3A3	0	4	0.0215	0	1	1	993.24462890625	3969.956685735	9.87379841582069	0.00979954124992688	HCD	MS2	9.341844	33.1	46.4054966410667	41922	MSO1_030218_02.raw	0/0	5.10840177536011	20193439.5	46.3464508056641	0	1.131E-07
False	High	Sequest HT (A2)	Unambiguous	[K].IGPNEPSQLSIDLNAQGLAR.[Y]		1	1	Q5N725	Q5N725	0	2	0.5561	0	1	1	1047.05261230469	2093.09794797938	-0.290822724434047	-0.000304360312384233	HCD	MS2	52.69317	41.295	46.7823239858667	42255	MSO1_030218_02.raw	0/0	4.18822336196899			0	2.728E-07
False	High	Sequest HT (A2)	Unambiguous	[R].SLDSVDLSHNSLTGPIPNSFSDLPNLR.[S]		1	1	Q8GT95	Q8GT95	0	3	0.7528	0	1	1	965.820678710938	2895.44748287281	-0.278757244624207	-0.000269042395757424	CID	MS2		28.615	46.3922241661333	41907	MSO1_030218_02.raw	0/0	4.41086435317993	14017941.75	46.404956817627	0	9.673E-06
False	High	Sequest HT (A2)	Unambiguous	[K].DAVIGAVPESTLIASIEK.[F]		1	1	Q7X8R5	Q7X8R5	0	2	0.6676	0	1	1	907.002502441406	1812.99772825281	1.32803035148801	0.00120385640639142	CID	MS2		41.355	46.3859871498667	41900	MSO1_030218_02.raw	0/0	3.49049353599548	7067628.5	46.3476104736328	0	3.81E-05
False	High	Sequest HT (A2)	Unambiguous	[K].TMEINPENAIMEELR.[K]		1	1	Q0J4P2	Q0J4P2	0	2	0.2	0	1	1	895.427673339844	1789.84807004969	1.21468540534999	0.00108704984381802	HCD	MS2	43.49968	41.265	46.1544887784	41667	MSO1_030218_02.raw	0/0	3.09928059577942			0	3.591E-05
False	High	Sequest HT (A2)	Unambiguous	[K].TMEINPENAIMEELR.[K]		1	1	Q0J4P2	Q0J4P2	0	2	0.5068	0	1	1	895.427612304688	1789.84794797938	1.14648382845657	0.00102601468756802	CID	MS2		30.805	46.1562114784	41669	MSO1_030218_02.raw	0/0	3.65317344665527			0	7.222E-06
False	High	Sequest HT (A2)	Unambiguous	[K].IGPNEPSQLSIDLNAQGLAR.[Y]		1	1	Q5N725	Q5N725	0	3	0.7583	0	1	1	698.370666503906	2093.09744625172	-0.530528425162969	-0.000370149426998978	CID	MS2		33.1	46.1599946341333	41673	MSO1_030218_02.raw	0/0	5.09221887588501			0	4.342E-06
False	High	Sequest HT (A2)	Unambiguous	[K].DTVGQYESHIAFTLPGLYR.[V]		1	1	P30298	P30298	0	3	0.5267	0	1	1	723.032104492188	2167.08176021656	-0.0386803283587388	-2.79411457692428E-05	HCD	MS2	6.902524	33.1	46.1819833389333	41695	MSO1_030218_02.raw	0/0	5.0480694770813			0	3.707E-07
False	High	Sequest HT (A2)	Unambiguous	[K].DTVGQYESHIAFTLPGLYR.[V]		1	1	P30298	P30298	0	3	0.7158	0	1	1	723.032104492188	2167.08176021656	-0.0386803283587388	-2.79411457692428E-05	CID	MS2		42.3	46.1840126213333	41697	MSO1_030218_02.raw	0/0	3.87406897544861			0	2.51E-06
False	High	Sequest HT (A2)	Unambiguous	[K].ALQLPEYPSQEELDSVLK.[T]		1	1	Q75W16	Q75W16	0	2	0.6027	0	1	1	1030.03405761719	2059.06083860438	0.709724251249888	0.00073068218739536	CID	MS2		33.58	46.1990558328	41713	MSO1_030218_02.raw	0/0	3.70257496833801			0	6.902E-05
False	High	Sequest HT (A2)	Unambiguous	[K].KLNLPVLPTTTIGSFPQTVELR.[R]		2	2	Q2QLY5; Q2QLY4	Q2QLY5; Q2QLY4	1	3	0.6286	0	1	1	808.800720214844	2424.38760738453	0.633551953522509	0.000511991510544855	CID	MS2		5.855772	46.2227899018667	41733	MSO1_030218_02.raw	0/0	4.90483093261719	403106971.5	46.2594528198242	0	1.382E-05
False	High	Sequest HT (A2)	Unambiguous	[K].TLYPVLLSNGNLIEQGDLEGGK.[H]		1	1	B7EA73	B7EA73	0	2	0.5315	0	1	1	1165.61437988281	2330.22148313563	-1.00142070376914	-0.00116676718721465	HCD	MS2	59.16447	41.695	46.2290149770667	41739	MSO1_030218_02.raw	0/0	4.28590202331543			0	4.413E-05
False	High	Sequest HT (A2)	Unambiguous	[R].ALVEGPFLDVLR.[S]		1	1	Q10LP5	Q10LP5	0	2	0.5229	0	1	1	664.882263183594	1328.75724973719	-0.00987600421873253	-6.56140616683842E-06	HCD	MS2	0	36.075	46.2327502168	41743	MSO1_030218_02.raw	0/0	3.27040195465088			0	1.383E-05
False	High	Sequest HT (A2)	Unambiguous	[K].ESLGVGDEVLLLSDGNGELAR.[A]		1	1	Q69TY4	Q69TY4	0	2	0.5951	0	1	1	1072.04821777344	2143.08915891688	0.672747486472963	0.000720878437505235	HCD	MS2	0	30.085	46.2359581322667	41747	MSO1_030218_02.raw	0/0	5.25810527801514			0	1.15E-06
False	High	Sequest HT (A2)	Unambiguous	[K].ESLGVGDEVLLLSDGNGELAR.[A]		1	1	Q69TY4	Q69TY4	0	2	0.515	0	1	1	1072.0478515625	2143.088426495	0.330987385318261	0.000354667500005235	CID	MS2		22.075	46.2375372490667	41749	MSO1_030218_02.raw	0/0	4.65786981582642			0	8.875E-07
False	High	Sequest HT (A2)	Unambiguous	[K].ANSEATLGTYQGDAVLGEGASESLHVK.[D]		1	1	Q5N725	Q5N725	0	3	0.5768	0	1	1	902.107055664063	2704.30661373219	0.211234297666792	0.000190414062520479	HCD	MS2	5.874689	21.97	46.2478388477333	41760	MSO1_030218_02.raw	0/0	6.89651155471802			0	1.762E-08
False	High	Sequest HT (A2)	Unambiguous	[K].GILQNDPFEVFDQK.[G]		1	1	Q75KR1	Q75KR1	0	2	0.5262	0	1	1	825.412536621094	1649.81779661219	0.505645296838794	0.000417111093838685	HCD	MS2	0	33.1	46.2577591130667	41769	MSO1_030218_02.raw	0/0	3.63009309768677	421574044.9375	46.4082374572754	0	4.046E-06
False	High	Sequest HT (A2)	Unambiguous	[K].GILQNDPFEVFDQK.[G]		1	1	Q75KR1	Q75KR1	0	2	0.6473	0	1	1	825.412536621094	1649.81779661219	0.505645296838794	0.000417111093838685	CID	MS2		42.505	46.2596488714667	41771	MSO1_030218_02.raw	0/0	4.4764986038208	421574044.9375	46.4082374572754	0	9.108E-06
False	High	Sequest HT (A2)	Unambiguous	[K].GILNVAVEGELWR.[L]		1	1	P17654	P17654	0	2	0.3239	0	1	1	728.401794433594	1455.79631223719	0.599690838401591	0.000436513593740528	HCD	MS2	52.85065	33.1	46.2654442461333	41777	MSO1_030218_02.raw	0/0	3.55472373962402			0	7.213E-05
False	High	Sequest HT (A2)	Unambiguous	[K].GILNVAVEGELWR.[L]		1	1	P17654	P17654	0	2	0.574	0	1	1	728.401794433594	1455.79631223719	0.599690838401591	0.000436513593740528	CID	MS2		40.59	46.2673109914667	41779	MSO1_030218_02.raw	0/0	3.38396978378296			0	4.66E-05
False	High	Sequest HT (A2)	Unambiguous	[R].AAVPSGASTGVYEALELR.[D]		1	1	Q42971	Q42971	0	2	0.5	0	1	1	895.969360351563	1790.93144407313	1.75352252733889	0.00157021656264078	HCD	MS2	0	33.1	46.2841685354667	41797	MSO1_030218_02.raw	0/0	4.05802059173584			0	9.77E-06
False	High	Sequest HT (A2)	Unambiguous	[R].AAVPSGASTGVYEALELR.[D]		1	1	Q42971	Q42971	0	2	0.423	0	1	1	895.969360351563	1790.93144407313	1.75352252733889	0.00157021656264078	CID	MS2		42.655	46.2861394461333	41799	MSO1_030218_02.raw	0/0	4.0858736038208			0	5.801E-05
False	High	Sequest HT (A2)	Unambiguous	[K].DASLEALPVDELIEK.[A]		1	1	Q7XPY2	Q7XPY2	0	2	0.4698	0	1	1	821.432800292969	1641.85832395594	0.100816222702241	8.27629688728848E-05	HCD	MS2	34.97621	39.51	46.2991012946667	41811	MSO1_030218_02.raw	0/0	3.63952922821045	21055314.75	46.2700805664063	0	5.557E-05
False	High	Sequest HT (A2)	Unambiguous	[K].DASLEALPVDELIEK.[A]		1	1	Q7XPY2	Q7XPY2	0	2	0.5127	0	1	1	821.432800292969	1641.85832395594	0.100816222702241	8.27629688728848E-05	CID	MS2		22.39	46.3007582253333	41813	MSO1_030218_02.raw	0/0	3.16081118583679	21055314.75	46.2700805664063	0	7.295E-06
False	High	Sequest HT (A2)	Unambiguous	[K].WALSDIPIMPK.[G]		2	4	Q8GU95; A2YL07	Q688Q9; Q8GU95; A2YL07; Q6Z3A3	0	2	0.596	0	1	1	635.846496582031	1270.68571653406	-0.542734961256675	-0.000344822968713743	CID	MS2		33.1	46.3348141992	41848	MSO1_030218_02.raw	0/0	3.49109029769897	27456130	46.2929649353027	0	5.15E-05
False	High	Sequest HT (A2)	Unambiguous	[K].EMLSGDTAVIAETGDSWFNcQK.[L]	C20(Carbamidomethyl)	2	2	Q0DHF6; A2Y5L9	Q0DHF6; A2Y5L9	0	2	0.7658	0	1	1	1230.044921875	2459.08256712	-1.13204285456872	-0.00139189500013615	CID	MS2		42.495	46.3398537106667	41853	MSO1_030218_02.raw	0/0	4.43835210800171			0	4.272E-06
False	High	Sequest HT (A2)	Unambiguous	[R].AVSASAPAAATIAVGDKLPDATLSYFDSPDGELK.[T]		1	1	Q69TY4	Q69TY4	1	3	0.653	0	1	1	1116.8984375	3348.68075924	-1.13406023641475	-0.00126587000007324	HCD	MS2	0	40.545	46.344632672	41858	MSO1_030218_02.raw	0/0	5.35846948623657	24762821	46.3442916870117	0	2.238E-08
False	High	Sequest HT (A2)	Unambiguous	[R].AVSASAPAAATIAVGDKLPDATLSYFDSPDGELK.[T]		1	1	Q69TY4	Q69TY4	1	3	0.6794	0	1	1	1116.8984375	3348.68075924	-1.13406023641475	-0.00126587000007324	CID	MS2		20.425	46.3463824850667	41860	MSO1_030218_02.raw	0/0	4.70527315139771	24762821	46.3442916870117	0	4.619E-06
False	High	Sequest HT (A2)	Unambiguous	[R].EEVFGPVAPLVPFK.[T]		1	1	B9F3B6	B9F3B6	0	2	0.5237	0	1	1	764.924377441406	1528.84147825281	0.317778509936476	0.000242916406250515	HCD	MS2	21.5673	35.715	46.3716647624	41885	MSO1_030218_02.raw	0/0	3.80476665496826	89064915.5	46.4564056396484	0	3.59E-07
False	High	Sequest HT (A2)	Unambiguous	[R].EEVFGPVAPLVPFK.[T]		1	1	B9F3B6	B9F3B6	0	2	0.5877	0	1	1	764.924377441406	1528.84147825281	0.317778509936476	0.000242916406250515	CID	MS2		29.59	46.3732354445333	41887	MSO1_030218_02.raw	0/0	4.73251819610596	89064915.5	46.4564056396484	0	6.275E-05
False	High	Sequest HT (A2)	Unambiguous	[K].IGPNEPSQLSIDLNAQGLAR.[Y]		1	1	Q5N725	Q5N725	0	2	0.5105	0	1	1	1047.05334472656	2093.09941282313	0.409021888859981	0.000428061562615767	HCD	MS2	0	40.545	46.3831808376	41897	MSO1_030218_02.raw	0/0	4.2851824760437	16613789.25	46.4817352294922	0	7.987E-07
False	High	Sequest HT (A2)	Unambiguous	[K].DAVIGAVPESTLIASIEK.[F]		1	1	Q7X8R5	Q7X8R5	0	2	0.4444	0	1	1	907.002502441406	1812.99772825281	1.32803035148801	0.00120385640639142	HCD	MS2	0	33.1	46.3840201797333	41898	MSO1_030218_02.raw	0/0	3.23527669906616	7067628.5	46.3476104736328	0	8.315E-05
False	High	Sequest HT (A2)	Unambiguous	[K].IGPNEPSQLSIDLNAQGLAR.[Y]		1	1	Q5N725	Q5N725	0	2	0.589	0	1	1	1047.0546875	2093.10209837	1.6920703465657	0.00177083500011577	CID	MS2		30.475	46.3849368237333	41899	MSO1_030218_02.raw	0/0	3.64944076538086	16613789.25	46.4817352294922	0	8.843E-07
False	High	Sequest HT (A2)	Unambiguous	[R].SLDSVDLSHNSLTGPIPNSFSDLPNLR.[S]		1	1	Q8GT95	Q8GT95	0	3	0.6808	0	1	1	965.820678710938	2895.44748287281	-0.278757244624207	-0.000269042395757424	HCD	MS2	0	30.685	46.3905721392	41905	MSO1_030218_02.raw	0/0	4.4815878868103	14017941.75	46.404956817627	0	2.447E-06
False	High	Sequest HT (A2)	Unambiguous	[K].LDAGAIIHSLcFSPNR.[Y]	C11(Carbamidomethyl)	1	1	Q6L4F8	Q6L4F8	0	3	0.433	0	1	1	590.968078613281	1770.88968257984	-3.32122925559763	-0.00196051671873221	HCD	MS2	0	29.335	43.2660765533333	38798	MSO1_030218_02.raw	0/0	4.482994556427			0	3.491E-05
False	High	Sequest HT (A2)	Unambiguous	[K].VDLSDcGPMVLDVLLK.[I]	C6(Carbamidomethyl)	1	1	Q9S827	Q9S827	0	2	0.6425	0	1	1	887.458740234375	1773.91020383875	-1.30528491378387	-0.00115773062490732	CID	MS2		42.315	53.5595265122667	48570	MSO1_030218_02.raw	0/0	4.42015838623047	31517198.375	53.7343406677246	0	5.919E-06
False	High	Sequest HT (A2)	Unambiguous	[R].NPFGQVPALQDGDLFLWESR.[A]		1	1	O82451	O82451	0	2	0.5979	0	1	1	1145.06823730469	2289.12919797938	-0.287812691161738	-0.000329420312255024	HCD	MS2	0	33.1	53.6657403917333	48675	MSO1_030218_02.raw	0/0	4.84709978103638	57316868.703125	53.5232086181641	0	3.564E-08
False	High	Sequest HT (A2)	Unambiguous	[K].LLGVTIYSSDAIR.[S]		1	2	Q0JMY8	Q0JMY8; A2WPN7	0	2	0.8193	0	1	1	704.397277832031	1407.78727903406	2.18302212074483	0.00153661203125921	CID	MS2		20.605	103.301364864267	83504	MSO1_030218_02.raw	0/0	3.32364988327026	676356.162109375	103.302062988281	0	8.253E-07
False	High	Sequest HT (A2)	Unambiguous	[R].VPTVDVSVVDLTVR.[LI]		3	3	Q7FAH2; Q6K5G8; A2YQT7	Q7FAH2; Q6K5G8; A2YQT7	0	2	0.6441	0	1	1	749.928955078125	1498.85063352625	2.06775284286641	0.00154962312501539	HCD	MS2	0	42	103.3108227792	83511	MSO1_030218_02.raw	0/0	2.80706000328064	185440.4921875	103.304893493652	0	1.186E-05
False	High	Sequest HT (A2)	Unambiguous	[R].VPTVDVSVVDLTVR.[LI]		3	3	Q7FAH2; Q6K5G8; A2YQT7	Q7FAH2; Q6K5G8; A2YQT7	0	2	0.8466	0	1	1	749.928955078125	1498.85063352625	2.06775284286641	0.00154962312501539	CID	MS2		33.1	103.312447809333	83513	MSO1_030218_02.raw	0/0	3.77599859237671	185440.4921875	103.304893493652	0	1.882E-06
False	High	Sequest HT (A2)	Unambiguous	[R].IEEELGAAAVYAGAK.[F]		1	1	Q42971	Q42971	0	2	0.6601	0	1	1	746.387878417969	1491.76848020594	-0.314662711517465	-0.000234702031320921	CID	MS2		39.03	103.3494525192	83550	MSO1_030218_02.raw	0/0	3.02768588066101			0	6.295E-06
False	High	Sequest HT (A2)	Unambiguous	[R].TVPAAVPAIVFLSGGQSEEEATVNLNAMNK.[L]		1	1	Q5N725	Q5N725	0	3	0.5579	0	1	1	1019.85845947266	3057.56082515797	1.5369523158712	0.00156643932283866	HCD	MS2	10.148	41.265	103.361271024	83563	MSO1_030218_02.raw	0/0	3.27651023864746	4072041.21875	103.374580383301	0	3.968E-05
False	High	Sequest HT (A2)	Unambiguous	[K].IGPNEPSQLSIDLNAQGLAR.[Y]		1	1	Q5N725	Q5N725	0	3	0.6303	0	1	1	698.371948242188	2093.10129146656	1.30656368473386	0.000911588854251022	HCD	MS2	5.949847	33.1	103.393683674133	83597	MSO1_030218_02.raw	0/0	3.76133489608765			0	8.776E-05
False	High	Sequest HT (A2)	Unambiguous	[K].ANSEATLGTYQGDAVLGEGASESLHVK.[D]		1	1	Q5N725	Q5N725	0	3	0.6904	0	1	1	902.108703613281	2704.31155757984	2.03937341305254	0.00183836328127048	CID	MS2		33.1	103.483102768533	83686	MSO1_030218_02.raw	0/0	4.07079029083252	13987574.5625	103.462066650391	0	1.192E-08
False	High	Sequest HT (A2)	Unambiguous	[K].ANSEATLGTYQGDAVLGEGASESLHVK.[D]		1	1	Q5N725	Q5N725	0	3	0.5422	0	1	1	902.107971191406	2704.30936031422	1.22686713954776	0.00110594140627048	HCD	MS2	0	33.1	103.821296525067	83951	MSO1_030218_02.raw	0/0	5.56997394561768	1882370.72851563	103.596260070801	0	1.955E-09
False	High	Sequest HT (A2)	Unambiguous	[K].ANSEATLGTYQGDAVLGEGASESLHVK.[D]		1	1	Q5N725	Q5N725	0	3	0.5933	0	1	1	902.108520507813	2704.31100826344	1.83624684467635	0.00165525781252048	CID	MS2		41.025	103.823254670667	83953	MSO1_030218_02.raw	0/0	2.99706983566284	1882370.72851563	103.596260070801	0	2.129E-06
False	High	Sequest HT (A2)	Unambiguous	[K].ANSEATLGTYQGDAVLGEGASESLHVK.[D]		1	1	Q5N725	Q5N725	0	3	0.5485	0	1	1	902.108459472656	2704.31082515797	1.76853798855095	0.00159422265627048	CID	MS2		22.825	104.502914728	84416	MSO1_030218_02.raw	0/0	2.98934245109558			0	1.834E-05
False	High	Sequest HT (A2)	Unambiguous	[K].TITLEVESSDTIDNVK.[A]		3	6	P0CH35; P51431; Q9ARZ9	P0CH35; P0C030; Q58G87; P51431; P0C031; Q9ARZ9	0	2	0.6012	0	1	1	882.450012207031	1763.89274778406	1.03905181825804	0.000916387031224986	CID	MS2		41.625	104.709661802933	84580	MSO1_030218_02.raw	0/0	3.4562726020813	697429.375	104.76131439209	0	8.913E-05
False	High	Sequest HT (A2)	Unambiguous	[K].VcVLScGISTGLGATINVAKPPK.[G]	C2(Carbamidomethyl); C6(Carbamidomethyl)	1	1	Q2R8Z5	Q2R8Z5	0	3	0.6538	0	1	1	781.423828125	2342.256931115	-0.0501289984289333	-3.91383333019727E-05	HCD	MS2	71.65066	41.61	104.725771860533	84597	MSO1_030218_02.raw	0/0	4.42016839981079	1886668.09765625	104.768989562988	0	8.212E-06
False	High	Sequest HT (A2)	Unambiguous	[K].ANSEATLGTYQGDAVLGEGASESLHVK.[D]		1	1	Q5N725	Q5N725	0	3	0.5	0	1	1	902.107788085938	2704.30881099781	1.02374057117157	0.000922835937520479	CID	MS2		33.1	104.84477884	84687	MSO1_030218_02.raw	0/0	2.73607850074768	19523814.5625	104.774513244629	0	1.744E-06
False	High	Sequest HT (A2)	Unambiguous	[K].LLGVTIYSSDAIR.[S]		1	2	Q0JMY8	Q0JMY8; A2WPN7	0	2	0.7568	0	1	1	704.397277832031	1407.78727903406	2.18302212074483	0.00153661203125921	HCD	MS2	0	7.426183	103.300438601333	83502	MSO1_030218_02.raw	0/0	1.85242259502411	676356.162109375	103.302062988281	0	1.448E-05
False	High	Sequest HT (A2)	Unambiguous	[K].VIAcVGETLEQR.[E]	C4(Carbamidomethyl)	1	1	P48494	P48494	0	2	0.5815	0	1	1	687.856323242188	1374.70536985438	0.577756406097937	0.000397122187525412	CID	MS2		33.1	105.053884214133	84821	MSO1_030218_02.raw	0/0	3.1285617351532	96324.7255859375	105.06632232666	0	5.804E-05
False	High	Sequest HT (A2)	Unambiguous	[K].HSLGQSHPVK.[L]		1	1	Q6Z4N6	Q6Z4N6	0	3	0.5764	0	1	1	363.864593505859	1089.57922725758	-0.679208909914257	-0.000246684140620346	CID	MS2		17.215	14.4259869050667	8361	MSO1_030218_03.raw	0/0	3.72898650169373	30769684.25	14.4172248840332	0	1.482E-05
False	High	Sequest HT (A2)	Unambiguous	[K].HSLGQGHPVK.[L]		1	1	Q10M12	Q10M12	0	3	0.659	0	1	1	353.861022949219	1059.56851558766	-0.837191354825344	-0.000295687447912011	CID	MS2		20.04014	14.4676413136	8406	MSO1_030218_03.raw	0/0	3.48723101615906	29093284	14.4652404785156	0	1.78E-05
False	High	Sequest HT (A2)	Unambiguous	[K].HGRPGIGATHSSR.[F]		1	1	P31674	P31674	0	4	0.471	0	1	1	333.927215576172	1332.68703241469	-0.691898886948277	-0.000230521328091982	CID	MS2		10.87356	14.4804615488	8417	MSO1_030218_03.raw	0/0	2.76035737991333	42851673.75	14.4492206573486	0	7.938E-05
False	High	Sequest HT (A2)	Unambiguous	[K].HGRPGIGATHSSR.[F]		1	1	P31674	P31674	0	3	0.5556	0	1	1	444.900451660156	1332.68680172047	-0.865003339489146	-0.000384259843713153	HCD	MS2	24.19608	22.88539	14.4822952173333	8419	MSO1_030218_03.raw	0/0	3.78129863739014			0	7.075E-08
False	High	Sequest HT (A2)	Unambiguous	[K].HGRPGIGATHSSR.[F]		1	1	P31674	P31674	0	3	0.5587	0	1	1	444.900451660156	1332.68680172047	-0.865003339489146	-0.000384259843713153	CID	MS2		22.075	14.4838075248	8421	MSO1_030218_03.raw	0/0	3.82595038414001			0	2.946E-07
False	High	Sequest HT (A2)	Unambiguous	[R].RGEGSSEEEDEGRER.[G]		1	1	Q75GX9	Q75GX9	2	3	0.5868	0	1	1	574.582092285156	1721.73172359547	-0.231949282778523	-0.000133118177018332	HCD	MS2	27.59181	30.865	14.4931196306667	8431	MSO1_030218_03.raw	0/0	3.17031168937683	65646326	14.5092821121216	0	5.514E-08
False	High	Sequest HT (A2)	Unambiguous	[R].LRPTEDKTEEDR.[S]		1	1	P46466	P46466	1	3	0.687	0	1	1	496.914184570313	1488.72800045094	-0.587890163631538	-0.000291736354104917	HCD	MS2	43.60494	20.86	15.0613945136	9059	MSO1_030218_03.raw	0/0	3.77158689498901			0	4.317E-05
False	High	Sequest HT (A2)	Unambiguous	[K].RGYVASNSKDDPAK.[E]		1	1	O64937	O64937	2	3	0.5447	0	1	1	503.255004882813	1507.75046138844	0.34216445455082	0.000171966145899205	HCD	MS2	40.44159	29.89841	15.0638716864	9062	MSO1_030218_03.raw	0/0	4.69897031784058			0	5.314E-05
False	High	Sequest HT (A2)	Unambiguous	[R].SVGTGTSSSASTSSSR.[G]		1	1	Q5Z8Z7	Q5Z8Z7	0	2	0.731	0	1	1	729.836975097656	1458.66667356531	0.00293782853946237	2.14265628528665E-06	HCD	MS2	0	40.735	15.1202587330667	9122	MSO1_030218_03.raw	0/0	4.20073270797729			0	4.798E-07
False	High	Sequest HT (A2)	Unambiguous	[R].SVGTGTSSSASTSSSR.[G]		1	1	Q5Z8Z7	Q5Z8Z7	0	2	0.7535	0	1	1	729.836975097656	1458.66667356531	0.00293782853946237	2.14265628528665E-06	CID	MS2		17.845	15.1218751661333	9124	MSO1_030218_03.raw	0/0	4.3024697303772			0	3.805E-07
False	High	Sequest HT (A2)	Unambiguous	[R].NVIHGSDSVDNGKK.[E]		1	2	A6N0M9	A6N0M9; Q07661	1	3	0.7386	0	1	1	490.582855224609	1469.73401241383	-0.192562814031493	-9.43387239355313E-05	CID	MS2		2.586904	15.171464848	9182	MSO1_030218_03.raw	0/0	4.16971158981323			0	4.215E-05
False	High	Sequest HT (A2)	Unambiguous	[R].NVIHGSDSVDNGKK.[E]		1	2	A6N0M9	A6N0M9; Q07661	1	2	0.6044	0	1	1	735.37109375	1469.73491087	0.418742354968872	0.000307720000023437	HCD	MS2	0	18.625	15.202469656	9221	MSO1_030218_03.raw	0/0	3.21309304237366			0	3.979E-06
False	High	Sequest HT (A2)	Unambiguous	[R].NVIHGSDSVDNGKK.[E]		1	2	A6N0M9	A6N0M9; Q07661	1	2	0.6532	0	1	1	735.37109375	1469.73491087	0.418742354968872	0.000307720000023437	CID	MS2		28.885	15.2040969314667	9223	MSO1_030218_03.raw	0/0	4.21001768112183			0	7.313E-06
False	High	Sequest HT (A2)	Unambiguous	[R].RREEEQGEEEHGER.[G]		1	2	B8AL97	B8AL97; Q852L2	2	3	0.5473	0	1	1	590.5986328125	1769.7813451775	0.905936180734232	0.000534435833363508	CID	MS2		32.83	14.1116297962667	8026	MSO1_030218_03.raw	0/0	4.43970966339111	646686.953125	14.1059436798096	0	1.398E-05
False	High	Sequest HT (A2)	Unambiguous	[K].IGPNEPSQLSIDLNAQGLAR.[Y]		1	1	Q5N725	Q5N725	0	3	0.651	0	1	1	698.371826171875	2093.10092525563	1.13160253141035	0.000789518541751022	CID	MS2		41.475	97.69736562	81594	MSO1_030218_02.raw	0/0	3.60519886016846	447536.25390625	97.7595748901367	0	2.765E-06
False	High	Sequest HT (A2)	Unambiguous	[R].TVPAAVPAIVFLSGGQSEEEATVNLNAMNK.[L]		1	1	Q5N725	Q5N725	0	3	0.7066	0	1	1	1019.85784912109	3057.55899410328	0.938090148787694	0.000956087760338657	CID	MS2		33.1	97.6962988664	81593	MSO1_030218_02.raw	0/0	3.1709623336792			0	1.621E-05
False	High	Sequest HT (A2)	Unambiguous	[K].ANSEATLGTYQGDAVLGEGASESLHVK.[D]		1	1	Q5N725	Q5N725	0	3	0.5	0	1	1	902.107604980469	2704.30826168141	0.820614002795375	0.000739730468770479	CID	MS2		33.1	97.4454387933333	81417	MSO1_030218_02.raw	0/0	2.63606548309326			0	6.543E-05
False	High	Sequest HT (A2)	Unambiguous	[K].ANSEATLGTYQGDAVLGEGASESLHVK.[D]		1	1	Q5N725	Q5N725	0	3	0.2045	0	1	1	902.107849121094	2704.30899410328	1.09144942729697	0.000983871093770479	CID	MS2		40.5	88.9298448546667	75965	MSO1_030218_02.raw	0/0	2.1985936164856			0	6.345E-05
False	High	Sequest HT (A2)	Unambiguous	[K].ANSEATLGTYQGDAVLGEGASESLHVK.[D]		1	1	Q5N725	Q5N725	0	3	0.3689	0	1	1	902.10791015625	2704.30917720875	1.15915828342237	0.00104490625002048	CID	MS2		33.1	89.2657532621333	76185	MSO1_030218_02.raw	0/0	2.43689393997192			0	2.852E-05
False	High	Sequest HT (A2)	Unambiguous	[K].IGPNEPSQLSIDLNAQGLAR.[Y]		1	1	Q5N725	Q5N725	0	3	0.6735	0	1	1	698.371643066406	2093.10037593922	0.869160801425088	0.000606413073001022	CID	MS2		42.03	89.5592947288	76373	MSO1_030218_02.raw	0/0	4.87459707260132			0	6.189E-06
False	High	Sequest HT (A2)	Unambiguous	[K].ANSEATLGTYQGDAVLGEGASESLHVK.[D]		1	1	Q5N725	Q5N725	0	3	0.4435	0	1	1	902.107727050781	2704.30862789234	0.956031715046171	0.000861800781270479	CID	MS2		33.1	89.7387596578667	76500	MSO1_030218_02.raw	0/0	2.47556638717651			0	5.503E-06
False	High	Sequest HT (A2)	Unambiguous	[K].ANSEATLGTYQGDAVLGEGASESLHVK.[D]		1	1	Q5N725	Q5N725	0	3	0.5	0	1	1	902.108215332031	2704.31009273609	1.49770256404936	0.00135008203127048	CID	MS2		33.1	90.0802260232	76714	MSO1_030218_02.raw	0/0	2.10361886024475			0	6.907E-05
False	High	Sequest HT (A2)	Unambiguous	[K].ANSEATLGTYQGDAVLGEGASESLHVK.[D]		1	1	Q5N725	Q5N725	0	3	0.6149	0	1	1	902.108520507813	2704.31100826344	1.83624684467635	0.00165525781252048	CID	MS2		33.1	90.423719632	76959	MSO1_030218_02.raw	0/0	2.96166014671326			0	2.349E-05
False	High	Sequest HT (A2)	Unambiguous	[K].IGPNEPSQLSIDLNAQGLAR.[Y]		1	1	Q5N725	Q5N725	0	3	0.652	0	1	1	698.37158203125	2093.10019283375	0.781680224763334	0.000545377916751022	HCD	MS2	41.3983	41.685	91.063350252	77392	MSO1_030218_02.raw	0/0	3.42286729812622	101828.33203125	91.0421981811523	0	3.295E-05
False	High	Sequest HT (A2)	Unambiguous	[K].ANSEATLGTYQGDAVLGEGASESLHVK.[D]		1	1	Q5N725	Q5N725	0	3	0.6232	0	1	1	902.108032226563	2704.30954341969	1.29457599567316	0.00116697656252048	HCD	MS2	0	44.065	91.1144995610667	77427	MSO1_030218_02.raw	0/0	5.52178430557251			0	1.011E-06
False	High	Sequest HT (A2)	Unambiguous	[K].ANSEATLGTYqGDAVLGEGASESLHVK.[D]	Q11(Deamidated)	1	1	Q5N725	Q5N725	0	3	0.1473	0	1	1	902.441955566406	2705.31131343922	7.85680971698658	0.00708498307293715	CID	MS2		31.555	91.116285084	77429	MSO1_030218_02.raw	0/0	2.24477958679199			0	1.97E-05
False	High	Sequest HT (A2)	Unambiguous	[K].ANSEATLGTYQGDAVLGEGASESLHVK.[D]		1	1	Q5N725	Q5N725	0	3	0.639	0	1	1	902.1083984375	2704.3106420525	1.70082913242555	0.00153318750002048	CID	MS2		31.99	91.4563686258667	77620	MSO1_030218_02.raw	0/0	3.13307070732117			0	1.983E-05
False	High	Sequest HT (A2)	Unambiguous	[K].IGPNEPSQLSIDLNAQGLAR.[Y]		1	1	Q5N725	Q5N725	0	3	0.6096	0	1	1	698.371154785156	2093.09891109547	0.169316188131059	0.000118131823001022	CID	MS2		20.23	91.7881207109333	77807	MSO1_030218_02.raw	0/0	2.28211712837219	258995.8046875	91.8178329467773	0	8.768E-05
False	High	Sequest HT (A2)	Unambiguous	[K].ANSEATLGTYQGDAVLGEGASESLHVK.[D]		1	1	Q5N725	Q5N725	0	3	0.5856	0	1	1	902.10791015625	2704.30917720875	1.15915828342237	0.00104490625002048	CID	MS2		32.32	91.797786924	77814	MSO1_030218_02.raw	0/0	2.63029599189758			0	7.875E-05
False	High	Sequest HT (A2)	Unambiguous	[K].ANSEATLGTYQGDAVLGEGASESLHVK.[D]		1	1	Q5N725	Q5N725	0	3	0.6656	0	1	1	902.107543945313	2704.30807857594	0.752905146669977	0.000678695312520479	HCD	MS2	0	36.745	92.1395326258667	78035	MSO1_030218_02.raw	0/0	6.04115772247314			0	4.245E-08
False	High	Sequest HT (A2)	Unambiguous	[K].ANSEATLGTYqGDAVLGEGASESLHVK.[D]	Q11(Deamidated)	1	1	Q5N725	Q5N725	0	3	0.2315	0	1	1	902.441528320313	2705.31003170094	7.38302012195683	0.00665773697918715	CID	MS2		40.5	92.1421275810667	78036	MSO1_030218_02.raw	0/0	2.98482751846313			0	2.079E-05
False	High	Sequest HT (A2)	Unambiguous	[K].ANSEATLGTYQGDAVLGEGASESLHVK.[D]		1	1	Q5N725	Q5N725	0	3	0.6091	0	1	1	902.108215332031	2704.31009273609	1.49770256404936	0.00135008203127048	HCD	MS2	0	37.83	92.4837302656	78259	MSO1_030218_02.raw	0/0	5.26728248596191			0	1.182E-06
False	High	Sequest HT (A2)	Unambiguous	[K].ANSEATLGTYQGDAVLGEGASESLHVK.[D]		1	1	Q5N725	Q5N725	0	3	0.5188	0	1	1	902.107971191406	2704.30936031422	1.22686713954776	0.00110594140627048	CID	MS2		25.48	92.4854174458667	78261	MSO1_030218_02.raw	0/0	2.39187502861023			0	1.629E-05
False	High	Sequest HT (A2)	Unambiguous	[K].ANSEATLGTYQGDAVLGEGASESLHVK.[D]		1	1	Q5N725	Q5N725	0	3	0.652	0	1	1	902.107849121094	2704.30899410328	1.09144942729697	0.000983871093770479	CID	MS2		40.5	92.8296190728	78481	MSO1_030218_02.raw	0/0	2.95682549476624			0	2.226E-05
False	High	Sequest HT (A2)	Unambiguous	[K].IGPNEPSQLSIDLNAQGLAR.[Y]		1	1	Q5N725	Q5N725	0	3	0.693	0	1	1	698.371398925781	2093.09964351734	0.519238494778073	0.000362272448001022	CID	MS2		40.5	92.9777208434667	78567	MSO1_030218_02.raw	0/0	3.16261744499207	225875.4921875	92.9734497070313	0	7.743E-05
False	High	Sequest HT (A2)	Unambiguous	[K].ANSEATLGTYQGDAVLGEGASESLHVK.[D]		1	1	Q5N725	Q5N725	0	3	0.4597	0	1	1	902.108276367188	2704.31027584156	1.56541142017475	0.00141111718752048	HCD	MS2	0	34.81	93.3363719930667	78794	MSO1_030218_02.raw	0/0	4.71595764160156			0	5.684E-06
False	High	Sequest HT (A2)	Unambiguous	[K].ANSEATLGTYqGDAVLGEGASESLHVK.[D]	Q11(Deamidated)	1	1	Q5N725	Q5N725	0	3	0.1398	0	1	1	902.442810058594	2705.31387691578	8.8043889070461	0.00793947526043715	CID	MS2		40.5	93.3389346037333	78795	MSO1_030218_02.raw	0/0	3.29413509368896			0	5.256E-05
False	High	Sequest HT (A2)	Unambiguous	[K].ANSEATLGTYQGDAVLGEGASESLHVK.[D]		1	1	Q5N725	Q5N725	0	3	0.6358	0	1	1	902.107482910156	2704.30789547047	0.685196290544579	0.000617660156270479	HCD	MS2	0	39.945	93.6863590658667	79005	MSO1_030218_02.raw	0/0	5.30066394805908			0	1.138E-08
False	High	Sequest HT (A2)	Selected	[K].ANSEATLGTYqGDAVLGEGASESLHVK.[D]	Q11(Deamidated)	1	1	Q5N725	Q5N725	0	3	0.0131	0	1	1	902.442260742188	2705.31222896656	8.19523085629355	0.00739015885418715	CID	MS2		40.5	93.689006548	79006	MSO1_030218_02.raw	0/0	3.0557062625885			0	1.478E-05
False	High	Sequest HT (A2)	Unambiguous	[K].IGPNEPSQLSIDLNAQGLAR.[Y]		1	1	Q5N725	Q5N725	0	3	0.5528	0	1	1	698.371643066406	2093.10037593922	0.869160801425088	0.000606413073001022	CID	MS2		40.26	93.8163656282667	79088	MSO1_030218_02.raw	0/0	3.690265417099	71505.826171875	93.8019104003906	0	5.491E-05
False	High	Sequest HT (A2)	Unambiguous	[K].ANSEATLGTYQGDAVLGEGASESLHVK.[D]		1	1	Q5N725	Q5N725	0	3	0.4412	0	1	1	902.107543945313	2704.30807857594	0.752905146669977	0.000678695312520479	CID	MS2		18.715	95.0516014725333	79907	MSO1_030218_02.raw	0/0	1.70082998275757			0	4.031E-05
False	High	Sequest HT (A2)	Unambiguous	[K].ANSEATLGTYQGDAVLGEGASESLHVK.[D]		1	1	Q5N725	Q5N725	0	3	0.3976	0	1	1	902.108276367188	2704.31027584156	1.56541142017475	0.00141111718752048	HCD	MS2	0	29.02	96.0719192965333	80544	MSO1_030218_02.raw	0/0	5.02540826797485			0	3.886E-07
False	High	Sequest HT (A2)	Unambiguous	[K].IGPNEPSQLSIDLNAQGLAR.[Y]		1	1	Q5N725	Q5N725	0	3	0.6701	0	1	1	698.3720703125	2093.1016576775	1.48152483805736	0.00103365916675102	HCD	MS2	43.84214	33.1	96.6405591738667	80895	MSO1_030218_02.raw	0/0	2.87579655647278	179013.6015625	96.6345291137695	0	8.502E-05
False	High	Sequest HT (A2)	Unambiguous	[K].ANSEATLGTYQGDAVLGEGASESLHVK.[D]		1	1	Q5N725	Q5N725	0	3	0.6541	0	1	1	902.107788085938	2704.30881099781	1.02374057117157	0.000922835937520479	HCD	MS2	0	33.1	96.7610539008	80975	MSO1_030218_02.raw	0/0	5.5807843208313			0	1.665E-08
False	High	Sequest HT (A2)	Selected	[K].AnSEATLGTYQGDAVLGEGASESLHVK.[D]	N2(Deamidated)	1	1	Q5N725	Q5N725	0	3		0.0317	2	2	902.441589355469	2705.31021480641	7.45070434981822	0.00671877213543715	CID	MS2		41.88	96.763004172	80977	MSO1_030218_02.raw	0/0	3.36326742172241			0	1.473E-05
False	High	Sequest HT (A2)	Unambiguous	[K].IGPNEPSQLSIDLNAQGLAR.[Y]		1	1	Q5N725	Q5N725	0	3	0.6967	0	1	1	698.371765136719	2093.10074215016	1.04412195474859	0.000728483385501022	CID	MS2		21.985	97.3563009968	81355	MSO1_030218_02.raw	0/0	3.66382193565369	200409.84765625	97.3998107910156	0	3.312E-05
False	High	Sequest HT (A2)	Unambiguous	[K].KDAPAGEKPEPVR.[T]		1	1	P31674	P31674	1	3	0.62	0	1	1	465.252258300781	1393.74222164234	-0.848066906168682	-0.000393995885436501	HCD	MS2	38.82219	6.556175	15.2443784933333	9270	MSO1_030218_03.raw	0/0	4.28653764724731			0	2.683E-05
False	High	Sequest HT (A2)	Unambiguous	[K].ANSEATLGTYqGDAVLGEGASESLHVK.[D]	Q11(Deamidated)	1	1	Q5N725	Q5N725	0	3	0.2013	0	1	1	902.441650390625	2705.31039791188	7.51838857767962	0.00677980729168715	CID	MS2		43.765	88.5886434984	75737	MSO1_030218_02.raw	0/0	3.02580904960632			0	9.072E-06
False	High	Sequest HT (A2)	Unambiguous	[K].cnGTTDQVDK.[I]	C1(Carbamidomethyl); N2(Deamidated)	1	1	P48494	P48494	0	2	0.1796	0	1	1	569.737854003906	1138.46843137781	0.296519344271835	0.000168788906323991	HCD	MS2	0	19.36	15.2542048349333	9280	MSO1_030218_03.raw	0/0	3.22928929328918			0	5.561E-05
False	High	Sequest HT (A2)	Unambiguous	[K].KDAEGQDAEATTEEAKK.[S]		1	1	P49199	P49199	2	3	0.7227	0	1	1	607.622009277344	1820.85147457203	0.347920882252781	0.000211170677024105	CID	MS2		10.86613	15.3094611357333	9344	MSO1_030218_03.raw	0/0	5.59006261825562			0	1.196E-06
False	High	Sequest HT (A2)	Unambiguous	[R].cKPNNAVHASEALR.[R]	C1(Carbamidomethyl)	1	1	A2Y0T4	A2Y0T4	0	3	0.6517	0	1	1	522.932006835938	1566.78146724781	0.595359587496453	0.000310932604229208	CID	MS2		11.87226	16.7514728893333	11046	MSO1_030218_03.raw	0/0	2.90424513816834	72853158	16.7276649475098	0	2.201E-05
False	High	Sequest HT (A2)	Unambiguous	[R].EIQSQHDDLEAK.[F]		1	2	B8AW64	B8AW64; Q53WK4	0	2	0.4843	0	1	1	706.836730957031	1412.66618528406	0.688389615490555	0.000486232031335021	HCD	MS2	0	31.6	17.1515304224	11485	MSO1_030218_03.raw	0/0	4.12602424621582	20440708	17.1198863983154	0	3.063E-06
False	High	Sequest HT (A2)	Unambiguous	[R].EAEEFAEEDKK.[V]		1	1	Q6Z7B0	Q6Z7B0	1	2	0.6244	0	1	1	662.798583984375	1324.58989133875	-0.321036055045466	-0.000212620624893134	HCD	MS2	0	38.775	17.1985807762667	11535	MSO1_030218_03.raw	0/0	3.85855770111084	55853712	17.1936817169189	0	4.093E-05
False	High	Sequest HT (A2)	Unambiguous	[R].QPIGTAAQGAEEK.[D]		1	1	Q9SXF8	Q9SXF8	0	2	0.5414	0	1	1	650.330993652344	1299.65471067469	0.60842711691663	0.000395372343746203	HCD	MS2	0	21.01	17.8263842477333	12248	MSO1_030218_03.raw	0/0	3.38383507728577			0	6.225E-05
False	High	Sequest HT (A2)	Unambiguous	[R].VSAAnSRPPNPQ.[-]	N5(Deamidated)	3	6	Q0DHF6; A2XFI3; A2Y5L9	Q0DHF6; Q0D3D2; Q10MW3; A2XFI3; A2YQ76; A2Y5L9	0	2	0.1204	0	1	1	619.809692382813	1238.61210813563	-0.227524265868832	-0.000140907187359707	HCD	MS2	0	29.395	17.8619767082667	12293	MSO1_030218_03.raw	0/0	3.82077145576477	47007258	17.9327926635742	0	3.197E-05
False	High	Sequest HT (A2)	Unambiguous	[R].VSAAnSRPPNPQ.[-]	N5(Deamidated)	3	6	Q0DHF6; A2XFI3; A2Y5L9	Q0DHF6; Q0D3D2; Q10MW3; A2XFI3; A2YQ76; A2Y5L9	0	2	0.1536	0	1	1	619.809692382813	1238.61210813563	-0.227524265868832	-0.000140907187359707	CID	MS2		16.945	17.8633534768	12295	MSO1_030218_03.raw	0/0	3.05583262443542	47007258	17.9327926635742	0	4.578E-05
False	High	Sequest HT (A2)	Unambiguous	[K].SGQESHAAcTEFDR.[T]	C9(Carbamidomethyl)	1	1	P35684	P35684	0	2	0.6878	0	1	1	797.831481933594	1594.65568723719	0.393907876311541	0.000314073593887798	HCD	MS2	9.345406	19.075	17.9664947293333	12406	MSO1_030218_03.raw	0/0	4.09822845458984	128013160	18.0338306427002	0	2.104E-06
False	High	Sequest HT (A2)	Unambiguous	[K].SGQESHAAcTEFDR.[T]	C9(Carbamidomethyl)	1	1	P35684	P35684	0	2	0.7716	0	1	1	797.831481933594	1594.65568723719	0.393907876311541	0.000314073593887798	CID	MS2		29.275	17.9681530618667	12408	MSO1_030218_03.raw	0/0	3.94211483001709	128013160	18.0338306427002	0	1.128E-05
False	High	Sequest HT (A2)	Unambiguous	[K].SGQESHAAcTEFDR.[T]	C9(Carbamidomethyl)	1	1	P35684	P35684	0	3	0.768	0	1	1	532.222717285156	1594.65359859547	-0.915868621635523	-0.000486831510317624	CID	MS2		8.673329	17.9939706973333	12433	MSO1_030218_03.raw	0/0	4.30515575408936	189618894	18.0180492401123	0	1.56E-06
False	High	Sequest HT (A2)	Unambiguous	[R].KSPcGEGTNTWDR.[F]	C4(Carbamidomethyl)	1	1	P35686	P35686	1	2	0.5064	0	1	1	754.333374023438	1507.65947141688	0.036584439698338	2.75784374998977E-05	HCD	MS2	0	25.9	18.0299211610667	12473	MSO1_030218_03.raw	0/0	3.11800146102905	105366509	18.0712280273438	0	1.408E-05
False	High	Sequest HT (A2)	Unambiguous	[K].GTVEVAGTNKETTTQGHDDLGKR.[C]		1	1	Q5N725	Q5N725	2	4	0.4664	0	1	1	604.302612304688	2414.18861932875	-0.828278112684426	-0.000499905312381088	HCD	MS2	0	13.97091	18.083710632	12536	MSO1_030218_03.raw	0/0	4.46365118026733	60236603	18.0755481719971	0	3.549E-06
False	High	Sequest HT (A2)	Unambiguous	[R].HGGSGGPADPVPVK.[L]		1	1	A2XS65	A2XS65	0	2	0.6571	0	1	1	637.827819824219	1274.64836301844	-0.323243210751528	-0.000206010781312216	HCD	MS2	0	18.14953	18.1370750416	12599	MSO1_030218_03.raw	0/0	3.49712681770325	153098258	18.1560726165771	0	9.113E-06
False	High	Sequest HT (A2)	Unambiguous	[R].HGGSGGPADPVPVK.[L]		1	1	A2XS65	A2XS65	0	2	0.7113	0	1	1	637.827819824219	1274.64836301844	-0.323243210751528	-0.000206010781312216	CID	MS2		13.14316	18.1384559917333	12601	MSO1_030218_03.raw	0/0	3.80535793304443	153098258	18.1560726165771	0	7.311E-05
False	High	Sequest HT (A2)	Unambiguous	[R].cKPNNAVHASEALR.[R]	C1(Carbamidomethyl)	1	1	A2Y0T4	A2Y0T4	0	3	0.6628	0	1	1	522.932006835938	1566.78146724781	0.595359587496453	0.000310932604229208	HCD	MS2	18.1207	17.80717	16.7497647845333	11044	MSO1_030218_03.raw	0/0	3.43972563743591	72853158	16.7276649475098	0	4.898E-07
False	High	Sequest HT (A2)	Unambiguous	[R].HPAESTNATNESVLK.[V]		1	1	Q2QXR8	Q2QXR8	0	2	0.6532	0	1	1	799.394470214844	1597.78166379969	0.0152271667464955	1.21648437243493E-05	HCD	MS2	0	14.38	18.2464784328	12733	MSO1_030218_03.raw	0/0	4.43589496612549	120191053	18.2800140380859	0	3.022E-09
False	High	Sequest HT (A2)	Unambiguous	[R].VSSEQEAAPAVR.[A]		1	1	Q5Z8V9	Q5Z8V9	0	2	0.396	0	1	1	622.317260742188	1243.62724485438	-0.370171573840653	-0.000230177812454713	HCD	MS2	0	36.51	18.2487576896	12736	MSO1_030218_03.raw	0/0	2.98108506202698			0	4.144E-05
False	High	Sequest HT (A2)	Unambiguous	[R].VSSEQEAAPAVR.[A]		1	1	Q5Z8V9	Q5Z8V9	0	2	0.3894	0	1	1	622.317260742188	1243.62724485438	-0.370171573840653	-0.000230177812454713	CID	MS2		33.1	18.2502551136	12738	MSO1_030218_03.raw	0/0	3.03378558158875			0	8.493E-06
False	High	Sequest HT (A2)	Unambiguous	[R].HPAESTSATNESVLK.[V]		1	1	B8BJ39	B8BJ39	0	2	0.653	0	1	1	785.888488769531	1570.76970090906	-0.661796728682015	-0.000519765468766309	HCD	MS2	0	17.815	18.2839851128	12775	MSO1_030218_03.raw	0/0	4.64083671569824	153296705	18.2843456268311	0	9.298E-08
False	High	Sequest HT (A2)	Unambiguous	[R].HPAESTSATNESVLK.[V]		1	1	B8BJ39	B8BJ39	0	2	0.6524	0	1	1	785.888488769531	1570.76970090906	-0.661796728682015	-0.000519765468766309	CID	MS2		19.03268	18.2855936384	12777	MSO1_030218_03.raw	0/0	3.51434421539307	153296705	18.2843456268311	0	2.669E-06
False	High	Sequest HT (A2)	Unambiguous	[R].ESGSTmDVVAAQTK.[A]	M6(Oxidation)	1	1	P48494	P48494	0	2	0.5577	0	1	1	720.338562011719	1439.66984739344	1.1097858399554	0.000798861718858568	HCD	MS2	0	30.805	18.5343012954667	13051	MSO1_030218_03.raw	0/0	3.54969263076782	13961245	18.5217590332031	0	2.36E-06
False	High	Sequest HT (A2)	Unambiguous	[K].DTSATAAATETTAR.[D]		1	2	A2Y720	A2Y720; P0C5A4	0	2	0.5613	0	1	1	683.826843261719	1366.64640989344	1.41407181562301	0.00096626671870581	HCD	MS2	0	18.115	18.7374695533333	13267	MSO1_030218_03.raw	0/0	4.08021783828735	28826246	18.7782726287842	0	3.428E-06
False	High	Sequest HT (A2)	Unambiguous	[K].DTSATAAATETTAR.[D]		1	2	A2Y720	A2Y720; P0C5A4	0	2	0.625	0	1	1	683.826843261719	1366.64640989344	1.41407181562301	0.00096626671870581	CID	MS2		28.45	18.7390576165333	13269	MSO1_030218_03.raw	0/0	4.87768220901489	28826246	18.7782726287842	0	3.011E-06
False	High	Sequest HT (A2)	Unambiguous	[K].AGTDDGANKDTSATAAATETTAR.[D]		1	1	A2Y720	A2Y720	1	3	0.6084	0	1	1	732.672119140625	2196.00180416188	0.326626374876966	0.000239090624745586	HCD	MS2	60.09729	32.56	18.8655120258667	13392	MSO1_030218_03.raw	0/0	4.51809072494507	268696032	18.9797172546387	0	1.713E-08
False	High	Sequest HT (A2)	Unambiguous	[K].AGTDDGANKDTSATAAATETTAR.[D]		1	1	A2Y720	A2Y720	1	3	0.6982	0	1	1	732.672119140625	2196.00180416188	0.326626374876966	0.000239090624745586	CID	MS2		33.1	18.8671429688	13394	MSO1_030218_03.raw	0/0	4.53786468505859	268696032	18.9797172546387	0	7.996E-06
False	High	Sequest HT (A2)	Unambiguous	[K].ccVAGcSGIR.[V]	C1(Carbamidomethyl); C2(Carbamidomethyl); C6(Carbamidomethyl)	1	1	Q75KR1	Q75KR1	0	2	0.3871	0	1	1	570.2412109375	1139.475145245	-0.262958716030189	-0.000149817499966787	CID	MS2		14.03969	18.8970352936	13421	MSO1_030218_03.raw	0/0	3.10222268104553	263607012.5	18.9737091064453	0	8.542E-05
False	High	Sequest HT (A2)	Unambiguous	[K].AGTDDGANKDTSATAAATETTAR.[D]		1	1	A2Y720	A2Y720	1	2	0.786	0	1	1	1098.50415039063	2196.00102415125	-0.0285695445049281	-3.13693753923872E-05	HCD	MS2	0	33.1	18.9224986485333	13449	MSO1_030218_03.raw	0/0	4.43543863296509	35838104.5	18.9661426544189	0	1.133E-06
False	High	Sequest HT (A2)	Unambiguous	[K].AGTDDGAnKDTSATAAATETTAR.[D]	N8(Deamidated)	1	1	A2Y720	A2Y720	1	2	0.7974	0	1	1	1099.00451660156	2197.00175657313	7.58024399087109	0.00832684156210761	CID	MS2		42.57	18.9245552890667	13451	MSO1_030218_03.raw	0/0	5.37928152084351			0	9.54E-08
False	High	Sequest HT (A2)	Unambiguous	[K].GTVEVAGTnKETTTQGHDDLGKR.[C]	N9(Deamidated)	1	1	Q5N725	Q5N725	2	4	0.0115	0	1	1	604.548461914063	2415.17201776625	-1.08364161814681	-0.000654295937381089	HCD	MS2	0	26.155	18.9329090381333	13459	MSO1_030218_03.raw	0/0	3.49355220794678	90722093.5	18.9934978485107	0	9.811E-06
False	High	Sequest HT (A2)	Unambiguous	[R].HPAESTNATNESVLK.[V]		1	1	Q2QXR8	Q2QXR8	0	2	0.5548	0	1	1	799.394470214844	1597.78166379969	0.0152271667464955	1.21648437243493E-05	CID	MS2		25.225	18.2480514592	12735	MSO1_030218_03.raw	0/0	2.91964864730835	120191053	18.2800140380859	0	3.806E-07
False	High	Sequest HT (A2)	Unambiguous	[R].KQAAESTMNAYK.[A]		1	1	Q2R2W2	Q2R2W2	1	2	0.3529	0	1	1	671.327209472656	1341.64714231531	0.310234657379062	0.000208112656196136	HCD	MS2	69.20563	36.225	16.7210828197333	11013	MSO1_030218_03.raw	0/0	3.73690390586853			0	4.526E-05
False	High	Sequest HT (A2)	Unambiguous	[K].KEEEKPAEAAAPAAEPEKQ.[-]		1	1	Q0JPA6	Q0JPA6	2	3	0.5913	0	1	1	675.004272460938	2022.99826412281	0.209848376552425	0.000141507604136374	CID	MS2		17.485	16.6765114485333	10961	MSO1_030218_03.raw	0/0	4.15511274337769	80297729	16.6647624969482	0	5.044E-07
False	High	Sequest HT (A2)	Unambiguous	[K].KEEEKPAEAAAPAAEPEKQ.[-]		1	1	Q0JPA6	Q0JPA6	2	3	0.7252	0	1	1	675.004272460938	2022.99826412281	0.209848376552425	0.000141507604136374	HCD	MS2	0	29.755	16.674936876	10959	MSO1_030218_03.raw	0/0	5.75247144699097	80297729	16.6647624969482	0	3.258E-09
False	High	Sequest HT (A2)	Unambiguous	[R].NVIHGSDSVDnGKK.[E]	N11(Deamidated)	1	2	A6N0M9	A6N0M9; Q07661	1	3	0.3487	0	1	1	490.910247802734	1470.7161901482	-1.44234404394139	-0.000707093932268865	CID	MS2		1.623592	15.4807306578667	9538	MSO1_030218_03.raw	0/0	4.98547887802124			0	1.343E-05
False	High	Sequest HT (A2)	Unambiguous	[R].NVIHGSDSVDnGKK.[E]	N11(Deamidated)	1	2	A6N0M9	A6N0M9; Q07661	1	2	0.3035	0	1	1	735.86328125	1470.71928587	0.66256059537289	0.000487220000023436	HCD	MS2	5.450387	23.1238	15.5005607317333	9558	MSO1_030218_03.raw	0/0	3.46191120147705			0	2.744E-05
False	High	Sequest HT (A2)	Unambiguous	[R].NSGQTcVcANR.[I]	C6(Carbamidomethyl); C8(Carbamidomethyl)	1	1	B9F3B6	B9F3B6	0	2	0.7237	0	1	1	633.76953125	1266.53178587	0.320915854574046	0.000203224999985707	HCD	MS2	0	27.655	15.5062918186667	9565	MSO1_030218_03.raw	0/0	3.80386352539063			0	2.962E-05
False	High	Sequest HT (A2)	Unambiguous	[K].EAGEDEGAAPAR.[Y]		1	1	Q6Z7V2	Q6Z7V2	0	2	0.6211	0	1	1	586.763366699219	1172.51945676844	1.39558513236766	0.000818174218807144	HCD	MS2	29.87397	28.21	15.6388319738667	9720	MSO1_030218_03.raw	0/0	2.84720516204834			0	5.306E-05
False	High	Sequest HT (A2)	Unambiguous	[K].EAGEDEGAAPAR.[Y]		1	1	Q6Z7V2	Q6Z7V2	0	2	0.7855	0	1	1	586.763366699219	1172.51945676844	1.39558513236766	0.000818174218807144	CID	MS2		15.33209	15.6401629213333	9722	MSO1_030218_03.raw	0/0	3.44633412361145			0	6.187E-06
False	High	Sequest HT (A2)	Unambiguous	[R].QDKPEPPPEGR.[L]		1	1	Q9FE01	Q9FE01	0	2	0.5015	0	1	1	625.312744140625	1249.61821165125	0.857143532655548	0.000535550625158976	HCD	MS2	0	22.435	15.657324784	9745	MSO1_030218_03.raw	0/0	3.25414681434631			0	1.274E-05
False	High	Sequest HT (A2)	Unambiguous	[K].VADGGAAEDDSTAGGK.[A]		1	1	B8AYH1	B8AYH1	0	2	0.8151	0	1	1	710.812316894531	1420.61735715906	-0.914630349111312	-0.000649670468874319	HCD	MS2	0	33.1	15.6817588501333	9772	MSO1_030218_03.raw	0/0	4.38145017623901			0	1.195E-07
False	High	Sequest HT (A2)	Unambiguous	[K].VADGGAAEDDSTAGGK.[A]		1	1	B8AYH1	B8AYH1	0	2	0.8209	0	1	1	710.812316894531	1420.61735715906	-0.914630349111312	-0.000649670468874319	CID	MS2		41.01	15.6835907293333	9774	MSO1_030218_03.raw	0/0	5.07710838317871			0	1.078E-08
False	High	Sequest HT (A2)	Unambiguous	[R].ESSPSSSccSGVR.[T]	C8(Carbamidomethyl); C9(Carbamidomethyl)	1	1	Q2QYL3	Q2QYL3	0	2	0.8462	0	1	1	700.282287597656	1399.55729856531	-0.253697792649579	-0.000177532343705877	HCD	MS2	0	16.54375	15.7820233976	9891	MSO1_030218_03.raw	0/0	2.59621500968933			0	6.072E-05
False	High	Sequest HT (A2)	Unambiguous	[R].ESSPSSSccSGVR.[T]	C8(Carbamidomethyl); C9(Carbamidomethyl)	1	1	Q2QYL3	Q2QYL3	0	2	0.8346	0	1	1	700.282287597656	1399.55729856531	-0.253697792649579	-0.000177532343705877	CID	MS2		8.563371	15.7836552250667	9893	MSO1_030218_03.raw	0/0	2.72229623794556			0	6.046E-05
False	High	Sequest HT (A2)	Unambiguous	[K].RGYVASnSKDDPAK.[E]	N7(Deamidated)	1	1	O64937	O64937	2	3	0.5517	0	1	1	503.582611083984	1508.73327999195	-0.45170193292683	-0.000227166015559129	HCD	MS2	42.33269	17.30025	15.8013939341333	9914	MSO1_030218_03.raw	0/0	4.92670392990112			0	8.714E-05
False	High	Sequest HT (A2)	Unambiguous	[K].HHATYVANYNK.[A]		1	1	Q43008	Q43008	0	2	0.5521	0	1	1	659.320739746094	1317.63420286219	0.564278466199419	0.000371756093727527	HCD	MS2	0	29.38	15.8312464437333	9945	MSO1_030218_03.raw	0/0	4.22146463394165			0	1.122E-05
False	High	Sequest HT (A2)	Unambiguous	[K].HHATYVANYNK.[A]		1	1	Q43008	Q43008	0	3	0.5861	0	1	1	439.882141113281	1317.63187007984	-1.20615497807517	-0.000529756718757805	CID	MS2		4.019089	15.8554789037333	9974	MSO1_030218_03.raw	0/0	3.31016802787781			0	5.864E-05
False	High	Sequest HT (A2)	Unambiguous	[R].SHVVHDSYAPSR.[T]		1	1	Q653V7	Q653V7	0	3	0.7277	0	1	1	452.221099853516	1354.64874630055	-0.80562476201984	-0.000363779817689647	HCD	MS2	0	13.62428	15.8608929173333	9981	MSO1_030218_03.raw	0/0	4.47508096694946			0	1.989E-05
False	High	Sequest HT (A2)	Unambiguous	[R].SHVVHDSYAPSR.[T]		1	1	Q653V7	Q653V7	0	3	0.5725	0	1	1	452.221099853516	1354.64874630055	-0.80562476201984	-0.000363779817689647	CID	MS2		8.483788	15.862549712	9983	MSO1_030218_03.raw	0/0	4.13959741592407			0	1.33E-05
False	High	Sequest HT (A2)	Unambiguous	[R].LAGGGGGAEETAR.[L]		1	1	Q7XKU5	Q7XKU5	0	2	0.7115	0	1	1	573.280517578125	1145.55375852625	-0.682450047083703	-0.000390891874985755	HCD	MS2	0	24.01024	15.8633802346667	9984	MSO1_030218_03.raw	0/0	3.11706829071045			0	4.459E-05
False	High	Sequest HT (A2)	Unambiguous	[R].LAGGGGGAEETAR.[L]		1	1	Q7XKU5	Q7XKU5	0	2	0.7126	0	1	1	573.280517578125	1145.55375852625	-0.682450047083703	-0.000390891874985755	CID	MS2		6.771045	15.8653466306667	9986	MSO1_030218_03.raw	0/0	5.15381479263306			0	3.696E-07
False	High	Sequest HT (A2)	Unambiguous	[R].NVIHGSDSVDNGK.[K]		1	2	A6N0M9	A6N0M9; Q07661	0	2	0.6017	0	1	1	671.323974609375	1341.64067258875	0.998866623532091	0.000670059375011078	HCD	MS2	0	32.545	16.1381454178667	10311	MSO1_030218_03.raw	0/0	3.54083681106567			0	1.243E-06
False	High	Sequest HT (A2)	Unambiguous	[R].NVIHGSDSVDNGK.[K]		1	2	A6N0M9	A6N0M9; Q07661	0	2	0.7512	0	1	1	671.323974609375	1341.64067258875	0.998866623532091	0.000670059375011078	CID	MS2		14.65274	16.1398413072	10313	MSO1_030218_03.raw	0/0	4.13831424713135			0	4.327E-06
False	High	Sequest HT (A2)	Unambiguous	[R].DHTVSATHGDMDQNTR.[D]		2	5	Q6Z2Z4; P35683	Q6Z2Z4; P35683; P41376; Q9CAI7; P41377	0	3	0.617	0	1	1	595.591918945313	1784.76120357594	-0.249570614813329	-0.000148474687345394	HCD	MS2	0	8.680016	16.1833915437333	10369	MSO1_030218_03.raw	0/0	3.29153156280518	108615364	16.0990581512451	0	3.105E-06
False	High	Sequest HT (A2)	Unambiguous	[R].DHTVSATHGDMDQNTR.[D]		2	5	Q6Z2Z4; P35683	Q6Z2Z4; P35683; P41376; Q9CAI7; P41377	0	3	0.6529	0	1	1	595.591918945313	1784.76120357594	-0.249570614813329	-0.000148474687345394	CID	MS2		15.09751	16.1848685874667	10371	MSO1_030218_03.raw	0/0	2.41602230072021	108615364	16.0990581512451	0	6.027E-06
False	High	Sequest HT (A2)	Unambiguous	[K].VGGIHDAPAGR.[E]		1	1	P20907	P20907	0	2	0.6576	0	1	1	525.277465820313	1049.54765501063	-0.964394893207944	-0.00050608968740562	CID	MS2		12.49371	16.2823182450667	10486	MSO1_030218_03.raw	0/0	3.3015763759613	45697793	16.2791728973389	0	3.576E-05
False	High	Sequest HT (A2)	Unambiguous	[K].DAPAGEKPEPVR.[T]		1	1	P31674	P31674	0	2	0.5926	0	1	1	633.327758789063	1265.64824094813	-0.157802015520717	-9.9860937439189E-05	HCD	MS2	50.17956	31.09	16.4347413152	10671	MSO1_030218_03.raw	0/0	3.24025702476501	108445548	16.4382514953613	0	1.189E-05
False	High	Sequest HT (A2)	Unambiguous	[R].MGHAGAIVSGGK.[G]		1	1	Q6ZL94	Q6ZL94	0	2	0.6526	0	1	1	542.781799316406	1084.55632200281	-0.430624926221601	-0.000233518593631743	HCD	MS2	0	9.213207	16.4742637402667	10713	MSO1_030218_03.raw	0/0	4.03217029571533	67788300	16.4674797058105	0	2.818E-06
False	High	Sequest HT (A2)	Unambiguous	[R].MGHAGAIVSGGK.[G]		1	1	Q6ZL94	Q6ZL94	0	2	0.7646	0	1	1	542.781799316406	1084.55632200281	-0.430624926221601	-0.000233518593631743	CID	MS2		19.93472	16.4758622464	10715	MSO1_030218_03.raw	0/0	3.94911861419678	67788300	16.4674797058105	0	3.646E-05
False	High	Sequest HT (A2)	Unambiguous	[R].VSAANSRPPNPQ.[-]		3	6	Q0DHF6; A2XFI3; A2Y5L9	Q0DHF6; Q0D3D2; Q10MW3; A2XFI3; A2YQ76; A2Y5L9	0	2	0.6341	0	1	1	619.317687988281	1237.62809934656	-0.221878750519423	-0.000137301718609706	HCD	MS2	0	19.36	16.5566938653333	10814	MSO1_030218_03.raw	0/0	3.99440717697144			0	1.064E-05
False	High	Sequest HT (A2)	Unambiguous	[R].NVIHGSDSVDnGK.[K]	N11(Deamidated)	1	2	A6N0M9	A6N0M9; Q07661	0	2	0.2461	0	1	1	671.815063476563	1342.62285032313	-0.371025035089337	-0.000249073437488923	HCD	MS2	0	31.66	16.5590562762667	10817	MSO1_030218_03.raw	0/0	3.86097264289856	28205749	16.5526561737061	0	1.658E-06
False	High	Sequest HT (A2)	Unambiguous	[K].VDKGTVEVAGTNK.[E]		1	1	Q5N725	Q5N725	1	2	0.5036	0	1	1	659.354187011719	1317.70109739344	0.172484850551617	0.000113641718826329	HCD	MS2	0	9.55743	16.5838842093333	10846	MSO1_030218_03.raw	0/0	4.12533092498779	612988200	16.6064739227295	0	4.511E-06
False	High	Sequest HT (A2)	Unambiguous	[K].VDKGTVEVAGTNK.[E]		1	1	Q5N725	Q5N725	1	2	0.4742	0	1	1	659.354187011719	1317.70109739344	0.172484850551617	0.000113641718826329	CID	MS2		5.334753	16.585359488	10848	MSO1_030218_03.raw	0/0	4.06599855422974	612988200	16.6064739227295	0	4.41E-05
False	High	Sequest HT (A2)	Unambiguous	[K].KDAEGQDAEATTEEAKK.[S]		1	1	P49199	P49199	2	3	0.707	0	1	1	607.622009277344	1820.85147457203	0.347920882252781	0.000211170677024105	HCD	MS2	3.00646	19.96	15.3077462010667	9342	MSO1_030218_03.raw	0/0	7.09761476516724			0	2.395E-09
False	High	Sequest HT (A2)	Unambiguous	[K].ANSEATLGTYQGDAVLGEGASESLHVK.[D]		1	1	Q5N725	Q5N725	0	3	0.5768	0	1	1	902.108825683594	2704.31192379078	2.17479112530334	0.00196043359377048	HCD	MS2	0	33.1	88.5865661061333	75735	MSO1_030218_02.raw	0/0	4.82373571395874			0	1.661E-09
False	High	Sequest HT (A2)	Unambiguous	[K].IGPNEPSQLSIDLNAQGLAR.[Y]		1	1	Q5N725	Q5N725	0	3	0.5649	0	1	1	698.371704101563	2093.10055904469	0.956641378086841	0.000667448229251022	CID	MS2		32.725	88.4837417170667	75670	MSO1_030218_02.raw	0/0	3.69879603385925	250142.77734375	88.4369735717773	0	1.155E-05
False	High	Sequest HT (A2)	Unambiguous	[K].ANSEATLGTYQGDAVLGEGASESLHVK.[D]		1	1	Q5N725	Q5N725	0	3	0.6157	0	1	1	902.108459472656	2704.31082515797	1.76853798855095	0.00159422265627048	HCD	MS2	0	18.625	88.2398456925333	75511	MSO1_030218_02.raw	0/0	5.22835206985474			0	1.191E-07
False	High	Sequest HT (A2)	Unambiguous	[R].TVPAAVPAIVFLSGGqSEEEATVNLNAMNK.[L]	Q16(Deamidated)	1	1	Q5N725	Q5N725	0	3	0.0983	0	1	1	1020.19183349609	3058.56094722828	6.80239176736767	0.00693512942700532	CID	MS2		41.43	70.0331771154667	62876	MSO1_030218_02.raw	0/0	3.45896315574646			0	3.645E-06
False	High	Sequest HT (A2)	Selected	[K].ANSEATLGTYqGDAVLGEGASESLHVK.[D]	Q11(Deamidated)	1	1	Q5N725	Q5N725	0	3	0.0267	0	1	1	902.442077636719	2705.31167965016	7.99217817270937	0.00720705338543715	HCD	MS2	25.63363	22.705	70.2490090525333	63047	MSO1_030218_02.raw	0/0	6.73613214492798			0	2.774E-09
False	High	Sequest HT (A2)	Rejected	[K].AnSEATLGTYKGDAVLGEGASESLHVK.[D]	N2(Deamidated)	1	1	P17784	P17784	1	3		0.0267	2	2	902.442077636719	2705.31167965016	-5.45751507224528	-0.0049214532811761	HCD	MS2	25.63363	22.705	70.2490090525333	63047	MSO1_030218_02.raw	0/0	6.5600438117981			0	1.22E-05
False	High	Sequest HT (A2)	Rejected	[K].AnSEATLGTYQGDAVLGEGASESLHVK.[D]	N2(Deamidated)	1	1	Q5N725	Q5N725	0	3		0.0356	3	3	902.442077636719	2705.31167965016	7.99217817270937	0.00720705338543715	HCD	MS2	25.63363	22.705	70.2490090525333	63047	MSO1_030218_02.raw	0/0	6.50190210342407			0	1.72E-07
False	High	Sequest HT (A2)	Unambiguous	[R].NIWADDLAASLTTLESLEAIVGK.[D]		2	2	Q2QLY5; Q2QLY4	Q2QLY5; Q2QLY4	0	2	0.7038	0	1	1	1215.64318847656	2430.27910032313	1.17443979032762	0.00142710656245981	CID	MS2		33.1	70.3853510725333	63154	MSO1_030218_02.raw	0/0	2.86600494384766	657484.921875	70.3995742797852	0	4.912E-05
False	High	Sequest HT (A2)	Unambiguous	[R].TVPAAVPAIVFLSGGQSEEEATVNLNAMNK.[L]		1	1	Q5N725	Q5N725	0	3	0.3866	0	1	1	1019.85760498047	3057.55826168141	0.69854528195429	0.000711947135338657	HCD	MS2	0	33.1	70.3883490722667	63157	MSO1_030218_02.raw	0/0	3.13179278373718			0	6.276E-05
False	High	Sequest HT (A2)	Unambiguous	[R].TVPAAVPAIVFLSGGqSEEEATVNLNAMNK.[L]	Q16(Deamidated)	1	1	Q5N725	Q5N725	0	3	0.0026	0	1	1	1020.19189453125	3058.56113033375	6.86225871704251	0.00699616458325532	CID	MS2		42.43	70.3903176944	63159	MSO1_030218_02.raw	0/0	3.82195472717285			0	1.41E-05
False	High	Sequest HT (A2)	Unambiguous	[R].TVPAAVPAIVFLSGGQSEEEATVnLNAMNK.[L]	N24(Deamidated)	1	1	Q5N725	Q5N725	0	3	0.0026	0	1	2	1020.19189453125	3058.56113033375	6.86225871704251	0.00699616458325532	CID	MS2		42.43	70.3903176944	63159	MSO1_030218_02.raw	0/0	3.81688809394836			0	1.478E-05
False	High	Sequest HT (A2)	Unambiguous	[R].TVPAAVPAIVFLSGGQSEEEATVNLnAMNK.[L]	N26(Deamidated)	1	1	Q5N725	Q5N725	0	3		0.0026	3	3	1020.19189453125	3058.56113033375	6.86225871704251	0.00699616458325532	CID	MS2		42.43	70.3903176944	63159	MSO1_030218_02.raw	0/0	3.80998015403748			0	2.773E-05
False	High	Sequest HT (A2)	Unambiguous	[R].TVPAAVPAIVFLSGGQSEEEATVNLNAMnK.[L]	N29(Deamidated)	1	1	Q5N725	Q5N725	0	3		0.0105	4	4	1020.19189453125	3058.56113033375	6.86225871704251	0.00699616458325532	CID	MS2		42.43	70.3903176944	63159	MSO1_030218_02.raw	0/0	3.78144407272339			0	4.12E-05
False	High	Sequest HT (A2)	Unambiguous	[K].IGPNEPSQLSIDLNAQGLAR.[Y]		1	1	Q5N725	Q5N725	0	3	0.606	0	1	1	698.372131347656	2093.10184078297	1.56900541471912	0.00109469432300102	CID	MS2		33.1	70.4097063909333	63168	MSO1_030218_02.raw	0/0	4.01464033126831			0	7.431E-06
False	High	Sequest HT (A2)	Unambiguous	[R].NIWADDLAASLTTLESLEAIVGK.[D]		2	2	Q2QLY5; Q2QLY4	Q2QLY5; Q2QLY4	0	3	0.6004	0	1	1	810.764404296875	2430.27865963063	0.993105466427669	0.000804506874980386	CID	MS2		22.09	70.4321139706667	63188	MSO1_030218_02.raw	0/0	4.82834434509277	5328702.3125	70.3855361938477	0	7.846E-10
False	High	Sequest HT (A2)	Unambiguous	[K].ANSEATLGTYQGDAVLGEGASESLHVK.[D]		1	1	Q5N725	Q5N725	0	3	0.5365	0	1	1	902.107727050781	2704.30862789234	0.956031715046171	0.000861800781270479	CID	MS2		33.1	70.6033145501333	63320	MSO1_030218_02.raw	0/0	2.74271512031555			0	2.128E-05
False	High	Sequest HT (A2)	Unambiguous	[R].TVPAAVPAIVFLSGGQSEEEATVNLNAMNK.[L]		1	1	Q5N725	Q5N725	0	3	0.2963	0	1	1	1019.85833740234	3057.56045894703	1.4171798824545	0.00144436901033866	HCD	MS2	29.08739	33.1	70.031224732	62874	MSO1_030218_02.raw	0/0	2.70317435264587			0	6.215E-05
False	High	Sequest HT (A2)	Unambiguous	[K].MTAEIGEQVqIVGDDLLVTNPTR.[V]	Q10(Deamidated)	1	1	Q42971	Q42971	0	3	0.0144	0	1	1	834.098083496094	2500.27969722828	7.90026985976141	0.00658424276036736	HCD	MS2	35.40855	33.1	70.6563205021333	63353	MSO1_030218_02.raw	0/0	3.48091077804565	159432.9765625	70.7967758178711	0	3.612E-05
False	High	Sequest HT (A2)	Unambiguous	[K].IGPNEPSQLSIDLNAQGLAR.[Y]		1	1	Q5N725	Q5N725	0	3	0.6127	0	1	1	698.371643066406	2093.10037593922	0.869160801425088	0.000606413073001022	CID	MS2		41.43	71.1725047381333	63737	MSO1_030218_02.raw	0/0	4.07718944549561	434908.953125	71.1861419677734	0	4.998E-05
False	High	Sequest HT (A2)	Unambiguous	[K].ANSEATLGTYQGDAVLGEGASESLHVK.[D]		1	1	Q5N725	Q5N725	0	3	0.5396	0	1	1	902.107543945313	2704.30807857594	0.752905146669977	0.000678695312520479	CID	MS2		33.1	71.288592832	63833	MSO1_030218_02.raw	0/0	2.78363990783691			0	5.951E-07
False	High	Sequest HT (A2)	Unambiguous	[K].IGPNEPSQLSIDLNAQGLAR.[Y]		1	1	Q5N725	Q5N725	0	3	0.5801	0	1	1	698.371948242188	2093.10129146656	1.30656368473386	0.000911588854251022	CID	MS2		41.025	71.5159934189333	64009	MSO1_030218_02.raw	0/0	4.11527013778687	214166.83203125	71.4852523803711	0	3.287E-05
False	High	Sequest HT (A2)	Unambiguous	[K].WLAANVSAEVAESTR.[I]		1	1	P48494	P48494	0	2	0.5689	0	1	1	802.408447265625	1603.80961790125	1.34528071682473	0.00107878562494079	HCD	MS2	0	33.1	71.6024206008	64077	MSO1_030218_02.raw	0/0	3.33612656593323			0	6.963E-05
False	High	Sequest HT (A2)	Unambiguous	[K].WLAANVSAEVAESTR.[I]		1	1	P48494	P48494	0	2	0.7367	0	1	1	802.408447265625	1603.80961790125	1.34528071682473	0.00107878562494079	CID	MS2		41.43	71.6042938530667	64079	MSO1_030218_02.raw	0/0	2.9991626739502			0	5.787E-05
False	High	Sequest HT (A2)	Unambiguous	[K].ANSEATLGTYQGDAVLGEGASESLHVK.[D]		1	1	Q5N725	Q5N725	0	3	0.6373	0	1	1	902.108276367188	2704.31027584156	1.56541142017475	0.00141111718752048	HCD	MS2	0	30.13	71.6299089714667	64094	MSO1_030218_02.raw	0/0	5.89577388763428			0	9.185E-09
False	High	Sequest HT (A2)	Unambiguous	[K].ANSEATLGTYqGDAVLGEGASESLHVK.[D]	Q11(Deamidated)	1	1	Q5N725	Q5N725	0	3	0.2564	0	1	1	902.442016601563	2705.31149654469	7.92449394484798	0.00714601822918715	CID	MS2		39.015	71.6318322536	64096	MSO1_030218_02.raw	0/0	3.11843013763428			0	2.129E-06
False	High	Sequest HT (A2)	Unambiguous	[K].IGPNEPSQLSIDLNAQGLAR.[Y]		1	1	Q5N725	Q5N725	0	3	0.6317	0	1	1	698.372009277344	2093.10147457203	1.39404426139561	0.000972624010501022	CID	MS2		40.98	71.9046888917333	64277	MSO1_030218_02.raw	0/0	3.14843583106995	558960.7578125	71.8969345092773	0	4.583E-05
False	High	Sequest HT (A2)	Unambiguous	[K].ANSEATLGTYQGDAVLGEGASESLHVK.[D]		1	1	Q5N725	Q5N725	0	3	0.5136	0	1	1	902.107849121094	2704.30899410328	1.09144942729697	0.000983871093770479	CID	MS2		33.1	71.9702984378667	64322	MSO1_030218_02.raw	0/0	2.56976222991943			0	3.572E-06
False	High	Sequest HT (A2)	Unambiguous	[K].WLAANVSAEVAESTR.[I]		1	1	P48494	P48494	0	2	0.5643	0	1	1	802.407897949219	1603.80851926844	0.660265314618063	0.000529469218690792	CID	MS2		41.31	72.12381896	64428	MSO1_030218_02.raw	0/0	3.19145154953003	226502.375	72.1640930175781	0	9.137E-06
False	High	Sequest HT (A2)	Unambiguous	[K].IGPNEPSQLSIDLNAQGLAR.[Y]		1	1	Q5N725	Q5N725	0	3	0.6609	0	1	1	698.371459960938	2093.09982662281	0.606719071439827	0.000423307604251022	HCD	MS2	61.75985	33.1	72.2737680730667	64531	MSO1_030218_02.raw	0/0	4.06587982177734			0	4.628E-06
False	High	Sequest HT (A2)	Unambiguous	[K].IGPNEPSQLSIDLNAQGLAR.[Y]		1	1	Q5N725	Q5N725	0	3	0.5714	0	1	1	698.371459960938	2093.09982662281	0.606719071439827	0.000423307604251022	CID	MS2		41.175	72.2757392949333	64533	MSO1_030218_02.raw	0/0	3.56525945663452			0	3.84E-05
False	High	Sequest HT (A2)	Unambiguous	[K].ANSEATLGTYqGDAVLGEGASESLHVK.[D]	Q11(Deamidated)	1	1	Q5N725	Q5N725	0	3	0.1752	0	1	1	902.442321777344	2705.31241207203	8.26291508415495	0.00745119401043715	CID	MS2		32.5	72.3147126541333	64562	MSO1_030218_02.raw	0/0	3.14019513130188			0	1.142E-05
False	High	Sequest HT (A2)	Unambiguous	[K].ANSEATLGTYQGDAVLGEGASESLHVK.[D]		1	1	Q5N725	Q5N725	0	3	0.6773	0	1	1	902.107482910156	2704.30789547047	0.685196290544579	0.000617660156270479	CID	MS2		33.1	70.9449619666667	63562	MSO1_030218_02.raw	0/0	4.06321573257446			0	1.786E-07
False	High	Sequest HT (A2)	Unambiguous	[K].ANSEATLGTYQGDAVLGEGASESLHVK.[D]		1	1	Q5N725	Q5N725	0	3	0.6088	0	1	1	902.10791015625	2704.30917720875	1.15915828342237	0.00104490625002048	CID	MS2		33.1	69.9045971864	62788	MSO1_030218_02.raw	0/0	3.86301779747009			0	9.304E-07
False	High	Sequest HT (A2)	Unambiguous	[R].TVPAAVPAIVFLSGGQSEEEATVNLNAMNK.[L]		1	1	Q5N725	Q5N725	0	3	0.7053	0	1	1	1019.85778808594	3057.55881099781	0.878203932079343	0.000895052604088657	CID	MS2		33.1	69.690983492	62639	MSO1_030218_02.raw	0/0	3.19373679161072			0	3.454E-05
False	High	Sequest HT (A2)	Unambiguous	[K].IGPNEPSQLSIDLNAQGLAR.[Y]		1	1	Q5N725	Q5N725	0	3	0.674	0	1	1	698.371459960938	2093.09982662281	0.606719071439827	0.000423307604251022	CID	MS2		33.1	69.6457604877333	62609	MSO1_030218_02.raw	0/0	4.11014556884766	634667.0546875	69.6153335571289	0	1.625E-06
False	High	Sequest HT (A2)	Unambiguous	[K].ANSEATLGTYQGDAVLGEGASESLHVK.[D]		1	1	Q5N725	Q5N725	0	3	0.4016	0	1	1	902.10791015625	2704.30917720875	1.15915828342237	0.00104490625002048	CID	MS2		25.465	67.4761786672	60941	MSO1_030218_02.raw	0/0	2.4363911151886			0	6.174E-07
False	High	Sequest HT (A2)	Unambiguous	[K].VcVLScGISTGLGATINVAKPPK.[G]	C2(Carbamidomethyl); C6(Carbamidomethyl)	1	1	Q2R8Z5	Q2R8Z5	0	3	0.5885	0	1	1	781.424377441406	2342.25857906422	0.65344417249364	0.000510178072948027	HCD	MS2	58.27003	33.1	67.7523621754667	61173	MSO1_030218_02.raw	0/0	4.01497030258179	254758.921875	67.7441711425781	0	6.371E-06
False	High	Sequest HT (A2)	Unambiguous	[K].IGPNEPSQLSIDLNAQGLAR.[Y]		1	1	Q5N725	Q5N725	0	3	0.6379	0	1	1	698.372009277344	2093.10147457203	1.39404426139561	0.000972624010501022	CID	MS2		33.1	67.8145385309333	61229	MSO1_030218_02.raw	0/0	4.27691984176636	275003.828125	67.798942565918	0	1.648E-05
False	High	Sequest HT (A2)	Unambiguous	[K].ANSEATLGTYQGDAVLGEGASESLHVK.[D]		1	1	Q5N725	Q5N725	0	3	0.6781	0	1	1	902.10791015625	2704.30917720875	1.15915828342237	0.00104490625002048	CID	MS2		33.1	67.8237485914667	61234	MSO1_030218_02.raw	0/0	3.19776034355164			0	7.392E-06
False	High	Sequest HT (A2)	Unambiguous	[R].TVPAAVPAIVFLSGGQSEEEATVNLNAMNK.[L]		1	1	Q5N725	Q5N725	0	3	0.5683	0	1	1	1019.85821533203	3057.56009273609	1.2974074490378	0.00132229869783866	HCD	MS2	0	42.03	67.8258839928	61236	MSO1_030218_02.raw	0/0	3.65594482421875			0	1.745E-05
False	High	Sequest HT (A2)	Unambiguous	[R].TVPAAVPAIVFLSGGQSEEEATVNLNAMNK.[L]		1	1	Q5N725	Q5N725	0	3	0.7236	0	1	1	1019.85821533203	3057.56009273609	1.2974074490378	0.00132229869783866	CID	MS2		40.5	67.8285816245333	61237	MSO1_030218_02.raw	0/0	3.51055002212524			0	3.888E-05
False	High	Sequest HT (A2)	Unambiguous	[R].IEEELGAAAVYAGAK.[F]		1	1	Q42971	Q42971	0	2	0.4859	0	1	1	746.38818359375	1491.7690905575	0.0944834653483073	7.04737499290786E-05	HCD	MS2	0	33.1	68.1295889290667	61465	MSO1_030218_02.raw	0/0	3.18807506561279	286512.234375	68.1435852050781	0	5.234E-05
False	High	Sequest HT (A2)	Unambiguous	[R].IEEELGAAAVYAGAK.[F]		1	1	Q42971	Q42971	0	2	0.5091	0	1	1	746.38818359375	1491.7690905575	0.0944834653483073	7.04737499290786E-05	CID	MS2		41.43	68.1314373165333	61467	MSO1_030218_02.raw	0/0	2.19982981681824	286512.234375	68.1435852050781	0	4.935E-05
False	High	Sequest HT (A2)	Unambiguous	[K].IGPNEPSQLSIDLNAQGLAR.[Y]		1	1	Q5N725	Q5N725	0	3	0.5238	0	1	1	698.371337890625	2093.09946041188	0.43175791811632	0.000301237291751022	HCD	MS2	0	33.1	68.1511195272	61485	MSO1_030218_02.raw	0/0	3.77556085586548			0	2.422E-05
False	High	Sequest HT (A2)	Unambiguous	[K].IGPNEPSQLSIDLNAQGLAR.[Y]		1	1	Q5N725	Q5N725	0	3	0.6314	0	1	1	698.371337890625	2093.09946041188	0.43175791811632	0.000301237291751022	CID	MS2		41.385	68.153075932	61487	MSO1_030218_02.raw	0/0	3.87971258163452			0	7.401E-06
False	High	Sequest HT (A2)	Unambiguous	[K].ANSEATLGTYQGDAVLGEGASESLHVK.[D]		1	1	Q5N725	Q5N725	0	3	0.551	0	1	1	902.108154296875	2704.30990963063	1.42999370792396	0.00128904687502048	CID	MS2		33.1	68.1656898461333	61499	MSO1_030218_02.raw	0/0	2.44882249832153			0	1.541E-06
False	High	Sequest HT (A2)	Unambiguous	[K].VcVLScGISTGLGATINVAKPPK.[G]	C2(Carbamidomethyl); C6(Carbamidomethyl)	1	1	Q2R8Z5	Q2R8Z5	0	3	0.4893	0	1	1	781.424438476563	2342.25876216969	0.731618969262815	0.000571213229198027	HCD	MS2	53.3352	33.1	68.4791614450667	61752	MSO1_030218_02.raw	0/0	3.26508212089539			0	8.899E-05
False	High	Sequest HT (A2)	Unambiguous	[K].ANSEATLGTYQGDAVLGEGASESLHVK.[D]		1	1	Q5N725	Q5N725	0	3	0.617	0	1	1	902.10791015625	2704.30917720875	1.15915828342237	0.00104490625002048	HCD	MS2	0	33.1	68.5239220837333	61793	MSO1_030218_02.raw	0/0	6.57855367660522			0	2.612E-10
False	High	Sequest HT (A2)	Selected	[K].AnSEATLGTYQGDAVLGEGASESLHVK.[D]	N2(Deamidated)	1	1	Q5N725	Q5N725	0	3		0.0043	2	2	902.442199707031	2705.31204586109	8.12754662843216	0.00732912369793715	CID	MS2		41.325	68.5260676962667	61795	MSO1_030218_02.raw	0/0	2.29110717773438			0	8.372E-05
False	High	Sequest HT (A2)	Rejected	[K].ANSEATLGTYqGDAVLGEGASESLHVK.[D]	Q11(Deamidated)	1	1	Q5N725	Q5N725	0	3		0.0478	3	3	902.442199707031	2705.31204586109	8.12754662843216	0.00732912369793715	CID	MS2		41.325	68.5260676962667	61795	MSO1_030218_02.raw	0/0	2.18648409843445			0	3.37E-05
False	High	Sequest HT (A2)	Unambiguous	[K].IGPNEPSQLSIDLNAQGLAR.[Y]		1	1	Q5N725	Q5N725	0	3	0.6469	0	1	1	698.371765136719	2093.10074215016	1.04412195474859	0.000728483385501022	CID	MS2		33.1	68.5344528362667	61803	MSO1_030218_02.raw	0/0	3.87824988365173			0	1.02E-05
False	High	Sequest HT (A2)	Unambiguous	[K].ANSEATLGTYQGDAVLGEGASESLHVK.[D]		1	1	Q5N725	Q5N725	0	3	0.5983	0	1	1	902.107360839844	2704.30752925953	0.549778578293783	0.000495589843770479	CID	MS2		33.1	68.866107172	62054	MSO1_030218_02.raw	0/0	3.61421155929565			0	8.095E-08
False	High	Sequest HT (A2)	Unambiguous	[K].IGPNEPSQLSIDLNAQGLAR.[Y]		1	1	Q5N725	Q5N725	0	3	0.6759	0	1	1	698.371643066406	2093.10037593922	0.869160801425088	0.000606413073001022	CID	MS2		28.705	68.8985889354667	62079	MSO1_030218_02.raw	0/0	4.68897533416748			0	1.707E-06
False	High	Sequest HT (A2)	Unambiguous	[K].IGPNEPSQLSIDLNAQGLAR.[Y]		1	1	Q5N725	Q5N725	0	2	0.7273	0	1	1	1047.0546875	2093.10209837	1.6920703465657	0.00177083500011577	CID	MS2		41.295	69.0208107816	62169	MSO1_030218_02.raw	0/0	2.75041246414185			0	3.474E-05
False	High	Sequest HT (A2)	Unambiguous	[R].AAVPSGASTGVYEALELR.[D]		1	1	Q42971	Q42971	0	2	0.482	0	1	1	895.968688964844	1790.93010129969	1.00375860056926	0.00089882984389078	HCD	MS2	55.4355	33.1	69.0279520461333	62176	MSO1_030218_02.raw	0/0	2.78042125701904			0	4.152E-05
False	High	Sequest HT (A2)	Unambiguous	[R].VVVGnGPAFGcILMTEFLDALAK.[R]	N5(Deamidated); C11(Carbamidomethyl)	2	2	Q0DHF6; A2Y5L9	Q0DHF6; A2Y5L9	0	3	0.4885	0	1	1	808.417602539063	2423.23825435719	1.37755409728354	0.0011127123958398	HCD	MS2	0	33.1	69.0861037277333	62224	MSO1_030218_02.raw	0/0	3.93027019500732			0	2.397E-05
False	High	Sequest HT (A2)	Unambiguous	[R].VVVGnGPAFGcILMTEFLDALAK.[R]	N5(Deamidated); C11(Carbamidomethyl)	2	2	Q0DHF6; A2Y5L9	Q0DHF6; A2Y5L9	0	3	0.5875	0	1	1	808.417602539063	2423.23825435719	1.37755409728354	0.0011127123958398	CID	MS2		39.78	69.0880601037333	62226	MSO1_030218_02.raw	0/0	3.82968211174011			0	6.038E-07
False	High	Sequest HT (A2)	Unambiguous	[K].ANSEATLGTYQGDAVLGEGASESLHVK.[D]		1	1	Q5N725	Q5N725	0	3	0.4669	0	1	1	902.108032226563	2704.30954341969	1.29457599567316	0.00116697656252048	CID	MS2		28.72	69.2040865261333	62309	MSO1_030218_02.raw	0/0	3.01735091209412			0	3.618E-06
False	High	Sequest HT (A2)	Unambiguous	[K].VcVLScGISTGLGATINVAKPPK.[G]	C2(Carbamidomethyl); C6(Carbamidomethyl)	1	1	Q2R8Z5	Q2R8Z5	0	3	0.4828	0	1	1	781.425170898438	2342.26095943531	1.66971653049291	0.00130363510419803	HCD	MS2	0	41.685	69.2385263589333	62327	MSO1_030218_02.raw	0/0	3.18723130226135	420119.046875	69.2291946411133	0	3.999E-06
False	High	Sequest HT (A2)	Unambiguous	[K].WLAANVSAEVAESTR.[I]		1	1	P48494	P48494	0	2	0.4715	0	1	1	802.408752441406	1603.81022825281	1.72584482916176	0.00138396140619079	HCD	MS2	0	33.1	69.2718392138667	62353	MSO1_030218_02.raw	0/0	3.15502214431763	231099.9453125	69.2464828491211	0	8.956E-05
False	High	Sequest HT (A2)	Unambiguous	[K].WLAANVSAEVAESTR.[I]		1	1	P48494	P48494	0	2	0.6182	0	1	1	802.408752441406	1603.81022825281	1.72584482916176	0.00138396140619079	CID	MS2		41.055	69.2736999226667	62355	MSO1_030218_02.raw	0/0	3.50932741165161	231099.9453125	69.2464828491211	0	8.376E-05
False	High	Sequest HT (A2)	Unambiguous	[K].IGPNEPSQLSIDLNAQGLAR.[Y]		1	1	Q5N725	Q5N725	0	3	0.5735	0	1	1	698.371826171875	2093.10092525563	1.13160253141035	0.000789518541751022	HCD	MS2	0	34.435	69.2930200968	62368	MSO1_030218_02.raw	0/0	2.78776860237122	671702.484375	69.2916412353516	0	7.641E-06
False	High	Sequest HT (A2)	Unambiguous	[K].IGPNEPSQLSIDLNAQGLAR.[Y]		1	1	Q5N725	Q5N725	0	3	0.6323	0	1	1	698.371704101563	2093.10055904469	0.956641378086841	0.000667448229251022	CID	MS2		40.5	69.3008257245333	62372	MSO1_030218_02.raw	0/0	4.27368450164795	671702.484375	69.2916412353516	0	6.64E-05
False	High	Sequest HT (A2)	Unambiguous	[K].ANSEATLGTYQGDAVLGEGASESLHVK.[D]		1	1	Q5N725	Q5N725	0	3	0.7173	0	1	1	902.10791015625	2704.30917720875	1.15915828342237	0.00104490625002048	CID	MS2		33.1	69.5589496157333	62559	MSO1_030218_02.raw	0/0	3.81749868392944			0	1.75E-07
False	High	Sequest HT (A2)	Unambiguous	[R].TVPAAVPAIVFLSGGQSEEEATVNLNAMNK.[L]		1	1	Q5N725	Q5N725	0	3	0.4102	0	1	1	1019.85833740234	3057.56045894703	1.4171798824545	0.00144436901033866	HCD	MS2	0	40.965	72.3940949069333	64614	MSO1_030218_02.raw	0/0	3.34084820747375			0	4.129E-05
False	High	Sequest HT (A2)	Unambiguous	[R].TVPAAVPAIVFLSGGqSEEEATVNLNAMNK.[L]	Q16(Deamidated)	1	1	Q5N725	Q5N725	0	3	0.1047	0	1	1	1020.19110107422	3058.55874996266	6.08398837126965	0.00620270755200532	CID	MS2		40.5	72.3967711317333	64615	MSO1_030218_02.raw	0/0	3.63002562522888			0	8.298E-05
False	High	Sequest HT (A2)	Unambiguous	[K].IGPNEPSQLSIDLNAQGLAR.[Y]		1	1	Q5N725	Q5N725	0	3	0.5547	0	1	1	698.372009277344	2093.10147457203	1.39404426139561	0.000972624010501022	HCD	MS2	62.71936	41.43	72.6258177090667	64777	MSO1_030218_02.raw	0/0	3.74623799324036			0	3.447E-05
False	High	Sequest HT (A2)	Unambiguous	[K].IGPNEPSQLSIDLNAQGLAR.[Y]		1	1	Q5N725	Q5N725	0	3	0.5723	0	1	1	698.372009277344	2093.10147457203	1.39404426139561	0.000972624010501022	CID	MS2		33.1	72.6275659781333	64779	MSO1_030218_02.raw	0/0	3.46125602722168			0	7.597E-05
False	High	Sequest HT (A2)	Unambiguous	[K].IGPNEPSQLSIDLNAQGLAR.[Y]		1	1	Q5N725	Q5N725	0	3	0.283	0	1	1	698.370971679688	2093.09836177906	-0.0931255418542012	-6.4973645748978E-05	HCD	MS2	0	33.1	80.4756503216	70212	MSO1_030218_02.raw	0/0	3.17921781539917	459839.9375	80.4013061523438	0	1.164E-05
False	High	Sequest HT (A2)	Unambiguous	[K].IGPNEPSQLSIDLNAQGLAR.[Y]		1	1	Q5N725	Q5N725	0	3	0.6492	0	1	1	698.370971679688	2093.09836177906	-0.0931255418542012	-6.4973645748978E-05	CID	MS2		41.25	80.4776064986667	70214	MSO1_030218_02.raw	0/0	3.62227773666382	459839.9375	80.4013061523438	0	3.32E-05
False	High	Sequest HT (A2)	Unambiguous	[K].ANSEATLGTYQGDAVLGEGASESLHVK.[D]		1	1	Q5N725	Q5N725	0	3	0.6327	0	1	1	902.107788085938	2704.30881099781	1.02374057117157	0.000922835937520479	HCD	MS2	0	41.445	81.0154497736	70568	MSO1_030218_02.raw	0/0	5.39172744750977			0	3.62E-07
False	High	Sequest HT (A2)	Unambiguous	[K].ANSEATLGTYqGDAVLGEGASESLHVK.[D]	Q11(Deamidated)	1	1	Q5N725	Q5N725	0	3	0.1491	0	1	1	902.442687988281	2705.31351070484	8.66902045132331	0.00781740494793715	CID	MS2		33.1	81.0172087194667	70570	MSO1_030218_02.raw	0/0	2.75484013557434			0	1.77E-05
False	High	Sequest HT (A2)	Unambiguous	[K].ANSEATLGTYQGDAVLGEGASESLHVK.[D]		1	1	Q5N725	Q5N725	0	3	0.3941	0	1	1	902.108642578125	2704.31137447438	1.97166455692714	0.00177732812502048	CID	MS2		33.1	81.3592701082667	70791	MSO1_030218_02.raw	0/0	2.02826166152954			0	1.359E-06
False	High	Sequest HT (A2)	Unambiguous	[K].IGPNEPSQLSIDLNAQGLAR.[Y]		1	1	Q5N725	Q5N725	0	3	0.5348	0	1	1	698.370788574219	2093.09781246266	-0.355567271839462	-0.000248079114498978	CID	MS2		26.35	81.598386984	70966	MSO1_030218_02.raw	0/0	3.73682880401611	124393.328125	81.5785446166992	0	1.48E-05
False	High	Sequest HT (A2)	Unambiguous	[K].ANSEATLGTYQGDAVLGEGASESLHVK.[D]		1	1	Q5N725	Q5N725	0	3	0.5727	0	1	1	902.107177734375	2704.30697994313	0.346652009917589	0.000312484375020479	CID	MS2		20.215	81.7021677712	71029	MSO1_030218_02.raw	0/0	2.19827890396118			0	1.623E-05
False	High	Sequest HT (A2)	Unambiguous	[K].ANSEATLGTYQGDAVLGEGASESLHVK.[D]		1	1	Q5N725	Q5N725	0	3	0.5405	0	1	1	902.108093261719	2704.30972652516	1.36228485179856	0.00122801171877048	CID	MS2		33.1	82.0440987218667	71248	MSO1_030218_02.raw	0/0	2.96485781669617			0	4.934E-05
False	High	Sequest HT (A2)	Unambiguous	[K].IGPNEPSQLSIDLNAQGLAR.[Y]		1	1	Q5N725	Q5N725	0	3	0.373	0	1	1	698.371459960938	2093.09982662281	0.606719071439827	0.000423307604251022	CID	MS2		42.565	82.2149224858667	71347	MSO1_030218_02.raw	0/0	3.11106634140015	222858.90625	82.1953964233398	0	7.979E-05
False	High	Sequest HT (A2)	Unambiguous	[K].ANSEATLGTYQGDAVLGEGASESLHVK.[D]		1	1	Q5N725	Q5N725	0	3	0.5238	0	1	1	902.107971191406	2704.30936031422	1.22686713954776	0.00110594140627048	CID	MS2		33.1	82.38882746	71469	MSO1_030218_02.raw	0/0	3.35611867904663			0	4.821E-08
False	High	Sequest HT (A2)	Unambiguous	[K].ANSEATLGTYQGDAVLGEGASESLHVK.[D]		1	1	Q5N725	Q5N725	0	3	0.6492	0	1	1	902.108093261719	2704.30972652516	1.36228485179856	0.00122801171877048	CID	MS2		33.1	82.729046204	71701	MSO1_030218_02.raw	0/0	3.81699371337891			0	7.817E-07
False	High	Sequest HT (A2)	Unambiguous	[K].ANSEATLGTYQGDAVLGEGASESLHVK.[D]		1	1	Q5N725	Q5N725	0	3	0.7181	0	1	1	902.108337402344	2704.31045894703	1.63312027630015	0.00147215234377048	CID	MS2		40.5	83.0759184746667	71942	MSO1_030218_02.raw	0/0	3.75955867767334			0	2.993E-07
False	High	Sequest HT (A2)	Unambiguous	[K].IGPNEPSQLSIDLNAQGLAR.[Y]		1	1	Q5N725	Q5N725	0	3	0.6644	0	1	1	698.371398925781	2093.09964351734	0.519238494778073	0.000362272448001022	CID	MS2		41.355	83.280249236	72093	MSO1_030218_02.raw	0/0	4.34703397750854	175678.4453125	83.2877883911133	0	3.042E-06
False	High	Sequest HT (A2)	Unambiguous	[K].ANSEATLGTYQGDAVLGEGASESLHVK.[D]		1	1	Q5N725	Q5N725	0	3	0.5363	0	1	1	902.109680175781	2704.31448726734	3.12271511105891	0.00281492578127048	HCD	MS2	0	20.215	83.4134784941333	72189	MSO1_030218_02.raw	0/0	4.54866170883179			0	3.159E-05
False	High	Sequest HT (A2)	Unambiguous	[K].ANSEATLGTYQGDAVLGEGASESLHVK.[D]		1	1	Q5N725	Q5N725	0	3	0.5513	0	1	1	902.109680175781	2704.31448726734	3.12271511105891	0.00281492578127048	CID	MS2		31.045	83.4152120144	72191	MSO1_030218_02.raw	0/0	3.41230082511902			0	2.229E-06
False	High	Sequest HT (A2)	Unambiguous	[K].IGPNEPSQLSIDLNAQGLAR.[Y]		1	1	Q5N725	Q5N725	0	3	0.6509	0	1	1	698.371643066406	2093.10037593922	0.869160801425088	0.000606413073001022	CID	MS2		33.1	83.6262132624	72350	MSO1_030218_02.raw	0/0	3.3812403678894	615590.53125	83.6496276855469	0	6.253E-05
False	High	Sequest HT (A2)	Unambiguous	[K].ANSEATLGTYQGDAVLGEGASESLHVK.[D]		1	1	Q5N725	Q5N725	0	3	0.6054	0	1	1	902.107666015625	2704.30844478688	0.888322858920773	0.000800765625020479	CID	MS2		33.1	83.7515118213333	72444	MSO1_030218_02.raw	0/0	2.93697047233582			0	4.48E-06
False	High	Sequest HT (A2)	Unambiguous	[K].ANSEATLGTYQGDAVLGEGASESLHVK.[D]		1	1	Q5N725	Q5N725	0	3	0.5946	0	1	1	902.108337402344	2704.31045894703	1.63312027630015	0.00147215234377048	CID	MS2		33.1	84.1010469010667	72687	MSO1_030218_02.raw	0/0	2.95942616462708			0	3.997E-05
False	High	Sequest HT (A2)	Unambiguous	[K].ANSEATLGTYQGDAVLGEGASESLHVK.[D]		1	1	Q5N725	Q5N725	0	3	0.5634	0	1	1	902.106750488281	2704.30569820484	-0.127309982960198	-0.000114761718729521	CID	MS2		23.965	84.4370362605333	72950	MSO1_030218_02.raw	0/0	2.83728361129761			0	3.283E-05
False	High	Sequest HT (A2)	Unambiguous	[K].ANSEATLGTYQGDAVLGEGASESLHVK.[D]		1	1	Q5N725	Q5N725	0	3	0.4109	0	1	1	902.10791015625	2704.30917720875	1.15915828342237	0.00104490625002048	CID	MS2		33.1	84.7737424746667	73168	MSO1_030218_02.raw	0/0	2.57992959022522			0	3.212E-06
False	High	Sequest HT (A2)	Unambiguous	[K].ANSEATLGTYQGDAVLGEGASESLHVK.[D]		1	1	Q5N725	Q5N725	0	3	0.5436	0	1	1	902.108276367188	2704.31027584156	1.56541142017475	0.00141111718752048	CID	MS2		33.1	85.124293752	73403	MSO1_030218_02.raw	0/0	2.40816712379456			0	2.822E-05
False	High	Sequest HT (A2)	Unambiguous	[K].IGPNEPSQLSIDLNAQGLAR.[Y]		1	1	Q5N725	Q5N725	0	3	0.6075	0	1	1	698.372009277344	2093.10147457203	1.39404426139561	0.000972624010501022	CID	MS2		41.22	85.531522152	73678	MSO1_030218_02.raw	0/0	3.2119505405426			0	4.843E-05
False	High	Sequest HT (A2)	Unambiguous	[K].ANSEATLGTYQGDAVLGEGASESLHVK.[D]		1	1	Q5N725	Q5N725	0	3	0.4931	0	1	1	902.107482910156	2704.30789547047	0.685196290544579	0.000617660156270479	CID	MS2		40.5	85.8069141554667	73867	MSO1_030218_02.raw	0/0	2.16742086410522			0	3.175E-05
False	High	Sequest HT (A2)	Unambiguous	[K].ANSEATLGTYQGDAVLGEGASESLHVK.[D]		1	1	Q5N725	Q5N725	0	3	0.6943	0	1	1	902.108215332031	2704.31009273609	1.49770256404936	0.00135008203127048	CID	MS2		33.1	86.1506387797333	74102	MSO1_030218_02.raw	0/0	3.14261198043823			0	1.104E-05
False	High	Sequest HT (A2)	Unambiguous	[K].IGPNEPSQLSIDLNAQGLAR.[Y]		1	1	Q5N725	Q5N725	0	3	0.6278	0	1	1	698.371276855469	2093.09927730641	0.344277341454566	0.000240202135501022	CID	MS2		40.5	86.6034504565333	74412	MSO1_030218_02.raw	0/0	3.59845161437988	222723.828125	86.6013107299805	0	6.511E-06
False	High	Sequest HT (A2)	Unambiguous	[K].ANSEATLGTYQGDAVLGEGASESLHVK.[D]		1	1	Q5N725	Q5N725	0	3	0.4764	0	1	1	902.107971191406	2704.30936031422	1.22686713954776	0.00110594140627048	CID	MS2		33.1	86.8480210072	74585	MSO1_030218_02.raw	0/0	2.95835733413696			0	5.801E-06
False	High	Sequest HT (A2)	Unambiguous	[K].ANSEATLGTYQGDAVLGEGASESLHVK.[D]		1	1	Q5N725	Q5N725	0	3	0.4533	0	1	1	902.108154296875	2704.30990963063	1.42999370792396	0.00128904687502048	CID	MS2		33.1	87.1951787461333	74826	MSO1_030218_02.raw	0/0	2.13625907897949			0	1.024E-05
False	High	Sequest HT (A2)	Unambiguous	[K].ANSEATLGTYQGDAVLGEGASESLHVK.[D]		1	1	Q5N725	Q5N725	0	3	0.5544	0	1	1	902.107849121094	2704.30899410328	1.09144942729697	0.000983871093770479	CID	MS2		33.1	87.892569208	75302	MSO1_030218_02.raw	0/0	2.94173550605774			0	4.169E-05
False	High	Sequest HT (A2)	Unambiguous	[K].IGPNEPSQLSIDLNAQGLAR.[Y]		1	1	Q5N725	Q5N725	0	3	0.6	0	1	1	698.37158203125	2093.10019283375	0.781680224763334	0.000545377916751022	CID	MS2		33.1	88.1278401872	75440	MSO1_030218_02.raw	0/0	3.19857501983643			0	1.481E-05
False	High	Sequest HT (A2)	Selected	[K].AnSEATLGTYQGDAVLGEGASESLHVK.[D]	N2(Deamidated)	1	1	Q5N725	Q5N725	0	3		0.0074	2	2	902.441772460938	2705.31076412281	7.6537570334024	0.00690187760418715	CID	MS2		41.055	80.3219843232	70108	MSO1_030218_02.raw	0/0	2.69796705245972			0	1.79E-05
False	High	Sequest HT (A2)	Unambiguous	[K].GTVEVAGTNKETTTqGHDDLGKR.[C]	Q15(Deamidated)	1	1	Q5N725	Q5N725	2	4		0.0115	2	2	604.548461914063	2415.17201776625	-1.08364161814681	-0.000654295937381089	HCD	MS2	0	26.155	18.9329090381333	13459	MSO1_030218_03.raw	0/0	3.45152902603149	90722093.5	18.9934978485107	0	1.118E-05
False	High	Sequest HT (A2)	Unambiguous	[K].ANSEATLGTYQGDAVLGEGASESLHVK.[D]		1	1	Q5N725	Q5N725	0	3	0.6365	0	1	1	902.107971191406	2704.30936031422	1.22686713954776	0.00110594140627048	HCD	MS2	0	33.1	80.3199007	70106	MSO1_030218_02.raw	0/0	6.18933391571045			0	3.283E-08
False	High	Sequest HT (A2)	Unambiguous	[K].IGPNEPSQLSIDLNAQGLAR.[Y]		1	1	Q5N725	Q5N725	0	3	0.5767	0	1	1	698.371948242188	2093.10129146656	1.30656368473386	0.000911588854251022	CID	MS2		33.1	79.7240725872	69697	MSO1_030218_02.raw	0/0	3.78302717208862			0	4.326E-07
False	High	Sequest HT (A2)	Unambiguous	[K].ANSEATLGTYQGDAVLGEGASESLHVK.[D]		1	1	Q5N725	Q5N725	0	3	0.539	0	1	1	902.107482910156	2704.30789547047	0.685196290544579	0.000617660156270479	CID	MS2		33.1	73.0012826264	65044	MSO1_030218_02.raw	0/0	2.68670201301575			0	1.751E-05
False	High	Sequest HT (A2)	Unambiguous	[K].ANSEATLGTYQGDAVLGEGASESLHVK.[D]		1	1	Q5N725	Q5N725	0	3	0.519	0	1	1	902.107421875	2704.307712365	0.617487434419181	0.000556625000020479	CID	MS2		33.1	73.3475174208	65289	MSO1_030218_02.raw	0/0	3.15651369094849			0	5.505E-07
False	High	Sequest HT (A2)	Unambiguous	[K].ANSEATLGTYQGDAVLGEGASESLHVK.[D]		1	1	Q5N725	Q5N725	0	3	0.5982	0	1	1	902.107177734375	2704.30697994313	0.346652009917589	0.000312484375020479	CID	MS2		33.1	73.7903292074667	65599	MSO1_030218_02.raw	0/0	3.36347651481628			0	2.557E-06
False	High	Sequest HT (A2)	Unambiguous	[K].ANSEATLGTYQGDAVLGEGASESLHVK.[D]		1	1	Q5N725	Q5N725	0	3	0.6546	0	1	1	902.108215332031	2704.31009273609	1.49770256404936	0.00135008203127048	CID	MS2		33.1	74.1347371616	65851	MSO1_030218_02.raw	0/0	3.88267254829407			0	2.152E-07
False	High	Sequest HT (A2)	Unambiguous	[K].IGPNEPSQLSIDLNAQGLAR.[Y]		1	1	Q5N725	Q5N725	0	3	0.6423	0	1	1	698.371826171875	2093.10092525563	1.13160253141035	0.000789518541751022	CID	MS2		40.5	74.2066506821333	65885	MSO1_030218_02.raw	0/0	3.549644947052	147063.8671875	74.1997222900391	0	2.022E-06
False	High	Sequest HT (A2)	Unambiguous	[K].ANSEATLGTYQGDAVLGEGASESLHVK.[D]		1	1	Q5N725	Q5N725	0	3	0.5912	0	1	1	902.107666015625	2704.30844478688	0.888322858920773	0.000800765625020479	CID	MS2		33.1	74.475184848	66066	MSO1_030218_02.raw	0/0	2.73979902267456			0	2.489E-06
False	High	Sequest HT (A2)	Unambiguous	[K].IGPNEPSQLSIDLNAQGLAR.[Y]		1	1	Q5N725	Q5N725	0	3	0.5902	0	1	1	698.371398925781	2093.09964351734	0.519238494778073	0.000362272448001022	CID	MS2		28.81	74.7442958736	66245	MSO1_030218_02.raw	0/0	3.26820349693298	165734.203125	74.7302017211914	0	7.553E-05
False	High	Sequest HT (A2)	Unambiguous	[K].ANSEATLGTYQGDAVLGEGASESLHVK.[D]		1	1	Q5N725	Q5N725	0	3	0.5787	0	1	1	902.1083984375	2704.3106420525	1.70082913242555	0.00153318750002048	CID	MS2		33.1	74.8163991114667	66295	MSO1_030218_02.raw	0/0	2.16287779808044			0	1.056E-05
False	High	Sequest HT (A2)	Unambiguous	[K].ANSEATLGTYQGDAVLGEGASESLHVK.[D]		1	1	Q5N725	Q5N725	0	3	0.5135	0	1	1	902.107666015625	2704.30844478688	0.888322858920773	0.000800765625020479	CID	MS2		33.1	75.1598028304	66561	MSO1_030218_02.raw	0/0	2.95735478401184			0	3.039E-05
False	High	Sequest HT (A2)	Unambiguous	[K].ANSEATLGTYQGDAVLGEGASESLHVK.[D]		1	1	Q5N725	Q5N725	0	3	0.6094	0	1	1	902.107604980469	2704.30826168141	0.820614002795375	0.000739730468770479	CID	MS2		28.93	75.5254681176	66834	MSO1_030218_02.raw	0/0	3.84114551544189			0	2.534E-06
False	High	Sequest HT (A2)	Unambiguous	[K].ANSEATLGTYQGDAVLGEGASESLHVK.[D]		1	1	Q5N725	Q5N725	0	3	0.5576	0	1	1	902.107971191406	2704.30936031422	1.22686713954776	0.00110594140627048	HCD	MS2	0	33.1	76.2100860453333	67340	MSO1_030218_02.raw	0/0	5.3771538734436			0	3.918E-10
False	High	Sequest HT (A2)	Unambiguous	[K].ANSEATLGTYqGDAVLGEGASESLHVK.[D]	Q11(Deamidated)	1	1	Q5N725	Q5N725	0	3	0.0674	0	1	1	902.442077636719	2705.31167965016	7.99217817270937	0.00720705338543715	CID	MS2		43.345	76.2120528834667	67342	MSO1_030218_02.raw	0/0	3.40508818626404			0	8.815E-07
False	High	Sequest HT (A2)	Unambiguous	[K].IGPNEPSQLSIDLNAQGLAR.[Y]		1	1	Q5N725	Q5N725	0	3	0.5092	0	1	1	698.371459960938	2093.09982662281	0.606719071439827	0.000423307604251022	CID	MS2		41.43	76.2891101170667	67403	MSO1_030218_02.raw	0/0	3.25863814353943	268682.984375	76.2790908813477	0	3.27E-05
False	High	Sequest HT (A2)	Unambiguous	[R].TVPAAVPAIVFLSGGQSEEEATVNLNAMNK.[L]		1	1	Q5N725	Q5N725	0	3	0.6074	0	1	1	1019.85827636719	3057.56027584156	1.35729366574615	0.00138333385408866	HCD	MS2	31.35414	33.1	76.3456780333333	67446	MSO1_030218_02.raw	0/0	3.2551212310791			0	6.63E-06
False	High	Sequest HT (A2)	Unambiguous	[K].ANSEATLGTYQGDAVLGEGASESLHVK.[D]		1	1	Q5N725	Q5N725	0	3	0.5038	0	1	1	902.107482910156	2704.30789547047	0.685196290544579	0.000617660156270479	CID	MS2		40.5	76.5597086208	67593	MSO1_030218_02.raw	0/0	2.60183358192444			0	1.752E-06
False	High	Sequest HT (A2)	Unambiguous	[K].ANSEATLGTYQGDAVLGEGASESLHVK.[D]		1	1	Q5N725	Q5N725	0	3	0.4746	0	1	1	902.107055664063	2704.30661373219	0.211234297666792	0.000190414062520479	CID	MS2		18.73	76.8957648533333	67829	MSO1_030218_02.raw	0/0	2.35819101333618			0	2.031E-05
False	High	Sequest HT (A2)	Unambiguous	[K].IGPNEPSQLSIDLNAQGLAR.[Y]		1	1	Q5N725	Q5N725	0	3	0.6444	0	1	1	698.371520996094	2093.10000972828	0.694199648101581	0.000484342760501022	CID	MS2		42	77.0210591165333	67920	MSO1_030218_02.raw	0/0	3.60059452056885	138360.533203125	77.0087661743164	0	2.45E-06
False	High	Sequest HT (A2)	Unambiguous	[K].ANSEATLGTYQGDAVLGEGASESLHVK.[D]		1	1	Q5N725	Q5N725	0	3	0.6115	0	1	1	902.1083984375	2704.3106420525	1.70082913242555	0.00153318750002048	CID	MS2		33.1	77.2430036653333	68067	MSO1_030218_02.raw	0/0	2.59574174880981			0	5.452E-06
False	High	Sequest HT (A2)	Unambiguous	[K].IGPNEPSQLSIDLNAQGLAR.[Y]		1	1	Q5N725	Q5N725	0	3	0.607	0	1	1	698.371520996094	2093.10000972828	0.694199648101581	0.000484342760501022	HCD	MS2	42.18313	33.1	77.8726451696	68490	MSO1_030218_02.raw	0/0	3.40752816200256			0	6.609E-05
False	High	Sequest HT (A2)	Unambiguous	[K].IGPNEPSQLSIDLNAQGLAR.[Y]		1	1	Q5N725	Q5N725	0	3	0.5589	0	1	1	698.371520996094	2093.10000972828	0.694199648101581	0.000484342760501022	CID	MS2		41.16	77.8746886213333	68492	MSO1_030218_02.raw	0/0	3.98584461212158			0	3.512E-05
False	High	Sequest HT (A2)	Unambiguous	[K].ANSEATLGTYQGDAVLGEGASESLHVK.[D]		1	1	Q5N725	Q5N725	0	3	0.5605	0	1	1	902.107971191406	2704.30936031422	1.22686713954776	0.00110594140627048	CID	MS2		33.1	77.9294675024	68535	MSO1_030218_02.raw	0/0	2.47957992553711			0	2.019E-05
False	High	Sequest HT (A2)	Unambiguous	[K].IGPNEPSQLSIDLNAQGLAR.[Y]		1	1	Q5N725	Q5N725	0	3	0.5714	0	1	1	698.371643066406	2093.10037593922	0.869160801425088	0.000606413073001022	CID	MS2		33.1	78.2442895824	68742	MSO1_030218_02.raw	0/0	3.49993848800659	290960.703125	78.2438812255859	0	1.739E-05
False	High	Sequest HT (A2)	Unambiguous	[K].ANSEATLGTYQGDAVLGEGASESLHVK.[D]		1	1	Q5N725	Q5N725	0	3	0.6435	0	1	1	902.108154296875	2704.30990963063	1.42999370792396	0.00128904687502048	CID	MS2		33.1	78.2705317544	68757	MSO1_030218_02.raw	0/0	3.58667826652527			0	1.858E-06
False	High	Sequest HT (A2)	Unambiguous	[R].TVPAAVPAIVFLSGGQSEEEATVNLNAMNK.[L]		1	1	Q5N725	Q5N725	0	3	0.5787	0	1	1	1019.85791015625	3057.55917720875	0.997976365496045	0.00101712291658866	HCD	MS2	0	33.1	78.405213416	68828	MSO1_030218_02.raw	0/0	3.56289768218994			0	1.142E-05
False	High	Sequest HT (A2)	Unambiguous	[K].IGPNEPSQLSIDLNAQGLAR.[Y]		1	1	Q5N725	Q5N725	0	3	0.6205	0	1	1	698.371398925781	2093.09964351734	0.519238494778073	0.000362272448001022	CID	MS2		40.5	78.5887053968	68951	MSO1_030218_02.raw	0/0	3.31715035438538	486581.4375	78.5724182128906	0	1.534E-05
False	High	Sequest HT (A2)	Unambiguous	[K].ANSEATLGTYQGDAVLGEGASESLHVK.[D]		1	1	Q5N725	Q5N725	0	3	0.5869	0	1	1	902.107727050781	2704.30862789234	0.956031715046171	0.000861800781270479	CID	MS2		33.1	78.6161708202667	68969	MSO1_030218_02.raw	0/0	2.58845806121826			0	2.029E-05
False	High	Sequest HT (A2)	Unambiguous	[K].ANSEATLGTYQGDAVLGEGASESLHVK.[D]		1	1	Q5N725	Q5N725	0	3	0.596	0	1	1	902.107177734375	2704.30697994313	0.346652009917589	0.000312484375020479	CID	MS2		33.1	78.9524311781333	69178	MSO1_030218_02.raw	0/0	2.96584916114807			0	7.562E-06
False	High	Sequest HT (A2)	Unambiguous	[K].IGPNEPSQLSIDLNAQGLAR.[Y]		1	1	Q5N725	Q5N725	0	3	0.5942	0	1	1	698.371948242188	2093.10129146656	1.30656368473386	0.000911588854251022	HCD	MS2	69.51817	33.1	79.3712319002667	69474	MSO1_030218_02.raw	0/0	3.82141900062561			0	7.946E-05
False	High	Sequest HT (A2)	Unambiguous	[K].ANSEATLGTYQGDAVLGEGASESLHVK.[D]		1	1	Q5N725	Q5N725	0	3	0.6391	0	1	1	902.107238769531	2704.30716304859	0.414360866042987	0.000373519531270479	CID	MS2		20.245	79.6390450429333	69646	MSO1_030218_02.raw	0/0	2.66008043289185			0	8.31E-06
False	High	Sequest HT (A2)	Unambiguous	[K].ANSEATLGTYQGDAVLGEGASESLHVK.[D]		1	1	Q5N725	Q5N725	0	3	0.5271	0	1	1	902.107788085938	2704.30881099781	1.02374057117157	0.000922835937520479	CID	MS2		33.085	79.9814970261333	69857	MSO1_030218_02.raw	0/0	2.76950144767761			0	9.108E-06
False	High	Sequest HT (A2)	Unambiguous	[K].GTVEVAGTnKETTTQGHDDLGKR.[C]	N9(Deamidated)	1	1	Q5N725	Q5N725	2	3	0.0356	0	1	1	805.730590820313	2415.17721920094	1.07000582920896	0.000861416979318038	HCD	MS2	59.03333	19.405	19.0006202866667	13534	MSO1_030218_03.raw	0/0	3.65350556373596	5019873.25	18.9771461486816	0	7.524E-05
False	High	Sequest HT (A2)	Unambiguous	[K].VDKGTIEVAGTEK.[E]		1	1	P17784	P17784	1	2	0.461	0	1	1	673.861450195313	1346.71562376063	-0.417340625183734	-0.000281019687463413	HCD	MS2	0	33.1	19.0702757021333	13611	MSO1_030218_03.raw	0/0	4.10099267959595			0	2.407E-06
False	High	Sequest HT (A2)	Unambiguous	[K].VDKGTIEVAGTEK.[E]		1	1	P17784	P17784	1	2	0.5982	0	1	1	673.861450195313	1346.71562376063	-0.417340625183734	-0.000281019687463413	CID	MS2		27.15936	19.0721192677333	13613	MSO1_030218_03.raw	0/0	3.41082048416138			0	5.087E-05
False	High	Sequest HT (A2)	Unambiguous	[K].AIGSGSEGADSSLQEQYNK.[E]		1	1	Q9LSU1	Q9LSU1	0	2	0.6548	0	1	1	970.946594238281	1940.88591184656	1.39527538659547	0.00135403328124539	CID	MS2		33.1	24.4461464696	19408	MSO1_030218_03.raw	0/0	5.06507253646851	166259036.5	24.4988479614258	0	7.347E-09
False	High	Sequest HT (A2)	Unambiguous	[K].SGVADMVNTGGR.[Q]		1	1	Q6K669	Q6K669	0	2	0.4818	0	1	1	582.277465820313	1163.54765501063	0.265172385003854	0.000154270312464178	CID	MS2		17.41369	24.5157329418667	19486	MSO1_030218_03.raw	0/0	3.842533826828	53753111	24.5060691833496	0	2.479E-05
False	High	Sequest HT (A2)	Unambiguous	[R].VVLDcATADPDGR.[K]	C5(Carbamidomethyl)	1	3	Q2QNG7	Q2QZ86; Q53JY8; Q2QNG7	0	2	0.7691	0	1	1	694.8271484375	1388.647020245	-0.312811576807914	-0.000217192499956553	CID	MS2		23.59	24.5810051157333	19560	MSO1_030218_03.raw	0/0	4.5945086479187	121444840	24.631441116333	0	1.462E-06
False	High	Sequest HT (A2)	Unambiguous	[K].YLESVDVDDSKDVK.[S]		1	2	B8AEC1	B8AEC1; Q69JW2	1	2	0.5659	0	1	1	806.391479492188	1611.77568235438	0.53334024271245	0.000429812187576317	HCD	MS2	0	25.09	24.8224071426667	19841	MSO1_030218_03.raw	0/0	3.64080262184143	7851548.25	24.7955532073975	0	5.601E-06
False	High	Sequest HT (A2)	Unambiguous	[K].YLESVDVDDSKDVK.[S]		1	2	B8AEC1	B8AEC1; Q69JW2	1	2	0.5547	0	1	1	806.391479492188	1611.77568235438	0.53334024271245	0.000429812187576317	CID	MS2		34.465	24.8242573973333	19843	MSO1_030218_03.raw	0/0	3.75029397010803	7851548.25	24.7955532073975	0	1.461E-05
False	High	Sequest HT (A2)	Unambiguous	[R].TAVYNTATVTAASSPAK.[M]		1	1	Q5Z7L0	Q5Z7L0	0	2	0.5415	0	1	1	826.92822265625	1652.8491686825	0.107658050527055	8.89712500793394E-05	HCD	MS2	56.03671	36.69	24.8251259288	19844	MSO1_030218_03.raw	0/0	3.24884414672852	7331786.25	24.7978458404541	0	2.32E-06
False	High	Sequest HT (A2)	Unambiguous	[R].TAVYNTATVTAASSPAK.[M]		1	1	Q5Z7L0	Q5Z7L0	0	2	0.6776	0	1	1	826.92822265625	1652.8491686825	0.107658050527055	8.89712500793394E-05	CID	MS2		24.64	24.8267341064	19846	MSO1_030218_03.raw	0/0	4.25383377075195	7331786.25	24.7978458404541	0	1.849E-06
False	High	Sequest HT (A2)	Unambiguous	[K].TYDLNFKEENNDGSQK.[I]		1	1	Q42971	Q42971	1	3	0.4653	0	1	1	634.621154785156	1901.84891109547	-1.19059501618451	-0.000754778176997206	HCD	MS2	11.07702	6.533366	24.9392060448	19977	MSO1_030218_03.raw	0/0	4.04456424713135	951548796	25.0131816864014	0	3.222E-05
False	High	Sequest HT (A2)	Unambiguous	[K].TYDLNFKEENNDGSQK.[I]		1	1	Q42971	Q42971	1	2	0.5731	0	1	1	951.429626464844	1901.85197629969	0.421100082952483	0.000400434843868425	CID	MS2		15.02885	24.9459161362667	19984	MSO1_030218_03.raw	0/0	4.31445693969727	158585571.75	24.9992980957031	0	7.938E-06
False	High	Sequest HT (A2)	Unambiguous	[K].GALDGGLDIPHSDKR.[F]		2	3	Q8L4L4; A2WXX3	Q0JGY1; Q8L4L4; A2WXX3	1	3	0.5803	0	1	1	517.601745605469	1550.79068355641	-0.942153078728162	-0.000487027864513342	HCD	MS2	8.318759	6.075431	25.0552177946667	20100	MSO1_030218_03.raw	0/0	3.8631157875061	348785470	25.0914916992188	0	2.242E-06
False	High	Sequest HT (A2)	Unambiguous	[K].GALDGGLDIPHSDKR.[F]		2	3	Q8L4L4; A2WXX3	Q0JGY1; Q8L4L4; A2WXX3	1	2	0.5954	0	1	1	775.899536132813	1550.79179563563	-0.225049098951023	-0.000174502187405778	HCD	MS2	0	26.155	25.1082406008	20147	MSO1_030218_03.raw	0/0	4.35398530960083	22251317	25.0918521881104	0	2.82E-06
False	High	Sequest HT (A2)	Unambiguous	[R].MLSPHVLGEDHYNTAR.[G]		1	1	Q01859	Q01859	0	3	0.4847	0	1	1	613.96484375	1839.87997799	-0.360892975627825	-0.000221333333229268	HCD	MS2	0	26.53	25.1088360597333	20148	MSO1_030218_03.raw	0/0	3.92101287841797	25405858.5	25.1177520751953	0	1.12E-07
False	High	Sequest HT (A2)	Unambiguous	[K].GALDGGLDIPHSDKR.[F]		2	3	Q8L4L4; A2WXX3	Q0JGY1; Q8L4L4; A2WXX3	1	2	0.6	0	1	1	775.899536132813	1550.79179563563	-0.225049098951023	-0.000174502187405778	CID	MS2		25.92763	25.1096380434667	20149	MSO1_030218_03.raw	0/0	3.64561867713928	22251317	25.0918521881104	0	3.64E-05
False	High	Sequest HT (A2)	Unambiguous	[K].AIGSGSEGADSSLQEQYNK.[E]		1	1	Q9LSU1	Q9LSU1	0	2	0.7215	0	1	1	970.946594238281	1940.88591184656	1.39527538659547	0.00135403328124539	HCD	MS2	0	34.555	24.4444965829333	19406	MSO1_030218_03.raw	0/0	5.17351055145264	166259036.5	24.4988479614258	0	1.321E-09
False	High	Sequest HT (A2)	Unambiguous	[R].MLSPHVLGEDHYNTAR.[G]		1	1	Q01859	Q01859	0	3	0.6247	0	1	1	613.964599609375	1839.87924556813	-0.758974165398819	-0.000465473958229268	CID	MS2		17.67392	25.1106986514667	20150	MSO1_030218_03.raw	0/0	3.88729453086853	25405858.5	25.1177520751953	0	1.177E-06
False	High	Sequest HT (A2)	Unambiguous	[R].EILHIQGGQcGNQIGAK.[F]	C10(Carbamidomethyl)	2	6	Q40665; P37832	Q76FS2; Q8H7U1; P45960; Q40665; P46265; P37832	0	2	0.6327	0	1	1	911.965393066406	1822.92350950281	0.366473444406044	0.000334026406296317	HCD	MS2	31.81118	35.4	25.1284084101333	20171	MSO1_030218_03.raw	0/0	3.73212337493896	13565928.75	25.0923938751221	0	1.929E-06
False	High	Sequest HT (A2)	Unambiguous	[R].EILHIQGGQcGNQIGAK.[F]	C10(Carbamidomethyl)	2	6	Q40665; P37832	Q76FS2; Q8H7U1; P45960; Q40665; P46265; P37832	0	2	0.6124	0	1	1	911.965393066406	1822.92350950281	0.366473444406044	0.000334026406296317	CID	MS2		27.985	25.1300392906667	20173	MSO1_030218_03.raw	0/0	3.38185667991638	13565928.75	25.0923938751221	0	1.057E-06
False	High	Sequest HT (A2)	Unambiguous	[K].IVTSANNTYEAGVPnGK.[E]	N15(Deamidated)	1	2	Q0JMY8	Q0JMY8; A2WPN7	0	2	0.3026	0	1	1	868.428283691406	1735.84929075281	-0.246937959516126	-0.000214323593867638	CID	MS2		0.5100302	25.1550842093333	20199	MSO1_030218_03.raw	0/0	4.55912637710571	8785935108	25.125186920166	0	9.553E-07
False	High	Sequest HT (A2)	Unambiguous	[K].APGGAPANVAcAISK.[L]	C11(Carbamidomethyl)	1	1	Q0J8G4	Q0J8G4	0	2	0.6222	0	1	1	692.355651855469	1383.70402708094	-0.638068894675396	-0.000441449531233928	HCD	MS2	11.5672	8.135557	25.1569636269333	20201	MSO1_030218_03.raw	0/0	4.500412940979	325031264	25.1753787994385	0	5.503E-08
False	High	Sequest HT (A2)	Unambiguous	[K].LTSSNcTVAIVGR.[K]	C6(Carbamidomethyl)	1	1	P52428	P52428	0	2	0.6223	0	1	1	689.360778808594	1377.71428098719	-0.86640009090394	-0.00059682640623393	HCD	MS2	0	11.75478	25.1576692768	20202	MSO1_030218_03.raw	0/0	3.68012976646423	134866716	25.1526832580566	0	2.022E-05
False	High	Sequest HT (A2)	Unambiguous	[K].APGGAPANVAcAISK.[L]	C11(Carbamidomethyl)	1	1	Q0J8G4	Q0J8G4	0	2	0.7494	0	1	1	692.355651855469	1383.70402708094	-0.638068894675396	-0.000441449531233928	CID	MS2		7.097943	25.1584382928	20203	MSO1_030218_03.raw	0/0	3.9942524433136	325031264	25.1753787994385	0	8.389E-07
False	High	Sequest HT (A2)	Unambiguous	[K].LTSSNcTVAIVGR.[K]	C6(Carbamidomethyl)	1	1	P52428	P52428	0	2	0.6675	0	1	1	689.360778808594	1377.71428098719	-0.86640009090394	-0.00059682640623393	CID	MS2		12.24018	25.1593899725333	20204	MSO1_030218_03.raw	0/0	4.09135580062866	134866716	25.1526832580566	0	1.287E-05
False	High	Sequest HT (A2)	Unambiguous	[R].QITPDDSGIVYSKPR.[R]		1	1	Q69TH8	Q69TH8	0	3	0.6264	0	1	1	559.292785644531	1675.86380367359	-0.699039853176594	-0.000390498802062211	HCD	MS2	41.17498	8.78784	25.1949657397333	20236	MSO1_030218_03.raw	0/0	4.47357797622681	134503750	25.2287101745605	0	7.563E-07
False	High	Sequest HT (A2)	Unambiguous	[K].TVDSEELTVEER.[N]		2	2	Q7XTE8; Q6EUP4	Q7XTE8; Q6EUP4	0	2	0.482	0	1	1	703.835266113281	1406.66325559656	-0.915984868400379	-0.000644241718646299	HCD	MS2	0	25.38432	25.1956114365333	20237	MSO1_030218_03.raw	0/0	3.61283421516418	36125318	25.2522869110107	0	3.16E-05
False	High	Sequest HT (A2)	Unambiguous	[K].TVDSEELTVEER.[N]		2	2	Q7XTE8; Q6EUP4	Q7XTE8; Q6EUP4	0	2	0.6675	0	1	1	703.835266113281	1406.66325559656	-0.915984868400379	-0.000644241718646299	CID	MS2		19.57564	25.1973910181333	20239	MSO1_030218_03.raw	0/0	4.12144041061401	36125318	25.2522869110107	0	1.228E-05
False	High	Sequest HT (A2)	Unambiguous	[K].AAAVGANSQAAQSMLK.[Q]		1	2	P0C8Y9	P0DKK4; P0C8Y9	0	2	0.6332	0	1	1	759.390258789063	1517.77324094813	-0.534217773684721	-0.000405410937446504	HCD	MS2	0	23.95349	25.1983222109333	20240	MSO1_030218_03.raw	0/0	4.8780779838562	136160328	25.2230396270752	0	1.335E-08
False	High	Sequest HT (A2)	Unambiguous	[K].AAAVGANSQAAQSMLK.[Q]		1	2	P0C8Y9	P0DKK4; P0C8Y9	0	2	0.7417	0	1	1	759.390258789063	1517.77324094813	-0.534217773684721	-0.000405410937446504	CID	MS2		19.38767	25.2000259861333	20242	MSO1_030218_03.raw	0/0	5.69499588012695	136160328	25.2230396270752	0	3.919E-08
False	High	Sequest HT (A2)	Unambiguous	[R].KAEEHLSGLSADTPYSEFHHR.[F]		1	1	P31924	P31924	1	4	0.6953	0	1	1	603.539916992188	2411.13783807875	0.156274271413612	9.41996875098994E-05	HCD	MS2	0	19.05828	25.2489987906667	20296	MSO1_030218_03.raw	0/0	5.71443176269531	77324876.5	25.2454280853271	0	4.329E-09
False	High	Sequest HT (A2)	Unambiguous	[R].MLSPHVLGEDHYNTAR.[G]		1	1	Q01859	Q01859	0	4	0.4351	0	1	1	460.725708007813	1839.88100214125	0.195747072997188	9.00378125834322E-05	HCD	MS2	7.85936	10.56973	25.1150129152	20155	MSO1_030218_03.raw	0/0	4.39257097244263	30183352	25.0393924713135	0	7.398E-06
False	High	Sequest HT (A2)	Unambiguous	[K].IVVVDHELPNQGSQQR.[R]		1	1	Q43007	Q43007	0	2	0.7109	0	1	1	909.976989746094	1818.94670286219	0.559567114167355	0.000508911093902498	CID	MS2		33.145	24.4215914562667	19380	MSO1_030218_03.raw	0/0	3.39203524589539	10104496.5	24.3966579437256	0	8.324E-06
False	High	Sequest HT (A2)	Unambiguous	[K].IVVVDHELPNQGSQQR.[R]		1	1	Q43007	Q43007	0	2	0.6957	0	1	1	909.976989746094	1818.94670286219	0.559567114167355	0.000508911093902498	HCD	MS2	0	23.56	24.4197934450667	19378	MSO1_030218_03.raw	0/0	3.44989323616028	10104496.5	24.3966579437256	0	6.262E-06
False	High	Sequest HT (A2)	Unambiguous	[K].IVTSANNTYEAGVPNGK.[E]		1	2	Q0JMY8	Q0JMY8; A2WPN7	0	2	0.7958	0	1	1	867.9375	1734.86772337	1.16433796333974	0.00100998499988236	CID	MS2		39.1692	24.4079815474667	19364	MSO1_030218_03.raw	0/0	4.2552547454834			0	2.723E-07
False	High	Sequest HT (A2)	Unambiguous	[R].VNVYYNEAScGR.[F]	C10(Carbamidomethyl)	1	4	Q43594	Q43594; Q8H7U1; P45960; Q76FS3	0	2	0.7733	0	1	1	716.31884765625	1431.6304186825	-1.20160581272458	-0.000860128749916811	CID	MS2		33.1	23.8196883965333	18741	MSO1_030218_03.raw	0/0	3.74858260154724	39451104	23.8488159179688	0	2.238E-05
False	High	Sequest HT (A2)	Unambiguous	[K].AVAHQPVSVAIEAGGR.[E]		1	1	P25777	P25777	0	2	0.6966	0	1	1	781.425109863281	1561.84294309656	-1.00617790235544	-0.00078574671874776	HCD	MS2	0	40.995	23.8216363098667	18743	MSO1_030218_03.raw	0/0	2.66505146026611	100324208	23.8542594909668	0	5.52E-06
False	High	Sequest HT (A2)	Unambiguous	[K].AVAHQPVSVAIEAGGR.[E]		1	1	P25777	P25777	0	2	0.7615	0	1	1	781.425109863281	1561.84294309656	-1.00617790235544	-0.00078574671874776	CID	MS2		27.82	23.8236837296	18745	MSO1_030218_03.raw	0/0	3.27117371559143	100324208	23.8542594909668	0	3.905E-06
False	High	Sequest HT (A2)	Unambiguous	[K].AVAHQPVSVAIEAGGR.[E]		1	1	P25777	P25777	0	3	0.6289	0	1	1	521.285461425781	1561.84183101734	-1.71820730626854	-0.000894524218741329	CID	MS2		6.229922	23.8666093245333	18793	MSO1_030218_03.raw	0/0	4.77197504043579	150593462	23.8572006225586	0	1.739E-06
False	High	Sequest HT (A2)	Unambiguous	[K].GHHYIVTDDKEGLNSELEK.[H]		1	1	Q9SXP2	Q9SXP2	1	4	0.5647	0	1	1	546.769287109375	2184.0553185475	-0.656055525500323	-0.000358215624942204	HCD	MS2	15.64038	10.48274	23.8930728109333	18824	MSO1_030218_03.raw	0/0	4.25073385238647	67337959	23.9470710754395	0	6.939E-05
False	High	Sequest HT (A2)	Unambiguous	[K].GHHYIVTDDKEGLNSELEK.[H]		1	1	Q9SXP2	Q9SXP2	1	3	0.5679	0	1	1	728.690551757813	2184.05710201344	0.160528538227455	0.000116867812569884	HCD	MS2	24.58767	24.31	23.94822668	18884	MSO1_030218_03.raw	0/0	4.41540908813477	34638592.5	23.9498748779297	0	3.008E-06
False	High	Sequest HT (A2)	Unambiguous	[K].IKNEQDPSLTFR.[R]		1	1	Q9S827	Q9S827	1	3	0.5934	0	1	1	483.255828857422	1447.75293331227	-0.714885095724922	-0.000344992578069044	CID	MS2		13.78475	23.9667844085333	18903	MSO1_030218_03.raw	0/0	3.95813417434692	125593608	23.9879417419434	0	8.934E-05
False	High	Sequest HT (A2)	Unambiguous	[K].EVSHEWNVMNK.[Q]		1	2	Q69QQ6	Q69QQ6; Q07078	0	2	0.5124	0	1	1	686.8193359375	1372.631395245	-0.0110408371002191	-7.57749990043521E-06	HCD	MS2	0	30.295	24.0285085416	18964	MSO1_030218_03.raw	0/0	4.03821754455566	21412148.8125	24.0790538787842	0	8.64E-06
False	High	Sequest HT (A2)	Unambiguous	[K].IVTSANNTYEAGVPNGK.[E]		1	2	Q0JMY8	Q0JMY8; A2WPN7	0	2	0.6435	0	1	1	867.935363769531	1734.86345090906	-1.2983661693933	-0.00112624546886764	HCD	MS2	26.24409	22.375	24.0616076205333	18995	MSO1_030218_03.raw	0/0	5.19167518615723	3284043561.5	24.1724147796631	0	1.503E-08
False	High	Sequest HT (A2)	Unambiguous	[K].IVTSANNTYEAGVPNGK.[E]		1	2	Q0JMY8	Q0JMY8; A2WPN7	0	2	0.7535	0	1	1	867.936584472656	1734.86589231531	0.108893335025581	9.44576561323629E-05	CID	MS2		32.125	24.0633841130667	18997	MSO1_030218_03.raw	0/0	4.95475816726685	3284043561.5	24.1724147796631	0	2.483E-07
False	High	Sequest HT (A2)	Unambiguous	[R].LGGEVLTTENAR.[E]		1	1	Q9LD61	Q9LD61	0	2	0.5466	0	1	1	630.334106445313	1259.66093626063	1.53289947275514	0.000965465312560809	CID	MS2		30.175	24.085341524	19020	MSO1_030218_03.raw	0/0	3.97230505943298			0	7.469E-05
False	High	Sequest HT (A2)	Unambiguous	[R].AIVQAVTHYSDPK.[I]		1	2	Q69LA6	Q69LA6; Q8W3D0	0	2	0.4384	0	1	1	714.877380371094	1428.74748411219	-0.469325409272506	-0.000335273906216571	HCD	MS2	0	22.43321	24.1016677808	19036	MSO1_030218_03.raw	0/0	3.64775466918945	169109120	24.1480083465576	0	2.753E-06
False	High	Sequest HT (A2)	Unambiguous	[R].AIVQAVTHYSDPK.[I]		1	2	Q69LA6	Q69LA6; Q8W3D0	0	2	0.5742	0	1	1	714.877685546875	1428.74809446375	-0.0421321628565582	-3.0098124966571E-05	CID	MS2		23.59	24.1031907976	19038	MSO1_030218_03.raw	0/0	3.57094287872314	169109120	24.1480083465576	0	6.37E-05
False	High	Sequest HT (A2)	Unambiguous	[K].VAcIGAWHPAR.[V]	C3(Carbamidomethyl)	1	1	P35684	P35684	0	3	0.5	0	1	1	413.213195800781	1237.62503414234	-0.676955512410774	-0.000279272552108504	HCD	MS2	0	13.06906	24.1176544709333	19054	MSO1_030218_03.raw	0/0	2.88137698173523	76773930	24.1277198791504	0	3.043E-05
False	High	Sequest HT (A2)	Unambiguous	[K].VAcIGAWHPAR.[V]	C3(Carbamidomethyl)	1	1	P35684	P35684	0	3	0.6883	0	1	1	413.213195800781	1237.62503414234	-0.676955512410774	-0.000279272552108504	CID	MS2		11.03306	24.11929076	19056	MSO1_030218_03.raw	0/0	2.46815276145935	76773930	24.1277198791504	0	1.178E-05
[truncated: 25,243 more rows]
