# Supplementary material for: Pluronic F-68 Improves Callus Proliferation of Recalcitrant Rice Cultivar via Enhanced Carbon and Nitrogen Metabolism and Nutrients Uptake
Source: Front Plant Sci. 2021 Jun 2;12:667434. doi: 10.3389/fpls.2021.667434 (PMC8207202; doi:10.3389/fpls.2021.667434)
Supplement: Data Sheet 3 — Control. [file Data_Sheet_3.ZIP › Control/MSO2_030218_01_PeptideGroups.txt]

Confidence	Annotated Sequence	Modifications	Modifications in Master Proteins	Qvality PEP	Qvality q-value	# Protein Groups	# Proteins	# PSMs	Master Protein Accessions	Positions in Master Proteins	# Missed Cleavages	Theo. MH+ [Da]	Found in Sample: [S15] F15: Sample	Found in Sample: [S14] F14: Sample	Found in Sample: [S13] F13: Sample	Area: F15: Sample	Area: F14: Sample	Area: F13: Sample	XCorr Sequest HT	Confidence Sequest HT	Percolator q-Value Sequest HT	Percolator PEP Sequest HT
High	[R].EAVFSYADDPCSANYPLMQK.[L]	1xCarbamidomethyl [C11]		1.57208E-05	0	1	1	14	P14717	P14717 [560-579]	0	2306.01039518	High	High	High	2.8e8	3.9e7	9.9e7	5.19398307800293	High	0	6.945E-10
High	[R].EAPAFVEQATEQQILVTGIK.[V]	1xDeamidated [Q]		0.000623113	0	1	1	6	Q01859	Q01859 [190-209]	0	2173.13869057	High	Not Found	Not Found	1.1e7			4.53767108917236	High	0	4.727E-07
High	[K].VAFLQLAIPTGCR.[C]	1xCarbamidomethyl [C12]		0.00106137	0	1	1	6	Q84TA3	Q84TA3 [535-547]	0	1445.79333108	High	High	High	7.5e7	9.4e7	2.8e7	4.1998119354248	High	0	2.328E-06
High	[K].GGEYADKNPNFVGCVEGALGIR.[E]	1xCarbamidomethyl [C14]		1.79359E-05	0	1	1	20	Q9SXP2	Q9SXP2 [37-58]	1	2323.11355509	High	High	High	2.6e8	3.6e8	1.4e8	5.37687873840332	High	0	8.758E-10
High	[K].GGEYADKNPNFVGCVEGALGIR.[E]	1xDeamidated [N]; 1xCarbamidomethyl [C14]		0.00171111	0	1	1	2	Q9SXP2	Q9SXP2 [37-58]	1	2324.09757109	High	Not Found	Not Found				4.76790952682495	High	0	4.229E-06
High	[K].AFAGIAESSGYPFAVMPSAK.[G]			4.13847E-06	0	1	1	7	Q0DHF6	Q0DHF6 [270-289]	0	2000.97862464	High	High	High	1.3e9	1.5e9	1.0e9	6.01346921920776	High	0	2.392E-08
High	[R].QISELGIYPAVDPLDSTSR.[M]			6.97343E-06	0	1	1	11	Q01859	Q01859 [411-429]	0	2061.04987518	High	High	High	1.5e9	1.5e9	1.2e9	5.26639318466187	High	0	1.06E-08
High	[K].LVPLLTEAGAIASSAK.[T]			3.05562E-05	0	1	1	12	P55142	P55142 [92-107]	0	1540.89448446	High	High	High	2.3e8	2.8e8	1.8e8	3.64213752746582	High	0	5.199E-06
High	[K].SFGVLIPDQGIALR.[G]			0.00135136	0	1	1	8	Q6ER94	Q6ER94 [177-190]	0	1485.84238939	High	High	High	4.5e8	4.7e8	3.8e8	3.30858540534973	High	0	1.86E-06
High	[K].LCAVMLDTVGPELQVVNK.[S]	1xCarbamidomethyl [C2]		0.000415036	0	2	2	6	Q2QXR8; B8BJ39	Q2QXR8 [86-103]; B8BJ39 [86-103]	0	1986.03984498	High	High	High	1.6e8	1.7e8	2.3e8	5.54296493530273	High	0	2.299E-07
High	[R].EAPAFVEQATEQQILVTGIK.[V]			3.79508E-07	0	1	1	19	Q01859	Q01859 [190-209]	0	2172.15467457	High	High	High	2.6e8	3.8e8	2.9e8	5.86044502258301	High	0	1.506E-09
High	[K].LCAVMLDTVGPELQVVNK.[S]	1xDeamidated [N/Q]; 1xCarbamidomethyl [C2]		0.0194219	0	2	2	2	Q2QXR8; B8BJ39	Q2QXR8 [86-103]; B8BJ39 [86-103]	0	1987.02386098	High	Not Found	Not Found	6.2e7			4.14761543273926	High	0	0.0002134
High	[K].DANFYGGHGIVGAQVPLGCGLAFAQK.[Y]	1xDeamidated [Q/N]; 1xCarbamidomethyl [C19]		0.000254572	0	1	1	2	Q6Z5N4	Q6Z5N4 [158-183]	0	2648.29258241	High	Not Found	Not Found				4.35489702224731	High	0	8.921E-07
High	[K].LVVSTSCSLMHTAVDLVNETK.[L]	1xCarbamidomethyl [C7]		3.98238E-06	0	2	2	17	Q2QLY5; Q2QLY4	Q2QLY5 [323-343]; Q2QLY4 [323-343]	0	2304.15739372	High	High	High	6.7e8	4.0e8	5.3e8	5.24218654632568	High	0	6.12E-11
High	[K].DAGAVVPTSYEALETAIK.[E]			0.000453153	0	1	1	6	Q93VT8	Q93VT8 [294-311]	0	1834.94328496	High	High	High	3.7e8	3.0e8	2.8e8	3.53995394706726	High	0	8.688E-07
High	[R].VFEVSLADLQNDEDQAYR.[K]			4.67001E-06	0	1	1	15	P49397	P49397 [65-82]	0	2111.98800317	High	High	High	1.0e9	4.7e8	5.4e8	6.49433612823486	High	0	8.064E-11
High	[K].EIIAAADEVVDSIDKEDLAK.[S]			3.82735E-05	0	1	1	6	Q6ESI7	Q6ESI7 [1193-1212]	1	2144.09688485	High	High	High	1.1e8	4.0e7	3.1e8	5.16051292419434	High	0	3.369E-09
High	[K].SLPYEYVEENLGDKSDLLLASNPVHK.[S]			2.48004E-05	0	1	1	6	Q06398	Q06398 [29-54]	1	2930.47819315	High	High	High	8.1e8	7.9e8		4.2010645866394	High	0	1.392E-06
High	[K].SLPYEYVEENLGDKSDLLLASNPVHK.[S]	1xDeamidated [N]		9.16556E-05	0	1	1	4	Q06398	Q06398 [29-54]	1	2931.46220915	Not Found	High	High		1.8e8	1.1e8	4.48383808135986	High	0	3.793E-06
High	[K].DLYINGAVQMDLPGNR.[K]	1xDeamidated [N/Q]		0.0229779	0	1	1	4	Q8LJU5	Q8LJU5 [43-58]	0	1776.85850999	Not Found	Not Found	High			2.0e7	2.91436338424683	High	2.991E-05	0.0004116
High	[R].IGLAGLAVMGQNLALNIAEK.[G]			2.5947E-06	0	1	1	12	Q9LI00	Q9LI00 [6-25]	0	1996.12595755	High	High	High	1.2e7	1.1e7	7.4e6	5.05888795852661	High	0	2.855E-11
High	[K].DANFYGGHGIVGAQVPLGCGLAFAQK.[Y]	1xCarbamidomethyl [C19]		5.81742E-06	0	1	1	11	Q6Z5N4	Q6Z5N4 [158-183]	0	2647.30856641	High	High	High	5.6e8	5.2e8	4.5e8	5.44463396072388	High	0	1.196E-10
High	[R].IGLAGLAVMGQNLALNIAEK.[G]	1xDeamidated [N/Q]		3.37315E-05	0	1	1	5	Q9LI00	Q9LI00 [6-25]	0	1997.10997355	Not Found	Not Found	High				4.91027212142944	High	0	1.068E-05
High	[R].TEEIPQIIDDFR.[R]			0.00956237	0	1	1	6	Q69TH8	Q69TH8 [155-166]	0	1475.73764949	High	High	High	1.3e8	1.4e8	1.4e7	2.96893239021301	High	0	8.753E-05
High	[K].EDPLNWGAAAAEMAGSHLDEVKR.[M]			1.44776E-05	0	1	1	5	P14717	P14717 [10-32]	1	2467.16704682	High	High	High	1.3e8	1.1e8	6.7e7	5.10430192947388	High	0	6.02E-10
High	[R].VDEIPQIVDDFR.[L]			0.00205085	0	1	1	7	Q69TI0	Q69TI0 [149-160]	0	1445.72708483	High	High	High	1.8e8	1.5e8	5.8e7	3.51936888694763	High	0	3.896E-06
High	[K].NSSYFVEWIPNNVK.[S]			0.000856793	0	3	8	6	P45960; Q40665; P37832	P45960 [337-350]; Q40665 [337-350]; P37832 [337-350]	0	1696.83294682	High	High	High	1.2e8	1.3e8	1.1e8	4.29195499420166	High	0	8.307E-07
High	[K].LMDIDSEHLGIPDSEYQAIVR.[M]			2.13823E-05	0	1	1	5	P17070	P17070 [118-138]	0	2401.17040088	High	High	High	9.6e7	9.7e7	8.9e7	4.85674810409546	High	0	3.496E-08
High	[K].LMDIDSEHLGIPDSEYQAIVR.[M]	1xDeamidated [Q17]		0.00437151	0	1	1	1	P17070	P17070 [118-138]	0	2402.15441688	High	Not Found	Not Found				3.04958534240723	High	0	1.499E-05
High	[R].TTGIVLDSGDGVSHTVPIYEGYALPHAILR.[L]			2.65901E-08	0	2	2	9	Q10DV7; A3C6D7	Q10DV7 [150-179]; A3C6D7 [150-179]	0	3151.64223872	High	High	High	8.4e8	3.9e8	4.9e8	6.10133838653564	High	0	1.051E-14
High	[R].LDFEGIFR.[A]			0.0140891	0	1	1	12	Q75KR1	Q75KR1 [615-622]	0	996.5149075	High	High	High	4.7e8	2.7e8	1.4e8	3.21088242530823	High	5.91E-05	0.0007159
High	[K].GILSIPFPYQK.[S]			0.0187992	0	1	1	6	Q6L5I5	Q6L5I5 [98-108]	0	1262.71433548	High	High	High	2.0e8	3.0e7	4.6e7	2.79841375350952	High	0	0.0002017
High	[K].KVVLFGVPGAFTPTCSNQHVPGFINQAEQLK.[A]	1xCarbamidomethyl [C15]		0.000271915	0	1	1	7	Q9FR35	Q9FR35 [37-67]	1	3383.75689161	High	High	High	1.4e8	6.7e7	2.1e7	4.11599636077881	High	0	8.65E-07
High	[K].KVVLFGVPGAFTPTCSNQHVPGFINQAEQLK.[A]	1xDeamidated [Q/N]; 1xCarbamidomethyl [C15]		0.0010102	0	1	1	6	Q9FR35	Q9FR35 [37-67]	1	3384.74090761	High	Not Found	Not Found				3.71395874023438	High	0	1.113E-06
High	[K].EDPLNWGAAAAEMAGSHLDEVKR.[M]	1xDeamidated [N5]		9.26679E-05	0	1	1	2	P14717	P14717 [10-32]	1	2468.15106282	Not Found	Not Found	High				5.19125032424927	High	0	1.607E-08
High	[K].GEIVSNHDELMSNFFAQPDALAYGK.[T]			1.65175E-05	0	2	2	11	P42862; P42863	P42862 [421-445]; P42863 [421-445]	0	2753.28755576	High	High	High	6.9e7	2.9e8	3.1e8	6.29358053207397	High	0	7.571E-10
High	[K].GTVEIITPVELIK.[K]			0.00641421	0	1	1	3	P41095	P41095 [153-165]	0	1411.84065805	High	High	High	1.3e9	9.9e8	7.1e8	3.24075365066528	High	0.0001056	0.001574
High	[R].AAALLDVSPVTDVTSISEPR.[V]			4.90665E-06	0	1	1	6	A2XNR6	A2XNR6 [140-159]	0	2041.0811753	High	High	High	2.3e8	1.7e8	1.2e8	5.59826278686523	High	0	9.846E-11
High	[K].SELEQYLDESLTPR.[I]			0.0016376	0	2	2	4	Q6AVI0; B9FJG3	Q6AVI0 [616-629]; B9FJG3 [616-629]	0	1679.81227085	Not Found	High	High		2.6e7	3.7e7	3.51797008514404	High	0	2.625E-06
High	[K].LAGIEGGFFTLNPK.[E]			0.000699272	0	1	1	2	P14717	P14717 [227-240]	0	1463.78929121	Not Found	Not Found	High			6.6e7	4.28287935256958	High	0	5.779E-07
High	[R].SSISDTSADHNLMLLPDGTYGFTAGNCIR.[C]	1xCarbamidomethyl [C27]		1.22782E-05	0	1	1	3	Q8H8C7	Q8H8C7 [226-254]	0	3113.43027369	High	Not Found	High	2.4e8		1.8e8	5.61094427108765	High	0	4.495E-10
High	[R].LEDAINFYQTSNPDVAK.[L]			0.000146186	0	1	1	5	Q67IX6	Q67IX6 [224-240]	0	1924.9286975	High	High	High	8.2e7	8.1e7	3.4e7	4.75744390487671	High	0	8.707E-05
High	[K].VLQLEGIPVEPVLK.[I]			0.00138136	0	1	1	6	B9EXM2	B9EXM2 [1064-1077]	0	1533.92505635	High	High	High	1.3e8	8.6e7	6.2e7	3.63085436820984	High	0	0.0001334
High	[K].EYLPITGLADFNK.[L]			0.00122421	0	1	1	10	P37833	P37833 [70-82]	0	1480.76822138	High	High	High	1.1e9	1.3e9	1.1e9	3.99812364578247	High	0	1.566E-06
High	[K].SNYMSAGQINVPIVFR.[G]			0.0060725	0	1	1	3	Q6Z1G7	Q6Z1G7 [138-153]	0	1795.91596491	High	Not Found	High	1.5e8		3.2e7	3.55817317962646	High	0	0.0003382
High	[K].GEIVSNHDELMSNFFAQPDALAYGK.[T]	1xDeamidated [N/Q]		1.12453E-05	0	2	2	6	P42862; P42863	P42862 [421-445]; P42863 [421-445]	0	2754.27157176	High	High	High				5.49067735671997	High	0	3.818E-10
High	[R].GSDTCELVFENCFVPHENVLGEEGK.[G]	2xCarbamidomethyl [C5; C12]		1.61789E-06	0	1	1	10	Q75IM9	Q75IM9 [234-258]	0	2866.26583457	High	High	High	2.6e8	3.5e8	2.6e8	5.8588342666626	High	0	1.934E-10
High	[R].DPVPFFLAPR.[L]			0.00760011	0	1	2	11	A2XFI3	A2XFI3 [222-231]	0	1158.63060592	High	High	High	1.2e9	1.0e9	5.5e8	3.06701827049255	High	2.991E-05	0.0004502
High	[K].DFTLDPVNFPADR.[M]			0.0161442	0	1	1	4	Q653V7	Q653V7 [340-352]	0	1506.7223338	Not Found	High	High		1.0e8	5.7e7	4.28743696212769	High	0	0.0001529
High	[R].ALTVPELTQQMWDAK.[N]			0.000325944	0	3	8	11	P45960; Q40665; P37832	P45960 [283-297]; Q40665 [283-297]; P37832 [283-297]	0	1730.87818242	High	High	High	4.4e8	2.0e8	6.4e7	3.95007300376892	High	0	3.137E-05
High	[K].DKLVVSTSCSLMHTAVDLVNETK.[L]	1xCarbamidomethyl [C9]		0.00121085	0	2	2	4	Q2QLY5; Q2QLY4	Q2QLY5 [321-343]; Q2QLY4 [321-343]	1	2547.27929963	Not Found	High	High				4.76111364364624	High	0	1.538E-06
High	[K].LPLVNTLTQETAPSIFDNPIKK.[Q]			0.00325137	0	1	1	1	Q67IX6	Q67IX6 [285-306]	1	2439.34935152	Not Found	Not Found	High			2.0e7	3.27727794647217	High	0	8.869E-06
High	[K].ATSDSQVLTTITTEDLGVSGLK.[Q]			0.00109692	0	1	1	1	Q0JJV1	Q0JJV1 [111-132]	0	2236.15546229	Not Found	Not Found	High				3.77129459381104	High	0	1.29E-06
High	[K].LAGPASVAESAVPASLGVAAGPAVLEK.[V]			3.1103E-06	0	1	1	12	Q0IWL9	Q0IWL9 [104-130]	0	2432.33951509	High	High	High	1.6e8	1.1e8	6.6e7	4.69543886184692	High	0	3.916E-11
High	[K].YGVSGYPTIQWFPK.[G]			0.000612933	0	2	2	10	Q942L2; Q75M08	Q942L2 [104-117]; Q75M08 [99-112]	0	1642.82640496	High	High	High	2.6e8	2.1e8	1.7e8	4.36245679855347	High	0	4.57E-07
High	[K].LPAYSGGAAVCTFPEFLK.[S]	1xCarbamidomethyl [C11]		3.85328E-06	0	2	2	4	Q852M1; Q852M2	Q852M1 [210-227]; Q852M2 [211-228]	0	1927.96224666	Not Found	High	High		1.6e8	1.4e8	5.26382112503052	High	0	3.734E-09
High	[K].TEDLWAALEEGSGEPVK.[T]			3.31803E-05	0	1	1	11	Q6Z6L4	Q6Z6L4 [436-452]	0	1830.87559932	High	High	High	4.1e8	2.0e8	1.3e8	6.20748281478882	High	0	3.225E-09
High	[R].DMKPQTFASLVSALLYEKR.[F]			0.00262522	0	1	1	2	Q9LST7	Q9LST7 [81-99]	1	2197.16855056	Not Found	Not Found	High				3.74475502967834	High	0	6.032E-06
High	[K].LLNVSTNDILIQSTGVIGQR.[I]			3.25002E-06	0	1	1	6	B8AL33	B8AL33 [155-174]	0	2141.19245706	High	High	High	7.3e7	1.7e7		5.10434007644653	High	0	4.25E-11
High	[R].NYLNLPSEIVPATLK.[K]			0.000257384	0	1	1	6	P0DKK8	P0DKK8 [78-92]	0	1671.93159821	High	High	High	8.6e8	7.5e8	5.4e8	4.40110397338867	High	0	9.886E-08
High	[R].EEVFGPVAPLVPFKTEEDAIR.[M]			0.00183766	0	1	1	2	B9F3B6	B9F3B6 [428-448]	1	2343.22308844	Not Found	Not Found	High				4.17090225219727	High	0	3.218E-06
High	[K].ASACLLGVPLGHNSSFLQGPAFAPPR.[I]	1xCarbamidomethyl [C4]		4.30068E-06	0	1	2	7	B8AU84	B8AU84 [61-86]	0	2664.37150102	High	High	High	4.8e8	5.0e8	3.5e8	5.77555131912231	High	0	3.993E-09
High	[K].ASACLLGVPLGHNSSFLQGPAFAPPR.[I]	1xDeamidated [N/Q]; 1xCarbamidomethyl [C4]		6.00472E-05	0	1	2	5	B8AU84	B8AU84 [61-86]	0	2665.35551702	High	Not Found	High				4.54597282409668	High	0	3.406E-08
High	[R].SFDDGFPNLFINNAHDIR.[G]			0.000380124	0	1	1	7	Q6ZFT5	Q6ZFT5 [46-63]	0	2091.98827805	High	High	High	3.3e8	2.1e8	1.3e8	4.09053564071655	High	0	1.976E-07
High	[K].VQQVDTTGAGDAFVGALLR.[R]			2.21265E-06	0	1	2	15	A2WXV8	A2WXV8 [253-271]	0	1918.00286551	High	High	High	7.2e8	4.0e8	8.4e7	6.0328164100647	High	0	4.954E-11
High	[R].FGIVEGLMTTVHAITATQK.[T]			3.62737E-06	0	2	2	403	Q7FAH2; Q6K5G8	Q7FAH2 [170-188]; Q6K5G8 [170-188]	0	2017.078673	High	High	High	1.6e9	1.0e9	2.0e9	5.86113500595093	High	0	2.285E-09
High	[R].FGIVEGLMTTVHAITATQK.[T]	1xDeamidated [Q18]		0.0186974	0	2	2	5	Q7FAH2; Q6K5G8	Q7FAH2 [170-188]; Q6K5G8 [170-188]	0	2018.062689	High	Not Found	High			9.7e4	3.61457276344299	High	0	0.0002
High	[R].FGIVEGLMTTVHAITATQK.[T]	1xOxidation [M8]		3.08937E-05	0	2	2	20	Q7FAH2; Q6K5G8	Q7FAH2 [170-188]; Q6K5G8 [170-188]	0	2033.073588	High	High	High	2.2e8	1.1e7	8.1e7	4.64250373840332	High	0	4.071E-08
High	[K].MELVDAAFPLLK.[G]			0.000722693	0	1	1	10	Q7XDC8	Q7XDC8 [56-67]	0	1346.73883562	High	High	High	8.9e8	1.2e9	2.0e8	3.95880508422852	High	0	1.491E-06
High	[R].LAYGGAQEYFGITPDVSTLGK.[I]			0.00015529	0	1	1	6	Q6YZE2	Q6YZE2 [298-318]	0	2187.09682536	High	High	High	6.1e7	3.4e7	4.0e7	4.40556955337524	High	0	1.184E-07
High	[R].TGYSAQGTGSALIMPVLDNQLK.[S]			2.2618E-06	0	1	1	10	O64464	O64464 [137-158]	0	2264.15910799	High	High	High	2.6e8	2.1e8	1.7e8	5.31369304656982	High	0	3.151E-09
High	[K].GILQAAVQGELWR.[L]			0.0013738	0	1	1	18	P27934	P27934 [273-285]	0	1440.79577358	High	High	High	3.1e8	9.1e6	8.4e6	4.13904142379761	High	0	2.044E-06
High	[K].IIIDSNNNPEHFLTTNPFYDSR.[V]			4.92745E-05	0	1	2	3	Q2QYW2	Q2QYW2 [896-917]	0	2607.24740556	High	High	High		1.1e8	1.4e8	4.48428297042847	High	0	2.176E-06
High	[R].SGPYGQIFRPDNFVFGQSGAGNNWAK.[G]			5.98692E-07	0	1	1	6	Q40665	Q40665 [78-103]	0	2814.33828623	High	High	High	4.8e7	1.1e8	1.2e8	6.20982217788696	High	0	8.099E-12
High	[K].VLNLEEGGAFTTSSAEEMLK.[A]			1.51469E-06	0	1	2	12	Q69TY4	Q69TY4 [211-230]	0	2126.03217617	High	High	High	2.4e8	2.4e8	1.7e8	6.38008069992065	High	0	1.1E-11
High	[K].ESPMPDTSELFTNVYVK.[G]			0.00015529	0	1	1	6	Q6Z5N4	Q6Z5N4 [355-371]	0	1956.92592032	High	High	High	2.9e8	2.8e8	2.2e8	4.31907081604004	High	0	1.671E-07
High	[R].KEFAGAGGSPLTFQMDVPATMPIVK.[E]			0.0236087	0	1	1	2	Q852M1	Q852M1 [1312-1336]	1	2592.32004201	Not Found	Not Found	High			4.0e7	3.39637327194214	High	0	0.000302
High	[K].EEEFIFNNIPEKPVPSLLR.[G]			0.00011996	0	1	1	4	B7EA73	B7EA73 [532-550]	0	2271.20195912	Not Found	High	High		8.5e7	8.7e7	4.07803201675415	High	0	2.553E-08
High	[R].EAFVPIDLIR.[E]			0.0146369	0	1	1	6	Q00058	Q00058 [179-188]	0	1172.6673853	High	High	High	1.2e8	1.2e8	3.7e7	2.6793806552887	High	0	0.0001293
High	[R].TGPYGQIFRPDNFVFGQSGAGNNWAK.[G]			2.5947E-06	0	1	3	6	P45960	P45960 [78-103]	0	2828.35393629	High	Not Found	High			2.9e7	5.68770170211792	High	0	2.864E-11
High	[R].MSCPAMAQLLSNTLYYKR.[F]	1xCarbamidomethyl [C3]		0.00123773	0	1	1	4	O64464	O64464 [87-104]	1	2147.04461277	High	Not Found	High	2.5e7			4.22632026672363	High	0	1.599E-06
High	[K].SNYMSAGQISVPIVFR.[G]			0.000324159	0	1	1	6	Q0J0H4	Q0J0H4 [140-155]	0	1768.90506588	High	High	High	2.0e8	1.6e8	1.7e8	3.75615310668945	High	0	2.867E-06
High	[K].IIIDSNNNPEHFLTTNPFYDSR.[V]	1xDeamidated [N]		0.00221462	0	1	2	5	Q2QYW2	Q2QYW2 [896-917]	0	2608.23142156	High	High	Not Found	1.6e8			4.22340822219849	High	0.0001056	0.002163
High	[K].YINISQIPELSAINR.[S]			0.000540209	0	1	2	5	Q852M2	Q852M2 [296-310]	0	1730.94355984	High	High	High	1.5e8	2.3e8	1.2e8	4.15375900268555	High	0	1.027E-05
High	[R].MAELVDGFDGAGDVFSTK.[D]			1.29715E-05	0	1	1	7	Q10E49	Q10E49 [39-56]	0	1858.85275542	High	High	High	3.7e7	6.7e7	4.7e7	5.19681739807129	High	0	1.75E-06
High	[K].EISGTHGPVYDLADIVTYLK.[I]			6.35179E-06	0	1	2	67	Q0JMY8	Q0JMY8 [77-96]	0	2191.12812548	High	High	High	1.0e9	2.0e9	6.8e8	5.48663187026978	High	0	1.599E-08
High	[R].ELGIGIVAYSPLGR.[G]			0.00610584	0	2	4	7	A2XRZ0; Q7XQ45	A2XRZ0 [204-217]; Q7XQ45 [208-221]	0	1444.8158403	High	High	High	1.3e8	9.8e6	2.5e7	3.35820913314819	High	0	2.723E-05
High	[K].DDGTVEPFEMIDVK.[R]			0.0119625	0	1	1	3	P52428	P52428 [218-231]	0	1594.73051514	High	Not Found	High	3.0e7		1.8e7	3.35351061820984	High	0	8.944E-05
High	[K].GQGQGLLGALGNVTGAIK.[E]			0.000910133	0	1	2	5	A3AHG5	A3AHG5 [254-271]	0	1653.92824415	High	High	High	6.5e7	1.5e8	2.3e7	4.39762496948242	High	0	1.089E-06
High	[R].VDIGQVLLSVR.[C]			0.00177813	0	2	2	9	A2ZCQ7; A2Y0T4	A2ZCQ7 [129-139]; A2Y0T4 [129-139]	0	1198.71539808	High	High	High	5.0e8	4.4e8	2.5e8	4.00429677963257	High	0	3.184E-06
High	[R].IESILVSLPLTAR.[W]			0.000629994	0	1	1	6	Q7XPL2	Q7XPL2 [358-370]	0	1411.85189145	High	High	High	2.7e8	1.8e8	3.3e7	3.83086800575256	High	0	4.813E-07
High	[K].ELAITSDEALSLEELPK.[R]			4.41485E-05	0	1	1	19	P48642	P48642 [185-201]	0	1857.96916531	High	High	High	3.9e7	4.0e7	2.8e7	4.57759428024292	High	0	1.107E-08
High	[R].TIQFVDWCPTGFK.[C]	1xCarbamidomethyl [C8]		0.00413838	0	1	1	1	Q53M52	Q53M52 [340-352]	0	1598.76717585	Not Found	Not Found	High			1.3e8	4.17721939086914	High	0	1.355E-05
High	[K].VKCEEELTEAIGMALGEK.[DK]	1xCarbamidomethyl [C3]		1.54639E-05	0	1	2	19	A2XFI3	A2XFI3 [551-568]	1	2006.97730423	High	High	High	1.6e8	5.3e7	1.3e8	5.08284282684326	High	0	2.327E-07
High	[K].MELVDAAFPLLK.[G]	1xOxidation [M1]		0.00600637	0	1	1	4	Q7XDC8	Q7XDC8 [56-67]	0	1362.73375062	High	Not Found	High	4.2e7		1.8e7	3.28491139411926	High	0	2.645E-05
High	[R].FLVLNAADLAVDR.[A]			0.00115882	0	1	2	4	Q6K4E7	Q6K4E7 [52-64]	0	1416.78454018	High	Not Found	High	4.5e7		3.1e7	3.93124008178711	High	0	1.423E-06
High	[R].GEAELAQTVHDLLIK.[L]			0.000107481	0	1	1	12	Q6K4E7	Q6K4E7 [858-872]	0	1636.89046166	High	High	High	1.2e8	4.2e7	1.8e7	4.75512552261353	High	0	2.104E-08
High	[R].LNLEAAGVEVDNIGAIK.[V]			3.17539E-05	0	1	1	6	P48642	P48642 [302-318]	0	1725.93814007	Not Found	High	High		9.8e8	6.8e7	5.27146863937378	High	0	2.407E-09
High	[R].HQLLAEFDALIEADKEK.[Y]			0.000951	0	1	1	6	P30298	P30298 [44-60]	1	1970.02293223	High	Not Found	High	4.2e7		5.2e7	4.37654066085815	High	0	1.005E-06
High	[R].LANNLEELILK.[E]			0.00437151	0	1	2	10	Q01K11	Q01K11 [256-266]	0	1269.74127843	High	High	High	3.4e8	3.3e8	2.7e8	3.6559271812439	High	0	1.494E-05
High	[K].VYPLDAVYDSPEDVPEDVK.[G]			0.000152752	0	1	1	8	Q6Z0I4	Q6Z0I4 [151-169]	0	2150.01757195	High	High	High	6.3e7			4.37825632095337	High	0	4.771E-06
High	[K].LVPYNPEYQDESVLWTESK.[D]			0.000672904	0	1	1	9	Q6Z4N6	Q6Z4N6 [270-288]	0	2297.09721922	High	High	High	3.3e8	2.1e8	1.5e8	4.2270770072937	High	0	2.942E-06
High	[K].LVPYNPEYQDESVLWTESK.[D]	1xDeamidated [Q9]		0.000824488	0	1	1	1	Q6Z4N6	Q6Z4N6 [270-288]	0	2298.08123522	Not Found	Not Found	High				4.40930318832397	High	0	7.793E-07
High	[K].AYLDCHLMVTNPSDYVEPLAK.[A]	1xCarbamidomethyl [C5]		0.000274918	0	1	1	6	Q9SE42	Q9SE42 [65-85]	0	2436.15739372	High	High	High	1.1e8	7.5e7	7.8e7	5.14267921447754	High	0	7.62E-07
High	[K].EAVELPLTHPELYEDIGIRPPK.[G]			8.3945E-05	0	1	1	6	P46466	P46466 [207-228]	0	2516.33951509	High	High	High	9.1e7	2.2e7		4.06819581985474	High	0	1.351E-08
High	[R].YLSSVLFESIK.[R]			0.0102664	0	1	1	6	Q9XEA8	Q9XEA8 [305-315]	0	1285.70383031	High	High	High	4.5e7	4.3e7	5.6e7	3.05801653862	High	0	9.216E-05
High	[R].GLFPMLADPR.[H]			0.00789678	0	2	2	10	Q2QXR8; B8BJ39	Q2QXR8 [466-475]; B8BJ39 [466-475]	0	1116.58702656	High	High	High	2.3e8	1.8e8	8.1e7	3.09696197509766	High	0	0.0002683
High	[K].LVPYNPGYQDESVLWTESR.[D]			0.000138373	0	1	1	10	Q10M12	Q10M12 [275-293]	0	2253.0822379	High	High	High	3.5e8	3.2e8	2.9e8	4.58874368667603	High	0	3.346E-08
High	[R].LTSLHPEIEELLYSEVDNNEHK.[F]			6.52864E-06	0	1	1	13	P31924	P31924 [546-567]	0	2609.27295154	High	High	High	3.0e8	2.8e8	2.2e8	5.75594568252563	High	0	1.464E-10
High	[R].LTSLHPEIEELLYSEVDNNEHK.[F]	1xDeamidated [N]		4.61316E-05	0	1	1	9	P31924	P31924 [546-567]	0	2610.25696754	High	Not Found	High	1.2e8		2.2e7	4.9039511680603	High	0	1.204E-08
High	[R].LAPPLSISPEELAEASK.[A]			0.000336863	0	1	1	6	Q10G56	Q10G56 [420-436]	0	1751.94255673	High	High	High	7.8e8	7.3e8	6.1e8	4.04737949371338	High	0	5.586E-07
High	[K].YVFTIDDDCFVAK.[D]	1xCarbamidomethyl [C9]		0.00194133	0	1	1	12	Q8H8T0	Q8H8T0 [105-117]	0	1592.73012159	High	High	High		2.7e6	2.7e7	3.21405339241028	High	0	6.235E-06
High	[R].CVKPPIIYGDVSRPNPMTVFWSK.[L]	1xCarbamidomethyl [C1]		0.000121953	0	1	1	3	Q2QLY5	Q2QLY5 [523-545]	0	2691.37856027	Not Found	High	High		3.6e7	2.8e7	3.22559928894043	High	0	0.0002963
High	[R].CVKPPIIYGDVSRPNPMTVFWSK.[L]	1xDeamidated [N15]; 1xCarbamidomethyl [C1]		0.00255419	0	1	1	2	Q2QLY5	Q2QLY5 [523-545]	0	2692.36257627	Not Found	High	High				3.9024555683136	High	8.476E-05	0.0009711
High	[K].LPDATLSYFDSPDGELK.[T]			9.95263E-05	0	1	1	4	Q69TY4	Q69TY4 [77-93]	0	1867.89600041	High	High	High	4.9e8	5.3e8	1.7e8	5.23788022994995	High	0	4.618E-08
High	[K].IASFLDPDGWK.[V]			0.0106085	0	1	1	6	Q948T6	Q948T6 [267-277]	0	1248.62591438	High	High	High	6.0e8	5.8e8	3.4e8	3.36532139778137	High	0	0.00019
High	[K].TFILTPEQYIVK.[L]			0.016771	0	1	1	6	P42211	P42211 [432-443]	0	1451.81444333	High	High	High	4.4e8	1.8e8	2.7e8	3.20460557937622	High	0.001815	0.02999
High	[K].ISEEEYISAIKEEISK.[V]			0.000219488	0	1	1	3	Q2QLY5	Q2QLY5 [459-474]	1	1867.95351525	Not Found	High	High		2.7e8	3.4e7	4.76156044006348	High	0	7.4E-08
High	[K].VNGVPIELIRPEMLR.[L]	1xDeamidated [N2]		0.0035108	0	1	1	9	A2ZB00	A2ZB00 [37-51]	0	1736.97275195	High	High	High	3.3e8	2.3e8	1.4e8	2.21124625205994	High	0	0.0001194
High	[K].TVMEEDPLRPLVLGGDHSISYPVVR.[A]			0.000293647	0	1	2	4	B8AU84	B8AU84 [143-167]	0	2779.4447251	High	High	High	2.5e8	2.5e8	2.1e8	2.52609252929688	High	8.476E-05	0.001132
High	[K].GDNPDSVVPGLMAAGEAACASVHGANR.[L]	1xCarbamidomethyl [C19]		2.69301E-05	0	1	1	6	Q6ZDY8	Q6ZDY8 [411-437]	0	2623.19875787	High	High	High		2.2e7	8.0e7	5.13423776626587	High	0	1.808E-09
High	[R].VCCLSIIDPGDSDIIK.[T]	2xCarbamidomethyl [C2; C3]		0.000105725	0	1	1	5	Q9SDG6	Q9SDG6 [91-106]	0	1804.88194772	High	Not Found	High	7.9e8		5.7e8	4.49346685409546	High	0	3.074E-08
High	[K].YEVLPGWQSDISSVR.[S]			0.000453153	0	1	2	4	A2XD35	A2XD35 [434-448]	0	1735.86497517	High	High	High	2.0e8	1.4e8	1.3e8	4.09880352020264	High	0	2.691E-07
High	[K].ISPVTEITPPPIPEDLK.[T]			0.00132929	0	1	1	11	Q93VT8	Q93VT8 [323-339]	0	1846.02080703	High	High	High	4.1e8	2.0e8	2.1e8	4.18538904190063	High	0	0.000101
High	[K].ELPPYDPDWYYTR.[A]			0.0107838	0	1	1	6	P40978	P40978 [47-59]	0	1714.77476324	High	High	High	3.4e8	6.4e7		2.5633397102356	High	2.991E-05	0.0005189
High	[R].GLPTLVLIGPDGK.[T]			0.00477208	0	1	1	3	Q7Y0E8	Q7Y0E8 [276-288]	0	1279.76201389	High	Not Found	High	4.1e8		3.5e8	3.29486799240112	High	0	3.327E-05
High	[R].VPTVDVSVVDLTVR.[LI]			0.000160492	0	3	3	208	Q7FAH2; Q6K5G8; A2YQT7	Q7FAH2 [237-250]; Q6K5G8 [237-250]; A2YQT7 [237-250]	0	1498.84753428	High	High	High	7.7e8	2.4e8	4.7e8	4.23920202255249	High	0	1.324E-07
High	[K].LVSWYDNEWGYSSR.[V]			0.00180765	0	1	1	10	Q7FAH2	Q7FAH2 [312-325]	0	1761.78672487	High	High	High		1.8e7	1.2e7	3.26258301734924	High	0.0001503	0.003511
High	[K].VSEVAALFGADPR.[A]			0.0040265	0	1	1	4	Q69T51	Q69T51 [54-66]	0	1331.69539085	High	High	Not Found	6.9e7			3.13706064224243	High	0	1.296E-05
High	[R].FSPNTFQPTIVSGSWDR.[T]			3.48616E-05	0	1	1	7	P49027	P49027 [173-189]	0	1938.93445164	High	High	High	1.2e9	5.5e8	1.2e9	4.68792629241943	High	0	2.853E-09
High	[K].LGFAEVDYGFGPPK.[F]			0.000502989	0	1	1	2	Q9LGQ6	Q9LGQ6 [356-369]	0	1496.74200666	Not Found	Not Found	High			1.8e8	4.28611993789673	High	0	3.223E-07
High	[R].FSPNTFQPTIVSGSWDR.[T]	1xDeamidated [Q7]		6.20589E-05	0	1	1	1	P49027	P49027 [173-189]	0	1939.91846764	Not Found	Not Found	High				4.62706518173218	High	0	7.891E-09
High	[R].IPSAVGYQPTLATDLGGLQER.[I]	1xDeamidated [Q]		9.27863E-06	0	1	1	2	Q01859	Q01859 [348-368]	0	2187.12918851	Not Found	Not Found	High				5.73590517044067	High	0	7.422E-10
High	[K].GGTSIEDLAEKYPDMIIK.[V]			0.000204364	0	1	1	11	Q6K9N6	Q6K9N6 [164-181]	1	1979.99941959	High	High	High	3.6e8	2.8e8	2.5e8	4.83328294754028	High	0	6.576E-08
High	[K].LAEPPYLDSVDWSK.[W]			0.00184777	0	1	2	5	A2Z3C4	A2Z3C4 [122-135]	0	1619.79516433	High	High	High	1.6e8	1.1e8	5.2e7	3.69545221328735	High	0	0.0001736
High	[K].VSPNYHLYTPAEVEAVIAR.[L]			5.84206E-05	0	1	1	12	Q9LSU1	Q9LSU1 [218-236]	0	2129.1025795	High	High	High	3.3e8	4.8e8	8.1e7	4.61779642105103	High	0	2.096E-08
High	[K].LVSWYDNEWGYSTR.[V]			0.000382217	0	1	1	100	Q6K5G8	Q6K5G8 [312-325]	0	1775.80237493	High	High	High	1.5e7	1.6e7	1.6e7	4.50074338912964	High	0	6.616E-07
High	[R].DAILAEGNPAPVVVSEGANTMDVGR.[A]			9.13848E-07	0	1	1	6	Q0JMH0	Q0JMH0 [393-417]	0	2482.22422729	High	High	High	9.0e7	7.1e7	8.6e7	5.75326442718506	High	0	2.397E-10
High	[K].IGSVALADLLK.[K]			0.0086662	0	1	1	4	Q6ZHE5	Q6ZHE5 [205-215]	0	1099.67213633	High	Not Found	High	6.0e7		1.6e7	3.13805294036865	High	0	6.13E-05
High	[K].VEAMPTFVLIK.[G]			0.0229779	0	1	1	2	Q851R5	Q851R5 [95-105]	0	1247.70680727	Not Found	Not Found	High			1.9e7	2.32947063446045	High	8.476E-05	0.0008993
High	[K].MVGYALQAADILSK.[E]			0.000399384	0	1	1	6	Q0J0H4	Q0J0H4 [255-268]	0	1479.78757663	High	High	High	5.0e7	1.0e8	5.5e7	4.984299659729	High	0	2.167E-07
High	[R].IPSAVGYQPTLATDLGGLQER.[I]			4.07596E-07	0	1	1	16	Q01859	Q01859 [348-368]	0	2186.14517251	High	High	High	1.9e9	2.0e9	1.9e9	5.72131109237671	High	0	1.183E-09
High	[K].LDAGAIIHSLCFSPNR.[Y]	1xCarbamidomethyl [C11]		0.000369828	0	1	1	5	Q6L4F8	Q6L4F8 [248-263]	0	1770.89556413	High	Not Found	High	2.1e7		1.9e7	4.65081548690796	High	0	7.819E-06
High	[K].IAIDLLEPIK.[A]			0.010436	0	1	1	6	Q6ZJJ1	Q6ZJJ1 [74-83]	0	1124.69253742	High	High	High	6.3e7	1.8e7	5.3e7	3.26187348365784	High	0	8.801E-05
High	[K].IPVLETPDGPVFESNAIAR.[Y]			3.05947E-06	0	1	1	5	Q6YW46	Q6YW46 [54-72]	0	2025.06513138	High	High	High	1.2e8	9.1e7	5.6e7	4.35205030441284	High	0	6.825E-07
High	[K].KIPLYQHIANLAGNKQLVLPVPAFNVINGGSHAGNK.[L]			1.21441E-05	0	1	1	12	Q42971	Q42971 [133-168]	2	3793.10240657	High	High	High	7.1e8	1.0e8	4.0e8	4.99880886077881	High	0	4.106E-09
High	[K].KIPLYQHIANLAGNKQLVLPVPAFNVINGGSHAGNK.[L]	1xDeamidated [N/Q]		1.44776E-05	0	1	1	36	Q42971	Q42971 [133-168]	2	3794.08642257	High	High	High	7.9e7	2.5e8	6.2e8	6.0388970375061	High	0	4.012E-06
High	[K].KIPLYQHIANLAGNKQLVLPVPAFNVINGGSHAGNK.[L]	2xDeamidated [N/Q]		0.0014917	0	1	1	7	Q42971	Q42971 [133-168]	2	3795.07043857	High	High	High			4.8e8	5.6455249786377	High	0	7.147E-05
High	[R].VVDSPCCLVTGEYGWTANMER.[I]	2xCarbamidomethyl [C6; C7]		9.8439E-05	0	2	3	10	Q0J4P2; Q07078	Q0J4P2 [565-585]; Q07078 [565-585]	0	2444.06792709	High	High	High	6.8e7	6.3e7		4.50596761703491	High	0	1.791E-08
High	[K].SSILVPGEPEAFYVGPPSR.[E]			0.0009937	0	1	1	2	Q6ESI7	Q6ESI7 [1040-1058]	0	2002.02801763	Not Found	Not Found	High			1.5e8	2.82834196090698	High	0	3.653E-05
High	[K].IPVLETPEGAVFESNAIAR.[Y]			0.000126039	0	1	1	5	Q5Z627	Q5Z627 [54-72]	0	2013.06513138	High	High	High	8.0e7	3.0e7	6.0e7	4.1428747177124	High	0	2.776E-08
High	[K].DAAAAAEIPLLTPYK.[M]			0.000415036	0	1	1	6	Q69TH8	Q69TH8 [8-22]	0	1543.83663525	High	High	High	1.1e8	7.1e7	5.8e7	4.14104986190796	High	0	0.0001123
High	[R].AIQDCGFEHPSEVQHECIPQAILGMDVICQAK.[S]	3xCarbamidomethyl [C5; C17; C29]		0.0159695	0	1	2	2	Q0JM17	Q0JM17 [65-96]	0	3680.69641834	Not Found	Not Found	High			3.6e7	3.25335288047791	High	0	0.0001502
High	[K].EVLPPSLTSSSEPPPLFDGTTR.[L]			0.000643985	0	1	1	9	A1XBB7	A1XBB7 [14-35]	0	2327.17653212	High	High	High		2.4e6	4.4e7	4.20139360427856	High	0	1.06E-06
High	[R].TLANMEDPINQILK.[K]			0.00086151	0	1	1	6	O04226	O04226 [375-388]	0	1599.84106867	High	High	High	1.3e8	2.7e7	1.1e8	4.54865884780884	High	0	0.0001149
High	[R].IGTGAPVYLAAVLEYLAAEVLELAGNAAR.[D]			0.0001317	0	1	2	22	A2Y5G8	A2Y5G8 [55-83]	0	2915.58768408	High	High	High	2.5e6	6.6e5	3.3e6	4.45459604263306	High	0	6.121E-07
High	[K].AGEQFGSVFPHLITQDLPNLVAVK.[D]			0.0009937	0	1	1	2	Q6AV34	Q6AV34 [109-132]	0	2580.38204861	Not Found	High	High		2.7e7		5.09470367431641	High	0	1.082E-06
High	[K].AGEQFGSVFPHLITQDLPNLVAVK.[D]	1xDeamidated [N/Q]		0.00727462	0	1	1	2	Q6AV34	Q6AV34 [109-132]	0	2581.36606461	Not Found	Not Found	High			2.0e7	3.66324138641357	High	0	3.704E-05
High	[K].ELQGVVFDDVPEALK.[H]			9.21604E-05	0	1	2	6	B8BKI7	B8BKI7 [390-404]	0	1658.8635782	High	High	High	2.6e8	2.6e8	1.1e8	3.99932909011841	High	0	1.604E-08
High	[K].TGATTESYDDFLASLPENDCR.[Y]	1xCarbamidomethyl [C20]		2.05758E-05	0	1	1	4	Q9AY76	Q9AY76 [52-72]	0	2362.01396008	Not Found	High	High		1.2e8	4.1e7	4.79493284225464	High	0	1.12E-09
High	[K].KGAIPALPTVAVAQELISK.[A]			1.75682E-06	0	1	1	22	Q0J8G4	Q0J8G4 [315-333]	1	1906.13717419	High	High	High	7.0e7	1.1e8	2.9e7	5.08707237243652	High	0	1.099E-08
High	[K].AAVAWEAAKPLVIEEVEVAPPQAMEVR.[V]			1.71649E-05	0	1	1	36	Q2R8Z5	Q2R8Z5 [12-38]	0	2903.53354006	High	High	High	1.5e9	2.1e9	1.1e9	5.85642051696777	High	0	8.141E-10
High	[K].AAVAWEAAKPLVIEEVEVAPPQAMEVR.[V]	1xDeamidated [Q22]		0.000301822	0	1	1	4	Q2R8Z5	Q2R8Z5 [12-38]	0	2904.51755606	Not Found	High	High			3.0e7	5.88960266113281	High	0	2.172E-05
High	[K].AAVAWEAAKPLVIEEVEVAPPQAMEVR.[V]	1xOxidation [M24]		0.0005227	0	1	1	4	Q2R8Z5	Q2R8Z5 [12-38]	0	2919.52845506	High	High	High	8.2e7	1.2e8	9.4e7	5.69658899307251	High	0	5.142E-07
High	[K].HSEFISYPISLWTEK.[T]			3.52467E-05	0	2	3	18	Q0J4P2; Q07078	Q0J4P2 [199-213]; Q07078 [199-213]	0	1836.91667638	High	High	High	3.2e7	1.0e8	7.8e7	4.88997936248779	High	0	2.852E-06
High	[R].IGTGAPVYLAAVLEYLAAEVLELAGNAAR.[D]	1xDeamidated [N26]		0.00482466	0	1	2	6	A2Y5G8	A2Y5G8 [55-83]	0	2916.57170008	High	High	High	5.0e5	6.9e5		3.99257683753967	High	8.476E-05	0.0008051
High	[R].DNLTLWTSDLTEDGGDEVKEASK.[G]			0.000612933	0	1	1	1	Q6ZKC0	Q6ZKC0 [227-249]	1	2523.17329704	Not Found	Not Found	High				3.87973403930664	High	0	4.586E-07
High	[K].MLNSDSAVIAETGDSWFNCQK.[L]	2xDeamidated [N3; N18]; 1xCarbamidomethyl [C19]		0.000298525	0	1	2	1	A2XFI3	A2XFI3 [420-440]	0	2375.01660353	High	Not Found	Not Found				4.16984748840332	High	0	1.287E-07
High	[K].MLNSDSAVIAETGDSWFNCQK.[L]	1xCarbamidomethyl [C19]		1.37793E-05	0	1	2	15	A2XFI3	A2XFI3 [420-440]	0	2373.04857153	High	High	High	5.3e8	5.3e8	4.2e8	5.84720945358276	High	0	1.179E-09
High	[R].FVYAHFPINASITNSNTAIEIR.[N]			7.08029E-05	0	1	1	5	P49210	P49210 [93-114]	0	2478.27758359	Not Found	High	High			3.8e7	5.2119140625	High	0	9.981E-09
High	[R].FVYAHFPINASITNSNTAIEIR.[N]	1xDeamidated [N]		0.0021195	0	1	1	6	P49210	P49210 [93-114]	0	2479.26159959	Not Found	High	High		1.5e7		3.63009262084961	High	0	4.129E-06
High	[K].WFALQATSDIPGNVANVQK.[L]			9.38112E-06	0	1	1	4	B7EA73	B7EA73 [766-784]	0	2059.06071472	High	Not Found	High	1.2e8		6.9e7	5.5296049118042	High	0	2.776E-10
High	[R].TVQFVDWCPTGFK.[C]	1xCarbamidomethyl [C8]		0.00184777	0	1	1	5	P28752	P28752 [340-352]	0	1584.75152579	High	High	High	1.7e8	1.4e8	3.2e7	4.24505233764648	High	0	1.979E-05
High	[R].QGDVFVAPAGTINYLANTDGR.[R]			6.35179E-06	0	1	1	9	Q75GX9	Q75GX9 [191-211]	0	2179.07782124	High	High	High	4.7e8	4.4e8	7.2e7	6.05524253845215	High	0	1.392E-10
High	[R].QGDVFVAPAGTINYLANTDGR.[R]	1xDeamidated [N]		8.08818E-06	0	1	1	2	Q75GX9	Q75GX9 [191-211]	0	2180.06183724	Not Found	Not Found	High			2.1e8	6.2319130897522	High	0	5.743E-10
High	[K].VPPQTSAIITNDGVGINPQQSAGNVFLK.[H]			9.78999E-05	0	1	1	11	Q94DM8	Q94DM8 [55-82]	0	2865.51049638	High	High	High	2.3e8	5.5e7	8.7e7	5.63654708862305	High	0	5.429E-08
High	[K].VPPQTSAIITNDGVGINPQQSAGNVFLK.[H]	1xDeamidated [Q/N]		0.00023703	0	1	1	15	Q94DM8	Q94DM8 [55-82]	0	2866.49451238	Not Found	High	High		1.2e8	2.1e7	4.810622215271	High	0	9.988E-07
High	[K].KLDGQLGGLLSEASAEEDFTGK.[A]			2.81752E-06	0	1	1	19	Q6K669	Q6K669 [135-156]	1	2265.12449654	High	High	High	2.5e8	3.2e8	4.6e7	5.92325353622437	High	0	6.969E-08
High	[K].MLNSDSAVIAETGDSWFNCQK.[L]	1xDeamidated [N3]; 1xCarbamidomethyl [C19]		0.000424253	0	1	2	3	A2XFI3	A2XFI3 [420-440]	0	2374.03258753	High	Not Found	Not Found	4.4e7			3.84608197212219	High	0	2.388E-07
High	[K].KLDGQLGGLLSEASAEEDFTGK.[A]	1xDeamidated [Q5]		0.0103792	0	1	1	1	Q6K669	Q6K669 [135-156]	1	2266.10851254	High	Not Found	Not Found				4.30146932601929	High	0	6.951E-05
High	[R].EVDELLNAQQESAFLAGPEK.[S]			5.35736E-06	0	1	1	10	Q75GX9	Q75GX9 [505-524]	0	2188.07681813	High	High	High	3.1e8	3.5e8	2.5e8	6.1951379776001	High	0	7.925E-10
High	[R].EGNFDLVGNNMPVFFIR.[D]			0.0001317	0	1	2	6	A2YH64	A2YH64 [130-146]	0	1968.96364332	High	High	High	1.5e8	2.4e7	8.1e7	5.45998668670654	High	0	3.016E-08
High	[K].THVDILSDFTPDFGAK.[L]			0.000833592	0	1	1	4	Q9LDN2	Q9LDN2 [275-290]	0	1762.8646408	Not Found	High	High		8.1e7	5.2e7	4.95444107055664	High	0	8.35E-07
High	[K].NSWGADWGDNGYFK.[M]			0.00123773	0	1	1	4	P25778	P25778 [329-342]	0	1616.67644622	High	High	Not Found	4.6e7	2.2e7		4.1471004486084	High	0	1.602E-06
High	[K].NSWGADWGDNGYFK.[M]	1xDeamidated [N10]		0.00263966	0	1	1	5	P25778	P25778 [329-342]	0	1617.66046222	High	High	High	9.3e7	9.1e7	2.0e7	3.16915106773376	High	0	0.0001077
High	[K].IGSTMFEIFK.[Q]			0.0251927	0	1	1	6	Q6ZL94	Q6ZL94 [316-325]	0	1172.60200788	High	High	High	2.1e8	1.1e8	1.3e8	3.09817385673523	High	0.0001056	0.001671
High	[R].HAGDLGNVTAGEDGVANIHVVDSQIPLTGPNSIIGR.[A]			0.00559367	0	1	1	1	Q0DRV6	Q0DRV6 [79-114]	0	3593.8306609	Not Found	Not Found	High			1.6e7	3.9873206615448	High	0	2.321E-05
High	[K].LAVNLIPFPR.[L]			0.00321591	0	3	8	6	P45960; Q40665; P37832	P45960 [253-262]; Q40665 [253-262]; P37832 [253-262]	0	1139.69354053	High	High	High	5.6e8	4.7e8		3.15268063545227	High	0	8.719E-06
High	[K].GWSLNLGELAR.[I]			0.00574894	0	1	1	13	Q9LI00	Q9LI00 [353-363]	0	1215.64804681	High	High	High	3.1e8	2.5e8	8.9e7	3.74215388298035	High	0	2.67E-05
High	[R].LNVLGILSSCQDK.[D]	1xCarbamidomethyl [C10]		0.00634437	0	1	1	2	Q6K4E7	Q6K4E7 [735-747]	0	1446.76209045	Not Found	Not Found	High			1.7e7	3.49220252037048	High	0	2.912E-05
High	[R].CTADGVYFAEAAADCSLEDVR.[F]	2xCarbamidomethyl [C1; C15]		7.86908E-06	0	1	1	8	Q9LGQ6	Q9LGQ6 [90-110]	0	2319.98563723	High	High	High		3.4e7	1.7e7	5.59444236755371	High	0	2.03E-10
High	[R].EVLGPVMFPALR.[L]			0.0258832	0	1	1	6	Q7FAY6	Q7FAY6 [211-222]	0	1328.73950436	High	High	High	1.2e8	6.3e7	4.6e7	3.22833847999573	High	2.991E-05	0.0004506
High	[R].QAITAAGSGCMAALDAEHYLQEVGAQEGK.[A]	1xCarbamidomethyl [C10]		1.24979E-06	0	1	1	1	Q6ZFU6	Q6ZFU6 [301-329]	0	2976.38259528	Not Found	Not Found	High				6.54729080200195	High	0	7.785E-12
High	[R].LVSQVISSLTASLR.[F]			0.00216654	0	1	1	4	Q53M52	Q53M52 [230-243]	0	1473.86351871	Not Found	High	High				3.08804321289063	High	0	4.328E-06
High	[R].LLDLLCENLGLEK.[G]	1xCarbamidomethyl [C6]		0.00692503	0	1	2	2	A2Z1W9	A2Z1W9 [133-145]	0	1529.82435632	Not Found	Not Found	High				3.06890416145325	High	0.0001056	0.001297
High	[K].IMLLPEEDPNATHIMIATGTGVAPFR.[G]			0.000476112	0	1	1	4	P41345	P41345 [218-243]	0	2794.42663223	High	High	Not Found	4.0e7	2.3e7		3.28037023544312	High	0	2.932E-07
High	[K].IMLLPEEDPNATHIMIATGTGVAPFR.[G]	1xDeamidated [N10]		0.00624103	0	1	1	1	P41345	P41345 [218-243]	0	2795.41064823	Not Found	Not Found	High			1.5e7	2.64078497886658	High	0	2.811E-05
High	[K].ILHTISVPGQIQFFFAPGGR.[N]			0.0139364	0	1	1	5	Q75GX9	Q75GX9 [219-238]	0	2185.19166934	High	High	High	6.7e7		8.9e7	3.9688823223114	High	2.991E-05	0.0004883
High	[R].DNWQELIQSIK.[A]			0.0163209	0	1	1	6	Q9SE42	Q9SE42 [100-110]	0	1373.70595551	High	High	High	1.1e8	1.0e8	3.2e7	3.61282205581665	High	2.991E-05	0.0005692
High	[K].DAADATLAAYQAAQDIAMK.[E]			5.33472E-07	0	1	1	9	Q84J55	Q84J55 [154-172]	0	1937.92731729	High	High	High	1.7e8	1.2e8	7.3e7	5.84080648422241	High	0	6.017E-09
High	[R].ALVFFYPLAGR.[I]			0.00454246	0	1	1	10	Q9LGQ6	Q9LGQ6 [67-77]	0	1253.70410519	High	High	High	1.4e8	9.4e7	7.4e7	3.4163670539856	High	0	1.628E-05
High	[R].ILGHEAGGIVESVGEGVTELAPGDHVLPVFTGECK.[E]	1xCarbamidomethyl [C34]		2.06795E-09	0	1	1	31	Q0ITW7	Q0ITW7 [66-100]	0	3573.78937331	High	High	High	1.1e9	3.2e8	6.2e9	6.74517917633057	High	0	5.036E-16
High	[K].LDDVIDLVIPR.[G]			0.00203962	0	1	2	6	O04226	O04226 [480-490]	0	1267.72562837	High	High	High	7.5e7	3.9e7	3.8e7	3.81399917602539	High	0	4.737E-06
High	[K].MFVLDEADEMLSR.[G]			0.00066922	0	2	5	5	Q6Z2Z4; P35683	Q6Z2Z4 [186-198]; P35683 [186-198]	0	1555.71309101	High	High	High	1.6e8	1.5e8	1.7e8	4.93280267715454	High	0	5.971E-07
High	[R].SGPFGQIFRPDNFVFGQSGAGNNWAK.[G]	1xDeamidated [Q/N]		5.21224E-06	0	1	2	16	P37832	P37832 [78-103]	0	2799.32738763	Not Found	High	High		5.0e7	8.7e6	6.52974653244019	High	0	3.519E-09
High	[K].EVAVNEFLPAEDAINAIK.[Y]			3.42919E-05	0	1	1	6	A2X8Q3	A2X8Q3 [181-198]	0	1943.0120332	High	High	High	1.0e8	8.5e7	9.2e7	4.63356971740723	High	0	1.022E-05
High	[K].QGLIPYVNLNHYDLPLALQK.[K]			0.000408254	0	1	1	4	Q75I94	Q75I94 [155-174]	0	2309.2652281	High	High	High	3.1e7	4.4e7	1.3e8	4.39415407180786	High	0	3.328E-05
High	[R].ELPTADSYQEPVAPVTSGAIDDDLEELQR.[Q]			0.000460681	0	1	1	2	Q6K6K7	Q6K6K7 [385-413]	0	3158.50117279	Not Found	High	Not Found		4.6e7		5.23000001907349	High	0	2.761E-07
High	[R].ELPTADSYQEPVAPVTSGAIDDDLEELQR.[Q]	1xDeamidated [Q]		0.011327	0	1	1	4	Q6K6K7	Q6K6K7 [385-413]	0	3159.48518879	High	Not Found	High			1.5e7	4.4361515045166	High	0	0.00014
High	[R].VYSSYLELDLNEVEPCISGPK.[R]	1xCarbamidomethyl [C16]		3.19288E-05	0	1	1	11	Q6YZX6	Q6YZX6 [358-378]	0	2412.16391882	High	High	High	5.9e6	2.4e7	6.2e7	4.95108079910278	High	0	2.317E-08
High	[R].VYSSYLELDLNEVEPCISGPK.[R]	1xDeamidated [N11]; 1xCarbamidomethyl [C16]		0.000399384	0	1	1	1	Q6YZX6	Q6YZX6 [358-378]	0	2413.14793482	High	Not Found	Not Found				4.52136421203613	High	0	2.141E-07
High	[K].VPIPTGQVYAINDALSAEGAADDYETCLK.[Q]	1xCarbamidomethyl [C27]		3.09716E-07	0	1	2	5	A2Z3C4	A2Z3C4 [166-194]	0	3081.47212171	High	Not Found	High	5.0e7		1.4e8	6.56864500045776	High	0	6.587E-13
High	[K].VPIPTGQVYAINDALSAEGAADDYETCLK.[Q]	1xDeamidated [N/Q]; 1xCarbamidomethyl [C27]		3.09327E-06	0	1	2	8	A2Z3C4	A2Z3C4 [166-194]	0	3082.45613771	High	High	Not Found		9.2e7		6.23094940185547	High	0	3.442E-10
High	[R].SGPFGQIFRPDNFVFGQSGAGNNWAK.[G]			6.24799E-06	0	1	2	4	P37832	P37832 [78-103]	0	2798.34337163	High	Not Found	Not Found	1.9e7			5.57721328735352	High	0	1.359E-10
High	[K].APMIDNPDFKDDPYIYAFDSLK.[Y]			1.11224E-05	0	1	1	6	Q9SLY8	Q9SLY8 [302-323]	1	2575.20611766	Not Found	High	High		2.1e8	1.6e8	5.76775503158569	High	0	3.767E-10
High	[K].TSAVGAELAHSFSSNENTLTFGTQHALDELTTVK.[A]	1xDeamidated [N/Q]		3.62737E-06	0	1	1	3	Q6L5I5	Q6L5I5 [199-232]	0	3577.72927549	Not Found	Not Found	High				5.8225998878479	High	0	4.559E-10
High	[K].VVLFGVPGAFTPTCSNQHVPGFINQAEQLK.[A]	1xCarbamidomethyl [C14]		0.000180112	0	1	1	8	Q9FR35	Q9FR35 [38-67]	0	3255.66192865	High	High	High	9.8e8	7.9e8		3.58972024917603	High	0	5.25E-08
High	[K].VYPLDAVFDSPEDVPDDVK.[A]			7.43907E-05	0	1	1	4	Q6H5J0	Q6H5J0 [147-165]	0	2120.00700729	Not Found	High	High		8.4e6	2.0e7	4.81738424301147	High	0	1.098E-08
High	[K].DAPMFVCGVNEDKYTSDIDIVSNASCTTNCLAPLAK.[V]	3xCarbamidomethyl [C7; C26; C30]		3.89093E-05	0	1	1	10	A2YQT7	A2YQT7 [129-164]	1	3976.80715034	High	High	Not Found	3.8e8	4.2e8		5.20024156570435	High	0	3.475E-09
High	[K].DAPMFVCGVNEDKYTSDIDIVSNASCTTNCLAPLAK.[V]	1xDeamidated [N]; 3xCarbamidomethyl [C7; C26; C30]		0.000819973	0	1	1	31	A2YQT7	A2YQT7 [129-164]	1	3977.79116634	High	High	High	1.6e7	4.5e7	3.4e8	4.9721417427063	High	0	2.472E-06
High	[K].DAPMFVCGVNEDKYTSDIDIVSNASCTTNCLAPLAK.[V]	1xDeamidated [N]; 3xCarbamidomethyl [C7; C26; C30]; 1xOxidation [M4]		0.0135617	0	1	1	2	A2YQT7	A2YQT7 [129-164]	1	3993.78608134	High	Not Found	Not Found	3.3e7			3.9690854549408	High	0.0004742	0.00837
High	[K].TVPASAVHYGGVAEYDAHNLFGFLEAR.[A]			4.43916E-05	0	1	1	2	Q653V7	Q653V7 [479-505]	0	2891.41111676	Not Found	Not Found	High				3.9722044467926	High	0	4.354E-09
High	[K].DSYLILDTLPSEYDSR.[V]			0.000534309	0	1	1	6	P46465	P46465 [146-161]	0	1886.90181404	High	High	High	2.5e7	4.2e7		3.95284533500671	High	0	3.721E-05
High	[K].LAPFNPEYPDESVLWTESGDVGK.[S]			0.000127431	0	1	1	17	Q10M12	Q10M12 [106-128]	0	2550.20347507	High	High	High	3.3e8	2.6e8	8.7e7	5.60516929626465	High	0	4.623E-06
High	[K].LAPFNPEYPDESVLWTESGDVGK.[S]	1xDeamidated [N5]		0.00115882	0	1	1	3	Q10M12	Q10M12 [106-128]	0	2551.18749107	High	Not Found	High	9.6e7		1.6e8	4.64664936065674	High	0	1.424E-06
High	[K].GQLTSEAGIVESLAPLVK.[E]			5.14878E-05	0	1	1	8	Q75M08	Q75M08 [264-281]	0	1812.01130497	High	High	High	1.4e8	8.1e7	8.9e7	4.74924516677856	High	0	7.714E-09
High	[K].TSAVGAELAHSFSSNENTLTFGTQHALDELTTVK.[A]			2.6703E-07	0	1	1	2	Q6L5I5	Q6L5I5 [199-232]	0	3576.74525949	Not Found	Not Found	High				6.28217649459839	High	0	5.043E-13
High	[R].AIFVDLEPTVIDEVR.[T]			0.00102136	0	1	1	7	P28752	P28752 [65-79]	0	1715.92142741	High	High	High	9.9e7	1.0e8	5.4e7	4.34210205078125	High	0	3.697E-05
High	[R].LITEVIGTPTDDELGFIR.[N]			0.00217846	0	1	1	2	Q10N20	Q10N20 [248-265]	0	1989.05389798	Not Found	Not Found	High				3.03373336791992	High	0	8.078E-06
High	[K].IQIDDDSELIDEDSLLTEDDLKKPELPVVGDCEVGATR.[K]	1xCarbamidomethyl [C32]		1.33326E-05	0	1	4	3	A2XYW4	A2XYW4 [155-192]	1	4242.04934803	High	Not Found	High	3.2e8		1.8e8	4.41432857513428	High	0	5.181E-10
High	[K].IQIDDDSELIDEDSLLTEDDLKKPELPVVGDCEVGATR.[K]	1xDeamidated [Q2]; 1xCarbamidomethyl [C32]		0.00692503	0	1	4	2	A2XYW4	A2XYW4 [155-192]	1	4243.03336403	Not Found	Not Found	High				4.41573238372803	High	0.0001295	0.002589
High	[K].GILGYVEEDLVSTDFQGDSR.[S]			4.99445E-07	0	1	1	700	Q6K5G8	Q6K5G8 [274-293]	0	2200.04043261	High	High	High	9.4e8	2.9e8	1.1e9	7.11506605148315	High	0	1.775E-10
High	[K].GILGYVEEDLVSTDFQGDSR.[S]	1xDeamidated [Q16]		0.000121953	0	1	1	32	Q6K5G8	Q6K5G8 [274-293]	0	2201.02444861	High	High	High		1.2e6	2.3e7	5.46551752090454	High	0	2.623E-08
High	[R].EMQAKPDLIIGNYSDGNLVATLLAHK.[L]			1.53142E-06	0	1	1	7	P30298	P30298 [398-423]	0	2811.47093982	High	High	High	6.2e7	1.0e8		6.54480743408203	High	0	1.117E-11
High	[R].RVPTDNSDLGESALQTEPVIEQVFLTK.[S]			0.00266878	0	1	1	2	Q0JKD0	Q0JKD0 [208-234]	1	2986.53677059	Not Found	Not Found	High			1.6e7	4.76872396469116	High	0	6.259E-06
High	[K].NWDYTGLIDAIHNSDGNCWTK.[K]	1xCarbamidomethyl [C18]		5.59801E-06	0	2	2	19	Q0DHF6; A2Y5L9	Q0DHF6 [528-548]; A2Y5L9 [528-548]	0	2480.09354786	High	High	High	9.4e8	8.1e8	1.3e9	5.67686700820923	High	0	5.907E-09
High	[K].NWDYTGLIDAIHNSDGNCWTK.[K]	1xDeamidated [N]; 1xCarbamidomethyl [C18]		5.17714E-05	0	2	2	13	Q0DHF6; A2Y5L9	Q0DHF6 [528-548]; A2Y5L9 [528-548]	0	2481.07756386	High	High	High	7.9e7	7.6e7	2.5e7	5.02638387680054	High	0	5.767E-09
High	[K].SAWSEAYDHLVAAIK.[Q]			4.41485E-05	0	1	1	29	O04986	O04986 [145-159]	0	1660.83294682	High	High	High	1.7e8	1.4e8	1.3e8	5.1615686416626	High	0	4.344E-09
High	[R].VLAVNLVGPFLGTK.[H]			0.00103263	0	1	1	6	Q7FAE1	Q7FAE1 [121-134]	0	1427.86206225	High	High	High	2.7e7	3.9e7		3.53237628936768	High	0	1.161E-06
High	[K].VLCEGEWLSLNGSTGEVILGK.[L]	1xCarbamidomethyl [C3]		0.000340584	0	1	1	6	Q75KR1	Q75KR1 [503-523]	0	2261.14820927	Not Found	High	High		1.7e7	2.0e7	4.46152782440186	High	0	1.364E-06
High	[K].VAPALAAGCTAVLKPSELASVTCLELADVCK.[E]	3xCarbamidomethyl [C9; C23; C30]		3.58774E-06	0	1	1	5	B3VMC0	B3VMC0 [172-202]	0	3214.65201774	High	High	High		7.5e7	4.0e7	6.15382480621338	High	0	1.291E-10
High	[K].CEEELTEAIGMALGEK.[DK]	1xCarbamidomethyl [C1]		9.31783E-05	0	1	2	12	A2XFI3	A2XFI3 [553-568]	0	1779.8139274	High	High	High	4.2e7	1.4e8	5.9e7	4.52263259887695	High	0	2.533E-06
High	[K].LGSSEQIKEISGTHGPVYDLADIVTYLK.[I]			1.07029E-05	0	1	1	11	Q0JMY8	Q0JMY8 [69-96]	1	3033.57790714	High	High	High	2.4e7	1.9e8	7.1e7	5.62268114089966	High	0	3.526E-10
High	[K].LGSSEQIKEISGTHGPVYDLADIVTYLK.[I]	1xDeamidated [Q6]		0.000284128	0	1	1	3	Q0JMY8	Q0JMY8 [69-96]	1	3034.56192314	High	Not Found	High				5.01877164840698	High	0	1.176E-07
High	[R].AAIPVVQVDPSFEGLAGGAGSLVK.[W]			0.00058659	0	1	1	4	Q6Z4A7	Q6Z4A7 [235-258]	0	2282.23907287	Not Found	High	High			4.2e7	3.42625117301941	High	0	4.607E-06
High	[K].TLYPVLLSNGNLIEQGDLEGGK.[H]			7.64619E-05	0	1	1	2	B7EA73	B7EA73 [153-174]	0	2330.22381667	Not Found	High	Not Found		8.4e7		4.47107601165771	High	0	1.619E-06
High	[K].TLYPVLLSNGNLIEQGDLEGGK.[H]	1xDeamidated [N/Q]		0.000999171	0	1	1	9	B7EA73	B7EA73 [153-174]	0	2331.20783267	High	Not Found	High	9.8e6			4.12295246124268	High	0	1.088E-06
High	[R].VIACIGDGSFQVTAQDVSTMIR.[C]	1xCarbamidomethyl [C4]		2.49683E-06	0	1	2	27	A2XFI3	A2XFI3 [477-498]	0	2368.16354172	High	High	High	3.7e7	1.0e8	6.6e7	6.30642890930176	High	0	4.15E-10
High	[R].VIACIGDGSFQVTAQDVSTMIR.[C]	1xDeamidated [Q]; 1xCarbamidomethyl [C4]		4.02637E-06	0	1	2	11	A2XFI3	A2XFI3 [477-498]	0	2369.14755772	High	High	High			1.9e7	7.25073432922363	High	0	6.199E-11
High	[R].SLRPPAPVASDPGLSLTDLLLR.[R]			1.35541E-05	0	1	1	1	Q0DV32	Q0DV32 [19-40]	0	2288.29725645	Not Found	Not Found	High			1.6e7	4.04401397705078	High	0	5.346E-10
High	[K].VIHDNFGIIEGLMTTVHAITATQK.[T]	1xDeamidated [N5]; 1xOxidation [M13]		0.00490461	0	1	1	1	A2YQT7	A2YQT7 [165-188]	0	2626.354514	Not Found	Not Found	High				3.39194655418396	High	0	1.844E-05
High	[R].GINYDLPHVISEAPPFPGVEHVGGDMFASVPR.[G]			0.000163159	0	1	1	3	Q6ZD89	Q6ZD89 [231-262]	0	3404.67322123	High	Not Found	High			1.1e8	4.2405800819397	High	0	1.404E-07
High	[K].SGAVSEPALLTAAQK.[E]			0.00198442	0	1	1	2	Q0IWL9	Q0IWL9 [273-287]	0	1442.78493404	High	Not Found	Not Found	1.5e8			3.60704278945923	High	0	3.686E-06
High	[R].ATSGGLLITEATGVSDTAQGYPETPGVWTR.[E]			0.0067381	0	1	1	8	Q69TI0	Q69TI0 [53-82]	0	3035.49563404	High	High	Not Found	3.1e7	1.6e7		4.36242055892944	High	0	3.242E-05
High	[R].EWEKPSCNPIIAFPADVINNNFR.[D]	1xCarbamidomethyl [C7]		0.00723493	0	1	1	2	Q56UD1	Q56UD1 [156-178]	0	2731.32969573	Not Found	High	Not Found		3.1e7		3.0753812789917	High	0	3.659E-05
High	[R].EWEKPSCNPIIAFPADVINNNFR.[D]	1xDeamidated [N]; 1xCarbamidomethyl [C7]		0.0018276	0	1	1	5	Q56UD1	Q56UD1 [156-178]	0	2732.31371173	Not Found	Not Found	High				4.71865367889404	High	0	3.178E-06
High	[R].IDAWNSEQLPIYEPGLDEVVK.[E]			5.62172E-05	0	1	2	4	Q9AUV6	Q9AUV6 [39-59]	0	2415.20783224	Not Found	High	High		2.4e8	1.2e8	5.97380447387695	High	0	4.132E-08
High	[R].IDAWNSEQLPIYEPGLDEVVK.[E]	1xDeamidated [Q/N]		7.90236E-05	0	1	2	4	Q9AUV6	Q9AUV6 [39-59]	0	2416.19184824	High	Not Found	Not Found				5.97824048995972	High	0	1.218E-08
High	[K].DDGTLASFIGFR.[V]			0.000833592	0	1	1	3	Q33E23	Q33E23 [44-55]	0	1298.63754164	Not Found	High	High		7.7e7	5.9e7	4.39372634887695	High	0	7.904E-07
High	[R].ELQAIEDEWLATAQLK.[T]			0.000180112	0	1	1	4	Q6Z6M4	Q6Z6M4 [300-315]	0	1857.95926939	Not Found	High	High		3.3e7	1.7e7	4.41466188430786	High	0	5.244E-08
High	[R].APELQQEAVYGLTEVLR.[N]			2.39964E-05	0	1	1	8	Q6AV34	Q6AV34 [189-205]	0	1916.01236757	High	High	High	6.4e7	1.1e8	4.7e7	4.68922519683838	High	0	1.468E-09
High	[R].GINYDLPHVISEAPPFPGVEHVGGDMFASVPR.[G]	1xDeamidated [N3]		2.72275E-05	0	1	1	7	Q6ZD89	Q6ZD89 [231-262]	0	3405.65723723	High	High	Not Found	1.6e8	1.4e8		5.78486251831055	High	0	1.839E-09
High	[K].VLCEGEWLSLNGSTGEVILGK.[L]	1xDeamidated [N11]; 1xCarbamidomethyl [C3]		3.17939E-06	0	1	1	30	Q75KR1	Q75KR1 [503-523]	0	2262.13222527	High	High	High	9.7e7	1.1e8	4.4e7	5.67672681808472	High	0	4.093E-11
High	[K].VIHDNFGIIEGLMTTVHAITATQK.[T]	1xOxidation [M13]		2.25895E-05	0	1	1	3	A2YQT7	A2YQT7 [165-188]	0	2625.370498	Not Found	Not Found	High				3.73093104362488	High	0	1.317E-09
High	[K].VIHDNFGIIEGLMTTVHAITATQK.[T]			4.40728E-08	0	1	1	61	A2YQT7	A2YQT7 [165-188]	0	2609.375583	High	High	High	7.8e7	4.3e8	6.0e7	6.58889818191528	High	0	2.074E-14
High	[K].LVPFNPEYEDASVLWTESK.[D]			0.000182102	0	1	1	8	Q6Z4N6	Q6Z4N6 [97-115]	0	2224.08084093	High	High	High	2.4e8	1.8e8	1.6e8	4.46308374404907	High	0	5.341E-08
High	[K].VIATGLPASPGAAVGQIVFTADDAEAWHAQGK.[S]			4.6248E-07	0	1	1	194	Q75KR1	Q75KR1 [405-436]	0	3148.60618757	High	High	High	1.6e9	1.8e7	1.7e9	5.84224939346313	High	0	8.386E-11
High	[K].VIATGLPASPGAAVGQIVFTADDAEAWHAQGK.[S]	1xDeamidated [Q]		7.60431E-05	0	1	1	186	Q75KR1	Q75KR1 [405-436]	0	3149.59020357	High	High	High	1.5e7	3.1e7	1.1e7	5.4531397819519	High	0	2.38E-06
High	[K].FGAELHSFVVGLEGSPDLIAAR.[E]			0.00523785	0	1	1	4	Q10MX3	Q10MX3 [259-280]	0	2285.19245706	Not Found	Not Found	High				4.16420030593872	High	0	2.069E-05
High	[R].CFQTVTCHQAVVTNLEDAHEQIDTAIATALR.[E]	2xCarbamidomethyl [C1; C7]		6.72731E-08	0	1	2	24	A2XFI3	A2XFI3 [168-198]	0	3512.68967639	High	High	High	4.5e8	5.1e8	1.6e9	6.66564559936523	High	0	2.738E-13
High	[R].CFQTVTCHQAVVTNLEDAHEQIDTAIATALR.[E]	1xDeamidated [Q/N]; 2xCarbamidomethyl [C1; C7]		7.39832E-05	0	1	2	7	A2XFI3	A2XFI3 [168-198]	0	3513.67369239	High	High	Not Found	7.1e7	1.5e7		5.46811819076538	High	0	2.704E-08
High	[R].CFQTVTCHQAVVTNLEDAHEQIDTAIATALR.[E]	2xDeamidated [Q9; Q21]; 2xCarbamidomethyl [C1; C7]		2.91558E-07	0	1	2	1	A2XFI3	A2XFI3 [168-198]	0	3514.65770839	Not Found	Not Found	High				7.90776824951172	High	0	5.894E-13
High	[K].SLGLHLPFSSEADLTEMVDSPEGK.[N]			0.00035784	0	1	1	4	Q75H81	Q75H81 [301-324]	0	2559.22830958	Not Found	High	High		1.4e7		6.13729095458984	High	0	1.773E-07
High	[R].IFGHEAGGIVESVGEGVTDLAPGDHVLPVFTGECK.[E]	1xCarbamidomethyl [C34]		1.4335E-09	0	1	1	40	Q2R8Z5	Q2R8Z5 [66-100]	0	3593.75807319	High	High	High	3.5e9	2.9e9	2.8e9	7.50482654571533	High	0	4.790481E-17
High	[K].VIHDNFGIIEGLMTTVHAITATQK.[T]	1xDeamidated [N/Q]		2.95657E-05	0	1	1	10	A2YQT7	A2YQT7 [165-188]	0	2610.359599	Not Found	High	High				4.67737150192261	High	0	2.134E-09
High	[R].QADCFLFGSPEYNYSIATPLK.[N]	1xCarbamidomethyl [C4]		7.08029E-05	0	1	1	5	Q941Z0	Q941Z0 [80-100]	0	2421.14312387	High	High	High	1.3e8	1.1e8	8.4e7	4.93226051330566	High	0	7.127E-08
High	[R].GVLVSPVLEPGATTVTAYFPAGR.[W]			6.45732E-06	0	1	1	6	Q653V7	Q653V7 [672-694]	0	2302.24415827	High	High	High	3.3e8	3.1e8	1.9e8	5.47578239440918	High	0	1.431E-10
High	[K].MELPEWVDIVK.[T]			0.011327	0	1	1	8	P40978	P40978 [31-41]	0	1358.7024501	High	High	High	4.6e8	1.9e8	1.7e8	2.94496536254883	High	0	8.86E-05
High	[K].VYTPANTGVESQIWQLAK.[A]			0.000492061	0	1	1	2	Q53RB0	Q53RB0 [495-512]	0	2005.03891666	Not Found	High	Not Found		3.1e7		3.70318651199341	High	0	4.246E-06
High	[R].MLDFDFLCGR.[E]	1xCarbamidomethyl [C8]		0.0114514	0	1	1	4	Q93VT8	Q93VT8 [26-35]	0	1273.57039046	Not Found	High	High		1.9e7		3.29592227935791	High	0	8.33E-05
High	[K].DFDEPGSLAPTGLFLGGTK.[Y]			4.02129E-05	0	1	1	10	P83647	P83647 [53-71]	0	1921.95418399	High	High	High	7.1e8	5.5e8	2.0e8	4.58258008956909	High	0	7.217E-07
High	[K].IQIDDDSELIDEDSLLTEDDLK.[K]			0.000313651	0	1	4	4	A2XYW4	A2XYW4 [155-176]	0	2534.18794399	Not Found	High	High			4.1e7	4.76496887207031	High	0	1.394E-07
High	[K].YLVSEGCIKPLCDLLICPDIR.[I]	3xCarbamidomethyl [C7; C12; C17]		0.00127918	0	1	1	2	Q71VM4	Q71VM4 [407-427]	0	2534.28154898	Not Found	Not Found	High				3.84474205970764	High	0	1.011E-05
High	[K].AMTPDACAPLIATLPLEVR.[T]	1xCarbamidomethyl [C7]		9.21604E-05	0	1	1	2	Q2QNG7	Q2QNG7 [157-175]	0	2039.06639407	Not Found	Not Found	High			2.4e7	4.65936279296875	High	0	1.595E-08
High	[R].TEEELIEAIATATGAK.[K]			4.58789E-05	0	2	2	33	Q0DHF6; A2Y5L9	Q0DHF6 [552-567]; A2Y5L9 [552-567]	0	1646.848322	High	High	High	1.2e9	3.2e9	1.5e9	5.50682210922241	High	0	2.688E-08
High	[R].QADCFLFGSPEYNYSIATPLK.[N]	1xDeamidated [N13]; 1xCarbamidomethyl [C4]		0.00498589	0	1	1	1	Q941Z0	Q941Z0 [80-100]	0	2422.12713987	Not Found	High	Not Found				4.8862133026123	High	0	1.892E-05
High	[K].IFLIPVSDVIR.[I]			0.0067381	0	1	1	8	Q6AUR2	Q6AUR2 [174-184]	0	1271.77218469	High	High	High	1.4e8	1.2e8	1.0e8	2.55270528793335	High	8.476E-05	0.0009437
High	[K].QLLQWPIEELEK.[L]			0.000746899	0	1	1	8	A2X5P7	A2X5P7 [364-375]	0	1525.82607059	High	High	High	3.7e7	2.3e7	2.3e7	3.97915434837341	High	0	6.526E-07
High	[R].NKDCLEPLLDFLR.[G]	1xCarbamidomethyl [C4]		0.00464312	0	1	1	5	Q10LP5	Q10LP5 [171-183]	1	1632.84140335	Not Found	High	High				3.3793408870697	High	0	6.527E-05
High	[K].LQINNYPTLLLYPAQDK.[S]			0.000852102	0	1	1	4	Q5WA72	Q5WA72 [476-492]	0	2004.08005321	High	Not Found	High	4.3e7		1.6e7	3.6534411907196	High	2.991E-05	0.0005796
High	[K].ITLEVPSETVALSNMPVVEEK.[V]			1.65175E-05	0	1	1	12	Q6Z6L4	Q6Z6L4 [167-187]	0	2285.1944904	High	High	High	1.9e8	2.1e8	1.7e8	5.88651180267334	High	0	1.243E-09
High	[K].AVTSYLSSSPSTPESPVR.[L]			0.00890639	0	1	1	2	B9G2A8	B9G2A8 [4747-4764]	0	1864.9286975	High	Not Found	Not Found	2.0e7			2.77705430984497	High	0	0.0001404
High	[K].TYPAGFMDVISIPK.[T]			0.00681226	0	1	1	5	P49398	P49398 [81-94]	0	1538.79232766	High	High	High	2.9e8			3.88097548484802	High	0.0001056	0.001787
High	[R].LLDPPLHEFLPEGNVEDMVR.[L]			1.5045E-05	0	1	1	17	Q75KR1	Q75KR1 [633-652]	0	2320.16419339	High	High	High	2.3e9	1.7e9	3.6e8	4.82154846191406	High	0	2.871E-05
High	[R].VCPAPCEGSCVLGIIENPVSIK.[S]	3xCarbamidomethyl [C2; C6; C10]		0.000134625	0	1	1	8	Q0JKD0	Q0JKD0 [1759-1780]	0	2399.17674959	Not Found	High	High		1.0e8	3.7e7	4.39517259597778	High	0	1.734E-07
High	[R].LVEPLMSLLK.[S]			0.0277666	0	1	1	4	B9FK36	B9FK36 [980-989]	0	1142.68534358	Not Found	High	High		2.5e7		2.65478038787842	High	0	0.000405
High	[R].DNLTLWTSDLTEDGGDEVK.[E]			8.97784E-06	0	1	1	6	Q6ZKC0	Q6ZKC0 [227-245]	0	2107.96659897	High	High	High	5.4e8		3.2e8	6.11907911300659	High	0	3.97E-10
High	[K].MLACDWENIRPDVVILGK.[A]	1xCarbamidomethyl [C4]		0.00731454	0	1	1	1	Q10G56	Q10G56 [276-293]	0	2129.08819213	Not Found	Not Found	High				4.08129262924194	High	0	3.742E-05
High	[K].IPLYQHIANLAGNKQLVLPVPAFNVINGGSHAGNK.[L]	1xDeamidated [Q/N]		0.012772	0	1	1	2	Q42971	Q42971 [134-168]	1	3665.99145961	Not Found	Not Found	High			5.3e7	4.93261384963989	High	0	0.0001014
High	[K].VFSVPEAAPFTAVLK.[F]			0.00838647	0	1	1	6	Q94DM8	Q94DM8 [33-47]	0	1575.87810617	High	High	High	4.8e8	4.2e8	2.4e8	2.66808485984802	High	2.991E-05	0.0006448
High	[R].AYLPVQELLNGEEIDR.[W]			0.000128133	0	1	1	6	Q43007	Q43007 [113-128]	0	1858.95451836	High	High	High	9.0e7	4.8e7	9.6e7	5.32224559783936	High	0	4.914E-08
High	[R].AYLPVQELLNGEEIDR.[W]	1xDeamidated [N10]		0.000143797	0	1	1	4	Q43007	Q43007 [113-128]	0	1859.93853436	Not Found	High	High		7.1e7	5.5e7	4.63363838195801	High	0	6.924E-08
High	[R].VGMGTAAFPFTSSEDTTAAMLR.[A]			2.649E-05	0	1	1	10	Q7G764	Q7G764 [19-40]	0	2261.05767942	High	High	High	6.7e8	6.0e8	6.2e8	5.32089567184448	High	0	3.334E-08
High	[K].WFDTNYHFIVPELGPNTK.[F]			7.43907E-05	0	2	2	10	Q2QLY5; Q2QLY4	Q2QLY5 [112-129]; Q2QLY4 [112-129]	0	2178.06546575	High	High	High	4.0e7	7.5e7	2.9e8	4.29308748245239	High	0	1.247E-06
High	[K].WFDTNYHFIVPELGPNTK.[F]	1xDeamidated [N]		0.0221227	0	2	2	4	Q2QLY5; Q2QLY4	Q2QLY5 [112-129]; Q2QLY4 [112-129]	0	2179.04948175	Not Found	High	Not Found				3.26164770126343	High	2.991E-05	0.000561
High	[R].YHHEVDPDEVNALAQLMTWK.[T]			0.00221462	0	1	1	3	A2XMV1	A2XMV1 [71-90]	0	2396.13395587	Not Found	High	High				3.49167442321777	High	0	4.48E-06
High	[K].LYIQTIDPDHEDRFDFDPLDVTK.[T]			0.0137103	0	1	2	9	A2YH64	A2YH64 [269-291]	1	2792.34136541	High	High	High	2.2e8	2.2e8	6.9e7	3.77709436416626	High	0.0001747	0.004691
High	[R].QIGITCPIVPGIMPINNYK.[G]	1xCarbamidomethyl [C6]		0.00427673	0	1	1	8	Q75HE6	Q75HE6 [210-228]	0	2128.12932868	High	High	High	1.3e8	1.2e8	1.1e8	4.20723724365234	High	0	0.000116
High	[R].QELVNWVEGVGKPATAFDFTTK.[G]			2.66694E-06	0	1	1	16	P27934	P27934 [251-272]	0	2437.2398011	High	High	High	6.2e8	1.7e8	6.4e8	6.01625776290894	High	0	1.45E-09
High	[K].EQFSDGVGYNWIDGLK.[A]			0.000229347	0	1	1	6	Q10MX3	Q10MX3 [452-467]	0	1827.85480437	High	High	High	7.9e7	5.3e7	5.2e7	4.02837324142456	High	0	8.842E-08
High	[R].QELVNWVEGVGKPATAFDFTTK.[G]	1xDeamidated [Q/N]		0.000453153	0	1	1	4	P27934	P27934 [251-272]	0	2438.2238171	Not Found	Not Found	High				5.50003004074097	High	0	8.635E-07
High	[K].LANDKDEDVLVAEFDLDEIK.[S]			0.0116405	0	1	1	4	Q93XI4	Q93XI4 [254-273]	1	2291.1289132	Not Found	High	High			7.7e6	3.75245428085327	High	0	8.593E-05
High	[K].SGEIYTEDGVELVHEYGTEAYPFTTER.[I]			0.000118	0	1	1	6	Q7Y0F2	Q7Y0F2 [133-159]	0	3092.40073057	High	High	High	1.3e8	1.5e8	7.7e7	5.2786283493042	High	0	4.136E-08
High	[R].QAITAAGSGCMAALDAEHYLQEVGAQEGK.[A]	1xDeamidated [Q]; 1xCarbamidomethyl [C10]		0.00193071	0	1	1	2	Q6ZFU6	Q6ZFU6 [301-329]	0	2977.36661128	Not Found	Not Found	High			4.7e7	3.00468945503235	High	0	2.538E-05
High	[R].TLTAVHDGILEDVVYPAEIVGK.[R]			5.47636E-06	0	1	1	13	Q8LJU5	Q8LJU5 [118-139]	0	2339.24930316	High	High	High	1.7e9	1.1e9	7.3e8	5.59841442108154	High	0	1.082E-10
High	[R].LGATFSSHPNELIALFSR.[Y]			3.66282E-05	0	1	1	20	P30298	P30298 [15-32]	0	1960.02868637	High	High	High	2.3e8	8.6e7	9.5e7	4.94791412353516	High	0	4.032E-09
High	[K].VVDAPEILAVIGK.[V]			0.00169243	0	1	1	6	Q8W425	Q8W425 [240-252]	0	1323.78822861	High	High	High	6.6e7		2.0e7	3.5857994556427	High	0	0.0001289
High	[K].NTGDGAGILVALPHNFFR.[E]			0.0029136	0	1	2	6	Q0JKD0	Q0JKD0 [138-155]	0	1898.98715596	High	High	High		1.4e7	1.7e7	4.0913519859314	High	0	1.16E-05
High	[R].SNLCDLLGADPSVVNLK.[A]	1xCarbamidomethyl [C4]		0.000318862	0	1	1	2	Q6EPN6	Q6EPN6 [179-195]	0	1814.93167477	Not Found	Not Found	High				4.51153516769409	High	0	1.707E-06
High	[R].RLPVVNPATESPIGEIPAGTAEDVDAAVAAAR.[E]			1.39666E-07	0	1	1	7	B3VMC0	B3VMC0 [24-55]	1	3157.64878058	High	High	High	7.1e8	6.9e8		7.32064056396484	High	0	2.192E-12
High	[R].RLPVVNPATESPIGEIPAGTAEDVDAAVAAAR.[E]	1xDeamidated [N6]		2.35341E-07	0	1	1	2	B3VMC0	B3VMC0 [24-55]	1	3158.63279658	Not Found	High	High			2.9e7	5.53666257858276	High	0	4.06E-13
High	[K].AVIELENYGLPFSR.[T]			0.000819973	0	1	1	11	Q6ZDY8	Q6ZDY8 [133-146]	0	1607.84278325	High	High	High	5.4e8	7.3e8	1.9e8	3.75560283660889	High	0	1.166E-06
High	[K].DELDIVIPTIR.[N]			0.00885783	0	2	2	6	Q6Z4G3; Q8H8T0	Q6Z4G3 [18-28]; Q8H8T0 [20-30]	0	1283.72054297	High	High	High		8.0e7	3.2e7	3.03893232345581	High	0	0.0001299
High	[R].VAAAGVLEAEGMPSGLLETINVDKK.[M]			1.11224E-05	0	1	1	7	Q2R480	Q2R480 [321-345]	1	2512.33271511	High	High	High	1.2e8	5.5e7	7.1e7	5.00850296020508	High	0	3.779E-10
High	[K].APLESYADIGGLDAQIQEIK.[E]			3.2541E-07	0	1	1	6	P46466	P46466 [187-206]	0	2131.09173996	High	High	High	2.0e8	2.9e8	1.0e8	6.55656623840332	High	0	1.114E-11
High	[R].DLKPENFLFASAAEDAPLK.[A]			0.0060725	0	1	1	2	Q53P85	Q53P85 [171-189]	0	2076.06479701	Not Found	Not Found	High				3.62659955024719	High	0	0.0002748
High	[K].DSTLIMQLLR.[D]			0.00715618	0	6	7	13	Q6ZKC0; Q84J55; Q2R2W2; Q7XTE8; Q06967; Q6EUP4	Q6ZKC0 [217-226]; Q84J55 [227-236]; Q2R2W2 [226-235]; Q7XTE8 [223-232]; Q06967 [222-231]; Q6EUP4 [223-232]	0	1189.66091969	High	High	High	3.3e8	8.6e8	8.5e8	3.17214798927307	High	0	0.0002642
High	[K].VRTEEELIEAIATATGAK.[K]			1.58074E-05	0	2	2	24	Q0DHF6; A2Y5L9	Q0DHF6 [550-567]; A2Y5L9 [550-567]	1	1902.01784683	High	High	High	8.1e6	3.0e8	2.6e8	5.61225175857544	High	0	1.18E-07
High	[R].LTAFHPEIEELLYSEVENDEHK.[F]			2.28678E-06	0	1	1	16	P30298	P30298 [538-559]	0	2642.26205251	High	High	High	9.6e7	9.9e8	6.4e8	5.7811279296875	High	0	6.283E-08
High	[R].LTAFHPEIEELLYSEVENDEHK.[F]	1xDeamidated [N18]		0.011327	0	1	1	2	P30298	P30298 [538-559]	0	2643.24606851	High	Not Found	High				5.25493192672729	High	0	8.169E-05
High	[K].AGVILSSVDELIDR.[L]			0.00185794	0	1	1	6	A2XQV4	A2XQV4 [232-245]	0	1486.81114876	High	High	High	9.5e6	7.9e7	4.3e7	3.63940954208374	High	0	3.275E-06
High	[R].ATQVALQAIQCLGGNGYINEYPTGR.[L]	1xDeamidated [N/Q]; 1xCarbamidomethyl [C11]		8.48721E-05	0	1	1	9	Q75IM9	Q75IM9 [355-379]	0	2695.31443996	High	High	High	3.2e7	1.8e7	1.2e7	4.73548698425293	High	0	4.016E-06
High	[R].AVFVDLEPTVIDEVR.[T]			0.00024632	0	1	1	10	Q53M52	Q53M52 [65-79]	0	1701.90577735	High	High	High	4.2e8	6.1e8	4.7e8	5.0796971321106	High	0	2.17E-07
High	[R].VAAAGVLEAEGMPSGLLETINVDKK.[M]	1xDeamidated [N21]		0.0155406	0	1	1	1	Q2R480	Q2R480 [321-345]	1	2513.31673111	Not Found	Not Found	High				2.89781308174133	High	0	0.000143
High	[K].FNIVSPGADMSVYFPYTEADKR.[L]			0.00148354	0	1	1	6	P30298	P30298 [516-537]	1	2507.19113634	High	High	High			9.6e6	4.92788791656494	High	0	1.076E-05
High	[K].LAMQEFMILPTGAASFK.[E]			3.74418E-05	0	1	1	16	Q42971	Q42971 [169-185]	0	1854.94923888	High	High	High	1.5e9	1.7e9	1.6e9	6.13969755172729	High	0	1.272E-08
High	[K].LAMQEFMILPTGAASFK.[E]	1xOxidation [M]		5.23432E-05	0	1	1	7	Q42971	Q42971 [169-185]	0	1870.94415388	High	High	High	1.6e8	2.0e8	1.2e7	4.29095888137817	High	0	8.87E-07
High	[K].QSISLEPGGQFELSGAPLETLHQTCAEVNSHLYQVK.[A]	1xDeamidated [N/Q]; 1xCarbamidomethyl [C25]		1.28459E-06	0	1	4	9	A2YL07	A2YL07 [136-171]	0	3968.93347157	High	Not Found	High	4.1e7		5.9e7	5.15639638900757	High	0	8.205E-12
High	[R].AVSASAPAAATIAVGDKLPDATLSYFDSPDGELK.[T]			8.17751E-06	0	1	1	5	Q69TY4	Q69TY4 [60-93]	1	3348.68455685	High	High	High	1.4e8	1.8e8	3.1e7	5.63442897796631	High	0	2.171E-10
High	[K].AGPVPFFAAGISSVLHPK.[N]			2.649E-05	0	1	1	7	Q7XPL2	Q7XPL2 [174-191]	0	1794.99011616	High	High	High	1.9e7	4.7e7	9.6e7	4.5487847328186	High	0	6.532E-08
High	[K].TWPEDIIPLQPVGR.[M]			0.00541285	0	1	2	20	A2YH64	A2YH64 [292-305]	0	1620.87441774	High	High	High	2.0e7		4.9e7	3.42311191558838	High	0	2.228E-05
High	[R].SLDSVDLSHNSLTGPIPNSFSDLPNLR.[S]			1.47992E-05	0	1	1	3	Q8GT95	Q8GT95 [145-171]	0	2895.44829	High	High	Not Found	6.1e7	3.4e7		4.77216672897339	High	0	3.284E-07
High	[R].SLDSVDLSHNSLTGPIPNSFSDLPNLR.[S]	1xDeamidated [N]		2.49369E-05	0	1	1	5	Q8GT95	Q8GT95 [145-171]	0	2896.432306	High	Not Found	High				5.19134998321533	High	0	7.573E-08
High	[K].DAVIGAVPESTLIASIEK.[F]			0.000279485	0	1	1	6	Q7X8R5	Q7X8R5 [159-176]	0	1812.99532054	High	High	High	5.2e7	9.2e7	4.1e7	3.92943048477173	High	0	1.142E-07
High	[K].AADILVNFFEK.[C]			0.0211837	0	1	1	4	P30298	P30298 [715-725]	0	1266.67286456	Not Found	High	High		2.6e8	1.4e8	3.30734252929688	High	2.991E-05	0.000647
High	[R].LEPFIADTVHVLNESIQQK.[K]			0.000166783	0	1	1	8	A2XD35	A2XD35 [259-277]	0	2181.15500894	High	High	High	4.2e7	3.1e7	1.0e8	4.34577322006226	High	0	4.58E-08
High	[K].QSISLEPGGQFELSGAPLETLHQTCAEVNSHLYQVK.[A]	1xCarbamidomethyl [C25]		2.13823E-05	0	1	4	3	A2YL07	A2YL07 [136-171]	0	3967.94945557	Not Found	High	High		2.1e8		4.08331060409546	High	0	1.195E-09
High	[K].ESLGVGDEVLLLSDGNGELAR.[A]			4.79397E-05	0	1	1	8	Q69TY4	Q69TY4 [158-178]	0	2143.08771716	High	High	High	2.4e7	7.3e7	4.9e7	5.14545583724976	High	0	4.515E-07
High	[K].SNGQILAINEIFEK.[N]	1xDeamidated [N/Q]		0.00125139	0	1	1	8	Q943F3	Q943F3 [56-69]	0	1576.82171385	High	Not Found	High			4.3e7	4.1437554359436	High	0	1.632E-06
High	[K].LSIPAENFPFCTIDPNEAR.[V]	1xCarbamidomethyl [C11]		0.000361792	0	1	2	11	B8BBN7	B8BBN7 [47-65]	0	2191.04882965	High	High	High	2.0e8		2.2e7	4.15200471878052	High	0	2.539E-07
High	[K].ASSEWILNCIAHGGDIYGVTTGFGGTSHR.[R]	1xCarbamidomethyl [C9]		0.000382217	0	1	1	3	P14717	P14717 [80-108]	0	3063.43774241	Not Found	Not Found	High				4.15021467208862	High	0	1.99E-07
High	[K].ASSEWILNCIAHGGDIYGVTTGFGGTSHR.[R]	1xDeamidated [N8]; 1xCarbamidomethyl [C9]		0.000419619	0	1	1	3	P14717	P14717 [80-108]	0	3064.42175841	High	High	Not Found		2.5e7		4.50301074981689	High	0	2.35E-07
High	[K].ALSSAYVPIGAIMVSPEISDVIHSQSNK.[L]			2.62006E-05	0	1	2	6	Q01K11	Q01K11 [341-368]	0	2913.5026338	High	Not Found	High	5.2e8		2.3e8	5.52729988098145	High	0	3.207E-09
High	[R].FQVPDVLLPDVEAR.[T]			0.00538328	0	1	1	6	B9F676	B9F676 [116-129]	0	1597.85843331	High	High	High	6.1e7	6.9e7		3.2187397480011	High	8.476E-05	0.0008632
High	[K].ATSSIFPLQNVFVR.[K]			0.00104978	0	1	1	9	P49397	P49397 [200-213]	0	1578.86385308	High	High	High	1.6e9	1.6e9	1.5e9	4.04930305480957	High	0	1.573E-06
High	[R].LYSLDAGSIIHSLCFSPNR.[Y]	1xCarbamidomethyl [C14]		0.000115436	0	1	1	10	P49027	P49027 [244-262]	0	2150.06989948	High	High	High	2.2e8	2.4e8	1.7e8	4.2554817199707	High	0	9.201E-08
High	[K].LLLNFPMVVCAK.[V]	1xCarbamidomethyl [C10]		0.00202846	0	1	1	6	Q6ZFT5	Q6ZFT5 [199-210]	0	1404.77417561	High	High	High	1.5e8	1.7e8	9.0e7	3.58613634109497	High	0	3.853E-06
High	[K].ESLGVGDEVLLLSDGNGELAR.[A]	1xDeamidated [N16]		0.000164961	0	1	1	4	Q69TY4	Q69TY4 [158-178]	0	2144.07173316	Not Found	Not Found	High			4.2e7	4.23031997680664	High	0	3.814E-07
High	[R].AELDAIGVPYQWPVAR.[T]	1xDeamidated [Q11]		0.000344345	0	0	1	4			0	1785.91701118	Not Found	High	High			3.1e8	4.26880502700806	High	0	1.648E-07
High	[R].AELDAIGVPYEWPVAR.[T]			0.000344345	0	1	1	4	Q8H3C9	Q8H3C9 [92-107]	0	1785.91701075	Not Found	High	High			3.1e8	4.26880502700806	High	0	1.648E-07
High	[K].ALQLPEYPSQEELDSVLK.[T]			0.00202846	0	1	1	2	Q75W16	Q75W16 [88-105]	0	2059.05937724	Not Found	Not Found	High			1.5e8	3.0058741569519	High	0	1.009E-05
High	[K].DNVPFHTVMFPSTLLGTGEK.[W]			0.000355881	0	1	1	3	Q9ZTS1	Q9ZTS1 [309-328]	0	2190.08996589	Not Found	High	High		7.2e7	4.2e7	4.00333642959595	High	0	1.652E-06
High	[R].DTTLNGAVEQMYTEMASR.[H]			5.5603E-05	0	1	1	6	Q943F3	Q943F3 [98-115]	0	2016.90011622	High	High	High	7.2e7	7.2e7	2.3e7	4.98478126525879	High	0	6.506E-09
High	[R].DTTLNGAVEQMYTEMASR.[H]	1xDeamidated [N5]		0.000218286	0	1	1	5	Q943F3	Q943F3 [98-115]	0	2017.88413222	Not Found	High	High		9.4e7	1.4e7	4.52832937240601	High	0	7.357E-08
High	[R].QELVNWVKQVGGPATAFDFTTK.[G]	2xDeamidated [Q1; Q9]		0.00179775	0	0	1	2			1	2438.22381753	Not Found	Not Found	High				5.27475595474243	High	0	1.017E-05
High	[R].GHGPLVGGWSPITDVGDPHIQELGGWAVER.[H]			0.000633463	0	1	1	7	Q10J94	Q10J94 [27-56]	0	3136.55990613	High	High	High			2.7e7	3.69784283638	High	0	1.949E-06
High	[K].DTVGQYESHIAFTLPGLYR.[V]			8.00988E-07	0	1	1	26	P30298	P30298 [486-504]	0	2167.08184404	High	High	High	1.5e7	1.8e7	5.7e7	5.48098802566528	High	0	7.223E-10
High	[K].LTPDEMSELESYASADVVQGDR.[Y]			5.94664E-06	0	1	2	19	Q7XQ45	Q7XQ45 [310-331]	0	2412.08712467	High	High	High	5.0e8	3.5e8	2.7e8	6.49843883514404	High	0	1.245E-10
High	[K].LTPDEMSELESYASADVVQGDR.[Y]	1xDeamidated [Q19]		1.9182E-06	0	1	2	2	Q7XQ45	Q7XQ45 [310-331]	0	2413.07114067	High	High	Not Found	1.0e8			6.1230902671814	High	0	1.665E-11
High	[K].LVDTTGIPFLPTPMGK.[G]			0.00692503	0	1	1	4	Q0JMH0	Q0JMH0 [244-259]	0	1686.91350534	Not Found	High	High		7.5e7	5.8e7	4.33677530288696	High	0	0.0001759
High	[K].TMEINPENAIMEELR.[K]			0.000797769	0	1	1	6	Q0J4P2	Q0J4P2 [606-620]	0	1789.84589595	Not Found	High	High		3.7e7	4.1e7	4.51655530929565	High	0	1.138E-06
High	[R].STGDVLFDTTPNLVFK.[D]			0.00026166	0	1	1	4	Q653V7	Q653V7 [146-161]	0	1753.90069195	Not Found	High	High		1.9e8	1.5e8	4.31621837615967	High	0	1.02E-07
High	[K].KLNLPVLPTTTIGSFPQTVELR.[R]			4.24833E-05	0	2	2	17	Q2QLY5; Q2QLY4	Q2QLY5 [427-448]; Q2QLY4 [427-448]	1	2424.38607141	High	High	High	2.1e9	7.7e8	4.4e9	5.43439245223999	High	0	1.099E-08
High	[R].TTGIVLDSGDGVSHTVPIYEGFTLPHAILR.[L]			3.89584E-06	0	1	1	6	P0C542	P0C542 [149-178]	0	3165.65788878	Not Found	High	High		3.5e7	3.2e7	5.50659084320068	High	0	5.883E-11
High	[K].LLAGVTIAHGGVLPNINPVLLPK.[K]			1.92634E-05	0	1	3	16	A2Y5G8	A2Y5G8 [108-130]	0	2306.39584835	High	High	High	1.1e8	4.6e7	1.7e8	5.66828441619873	High	0	3.3E-09
High	[K].EMLSGDTAVIAETGDSWFNCQK.[L]	1xCarbamidomethyl [C20]		1.2211E-05	0	2	2	20	Q0DHF6; A2Y5L9	Q0DHF6 [418-439]; A2Y5L9 [418-439]	0	2459.08535091	High	High	High	2.4e8	4.2e7	1.4e8	5.54417371749878	High	0	4.453E-10
High	[K].EMLSGDTAVIAETGDSWFNCQK.[L]	1xDeamidated [Q/N]; 1xCarbamidomethyl [C20]		0.00183766	0	2	2	11	Q0DHF6; A2Y5L9	Q0DHF6 [418-439]; A2Y5L9 [418-439]	0	2460.06936691	High	High	Not Found				3.83751130104065	High	0	1.199E-05
High	[R].ALVEGPFLDVLR.[S]			0.00266878	0	1	1	12	Q10LP5	Q10LP5 [61-72]	0	1328.75726286	High	High	High	3.9e8	6.2e8	1.6e8	3.41073179244995	High	0	1.752E-05
High	[K].GILQNDPFEVFDQK.[G]			0.00161085	0	1	1	11	Q75KR1	Q75KR1 [809-822]	0	1649.81696239	High	High	High	2.0e9	2.8e9	1.3e9	4.61533975601196	High	0	5.495E-06
High	[K].LDGQLGGLLSEASAEEDFTGK.[A]			1.92876E-06	0	1	1	8	Q6K669	Q6K669 [136-156]	0	2137.02953358	High	High	High	4.5e7	1.7e8	2.3e7	5.89108276367188	High	0	7.046E-11
High	[K].NAGLPWELGLAETHQTLVANGLR.[G]	2xDeamidated [N1; N20]		0.00188879	0	1	2	2	Q0JKD0	Q0JKD0 [1183-1205]	0	2462.26741365	High	Not Found	High				4.8458948135376	High	0	5.286E-06
High	[R].EEVFGPVAPLVPFK.[T]			0.000561379	0	1	1	6	B9F3B6	B9F3B6 [428-441]	0	1528.84099242	High	High	High	4.2e8	4.4e8	3.1e8	4.8552885055542	High	0	5.144E-06
High	[K].QLVLPVPAFNVINGGSHAGNK.[L]	1xDeamidated [N]		1.49814E-06	0	1	1	50	Q42971	Q42971 [148-168]	0	2133.14511345	High	High	High	4.1e9	4.8e9	1.4e9	5.21475124359131	High	0	1.078E-11
High	[K].QLVLPVPAFNVINGGSHAGNK.[L]			1.85368E-05	0	1	1	9	Q42971	Q42971 [148-168]	0	2132.16109745	High	High	High	2.4e8	4.1e9	2.6e9	4.8943977355957	High	0	9.338E-10
High	[K].DLTDSIAAGNYPEWK.[L]			0.000251791	0	1	2	8	A2YH64	A2YH64 [254-268]	0	1679.79114153	High	High	High	3.5e8	3.1e8	2.0e8	4.71965456008911	High	0	1.851E-05
High	[K].LQAGYLFPEIAR.[R]			0.00332348	0	1	1	8	Q10MQ2	Q10MQ2 [71-82]	0	1377.75251183	High	High	High	2.0e8	1.5e8	1.5e8	3.34841990470886	High	0	8.498E-05
High	[K].DADEDDDDLDLFGDETEEDKK.[A]			0.000336863	0	1	1	2	P29545	P29545 [96-116]	1	2428.96342338	Not Found	Not Found	High			1.7e7	4.04653644561768	High	0	1.585E-07
High	[R].APGYGVITNIVNGGLECGHGPDDR.[V]	1xDeamidated [N12]; 1xCarbamidomethyl [C17]		7.05933E-07	0	1	1	5	Q7DNA1	Q7DNA1 [275-298]	0	2469.1463121	High	High	High	1.5e8	1.4e8	9.7e7	5.69175148010254	High	0	2.251E-11
High	[R].APGYGVITNIVNGGLECGHGPDDR.[V]	2xDeamidated [N9; N12]; 1xCarbamidomethyl [C17]		4.80003E-06	0	1	1	1	Q7DNA1	Q7DNA1 [275-298]	0	2470.1303281	High	Not Found	Not Found				4.90822505950928	High	0	8.479E-11
High	[K].AFEPILLAGR.[S]			0.00364816	0	1	1	12	A2ZB00	A2ZB00 [54-63]	0	1086.63060592	High	High	High	1.5e9	1.3e9	9.1e8	2.92916560173035	High	0	1.091E-05
High	[R].GIGFVSDDVGLDADR.[C]			0.000253178	0	1	1	6	P93438	P93438 [77-91]	0	1535.73362669	High	High	High	9.9e7	5.9e7	4.0e7	4.55482912063599	High	0	9.608E-08
High	[K].QVDLIGFGSGPEVDQK.[L]			9.47263E-05	0	1	1	4	Q6K669	Q6K669 [255-270]	0	1688.84899074	High	High	High	6.3e8	3.8e8	2.8e8	5.33620643615723	High	0	4.095E-08
High	[R].GLDQEYEGNVEATGEDYYVEPADER.[R]			0.000895265	0	1	1	8	Q8L4L4	Q8L4L4 [115-139]	0	2848.20678185	High	High	Not Found	1.6e7	4.3e7		4.39971208572388	High	0	9.021E-07
High	[R].GLDQEYEGNVEATGEDYYVEPADER.[R]	1xDeamidated [Q/N]		0.000116711	0	1	1	3	Q8L4L4	Q8L4L4 [115-139]	0	2849.19079785	Not Found	Not Found	High				4.12559223175049	High	0	2.43E-08
High	[K].AILSTINPELLK.[S]			0.0193167	0	1	1	7	P0C520	P0C520 [470-481]	0	1311.78822861	High	High	High	1.0e9	6.6e8	9.9e8	2.72473526000977	High	0.0004521	0.007674
High	[K].GGIGCSPGDLSISELER.[L]	1xCarbamidomethyl [C5]		6.7019E-05	0	1	1	7	A2XMV1	A2XMV1 [103-119]	0	1746.83268901	High	High	High	1.4e9	9.9e8		5.60818672180176	High	0	9.642E-08
High	[K].LALDGFLSK.[V]			0.0139364	0	1	2	6	A2Z3C4	A2Z3C4 [157-165]	0	963.55095865	High	High	High	6.4e7	8.7e7	6.0e7	2.27402186393738	High	0.0001503	0.003586
High	[R].DNLTLWTSDANDDGGDEIKEAAAPK.[E]			2.13823E-05	0	1	1	7	Q2R2W2	Q2R2W2 [236-260]	1	2646.21655879	High	High	High	5.0e8	2.1e7	3.7e8	5.1634316444397	High	0	7.247E-09
High	[R].DNLTLWTSDANDDGGDEIKEAAAPK.[E]	1xDeamidated [N]		0.000143797	0	1	1	6	Q2R2W2	Q2R2W2 [236-260]	1	2647.20057479	High	High	High	4.2e6		2.2e7	4.73872852325439	High	0	3.516E-08
High	[K].LQNGVTATDLVLTVTQMLRK.[H]			0.000636951	0	1	1	2	Q6YZX6	Q6YZX6 [255-274]	1	2201.2322134	Not Found	High	Not Found				4.23196172714233	High	0	4.928E-07
High	[K].LVLNISVGESGDR.[L]			0.0184953	0	1	1	3	A2YDY2	A2YDY2 [19-31]	0	1358.7274192	Not Found	Not Found	High			4.0e8	2.76146769523621	High	0.0007817	0.01108
High	[R].LNSSYPGGLASYIQNAR.[K]			0.0005227	0	1	2	1	A2YGP6	A2YGP6 [78-94]	0	1810.90823692	High	Not Found	Not Found	1.1e8			2.68275213241577	High	0	3.461E-07
High	[R].VLYSSVVYPHNYGFIPR.[T]			6.37868E-05	0	1	1	12	A2X8Q3	A2X8Q3 [79-95]	0	2011.0436082	High	High	High	4.5e8	2.8e8	3.3e8	4.31660747528076	High	0	1.322E-07
High	[K].FDVGNVVMVTGGR.[N]			0.000348148	0	1	1	11	P49398	P49398 [175-187]	0	1350.68344598	High	High	High	2.1e7		2.7e7	4.67045259475708	High	0	1.683E-07
High	[K].VYDFVGVLK.[K]			0.0198483	0	1	2	4	A2XMN2	A2XMN2 [217-225]	0	1039.58225877	Not Found	High	High		1.1e8	1.2e8	2.3104259967804	High	8.476E-05	0.001142
High	[R].NPESFLSSFSK.[G]			0.011143	0	1	1	9	Q75GX9	Q75GX9 [239-249]	0	1242.60009352	High	High	High	1.6e8		9.2e7	3.66542768478394	High	0	0.000112
High	[K].EAEISQFFATR.[T]			0.00677508	0	1	2	5	Q6K4E7	Q6K4E7 [820-830]	0	1298.63754164	High	High	High	1.3e8	7.0e7	4.7e7	3.49227523803711	High	0	3.263E-05
High	[R].LGVQLQTVATDFQR.[V]			0.000802161	0	1	1	7	Q9LST7	Q9LST7 [28-41]	0	1575.84893125	High	High	High	3.5e8		1.7e8	4.13871908187866	High	0	2.569E-06
High	[K].FGITPAWEVR.[G]			0.0205053	0	1	2	11	Q7XQ45	Q7XQ45 [101-110]	0	1175.62076949	High	High	High	7.3e8		2.7e8	3.41177225112915	High	0.0001503	0.003679
High	[K].CGVSVAFPISTSVDCSK.[I]	2xCarbamidomethyl [C1; C15]		7.11928E-05	0	1	1	8	Q2QYL3	Q2QYL3 [103-119]	0	1813.84589657	High	High	High	2.1e8		7.3e7	4.83501052856445	High	0	1.012E-08
High	[R].VSTNDYQPNGQAPISSSDIQITPDGSGIVYSKPR.[R]			0.000228091	0	1	1	2	Q69TI0	Q69TI0 [112-145]	0	3591.75615852	High	Not Found	Not Found	2.7e7			4.45218944549561	High	0	1.198E-07
High	[R].VSTNDYQPNGQAPISSSDIQITPDGSGIVYSKPR.[R]	1xDeamidated [Q/N]		1.5982E-05	0	1	1	26	Q69TI0	Q69TI0 [112-145]	0	3592.74017452	High	High	High		2.1e8	1.8e8	5.44618606567383	High	0	7.138E-09
High	[R].VSTNDYQPNGQAPISSSDIQITPDGSGIVYSKPR.[R]	3xDeamidated [Q7; Q11; Q20]		5.32801E-06	0	1	1	1	Q69TI0	Q69TI0 [112-145]	0	3594.70820652	High	Not Found	Not Found	1.4e8			5.34465026855469	High	0	1.025E-10
High	[K].TAIAIDTILNQK.[Q]			0.00600637	0	1	1	9	P0C520	P0C520 [178-189]	0	1300.74709206	High	High	High	5.3e8	3.3e8	2.5e8	3.08346247673035	High	0	2.789E-05
High	[K].YEEDLDAMLPK.[C]			0.0102664	0	1	2	11	Q9SXP2	Q9SXP2 [235-245]	0	1323.61369463	High	High	High	2.2e8	8.2e7	2.1e7	3.50240993499756	High	0	0.0001318
High	[K].VIPIFNENDAISTR.[K]			0.00311181	0	1	1	6	O04226	O04226 [149-162]	0	1588.83294682	High	High	High	2.9e8	1.6e8		3.21948719024658	High	0	1.454E-05
High	[K].FYFNPGDTGFK.[A]			0.0273204	0	1	1	8	Q93XI4	Q93XI4 [136-146]	0	1292.59461426	High	High	High	6.6e8	4.4e8	4.0e8	3.1397557258606	High	0	0.0003929
High	[R].LLETNNFPEFTGR.[V]			0.00107309	0	1	2	6	Q0JKD0	Q0JKD0 [1746-1758]	0	1537.76453295	High	High	High	1.1e8	7.6e7	4.1e7	4.2522439956665	High	0	1.242E-06
High	[R].IAGADVPMPYAANLER.[M]			0.0076418	0	2	2	4	Q6Z1G7; Q0J0H4	Q6Z1G7 [332-347]; Q0J0H4 [334-349]	0	1687.84721667	High	Not Found	High			2.0e7	3.16207337379456	High	0	4.043E-05
High	[R].EAEKDAAAAAEIPLLTPYK.[M]			3.91236E-05	0	1	1	9	Q69TH8	Q69TH8 [4-22]	1	2001.05389798	High	High	High	2.1e8	6.2e7	3.3e7	5.20255136489868	High	0	9.214E-09
High	[K].VVLVDNADFLK.[E]			0.0086662	0	1	1	8	Q948T6	Q948T6 [278-288]	0	1232.68851462	High	High	High	1.1e9		7.8e8	3.38680720329285	High	0	5.067E-05
High	[K].EVAIESVPGPLLNTQSAR.[C]			0.00219044	0	1	1	6	Q0JKD0	Q0JKD0 [1686-1703]	0	1881.00761654	High	High	High	1.4e8	1.2e8	3.0e7	3.37232303619385	High	0	4.391E-06
High	[R].ILDVVYNASNNELVR.[T]			0.000103997	0	1	1	7	P49199	P49199 [79-93]	0	1718.90717432	High	High	High	8.0e8	6.3e8	6.5e8	5.21806001663208	High	0	1.227E-07
High	[R].ILDVVYNASNNELVR.[T]	1xDeamidated [N]		0.000484021	0	1	1	3	P49199	P49199 [79-93]	0	1719.89119032	Not Found	Not Found	High			4.4e7	4.61031866073608	High	0	3.034E-07
High	[K].LKEVEAVCNPIISAVYQR.[T]	1xCarbamidomethyl [C8]		2.59144E-05	0	1	1	10	Q6Z7B0	Q6Z7B0 [626-643]	1	2089.11103603	High	High	High	2.5e8		1.5e8	4.91551780700684	High	0	1.691E-09
High	[R].GIYCLFEGGTPDSR.[L]	1xCarbamidomethyl [C4]		0.000676609	0	2	3	42	P17654; P27937	P17654 [133-146]; P27937 [128-141]	0	1571.7158685	High	High	High	4.5e9	1.4e8	4.7e9	4.90818357467651	High	0	2.827E-06
High	[K].LVQIEHALTAVGSGQTSLGIK.[A]			5.78556E-06	0	1	1	9	Q10KF0	Q10KF0 [19-39]	0	2122.18664343	High	High	High	1.1e8		7.3e7	4.61799144744873	High	0	1.179E-10
High	[K].IVAIDLADRPAWYK.[E]			0.00105556	0	1	1	5	A1XBB7	A1XBB7 [63-76]	0	1630.8951532	High	High	High	6.6e7	5.0e7	3.7e7	3.44859147071838	High	0	1.205E-06
High	[K].TITLEVESSDTIDNVK.[A]			2.73775E-05	0	2	6	139	P51431; Q9ARZ9	P51431 [12-27]; Q9ARZ9 [12-27]	0	1763.89091501	High	High	High	2.3e7	3.4e7	1.9e7	5.50301694869995	High	0	4.477E-08
High	[K].TITLEVESSDTIDNVK.[A]	1xDeamidated [N14]		0.00159327	0	2	6	2	P51431; Q9ARZ9	P51431 [12-27]; Q9ARZ9 [12-27]	0	1764.87493101	Not Found	Not Found	High			2.2e7	3.83070611953735	High	0	2.486E-06
High	[R].SPSIWDTFTHAGK.[M]			0.00272799	0	1	1	6	Q60DX8	Q60DX8 [72-84]	0	1446.70120448	High	High	High	1.0e8	2.4e7	1.2e7	4.02407598495483	High	0	5.222E-05
High	[R].KDDGTVEPFEMIDVK.[R]			0.00108494	0	1	1	6	P52428	P52428 [217-231]	1	1722.8254781	High	High	High	1.0e8	3.5e7	3.5e7	4.74593830108643	High	0	0.0002459
High	[R].GPILLEDYHLIEK.[VL]			0.000658286	0	2	3	12	Q0E4K1; A2YH64	Q0E4K1 [38-50]; A2YH64 [38-50]	0	1539.84172065	High	High	High	4.1e8	2.6e8	3.5e8	3.98428535461426	High	0	5.203E-07
High	[K].NTVGQYESHTAFTLPGLYR.[I]			7.44853E-06	0	1	1	13	Q10LP5	Q10LP5 [489-507]	0	2154.06144295	High	High	High	1.8e8	3.7e7	5.4e7	5.37674427032471	High	0	1.797E-07
High	[K].APGETCHIVIDHGGNVPYWEGQSYGIIPPGENPK.[K]	2xDeamidated [N32; N/Q]; 1xCarbamidomethyl [C6]		0.00474601	0	1	1	6	P41345	P41345 [111-144]	0	3690.7169375	High	Not Found	High			6.8e7	4.72124433517456	High	0	1.728E-05
High	[K].VCVLSCGISTGLGATINVAKPPK.[G]	2xCarbamidomethyl [C2; C6]		3.11422E-07	0	1	1	647	Q2R8Z5	Q2R8Z5 [172-194]	0	2342.25704853	High	High	High	3.0e7	5.5e7	2.3e7	6.36677408218384	High	0	2.51E-10
High	[K].VCVLSCGISTGLGATINVAKPPK.[G]	1xDeamidated [N17]; 2xCarbamidomethyl [C2; C6]		1.19456E-05	0	1	1	75	Q2R8Z5	Q2R8Z5 [172-194]	0	2343.24106453	High	High	High		1.2e7	2.8e7	5.88936328887939	High	0	3.795E-08
High	[K].AEGDIYVAMIDGK.[V]			0.00086151	0	1	1	10	P27934	P27934 [380-392]	0	1381.66679281	High	High	High			2.6e7	4.17883777618408	High	0	8.4E-07
High	[R].DAIGVNPLYIGR.[G]			0.0018176	0	1	1	5	Q10MX3	Q10MX3 [139-150]	0	1287.70556165	High	High	High	1.8e8	1.4e8	2.3e8	3.67809247970581	High	0	6.797E-05
High	[R].TETSPEDVGGMNAAAGILTAR.[G]			8.1878E-07	0	1	1	18	Q75KR1	Q75KR1 [443-463]	0	2060.99170836	High	High	High	1.8e9	1.3e9	1.1e9	5.67550611495972	High	0	3.682E-12
High	[R].TETSPEDVGGMNAAAGILTAR.[G]	1xDeamidated [N12]		4.46925E-06	0	1	1	4	Q75KR1	Q75KR1 [443-463]	0	2061.97572436	High	High	Not Found	3.8e7	5.3e7		4.98123502731323	High	0	2.945E-10
High	[R].VETGVLKPGMVVTFGPSGLTTEVK.[S]			2.40266E-06	0	1	1	114	O64937	O64937 [255-278]	0	2446.32617325	High	High	High	2.2e8	1.1e8	6.1e8	5.97475051879883	High	0	1.648E-09
High	[R].VETGVLKPGMVVTFGPSGLTTEVK.[S]	1xOxidation [M10]		4.72159E-06	0	1	1	7	O64937	O64937 [255-278]	0	2462.32108825	High	High	High	1.7e8	4.7e7		5.0295090675354	High	0	1.964E-09
High	[K].APGETCHIVIDHGGNVPYWEGQSYGIIPPGENPK.[K]	1xDeamidated [Q/N]; 1xCarbamidomethyl [C6]		0.0013588	0	1	1	5	P41345	P41345 [111-144]	0	3689.7329215	High	High	Not Found	9.7e7	2.5e7		4.6607518196106	High	0	1.885E-06
High	[R].TLQALQYVQDNPDEVCPAGWKPGDK.[S]	1xCarbamidomethyl [C16]		3.04272E-06	0	1	1	9	Q6ER94	Q6ER94 [221-245]	0	2829.35121891	High	High	High	3.2e8	2.5e8	2.6e7	6.07389688491821	High	0	8.973E-11
High	[K].IPAEITAALEPIKDNEEAVK.[A]			3.46707E-05	0	1	1	5	Q75HE6	Q75HE6 [241-260]	1	2151.1543402	High	High	High	1.7e8	3.9e7	1.6e8	4.74510049819946	High	0	2.831E-09
High	[K].TAASDVEEMIMK.[A]			0.00262522	0	1	1	6	Q69UI1	Q69UI1 [28-39]	0	1324.61231442	High	High	High	1.5e8		1.1e8	4.06954288482666	High	0	2.953E-05
High	[R].LTVEDPVTVEYITR.[Y]			0.000470912	0	1	1	12	A2YXU2	A2YXU2 [97-110]	0	1634.8635782	High	High	High	3.2e8		1.6e8	4.10169982910156	High	0	2.881E-07
High	[K].KAFAGIAESSGYPFAVMPSAK.[G]			3.99927E-05	0	1	1	7	Q0DHF6	Q0DHF6 [269-289]	1	2129.0735876	High	High	High	1.7e8	1.4e8	2.4e7	4.33950281143188	High	0	1.904E-06
High	[K].SYELPDGQVITIGAER.[F]			1.24822E-05	0	4	4	19	A2XNS1; Q10DV7; P0C542; A3C6D7	A2XNS1 [241-256]; Q10DV7 [241-256]; P0C542 [240-255]; A3C6D7 [241-256]	0	1747.88610449	High	High	High	2.0e9	1.6e9	1.8e7	5.42704200744629	High	0	4.631E-10
High	[K].SSVLLDVKPWDDETDMK.[K]			0.000348148	0	1	1	2	P29545	P29545 [136-152]	0	1977.94738401	Not Found	Not Found	High			1.3e7	3.63210916519165	High	0	1.684E-07
High	[R].HAVAAGVTFLDTSDVYGPHTNEVLVGK.[A]			0.00449295	0	1	2	2	Q7XQ45	Q7XQ45 [55-81]	0	2797.41553342	Not Found	Not Found	High			3.1e6	4.28830337524414	High	0	2.476E-05
High	[R].HAVAAGVTFLDTSDVYGPHTNEVLVGK.[A]	1xDeamidated [N21]		0.00816024	0	1	2	2	Q7XQ45	Q7XQ45 [55-81]	0	2798.39954942	Not Found	High	Not Found				4.07138919830322	High	0	4.552E-05
High	[R].TADEIVDFIK.[K]			0.0123607	0	1	1	9	Q53LQ0	Q53LQ0 [478-487]	0	1150.59903092	High	High	High	6.8e8		2.2e8	3.25719451904297	High	0	0.0003905
High	[R].TLQALQYVQDNPDEVCPAGWKPGDK.[S]	1xDeamidated [Q/N]; 1xCarbamidomethyl [C16]		0.000185127	0	1	1	3	Q6ER94	Q6ER94 [221-245]	0	2830.33523491	Not Found	Not Found	High			2.3e8	5.38953018188477	High	0	5.478E-08
High	[K].APGMIGWLPEK.[A]			0.00696303	0	1	2	4	P27937	P27937 [294-304]	0	1198.62889134	High	Not Found	High			1.2e8	3.26731753349304	High	0	8.486E-05
High	[K].APGETCHIVIDHGGNVPYWEGQSYGIIPPGENPK.[K]	1xCarbamidomethyl [C6]		0.00241783	0	1	1	2	P41345	P41345 [111-144]	0	3688.7489055	Not Found	Not Found	High				3.73443460464478	High	0	5.261E-06
High	[R].YDVYNDLGSPDSGNPRPILGGSPDTPYPR.[R]			0.00200632	0	1	1	2	Q7G794	Q7G794 [203-231]	0	3119.47048192	Not Found	Not Found	High			3.0e7	4.30496835708618	High	0	3.761E-06
High	[R].LVLEVAQHLGENMVR.[T]			0.000492061	0	1	1	15	Q01859	Q01859 [116-130]	0	1707.92105031	High	High	High	5.0e8	5.9e7	4.9e7	4.07761335372925	High	0	3.123E-07
High	[R].YSLDISGHPLAAVGADIK.[H]			0.000528473	0	1	1	2	Q53NL5	Q53NL5 [70-87]	0	1826.96468916	Not Found	Not Found	High			2.1e7	3.97410321235657	High	0	3.533E-07
High	[R].IMEADSDLYLAEIDGK.[V]			1.99088E-05	0	1	1	108	P17654	P17654 [385-400]	0	1782.84660742	High	High	High	2.7e6	6.2e8	1.5e6	6.53508281707764	High	0	3.988E-09
High	[R].IMEADSDLYLAEIDGK.[V]	1xOxidation [M2]		1.58945E-05	0	1	1	5	P17654	P17654 [385-400]	0	1798.84152242	High	High	High	6.2e8	4.5e8	2.8e8	6.2180643081665	High	0	1.141E-09
High	[R].VDMPGSFHTEWFK.[I]			0.00334175	0	1	1	8	Q9LI00	Q9LI00 [461-473]	0	1580.72022536	High	High	High	2.2e8	3.0e7		3.78057670593262	High	0	1.904E-05
High	[R].SIDGGAAFGFPDTPEEAAK.[A]			0.000925248	0	1	1	3	Q43007	Q43007 [471-489]	0	1879.87084829	Not Found	High	High		1.1e8	1.0e8	4.32567453384399	High	0	3.208E-06
High	[K].VLVVANPANTNALILK.[E]			0.000214719	0	1	1	6	Q7XDC8	Q7XDC8 [127-142]	0	1649.99486719	High	High	High	1.6e9	5.2e8	2.1e9	3.75084018707275	High	0	7.181E-08
High	[R].FYAISAEYPEFSNK.[D]			0.000105145	0	1	1	6	Q9SLY8	Q9SLY8 [84-97]	0	1665.77951427	High	High	High	3.1e8	2.0e8	2.4e8	5.17560052871704	High	0	2.011E-08
High	[K].YLESFGPEENYLR.[K]			0.00232673	0	1	1	6	Q0JDA2	Q0JDA2 [174-186]	0	1616.75911318	High	High	High	2.5e8	1.1e8	1.4e8	4.06762170791626	High	0	4.885E-06
High	[R].EADVDGDGQINYEEFVK.[V]			2.90825E-05	0	2	2	12	Q6F332; Q0JNS6	Q6F332 [128-144]; Q0JNS6 [128-144]	0	1927.85559209	High	High	High	2.0e7		2.4e7	5.41396522521973	High	0	1.838E-08
High	[K].QPLCPPALSGDLETFMSWVDEVRK.[L]	1xCarbamidomethyl [C4]		0.0129827	0	1	1	2	Q6AVA8	Q6AVA8 [584-607]	1	2775.34804787	Not Found	High	Not Found				4.0942587852478	High	0.0006333	0.009529
High	[K].EYKPDIDIVSNASCTTNCLAPLAK.[V]	1xDeamidated [N]; 2xCarbamidomethyl [C14; C18]		7.12833E-06	0	1	1	19	Q7FAH2	Q7FAH2 [141-164]	0	2681.27969423	High	High	High		1.3e8		6.49290895462036	High	0	5.278E-10
High	[K].EYKPDIDIVSNASCTTNCLAPLAK.[V]	2xDeamidated [N11; N17]; 2xCarbamidomethyl [C14; C18]		5.84206E-05	0	1	1	1	Q7FAH2	Q7FAH2 [141-164]	0	2682.26371023	High	Not Found	Not Found				5.81790447235107	High	0	7.097E-09
High	[K].AAVAWEANKPMTIEDVQVAPPQAGEVR.[V]			1.69774E-05	0	1	1	6	A2XAZ3	A2XAZ3 [14-40]	0	2877.45635236	High	High	High	1.5e8	1.3e8	1.9e7	6.08535575866699	High	0	1.636E-09
High	[R].TSTSWNAAPAGWHFGQTFEGK.[N]			2.12652E-05	0	1	1	4	Q852A1	Q852A1 [240-260]	0	2280.04685549	High	High	High	6.6e7		1.2e7	5.1561450958252	High	0	1.19E-09
High	[R].TSTSWNAAPAGWHFGQTFEGK.[N]	1xDeamidated [N6]		0.0232282	0	1	1	2	Q852A1	Q852A1 [240-260]	0	2281.03087149	High	Not Found	High			2.0e7	2.6446225643158	High	0.0009886	0.01596
High	[R].SPPIEEVINTGVVPR.[F]			0.000344345	0	1	1	10	Q9SLX0	Q9SLX0 [111-125]	0	1606.879897	High	High	High	9.0e7	4.0e7	3.9e7	4.1270170211792	High	0	3.508E-07
High	[R].SPPIEEVIQSGVVPR.[F]			0.000552206	0	1	1	4	Q71VM4	Q71VM4 [105-119]	0	1606.879897	High	High	High	9.0e7	4.0e7	3.9e7	3.79956841468811	High	0	0.0002027
High	[R].DSLAFVAGLQR.[E]			0.00802744	0	1	1	4	Q7XUG1	Q7XUG1 [36-46]	0	1176.63714778	Not Found	High	High			1.0e7	3.60703277587891	High	0	8.761E-05
High	[K].TYNLFGQFR.[W]			0.0157965	0	1	1	7	Q10LP5	Q10LP5 [634-642]	0	1145.57381931	High	High	High	1.5e8	4.4e7	7.3e7	3.36798524856567	High	0	0.000148
High	[K].EYKPDIDIVSNASCTTNCLAPLAK.[V]	2xCarbamidomethyl [C14; C18]		1.43983E-05	0	1	1	7	Q7FAH2	Q7FAH2 [141-164]	0	2680.29567823	High	High	High	3.6e9	2.0e8	3.5e9	5.47060966491699	High	0	9.059E-09
High	[R].IYATEGCVGEAVAEAVR.[R]	1xCarbamidomethyl [C7]		9.02729E-06	0	1	1	14	Q7G764	Q7G764 [54-70]	0	1794.86907453	High	High	High	5.1e8	1.1e8	4.7e8	5.27139329910278	High	0	3.975E-09
High	[K].LLCECNFPAISIHSGMTQEER.[L]	1xDeamidated [N/Q]; 2xCarbamidomethyl [C3; C5]		0.00451764	0	1	2	2	Q0JM17	Q0JM17 [312-332]	0	2493.12069133	Not Found	Not Found	High			1.5e7	4.5732741355896	High	0	1.595E-05
High	[K].LLCECNFPAISIHSGMTQEER.[L]	2xCarbamidomethyl [C3; C5]		0.000815483	0	1	2	2	Q0JM17	Q0JM17 [312-332]	0	2492.13667533	High	Not Found	Not Found	2.0e7			4.94410705566406	High	0	7.635E-07
High	[R].NPELANLIVDR.[E]			0.00437151	0	1	1	2	Q2R480	Q2R480 [411-421]	0	1253.68482619	Not Found	Not Found	High			5.3e7	3.46954345703125	High	0	1.494E-05
High	[R].GIPSLVAIGADGR.[T]			0.00107309	0	1	1	5	Q7Y0E8	Q7Y0E8 [439-451]	0	1225.68991159	High	High	High	3.0e8	1.8e8	2.2e8	3.34643411636353	High	0	1.238E-06
High	[K].ASNTLSIIDSGVGMTK.[S]			0.000167701	0	1	2	6	Q07078	Q07078 [73-88]	0	1593.81524781	High	High	High	5.3e8	4.3e8	4.1e8	4.49519109725952	High	0	4.606E-08
High	[K].VDILVSGIGTGGTVTGTGK.[Y]			7.86908E-06	0	1	1	12	Q9XEA8	Q9XEA8 [176-194]	0	1731.94870473	High	High	High		2.1e8	1.3e8	5.20581293106079	High	0	1.168E-09
High	[K].FIIEAANHPTDPEADEILAK.[K]			0.00161085	0	1	1	6	Q33E23	Q33E23 [306-325]	0	2194.10263899	High	High	High		4.2e7	7.8e7	3.12568640708923	High	0	1.577E-05
High	[K].MDIGFDAWR.[L]			0.00587625	0	1	1	16	P17654	P17654 [199-207]	0	1110.50369086	High	High	High	3.6e8	3.3e8	2.9e8	3.55286455154419	High	0	7.71E-05
High	[K].MDIGFDAWR.[L]	1xOxidation [M1]		0.0132691	0	1	1	10	P17654	P17654 [199-207]	0	1126.49860586	High	High	High	1.2e9			3.24539089202881	High	0	0.0002291
High	[K].DEAYFAANAAAQASR.[R]			0.00187845	0	1	1	8	Q2QLY5	Q2QLY5 [374-388]	0	1555.71355997	High	High	High	1.0e6	8.1e5	4.2e5	4.17761087417603	High	0	6.52E-05
High	[K].DPDNVELFQFMGK.[D]			0.0162323	0	1	1	2	Q9ZTS1	Q9ZTS1 [296-308]	0	1539.71480559	High	Not Found	Not Found				3.34460830688477	High	0	0.0001545
High	[RK].FALLETIK.[DE]			0.0267363	0	1	3	7	O04985	O04985 [127-134]	0	934.56079508	High	High	High	1.4e9	1.2e9	1.2e9	2.42375349998474	High	5.91E-05	0.0007262
High	[K].ISIDATPELAGEIK.[Q]			0.00226376	0	1	1	6	Q6K4E7	Q6K4E7 [617-630]	0	1456.7893507	High	High	High	1.8e8	1.3e8	8.8e7	3.1358208656311	High	0.0001056	0.001833
High	[K].QSGSIYEHWDILPPK.[Q]			0.0132691	0	1	1	3	Q9SLY8	Q9SLY8 [202-216]	0	1769.88571063	High	Not Found	High	1.2e7			2.72081303596497	High	0	0.0001167
High	[K].EDPLNWGAAAAEMAGSHLDEVK.[R]			2.23428E-05	0	1	1	3	P14717	P14717 [10-31]	0	2311.06593586	High	High	Not Found	3.7e7	2.5e7		5.0460352897644	High	0	1.44E-07
High	[R].DGIKFPDVIHAFKPNPR.[S]			0.000470912	0	1	1	6	Q0E4K1	Q0E4K1 [147-163]	1	1951.0548416	High	High	High	9.3e7	3.7e7	1.3e7	3.29982233047485	High	0	2.402E-06
High	[R].FPDEQVVGAAVGGYR.[V]			0.000105145	0	1	2	6	B8AL97	B8AL97 [81-95]	0	1564.77543198	High	High	High	1.2e8	2.0e7	2.4e7	4.43156385421753	High	0	1.157E-07
High	[K].ARPDLEVGICGEHGGEPSSVAFFAK.[V]	1xCarbamidomethyl [C10]		2.81397E-05	0	1	1	23	Q75KR1	Q75KR1 [838-862]	0	2630.26676112	High	High	High	3.1e7	1.2e7	3.3e7	5.4830265045166	High	0	8.81E-09
High	[K].ATNPTLAPAHLQDLPGFTR.[S]			0.000433676	0	1	1	8	Q7F1K9	Q7F1K9 [54-72]	0	2020.06104909	High	High	High	1.4e8	7.4e7	9.4e7	4.27064657211304	High	0	1.897E-06
High	[R].EAGGWACAPVPPAIADR.[T]	1xCarbamidomethyl [C7]		1.8134E-05	0	1	1	6	Q7XUG1	Q7XUG1 [83-99]	0	1737.83771492	High	High	High	3.3e8		1.7e8	4.13967847824097	High	0	1.066E-09
High	[R].AAVDAGFVPNELQVGQTGK.[I]			3.35467E-05	0	1	1	6	A2XNR6	A2XNR6 [274-292]	0	1900.97631642	High	High	High	1.6e8	7.1e7	1.2e8	4.45776033401489	High	0	4.97E-07
High	[R].EPVPLFISPR.[L]			0.016771	0	2	2	11	Q0DHF6; A2Y5L9	Q0DHF6 [221-230]; A2Y5L9 [221-230]	0	1154.65682064	High	High	High	4.8e9		1.4e9	2.6386923789978	High	0	0.0001641
High	[K].VVVESGAVPIFVK.[L]			0.0157108	0	1	1	4	Q9SLX0	Q9SLX0 [159-171]	0	1343.79331401	Not Found	High	High		1.3e8	3.8e7	3.03301382064819	High	0	0.0001647
High	[K].LSEVNPMLGFR.[G]			0.0179995	0	2	2	6	Q75KR1; Q6AVA8	Q75KR1 [672-682]; Q6AVA8 [732-742]	0	1262.65616866	High	High	High	1.1e9	9.4e8	5.8e8	3.75882196426392	High	0	0.0001858
High	[R].TDLGFDGWR.[L]			0.0264489	0	1	1	12	P27934	P27934 [194-202]	0	1066.49523464	High	High	High	6.4e8	6.0e8	1.1e8	2.77604746818542	High	0	0.0003708
High	[R].TALAFVTLR.[A]			0.0212989	0	1	2	6	A2WXV8	A2WXV8 [92-100]	0	991.59349217	High	High	High	3.1e7	6.6e7	5.2e7	2.71761655807495	High	0	0.000253
High	[R].NATWTLSNFCR.[G]	1xCarbamidomethyl [C10]		0.0152888	0	2	2	2	Q9SLX0; Q71VM4	Q9SLX0 [226-236]; Q71VM4 [220-230]	0	1369.63174508	Not Found	Not Found	High			7.6e7	3.43223142623901	High	0	0.0001394
High	[R].VLSPSESFIHELDEK.[T]			0.00123773	0	1	1	10	Q2QNG7	Q2QNG7 [242-256]	0	1729.86430643	High	High	High	3.9e7	1.0e8	1.5e8	4.03943157196045	High	0	2.36E-06
High	[K].DAVLDGGIPFNK.[A]			0.00692503	0	1	1	5	Q6ZD89	Q6ZD89 [149-160]	0	1245.64737807	High	High	High	2.5e8	2.7e8	2.4e8	3.42312526702881	High	0	3.789E-05
High	[K].TPGLDDVTGEPLIQR.[K]			0.000197739	0	1	1	7	Q08479	Q08479 [174-188]	0	1610.83842608	High	High	High	4.5e8	3.1e8	2.8e8	3.80172038078308	High	0	6.192E-08
High	[R].EELGCVFLTGEK.[L]	1xCarbamidomethyl [C5]		0.00666475	0	1	1	5	P14717	P14717 [651-662]	0	1381.66679312	High	High	High	4.5e8	4.3e8	4.1e8	3.63962888717651	High	0	3.183E-05
High	[K].NITGLVEAYAK.[N]			0.00905368	0	1	1	8	Q10LP5	Q10LP5 [584-594]	0	1178.64156444	High	High	High			5.1e7	3.25941491127014	High	0	5.489E-05
High	[K].ILPWGDEAYAGGSANAPR.[G]			1.774E-05	0	1	1	5	Q10M12	Q10M12 [176-193]	0	1844.89258686	High	High	High	1.7e8	2.1e8		5.3829870223999	High	0	8.637E-10
High	[K].STVGTPAYIAPEVLSR.[RK]			0.000406018	0	1	5	6	Q7XKA8	Q7XKA8 [158-173]	0	1660.89046166	High	High	High	1.2e8	1.0e8	9.2e7	3.19173574447632	High	0	2.203E-07
High	[K].ESDAWPAEPQDAYGLEK.[L]			0.0018276	0	1	3	6	Q2R1V8	Q2R1V8 [156-172]	0	1905.85011283	High	High	High	1.4e8	1.1e8	4.1e7	3.4826865196228	High	0	1.831E-05
High	[R].FTQANSEVSALLGR.[I]			0.000179126	0	1	1	8	Q01859	Q01859 [334-347]	0	1492.77543198	High	High	High	1.1e9			5.25642585754395	High	0	5.186E-08
High	[R].IDSTVPVEITMGELKK.[L]			0.00155013	0	1	2	7	Q7XQ45	Q7XQ45 [140-155]	1	1759.95101295	High	High	High	2.8e8	2.4e8	1.6e8	3.05181479454041	High	8.476E-05	0.0011
High	[K].ETMPNIQQIFVK.[V]			0.0209551	0	1	1	1	Q69RJ0	Q69RJ0 [219-230]	0	1447.76136191	High	Not Found	Not Found	3.2e7			2.45672369003296	High	0	0.0002451
High	[R].AVLINAGQANAATGDAGYQDTVDSADAVAK.[L]			3.52911E-06	0	1	1	3	B8AL33	B8AL33 [125-154]	0	2877.38608362	Not Found	High	High		2.4e7		5.5098180770874	High	0	1.193E-09
High	[R].AVLINAGQANAATGDAGYQDTVDSADAVAK.[L]	1xDeamidated [Q/N]		5.72235E-06	0	1	1	11	B8AL33	B8AL33 [125-154]	0	2878.37009962	High	High	High	3.7e7		3.8e7	6.29259634017944	High	0	9.685E-10
High	[K].LDDGVVIANLDADK.[H]			0.00101576	0	1	1	4	Q942L2	Q942L2 [202-215]	0	1457.74821415	High	Not Found	High	7.0e7		8.2e6	3.64499425888062	High	0	1.122E-06
High	[K].RAPFDLFDTR.[K]			0.0127025	0	2	3	5	Q0J4P2; Q07078	Q0J4P2 [319-328]; Q07078 [319-328]	1	1237.63239675	High	High	High			1.3e7	3.97559857368469	High	2.991E-05	0.0004736
High	[K].TIEVQNPATGETLANVSCMGSK.[E]	1xCarbamidomethyl [C18]		8.87976E-06	0	1	1	6	B9F3B6	B9F3B6 [70-91]	0	2307.09552171	High	High	High	7.2e7		1.8e7	5.2147421836853	High	0	2.066E-09
High	[K].SAWSEAYNQLVAAIK.[Q]			2.75283E-05	0	1	1	31	O04985	O04985 [148-162]	0	1650.84859688	High	High	High	1.6e8	1.8e8	3.4e8	5.3946213722229	High	0	3.292E-09
High	[K].SKLDAQPELFIHIVPDK.[A]			0.00146734	0	2	3	2	Q0J4P2; Q07078	Q0J4P2 [56-72]; Q07078 [56-72]	1	1950.06948855	Not Found	Not Found	High				4.15052032470703	High	0	2.168E-06
High	[K].KAFAGIAESSGYPIAVMPSAK.[G]			1.98247E-06	0	1	1	6	A2Y5L9	A2Y5L9 [269-289]	1	2095.08923766	High	High	High	1.1e8	4.4e7	3.1e7	5.5163311958313	High	0	7.256E-09
High	[K].GNAYAQVAIGTEDVYK.[S]			0.000397196	0	1	1	12	Q948T6	Q948T6 [222-237]	0	1698.83334068	High	High	High	4.4e7		3.1e7	4.52925062179565	High	0	2.121E-07
High	[K].APGMIGWWPAK.[A]			0.00277325	0	1	3	15	P17654	P17654 [301-311]	0	1213.61866105	High	High	High	3.3e9	2.1e9	2.0e9	3.95103764533997	High	0	7.055E-05
High	[K].APGMIGWWPAK.[A]	1xOxidation [M4]		0.0149594	0	1	3	5	P17654	P17654 [301-311]	0	1229.61357605	High	High	High	1.9e8	8.8e7	8.5e7	2.88761019706726	High	2.991E-05	0.0006504
High	[K].CDVIVINTPLTEK.[T]	1xCarbamidomethyl [C1]		0.000966793	0	1	1	6	Q9SXP2	Q9SXP2 [246-258]	0	1501.7930562	High	High	High	7.3e8	4.7e8	1.5e8	3.62943458557129	High	0	1.031E-06
High	[R].LAAELGENIPSLPEGK.[AT]			8.54484E-06	0	2	3	6	Q9AUR8; Q0J3D9	Q9AUR8 [776-791]; Q0J3D9 [776-791]	0	1637.87447723	High	High	High	5.5e7	6.6e7	2.8e7	5.0948691368103	High	0	2.099E-08
High	[R].NAVYPVVAGHEITGVVTEVGK.[N]			1.37211E-06	0	1	1	11	Q0JA75	Q0JA75 [73-93]	0	2139.14444428	High	High	High	1.4e8	3.1e7	1.7e8	4.41870927810669	High	0	1.162E-10
High	[K].TKIPAEITAALEPIKDNEEAVK.[A]			0.0050685	0	1	1	3	Q75HE6	Q75HE6 [239-260]	2	2380.29698157	High	Not Found	High	1.9e7		1.8e7	4.21367740631104	High	0	1.949E-05
High	[R].ETPSVAGIINPGSDGFQK.[L]			2.69301E-05	0	1	1	8	Q93VT8	Q93VT8 [36-53]	0	1816.90756818	High	High	High	3.7e8	2.8e8	3.2e8	4.58641147613525	High	0	1.809E-09
High	[R].DDPYGDGTGNPDTGADFAAAPDIDHLNK.[R]			2.2033E-07	0	1	1	22	P17654	P17654 [157-184]	0	2859.23399968	High	High	High	7.2e9	6.0e9	5.2e9	6.15111017227173	High	0	9.302E-10
High	[R].DDPYGDGTGNPDTGADFAAAPDIDHLNK.[R]	1xDeamidated [N]		5.09253E-05	0	1	1	10	P17654	P17654 [157-184]	0	2860.21801568	High	High	High	3.7e7	1.5e7	7.4e7	5.68242216110229	High	0	1.106E-07
High	[K].VAIIGSGPAGLAAADQLNK.[M]			1.774E-05	0	1	1	6	Q0JKD0	Q0JKD0 [1809-1827]	0	1765.98067359	High	High	High	9.8e7	1.3e8	1.0e8	4.78649759292603	High	0	1.58E-09
High	[K].AEQITWTSLDYDK.[K]			0.0075174	0	1	1	2	Q0JL44	Q0JL44 [245-257]	0	1569.74312875	Not Found	Not Found	High			2.3e7	3.57862687110901	High	0	3.916E-05
High	[K].QIGVIGWGSQGPAQAQNLR.[D]			1.36459E-06	0	1	1	12	Q65XK0	Q65XK0 [109-127]	0	1980.04098237	High	High	High	6.6e8	4.1e8	5.8e8	6.36839914321899	High	0	4.408E-10
High	[R].LGEHNIDVLEGNEQFINAAK.[I]			2.8801E-06	0	1	1	8	P00761	P00761 [58-77]	0	2211.10403596	High	High	High		4.7e8	3.9e8	6.52631998062134	High	0	1.263E-09
High	[K].LITTFTVHDLGTPGLK.[G]			0.000537251	0	1	1	2	Q6L5I5	Q6L5I5 [82-97]	0	1712.9581473	High	Not Found	High	4.7e7		4.2e7	3.53249359130859	High	0	3.628E-07
High	[R].VLTDVGDVPIQEIR.[D]			0.000460681	0	1	2	10	B8AU84	B8AU84 [111-124]	0	1553.85334791	High	High	High	5.5e8	4.5e8	5.3e8	4.10562705993652	High	0	2.755E-07
High	[K].VVGNENPSTLICFASK.[T]	1xCarbamidomethyl [C12]		0.000279485	0	1	2	6	Q2QYW2	Q2QYW2 [216-231]	0	1735.8683463	High	High	High	1.2e8	8.4e7	1.1e8	4.07137250900269	High	0	1.143E-07
High	[K].AAGMIGWLPEK.[A]			0.00383268	0	1	1	10	P27933	P27933 [293-303]	0	1172.61324128	High	High	High	1.1e9	7.3e8	7.3e8	3.62037873268127	High	0	0.0001549
High	[R].VGALSIVCGSADVAVR.[V]	1xCarbamidomethyl [C8]		0.000348148	0	1	1	479	P37833	P37833 [262-277]	0	1573.83665232	High	High	High	6.3e7	2.8e7	3.0e6	4.35070180892944	High	0	4.775E-06
High	[R].EQFGRPIGEFQFIQGK.[L]			0.00118455	0	1	1	2	Q75IM9	Q75IM9 [297-312]	0	1880.9653579	Not Found	Not Found	High			4.9e7	3.24461126327515	High	2.991E-05	0.0004773
High	[R].VLITTDLLAR.[G]			0.00890639	0	2	5	7	Q6Z2Z4; P35683	Q6Z2Z4 [333-342]; P35683 [333-342]	0	1114.68303536	High	High	High	7.9e8	5.7e8	6.1e8	2.75620055198669	High	0	0.0001709
High	[K].AVDNVNSVIAPALIGK.[D]			0.000108073	0	1	1	26	Q42971	Q42971 [67-82]	0	1580.90063246	High	High	High	1.3e10	6.7e9	7.4e9	5.22417116165161	High	0	5.73E-08
High	[K].AVDNVNSVIAPALIGK.[D]	1xDeamidated [N]		0.000184113	0	1	1	15	Q42971	Q42971 [67-82]	0	1581.88464846	High	High	High	1.1e9	8.2e8	5.7e8	4.85223865509033	High	0	1.323E-07
High	[K].KISEEEYISAIKEEISK.[V]			7.44853E-06	0	1	1	10	Q2QLY5	Q2QLY5 [458-474]	2	1996.04847821	High	High	High	2.1e8	2.1e7	1.4e8	5.7314248085022	High	0	1.737E-09
High	[R].KDAADATLAAYQAAQDIAMK.[E]			0.000168625	0	1	1	6	Q84J55	Q84J55 [153-172]	1	2066.02228025	High	High	Not Found	7.4e7	7.9e7		5.75171947479248	High	0	1.855E-07
High	[R].SLPNYGGLAIYDR.[Y]			0.00998972	0	1	1	6	Q53NL5	Q53NL5 [266-278]	0	1438.7325046	High	High	High	1.1e8	1.2e8	7.7e7	3.24808502197266	High	0	6.538E-05
High	[K].AAVLASNSGTPVVITSGFENR.[S]			3.25002E-06	0	1	1	6	O04226	O04226 [245-265]	0	2090.08765767	High	Not Found	High	1.4e8		4.1e7	5.96238613128662	High	0	6.477E-10
High	[R].VIVGNGPAFGCVMMK.[E]	1xDeamidated [N5]; 1xCarbamidomethyl [C11]		0.00141203	0	1	2	10	A2XFI3	A2XFI3 [355-369]	0	1580.76335326	High	High	High	2.0e8	1.6e8	1.3e8	4.12610244750977	High	0	5.174E-06
High	[R].DLKPSNLLLNANCDLK.[I]	1xCarbamidomethyl [C13]		9.5248E-05	0	1	2	11	Q10N20	Q10N20 [162-177]	0	1827.96330926	High	High	High	1.0e8		5.5e7	4.06836366653442	High	0	2.764E-08
High	[K].TEEGLDNLFER.[M]			0.00731454	0	1	1	7	Q75HE6	Q75HE6 [27-37]	0	1322.62228544	High	High	High	2.0e8	1.4e8	1.3e8	3.74230337142944	High	0	4.619E-05
High	[R].CIGDLIGVVK.[A]	1xCarbamidomethyl [C1]		0.0158828	0	1	2	4	A2XD35	A2XD35 [320-329]	0	1073.60234256	Not Found	High	High			5.8e7	2.60185694694519	High	0	0.0003001
High	[R].EEVFGPVICVK.[E]	1xCarbamidomethyl [C9]		0.0134879	0	2	2	12	B3VMC0; O24174	B3VMC0 [392-402]; O24174 [394-404]	0	1276.66058563	High	High	High	2.1e8	2.0e8	1.8e8	3.38851356506348	High	8.476E-05	0.0009869
High	[R].IPSFTEEQSELIR.[G]			0.00151647	0	1	1	5	Q60DX8	Q60DX8 [327-339]	0	1548.7904133	High	High	High	2.0e8	2.6e8	2.3e8	3.75760722160339	High	0	7.416E-06
High	[R].KAEEYLMGIPQDTPYSEFNHR.[F]			0.000371865	0	1	1	1	P30298	P30298 [207-227]	1	2525.17654888	Not Found	High	Not Found		1.8e8		4.97381162643433	High	0	1.893E-07
High	[R].KAEEYLMGIPQDTPYSEFNHR.[F]	1xDeamidated [Q11]		0.000124662	0	1	1	2	P30298	P30298 [207-227]	1	2526.16056488	Not Found	High	High			8.9e7	5.28016996383667	High	0	6.852E-08
High	[R].KAEEYLMGIPQDTPYSEFNHR.[F]	1xOxidation [M7]		0.0251927	0	1	1	2	P30298	P30298 [207-227]	1	2541.17146388	High	Not Found	Not Found				3.31459951400757	High	0.00604	0.09967
High	[R].ESKPVYISVGCNLAGLSHPTFSR.[E]	1xCarbamidomethyl [C11]		1.21232E-08	0	2	2	25	Q0DHF6; A2Y5L9	Q0DHF6 [198-220]; A2Y5L9 [198-220]	0	2519.27111829	High	High	High	2.5e9	2.1e9	9.3e8	6.65325546264648	High	0	8.866E-15
High	[R].ESKPVYISVGCNLAGLSHPTFSR.[E]	1xDeamidated [N12]; 1xCarbamidomethyl [C11]		0.000214719	0	2	2	1	Q0DHF6; A2Y5L9	Q0DHF6 [198-220]; A2Y5L9 [198-220]	0	2520.25513429	Not Found	Not Found	High				4.38806438446045	High	0	7.133E-08
High	[R].LDWGPGMICSDDTQYSDGTGHR.[D]	1xCarbamidomethyl [C9]		2.2618E-06	0	1	1	21	P27933	P27933 [141-162]	0	2468.02414764	High	High	High	1.2e9	7.8e8	7.4e8	4.86386251449585	High	0	2.843E-09
High	[R].LDWGPGMICSDDTQYSDGTGHR.[D]	1xDeamidated [Q14]; 1xCarbamidomethyl [C9]		0.000136112	0	1	1	4	P27933	P27933 [141-162]	0	2469.00816364	Not Found	High	High				4.19721412658691	High	0	3.187E-08
High	[R].LDWGPGMICSDDTQYSDGTGHR.[D]	1xCarbamidomethyl [C9]; 1xOxidation [M7]		0.000183105	0	1	1	2	P27933	P27933 [141-162]	0	2484.01906264	Not Found	High	Not Found		1.1e8		3.63717699050903	High	0	5.408E-08
High	[R].ADDATHFLDVIR.[A]			0.000665555	0	1	2	6	Q2QYW2	Q2QYW2 [1145-1156]	0	1372.68555442	High	High	High		4.1e7		3.27908873558044	High	0	9.073E-06
High	[R].IFVPEGQPLESEPNEPLR.[V]			2.56312E-05	0	1	2	14	A2XFI3	A2XFI3 [392-409]	0	2051.04439592	High	High	High	5.0e9	4.2e9	3.7e9	4.26743030548096	High	0	1.173E-06
High	[R].LTSLHGSLENLISDPEQNDEHIGHLDDR.[S]			0.000453153	0	1	1	1	Q10LP5	Q10LP5 [541-568]	0	3154.50357287	Not Found	Not Found	High				3.66971373558044	High	0	2.697E-07
High	[R].LTSLHGSLENLISDPEQNDEHIGHLDDR.[S]	1xDeamidated [Q/N]		0.011389	0	1	1	2	Q10LP5	Q10LP5 [541-568]	0	3155.48758887	Not Found	Not Found	High			4.8e7	3.66737771034241	High	0	8.27E-05
High	[K].NLLSPSTPFFFNTLYDPYR.[E]			0.000106307	0	1	1	11	Q8H8T0	Q8H8T0 [133-151]	0	2292.13354525	High	High	High	4.6e8	2.7e8	3.9e8	4.70531368255615	High	0	3.155E-07
High	[K].SYPTVSDEYLAAVGK.[A]			0.000982849	0	1	1	10	Q9FE01	Q9FE01 [5-19]	0	1599.79007893	High	High	High	5.2e8		3.6e8	4.69026279449463	High	0	1.057E-06
High	[R].FEELNNDLFR.[K]			0.0260235	0	1	2	6	Q6Z7B0	Q6Z7B0 [331-340]	0	1296.62189158	High	High	High	2.0e8	1.3e8	9.2e7	3.28562355041504	High	0	0.0003615
High	[R].VIVGNGPAFGCVMMK.[E]	1xCarbamidomethyl [C11]		0.000146186	0	1	2	4	A2XFI3	A2XFI3 [355-369]	0	1579.77933726	High	High	High	4.6e8	3.9e8	3.8e8	4.84472227096558	High	0	1.784E-07
High	[K].NWNYTGLVDAIHNGEGK.[C]			2.69301E-05	0	1	2	10	A2XFI3	A2XFI3 [529-545]	0	1887.89840049	High	High	High	3.8e8	3.1e8	5.1e8	5.78101062774658	High	0	4.637E-07
High	[K].IQVGVFSATMPPEALEITR.[K]			0.000408254	0	2	4	2	Q6Z2Z4; P35683	Q6Z2Z4 [215-233]; P35683 [215-233]	0	2059.08923766	Not Found	Not Found	High			2.1e7	3.91341686248779	High	0	2.235E-07
High	[K].NWNYTGLVDAIHNGEGK.[C]	1xDeamidated [N13]		0.000109868	0	1	2	18	A2XFI3	A2XFI3 [529-545]	0	1888.88241649	High	High	High	5.9e8	4.3e8	4.1e8	5.44512796401978	High	0	4.316E-05
High	[R].IEDLVGVPVHYIGVGPGR.[D]			3.70327E-05	0	1	1	8	A2XD35	A2XD35 [464-481]	0	1877.02795814	High	High	High	2.3e8	1.8e8	1.9e8	3.66522073745728	High	0	6.186E-09
High	[K].AAVAWEAGKPLSIEEVEVAPPQAMEVR.[V]			2.07152E-06	0	1	1	18	Q0ITW7	Q0ITW7 [12-38]	0	2877.48150448	High	High	High	2.6e9	2.3e9	2.4e9	5.59750890731812	High	0	2.258E-09
High	[K].AAVAWEAGKPLSIEEVEVAPPQAMEVR.[V]	1xDeamidated [Q22]		0.0271732	0	1	1	1	Q0ITW7	Q0ITW7 [12-38]	0	2878.46552048	Not Found	High	Not Found				4.48712110519409	High	0	0.0003906
High	[K].AAVAWEAGKPLSIEEVEVAPPQAMEVR.[V]	1xOxidation [M24]		0.000433676	0	1	1	5	Q0ITW7	Q0ITW7 [12-38]	0	2893.47641948	High	High	High	1.2e8	1.1e8	7.7e7	5.8608980178833	High	0	2.629E-06
High	[K].AAVAWEAGKPLSIEEVEVAPPQAMEVR.[V]	1xDeamidated [Q22]; 1xOxidation [M24]		0.00644942	0	1	1	1	Q0ITW7	Q0ITW7 [12-38]	0	2894.46043548	High	Not Found	Not Found				4.84556436538696	High	0	2.997E-05
High	[K].VPEPTVDETIQILR.[G]			0.00306103	0	1	1	6	Q7F9I1	Q7F9I1 [427-440]	0	1609.87956263	High	High	High	6.8e7	2.7e7	2.6e7	2.77737808227539	High	0	7.251E-05
High	[K].VPEPTVDETIQILR.[G]	1xDeamidated [Q11]		0.010436	0	1	1	2	Q7F9I1	Q7F9I1 [427-440]	0	1610.86357863	High	Not Found	Not Found	2.3e7			2.56653833389282	High	0	7.043E-05
High	[K].WLAANVSAEVAESTR.[I]			6.6652E-05	0	1	1	652	P48494	P48494 [192-206]	0	1603.80746033	High	High	High	1.4e7	3.1e7	2.2e7	4.98796319961548	High	0	3.852E-08
High	[K].VEGNLPVYGFHDPASFVNSIQKPR.[V]			6.89725E-06	0	1	1	5	Q9LI00	Q9LI00 [48-71]	0	2671.36271012	High	High	High	9.3e8	6.1e8	9.5e8	3.21811628341675	High	0	1.619E-10
High	[K].VEGNLPVYGFHDPASFVNSIQKPR.[V]	1xDeamidated [N/Q]		0.000940614	0	1	1	2	Q9LI00	Q9LI00 [48-71]	0	2672.34672612	Not Found	High	Not Found		1.3e7		2.86045908927917	High	0	9.791E-07
High	[K].ITGIPSLVAIGPDGK.[T]			0.000100074	0	1	1	8	Q7Y0F2	Q7Y0F2 [444-458]	0	1437.83115599	High	High	High	4.7e8	3.4e8	3.8e8	3.99803757667542	High	0	1.845E-08
High	[K].LILTMPASMSMER.[R]			0.0127025	0	1	1	6	Q9XEA8	Q9XEA8 [96-108]	0	1479.73680343	High	High	High	1.2e8	8.1e7	4.4e7	3.42746829986572	High	0	0.0001904
High	[R].ILGNSGVTMIEGAGSLVDAHTVEVTKPDGSK.[Q]			2.19776E-05	0	1	1	4	P48642	P48642 [130-160]	0	3082.57250413	High	High	Not Found		2.9e8		4.21149969100952	High	0	2.465E-05
High	[R].ILGNSGVTMIEGAGSLVDAHTVEVTKPDGSK.[Q]	1xDeamidated [N4]		5.77824E-05	0	1	1	1	P48642	P48642 [130-160]	0	3083.55652013	Not Found	Not Found	High			9.7e7	2.8255090713501	High	0	6.95E-09
High	[K].QVTEYASDEPWGWYK.[S]			0.000149433	0	1	1	4	B3VMC0	B3VMC0 [484-498]	0	1858.82825528	High	High	Not Found	1.0e8	3.6e7		4.11849641799927	High	0	1.137E-06
High	[K].QVTEYASDEPWGWYK.[S]	1xDeamidated [Q1]		0.00216654	0	1	1	1	B3VMC0	B3VMC0 [484-498]	0	1859.81227128	Not Found	Not Found	High			5.6e6	4.42973613739014	High	0	4.303E-06
High	[K].DDGTLASYVGFR.[V]			0.00641421	0	1	1	6	A2XMV1	A2XMV1 [44-55]	0	1300.61680618	High	High	High	3.7e8			3.72454190254211	High	0	2.95E-05
High	[K].LDAQPELFIHIVPDK.[A]			0.000367802	0	2	3	12	Q0J4P2; Q07078	Q0J4P2 [58-72]; Q07078 [58-72]	0	1734.94249724	High	High	High	8.7e8	9.1e8	8.4e8	3.77653217315674	High	0	1.858E-07
High	[K].GLLQAGVQGELWR.[L]			0.00237836	0	1	1	27	P27933	P27933 [273-285]	0	1426.78012352	High	High	High	2.0e6	2.5e5	7.8e7	3.91513633728027	High	0	8.892E-06
High	[K].YTSDIDIVSNASCTTNCLAPLAK.[V]	2xCarbamidomethyl [C13; C17]		8.26784E-06	0	1	1	14	A2YQT7	A2YQT7 [142-164]	0	2514.18506521	High	High	High	2.1e8	1.7e8	8.2e7	5.57451200485229	High	0	2.216E-10
High	[K].YTSDIDIVSNASCTTNCLAPLAK.[V]	1xDeamidated [N]; 2xCarbamidomethyl [C13; C17]		3.07245E-05	0	1	1	3	A2YQT7	A2YQT7 [142-164]	0	2515.16908121	High	Not Found	Not Found				5.90035009384155	High	0	4.593E-08
High	[K].EGLPAFPMGNIDQTR.[M]			0.0104932	0	1	1	5	Q65XK0	Q65XK0 [408-422]	0	1645.80026649	High	High	High	4.4e8	2.5e8		3.19666266441345	High	0	0.00023
High	[K].YIDTNFEGPALLPDDSEK.[Q]			5.12706E-06	0	1	1	5	A1XBB7	A1XBB7 [104-121]	0	2023.94949245	High	Not Found	High	1.3e8		8.6e7	5.57522678375244	High	0	2.984E-08
High	[K].QIQELVEAIVLPMTHK.[D]			9.36914E-05	0	1	1	4	P46465	P46465 [184-199]	0	1849.02518096	High	Not Found	High	3.7e6			4.90681171417236	High	0	1.644E-08
High	[K].NAYCLLNFGDSITTDHISPAGSIHK.[D]	1xDeamidated [N7]; 1xCarbamidomethyl [C4]		0.000233157	0	1	1	3	Q6YZX6	Q6YZX6 [668-692]	0	2732.29845553	High	Not Found	High			1.2e8	3.50226521492004	High	0	8.286E-08
High	[K].TAVSHGLWLNIPDYDAPTQMVKPR.[E]			4.00431E-06	0	1	1	2	Q8H8T0	Q8H8T0 [170-193]	0	2709.381731	Not Found	Not Found	High			4.0e8	5.00146818161011	High	0	6.154E-11
High	[K].TAVSHGLWLNIPDYDAPTQMVKPR.[E]	1xDeamidated [Q/N]		1.51279E-05	0	1	1	4	Q8H8T0	Q8H8T0 [170-193]	0	2710.365747	Not Found	Not Found	High				5.03600454330444	High	0	2.614E-08
High	[K].TLLLGEKPVTVFGIR.[N]			1.72594E-05	0	1	1	24	A2YQT7	A2YQT7 [68-82]	0	1642.98905356	High	High	High	5.4e9	4.3e9	1.7e9	4.8254861831665	High	0	9.337E-09
High	[K].ESDTGLAPPSQWDLVSDK.[Q]			0.000158739	0	1	1	2	P0DKK0	P0DKK0 [60-77]	0	1944.9185267	Not Found	Not Found	High			3.9e7	3.69518876075745	High	0	4.195E-08
High	[R].TDIIFFCSPNNPTGAAASR.[D]	1xCarbamidomethyl [C7]		8.78275E-06	0	1	1	6	Q10MQ2	Q10MQ2 [237-255]	0	2038.96510009	High	High	High	7.5e7	8.5e7	3.9e7	5.85151052474976	High	0	2.463E-10
High	[K].DCMPEPYAELVENCK.[I]	2xCarbamidomethyl [C2; C14]		0.00125139	0	1	1	6	Q75KR1	Q75KR1 [310-324]	0	1854.77068272	High	High	High	2.4e7	2.2e7	1.6e7	3.71497917175293	High	0	1.622E-06
High	[R].VTMILPLTGEQYSDK.[V]			0.00641421	0	1	1	2	Q84T92	Q84T92 [95-109]	0	1694.86694902	Not Found	Not Found	High			2.2e7	3.46045970916748	High	0	2.962E-05
High	[R].VTGSLADGAATIQSALDR.[M]			5.38005E-05	0	1	1	4	Q6K638	Q6K638 [324-341]	0	1745.90281715	Not Found	High	High				4.96390819549561	High	0	6.128E-09
High	[R].NLCLVWGCCPVEGATCCK.[D]	5xCarbamidomethyl [C3; C8; C9; C16; C17]		0.000322383	0	1	1	6	P25777	P25777 [406-423]	0	2183.91631874	High	High	High		4.3e7	2.4e7	5.15217638015747	High	0	1.884E-06
High	[R].IGDSLSAHPNELVAVFTR.[L]			1.31147E-05	0	1	1	6	P31924	P31924 [20-37]	0	1926.00795091	High	High	High	2.9e8	8.0e7	1.6e8	4.76620864868164	High	0	1.348E-09
High	[K].VKDELVLDGNDIELVSR.[S]			0.00416112	0	1	1	2	P49210	P49210 [139-155]	1	1914.01784683	Not Found	Not Found	High			4.6e6	4.16067743301392	High	0	1.378E-05
High	[K].LCDQVSDAVLDACLAQDPDSK.[V]	2xCarbamidomethyl [C2; C13]		4.59369E-06	0	1	1	4	P93438	P93438 [21-41]	0	2320.04315207	High	High	Not Found	5.4e7	5.0e7		6.6211838722229	High	0	1.942E-10
High	[K].LCDQVSDAVLDACLAQDPDSK.[V]	1xDeamidated [Q16]; 2xCarbamidomethyl [C2; C13]		1.00754E-05	0	1	1	6	P93438	P93438 [21-41]	0	2321.02716807	High	High	High	4.8e7	6.3e7	1.7e7	6.12139463424683	High	0	1.16E-09
High	[K].NVADLEGVVAGYAK.[A]			0.00102698	0	1	1	2	Q653V7	Q653V7 [307-320]	0	1405.73217023	Not Found	Not Found	High				4.78215599060059	High	0	1.144E-06
High	[K].SGITSPIYLDLR.[MA]			0.0060725	0	1	2	2	Q9LDN2	Q9LDN2 [28-39]	0	1334.731442	Not Found	Not Found	High			3.2e7	2.92073583602905	High	0	0.0001302
High	[R].QLIDQVVSTALPESK.[S]			0.000549182	0	1	2	4	Q2QYW2	Q2QYW2 [983-997]	0	1627.89012729	Not Found	Not Found	High			7.6e7	3.87008714675903	High	0	1.003E-06
High	[R].QVFGAQMGLSDQDIVALSGGHTLGR.[C]			2.27425E-06	0	1	2	26	Q10N21	Q10N21 [143-167]	0	2557.28274524	High	High	High	1.6e8	1.6e8	2.3e7	5.95726013183594	High	0	6.88E-10
High	[R].QVFGAQMGLSDQDIVALSGGHTLGR.[C]	1xDeamidated [Q]		0.000531383	0	1	2	9	Q10N21	Q10N21 [143-167]	0	2558.26676124	High	High	High	1.1e7	1.7e8		5.50416851043701	High	0	5.083E-07
High	[R].QVFGAQMGLSDQDIVALSGGHTLGR.[C]	1xOxidation [M7]		1.11978E-06	0	1	2	4	Q10N21	Q10N21 [143-167]	0	2573.27766024	High	Not Found	High	2.5e8		8.2e7	5.21875333786011	High	0	1.005E-10
High	[K].NAYCLLNFGDSITTDHISPAGSIHK.[D]	1xCarbamidomethyl [C4]		3.83218E-06	0	1	1	10	Q6YZX6	Q6YZX6 [668-692]	0	2731.31443953	High	High	High	2.5e8	4.7e8	4.1e8	5.26732015609741	High	0	4.63E-09
High	[K].LCDQVSDAVLDACLAEDPDSK.[V]	2xCarbamidomethyl [C2; C13]		1.00754E-05	0	0	1	6			0	2321.02716764	High	High	High	4.8e7	6.3e7	1.7e7	6.12139463424683	High	0	1.159E-09
High	[R].DNLTLWTSDANDDGGDEIK.[E]			2.89232E-05	0	1	1	12	Q2R2W2	Q2R2W2 [236-254]	0	2078.91489776	High	High	High	3.5e8	3.6e8	7.0e7	4.83053350448608	High	0	6.649E-09
High	[K].AFSDVLEHDLPQLQK.[Q]			0.000338718	0	1	1	10	Q10G56	Q10G56 [437-451]	0	1739.89627529	High	High	High	2.7e8	1.2e8	1.2e7	4.2382173538208	High	0	1.449E-06
High	[K].DGATDPTFLYFSHGLK.[E]			0.000199923	0	1	1	12	P35681	P35681 [149-164]	0	1768.85407614	High	High	High	5.1e8	5.1e8	1.2e8	4.71504163742065	High	0	4.029E-07
High	[K].LLVDKDPGLVGNLLVER.[L]			0.00149991	0	1	1	4	Q6ZHE5	Q6ZHE5 [172-188]	1	1850.07457395	Not Found	High	High		4.8e7	2.7e7	3.64155149459839	High	0	2.245E-06
High	[R].FSPNPMAPTIVSGSWDR.[S]			0.000465768	0	1	1	6	Q6L4F8	Q6L4F8 [174-190]	0	1861.89014405	High	High	High	9.4e7	6.7e7	6.3e7	3.31635904312134	High	0	3.57E-07
High	[R].ESKPVYLSISCNLPGLPHPTFSR.[D]	1xCarbamidomethyl [C11]		9.65444E-07	0	1	2	23	A2XFI3	A2XFI3 [199-221]	0	2599.33371853	High	High	High	4.4e8	6.1e8	8.3e8	5.43352222442627	High	0	4.934E-12
High	[R].ESKPVYLSISCNLPGLPHPTFSR.[D]	1xDeamidated [N12]; 1xCarbamidomethyl [C11]		3.5636E-05	0	1	2	1	A2XFI3	A2XFI3 [199-221]	0	2600.31773453	Not Found	Not Found	High				3.27302408218384	High	0	2.966E-09
High	[K].YLLQSGLQEYLNK.[Q]			0.00051416	0	1	1	11	Q6YZX6	Q6YZX6 [485-497]	0	1568.83188422	High	High	High	7.1e8	5.4e8	2.8e8	4.89061307907104	High	0	3.346E-07
High	[R].TSPQWLGPQIEVIR.[A]			0.000665555	0	2	3	13	P14717; A2X7F7	P14717 [342-355]; A2X7F7 [352-365]	0	1623.88531677	High	High	High	1.2e9	1.2e9	4.2e8	3.51227712631226	High	0	0.0003187
High	[R].TPQDLDTMKDCMPEPYAELVENCK.[I]	2xCarbamidomethyl [C11; C23]		2.50743E-05	0	1	1	10	Q75KR1	Q75KR1 [301-324]	1	2884.25077815	High	High	High	5.4e7	6.3e7	7.6e6	5.32253217697144	High	0	1.975E-08
High	[R].TPQDLDTMKDCMPEPYAELVENCK.[I]	1xDeamidated [N22]; 2xCarbamidomethyl [C11; C23]		0.000115436	0	1	1	3	Q75KR1	Q75KR1 [301-324]	1	2885.23479415	High	High	Not Found		1.4e7		5.00073099136353	High	0	2.383E-08
High	[K].LHGGTPANFLDVGGSASEGQVVEAFK.[I]			1.85835E-07	0	1	1	19	Q6K9N6	Q6K9N6 [313-338]	0	2587.27870568	High	High	High	7.1e7	3.3e8	1.9e8	6.9240894317627	High	0	1.501E-12
High	[R].ASALAALSSAFNPSSQK.[N]			0.0138606	0	1	1	6	Q10L71	Q10L71 [762-778]	0	1649.84932511	High	High	High	1.7e8	1.6e8	2.2e7	3.34843301773071	High	8.476E-05	0.001001
High	[K].LHGGTPANFLDVGGSASEGQVVEAFK.[I]	1xDeamidated [Q/N]		0.00493155	0	1	1	2	Q6K9N6	Q6K9N6 [313-338]	0	2588.26272168	High	Not Found	Not Found	1.0e8			4.00674819946289	High	0	1.849E-05
High	[K].AFAGIAESSGYPIAVMPSAK.[G]			6.94396E-07	0	1	1	12	A2Y5L9	A2Y5L9 [270-289]	0	1966.9942747	High	High	High	1.5e9	1.3e9	6.4e8	6.09959983825684	High	0	3.327E-09
High	[K].YGQDATNVGDEGGFAPNIQENKEGLELLK.[T]			3.89584E-06	0	1	1	1	Q42971	Q42971 [206-234]	1	3106.49636227	Not Found	High	Not Found				4.95581388473511	High	0	5.864E-11
High	[K].YGQDATNVGDEGGFAPNIQENKEGLELLK.[T]	1xDeamidated [Q/N]		5.75387E-06	0	1	1	13	Q42971	Q42971 [206-234]	1	3107.48037827	High	High	High	7.6e7	1.6e8	9.0e7	6.27382326126099	High	0	5.819E-10
High	[K].YGQDATNVGDEGGFAPNIQENKEGLELLK.[T]	2xDeamidated [N/Q]		0.00110903	0	1	1	4	Q42971	Q42971 [206-234]	1	3108.46439427	High	High	Not Found	4.0e7	6.6e7		5.08013248443604	High	0	1.318E-06
High	[K].LQMGQILDVPLPVCR.[S]	1xCarbamidomethyl [C14]; 1xOxidation [M3]		0.000240968	0	1	1	6	Q8H8C7	Q8H8C7 [211-225]	0	1754.92917287	High	High	High	4.9e8	4.4e8	3.7e8	4.04360246658325	High	0	4.365E-06
High	[K].FSDVVGSPYYVAPEVLQK.[CI]			0.000198828	0	1	2	3	Q53P85	Q53P85 [205-222]	0	1998.02186963	Not Found	High	High		1.3e8		4.82152843475342	High	0	4.178E-06
High	[R].LLDPPLHEFLPEGHVEDMVR.[E]			0.000220697	0	1	1	10	Q6AVA8	Q6AVA8 [693-712]	0	2343.18017782	High	High	High	2.0e8	2.0e8	6.0e7	4.29446172714233	High	0	1.924E-07
High	[R].IDSTVPVEITMGELK.[K]			0.0128419	0	1	2	3	Q7XQ45	Q7XQ45 [140-154]	0	1631.85604999	Not Found	High	High		4.8e8	4.3e8	3.19598317146301	High	0	0.000102
High	[K].LTSSPWSELDGLQPETK.[I]			4.27173E-05	0	1	1	8	Q75HE6	Q75HE6 [406-422]	0	1887.93344853	High	High	High	3.2e8	2.4e8	1.3e8	4.42914915084839	High	0	7.104E-08
High	[K].EFFDTPYPLPK.[L]			0.016771	0	1	1	4	Q6K4E7	Q6K4E7 [247-257]	0	1353.67253019	High	Not Found	High	2.2e8		8.1e7	2.93028426170349	High	2.991E-05	0.000529
High	[R].YDPEFAAILTR.[D]			0.0211837	0	1	1	6	Q7XUG1	Q7XUG1 [25-35]	0	1295.66302813	High	High	High	3.0e8	2.6e8	1.9e8	2.70388746261597	High	8.476E-05	0.0009393
High	[K].VFHPNINSNGSICLDILK.[DE]	1xDeamidated [N]; 1xCarbamidomethyl [C13]		3.3363E-05	0	1	2	15	Q8S919	Q8S919 [73-90]	0	2042.03753719	High	High	High	7.9e7	1.0e8	6.0e7	5.88273620605469	High	0	1.708E-08
High	[K].GAIPSLPTEVEVLK.[L]			0.00915322	0	1	2	6	A2WXV8	A2WXV8 [305-318]	0	1452.83082162	High	High	High	4.1e8	3.7e8	3.6e8	1.94521188735962	High	0	5.601E-05
High	[R].YLSSVLFQSIK.[K]			0.00811573	0	1	1	6	Q9XEA6	Q9XEA6 [302-312]	0	1284.71981474	High	High	High	1.2e8	1.3e8	1.1e8	3.54452562332153	High	0	4.485E-05
High	[R].YLSSVLFQSIK.[K]	1xDeamidated [Q8]		0.0102664	0	1	1	6	Q9XEA6	Q9XEA6 [302-312]	0	1285.70383074	High	High	High	4.5e7	4.3e7	5.6e7	3.05801653862	High	0	9.215E-05
High	[R].LGPNYLMLPVNAPK.[C]			0.000552206	0	2	3	5	Q0E4K1; A2YH64	Q0E4K1 [356-369]; A2YH64 [356-369]	0	1526.83994658	High	High	High	5.4e8	5.5e8	5.6e8	4.19078493118286	High	0	3.05E-06
High	[R].TSVPNIWAVGDVTNR.[I]			0.000292039	0	1	1	8	P48642	P48642 [325-339]	0	1628.83909482	High	High	High	5.2e8	4.6e8		3.7628014087677	High	0	1.562E-06
High	[R].TSVPNIWAVGDVTNR.[I]	1xDeamidated [N5]		0.0186974	0	1	1	1	P48642	P48642 [325-339]	0	1629.82311082	High	Not Found	Not Found				2.77087616920471	High	0	0.000199
High	[K].DEMIDIIGVTK.[G]			0.011143	0	1	1	4	P35684	P35684 [215-225]	0	1233.63951549	Not Found	High	High		8.4e7	4.5e7	3.47348666191101	High	0	7.893E-05
High	[R].YTIDLPTNVSEIRPGQDITVTTDNGK.[S]			0.00121751	0	1	1	3	Q6YZX6	Q6YZX6 [840-865]	0	2847.4370566	Not Found	Not Found	High			3.7e8	3.02454471588135	High	0	1.875E-06
High	[R].YTIDLPTNVSEIRPGQDITVTTDNGK.[S]	1xDeamidated [N]		0.000206621	0	1	1	13	Q6YZX6	Q6YZX6 [840-865]	0	2848.4210726	High	High	High	3.9e8	3.5e8	4.0e8	3.80516982078552	High	2.991E-05	0.0004434
High	[R].YTIDLPTNVSEIRPGQDITVTTDNGK.[S]	2xDeamidated [N24; Q/N]		0.0012933	0	1	1	4	Q6YZX6	Q6YZX6 [840-865]	0	2849.4050886	Not Found	High	High				3.3645658493042	High	0	4.159E-06
High	[R].LAIVSPLSGDQPLYNADR.[T]			1.02992E-05	0	1	1	6	Q10MX3	Q10MX3 [51-68]	0	1929.00761654	High	High	High	5.0e8	4.5e8	4.2e8	5.18966007232666	High	0	3.547E-09
High	[R].QGLAGIIDLPNDAASEVDISHGSEDPR.[G]			0.000295264	0	1	1	4	B9FK36	B9FK36 [68-94]	0	2776.33840521	High	Not Found	High	5.2e7		3.5e7	5.57516479492188	High	0	1.334E-07
High	[K].LSFLFPACTGR.[N]	1xCarbamidomethyl [C8]		0.00935557	0	1	2	8	P0C5D0	P0C5D0 [141-151]	0	1268.64560431	High	High	High	5.8e8	5.4e8	5.0e8	3.10502624511719	High	0	0.0003309
High	[R].AFQLYSSGIFTGK.[C]			0.00197356	0	1	1	4	P25776	P25776 [270-282]	0	1418.731442	Not Found	High	High		1.6e8		4.22657537460327	High	2.991E-05	0.0005503
High	[R].ISEGAVKPAAATPEETLPLAWVDR.[Y]			2.05758E-05	0	1	1	11	Q9LGQ6	Q9LGQ6 [12-35]	0	2521.32967866	High	High	High	6.5e7	6.9e8	6.6e8	4.52709197998047	High	0	1.122E-09
High	[K].IGPNEPSQLAIDLNAQGLAR.[Y]			4.96085E-06	0	1	1	319	P17784	P17784 [149-168]	0	2077.1036421	High	High	High	1.3e9	1.3e9	2.3e7	5.88004207611084	High	0	3.781E-10
High	[K].IGPNEPSQLAIDLNAQGLAR.[Y]	1xDeamidated [Q/N]		0.0216482	0	1	1	47	P17784	P17784 [149-168]	0	2078.0876581	High	High	High	4.2e5	7.9e5		4.62414503097534	High	8.476E-05	0.001154
High	[R].TLKEWIVSSLGPDAVAK.[H]			0.00058982	0	2	2	6	P42862; P42863	P42862 [226-242]; P42863 [226-242]	1	1814.00582571	Not Found	High	High		4.5e7	1.6e7	4.40354585647583	High	0	4.29E-07
High	[K].ANSDSNVVTTVTVDELTPGLK.[S]			2.54909E-05	0	1	1	7	Q6K548	Q6K548 [70-90]	0	2160.10303285	High	High	High	1.9e8	1.6e8	1.5e8	4.67755651473999	High	0	5.284E-08
High	[K].EVEAVCNPIISAVYQR.[T]	1xCarbamidomethyl [C6]		8.91728E-05	0	1	1	5	Q6Z7B0	Q6Z7B0 [628-643]	0	1847.93200914	High	High	High	2.1e8	1.5e8		4.23913621902466	High	0	1.504E-08
High	[K].GFILDGFPR.[T]			0.00900432	0	2	2	12	Q08480; Q08479	Q08480 [110-118]; Q08479 [108-116]	0	1021.54654199	High	High	High	1.3e8	1.6e8	7.2e7	3.23164248466492	High	0	5.414E-05
High	[R].DAVTPLSETEAVDLVK.[D]			0.000192383	0	1	1	6	O64464	O64464 [169-184]	0	1686.87962212	High	High	High	5.8e8	5.1e8	5.0e8	4.38294267654419	High	0	5.88E-08
High	[K].VFTLAGLTVR.[S]			0.00719545	0	1	1	9	P37833	P37833 [142-151]	0	1076.64625598	High	High	High	4.6e8	2.2e8	8.8e7	3.01731610298157	High	0	3.622E-05
High	[K].ATFDSTVGIHPSAAEEFVTMR.[T]			0.000815483	0	1	1	8	P48642	P48642 [460-480]	0	2266.08085769	High	High	High	3.1e7	1.6e7		3.96643280982971	High	0	1.758E-06
High	[K].KVLTMNPTGDLSSAR.[F]			0.00102698	0	1	1	2	P14717	P14717 [533-547]	1	1589.83156661	High	Not Found	Not Found	2.0e7			3.91510987281799	High	0	0.0003789
High	[R].TDLPNVVELYMK.[K]	1xOxidation [M11]		0.00485116	0	2	2	9	Q0ITW7; Q2R8Z5	Q0ITW7 [329-340]; Q2R8Z5 [329-340]	0	1437.72939345	High	High	High	7.9e7		2.2e7	3.69169235229492	High	0	3.35E-05
High	[K].VIIGPATVGGIQAGAFK.[I]			8.03364E-05	0	1	1	6	Q93VT8	Q93VT8 [132-148]	0	1598.92645332	High	High	High	4.7e8	3.3e8	3.2e8	3.97321081161499	High	0	2.814E-08
High	[R].TEEIPQIIDDFRR.[A]			0.0131251	0	1	1	7	Q69TH8	Q69TH8 [155-167]	1	1631.83876045	High	High	High	1.4e8		4.2e6	3.07834768295288	High	2.991E-05	0.0005416
High	[K].NILSNSEVIAVNQDSLGVQGK.[K]			1.58273E-06	0	1	1	6	Q9FXT4	Q9FXT4 [314-334]	0	2185.14590074	High	High	High	7.8e7		5.7e7	5.21480894088745	High	0	1.184E-11
High	[K].NILSNSEVIAVNQDSLGVQGK.[K]	1xDeamidated [Q/N]		2.25895E-05	0	1	1	4	Q9FXT4	Q9FXT4 [314-334]	0	2186.12991674	High	Not Found	Not Found				5.86598825454712	High	0	7.192E-09
High	[R].LAAGIPDAVAAAAADAPK.[S]			0.00024632	0	1	1	6	Q6ETN3	Q6ETN3 [535-552]	0	1592.86424694	High	High	High		4.6e7	1.1e7	3.68242502212524	High	0	0.000171
High	[K].EWIVSSLGPDAVAK.[H]			0.0198483	0	2	2	6	P42862; P42863	P42862 [229-242]; P42863 [229-242]	0	1471.77912041	High	High	High	6.8e8	6.0e8		3.14951062202454	High	0	0.000223
High	[R].NPVGNPLAGIDPDEIVDTR.[S]			0.00110295	0	1	1	2	Q42997	Q42997 [214-232]	0	1992.00325937	Not Found	Not Found	High			7.9e7	4.65634679794312	High	0	1.299E-06
High	[R].NPVGNPLAGIDPDEIVDTR.[S]	1xDeamidated [N]		0.000687847	0	1	1	3	Q42997	Q42997 [214-232]	0	1992.98727537	High	Not Found	Not Found				4.43613004684448	High	0	3.605E-05
High	[R].TDLPNVVELYMK.[K]			0.00299461	0	2	2	15	Q0ITW7; Q2R8Z5	Q0ITW7 [329-340]; Q2R8Z5 [329-340]	0	1421.73447845	High	High	High	6.3e9		2.4e9	3.80049538612366	High	0	1.057E-05
High	[R].AVLMDLEPGTMDSVR.[TS]			0.000375971	0	3	7	6	P45960; Q40665; P37832	P45960 [63-77]; Q40665 [63-77]; P37832 [63-77]	0	1633.79240391	High	High	High	2.5e8	1.6e8	4.7e7	4.36629390716553	High	0	1.928E-07
High	[K].VAICELPFHPISSDWQGGHGGTCVIR.[G]	2xCarbamidomethyl [C4; C23]		2.0944E-06	0	1	1	11	P48642	P48642 [48-73]	0	2893.38722764	High	High	High	9.5e7	5.9e8	3.6e8	5.65120410919189	High	0	1.953E-11
High	[K].VAICELPFHPISSDWQGGHGGTCVIR.[G]	1xDeamidated [Q16]; 2xCarbamidomethyl [C4; C23]		0.00107309	0	1	1	1	P48642	P48642 [48-73]	0	2894.37124364	High	Not Found	Not Found	3.7e8			3.20674252510071	High	0	1.235E-06
High	[R].EDQVPLIIIQDGESK.[K]			0.000192383	0	1	1	8	Q53LQ0	Q53LQ0 [331-345]	0	1683.87995649	High	High	High	6.2e8	8.0e8	1.8e7	4.1800479888916	High	0	9.841E-08
High	[K].ASNTLSIIDSGIGMTK.[S]			0.000214719	0	1	1	8	Q0J4P2	Q0J4P2 [73-88]	0	1607.83089787	High	High	High	1.9e8	1.9e8	7.5e7	4.85986185073853	High	0	7.819E-07
High	[K].ASNTLSIIDSGIGMTK.[S]	1xDeamidated [N3]		0.00743559	0	1	1	1	Q0J4P2	Q0J4P2 [73-88]	0	1608.81491387	Not Found	Not Found	High			9.5e7	3.32756233215332	High	0	3.842E-05
High	[K].ESGMTLITAEDLDDAAEK.[A]			6.27444E-05	0	1	1	4	Q6K9N6	Q6K9N6 [398-415]	0	1908.8742786	Not Found	High	High		3.1e8	4.9e6	4.65575551986694	High	0	8.047E-09
High	[R].NTLAVPTGGWAVIR.[F]			0.00134396	0	1	2	10	Q0IP28	Q0IP28 [514-527]	0	1454.81142364	High	High	High	2.4e8	1.9e8	1.7e8	4.09717130661011	High	0	3.522E-06
High	[K].VYSLIGGFCGSPVNFHAK.[D]	1xCarbamidomethyl [C9]		0.00189918	0	1	1	3	B7EA73	B7EA73 [799-816]	0	1952.96872903	High	Not Found	High	6.7e7		4.0e7	4.08724069595337	High	0	3.406E-06
High	[R].IDVCQLAIADGITICR.[R]	2xCarbamidomethyl [C4; C15]		0.000718736	0	1	1	4	Q9XGP7	Q9XGP7 [234-249]	0	1817.92481561	Not Found	High	High		3.2e7	2.4e7	4.00717878341675	High	0	6.091E-07
High	[K].SDGVNVVPEVWGVK.[D]			0.00173	0	1	1	4	P42863	P42863 [110-123]	0	1484.77436938	Not Found	High	High		3.0e8	2.8e8	3.76987075805664	High	0	2.736E-05
High	[R].MDFIPGVDGPSEGVPR.[V]			0.0123607	0	1	1	4	Q8S9Z2	Q8S9Z2 [228-243]	0	1672.79993212	High	Not Found	High	3.8e7		5.7e6	3.07634377479553	High	0.001107	0.01901
High	[K].ISEDEYVSAIKEEISK.[V]			0.00603935	0	1	1	5	Q2QLY4	Q2QLY4 [459-474]	1	1839.92221513	High	Not Found	High	1.9e8		1.3e8	3.44136190414429	High	0	4.872E-05
High	[K].LVSAPVILEAVR.[L]			0.00727462	0	2	2	6	Q852M1; Q852M2	Q852M1 [493-504]; Q852M2 [494-505]	0	1266.77799832	High	High	High	1.9e8	1.0e8		2.78947710990906	High	2.991E-05	0.0006081
High	[R].EDPDFTWEVVKPLK.[YW]			0.00275808	0	2	2	7	P93438; Q9LGU6	P93438 [375-388]; Q9LGU6 [377-390]	0	1702.8686636	High	High	High	1.6e8	1.3e8	1.0e8	3.45766448974609	High	0	6.627E-06
High	[R].NPLQFDNSYFTELLSGDK.[E]			1.80347E-05	0	1	2	7	Q10N21	Q10N21 [182-199]	0	2087.99202597	High	High	High	3.1e8	9.6e7	1.6e8	5.63211536407471	High	0	8.863E-10
High	[R].VEAELSNICAGILR.[L]	1xCarbamidomethyl [C9]		0.000238336	0	1	1	8	Q84J55	Q84J55 [100-113]	0	1544.81010323	High	High	High	2.7e8	1.5e8	5.7e7	4.62712144851685	High	0	3.405E-07
High	[K].GIVDSEDLPLNISR.[E]			0.000380124	0	2	3	10	Q0J4P2; Q07078	Q0J4P2 [360-373]; Q07078 [360-373]	0	1527.80131233	High	High	High	1.8e9	1.1e9	2.7e8	4.56911754608154	High	0	6.395E-07
High	[K].VQSDNGLEVWAGPLSNNR.[K]			9.47263E-05	0	1	1	2	Q9FXT4	Q9FXT4 [336-353]	0	1955.95697793	Not Found	Not Found	High			1.0e7	4.37018585205078	High	0	1.672E-08
High	[K].VQSDNGLEVWAGPLSNNR.[K]	1xDeamidated [N]		0.000277955	0	1	1	4	Q9FXT4	Q9FXT4 [336-353]	0	1956.94099393	High	Not Found	Not Found	2.0e7			4.71460247039795	High	0	6.235E-07
High	[K].INDAVVTVPAYFNDAQR.[Q]			0.000511344	0	1	1	3	Q6Z7B0	Q6Z7B0 [169-185]	0	1892.9501017	High	Not Found	High	3.6e8		1.6e8	3.71102285385132	High	0	3.54E-07
High	[K].INDAVVTVPAYFNDAQR.[Q]	1xDeamidated [N/Q]		0.0136358	0	1	1	5	Q6Z7B0	Q6Z7B0 [169-185]	0	1893.9341177	High	Not Found	Not Found				3.98884081840515	High	2.991E-05	0.0004869
High	[R].VKEYLPITGLADFNK.[L]			0.000406018	0	1	1	11	P37833	P37833 [68-82]	1	1707.93159821	High	High	High	5.0e8	1.1e8	1.3e8	4.60653734207153	High	0	1.296E-06
High	[R].AAVPSGASTGVYEALELR.[D]			9.17726E-06	0	1	1	611	Q42971	Q42971 [36-53]	0	1790.92830364	High	High	High	2.7e8	3.5e9	9.8e8	4.87207508087158	High	0	4.854E-09
High	[K].GNNILVMCDCYTPAGEPIPTNK.[R]	2xCarbamidomethyl [C8; C10]		1.45573E-05	0	1	1	4	P14656	P14656 [85-106]	0	2464.13052733	High	Not Found	High	1.6e8		5.4e7	4.45959758758545	High	0	1.199E-08
High	[K].LAPILDEAATTLK.[S]			0.00223905	0	1	1	9	Q53LQ0	Q53LQ0 [420-432]	0	1355.77805781	High	High	High	1.4e9		9.8e8	3.62639927864075	High	0	2.304E-05
High	[K].DPTSQAELDNFMVQQLDGTK.[N]			1.29878E-06	0	1	1	24	Q42971	Q42971 [83-102]	0	2237.0390524	High	High	High	3.8e9	2.1e9	1.9e9	7.28811693191528	High	0	2.356E-09
High	[K].DPTSQAELDNFMVQQLDGTK.[N]	1xDeamidated [Q/N]		1.5982E-05	0	1	1	18	Q42971	Q42971 [83-102]	0	2238.0230684	High	High	Not Found	4.0e6	1.8e7		7.788902759552	High	0	8.035E-10
High	[K].DPTSQAELDNFMVQQLDGTK.[N]	1xOxidation [M12]		3.31803E-05	0	1	1	8	Q42971	Q42971 [83-102]	0	2253.0339674	High	High	High	2.0e7	2.3e7	1.6e7	5.82711744308472	High	0	2.602E-09
High	[R].ALLDVGLIR.[T]			0.016771	0	1	3	8	Q8L4L4	Q8L4L4 [144-152]	0	969.60914223	High	High	High	3.2e8	2.1e8	1.9e8	2.14527082443237	High	0	0.0002526
High	[R].LFKPFDELVVDSK.[D]			8.21209E-05	0	1	1	26	Q53LQ0	Q53LQ0 [225-237]	0	1536.83082162	High	High	High	1.1e8	5.5e7	9.8e6	5.03688669204712	High	0	1.305E-08
High	[R].AIGGVPGPALAEYYAQR.[T]			0.000951	0	1	1	7	Q6Z965	Q6Z965 [41-57]	0	1732.90169506	High	High	High	7.4e7	4.3e7	9.3e6	3.04088091850281	High	0	6.74E-05
High	[R].ITPSWVAFTDSER.[L]			0.00145132	0	1	1	5	Q6Z7B0	Q6Z7B0 [66-78]	0	1508.73798386	High	High	High	4.6e8	2.3e8	2.0e8	3.26741051673889	High	0	2.121E-06
High	[K].DGPALQVELLR.[H]			0.0033053	0	1	1	9	P14717	P14717 [112-122]	0	1210.67901256	High	High	High	1.9e8		7.9e7	3.22532987594604	High	0	9.101E-06
High	[K].VGICGEHGGEPLSVAFFAK.[A]	1xCarbamidomethyl [C4]		0.000258802	0	1	1	2	Q6AVA8	Q6AVA8 [904-922]	0	1974.97420829	Not Found	Not Found	High			5.6e7	4.0685133934021	High	0	9.969E-08
High	[K].IGPNEPSQLSIDLNAQGLAR.[Y]			2.32477E-06	0	1	1	1456	Q5N725	Q5N725 [149-168]	0	2093.0985567	High	High	High	1.7e8	6.8e8	8.8e8	5.74312496185303	High	0	7.518E-10
High	[K].IGPNEPSQLSIDLNAQGLAR.[Y]	1xDeamidated [N/Q]		1.74501E-05	0	1	1	169	Q5N725	Q5N725 [149-168]	0	2094.0825727	High	High	High			2.4e6	5.159912109375	High	0	9.812E-10
High	[K].IGPNEPSQLSIDLNAQGLAR.[Y]	3xDeamidated [Q8; N14; Q/N]		0.0118327	0	1	1	3	Q5N725	Q5N725 [149-168]	0	2096.0506047	High	Not Found	Not Found	3.4e7			4.39770650863647	High	0	8.826E-05
High	[K].KLCAVMLDTVGPELQVVNK.[S]	1xCarbamidomethyl [C3]		0.000320618	0	2	2	7	Q2QXR8; B8BJ39	Q2QXR8 [85-103]; B8BJ39 [85-103]	1	2114.13480794	High	High	High	3.9e7		1.5e7	3.87873911857605	High	0	1.454E-07
High	[K].NLTGLVELYGR.[N]			0.00203962	0	1	2	12	P31924	P31924 [589-599]	0	1234.67901256	High	High	High	1.9e8	9.6e7	9.9e7	3.61045694351196	High	0	3.87E-06
High	[R].NLEVGIPELLENDIK.[V]			0.00180765	0	1	1	6	P52712	P52712 [313-327]	0	1695.91634201	High	High	High	1.7e8	3.0e8	2.2e8	3.73959445953369	High	0	3.125E-06
High	[K].NGPGAPGGQSWTAEWLK.[F]			0.000703122	0	1	1	8	Q7XJ02	Q7XJ02 [269-285]	0	1755.84490845	High	High	High	1.9e8	1.6e8	1.7e8	3.65776419639587	High	0	5.834E-07
High	[K].NGPGAPGGQSWTAEWLK.[F]	1xDeamidated [N/Q]		0.000824488	0	1	1	8	Q7XJ02	Q7XJ02 [269-285]	0	1756.82892445	High	High	High	1.3e8	6.5e7	6.7e7	3.41529178619385	High	0	2.089E-06
High	[R].MASILEPSKPSFFPAMTK.[I]			0.000151915	0	2	2	6	Q2QXR8; B8BJ39	Q2QXR8 [14-31]; B8BJ39 [14-31]	0	1982.01256735	High	High	High	4.5e8	3.2e8	4.0e8	4.59312725067139	High	0	2.65E-07
High	[-].MLVYQDLLTGDELLSDSFPYR.[E]			5.14878E-05	0	1	1	13	P35681	P35681 [1-21]	0	2475.21120306	High	High	High	3.1e7	6.3e7	1.2e7	5.37443399429321	High	0	3.316E-08
High	[-].MLVYQDLLTGDELLSDSFPYR.[E]	1xDeamidated [Q5]		7.81603E-05	0	1	1	7	P35681	P35681 [1-21]	0	2476.19521906	High	High	High	2.0e7		4.4e6	5.6019983291626	High	0	1.194E-08
High	[-].MLVYQDLLTGDELLSDSFPYR.[E]	1xOxidation [M1]		0.00183766	0	1	1	2	P35681	P35681 [1-21]	0	2491.20611806	High	Not Found	Not Found	1.9e7			4.70983028411865	High	0	3.231E-06
High	[K].AVFPSVVGSIEQTGETDEAK.[A]			2.12652E-05	0	1	1	6	Q6ZJW9	Q6ZJW9 [31-50]	0	2064.01315529	High	High	High	1.9e7	1.9e7	2.5e7	4.75919961929321	High	0	1.192E-09
High	[K].FYNSEIHSASFCLPSFAK.[R]	1xCarbamidomethyl [C12]		0.000359811	0	1	1	2	Q9SMB1	Q9SMB1 [298-315]	0	2104.97968755	Not Found	Not Found	High			1.2e8	3.96287751197815	High	0	1.69E-06
High	[K].QFFPHLAVGFEDPR.[V]			0.00173952	0	1	1	7	Q9SMB1	Q9SMB1 [149-162]	0	1659.82780193	High	High	High	6.7e7	2.6e7	5.8e7	3.49045920372009	High	0	1.306E-05
High	[R].QKEQFSDGVGYNWIDGLK.[A]			0.00263966	0	1	1	4	Q10MX3	Q10MX3 [450-467]	1	2084.00834477	Not Found	High	High		3.4e7	1.4e7	3.52980709075928	High	0	6.095E-06
High	[K].GSDWLGDQDSIQYMCR.[E]	1xCarbamidomethyl [C15]		0.000201024	0	1	1	6	Q6ZDY8	Q6ZDY8 [113-128]	0	1930.80582231	High	High	High	1.2e8	7.5e7	1.5e8	4.39346504211426	High	0	9.243E-08
High	[K].YNAGLSHTTPDLTAALLLNNK.[G]			4.66411E-05	0	1	1	12	Q6L5I5	Q6L5I5 [164-184]	0	2227.1717216	High	High	High	1.4e8	1.1e8	1.4e8	5.00109481811523	High	0	2.351E-07
High	[R].GLPGLEFISDHGPYK.[S]			0.001079	0	1	1	10	Q7G764	Q7G764 [297-311]	0	1629.82713319	High	High	High	1.3e8	3.9e8	2.7e8	4.33603191375732	High	0	2.452E-06
High	[R].FIAPVFAEYAK.[K]			0.0124963	0	1	1	8	Q0D840	Q0D840 [45-55]	0	1255.67213633	High	High	High	1.2e9	9.5e8	1.0e9	2.96726870536804	High	0	9.726E-05
High	[K].SNYNFEKPFLYLAR.[K]			0.0001233	0	2	3	11	A2Y7R5; Q7F7I7	A2Y7R5 [156-169]; Q7F7I7 [156-169]	0	1761.89588143	High	High	High	1.5e8	2.5e8		4.02641105651855	High	0	9.633E-07
High	[R].NPAYSVLNSDDVSYFK.[S]			9.16556E-05	0	1	2	6	B8B7X6	B8B7X6 [90-105]	0	1818.85447	High	High	High	1.1e8	8.0e7	5.4e7	4.95544910430908	High	0	1.587E-08
High	[K].TQKPVVAFIAGLTAPPGR.[R]			0.000145385	0	1	1	12	Q6ZL94	Q6ZL94 [262-279]	0	1823.053779	High	High	High	3.1e7	3.9e7	8.1e7	4.52986717224121	High	0	3.582E-08
High	[K].KPWALSFSFGR.[A]			0.00117161	0	1	1	58	Q5N725	Q5N725 [288-298]	0	1295.68951773	High	High	High	2.0e7	2.0e7	6.7e7	4.52922582626343	High	0	9.854E-06
High	[K].LYQLGIDWTTPEHGPINSAK.[R]			0.002314	0	1	2	2	B8BKI7	B8BKI7 [236-255]	0	2240.13460785	High	Not Found	Not Found	4.5e7			3.99937415122986	High	0	4.827E-06
High	[K].MIPTKPMVVETFSEYPPLGR.[F]	1xOxidation [M1]		0.00125139	0	1	1	4	O64937	O64937 [392-411]	0	2308.17158741	Not Found	High	High		2.4e7		4.27811765670776	High	0	1.49E-05
High	[K].MIPTKPMVVETFSEYPPLGR.[F]			5.90659E-05	0	1	1	18	O64937	O64937 [392-411]	0	2292.17667241	High	High	High	9.6e8	1.2e8	8.3e8	4.76919651031494	High	0	1.129E-08
High	[K].EAENCDCLQGFQVCHSLGGGTGSGMGTLLISK.[I]	3xCarbamidomethyl [C5; C7; C14]		1.86389E-05	0	3	8	2	P45960; Q40665; P37832	P45960 [123-154]; Q40665 [123-154]; P37832 [123-154]	0	3383.51230605	Not Found	Not Found	High			6.7e7	4.70205688476563	High	0	9.437E-10
High	[R].VLSQTSLCGLQGPTISPVYR.[S]	1xCarbamidomethyl [C8]		0.00015787	0	1	1	6	Q10S55	Q10S55 [323-342]	0	2176.14306438	High	High	High	5.0e7	5.2e7	2.9e7	4.3289532661438	High	0	2.697E-07
High	[K].GVQVIADIVINHR.[T]			0.00124454	0	1	3	40	P17654	P17654 [112-124]	0	1433.82232267	High	High	High	1.8e7	2.1e5	3.6e6	3.69174885749817	High	0	5.047E-06
High	[R].HMFGVVGIPVTSLASR.[A]			0.0021079	0	1	1	6	Q0JMH0	Q0JMH0 [30-45]	0	1670.90467202	High	High	High	2.8e7		4.3e6	3.60088849067688	High	0	1.125E-05
High	[R].GLYPVETISIVGK.[I]			0.00802744	0	2	2	8	Q2QXR8; B8BJ39	Q2QXR8 [353-365]; B8BJ39 [353-365]	0	1375.78314321	High	High	High	4.3e8	7.1e8	8.4e8	2.97306323051453	High	0	5.17E-05
High	[K].FITHSVPFSEINTAFDLMHK.[G]			9.8439E-05	0	1	1	19	Q2R8Z5	Q2R8Z5 [348-367]	0	2334.15871413	High	High	High	6.4e8	9.8e8	4.5e8	6.02298593521118	High	0	1.279E-07
High	[K].FITHSVPFSEINTAFDLMHK.[G]	1xDeamidated [N12]		0.00677508	0	1	1	3	Q2R8Z5	Q2R8Z5 [348-367]	0	2335.14273013	Not Found	High	High			8.6e6	3.25452589988709	High	0	3.253E-05
High	[K].FITHSVPFSEINTAFDLMHK.[G]	1xOxidation [M18]		0.000915144	0	1	1	6	Q2R8Z5	Q2R8Z5 [348-367]	0	2350.15362913	High	High	High	1.7e8	2.7e7	7.7e7	4.05775022506714	High	0	4.963E-05
High	[K].TNNSFILQQFENPANPK.[I]			5.35736E-06	0	1	1	8	Q9XEA6	Q9XEA6 [139-155]	0	1961.97156539	High	High	High	3.6e8	2.0e8	2.1e8	5.30958652496338	High	0	1.032E-10
High	[K].GFAIGNGLTDPAIQYK.[A]			0.00811573	0	1	2	4	P52712	P52712 [177-192]	0	1664.86424694	Not Found	High	High		1.0e8	5.8e7	3.76152729988098	High	2.991E-05	0.0005919
High	[K].GFAIGNGLTDPAIQYK.[A]	1xDeamidated [N/Q]		0.00208489	0	1	2	5	P52712	P52712 [177-192]	0	1665.84826294	High	High	High	1.1e8	8.2e7	3.7e7	4.27959442138672	High	0	5.275E-05
High	[K].SSMDAFSQILK.[N]			0.0202839	0	1	1	4	P31691	P31691 [327-337]	0	1226.60854974	Not Found	High	High		1.4e8	1.3e8	3.10138440132141	High	0	0.0002304
High	[K].LLNPTELIDPK.[C]			0.00670132	0	1	1	7	Q9ZTS1	Q9ZTS1 [178-188]	0	1252.71472934	High	High	High	9.8e7	8.5e7	3.7e7	3.14111375808716	High	0	0.0001639
High	[K].KPEDWDDEEDGEWTAPTIPNPEYK.[G]			0.000182102	0	1	1	12	Q9SLY8	Q9SLY8 [260-283]	0	2861.24243914	High	High	High	3.7e8	1.1e8	1.2e8	5.56600189208984	High	0	5.353E-08
High	[K].YRPTMPVLSVVIPR.[L]			0.000384322	0	2	2	9	Q2QXR8; B8BJ39	Q2QXR8 [429-442]; B8BJ39 [429-442]	0	1627.93524391	High	High	High	4.0e8	1.4e8	4.2e7	3.81600570678711	High	0	4.962E-06
High	[K].SLPYEYVEENLGDK.[S]			0.00339718	0	1	1	6	Q06398	Q06398 [29-42]	0	1655.77990813	High	High	High	2.4e8		1.3e8	4.27096462249756	High	0	9.584E-06
High	[K].GDAAGAQVVAHELAHSWTGNLITNK.[T]			8.34852E-05	0	1	1	5	Q84TA3	Q84TA3 [295-319]	0	2560.29027345	Not Found	High	High		5.6e7	5.6e7	3.86915254592896	High	0	1.338E-08
High	[R].IITTNLWSAELSK.[L]			0.000636951	0	1	5	12	Q9AUV6	Q9AUV6 [204-216]	0	1475.81042053	High	High	High	1.6e8	1.0e8	1.0e8	4.4648756980896	High	0	4.896E-07
High	[K].SISELIPHEIATIEK.[R]			0.0152058	0	1	1	4	Q7XKE9	Q7XKE9 [188-202]	0	1679.92142741	Not Found	High	High		3.4e7	1.1e7	2.09746694564819	High	8.476E-05	0.0008037
High	[K].MAGIDPDDVYSEVPYEK.[G]			0.000570703	0	1	1	6	Q84TA3	Q84TA3 [379-395]	0	1927.86298571	High	High	High	8.7e7	6.5e7	9.6e6	4.12340497970581	High	0	5.537E-05
High	[R].IHENPELGYEEFATSELVR.[R]			1.06443E-05	0	1	2	6	Q84XG9	Q84XG9 [56-74]	0	2233.0771525	High	Not Found	High	2.8e7		7.9e7	5.48056125640869	High	0	3.476E-10
High	[K].NWNYTGLVDAIHNGEGK.[C]	2xDeamidated [N3; N13]		0.00512434	0	1	2	2	A2XFI3	A2XFI3 [529-545]	0	1889.86643249	High	Not Found	Not Found	4.5e7			4.44964456558228	High	5.91E-05	0.0007065
High	[K].FDGILGLGYPEISVGK.[A]			0.00066191	0	1	1	11	P42211	P42211 [181-196]	0	1664.88939906	High	High	High	1.5e8	5.3e7	2.1e8	5.06826400756836	High	0	1.029E-06
High	[K].GTLFPMCGMNLAFDR.[D]	1xCarbamidomethyl [C7]		0.000508544	0	2	2	5	Q6Z4G3; Q8H8T0	Q6Z4G3 [207-221]; Q8H8T0 [209-223]	0	1729.78587912	High	High	High	1.7e8	2.2e8	1.5e7	3.20512533187866	High	8.476E-05	0.001104
High	[K].INPLVPVDLVIDHSVQVDVAR.[S]			1.36288E-05	0	1	1	25	Q6YZX6	Q6YZX6 [118-138]	0	2298.28160639	High	High	High	5.6e7		8.1e7	4.4228196144104	High	0	8.077E-07
High	[R].LSPFVDFMDCFDSDPVALGSYMVQQLNK.[H]	1xCarbamidomethyl [C10]		0.00283478	0	1	1	3	Q84QK0	Q84QK0 [235-262]	0	3223.47846949	High	High	Not Found	1.8e7	5.3e6		5.0055947303772	High	0	6.162E-05
High	[K].AMPAGLWDEILAALTWVEGNMGAVLGDPR.[R]			4.41485E-05	0	1	1	5	Q75KR1	Q75KR1 [72-100]	0	3053.52232342	High	Not Found	High	7.9e6		7.0e5	5.22111129760742	High	0	6.032E-09
High	[K].AMPAGLWDEILAALTWVEGNMGAVLGDPR.[R]	1xDeamidated [N20]		0.000176199	0	1	1	7	Q75KR1	Q75KR1 [72-100]	0	3054.50633942	High	High	High	9.1e5		2.9e5	5.28501081466675	High	0	6.372E-08
High	[R].VGAGAPVYLAAVLEYLAAEVLELAGNAAR.[D]			0.000410502	0	1	5	14	A2YMC5	A2YMC5 [45-73]	0	2871.56146936	High	High	High	1.1e6	1.3e6	4.4e5	3.91880893707275	High	0	1.81E-06
High	[R].VASDSTTVLADAVVVATGAVAR.[R]			0.000342459	0	1	1	5	Q6ZFU6	Q6ZFU6 [106-127]	0	2073.11862342	High	High	Not Found		2.3e7		3.79580926895142	High	0	1.894E-06
High	[K].IDPSVTMMTVEEKPDVTYNDVGGCK.[E]	1xDeamidated [N19]; 1xCarbamidomethyl [C24]		0.0130537	0	1	1	2	P0DKK0	P0DKK0 [150-174]	0	2786.25690951	Not Found	High	Not Found		1.9e7		4.37233924865723	High	0	0.000105
High	[R].TGVSAVWPGWGHASENPELPDALTAK.[G]			0.00451764	0	1	1	2	B9FK36	B9FK36 [217-242]	0	2690.32090483	High	Not Found	Not Found	1.1e8			3.23348736763	High	0	2.289E-05
High	[R].IVCTCFNGASNISQAGGLGCLSPEGLK.[A]	1xDeamidated [N/Q]; 3xCarbamidomethyl [C3; C5; C20]		0.00272799	0	1	1	5	Q10MQ2	Q10MQ2 [341-367]	0	2811.31101142	High	Not Found	Not Found	4.2e7			3.86077642440796	High	0	6.479E-06
High	[R].KGCTSSQLALAWVHHQGSDVCPIPGTTK.[I]	2xCarbamidomethyl [C3; C21]		0.000392858	0	1	2	2	Q7XQ45	Q7XQ45 [268-295]	1	3035.48258446	Not Found	High	Not Found		7.8e7		4.68802213668823	High	0	1.432E-06
High	[K].TVGGGDDAFNTFFSETGAGK.[H]			1.10009E-05	0	1	1	6	Q53M52	Q53M52 [41-60]	0	1977.88247555	High	High	Not Found	4.7e8	4.9e8		4.90350484848022	High	0	3.686E-10
High	[R].ALATAPIIPIAVEK.[G]			0.0159695	0	1	1	2	Q9AUR8	Q9AUR8 [969-982]	0	1406.86172788	Not Found	High	Not Found		3.2e7		2.73995208740234	High	0	0.0001507
High	[K].THINIVVIGHVDSGK.[S]			0.00139661	0	1	1	37	O64937	O64937 [6-20]	0	1588.88056574	High	High	High	1.4e6	9.8e5	2.9e5	3.62898230552673	High	0	1.969E-06
High	[K].DAAGVAVELDEEARPR.[V]			0.0270268	0	1	1	6	P14717	P14717 [62-77]	0	1697.84530231	High	High	High	1.1e6	6.8e5	2.0e5	3.20095181465149	High	0.0001056	0.00243
High	[K].ALAGQKDEAYFAANAAAQASR.[R]			1.0528E-05	0	1	1	9	Q2QLY5	Q2QLY5 [368-388]	1	2124.04685549	High	High	High	2.6e7	7.9e7	1.2e5	5.718430519104	High	0	3.401E-10
High	[K].VVTAAAAGGGGELTVEER.[N]			0.0063792	0	1	1	5	Q84J55	Q84J55 [36-53]	0	1686.8657034	High	High	High	6.4e5		1.7e5	3.97170186042786	High	0	2.944E-05
High	[R].ASALLRPHGASVVEYTSQACTK.[R]	1xCarbamidomethyl [C20]		0.00930457	0	1	1	1	Q0D4Z6	Q0D4Z6 [464-485]	0	2346.18705436	High	Not Found	Not Found				2.96948862075806	High	0	5.724E-05
High	[R].ISINQVGKPTSK.[L]			0.0142435	0	1	1	2	Q6ESI7	Q6ESI7 [616-627]	0	1271.73177637	High	Not Found	Not Found				3.10328006744385	High	0	0.0003241
High	[K].GAGATVVDADTLGR.[C]			0.00597357	0	1	1	4	Q0D4Z6	Q0D4Z6 [501-514]	0	1302.66481896	High	High	Not Found				3.40834975242615	High	0	0.0001178
High	[R].GAFGKPQGTCAR.[V]	1xCarbamidomethyl [C10]		0.00423011	0	2	2	2	A2ZCQ7; A2Y0T4	A2ZCQ7 [117-128]; A2Y0T4 [117-128]	0	1249.61061576	Not Found	High	Not Found				2.83170557022095	High	0	1.419E-05
High	[R].TTTDGTTASSPAPATRPAK.[G]			0.0014043	0	1	2	3	A2X0R4	A2X0R4 [161-179]	0	1830.91919544	High	High	Not Found				3.41780710220337	High	0	1.989E-06
High	[R].MTNFYTNFQVDEIGR.[V]			0.00451764	0	1	1	2	P0C520	P0C520 [18-32]	0	1834.8428595	High	Not Found	Not Found				3.44589304924011	High	0	1.584E-05
High	[K].MVEIMANQASSCDLK.[E]	1xCarbamidomethyl [C12]		0.000453153	0	1	1	2	P49397	P49397 [168-182]	0	1696.77028855	High	Not Found	Not Found				3.82268333435059	High	0	1.26E-06
High	[K].TLPAGLWEEIVEGLQWVEEYMAAR.[L]	1xDeamidated [Q15]		0.00520924	0	1	1	4	Q6AVA8	Q6AVA8 [132-155]	0	2791.36474389	High	Not Found	High			1.6e6	4.26418209075928	High	0	7.24E-05
High	[K].LTAAAAIASGTVLGLHEDSR.[Y]			0.00666475	0	1	1	17	Q6K669	Q6K669 [224-243]	0	1953.03997926	High	High	High	1.2e6	9.3e5		3.72175192832947	High	0	8.621E-05
High	[K].FVDDPQTEGIVLIGEIGGTAEEDAAAFIQESK.[T]	1xDeamidated [Q]		1.56347E-05	0	1	1	8	Q6ZL94	Q6ZL94 [230-261]	0	3350.6162029	Not Found	High	High		4.0e6		6.42953491210938	High	0	3.393E-09
High	[K].IQGIGAGFVPGVLDVNLLDEVVQVSSDEAISMAK.[Q]			0.000424253	0	1	1	10	Q9XEA8	Q9XEA8 [226-259]	0	3470.80871149	High	High	High	5.0e6	1.9e7		5.34555435180664	High	0	2.082E-06
High	[K].IQGIGAGFVPGVLDVNLLDEVVQVSSDEAISMAK.[Q]	1xDeamidated [Q/N]		0.000722693	0	1	1	3	Q9XEA8	Q9XEA8 [226-259]	0	3471.79272749	Not Found	Not Found	High				4.62252521514893	High	0	8.213E-06
High	[R].ELLFCTPGALQYLSGVILFEETLYQK.[T]	1xCarbamidomethyl [C5]		0.00711713	0	1	1	5	P17784	P17784 [57-82]	0	3032.56892278	High	High	Not Found	2.7e6	2.5e6		3.86915946006775	High	0	3.561E-05
High	[R].ELLFCTPGALQYLSGVILFEETLYQK.[T]	1xDeamidated [Q]; 1xCarbamidomethyl [C5]		0.00130042	0	1	1	4	P17784	P17784 [57-82]	0	3033.55293878	Not Found	High	High			1.5e6	4.39806175231934	High	0	1.747E-06
High	[R].DNLTLWTSDMQDDGGDEMR.[D]			0.00323359	0	1	1	2	Q84J55	Q84J55 [237-255]	0	2198.89648728	High	Not Found	Not Found	2.2e7			3.4355001449585	High	0	1.745E-05
High	[K].HNDDEQYVWESQAGGSFTVTR.[D]			0.00538328	0	2	3	7	Q0J4P2; Q07078	Q0J4P2 [142-162]; Q07078 [142-162]	0	2426.06435587	High	High	High	1.2e6	6.0e5	5.9e5	3.98229622840881	High	0.0001056	0.001639
High	[K].LIGAGAATIALAGAAVGIGNVFSSLIHSVAR.[N]			0.000445749	0	1	1	9	P0C519	P0C519 [7-37]	0	2877.63088634	High	High	High	5.1e5	1.7e6	1.5e6	4.25496816635132	High	0	5.693E-06
High	[K].LIGAGAATIALAGAAVGIGNVFSSLIHSVAR.[N]	1xDeamidated [N20]		0.000144589	0	1	1	6	P0C519	P0C519 [7-37]	0	2878.61490234	High	High	High				4.31546449661255	High	0	3.55E-08
High	[K].TLPAGLWEEIVEGLQWVEEYMAAR.[L]			0.000537251	0	1	1	5	Q6AVA8	Q6AVA8 [132-155]	0	2790.38072789	High	High	High	3.0e6			4.30535173416138	High	0	3.635E-07
High	[R].NIWADDLAASLTTLESLEAIVGK.[D]			6.06066E-08	0	2	2	39	Q2QLY5; Q2QLY4	Q2QLY5 [298-320]; Q2QLY4 [298-320]	0	2430.27624611	High	High	High	4.7e7	1.7e7	1.4e7	6.49633550643921	High	0	3.65E-14
High	[R].LAWHSAGTFDVSSK.[T]			0.00930457	0	1	2	11	Q10N21	Q10N21 [39-52]	0	1505.73831823	High	High	High	1.1e6	8.4e5	6.9e5	3.40010118484497	High	0	5.737E-05
High	[K].AINQQPPFEVLSLAGSIADALQI.[-]			0.000519838	0	1	1	30	Q6ZFT5	Q6ZFT5 [303-325]	0	2395.28675128	High	High	High	7.5e6	4.6e6	5.2e6	4.34230661392212	High	0	3.419E-07
High	[K].AINQQPPFEVLSLAGSIADALQI.[-]	1xDeamidated [Q/N]		0.00136628	0	1	1	14	Q6ZFT5	Q6ZFT5 [303-325]	0	2396.27076728	High	High	High				4.29626131057739	High	0	0.0001859
High	[R].SLLSPVTLPIIR.[D]			0.0137853	0	1	1	2	Q6Z2L5	Q6Z2L5 [59-70]	0	1308.8249485	Not Found	High	Not Found		3.2e7		2.70673251152039	High	0	0.0001161
High	[K].NPGEQSHAANAGLDIAVR.[L]			0.000221912	0	1	1	14	Q9FE01	Q9FE01 [63-80]	0	1819.90454849	High	High	High	5.8e5	8.2e5	8.4e4	3.8054416179657	High	0	1.139E-05
High	[K].VCILSCGFSTGFGATVNVAKPK.[K]	2xCarbamidomethyl [C2; C6]		0.00574894	0	1	1	18	Q0ITW7	Q0ITW7 [172-193]	0	2313.1729846	High	High	Not Found	6.0e5	2.0e7		3.42280673980713	High	0	2.439E-05
High	[K].ELVNSPANVLTPAVLAEEASNIASTYSDVFTATILDVEK.[C]			8.58096E-05	0	1	1	4	Q6K669	Q6K669 [286-324]	0	4092.09107676	High	High	Not Found	8.7e6			5.71891593933105	High	0	7.68E-08
High	[K].ELVNSPANVLTPAVLAEEASNIASTYSDVFTATILDVEK.[C]	1xDeamidated [N]		0.000287266	0	1	1	11	Q6K669	Q6K669 [286-324]	0	4093.07509276	High	Not Found	Not Found	3.2e7			4.72594976425171	High	0	3.15E-05
High	[K].ELVNSPANVLTPAVLAEEASNIASTYSDVFTATILDVEK.[C]	2xDeamidated [N8; N]		6.62869E-05	0	1	1	6	Q6K669	Q6K669 [286-324]	0	4094.05910876	High	Not Found	High	2.6e7			5.78926753997803	High	0	8.919E-09
High	[R].NIWADDLAASLTTLESLEAIVGK.[D]	1xDeamidated [N1]		0.00138896	0	2	2	2	Q2QLY5; Q2QLY4	Q2QLY5 [298-320]; Q2QLY4 [298-320]	0	2431.26026211	High	Not Found	High				4.02451848983765	High	0	1.967E-06
High	[K].FVDDPQTEGIVLIGEIGGTAEEDAAAFIQESK.[T]			4.27173E-05	0	1	1	2	Q6ZL94	Q6ZL94 [230-261]	0	3349.6321869	Not Found	High	Not Found				5.53508949279785	High	0	4.087E-09
High	[R].IDYAPGGQNPPHTHPR.[A]			0.00370866	0	1	1	4	Q7F731	Q7F731 [98-113]	0	1756.85139082	High	High	Not Found	2.9e7	2.4e7		3.52425956726074	High	0	4.062E-05
High	[R].ILASGVHVVVGTPGR.[V]			0.00391765	0	2	2	3	Q6Z2Z4; P35683	Q6Z2Z4 [155-169]; P35683 [155-169]	0	1461.85362279	High	High	Not Found				2.84976983070374	High	0	1.227E-05
High	[K].MNVNPDVNFEELAR.[S]			0.00772587	0	1	1	2	P46465	P46465 [363-376]	0	1647.77953103	Not Found	High	Not Found		4.7e7		3.48324036598206	High	0	4.139E-05
High	[R].SPSAYLNNPAEER.[S]			0.0086662	0	1	1	4	Q0JL46	Q0JL46 [196-208]	0	1447.68119725	High	High	Not Found				3.53201293945313	High	0	5.081E-05
High	[R].TIEECEADAVAGR.[F]	1xCarbamidomethyl [C5]		0.00627529	0	1	1	3	Q5Z8V9	Q5Z8V9 [63-75]	0	1420.63728383	High	High	Not Found				2.84542322158813	High	0	0.0001908
High	[K].EQESTPADSEGLSR.[E]			0.00341586	0	1	2	2	A2WNF5	A2WNF5 [299-312]	0	1505.67142031	High	Not Found	Not Found	1.7e7			2.97242212295532	High	0	9.67E-06
High	[R].EILHIQGGQCGNQIGAK.[F]	1xCarbamidomethyl [C10]		0.000306836	0	3	6	2	P45960; Q40665; P37832	P45960 [3-19]; Q40665 [3-19]; P37832 [3-19]	0	1822.92284145	Not Found	High	Not Found				4.39722108840942	High	0	1.341E-07
High	[K].VNEMDPLLKPK.[Q]			0.0203943	0	1	1	2	P14717	P14717 [324-334]	0	1283.70278447	High	Not Found	Not Found	3.2e7			2.77277302742004	High	0	0.0002341
High	[K].CGTALDHGVAAVGYGTENGK.[D]	1xCarbamidomethyl [C1]		0.00423011	0	1	1	2	P25776	P25776 [283-302]	0	1976.91306451	Not Found	High	Not Found				4.28756475448608	High	0	1.419E-05
High	[K].NNPCLIGEPGVGK.[T]	1xCarbamidomethyl [C4]		0.0103226	0	2	4	2	Q7F9I1; Q2QVG9	Q7F9I1 [290-302]; Q2QVG9 [291-303]	0	1354.67836089	High	Not Found	Not Found	3.6e7			2.76003670692444	High	0	6.937E-05
High	[K].STGNFCTQCEAEGFR.[K]	2xCarbamidomethyl [C6; C9]		0.000871022	0	1	1	2	B7EA73	B7EA73 [115-129]	0	1763.71119403	Not Found	High	Not Found		2.4e7		3.88223242759705	High	0	8.575E-07
High	[R].TAVYNTATVTAASSPAK.[M]			0.000375971	0	1	1	4	Q5Z7L0	Q5Z7L0 [404-420]	0	1652.84899074	High	High	Not Found				3.98547005653381	High	0	1.939E-07
High	[R].EVFEGHLGGRPNQIDAAAGDAAR.[A]			0.00731454	0	1	1	2	Q7XUG1	Q7XUG1 [392-414]	0	2351.14869468	Not Found	High	Not Found				3.39259123802185	High	0	3.751E-05
High	[K].YPNSDIYLDK.[F]			0.0268812	0	1	1	4	P30298	P30298 [440-449]	0	1227.58919449	High	High	Not Found	4.7e7	1.7e7		2.69954943656921	High	0	0.0003844
High	[K].KISEEEYISAIK.[E]			0.0115141	0	1	1	4	Q2QLY5	Q2QLY5 [458-469]	1	1409.75223695	High	High	Not Found	6.7e7	3.8e7		3.25400948524475	High	0	8.395E-05
High	[R].HTDVLESLEPK.[V]			0.0246534	0	1	2	3	B8AW64	B8AW64 [46-56]	0	1267.65285733	High	High	Not Found	4.7e7	5.4e7		2.87253069877625	High	0	0.0003266
High	[K].NSETPPLSSWR.[S]			0.0084787	0	1	2	4	Q7XQ45	Q7XQ45 [342-352]	0	1273.61714055	High	High	Not Found	4.7e8	5.6e8		3.1014461517334	High	0	4.866E-05
High	[R].LNALNSSAGADDDDEEEDDE.[-]			2.08292E-06	0	1	3	6	Q8L4L4	Q8L4L4 [285-304]	0	2123.80071529	High	High	Not Found	1.9e7			5.25687646865845	High	0	1.939E-11
High	[R].AGETFVIPR.[G]			0.0217659	0	1	3	2	Q851K1	Q851K1 [153-161]	0	989.54145659	Not Found	High	Not Found		5.3e8		3.13725018501282	High	0	0.0002616
High	[K].YIYGGHVADYMR.[S]			0.0264489	0	1	3	4	Q8L4L4	Q8L4L4 [198-209]	0	1444.66779592	High	High	Not Found	6.4e7	4.0e7		3.14324903488159	High	2.991E-05	0.0005742
High	[K].TVDTLEGANPASLANK.[V]			3.70327E-05	0	1	1	4	Q0IWL9	Q0IWL9 [85-100]	0	1600.81769062	High	High	Not Found	1.3e8	1.5e8		5.56501150131226	High	0	2.74E-07
High	[K].VSSSYDASSQTFSLK.[F]			0.000755146	0	1	1	4	B7EA73	B7EA73 [453-467]	0	1606.75950704	High	High	Not Found	8.0e7	5.9e7		4.18820810317993	High	0	6.631E-07
High	[K].FAVAAPVAADSGAAAPSAAKEEEK.[K]			2.39964E-05	0	1	1	2	P41095	P41095 [278-301]	1	2258.12991631	High	High	Not Found	1.2e8			3.98852467536926	High	0	1.468E-09
High	[K].HLTSTYSSDETKEDIK.[L]			0.000951	0	1	2	2	B8BKI7	B8BKI7 [308-323]	1	1853.87632755	Not Found	High	Not Found		8.2e7		4.8085298538208	High	0	1.002E-06
High	[K].TAVANIPYGGAK.[G]			0.00214289	0	1	1	4	A2XMV1	A2XMV1 [91-102]	0	1161.62624875	High	High	Not Found				3.47626399993896	High	0	4.226E-06
High	[R].IVEPEAGSPAIR.[C]			0.00214289	0	1	1	4	Q9LGQ6	Q9LGQ6 [78-89]	0	1238.67392716	High	High	Not Found				3.06898045539856	High	0	5.03E-06
High	[K].NPGDEVFSGSTCK.[Q]	1xCarbamidomethyl [C12]		0.0277666	0	1	1	2	Q7XPY2	Q7XPY2 [191-203]	0	1397.60017008	High	Not Found	Not Found				2.47509336471558	High	0	0.0004057
High	[R].TDEYGGSLSNR.[C]			0.0199563	0	1	1	4	Q6Z965	Q6Z965 [208-218]	0	1198.53347048	High	High	Not Found	1.8e7	9.7e6		2.83687686920166	High	8.476E-05	0.0008491
High	[K].ASDASQEVDSQENHETVQEDESK.[V]			1.8134E-05	0	1	2	3	A2WNF5	A2WNF5 [221-243]	0	2562.07101671	High	High	Not Found	1.8e7			3.54009985923767	High	0	8.983E-10
High	[K].VVDGCEAQIAAK.[L]	1xCarbamidomethyl [C5]		0.00165568	0	1	1	2	Q9XEA8	Q9XEA8 [27-38]	0	1260.62526271	High	High	Not Found				4.16005659103394	High	0	2.668E-06
High	[K].EGLKLDESEDEK.[K]			0.0231027	0	2	3	1	Q0J4P2; Q07078	Q0J4P2 [520-531]; Q07078 [520-531]	1	1391.65364505	Not Found	High	Not Found		1.2e7		2.93062615394592	High	0	0.0002902
High	[R].LAAALSSPAHPAGGAGR.[N]			0.00532463	0	1	1	2	Q75H81	Q75H81 [19-35]	0	1503.80264981	Not Found	High	Not Found		1.3e7		3.39281344413757	High	0	2.136E-05
High	[K].GVVSPAEGTTHPEYR.[V]			0.00982728	0	2	3	5	Q852M1; Q852M2	Q852M1 [508-522]; Q852M2 [509-523]	0	1599.77616021	High	High	Not Found	3.4e7	6.8e7		3.17351508140564	High	0	0.0002499
High	[K].DSSNDRTDEYGGSLENR.[C]			0.0129827	0	1	2	2	Q69TI0	Q69TI0 [190-206]	1	1914.80601608	Not Found	High	Not Found		4.1e7		3.31921982765198	High	0	0.0001525
High	[K].DSANDRTDEYGGSLENR.[C]			0.000320618	0	1	1	4	Q84QK0	Q84QK0 [195-211]	1	1898.81110148	High	High	Not Found				5.04736518859863	High	0	1.454E-07
High	[K].VAVKPLELDNAK.[E]			0.020729	0	1	1	2	O23877	O23877 [72-83]	0	1296.75217746	High	High	Not Found				2.2703697681427	High	0	0.0002402
High	[R].LFQVEYAMEAVK.[Q]	1xOxidation [M8]		0.0208418	0	1	1	2	P52428	P52428 [19-30]	0	1443.71882879	High	Not Found	Not Found				3.50353264808655	High	0	0.0002427
High	[R].LLPDATGTTCGQR.[L]	1xCarbamidomethyl [C10]		0.0063792	0	1	1	4	P31924	P31924 [343-355]	0	1389.67908912	High	High	Not Found				3.163006067276	High	0	6.059E-05
High	[K].GPITTSASVVR.[G]			0.0224853	0	1	1	2	Q5N7W3	Q5N7W3 [251-261]	0	1087.61059869	Not Found	High	Not Found				2.55606555938721	High	0.00154	0.02481
High	[K].CALASSGFQGDIK.[A]	1xCarbamidomethyl [C1]		0.0190046	0	1	1	2	O64464	O64464 [54-66]	0	1353.6467264	High	Not Found	Not Found	2.0e8			2.67693161964417	High	0	0.0002055
High	[R].FDDGVGGDNEVQR.[T]			0.0044684	0	1	1	2	P0DKK0	P0DKK0 [278-290]	0	1407.61351161	Not Found	High	Not Found				3.7553391456604	High	0	2.627E-05
High	[K].TAIAEGLAQR.[I]			0.0265922	0	2	5	2	Q7F9I1; Q2QVG9	Q7F9I1 [303-312]; Q2QVG9 [304-313]	0	1029.56873391	Not Found	High	Not Found				2.71534633636475	High	0	0.0003764
High	[R].VFAYADTQR.[Y]			0.0135617	0	1	1	3	Q0E4K1	Q0E4K1 [345-353]	0	1070.52653476	High	High	Not Found				3.39039611816406	High	0	0.0001127
High	[R].AVVVHADPDDLGK.[G]			0.0223638	0	1	2	4	Q0DRV6	Q0DRV6 [115-127]	0	1335.69030545	High	High	Not Found				3.10079956054688	High	8.476E-05	0.0008217
High	[K].GTIAGGGVIPHIHK.[S]			0.0198483	0	1	3	1	Q8S857	Q8S857 [117-130]	0	1356.77464426	Not Found	High	Not Found				3.17124462127686	High	0	0.0002216
High	[R].LGGEVLTTENAR.[E]			0.00251249	0	1	1	4	Q9LD61	Q9LD61 [121-132]	0	1259.65900533	High	High	Not Found				3.7618236541748	High	0	5.625E-06
High	[R].SYSHLLIQTCHR.[R]	1xCarbamidomethyl [C10]		0.01641	0	1	1	2	Q7XUG1	Q7XUG1 [324-335]	0	1514.75325713	Not Found	High	Not Found				2.60833644866943	High	0	0.0001582
High	[R].DIWPSTEEIAEVVQSSVLPDMFK.[S]	1xDeamidated [Q14]		0.00444398	0	1	1	1	Q6YZX6	Q6YZX6 [592-614]	0	2621.26911219	Not Found	Not Found	High				3.97916436195374	High	0	1.54E-05
High	[R].DIWPSTEEIAEVVQSSVLPDMFK.[S]			2.72275E-05	0	1	1	22	Q6YZX6	Q6YZX6 [592-614]	0	2620.28509619	High	High	High	8.5e7	8.4e7	2.0e7	5.72541236877441	High	0	2.325E-09
High	[R].VVVGNGPAFGCILMTEFLDALAK.[R]	1xDeamidated [N5]; 1xCarbamidomethyl [C11]		1.13695E-05	0	2	2	33	Q0DHF6; A2Y5L9	Q0DHF6 [354-376]; A2Y5L9 [354-376]	0	2423.23491622	High	High	High	2.5e7	1.1e7	1.6e7	5.95684385299683	High	0	3.92E-10
High	[R].FDEGLPPILTALEVLDHNIR.[L]			1.06443E-05	0	1	1	29	Q01859	Q01859 [96-115]	0	2262.21285815	High	High	High	1.6e8	2.5e8	1.1e8	5.10765695571899	High	0	1.974E-09
High	[R].FDEGLPPILTALEVLDHNIR.[L]	1xDeamidated [N18]		0.000895265	0	1	1	2	Q01859	Q01859 [96-115]	0	2263.19687415	High	Not Found	Not Found				3.59851169586182	High	0	9.032E-07
High	[R].FVIQGFGNVGSWAAQLISEAGGK.[V]			5.88908E-07	0	1	1	24	A2XMV1	A2XMV1 [209-231]	0	2336.20335609	High	High	High	4.3e7	3.7e7	5.6e7	6.16146850585938	High	0	1.596E-10
High	[R].FVIQGFGNVGSWAAQLISEAGGK.[V]	1xDeamidated [N/Q]		4.39067E-05	0	1	1	12	A2XMV1	A2XMV1 [209-231]	0	2337.18737209	High	High	High	1.9e7		1.1e6	5.72657299041748	High	0	2.162E-07
High	[R].LSLDPALLLPSSASAALLADPAAPLSSLR.[L]			6.77593E-05	0	1	1	12	Q9AS33	Q9AS33 [44-72]	0	2830.59243511	High	High	High	8.3e7	3.4e7	5.2e7	5.02323007583618	High	0	7.776E-07
High	[R].ATVLVETLPAVFQMEEILHELR.[D]			0.00198442	0	1	1	2	Q7XUG1	Q7XUG1 [259-280]	0	2538.36362137	Not Found	High	Not Found		1.5e7		4.05821466445923	High	0	3.683E-06
High	[K].SLADGVQDEVAEIIKEDLWPNPLK.[Y]			0.00136628	0	1	2	8	B8AEC1	B8AEC1 [198-221]	1	2679.38758736	High	High	High	2.4e7	3.0e6	3.2e7	4.34484672546387	High	0	1.911E-06
High	[K].SLADGVQDEVAEIIKEDLWPNPLK.[Y]	1xDeamidated [N/Q]		0.00634437	0	1	2	3	B8AEC1	B8AEC1 [198-221]	1	2680.37160336	Not Found	High	High		6.9e6		2.97249221801758	High	0	2.915E-05
High	[R].FYNVTIEELPANVADLL.[-]			9.63E-05	0	1	1	10	Q6Z2Z4	Q6Z2Z4 [398-414]	0	1920.99532054	High	High	High	1.8e8	2.0e8	2.0e7	4.48789691925049	High	0	1.73E-08
High	[R].AVDATIDALVPYLDAGDAIVDGGNEWYQNTER.[R]	1xDeamidated [N/Q]		0.00141203	0	1	1	6	Q2R480	Q2R480 [100-131]	0	3452.61284884	Not Found	High	High		3.5e6		4.02908802032471	High	0	0.0001337
High	[R].FYFGDDVLPCFETGIPLLLQR.[L]	1xCarbamidomethyl [C10]		0.000833592	0	1	1	3	Q6ZFT5	Q6ZFT5 [153-173]	0	2500.25809406	High	High	Not Found	1.6e7	2.9e7		4.06297159194946	High	0	7.909E-07
High	[R].YEFPLQFDIPVAYPQVAPEIELPTLDGK.[T]			0.00719545	0	1	1	3	A2Z5S8	A2Z5S8 [81-108]	0	3189.63944478	Not Found	High	High			1.9e6	4.46949481964111	High	0	3.631E-05
High	[R].YEFPLQFDIPVAYPQVAPEIELPTLDGK.[T]	1xDeamidated [Q]		0.0022025	0	1	1	5	A2Z5S8	A2Z5S8 [81-108]	0	3190.62346078	High	High	High	8.6e6	1.3e7	2.5e6	4.77608966827393	High	0	4.456E-06
High	[K].TVVSQYGQQILDLLLAETQPSK.[I]			3.29985E-05	0	1	1	16	Q42456	Q42456 [322-343]	0	2431.3078806	High	High	High	8.7e7	5.7e7	2.1e7	5.32756900787354	High	0	9.433E-09
High	[K].TVVSQYGQQILDLLLAETQPSK.[I]	1xDeamidated [Q]		7.27742E-05	0	1	1	7	Q42456	Q42456 [322-343]	0	2432.2918966	High	Not Found	Not Found				4.42638540267944	High	0	8.069E-06
High	[R].AAVPGLTDDLVALMMEPPFR.[S]			0.000596333	0	1	1	17	Q9FWK4	Q9FWK4 [61-80]	0	2143.09260848	High	High	High	1.4e7	1.4e7	6.7e6	3.99807500839233	High	0	0.0001457
High	[K].LADAMVTWIEAWDELNPSTAAVENGK.[A]	1xDeamidated [N]		2.79856E-05	0	1	1	18	Q8H8T0	Q8H8T0 [337-362]	0	2832.33965126	High	High	High	1.0e7	1.6e7		6.34604406356812	High	0	3.734E-09
High	[K].LADAMVTWIEAWDELNPSTAAVENGK.[A]	2xDeamidated [N16; N24]		8.81987E-05	0	1	1	12	Q8H8T0	Q8H8T0 [337-362]	0	2833.32366726	High	High	High	4.7e6	2.3e6	3.8e6	5.81980609893799	High	0	1.2E-07
High	[R].EQSSYDEFFSGMPWLALPLGDER.[K]			0.000534309	0	1	1	11	Q7Y0F2	Q7Y0F2 [412-434]	0	2674.21299389	High	High	High	3.3e7	3.9e7	1.9e7	4.19989776611328	High	0	2.624E-06
High	[R].EQSSYDEFFSGMPWLALPLGDER.[K]	1xDeamidated [Q2]		0.00274299	0	1	1	4	Q7Y0F2	Q7Y0F2 [412-434]	0	2675.19700989	Not Found	High	High			6.6e6	4.87963390350342	High	0	6.523E-06
High	[R].VFIMDNCEELIPEWLSFVK.[G]	1xCarbamidomethyl [C7]		0.00370866	0	2	3	14	Q0J4P2; Q07078	Q0J4P2 [341-359]; Q07078 [341-359]	0	2369.15560289	High	High	High	3.3e7	4.4e7	2.0e7	3.17799186706543	High	0	7.801E-05
High	[K].MGLEAAVEATVEFLNK.[A]			0.00136628	0	1	2	61	A2XFI3	A2XFI3 [236-251]	0	1721.87784805	High	High	High	3.9e6	2.1e7	2.1e6	4.32040309906006	High	0	2.034E-05
High	[R].AVDATIDALVPYLDAGDAIVDGGNEWYQNTER.[R]			0.000325944	0	1	1	5	Q2R480	Q2R480 [100-131]	0	3451.62883284	High	High	High			4.0e6	3.92712354660034	High	0	1.493E-07
High	[K].ILNEGQIASTDVVEVVVSPPYVFLPVVK.[S]	1xDeamidated [N/Q]		6.81325E-05	0	1	1	240	P48494	P48494 [26-53]	0	3012.65436704	High	High	High	5.2e6	1.9e6	7.7e6	5.87071132659912	High	0	9.311E-09
High	[R].AEATDVANAVLDGSDAILLGAETLR.[G]			1.13357E-07	0	2	2	54	Q2QXR8; B8BJ39	Q2QXR8 [328-352]; B8BJ39 [328-352]	0	2485.27803694	High	High	High	4.9e8	6.4e8	3.5e8	6.816969871521	High	0	7.793E-13
High	[R].AEATDVANAVLDGSDAILLGAETLR.[G]	1xDeamidated [N8]		2.4292E-06	0	2	2	5	Q2QXR8; B8BJ39	Q2QXR8 [328-352]; B8BJ39 [328-352]	0	2486.26205294	High	High	High			1.6e7	6.02898597717285	High	0	2.543E-11
High	[R].IYVDNTNPTFVVGEIWSSLIYNGDGKPSTNQDADR.[Q]	1xDeamidated [N/Q]		0.00245795	0	1	1	5	P27934	P27934 [216-250]	0	3886.84061674	High	Not Found	Not Found	1.1e7			4.44815444946289	High	0	5.38E-06
High	[R].IYVDNTNPTFVVGEIWSSLIYNGDGKPSTNQDADR.[Q]	2xDeamidated [N22; N]		0.001079	0	1	1	3	P27934	P27934 [216-250]	0	3887.82463274	High	Not Found	Not Found				3.83563184738159	High	0	1.257E-06
High	[K].IDSHLACAVAGIMSDANILLNTAR.[L]	1xCarbamidomethyl [C7]		1.88448E-05	0	1	2	7	P0C8Y9	P0C8Y9 [68-91]	0	2526.28030274	High	High	High	4.3e6	3.3e7		5.80276966094971	High	0	9.586E-10
High	[R].GFLGQPQLENALTGMDLVIIPAGVPR.[K]			0.000492061	0	1	1	3	Q42972	Q42972 [99-124]	0	2706.46473233	High	Not Found	High				3.1176426410675	High	0	3.106E-07
High	[R].SGETEDTFIADLAVGLATGQIK.[T]			7.49897E-07	0	1	1	290	Q42971	Q42971 [384-405]	0	2236.13433297	High	High	High	3.7e8	9.8e8	2.7e8	7.13869428634644	High	0	2.576E-11
High	[R].SGETEDTFIADLAVGLATGQIK.[T]	1xDeamidated [Q20]		3.2638E-05	0	1	1	12	Q42971	Q42971 [384-405]	0	2237.11834897	High	High	High			5.8e6	5.31820726394653	High	0	7.097E-09
High	[K].MSAPSETVLSSSVMEVVDMIR.[Q]			0.000856793	0	1	1	6	Q9LGQ6	Q9LGQ6 [296-316]	0	2268.09201599	High	High	High		2.6e7		4.48845720291138	High	0	1.349E-06
High	[K].ILNEGQIASTDVVEVVVSPPYVFLPVVK.[S]	2xDeamidated [N3; Q6]		0.0197409	0	1	1	1	P48494	P48494 [26-53]	0	3013.63838304	High	Not Found	Not Found				4.12138271331787	High	0	0.0002194
High	[R].CFQTITCYQAVINNLDDAHEQIDTAIATALR.[E]	2xCarbamidomethyl [C1; C7]		1.774E-05	0	2	2	30	Q0DHF6; A2Y5L9	Q0DHF6 [167-197]; A2Y5L9 [167-197]	0	3565.70499208	High	High	High	6.3e7	1.0e8	4.7e6	5.05407285690308	High	0	3.929E-09
High	[K].GIFWQEDIIPFFQNATIPK.[E]			9.42074E-05	0	1	1	24	Q8H8T0	Q8H8T0 [289-307]	0	2264.17501617	High	High	High	3.9e7	2.2e8	3.0e7	5.26355361938477	High	0	1.462E-07
High	[K].GIFWQEDIIPFFQNATIPK.[E]	1xDeamidated [N/Q]		0.0150411	0	1	1	2	Q8H8T0	Q8H8T0 [289-307]	0	2265.15903217	Not Found	High	Not Found				4.37957715988159	High	0	0.0001351
High	[R].AMTVFNSQLPGVVPAATALFGADPEIPDAVLAK.[S]			0.0177083	0	1	1	4	Q10BU2	Q10BU2 [183-215]	0	3310.73917553	High	Not Found	High	9.0e6		4.5e6	3.42053747177124	High	2.991E-05	0.0006366
High	[K].DKGLEPTEFEDTVAQAFFDLENGNQELK.[S]			3.91236E-05	0	1	1	11	Q8LJU5	Q8LJU5 [11-38]	1	3184.49569353	High	High	High	2.9e7	8.5e7	5.2e6	6.25631523132324	High	0	3.487E-09
High	[K].DKGLEPTEFEDTVAQAFFDLENGNQELK.[S]	1xDeamidated [Q/N]		0.000647531	0	1	1	14	Q8LJU5	Q8LJU5 [11-38]	1	3185.47970953	High	High	High	7.0e6	1.3e7	2.0e6	6.06122827529907	High	0	2.469E-05
High	[K].DKGLEPTEFEDTVAQAFFDLENGNQELK.[S]	2xDeamidated [Q/N]		0.0190046	0	1	1	5	Q8LJU5	Q8LJU5 [11-38]	1	3186.46372553	Not Found	Not Found	High				5.32972192764282	High	0.0002949	0.005519
High	[R].SGFEGAWTSNPLIFDNSYFTELVSGEK.[E]			4.67001E-06	0	1	1	15	Q9FE01	Q9FE01 [174-200]	0	2995.39960848	High	High	High	9.1e7	1.2e8	5.0e7	6.38087844848633	High	0	4.563E-09
High	[R].SGFEGAWTSNPLIFDNSYFTELVSGEK.[E]	1xDeamidated [N]		4.59947E-07	0	1	1	10	Q9FE01	Q9FE01 [174-200]	0	2996.38362448	High	High	High	4.4e7	2.5e6	2.7e7	7.67143297195435	High	0	1.012E-11
High	[K].ILNEGQIASTDVVEVVVSPPYVFLPVVK.[S]			3.49056E-06	0	1	1	296	P48494	P48494 [26-53]	0	3011.67035104	High	High	High	3.0e6	2.4e7	3.9e6	6.60607194900513	High	0	4.825E-11
High	[R].CFQTITCYQAVINNLDDAHEQIDTAIATALR.[E]	1xDeamidated [Q/N]; 2xCarbamidomethyl [C1; C7]		1.13214E-06	0	2	2	29	Q0DHF6; A2Y5L9	Q0DHF6 [167-197]; A2Y5L9 [167-197]	0	3566.68900808	High	High	High		2.0e8		6.27482032775879	High	0	1.463E-11
High	[K].FQSVPVQAGQTPPLLQYFGTLLTR.[G]			7.08029E-05	0	1	2	12	Q2QYW2	Q2QYW2 [414-437]	0	2661.43989782	High	High	High	2.9e7	2.0e7		4.34444332122803	High	0	5.005E-07
High	[K].VVIGMDVAASEFYNDKDK.[T]			0.00135136	0	1	1	61	Q42971	Q42971 [246-263]	1	2000.96336844	High	High	High	2.2e7	5.1e6	9.5e5	5.20585441589355	High	0	1.859E-06
High	[K].IENVEGLNNFDEILQEADGIILSR.[G]			9.32973E-06	0	1	1	21	Q2QXR8	Q2QXR8 [257-280]	0	2701.3679145	High	High	High	2.8e8	2.3e8	8.7e7	5.5707631111145	High	0	9.106E-09
High	[R].DQSSYDEFFSGMPWLALPLGDER.[K]	1xDeamidated [Q2]		9.26679E-05	0	1	1	1	Q7Y0E8	Q7Y0E8 [405-427]	0	2661.18135983	Not Found	Not Found	High				4.27761125564575	High	0	1.613E-08
High	[R].VLDTIHLLLDLLEAPDPANLEK.[F]			9.63E-05	0	1	1	12	P30298	P30298 [244-265]	0	2442.34901715	High	High	High	8.0e6		2.1e7	4.03132820129395	High	0	4.532E-08
High	[R].VNVSELAVELLTVPEYLQFK.[E]			5.93912E-05	0	1	1	23	P31924	P31924 [105-124]	0	2291.25332596	High	High	High	3.1e7	1.6e7	3.4e7	4.65293216705322	High	0	1.131E-07
High	[R].VNVSELAVELLTVPEYLQFK.[E]	1xDeamidated [N2]		0.00035784	0	1	1	1	P31924	P31924 [105-124]	0	2292.23734196	Not Found	Not Found	High				3.79157018661499	High	0	1.762E-07
High	[K].DLVSSLVSGLLTIGPR.[F]			0.00321591	0	1	1	6	Q93VT8	Q93VT8 [432-447]	0	1626.94249724	High	High	High	4.1e6	1.3e6	1.7e6	4.16953420639038	High	0	8.717E-06
High	[K].NGIVGSVPIPPDDADKEEVINALVANVESMIK.[A]	1xDeamidated [N]		0.00620695	0	1	2	4	B8BKI7	B8BKI7 [335-366]	1	3334.70866356	High	High	High	1.2e7	3.5e6	3.8e6	4.12165975570679	High	0.0001056	0.001907
High	[R].GVDLDALLDMSTDDLVQLFPAR.[A]			0.000103997	0	1	1	11	P31674	P31674 [28-49]	0	2404.20645203	High	High	High	5.1e6	2.5e6	5.4e6	4.23765087127686	High	0	1.973E-08
High	[R].GVDLDALLDMSTDDLVQLFPAR.[A]	1xOxidation [M10]		0.0110219	0	1	1	2	P31674	P31674 [28-49]	0	2420.20136703	Not Found	High	Not Found				2.72505164146423	High	0	7.775E-05
High	[R].DELVVPIIENTPYEYELTDSLAEAIAAYPK.[A]			0.000687847	0	1	2	7	B8BKI7	B8BKI7 [169-198]	0	3366.68791091	High	High	High	3.6e6	2.2e6		4.36792278289795	High	0	5.62E-07
High	[R].DQSSYDEFFSGMPWLALPLGDER.[K]			0.00318083	0	1	1	15	Q7Y0E8	Q7Y0E8 [405-427]	0	2660.19734383	High	High	High	4.7e7	1.0e7	3.0e7	4.57811641693115	High	0	3.265E-05
High	[R].DELVVPIIENTPYEYELTDSLAEAIAAYPK.[A]	1xDeamidated [N10]		0.00885783	0	1	2	1	B8BKI7	B8BKI7 [169-198]	0	3367.67192691	High	Not Found	Not Found				3.65416145324707	High	0	5.247E-05
High	[K].GVNPDEAVAYGAAVQGSILSGEGGDETK.[D]	1xDeamidated [N/Q]		0.000388566	0	1	1	4	Q6Z7B0	Q6Z7B0 [391-418]	0	2692.258424	Not Found	High	Not Found				5.10952568054199	High	0	2.764E-07
High	[R].SLGQNPTEAELQDMINEVDADGNGTIDFPEFLNLMAK.[K]			0.000519838	0	1	1	4	Q6F332	Q6F332 [39-75]	0	4036.87905193	High	High	High		2.9e7	3.3e7	5.43924045562744	High	0	1.961E-06
High	[R].SLGQNPTEAELQDMINEVDADGNGTIDFPEFLNLMAK.[K]	1xDeamidated [N/Q]		2.69301E-05	0	1	1	8	Q6F332	Q6F332 [39-75]	0	4037.86306793	Not Found	High	High				6.39395809173584	High	0	3.165E-08
High	[R].SLGQNPTEAELQDMINEVDADGNGTIDFPEFLNLMAK.[K]	2xDeamidated [N16; N]		0.000552206	0	1	1	2	Q6F332	Q6F332 [39-75]	0	4038.84708393	Not Found	Not Found	High				5.90474224090576	High	0	3.81E-07
High	[K].AAFVDDDFELAAELYTQAIEASPATAELYADR.[A]			0.00285037	0	1	1	6	Q0JL44	Q0JL44 [15-46]	0	3476.63800053	High	High	High	6.4e6	1.6e6	5.3e6	5.29656410217285	High	0	7.044E-06
High	[K].AAFVDDDFELAAELYTQAIEASPATAELYADR.[A]	1xDeamidated [Q17]		0.000552206	0	1	1	2	Q0JL44	Q0JL44 [15-46]	0	3477.62201653	High	Not Found	Not Found				4.51940393447876	High	0	3.809E-07
High	[R].DAEGQDVLLFIDNIFR.[F]			2.56312E-05	0	1	1	16	Q01859	Q01859 [318-333]	0	1864.9439537	High	High	High	1.3e7	1.4e7	7.5e6	5.08051347732544	High	0	1.648E-09
High	[K].FFVPGSQNNVPPGTVVDNAVCHPR.[N]	1xDeamidated [N/Q]; 1xCarbamidomethyl [C21]		0.000519838	0	1	1	5	Q9SDG8	Q9SDG8 [768-791]	0	2609.25653126	High	Not Found	Not Found	1.6e7			4.96971654891968	High	0	4.601E-07
High	[R].VVVGNGPAFGCILMTEFLDALAK.[R]	1xCarbamidomethyl [C11]		4.96085E-06	0	2	2	30	Q0DHF6; A2Y5L9	Q0DHF6 [354-376]; A2Y5L9 [354-376]	0	2422.25090022	High	High	High	2.6e7	8.3e7	1.8e7	6.0928955078125	High	0	1.226E-09
High	[K].GVNPDEAVAYGAAVQGSILSGEGGDETK.[D]			0.000424253	0	1	1	2	Q6Z7B0	Q6Z7B0 [391-418]	0	2691.274408	High	Not Found	Not Found	9.8e6			4.91009664535522	High	0	2.39E-07
High	[K].LPLSPPALSGDLGEFMSWVDEVK.[K]			2.42614E-05	0	1	1	18	Q75KR1	Q75KR1 [524-546]	0	2487.24758858	High	High	High	1.1e7	1.9e7	3.5e7	5.26236534118652	High	0	1.493E-09
High	[R].FYNVVIEELPANVADLL.[-]			0.000247677	0	1	1	7	P35683	P35683 [398-414]	0	1919.016056	High	High	High	5.9e7	6.5e7	1.0e7	5.0543851852417	High	0	3.142E-07
High	[K].GVDYLVEASAAEAEAISATLAAVK.[A]			3.93391E-05	0	1	1	2	Q2QM47	Q2QM47 [523-546]	0	2349.2183969	Not Found	Not Found	High			5.1e5	4.39935779571533	High	0	7.824E-07
High	[K].IENVEGLNNFDEILQEADGIILSR.[G]	1xDeamidated [N/Q]		6.6652E-05	0	1	1	22	Q2QXR8	Q2QXR8 [257-280]	0	2702.3519305	High	High	High	3.8e6	8.1e6	1.9e7	5.36839866638184	High	0	2.948E-08
High	[K].IENVEGLNNFDEILQEADGIILSR.[G]	3xDeamidated [N8; N9; Q15]		0.00703966	0	1	1	4	Q2QXR8	Q2QXR8 [257-280]	0	2704.3199625	High	High	High				4.18992376327515	High	0	3.508E-05
High	[R].LSPFIDYMDCVDSDPVALGSYMVQQLNK.[H]	1xCarbamidomethyl [C10]		0.000284128	0	1	1	6	Q69TH8	Q69TH8 [236-263]	0	3205.48903415	High	High	High	7.4e7		1.2e7	5.0882568359375	High	0	1.171E-07
High	[R].LSPFIDYMDCVDSDPVALGSYMVQQLNK.[H]	1xDeamidated [N/Q]; 1xCarbamidomethyl [C10]		0.000415036	0	1	1	7	Q69TH8	Q69TH8 [236-263]	0	3206.47305015	High	High	High	3.1e6	2.5e7		5.27543306350708	High	0	2.303E-07
High	[K].AQAWTDEDLLDALNQLEIGLK.[D]			0.00304429	0	1	1	6	Q84ZC0	Q84ZC0 [304-324]	0	2356.20308121	High	High	Not Found	4.7e6			3.9606146812439	High	0	3.233E-05
High	[R].IGLAGLAVMGQNLALNIAEKGFPISVYNR.[T]			7.19792E-05	0	1	1	16	Q9LI00	Q9LI00 [6-34]	1	3029.66047188	High	High	High	1.2e7	1.7e7	1.9e7	5.19187545776367	High	0	4.524E-08
High	[R].IGLAGLAVMGQNLALNIAEKGFPISVYNR.[T]	1xDeamidated [Q/N]		0.000315379	0	1	1	42	Q9LI00	Q9LI00 [6-34]	1	3030.64448788	High	High	High	8.6e6		1.3e6	4.60417032241821	High	0	1.407E-07
High	[K].GLEPTEFEDTVAQAFFDLENGNQELK.[S]			0.000111082	0	1	1	13	Q8LJU5	Q8LJU5 [13-38]	0	2941.37378762	High	High	High	2.2e7	3.5e7	1.9e7	6.01696920394897	High	0	2.234E-08
High	[K].GLEPTEFEDTVAQAFFDLENGNQELK.[S]	1xDeamidated [Q/N]		0.00125139	0	1	1	28	Q8LJU5	Q8LJU5 [13-38]	0	2942.35780362	High	High	High	1.9e7	7.1e6	1.7e7	5.37703466415405	High	0	1.624E-06
High	[K].GLEPTEFEDTVAQAFFDLENGNQELK.[S]	2xDeamidated [Q/N]		0.00487781	0	1	1	11	Q8LJU5	Q8LJU5 [13-38]	0	2943.34181962	High	Not Found	High	6.1e6		3.5e6	5.66405820846558	High	0.0001056	0.001658
High	[R].EGAPTAVSHGLWLNIPDYDAPTQLVKPLER.[N]			0.000187172	0	1	1	3	Q6Z4G3	Q6Z4G3 [164-193]	0	3287.70590156	High	High	Not Found	1.1e8			4.63619327545166	High	0	1.698E-07
High	[K].ELTLQEAETIALSILK.[Q]			9.5895E-06	0	1	1	32	Q9LSU1	Q9LSU1 [186-201]	0	1772.00515697	High	High	High	6.1e7	6.9e7	4.5e7	5.64386606216431	High	0	4.33E-09
High	[K].ESAGGPWQFVGLLPLFDPPR.[H]			0.0119625	0	1	1	5	Q7XPY2	Q7XPY2 [471-490]	0	2183.12840036	High	Not Found	High	3.2e6		6.7e6	3.28421473503113	High	0	8.982E-05
High	[K].LPSEDEVADWSGQEWELYLENLPTDVEASQVTALDER.[Y]			0.0256048	0	1	1	1	Q84TA3	Q84TA3 [486-522]	0	4233.96224734	Not Found	High	Not Found				3.37756562232971	High	0	0.00035
High	[K].LPSEDEVADWSGQEWELYLENLPTDVEASQVTALDER.[Y]	1xDeamidated [Q/N]		0.000561379	0	1	1	3	Q84TA3	Q84TA3 [486-522]	0	4234.94626334	Not Found	Not Found	High			5.3e6	4.70510482788086	High	0	2.406E-06
High	[K].LPSEDEVADWSGQEWELYLENLPTDVEASQVTALDER.[Y]	2xDeamidated [Q13; Q/N]		0.000746899	0	1	1	3	Q84TA3	Q84TA3 [486-522]	0	4235.93027934	High	High	Not Found	8.8e6	5.0e6		5.62710571289063	High	0	6.542E-07
High	[R].FEGALPANQLIQQIESALEVAK.[-]			0.000276432	0	1	1	17	Q5JMR9	Q5JMR9 [147-168]	0	2369.27110122	High	High	High	7.4e6	2.5e7	5.7e6	4.65011119842529	High	0	1.791E-05
High	[K].DMPLTSIYSDGMLQSLTSDGQPVFTTVLQFNK.[K]			0.0160566	0	1	1	1	B7EA73	B7EA73 [499-530]	0	3533.71784758	Not Found	Not Found	High				4.00167465209961	High	0	0.0001519
High	[K].DMPLTSIYSDGMLQSLTSDGQPVFTTVLQFNK.[K]	1xDeamidated [Q/N]		0.0022268	0	1	1	9	B7EA73	B7EA73 [499-530]	0	3534.70186358	High	High	Not Found	1.2e7	1.2e7		4.96405363082886	High	0	1.186E-05
High	[R].GVTLPDVPAILDGLNAVGLTSLQSGMDNVR.[N]			0.00058982	0	1	1	5	Q42997	Q42997 [184-213]	0	3022.58776033	High	High	Not Found	1.5e7	3.1e7		4.64450120925903	High	0	6.903E-07
High	[R].GVTLPDVPAILDGLNAVGLTSLQSGMDNVR.[N]	1xDeamidated [N/Q]		0.000109267	0	1	1	4	Q42997	Q42997 [184-213]	0	3023.57177633	Not Found	High	High			1.2e7	5.14197301864624	High	0	2.163E-08
High	[R].VSLLLGGSGPGLHK.[A]			0.00518078	0	1	1	4	A2XNR6	A2XNR6 [65-78]	0	1334.77906092	High	High	Not Found		2.4e7		2.56062388420105	High	0	2.023E-05
High	[R].ELLFTTPGALQHLSGVILFEETLYQK.[T]	1xDeamidated [Q11]		0.001079	0	1	1	1	Q5N725	Q5N725 [57-82]	0	2948.56555208	High	Not Found	Not Found	2.3e7			3.79598832130432	High	0	1.257E-06
High	[R].CTSPFLDNDAAAVR.[E]	1xCarbamidomethyl [C1]		0.000412763	0	1	2	4	Q7XR61	Q7XR61 [206-219]	0	1536.71111747	High	High	Not Found	9.8e7	7.5e7		3.92106962203979	High	0	2.81E-07
High	[K].CGIAVEPSYPLK.[K]	1xCarbamidomethyl [C1]		0.00905368	0	1	1	3	P25776	P25776 [334-345]	0	1333.68204932	High	High	Not Found	4.2e8	2.7e8		3.34805345535278	High	0.0001503	0.003163
High	[R].NMIIVPEMIGSIVGVYNGK.[T]			0.000726672	0	1	1	4	P31674	P31674 [91-109]	0	2034.07623019	High	High	Not Found	8.4e6	2.1e6		4.98260068893433	High	0	2.433E-06
High	[K].DPEGLFPCILGHEAAGIVESVGEGVTEVQPGDHVIPCYQAECR.[E]	1xDeamidated [Q]; 3xCarbamidomethyl [C8; C37; C42]		0.00132929	0	1	2	2	A2XAZ3	A2XAZ3 [60-102]	0	4693.16435279	Not Found	High	Not Found				3.79502081871033	High	0.0001056	0.001388
High	[R].LNEPELLEPLIPSILANLDHR.[H]			0.000276432	0	1	1	3	Q53PC7	Q53PC7 [124-144]	0	2396.31838577	High	High	Not Found		5.9e7		4.11569786071777	High	0	1.119E-07
High	[K].GDVCDEAVAALDKIEAALSK.[F]	1xCarbamidomethyl [C4]		0.000322383	0	1	1	2	A1XBB7	A1XBB7 [147-166]	1	2075.03251085	Not Found	High	Not Found		3.1e7		3.78206729888916	High	0	1.472E-07
High	[K].AETESGEVGPLVTEADIQHIVSSWTGIPVEK.[V]			0.00613936	0	1	1	5	Q7F9I1	Q7F9I1 [554-584]	0	3278.64269207	High	High	Not Found	2.9e7	3.9e7		4.08918905258179	High	0.0007974	0.01301
High	[K].EVVSEYGEMILNLLIAQTDPQK.[V]	1xOxidation [M9]		0.0109022	0	1	1	4	P42211	P42211 [314-335]	0	2506.27453193	High	High	Not Found	1.5e6	1.2e7		4.27487850189209	High	0	0.0001556
High	[R].EEEEEEEEQQKGQEEEEEEQVGQGYETIR.[A]			0.000169553	0	1	1	2	Q75GX9	Q75GX9 [408-436]	1	3526.47357331	High	Not Found	Not Found				4.73330116271973	High	0	4.698E-08
High	[K].VVVIGGGDTGTDCIGTSIR.[H]	1xCarbamidomethyl [C13]		8.81987E-05	0	1	2	2	Q0JKD0	Q0JKD0 [1952-1970]	0	1876.94330203	High	Not Found	Not Found	2.3e7			4.12806749343872	High	0	1.482E-08
High	[R].DASSNQTWCPDCNVAEPVIYDR.[V]	1xDeamidated [N/Q]; 2xCarbamidomethyl [C9; C12]		0.00498589	0	1	1	4	Q5Z9Z3	Q5Z9Z3 [41-62]	0	2598.08714248	High	Not Found	Not Found	1.9e7			3.51841473579407	High	0.0001295	0.002615
High	[R].IIAAERPDALLPTMGGQTALNLAVSLADSGALDR.[L]			0.000116711	0	1	1	2	B9EXM2	B9EXM2 [147-180]	0	3420.81552823	Not Found	High	Not Found				4.67989301681519	High	0	5.424E-07
High	[K].QEQNPPSDYCQPSPEWPCAPGR.[K]	2xCarbamidomethyl [C10; C18]		0.00396083	0	1	1	2	Q7DNA1	Q7DNA1 [175-196]	0	2600.09289619	High	Not Found	Not Found	6.4e7			3.78392148017883	High	0	1.258E-05
High	[R].GAAAGSVEEVK.[N]			0.01216	0	1	1	2	Q6K9N6	Q6K9N6 [49-59]	0	1017.52111499	High	Not Found	Not Found				3.59105181694031	High	0	9.244E-05
High	[K].ADSDAEDGKDSDDEKHDEL.[-]			0.027917	0	1	1	2	Q9SLY8	Q9SLY8 [406-424]	2	2090.82687052	High	Not Found	Not Found				4.01384449005127	High	2.991E-05	0.0004095
High	[R].CQGGANAGHTIYNSEGK.[K]	1xCarbamidomethyl [C1]		0.000137616	0	1	3	2	A2XD35	A2XD35 [95-111]	0	1763.77657114	High	Not Found	Not Found				4.6757698059082	High	0	1.553E-06
High	[K].SGQESHAACTEFDRTEK.[D]	1xCarbamidomethyl [C9]		0.000838181	0	1	1	2	P35684	P35684 [291-307]	1	1952.84029347	High	Not Found	Not Found				4.40074968338013	High	0	7.99E-07
High	[R].QPIGTAAQGAEEK.[D]			0.00454246	0	1	1	2	Q9SXF8	Q9SXF8 [19-31]	0	1299.65391993	High	Not Found	Not Found				3.28110814094543	High	0	1.6E-05
High	[K].VESTACSVSPTADQK.[A]	1xCarbamidomethyl [C6]		0.00385375	0	1	1	2	Q40682	Q40682 [79-93]	0	1579.72682702	High	Not Found	Not Found				3.97032451629639	High	0	1.656E-05
High	[R].RAEEAQQSGPNAAAQSNGTGYQASR.[L]	2xDeamidated [Q/N]		0.00703966	0	1	2	3	B8AM21	B8AM21 [120-144]	1	2551.14037506	High	Not Found	Not Found				4.22080659866333	High	0.001994	0.03229
High	[K].TMDSTSLTAEK.[L]			0.01668	0	1	2	2	P0C8Y9	P0C8Y9 [199-209]	0	1183.55109439	High	Not Found	Not Found	8.7e7			3.26007223129272	High	0	0.0001634
High	[R].AVGTMLSHEVTK.[R]			0.0138606	0	1	2	2	Q0JKD0	Q0JKD0 [1389-1400]	0	1272.66164792	High	Not Found	Not Found				2.50441074371338	High	0.0001056	0.002314
High	[K].ASSPSTVAAPEK.[K]			0.0132691	0	1	1	2	Q75W16	Q75W16 [59-70]	0	1144.58444346	High	Not Found	Not Found				3.29574370384216	High	2.991E-05	0.0005842
High	[K].LFHLDPAAK.[R]			0.00423011	0	1	1	2	Q67IX6	Q67IX6 [241-249]	0	1011.56219205	High	Not Found	Not Found				2.45283889770508	High	0	1.415E-05
High	[R].TMLELLNQLDGFDSR.[G]			0.00122421	0	1	1	2	P46466	P46466 [316-330]	0	1751.86326059	Not Found	High	Not Found		5.3e6		3.89040613174438	High	0	1.566E-06
High	[R].FAIYDFDFLTAEDVPK.[S]			0.000281025	0	1	1	3	Q84TB3	Q84TB3 [67-82]	0	1890.91600764	High	High	Not Found	4.3e7	2.8e6		4.18613243103027	High	0	4.867E-07
High	[R].ETVETEHGESTITFFGNSFIAGPTGEIVK.[L]	1xDeamidated [N17]		0.000194508	0	1	1	8	Q93XI4	Q93XI4 [225-253]	0	3098.4840667	High	High	Not Found	1.4e7	3.4e7		4.92957782745361	High	0	5.995E-08
High	[R].IVVADADAYVAVVDEK.[V]			0.000476112	0	1	1	9	P27933	P27933 [377-392]	0	1676.87414286	High	High	Not Found	7.5e6	8.2e5		4.39872980117798	High	0	2.938E-07
High	[K].VTSGLADGAAVIQEALDR.[M]			0.0214147	0	1	1	1	Q0JBZ8	Q0JBZ8 [324-341]	0	1785.93411727	Not Found	High	Not Found				3.09415292739868	High	0	0.0002552
High	[K].SATNMTEQFAALAALSQNPGQVR.[D]			9.36914E-05	0	1	1	4	B7EA73	B7EA73 [723-745]	0	2405.18778228	High	High	Not Found		2.4e7		5.02149152755737	High	0	2.529E-08
High	[R].IFYILWSPDNAK.[V]			0.0158828	0	1	1	2	Q84TB3	Q84TB3 [85-96]	0	1466.76782752	Not Found	High	Not Found		2.5e7		3.46552300453186	High	2.991E-05	0.0004956
High	[K].CDLINMSYGEPTLLPDYGR.[F]	1xCarbamidomethyl [C1]		4.36662E-05	0	1	1	2	Q6ESI7	Q6ESI7 [411-429]	0	2214.02056598	Not Found	High	Not Found		1.5e7		4.26520490646362	High	0	4.26E-09
High	[K].IAVQDPSYPAYVDSSVIMGQTGLYQEDVQK.[Y]			0.000110473	0	1	1	4	Q10MQ2	Q10MQ2 [183-212]	0	3301.59329908	High	High	Not Found	4.7e7	8.7e6		5.05751323699951	High	0	9.755E-06
High	[R].SGQGADFGPFFYLPK.[M]			0.00940685	0	1	1	3	Q7XUG1	Q7XUG1 [215-229]	0	1630.79001944	High	High	Not Found	2.3e8			4.26115560531616	High	0	6.662E-05
High	[R].CPEVLFQPSLIGMEAPGIHETTYNSIMK.[C]	1xDeamidated [N24]; 1xCarbamidomethyl [C1]		0.0136358	0	1	1	4	A2XNS1	A2XNS1 [259-286]	0	3163.51485544	High	High	Not Found	2.4e7			4.8319034576416	High	0	0.0001139
High	[K].LTLEVPSELVALSNMPVIK.[E]			0.000751011	0	1	1	4	Q0J5V5	Q0J5V5 [158-176]	0	2053.16133996	High	High	Not Found	1.7e7	4.7e7		4.11163091659546	High	0	6.581E-07
High	[R].LQELPDSDNITIAFPDDGAWK.[R]			0.000695443	0	1	1	2	Q8S2E5	Q8S2E5 [258-278]	0	2345.12958194	Not Found	High	Not Found				3.96432256698608	High	0	5.726E-07
High	[R].TTYCYDFPLAFETAVR.[K]	1xCarbamidomethyl [C4]		0.0261645	0	1	1	2	B9FK36	B9FK36 [1587-1602]	0	1953.90512568	Not Found	High	Not Found		8.8e6		2.60342741012573	High	0	0.0003632
High	[K].DGVTLLWDLAEGKR.[L]			0.00420699	0	1	1	2	P49027	P49027 [230-243]	1	1572.83803222	Not Found	High	Not Found		2.0e7		3.80115509033203	High	0	3.274E-05
High	[K].MPWLAVPFSDSEALAK.[L]			0.000156145	0	1	1	3	Q7Y0F2	Q7Y0F2 [98-113]	0	1761.88801885	High	High	Not Found	1.9e7	3.2e8		4.25576162338257	High	0	4.075E-08
High	[K].FAPQPIPENSLLSGPLEPTNEWYAVAK.[I]			8.48721E-05	0	1	1	6	Q67WR2	Q67WR2 [130-156]	0	2968.50909941	High	High	Not Found	4.9e7			4.366370677948	High	0	1.385E-08
High	[R].DLVLASGGLYPLLQQLNEHAK.[L]			0.00185794	0	1	1	2	Q9SLX0	Q9SLX0 [200-220]	0	2279.23940724	Not Found	High	Not Found		2.9e7		3.52204585075378	High	0	3.279E-06
High	[K].VFTDCFNCLPVAALIDDK.[I]	2xCarbamidomethyl [C5; C8]		0.000525579	0	1	1	3	P48489	P48489 [162-179]	0	2097.99837437	High	High	Not Found	7.2e7			4.88230419158936	High	0	6.124E-06
High	[R].WLSYVPAYIGGPLPVTTPLDPPDRPVAYIPENSCDPR.[A]	1xDeamidated [N32]; 1xCarbamidomethyl [C34]		0.0154563	0	1	1	4	B9FK36	B9FK36 [1893-1929]	0	4124.04737916	High	High	Not Found	9.9e6	1.2e7		2.98622465133667	High	0.0001295	0.002986
High	[R].LQPSLPDGYFGNVIFTATPLAEAGR.[V]			0.0162323	0	1	1	2	Q6K638	Q6K638 [299-323]	0	2634.35622775	Not Found	High	Not Found		3.2e6		3.95702433586121	High	0	0.0001551
High	[R].VADELSPSIVFIDEIDAVGTK.[R]			0.00190963	0	1	1	3	P46466	P46466 [281-301]	0	2218.14892043	High	High	Not Found	1.0e7	5.3e6		4.61371850967407	High	0	3.45E-06
High	[K].TFYTPDPVVGYTDYPFLGQPK.[S]			0.000602918	0	1	1	4	Q6Z965	Q6Z965 [371-391]	0	2405.16999026	High	High	Not Found	1.6e7	2.3e7		4.51610231399536	High	0	4.448E-07
High	[R].ETVETEHGESTITFFGNSFIAGPTGEIVK.[L]			0.000287266	0	1	1	2	Q93XI4	Q93XI4 [225-253]	0	3097.5000507	High	Not Found	Not Found				4.22041130065918	High	0	1.199E-07
High	[K].VQKPVVAWVSGTCAR.[L]	1xCarbamidomethyl [C13]		0.00321591	0	1	1	2	Q93VT8	Q93VT8 [249-263]	0	1657.88427124	High	Not Found	Not Found	1.4e8			3.45140933990479	High	0	8.69E-06
High	[K].HEVCNAYTELNDPVVQR.[Q]	1xCarbamidomethyl [C4]		5.68381E-05	0	1	1	2	Q6F2U9	Q6F2U9 [518-534]	0	2043.95526366	High	Not Found	Not Found	3.2e7			3.91486096382141	High	0	2.207E-06
High	[K].AWWTDLMARPSSQK.[V]			0.0118974	0	1	1	2	O82451	O82451 [193-206]	0	1676.82133632	High	Not Found	Not Found	2.8e7			3.28421783447266	High	0	8.909E-05
High	[K].FINADNQHLVSPEAVDFLDK.[L]			0.00090515	0	1	1	1	Q9AR27	Q9AR27 [279-298]	0	2272.12443705	High	Not Found	Not Found	8.7e6			3.45323729515076	High	0	9.182E-07
High	[R].NEQDAAEDITPSGAGFVQPVAA.[-]			0.0258832	0	1	1	2	Q0JKD0	Q0JKD0 [2146-2167]	0	2187.02003152	High	Not Found	Not Found	3.9e7			3.29092025756836	High	8.476E-05	0.001046
High	[R].EAAFDFAFVDADKPNYVK.[Y]			0.0210691	0	1	1	2	Q9XGP7	Q9XGP7 [159-176]	0	2046.98073308	High	Not Found	Not Found				2.70401263237	High	0.001601	0.0255
High	[R].VPEPTVDETIEILR.[G]			0.010436	0	1	1	2	Q2QVG9	Q2QVG9 [428-441]	0	1610.8635782	High	Not Found	Not Found	2.3e7			2.56653833389282	High	0	7.043E-05
High	[R].MIGTDAFQETPIVEVTR.[S]			0.000303484	0	1	1	2	Q6K2E8	Q6K2E8 [174-190]	0	1906.95788918	High	Not Found	Not Found	4.6e7			4.05568790435791	High	0	1.322E-07
High	[K].VPILETPDGPVFESNAIAR.[Y]			0.00175872	0	1	1	1	Q9ZRI7	Q9ZRI7 [54-72]	0	2025.06513138	High	Not Found	Not Found	1.2e8			3.86240530014038	High	0	2.982E-06
High	[R].AAVPIPTYFTGDYGPAAPR.[L]			0.011143	0	1	1	1	Q69NK8	Q69NK8 [76-94]	0	1963.99123825	High	Not Found	Not Found	5.8e7			3.02675032615662	High	0	7.915E-05
High	[K].GSASSSLISLQTPVTLVPGK.[N]			0.00816024	0	1	1	2	Q10NX8	Q10NX8 [536-555]	0	1942.08553247	High	Not Found	Not Found	4.2e7			3.45579481124878	High	0	4.534E-05
High	[K].TQVEAICSQTVSCADILAVAAR.[D]	1xDeamidated [Q]; 2xCarbamidomethyl [C7; C13]		0.00707829	0	1	2	3	A2YPX3	A2YPX3 [103-124]	0	2364.15337166	High	Not Found	Not Found	2.5e7			2.37665867805481	High	0	3.523E-05
High	[R].LTEQVVFSDPYMLAK.[Y]			0.00110295	0	1	1	2	Q7XR61	Q7XR61 [188-202]	0	1740.88768448	High	Not Found	Not Found	3.0e7			3.21727633476257	High	0	0.0002957
High	[R].LPKPPATELLEQVLR.[L]			0.000895265	0	1	1	2	Q6K2E8	Q6K2E8 [254-268]	0	1704.00543185	High	Not Found	Not Found	3.0e7			3.56739211082459	High	0	9.014E-07
High	[K].NGLDIPALMK.[H]	1xDeamidated [N1]		0.0122265	0	1	1	2	Q33E23	Q33E23 [246-255]	0	1072.57070819	High	Not Found	Not Found	3.1e7			3.19497179985046	High	0	9.377E-05
High	[K].ASALLVEFFEK.[C]			0.00747638	0	1	2	2	P31924	P31924 [723-733]	0	1253.67761559	High	Not Found	Not Found				3.39159750938416	High	0	0.0003317
High	[R].DYSAQLVVPESIDFVNR.[F]			0.0147973	0	1	1	2	Q9LGZ2	Q9LGZ2 [323-339]	0	1951.97598205	High	Not Found	Not Found	2.3e7			3.81892418861389	High	0	0.0001312
High	[R].IQEIIDSMEAAEEAPAAEAESSSMQEEDKGTDAAPMDI.[-]	1xDeamidated [Q25]		0.0189016	0	1	1	1	P52428	P52428 [233-270]	1	4010.71989356	High	Not Found	Not Found				3.20542740821838	High	0	0.0002028
High	[K].LYGEFLVNAQGEDVVAGIR.[T]			0.00372905	0	2	2	2	Q75KR1; Q6AVA8	Q75KR1 [282-300]; Q6AVA8 [342-360]	0	2050.06038035	High	Not Found	Not Found	2.0e7			3.7381796836853	High	0	1.515E-05
High	[R].TAGGPFIATSYDYDAPIDEYGLLR.[QE]			0.00112744	0	1	2	2	Q5Z7L0	Q5Z7L0 [297-320]	0	2605.24567422	High	Not Found	Not Found				3.74309825897217	High	0	1.351E-06
High	[R].AIGVDLLSNPDLVATDATVSFK.[T]			0.000174274	0	1	1	2	Q7DNA1	Q7DNA1 [218-239]	0	2246.19145395	High	Not Found	Not Found	1.5e7			4.11793422698975	High	0	5.652E-05
High	[R].FGPYFCQPVIAGLGEDNEPFICTMDCIGAK.[E]	3xCarbamidomethyl [C6; C22; C26]		0.00098826	0	1	1	1	Q9LST7	Q9LST7 [100-129]	0	3406.52510268	High	Not Found	Not Found	5.0e7			4.79989147186279	High	0	1.069E-06
High	[K].SSLSPDLYKPTFAGFVDTDISSGK.[I]			0.00634437	0	1	2	1	A2X5P7	A2X5P7 [487-510]	0	2532.25042525	High	Not Found	Not Found				3.76160407066345	High	0	2.904E-05
High	[K].QTEPVIDYYSK.[K]			0.0229779	0	1	1	2	Q08480	Q08480 [208-218]	0	1342.65252296	High	Not Found	Not Found				3.38147950172424	High	0	0.0002875
High	[K].LNLQADPNGSYVEVLER.[Y]			0.00760011	0	1	1	2	Q6L4S0	Q6L4S0 [329-345]	0	1916.97123102	High	Not Found	Not Found				3.98094487190247	High	2.991E-05	0.0005341
High	[K].QAFSTLETSDDNYNEAPSAEDWK.[K]	1xDeamidated [Q/N]		0.000395021	0	2	2	3	Q6AVI0; B9FJG3	Q6AVI0 [419-441]; B9FJG3 [419-441]	0	2619.10052643	High	Not Found	Not Found	1.3e7			4.0551700592041	High	0	2.103E-07
High	[R].VNCVSPAGVATPLAR.[A]	1xCarbamidomethyl [C3]		0.00349161	0	1	1	2	Q7FAE1	Q7FAE1 [191-205]	0	1511.79987294	High	Not Found	Not Found	4.7e7			3.60671973228455	High	0	1.003E-05
High	[R].QIQHGLLPFR.[K]			0.0157108	0	1	2	2	Q69TI0	Q69TI0 [279-288]	0	1208.6898521	High	Not Found	Not Found	2.3e7			2.24733185768127	High	0	0.0001458
High	[K].SAIAETYNHTDSEFLK.[A]			0.00121085	0	1	1	2	Q67UX7	Q67UX7 [149-164]	0	1825.86028363	High	Not Found	Not Found	2.2e7			3.66505789756775	High	0	0.0001227
High	[K].GQEEEEEEQVGQGYETIR.[A]			7.81603E-05	0	1	1	2	Q75GX9	Q75GX9 [419-436]	0	2109.92071139	High	Not Found	Not Found	5.2e7			4.04110813140869	High	0	1.187E-08
High	[K].CVYSSGDVYPNYVK.[L]	1xCarbamidomethyl [C1]		0.00105556	0	1	1	2	Q6ESI7	Q6ESI7 [967-980]	0	1650.74683425	High	Not Found	Not Found	2.9e7			3.75504755973816	High	0	1.203E-06
High	[K].CDVIASGIVNAAK.[Q]	1xCarbamidomethyl [C1]		0.000956235	0	1	1	1	Q6K9N6	Q6K9N6 [360-372]	0	1317.68311192	High	Not Found	Not Found	3.4e8			3.50084757804871	High	0	1.007E-06
High	[K].AGGMVLVQSSPSDQDPNNSIER.[K]			2.06891E-05	0	1	1	2	A2XYW4	A2XYW4 [83-104]	0	2301.07756312	High	Not Found	Not Found	7.0e7			4.64927768707275	High	0	1.127E-09
High	[K].YDCSSADINPIGSVSK.[Q]	1xCarbamidomethyl [C3]		7.98964E-05	0	1	1	2	Q0D8D4	Q0D8D4 [529-544]	0	1712.77959083	High	Not Found	Not Found				4.01442623138428	High	0	1.243E-08
High	[K].AAATAAASGEPPKESAADDEEMDPTQYYENR.[L]			0.00165568	0	1	1	2	Q6F2U9	Q6F2U9 [56-86]	1	3285.41243408	High	Not Found	Not Found				4.12065029144287	High	0	2.667E-06
High	[R].AVLAANALDFASPGAANR.[I]			4.56853E-06	0	1	1	2	Q69T51	Q69T51 [67-84]	0	1728.90275766	High	Not Found	Not Found	3.3e7			4.86008644104004	High	0	1.787E-10
High	[K].AVVVLGSSEIVK.[G]			0.0170469	0	1	1	2	Q0DRV6	Q0DRV6 [4-15]	0	1200.71981474	High	Not Found	Not Found	2.9e7			2.03302645683289	High	8.476E-05	0.0008272
High	[R].GIGFVSNDVGLDAEHCK.[V]	1xCarbamidomethyl [C16]		0.00432386	0	1	1	2	Q9LGU6	Q9LGU6 [78-94]	0	1817.84867344	High	Not Found	Not Found	4.4e7			3.70408940315247	High	0	1.465E-05
High	[K].CKQDSTYWDNISQGGLQR.[I]	1xCarbamidomethyl [C1]		0.000204364	0	1	1	2	P30298	P30298 [726-743]	1	2155.98254098	High	Not Found	Not Found	7.7e7			4.39896059036255	High	0	2.445E-07
High	[K].LVDVTECLAGR.[I]	1xCarbamidomethyl [C7]		0.00544257	0	1	1	2	Q6F2U9	Q6F2U9 [127-137]	0	1232.63034811	High	Not Found	Not Found	6.5e7			3.42778897285461	High	0	2.221E-05
High	[K].IPLYQHIANLAGNK.[Q]			0.000208903	0	1	1	4	Q42971	Q42971 [134-147]	0	1551.86418745	High	Not Found	Not Found	5.2e7			4.35554552078247	High	0	6.825E-08
High	[K].YIDSHFEGPALLPEDPEKR.[Q]			0.0265922	0	1	1	2	Q10N44	Q10N44 [103-121]	1	2213.0873233	High	Not Found	Not Found	1.8e7			3.04555225372314	High	0	0.0003758
High	[K].YIIEQNLATESELK.[S]			0.00131477	0	1	1	2	Q7XTJ3	Q7XTJ3 [351-364]	0	1650.8584928	High	Not Found	Not Found	2.1e7			3.55843377113342	High	0	1.776E-06
High	[R].HVVIVDDLVQSGGTLR.[E]			0.000112309	0	1	1	2	Q6ZFT5	Q6ZFT5 [230-245]	0	1707.93880881	High	Not Found	Not Found	5.0e7			3.61237955093384	High	0	2.26E-08
High	[K].GEDFPVQNYIVK.[E]			0.0153723	0	1	1	2	Q9SXP2	Q9SXP2 [356-367]	0	1408.71070654	High	Not Found	Not Found	4.3e8			3.63482618331909	High	0	0.0001406
High	[R].GDESYEQLDLLK.[G]			0.0254667	0	1	1	2	Q6K8J4	Q6K8J4 [526-537]	0	1409.67946591	High	Not Found	Not Found	2.6e7			3.07354140281677	High	0	0.0003847
High	[K].AFTEQQVSDEMMK.[N]			0.00538328	0	1	1	2	Q10MX3	Q10MX3 [468-480]	0	1543.67670549	High	Not Found	Not Found	8.2e7			3.53510069847107	High	0	2.165E-05
High	[R].YFPTQALNFAFK.[D]			0.0174218	0	1	1	4	P31691	P31691 [156-167]	0	1446.7416128	High	High	Not Found	1.1e8	9.7e7		2.49780988693237	High	0	0.0001757
High	[R].GPDWSGLYQCEGNFLAQQR.[L]	1xDeamidated [N13]; 1xCarbamidomethyl [C10]		5.97183E-05	0	1	1	2	Q10MX3	Q10MX3 [32-50]	0	2226.98729244	High	Not Found	Not Found	3.7e7			5.39628839492798	High	0	1.524E-07
High	[R].GPDWSGLYQCEGNFLAQQR.[L]	1xCarbamidomethyl [C10]		5.32128E-05	0	1	1	4	Q10MX3	Q10MX3 [32-50]	0	2226.00327644	High	High	Not Found	5.7e7			4.95671367645264	High	0	6.031E-09
High	[R].LAYRPVHMNTLDSEVESFPPK.[A]			0.010725	0	1	1	2	Q6ZDY8	Q6ZDY8 [606-626]	0	2430.21220617	Not Found	High	Not Found				2.84074926376343	High	0	7.424E-05
High	[KR].LITELIGSPDDSSLGFLR.[S]			0.000596333	0	1	2	2	Q5J4W4	Q5J4W4 [273-290]	0	1933.02768326	Not Found	High	Not Found		5.8e7		3.90967702865601	High	0	7.846E-06
High	[R].NELVALLSK.[Y]			0.0238657	0	1	1	5	Q10LP5	Q10LP5 [25-33]	0	986.5880724	High	High	Not Found	1.8e8	2.2e8		2.86549830436707	High	8.476E-05	0.0009129
High	[K].VDMGQPILSGPDIPTK.[L]			0.00662837	0	1	2	2	A2ZLS4	A2ZLS4 [189-204]	0	1667.86728339	Not Found	High	Not Found		1.1e7		3.09134387969971	High	5.91E-05	0.0007293
High	[R].KPAVINVIIDPYAGAESGR.[M]			0.00189918	0	1	1	2	Q0JMH0	Q0JMH0 [554-572]	0	1970.07055115	Not Found	High	Not Found				3.28007173538208	High	0	3.42E-06
High	[R].SQLLENVFSDPK.[G]			0.0183951	0	1	1	4	Q7XTJ3	Q7XTJ3 [390-401]	0	1376.70562114	High	High	Not Found	6.3e7			3.57898998260498	High	0.001274	0.02031
High	[K].SIIEIVDGQPVPSENPGR.[L]			0.000734697	0	1	1	2	Q10LJ0	Q10LJ0 [676-693]	0	1906.98688108	Not Found	High	Not Found		1.7e7		3.9423131942749	High	0	6.308E-07
High	[K].VTLYQDAHVPDNFIPK.[I]			0.0106085	0	1	1	6	Q43007	Q43007 [185-200]	0	1856.9541245	High	High	Not Found	1.1e8	9.6e7		4.04628849029541	High	0	7.239E-05
High	[R].IAAPYDLVMQTK.[Q]			0.00541285	0	1	2	3	Q69LA6	Q69LA6 [214-225]	0	1349.71334913	High	High	Not Found	4.1e8			3.53762531280518	High	0	2.181E-05
High	[R].TETSPEDVGGMHAAVGILTAR.[G]			3.1407E-05	0	1	1	4	Q6AVA8	Q6AVA8 [503-523]	0	2112.03899291	High	High	Not Found	4.0e7			4.47196197509766	High	0	2.371E-09
High	[R].EAFPGDVFYLHSR.[L]			0.00283478	0	1	1	5	P0C520	P0C520 [295-307]	0	1537.74340363	High	High	Not Found	2.1e7	2.2e7		3.48539066314697	High	0	2.017E-05
High	[R].AADNPWPQWPR.[I]			0.0251927	0	1	1	2	Q0JKD0	Q0JKD0 [1990-2000]	0	1337.63854475	Not Found	High	Not Found		2.8e7		2.43993020057678	High	0	0.0003422
High	[K].TPASFEPSIDYVVTK.[I]			0.00644942	0	1	1	4	B9EXM2	B9EXM2 [414-428]	0	1653.83702911	High	High	Not Found	3.4e7	2.9e7		4.04171228408813	High	0	3.002E-05
High	[K].LYPSGATTNSQDGVTDIFGK.[C]			9.16556E-05	0	1	1	4	Q0JJD1	Q0JJD1 [156-175]	0	2070.9978396	High	High	Not Found	4.6e7			4.59732961654663	High	0	1.921E-06
High	[K].AQIPGTTQDHLQIFNIEAK.[T]	1xDeamidated [Q/N]		0.0224853	0	1	2	2	Q2QYW2	Q2QYW2 [84-102]	0	2125.09240913	Not Found	High	Not Found				3.14066386222839	High	0	0.0002776
High	[K].CGVSVPYTISASIDCSR.[V]	2xCarbamidomethyl [C1; C15]		0.00998972	0	1	1	2	Q0IQK9	Q0IQK9 [98-114]	0	1871.86260923	Not Found	High	Not Found		1.4e7		2.76303052902222	High	0	6.532E-05
High	[R].SWDEGVATNFSTTPLK.[D]			0.0012933	0	1	1	2	Q9SDD6	Q9SDD6 [50-65]	0	1752.84390534	Not Found	High	Not Found				3.93357396125793	High	0	1.726E-06
High	[R].SNIISSHPITEFLTSSGTSAGER.[K]			0.00374955	0	1	1	2	P0C0M2	P0C0M2 [103-125]	0	2391.17865732	Not Found	High	Not Found				4.31296348571777	High	0	1.145E-05
High	[R].DPDASSGGELVFGGMDPK.[H]			5.59092E-05	0	1	1	4	P42211	P42211 [222-239]	0	1778.79015518	High	High	Not Found	4.1e7	2.4e7		5.12829828262329	High	0	6.595E-09
High	[K].SPIVVFDDVDVEK.[A]			0.000920182	0	1	1	4	B3VMC0	B3VMC0 [265-277]	0	1461.74715155	High	High	Not Found	1.6e8	1.4e8		4.16846418380737	High	0	3.654E-06
High	[K].SIAAAESPQAPTTPSAWLAR.[S]			0.000455649	0	1	1	4	Q7XK44	Q7XK44 [395-414]	0	2025.03997926	High	High	Not Found	2.9e7	2.4e7		4.32870578765869	High	0	2.726E-07
High	[R].LLGVTTLDVVR.[A]			0.0135617	0	1	1	2	Q42972	Q42972 [186-196]	0	1185.72014911	Not Found	High	Not Found				2.61448216438293	High	0	0.0002157
High	[K].SETSEPNSDNIESASGSNPK.[Q]			0.00195202	0	1	1	2	Q8LQ36	Q8LQ36 [302-321]	0	2049.88432587	High	Not Found	Not Found				3.17640042304993	High	0	3.578E-06
High	[R].FSPISCPPPTISQSSSEIVK.[G]	1xCarbamidomethyl [C6]		0.00587625	0	1	1	4	Q10LJ0	Q10LJ0 [256-275]	0	2161.08454643	High	High	Not Found				2.76377010345459	High	0	2.541E-05
High	[K].ICSYAQGMNIIK.[A]	1xCarbamidomethyl [C2]		0.00723493	0	1	1	2	Q9LI00	Q9LI00 [335-346]	0	1397.69156814	Not Found	High	Not Found		4.3e8		3.193514585495	High	0	3.687E-05
High	[K].IDQSALTGESLPVTK.[N]			0.000392858	0	1	1	4	Q7XPY2	Q7XPY2 [176-190]	0	1558.83227808	High	High	Not Found	1.2e8	8.7e7		3.35073184967041	High	0	5.579E-06
High	[R].ELAYQICHEFER.[F]	1xCarbamidomethyl [C7]		0.0273204	0	1	2	2	Q0JM17	Q0JM17 [130-141]	0	1594.73185293	High	High	Not Found		1.3e7		2.98592948913574	High	0	0.000393
High	[K].IGIVEDAHALSIAGK.[Q]			0.000465768	0	1	1	4	Q6K4E7	Q6K4E7 [568-582]	0	1493.83221859	High	High	Not Found	8.7e7	9.1e7		3.62366509437561	High	0	3.035E-06
High	[R].GEGAAATESEAYLEGEAVR.[E]			6.93524E-06	0	1	2	4	B8BKI7	B8BKI7 [9-27]	0	1909.87739015	High	High	Not Found	6.7e7	3.2e7		5.32639217376709	High	0	1.621E-10
High	[K].ISEEEYISAIK.[E]			0.0234812	0	1	1	3	Q2QLY5	Q2QLY5 [459-469]	0	1281.65727399	High	High	Not Found		7.5e7		3.21146869659424	High	8.476E-05	0.0009363
High	[K].LVPEYSPSLDEEGVCK.[T]	1xCarbamidomethyl [C15]		0.0022268	0	1	2	4	Q0DJA0	Q0DJA0 [89-104]	0	1821.85750676	High	High	Not Found	4.7e7	4.7e7		2.70813322067261	High	0	4.521E-06
High	[K].ELGSCDLYPQSLK.[H]	1xCarbamidomethyl [C5]		0.00451764	0	1	1	4	Q5VQ78	Q5VQ78 [348-360]	0	1509.72537056	High	High	Not Found	3.4e7	1.3e7		3.32035303115845	High	0	0.0001633
High	[K].AFDLLHEGGCLR.[C]	1xCarbamidomethyl [C10]		0.0249216	0	1	2	4	A2XAZ3	A2XAZ3 [363-374]	0	1387.67869526	High	High	Not Found	5.7e7	4.5e7		2.68310141563416	High	5.91E-05	0.0007168
High	[K].SDYQNVMVFQSSTYGK.[V]			0.000380124	0	1	1	4	Q9SMB1	Q9SMB1 [60-75]	0	1853.83743973	High	High	Not Found	1.6e7	2.4e7		4.15887594223022	High	0	1.966E-07
High	[K].SDVLVYTSSFNPMK.[N]			0.00196276	0	1	1	4	P48642	P48642 [396-409]	0	1587.77232043	High	High	Not Found	7.4e7	2.9e7		4.27997779846191	High	0	5.89E-06
High	[K].GDVEMGEENAEAAPAGYVCEGDVCR.[K]	1xDeamidated [N9]; 2xCarbamidomethyl [C19; C24]		0.000298525	0	1	1	2	Q7Y0F2	Q7Y0F2 [555-579]	0	2686.0701717	High	Not Found	Not Found	2.5e7			3.63591814041138	High	0	9.963E-06
High	[R].YTTIEGYHPDLIVGSTDK.[Q]			0.00466863	0	1	1	1	Q7F1K9	Q7F1K9 [186-203]	0	2008.98621234	Not Found	High	Not Found		3.9e7		2.87524580955505	High	0	1.691E-05
High	[K].VVDLDLPNTTESYK.[L]			0.00328723	0	1	1	4	Q6ZJW9	Q6ZJW9 [245-258]	0	1593.80064359	High	High	Not Found	4.9e7	6.5e7		3.53987884521484	High	0	9.049E-06
High	[R].TDAVAATLIQTNVDAR.[D]			0.000436064	0	1	1	2	Q6Z6M4	Q6Z6M4 [251-266]	0	1658.8707888	Not Found	High	Not Found		1.6e7		4.77757978439331	High	0	2.504E-07
High	[K].DGAFEDVLR.[S]			0.024388	0	1	1	4	P31924	P31924 [69-77]	0	1021.49490027	High	High	Not Found		4.3e7		2.93323945999146	High	8.476E-05	0.001038
High	[K].LVVKPDMLFGK.[R]			0.00167395	0	1	3	4	Q2QNG7	Q2QNG7 [55-65]	0	1246.7227917	High	High	Not Found	4.2e7	6.4e7		2.54646968841553	High	8.476E-05	0.0007946
High	[R].AAPRPLGNAVSYVNSAFLAR.[S]			0.000925248	0	2	2	4	Q852M1; Q852M2	Q852M1 [433-452]; Q852M2 [434-453]	0	2074.11923267	High	High	Not Found	8.0e7	1.3e7		3.83909034729004	High	0	1.808E-06
High	[R].FIAELENLQGTHSFK.[I]			0.000972116	0	1	2	2	A2ZLS4	A2ZLS4 [155-169]	0	1733.88571063	Not Found	High	Not Found				4.02826452255249	High	0	1.044E-06
High	[R].LPLWPSEDAAR.[A]			0.0178049	0	1	1	4	Q0J8G4	Q0J8G4 [184-194]	0	1254.64771244	High	High	Not Found	5.1e8	3.6e8		2.82017469406128	High	0	0.0001832
High	[K].GDVEMGEENAEAAPAGYVCEGDVCR.[K]	2xCarbamidomethyl [C19; C24]		0.00118455	0	1	1	2	Q7Y0F2	Q7Y0F2 [555-579]	0	2685.0861557	Not Found	High	Not Found		3.5e7		3.64234471321106	High	0	1.479E-06
High	[R].EIYIRDPSEGESILPSIAK.[D]			0.000365788	0	1	1	2	Q67W29	Q67W29 [116-134]	1	2117.11247542	High	High	Not Found	5.4e7			3.95779275894165	High	0	1.834E-07
High	[K].CAAGGNSATEPYIVAHNIILSHATAVDR.[Y]	1xCarbamidomethyl [C1]		0.00278851	0	1	1	2	Q75I94	Q75I94 [233-260]	0	2908.43701418	Not Found	High	Not Found				2.78359746932983	High	0	6.756E-06
High	[K].AHVEPDQIVSWLK.[E]			0.00760011	0	1	1	4	Q53LQ0	Q53LQ0 [350-362]	0	1521.80600387	High	High	Not Found	1.3e7			3.01269578933716	High	0	9.547E-05
High	[K].LGPLVDGEGLFYKPLQAGER.[G]			0.000229347	0	1	1	3	Q6H545	Q6H545 [22-41]	0	2159.14952968	High	High	Not Found	4.3e7			3.82884335517883	High	0	8.006E-08
High	[K].YAADEDAFFADYAEAHLK.[L]			6.85077E-05	0	1	1	5	Q9FE01	Q9FE01 [225-242]	0	2046.90796204	High	High	Not Found	9.0e7	5.8e7		3.97250437736511	High	0	6.394E-07
High	[K].TQVTVEYLNDAGAMVPVR.[V]			0.00529555	0	1	1	2	P93438	P93438 [172-189]	0	1962.9953373	High	Not Found	Not Found	1.8e7			4.02550220489502	High	0	5.779E-05
High	[K].TYEPSEEPFDISLVSR.[E]			0.00237836	0	1	1	3	Q8H852	Q8H852 [572-587]	0	1868.89124938	High	High	Not Found		6.9e6		3.3517918586731	High	0	5.07E-06
High	[K].NGTFHTEQAIEYGTTMVGGVTPK.[K]	1xDeamidated [N/Q]		4.92745E-05	0	1	1	3	Q6ZL94	Q6ZL94 [54-76]	0	2439.14966585	Not Found	High	Not Found		8.4e6		4.67698240280151	High	0	5.765E-09
High	[K].SDCTLLEINPLAETADNK.[L]	1xCarbamidomethyl [C3]		1.29004E-05	0	1	1	8	Q6K9N6	Q6K9N6 [226-243]	0	2003.95901158	High	High	Not Found	8.0e8	8.7e8		6.66718006134033	High	0	4.898E-10
High	[R].TAEALAEYVNSEAATNVK.[I]			4.95458E-05	0	1	1	2	Q75M08	Q75M08 [125-142]	0	1880.9236121	High	Not Found	Not Found	3.8e7			5.72817182540894	High	0	5.318E-09
High	[K].CSPENGFFPDLSSVPR.[T]	1xDeamidated [N5]; 1xCarbamidomethyl [C1]		0.0017684	0	1	1	2	Q10MQ2	Q10MQ2 [221-236]	0	1809.81122575	Not Found	High	Not Found		3.0e7		2.79590630531311	High	0	1.216E-05
High	[R].VSALSQVSGVLGSQWGDEGK.[G]			0.000784735	0	1	2	2	A2XD35	A2XD35 [59-78]	0	2004.00325937	Not Found	High	Not Found		1.1e7		4.63658237457275	High	0	9.676E-05
High	[K].TFASWGVDYLK.[Y]			0.0107838	0	1	1	4	Q9FXT4	Q9FXT4 [173-183]	0	1286.64156444	High	High	Not Found	5.5e7	2.2e7		3.13339281082153	High	5.91E-05	0.0007624
High	[K].DLGLEFTPLR.[K]			0.00451764	0	1	1	4	Q6K9A2	Q6K9A2 [301-310]	0	1160.63099978	High	High	Not Found	1.0e8	7.1e7		3.03467321395874	High	0	1.583E-05
High	[K].LTPEEMAELESYASTDDVR.[G]			2.18572E-05	0	1	2	4	A2XRZ0	A2XRZ0 [306-324]	0	2155.96996979	High	High	Not Found	5.2e7	2.4e7		5.38950634002686	High	0	8.056E-09
High	[R].FNHASADGMGAAQFINAVGDMAR.[G]			0.000114803	0	1	1	6	Q9LGQ6	Q9LGQ6 [159-181]	0	2351.06555876	High	High	Not Found	3.5e7	1.8e7		5.60643577575684	High	0	2.355E-08
High	[K].AMVPTDLSIAIPEGTYAR.[V]			0.000502989	0	1	1	4	Q10FF9	Q10FF9 [72-89]	0	1904.97862464	High	High	Not Found	6.7e7	5.1e7		4.232177734375	High	0	3.248E-07
High	[K].LLSSIPEFAGFGK.[L]			0.00362822	0	1	1	2	Q6Z382	Q6Z382 [628-640]	0	1365.74127843	Not Found	High	Not Found		2.6e7		3.21539068222046	High	0	1.074E-05
High	[R].TTGIVLDSGDGVTHTVPIYEGYALPHAILR.[L]			5.09253E-05	0	1	1	1	A2XNS1	A2XNS1 [150-179]	0	3165.65788878	Not Found	High	Not Found		3.2e7		4.48797369003296	High	0	5.591E-09
High	[K].IAGGLCDNLLTCIVR.[A]	2xCarbamidomethyl [C6; C12]		0.000455649	0	1	1	2	Q69K55	Q69K55 [114-128]	0	1674.86657254	Not Found	High	Not Found				3.15213060379028	High	0	2.71E-07
High	[K].ICCIGAGYVGGPTMAVIALK.[C]	2xCarbamidomethyl [C2; C3]		0.00026166	0	1	5	4	Q9AUV6	Q9AUV6 [4-23]	0	2051.04863588	Not Found	High	Not Found		1.6e7		3.73346281051636	High	0	1.013E-07
High	[R].VGSGPFPTELFGEEGDLLRK.[S]			0.00117161	0	1	2	4	A2XD35	A2XD35 [335-354]	1	2148.09715973	High	High	Not Found	3.5e7			4.26192331314087	High	0	1.476E-05
High	[R].TDEIPQIIDDFR.[R]			0.0171399	0	1	1	4	Q84QK0	Q84QK0 [154-165]	0	1461.72199943	High	High	Not Found	2.0e8	1.2e8		2.70547676086426	High	0.0001056	0.001262
High	[R].AEPFEDTFPQMGLPIAASGQVHK.[L]			0.000281025	0	1	1	1	B9FK36	B9FK36 [852-874]	0	2470.20712077	Not Found	High	Not Found				3.4458954334259	High	0	1.151E-07
High	[K].GMLQAHQIIAEYNNAISEADR.[E]	1xDeamidated [N/Q]		0.00696303	0	1	1	4	P31924	P31924 [44-64]	0	2345.11903447	Not Found	High	Not Found				4.08149099349976	High	0	0.0002226
High	[K].GMLQAHQIIAEYNNAISEADR.[E]			0.0137853	0	1	1	1	P31924	P31924 [44-64]	0	2344.13501847	Not Found	High	Not Found		3.8e7		4.10732841491699	High	0	0.0001157
High	[R].ATVNDALEMLER.[M]			0.0205053	0	1	1	2	Q0JKD0	Q0JKD0 [115-126]	0	1361.67294081	Not Found	High	Not Found		2.0e7		3.205735206604	High	0	0.0002354
High	[R].EIKDQPFCLAPSHPWVEAITK.[K]	1xCarbamidomethyl [C8]		0.0125647	0	1	1	1	Q0JMH0	Q0JMH0 [342-362]	1	2466.248592	Not Found	High	Not Found		3.4e7		3.39402556419373	High	0	9.794E-05
High	[K].LGSFAHGFTYSGHPVACAVAIEALK.[I]	1xCarbamidomethyl [C17]		0.00138136	0	1	2	2	Q01K11	Q01K11 [369-393]	0	2603.30750381	Not Found	High	Not Found				3.73776578903198	High	0	1.934E-06
High	[K].LIGSPPGYVGYTEGGQLTEAVR.[R]			0.00104403	0	2	2	4	Q7F9I1; Q2QVG9	Q7F9I1 [680-701]; Q2QVG9 [681-702]	0	2264.15573717	High	High	Not Found	4.8e7	3.0e7		3.15605521202087	High	0	1.185E-06
High	[K].VIADGYADLVAYGR.[H]			0.00245795	0	1	1	2	Q69TH8	Q69TH8 [315-328]	0	1482.75871932	Not Found	High	Not Found		1.5e7		3.25675392150879	High	0	5.367E-06
High	[K].AVTFIDNHDTGSTQNSWPFPSDK.[V]			0.0236087	0	1	2	3	P27937	P27937 [305-327]	0	2564.16882089	High	High	Not Found				3.2812066078186	High	0	0.0003022
High	[K].NLEGAFVLNQMQQEHDESSSQ.[-]			0.000353931	0	1	1	4	Q0JNR2	Q0JNR2 [230-250]	0	2391.05174226	High	High	Not Found	4.3e7	2.9e7		4.0354528427124	High	0	0.0001354
High	[K].ANHEYDVPEVIALPIK.[G]			0.00393918	0	1	1	3	Q109R6	Q109R6 [145-160]	0	1807.95887553	High	High	Not Found	7.1e7	4.7e7		4.39953947067261	High	0	3.212E-05
High	[K].LFLLSHPDVDDLAK.[V]			0.0103792	0	1	1	1	Q8W425	Q8W425 [21-34]	0	1582.84753428	Not Found	High	Not Found				2.74749875068665	High	0	7.008E-05
High	[K].SSVLLDVKPWDDETDMTK.[L]			0.00871372	0	1	1	3	Q40680	Q40680 [141-158]	0	2078.99506242	High	High	Not Found	3.1e7	2.4e7		2.78571391105652	High	0	5.11E-05
High	[K].LLESNSYFGMEPSQVHILK.[Q]			0.0163209	0	1	2	2	A2YGP6	A2YGP6 [217-235]	0	2192.10561595	Not Found	High	Not Found		4.8e7		1.80729687213898	High	8.476E-05	0.001196
High	[K].ALGLELDLSEK.[G]			0.0215311	0	1	1	6	Q9FR35	Q9FR35 [111-121]	0	1187.65179473	High	High	Not Found		1.4e7		2.68130874633789	High	0	0.000257
High	[K].KEEEFIFNNIPEKPVPSLLR.[G]			0.00136628	0	1	1	2	B7EA73	B7EA73 [531-550]	1	2399.29692208	Not Found	High	Not Found				4.15002536773682	High	0	1.909E-06
High	[K].ISDHQGPLSTGFPIENR.[G]			0.000703122	0	1	1	2	Q9AS33	Q9AS33 [328-344]	0	1867.92970061	High	Not Found	Not Found				4.63157176971436	High	0	5.866E-07
High	[K].VMGIPHLVILDAK.[S]			0.0179995	0	1	1	2	Q7Y0F2	Q7Y0F2 [120-132]	0	1405.82356829	Not Found	High	Not Found		5.9e7		2.59373688697815	High	0	0.0001867
High	[R].TDEIPQIIDDFRR.[A]			0.0138606	0	1	1	2	Q84QK0	Q84QK0 [154-166]	1	1617.82311039	High	High	Not Found	1.2e8	6.5e7		2.97210478782654	High	0	0.0001163
High	[R].EIENGILWEVDGK.[W]			0.0130537	0	1	1	4	P35681	P35681 [22-34]	0	1501.75329955	High	High	Not Found	5.6e7	5.8e6		4.1573543548584	High	0	0.0001388
High	[R].EIENGILWEVDGK.[W]	1xDeamidated [N4]		0.00562438	0	1	1	4	P35681	P35681 [22-34]	0	1502.73731555	High	High	Not Found	1.2e8	9.8e6		3.96334528923035	High	0	2.345E-05
High	[R].IVQRPEDFVDSVLSAQR.[E]			0.000152752	0	1	1	4	Q2QMG2	Q2QMG2 [207-223]	0	1959.0294146	High	High	Not Found	5.6e7	4.5e7		4.75440883636475	High	0	3.914E-08
High	[R].AKPDGFPTILFYPAGK.[K]			0.019634	0	1	1	4	Q67IX6	Q67IX6 [482-497]	0	1721.92611895	High	High	Not Found		2.8e7		3.2056941986084	High	0	0.0002177
High	[R].DDTLLDFYNK.[W]			0.0271732	0	1	1	4	B7EA73	B7EA73 [746-755]	0	1243.58410909	High	High	Not Found	5.0e7	5.0e7		3.6046028137207	High	0.0001056	0.001321
High	[K].SILSLVVPDQR.[S]			0.0156255	0	1	1	4	Q7F4F8	Q7F4F8 [91-101]	0	1226.71031268	High	High	Not Found	4.7e7	1.2e7		2.94510388374329	High	0.0004521	0.007308
High	[K].GFGVESFGADR.[K]			0.0136358	0	1	1	2	Q6Z5N4	Q6Z5N4 [372-382]	0	1141.52726299	Not Found	High	Not Found		1.1e8		3.18186593055725	High	0	0.0001135
High	[K].VVDIVDTFR.[L]			0.0150411	0	1	1	10	P35681	P35681 [67-75]	0	1063.57823597	High	High	High	4.2e8	4.6e8	4.6e8	3.2930474281311	High	0	0.0001346
High	[R].ELLFTTPGALQHLSGVILFEETLYQK.[T]			6.41381E-05	0	1	1	16	Q5N725	Q5N725 [57-82]	0	2947.58153608	High	High	High	1.2e7	3.1e7	1.7e6	4.06113195419312	High	0	2.464E-08
High	[R].EVAAFAQFGSDLDAATQALLNR.[G]			1.00881E-06	0	1	1	32	P0C520	P0C520 [402-423]	0	2308.15679977	High	High	High	5.5e7	4.2e7	1.7e8	6.91316795349121	High	0	4.579E-11
High	[R].SIAFNYIGVDGQEYAIGPWGGGEGTSTEIK.[L]	2xDeamidated [N5; Q12]		0.00090515	0	1	2	1	Q0JMY8	Q0JMY8 [39-68]	0	3118.45276701	Not Found	Not Found	High				3.85825681686401	High	0	9.162E-07
High	[K].MTAEIGEQVQIVGDDLLVTNPTR.[V]			7.12833E-06	0	1	1	1003	Q42971	Q42971 [316-338]	0	2499.2759285	High	High	High	3.7e7	6.0e7	3.4e7	6.33566808700562	High	0	1.569E-08
High	[K].MTAEIGEQVQIVGDDLLVTNPTR.[V]	1xDeamidated [Q/N]		1.07029E-05	0	1	1	451	Q42971	Q42971 [316-338]	0	2500.2599445	High	High	High	2.6e7	3.5e5	3.6e7	6.31135272979736	High	0	2.957E-07
High	[K].MTAEIGEQVQIVGDDLLVTNPTR.[V]	2xDeamidated [Q8; N/Q]		0.0253293	0	1	1	2	Q42971	Q42971 [316-338]	0	2501.2439605	High	Not Found	Not Found				3.80279493331909	High	0.0001056	0.001317
High	[K].GILGYVEEDLVSTDFQGDNR.[S]			8.6868E-06	0	1	1	34	Q7FAH2	Q7FAH2 [274-293]	0	2227.05133164	High	High	High	2.1e8	2.4e8	2.0e8	6.66795349121094	High	0	3.28E-10
High	[K].GILGYVEEDLVSTDFQGDNR.[S]	1xDeamidated [Q/N]		0.000178145	0	1	1	5	Q7FAH2	Q7FAH2 [274-293]	0	2228.03534764	High	High	Not Found				5.40474653244019	High	0	5.159E-08
High	[K].QIGLLPGVVFDSTPLGVK.[F]			0.000149433	0	1	1	6	Q0JL46	Q0JL46 [647-664]	0	1840.05786129	High	High	High	6.3e7	4.9e7	4.6e7	4.91294860839844	High	0	2.619E-07
High	[K].QQFAEELLAYTDAFNK.[A]			0.00066191	0	1	1	5	A1XBB7	A1XBB7 [122-137]	0	1887.91231921	High	High	High		1.6e7	3.1e7	4.60421848297119	High	0	7.471E-07
High	[R].ATSGGLLVTEATGVSDTAQGYPDTPGIWTQQQVEAWKPIVDAVHR.[K]	1xDeamidated [Q]		0.00381173	0	1	1	3	Q69TH8	Q69TH8 [59-103]	0	4751.35875278	Not Found	Not Found	High				3.17734718322754	High	0	1.179E-05
High	[R].SIAFNYIGVDGQEYAIGPWGGGEGTSTEIK.[L]	1xDeamidated [N/Q]		2.49369E-05	0	1	2	111	Q0JMY8	Q0JMY8 [39-68]	0	3117.46875101	High	High	High	3.7e7	2.7e6	4.0e6	6.07743167877197	High	0	1.581E-09
High	[R].ATSGGLLVTEATGVSDTAQGYPDTPGIWTQQQVEAWKPIVDAVHR.[K]	2xDeamidated [Q30; Q]		0.00160204	0	1	1	2	Q69TH8	Q69TH8 [59-103]	0	4752.34276878	Not Found	High	Not Found				4.08213233947754	High	0	2.522E-06
High	[K].APDFDAEAVFDQEFINVK.[L]			0.00587625	0	1	1	2	Q6ER94	Q6ER94 [74-91]	0	2054.97056228	Not Found	Not Found	High				3.63495445251465	High	0	5.049E-05
High	[K].EVGLPSGVLNIVTGLGSEAGAPLSSHPGVDK.[V]			2.44565E-07	0	1	1	10	B3VMC0	B3VMC0 [203-233]	0	2957.55784042	High	High	High	2.8e8	7.3e7	8.8e8	5.67338800430298	High	0	4.342E-13
High	[K].EVGLPSGVLNIVTGLGSEAGAPLSSHPGVDK.[V]	1xDeamidated [N10]		1.22263E-06	0	1	1	3	B3VMC0	B3VMC0 [203-233]	0	2958.54185642	High	High	Not Found		2.6e8		5.64736795425415	High	0	7.499E-12
High	[K].SGTLFDNFLITDDPELAK.[T]			2.39964E-05	0	1	1	8	Q9SLY8	Q9SLY8 [334-351]	0	1995.99096337	High	High	High	7.6e8	2.6e8	5.1e8	6.11807155609131	High	0	5.742E-09
High	[K].AVDNVNSVIAPALIGKDPTSQAELDNFMVQQLDGTK.[N]	2xDeamidated [N/Q]		0.00945841	0	1	1	2	Q42971	Q42971 [67-102]	1	3800.88987557	Not Found	Not Found	High			4.2e7	3.73917865753174	High	8.476E-05	0.0009906
High	[K].LNLPVLPTTTIGSFPQTVELR.[R]			1.61585E-05	0	2	2	14	Q2QLY5; Q2QLY4	Q2QLY5 [428-448]; Q2QLY4 [428-448]	0	2296.29110845	High	High	High	6.6e8	1.3e9	5.8e8	4.79964399337769	High	0	2.246E-09
High	[K].LNLPVLPTTTIGSFPQTVELR.[R]	1xDeamidated [Q/N]		6.73881E-05	0	2	2	5	Q2QLY5; Q2QLY4	Q2QLY5 [428-448]; Q2QLY4 [428-448]	0	2297.27512445	High	High	Not Found				4.8879599571228	High	0	9.184E-09
High	[R].TVPAAVPAIVFLSGGQSEEEATVNLNAMNK.[L]			6.94396E-07	0	1	1	1023	Q5N725	Q5N725 [254-283]	0	3057.55612584	High	High	High	3.5e8	2.3e8	2.8e7	5.56057453155518	High	0	2.114E-09
High	[R].TVPAAVPAIVFLSGGQSEEEATVNLNAMNK.[L]	1xDeamidated [N/Q]		6.30899E-05	0	1	1	460	Q5N725	Q5N725 [254-283]	0	3058.54014184	High	High	High	1.6e7	1.0e7	1.1e7	5.09221792221069	High	0	1.082E-07
High	[K].VGGVMALLSFPSEIK.[V]			0.0016376	0	1	1	2	Q8H859	Q8H859 [267-281]	0	1547.85017687	Not Found	Not Found	High			1.5e7	3.91761183738709	High	0	1.684E-05
High	[R].TVPAAVPAIVFLSGGQSEEEATVNLNAMNK.[L]	1xOxidation [M28]		0.00437151	0	1	1	55	Q5N725	Q5N725 [254-283]	0	3073.55104084	High	High	High	4.9e6	2.5e7		4.01473474502563	High	0.0001056	0.002174
High	[R].SIAFNYIGVDGQEYAIGPWGGGEGTSTEIK.[L]			1.97997E-05	0	1	2	146	Q0JMY8	Q0JMY8 [39-68]	0	3116.48473501	High	High	High	6.7e7	5.5e7	1.9e7	6.50742387771606	High	0	3.497E-07
High	[K].LFVQVIDPEEEERFDFDPLDDTK.[T]			0.0134146	0	1	1	7	Q0E4K1	Q0E4K1 [269-291]	1	2796.32504661	High	Not Found	High	5.8e7		2.7e7	3.45019340515137	High	0	0.0001103
High	[K].NAVGLVRPVSVAFQVINGFR.[M]			7.78311E-06	0	1	1	15	P25778	P25778 [269-288]	0	2143.2134674	High	High	High	5.9e7	1.0e8	5.2e7	4.64714431762695	High	0	9.149E-10
High	[K].VLLAGTPAEPLVALAFK.[L]			0.00781086	0	1	1	4	Q9FE64	Q9FE64 [359-375]	0	1710.02001931	Not Found	High	High		3.0e7	2.1e7	3.34381532669067	High	0	4.206E-05
High	[R].QLDYVPATISCLEEVVR.[E]	1xCarbamidomethyl [C11]		0.000251791	0	1	1	2	Q7FAS1	Q7FAS1 [259-275]	0	1992.0106533	Not Found	Not Found	High			1.7e7	3.74745082855225	High	0	9.513E-08
High	[R].ISSVNAISALCEATGANVTEVAYAVGK.[D]	1xCarbamidomethyl [C11]		0.000436064	0	1	1	4	Q9AUV6	Q9AUV6 [227-253]	0	2695.36072097	Not Found	High	High		2.0e7		5.04272317886353	High	0	2.507E-07
High	[R].ISSVNAISALCEATGANVTEVAYAVGK.[D]	1xDeamidated [N]; 1xCarbamidomethyl [C11]		6.44913E-05	0	1	1	9	Q9AUV6	Q9AUV6 [227-253]	0	2696.34473697	High	High	High	1.4e7			5.26914310455322	High	0	8.512E-09
High	[K].LPFADASVGSVLAVIK.[K]			3.78553E-05	0	1	1	1	A2XYW4	A2XYW4 [49-64]	0	1586.91521992	Not Found	Not Found	High			8.7e6	4.79817056655884	High	0	3.305E-09
High	[R].QELVNWAQAVGGPASAFDFTTK.[G]			1.44958E-06	0	1	2	3	P27937	P27937 [252-273]	0	2337.15098614	Not Found	Not Found	High			3.4e7	5.8450756072998	High	0	1.018E-11
High	[R].QELVNWAQAVGGPASAFDFTTK.[G]	1xDeamidated [Q/N]		9.63E-05	0	1	2	3	P27937	P27937 [252-273]	0	2338.13500214	Not Found	Not Found	High			3.4e7	6.66423463821411	High	0	1.729E-08
High	[K].FNIVSPGADMSIYFPYSESR.[K]			2.16185E-05	0	1	1	13	P31924	P31924 [524-543]	0	2280.06414503	High	High	High	1.1e7	2.5e8	7.1e7	5.02652835845947	High	0	2.641E-09
High	[K].LFVQVIDPEEEERFDFDPLDDTK.[T]	1xDeamidated [Q4]		0.0115771	0	1	1	2	Q0E4K1	Q0E4K1 [269-291]	1	2797.30906261	Not Found	High	Not Found				4.12813282012939	High	0	8.476E-05
High	[K].QAFDEAISELDTLSEESYK.[D]			1.97161E-06	0	2	2	23	Q7XTE8; Q6EUP4	Q7XTE8 [204-222]; Q6EUP4 [204-222]	0	2174.99756472	High	High	High	4.3e8	6.2e8	7.9e8	6.99866151809692	High	0	4E-11
High	[R].SGAAVSMPGMMDTVLNLGLNDHVVAGLAHR.[S]	1xDeamidated [N]		4.58789E-05	0	1	1	4	Q75KR1	Q75KR1 [109-138]	0	3034.49070612	Not Found	High	Not Found		1.0e8		5.46911907196045	High	0	4.636E-09
High	[R].GLLNAVDLSNEALSPASAYDICIK.[L]	1xCarbamidomethyl [C22]		3.1103E-06	0	1	1	4	Q10G56	Q10G56 [379-402]	0	2534.28067984	High	Not Found	High	1.0e8		8.1e7	6.19228792190552	High	0	6.844E-10
High	[K].NDFGSIDILVHSLANGPEVTKPLLETSR.[R]			4.05874E-08	0	1	1	2	Q6Z0I4	Q6Z0I4 [191-218]	0	3022.58438951	Not Found	Not Found	High				6.21818923950195	High	0	1.803E-14
High	[R].IVTVCLEGLENILK.[V]	1xCarbamidomethyl [C5]		0.00265418	0	2	2	2	Q9SLX0; Q71VM4	Q9SLX0 [434-447]; Q71VM4 [428-441]	0	1600.89785559	Not Found	Not Found	High				3.11024165153503	High	0	6.198E-06
High	[K].LGGLNSLLQIETSPSIPLVSK.[V]			5.35059E-05	0	1	1	5	Q9SDG8	Q9SDG8 [610-630]	0	2166.23801027	High	High	High		2.5e7		4.96557283401489	High	0	6.07E-09
High	[K].EVILPSFDMEGVWR.[G]			0.00141203	0	1	1	10	Q7G764	Q7G764 [135-148]	0	1677.83050401	High	High	High	1.6e8	2.6e8	1.5e8	3.49654150009155	High	0	2.009E-06
High	[K].DLVVDMTNFYNQYK.[S]			0.000224363	0	1	1	9	Q9S827	Q9S827 [146-159]	0	1749.81524781	High	High	High	5.5e7	1.1e8	1.8e7	4.60303735733032	High	0	7.704E-08
High	[K].MDATANDVPSEFDVQGYPTLYFVTPSGK.[M]			0.000205489	0	1	1	7	Q53LQ0	Q53LQ0 [442-469]	0	3049.41354396	High	High	High	2.1e8	1.9e8	5.7e6	5.00480556488037	High	0	6.645E-08
High	[K].MDATANDVPSEFDVQGYPTLYFVTPSGK.[M]	1xDeamidated [Q/N]		2.69301E-05	0	1	1	7	Q53LQ0	Q53LQ0 [442-469]	0	3050.39755996	Not Found	High	High		2.0e7		4.81586599349976	High	0	2.565E-09
High	[R].SGAAVSMPGMMDTVLNLGLNDHVVAGLAHR.[S]			9.22781E-06	0	1	1	7	Q75KR1	Q75KR1 [109-138]	0	3033.50669012	High	Not Found	High	2.1e7		7.5e7	5.21869325637817	High	0	2.692E-10
High	[R].VGSGPFPTELFGEEGDLLR.[K]			1.19456E-05	0	1	2	5	A2XD35	A2XD35 [335-353]	0	2020.00219677	High	High	High	1.9e8	2.3e8	6.6e7	5.05020380020142	High	0	5.779E-09
High	[K].VAILGASGGIGQPLALLMK.[M]			8.22255E-06	0	1	1	13	Q42972	Q42972 [47-65]	0	1809.06665188	High	High	High	3.6e8	1.0e8	2.4e8	5.26542615890503	High	0	5.367E-09
High	[R].NPEEIPWGETGAEFVVESTGVFTDKDK.[A]			7.74048E-06	0	1	1	136	Q7FAH2	Q7FAH2 [83-109]	1	2981.40508774	High	High	High	3.2e7	1.7e7	1.5e7	5.1202278137207	High	0	2.364E-07
High	[R].EQLTETVESLLDLK.[V]			0.00131477	0	1	1	6	O04226	O04226 [135-148]	0	1617.85815843	High	High	High	5.0e7	1.3e7	2.0e7	3.61116409301758	High	0	1.775E-06
High	[K].DVTELIGNTPLVYLNR.[V]			0.000101737	0	1	1	18	Q9XEA6	Q9XEA6 [8-23]	0	1816.98033922	High	High	High	3.5e8	3.3e8	3.3e8	4.84073543548584	High	0	6.674E-08
High	[K].IPAGLAPEQAAPLLCAGLTVYSPLK.[H]	1xCarbamidomethyl [C15]		7.90236E-05	0	1	1	9	Q6ZHS4	Q6ZHS4 [149-173]	0	2550.4000072	High	High	High	6.7e7	4.7e7	5.5e7	4.53531074523926	High	0	1.221E-08
High	[K].IPAGLAPEQAAPLLCAGLTVYSPLK.[H]	1xDeamidated [Q9]; 1xCarbamidomethyl [C15]		0.000273413	0	1	1	1	Q6ZHS4	Q6ZHS4 [149-173]	0	2551.3840232	High	Not Found	Not Found				3.60915589332581	High	0	1.102E-07
High	[K].HAGVTYADLFQLASATAIEEAGGPK.[I]			4.37213E-06	0	1	1	10	P0C0L1	P0C0L1 [119-143]	0	2517.26199302	High	High	High	3.2e7	2.2e7	1.9e7	6.71243715286255	High	0	5.534E-10
High	[K].HAGVTYADLFQLASATAIEEAGGPK.[I]	1xDeamidated [Q11]		0.00550252	0	1	1	2	P0C0L1	P0C0L1 [119-143]	0	2518.24600902	Not Found	High	Not Found				4.59342670440674	High	0	2.253E-05
High	[R].SLLTEECDVLIPAALGGVINK.[D]	1xCarbamidomethyl [C7]		6.67366E-06	0	1	1	15	A2XMV1	A2XMV1 [276-296]	0	2212.18934582	High	High	High	8.5e8	6.1e8	6.2e8	5.16579675674438	High	0	2.49E-10
High	[R].SLLTEECDVLIPAALGGVINK.[D]	1xDeamidated [N20]; 1xCarbamidomethyl [C7]		0.000410502	0	1	1	1	A2XMV1	A2XMV1 [276-296]	0	2213.17336182	Not Found	Not Found	High				4.37998867034912	High	0	2.25E-07
High	[K].DVVPFNFLTPLR.[I]			0.0131251	0	1	1	11	Q0JMH0	Q0JMH0 [378-389]	0	1417.78381195	High	High	High	1.4e8	7.0e7	3.1e7	2.72986507415771	High	0	0.0001706
High	[R].DLIPPGPLEEALEPTFK.[A]			0.00219044	0	1	2	7	A2Y9C5	A2Y9C5 [439-455]	0	1865.98950691	High	High	High	1.2e8	9.9e7	4.8e7	2.94597578048706	High	2.991E-05	0.0005193
High	[R].LAPELDEAAPVLAGLSEPIIVAK.[V]			0.0211837	0	1	1	1	Q0JD42	Q0JD42 [77-99]	0	2316.30608977	Not Found	Not Found	High			2.4e7	3.50820183753967	High	0	0.0002486
High	[R].DSVVALGGPSWTVLLGR.[R]			0.000204364	0	1	2	8	A2YPX3	A2YPX3 [125-141]	0	1726.94864524	High	High	High		2.0e7	2.9e7	3.9266357421875	High	0	7.22E-08
High	[K].AFGAELVLTDPLLGMK.[G]			0.00703966	0	1	1	1	Q9XEA8	Q9XEA8 [114-129]	0	1674.91350534	Not Found	Not Found	High			2.4e7	4.08338499069214	High	0	3.511E-05
High	[R].NPEEIPWAAAGAEYVVESTGVFTDKDK.[A]			7.47668E-09	0	1	1	431	Q6K5G8	Q6K5G8 [83-109]	1	2923.39960848	High	High	High	2.0e9	1.1e8	6.3e7	7.11153411865234	High	0	6.51E-15
High	[R].NPEEIPWAAAGAEYVVESTGVFTDKDK.[A]	1xDeamidated [N1]		0.00192014	0	1	1	106	Q6K5G8	Q6K5G8 [83-109]	1	2924.38362448	High	High	High	8.1e6		8.5e6	4.33321189880371	High	0	0.0001337
High	[R].EGLVSEAIESFIR.[A]			0.000676609	0	1	2	6	Q2QYW2	Q2QYW2 [1132-1144]	0	1449.75838495	High	High	High	5.2e6	3.9e6	2.2e7	4.3114185333252	High	0	8.43E-06
High	[K].ANLEYAVEAAADFLNK.[A]			3.14466E-06	0	2	2	69	Q0DHF6; A2Y5L9	Q0DHF6 [235-250]; A2Y5L9 [235-250]	0	1738.8646408	High	High	High	5.1e8	1.1e8	1.2e8	6.66463565826416	High	0	8.011E-10
High	[R].STFYIQDPVVGYTDYPFLDEKDEGAATYA.[-]	1xDeamidated [Q6]		0.00512434	0	1	1	5	Q69TH8	Q69TH8 [352-380]	1	3276.47831256	High	High	High			1.0e8	3.65547442436218	High	0	5.318E-05
High	[K].IFSHPDVVAEVPWYGIEQEYTLLQK.[D]			1.09407E-05	0	1	1	6	P14654	P14654 [113-137]	0	2961.50328578	High	High	High		2.3e7	4.2e7	6.02952432632446	High	0	3.67E-10
High	[K].IFSHPDVVAEVPWYGIEQEYTLLQK.[D]	1xDeamidated [Q]		3.72367E-05	0	1	1	9	P14654	P14654 [113-137]	0	2962.48730178	High	High	High	1.8e7	3.6e7		5.43516826629639	High	0	1.999E-07
High	[K].GIIGYVEEDLVSTDFVGDSR.[S]			5.59801E-06	0	1	1	161	A2YQT7	A2YQT7 [274-293]	0	2171.05026904	High	High	High	9.2e7	5.5e7	3.8e7	5.47368288040161	High	0	1.044E-09
High	[K].LDGTLFSGLPNPFQAGR.[Y]			0.0264489	0	1	1	2	Q764B9	Q764B9 [183-199]	0	1789.92315875	Not Found	Not Found	High			8.8e6	2.71148228645325	High	0.0005655	0.008898
High	[K].VNPGNAPLVVGQLLDDECPEDFIK.[G]	1xDeamidated [Q12]; 1xCarbamidomethyl [C18]		0.000130979	0	1	2	1	Q2QYW2	Q2QYW2 [821-844]	0	2640.28615953	Not Found	High	Not Found				4.40006113052368	High	0	2.975E-08
High	[K].SIDTETFLEFLK.[T]			0.00409326	0	1	1	8	Q84TA3	Q84TA3 [427-438]	0	1442.74133792	High	High	High	5.0e7	8.1e5	5.9e6	3.68820071220398	High	0	0.0001495
High	[R].NPEEIPWGETGAEFVVESTGVFTDKDK.[A]	1xDeamidated [N1]		1.4163E-05	0	1	1	29	Q7FAH2	Q7FAH2 [83-109]	1	2982.38910374	High	High	High	1.6e7	8.0e7	7.1e6	5.0414571762085	High	0	5.747E-10
High	[K].QAFDDAIAELDTLGEESYK.[D]			9.78999E-05	0	1	1	10	Q06967	Q06967 [203-221]	0	2114.9764354	High	High	High	1.6e8	9.5e7	7.1e7	5.61608266830444	High	0	1.783E-08
High	[K].MILVGLPEKPLQIPTFALVGGGK.[I]			2.62006E-05	0	1	1	12	Q0JA75	Q0JA75 [293-315]	0	2378.38798577	High	High	High	1.5e7	5.0e7	4.0e7	4.50734710693359	High	0	2.443E-09
High	[K].MILVGLPEKPLQIPTFALVGGGK.[I]	1xDeamidated [Q12]		0.00280385	0	1	1	1	Q0JA75	Q0JA75 [293-315]	0	2379.37200177	High	Not Found	Not Found				3.45644426345825	High	0	6.789E-06
High	[R].YTEDMELDDAIHTAILTLK.[E]			0.00221462	0	1	1	2	Q10KF0	Q10KF0 [178-196]	0	2192.07912635	Not Found	Not Found	High			1.5e7	4.04502487182617	High	0	4.487E-06
High	[R].FSYGEPMTVESTTQAICDLALR.[F]	1xCarbamidomethyl [C17]		4.63856E-05	0	1	1	11	Q9LSU1	Q9LSU1 [101-122]	0	2489.16868661	High	High	High	3.7e7	9.3e7	2.5e7	4.91778421401978	High	0	3.911E-06
High	[R].FSYGEPMTVESTTQAICDLALR.[F]	1xDeamidated [Q14]; 1xCarbamidomethyl [C17]		8.91728E-05	0	1	1	1	Q9LSU1	Q9LSU1 [101-122]	0	2490.15270261	Not Found	Not Found	High				5.03219270706177	High	0	1.512E-08
High	[K].IYIDATEPSFAVAEIWTSMANGGDGKPNYDQNAHR.[Q]			6.9822E-07	0	1	1	5	P17654	P17654 [221-255]	0	3838.77657637	Not Found	High	High		3.0e7	3.5e6	5.36552238464355	High	0	2.777E-12
High	[K].IYIDATEPSFAVAEIWTSMANGGDGKPNYDQNAHR.[Q]	1xDeamidated [Q/N]		2.83304E-06	0	1	1	38	P17654	P17654 [221-255]	0	3839.76059237	High	High	High	5.0e7		5.7e7	6.58555936813354	High	0	4.671E-10
High	[K].VNPGNAPLVVGQLLDDECPEDFIK.[G]	1xCarbamidomethyl [C18]		7.00294E-05	0	1	2	7	Q2QYW2	Q2QYW2 [821-844]	0	2639.30214353	High	High	High	3.2e7	4.8e7	7.6e7	4.96892166137695	High	0	9.809E-09
High	[K].IYIDATEPSFAVAEIWTSMANGGDGKPNYDQNAHR.[Q]	2xDeamidated [N/Q]		0.000181104	0	1	1	5	P17654	P17654 [221-255]	0	3840.74460837	High	High	Not Found	2.2e7			4.65864706039429	High	0	5.288E-08
High	[K].LGEIVTTIPTIGFNVETVEYK.[N]			0.00574894	0	1	2	10	P51823	P51823 [39-59]	0	2323.24315516	High	High	High	1.4e7	5.5e6	1.3e7	3.85421395301819	High	0	2.44E-05
High	[K].LGEIVTTIPTIGFNVETVEYK.[N]	1xDeamidated [N14]		0.0176123	0	1	2	2	P51823	P51823 [39-59]	0	2324.22717116	Not Found	High	Not Found				3.75608539581299	High	0	0.0001788
High	[K].FGDDEFGHMLVDILK.[K]			0.000273413	0	1	1	2	Q0J8G4	Q0J8G4 [72-86]	0	1735.83598327	Not Found	Not Found	High				4.64836740493774	High	0	8.742E-07
High	[K].WTVQQAAELSVAAPTIEASLDSR.[F]			2.23428E-05	0	1	1	132	Q9LI00	Q9LI00 [269-291]	0	2443.24634296	High	High	High	1.1e7	7.0e6	8.3e6	4.88427448272705	High	0	1.295E-09
High	[K].WTVQQAAELSVAAPTIEASLDSR.[F]	1xDeamidated [Q]		0.0012933	0	1	1	85	Q9LI00	Q9LI00 [269-291]	0	2444.23035896	High	High	High	1.2e7	2.9e6	6.5e5	4.62738370895386	High	0	1.719E-06
High	[R].LVANPGCYPTSIQLPLVPLIK.[A]	1xCarbamidomethyl [C7]		0.000431301	0	1	1	6	Q6AV34	Q6AV34 [213-233]	0	2293.29883675	High	High	High	9.9e7	1.4e8	4.4e7	4.20343160629272	High	0	2.459E-07
High	[K].SFVSEYPIVSIEDPFDQDDWEHYAK.[M]			3.1407E-05	0	1	1	25	Q42971	Q42971 [291-315]	0	3016.35232393	High	High	High	3.3e9	3.9e9	6.7e9	4.52926540374756	High	0	5.978E-08
High	[K].SFVSEYPIVSIEDPFDQDDWEHYAK.[M]	1xDeamidated [Q17]		0.00161972	0	1	1	3	Q42971	Q42971 [291-315]	0	3017.33633993	High	Not Found	High	2.5e7			3.43932390213013	High	0	2.582E-06
High	[K].FALLDTIKEEVPADMWSPAMK.[S]			2.92427E-05	0	1	1	17	O04986	O04986 [124-144]	1	2392.19271633	High	High	High	1.5e8	6.4e7	1.9e7	5.5965142250061	High	0	5.56E-08
High	[K].LFQDKESLYPLLNFLK.[A]			0.00256824	0	1	1	12	P30298	P30298 [165-180]	1	1968.08407601	High	High	High	5.6e7	7.8e7	6.4e7	3.54583382606506	High	0	1.499E-05
High	[R].DNLTLWTSDISEDAAEEIK.[E]	1xDeamidated [N2]		0.000151915	0	1	1	1	Q6EUP4	Q6EUP4 [233-251]	0	2150.99756515	Not Found	Not Found	High				4.5328516960144	High	0	3.87E-08
High	[R].DNLTLWTSDISEDAAEEIK.[E]			4.87362E-05	0	1	1	5	Q6EUP4	Q6EUP4 [233-251]	0	2150.01354915	High	High	High	6.8e7	5.7e7	5.0e6	5.082359790802	High	0	1.179E-08
High	[K].VDTESNISTTLTVFDVLPSTK.[L]			0.00816024	0	1	1	2	Q84P97	Q84P97 [72-92]	0	2267.16529872	Not Found	Not Found	High				2.92922902107239	High	0	4.561E-05
High	[K].TLNNNVADIIDEHGQDAWEGFPFTAEK.[M]			2.96029E-06	0	1	1	9	Q7Y0E8	Q7Y0E8 [289-315]	0	3031.40681908	High	High	High	2.4e8	1.8e8	3.0e7	5.91303682327271	High	0	3.397E-09
High	[K].TLNNNVADIIDEHGQDAWEGFPFTAEK.[M]	1xDeamidated [N/Q]		0.000116071	0	1	1	3	Q7Y0E8	Q7Y0E8 [289-315]	0	3032.39083508	Not Found	Not Found	High			8.1e7	3.92582082748413	High	0	6.866E-08
High	[K].GILNVAVEGELWR.[L]			0.00189918	0	1	1	208	P17654	P17654 [281-293]	0	1455.79543921	High	High	High	3.3e7	7.2e6	3.3e7	3.63816118240356	High	0	1.002E-05
High	[K].LAGPQLVQMFIGDGAK.[L]			0.000543184	0	1	1	6	P46465	P46465 [241-256]	0	1644.87778856	High	High	High	2.5e7	7.8e7	1.4e7	3.77264428138733	High	0	1.523E-06
High	[K].EFSTEEEAIELANDTHYGLAGAVLSGDR.[E]			4.34819E-06	0	1	1	6	B3VMC0	B3VMC0 [403-430]	0	2994.39631391	High	Not Found	High	4.7e8			5.84193134307861	High	0	1.224E-10
High	[K].EFSTEEEAIELANDTHYGLAGAVLSGDR.[E]	1xDeamidated [N13]		6.77593E-05	0	1	1	3	B3VMC0	B3VMC0 [403-430]	0	2995.38032991	Not Found	High	High			2.6e7	5.09032869338989	High	0	9.245E-09
High	[R].INLTPVALMEATCFSK.[T]	1xCarbamidomethyl [C13]		8.25731E-05	0	1	1	6	P48642	P48642 [340-355]	0	1794.91285367	High	High	High	1.2e7	2.6e7	1.3e8	5.71357297897339	High	0	1.318E-08
High	[R].LPVVNPATESPIGEIPAGTAEDVDAAVAAAR.[E]			2.43225E-07	0	1	1	10	B3VMC0	B3VMC0 [25-55]	0	3001.54766962	High	High	High	2.0e8	2.5e8	3.1e7	6.71729803085327	High	0	7.655E-12
High	[R].LPVVNPATESPIGEIPAGTAEDVDAAVAAAR.[E]	1xDeamidated [N5]		2.81752E-06	0	1	1	2	B3VMC0	B3VMC0 [25-55]	0	3002.53168562	Not Found	Not Found	High				5.99344778060913	High	0	3.305E-11
High	[K].LAGPLLADTYVTLLK.[G]			0.00102698	0	1	3	2	Q8S2G5	Q8S2G5 [330-344]	0	1587.93562101	Not Found	Not Found	High			9.8e6	3.37605977058411	High	0	1.149E-06
High	[R].DLSDTIIPPSPVMFPEDR.[E]			0.00268346	0	1	1	6	Q43007	Q43007 [444-461]	0	2028.99466856	High	High	High	9.2e7	7.6e7	2.2e7	3.89996385574341	High	0	3.132E-05
High	[K].GAIPALPTVAVAQELISK.[A]			0.000161376	0	1	1	14	Q0J8G4	Q0J8G4 [316-333]	0	1778.04221123	High	High	High	4.7e8	2.6e8	1.6e8	4.10509777069092	High	0	4.292E-08
High	[K].SVLIEPTSGNTGIGLAFMAAAK.[G]			0.00278851	0	2	2	2	Q9XEA8; Q9XEA6	Q9XEA8 [71-92]; Q9XEA6 [68-89]	0	2148.13691607	Not Found	High	Not Found				3.17033123970032	High	0	6.773E-06
High	[K].SVLIEPTSGNTGIGLAFMAAAK.[G]	1xDeamidated [N10]		0.0217659	0	2	2	2	Q9XEA8; Q9XEA6	Q9XEA8 [71-92]; Q9XEA6 [68-89]	0	2149.12093207	Not Found	High	Not Found		1.5e7		3.73708939552307	High	0	0.0002613
High	[K].ELAAKPDVDGFLVGGASLKPEFIDIINSATVK.[S]			2.52007E-09	0	1	1	33	P48494	P48494 [220-251]	0	3314.78823415	High	High	High	1.5e9	1.6e9	1.2e8	7.02670574188232	High	0	1.308E-16
High	[K].ELAAKPDVDGFLVGGASLKPEFIDIINSATVK.[S]	1xDeamidated [N27]		7.83582E-07	0	1	1	25	P48494	P48494 [220-251]	0	3315.77225015	High	High	High	1.3e7	1.2e8	5.8e8	6.77113199234009	High	0	3.422E-12
High	[R].ICDGILALLDSHLVPSAGAAESK.[V]	1xCarbamidomethyl [C2]		2.19123E-07	0	1	1	10	Q2R2W2	Q2R2W2 [106-128]	0	2337.21187211	High	High	High	4.5e8	4.6e8	5.1e8	5.73779916763306	High	0	2.975E-10
High	[K].TSQIYAIRQAIAKALVAYYQK.[Y]			0.0101548	0	1	1	6	A2ZB00	A2ZB00 [81-101]	2	2399.344541	Not Found	Not Found	High			2.6e7	3.81236124038696	High	0.0001503	0.003338
High	[R].VEIESLFDGTDFSEPLTR.[A]			9.53697E-06	0	1	1	17	Q6Z7B0	Q6Z7B0 [311-328]	0	2054.9916916	High	High	High	4.8e8	3.6e8	2.5e8	6.17499494552612	High	0	2.854E-10
High	[R].DALTEIFEVAR.[E]			0.0044684	0	1	1	8	Q9LD61	Q9LD61 [64-74]	0	1263.65794273	High	High	High	3.5e7	4.4e7	2.2e7	4.32667064666748	High	0	9.838E-05
High	[R].LVELLLHPSPSVLIPALR.[T]			2.36042E-05	0	1	1	6	Q71VM4	Q71VM4 [289-306]	0	1967.2051942	Not Found	High	High		4.3e7		4.54225254058838	High	0	9.706E-07
High	[R].LTEPSFLESLMPK.[K]			0.00364816	0	1	1	7	Q6ESI7	Q6ESI7 [88-100]	0	1491.77634323	High	High	High	2.6e7	3.7e7	3.0e7	3.58684325218201	High	0	1.088E-05
High	[R].FDGALNVDVNEFQTNLVPYPR.[I]			6.62869E-05	0	1	1	8	Q53M52	Q53M52 [244-264]	0	2408.18809989	High	High	High	5.5e7	6.0e7	3.4e7	5.20900440216064	High	0	8.94E-09
High	[K].WTDADVDEFIASDPVYGPQLK.[A]			3.42919E-05	0	1	1	6	Q6ZCC4	Q6ZCC4 [37-57]	0	2366.11868291	High	High	High	7.1e7	6.5e7	3.8e7	4.92717266082764	High	0	2.756E-09
High	[R].DNLTLWTSDISEDTAEEIR.[E]			2.36042E-05	0	1	1	17	Q7XTE8	Q7XTE8 [233-251]	0	2208.03026181	High	High	High	8.8e6	4.2e7	2.8e7	5.50091314315796	High	0	8.236E-09
High	[R].DNLTLWTSDISEDTAEEIR.[E]	1xDeamidated [N2]		0.000188203	0	1	1	1	Q7XTE8	Q7XTE8 [233-251]	0	2209.01427781	Not Found	Not Found	High				4.68795967102051	High	0	5.683E-08
High	[R].SNLVGMGIIPLCFK.[A]	1xCarbamidomethyl [C12]		0.000386438	0	1	1	7	Q6YZX6	Q6YZX6 [811-824]	0	1548.82766765	High	High	High	1.9e8	2.0e8	1.2e8	4.16208267211914	High	0	2.703E-05
High	[R].TLGAELGVPIEVYGPEATMTGICK.[Q]	1xCarbamidomethyl [C23]		0.00289766	0	1	1	6	Q2QNG7	Q2QNG7 [390-413]	0	2506.25677334	High	High	High	8.8e7	1.0e8	4.8e7	5.06474685668945	High	0	7.249E-06
High	[R].ILSLPDLELIR.[K]			0.016771	0	1	1	6	Q6L4S0	Q6L4S0 [563-573]	0	1281.77766395	High	High	High	2.0e7			2.68015646934509	High	0.0003154	0.005724
High	[K].SVGTANPLVLIDEIDK.[L]			0.000295264	0	1	2	6	A2YQ56	A2YQ56 [524-539]	0	1683.91634201	High	High	High	3.0e7			3.81767773628235	High	0	1.255E-07
High	[R].ANTFVAEVLGLDPR.[D]			0.00088064	0	1	1	4	Q42972	Q42972 [197-210]	0	1501.80091847	High	Not Found	High				2.97530293464661	High	0	4.301E-06
High	[R].IKDWTNVVVAYEPVWAIGTGK.[V]			0.000163159	0	1	1	27	P48494	P48494 [155-175]	1	2346.24924367	High	High	High	1.9e8	2.1e8	2.6e8	5.16753339767456	High	0	5.877E-08
High	[R].IKDWTNVVVAYEPVWAIGTGK.[V]	1xDeamidated [N6]		0.00179775	0	1	1	5	P48494	P48494 [155-175]	1	2347.23325967	High	Not Found	High	1.6e7		3.9e6	4.44070720672607	High	0	6.026E-05
High	[R].ECLPLILIIR.[N]	1xCarbamidomethyl [C2]		0.00703966	0	1	1	9	P49398	P49398 [40-49]	0	1239.7493411	High	High	High	4.3e7	8.4e7	1.0e8	3.09276795387268	High	8.476E-05	0.001078
High	[K].WLQTITSLPILVK.[G]			0.00149991	0	1	1	6	Q7FAS1	Q7FAS1 [219-231]	0	1511.91957709	High	High	High	1.3e8	6.2e7	1.3e8	4.2343053817749	High	0	9.45E-06
High	[R].ECLESTLGELLGEEASK.[S]	1xCarbamidomethyl [C2]		0.000139136	0	1	1	4	Q1WM15	Q1WM15 [418-434]	0	1864.88444971	Not Found	High	High				4.90513229370117	High	0	3.314E-08
High	[R].NDVFQYLASSLAK.[L]			0.00179775	0	2	2	5	B8BAI9; Q6ZJS7	B8BAI9 [140-152]; Q6ZJS7 [140-152]	0	1455.74782029	High	High	High	1.4e8	6.1e7	5.9e7	3.60740399360657	High	0	3.1E-06
High	[R].MSCPAMAQLLSNTLYYK.[R]	1xCarbamidomethyl [C3]		0.000580183	0	1	1	6	O64464	O64464 [87-103]	0	1990.94350181	Not Found	High	High		6.9e7	4.9e7	4.73495531082153	High	0	8.71E-07
High	[R].ATIANMSPEYGATMGFFPVDHVTLDYLK.[L]			4.90046E-05	0	1	1	7	Q6YZX6	Q6YZX6 [298-325]	0	3088.47945553	High	High	High	7.7e7	6.2e6	3.4e6	4.97670555114746	High	0	5.19E-09
High	[R].ATIANMSPEYGATMGFFPVDHVTLDYLK.[L]	1xDeamidated [N5]		0.000738742	0	1	1	2	Q6YZX6	Q6YZX6 [298-325]	0	3089.46347153	High	Not Found	High	8.4e7		4.7e7	3.37683510780334	High	0	7.877E-05
High	[R].VISCIGDGSFQMTAQDVSTMLR.[C]	1xCarbamidomethyl [C4]		3.47144E-06	0	2	2	28	Q0DHF6; A2Y5L9	Q0DHF6 [476-497]; A2Y5L9 [476-497]	0	2416.13052702	High	High	High	6.9e8	8.9e8	1.0e8	6.36292362213135	High	0	1.084E-10
High	[R].VISCIGDGSFQMTAQDVSTMLR.[C]	1xCarbamidomethyl [C4]; 1xOxidation [M12]		0.0160566	0	2	2	2	Q0DHF6; A2Y5L9	Q0DHF6 [476-497]; A2Y5L9 [476-497]	0	2432.12544202	Not Found	High	Not Found				3.13707804679871	High	0	0.0001517
High	[K].AHGLAPEIPEDLYFLIK.[K]			7.04151E-05	0	1	2	24	Q69UI1	Q69UI1 [77-93]	0	1926.03712583	High	High	High	1.1e8	3.2e8	2.0e8	4.57623529434204	High	0	1.717E-07
High	[K].EANLYTEIAEGIHAYGIK.[G]			0.000186147	0	1	1	1	Q6AV34	Q6AV34 [259-276]	0	1992.00728217	Not Found	Not Found	High				5.21396589279175	High	0	5.54E-08
High	[R].NQLEVIPDAIGGLDHLEELR.[L]			2.94038E-05	0	1	1	6	Q7XK44	Q7XK44 [172-191]	0	2231.1666362	High	High	High	2.0e7	3.7e7		3.96415686607361	High	0	2.11E-09
High	[K].DGTTLLWDLTEGK.[M]			0.00559367	0	1	1	6	Q6L4F8	Q6L4F8 [231-243]	0	1448.72675046	High	High	High	4.1e7	4.9e7	1.5e7	4.54305934906006	High	0	2.315E-05
High	[R].SIATLAITTLLK.[T]			0.00379089	0	2	2	2	Q8H852; Q6Z382	Q8H852 [342-353]; Q6Z382 [345-356]	0	1244.78241498	Not Found	Not Found	High			1.1e7	3.54667925834656	High	0	1.159E-05
High	[K].DPDMAEELQIPTGFDLK.[V]			3.07245E-05	0	1	1	6	Q7FAY6	Q7FAY6 [42-58]	0	1918.91027026	High	High	High	4.3e7	2.6e7	3.4e6	4.53837728500366	High	0	5.49E-07
High	[R].TAGGPLQITSYDYDAPIDEYGILR.[Q]			0.000534309	0	1	1	8	Q0INM3	Q0INM3 [339-362]	0	2628.28278797	High	High	High	8.2e6	3.7e7	2.7e7	4.95271348953247	High	0	5.432E-05
High	[R].ASHFLNSSIPVLGVNSDPTCPDEVDELTDEFDAR.[R]	1xCarbamidomethyl [C20]		0.000149433	0	1	1	2	Q6EQG2	Q6EQG2 [101-134]	0	3746.71263896	Not Found	Not Found	High				5.154212474823	High	0	3.778E-08
High	[R].SLGQNPTEAELQDMINEVDADGNGTIDFPEFLNLMAR.[K]			0.0112653	0	1	3	7	Q0JNS6	Q0JNS6 [39-75]	0	4064.88519993	High	High	High	1.6e7	2.5e6	1.2e7	4.82252979278564	High	0	0.0002
High	[R].SLGQNPTEAELQDMINEVDADGNGTIDFPEFLNLMAR.[K]	2xDeamidated [Q/N]		0.012772	0	1	3	3	Q0JNS6	Q0JNS6 [39-75]	0	4066.85323193	Not Found	High	Not Found		4.8e6		4.20997381210327	High	0	0.0003646
High	[R].WGEQEAAILVPGDIISIK.[L]			0.000167701	0	1	1	6	Q7XPY2	Q7XPY2 [140-157]	0	1939.05350412	High	High	High	7.0e6	9.2e7	3.9e7	4.92592525482178	High	0	8.517E-07
High	[K].VFSPEEVSAMILGK.[M]			0.000920182	0	1	1	11	Q6Z7B0	Q6Z7B0 [143-156]	0	1506.78724226	High	High	High	2.8e8	3.1e8	1.7e8	3.66789054870605	High	0	9.452E-07
High	[K].SGTTPLSPAIAFILEK.[V]			0.000190281	0	1	1	8	Q0JPA6	Q0JPA6 [109-124]	0	1644.92069918	High	High	High	1.1e8	1.5e8	9.3e7	3.3232901096344	High	0	5.757E-08
High	[R].QLEEAEIDEYVAEIEAEK.[A]	1xDeamidated [Q1]		5.26981E-06	0	0	1	6			0	2108.97576709	High	High	High	7.4e7	1.6e8	8.2e7	6.19722366333008	High	0	3.202E-10
High	[R].ELEEAEIDEYVAEIEAEK.[A]			5.26981E-06	0	1	1	6	A2YXU2	A2YXU2 [218-235]	0	2108.97576666	High	High	High	7.4e7	1.6e8	8.2e7	6.19722366333008	High	0	3.201E-10
High	[R].GFAILSGPTIPIIGEGDEEANDR.[Y]	1xDeamidated [N21]		0.00590851	0	1	1	1	Q10MJ1	Q10MJ1 [707-729]	0	2372.16161072	Not Found	Not Found	High				4.7975754737854	High	0	2.567E-05
High	[K].QLLQWPVDEIETLR.[T]			0.000623113	0	1	1	6	Q56UD1	Q56UD1 [320-333]	0	1739.93266081	High	High	High		4.4e7	4.0e7	3.61930823326111	High	0	4.725E-07
High	[R].ELVADDEWLNTEFISTVQQR.[G]	1xDeamidated [N/Q]		0.000365788	0	1	1	5	Q7XDC8	Q7XDC8 [212-231]	0	2394.14596066	High	Not Found	Not Found	4.6e7			4.53762292861938	High	0	1.845E-07
High	[R].SGTLIDAIGIYVHP.[-]			0.000168625	0	1	2	445	Q0JMY8	Q0JMY8 [132-145]	0	1455.78420581	High	High	High	2.6e8	9.6e7	1.2e8	4.40149593353271	High	0	5.725E-07
High	[R].YAIICQENGLVPIVEPEILVDGPHDIDR.[C]	1xCarbamidomethyl [C5]		1.0369E-06	0	1	1	9	P17784	P17784 [169-196]	0	3174.61397536	High	High	High	2.4e9	3.2e9	3.3e8	6.13836526870728	High	0	5.635E-12
High	[R].YAIICQENGLVPIVEPEILVDGPHDIDR.[C]	1xDeamidated [N/Q]; 1xCarbamidomethyl [C5]		7.37642E-07	0	1	1	29	P17784	P17784 [169-196]	0	3175.59799136	High	High	High	1.9e9	2.3e9	3.0e9	6.83279848098755	High	0	6.934E-12
High	[R].YAIICQENGLVPIVEPEILVDGPHDIDR.[C]	2xDeamidated [Q6; N8]; 1xCarbamidomethyl [C5]		2.39251E-07	0	1	1	7	P17784	P17784 [169-196]	0	3176.58200736	High	High	High			8.3e6	6.77964019775391	High	0	4.163E-13
High	[K].VIATGLPASPGAAVGQIVFTAEDAEAWHAQGK.[D]			2.28678E-06	0	1	1	16	Q6AVA8	Q6AVA8 [465-496]	0	3162.62183763	High	High	High	3.7e8	5.4e8	2.3e8	5.71678924560547	High	0	1.439E-10
High	[K].VIATGLPASPGAAVGQIVFTAEDAEAWHAQGK.[D]	1xDeamidated [Q]		1.8134E-05	0	1	1	13	Q6AVA8	Q6AVA8 [465-496]	0	3163.60585363	High	High	High		3.3e7	9.8e6	5.25020217895508	High	0	8.905E-10
High	[R].NLFPLLPEAFK.[G]			0.0135617	0	1	1	10	Q65XK0	Q65XK0 [95-105]	0	1288.72998554	High	High	High	7.4e8	7.7e8	6.6e8	2.2694091796875	High	0	0.0002558
High	[R].EIFLSQPNLLELEAPIK.[I]			0.00130042	0	1	1	6	P48489	P48489 [55-71]	0	1954.08955527	High	High	High	3.9e7	6.5e7	1.5e7	3.451167345047	High	0	2.099E-06
High	[R].ELVADDEWLNTEFISTVQQR.[G]			4.0881E-05	0	1	1	19	Q7XDC8	Q7XDC8 [212-231]	0	2393.16194466	High	High	High	5.4e7	5.9e7	3.5e7	5.41037368774414	High	0	7.372E-09
High	[K].EVEDLEAGGIQVIQIDEAALR.[E]			6.21376E-06	0	2	2	14	Q2QLY5; Q2QLY4	Q2QLY5 [591-611]; Q2QLY4 [591-611]	0	2268.17178109	High	High	High	1.3e7	3.4e7	1.8e7	5.26627206802368	High	0	1.335E-10
High	[K].GTAVNVQCMVFGNMGDTSGTGVLFTR.[N]	1xCarbamidomethyl [C8]		1.53792E-05	0	1	1	10	Q75KR1	Q75KR1 [248-273]	0	2719.26366633	High	High	High	2.8e7	9.2e6	2.5e7	5.07428455352783	High	0	6.662E-10
High	[K].YNVEAMPTFLFIK.[D]			0.00202846	0	1	1	4	Q0D840	Q0D840 [77-89]	0	1572.81306312	High	High	High	4.0e8	3.7e8	4.1e8	3.86595678329468	High	0	4.489E-06
High	[K].WNYDGSSTGQAPGEDSEVILYPQAIFK.[D]			1.24822E-05	0	2	3	20	P14654; P14656	P14654 [53-79]; P14656 [53-79]	0	2972.39485745	High	High	High	1.2e9	1.2e9	7.0e8	5.21302509307861	High	0	7.953E-09
High	[K].WNYDGSSTGQAPGEDSEVILYPQAIFK.[D]	1xDeamidated [N/Q]		0.000154439	0	2	3	12	P14654; P14656	P14654 [53-79]; P14656 [53-79]	0	2973.37887345	Not Found	High	High		2.7e7		5.35901927947998	High	0	3.99E-08
High	[R].YAIICQENGLVPIVEPEILVDGSHDIER.[C]	1xCarbamidomethyl [C5]		1.68342E-07	0	1	1	43	Q5N725	Q5N725 [169-196]	0	3178.60888996	High	High	High	1.7e10	2.3e10	1.1e10	6.49425172805786	High	0	5.777E-09
High	[R].YAIICQENGLVPIVEPEILVDGSHDIER.[C]	1xDeamidated [N/Q]; 1xCarbamidomethyl [C5]		1.25668E-06	0	1	1	124	Q5N725	Q5N725 [169-196]	0	3179.59290596	High	High	High	1.5e10	1.8e10	4.3e9	7.64573764801025	High	0	5.016E-11
High	[R].YAIICQENGLVPIVEPEILVDGSHDIER.[C]	2xDeamidated [Q6; N8]; 1xCarbamidomethyl [C5]		5.90659E-05	0	1	1	20	Q5N725	Q5N725 [169-196]	0	3180.57692196	High	High	High	3.8e6	2.3e6	2.9e5	6.88504600524902	High	0	7.259E-09
High	[K].QAFDEAISELDSLGEESYK.[D]			2.04889E-06	0	1	1	15	Q2R2W2	Q2R2W2 [207-225]	0	2130.97135	High	High	High	7.9e8	8.2e8	2.3e8	7.10619688034058	High	0	2.212E-11
High	[R].DLAEEILQLSK.[N]			0.00230133	0	1	4	12	A2YL07	A2YL07 [434-444]	0	1258.68890848	High	High	High	1.5e8	2.0e8	1.4e7	3.76808261871338	High	0	0.0001372
High	[K].QAFDEAISELDTLGEESYK.[D]			3.85328E-06	0	2	2	14	Q6ZKC0; Q84J55	Q6ZKC0 [198-216]; Q84J55 [208-226]	0	2144.98700006	High	High	High	7.0e8	1.3e9	5.8e8	6.7715368270874	High	0	6.692E-11
High	[K].GHYTEGAELIDSVLDVVR.[K]			2.76799E-05	0	3	7	4	P45960; Q40665; P37832	P45960 [104-121]; Q40665 [104-121]; P37832 [104-121]	0	1972.99744574	Not Found	Not Found	High				5.05990266799927	High	0	5.576E-09
High	[R].VLVTGAAGQIGYALVPMIAR.[G]			0.000183105	0	1	1	4	Q7XDC8	Q7XDC8 [8-27]	0	2000.13612835	Not Found	High	High			2.4e7	4.46721601486206	High	0	5.989E-07
High	[K].TLTSLNSVTAYGFDLIR.[G]			3.45242E-06	0	2	2	14	Q2QLY5; Q2QLY4	Q2QLY5 [254-270]; Q2QLY4 [254-270]	0	1870.99090388	High	High	High	2.4e8	4.4e8	4.8e7	6.1486611366272	High	0	5.245E-11
High	[K].TLTSLNSVTAYGFDLIR.[G]	1xDeamidated [N6]		0.000129548	0	2	2	2	Q2QLY5; Q2QLY4	Q2QLY5 [254-270]; Q2QLY4 [254-270]	0	1871.97491988	Not Found	Not Found	High			1.4e7	4.46572065353394	High	0	2.921E-08
High	[R].ASDLDIASILGMGFPK.[F]			0.000373912	0	1	1	4	Q8W1L6	Q8W1L6 [648-663]	0	1634.8458197	Not Found	High	High		1.7e7	6.5e6	4.83149719238281	High	0	1.904E-07
High	[K].GSTVAIFGLGAVGLAAAEGAR.[I]			3.1969E-06	0	1	1	131	Q2R8Z5	Q2R8Z5 [195-215]	0	1888.02868637	High	High	High	8.4e7	9.7e7	5.2e7	5.80274295806885	High	0	2.055E-10
High	[K].VFYGNSAGDPSTYSLVTIFDK.[L]			6.20589E-05	0	2	2	3	Q852M1; Q852M2	Q852M1 [986-1006]; Q852M2 [987-1007]	0	2281.10230462	Not Found	High	High		5.5e7	2.3e7	4.09553909301758	High	0	3.91E-06
High	[K].VFYGNSAGDPSTYSLVTIFDK.[L]	1xDeamidated [N5]		0.000516991	0	2	2	1	Q852M1; Q852M2	Q852M1 [986-1006]; Q852M2 [987-1007]	0	2282.08632062	Not Found	High	Not Found				4.07124757766724	High	0	3.384E-07
High	[K].VTVANIEEGGQFTISGAEEILK.[A]			0.0039826	0	1	1	72	Q9FR35	Q9FR35 [139-160]	0	2305.19218218	High	High	High	5.8e6	1.1e7	3.1e7	4.36111307144165	High	0	4.6E-05
High	[K].VTVANIEEGGQFTISGAEEILK.[A]	1xDeamidated [N/Q]		0.0130537	0	1	1	19	Q9FR35	Q9FR35 [139-160]	0	2306.17619818	High	High	High	6.0e7	6.5e5	1.2e7	4.05114889144897	High	0	0.0001054
High	[R].VPITVIKPIALSGEPPALTLSNLSFK.[S]			0.000132425	0	1	1	3	Q6ESI7	Q6ESI7 [729-754]	0	2705.58516502	High	Not Found	High	8.3e7		2.0e8	3.78436613082886	High	0	3.039E-08
High	[K].MYVESCKPGFVVAEIWNSLSYNGDGKPAANQDQGR.[Q]	1xDeamidated [Q/N]; 1xCarbamidomethyl [C6]		0.000198828	0	1	1	5	P27933	P27933 [216-250]	0	3888.79559799	Not Found	Not Found	High				4.56943416595459	High	0	6.221E-08
High	[K].EFAGAGGSPLTFQMDVPATMPIVK.[E]			0.0143996	0	1	1	3	Q852M1	Q852M1 [1313-1336]	0	2464.22507905	High	Not Found	High				4.16811513900757	High	0	0.0001251
High	[K].TDVVVISPGQTVDALLVPDAGVAAAVGGR.[Y]			0.0161442	0	1	1	1	Q2QUN2	Q2QUN2 [259-287]	0	2747.49378372	Not Found	Not Found	High				3.27062511444092	High	0	0.0001528
High	[R].EVAAFAQFGSDLDAATQALLNR.[G]	1xDeamidated [Q]		0.000128838	0	1	1	3	P0C520	P0C520 [402-423]	0	2309.14081577	High	High	Not Found				5.08080911636353	High	0	1.211E-07
High	[R].GVMLGADQPVILHMLDIPPATESLNGLK.[M]			5.52985E-05	0	1	1	6	Q7XDC8	Q7XDC8 [28-55]	0	2929.55256094	High	High	High	2.7e7	4.8e7	2.7e7	4.62060308456421	High	0	6.458E-09
High	[R].GVMLGADQPVILHMLDIPPATESLNGLK.[M]	2xDeamidated [Q8; N25]		0.0274683	0	1	1	1	Q7XDC8	Q7XDC8 [28-55]	0	2931.52059294	Not Found	Not Found	High				3.10090661048889	High	0	0.0003976
High	[K].GINYQILSNPEFLAEGTAIDDLFKPDR.[V]			2.12919E-06	0	1	1	3	Q9AUV6	Q9AUV6 [147-173]	0	3036.53129133	Not Found	High	High			4.4e7	6.61263513565063	High	0	2.009E-11
High	[R].NILEVGPENADQVTLSSPVLNEGELESLLNDSK.[L]			0.000695443	0	1	1	1	Q69RJ0	Q69RJ0 [627-659]	0	3523.76499184	Not Found	Not Found	High			1.2e7	4.56546497344971	High	0	5.729E-07
High	[R].NILEVGPENADQVTLSSPVLNEGELESLLNDSK.[L]	1xDeamidated [N/Q]		0.000149433	0	1	1	3	Q69RJ0	Q69RJ0 [627-659]	0	3524.74900784	Not Found	Not Found	High				6.70134973526001	High	0	2.381E-07
High	[K].AMSIMNSFINDIFEK.[L]			0.000390706	0	1	14	15	Q94JE1	Q94JE1 [89-103]	0	1759.83935409	High	High	High	3.2e7	8.6e7	1.7e7	5.27836751937866	High	0	1.209E-05
High	[R].YDVEHLIPEGFQVVAHGDGYAIWEK.[I]			0.0017684	0	1	1	40	P17654	P17654 [409-433]	0	2872.39406973	High	High	High	6.9e6			4.69615125656128	High	0	0.0001661
High	[K].GANLAEMASIGLSVPPGFTVSTEACQQYQAAGK.[T]	1xCarbamidomethyl [C25]		0.000687847	0	1	1	48	Q6AVA8	Q6AVA8 [99-131]	0	3353.61405161	High	High	High	9.8e6	6.0e6	2.1e5	4.33106088638306	High	8.476E-05	0.0008711
High	[K].GANLAEMASIGLSVPPGFTVSTEACQQYQAAGK.[T]	1xDeamidated [N/Q]; 1xCarbamidomethyl [C25]		0.00275808	0	1	1	67	Q6AVA8	Q6AVA8 [99-131]	0	3354.59806761	High	High	High	5.4e6		2.6e6	4.71168804168701	High	8.476E-05	0.0009254
High	[K].GANLAEMASIGLSVPPGFTVSTEACQQYQAQK.[A]	1xCarbamidomethyl [C25]		0.00127217	0	1	1	36	Q75KR1	Q75KR1 [40-71]	0	3353.61405161	High	High	High	2.1e6	6.0e6	2.1e5	4.22057342529297	High	0.0001295	0.00296
High	[K].GANLAEMASIGLSVPPGFTVSTEACQQYQAQK.[A]	1xDeamidated [N/Q]; 1xCarbamidomethyl [C25]		0.00449295	0	1	1	53	Q75KR1	Q75KR1 [40-71]	0	3354.59806761	High	High	High	5.4e6		2.6e6	4.33367347717285	High	0.0001056	0.00182
High	[R].ASAADLLNDPYFAEEPLPVPIEGLQVPESK.[D]			0.0209551	0	1	2	2	A2YCH5	A2YCH5 [408-437]	0	3209.62525118	Not Found	Not Found	High			6.9e6	3.78693628311157	High	8.476E-05	0.001118
High	[K].SEASISLEENGTVILTPDQGQEASSQVLPINFAGLAK.[A]	1xDeamidated [N/Q]		0.0169545	0	1	1	107	Q2QXR8	Q2QXR8 [104-140]	0	3814.9232837	High	High	High	6.4e6	2.7e6		4.27280187606812	High	0.0001056	0.001289
High	[K].APGLMGWMPDQAVTFVDNHDTGSTQSLWPFPSDK.[V]			0.000384322	0	1	1	5	P27934	P27934 [293-326]	0	3732.70974249	High	High	High			3.5e7	4.94730663299561	High	0	2.008E-07
High	[K].APGLMGWMPDQAVTFVDNHDTGSTQSLWPFPSDK.[V]	1xDeamidated [N/Q]		5.68381E-05	0	1	1	5	P27934	P27934 [293-326]	0	3733.69375849	High	Not Found	High	1.3e8			5.13058948516846	High	0	6.492E-08
High	[K].APGLMGWMPDQAVTFVDNHDTGSTQSLWPFPSDK.[V]	2xDeamidated [Q11; N/Q]		0.00504081	0	1	1	4	P27934	P27934 [293-326]	0	3734.67777449	Not Found	Not Found	High			5.5e7	4.36067914962769	High	0	4.179E-05
High	[K].LTTPSFGDLNHLISATMSGVTCCLR.[F]	2xCarbamidomethyl [C22; C23]		8.72351E-05	0	1	4	6	P45960	P45960 [217-241]	0	2751.32626688	High	High	High	3.6e7	3.3e7	3.4e7	5.33568000793457	High	0	1.454E-08
High	[K].LTTPSFGDLNHLISATMSGVTCCLR.[F]	1xDeamidated [N10]; 2xCarbamidomethyl [C22; C23]		0.000295264	0	1	4	3	P45960	P45960 [217-241]	0	2752.31028288	High	High	Not Found	1.4e7	1.5e7		4.55353975296021	High	0	9.173E-07
High	[K].GCAAIVDSGTSLLAGPTAIVAQVNHAIGAEGIISTECK.[E]	2xCarbamidomethyl [C2; C37]		0.00332348	0	1	1	2	P42211	P42211 [276-313]	0	3751.89933466	Not Found	High	High		8.5e6		4.68581581115723	High	0	9.185E-06
High	[K].GCAAIVDSGTSLLAGPTAIVAQVNHAIGAEGIISTECK.[E]	1xDeamidated [N/Q]; 2xCarbamidomethyl [C2; C37]		0.00584416	0	1	1	4	P42211	P42211 [276-313]	0	3752.88335066	Not Found	High	High			1.8e7	3.17306900024414	High	0	3.117E-05
High	[R].NPEEIPWAAAGAEYVVESTGVFTDK.[D]			5.24753E-07	0	1	1	135	Q6K5G8	Q6K5G8 [83-107]	0	2680.27770257	High	High	High	7.8e7	8.7e6	2.7e7	6.84527921676636	High	0	2.245E-09
High	[R].NPEEIPWAAAGAEYVVESTGVFTDK.[D]	1xDeamidated [N1]		0.000171426	0	1	1	46	Q6K5G8	Q6K5G8 [83-107]	0	2681.26171857	High	High	High	5.2e6	1.4e7	4.3e6	5.75681304931641	High	0	4.809E-08
High	[R].VQTELSDWLNWLK.[S]			0.00125139	0	1	2	10	P27937	P27937 [182-194]	0	1631.84278325	High	High	High	4.8e7	2.1e7	2.3e7	3.9701840877533	High	0	2.13E-06
High	[K].DWTNVVVAYEPVWAIGTGK.[V]			0.000190281	0	1	1	6	P48494	P48494 [157-175]	0	2105.07021678	High	High	High	2.9e7	1.3e7	8.6e6	4.89913988113403	High	0	2.207E-05
High	[K].TLNDDIADIIDEHGPDAWEGFPFSAEK.[L]	1xDeamidated [N3]		0.0131969	0	1	1	4	Q7Y0F2	Q7Y0F2 [296-322]	0	3003.35305259	High	High	High				3.14225888252258	High	0	0.0001225
High	[R].AGEAVLIIEDLVTSGASVLETAAPLR.[D]			0.00885783	0	1	1	2	Q9LDN2	Q9LDN2 [111-136]	0	2595.42397288	High	Not Found	Not Found	2.4e6			3.69958353042603	High	0	5.275E-05
High	[K].ITDEFTGAGAVGQVCQVIGAVVDVR.[F]	1xDeamidated [Q]; 1xCarbamidomethyl [C15]		0.000847436	0	1	1	6	Q01859	Q01859 [71-95]	0	2562.28682827	Not Found	High	Not Found		3.3e6		4.39996147155762	High	0.0001056	0.001673
High	[R].SNSLFPYELLEIVR.[A]			0.00501327	0	1	1	4	Q0JNR2	Q0JNR2 [183-196]	0	1679.90029809	Not Found	Not Found	High			1.5e7	3.53705310821533	High	8.476E-05	0.0009937
High	[K].IENVEGLNHFDEILQEADGIILSR.[G]			1.02557E-06	0	1	1	15	B8BJ39	B8BJ39 [257-280]	0	2724.38389893	High	High	High	1.6e8	1.3e8	1.5e7	5.68469572067261	High	0	1.911E-08
High	[K].IENVEGLNHFDEILQEADGIILSR.[G]	1xDeamidated [Q/N]		0.000253178	0	1	1	10	B8BJ39	B8BJ39 [257-280]	0	2725.36791493	High	High	High	1.7e7		2.1e6	6.07502460479736	High	0	1.345E-05
High	[R].ILDWADIVNAHIIPGPGIVDGLK.[L]			2.36042E-05	0	1	1	7	Q9LDN2	Q9LDN2 [326-348]	0	2426.34420663	High	High	High	2.5e7	6.3e6	3.7e7	5.6150369644165	High	0	1.429E-09
High	[K].NMITGTSQADCAVLIIDSTTGGFEAGISK.[D]	1xCarbamidomethyl [C11]		0.000102297	0	1	1	165	O64937	O64937 [101-129]	0	2957.42306309	High	High	High	7.3e6	9.3e6	6.7e6	5.85813522338867	High	0	2.127E-08
High	[K].NMITGTSQADCAVLIIDSTTGGFEAGISK.[D]	1xDeamidated [Q/N]; 1xCarbamidomethyl [C11]		7.81603E-05	0	1	1	138	O64937	O64937 [101-129]	0	2958.40707909	High	High	High	4.4e6	5.3e6	7.5e6	5.68768072128296	High	0	1.193E-08
High	[R].DVTTTPAELLTFFR.[D]			0.000335018	0	1	1	15	Q6Z5N4	Q6Z5N4 [52-65]	0	1610.84244888	High	High	High	5.3e8	4.0e8	2.5e8	4.09832000732422	High	0	3.347E-06
High	[K].DKYPNISYADLFQLASATAIEEAGGPK.[I]			0.000126039	0	1	1	5	Q7XJ02	Q7XJ02 [166-192]	1	2869.42542934	Not Found	High	High		8.3e6	1.2e7	6.19927310943604	High	0	2.773E-08
High	[K].TLNDDIADIIDEHGPDAWEGFPFSAEK.[L]			7.85907E-05	0	1	1	9	Q7Y0F2	Q7Y0F2 [296-322]	0	3002.36903659	High	High	High	5.4e7	1.1e8	5.0e7	4.2027702331543	High	0	4.246E-07
High	[K].DKYPNISYADLFQLASATAIEEAGGPK.[I]	1xDeamidated [N5]		0.000829027	0	1	1	1	Q7XJ02	Q7XJ02 [166-192]	1	2870.40944534	Not Found	Not Found	High				4.5574164390564	High	0	7.814E-07
High	[R].NSDLANLLVDPEFAQEIMDR.[Q]	1xDeamidated [N/Q]		0.00311181	0	1	1	3	Q9LI00	Q9LI00 [386-405]	0	2291.08600301	High	Not Found	Not Found				5.017578125	High	0	8.177E-06
High	[R].DQDLLVLPTDAALFEDPTFK.[V]			2.69301E-05	0	1	1	10	Q7XJ02	Q7XJ02 [299-318]	0	2248.13835577	High	High	High	6.3e8	2.6e8	1.4e8	5.5452127456665	High	0	2.68E-08
High	[K].TPATPFFFNTLYDPFR.[K]			0.00318083	0	1	1	4	Q7FAY6	Q7FAY6 [123-138]	0	1933.94831087	High	Not Found	High	2.3e7		1.2e7	3.74885821342468	High	0	2.137E-05
High	[K].TEDLWAVLEEVSGEPVK.[DN]			0.000130261	0	1	2	11	Q6K4E7	Q6K4E7 [427-443]	0	1900.95384962	High	High	High	1.0e7	1.0e7	1.9e6	5.03861808776855	High	0	9.657E-08
High	[K].LLIDNVEELLPVVYTPTVGEACQK.[Y]	1xCarbamidomethyl [C22]		5.29883E-06	0	1	1	12	P43279	P43279 [174-197]	0	2700.41644498	High	High	High	5.8e8	5.6e8	2.6e8	6.03477764129639	High	0	1.219E-08
High	[K].LLIDNVEELLPVVYTPTVGEACQK.[Y]	1xDeamidated [N/Q]; 1xCarbamidomethyl [C22]		0.0155406	0	1	1	5	P43279	P43279 [174-197]	0	2701.40046098	Not Found	High	High				4.24587726593018	High	0	0.0001431
High	[R].ELTDWLNWLK.[S]			0.00930457	0	1	1	7	P27933	P27933 [184-193]	0	1317.68376359	High	High	High	3.6e8	2.0e8	3.0e8	3.66443276405334	High	2.991E-05	0.0005902
High	[K].VLLSICSLLTDPNPDDPLVPEIAHMYK.[T]	1xCarbamidomethyl [C6]		0.00147542	0	1	2	3	Q8S919	Q8S919 [102-128]	0	3050.55770614	Not Found	High	High		7.0e7	1.1e8	3.76025700569153	High	0	2.178E-06
High	[K].VLLSICSLLTDPNPDDPLVPEIAHMYK.[T]	1xDeamidated [N13]; 1xCarbamidomethyl [C6]		0.0063792	0	1	2	1	Q8S919	Q8S919 [102-128]	0	3051.54172214	Not Found	High	Not Found				2.94275140762329	High	0	2.942E-05
High	[R].NSDLANLLVDPEFAQEIMDR.[Q]			1.58074E-05	0	1	1	14	Q9LI00	Q9LI00 [386-405]	0	2290.10198701	High	High	High	3.4e8	1.2e8	1.0e8	5.85601663589478	High	0	1.809E-09
High	[K].ITDEFTGAGAVGQVCQVIGAVVDVR.[F]	1xCarbamidomethyl [C15]		2.50743E-05	0	1	1	34	Q01859	Q01859 [71-95]	0	2561.30281227	High	High	High	1.7e7	2.4e7		4.98387622833252	High	0	2.048E-09
High	[K].LATPTFGDLNHLISATMSGVTCCLR.[F]	2xCarbamidomethyl [C22; C23]		1.83343E-05	0	2	3	13	Q40665; P37832	Q40665 [217-241]; P37832 [217-241]	0	2735.33135228	High	High	High	1.1e8	3.0e8	1.3e7	5.51321411132813	High	0	2.617E-09
High	[K].TLAAGDVNVFSQMIDEAEGLEK.[I]			0.0050685	0	1	1	2	Q71VM4	Q71VM4 [448-469]	0	2337.12786736	Not Found	Not Found	High			2.3e6	3.58965039253235	High	0	0.0003561
High	[R].DVPCAVFSIPPLSVVGLSEQQALEEAK.[S]	1xDeamidated [Q]; 1xCarbamidomethyl [C4]		0.00296194	0	1	1	4	P48642	P48642 [369-395]	0	2884.46485205	Not Found	High	High			1.1e7	3.87980341911316	High	0	7.541E-06
High	[R].NPDEIPWAEAGAEYVVESTGVFTDK.[E]			6.02746E-08	0	1	1	388	A2YQT7	A2YQT7 [83-107]	0	2724.26753177	High	High	High	9.2e7	1.2e8	5.3e6	7.32884836196899	High	0	3.617E-14
High	[R].NPDEIPWAEAGAEYVVESTGVFTDK.[E]	1xDeamidated [N1]		5.26981E-06	0	1	1	166	A2YQT7	A2YQT7 [83-107]	0	2725.25154777	High	High	High	1.3e6	2.3e6	2.0e6	6.23884105682373	High	0	9.978E-11
High	[K].LGWAIDEDFGSFEALVK.[K]			0.000382217	0	1	1	27	Q43008	Q43008 [125-141]	0	1896.9378057	High	High	High		1.5e7	6.9e6	4.74294137954712	High	0	3.548E-07
High	[R].FYFGDSVLPCFESGIPLLK.[S]	1xCarbamidomethyl [C10]		0.0144783	0	1	1	4	Q8S2E5	Q8S2E5 [237-255]	0	2189.09874003	Not Found	High	High		1.2e7	3.5e6	2.708735704422	High	8.476E-05	0.001164
High	[K].DYTDPPPAPLIDAAELGSWSLYR.[A]			0.0156255	0	1	1	8	Q8H5N9	Q8H5N9 [20-42]	0	2547.24019496	High	High	High	1.2e7	3.5e7	8.3e6	2.9934823513031	High	0.0001056	0.001528
High	[K].WTVQQAAELAIAAPTIAASLDGR.[Y]			9.78999E-05	0	1	1	6	Q2R480	Q2R480 [289-311]	0	2353.2510345	High	High	High	1.5e7	8.5e6	9.6e6	5.26507043838501	High	0	1.786E-08
High	[K].WTVQQAAELAIAAPTIAASLDGR.[Y]	1xDeamidated [Q]		0.00807146	0	1	1	3	Q2R480	Q2R480 [289-311]	0	2354.2350505	Not Found	High	High		8.6e6		4.14753150939941	High	0	5.806E-05
High	[R].DEDLLVLPTDAVLFEDSSFK.[I]			0.00339718	0	1	2	6	P0C0L1	P0C0L1 [250-269]	0	2253.11728594	High	High	High	3.9e7	2.1e7	4.6e6	3.80583834648132	High	0	0.000164
High	[R].DVPCAVFSIPPLSVVGLSEQQALEEAK.[S]	1xCarbamidomethyl [C4]		2.94408E-06	0	1	1	23	P48642	P48642 [369-395]	0	2883.48083605	High	High	High	1.4e8	3.0e8	2.4e7	5.54913425445557	High	0	4.08E-09
High	[K].DINWPLGWPVGGFPGPQGPYYCGIGADK.[S]	1xCarbamidomethyl [C22]		1.27056E-06	0	1	1	16	P14656	P14656 [138-165]	0	3018.42432432	High	High	High	1.0e9	9.0e8	4.6e8	5.33403301239014	High	0	8.041E-12
High	[R].ILYDALGTLADAVGAELNQAK.[Y]			0.000121285	0	1	2	11	B9FDR3	B9FDR3 [539-559]	0	2146.13902451	High	High	High		2.0e7	9.9e5	4.36007404327393	High	0	3.254E-08
High	[K].GELVSDDLVVGIIDEAMK.[K]			0.00066191	0	2	2	6	Q08480; Q08479	Q08480 [86-103]; Q08479 [84-101]	0	1902.9728705	High	High	High		8.6e6		4.656165599823	High	0	5.253E-07
High	[K].VVTDKGEEIIADVVLFATGR.[T]			0.00700124	0	1	1	2	P48642	P48642 [276-295]	1	2132.15975997	Not Found	Not Found	High				4.10685348510742	High	0	3.453E-05
High	[R].NPEEIPWGETGAEFVVESTGVFTDK.[D]			0.0012933	0	1	1	8	Q7FAH2	Q7FAH2 [83-107]	0	2738.28318183	High	High	High			7.3e6	4.59481143951416	High	0	1.727E-06
High	[R].VGLVAPVDVVVPPGNTGLDPSQTSFFQVLNIPTK.[I]			5.23432E-05	0	1	1	20	P41095	P41095 [116-149]	0	3505.89409614	High	High	High	8.8e8	1.8e9	9.9e8	4.46483373641968	High	0	5.88E-09
High	[R].VGLVAPVDVVVPPGNTGLDPSQTSFFQVLNIPTK.[I]	1xDeamidated [N/Q]		0.000489366	0	1	1	10	P41095	P41095 [116-149]	0	3506.87811214	High	High	High			6.8e7	4.08220672607422	High	0	7.386E-07
High	[K].SEAAISLEANGTVVLTPDQGQEASSELLPINFSGLAK.[A]	1xDeamidated [Q/N]		0.00285037	0	1	1	73	B8BJ39	B8BJ39 [104-140]	0	3757.90182001	High	High	High	1.2e7	5.5e6		4.30167293548584	High	0	6.163E-05
High	[K].SEAAISLEANGTVVLTPDQGQEASSELLPINFSGLAK.[A]	2xDeamidated [N/Q]		0.00372905	0	1	1	69	B8BJ39	B8BJ39 [104-140]	0	3758.88583601	High	High	High	6.0e6	4.3e6	6.9e6	4.14575529098511	High	0	3.513E-05
High	[K].LPLSPPALSGDLGEFMSWVDEVKK.[L]			1.20417E-07	0	1	1	19	Q75KR1	Q75KR1 [524-547]	1	2615.34255154	High	High	High	1.6e8	1.5e8	5.7e7	6.74412536621094	High	0	1.687E-12
High	[K].DINWPLGWPVGGFPGPQGPYYCGIGADK.[S]	1xDeamidated [N/Q]; 1xCarbamidomethyl [C22]		1.0356E-05	0	1	1	6	P14656	P14656 [138-165]	0	3019.40834032	Not Found	High	High				5.08429670333862	High	0	3.314E-10
High	[K].LATPTFGDLNHLISATMSGVTCCLR.[F]	1xDeamidated [N10]; 2xCarbamidomethyl [C22; C23]		0.000797769	0	2	3	4	Q40665; P37832	Q40665 [217-241]; P37832 [217-241]	0	2736.31536828	High	High	High		8.1e6	3.0e6	4.32784032821655	High	0	7.304E-07
High	[R].ISTPEAQLGLPELTLGIIPGFGGTQR.[L]	1xDeamidated [Q]		0.00723493	0	1	1	4	Q8W1L6	Q8W1L6 [125-150]	0	2666.43995774	Not Found	Not Found	High			1.4e7	4.19393396377563	High	0	0.0002365
High	[K].LLDLVPVSGNTVLDVGQDEATAYSLLK.[E]	1xDeamidated [Q17]		0.000268945	0	1	1	2	B9FK36	B9FK36 [1456-1482]	0	2831.49244667	Not Found	Not Found	High			6.8e6	5.31457328796387	High	0	2.009E-05
High	[K].TLAAGDVNVFSQMIDEAEGLEK.[I]	1xDeamidated [Q/N]		0.000460681	0	1	1	3	Q71VM4	Q71VM4 [448-469]	0	2338.11188336	Not Found	Not Found	High				5.40842247009277	High	0	2.775E-07
High	[R].AGLALQPIATAIFANSPFK.[E]			1.24138E-05	0	1	1	22	A2YL07	A2YL07 [245-263]	0	1930.07965935	High	High	High	5.2e7	6.7e7	7.5e6	5.16605949401855	High	0	2.239E-09
High	[K].VFPEIMVPLIGTPQELAQQVDVIR.[E]			2.39964E-05	0	1	1	31	Q75KR1	Q75KR1 [715-738]	0	2692.47423439	High	High	High	1.2e9	1.1e9	5.0e8	4.65948295593262	High	0	1.696E-08
High	[K].VFPEIMVPLIGTPQELAQQVDVIR.[E]	1xDeamidated [Q]		0.000633463	0	1	1	4	Q75KR1	Q75KR1 [715-738]	0	2693.45825039	High	Not Found	High				3.69269394874573	High	0	4.848E-07
High	[K].VFPEIMVPLIGTPQELAQQVDVIR.[E]	1xOxidation [M6]		0.000771915	0	1	1	7	Q75KR1	Q75KR1 [715-738]	0	2708.46914939	High	High	High	3.7e7	4.9e7		3.8367280960083	High	0.0001056	0.001482
High	[K].SAWSEAYNQLVAAIKQEMKPAE.[-]			4.20192E-05	0	1	1	35	O04985	O04985 [148-169]	1	2464.21768543	High	High	High	3.9e7	1.5e8	1.8e7	5.67612314224243	High	0	3.964E-09
High	[K].SAWSEAYNQLVAAIKQEMKPAE.[-]	1xDeamidated [Q/N]		0.0247872	0	1	1	7	O04985	O04985 [148-169]	1	2465.20170143	High	High	High				4.49029588699341	High	0	0.0003312
High	[K].QPVGVVGAVTPWNFPLAMITR.[K]			2.09176E-05	0	1	1	13	B9F3B6	B9F3B6 [188-208]	0	2253.22125488	High	High	High	5.8e7	9.2e7	5.7e7	5.04549884796143	High	0	1.155E-09
High	[K].LYSWQGGPIILQQIENEYGNIQGNYGQAGK.[R]	1xDeamidated [Q/N]		2.87648E-05	0	1	1	10	Q0INM3	Q0INM3 [204-233]	0	3339.62804555	Not Found	Not Found	High			3.6e6	5.66904735565186	High	0	6.294E-07
High	[R].ISTPEAQLGLPELTLGIIPGFGGTQR.[L]			0.000111694	0	1	1	8	Q8W1L6	Q8W1L6 [125-150]	0	2665.45594174	High	High	Not Found	4.1e7	5.8e7		4.8392128944397	High	0	2.243E-08
High	[R].NADIIPGSGYVPPGTANPLYEAFGLCDAAAPADVDAFCAR.[L]	2xCarbamidomethyl [C26; C38]		0.0035108	0	1	1	4	Q7XKU5	Q7XKU5 [67-106]	0	4123.91644118	High	High	High	2.4e8			4.60724830627441	High	0	3.087E-05
High	[R].NADIIPGSGYVPPGTANPLYEAFGLCDAAAPADVDAFCAR.[L]	2xDeamidated [N1; N17]; 2xCarbamidomethyl [C26; C38]		0.00456742	0	1	1	5	Q7XKU5	Q7XKU5 [67-106]	0	4125.88447318	High	High	High		8.8e7		4.1768946647644	High	0	0.0001691
High	[R].ELIGWLDWLK.[M]			0.00940685	0	1	1	15	P17654	P17654 [189-198]	0	1272.69868542	High	High	High	4.2e7	6.4e7		3.25568461418152	High	0	5.844E-05
High	[R].ETVPWGPSIACSTPAAIEWVEQWK.[A]	1xCarbamidomethyl [C11]		0.000308526	0	1	1	9	Q10MX3	Q10MX3 [514-537]	0	2742.32321336	High	High	High	4.3e7	4.5e7	1.3e7	5.4095311164856	High	0	1.359E-07
High	[R].ETVPWGPSIACSTPAAIEWVEQWK.[A]	1xDeamidated [Q22]; 1xCarbamidomethyl [C11]		0.0040265	0	1	1	3	Q10MX3	Q10MX3 [514-537]	0	2743.30722936	High	Not Found	High	1.2e7		9.0e6	4.65480661392212	High	0	1.295E-05
High	[R].RYEFPLQFDIPVAYPQVAPEIELPTLDGK.[T]	1xDeamidated [Q]		0.0245204	0	1	1	2	A2Z5S8	A2Z5S8 [80-108]	1	3346.72457174	Not Found	Not Found	High			4.9e6	5.32673645019531	High	0	0.0003258
High	[R].NVDNFFNENEQLAFGPGLVVPGIYYSDDK.[M]			3.1969E-06	0	1	1	9	Q0E4K1	Q0E4K1 [311-339]	0	3261.53749882	High	High	High	1.7e8	1.7e8	9.5e7	6.72953033447266	High	0	1.426E-09
High	[R].NVDNFFNENEQLAFGPGLVVPGIYYSDDK.[M]	1xDeamidated [N/Q]		0.000811018	0	1	1	33	Q0E4K1	Q0E4K1 [311-339]	0	3262.52151482	High	High	High	3.4e7	6.4e6		4.94762563705444	High	0	7.524E-07
High	[R].EVDGGIETISLDLPAVITTDLR.[L]			0.000315379	0	1	2	6	A2XQV4	A2XQV4 [162-183]	0	2327.23404696	High	High	High	2.6e7	7.7e7	1.3e7	5.01114511489868	High	0	5.339E-07
High	[K].LLDLVPVSGNTVLDVGQDEATAYSLLK.[E]			0.000114175	0	1	1	8	B9FK36	B9FK36 [1456-1482]	0	2830.50843067	High	High	Not Found	2.8e7	1.8e7		4.15657186508179	High	0	2.342E-08
High	[R].NADIIPGSGYVPPGTANPLYEAFGLCDAAAPADVDAFCAR.[L]	1xDeamidated [N]; 2xCarbamidomethyl [C26; C38]		9.08842E-07	0	1	1	5	Q7XKU5	Q7XKU5 [67-106]	0	4124.90045718	Not Found	High	High			6.5e7	5.42302751541138	High	0	4.419E-12
High	[R].SQYLQDYIEATLQSIR.[N]			0.000165869	0	1	1	2	B7F7K7	B7F7K7 [434-449]	0	1927.97598205	Not Found	Not Found	High			7.7e6	3.69039726257324	High	0	4.51E-08
High	[R].NPLQFDNSYFTELLSGDKEGLLQLPSDK.[A]			1.48178E-06	0	1	2	10	Q10N21	Q10N21 [182-209]	1	3168.57354997	High	High	High	7.1e8	2.8e8	9.1e8	5.62689161300659	High	0	1.675E-10
High	[K].FLPIYLSQGILQHDPFEVLDQR.[G]	1xDeamidated [Q]		5.09253E-05	0	1	1	2	Q6AVA8	Q6AVA8 [861-882]	0	2629.36606461	Not Found	Not Found	High				5.1577615737915	High	0	8.869E-09
High	[K].IFEVAPSASQMFSFLR.[N]			1.26201E-05	0	2	2	14	O04986; O04985	O04986 [44-59]; O04985 [47-62]	0	1829.92546697	High	High	High	8.3e8	6.2e8	8.3e8	5.53416728973389	High	0	1.01E-09
High	[K].FITHSVPFSEINTAFDLMLK.[G]			0.000373912	0	1	1	16	Q0ITW7	Q0ITW7 [348-367]	0	2310.18386625	High	High	High			8.4e6	4.70220756530762	High	0	1.914E-07
High	[K].FITHSVPFSEINTAFDLMLK.[G]	1xDeamidated [N12]		0.011204	0	1	1	2	Q0ITW7	Q0ITW7 [348-367]	0	2311.16788225	Not Found	Not Found	High			1.4e7	3.63685369491577	High	0	8.003E-05
High	[K].ALGVDTVPVLVGPVSYLLLSKPAK.[G]			2.99299E-06	0	2	2	30	Q2QLY5; Q2QLY4	Q2QLY5 [146-169]; Q2QLY4 [146-169]	0	2436.44760905	High	High	High	1.4e9	4.9e8	3.9e8	5.02028894424438	High	0	6.485E-10
High	[K].IAAVPSSVVVLTPETFDSVVLDETK.[D]			7.86908E-06	0	1	1	12	Q75M08	Q75M08 [143-167]	0	2616.40184045	High	High	High	7.7e7	6.9e7	3.7e7	5.18644857406616	High	0	4.783E-09
High	[R].TVPAAVPAIVFLSGGQSEEEATLNLNAMNK.[L]			7.69808E-06	0	1	1	403	P17784	P17784 [254-283]	0	3071.5717759	High	High	High	3.1e7	1.8e8	5.4e6	5.7494592666626	High	0	6.573E-08
High	[R].TVPAAVPAIVFLSGGQSEEEATLNLNAMNK.[L]	1xDeamidated [N/Q]		0.000317115	0	1	1	287	P17784	P17784 [254-283]	0	3072.5557919	High	High	High	3.2e6	1.5e5	8.7e5	5.30928468704224	High	0	4.904E-07
High	[K].NAIELGLLETLQSAAVAGGGGK.[A]			6.3948E-07	0	1	1	13	Q6ZD89	Q6ZD89 [35-56]	0	2069.12370882	High	High	High	1.2e8	6.6e7	1.5e7	6.28089380264282	High	0	2.386E-12
High	[K].NAIELGLLETLQSAAVAGGGGK.[A]	1xDeamidated [Q/N]		3.47144E-06	0	1	1	6	Q6ZD89	Q6ZD89 [35-56]	0	2070.10772482	High	High	Not Found	8.8e6	1.2e7		6.3489089012146	High	0	4.787E-11
High	[K].EGPETIAAFIAEPVMGAGGVIPPPK.[T]			9.21604E-05	0	2	4	2	Q01K11; B8BBZ7	Q01K11 [267-291]; B8BBZ7 [262-286]	0	2448.28430847	Not Found	Not Found	High				4.58355665206909	High	0	1.599E-08
High	[R].MALDDLCGITGENVGPLPGYIEDAVK.[S]	1xCarbamidomethyl [C7]		0.000112927	0	1	1	8	Q0JDA2	Q0JDA2 [140-165]	0	2747.32664367	High	High	High	5.5e7	9.2e7	6.2e7	4.85160779953003	High	0	3.554E-05
High	[R].SALDYLELQPDLSALVR.[G]			0.000279485	0	2	2	5	Q0JBZ8; Q6K638	Q0JBZ8 [349-365]; Q6K638 [349-365]	0	1903.0171186	High	High	High	4.9e7	1.8e7	5.2e6	3.90034866333008	High	0	1.144E-07
High	[R].NPDEIPWAEAGAEYVVESTGVFTDKEK.[A]			4.65027E-07	0	1	1	20	A2YQT7	A2YQT7 [83-109]	1	2981.40508774	High	High	High		3.3e6		6.37357568740845	High	0	1.355E-12
High	[R].STFYTQDPVVGYTDYPFLEEIDEESR.[T]			4.39067E-05	0	1	1	7	Q84QK0	Q84QK0 [351-376]	0	3100.39458257	High	High	High	1.2e8	5.7e7	1.1e7	5.26755380630493	High	0	8.71E-09
High	[R].STFYTQDPVVGYTDYPFLEEIDEESR.[T]	1xDeamidated [Q6]		2.04631E-05	0	1	1	7	Q84QK0	Q84QK0 [351-376]	0	3101.37859857	High	Not Found	High	7.0e7		1.5e7	6.5114893913269	High	0	1.108E-09
High	[K].YIPSNTFSYYDQVLDTAAMLGAVPER.[Y]	1xOxidation [M19]		5.62172E-05	0	1	1	12	Q2QLY5	Q2QLY5 [56-81]	0	2937.39750044	High	High	High	2.4e8	2.3e8	2.0e8	5.23143100738525	High	0	3.236E-07
High	[K].YIPSNTFSYYDQVLDTAAMLGAVPER.[Y]	1xDeamidated [N/Q]; 1xOxidation [M19]		0.00662837	0	1	1	3	Q2QLY5	Q2QLY5 [56-81]	0	2938.38151644	Not Found	High	High				4.36852359771729	High	0	3.14E-05
High	[K].DLMAASWTGLPDSLVIEAK.[K]			0.000802161	0	1	1	6	Q0JDA2	Q0JDA2 [84-102]	0	2017.03105408	High	Not Found	High	2.2e7		7.6e6	4.67244720458984	High	0	3.625E-06
High	[K].GLEYYNSLIDELVER.[G]			0.000616308	0	1	1	4	Q60DX8	Q60DX8 [137-151]	0	1812.90142018	High	Not Found	High	2.6e6		1.3e7	4.83032703399658	High	0	4.649E-07
High	[K].NAPEGTYDAVIVDSSDPIGPAQELFEKPFFQSVAR.[A]			2.60899E-06	0	1	1	10	Q9SMB1	Q9SMB1 [176-210]	0	3794.85480991	High	High	High	3.3e7	5.1e7	2.6e7	4.72272300720215	High	0	1.754E-07
High	[K].EPIPVLPTVHYNMGGIPTNYHGEVVTMK.[G]			0.00141203	0	1	1	3	Q6ZDY8	Q6ZDY8 [383-410]	0	3093.55362354	High	High	Not Found		5.7e7		4.66269016265869	High	0	2.442E-05
High	[K].NAPEGTYDAVIVDSSDPIGPAQELFEKPFFQSVAR.[A]	1xDeamidated [Q/N]		2.90825E-05	0	1	1	6	Q9SMB1	Q9SMB1 [176-210]	0	3795.83882591	High	Not Found	Not Found	6.8e7			4.81928157806396	High	0	2.063E-09
High	[K].SFSEIGEEAGLTNVYVAQLLR.[R]			0.000508544	0	1	1	4	Q9FWK4	Q9FWK4 [26-46]	0	2296.18195189	High	Not Found	High	4.4e7		8.0e6	3.4486711025238	High	0	3.291E-07
High	[K].DGESFSNIPTNAVNAVTWGVFPGK.[E]	1xDeamidated [N]		0.00185794	0	1	1	4	Q75HE6	Q75HE6 [500-523]	0	2508.20414424	High	Not Found	High			1.3e7	4.54551124572754	High	0	3.817E-06
High	[R].QELVNWVNAVGGPAMTFDFTTK.[G]			1.89963E-07	0	1	1	35	P27933	P27933 [251-272]	0	2425.18565708	High	High	High	4.9e7	9.0e7	7.5e6	6.56490087509155	High	0	4.895E-10
High	[R].QELVNWVNAVGGPAMTFDFTTK.[G]	1xDeamidated [N/Q]		7.87898E-07	0	1	1	21	P27933	P27933 [251-272]	0	2426.16967308	High	High	High			4.9e6	6.44257640838623	High	0	5.194E-12
High	[R].QELVNWVNAVGGPAMTFDFTTK.[G]	1xOxidation [M15]		0.00321591	0	1	1	4	P27933	P27933 [251-272]	0	2441.18057208	High	High	Not Found	1.1e7	3.1e7		4.2068190574646	High	0	0.0002835
High	[R].GFKDQIYDIFQLLPSK.[IV]			0.00254021	0	1	2	13	P35683	P35683 [199-214]	1	1912.02147577	High	High	High	2.0e7	8.1e6	1.6e7	4.0175256729126	High	0	2.268E-05
High	[K].NVLSLWFDGLK.[L]			0.0107838	0	1	1	12	Q0J8G4	Q0J8G4 [227-237]	0	1291.70449905	High	High	High	2.5e7	1.1e7	1.2e7	3.2445764541626	High	0	0.0001097
High	[R].LSEPEVLEPLVPSILENLDHR.[H]			4.27173E-05	0	1	1	3	Q0JNK5	Q0JNK5 [123-143]	0	2399.28166588	Not Found	High	High		1.9e7	2.0e7	3.28785967826843	High	0	4.067E-09
High	[K].TVLIMELINNVAK.[A]			0.00217846	0	1	1	4	Q01859	Q01859 [234-246]	0	1457.83961221	Not Found	High	High		3.6e7	2.1e7	4.43034076690674	High	0	9.277E-06
High	[K].ILLDVADALEANEDLIR.[S]			2.43951E-05	0	1	1	6	O04226	O04226 [320-336]	0	1883.0120332	High	High	High	2.2e7	1.9e7	1.9e7	5.43958187103271	High	0	2.613E-09
High	[R].RLPVVNPATEATIGDIPAATAEDVELAVSAAR.[D]			9.64231E-06	0	1	1	6	O24174	O24174 [26-57]	1	3217.70629542	Not Found	High	High		2.0e7	3.4e7	6.43528652191162	High	0	6.328E-10
High	[R].QTIFLPVIGLVDPEK.[L]			0.000203244	0	1	1	6	P46465	P46465 [120-134]	0	1668.9570847	High	High	High	1.1e8	9.3e6	1.7e7	4.57056427001953	High	0	6.471E-08
High	[K].GNPMWNQLTVPEASLYSWDPNSTYIHEPPYFK.[D]			0.0277666	0	1	1	5	Q6YZX6	Q6YZX6 [623-654]	0	3781.76315828	High	Not Found	High	3.6e7		1.4e7	4.3064980506897	High	5.91E-05	0.0007186
High	[K].ESLYPLLNFLK.[A]			0.00550252	0	1	1	12	P30298	P30298 [170-180]	0	1336.75111486	High	High	High	1.1e8	6.8e7		2.8166332244873	High	0	8.054E-05
High	[K].AIELDGESDGSELQSALAEWTGQR.[T]			8.63922E-06	0	1	1	13	P55142	P55142 [42-65]	0	2562.19542947	High	High	High	1.8e8	2.8e7	1.9e7	5.50236701965332	High	0	3.452E-08
High	[K].AIELDGESDGSELQSALAEWTGQR.[T]	1xDeamidated [Q]		2.76799E-05	0	1	1	2	P55142	P55142 [42-65]	0	2563.17944547	Not Found	Not Found	High				6.02409982681274	High	0	2.919E-09
High	[R].AGLPLQDLEFVQFHPTGIYGAGCLITEGSR.[G]	1xCarbamidomethyl [C23]		0.000127431	0	1	1	8	Q6ZDY8	Q6ZDY8 [268-297]	0	3246.62520876	High	High	High		2.9e7	9.3e7	4.24286413192749	High	0	2.834E-08
High	[R].AGLPLQDLEFVQFHPTGIYGAGCLITEGSR.[G]	1xDeamidated [Q]; 1xCarbamidomethyl [C23]		9.64231E-06	0	1	1	6	Q6ZDY8	Q6ZDY8 [268-297]	0	3247.60922476	High	High	Not Found	3.5e7	4.9e7		4.86141014099121	High	0	8.797E-09
High	[R].AGLPLQDLEFVQFHPTGIYGAGCLITEGSR.[G]	2xDeamidated [Q6; Q12]; 1xCarbamidomethyl [C23]		0.000397196	0	1	1	1	Q6ZDY8	Q6ZDY8 [268-297]	0	3248.59324076	Not Found	Not Found	High				5.45585918426514	High	0	2.134E-07
High	[R].DILSNFDTLLPK.[F]			0.00988113	0	1	1	7	Q0JKD0	Q0JKD0 [1590-1601]	0	1375.74675769	High	High	High	6.2e7	8.6e6	1.2e7	3.48754549026489	High	0.0001503	0.003389
High	[R].SVDPVFQELLY.[-]			0.0116405	0	1	4	4	A2YL07	A2YL07 [486-496]	0	1309.66744479	High	High	High	1.0e8	6.1e7	7.0e7	3.50612854957581	High	0	8.573E-05
High	[K].DGESFSNIPTNAVNAVTWGVFPGK.[E]			1.47181E-05	0	1	1	14	Q75HE6	Q75HE6 [500-523]	0	2507.22012824	High	High	High	7.7e7	5.0e7	2.2e7	5.26772499084473	High	0	2.501E-07
High	[K].GNPMWNQLTVPEASLYSWDPNSTYIHEPPYFK.[D]	1xDeamidated [N/Q]		0.00523785	0	1	1	10	Q6YZX6	Q6YZX6 [623-654]	0	3782.74717428	High	High	Not Found	2.3e7	2.3e7		4.58781862258911	High	0	0.0001513
High	[R].NPFGQVPALQDGDLFLWESR.[A]			2.22483E-06	0	1	1	21	O82451	O82451 [50-69]	0	2289.12985682	High	High	High	3.6e8	2.8e8	7.2e7	6.25803184509277	High	0	1.339E-09
High	[R].NPFGQVPALQDGDLFLWESR.[A]	1xDeamidated [Q10]		0.000179126	0	1	1	1	O82451	O82451 [50-69]	0	2290.11387282	Not Found	Not Found	High			2.5e6	5.81358051300049	High	0	5.165E-08
High	[K].IFSSPEVASEEPWYGIEQEYTLLQK.[D]			7.05933E-07	0	1	1	30	P14656	P14656 [113-137]	0	2943.429846	High	High	High	2.6e8	2.2e7	2.1e8	6.77810525894165	High	0	3.552E-11
High	[R].CGIEEILSLGPLNEFER.[A]	1xCarbamidomethyl [C1]		0.00535388	0	1	1	4	Q42972	Q42972 [317-333]	0	1975.97935318	Not Found	High	High		1.2e7	8.0e6	4.34218311309814	High	0	2.138E-05
High	[K].AGAPVDQTIATLAAHLEQGDCIIDGGNEWYENTER.[R]	1xCarbamidomethyl [C21]		9.08842E-07	0	1	1	13	Q9LI00	Q9LI00 [79-113]	0	3814.76132048	High	High	High	1.7e8	1.2e8	2.4e8	7.09723281860352	High	0	4.421E-12
High	[K].AGAPVDQTIATLAAHLEQGDCIIDGGNEWYENTER.[R]	1xDeamidated [Q/N]; 1xCarbamidomethyl [C21]		9.74882E-06	0	1	1	15	Q9LI00	Q9LI00 [79-113]	0	3815.74533648	High	High	High	3.5e7	2.3e6	1.0e7	6.79427242279053	High	0	2.966E-10
High	[K].AGAPVDQTIATLAAHLEQGDCIIDGGNEWYENTER.[R]	2xDeamidated [Q7; Q/N]; 1xCarbamidomethyl [C21]		0.00241783	0	1	1	2	Q9LI00	Q9LI00 [79-113]	0	3816.72935248	High	Not Found	Not Found	2.7e7			5.07632350921631	High	0	5.216E-06
High	[K].GMLTGPVTILNWSFVR.[N]			0.000561379	0	2	2	8	Q2QLY5; Q2QLY4	Q2QLY5 [557-572]; Q2QLY4 [557-572]	0	1790.96218686	Not Found	High	High		1.7e7	7.1e6	4.1040415763855	High	0	5.008E-06
High	[R].AGKDLVSSLVSGLLTIGPR.[F]			0.000687847	0	1	1	8	Q93VT8	Q93VT8 [429-447]	1	1883.09603764	High	High	High		6.2e6		4.86511468887329	High	0	7.744E-06
High	[K].YIPSNTFSYYDQVLDTTAMLGAVPER.[Y]			4.31891E-05	0	1	1	12	Q2QLY4	Q2QLY4 [56-81]	0	2951.4131501	High	High	High	2.7e8	1.9e8	1.2e8	4.82013559341431	High	0	5.852E-06
High	[K].YIPSNTFSYYDQVLDTTAMLGAVPER.[Y]	1xDeamidated [N/Q]		0.0001478	0	1	1	12	Q2QLY4	Q2QLY4 [56-81]	0	2952.3971661	High	High	High		7.4e7	2.3e6	4.28827810287476	High	0	5.172E-05
High	[R].NTFYTQDPIVGYTDYPFLDEDQNNSVADA.[-]	1xDeamidated [N/Q]		0.0127025	0	1	1	4	Q69TI0	Q69TI0 [346-374]	0	3313.43315321	High	Not Found	High	9.7e6		4.4e7	4.56108856201172	High	0	0.0001002
High	[R].VDEVGTFEEYSRPLLDAVAAAAAPGER.[L]			6.41381E-05	0	1	1	5	Q0JG99	Q0JG99 [53-79]	0	2833.40027722	High	High	High	1.8e7	1.7e7		4.4234561920166	High	0	8.379E-09
High	[K].VMDVVLPFFESLK.[L]			0.00266878	0	1	1	6	Q7FAY6	Q7FAY6 [283-295]	0	1523.81781415	High	High	High	5.3e7	2.3e7	2.6e7	3.56100296974182	High	0	6.269E-06
High	[R].ICGFLFEPIQGEAGVIIPPDGYLK.[A]	1xDeamidated [Q10]; 1xCarbamidomethyl [C2]		0.0013366	0	1	1	1	Q10G56	Q10G56 [225-248]	0	2634.35238871	Not Found	Not Found	High			1.8e7	4.79633235931396	High	0	1.831E-06
High	[R].DPGELVFPFGPDYLENLNVNLDHPK.[L]			1.5064E-06	0	1	1	4	Q6ZJS7	Q6ZJS7 [159-183]	0	2839.39373536	High	Not Found	High	1.8e8		3.7e7	6.24674224853516	High	0	2.895E-10
High	[R].DPGELVFPFGPDYLENLNVNLDHPK.[L]	1xDeamidated [N]		4.93368E-06	0	1	1	5	Q6ZJS7	Q6ZJS7 [159-183]	0	2840.37775136	Not Found	High	High			2.7e7	6.78847599029541	High	0	1.636E-10
High	[K].DVNWPLGWPVGGFPGPQGPYYCAAGAEK.[A]	1xCarbamidomethyl [C22]		2.87648E-05	0	1	1	8	P14654	P14654 [138-165]	0	2990.3930242	High	High	High	9.1e7	1.7e8	1.3e8	5.20907688140869	High	0	2.105E-06
High	[K].DGVTLLWDLAEGK.[R]			0.000401583	0	1	1	16	P49027	P49027 [230-242]	0	1416.73692126	High	High	High	7.4e7	6.5e7		4.72699785232544	High	0	2.173E-07
High	[R].GGDLVSAFAELMGR.[Q]			0.000301822	0	1	1	10	Q6Z5N4	Q6Z5N4 [127-140]	0	1422.7045753	High	High	High	6.0e7	3.0e7	2.6e7	4.41816186904907	High	0	4.472E-07
High	[R].FFPYYAFNVLGGLDSEGK.[G]			0.000258802	0	1	1	3	O64464	O64464 [105-122]	0	2023.98000485	Not Found	High	High		2.0e7		4.64377641677856	High	0	9.98E-08
High	[K].EIALWFPEGLAEWR.[S]			0.000355881	0	1	2	22	A6N0M9	A6N0M9 [126-139]	0	1716.87441774	High	High	High	1.1e8	5.9e6	4.1e7	4.27997016906738	High	0	0.0001273
High	[K].FLPIYLSQGILQHDPFEVLDQR.[G]			5.43948E-05	0	1	1	12	Q6AVA8	Q6AVA8 [861-882]	0	2628.38204861	High	High	High	5.9e7	2.8e7	2.8e7	3.88443875312805	High	0	2.188E-06
High	[R].ICGFLFEPIQGEAGVIIPPDGYLK.[A]	1xCarbamidomethyl [C2]		0.000182102	0	1	1	13	Q10G56	Q10G56 [225-248]	0	2633.36837271	High	High	High	7.9e7	3.6e7	3.9e7	4.90858697891235	High	0	3.786E-07
High	[R].VDHVDISGLPLLNTDLETADGGFPPAVEAFR.[D]	1xDeamidated [N13]		2.75283E-05	0	1	1	3	Q941Z0	Q941Z0 [45-75]	0	3266.62156318	Not Found	High	High				5.92599773406982	High	0	2.784E-08
High	[R].VDHVDISGLPLLNTDLETADGGFPPAVEAFR.[D]			1.1524E-07	0	1	1	12	Q941Z0	Q941Z0 [45-75]	0	3265.63754718	High	High	High	5.0e7	2.4e7	6.9e7	6.36553621292114	High	0	1.142E-13
High	[K].ALLPFFDSAYQGFASGSLDQDAQSVR.[M]	1xDeamidated [Q]		0.00023188	0	1	1	13	P37833	P37833 [211-236]	0	2791.32096475	High	High	Not Found	3.3e6	1.2e7		4.8190655708313	High	0	1.101E-05
High	[K].IFSSPEVASEEPWYGIEQEYTLLQK.[D]	1xDeamidated [Q]		0.00358865	0	1	1	3	P14656	P14656 [113-137]	0	2944.413862	High	Not Found	High				4.28174161911011	High	0	1.513E-05
High	[K].YLDSLAGLWCTALGGSEPR.[L]	1xCarbamidomethyl [C10]		1.87416E-05	0	1	2	5	Q01K11	Q01K11 [102-120]	0	2066.00115124	High	High	High		5.4e7	7.1e7	5.37988805770874	High	0	1.43E-09
High	[K].LQNGVTATDLVLTVTQMLR.[K]			3.8745E-06	0	1	1	23	Q6YZX6	Q6YZX6 [255-273]	0	2073.13725044	High	High	High	6.3e7	1.0e8	1.8e7	5.77360868453979	High	0	8.316E-11
High	[K].LQNGVTATDLVLTVTQMLR.[K]	1xDeamidated [N/Q]		5.50652E-06	0	1	1	32	Q6YZX6	Q6YZX6 [255-273]	0	2074.12126644	High	High	High	3.4e7	5.7e7	2.0e7	5.39194536209106	High	0	1.081E-10
High	[K].GVSIDGVQLPFESGEIDFGEPGTNGQHSFYQLIHQGR.[V]	2xDeamidated [Q/N]		6.81325E-05	0	1	1	5	P42862	P42862 [365-401]	0	4017.88896432	High	Not Found	High	3.3e7		2.3e7	4.76075649261475	High	0	1.471E-05
High	[R].SEPNLAQTVNELLQHDM.[-]			0.00951025	0	1	1	1	Q0J5V5	Q0J5V5 [859-875]	0	1938.92256626	Not Found	Not Found	High			1.2e7	3.11456680297852	High	0	5.989E-05
High	[K].VDLSDCGPMVLDVLLK.[I]	1xCarbamidomethyl [C6]		1.607E-05	0	1	1	7	Q9S827	Q9S827 [72-87]	0	1773.9125193	High	High	High	1.0e8	5.6e7	9.6e7	4.87805128097534	High	0	1.305E-09
High	[R].YSVCSAVGVLPLSLQYGFPIVQK.[F]	1xCarbamidomethyl [C4]		6.8219E-06	0	2	2	18	P42862; P42863	P42862 [275-297]; P42863 [275-297]	0	2525.34724339	High	High	High	9.2e7	1.3e8	7.7e7	5.07221412658691	High	0	1.588E-10
High	[R].YSVCSAVGVLPLSLQYGFPIVQK.[F]	1xDeamidated [Q]; 1xCarbamidomethyl [C4]		6.96458E-05	0	2	2	11	P42862; P42863	P42862 [275-297]; P42863 [275-297]	0	2526.33125939	High	High	High			2.3e7	5.09014701843262	High	0	9.712E-09
High	[R].VLLQDFTGVPAVVDLAAMR.[D]			4.34819E-06	0	1	1	18	Q6YZX6	Q6YZX6 [87-105]	0	2015.09940846	High	High	High	3.1e8	4.2e8	2.7e8	4.95070600509644	High	0	7.126E-11
High	[K].LPQAPGELPTLNDWENHLTTIFPEVR.[L]			3.99927E-05	0	1	4	5	A2YL07	A2YL07 [336-361]	0	2987.52614644	Not Found	High	High		3.0e7	2.9e7	4.68661785125732	High	0	3.651E-09
High	[K].LPQAPGELPTLNDWENHLTTIFPEVR.[L]	1xDeamidated [N]		0.000399384	0	1	4	4	A2YL07	A2YL07 [336-361]	0	2988.51016244	Not Found	High	High		2.8e7		4.2211480140686	High	0	1.177E-06
High	[K].LTLEVPSELVALSNMPIVNEK.[I]			0.000126039	0	1	1	10	Q6K4E7	Q6K4E7 [158-178]	0	2296.24686035	High	High	High	6.2e7	9.7e7	1.3e7	4.93097829818726	High	0	4.404E-08
High	[R].LQPPLPEGYFGNVIFTATPLAEAGK.[V]			0.000647531	0	1	1	6	Q0JBZ8	Q0JBZ8 [299-323]	0	2630.38646527	High	High	High	2.4e7	3.0e6	5.0e6	4.05553293228149	High	0	5.063E-07
High	[R].LQPPLPEGYFGNVIFTATPLAEAGK.[V]	1xDeamidated [Q/N]		0.000460681	0	1	1	4	Q0JBZ8	Q0JBZ8 [299-323]	0	2631.37048127	High	Not Found	High	1.3e7		1.0e7	3.96619248390198	High	0	2.77E-07
High	[R].YALSYQEPIPVEQLVQSLCDTK.[Q]	1xCarbamidomethyl [C19]		7.99981E-06	0	1	2	18	P0C8Y9	P0C8Y9 [97-118]	0	2581.28543087	High	High	High	2.0e8	7.9e7	9.5e7	5.75508737564087	High	0	3.189E-10
High	[R].YALSYQEPIPVEQLVQSLCDTK.[Q]	1xDeamidated [Q]; 1xCarbamidomethyl [C19]		0.000525579	0	1	2	3	P0C8Y9	P0C8Y9 [97-118]	0	2582.26944687	Not Found	High	Not Found				5.267653465271	High	0	3.484E-07
High	[R].GVTTVALPDLPYDYGALEPAISGEIMR.[L]			9.26679E-05	0	1	1	9	Q43008	Q43008 [27-53]	0	2848.44372199	High	High	High	1.9e8	5.5e7	7.7e7	4.54279088973999	High	0	2.84E-08
High	[K].SLLVWDLTNPVQNVGEGAGASEYGVPFR.[R]			4.56276E-05	0	1	1	9	P49027	P49027 [42-69]	0	2975.48976092	High	High	High	2.4e8	7.6e7	1.1e8	5.30231475830078	High	0	4.589E-09
High	[K].SLLVWDLTNPVQNVGEGAGASEYGVPFR.[R]	1xDeamidated [Q/N]		0.000920182	0	1	1	5	P49027	P49027 [42-69]	0	2976.47377692	High	Not Found	High				4.64794063568115	High	0	9.413E-07
High	[K].ALLPFFDSAYQGFASGSLDQDAQSVR.[M]			4.03143E-07	0	1	1	40	P37833	P37833 [211-236]	0	2790.33694875	High	High	High	7.9e8	2.8e8	1.3e8	7.12832641601563	High	0	1.8E-12
High	[R].GVMLGADQPVILHMLDIPPATESLNGLK.[M]	1xDeamidated [Q/N]		0.000164961	0	1	1	4	Q7XDC8	Q7XDC8 [28-55]	0	2930.53657694	High	High	High				5.58363008499146	High	0	4.464E-08
High	[K].IIYSGGQDLDVLPQGAGK.[G]			1.80347E-05	0	1	1	5	Q6YXW6	Q6YXW6 [159-176]	0	1830.95960376	High	High	High	1.0e8	1.0e8	8.7e7	4.78661346435547	High	0	1.445E-09
High	[K].MVEPGHLDQLLHPQFENPSGYK.[D]			0.000327739	0	1	1	8	Q6AVA8	Q6AVA8 [441-462]	0	2536.22891883	High	High	High	2.4e8	1.6e8	2.2e8	4.06625318527222	High	0	9.577E-07
High	[K].QDSTYWDNISQGGLQR.[I]			1.774E-05	0	1	1	8	P30298	P30298 [728-743]	0	1867.85692957	High	High	High			2.1e8	4.58691883087158	High	0	8.578E-10
High	[K].YYCTVIDAPGHR.[D]	1xCarbamidomethyl [C3]		0.000324159	0	1	1	10	O64937	O64937 [85-96]	0	1451.67360986	High	High	High			2.8e9	4.07786798477173	High	0	1.484E-07
High	[K].AIGSGSEGADSSLQEQYNK.[E]			7.05933E-07	0	1	1	6	Q9LSU1	Q9LSU1 [167-185]	0	1940.88320378	High	High	High			2.1e8	6.42203807830811	High	0	1.125E-10
High	[R].ASHQVYQPNGAAPISSTDKPISAR.[W]	1xDeamidated [Q/N]		0.00203962	0	1	1	6	Q6Z965	Q6Z965 [117-140]	0	2496.24774036	High	High	High			1.9e7	3.27849435806274	High	0	3.884E-06
High	[K].TFTTAETMLNAR.[T]			0.00816024	0	2	2	5	P42862; P42863	P42862 [214-225]; P42863 [214-225]	0	1355.66237615	High	High	High	5.7e8	1.5e7	6.6e6	3.88449478149414	High	0	5.846E-05
High	[K].SGVADMVNTGGR.[Q]			0.00288181	0	1	1	4	Q6K669	Q6K669 [532-543]	0	1163.54734647	High	Not Found	High	1.5e8		1.2e8	3.80703401565552	High	0	7.156E-06
High	[R].VSYDEELASR.[L]			0.00966747	0	1	1	6	Q6Z6L4	Q6Z6L4 [548-557]	0	1168.54805794	High	High	High	2.0e8		1.9e8	3.29939699172974	High	0	6.122E-05
High	[K].GLHNDTDLTATDLK.[E]			0.000287266	0	1	1	6	Q6AVA8	Q6AVA8 [239-252]	0	1513.74927675	High	High	High			1.0e8	4.41143798828125	High	0	1.205E-07
High	[K].TKYPNSDIYLDK.[F]			0.00248507	0	1	1	8	P30298	P30298 [438-449]	1	1456.73183586	High	High	High			1.7e8	3.99874472618103	High	0	0.0002912
High	[K].ANFNDKFDEVR.[K]			0.0253293	0	1	1	10	P0DKK7	P0DKK7 [216-226]	1	1354.63860424	High	High	High			3.0e8	3.59464001655579	High	0	0.0003431
High	[R].VVLDCATADPDGR.[K]	1xCarbamidomethyl [C5]		0.000350065	0	1	3	6	Q2QNG7	Q2QNG7 [319-331]	0	1388.64745463	High	High	High			1.8e8	4.12198734283447	High	0	2.357E-06
High	[R].HGAVLDAGGVEVR.[A]			0.000158739	0	1	1	4	Q7XUG1	Q7XUG1 [483-495]	0	1279.67532413	High	High	Not Found				3.79156422615051	High	0	1.907E-05
High	[R].LPANLVQAQR.[D]			0.00910331	0	1	1	4	Q9LI00	Q9LI00 [441-450]	0	1109.64256755	High	High	High	2.6e8		2.7e8	3.69924926757813	High	0	5.543E-05
High	[R].DRLPANLVQAQR.[D]			0.0148781	0	1	1	6	Q9LI00	Q9LI00 [439-450]	1	1380.77062146	High	High	High			5.1e8	3.16336035728455	High	0	0.000133
High	[R].ATDALLTAAR.[H]			0.00662837	0	1	2	6	P0C5D0	P0C5D0 [159-168]	0	1002.55783488	High	High	High			8.1e8	3.63648152351379	High	0	3.349E-05
High	[K].LYGSTLSWNVTR.[C]			0.00233953	0	1	1	15	O82451	O82451 [6-17]	0	1396.72193994	High	High	High		2.0e7	1.2e8	4.04039239883423	High	0	6.012E-06
High	[R].ANENYCLTVR.[D]	1xCarbamidomethyl [C6]		0.0102664	0	1	1	6	Q6Z4N6	Q6Z4N6 [28-37]	0	1239.5786469	High	High	High			1.0e8	3.2126772403717	High	0	6.81E-05
High	[R].DSSMAGYMSSK.[K]			0.0175168	0	2	3	2	Q0J4P2; Q07078	Q0J4P2 [594-604]; Q07078 [594-604]	0	1163.47073565	Not Found	Not Found	High			6.3e7	3.27641749382019	High	0	0.0001779
High	[K].AVGLAAHDDSGHLTPIR.[I]			2.20987E-05	0	1	1	6	Q0JA75	Q0JA75 [23-39]	0	1729.89800663	High	High	High			9.7e7	4.76353979110718	High	0	1.072E-08
High	[K].IVTSANNTYEAGVPNGK.[E]	2xDeamidated [N7; N15]		2.73775E-05	0	1	2	12	Q0JMY8	Q0JMY8 [97-113]	0	1736.8337354	High	High	High	1.5e9		3.1e8	5.34586381912231	High	0	1.136E-07
High	[K].GIGESVASVAK.[S]			0.00370866	0	1	1	6	Q6K669	Q6K669 [191-201]	0	1017.55750051	High	High	High	2.6e8		2.4e8	3.81259179115295	High	0	1.12E-05
High	[K].EVSHEWNVMNK.[Q]			0.00149991	0	1	2	6	Q07078	Q07078 [255-265]	0	1372.6314104	High	High	High	1.3e8		9.4e7	4.43555927276611	High	0	2.511E-06
High	[K].SLIAAFHGK.[G]			0.0209551	0	1	1	6	P27933	P27933 [97-105]	0	943.53597733	High	High	High	6.6e8		3.2e8	2.37792253494263	High	8.476E-05	0.001016
High	[R].NCDNFQVNQNDVEK.[I]	1xCarbamidomethyl [C2]		0.000103427	0	1	1	7	Q6YZX6	Q6YZX6 [53-66]	0	1723.73403762	High	High	High	4.7e8		3.6e8	5.63316011428833	High	0	1.543E-07
High	[R].NCDNFQVNQNDVEK.[I]	1xDeamidated [Q/N]; 1xCarbamidomethyl [C2]		0.0238657	0	1	1	4	Q6YZX6	Q6YZX6 [53-66]	0	1724.71805362	Not Found	High	Not Found				2.4191472530365	High	0.001957	0.0318
High	[K].GVVPDTHPLSATAAR.[S]			0.00219044	0	1	1	7	Q0JMH0	Q0JMH0 [260-274]	0	1491.79141641	High	High	High			6.4e7	3.32869100570679	High	0	5.746E-05
High	[K].SAEAVELVTK.[E]			0.00565527	0	1	1	6	Q948T6	Q948T6 [238-247]	0	1046.5728162	High	High	High	5.8e8		3.4e8	3.56541347503662	High	0	2.362E-05
High	[R].AIVQAVTHYSDPK.[I]			0.000463217	0	1	2	12	Q69LA6	Q69LA6 [275-287]	0	1428.74815466	High	High	High	3.0e8		4.9e7	3.67721843719482	High	0	2.794E-07
High	[K].KFGCTDFVNPK.[D]	1xCarbamidomethyl [C4]		0.00501327	0	1	1	6	Q0ITW7	Q0ITW7 [237-247]	1	1312.63543351	High	High	High	4.8e8		1.1e8	4.23167419433594	High	0	1.909E-05
High	[K].ANADTPADALTAR.[N]			0.00391765	0	1	1	7	Q75KR1	Q75KR1 [552-564]	0	1286.63351884	High	High	High			8.4e8	3.69370651245117	High	0	9.837E-05
High	[R].EQAVWALGNVAGDSPK.[C]			3.1235E-05	0	2	2	6	Q9SLX0; Q71VM4	Q9SLX0 [182-197]; Q71VM4 [176-191]	0	1641.82311039	High	High	High	1.7e8	1.2e8	8.2e7	4.49038648605347	High	0	4.678E-09
High	[R].NIVEQAAIR.[D]			0.0198483	0	1	1	6	P49216	P49216 [43-51]	0	1013.57381931	High	High	High			5.5e8	3.01726698875427	High	0.0001056	0.001953
High	[K].VKGQDGNEVFFR.[I]			0.0270268	0	1	1	1	P55857	P55857 [25-36]	1	1395.70153885	Not Found	Not Found	High			2.6e8	2.72570705413818	High	0	0.000388
High	[K].VACIGAWHPAR.[V]	1xCarbamidomethyl [C3]		0.00162864	0	1	1	14	P35684	P35684 [252-262]	0	1237.62587196	High	High	High			6.9e7	3.86973524093628	High	0	2.594E-06
High	[K].GISSSALPYK.[R]			0.0104932	0	1	2	18	Q69UI1	Q69UI1 [10-19]	0	1022.55168688	High	High	High			1.5e8	3.16608715057373	High	0	7.103E-05
High	[R].QEESEANEEPSNK.[N]			0.00243113	0	1	1	2	Q0JHZ2	Q0JHZ2 [296-308]	0	1490.62413576	Not Found	High	Not Found				3.06726264953613	High	0	5.262E-06
High	[K].VSGAEVILDQI.[-]			0.00316343	0	1	1	6	Q9SDD6	Q9SDD6 [188-198]	0	1143.62558001	High	High	High	4.1e7	4.8e7		3.62750601768494	High	0	8.463E-06
High	[R].KAEEHLSGLSADTPYSEFHHR.[F]			4.61316E-05	0	1	1	4	P31924	P31924 [215-235]	1	2411.13746128	Not Found	High	High			8.1e7	6.11299324035645	High	0	6.286E-09
High	[K].TVDSEELTVEER.[N]			0.00165568	0	2	2	14	Q7XTE8; Q6EUP4	Q7XTE8 [38-49]; Q6EUP4 [38-49]	0	1406.66454408	High	High	High	4.9e5	9.2e4	4.8e7	4.27811431884766	High	0	3.081E-06
High	[R].TEHMFFSSDER.[I]			0.00482466	0	1	1	10	Q75KR1	Q75KR1 [576-586]	0	1385.57904045	High	High	High	1.7e8		1.7e8	3.47879672050476	High	0.007352	0.117
High	[K].APCAGYVEGLK.[A]	1xCarbamidomethyl [C3]		0.00541285	0	1	1	2	Q2QMG2	Q2QMG2 [705-715]	0	1164.57177067	Not Found	Not Found	High			2.0e7	2.98071384429932	High	0	2.198E-05
High	[K].CVADIVINHR.[C]	1xCarbamidomethyl [C1]		0.00556312	0	1	2	10	P27937	P27937 [110-119]	0	1196.62045219	High	High	High	6.3e7		4.5e7	3.22989320755005	High	0.0001295	0.002574
High	[R].AALPVGTVSGAPK.[V]			0.00648482	0	1	3	4	Q9XJ29	Q9XJ29 [486-498]	0	1167.67319893	High	Not Found	High	1.5e8		1.1e8	2.80708789825439	High	0	6.298E-05
High	[R].LGPVVSEGQYEK.[I]			0.00498589	0	1	1	6	B3VMC0	B3VMC0 [333-344]	0	1305.66850739	High	High	High	2.4e8		1.8e8	3.60643029212952	High	0	2.468E-05
High	[K].QAGEYQPEEQPEADTDYSR.[A]			5.14878E-05	0	1	1	6	Q43007	Q43007 [633-651]	0	2212.92652502	High	High	High	9.6e7		6.8e7	4.34173011779785	High	0	5.688E-09
High	[R].VSTNEYQPDGQAPISSTDR.[Q]			1.14951E-05	0	1	1	5	Q69TH8	Q69TH8 [118-136]	0	2064.94686662	High	High	High	4.1e8			5.01742362976074	High	0	3.175E-07
High	[R].VSTNEYQPDGQAPISSTDR.[Q]	1xDeamidated [Q]		5.38005E-05	0	1	1	2	Q69TH8	Q69TH8 [118-136]	0	2065.93088262	High	Not Found	Not Found				4.98871660232544	High	0	6.139E-09
High	[K].CLLDDEAVTVGGTCHSHATK.[D]	2xCarbamidomethyl [C1; C14]		9.43278E-06	0	1	2	11	A2YH64	A2YH64 [234-253]	0	2170.98557774	High	High	High	1.3e8		1.1e8	4.95912981033325	High	0	2.821E-10
High	[R].EGGEITTAPEEQIR.[E]			0.000130261	0	1	2	6	B8AL97	B8AL97 [223-236]	0	1529.74419135	High	High	High	1.1e8		9.3e7	4.22812461853027	High	0	0.0001246
High	[R].ISMAGLSGR.[T]			0.0160566	0	1	1	3	P37833	P37833 [382-390]	0	891.47166251	High	High	High	2.6e8		2.3e8	3.03774356842041	High	0	0.0002076
High	[K].VESTAVPSASTPDVADAK.[A]			0.0001317	0	1	1	6	Q40680	Q40680 [79-96]	0	1744.85994926	High	High	High	1.8e8		1.2e8	4.50205230712891	High	0	4.791E-07
High	[R].LLPDAVGTTCGQR.[V]	1xCarbamidomethyl [C10]		0.00526662	0	1	1	4	P30298	P30298 [335-347]	0	1387.69982458	High	High	High	1.2e9		9.4e8	3.46348166465759	High	0	4.277E-05
High	[K].AAAVGANSQAAQSMLK.[Q]			1.24138E-05	0	1	2	6	P0C8Y9	P0C8Y9 [161-176]	0	1517.77405177	High	High	High	2.6e8			5.78652334213257	High	0	4.58E-10
High	[K].LTSSNCTVAIVGR.[K]	1xCarbamidomethyl [C6]		0.00193071	0	1	1	5	P52428	P52428 [204-216]	0	1377.71547464	High	High	High	3.2e8		2.5e8	3.51474690437317	High	0	1.76E-05
High	[R].QITPDDSGIVYSKPR.[R]			8.03364E-05	0	1	1	11	Q69TH8	Q69TH8 [137-151]	0	1675.86497517	High	High	High	2.0e8		1.5e8	4.75297927856445	High	0	1.248E-08
High	[K].YLESVDVDDSKDVK.[S]			0.000852102	0	1	2	6	B8AEC1	B8AEC1 [108-121]	1	1611.77482273	High	Not Found	High			1.4e7	3.70731830596924	High	0	8.231E-07
High	[R].TLEAELGDR.[E]			0.0218842	0	1	2	4	A2XMN2	A2XMN2 [143-151]	0	1003.50546493	Not Found	High	High			1.6e8	3.24239826202393	High	0	0.0002657
High	[K].TYDLNFKEENNDGSQK.[I]			0.000111082	0	1	1	20	Q42971	Q42971 [264-279]	1	1901.85117543	High	High	High			1.1e9	4.58690500259399	High	0	2.53E-08
High	[K].TYDLNFKEENNDGSQK.[I]	1xDeamidated [N/Q]		0.000476112	0	1	1	47	Q42971	Q42971 [264-279]	1	1902.83519143	High	High	High	2.5e7		7.5e7	4.51843357086182	High	0	2.921E-07
High	[R].HFILDECDK.[M]	1xCarbamidomethyl [C7]		0.0263063	0	1	3	4	Q0JM17	Q0JM17 [198-206]	0	1176.53538515	Not Found	High	High			6.2e7	3.13797235488892	High	0	0.0003684
High	[R].ELISNSSDALDK.[I]			0.00670132	0	2	3	6	Q0J4P2; Q07078	Q0J4P2 [35-46]; Q07078 [35-46]	0	1291.63760113	High	High	High	1.0e9		8.4e8	3.62389850616455	High	0	0.0001013
High	[R].ELISNSSDALDK.[I]	1xDeamidated [N5]		0.0168625	0	2	3	2	Q0J4P2; Q07078	Q0J4P2 [35-46]; Q07078 [35-46]	0	1292.62161713	High	Not Found	Not Found	3.2e7			2.97275328636169	High	0	0.0001651
High	[K].YSGDSDLQLER.[I]			0.00207348	0	1	2	6	Q40665	Q40665 [36-46]	0	1282.59098532	High	High	High	1.7e8		1.5e8	3.96887946128845	High	0	4.255E-05
High	[K].GALDGGLDIPHSDKR.[F]			8.58096E-05	0	1	3	11	Q8L4L4	Q8L4L4 [165-179]	1	1550.79214464	High	High	High	5.1e8		5.2e8	4.93348789215088	High	0	1.411E-08
High	[R].MLSPHVLGEDHYNTAR.[G]			8.3945E-05	0	1	1	9	Q01859	Q01859 [430-445]	0	1839.88064199	High	High	High	1.3e8		6.2e7	4.14919376373291	High	0	2.122E-06
High	[R].GNATVPAMEMTK.[W]			0.0124283	0	2	2	6	Q2QLY5; Q2QLY4	Q2QLY5 [100-111]; Q2QLY4 [100-111]	0	1249.59151947	High	High	High	2.7e8		1.5e8	2.97570776939392	High	0	0.0001028
High	[R].LGISYPELTEMQAR.[A]			0.00760011	0	1	1	1	Q6AVA8	Q6AVA8 [746-759]	0	1607.80976855	Not Found	Not Found	High				3.67959594726563	High	0	4.021E-05
High	[K].AEYDESGPGIVHMK.[C]			0.000751011	0	1	1	1	P0C542	P0C542 [361-374]	0	1532.70496916	Not Found	Not Found	High				3.48691606521606	High	0	6.581E-07
High	[R].AAGGASGGEELTVEER.[N]			0.000249041	0	1	1	18	Q2R2W2	Q2R2W2 [37-52]	0	1532.71870486	High	High	High	3.3e6	1.5e7	8.2e5	4.59517669677734	High	0	2.107E-07
High	[K].APGGAPANVACAISK.[L]	1xCarbamidomethyl [C11]		3.29985E-05	0	1	1	6	Q0J8G4	Q0J8G4 [47-61]	0	1383.70490998	High	High	High	6.6e8		4.7e8	4.5430121421814	High	0	2.574E-09
High	[K].IVTSANNTYEAGVPNGK.[E]	1xDeamidated [N]		9.127E-06	0	1	2	72	Q0JMY8	Q0JMY8 [97-113]	0	1735.8497194	High	High	High	1.5e10	5.2e7	9.9e9	6.14250373840332	High	0	8.072E-09
High	[K].IVTSANNTYEAGVPNGK.[E]			5.78556E-06	0	1	2	10	Q0JMY8	Q0JMY8 [97-113]	0	1734.8657034	High	High	High			4.6e9	5.22594118118286	High	0	3.394E-08
High	[K].IKNEQDPSLTFR.[R]			0.0141661	0	1	1	6	Q9S827	Q9S827 [88-99]	1	1447.75396829	High	Not Found	High	1.7e8		2.0e8	3.4245617389679	High	8.476E-05	0.001035
High	[R].TTTDTVATPTQLR.[W]			0.00945841	0	1	1	2	Q5VRH4	Q5VRH4 [106-118]	0	1404.73289846	Not Found	Not Found	High			3.1e7	3.37553000450134	High	0	5.934E-05
High	[R].SFHDLAEHDIR.[V]			0.0120938	0	1	1	5	Q75GX9	Q75GX9 [335-345]	0	1339.63893861	Not Found	High	High			1.0e8	3.60725378990173	High	0	9.134E-05
High	[K].SAESNMCDLLR.[I]	1xCarbamidomethyl [C7]		0.00727462	0	1	1	10	Q2R8Z5	Q2R8Z5 [107-117]	0	1295.57184692	High	High	High	1.5e9	2.0e9	1.8e9	3.02469325065613	High	0	3.704E-05
High	[K].SAESNMCDLLR.[I]	1xCarbamidomethyl [C7]; 1xOxidation [M6]		0.0160566	0	1	1	6	Q2R8Z5	Q2R8Z5 [107-117]	0	1311.56676192	High	High	High			9.8e7	2.78984713554382	High	0	0.0001518
High	[K].IAVDMVNEGLIDR.[R]			0.000651096	0	1	1	15	Q75KR1	Q75KR1 [363-375]	0	1444.74644008	High	High	High	4.7e8		1.4e7	5.21594095230103	High	0	1.03E-06
High	[K].IAVDMVNEGLVER.[R]			0.00103832	0	1	1	14	Q6AVA8	Q6AVA8 [423-435]	0	1444.74644008	High	High	High			1.4e7	4.10920524597168	High	0	9.516E-06
High	[K].HLGGSDDTVEAYESGK.[L]			0.000350065	0	1	1	2	Q0DAE4	Q0DAE4 [108-123]	0	1664.73983418	Not Found	Not Found	High			3.1e7	4.05043935775757	High	0	1.704E-07
High	[K].VLYCGICHTDIHQAK.[N]	2xCarbamidomethyl [C4; C7]		0.00966747	0	1	1	2	Q6ZHS4	Q6ZHS4 [41-55]	0	1814.86763514	Not Found	Not Found	High			2.0e7	2.77396440505981	High	0	6.175E-05
High	[R].ADEGYCVAVR.[E]	1xCarbamidomethyl [C6]		0.0067381	0	1	1	4	Q10M12	Q10M12 [37-46]	0	1139.51498406	Not Found	High	High			1.2e8	4.04241991043091	High	0	3.344E-05
High	[R].MFGDEQCTMSPR.[Y]	1xCarbamidomethyl [C7]; 1xOxidation [M9]		0.0018276	0	1	1	6	Q53NL5	Q53NL5 [210-221]	0	1474.57594637	High	High	High			9.5e6	3.76242923736572	High	0	3.188E-06
High	[K].LPDAGPSAPADHLR.[K]			0.000140672	0	1	1	10	Q7XJ02	Q7XJ02 [214-227]	0	1416.72300254	High	High	High			2.3e8	4.43239498138428	High	0	3.382E-08
High	[R].ADYAVEVGR.[N]			0.00807146	0	1	2	11	A6N0M9	A6N0M9 [103-111]	0	979.48433561	High	High	High			5.4e8	4.03075170516968	High	0	4.462E-05
High	[K].VSDPLEEGCR.[L]	1xCarbamidomethyl [C9]		0.0103792	0	1	1	4	B3VMC0	B3VMC0 [323-332]	0	1161.52046332	High	Not Found	High			7.6e7	3.25445508956909	High	0	6.983E-05
High	[R].IIYGGSVTGANCK.[E]	1xCarbamidomethyl [C12]		0.000531383	0	1	1	12	P48494	P48494 [207-219]	0	1339.66746186	High	High	High			2.7e9	4.65766000747681	High	0	6.421E-07
High	[R].IIYGGSVTGANCK.[E]	1xDeamidated [N11]; 1xCarbamidomethyl [C12]		0.000415036	0	1	1	13	P48494	P48494 [207-219]	0	1340.65147786	High	High	High	1.1e8		2.2e8	4.75597286224365	High	0	2.302E-07
High	[K].LQQVSVHGLAAGK.[K]			0.000699272	0	1	1	9	Q9FR35	Q9FR35 [24-36]	0	1307.74300977	High	High	High			2.4e8	3.97886633872986	High	0	5.792E-07
High	[R].SPGAQTPVIVR.[F]			0.0047983	0	1	1	5	Q0E4K1	Q0E4K1 [92-102]	0	1124.64223318	High	High	High			2.3e8	3.39416265487671	High	0	1.762E-05
High	[K].VDGGYVINGNK.[M]	1xDeamidated [N]		0.010725	0	1	1	11	Q75IM9	Q75IM9 [172-182]	0	1136.55822917	High	High	High			6.2e7	3.95037031173706	High	0	7.404E-05
High	[K].TVFGGQPTKPDYR.[D]			0.0179019	0	1	1	3	P48642	P48642 [356-368]	0	1465.74340363	High	High	High			1.2e8	2.90519571304321	High	0	0.0002957
High	[K].GEAGTGNVVEAVR.[H]			0.00254021	0	1	2	6	Q69LA6	Q69LA6 [175-187]	0	1258.63860424	High	High	High			8.9e7	4.31489133834839	High	0	1.709E-05
High	[R].LGWHDSGTYDK.[N]			0.0276171	0	1	2	4	Q7XJ02	Q7XJ02 [115-125]	0	1278.5749414	Not Found	High	High			1.7e7	2.49561166763306	High	0.0009448	0.01568
High	[K].SDWHSCLDNR.[V]	1xCarbamidomethyl [C6]		0.0201742	0	1	1	6	Q6YZX6	Q6YZX6 [391-400]	0	1289.53275932	High	High	High			1.1e8	2.54173064231873	High	0	0.0002293
High	[K].AEYDESGPSIVHR.[K]			0.00274299	0	1	1	10	Q10DV7	Q10DV7 [362-374]	0	1459.68119725	High	High	High			2.6e8	3.29642963409424	High	2.991E-05	0.0005984
High	[R].LGGGAAFVGK.[L]			0.00581225	0	1	2	6	A2WXV8	A2WXV8 [51-60]	0	876.49377818	High	High	High			1.1e8	3.43302297592163	High	0	2.494E-05
High	[R].NNGAEGIGLCR.[T]	1xCarbamidomethyl [C10]		0.0115141	0	1	1	3	Q75KR1	Q75KR1 [565-575]	0	1160.54768115	High	Not Found	High			2.9e8	3.34089946746826	High	0	9.417E-05
High	[R].NNGAEGIGLCR.[T]	1xDeamidated [N]; 1xCarbamidomethyl [C10]		0.00587625	0	1	1	11	Q75KR1	Q75KR1 [565-575]	0	1161.53169715	High	High	High			1.4e8	3.61699414253235	High	0	4.432E-05
High	[K].NDCPHIVVGTPGR.[I]	1xCarbamidomethyl [C3]		0.00134396	0	1	2	12	Q0JM17	Q0JM17 [169-181]	0	1421.69540792	High	High	High			7.9e7	3.2654709815979	High	0	7.747E-06
High	[K].SQGATILTGGVRPK.[H]			0.000206621	0	1	1	12	B3VMC0	B3VMC0 [354-367]	0	1384.79068818	High	High	High			1.3e8	4.01358079910278	High	0	6.993E-08
High	[R].VDVAAPEQCPPEGR.[L]	1xCarbamidomethyl [C9]		0.000751011	0	1	1	6	P0C0L1	P0C0L1 [151-164]	0	1524.71111747	High	High	High			1.2e8	3.77074956893921	High	0	9.6E-07
High	[K].FANACGAITATK.[K]	1xCarbamidomethyl [C5]		0.002314	0	1	2	3	A2WXV8	A2WXV8 [292-303]	0	1224.60413339	High	Not Found	High			2.0e8	3.8182897567749	High	0	4.82E-06
High	[R].LVPAAAAVDAK.[V]			0.0234812	0	1	1	6	Q84J55	Q84J55 [119-129]	0	1025.59897143	High	High	High			2.8e8	2.9024646282196	High	2.991E-05	0.0006253
High	[K].AGEDADSLGLTGHER.[Y]			1.49626E-05	0	1	1	12	Q6YZX6	Q6YZX6 [825-839]	0	1527.70338917	High	High	High			3.2e8	5.17851161956787	High	0	1.036E-09
High	[K].MGVTHCTIAHALEK.[T]	1xCarbamidomethyl [C6]		0.000133888	0	1	1	8	P31924	P31924 [432-445]	0	1567.77194364	High	High	High			1.4e8	4.54238939285278	High	0	3.102E-08
High	[R].VVSVGDGIAR.[V]			0.00951025	0	1	1	5	P0C520	P0C520 [33-42]	0	972.54727022	High	High	High			3.0e8	2.76517105102539	High	0	9.262E-05
High	[R].WQYDHTPEEGTEER.[K]			0.00190963	0	1	1	2	Q7XPL2	Q7XPL2 [371-384]	0	1776.74598218	Not Found	Not Found	High			5.5e7	3.67826890945435	High	0	3.437E-06
High	[K].GNKPWVSLPK.[G]			0.00681226	0	1	1	10	P49398	P49398 [231-240]	0	1125.64150495	High	High	High	3.6e8		2.0e8	3.9263904094696	High	0	0.0002032
High	[K].HSLGYWENEK.[V]			0.0129121	0	1	1	4	Q6ZDY8	Q6ZDY8 [594-603]	0	1262.5800268	High	Not Found	High			1.7e8	3.67556190490723	High	0	0.000307
High	[K].IWCSDLHAGR.[V]	1xCarbamidomethyl [C3]		0.0163209	0	1	2	20	Q7G764	Q7G764 [86-95]	0	1214.57350201	High	High	High			2.0e8	3.08042693138123	High	0	0.0001568
High	[R].EGNVVLAPTNPR.[D]			0.0137103	0	1	1	4	Q10M12	Q10M12 [47-58]	0	1266.68007516	Not Found	High	High			2.8e8	3.33024048805237	High	0	0.0002041
High	[K].VVTDEGLVER.[A]			0.00627529	0	1	1	5	Q10G56	Q10G56 [340-349]	0	1116.58952886	High	High	High			2.2e8	3.57765340805054	High	0	3.932E-05
High	[R].AGGVDDAPLVGNK.[A]			0.000468333	0	1	1	6	Q6ER94	Q6ER94 [61-73]	0	1212.62189158	High	High	High			9.6e7	3.78433084487915	High	0	2.847E-07
High	[K].QSSALSAASSACDHIR.[D]	1xCarbamidomethyl [C12]		9.57725E-05	0	1	1	11	Q7XDC8	Q7XDC8 [241-256]	0	1660.77075751	High	High	High			4.3e8	5.19361305236816	High	0	1.913E-08
High	[K].VIGTEHTDILR.[V]			0.0075174	0	1	1	9	P30298	P30298 [351-361]	0	1253.68482619	High	High	High			3.7e8	3.2252790927887	High	0	3.944E-05
High	[K].MGVEVYHNLK.[S]			0.0115141	0	1	1	10	Q42971	Q42971 [190-199]	0	1189.60340485	High	High	High			6.4e8	3.30428695678711	High	0.0001056	0.001349
High	[R].KSEPIPEVNDEPVK.[V]			0.000173319	0	1	1	8	Q53LQ0	Q53LQ0 [374-387]	1	1580.81662802	High	High	High			6.7e7	4.56347227096558	High	0	1.206E-07
High	[R].VNVYYNEASCGR.[F]	1xCarbamidomethyl [C10]		0.00153321	0	1	4	6	P45960	P45960 [47-58]	0	1431.63213894	High	High	High			5.9e7	3.89974617958069	High	0	4.365E-06
High	[R].NTSLDKEFIAK.[A]			0.0205053	0	1	1	4	B7EA73	B7EA73 [621-631]	1	1265.67359279	High	Not Found	High				3.60872483253479	High	0	0.0002352
High	[K].WALSDIPIMPK.[G]			0.00843246	0	1	4	2	A2YL07	A2YL07 [190-200]	0	1270.68640618	Not Found	Not Found	High			5.7e7	2.76858234405518	High	0	4.833E-05
High	[K].AVAHQPVSVAIEAGGR.[E]			0.000244971	0	1	1	14	P25777	P25777 [267-282]	0	1561.84451459	High	High	High	1.5e8		1.9e8	4.38823223114014	High	0	9.358E-08
High	[R].TPEDLDAMR.[D]			0.0212989	0	1	1	6	Q6AVA8	Q6AVA8 [361-369]	0	1047.47753563	High	High	High	1.5e8		1.1e8	2.90789222717285	High	0	0.0002511
High	[K].GHHYIVTDDKEGLNSELEK.[H]			0.000114803	0	1	1	12	Q9SXP2	Q9SXP2 [65-83]	1	2184.05675141	High	High	High	4.0e7		2.6e8	5.0556960105896	High	0	2.828E-07
High	[K].TKDGKPFVDVLK.[E]			0.00454246	0	2	3	22	P17784; Q5N725	P17784 [83-94]; Q5N725 [83-94]	1	1346.76782752	High	High	High			1.1e9	3.58870244026184	High	0	0.0001053
High	[K].NCFAIASDR.[R]	1xCarbamidomethyl [C2]		0.0270268	0	1	1	5	Q9LST7	Q9LST7 [18-26]	0	1053.47820468	High	High	High			1.1e8	3.05765771865845	High	0	0.0003874
High	[R].VAVLEAAPR.[A]			0.0265922	0	1	2	4	B8AL97	B8AL97 [96-104]	0	925.54654199	High	Not Found	High			7.4e7	2.55119681358337	High	0	0.0003752
High	[R].IDVTGPEQCPPEGK.[L]	1xCarbamidomethyl [C9]		0.000133888	0	1	1	6	Q7XJ02	Q7XJ02 [200-213]	0	1526.71553413	High	High	High			1.9e8	4.49399471282959	High	0	2.205E-06
High	[R].FLEGTTTGGGPSR.[E]			0.0129827	0	1	1	2	Q67UX7	Q67UX7 [328-340]	0	1279.62770521	Not Found	High	Not Found				2.93123936653137	High	0	0.0001035
High	[R].VMQNNAAVFR.[T]			0.00880953	0	1	1	6	Q6ZDY8	Q6ZDY8 [504-513]	0	1149.58333813	High	High	High			1.7e8	3.38768243789673	High	0	7.019E-05
High	[K].APQAAGTIHTDFER.[G]			0.000412763	0	1	2	8	B8BBN7	B8BBN7 [326-339]	0	1513.73938083	High	High	High			3.3e7	4.08865594863892	High	0	4.116E-06
High	[K].EAISQVVGESK.[E]			0.0149594	0	1	1	4	B7F845	B7F845 [11-21]	0	1146.60009352	High	High	High			2.8e8	3.45991563796997	High	0	0.0001502
High	[R].IPSTEEIADR.[VI]			0.0165895	0	2	2	6	Q2QLY5; Q2QLY4	Q2QLY5 [706-715]; Q2QLY4 [706-715]	0	1130.5687934	High	High	High			1.1e9	3.32411980628967	High	0	0.0002523
High	[K].LGIYSDAGSQTCSNK.[M]	1xCarbamidomethyl [C12]		4.98187E-05	0	1	1	6	Q9FXT4	Q9FXT4 [145-159]	0	1600.72716139	High	High	High			7.2e7	5.05192041397095	High	0	1.362E-07
High	[R].LHPGTNLSELSK.[T]			0.00413838	0	1	1	8	P48642	P48642 [258-269]	0	1295.69539085	High	High	High			7.2e7	3.5205397605896	High	0	0.0002301
High	[K].SEESNMCDLLR.[I]	1xCarbamidomethyl [C7]		0.0118974	0	1	1	6	Q0ITW7	Q0ITW7 [107-117]	0	1353.57732618	High	High	High	7.1e8	7.5e8	7.0e8	2.99943494796753	High	0	8.909E-05
High	[R].KFGCTEFVNPK.[D]	1xCarbamidomethyl [C4]		0.00532463	0	1	1	11	Q2R8Z5	Q2R8Z5 [237-247]	1	1326.65108357	High	High	High			7.8e8	4.26456928253174	High	0	2.194E-05
High	[K].SPEDATNLIDDKK.[I]			0.000438465	0	1	1	11	Q53LQ0	Q53LQ0 [159-171]	1	1445.71182863	High	High	High			4.2e8	4.64397716522217	High	0	8.454E-07
High	[R].TGSIVDVPAGK.[A]			0.0193167	0	1	1	4	P0C520	P0C520 [93-103]	0	1043.57315057	Not Found	High	High			3.5e8	3.11079597473145	High	0	0.0002129
High	[K].LVIVGDGGTGK.[T]			0.0022268	0	2	2	6	A2Y7R5; Q7F7I7	A2Y7R5 [16-26]; Q7F7I7 [16-26]	0	1015.57823597	High	High	High			4.6e8	2.60473585128784	High	0	4.505E-06
High	[R].VVDSMTDNLRPTR.[A]			0.00876149	0	2	2	8	Q2QXR8; B8BJ39	Q2QXR8 [315-327]; B8BJ39 [315-327]	0	1503.75840171	High	High	High			3.2e8	2.84445214271545	High	0	5.683E-05
High	[K].HIGGCDDTLALNNEGK.[L]	1xCarbamidomethyl [C5]		0.000403794	0	1	1	2	P55142	P55142 [76-91]	0	1713.7860732	Not Found	Not Found	High			5.4e7	3.76965546607971	High	0	2.199E-07
High	[R].AIPGYGGGMSSAK.[A]			0.011143	0	1	1	6	Q6Z0I4	Q6Z0I4 [260-272]	0	1195.57758399	High	High	High			7.1e7	2.16911125183105	High	0	0.0002174
High	[K].AKETVASAPVVVYSK.[S]			0.0206168	0	1	1	5	P55142	P55142 [6-20]	1	1548.86318434	High	High	High			2.2e7	3.65696835517883	High	0	0.0002382
High	[K].VVEVNALAK.[A]			0.0233543	0	2	2	4	Q2QLY5; Q2QLY4	Q2QLY5 [359-367]; Q2QLY4 [359-367]	0	942.56185768	High	High	High			4.8e8	2.71029210090637	High	2.991E-05	0.0004374
High	[R].SAHNYHPIPVVFSK.[G]			0.00023061	0	1	1	4	Q10G56	Q10G56 [50-63]	0	1595.83288733	High	Not Found	High	1.6e8		1.3e8	4.40293216705322	High	0	4.396E-07
High	[K].IADAEENLGESEVR.[E]			0.000103997	0	1	1	6	Q8W425	Q8W425 [88-101]	0	1531.72345589	High	High	High	1.3e8		9.2e7	5.53165817260742	High	0	1.973E-08
High	[K].LVMQDLKPEVQAFK.[S]			0.00274299	0	1	1	9	Q6L4F8	Q6L4F8 [283-296]	0	1645.89818965	High	High	High	8.1e7	9.3e7	3.9e7	3.14531564712524	High	0.003553	0.06006
High	[K].VVTFDKNPDNHPYLLK.[F]			0.000925248	0	1	1	8	Q53LQ0	Q53LQ0 [256-271]	1	1899.99632365	High	High	High			2.1e8	3.81386804580688	High	0	9.947E-07
High	[R].DLIGPAMYFGLMGDGQPIGR.[Y]			9.8565E-06	0	2	2	13	Q6Z4G3; Q8H8T0	Q6Z4G3 [222-241]; Q8H8T0 [224-243]	0	2108.03034261	High	High	High	1.8e8	3.7e7	8.1e7	5.544677734375	High	0	3.043E-10
High	[K].VPADLLEQAK.[V]			0.0245204	0	1	1	5	Q9LSU0	Q9LSU0 [227-236]	0	1083.60445069	High	High	High	3.5e8	1.9e8	1.6e8	2.63858890533447	High	0.0001056	0.002101
High	[K].IAVSPGTEGTSSPLTLHGR.[D]			2.08031E-05	0	1	1	4	B7EA73	B7EA73 [39-57]	0	1879.98721545	High	Not Found	High	2.0e8		1.9e8	4.54335975646973	High	0	1.141E-09
High	[R].MLQSYLGAER.[F]			0.00743559	0	2	3	4	Q0J5V5; Q6K4E7	Q0J5V5 [399-408]; Q6K4E7 [399-408]	0	1167.58266939	Not Found	High	High		9.6e7	7.0e7	3.49496936798096	High	0	9.484E-05
High	[K].HVGVVGLGGLGHVAVK.[F]			2.80209E-06	0	1	3	6	Q0JA75	Q0JA75 [205-220]	0	1498.88525728	High	High	High	9.2e7	5.3e7	6.8e7	4.53836107254028	High	0	3.259E-11
High	[K].LLDSHLVPSATAAESK.[V]			2.42614E-05	0	1	1	12	Q06967	Q06967 [109-124]	0	1638.8697262	High	High	High	7.6e8	1.8e8	1.1e8	4.94112825393677	High	0	2.375E-09
High	[K].LALTPAVGTDNDGEGTVERPSK.[R]			0.000935464	0	1	1	1	Q6AVI0	Q6AVI0 [129-150]	0	2227.12007988	Not Found	Not Found	High			2.4e7	3.20028972625732	High	0	9.721E-07
High	[K].VIACVGETLEQR.[E]	1xCarbamidomethyl [C4]		0.00196276	0	1	1	401	P48494	P48494 [124-135]	0	1374.70457561	High	High	High	2.9e7	7.4e7	1.2e9	4.2860279083252	High	0	3.958E-06
High	[K].APGGAPANVAIAVAR.[L]			0.000205489	0	1	2	4	A2WXV8	A2WXV8 [36-50]	0	1334.7539088	High	High	High	7.1e8	5.6e8	4.0e8	3.53364586830139	High	0	6.583E-08
High	[K].FGCTDFVNPK.[D]	1xCarbamidomethyl [C3]		0.0209551	0	1	1	5	Q0ITW7	Q0ITW7 [238-247]	0	1184.54047055	High	High	High	1.2e9	1.1e9	1.0e9	3.84466934204102	High	2.991E-05	0.0004426
High	[K].AIENTAASISDVPEEK.[L]			0.00173	0	1	1	2	Q6ESI7	Q6ESI7 [571-586]	0	1673.82283551	Not Found	Not Found	High			7.0e7	3.6122522354126	High	0	2.893E-06
High	[K].EAVPVDMWSPAMK.[S]			0.0023524	0	1	1	8	O04985	O04985 [135-147]	0	1460.69123346	High	High	High	1.3e9	7.5e8		3.42591547966003	High	0	9.074E-06
High	[K].AIALTVDTPR.[L]			0.0132691	0	2	3	4	Q7FAS1; B8B7C5	Q7FAS1 [152-161]; B8B7C5 [152-161]	0	1056.60478506	Not Found	High	High		5.5e7	3.2e7	2.85571122169495	High	0	0.0001082
High	[K].FPTLVTHQESLESK.[V]			3.74418E-05	0	1	1	16	B7F845	B7F845 [133-146]	0	1615.83261245	High	High	High		4.5e8	5.8e8	4.98427057266235	High	0	3.25E-09
High	[K].KGQMPSQIGVVLR.[D]			0.000478734	0	1	2	10	Q69UI1	Q69UI1 [43-55]	1	1412.8042298	High	High	High	1.8e8	1.7e8	2.0e8	4.55713129043579	High	0	4.555E-06
High	[R].TYGGYSDAVVVSQR.[F]			0.000602918	0	1	1	4	Q0JA75	Q0JA75 [145-158]	0	1501.72814743	Not Found	High	High		7.2e7	5.6e7	4.43610858917236	High	0	1.321E-06
High	[K].GDITTNHFLPIHR.[E]			0.00334175	0	1	1	6	Q01859	Q01859 [177-189]	0	1520.79683618	High	High	High	1.4e8	1.5e8	1.7e8	3.76767230033875	High	0	7.747E-05
High	[K].GVILYGEPGTGK.[T]			0.0203943	0	1	1	4	P46466	P46466 [229-240]	0	1190.64156444	Not Found	High	High		3.8e7	3.2e7	2.7922101020813	High	0	0.0002388
High	[K].EGQSEIYYITGESK.[K]			0.000263101	0	1	2	6	Q07078	Q07078 [459-472]	0	1603.74860801	High	High	High	2.4e8	2.6e8	2.2e8	5.01898002624512	High	0	1.027E-07
High	[K].VLNLLR.[L]	1xDeamidated [N3]		0.0242564	0	0	1	4			0	728.46650129	High	High	Not Found		3.7e9		1.48383450508118	High	0.005684	0.09148
High	[R].VIDLIR.[H]			0.0242564	0	2	2	4	Q6K5G8; A2YQT7	Q6K5G8 [326-331]; A2YQT7 [326-331]	0	728.46650086	High	High	Not Found		3.7e9		1.48383450508118	High	0.005684	0.09149
High	[K].IHNFDQNVGALSVK.[L]			0.000129548	0	1	2	6	Q7XQ45	Q7XQ45 [296-309]	0	1541.80706647	High	High	High	3.0e8	3.1e8	8.9e7	4.77704524993896	High	0	5.79E-08
High	[R].FVIGGPHGDAGLTGR.[K]			0.00130757	0	2	3	6	P93438; Q9LGU6	P93438 [240-254]; Q9LGU6 [241-255]	0	1453.75463703	High	High	High	4.2e8	3.4e8	1.3e8	3.21748518943787	High	0	1.756E-06
High	[K].DDTVSAPGELVDGEHPR.[R]			9.8439E-05	0	1	1	11	Q7XKU5	Q7XKU5 [254-270]	0	1793.83004611	High	High	High	2.7e8	2.8e8	1.1e8	4.53767728805542	High	0	1.796E-08
High	[K].FDFHGQPAELK.[H]			0.00201736	0	1	1	4	Q6YZX6	Q6YZX6 [419-429]	0	1288.63206238	High	Not Found	High	2.2e7		3.6e7	3.30502223968506	High	0	8.985E-06
High	[K].RFASINVENVEENR.[R]			0.0076418	0	2	2	1	P17784; Q5N725	P17784 [39-52]; Q5N725 [39-52]	1	1676.83507202	Not Found	High	Not Found				3.51536226272583	High	0	4.031E-05
High	[R].DVQEACVHDGYVLPK.[L]	1xCarbamidomethyl [C6]		3.74418E-05	0	1	1	12	P49216	P49216 [52-66]	0	1729.82139612	High	High	High	6.0e8	3.4e8	2.1e8	5.86935138702393	High	0	1.496E-07
High	[R].LGNVFTIGK.[G]			0.0229779	0	1	1	6	P49398	P49398 [222-230]	0	948.55129302	High	High	High	6.2e8	6.1e8	5.8e8	2.90781807899475	High	2.991E-05	0.000422
High	[K].TGPGCSIELMK.[F]	1xCarbamidomethyl [C5]		0.00268346	0	1	1	6	Q6K669	Q6K669 [380-390]	0	1192.57005609	High	High	High	2.3e8	1.7e8	1.4e8	3.75074028968811	High	8.476E-05	0.0007763
High	[K].DPNRPFPSGQNETPLVK.[W]	1xDeamidated [Q/N]		0.0078537	0	1	3	2	Q0DJA0	Q0DJA0 [360-376]	0	1896.94501673	Not Found	Not Found	High				4.15587615966797	High	0	4.249E-05
High	[R].ESSDNITCVVVR.[F]	1xCarbamidomethyl [C8]		0.0145574	0	1	1	4	Q7XR06	Q7XR06 [260-271]	0	1378.66310469	High	Not Found	High	9.0e7		5.5e7	2.78100752830505	High	0	0.0001281
High	[R].TEEGKPLVLNVVR.[R]			0.000353931	0	1	1	11	P37833	P37833 [43-55]	0	1453.83730399	High	High	High	1.7e9	1.6e9	1.2e9	4.13705730438232	High	0	1.854E-06
High	[R].EAIWCGSTNSSTEEGKELNDPR.[V]	1xCarbamidomethyl [C5]		0.000122625	0	1	2	2	B8AU84	B8AU84 [89-110]	1	2480.09942098	Not Found	Not Found	High			1.1e8	4.2776951789856	High	0	2.649E-08
High	[K].VVLFAVPGAFTPTCTQK.[H]	1xCarbamidomethyl [C14]		0.00520924	0	1	1	4	Q69TY4	Q69TY4 [106-122]	0	1835.97241746	Not Found	High	High			2.1e8	2.96411609649658	High	0	0.0003378
High	[R].EGLQAQAPVPASAATGVDK.[K]			0.000500235	0	1	1	6	Q71VM4	Q71VM4 [51-69]	0	1809.93411727	High	High	High	5.3e7	4.5e7	2.5e7	4.12312507629395	High	0	3.208E-07
High	[K].NAIIWGNHSSTQYPDVNHATVK.[T]	1xDeamidated [Q/N]		7.81603E-05	0	1	1	20	Q7XDC8	Q7XDC8 [181-202]	0	2453.18441189	High	High	High	1.1e8	1.2e8	5.5e7	4.20194101333618	High	0	1.187E-08
High	[K].AVANQPVSVAIEAGGR.[A]			0.000206621	0	1	1	12	P25776	P25776 [254-269]	0	1538.82853016	High	High	High		6.2e7	2.2e8	4.28106689453125	High	0	7.404E-08
High	[K].KIPLYQHIANLAGNK.[Q]			0.000691635	0	1	1	15	Q42971	Q42971 [133-147]	1	1679.95915041	High	High	High		4.3e7	2.7e7	3.7920184135437	High	0	3.122E-06
High	[R].TLDAHIEEQFGSGR.[L]			0.00134396	0	1	1	6	P49199	P49199 [165-178]	0	1559.74486009	High	High	High			4.6e7	3.6049542427063	High	5.91E-05	0.0007526
High	[R].YHGTFLNTWK.[N]			0.0210691	0	1	2	4	Q7XQ45	Q7XQ45 [332-341]	0	1266.62658312	Not Found	High	High		7.2e7	4.0e7	2.94384932518005	High	0	0.0002472
High	[K].GVQCVADVVINHR.[C]	1xCarbamidomethyl [C4]		0.00277325	0	1	1	7	P27933	P27933 [106-118]	0	1466.75325713	High	High	High	4.9e8	4.4e8	1.7e9	3.59965872764587	High	0	6.67E-06
High	[K].GVQCVADVVINHR.[C]	1xDeamidated [N11]; 1xCarbamidomethyl [C4]		0.00389623	0	1	1	4	P27933	P27933 [106-118]	0	1467.73727313	High	High	Not Found	4.6e7	2.4e7		3.79888725280762	High	0	1.224E-05
High	[R].VVSSMFNTVSGK.[K]			0.00857194	0	1	2	4	Q9AUV6	Q9AUV6 [314-325]	0	1255.63509883	Not Found	High	High		7.8e7	6.8e7	3.24426651000977	High	8.476E-05	0.0008609
High	[K].IFFTNSGSEANDSQVK.[L]			0.0202839	0	1	2	2	B8BBZ7	B8BBZ7 [160-175]	0	1743.81841885	Not Found	Not Found	High				3.14884328842163	High	0	0.0002306
High	[K].LDVLSGLPEVK.[L]			0.00634437	0	1	2	3	A2XD35	A2XD35 [394-404]	0	1169.67761559	Not Found	High	High		1.5e8	3.9e7	3.2427122592926	High	0.0001295	0.002559
High	[R].VVHGIDVFDPK.[F]			0.00413838	0	2	3	11	P30298; P31924	P30298 [505-515]; P31924 [513-523]	0	1225.65754887	High	High	High	7.3e8	5.1e8	4.6e8	3.16981554031372	High	0	1.356E-05
High	[K].IFGPGNQYVTAAK.[M]			0.00768372	0	1	1	6	Q5NAY4	Q5NAY4 [242-254]	0	1365.71612631	High	High	High	6.9e7	5.2e7	5.9e7	3.49029874801636	High	0	0.0002722
High	[R].SIGLIGHTFDQK.[R]			0.0104932	0	1	1	7	Q93VT8	Q93VT8 [579-590]	0	1315.70047625	High	High	High	4.7e7	6.1e7	2.4e7	3.32216906547546	High	0	0.0001919
High	[R].ETADALVNTGLAK.[L]			0.000797769	0	1	1	6	Q9FXT4	Q9FXT4 [85-97]	0	1302.68997108	High	High	High	2.6e8	2.8e8	1.1e8	3.71311616897583	High	0	7.353E-07
High	[K].GDAPAIVHLQSAIK.[F]			0.000263101	0	1	1	9	Q43008	Q43008 [81-94]	0	1419.79543921	High	High	High	1.2e9	1.1e9	6.4e8	4.24773073196411	High	0	1.813E-06
High	[K].FAPHIQQLSMESNGK.[G]	1xDeamidated [N13]		0.000511344	0	2	2	5	P42862; P42863	P42862 [350-364]; P42863 [350-364]	0	1687.81083158	Not Found	High	High		1.2e8	1.2e8	4.67081022262573	High	0	1.255E-06
High	[R].LKPFNCNLLYHDR.[L]	1xCarbamidomethyl [C6]		0.0060725	0	1	1	8	Q9SXP2	Q9SXP2 [208-220]	0	1689.85297112	High	High	High	2.3e8	2.2e8	5.6e7	3.85531949996948	High	0.0001056	0.00143
High	[K].VVEVVESSPPEIK.[A]			0.000492061	0	1	1	6	Q0JPA6	Q0JPA6 [53-65]	0	1411.76788701	High	High	High	3.6e8	3.5e8	2.3e8	4.77530241012573	High	0	3.097E-07
High	[K].GCPSVPLCNGTLK.[L]	1xDeamidated [N9]; 2xCarbamidomethyl [C2; C8]		0.0189016	0	1	1	6	Q8H8C7	Q8H8C7 [273-285]	0	1403.66574802	High	High	High	5.7e7			2.94250249862671	High	0.0001295	0.002706
High	[K].NAIIWGNHSSTQYPDVNHATVK.[T]	2xDeamidated [N7; N]		0.000856793	0	1	1	4	Q7XDC8	Q7XDC8 [181-202]	0	2454.16842789	Not Found	High	Not Found		2.3e7		3.5337610244751	High	0	7.09E-05
High	[R].VSTTDFQPNGQAPISSTDK.[Q]			3.08937E-05	0	1	2	2	Q84QK0	Q84QK0 [117-135]	0	1992.95088942	Not Found	Not Found	High			6.9e7	4.53706312179565	High	0	1.035E-07
High	[R].VSTTDFQPNGQAPISSTDK.[Q]	1xDeamidated [Q/N]		0.000153593	0	1	2	6	Q84QK0	Q84QK0 [117-135]	0	1993.93490542	Not Found	High	High		2.8e8	1.5e8	4.95636987686157	High	0	3.966E-08
High	[K].TKYPDSDIYWTK.[Y]			0.0143214	0	1	1	9	Q10LP5	Q10LP5 [441-452]	1	1516.73183586	High	High	High	7.3e7	9.2e7		3.40515398979187	High	0.002902	0.04945
High	[K].DNQTVQSVLGTPTR.[D]			0.00058659	0	1	1	6	Q7Y0E8	Q7Y0E8 [165-178]	0	1515.77616021	High	High	High	4.0e8	2.9e8	4.1e8	4.35743093490601	High	0	1.22E-06
High	[K].KYGQDATNVGDEGGFAPNIQENK.[E]			3.6075E-06	0	1	1	10	Q42971	Q42971 [205-227]	1	2452.13752077	High	High	High	7.0e8	6.0e8	5.7e8	6.28253698348999	High	0	1.758E-10
High	[R].AVGDLAAAAGVSR.[E]			0.000895265	0	1	3	6	A2XYW4	A2XYW4 [21-33]	0	1157.62731135	High	High	High		2.3e8		4.43677282333374	High	0	8.973E-07
High	[R].ELCSETGAAQDDVLAR.[V]	1xCarbamidomethyl [C3]		7.90236E-05	0	1	1	2	Q6AVA8	Q6AVA8 [713-728]	0	1734.79630349	Not Found	Not Found	High				5.13598537445068	High	0	1.212E-08
High	[K].WLTPNEDGVSMAALALMNQDK.[V]			3.37315E-05	0	1	1	8	Q6ZD89	Q6ZD89 [118-138]	0	2304.09987857	High	High	High	2.7e7	7.7e6	7.1e7	5.34743404388428	High	0	2.484E-06
High	[K].WLTPNEDGVSMAALALMNQDK.[V]	1xDeamidated [N/Q]		0.000842796	0	1	1	4	Q6ZD89	Q6ZD89 [118-138]	0	2305.08389457	Not Found	High	Not Found		1.2e7		6.59705638885498	High	0	8.046E-07
High	[K].YGVGDAHFEVVK.[F]			0.00213116	0	1	1	11	O04986	O04986 [112-123]	0	1320.6582771	High	High	High	6.9e8	4.1e8	4.3e8	4.14810466766357	High	0	4.188E-06
High	[K].DDVSKPCHLTSFVGYK.[A]	1xCarbamidomethyl [C7]		0.00142761	0	1	1	8	P35684	P35684 [35-50]	0	1852.88980999	High	High	High	1.6e8	1.5e8	1.1e8	4.0656418800354	High	0	2.059E-06
High	[R].VADHAGVALAGLTADGR.[V]			1.3949E-06	0	1	1	12	P52428	P52428 [66-82]	0	1593.83434379	High	High	High	2.4e8	1.9e8	1.3e8	5.45628356933594	High	0	3.498E-10
High	[R].EVDAVISSGVTPAER.[L]			7.94588E-05	0	1	4	6	A2YL07	A2YL07 [460-474]	0	1529.78057687	High	High	High	5.6e7	2.3e7	4.1e7	4.83245038986206	High	0	1.231E-08
High	[K].DVPFTTSAGVCK.[V]	1xCarbamidomethyl [C11]		0.00634437	0	1	1	6	Q9ZTS1	Q9ZTS1 [780-791]	0	1281.61436368	High	High	High	5.4e7	3.9e7	3.5e7	3.49930381774902	High	0	4.249E-05
High	[K].NAIIWGNHSSTQYPDVNHATVK.[T]			1.47181E-05	0	1	1	9	Q7XDC8	Q7XDC8 [181-202]	0	2452.20039589	High	High	High	9.1e8	9.0e8	7.5e8	5.63418340682983	High	0	6.181E-10
High	[K].VGSSESALLAK.[L]			0.0241255	0	1	1	3	P41095	P41095 [170-180]	0	1061.58371523	High	High	High			5.2e8	3.02812743186951	High	0	0.0003148
High	[K].ALEQLDAAVAK.[G]			0.00581225	0	1	1	6	Q43008	Q43008 [70-80]	0	1128.62591438	High	High	High	2.3e9	1.9e9		4.00918579101563	High	0	3.87E-05
High	[K].ETVASAPVVVYSK.[S]			0.00553273	0	1	1	6	P55142	P55142 [8-20]	0	1349.73110763	High	High	High	9.3e7	7.0e7	7.7e7	3.30135202407837	High	0	9.745E-05
High	[K].SVYYGAAEEFKDK.[E]			0.00451764	0	1	1	10	Q53LQ0	Q53LQ0 [296-308]	1	1506.7111004	High	High	High	1.3e8		1.2e8	3.64197492599487	High	0	0.000115
High	[R].HITIFSPEGR.[L]			0.0134146	0	1	1	6	Q9LSU3	Q9LSU3 [12-21]	0	1156.61093306	High	High	High	2.0e8		1.5e8	3.16279602050781	High	8.476E-05	0.0009622
High	[K].CGLTYVYNQK.[A]	1xCarbamidomethyl [C1]		0.0174218	0	1	1	6	P51431	P51431 [145-154]	0	1245.59323436	High	High	High			6.8e7	3.54812097549438	High	0	0.0004035
High	[K].HIVQDLKPEIPVSK.[N]			7.11928E-05	0	1	1	12	P49027	P49027 [282-295]	0	1602.92136792	High	High	High	1.3e9		1.0e9	4.40317726135254	High	0	1.013E-08
High	[K].NGGIDTEDDYPYK.[A]			0.00587625	0	1	1	2	P25777	P25777 [220-232]	0	1486.63324396	Not Found	Not Found	High			1.0e8	3.08166217803955	High	0	2.538E-05
High	[K].NGGIDTEDDYPYK.[A]	1xDeamidated [N1]		0.00139661	0	1	1	3	P25777	P25777 [220-232]	0	1487.61725996	High	High	Not Found	9.1e7	6.4e7		3.98151564598084	High	0	1.986E-06
High	[R].AYFSATSAHTCTGDGNAMVAR.[A]	1xCarbamidomethyl [C11]		1.89724E-06	0	1	1	12	Q6ZDY8	Q6ZDY8 [247-267]	0	2187.95461168	High	High	High	1.7e8		1.4e8	4.76233148574829	High	0	3.936E-11
High	[R].ALNLEPGATVK.[L]			0.0133416	0	1	1	6	Q9LGQ6	Q9LGQ6 [259-269]	0	1112.63099978	High	High	High	3.1e8		2.5e8	2.85543298721313	High	0.001274	0.02009
High	[R].YDVGNAVPSDFHQTVHGK.[D]			6.7019E-05	0	1	1	16	P27933	P27933 [401-418]	0	1970.93551424	High	High	High	1.0e9		6.6e8	4.51262140274048	High	0	6.1E-07
High	[K].GDAVLGEGASESLHVK.[D]			2.52124E-05	0	1	1	126	P17784	P17784 [339-354]	0	1568.7914759	High	High	High	3.6e8	1.6e7	2.1e8	5.08927917480469	High	0	1.605E-09
High	[K].LLGISCDDVQSHK.[D]	1xCarbamidomethyl [C6]		0.00113989	0	1	2	10	P0C5C8	P0C5C8 [67-79]	0	1471.7209539	High	High	High	1.1e8		7.6e7	4.39511346817017	High	0	1.375E-06
High	[R].KPEADMVALVR.[H]			0.00262522	0	1	2	6	Q7XQ45	Q7XQ45 [44-54]	0	1228.67181872	High	High	High	1.8e8		1.7e8	3.20647931098938	High	0	2.031E-05
High	[R].FEGYNDYTPEQLIK.[D]			0.000365788	0	1	1	4	P52428	P52428 [176-189]	0	1716.81154262	Not Found	High	High		6.1e7	9.3e6	4.47270679473877	High	0	1.846E-07
High	[K].DIVESVPETER.[V]			0.0234812	0	1	1	3	Q0JKD0	Q0JKD0 [537-547]	0	1273.62703647	Not Found	High	High			5.1e7	3.06399416923523	High	0.0001056	0.001296
High	[K].SPEVVLEWPK.[K]			0.00627529	0	1	1	12	Q948T6	Q948T6 [10-19]	0	1183.63575081	High	High	High				3.86967492103577	High	2.991E-05	0.0005465
High	[R].SDYDFGHTLHANHLPR.[G]			0.00011996	0	1	1	11	Q53LQ0	Q53LQ0 [198-213]	0	1879.88341917	High	High	High	1.0e8		1.9e8	4.25206661224365	High	0	1.27E-07
High	[R].YAGDSDLQLER.[I]			0.00574894	0	1	1	2	P37832	P37832 [36-46]	0	1266.59607072	Not Found	Not Found	High			3.7e7	3.77646112442017	High	0	2.446E-05
High	[KR].TLKGTFFGNYKPR.[T]			0.00802744	0	2	2	5	Q0ITW7; Q2R8Z5	Q0ITW7 [316-328]; Q2R8Z5 [316-328]	1	1528.8270737	High	High	High	3.8e7		2.7e7	3.39983367919922	High	0	4.423E-05
High	[K].TEGVNIYGGPIAHK.[A]			0.00058982	0	1	1	10	O04226	O04226 [570-583]	0	1455.75905369	High	High	High	1.1e8		8.6e7	3.89510345458984	High	0	3.342E-06
High	[K].DKTGSVLQQASEQVK.[S]			9.06543E-05	0	1	2	12	A2Y720	A2Y720 [141-155]	1	1617.84423971	High	High	High	1.9e8		1.5e8	5.09632396697998	High	0	4.334E-07
High	[K].HSNVDSSYLPIK.[S]			0.00058982	0	1	1	6	Q852M2	Q852M2 [571-582]	0	1359.69030545	High	High	High	1.4e8		6.3e7	4.14417409896851	High	0	4.29E-07
High	[K].LLESHLVPSSTAPESK.[V]			4.1158E-06	0	1	1	12	Q7XTE8	Q7XTE8 [110-125]	0	1694.89594092	High	High	High	5.8e8		6.0e8	5.23339414596558	High	0	6.427E-11
High	[R].SENDAVILACGATKPR.[D]	1xCarbamidomethyl [C10]		0.000141447	0	1	1	2	Q0JKD0	Q0JKD0 [1893-1908]	0	1701.85884424	Not Found	Not Found	High			3.7e7	3.56968116760254	High	0	3.417E-08
High	[K].KLSVETTANQDPLVTK.[G]			1.90529E-05	0	1	1	12	Q43008	Q43008 [166-181]	1	1743.94870473	High	High	High	7.3e8		8.9e8	4.07526683807373	High	0	9.74E-10
High	[K].TGSVLQQASEQVK.[S]			0.000599617	0	1	2	6	A2Y720	A2Y720 [143-155]	0	1374.7223338	High	High	High	6.0e8		6.0e8	3.98348546028137	High	0	8.501E-06
High	[R].EVNSVNDNPVIDVHR.[G]			7.04151E-05	0	1	1	11	P14717	P14717 [364-378]	0	1706.84563668	High	High	High	7.4e8		7.2e8	4.74853277206421	High	0	9.923E-09
High	[R].EVNSVNDNPVIDVHR.[G]	1xDeamidated [N]		0.00312892	0	1	1	9	P14717	P14717 [364-378]	0	1707.82965268	Not Found	High	Not Found		4.1e7		3.83134341239929	High	8.476E-05	0.0008545
High	[K].EKAESAPAEPLKDEL.[-]			0.0212989	0	1	1	6	Q53LQ0	Q53LQ0 [498-512]	2	1626.82210728	High	High	High	1.1e8		6.5e7	3.8508288860321	High	0.0001056	0.001224
High	[K].AVANSTSATFLR.[V]			0.0175168	0	1	1	4	P46466	P46466 [246-257]	0	1237.65352607	High	Not Found	High			1.0e8	3.0970413684845	High	0	0.0001777
High	[R].TGGAPGGGADGEGGVDDEHDEL.[-]			2.41589E-06	0	1	1	6	Q6Z7B0	Q6Z7B0 [644-665]	0	2011.81116097	High	High	High	1.1e8		1.1e8	5.83730602264404	High	0	1.121E-09
High	[K].IGIMPGYIHKPGR.[V]			0.0211837	0	1	1	5	Q6ZL94	Q6ZL94 [170-182]	0	1438.79875054	High	High	High	1.1e8		8.4e7	3.41246724128723	High	0	0.0003219
High	[K].VNLGVGAYR.[T]			0.011204	0	1	1	6	P37833	P37833 [34-42]	0	948.5261409	High	High	High	5.4e8		5.3e8	3.39191293716431	High	0	0.0001011
High	[R].QMIMAETIEHR.[Q]			0.0102105	0	1	1	12	Q75KR1	Q75KR1 [592-602]	0	1358.65551668	High	High	High	1.3e8		1.1e8	3.64829921722412	High	0	6.776E-05
High	[K].LLDSHLVPSSTAAESK.[V]			0.000546175	0	1	1	6	Q6ZKC0	Q6ZKC0 [104-119]	0	1654.8646408	Not Found	High	High			3.0e8	4.46715974807739	High	0	3.915E-06
High	[R].NTGDATTFTNADLGAK.[K]			7.00294E-05	0	1	1	6	Q0JNR2	Q0JNR2 [135-150]	0	1596.75000498	High	High	High	2.5e8	2.1e8	1.9e8	5.1000075340271	High	0	4.301E-08
High	[R].ATNTILATGGYGR.[A]			0.0013588	0	1	1	5	Q6ZDY8	Q6ZDY8 [234-246]	0	1294.67498976	High	High	High			3.8e8	4.11321878433228	High	0	6.097E-06
High	[K].VSAYVTHAVFPK.[Q]			0.0163209	0	1	1	6	Q6ZFT5	Q6ZFT5 [259-270]	0	1318.71539808	High	High	High			9.9e7	3.02766442298889	High	0	0.0001567
High	[K].IGIVGLPNVGK.[S]			0.0150411	0	1	2	6	B8BBN7	B8BBN7 [27-37]	0	1066.66190604	High	High	High	2.4e8	1.9e8	2.5e8	2.8183958530426	High	0	0.0001354
High	[RK].AGIVPVSYR.[R]			0.0261645	0	1	3	6	Q852A1	Q852A1 [153-161]	0	961.54654199	High	High	High	1.3e8		1.0e8	2.43469142913818	High	0	0.000366
High	[R].VVIPPGVSDEEAK.[A]			0.01641	0	1	2	14	P0C5D0	P0C5D0 [183-195]	0	1339.71037217	High	High	High	5.8e8		5.0e8	2.62149667739868	High	0	0.000286
High	[R].LIGPNCPGIIKPGECK.[I]	2xCarbamidomethyl [C6; C15]		0.000502989	0	1	1	8	Q6ZL94	Q6ZL94 [154-169]	0	1752.91352272	High	High	High	7.0e8	5.8e8	5.3e8	3.75339603424072	High	0	1.145E-05
High	[K].FGCTEFVNPK.[D]	1xCarbamidomethyl [C3]		0.0171399	0	1	1	7	Q2R8Z5	Q2R8Z5 [238-247]	0	1198.55612061	High	High	High	2.6e9	2.3e9	2.3e9	3.642982006073	High	0.0001056	0.001372
High	[K].LPADTPYSQFAYK.[F]			0.000546175	0	1	1	4	Q10LP5	Q10LP5 [218-230]	0	1500.73692126	Not Found	High	High		2.1e8	1.3e8	4.02439022064209	High	0	1.147E-06
High	[R].KPEEITKEEYAAFYK.[S]			9.8439E-05	0	2	3	4	Q0J4P2; Q07078	Q0J4P2 [273-287]; Q07078 [273-287]	1	1845.92690667	Not Found	High	High			7.1e7	4.94145536422729	High	0	1.793E-08
High	[R].LGSMETGTGLVR.[A]			0.00961478	0	1	1	2	Q6ESI7	Q6ESI7 [390-401]	0	1220.6303478	Not Found	Not Found	High			2.8e7	2.81987595558167	High	0	7.787E-05
High	[R].VATVQCLSGTGSLR.[V]	1xCarbamidomethyl [C6]		0.000373912	0	1	1	6	P37833	P37833 [101-114]	0	1448.75258839	High	High	High	3.9e5	1.1e9	1.1e9	4.68216943740845	High	0	7.156E-07
High	[K].IGGIGTVPVGR.[V]			0.00703966	0	1	1	5	O64937	O64937 [244-254]	0	1025.61020483	High	High	High	6.0e9	5.4e9	5.1e9	2.91972041130066	High	0	3.492E-05
High	[K].YGVGDAHFEVTR.[F]			0.00302764	0	1	1	21	O04985	O04985 [115-126]	0	1350.64368964	High	High	High	6.9e8	7.0e7	1.1e9	3.67500782012939	High	0	7.816E-06
High	[R].FASINVENVEENRR.[S]			0.00700124	0	2	2	21	P17784; Q5N725	P17784 [40-53]; Q5N725 [40-53]	1	1676.83507202	High	High	High	8.1e9	6.2e9	3.3e9	3.44582581520081	High	0	3.477E-05
High	[R].FASINVENVEENRR.[S]	1xDeamidated [N]		0.00703966	0	2	2	8	P17784; Q5N725	P17784 [40-53]; Q5N725 [40-53]	1	1677.81908802	High	High	High	1.5e8	9.2e7	2.0e8	3.62153148651123	High	0.0007974	0.01311
High	[K].GILAADESTGTIGK.[R]			0.000552206	0	2	3	107	P17784; Q5N725	P17784 [25-38]; Q5N725 [25-38]	0	1332.70053574	High	High	High	1.8e10	1.1e10	1.4e10	4.94943904876709	High	0	2.524E-05
High	[R].AVSASAPAAATIAVGDK.[L]			4.41485E-05	0	1	1	2	Q69TY4	Q69TY4 [60-76]	0	1499.80639773	Not Found	Not Found	High			5.7e7	3.77770137786865	High	0	4.326E-09
High	[K].LLDSHLVPSSTAPESK.[V]			5.53685E-06	0	1	1	12	Q6EUP4	Q6EUP4 [110-125]	0	1680.88029086	High	High	High	2.9e8		3.0e8	4.57190561294556	High	0	4.277E-08
High	[K].SDLLLASNPVHK.[S]			0.00515248	0	1	1	12	Q06398	Q06398 [43-54]	0	1293.71612631	High	High	High	2.5e8		2.1e8	3.54245066642761	High	0	4.185E-05
High	[K].GLDVIQQAQSGTGK.[T]			0.000718736	0	2	5	6	Q6Z2Z4; P35683	Q6Z2Z4 [78-91]; P35683 [78-91]	0	1401.73323283	High	High	High	1.0e9		9.8e8	4.88965034484863	High	0	6.109E-07
High	[K].AQIWDTAGQER.[Y]			0.00501327	0	1	3	2	P40393	P40393 [65-75]	0	1274.61238952	Not Found	Not Found	High			1.1e8	3.5436487197876	High	0	1.914E-05
High	[K].LAEIPFKPAR.[V]			0.0165895	0	1	1	10	Q6YZX6	Q6YZX6 [77-86]	0	1141.67280507	High	High	High			2.4e8	2.79123711585999	High	0	0.0001611
High	[R].QPGPLPGLNTK.[I]			0.0206168	0	1	1	4	Q948T6	Q948T6 [256-266]	0	1121.63133415	High	High	High			1.5e7	2.94887971878052	High	0	0.0002384
High	[R].APGVQTPVIVR.[F]			0.00910331	0	1	2	6	A2YH64	A2YH64 [92-102]	0	1136.6786187	High	High	High	4.2e8		3.7e8	2.61298203468323	High	0	5.52E-05
High	[K].VAYALSQGLK.[V]			0.0160566	0	1	1	4	P48494	P48494 [114-123]	0	1049.59897143	High	High	High	3.7e9		3.2e9	3.00269770622253	High	0	0.0001525
High	[K].IDDALTTIK.[S]			0.0257436	0	1	1	6	Q75HE6	Q75HE6 [92-100]	0	989.55135251	High	High	High	1.6e8		1.4e8	2.54143404960632	High	0.0001056	0.001542
High	[K].EVDEQMINVQNK.[N]			0.0009615	0	3	8	10	P45960; Q40665; P37832	P45960 [325-336]; Q40665 [325-336]; P37832 [325-336]	0	1446.6893191	High	High	High	1.4e8		1.2e8	4.48460292816162	High	0	3.538E-06
High	[R].LNADDWENDENLKK.[I]			0.0231027	0	1	1	4	A2XCT8	A2XCT8 [52-65]	1	1703.78711873	Not Found	High	High			4.7e7	3.84941554069519	High	0	0.0002926
High	[R].VVIPPGVSDDEAK.[E]			0.0039826	0	1	2	3	P0C5C8	P0C5C8 [183-195]	0	1325.69472211	Not Found	Not Found	High				2.65147376060486	High	0	1.266E-05
High	[K].EITALAPSSMK.[I]			0.00951025	0	3	3	6	A2XNS1; Q10DV7; A3C6D7	A2XNS1 [318-328]; Q10DV7 [318-328]; A3C6D7 [318-328]	0	1147.60273611	High	High	High	5.8e8	5.0e8	4.6e8	2.91956615447998	High	0	0.0001087
High	[K].VFFTNSGSEANDSQVK.[LI]			2.75283E-05	0	1	4	5	Q01K11	Q01K11 [165-180]	0	1729.80276879	High	High	High	2.3e8		2.0e8	5.60529184341431	High	0	1.87E-09
High	[R].LGAATTTANPFYTPHEVHR.[Q]			0.000130261	0	1	1	2	Q6ETN3	Q6ETN3 [100-118]	0	2083.0355626	Not Found	Not Found	High			1.9e7	3.88674545288086	High	0	2.958E-08
High	[K].AAYLSVMHNVSSTNR.[S]			0.00259657	0	1	2	2	Q6K4E7	Q6K4E7 [701-715]	0	1649.80641449	Not Found	Not Found	High			7.9e6	3.21875929832459	High	0	5.926E-06
High	[K].NVECLADIVINHR.[C]	1xCarbamidomethyl [C4]		0.000424253	0	1	1	19	P27934	P27934 [106-118]	0	1552.79003651	High	High	High	8.2e8	2.4e8	1.3e8	4.00646209716797	High	0	2.554E-07
High	[K].VICDHLSLGVK.[T]	1xCarbamidomethyl [C3]		0.00454246	0	1	1	10	Q8H8T0	Q8H8T0 [255-265]	0	1240.67181903	High	High	High	1.8e8		1.9e8	3.8500611782074	High	0	2.894E-05
High	[K].LQEEWAVPVK.[S]			0.0139364	0	1	1	6	Q75HE6	Q75HE6 [380-389]	0	1198.64664984	High	High	High	5.3e7	8.4e7		3.17695713043213	High	0.0001056	0.00147
High	[K].EGVIQHSTINNLAIGR.[S]			0.000203244	0	1	1	2	Q6ER94	Q6ER94 [198-213]	0	1721.92930675	Not Found	Not Found	High			2.6e7	3.13099575042725	High	0	6.513E-08
High	[K].EAAESTMVAYK.[A]			0.0183951	0	1	1	4	Q6ZKC0	Q6ZKC0 [144-154]	0	1199.56126519	Not Found	High	High			1.0e8	3.52935314178467	High	0	0.0001945
High	[R].FGGAIDDAAR.[Y]			0.0033053	0	1	1	6	Q93VT8	Q93VT8 [448-457]	0	992.47958458	High	High	High			8.9e7	3.43974733352661	High	0	2.247E-05
High	[R].AMDGLPVTIR.[L]			0.0084787	0	2	2	7	Q75KR1; Q6AVA8	Q75KR1 [623-632]; Q6AVA8 [683-692]	0	1072.58194116	High	High	High	1.4e9	1.6e9	1.3e9	2.9966824054718	High	0	4.871E-05
High	[K].VHACVGGTSVR.[E]	1xCarbamidomethyl [C4]		0.00304429	0	2	4	4	Q6Z2Z4; P35683	Q6Z2Z4 [140-150]; P35683 [140-150]	0	1142.57350201	High	Not Found	High				2.92547512054443	High	0	7.898E-06
High	[R].AGWGVMTSHR.[S]			0.0155406	0	1	1	7	Q42971	Q42971 [374-383]	0	1101.52582329	High	High	High			3.4e8	3.5135612487793	High	0	0.0001435
High	[R].VSAANSRPPNPQ.[-]			0.000558305	0	3	6	12	Q0DHF6; A2XFI3; A2Y5L9	Q0DHF6 [594-605]; A2XFI3 [595-606]; A2Y5L9 [594-605]	0	1237.62837395	High	High	High				4.22896957397461	High	0	1.501E-06
High	[R].VSAANSRPPNPQ.[-]	1xDeamidated [N/Q]		0.00126521	0	3	6	21	Q0DHF6; A2XFI3; A2Y5L9	Q0DHF6 [594-605]; A2XFI3 [595-606]; A2Y5L9 [594-605]	0	1238.61238995	High	High	High		5.8e8	6.3e8	4.43108463287354	High	0	0.0003304
High	[R].GKDSVCVVTQK.[K]	1xCarbamidomethyl [C6]		0.0168625	0	1	1	6	Q9LSU3	Q9LSU3 [44-54]	1	1220.63034811	High	High	High				3.68184471130371	High	0	0.0003297
High	[R].MGHAGAIVSGGK.[G]			0.000746899	0	1	1	12	Q6ZL94	Q6ZL94 [281-292]	0	1084.55678904	High	High	High				4.21496915817261	High	0	6.549E-07
High	[K].VDKGTVEVAGTNK.[E]			0.00292962	0	1	1	15	Q5N725	Q5N725 [104-116]	1	1317.70087011	High	High	High	1.5e5	1.2e9	8.0e8	4.42015838623047	High	0	3.562E-05
High	[K].DAEGQDAEATTEEAKK.[S]			0.000223135	0	1	1	10	P49199	P49199 [134-149]	1	1692.7558781	High	High	High		6.9e7	6.5e7	4.52038812637329	High	0	2.557E-07
High	[R].CKPNNAVHASEALR.[R]	1xCarbamidomethyl [C1]		0.000106892	0	1	1	5	A2Y0T4	A2Y0T4 [140-153]	0	1566.78053445	High	High	High		1.6e8	1.2e8	3.71533036231995	High	0	2.081E-08
High	[K].LGIHEDSTNR.[NT]			0.0155406	0	2	3	7	Q0J4P2; Q07078	Q0J4P2 [420-429]; Q07078 [420-429]	0	1141.55962571	High	High	High		4.1e8	4.1e8	3.05996775627136	High	0	0.000143
High	[R].ETALLYDELLSSASNK.[Q]			0.000113549	0	1	1	6	Q0J5V5	Q0J5V5 [281-296]	0	1753.88543575	High	High	High		1.8e8	3.9e7	4.64887380599976	High	0	2.314E-08
High	[R].TQETLEEGCK.[L]	1xCarbamidomethyl [C9]		0.0226075	0	1	1	6	Q6ZDY8	Q6ZDY8 [514-523]	0	1194.53069361	High	High	High		2.2e8	3.4e8	3.54428339004517	High	0	0.0003066
High	[K].SEVQFGHAGAK.[S]			0.00565527	0	1	1	11	Q93VT8	Q93VT8 [267-277]	0	1130.55889748	High	High	High		6.0e7	7.4e7	3.41845154762268	High	0	4.02E-05
High	[K].KEEEKPAEAAAPAAEPEKQ.[-]			1.72594E-05	0	1	1	8	Q0JPA6	Q0JPA6 [186-204]	2	2022.9978396	High	High	High		1.6e8	1.3e8	5.38332653045654	High	0	4.484E-09
High	[R].CEQDRPPYER.[A]	1xCarbamidomethyl [C1]		0.019634	0	1	1	5	Q75GX9	Q75GX9 [42-51]	0	1349.59027416	High	High	High		3.5e8	2.3e8	2.68825769424438	High	0.002444	0.04084
High	[R].DGAAEAVGQR.[V]			0.00477208	0	1	1	6	Q75KR1	Q75KR1 [8-17]	0	973.46974815	High	High	High				4.00390481948853	High	0	1.744E-05
High	[R].AASFNIIPSSTGAAK.[A]			0.000570703	0	3	3	22	Q7FAH2; Q6K5G8; A2YQT7	Q7FAH2 [203-217]; Q6K5G8 [203-217]; A2YQT7 [203-217]	0	1434.75871932	High	High	High	3.0e10	2.1e10	1.8e10	4.03353404998779	High	0	1.02E-06
High	[K].LNVDQTGFYR.[V]			0.00559367	0	1	1	6	Q0J5V5	Q0J5V5 [533-542]	0	1212.60076226	High	High	High	1.6e8	1.2e8	1.1e8	3.52582907676697	High	0	2.328E-05
High	[K].LNVNQTGFYR.[V]	1xDeamidated [N/Q]		0.00559367	0	1	1	10	Q6Z6L4	Q6Z6L4 [538-547]	0	1212.60076269	High	High	High	1.6e8	1.2e8	1.1e8	3.52582907676697	High	0	2.328E-05
High	[K].EAAENTLVAYK.[S]			0.00677508	0	1	1	6	Q06967	Q06967 [149-159]	0	1208.61574358	High	High	High			4.3e8	3.25431346893311	High	0	3.269E-05
High	[K].VDATEDTDLAQK.[Y]			0.00727462	0	1	1	2	Q67IX6	Q67IX6 [131-142]	0	1305.61686567	High	Not Found	Not Found				3.14653968811035	High	0	8.779E-05
High	[K].QEDFNLSGLVECQK.[K]	1xCarbamidomethyl [C12]		0.000116071	0	1	1	6	Q6Z6L4	Q6Z6L4 [517-530]	0	1666.77411157	High	High	High	3.8e7			4.82273817062378	High	0	2.393E-08
High	[K].SGGELESAQAK.[N]			0.00347251	0	1	1	6	Q93VT8	Q93VT8 [278-288]	0	1076.52184322	High	High	High				3.89409828186035	High	0	1.076E-05
High	[R].AASFNIIPSSTGAAK.[A]	1xDeamidated [N5]		0.00112744	0	3	3	6	Q7FAH2; Q6K5G8; A2YQT7	Q7FAH2 [203-217]; Q6K5G8 [203-217]; A2YQT7 [203-217]	0	1435.74273532	High	High	High	1.8e8	1.2e8	1.3e8	4.17206144332886	High	0	1.759E-06
High	[R].NVIHGSDSVDNGK.[K]			0.000266007	0	1	2	12	A6N0M9	A6N0M9 [112-124]	0	1341.63933247	High	High	High				3.9936830997467	High	0	0.0001107
High	[R].DHTVSATHGDMDQNTR.[D]			3.05562E-05	0	2	5	9	Q6Z2Z4; P35683	Q6Z2Z4 [304-319]; P35683 [304-319]	0	1784.761649	High	High	High				4.48056173324585	High	0	2.251E-09
High	[R].DHTVSATHGDMDQNTR.[D]	1xOxidation [M11]		0.0117042	0	2	5	2	Q6Z2Z4; P35683	Q6Z2Z4 [304-319]; P35683 [304-319]	0	1800.756564	Not Found	High	Not Found				2.60003638267517	High	0	0.0003792
High	[K].VGGIHDAPAGR.[E]			0.00532463	0	1	1	11	P20907	P20907 [56-66]	0	1049.54866719	High	High	High				2.91518235206604	High	0	2.552E-05
High	[R].FTGHPGPVCKPR.[A]	1xCarbamidomethyl [C9]		0.0117042	0	1	2	8	A2WK50	A2WK50 [240-251]	0	1352.68920043	High	High	High				2.96689343452454	High	0	0.0001165
High	[K].CCVSGCSSVR.[V]	3xCarbamidomethyl [C1; C2; C6]		0.0109022	0	1	1	6	Q6AVA8	Q6AVA8 [540-549]	0	1171.46527408	High	High	High				2.84273457527161	High	0	0.0001033
High	[K].DAPAGEKPEPVR.[T]			0.00526662	0	1	1	6	P31674	P31674 [75-86]	0	1265.64844067	High	High	High				2.80831813812256	High	0	3.908E-05
High	[R].NVIHGSDSVDNGK.[K]	1xDeamidated [N11]		0.00230133	0	1	2	5	A6N0M9	A6N0M9 [112-124]	0	1342.62334847	High	High	Not Found				3.76138210296631	High	0	4.79E-06
High	[R].VQTSADEVTR.[I]			0.0152888	0	1	1	6	Q35322	Q35322 [88-97]	0	1105.54839231	High	High	High		1.3e7	1.7e7	2.60466241836548	High	0	0.0001394
High	[R].AEQSPDDSSQPSASSEAR.[S]			0.000234441	0	1	1	6	Q2QMG2	Q2QMG2 [642-659]	0	1848.78421802	High	High	High		1.8e7		3.84342932701111	High	0	8.382E-08
High	[R].GGMTSHAAVVAR.[G]			0.00226376	0	2	2	10	Q75KR1; Q6AVA8	Q75KR1 [464-475]; Q6AVA8 [524-535]	0	1156.58915176	High	High	High		2.2e8	5.8e7	3.59841132164001	High	0	1.434E-05
High	[K].GTVEVAGTNKETTTQGHDDLGKR.[C]			0.00366822	0	1	1	4	Q5N725	Q5N725 [107-129]	2	2414.19061895	Not Found	High	High		1.1e8	8.9e7	3.80250000953674	High	0	1.102E-05
High	[K].GTVEVAGTNKETTTQGHDDLGKR.[C]	1xDeamidated [Q/N]		0.00180765	0	1	1	7	Q5N725	Q5N725 [107-129]	2	2415.17463495	High	High	Not Found		1.4e8		3.73687219619751	High	0	1.069E-05
High	[K].VACLADNDAR.[L]	1xCarbamidomethyl [C3]		0.0118327	0	1	2	6	A2YGP6	A2YGP6 [239-248]	0	1104.51023303	High	High	High				3.16417121887207	High	0	8.78E-05
High	[R].LNALQQQSGR.[L]			0.0067381	0	1	1	4	Q6Z965	Q6Z965 [267-276]	0	1114.5963456	Not Found	High	High		4.1e7	3.0e7	3.77079296112061	High	0	3.236E-05
High	[K].KGVIIVNNAR.[G]			0.027917	0	1	1	6	Q9SXP2	Q9SXP2 [273-282]	1	1083.66330301	High	High	High		6.2e7	8.6e7	2.8638288974762	High	2.991E-05	0.0005203
High	[R].GGSVCLAPTNPR.[D]	1xCarbamidomethyl [C5]		0.00747638	0	1	1	6	Q10M12	Q10M12 [216-227]	0	1228.61028139	High	High	High			1.5e8	3.48104357719421	High	0	3.902E-05
High	[R].KSPCGEGTNTWDR.[F]	1xCarbamidomethyl [C4]		0.000966793	0	1	1	11	P35686	P35686 [76-88]	1	1507.65941626	High	High	High		1.9e8	1.7e8	4.07018280029297	High	0.0001503	0.003681
High	[R].HPAESTNATNESVLK.[V]			1.75462E-05	0	1	1	6	Q2QXR8	Q2QXR8 [476-490]	0	1597.78163947	High	High	High		1.2e8	2.4e8	4.77949094772339	High	0	8.448E-10
High	[R].VSSEQEAAPAVR.[A]			0.000616308	0	1	1	4	Q5Z8V9	Q5Z8V9 [46-57]	0	1243.62770521	High	Not Found	High			2.4e7	3.65933179855347	High	0	4.655E-07
High	[R].HPAESTSATNESVLK.[V]			2.34749E-05	0	1	1	9	B8BJ39	B8BJ39 [476-490]	0	1570.77074044	High	High	High		1.6e8	3.2e8	4.40122652053833	High	0	2.284E-09
High	[K].GTIEVAGTEK.[E]			0.0264489	0	1	1	10	P17784	P17784 [107-116]	0	1004.52586602	High	High	High		1.0e9	9.8e8	3.08876061439514	High	0	0.0003703
High	[K].TAAYGHFGR.[DE]			0.0163209	0	2	3	6	P93438; Q9LGU6	P93438 [366-374]; Q9LGU6 [368-376]	0	979.47443969	High	High	High		2.8e7	2.1e7	2.2610194683075	High	0.009204	0.1387
High	[R].VGQVAAVAQAK.[D]			0.00119762	0	1	1	4	P14717	P14717 [51-61]	0	1041.60511943	High	High	High		3.9e8	3.3e8	3.90315270423889	High	0	2.959E-06
High	[R].QGIHPASELR.[I]			0.0136358	0	1	1	16	P17654	P17654 [375-384]	0	1107.59053197	High	High	High		4.2e8	1.2e9	3.2406005859375	High	0	0.0001136
High	[R].HPAESTNATNESVLK.[V]	1xDeamidated [N]		0.00641421	0	1	1	4	Q2QXR8	Q2QXR8 [476-490]	0	1598.76565547	High	Not Found	Not Found				3.37794375419617	High	0	2.95E-05
High	[K].SGQESHAACTEFDR.[T]	1xCarbamidomethyl [C9]		0.000143009	0	1	1	11	P35684	P35684 [291-304]	0	1594.65505909	High	High	High		3.2e8	3.5e8	4.86813306808472	High	0	3.206E-07
High	[K].NNNVSVDVK.[A]			0.0224853	0	1	1	5	Q6L5I5	Q6L5I5 [67-75]	0	988.5057993	High	High	High		8.1e6	7.2e7	3.3475387096405	High	0.0001056	0.00211
High	[R].RGGPNYQTGLAK.[M]			0.0202839	0	1	3	6	Q2QNG7	Q2QNG7 [376-387]	1	1261.66475947	High	High	High		6.8e6	3.8e7	3.949294090271	High	0	0.0002307
High	[R].EAEEFAEEDKK.[V]			0.00368839	0	1	1	6	Q6Z7B0	Q6Z7B0 [550-560]	1	1324.59031658	High	High	High		1.3e8	1.6e8	4.27224826812744	High	0	1.108E-05
High	[R].GGAGPSAACCSGVR.[S]	2xCarbamidomethyl [C9; C10]		0.00271307	0	1	1	6	Q0IQK9	Q0IQK9 [44-57]	0	1306.56267954	High	High	High		2.0e8	2.1e8	4.18102169036865	High	0	5.385E-05
High	[R].KDAAENTMVAYK.[A]			0.000759304	0	2	2	4	Q7XTE8; Q6EUP4	Q7XTE8 [149-160]; Q6EUP4 [149-160]	1	1340.65147712	High	Not Found	High	6.1e7		1.4e7	5.00311517715454	High	0	6.709E-07
High	[K].IQDKEGIPPDQQR.[L]			0.000838181	0	2	6	24	P51431; Q9ARZ9	P51431 [30-42]; Q9ARZ9 [30-42]	1	1523.78124561	High	High	High	1.2e7	9.1e7	2.0e8	3.99248695373535	High	0	1.419E-06
High	[K].ENVTSEALEAAR.[I]			0.00311181	0	1	1	6	A2Y0T4	A2Y0T4 [58-69]	0	1289.63318447	High	High	High	9.4e8	8.0e8	8.1e8	4.23647785186768	High	0	2.296E-05
High	[K].EHISAYGEGNER.[R]			0.00727462	0	1	1	6	P14656	P14656 [279-290]	0	1361.60803235	High	High	High		3.5e7		3.57295703887939	High	0	0.0001079
High	[K].AEEAESLAAK.[M]			0.00600637	0	1	1	6	Q6K9N6	Q6K9N6 [101-110]	0	1018.50513056	High	High	High		4.1e8	3.5e8	3.51561760902405	High	0	2.623E-05
High	[R].AQGDADSALDR.[L]			0.00487781	0	1	1	6	P35687	P35687 [60-70]	0	1118.50725576	High	High	High		6.8e8	6.7e8	3.74974727630615	High	0	3.425E-05
High	[K].CNMAGKPAVVTR.[V]	1xCarbamidomethyl [C1]		0.00811573	0	2	2	8	Q2QXR8; B8BJ39	Q2QXR8 [303-314]; B8BJ39 [303-314]	0	1303.66093676	High	High	High		5.3e7	5.3e7	2.93905138969421	High	5.91E-05	0.0006887
High	[R].HLVAVQTDEGK.[A]			0.00432386	0	1	1	6	P40393	P40393 [133-143]	0	1196.62697698	High	High	High		2.8e7	2.9e7	3.31465911865234	High	0	1.475E-05
High	[R].HASLSSDGLR.[F]			0.00802744	0	1	1	6	Q10J94	Q10J94 [57-66]	0	1042.52759736	High	High	High		1.5e8	4.5e8	3.06373906135559	High	0	4.429E-05
High	[R].HGGSGGPADPVPVK.[L]			0.000890363	0	1	1	16	A2XS65	A2XS65 [71-84]	0	1274.64877504	High	High	High		7.8e8	8.1e8	3.73019981384277	High	0	2.718E-05
High	[K].VPSLEHNNQVK.[G]			0.0086662	0	1	1	3	A1XBB7	A1XBB7 [85-95]	0	1264.6644251	Not Found	High	High		1.8e7	2.4e7	2.9293212890625	High	0	5.037E-05
High	[K].DGAEADKVVGAR.[K]			0.00280385	0	1	1	6	Q0D840	Q0D840 [90-101]	1	1187.60149049	High	High	High		1.2e8	1.5e8	3.93243026733398	High	0	2.961E-05
High	[K].DAYVGDEAQSK.[R]			0.008205	0	4	4	5	A2XNS1; Q10DV7; P0C542; A3C6D7	A2XNS1 [53-63]; Q10DV7 [53-63]; P0C542 [52-62]; A3C6D7 [53-63]	0	1182.52732248	High	High	High		4.2e7	7.4e8	3.24963331222534	High	0	0.0001207
High	[K].KDAEGQDAEATTEEAK.[K]			3.72837E-06	0	1	1	10	P49199	P49199 [133-148]	1	1692.7558781	High	High	High				6.90427398681641	High	0	5.419E-11
High	[R].CEMEEGADGK.[L]	1xCarbamidomethyl [C1]		0.0127025	0	1	1	6	Q6ZD89	Q6ZD89 [96-105]	0	1125.41870038	High	High	High				2.94726634025574	High	0	0.0001605
High	[R].EIQSQHDDLEAK.[F]			0.00106137	0	1	2	4	B8AW64	B8AW64 [66-77]	0	1412.66521282	High	Not Found	High			2.4e7	4.17797374725342	High	0	1.217E-06
High	[R].SHVVHDSYAPSR.[T]			0.00118455	0	1	1	6	Q653V7	Q653V7 [802-813]	0	1354.64983764	High	High	High				4.48847675323486	High	0	9.028E-06
High	[R].MAVPQVDDIVR.[A]			0.0199563	0	1	1	4	Q0J0H4	Q0J0H4 [350-360]	0	1242.65108326	Not Found	High	High		7.5e7	6.9e7	2.78930473327637	High	0	0.0002238
High	[R].REEEQGEEEHGER.[G]			7.90236E-05	0	1	2	2	B8AL97	B8AL97 [351-363]	1	1613.67863091	Not Found	Not Found	High			8.2e5	4.61680173873901	High	0	1.212E-08
High	[K].HGRPGIGATHSSR.[F]			0.000292039	0	1	1	12	P31674	P31674 [137-149]	0	1332.6879545	High	High	High			4.2e8	3.79826164245605	High	0	2.333E-07
High	[K].MGITQCNIAHALEK.[T]	1xCarbamidomethyl [C6]		0.0016376	0	1	1	7	Q10LP5	Q10LP5 [427-440]	0	1585.7825083	High	High	High	1.4e8	1.3e8	1.6e8	4.56799983978271	High	0	2.624E-06
High	[R].RGEGSSEEEDEGRER.[G]			0.0263063	0	1	1	3	Q75GX9	Q75GX9 [85-99]	2	1721.73212295	High	High	High			1.2e8	4.28295564651489	High	0	0.0003675
High	[K].HSLGQGHPVK.[L]			0.00323359	0	1	1	3	Q10M12	Q10M12 [96-105]	0	1059.56940265	High	High	High			1.5e7	3.80507826805115	High	0	8.804E-06
High	[R].RREEEQGEEEHGER.[G]			0.000279485	0	1	2	7	B8AL97	B8AL97 [350-363]	2	1769.77974187	High	High	High	3.3e7	2.9e7	2.6e7	4.41002368927002	High	0	1.145E-07
High	[R].GRDHTVSATHGDMDQNTR.[D]			1.5045E-05	0	1	1	8	P35683	P35683 [302-319]	1	1997.88422365	High	High	High			1.3e8	5.20356702804565	High	0	6.396E-10
High	[R].SRDHTVSATHGDMDQNTR.[D]			0.00117806	0	1	4	4	Q6Z2Z4	Q6Z2Z4 [302-319]	1	2027.89478831	Not Found	High	High			9.3e7	4.48274803161621	High	0	7.573E-06
High	[K].YHPDKNPNNEEANKR.[F]			0.00630973	0	1	1	1	B9FHF3	B9FHF3 [52-66]	2	1825.85759831	Not Found	Not Found	High			2.7e6	3.68122839927673	High	0	2.868E-05
High	[K].HSLGQSHPVR.[L]			0.0148781	0	1	1	6	Q6Z4N4	Q6Z4N4 [120-129]	0	1117.58611531	High	High	High			2.3e7	3.4620635509491	High	0	0.0001671
High	[K].KVQPEQSTNRPTR.[V]			0.011143	0	1	1	4	Q0JKD0	Q0JKD0 [1642-1654]	1	1540.8190281	High	High	High			4.9e7	3.54234457015991	High	0	7.881E-05
High	[K].KPAEEEPAAEK.[A]			0.00134396	0	1	11	6	Q94JE1	Q94JE1 [13-23]	0	1198.59500812	High	High	High			2.2e7	3.57805109024048	High	0	8.004E-06
High	[K].ETTTQGHDDLGKR.[C]			0.00464312	0	2	2	10	P17784; Q5N725	P17784 [117-129]; Q5N725 [117-129]	1	1457.69790991	High	High	High			1.7e9	3.58347916603088	High	0	1.667E-05
High	[R].GRDHTVSATHGDMDQNTR.[D]	1xOxidation [M13]		0.00811573	0	1	1	6	P35683	P35683 [302-319]	1	2013.87913865	High	High	High			6.8e6	2.38029360771179	High	0.002738	0.04499
High	[R].RGEESEDEDRR.[R]			0.0270268	0	1	1	5	Q75GX9	Q75GX9 [528-538]	2	1377.59892415	High	High	High	9.7e5	8.6e5	6.4e5	3.88529682159424	High	0.001396	0.0229
High	[R].KQAAESTMNAYK.[A]			0.00180765	0	1	1	6	Q2R2W2	Q2R2W2 [152-163]	1	1341.64672609	High	High	High		5.5e7	6.3e7	4.22402763366699	High	0	3.135E-06
High	[R].IGYSMITDAEEK.[G]			0.00798365	0	2	2	4	Q9XEA8; Q9XEA6	Q9XEA8 [52-63]; Q9XEA6 [49-60]	0	1356.63515832	High	High	Not Found	2.4e8	2.8e8		3.42912101745605	High	0	4.371E-05
High	[R].VRFPCIQIIK.[T]	1xCarbamidomethyl [C5]		0.00581225	0	1	1	2	Q943F3	Q943F3 [118-127]	1	1273.74492444	High	Not Found	Not Found				4.53880071640015	High	0	2.477E-05
High	[K].VCMLGDAQHVEEAEK.[I]	1xCarbamidomethyl [C2]		6.34374E-05	0	1	1	10	B7F845	B7F845 [64-78]	0	1715.77273136	High	High	High	5.0e8		4.5e8	5.092125415802	High	0	2.276E-08
High	[K].ATEPHACLNNFTN.[-]	1xCarbamidomethyl [C7]		0.00816024	0	1	1	4	A2XID3	A2XID3 [228-240]	0	1488.65360263	High	High	High	8.5e7		7.9e7	3.54369020462036	High	0.004076	0.06967
High	[K].KVSPQLIAEYTVR.[A]			0.000534309	0	1	1	40	Q5N725	Q5N725 [237-249]	1	1503.85295405	High	High	High	1.2e6	3.4e9	2.6e9	4.87740039825439	High	0	3.177E-06
High	[R].LPIYVVQPQDGLDAIAR.[N]			2.09176E-05	0	1	1	15	Q8H8C7	Q8H8C7 [110-126]	0	1868.02762377	High	High	High	2.6e9	2.1e9	1.7e9	4.71938991546631	High	0	1.15E-09
High	[K].LSGETTVQSAVTELAAMVGENVK.[F]			5.38005E-05	0	1	1	10	B8BAI9	B8BAI9 [185-207]	0	2334.18571657	Not Found	High	High		9.3e7	1.1e7	4.99231719970703	High	0	6.132E-09
High	[K].LSGETTVQSAVTELAAMVGENVK.[F]	1xDeamidated [N21]		0.00772587	0	1	1	1	B8BAI9	B8BAI9 [185-207]	0	2335.16973257	Not Found	Not Found	High			1.6e6	4.42055559158325	High	0	4.109E-05
High	[R].TMLELLNQLDGFSSDER.[I]			0.000412763	0	1	1	2	P46465	P46465 [299-315]	0	1967.93788195	Not Found	High	Not Found		2.0e7		4.84336042404175	High	0	2.289E-07
High	[R].GNPTVEVDVCCSDGTFAR.[A]	2xCarbamidomethyl [C10; C11]		2.19776E-05	0	1	1	375	Q42971	Q42971 [18-35]	0	1983.85350103	High	High	High	2.7e7	2.7e7	2.1e8	5.33632230758667	High	0	3.115E-09
High	[K].NGVNAEGCLFDEHAR.[T]	1xCarbamidomethyl [C8]		0.00311181	0	1	1	3	Q0J8G4	Q0J8G4 [88-102]	0	1688.74454279	Not Found	High	High			6.3e7	3.89640665054321	High	0	8.178E-06
High	[K].NGVNAEGCLFDEHAR.[T]	1xDeamidated [N]; 1xCarbamidomethyl [C8]		0.00042659	0	1	1	10	Q0J8G4	Q0J8G4 [88-102]	0	1689.72855879	High	High	Not Found	1.4e8	1.3e8		3.81967377662659	High	0	2.408E-07
High	[R].ASEAAGHAAGK.[G]			0.0136358	0	1	2	2	A2Y720	A2Y720 [41-51]	0	969.47483355	Not Found	Not Found	High			1.3e5	2.26427006721497	High	0.0007974	0.01289
High	[K].NWNFTEQGLPADLIK.[R]			0.00472007	0	1	1	2	Q7G794	Q7G794 [595-609]	0	1745.88571063	High	Not Found	Not Found	2.7e7			2.94640922546387	High	0	1.725E-05
High	[K].YGQDATNVGDEGGFAPNIQENK.[E]			1.36459E-06	0	1	1	8	Q42971	Q42971 [206-227]	0	2324.04255781	High	High	High	1.7e9	8.3e9	6.1e9	6.13109636306763	High	0	9.111E-12
High	[K].LYRPGSVGFVSK.[S]			0.0133416	0	1	1	3	Q93VT8	Q93VT8 [164-175]	0	1309.72629711	High	High	High	1.3e8		8.5e7	3.32279467582703	High	0	0.0001326
High	[K].ETTTQGHDDLGKR.[C]	1xDeamidated [Q5]		0.027917	0	2	2	1	P17784; Q5N725	P17784 [117-129]; Q5N725 [117-129]	1	1458.68192591	High	Not Found	Not Found				3.23984050750732	High	2.991E-05	0.0004115
High	[R].ESGSTMDVVAAQTK.[A]			0.000684081	0	1	1	6	P48494	P48494 [136-149]	0	1423.67333467	High	High	High			1.7e9	4.2542929649353	High	0	6.249E-06
High	[K].IIAVCADDPEYR.[H]	1xCarbamidomethyl [C5]		0.00153321	0	1	1	4	A2X8Q3	A2X8Q3 [140-151]	0	1421.67294112	High	Not Found	High	5.1e8		3.8e8	3.89845752716064	High	0	2.337E-06
High	[R].GVAFMVDNCSTTAR.[L]	1xCarbamidomethyl [C9]		0.000258802	0	1	1	6	Q65XK0	Q65XK0 [491-504]	0	1528.68827357	High	High	High	6.1e7	3.8e7	7.0e7	4.34217166900635	High	0	9.992E-08
High	[R].NSGQTCVCANR.[I]	2xCarbamidomethyl [C6; C8]		0.00160204	0	1	1	6	B9F3B6	B9F3B6 [327-337]	0	1266.53137942	High	High	High			7.2e7	3.81682753562927	High	0	2.52E-06
High	[R].LKGEPQAAAGR.[E]			0.0169545	0	1	2	6	A2XMN2	A2XMN2 [125-135]	1	1097.60618203	High	High	High			1.5e8	2.52413129806519	High	0.0001056	0.001438
High	[R].EDKPAPPPEGR.[L]			0.0215311	0	1	2	9	Q10N21	Q10N21 [120-130]	0	1192.59567686	High	High	High			5.3e8	3.47858762741089	High	0.0001056	0.001242
High	[K].EVSHEWSLVNK.[Q]			0.0135617	0	1	1	4	Q0J4P2	Q0J4P2 [255-265]	0	1327.66409073	Not Found	High	High			1.2e8	4.07412338256836	High	0	0.0001123
High	[K].EAGEDEGAAPAR.[Y]			0.000448203	0	1	1	6	Q6Z7V2	Q6Z7V2 [162-173]	0	1172.51782042	High	High	High			9.4e7	3.47807812690735	High	0	2.224E-06
High	[K].VADGGAAEDDSTAGGK.[A]			3.00569E-05	0	1	1	6	B8AYH1	B8AYH1 [241-256]	0	1420.6186565	High	High	High			4.5e7	4.99293756484985	High	0	2.198E-09
High	[R].EDAVGNIFGR.[W]			0.0263063	0	1	1	4	Q2QMN7	Q2QMN7 [123-132]	0	1077.53234839	High	High	Not Found	2.8e7	3.5e7		2.90441703796387	High	5.91E-05	0.0006971
High	[R].APFDLFDTR.[K]			0.0176123	0	2	3	6	Q0J4P2; Q07078	Q0J4P2 [320-328]; Q07078 [320-328]	0	1081.53128579	High	High	High	2.8e8	2.2e8	1.6e8	3.08366894721985	High	0.0001295	0.002625
High	[R].GYVASNSKDDPAK.[E]			0.00142761	0	1	1	6	O64937	O64937 [311-323]	1	1351.64883453	High	High	High				4.0304160118103	High	8.476E-05	0.001167
High	[R].ESSPSSSCCSGVR.[T]	2xCarbamidomethyl [C8; C9]		0.00152482	0	1	1	6	Q2QYL3	Q2QYL3 [50-62]	0	1399.55765363	High	High	High				2.81700754165649	High	0	5.998E-06
High	[R].QNGAEGIGLCR.[T]	1xDeamidated [Q/N]; 1xCarbamidomethyl [C10]		0.00857194	0	1	1	9	Q6AVA8	Q6AVA8 [625-635]	0	1175.54734721	High	High	High			2.2e7	3.18920183181763	High	0	4.952E-05
High	[K].HHATYVANYNK.[A]			0.00107309	0	1	1	12	Q43008	Q43008 [59-69]	0	1317.63345935	High	High	High				4.28024101257324	High	0	2.316E-06
High	[R].THAVLAAANK.[A]			0.0114514	0	1	1	5	P52428	P52428 [42-51]	0	995.56325465	High	High	High				2.7681360244751	High	2.991E-05	0.000458
High	[R].LAGGGGGAEETAR.[L]			0.000266007	0	1	1	5	Q7XKU5	Q7XKU5 [11-23]	0	1145.55454031	High	High	High				4.61872291564941	High	0	1.042E-07
High	[K].GFDGGDAIDPR.[S]			0.00935557	0	1	1	5	A2XMV1	A2XMV1 [265-275]	0	1119.50652753	High	High	High	4.2e8		3.7e8	3.66886305809021	High	0	5.778E-05
High	[R].LDWGPHMICR.[D]	1xCarbamidomethyl [C9]		0.012028	0	1	3	13	P17654	P17654 [147-156]	0	1284.59760829	High	High	High	1.5e8	1.6e8	3.8e7	3.49829792976379	High	0.0001056	0.002027
High	[R].QDKPEPPPEGR.[L]			0.00910331	0	1	1	12	Q9FE01	Q9FE01 [121-131]	0	1249.61714055	High	High	High			1.2e7	3.54863095283508	High	0	0.0004032
High	[K].AAEKPEEEEEAPKPKPK.[N]			0.00547246	0	1	1	2	Q9ZRI7	Q9ZRI7 [243-259]	0	1906.97564768	Not Found	Not Found	High			1.5e7	3.81825971603394	High	0	2.243E-05
High	[K].MFVDYNEPQTER.[V]			0.0014198	0	1	1	5	Q6YZX6	Q6YZX6 [346-357]	0	1528.67366904	High	High	High	2.3e8	2.3e8	1.7e8	4.0101466178894	High	0	2.041E-06
High	[R].LRPTEDKTEEDR.[S]			0.00439554	0	1	1	6	P46466	P46466 [93-104]	1	1488.72887566	High	High	High			8.0e7	3.97446632385254	High	0	1.514E-05
High	[K].RGYVASNSKDDPAK.[E]			0.00173952	0	1	1	6	O64937	O64937 [310-323]	2	1507.74994549	High	High	High			6.1e7	5.3872218132019	High	0	2.911E-06
High	[R].IQNGGTEVVEAK.[A]			0.0105507	0	1	1	2	Q42972	Q42972 [250-261]	0	1244.6481063	High	Not Found	Not Found				2.83675312995911	High	0	0.0002861
High	[R].IQNGGTEVVEAK.[A]	1xDeamidated [N3]		0.00659219	0	1	1	6	Q42972	Q42972 [250-261]	0	1245.6321223	High	High	High	9.5e6	1.1e8	8.4e7	3.4782612323761	High	0	3.121E-05
High	[R].SVGTGTSSSASTSSSR.[G]			2.25895E-05	0	1	1	5	Q5Z8Z7	Q5Z8Z7 [173-188]	0	1458.66666928	High	High	High			1.9e7	4.38210248947144	High	0	1.321E-09
High	[K].KANSLLEFEK.[L]			0.0234812	0	1	1	5	P09229	P09229 [75-84]	1	1178.64156444	High	High	High	1.2e8		1.1e8	3.65675616264343	High	0.0001295	0.003065
High	[K].ETTTQGHDDLGK.[RQ]			0.0076418	0	2	3	6	P17784; Q5N725	P17784 [117-128]; Q5N725 [117-128]	0	1301.59679895	High	High	High			1.5e9	3.49046111106873	High	0	7.953E-05
High	[K].HVEVNEQEHETR.[L]			0.00150817	0	1	1	3	Q0J716	Q0J716 [131-142]	0	1506.69315888	Not Found	High	High				4.31834411621094	High	0	5.552E-06
High	[K].EAADETPAEQKEEK.[G]			0.000734697	0	1	2	6	B8AW64	B8AW64 [116-129]	1	1574.71803612	High	High	High			5.5e7	4.16094779968262	High	0	6.44E-06
High	[R].NVIHGSDSVDNGKK.[E]			0.000403794	0	1	2	15	A6N0M9	A6N0M9 [112-125]	1	1469.73429543	High	High	High			1.3e9	4.07110548019409	High	0	5.704E-06
High	[R].NVIHGSDSVDNGKK.[E]	1xDeamidated [N11]		0.000738742	0	1	2	14	A6N0M9	A6N0M9 [112-125]	1	1470.71831143	High	High	High			1.8e9	4.95923709869385	High	0	6.137E-06
High	[K].CNGTTDQVDK.[I]	1xDeamidated [N2]; 1xCarbamidomethyl [C1]		0.00556312	0	1	1	6	P48494	P48494 [13-22]	0	1138.4680938	High	High	High			2.3e7	3.16173696517944	High	0	0.0002072
High	[K].KDAPAGEKPEPVR.[T]			0.0109619	0	1	1	5	P31674	P31674 [74-86]	1	1393.74340363	High	High	High			3.6e8	2.9683690071106	High	0.0001295	0.003007
High	[K].KDAEGQDAEATTEEAKK.[S]			9.077E-06	0	1	1	4	P49199	P49199 [133-149]	2	1820.85084106	High	High	High			4.1e8	6.43605613708496	High	0	2.635E-10
High	[K].DAEGQDAEATTEEAK.[K]			0.000443308	0	1	1	2	P49199	P49199 [134-148]	0	1564.66091514	High	Not Found	Not Found				3.92968535423279	High	0	2.574E-07
High	[R].ESGSTMDVVAAQTK.[A]	1xOxidation [M6]		0.00066191	0	1	1	6	P48494	P48494 [136-149]	0	1439.66824967	High	High	High		2.9e7	5.4e6	3.8547031879425	High	0	4.88E-06
High	[R].VEDAMGAAER.[T]			0.00584416	0	1	1	4	Q6ZG77	Q6ZG77 [87-96]	0	1048.4727846	High	Not Found	High			1.2e7	3.55467319488525	High	0	2.508E-05
High	[K].AVKPVMVGGPK.[I]			0.00584416	0	2	2	19	Q0DHF6; A2Y5L9	Q0DHF6 [251-261]; A2Y5L9 [251-261]	0	1082.63906214	High	High	High		1.9e8	1.1e8	3.47100973129272	High	0	9.688E-05
High	[K].SPCGEGTNTWDR.[F]	1xCarbamidomethyl [C3]		0.00147542	0	1	1	6	P35686	P35686 [77-88]	0	1379.5644533	High	High	High	1.0e8	1.2e8	8.0e7	3.45110559463501	High	0	0.0002331
High	[R].LEKPASYDQIK.[A]			0.00202846	0	2	2	19	Q7FAH2; Q6K5G8	Q7FAH2 [251-261]; Q6K5G8 [251-261]	0	1291.68924285	High	High	High	1.9e9	2.3e9	1.7e9	3.96707892417908	High	0	1.846E-05
High	[R].CSGVGSEWGK.[I]	1xCarbamidomethyl [C1]		0.0131251	0	1	1	6	Q0JDA2	Q0JDA2 [204-213]	0	1066.46222025	High	High	High	5.4e7	4.6e7		3.44690203666687	High	0	0.0003957
High	[R].TDEYGGSLENR.[C]			0.0221227	0	2	3	5	Q84QK0; Q69TI0	Q84QK0 [201-211]; Q69TI0 [196-206]	0	1240.54403514	High	High	High		1.3e8	8.0e7	3.62731051445007	High	8.476E-05	0.0008329
High	[R].TDQYGGSLENR.[C]	1xDeamidated [Q/N]		0.0221227	0	0	1	6			0	1240.54403557	High	High	High		1.3e8	8.0e7	3.62731051445007	High	8.476E-05	0.0008329
High	[R].CNDELEPSQCTAACK.[S]	3xCarbamidomethyl [C1; C10; C14]		7.98964E-05	0	1	2	6	A2WK50	A2WK50 [143-157]	0	1782.70914539	High	High	High	6.2e7	1.0e8	1.1e8	5.00138902664185	High	0	1.812E-08
High	[R].WDPDSPSTKPHLK.[D]			0.00852519	0	1	1	4	Q9S827	Q9S827 [56-68]	0	1507.75396829	High	High	High	2.2e8	1.9e8	1.0e8	2.9596586227417	High	0	0.0001338
High	[K].KGDDEAEAEADPACEGGVCR.[K]	2xCarbamidomethyl [C14; C19]		6.04544E-06	0	1	1	10	Q7Y0E8	Q7Y0E8 [548-567]	1	2135.86043675	High	High	High	1.3e8	1.3e8	9.5e7	4.88450288772583	High	0	1.786E-08
High	[K].VMANADTPEDATTAR.[Q]			1.89486E-05	0	1	1	6	Q6AVA8	Q6AVA8 [610-624]	0	1562.71151102	High	High	High	3.4e8	2.8e8	3.1e8	5.34990978240967	High	0	9.668E-10
High	[K].VMANADTPEDATTAR.[Q]	1xOxidation [M2]		0.00461775	0	1	1	2	Q6AVA8	Q6AVA8 [610-624]	0	1578.70642602	High	Not Found	Not Found	1.6e7			3.8699836730957	High	0	1.66E-05
High	[R].KQSSALSAASSACDHIR.[D]	1xCarbamidomethyl [C13]		1.23769E-07	0	1	1	6	Q7XDC8	Q7XDC8 [240-256]	1	1788.86572047	High	High	High	6.1e8	5.6e8	5.8e8	6.39032220840454	High	0	1.294E-13
High	[R].ETEQNGKGYFEDR.[R]	1xDeamidated [N5]		0.0140126	0	1	1	4	P14656	P14656 [320-332]	1	1573.67650614	Not Found	High	High		4.8e7	3.0e7	3.54556393623352	High	0	0.000123
High	[R].KEAAENTLVAYK.[S]			0.00117161	0	1	1	4	Q06967	Q06967 [148-159]	1	1336.71070654	High	Not Found	High	1.2e8		8.5e7	4.6143364906311	High	0	1.442E-06
[truncated: 1,415 more rows]
