# Supplementary material for: Pluronic F-68 Improves Callus Proliferation of Recalcitrant Rice Cultivar via Enhanced Carbon and Nitrogen Metabolism and Nutrients Uptake
Source: Front Plant Sci. 2021 Jun 2;12:667434. doi: 10.3389/fpls.2021.667434 (PMC8207202; doi:10.3389/fpls.2021.667434)
Supplement: Data Sheet 3 — Control. [file Data_Sheet_3.ZIP › Control/MSO2_030218_01_ProteinGroups.txt]

Protein FDR Confidence	Master	Accession	Description	Exp. q-value	Sum PEP Score	Coverage	# Peptides	# PSMs	# Unique Peptides	# Protein Groups	# AAs	MW [kDa]	calc. pI	Found in Sample: [S15] F15: Sample	Found in Sample: [S14] F14: Sample	Found in Sample: [S13] F13: Sample	Area: F15: Sample	Area: F14: Sample	Area: F13: Sample	emPAI	Score Sequest HT	# Peptides Sequest HT
High	IsMasterProtein	Q42971	Enolase OS=Oryza sativa subsp. japonica GN=ENO1 PE=1 SV=2	0	489.839194603531	73.0941704035874	25	3514	25	1	446	47.942	5.57	High	High	High	9.8e9	8.8e9	7.1e9	167.192	10734.3524519205	25
High	IsMasterProtein	Q5N725	Fructose-bisphosphate aldolase 3, cytoplasmic OS=Oryza sativa subsp. japonica GN=FBA3 PE=2 SV=1	0	484.996872884224	75.9776536312849	23	4831	12	1	358	38.799	8.16	High	High	High	9.7e9	1.4e10	8.5e9	3726.594	14523.5806771517	23
High	IsMasterProtein	Q75KR1	Pyruvate, phosphate dikinase 2 OS=Oryza sativa subsp. japonica GN=PPDK2 PE=3 SV=1	0	394.067370201156	66.5163472378805	40	1198	35	1	887	96.491	5.6	High	High	High	2.3e9	2.3e9	1.7e9	13.774	3111.78265297413	40
High	IsMasterProtein	Q0DHF6	Pyruvate decarboxylase 1 OS=Oryza sativa subsp. japonica GN=PDC1 PE=2 SV=1	0	353.139044150076	52.396694214876	21	627	2	1	605	65.114	6.23	High	High	High	7.3e8	8.0e8	5.2e8	55.234	2223.21720516682	21
High	IsMasterProtein	A2Y5L9	Pyruvate decarboxylase 1 OS=Oryza sativa subsp. indica GN=PDC1 PE=2 SV=1	0	351.101019891616	52.396694214876	21	631	2	1	605	65.103	6.3	High	High	High	8.0e8	6.6e8	3.3e8	50.795	2252.19177162647	21
High	IsMasterProtein	P17784	Fructose-bisphosphate aldolase 1, cytoplasmic OS=Oryza sativa subsp. japonica GN=FBA1 PE=1 SV=2	0	333.660952581155	72.9050279329609	24	1589	13	1	358	38.839	7.33	High	High	High	1.9e9	2.8e9	2.0e9	729.527	4365.15901553631	24
High	IsMasterProtein	A2XFI3	Pyruvate decarboxylase 2 OS=Oryza sativa subsp. indica GN=PDC2 PE=2 SV=2	0	318.685698740321	56.1056105610561	21	421	18	1	606	64.805	5.91	High	High	High	3.2e9	2.8e9	2.6e9	69.17	1462.74491679668	21
High	IsMasterProtein	Q6YZX6	Putative aconitate hydratase, cytoplasmic OS=Oryza sativa subsp. japonica GN=Os08g0191100 PE=3 SV=1	0	311.053931399953	48.4409799554566	31	348	31	1	898	98.021	6.01	High	High	High	6.3e8	5.2e8	5.4e8	11.533	1081.8460252285	31
High	IsMasterProtein	Q2QLY5	5-methyltetrahydropteroyltriglutamate--homocysteine methyltransferase 1 OS=Oryza sativa subsp. japonica GN=Os12g0623900 PE=2 SV=1	0	302.83806685208	44.7780678851175	27	288	8	1	766	84.531	6.3	High	High	High	2.3e8	2.5e8	1.7e8	8.522	1042.20193791389	27
High	IsMasterProtein	Q6K5G8	Glyceraldehyde-3-phosphate dehydrogenase 3, cytosolic OS=Oryza sativa subsp. japonica GN=GAPC3 PE=2 SV=1	0	283.429359686117	67.3590504451039	19	2500	8	1	337	36.545	7.88	High	High	High	6.4e9	1.3e10	1.1e10	67.129	7530.26205909252	19
High	IsMasterProtein	Q2R8Z5	Alcohol dehydrogenase 1 OS=Oryza sativa subsp. japonica GN=ADH1 PE=2 SV=2	0	276.880165642225	60.6860158311346	16	1182	12	1	379	40.958	6.65	High	High	High	3.7e9	4.1e9	2.5e9	122.285	3627.19172644615	16
High	IsMasterProtein	P30298	Sucrose synthase 2 OS=Oryza sativa subsp. japonica GN=SUS2 PE=1 SV=2	0	266.944381445493	51.980198019802	33	258	27	1	808	92.071	6.39	High	High	High	1.4e9	1.6e9	1.3e9	13.307	802.812252044678	33
High	IsMasterProtein	Q2QLY4	5-methyltetrahydropteroyltriglutamate--homocysteine methyltransferase 2 OS=Oryza sativa subsp. japonica GN=Os12g0624000 PE=2 SV=1	0	264.787107584375	41.9060052219321	23	270	4	1	766	84.612	6.3	High	High	High	2.3e8	1.4e8	1.2e8	6.453	938.244963645935	23
High	IsMasterProtein	P17654	Alpha-amylase OS=Oryza sativa subsp. japonica GN=AMY1.1 PE=1 SV=2	0	262.545482951133	58.0645161290323	18	726	16	1	434	48.426	5.27	High	High	High	7.6e9	7.1e9	5.7e9	73.989	2108.14314711094	18
High	IsMasterProtein	P27933	Alpha-amylase isozyme 3D OS=Oryza sativa subsp. japonica GN=AMY1.3 PE=2 SV=2	0	259.812700967841	65.3669724770642	19	302	17	1	436	47.97	6.29	High	High	High	2.8e9	2.9e9	2.1e9	36.751	1028.60040140152	19
High	IsMasterProtein	P14717	Phenylalanine ammonia-lyase OS=Oryza sativa subsp. japonica GN=PAL PE=1 SV=2	0	255.477535890711	48.6447931526391	26	216	25	1	701	75.451	6.49	High	High	High	8.0e8	6.6e8	7.6e8	10.159	690.72650706768	26
High	IsMasterProtein	A2YQT7	Glyceraldehyde-3-phosphate dehydrogenase, cytosolic OS=Oryza sativa subsp. indica GN=GAPC PE=2 SV=1	0	250.383010068089	57.566765578635	15	1227	8	1	337	36.39	7.11	High	High	High	2.9e9	2.4e9	1.0e9	52.367	4165.99803924561	15
High	IsMasterProtein	Q6AVA8	Pyruvate, phosphate dikinase 1, chloroplastic OS=Oryza sativa subsp. japonica GN=PPDK1 PE=1 SV=1	0	234.104446602533	51.1087645195354	31	332	26	1	947	102.722	6.37	High	High	High	4.1e8	5.8e8	4.7e8	3.938	888.474836826324	31
High	IsMasterProtein	Q7FAH2	Glyceraldehyde-3-phosphate dehydrogenase 2, cytosolic OS=Oryza sativa subsp. japonica GN=GAPC2 PE=1 SV=1	0	219.04439496121	68.5459940652819	19	1080	8	1	337	36.75	6.81	High	High	High	2.4e9	4.7e8	2.2e9	41.17	3090.93914115429	19
High	IsMasterProtein	Q01859	ATP synthase subunit beta, mitochondrial OS=Oryza sativa subsp. japonica GN=ATPB PE=1 SV=2	0	218.75486837634	52.8985507246377	19	242	19	1	552	58.898	6.37	High	High	High	2.0e9	2.0e9	1.5e9	8.326	791.490664362907	19
High	IsMasterProtein	Q9LI00	6-phosphogluconate dehydrogenase, decarboxylating 1 OS=Oryza sativa subsp. japonica GN=G6PGH1 PE=2 SV=1	0	215.664236996952	54.1666666666667	19	433	18	1	480	52.688	6.18	High	High	High	1.2e9	1.3e9	1.1e9	15.103	1156.89544689655	19
High	IsMasterProtein	Q2QXR8	Pyruvate kinase 2, cytosolic OS=Oryza sativa subsp. japonica GN=Os12g0145700 PE=2 SV=1	0	213.281876711355	51.6129032258064	18	405	4	1	527	57.406	6.76	High	High	High	1.5e8	1.8e8	1.6e8	8.38	990.940139651299	18
High	IsMasterProtein	P48494	Triosephosphate isomerase, cytosolic OS=Oryza sativa subsp. japonica GN=TPI PE=1 SV=3	0	211.266367795041	82.6086956521739	15	1882	15	1	253	27.046	5.49	High	High	High	4.5e9	2.9e9	3.5e9	226.585	5705.96457338333	15
High	IsMasterProtein	P27934	Alpha-amylase isozyme 3E OS=Oryza sativa subsp. japonica GN=AMY1.4 PE=2 SV=1	0	203.315009132149	59.4965675057208	16	222	14	1	437	48.677	5.63	High	High	High	1.7e9	1.5e9	6.3e8	30.623	710.330507516861	16
High	IsMasterProtein	B8BJ39	Pyruvate kinase 1, cytosolic OS=Oryza sativa subsp. indica GN=OsI_35105 PE=3 SV=1	0	200.85987926516	50.0948766603416	18	341	4	1	527	57.284	6.76	High	High	High	8.8e7	1.5e8	1.8e8	8.38	947.289187550545	18
High	IsMasterProtein	P31924	Sucrose synthase 1 OS=Oryza sativa subsp. japonica GN=SUS1 PE=1 SV=1	0	198.550741967274	40.6862745098039	28	208	22	1	816	92.849	6.38	High	High	High	6.4e8	4.8e8	5.1e8	8.027	591.617991805077	28
High	IsMasterProtein	Q0J4P2	Heat shock protein 81-1 OS=Oryza sativa subsp. japonica GN=HSP81-1 PE=3 SV=2	0	190.153819347584	46.065808297568	30	226	5	1	699	80.144	5.07	High	High	High	2.1e8	1.7e8	1.1e8	7.149	685.667470097542	30
High	IsMasterProtein	Q0JMY8	Salt stress-induced protein OS=Oryza sativa subsp. japonica GN=SALT PE=2 SV=1	0	188.561722496945	84.1379310344828	9	1279	9	1	145	15.163	5.15	High	High	High	8.1e9	1.2e9	5.3e9	1777.279	3711.7189719677	9
High	IsMasterProtein	Q07078	Heat shock protein 81-3 OS=Oryza sativa subsp. japonica GN=HSP81-3 PE=1 SV=2	0	176.068611484616	43.9198855507868	29	219	4	1	699	80.134	5.06	High	High	High	4.0e8	3.4e8	3.3e8	5.989	668.866816043854	29
High	IsMasterProtein	Q7XDC8	Malate dehydrogenase, cytoplasmic OS=Oryza sativa subsp. japonica GN=Os10g0478200 PE=1 SV=3	0	175.140190781032	54.2168674698795	13	144	13	1	332	35.546	6.09	High	High	High	1.3e9	1.0e9	1.4e9	30.623	498.795737981796	13
High	IsMasterProtein	B3VMC0	Betaine aldehyde dehydrogenase 2 OS=Oryza sativa subsp. indica GN=BADH2 PE=2 SV=1	0	174.317356599244	45.1292246520875	13	90	12	1	503	54.648	5.45	High	High	High	5.9e8	4.7e8	5.3e8	6.586	352.746543765068	13
High	IsMasterProtein	P14656	Glutamine synthetase cytosolic isozyme 1-1 OS=Oryza sativa subsp. japonica GN=GLN1-1 PE=1 SV=1	0	165.124878168862	49.1573033707865	14	153	13	1	356	39.176	5.73	High	High	High	6.4e8	8.7e8	1.1e9	63.938	549.727653741837	14
High	IsMasterProtein	Q8H8T0	UDP-arabinopyranose mutase 1 OS=Oryza sativa subsp. japonica GN=UAM1 PE=1 SV=1	0	163.527856586438	64.2857142857143	17	173	8	1	364	41.322	6.19	High	High	High	6.3e8	4.7e8	4.0e8	18.573	546.61463701725	17
High	IsMasterProtein	A2XMV1	Glutamate dehydrogenase 1, mitochondrial OS=Oryza sativa subsp. indica GN=GDH1 PE=3 SV=2	0	160.718737116064	51.0948905109489	15	139	12	1	411	44.314	6.61	High	High	High	1.4e9	1.1e9	1.3e9	8.152	482.136014461517	15
High	IsMasterProtein	Q53LQ0	Protein disulfide isomerase-like 1-1 OS=Oryza sativa subsp. japonica GN=PDIL1-1 PE=2 SV=1	0	155.438702131092	47.265625	21	172	21	1	512	56.819	5.12	High	High	High	1.1e9	6.7e8	8.4e8	5.158	524.396772027016	21
High	IsMasterProtein	Q6Z7B0	Heat shock 70 kDa protein BIP1 OS=Oryza sativa subsp. japonica GN=BIP1 PE=1 SV=1	0	154.353562691216	37.2932330827068	19	143	16	1	665	73.345	5.19	High	High	High	2.0e9	1.6e9	1.5e9	3.732	487.656341910362	19
High	IsMasterProtein	P37833	Aspartate aminotransferase, cytoplasmic OS=Oryza sativa subsp. japonica GN=Os01g0760600 PE=2 SV=1	0	144.737667642637	58.2309582309582	18	649	18	1	407	44.479	7.94	High	High	High	1.8e9	1.9e9	1.5e9	9.926	1909.29630053043	18
High	IsMasterProtein	P48642	Glutathione reductase, cytosolic OS=Oryza sativa subsp. japonica GN=GRC2 PE=2 SV=2	0	144.368618128192	50	14	119	14	1	496	53.473	6.67	High	High	High	5.8e8	7.8e8	4.6e8	4.52	391.791814446449	14
High	IsMasterProtein	P42862	Glucose-6-phosphate isomerase, cytosolic A OS=Oryza sativa subsp. japonica GN=Os03g0776000 PE=2 SV=2	0	141.540272419209	44.2680776014109	17	114	5	1	567	62.484	7.28	High	High	High	4.1e8	4.6e8	4.8e8	4.043	366.938174843788	17
High	IsMasterProtein	Q0ITW7	Alcohol dehydrogenase 2 OS=Oryza sativa subsp. japonica GN=ADH2 PE=2 SV=2	0	138.271044638122	49.6042216358839	14	171	10	1	379	41.18	6.46	High	High	High	2.6e9	1.7e9	4.3e9	14.199	565.104112625122	14
High	IsMasterProtein	O64937	Elongation factor 1-alpha OS=Oryza sativa subsp. japonica GN=REFA1 PE=2 SV=2	0	137.102673458553	44.5190156599553	15	556	15	1	447	49.262	9.06	High	High	High	4.0e9	3.7e9	3.9e9	6.279	1759.78948283196	15
High	IsMasterProtein	P42863	Glucose-6-phosphate isomerase, cytosolic B OS=Oryza sativa subsp. japonica GN=Os06g0256500 PE=2 SV=2	0	135.191136002868	38.6243386243386	16	110	4	1	567	62.329	6.93	High	High	High	1.7e8	3.1e8	2.7e8	3.281	357.577820420265	16
High	IsMasterProtein	Q7XQ45	Probable aldo-keto reductase 3 OS=Oryza sativa subsp. japonica GN=Os04g0339400 PE=2 SV=2	0	134.846292622693	65.0704225352113	17	517	15	1	355	38.249	5.97	High	High	High	7.3e8	6.4e8	5.2e8	9	1595.003428936	17
High	IsMasterProtein	P49027	Guanine nucleotide-binding protein subunit beta-like protein A OS=Oryza sativa subsp. japonica GN=RACK1A PE=1 SV=1	0	134.029861588268	52.6946107784431	12	113	9	1	334	36.209	6.44	High	High	High	1.3e9	4.4e8	1.1e9	11.743	378.345997691154	12
High	IsMasterProtein	Q2R2W2	14-3-3-like protein GF14-D OS=Oryza sativa subsp. japonica GN=GF14D PE=1 SV=1	0	130.804800202956	56.9811320754717	13	143	9	1	265	29.244	4.91	High	High	High	6.4e8	6.4e8	4.4e8	10.22	475.518481135368	13
High	IsMasterProtein	P35683	Eukaryotic initiation factor 4A-1 OS=Oryza sativa subsp. japonica GN=Os06g0701100 PE=2 SV=2	0	126.935957985196	48.5507246376812	19	130	3	1	414	47.058	5.57	High	High	High	3.9e7	3.7e7	7.4e7	9	352.550708413124	19
High	IsMasterProtein	Q10N21	L-ascorbate peroxidase 1, cytosolic OS=Oryza sativa subsp. japonica GN=APX1 PE=1 SV=1	0	126.922282709629	63.2	13	308	11	1	250	27.139	5.66	High	High	High	1.4e9	1.3e9	1.7e9	15.238	889.360031604767	13
High	IsMasterProtein	Q7Y0F2	Probable nucleoredoxin 1-2 OS=Oryza sativa subsp. japonica GN=Os03g0405900 PE=2 SV=1	0	122.495761560536	41.8244406196213	15	97	13	1	581	64.381	4.93	High	High	High	4.8e8	3.3e8	2.8e8	4.52	314.271849751472	15
High	IsMasterProtein	Q6ZD89	Flavone 3'-O-methyltransferase 1 OS=Oryza sativa subsp. japonica GN=COMT PE=1 SV=1	0	119.659614126805	43.75	11	93	11	1	368	39.724	5.66	High	High	High	4.3e8	5.8e8	5.3e8	6.305	332.831650137901	11
High	IsMasterProtein	Q2QYW2	Clathrin heavy chain 2 OS=Oryza sativa subsp. japonica GN=Os12g0104800 PE=3 SV=1	0	118.703747737643	16.0421545667447	18	90	18	1	1708	193.225	5.39	High	High	High	1.6e8	1.3e8	1.5e8	0.651	288.960466623306	18
High	IsMasterProtein	Q6EUP4	14-3-3-like protein GF14-E OS=Oryza sativa subsp. japonica GN=GF14E PE=2 SV=1	0	117.323505416634	57.2519083969466	13	145	3	1	262	29.674	4.77	High	High	High	1.8e8	1.7e8	2.2e8	9	502.250377297401	13
High	IsMasterProtein	Q6ZDY8	Succinate dehydrogenase [ubiquinone] flavoprotein subunit, mitochondrial OS=Oryza sativa subsp. japonica GN=SDH1 PE=1 SV=1	0	117.221272034144	38.7301587301587	15	100	15	1	630	68.81	7.08	High	High	High	4.9e8	5.6e8	3.9e8	2.594	324.625962018967	15
High	IsMasterProtein	Q0JKD0	Glutamate synthase 1 [NADH], chloroplastic OS=Oryza sativa subsp. japonica GN=Os01g0681900 PE=2 SV=1	0	116.439196077185	15.9206275957545	24	85	24	1	2167	236.745	7.09	High	High	High	1.4e8	1.3e8	9.0e7	0.562	253.248207688332	24
High	IsMasterProtein	Q93VT8	ATP-citrate synthase beta chain protein 1 OS=Oryza sativa subsp. japonica GN=ACLB-1 PE=2 SV=1	0	113.776209959501	39.9671052631579	19	113	19	1	608	66.028	7.68	High	High	High	4.4e8	3.3e8	3.8e8	2.932	364.998214483261	19
High	IsMasterProtein	Q69TH8	Putative 12-oxophytodienoate reductase 4 OS=Oryza sativa subsp. japonica GN=OPR4 PE=2 SV=1	0	112.778751844709	57.8947368421053	14	95	13	1	380	42.405	6.34	High	High	High	3.6e8	1.4e8	1.8e8	9	278.987478256226	14
High	IsMasterProtein	P37832	Tubulin beta-7 chain OS=Oryza sativa subsp. japonica GN=TUBB7 PE=2 SV=2	0	112.579478899167	46.3963963963964	13	89	2	1	444	49.79	4.87	High	High	High	1.9e7	5.0e7	2.3e7	4.623	303.016178131104	13
High	IsMasterProtein	Q10LP5	Sucrose synthase 4 OS=Oryza sativa subsp. japonica GN=SUS4 PE=2 SV=1	0	112.545419680876	28.5537700865266	19	125	19	1	809	92.159	6.54	High	High	High	3.3e8	4.3e8	2.2e8	2.754	349.610170483589	19
High	IsMasterProtein	Q6K669	Leucine aminopeptidase 2, chloroplastic OS=Oryza sativa subsp. japonica GN=Os02g0794700 PE=2 SV=1	0	111.772506411266	32.4414715719064	13	111	13	1	598	61.78	8.1	High	High	High	7.8e8	6.5e8	5.8e8	2.275	378.63854432106	13
High	IsMasterProtein	Q0J8G4	Fructokinase-2 OS=Oryza sativa subsp. japonica GN=FRK2 PE=1 SV=1	0	108.775774535205	52.0833333333333	15	124	15	1	336	35.494	5.17	High	High	High	5.8e8	4.4e8	4.4e8	7.031	404.803052306175	15
High	IsMasterProtein	Q10DV7	Actin-1 OS=Oryza sativa subsp. japonica GN=ACT1 PE=2 SV=1	0	108.173069044375	43.236074270557	12	103	2	1	377	41.786	5.49	High	High	High	2.2e9	2.1e9	1.1e9	4.623	337.002939581871	12
High	IsMasterProtein	Q6Z2Z4	Eukaryotic initiation factor 4A-3 OS=Oryza sativa subsp. japonica GN=Os02g0146600 PE=1 SV=1	0	107.873704824689	44.6859903381643	18	112	2	1	414	47.108	5.67	High	High	High	1.8e8	2.0e8	5.6e7	6.667	307.679434657097	18
High	IsMasterProtein	Q0E4K1	Catalase isozyme A OS=Oryza sativa subsp. japonica GN=CATA PE=2 SV=1	0	106.142398867731	38.8211382113821	13	119	11	1	492	56.662	7.01	High	High	High	2.7e8	2.2e8	2.7e8	4.298	281.355768442154	13
High	IsMasterProtein	Q40665	Tubulin beta-3 chain OS=Oryza sativa subsp. japonica GN=TUBB3 PE=2 SV=2	0	105.16773473449	46.1883408071749	13	79	2	1	446	50.089	4.83	High	High	High	1.1e8	1.1e8	1.4e8	4.109	294.819916725159	13
High	IsMasterProtein	Q06967	14-3-3-like protein GF14-F OS=Oryza sativa subsp. japonica GN=GF14F PE=1 SV=2	0	104.732476231462	59.2307692307692	13	104	7	1	260	29.16	4.88	High	High	High	1.3e9	1.1e9	4.0e8	7.031	317.853833317757	13
High	IsMasterProtein	Q7XTE8	14-3-3-like protein GF14-B OS=Oryza sativa subsp. japonica GN=GF14B PE=1 SV=2	0	103.821988684352	59.1603053435115	13	153	3	1	262	29.845	4.81	High	High	High	3.0e8	8.0e7	3.9e8	6.943	540.084183573723	13
High	IsMasterProtein	Q75GX9	63 kDa globulin-like protein OS=Oryza sativa subsp. japonica GN=Os03g0663800 PE=1 SV=1	0	102.434833665616	33.8078291814947	14	73	14	1	562	63.389	8.13	High	High	High	3.9e8	4.1e8	4.3e8	2.875	249.979883670807	14
High	IsMasterProtein	P45960	Tubulin beta-4 chain OS=Oryza sativa subsp. japonica GN=TUBB4 PE=2 SV=1	0	102.25570524446	46.3087248322148	13	71	3	1	447	50.257	4.86	High	High	High	3.6e7	3.3e7	4.7e7	3.642	254.030831813812	13
High	IsMasterProtein	Q6K4E7	Aminopeptidase M1-D OS=Oryza sativa subsp. japonica GN=Os09g0362800 PE=2 SV=1	0	101.790471869339	25.6586483390607	18	88	15	1	873	98.451	5.47	High	High	High	2.0e8	1.1e8	8.4e7	1.371	268.062563896179	18
High	IsMasterProtein	Q6K9N6	Succinate--CoA ligase [ADP-forming] subunit beta, mitochondrial OS=Oryza sativa subsp. japonica GN=Os02g0621700 PE=1 SV=1	0	101.164467124646	43.8388625592417	16	105	16	1	422	45.063	6.32	High	High	High	6.2e8	6.4e8	3.9e8	3.354	347.436258792877	16
High	IsMasterProtein	A3C6D7	Actin-2 OS=Oryza sativa subsp. japonica GN=ACT2 PE=2 SV=1	0	100.579129306872	45.3580901856764	13	93	3	1	377	41.653	5.49	High	High	High		7.5e7	1.1e8	4.109	301.29200565815	13
High	IsMasterProtein	Q9FE01	L-ascorbate peroxidase 2, cytosolic OS=Oryza sativa subsp. japonica GN=APX2 PE=1 SV=1	0	99.0886176793956	62.1513944223108	11	110	9	1	251	27.101	5.36	High	High	High	4.7e8	4.6e8	3.8e8	12.111	308.054072499275	11
High	IsMasterProtein	Q6ZKC0	14-3-3-like protein GF14-C OS=Oryza sativa subsp. japonica GN=GF14C PE=1 SV=1	0	98.8302952844286	63.671875	17	119	8	1	256	28.808	4.84	High	High	High	3.2e8	1.4e8	3.1e8	10.22	387.54382610321	17
High	IsMasterProtein	O04226	Delta-1-pyrroline-5-carboxylate synthase 1 OS=Oryza sativa subsp. japonica GN=P5CS1 PE=2 SV=2	0	98.3803652634059	26.536312849162	13	76	13	1	716	77.697	6.84	High	High	High	2.4e8	2.0e8	1.2e8	1.024	285.493129253387	13
High	IsMasterProtein	B7EA73	Puromycin-sensitive aminopeptidase OS=Oryza sativa subsp. japonica GN=Os08g0562700 PE=2 SV=1	0	97.0581763907723	26.1555806087937	15	70	15	1	887	99.461	5.59	High	High	High	1.6e8	8.7e7	1.4e8	1.064	196.061437368393	15
High	IsMasterProtein	Q75HE6	Probable methylenetetrahydrofolate reductase OS=Oryza sativa subsp. japonica GN=Os03g0815200 PE=2 SV=1	0	96.900845371132	32.6599326599327	14	88	14	1	594	66.388	5.57	High	High	High	2.6e8	2.2e8	1.8e8	2.07	280.198736786842	14
High	IsMasterProtein	P27937	Alpha-amylase isozyme 3B OS=Oryza sativa subsp. japonica GN=AMY1.6 PE=2 SV=1	0	95.9889702555029	39.041095890411	12	126	8	1	438	48.561	6.2	High	High	High	2.5e9	2.8e8	2.5e9	5.062	395.547494411469	12
High	IsMasterProtein	Q6ZL94	Succinate--CoA ligase [ADP-forming] subunit alpha, mitochondrial OS=Oryza sativa subsp. japonica GN=Os07g0577700 PE=1 SV=1	0	95.6768011951992	49.5468277945619	10	84	10	1	331	34.225	8.22	High	High	High	5.2e8	4.5e8	4.1e8	7.733	267.662340164185	10
High	IsMasterProtein	Q84J55	14-3-3-like protein GF14-A OS=Oryza sativa subsp. japonica GN=GF14A PE=2 SV=1	0	94.6179241823781	56.8181818181818	14	95	7	1	264	28.982	4.94	High	High	High	2.2e8	1.3e8	1.8e8	6.943	332.61034989357	14
High	IsMasterProtein	Q9SLY8	Calreticulin OS=Oryza sativa subsp. japonica GN=Os07g0246200 PE=1 SV=2	0	93.9551576718266	50.2358490566038	16	92	16	1	424	48.279	4.63	High	High	High	5.7e8	2.4e8	3.8e8	3.52	323.618939995766	16
High	IsMasterProtein	P35684	60S ribosomal protein L3 OS=Oryza sativa subsp. japonica GN=RPL3 PE=2 SV=2	0	92.1247099018902	34.7043701799486	13	89	13	1	389	44.436	10.08	High	High	High	5.6e8	5.5e8	5.3e8	5.31	260.53256547451	13
High	IsMasterProtein	Q9AUV6	UDP-glucose 6-dehydrogenase 3 OS=Oryza sativa subsp. japonica GN=UGD3 PE=2 SV=1	0	91.3544104716903	33.125	9	51	9	1	480	52.865	6.13	High	High	High	3.3e8	3.3e8	1.8e8	1.448	183.878612399101	9
High	IsMasterProtein	A2XNS1	Actin-3 OS=Oryza sativa subsp. indica GN=ACT3 PE=3 SV=2	0	90.6267230931969	50.6631299734748	13	86	3	1	377	41.679	5.49	High	High	High	2.4e7	3.2e7	1.7e7	4.109	256.621950387955	13
High	IsMasterProtein	Q7Y0E8	Probable nucleoredoxin 1-1 OS=Oryza sativa subsp. japonica GN=Os03g0405500 PE=2 SV=1	0	89.8433530042477	26.1862917398946	9	72	7	1	569	63.249	5.06	High	High	High	4.3e8	4.0e8	3.8e8	1.626	244.316397309303	9
High	IsMasterProtein	Q84QK0	12-oxophytodienoate reductase 1 OS=Oryza sativa subsp. japonica GN=OPR1 PE=2 SV=1	0	89.5288947624335	42.8947368421053	13	65	11	1	380	42.438	6.2	High	High	High	4.0e8	4.5e8	3.5e8	5.7	199.960892438889	13
High	IsMasterProtein	A2YH64	Catalase isozyme B OS=Oryza sativa subsp. indica GN=CATB PE=2 SV=2	0	89.3385842717985	36.9918699186992	14	119	12	1	492	56.551	7.05	High	High	High	3.9e8	2.7e8	2.8e8	3.417	337.89392888546	14
High	IsMasterProtein	Q9LGQ6	Acyl transferase 9 OS=Oryza sativa subsp. japonica GN=AT9 PE=2 SV=1	0	88.9412458897843	49.8806682577566	15	85	15	1	419	46.136	5.92	High	High	High	2.7e8	4.8e8	4.5e8	3.262	266.621485829353	15
High	IsMasterProtein	Q10G56	Ornithine aminotransferase, mitochondrial OS=Oryza sativa subsp. japonica GN=OAT PE=2 SV=1	0	87.1218020432209	40.169133192389	12	66	12	1	473	51.409	7.61	High	High	High	5.3e8	4.3e8	4.2e8	2.594	215.918971896172	12
High	IsMasterProtein	Q10MX3	Asparagine synthetase [glutamine-hydrolyzing] 1 OS=Oryza sativa subsp. japonica GN=Os03g0291500 PE=2 SV=1	0	85.885927752103	30.6291390728477	12	60	12	1	604	67.279	6.54	High	High	High	3.4e8	2.9e8	3.2e8	2.398	199.845841884613	12
High	IsMasterProtein	Q6ESI7	Tripeptidyl-peptidase 2 OS=Oryza sativa subsp. japonica GN=TPP2 PE=2 SV=1	0	85.5680666209084	16.7034584253127	16	44	16	1	1359	148.54	6.58	High	High	High	9.5e7	3.8e7	2.6e8	0.641	129.648673772812	16
High	IsMasterProtein	Q9XEA8	Cysteine synthase OS=Oryza sativa subsp. japonica GN=RCS3 PE=2 SV=1	0	85.437127636051	67.0769230769231	13	76	10	1	325	34.285	5.41	High	High	High	1.6e8	1.7e8	1.1e8	5.31	246.363740682602	13
High	IsMasterProtein	P49199	40S ribosomal protein S8 OS=Oryza sativa subsp. japonica GN=RPS8 PE=2 SV=2	0	84.4455173997952	37.2727272727273	9	65	9	1	220	24.814	10.4	High	High	High	8.8e8	9.6e8	7.9e8	7.254	245.397447824478	9
High	IsMasterProtein	P0C542	Actin-7 OS=Oryza sativa subsp. indica GN=ACT7 PE=3 SV=1	0	83.4038735431653	40.6914893617021	11	69	3	1	376	41.588	5.39	Not Found	High	High		3.5e7	1.0e8	2.831	214.788190960884	11
High	IsMasterProtein	P0C520	ATP synthase subunit alpha, mitochondrial OS=Oryza sativa GN=ATPA PE=3 SV=1	0	83.0866386900203	32.8094302554028	15	111	15	1	509	55.339	6.1	High	High	High	8.3e8	6.3e8	7.2e8	2.275	385.640245437622	15
High	IsMasterProtein	P93438	S-adenosylmethionine synthase 2 OS=Oryza sativa subsp. japonica GN=SAM2 PE=2 SV=1	0	81.8773251962558	36.5482233502538	10	56	5	1	394	42.874	6.05	High	High	High	7.6e7	6.8e7	2.9e7	3.642	169.183260083199	10
High	IsMasterProtein	P0C5D0	1-Cys peroxiredoxin B OS=Oryza sativa subsp. indica GN=OsI_026085 PE=3 SV=1	0	81.4841606388561	56.3636363636364	13	97	11	1	220	24.189	5.67	High	High	High	5.8e8	5.3e8	6.9e8	21.758	258.01717209816	13
High	IsMasterProtein	Q9XEA6	Cysteine synthase OS=Oryza sativa subsp. japonica GN=RCS1 PE=2 SV=2	0	81.3467608517423	44.2367601246106	10	71	7	1	321	33.817	5.43	High	High	High	4.1e8	3.3e8	2.9e8	3.642	258.404268503189	10
High	IsMasterProtein	Q6Z6L4	Aminopeptidase M1-A OS=Oryza sativa subsp. japonica GN=Os02g0218200 PE=2 SV=1	0	81.2761803451006	19.8177676537585	15	95	14	1	878	98.391	5.2	High	High	High	4.8e8	3.9e8	3.2e8	0.964	303.312289595604	15
High	IsMasterProtein	A6N0M9	Nucleoside diphosphate kinase 1 OS=Oryza sativa subsp. indica GN=NDKR PE=1 SV=1	0	80.5964451846252	41.6107382550336	6	104	6	1	149	16.835	6.8	High	High	High	4.3e9	3.8e9	4.2e9	38.811	307.887194633484	6
High	IsMasterProtein	A2XD35	Adenylosuccinate synthetase, chloroplastic OS=Oryza sativa subsp. indica GN=PURA PE=3 SV=2	0	80.365912168523	31.8275154004107	11	48	11	1	487	51.976	6.84	High	High	High	2.2e8	2.0e8	1.6e8	1.807	164.723074197769	11
High	IsMasterProtein	Q6Z5N4	Pyruvate dehydrogenase E1 component subunit alpha-1, mitochondrial OS=Oryza sativa subsp. japonica GN=Os02g0739600 PE=2 SV=1	0	80.0116014061068	31.5384615384615	9	71	9	1	390	42.675	7.77	High	High	High	5.4e8	4.6e8	3.5e8	2.311	239.285961985588	9
High	IsMasterProtein	A2YL07	Glutamate--cysteine ligase B, chloroplastic OS=Oryza sativa subsp. indica GN=GSH1-2 PE=3 SV=2	0	79.1107179964752	27.6209677419355	8	73	8	1	496	56.118	7.02	High	High	High	1.3e8	2.1e8	8.1e7	1.512	222.099813342094	8
High	IsMasterProtein	Q9LSU1	Proteasome subunit alpha type-5 OS=Oryza sativa subsp. japonica GN=PAE1 PE=2 SV=1	0	78.1078612292875	54.4303797468354	9	83	9	1	237	25.977	4.75	High	High	High	4.0e8	4.7e8	2.9e8	5.31	325.391964554787	9
High	IsMasterProtein	P41095	60S acidic ribosomal protein P0 OS=Oryza sativa subsp. japonica GN=Os08g0130500 PE=1 SV=3	0	77.9753392474641	34.4827586206897	7	70	7	1	319	34.356	5.49	High	High	High	1.1e9	1.4e9	8.5e8	9	218.259849429131	7
High	IsMasterProtein	Q852M2	Probable aldehyde oxidase 3 OS=Oryza sativa subsp. japonica GN=Os03g0790700 PE=2 SV=1	0	77.5915261922196	13.2743362831858	12	53	2	1	1356	145.245	6.49	High	High	High	1.5e8	2.3e8	9.1e7	0.546	156.682532906532	12
High	IsMasterProtein	Q43008	Superoxide dismutase [Mn], mitochondrial OS=Oryza sativa subsp. japonica GN=SODA PE=2 SV=2	0	75.6468555323369	46.7532467532467	8	88	8	1	231	24.982	7.02	High	High	High	1.8e9	1.5e9	9.8e8	9	309.743518352509	8
High	IsMasterProtein	Q9SXP2	Formate dehydrogenase 1, mitochondrial OS=Oryza sativa subsp. japonica GN=Os06g0486800 PE=1 SV=2	0	75.5846682495693	32.1808510638298	12	92	12	1	376	41.315	7.17	High	High	High	5.8e8	4.1e8	2.6e8	4.109	291.987862944603	12
High	IsMasterProtein	Q01K11	Gamma-aminobutyrate transaminase 1, mitochondrial OS=Oryza sativa subsp. indica GN=OsI_17385 PE=3 SV=1	0	74.9556814024075	37.4031007751938	11	57	10	1	516	56.335	6.8	High	High	High	4.7e8	3.7e8	3.1e8	1.913	195.317727088928	11
High	IsMasterProtein	Q8LJU5	40S ribosomal protein S7 OS=Oryza sativa subsp. japonica GN=RPS7 PE=2 SV=2	0	73.8991241793165	45.3125	6	104	6	1	192	22.293	9.76	High	High	High	9.7e8	6.0e8	3.7e8	13.678	297.520623683929	6
High	IsMasterProtein	P52428	Proteasome subunit alpha type-1 OS=Oryza sativa subsp. japonica GN=PAF1 PE=2 SV=1	0	73.811111449985	60	12	57	12	1	270	29.612	5.54	High	High	High	3.6e8	2.8e8	3.5e8	6.499	201.907274723053	12
High	IsMasterProtein	Q10M12	Ricin B-like lectin R40C1 OS=Oryza sativa subsp. japonica GN=R40C1 PE=1 SV=1	0	73.4156324462519	39.0804597701149	10	74	9	1	348	38.798	6.8	High	High	High	3.4e8	2.9e8	2.8e8	2.3	268.705770373344	10
High	IsMasterProtein	Q7G764	Probable NAD(P)H-dependent oxidoreductase 1 OS=Oryza sativa subsp. japonica GN=Os10g0113000 PE=1 SV=1	0	72.6709986823817	36.1370716510903	9	74	9	1	321	35.69	5.45	High	High	High	8.4e8	7.1e8	7.5e8	2.899	242.201672911644	9
High	IsMasterProtein	Q852M1	Probable aldehyde oxidase 2 OS=Oryza sativa subsp. japonica GN=Os03g0790900 PE=2 SV=1	0	72.2129209506086	13.1365313653137	12	47	2	1	1355	144.972	6.24	High	Not Found	High			4.0e7	0.565	133.466477036476	12
High	IsMasterProtein	Q0JA75	Cinnamyl alcohol dehydrogenase 7 OS=Oryza sativa subsp. japonica GN=CAD7 PE=1 SV=1	0	71.9381311091374	30.6068601583113	7	50	7	1	379	39.541	7.27	High	High	High	1.2e8	7.2e7	1.3e8	2.594	164.138693094254	7
High	IsMasterProtein	O04985	Non-symbiotic hemoglobin 2 OS=Oryza sativa subsp. japonica GN=HB2 PE=2 SV=1	0	71.8469419858314	52.0710059171598	9	137	8	1	169	18.604	8.94	High	High	High	1.4e9	9.9e8	1.1e9	11.115	467.795426726341	9
High	IsMasterProtein	Q7XJ02	Probable L-ascorbate peroxidase 7, chloroplastic OS=Oryza sativa subsp. japonica GN=APX7 PE=2 SV=1	0	71.4398312117586	34.5403899721448	8	60	8	1	359	38.302	8.65	High	High	High	4.1e8	2.1e8	2.1e8	1.894	208.534799575806	8
High	IsMasterProtein	B9F3B6	Succinate-semialdehyde dehydrogenase, mitochondrial OS=Oryza sativa subsp. japonica GN=ALDH5F1 PE=3 SV=1	0	71.1648427157858	26.5654648956357	10	58	10	1	527	56.058	8.1	High	High	High	2.5e8	2.7e8	1.9e8	1.254	213.955569028854	10
High	IsMasterProtein	Q0JPA6	Salt stress root protein RS1 OS=Oryza sativa subsp. japonica GN=Os01g0233000 PE=2 SV=1	0	69.129710267169	65.1960784313726	8	53	8	1	204	21.788	4.92	High	High	High	3.0e8	2.5e8	1.8e8	6.197	169.632315039635	8
High	IsMasterProtein	A2WXV8	Fructokinase-1 OS=Oryza sativa subsp. indica GN=FRK1 PE=1 SV=1	0	68.5245703755291	35.2941176470588	11	76	11	1	323	34.707	5.27	High	High	High	7.1e8	4.8e8	4.4e8	2.675	234.519602179527	11
High	IsMasterProtein	Q6Z4G3	UDP-arabinopyranose mutase 3 OS=Oryza sativa subsp. japonica GN=UAM3 PE=1 SV=1	0	67.3806155907013	36.0655737704918	10	70	1	1	366	41.253	6.43	High	High	Not Found	1.1e8	5.0e7		2.981	204.616454005241	10
High	IsMasterProtein	Q7XUG1	Malate synthase OS=Oryza sativa subsp. japonica GN=MS PE=2 SV=1	0	67.3344942828094	36.8606701940035	15	59	15	1	567	62.6	7.14	High	High	High	3.1e8	1.9e8	2.3e8	1.955	163.587144255638	15
High	IsMasterProtein	P14654	Glutamine synthetase cytosolic isozyme 1-2 OS=Oryza sativa subsp. japonica GN=GLN1-2 PE=1 SV=1	0	67.3078512165731	27.7310924369748	5	66	4	1	357	39.234	6.07	High	High	High	2.1e8	1.7e8	1.3e8	3.87	212.163051366806	5
High	IsMasterProtein	Q75IM9	Isovaleryl-CoA dehydrogenase, mitochondrial OS=Oryza sativa subsp. japonica GN=Os05g0125500 PE=2 SV=2	0	66.6303739055969	37.8973105134474	9	61	9	1	409	44.502	6.96	High	High	High	3.3e8	3.1e8	2.7e8	2.02	187.930624365807	9
High	IsMasterProtein	Q9FXT4	Alpha-galactosidase OS=Oryza sativa subsp. japonica GN=Os10g0493600 PE=1 SV=1	0	66.1108013184379	26.6187050359712	8	48	8	1	417	45.792	7.94	High	High	High	1.7e8	1.7e8	9.9e7	1.276	161.49921298027	8
High	IsMasterProtein	Q69TI0	Putative 12-oxophytodienoate reductase 5 OS=Oryza sativa subsp. japonica GN=OPR5 PE=2 SV=1	0	64.8099932823635	41.1764705882353	10	72	9	1	374	41.659	5.48	High	High	High	2.6e8	2.7e8	2.2e8	3.329	185.532833218575	10
High	IsMasterProtein	Q6L5I5	Mitochondrial outer membrane protein porin 2 OS=Oryza sativa subsp. japonica GN=VDAC2 PE=2 SV=1	0	64.5915300934276	41.4285714285714	7	37	7	1	280	29.584	8.65	High	High	High	1.7e8	9.0e7	1.1e8	4.179	122.968991041183	7
High	IsMasterProtein	A2Y720	Late embryogenesis abundant protein, group 3 OS=Oryza sativa subsp. indica GN=LEA3 PE=1 SV=1	0	64.0142697358408	36	7	52	7	1	200	20.455	6.96	High	High	High	4.6e8	3.0e8	5.5e8	3.642	205.088722229004	7
High	IsMasterProtein	P35681	Translationally-controlled tumor protein homolog OS=Oryza sativa subsp. japonica GN=TCTP PE=1 SV=1	0	63.8905924995228	35.1190476190476	4	52	4	1	168	18.934	4.68	High	High	High	4.7e8	4.8e8	2.9e8	11.915	187.743356823921	4
High	IsMasterProtein	Q43007	Phospholipase D alpha 1 OS=Oryza sativa subsp. japonica GN=PLD1 PE=1 SV=2	0	63.8655529896346	15.3940886699507	8	50	8	1	812	92.161	5.96	High	High	High	1.1e8	1.1e8	1.2e8	0.66	168.463466763496	8
High	IsMasterProtein	Q69TY4	Peroxiredoxin-2E-1, chloroplastic OS=Oryza sativa subsp. japonica GN=PRXIIE-1 PE=2 SV=1	0	63.3318350069403	52.1551724137931	8	42	8	1	232	23.674	8.79	High	High	High	3.7e8	3.8e8	3.7e8	2.981	182.30125617981	8
High	IsMasterProtein	Q2R480	6-phosphogluconate dehydrogenase, decarboxylating 2, chloroplastic OS=Oryza sativa subsp. japonica GN=G6PGH2 PE=2 SV=1	0	63.2341754326177	26.9685039370079	9	57	8	1	508	54.266	6.47	High	High	High	1.4e8	9.5e7	9.5e7	1.913	171.792687892914	9
High	IsMasterProtein	P49398	40S ribosomal protein S4 OS=Oryza sativa subsp. japonica GN=RPS4 PE=2 SV=3	0	62.8741572103802	46.4150943396226	11	79	11	1	265	29.846	10.13	High	High	High	4.9e8	5.1e8	4.7e8	3.642	216.672353982925	11
High	IsMasterProtein	Q9FR35	Peroxiredoxin-2C OS=Oryza sativa subsp. japonica GN=PRXIIC PE=1 SV=1	0	62.2194042163909	54.320987654321	6	132	6	1	162	17.28	5.88	High	High	High	8.3e8	6.9e8	4.4e8	26.826	354.378769993782	6
High	IsMasterProtein	Q0JMH0	2-hydroxyacyl-CoA lyase OS=Oryza sativa subsp. japonica GN=Os01g0505400 PE=3 SV=3	0	61.2191684023478	31.369150779896	11	59	11	1	577	60.787	6.35	High	High	High	1.7e8	1.2e8	9.8e7	1.352	176.068886756897	11
High	IsMasterProtein	Q8L4L4	60S ribosomal protein L5-2 OS=Oryza sativa subsp. japonica GN=RPL5B PE=2 SV=2	0	61.0350207338667	36.5131578947368	9	61	9	1	304	34.716	9.1	High	High	High	4.2e8	1.8e8	3.6e8	3.16	166.866635203362	9
High	IsMasterProtein	P46465	26S proteasome regulatory subunit 6A homolog OS=Oryza sativa subsp. japonica GN=TBP1 PE=2 SV=2	0	60.7546548270084	39.1608391608392	12	44	12	1	429	47.768	5.07	High	High	High	2.6e8	2.2e8	2.0e8	1.894	147.383050918579	12
High	IsMasterProtein	Q71VM4	Importin subunit alpha-1a OS=Oryza sativa subsp. japonica GN=Os01g0253300 PE=1 SV=2	0	60.3361037470402	27.1863117870722	9	34	6	1	526	57.535	5.22	High	High	High	7.1e7	4.4e7	3.2e7	1.212	120.066941976547	9
High	IsMasterProtein	Q0J5V5	Aminopeptidase M1-B OS=Oryza sativa subsp. japonica GN=Os08g0398700 PE=2 SV=1	0	60.3223488757124	17.8285714285714	13	57	11	1	875	97.842	5.39	High	High	High	1.3e8	1.5e8	9.8e7	0.743	160.350968956947	13
High	IsMasterProtein	P41345	Ferredoxin--NADP reductase, root isozyme, chloroplastic OS=Oryza sativa subsp. japonica GN=Os03g0784700 PE=1 SV=1	0	59.9272466808239	30.952380952381	7	49	5	1	378	41.852	8.6	High	High	High	6.9e7	4.9e7	8.6e7	2.481	122.466697216034	7
High	IsMasterProtein	O64464	Proteasome subunit beta type-1 OS=Oryza sativa subsp. japonica GN=PBF1 PE=2 SV=1	0	59.8829824151092	52.4886877828054	9	45	9	1	221	24.266	6.89	High	High	High	5.4e8	4.8e8	3.9e8	4.412	153.298317551613	9
High	IsMasterProtein	Q653V7	Probable alpha-glucosidase Os06g0675700 OS=Oryza sativa subsp. japonica GN=Os06g0675700 PE=1 SV=1	0	59.0524705050306	15.3672316384181	9	34	9	1	885	96.275	8.59	High	High	High	3.3e8	2.5e8	1.7e8	0.668	127.553935050964	9
High	IsMasterProtein	O04986	Non-symbiotic hemoglobin 1 OS=Oryza sativa subsp. japonica GN=HB1 PE=1 SV=1	0	57.6594883119407	38.5542168674699	5	75	4	1	166	18.433	7.49	High	High	High	4.3e8	2.8e8	2.8e8	4.623	253.347764372826	5
High	IsMasterProtein	A2XYW4	Anamorsin homolog 1 OS=Oryza sativa subsp. indica GN=H0403D02.15 PE=2 SV=1	0	57.449652675435	39.2452830188679	7	24	7	1	265	27.643	5.08	High	High	High	2.0e8	1.2e8	1.1e8	2.652	88.6742397546768	7
High	IsMasterProtein	Q6ZFT5	Ribose-phosphate pyrophosphokinase 4 OS=Oryza sativa subsp. japonica GN=Os02g0714600 PE=2 SV=1	0	56.7515624826364	33.5384615384615	7	73	7	1	325	36.126	6.79	High	High	High	2.4e8	1.9e8	1.1e8	3.281	191.968452692032	7
High	IsMasterProtein	P49397	40S ribosomal protein S3a OS=Oryza sativa subsp. japonica GN=RPS3A PE=2 SV=2	0	56.7443288737318	42.3664122137405	9	67	9	1	262	29.709	9.8	High	High	High	1.3e9	1.2e9	1.2e9	3.642	225.491616010666	9
High	IsMasterProtein	Q6F332	Calmodulin-2 OS=Oryza sativa subsp. japonica GN=CAM2 PE=2 SV=3	0	56.1452246661766	67.1140939597315	6	50	1	1	149	16.807	4.27	High	High	High		2.9e7	3.3e7	6.943	178.350089907646	6
High	IsMasterProtein	Q53M52	Tubulin alpha-2 chain OS=Oryza sativa subsp. japonica GN=TUBA PE=2 SV=1	0	54.5319483866515	32.5942350332594	10	53	5	1	451	49.705	4.96	High	High	High	4.5e8	5.5e8	3.0e8	1.61	180.607991456985	10
High	IsMasterProtein	P49210	60S ribosomal protein L9 OS=Oryza sativa subsp. japonica GN=RPL9 PE=2 SV=3	0	54.4849722112531	37.8947368421053	7	41	7	1	190	21.335	9.61	High	High	High	1.6e8	2.3e8	2.9e8	6.017	121.79288315773	7
High	IsMasterProtein	P31674	40S ribosomal protein S15 OS=Oryza sativa subsp. japonica GN=RPS15 PE=2 SV=2	0	54.4205688359365	43.5064935064935	5	42	5	1	154	17.404	10.2	High	High	High	6.8e6	2.3e6	3.9e8	50.795	123.127722501755	5
High	IsMasterProtein	Q84TA3	Leukotriene A-4 hydrolase homolog OS=Oryza sativa subsp. japonica GN=LKHA4 PE=2 SV=1	0	53.6389580748325	20.6219312602291	7	40	7	1	611	67.749	5.14	High	High	High	8.1e7	8.0e7	7.1e7	1.009	129.680134296417	7
High	IsMasterProtein	P55142	Glutaredoxin-C6 OS=Oryza sativa subsp. japonica GN=GRXC6 PE=1 SV=2	0	53.5547638998305	63.3928571428571	5	40	5	1	112	11.767	6.04	High	High	High	2.1e8	1.8e8	1.3e8	12.895	139.161471962929	5
High	IsMasterProtein	P25777	Oryzain beta chain OS=Oryza sativa subsp. japonica GN=Os04g0670200 PE=1 SV=2	0	52.8667568500967	21.4592274678112	7	45	7	1	466	49.767	5.36	High	High	High	2.9e8	5.1e8	1.5e8	1.61	138.25324344635	7
High	IsMasterProtein	P25778	Oryzain gamma chain OS=Oryza sativa subsp. japonica GN=Os09g0442300 PE=2 SV=2	0	52.4772580855147	20.9944751381215	5	57	5	1	362	39.089	7.15	High	High	High	1.3e8	9.7e7	1.5e8	4.179	183.130966663361	5
High	IsMasterProtein	B8BKI7	Probable bifunctional methylthioribulose-1-phosphate dehydratase/enolase-phosphatase E1 OS=Oryza sativa subsp. indica GN=OsI_36120 PE=2 SV=1	0	52.2636863334766	30.3088803088803	8	33	8	1	518	57.006	6	High	High	High	1.6e8	1.7e8	7.6e7	1.154	111.75864481926	8
High	IsMasterProtein	Q9LGU6	S-adenosylmethionine synthase 3 OS=Oryza sativa subsp. japonica GN=METK3 PE=2 SV=1	0	51.5828229354479	21.969696969697	6	35	1	1	396	43.283	5.41	High	Not Found	Not Found	4.4e7			1.565	73.493007183075	6
High	IsMasterProtein	B9FK36	Acetyl-CoA carboxylase 2 OS=Oryza sativa subsp. japonica GN=ACC2 PE=3 SV=2	0	51.5501021146539	7.90717662226042	8	29	8	1	2327	257.553	6.42	High	High	High	7.9e7	2.1e7	2.1e7	0.189	84.6729893684387	8
High	IsMasterProtein	Q65XK0	Ketol-acid reductoisomerase, chloroplastic OS=Oryza sativa subsp. japonica GN=Os05g0573700 PE=1 SV=1	0	50.9622248095443	14.5328719723183	6	51	6	1	578	62.338	6.43	High	High	High	7.0e8	5.9e8	6.2e8	1.043	166.055926084518	6
High	IsMasterProtein	P0C8Y9	Proteasome subunit alpha type-4-2 OS=Oryza sativa subsp. indica GN=OsI_021067 PE=1 SV=1	0	50.8121619611463	32.8	5	42	5	1	250	27.009	6.92	High	High	High	2.3e8	1.1e8	6.0e7	3.642	168.337525248528	5
High	IsMasterProtein	Q6Z0I4	Enoyl-[acyl-carrier-protein] reductase [NADH] 1, chloroplastic OS=Oryza sativa subsp. japonica GN=Os08g0327400 PE=2 SV=1	0	50.3393340859201	34.9333333333333	9	43	6	1	375	39.106	8.68	High	High	High	6.8e7	6.9e7	5.4e7	1.818	132.024717569351	9
High	IsMasterProtein	Q6ER94	2-Cys peroxiredoxin BAS1, chloroplastic OS=Oryza sativa subsp. japonica GN=BAS1 PE=1 SV=1	0	49.820776018749	36.0153256704981	6	31	6	1	261	28.079	6	High	High	High	3.8e8	3.6e8	3.0e8	1.637	107.288050889969	6
High	IsMasterProtein	Q9SMB1	Spermidine synthase 1 OS=Oryza sativa subsp. japonica GN=SPDSYN1 PE=2 SV=1	0	49.7596798145529	30.030959752322	5	37	5	1	323	35.124	5.4	High	High	High	6.8e7	6.8e7	9.6e7	2.162	128.205890893936	5
High	IsMasterProtein	Q7XKU5	2-oxoglutarate-dependent dioxygenase DAO OS=Oryza sativa subsp. japonica GN=DAO PE=2 SV=2	0	49.6493337405322	29.6666666666667	5	36	5	1	300	32.082	5.82	High	High	High	2.7e8	2.7e8	1.5e8	3.125	114.418335676193	5
High	IsMasterProtein	B8AL97	Cupincin OS=Oryza sativa subsp. indica GN=OsI_13867 PE=1 SV=1	0	49.4966201523689	20	8	37	8	1	470	52.028	7.43	High	High	High	2.0e8	1.7e8	2.0e8	1.219	124.555240154266	8
High	IsMasterProtein	O82451	Probable glutathione S-transferase GSTF2 OS=Oryza sativa subsp. japonica GN=GSTF2 PE=1 SV=3	0	49.4804248690021	50.6976744186047	8	58	8	1	215	23.961	6.13	High	High	High	1.9e8	1.5e8	1.2e9	7.111	210.729575157166	8
High	IsMasterProtein	P0C5C8	1-Cys peroxiredoxin A OS=Oryza sativa subsp. indica GN=OsI_27030 PE=2 SV=1	0	48.9938776999973	43.1818181818182	9	59	7	1	220	24.057	6.43	High	High	High	1.1e8	1.2e8	2.0e8	6.197	165.711823940277	9
High	IsMasterProtein	P46466	26S proteasome regulatory subunit 4 homolog OS=Oryza sativa subsp. japonica GN=TBP2 PE=2 SV=2	0	48.4411937182572	28.3482142857143	8	36	8	1	448	49.556	6.21	High	High	High	1.8e8	2.1e8	1.1e8	0.887	114.679286003113	8
High	IsMasterProtein	Q93XI4	N-carbamoylputrescine amidase OS=Oryza sativa subsp. japonica GN=CPA PE=2 SV=1	0	48.1167865885997	32.890365448505	6	49	6	1	301	33.442	5.44	High	High	High	5.9e8	4.3e8	3.9e8	2.652	148.565666556358	6
High	IsMasterProtein	Q75M08	Protein disulfide isomerase-like 2-1 OS=Oryza sativa subsp. japonica GN=PDIL2-1 PE=2 SV=2	0	47.9804754381639	23.224043715847	5	36	4	1	366	39.888	6.99	High	High	High	1.1e8	7.5e7	6.3e7	0.743	135.864558935165	5
High	IsMasterProtein	Q10MQ2	Probable LL-diaminopimelate aminotransferase, chloroplastic OS=Oryza sativa subsp. japonica GN=AGD2 PE=2 SV=1	0	47.7429803450473	32.1120689655172	9	41	9	1	464	49.826	8.41	High	High	High	1.6e8	1.2e8	1.1e8	1.043	126.687782287598	9
High	IsMasterProtein	Q0JNS6	Calmodulin-1 OS=Oryza sativa subsp. japonica GN=CAM1-1 PE=1 SV=2	0	47.5438530964404	67.1140939597315	6	53	1	1	149	16.821	4.27	High	High	High	1.6e7	4.8e6	1.2e7	9	179.748245358467	6
High	IsMasterProtein	B8AU84	Arginase 1, mitochondrial OS=Oryza sativa subsp. indica GN=B0616E02-H0507E05.7 PE=1 SV=1	0	47.2966182382617	27.9411764705882	5	30	5	1	340	36.951	6.32	High	High	High	5.2e8	4.7e8	4.4e8	1.239	87.8806176185608	5
High	IsMasterProtein	Q6Z4N6	Ricin B-like lectin R40G2 OS=Oryza sativa subsp. japonica GN=R40G2 PE=2 SV=1	0	46.9234927900888	29.4460641399417	6	37	5	1	343	38.504	7.27	High	High	High	2.8e8	1.9e8	1.7e8	1.61	120.157415628433	6
High	IsMasterProtein	Q9ARZ9	Ubiquitin-40S ribosomal protein S27a-1 OS=Oryza sativa subsp. japonica GN=RPS27AA PE=2 SV=1	0	46.8119377295104	47.741935483871	7	211	1	1	155	17.657	9.77	High	High	High	1.0e8	1.4e8	6.3e7	7.254	808.381377458572	7
High	IsMasterProtein	Q42972	Malate dehydrogenase, glyoxysomal OS=Oryza sativa subsp. japonica GN=Os12g0632700 PE=1 SV=3	0	46.7459577849781	30.0561797752809	7	38	7	1	356	37.362	7.88	High	High	High	1.9e8	1.1e8	1.6e8	1.683	115.225033521652	7
High	IsMasterProtein	Q9LSU3	Proteasome subunit alpha type-6 OS=Oryza sativa subsp. japonica GN=PAA1 PE=2 SV=1	0	45.6551500296278	36.9918699186992	9	57	9	1	246	27.556	6.65	High	High	High	2.9e8	2.6e8	2.7e8	2.594	168.93544793129	9
High	IsMasterProtein	Q2QNG7	ATP-citrate synthase alpha chain protein 3 OS=Oryza sativa subsp. japonica GN=ACLA-3 PE=2 SV=1	0	45.5113376293294	25.531914893617	8	42	8	1	423	46.765	5.58	High	High	High	6.5e7	1.0e8	1.7e8	1.565	127.0612885952	8
High	IsMasterProtein	P25776	Oryzain alpha chain OS=Oryza sativa subsp. japonica GN=Os04g0650000 PE=1 SV=2	0	45.1242815218562	19.6506550218341	6	40	6	1	458	50.099	5.27	High	High	High	4.9e8	5.5e8	5.5e8	1.512	157.116342067719	6
High	IsMasterProtein	B8AL33	Arginine biosynthesis bifunctional protein ArgJ, chloroplastic OS=Oryza sativa subsp. indica GN=OsI_11009 PE=3 SV=1	0	44.8203245775066	15.7667386609071	4	30	4	1	463	47.823	6.92	High	High	High	9.0e7	6.9e7	5.8e7	0.738	93.1119332313538	4
High	IsMasterProtein	Q6ZFU6	Thioredoxin reductase NTRB OS=Oryza sativa subsp. japonica GN=NTRB PE=2 SV=1	0	44.7694281253776	29.607250755287	5	27	5	1	331	34.655	6.64	High	High	High	1.7e8	1.6e8	1.6e8	1.738	90.6002633571625	5
High	IsMasterProtein	P0DKK7	60S ribosomal protein L7a-2 OS=Oryza sativa subsp. japonica GN=RPL7A-2 PE=2 SV=1	0	44.3989020101246	32.5581395348837	9	62	9	1	258	29.285	10.35	High	High	High	6.0e8	4.8e8	5.2e8	5.494	164.659037590027	9
High	IsMasterProtein	Q943F3	60S ribosomal protein L18a OS=Oryza sativa subsp. japonica GN=RPL18A PE=1 SV=1	0	44.0282490830452	47.752808988764	9	57	9	1	178	21.386	10.45	High	High	High	4.5e8	4.0e8	3.7e8	6.197	149.050552368164	9
High	IsMasterProtein	Q0JM17	DEAD-box ATP-dependent RNA helicase 56 OS=Oryza sativa subsp. japonica GN=AIP1 PE=1 SV=2	0	43.4184009100089	27.3148148148148	8	39	8	1	432	48.623	5.72	High	High	High	1.1e8	3.2e7	1.2e8	1.395	91.3496097326279	8
High	IsMasterProtein	P51431	Ubiquitin-40S ribosomal protein S27a-2 OS=Oryza sativa subsp. japonica GN=RPS27AB PE=2 SV=3	0	42.6196942039319	41.9354838709677	7	212	1	1	155	17.671	9.8	High	High	High			6.8e7	7.254	816.280544042587	7
High	IsMasterProtein	A2Z3C4	Probable 6-phosphogluconolactonase 4, chloroplastic OS=Oryza sativa subsp. indica GN=OsI_031067 PE=3 SV=2	0	42.5428993719171	16.0493827160494	3	24	3	1	324	34.54	8.59	High	High	High	1.1e8	1.0e8	1.0e8	0.931	74.1002173423767	3
High	IsMasterProtein	Q06398	Probable glutathione S-transferase GSTU6 OS=Oryza sativa subsp. japonica GN=GSTU6 PE=2 SV=2	0	42.3971210921713	20.3389830508475	5	32	5	1	236	25.64	6.1	High	High	High	5.3e8	7.9e8	3.3e8	2.728	97.3970165252686	5
High	IsMasterProtein	Q8H8C7	Chitin elicitor-binding protein OS=Oryza sativa subsp. japonica GN=CEBIP PE=1 SV=1	0	42.3172111297658	23.876404494382	5	39	5	1	356	37.176	7.36	High	High	High	1.6e9	1.3e9	1.1e9	1.254	143.897067785263	5
High	IsMasterProtein	Q42456	Aspartic proteinase oryzasin-1 OS=Oryza sativa subsp. japonica GN=Os05g0567100 PE=2 SV=2	0	41.8011575418322	19.056974459725	6	45	6	1	509	54.039	5.33	High	High	High	1.0e8	8.6e7	1.5e8	0.978	130.731992721558	6
High	IsMasterProtein	A2Y0T4	60S ribosomal protein L10-2 OS=Oryza sativa subsp. indica GN=SG12 PE=2 SV=2	0	41.2666305410661	40.6392694063927	8	40	4	1	219	24.656	10.36	High	High	High	5.5e8	4.8e8	4.6e8	3.642	113.569284081459	8
High	IsMasterProtein	Q69UI1	40S ribosomal protein S13-2 OS=Oryza sativa subsp. japonica GN=Os08g0117300 PE=1 SV=1	0	40.8697037402312	40.3973509933775	5	53	5	1	151	17.135	10.54	High	High	High	1.7e8	2.5e8	2.0e8	5.31	161.206042170525	5
High	IsMasterProtein	A2Y7R5	GTP-binding nuclear protein Ran-2 OS=Oryza sativa subsp. indica GN=RAN2 PE=2 SV=1	0	40.6851835230231	39.8190045248869	7	48	2	1	221	25.023	7.12	High	High	High	3.6e8	2.4e8	6.4e7	4.337	153.754850149155	7
High	IsMasterProtein	Q941Z0	Probable NADPH:quinone oxidoreductase 1 OS=Oryza sativa subsp. japonica GN=Os01g0953600 PE=2 SV=1	0	40.4363578997723	33.502538071066	3	25	3	1	197	21.311	7.81	High	High	High	1.3e8	9.0e7	7.7e7	1.424	119.160480976105	3
High	IsMasterProtein	Q69LA6	Probable pyridoxal 5'-phosphate synthase subunit PDX1.1 OS=Oryza sativa subsp. japonica GN=PDX11 PE=2 SV=1	0	40.2575058781739	23.8993710691824	8	48	8	1	318	33.715	6.89	High	High	High	3.5e8	1.7e8	2.1e8	1.683	136.968519926071	8
High	IsMasterProtein	A1XBB7	Protein IN2-1 homolog B OS=Oryza sativa subsp. indica GN=GSTZ5 PE=1 SV=1	0	39.6501026920698	41.3934426229508	6	29	6	1	244	27.344	5.53	High	High	High	9.9e7	4.0e7	6.5e7	1.069	97.9973602294922	6
High	IsMasterProtein	Q6AV34	Probable N-acetyl-gamma-glutamyl-phosphate reductase, chloroplastic OS=Oryza sativa subsp. japonica GN=Os03g0617900 PE=1 SV=1	0	39.2815324871155	21.6867469879518	5	23	5	1	415	44.758	8.4	High	High	High	8.1e7	1.3e8	4.5e7	0.778	80.9697419404984	5
High	IsMasterProtein	Q0JDA2	Succinate dehydrogenase subunit 5, mitochondrial OS=Oryza sativa subsp. japonica GN=SDH5 PE=1 SV=1	0	39.1956664654523	39.3939393939394	6	44	6	1	231	24.568	8.65	High	High	High	2.1e8	1.4e8	1.3e8	2.455	156.005465984344	6
High	IsMasterProtein	P29545	Elongation factor 1-beta OS=Oryza sativa subsp. japonica GN=Os07g0662500 PE=1 SV=3	0	39.1653503966981	39.2857142857143	5	20	4	1	224	23.785	4.77	High	High	High	2.8e8	2.4e8	2.0e8	2.162	65.280634522438	5
High	IsMasterProtein	Q33E23	Glutamate dehydrogenase 2, mitochondrial OS=Oryza sativa subsp. japonica GN=GDH2 PE=2 SV=1	0	38.7892252777741	23.1143552311436	8	39	5	1	411	44.523	6.68	High	High	High	2.3e8	1.8e8	1.8e8	1.291	113.969936013222	8
High	IsMasterProtein	Q75HQ0	Heat shock 70 kDa protein BIP4 OS=Oryza sativa subsp. japonica GN=BIP4 PE=2 SV=1	0	38.5733550638102	5.24017467248908	4	39	1	1	687	74.267	5.22	High	High	High	1.2e9	1.2e9	1.1e9	0.379	114.634126782417	4
High	IsMasterProtein	Q0JBZ8	Hydroxycinnamoyltransferase 1 OS=Oryza sativa subsp. japonica GN=HCT1 PE=2 SV=1	0	38.4749956711173	16.0633484162896	4	21	3	1	442	48.464	6.3	High	High	High	2.4e7	9.6e6	1.7e7	0.738	63.1517519950867	4
High	IsMasterProtein	P43279	NADP-dependent malic enzyme, chloroplastic OS=Oryza sativa subsp. japonica GN=ME6 PE=2 SV=2	0	38.3102792396467	9.23317683881064	3	27	3	1	639	69.822	7.14	High	High	High	5.0e8	5.0e8	3.4e8	0.377	112.225095033646	3
High	IsMasterProtein	B8BBN7	Obg-like ATPase 1 OS=Oryza sativa subsp. indica GN=OsI_28170 PE=3 SV=1	0	38.1324008096021	31.7258883248731	9	44	9	1	394	44.319	6.76	High	High	High	2.2e8	1.5e8	1.9e8	1.649	113.029098391533	9
High	IsMasterProtein	A2Y5G8	Probable histone H2A.4 OS=Oryza sativa subsp. indica GN=OsI_019561 PE=3 SV=1	0	37.5606197500952	41.7177914110429	4	54	3	1	163	16.961	10.68	High	High	High	5.7e7	2.3e7	1.7e8	6.743	174.43356347084	4
High	IsMasterProtein	Q9SLX0	Importin subunit alpha-1b OS=Oryza sativa subsp. japonica GN=Os05g0155601 PE=1 SV=2	0	37.3660221710559	16.8539325842697	6	26	3	1	534	58.53	5.31	High	High	High	9.0e7	8.3e7	3.9e7	0.743	89.7461869716644	6
High	IsMasterProtein	P42211	Aspartic proteinase OS=Oryza sativa subsp. japonica GN=RAP PE=2 SV=2	0	36.9079584118123	23.3870967741935	6	39	6	1	496	54.055	6.15	High	High	High	3.0e8	1.2e8	2.4e8	1.089	124.149836778641	6
High	IsMasterProtein	Q9S827	Succinate dehydrogenase [ubiquinone] iron-sulfur subunit 1, mitochondrial OS=Oryza sativa subsp. japonica GN=SDH2-1 PE=1 SV=1	0	36.4697678369675	26.6903914590747	5	33	5	1	281	31.099	8.48	High	High	High	2.7e8	1.9e8	2.2e8	0.995	114.987370014191	5
High	IsMasterProtein	Q6L4F8	Guanine nucleotide-binding protein subunit beta-like protein B OS=Oryza sativa subsp. japonica GN=RACK1B PE=1 SV=1	0	36.1221448226746	25	7	43	4	1	336	36.429	6.54	High	High	High	8.7e7	8.0e7	5.1e7	1.818	124.960691332817	7
High	IsMasterProtein	B7F845	60S ribosomal protein L10a OS=Oryza sativa subsp. japonica GN=RPL10A PE=1 SV=1	0	35.3783033141567	22.2222222222222	4	35	4	1	216	24.467	9.82	High	High	High	5.0e8	4.5e8	5.2e8	1.512	117.601850271225	4
High	IsMasterProtein	Q9LDN2	Uridine 5'-monophosphate synthase OS=Oryza sativa subsp. japonica GN=UMPS1 PE=2 SV=1	0	34.9165029870852	20.5450733752621	6	31	6	1	477	50.772	7.21	High	High	High	6.3e7	7.1e7	6.5e7	0.905	92.2508444786072	6
High	IsMasterProtein	A2XNR6	Electron transfer flavoprotein subunit alpha, mitochondrial OS=Oryza sativa subsp. indica GN=ETFA PE=3 SV=1	0	34.284064813094	22.9050279329609	5	22	5	1	358	37.329	6.55	High	High	High	2.0e8	1.4e8	1.2e8	0.778	82.5522096157074	5
High	IsMasterProtein	Q7F9I1	Chaperone protein ClpC1, chloroplastic OS=Oryza sativa subsp. japonica GN=CLPC1 PE=2 SV=2	0	34.0946629667025	13.5076252723312	7	33	3	1	918	101.739	6.51	High	High	High	5.3e7	3.3e7	2.6e7	0.438	85.4797303676605	7
High	IsMasterProtein	A2X8Q3	Soluble inorganic pyrophosphatase OS=Oryza sativa subsp. indica GN=IPP PE=2 SV=1	0	33.9314162260695	29.4392523364486	4	24	4	1	214	24.144	5.86	High	High	High	4.8e8	1.8e8	3.6e8	1.683	86.4262776374817	4
High	IsMasterProtein	Q9ZTS1	Probable methionine--tRNA ligase OS=Oryza sativa subsp. japonica GN=Os06g0508700 PE=2 SV=2	0	33.8671099868593	10.8614232209738	6	30	6	1	801	89.396	6.95	High	High	High	1.1e8	7.9e7	5.1e7	0.359	93.200510263443	6
High	IsMasterProtein	Q7DNA1	Chitinase 2 OS=Oryza sativa subsp. japonica GN=Cht2 PE=1 SV=1	0	33.8268559192208	20	3	10	3	1	340	35.564	7.4	High	High	High	1.1e8	1.4e8	9.7e7	0.778	45.5781216621399	3
High	IsMasterProtein	Q9FWK4	Cyanate hydratase OS=Oryza sativa subsp. japonica GN=CYN PE=2 SV=2	0	33.316440803458	49.4047619047619	6	41	6	1	168	18.596	5.88	High	High	High	7.1e7	1.4e7	8.3e7	3.642	103.757346272469	6
High	IsMasterProtein	A2XAZ3	Alcohol dehydrogenase class-3 OS=Oryza sativa subsp. indica GN=ADHIII PE=3 SV=1	0	33.1916631738608	33.3333333333333	7	24	7	1	381	40.769	7.17	High	High	High	1.0e8	8.9e7	5.4e8	1.404	76.3010827302933	7
High	IsMasterProtein	Q0JNR2	Cysteine proteinase inhibitor 12 OS=Oryza sativa subsp. japonica GN=Os01g0270100 PE=2 SV=1	0	33.1820382811545	36	8	35	8	1	250	27.252	6.54	High	High	High	2.3e8	1.5e8	1.5e8	3.924	105.475420117378	8
High	IsMasterProtein	P0C0L1	Probable L-ascorbate peroxidase 6, chloroplastic/mitochondrial OS=Oryza sativa subsp. japonica GN=APX6 PE=2 SV=1	0	33.0509037349863	22.9773462783172	4	30	4	1	309	33.481	7.23	High	High	High	3.6e7	2.2e7	1.1e8	0.874	110.869765043259	4
High	IsMasterProtein	A2YXU2	Proteasome subunit alpha type-7-A OS=Oryza sativa subsp. indica GN=OsI_029135 PE=2 SV=2	0	32.6896835290755	31.3253012048193	6	36	6	1	249	27.279	7.43	High	High	High	3.1e8	1.7e8	1.8e8	1.683	118.037246823311	6
High	IsMasterProtein	Q0IWL9	Monothiol glutaredoxin-S11 OS=Oryza sativa subsp. japonica GN=GRXS11 PE=2 SV=2	0	32.6800793864027	14.2566191446028	4	20	4	1	491	53.121	5.25	High	High	High	1.6e8	1.3e8	6.6e7	0.45	73.008100271225	4
High	IsMasterProtein	Q948T6	Lactoylglutathione lyase OS=Oryza sativa subsp. japonica GN=GLYI-11 PE=1 SV=2	0	32.2157194108464	28.1786941580756	7	52	7	1	291	32.533	5.67	High	High	High	8.3e8	4.5e8	5.6e8	1.154	146.783980846405	7
High	IsMasterProtein	Q67IX6	Protein disulfide isomerase-like 1-4 OS=Oryza sativa subsp. japonica GN=PDIL1-4 PE=2 SV=1	0	32.1463249516422	15.8081705150977	6	22	6	1	563	62.214	4.93	High	High	High	8.2e7	6.9e7	3.9e7	0.63	59.7019035816193	6
High	IsMasterProtein	Q9LST6	Proteasome subunit beta type-2 OS=Oryza sativa subsp. japonica GN=PBD1 PE=2 SV=2	0	31.8100301442809	39.622641509434	7	45	7	1	212	23.463	5.64	High	High	High	5.8e8	4.4e8	4.4e8	3.125	112.360936760902	7
High	IsMasterProtein	Q94DM8	Ubiquitin-fold modifier 1 OS=Oryza sativa subsp. japonica GN=Os01g0962400 PE=3 SV=1	0	31.7105376881684	42.156862745098	2	32	2	1	102	10.356	9.61	High	High	High	3.5e8	2.7e8	1.6e8	4.179	79.2093334197998	2
High	IsMasterProtein	Q8W1L6	Peroxisomal fatty acid beta-oxidation multifunctional protein OS=Oryza sativa subsp. japonica GN=MFP PE=1 SV=2	0	31.4646286519148	10.8815426997245	4	20	4	1	726	78.41	8.98	High	High	High	1.6e8	1.2e8	3.6e7	0.468	66.474215388298	4
High	IsMasterProtein	Q6ZHS4	Cinnamyl alcohol dehydrogenase 2 OS=Oryza sativa subsp. japonica GN=CAD2 PE=1 SV=1	0	31.338760795066	16.2534435261708	4	21	4	1	363	38.618	6.39	High	High	High	7.1e7	6.3e7	5.2e7	0.995	66.6221404075623	4
High	IsMasterProtein	Q10J94	Cysteine proteinase inhibitor 8 OS=Oryza sativa subsp. japonica GN=Os03g0429000 PE=2 SV=1	0	31.2770213184937	53.6585365853659	4	27	4	1	123	12.871	8.69	High	High	High	3.6e8	1.5e8	4.1e8	5.813	99.4184699058533	4
High	IsMasterProtein	P28752	Tubulin alpha-1 chain OS=Oryza sativa subsp. japonica GN=TUBA1 PE=1 SV=1	0	31.2101981917362	20.4444444444444	7	36	2	1	450	49.622	5.06	High	High	High	1.3e8	1.2e8	4.3e7	1.081	110.179636478424	7
High	IsMasterProtein	Q6Z965	12-oxophytodienoate reductase 7 OS=Oryza sativa subsp. japonica GN=OPR7 PE=2 SV=1	0	30.0456788582445	23.8578680203046	6	31	6	1	394	43.65	8.56	High	High	High	7.5e7	5.3e7	4.6e7	0.738	77.8685902357101	6
High	IsMasterProtein	P0DKK8	40S ribosomal protein S10-1 OS=Oryza sativa subsp. japonica GN=RPS10-1 PE=2 SV=1	0	29.7813333577186	37.7049180327869	5	27	5	1	183	20.25	9.76	High	High	High	5.2e8	7.3e8	6.4e8	2.162	76.1031827926636	5
High	IsMasterProtein	Q7XPY2	Plasma membrane ATPase OS=Oryza sativa subsp. japonica GN=Os04g0656100 PE=2 SV=1	0	29.5818957700393	10.515247108307	7	25	7	1	951	104.752	6.79	High	High	High	6.6e7	1.3e8	2.6e7	0.363	77.6167466640472	7
High	IsMasterProtein	P52712	Serine carboxypeptidase-like OS=Oryza sativa subsp. japonica GN=CBP31 PE=2 SV=2	0	28.8340773830678	15.3846153846154	5	29	5	1	429	47.759	5.29	High	High	High	1.4e8	2.0e8	1.7e8	0.874	87.4745121002197	5
High	IsMasterProtein	A2ZB00	40S ribosomal protein S16 OS=Oryza sativa subsp. indica GN=RPS16A PE=2 SV=1	0	28.5408223343253	44.2953020134228	5	41	5	1	149	16.808	10.56	High	High	High	9.2e8	7.5e8	6.0e8	6.499	76.0317552089691	5
High	IsMasterProtein	Q6ZJS7	Elongation factor Ts, mitochondrial OS=Oryza sativa subsp. japonica GN=EFTS PE=2 SV=1	0	28.3846905770402	13.6612021857924	3	15	1	1	366	39.989	8.37	High	High	High	1.8e8		3.7e7	0.445	48.100638628006	3
High	IsMasterProtein	Q7F7I7	GTP-binding nuclear protein Ran-1 OS=Oryza sativa subsp. japonica GN=RAN1 PE=2 SV=1	0	28.2649025703795	30.316742081448	6	38	1	1	221	24.987	6.86	High	High	High	1.0e8		6.6e7	2.511	115.726589441299	6
High	IsMasterProtein	Q9XGP7	Tricin synthase 1 OS=Oryza sativa subsp. japonica GN=ROMT-15 PE=1 SV=1	0	28.2272764315495	30.5555555555556	5	23	5	1	252	27.754	5.31	High	High	High	3.8e8	4.6e8	2.4e8	1.581	77.7105801105499	5
High	IsMasterProtein	Q84TB3	Actin-depolymerizing factor 4 OS=Oryza sativa subsp. japonica GN=ADF4 PE=1 SV=1	0	27.9384330832852	55.3956834532374	5	24	5	1	139	15.936	6.04	High	High	High	5.5e7	6.2e7	1.8e8	3.642	71.6484897136688	5
High	IsMasterProtein	Q0D840	Thioredoxin H1 OS=Oryza sativa subsp. japonica GN=TRXH PE=1 SV=1	0	27.2410386479953	54.0983606557377	7	36	7	1	122	13.148	5.3	High	High	High	8.1e8	1.0e9	9.5e8	4.012	104.540764927864	7
High	IsMasterProtein	Q7XPL2	Oxygen-dependent coproporphyrinogen-III oxidase, chloroplastic OS=Oryza sativa subsp. japonica GN=CPX PE=2 SV=2	0	27.1362759403384	20.3007518796992	6	25	6	1	399	43.844	6.67	High	High	High	1.7e8	1.3e8	7.6e7	0.61	64.097798705101	6
High	IsMasterProtein	B8BAI9	Elongation factor Ts, mitochondrial OS=Oryza sativa subsp. indica GN=EFTS PE=3 SV=2	0	27.1194640903927	12.4675324675325	3	17	1	1	385	42.353	9.01	Not Found	High	High		9.3e7	1.1e7	0.532	65.639776468277	3
High	IsMasterProtein	Q9AS33	NPL4-like protein OS=Oryza sativa subsp. japonica GN=Os01g0377700 PE=2 SV=1	0	26.7175321790413	23.3734939759036	5	21	5	1	415	44.863	5.54	High	High	High	6.8e7	3.3e7	3.9e7	0.668	72.6514540910721	5
High	IsMasterProtein	A2XRZ0	Probable aldo-keto reductase 2 OS=Oryza sativa subsp. indica GN=OsI_15387 PE=3 SV=1	0	26.2799429635198	17.0940170940171	4	25	2	1	351	38.152	6.62	High	High	High	9.5e7	2.4e7	1.6e8	0.52	87.7700221538544	4
High	IsMasterProtein	Q60DX8	Beta-glucosidase 22 OS=Oryza sativa subsp. japonica GN=BGLU22 PE=2 SV=1	0	26.2102470547613	11.0694183864916	5	21	4	1	533	59.506	5.15	High	High	High	1.5e8	1.4e8	1.2e8	0.638	65.1761220693588	5
High	IsMasterProtein	Q42997	Ferredoxin--nitrite reductase, chloroplastic OS=Oryza sativa subsp. japonica GN=Os01g0357100 PE=2 SV=1	0	26.1662458540227	8.22147651006711	2	14	2	1	596	66.101	7.23	High	High	High	1.5e7	3.1e7	4.5e7	0.283	46.6501941680908	2
High	IsMasterProtein	Q7FAS1	Peroxisomal (S)-2-hydroxy-acid oxidase GLO3 OS=Oryza sativa subsp. japonica GN=GLO3 PE=2 SV=1	0	25.9405204537933	18.5286103542234	6	21	5	1	367	40.507	9.06	High	High	High	7.6e7	3.6e7	7.3e7	0.778	61.0606212615967	6
High	IsMasterProtein	Q56UD1	Beta-fructofuranosidase, insoluble isoenzyme 5 OS=Oryza sativa subsp. japonica GN=CIN5 PE=2 SV=3	0	25.8281670772321	11.2546125461255	4	21	4	1	542	59.495	6.25	High	High	High	8.8e7	5.3e7	4.9e7	0.509	58.1900501251221	4
High	IsMasterProtein	Q69RJ0	Ferredoxin-dependent glutamate synthase, chloroplastic OS=Oryza sativa subsp. japonica GN=GLU PE=2 SV=2	0	25.809500515629	5.63467492260062	5	14	5	1	1615	174.934	6.84	High	High	High	3.5e7	4.0e7	1.2e7	0.153	37.1911917924881	5
High	IsMasterProtein	Q6F2U9	Lysine--tRNA ligase OS=Oryza sativa subsp. japonica GN=Os03g0586800 PE=2 SV=1	0	25.6845407187199	13.6212624584718	5	16	5	1	602	68.344	6.2	High	High	High	7.8e7	2.3e7	6.3e7	0.354	50.6884415149689	5
High	IsMasterProtein	Q2QVG9	Chaperone protein ClpC2, chloroplastic OS=Oryza sativa subsp. japonica GN=CLPC2 PE=2 SV=2	0	25.4468488391336	8.92274211099021	6	20	2	1	919	101.954	7.06	High	Not Found	Not Found	2.3e7			0.314	47.5128667354584	6
High	IsMasterProtein	Q08479	Adenylate kinase 3 OS=Oryza sativa subsp. japonica GN=ADK-A PE=2 SV=1	0	25.3293636410495	29.045643153527	5	32	3	1	241	26.389	8.28	High	High	High	3.2e8	3.1e8	2.1e8	0.896	90.2526867389679	5
High	IsMasterProtein	Q7FAY6	Probable UDP-arabinopyranose mutase 2 OS=Oryza sativa subsp. japonica GN=UAM2 PE=1 SV=1	0	25.0052349435306	17.0028818443804	5	23	5	1	347	38.882	6.44	High	High	High	8.7e7	4.5e7	3.6e7	0.616	76.1637301445007	5
High	IsMasterProtein	P0DKK0	26S proteasome regulatory subunit 7B OS=Oryza sativa subsp. japonica GN=RPT1B PE=2 SV=1	0	24.9451126655744	20.18779342723	6	16	6	1	426	47.651	6.29	High	High	High	3.6e7	3.0e7	3.3e7	0.585	44.9094209671021	6
High	IsMasterProtein	Q8S919	Ubiquitin-conjugating enzyme E2 5B OS=Oryza sativa subsp. japonica GN=UBC5B PE=2 SV=1	0	24.8758645186837	37.8378378378378	3	24	3	1	148	16.435	7.88	High	High	High	3.0e8	3.5e8	3.1e8	16.783	69.1816122531891	3
High	IsMasterProtein	Q08480	Adenylate kinase 4 OS=Oryza sativa subsp. japonica GN=ADK-B PE=2 SV=1	0	24.83122649586	25.5144032921811	5	32	3	1	243	26.658	7.8	High	High	High	2.3e8	2.2e8	1.4e8	0.778	95.8959069252014	5
High	IsMasterProtein	Q6ETN3	Probable 4-coumarate--CoA ligase 3 OS=Oryza sativa subsp. japonica GN=4CL3 PE=2 SV=1	0	24.7601501331032	12.4548736462094	5	20	5	1	554	59.603	5.17	High	High	High		4.9e7	4.1e7	0.389	61.0234291553497	5
High	IsMasterProtein	P40978	40S ribosomal protein S19 OS=Oryza sativa subsp. japonica GN=RPS19A PE=2 SV=1	0	24.6472238480292	47.945205479452	7	35	7	1	146	16.377	10.04	High	High	High	5.7e8	4.5e8	6.5e8	2.728	78.1683123111725	7
High	IsMasterProtein	Q94JE1	Histone H2B.5 OS=Oryza sativa subsp. japonica GN=H2B.5 PE=3 SV=1	0	24.5347945151121	36.1290322580645	5	40	5	1	155	16.747	10.02	High	High	High	4.3e8	2.2e8	4.4e8	2.981	99.0664150714874	5
High	IsMasterProtein	Q10KF0	Proteasome subunit alpha type-2 OS=Oryza sativa subsp. japonica GN=PAB1 PE=2 SV=1	0	23.9592055051254	25.9574468085106	4	23	4	1	235	25.828	5.48	High	High	High	4.9e8	4.7e8	7.8e7	1.424	53.0745049715042	4
High	IsMasterProtein	Q9LST7	Proteasome subunit beta type-3 OS=Oryza sativa subsp. japonica GN=PBC1 PE=2 SV=1	0	23.8627650007731	35.2941176470588	5	17	5	1	204	22.787	5.27	High	High	High	2.0e8		1.4e8	3.217	55.7575905323029	5
High	IsMasterProtein	Q84XG9	IAA-amino acid hydrolase ILR1-like 1 OS=Oryza sativa subsp. indica GN=ILL1 PE=2 SV=1	0	23.7110678743108	9.72850678733032	3	12	3	1	442	47.165	6.04	High	High	High	2.8e7	7.9e7	9.7e7	0.52	42.0751860141754	3
High	IsMasterProtein	Q0J0H4	Pyruvate dehydrogenase E1 component subunit beta-2, mitochondrial OS=Oryza sativa subsp. japonica GN=Os09g0509200 PE=2 SV=1	0	23.642087715635	17.2872340425532	5	26	3	1	376	40.226	5.49	High	High	High	1.3e8	1.3e8	1.2e8	0.896	77.743178486824	5
High	IsMasterProtein	A2XQV4	Electron transfer flavoprotein subunit beta, mitochondrial OS=Oryza sativa subsp. indica GN=ETFB PE=3 SV=1	0	22.7908177488027	31.6205533596838	4	17	4	1	253	27.45	6.62	High	High	High	3.5e7	7.8e7	3.0e7	0.931	61.2822208404541	4
High	IsMasterProtein	B8AW64	Nucleosome assembly protein 1;2 OS=Oryza sativa subsp. indica GN=NAP1;2 PE=1 SV=1	0	22.7282991131824	16.7582417582418	5	22	5	1	364	41.732	4.45	High	High	High	4.7e7	4.0e7	4.3e7	1.069	52.4797683954239	5
High	IsMasterProtein	A2XMN2	Probable glutathione S-transferase GSTU1 OS=Oryza sativa subsp. indica GN=GSTU1 PE=1 SV=1	0	22.37956434834	25.5411255411255	6	29	6	1	231	25.816	6.25	High	High	High	1.7e8	2.0e8	2.2e8	1.069	72.3356277942657	6
High	IsMasterProtein	B8AEC1	NAP1-related protein 2 OS=Oryza sativa subsp. indica GN=OsI_07785 PE=2 SV=1	0	22.2848017253092	22.2222222222222	3	20	3	1	252	28.601	4.32	High	High	High	3.6e7	6.9e6	4.4e7	0.848	61.2002077102661	3
High	IsMasterProtein	P17070	Proliferating cell nuclear antigen OS=Oryza sativa subsp. japonica GN=Os02g0805200 PE=1 SV=2	0	22.0659503781181	13.6882129277567	2	12	2	1	263	29.252	4.75	High	High	High	1.1e8	1.1e8	8.6e7	0.468	50.4023063182831	2
High	IsMasterProtein	Q0JL44	Protein SGT1 homolog OS=Oryza sativa subsp. japonica GN=SGT1 PE=1 SV=1	0	21.7877781281609	19.3460490463215	4	17	4	1	367	40.912	5.06	High	High	High	6.4e6	3.0e7	3.5e7	0.73	54.81600522995	4
High	IsMasterProtein	Q53NL5	Xylanase inhibitor protein 2 OS=Oryza sativa subsp. japonica GN=Chib3H-h PE=1 SV=1	0	21.417143759442	20.6896551724138	5	19	5	1	290	31.634	6.61	High	High	High	1.1e8	9.7e7	5.6e7	0.968	53.0830507278442	5
High	IsMasterProtein	A2YGP6	UDP-sugar pyrophosphorylase OS=Oryza sativa subsp. indica GN=USP PE=3 SV=2	0	21.0461018050178	18.0194805194805	6	13	6	1	616	67.419	6.99	High	High	High	6.4e7	4.8e7		0.425	31.4605000019073	6
High	IsMasterProtein	O24174	Betaine aldehyde dehydrogenase 1 OS=Oryza sativa subsp. japonica GN=BADH1 PE=1 SV=1	0	20.9889046192774	11.2871287128713	3	15	2	1	505	54.613	7.02	High	High	High	1.3e8	1.1e8	1.1e8	0.468	55.0605773925781	3
High	IsMasterProtein	Q8GT95	Polygalacturonase inhibitor 1 OS=Oryza sativa subsp. japonica GN=FOR1 PE=2 SV=1	0	20.6202076738886	12.9518072289157	2	9	2	1	332	35.442	7.42	High	High	High	6.1e7	3.3e7		0.468	30.399165391922	2
High	IsMasterProtein	Q6YZE2	Glutamate-1-semialdehyde 2,1-aminomutase, chloroplastic OS=Oryza sativa subsp. japonica GN=GSA PE=2 SV=1	0	20.6148052686219	10.8786610878661	3	18	3	1	478	50.206	6.95	High	High	High	7.6e7	9.0e7	6.8e7	0.318	65.7535228729248	3
High	IsMasterProtein	P35686	40S ribosomal protein S20 OS=Oryza sativa subsp. japonica GN=RPS20 PE=2 SV=2	0	20.582932007518	19.53125	3	23	3	1	128	14.037	9.44	High	High	High	2.7e8	3.6e8	3.1e8	2.162	74.1796333789825	3
High	IsMasterProtein	Q6H5J0	Enoyl-[acyl-carrier-protein] reductase [NADH] 2, chloroplastic OS=Oryza sativa subsp. japonica GN=Os09g0277800 PE=2 SV=1	0	20.4633042606819	14.55525606469	4	20	1	1	371	38.996	9.01	Not Found	High	High		8.4e6	2.0e7	0.551	63.920684337616	4
High	IsMasterProtein	P51823	ADP-ribosylation factor 2 OS=Oryza sativa subsp. japonica GN=ARF PE=2 SV=2	0	20.3775545268658	31.4917127071823	4	24	4	1	181	20.695	6.95	High	High	High	1.2e8	1.2e8	8.7e7	1.61	72.035772562027	4
High	IsMasterProtein	Q75H81	Serpin-ZXA OS=Oryza sativa subsp. japonica GN=Os03g0610650 PE=1 SV=1	0	20.3486506680763	15.1515151515152	4	12	4	1	396	42.114	6.15	High	High	High	3.3e7	1.4e7		0.585	32.4570395946503	4
High	IsMasterProtein	P00761	Trypsin OS=Sus scrofa PE=1 SV=1	0	20.2450966115435	8.65800865800866	1	8	1	1	231	24.394	7.18	High	High	High		4.7e8	3.9e8	0.425	43.1550393104553	1
High	IsMasterProtein	Q9LSU0	Proteasome subunit alpha type-3 OS=Oryza sativa subsp. japonica GN=PAG1 PE=2 SV=1	0	20.1033094904343	30.9236947791165	7	27	7	1	249	27.221	6.09	High	High	High	3.5e8	1.9e8	2.3e8	1.581	60.7932311296463	7
High	IsMasterProtein	Q8W425	26S proteasome non-ATPase regulatory subunit 6 OS=Oryza sativa subsp. japonica GN=RPN7 PE=2 SV=1	0	19.8387222746474	12.5964010282776	4	17	4	1	389	44.057	5.92	High	High	High	9.7e7	4.8e7	5.6e7	0.445	57.7483737468719	4
High	IsMasterProtein	A2YDY2	60S ribosomal protein L11 OS=Oryza sativa subsp. indica GN=RPL11 PE=2 SV=2	0	19.7643190424795	29.1208791208791	5	19	5	1	182	20.823	9.92	High	High	High	1.2e9	1.2e9	1.0e9	2.511	58.3327145576477	5
High	IsMasterProtein	B9EXM2	Carbamoyl-phosphate synthase large chain, chloroplastic OS=Oryza sativa subsp. japonica GN=CARB PE=2 SV=1	0	19.6977377808927	6.14334470989761	4	13	4	1	1172	127.687	6.01	High	High	High	7.9e7	5.8e7	3.2e7	0.104	42.9707272052765	4
High	IsMasterProtein	Q2QYL3	Non-specific lipid-transfer protein 3 OS=Oryza sativa subsp. japonica GN=LTP110-A PE=2 SV=1	0	19.6084782164126	35.5371900826446	3	20	3	1	121	12.137	8.91	High	High	High	2.1e8	4.6e8	2.2e8	1.371	71.6485731601715	3
High	IsMasterProtein	A2YPX3	Peroxidase 2 OS=Oryza sativa subsp. indica GN=PRX112 PE=3 SV=2	0	19.3674845699408	17.1974522292994	3	16	3	1	314	32.614	5.86	High	High	High	1.8e8	1.6e8	1.5e8	0.638	50.5950659513474	3
High	IsMasterProtein	P49216	40S ribosomal protein S26 OS=Oryza sativa subsp. japonica GN=RPS26 PE=2 SV=2	0	19.2046787231826	39.0977443609023	3	19	3	1	133	14.982	11.02	High	High	High	6.0e8	3.4e8	3.8e8	5.31	54.9230523109436	3
High	IsMasterProtein	Q2QMG2	Methylcrotonoyl-CoA carboxylase subunit alpha, mitochondrial OS=Oryza sativa subsp. japonica GN=MCCA PE=2 SV=2	0	19.1420038340927	6.2415196743555	3	12	3	1	737	80.234	6.8	High	High	High	5.6e7	3.2e7	2.0e7	0.151	42.1573407649994	3
High	IsMasterProtein	Q6Z6M4	Isocitrate lyase OS=Oryza sativa subsp. japonica GN=ICL PE=1 SV=1	0	19.0818567499798	12.0629370629371	4	11	4	1	572	63.011	7.23	High	High	High		2.5e7	1.7e7	0.233	36.3897058963776	4
High	IsMasterProtein	Q6K638	Hydroxycinnamoyltransferase 2 OS=Oryza sativa subsp. japonica GN=HCT2 PE=2 SV=1	0	18.9636434211048	13.5746606334842	3	11	2	1	442	47.918	6.54	Not Found	High	High		3.2e6		0.369	43.8074824810028	3
High	IsMasterProtein	Q10N20	Mitogen-activated protein kinase 5 OS=Oryza sativa subsp. japonica GN=MPK5 PE=1 SV=1	0	18.8212222603258	12.1951219512195	3	16	3	1	369	42.968	5.78	High	High	High	6.7e7	4.4e7	5.5e7	0.445	51.0068805217743	3
High	IsMasterProtein	Q942L2	Protein disulfide isomerase-like 2-2 OS=Oryza sativa subsp. japonica GN=PDIL2-2 PE=2 SV=1	0	18.7197021349693	13.2075471698113	4	19	3	1	371	40.715	6.87	High	High	High	7.0e7	4.8e7	2.4e7	0.389	65.9973351955414	4
High	IsMasterProtein	P31691	ADP,ATP carrier protein, mitochondrial OS=Oryza sativa subsp. japonica GN=Os02g0718900 PE=2 SV=1	0	18.5275086927426	15.7068062827225	6	30	6	1	382	41.484	9.77	High	High	High	2.5e8	2.2e8	2.5e8	0.874	71.2307344675064	6
High	IsMasterProtein	A2XID3	Allene oxide cyclase, chloroplastic OS=Oryza sativa subsp. indica GN=AOC PE=2 SV=1	0	18.5047431075443	23.75	4	21	4	1	240	26.034	9.23	High	High	High	1.4e8	9.4e7	1.2e8	0.778	61.157045841217	4
High	IsMasterProtein	A2ZLS4	Putative diaminopimelate epimerase, chloroplastic OS=Oryza sativa subsp. indica GN=DAPF PE=3 SV=1	0	18.3187136638138	13.4453781512605	3	14	3	1	357	38.051	6.68	High	High	High	9.0e7	2.4e7	4.0e7	0.52	40.7059199810028	3
High	IsMasterProtein	Q6AVI0	Zinc finger BED domain-containing protein RICESLEEPER 2 OS=Oryza sativa subsp. japonica GN=Os03g0733400 PE=2 SV=1	0	18.2703204764414	8.17174515235457	3	8	1	1	722	80.924	5.33	Not Found	Not Found	High			2.4e7	0.225	24.0692944526672	3
High	IsMasterProtein	A2XS65	Cysteine proteinase inhibitor 10 OS=Oryza sativa subsp. indica GN=OsI_014908 PE=3 SV=2	0	18.1351081934937	31.7880794701987	5	48	5	1	151	15.438	10.15	High	High	High	1.1e8	8.5e8	1.3e9	1.848	118.673115849495	5
High	IsMasterProtein	Q0INM3	Beta-galactosidase 15 OS=Oryza sativa subsp. japonica GN=Os12g0429200 PE=2 SV=1	0	17.8905966387474	7.72578890097933	3	19	3	1	919	100.942	5.99	High	High	High	8.2e6	3.7e7	1.9e7	0.096	47.1793624162674	3
High	IsMasterProtein	A2ZCQ7	60S ribosomal protein L10-1 OS=Oryza sativa subsp. indica GN=SC34 PE=2 SV=2	0	17.865446185263	22.3214285714286	5	20	1	1	224	25.33	10.24	High	Not Found	Not Found				1.276	55.1228588819504	5
High	IsMasterProtein	Q2R1V8	GDP-mannose 3,5-epimerase 2 OS=Oryza sativa subsp. japonica GN=GME-2 PE=2 SV=2	0	17.8293517094315	14.55525606469	4	19	4	1	371	42.105	6.09	High	High	High	2.6e8	2.6e8	2.3e8	0.616	44.7096801996231	4
High	IsMasterProtein	P49100	Cytochrome b5 OS=Oryza sativa subsp. japonica GN=Os05g0108800 PE=2 SV=2	0	17.618121172389	19.7080291970803	2	12	2	1	137	15.273	5.33	High	High	High	1.2e8	1.3e8	1.5e8	0.995	41.2768199443817	2
High	IsMasterProtein	Q2QMN7	Probable ureidoglycolate hydrolase OS=Oryza sativa subsp. japonica GN=UAH PE=1 SV=2	0	17.4620814141262	11.3636363636364	5	17	5	1	484	51.683	5.63	High	High	High	3.6e7	2.9e7	5.4e7	0.433	42.6555181741714	5
High	IsMasterProtein	Q6ASY2	Non-specific lipid transfer protein-like 1 OS=Oryza sativa subsp. japonica GN=LTPL1 PE=1 SV=1	0	17.3649259096252	9.55056179775281	1	21	1	1	178	16.888	8.25	High	High	High	5.9e8	3.0e8	4.2e8	0.52	82.6022043228149	1
High	IsMasterProtein	Q7XR61	Methylthioribose kinase 1 OS=Oryza sativa subsp. japonica GN=MTK1 PE=2 SV=1	0	17.1564565560566	10.6976744186047	4	11	4	1	430	48.382	6.54	High	High	Not Found	8.5e7	5.8e7		0.445	23.0033867359161	4
High	IsMasterProtein	Q9SDG8	Protein argonaute 4A OS=Oryza sativa subsp. japonica GN=AGO4A PE=2 SV=1	0	16.7195919973003	6.30530973451327	3	13	3	1	904	100.576	8.97	High	High	High	1.6e7	2.5e7		0.134	32.8663265705109	3
High	IsMasterProtein	Q6ZJJ1	Probable L-ascorbate peroxidase 4, peroxisomal OS=Oryza sativa subsp. japonica GN=APX4 PE=2 SV=1	0	16.606780234508	8.24742268041237	2	12	2	1	291	31.718	7.97	High	High	High	4.3e7	1.1e7	3.6e7	0.369	35.1903514862061	2
High	IsMasterProtein	Q7F1K9	Probable (S)-ureidoglycine aminohydrolase OS=Oryza sativa subsp. japonica GN=UGLYAH PE=1 SV=1	0	16.5535980155548	11.9741100323625	2	9	2	1	309	34.085	6.46	High	High	High	1.4e8	5.6e7	9.4e7	0.778	24.8482947349548	2
High	IsMasterProtein	A2Z5S8	Ubiquitin-fold modifier-conjugating enzyme 1 OS=Oryza sativa subsp. indica GN=OsI_33008 PE=3 SV=1	0	16.4657658798178	22.1621621621622	3	12	3	1	185	20.451	7.83	High	High	High	2.9e7	1.3e7	3.7e6	1.31	38.8933317661285	3
High	IsMasterProtein	Q6YW46	Elongation factor 1-gamma 2 OS=Oryza sativa subsp. japonica GN=Os02g0220500 PE=2 SV=2	0	16.2886654865591	9.33014354066986	3	11	1	1	418	47.325	6.73	High	High	High	1.2e8	9.1e7	5.6e7	0.292	35.3140411376953	3
High	IsMasterProtein	A2Y4S9	Cytochrome c OS=Oryza sativa subsp. indica GN=CC-1 PE=3 SV=1	0	16.0796695650314	30.3571428571429	3	21	3	1	112	12.263	9.32	High	High	High	1.8e8	2.2e8	1.4e8	2.162	50.4939445257187	3
High	IsMasterProtein	P48489	Serine/threonine-protein phosphatase PP1 OS=Oryza sativa subsp. japonica GN=Os03g0268000 PE=2 SV=2	0	15.9552731486218	16.7701863354037	3	11	3	1	322	36.143	5.2	High	High	High	5.6e7	6.5e7	1.6e7	0.551	29.7188432216644	3
High	IsMasterProtein	Q852A1	Expansin-A7 OS=Oryza sativa subsp. japonica GN=EXPA7 PE=2 SV=1	0	15.8902675234903	11.3636363636364	2	12	2	1	264	28.205	9.28	High	High	High	9.6e7		6.0e7	1.154	32.2843906879425	2
High	IsMasterProtein	Q6ZJW9	Actin-related protein 4 OS=Oryza sativa subsp. japonica GN=ARP4 PE=2 SV=1	0	15.7087253522871	10.1580135440181	3	11	3	1	443	48.463	5.29	High	High	High	3.4e7	4.2e7	3.4e8	0.292	40.1112897396088	3
High	IsMasterProtein	Q6K2E8	Acetolactate synthase 1, chloroplastic OS=Oryza sativa subsp. japonica GN=ALS1 PE=2 SV=1	0	15.5773024325669	8.07453416149068	3	7	3	1	644	69.349	6.96	High	High	High	3.8e7	2.6e7	5.4e6	0.225	21.1896221637726	3
High	IsMasterProtein	Q75I94	Beta-glucosidase 8 OS=Oryza sativa subsp. japonica GN=BGLU8 PE=1 SV=1	0	15.5328234523117	11.6197183098592	4	12	3	1	568	63.058	7.01	High	High	High	3.1e7	4.4e7	1.3e8	0.346	27.7890590429306	4
High	IsMasterProtein	Q9SDD6	Peroxiredoxin-2F, mitochondrial OS=Oryza sativa subsp. japonica GN=PRXIIF PE=2 SV=1	0	15.3890530555233	19.6969696969697	3	14	3	1	198	20.861	7.99	High	High	High	7.1e7	8.0e7	2.7e7	0.778	46.772397518158	3
High	IsMasterProtein	B9FJG3	Zinc finger BED domain-containing protein RICESLEEPER 1 OS=Oryza sativa subsp. japonica GN=Os05g0239150 PE=3 SV=1	0	15.3803146187067	6.37119113573407	3	9	1	1	722	80.786	5.27	Not Found	High	High		3.1e7	2.1e7	0.218	26.1081097126007	3
High	IsMasterProtein	Q40680	Elongation factor 1-delta 1 OS=Oryza sativa subsp. japonica GN=Os07g0614500 PE=2 SV=3	0	15.3175941328668	19.6506550218341	3	12	2	1	229	24.847	4.53	High	High	High	1.0e8	2.4e7	1.2e8	1.154	37.6387425661087	3
High	IsMasterProtein	Q7XK44	Plant intracellular Ras-group-related LRR protein 3 OS=Oryza sativa subsp. japonica GN=IRL3 PE=2 SV=3	0	15.2401916932037	8.96860986547085	2	10	2	1	446	48.973	4.98	High	High	High	2.5e7	3.0e7		0.16	34.4960737228394	2
High	IsMasterProtein	A2X5P7	Beta-fructofuranosidase, insoluble isoenzyme 1 OS=Oryza sativa subsp. indica GN=CIN1 PE=2 SV=2	0	15.1534509035372	8.66551126516464	3	13	3	1	577	63.954	8.5	High	High	High	9.3e7	2.3e7	2.3e7	0.25	43.6002147197723	3
High	IsMasterProtein	B8B7X6	Probable D-2-hydroxyglutarate dehydrogenase, mitochondrial OS=Oryza sativa subsp. indica GN=D2HGDH PE=3 SV=1	0	15.1406751449487	9.66010733452594	3	14	3	1	559	61.09	7.3	High	High	High	9.2e7	6.6e7	4.4e7	0.266	42.8308687210083	3
High	IsMasterProtein	Q7XTJ3	Pyruvate dehydrogenase E1 component subunit alpha-3, chloroplastic OS=Oryza sativa subsp. japonica GN=Os04g0119400 PE=2 SV=2	0	15.1169896155127	9.17647058823529	3	12	3	1	425	46.115	6.61	High	High	High	7.7e7	6.8e7	2.7e7	0.304	40.0048515796661	3
High	IsMasterProtein	B9FDR3	Transportin-1 OS=Oryza sativa subsp. japonica GN=TRN1 PE=3 SV=2	0	15.0737799346298	2.35690235690236	1	11	1	1	891	98.598	4.92	High	High	High		2.0e7	9.9e5	0.105	38.1120173931122	1
High	IsMasterProtein	Q69T51	LysM domain-containing GPI-anchored protein LYP6 OS=Oryza sativa subsp. japonica GN=LYP6 PE=1 SV=1	0	14.9957460545949	7.57946210268949	2	6	2	1	409	40.478	4.96	High	High	Not Found	5.1e7			0.778	20.644312620163	2
High	IsMasterProtein	B8BBZ7	Probable gamma-aminobutyrate transaminase 3, mitochondrial OS=Oryza sativa subsp. indica GN=OsI_28220 PE=3 SV=1	0	14.6752892239953	10.5882352941176	3	6	2	1	510	55.921	6.54	Not Found	High	High				0.259	20.0264201164246	3
High	IsMasterProtein	Q7F731	Germin-like protein 1-1 OS=Oryza sativa subsp. japonica GN=GER4 PE=2 SV=1	0	14.4544277629795	34.2592592592593	4	17	4	1	216	22.463	7.91	High	High	High	8.5e7	6.2e7	1.3e8	2.162	30.6151541471481	4
High	IsMasterProtein	Q6Z1G7	Pyruvate dehydrogenase E1 component subunit beta-1, mitochondrial OS=Oryza sativa subsp. japonica GN=Os08g0536000 PE=2 SV=1	0	14.4104873445747	13.6363636363636	4	17	2	1	374	39.919	5.36	High	High	High	8.9e7	5.3e7	3.2e7	0.668	43.3348482847214	4
High	IsMasterProtein	A2WK50	Bowman-Birk type bran trypsin inhibitor OS=Oryza sativa subsp. indica GN=RBBI3.3 PE=2 SV=2	0	14.3469641114839	10.6299212598425	2	14	2	1	254	27.737	5.57	High	High	High	6.2e7	1.0e8	1.1e8	0.468	42.1796216964722	2
High	IsMasterProtein	Q0JL46	Neutral ceramidase OS=Oryza sativa subsp. japonica GN=Os01g0624000 PE=1 SV=1	0	14.2633256294005	5.47770700636943	3	12	3	1	785	86.538	7.01	High	High	High	6.3e7	4.9e7	4.6e7	0.174	42.0191648006439	3
High	IsMasterProtein	Q67WR2	Probable GDP-L-fucose synthase 1 OS=Oryza sativa subsp. japonica GN=Os06g0652400 PE=2 SV=1	0	14.2402625073113	10.9756097560976	2	8	2	1	328	35.693	7.14	High	High	Not Found	4.9e7			0.389	22.5005395412445	2
High	IsMasterProtein	Q0JG99	Esterase PIR7B OS=Oryza sativa subsp. japonica GN=PIR7B PE=2 SV=2	0	14.2242058402411	15.2985074626866	2	11	2	1	268	28.816	6.28	High	High	High	2.7e7	2.9e7	7.9e6	0.334	37.0222642421722	2
High	IsMasterProtein	Q0IQK9	Non-specific lipid-transfer protein 1 OS=Oryza sativa subsp. japonica GN=LTP PE=1 SV=1	0	14.1756189538038	37.9310344827586	3	14	3	1	116	11.338	9.33	High	High	High		1.1e8	2.0e8	2.162	46.4948799610138	3
High	IsMasterProtein	Q6K548	Mitochondrial outer membrane protein porin 1 OS=Oryza sativa subsp. japonica GN=VDAC1 PE=1 SV=3	0	14.1133643714384	16.0583941605839	3	15	3	1	274	29.202	7.66	High	High	High	1.3e8	1.1e8	1.0e8	0.638	45.4055478572845	3
High	IsMasterProtein	Q259G4	Phosphomannomutase OS=Oryza sativa subsp. indica GN=PMM PE=3 SV=1	0	14.102583222474	11.2903225806452	2	10	2	1	248	28.175	5.83	High	High	High	3.5e7	2.0e7	9.2e6	0.468	30.6401932239532	2
High	IsMasterProtein	A2WNF5	Glucosidase 2 subunit beta OS=Oryza sativa subsp. indica GN=OsI_01383 PE=3 SV=1	0	14.061152126236	6.02605863192182	2	5	2	1	614	69.305	4.86	High	High	Not Found	1.8e7			0.145	15.803474187851	2
High	IsMasterProtein	P09229	Cysteine proteinase inhibitor 1 OS=Oryza sativa subsp. japonica GN=Os01g0803200 PE=1 SV=2	0	14.0367262188045	24.2857142857143	4	22	4	1	140	15.346	5.85	High	High	High	5.4e8	6.3e8	5.1e8	2.162	66.4717810153961	4
High	IsMasterProtein	P0C519	ATP synthase subunit 9, mitochondrial OS=Oryza sativa subsp. japonica GN=ATP9 PE=2 SV=1	0	14.0322999537416	41.8918918918919	1	15	1	1	74	7.552	8.75	High	High	High	5.1e5	1.7e6	1.5e6	2.162	38.1398606300354	1
High	IsMasterProtein	Q0DJA0	Coatomer subunit delta-1 OS=Oryza sativa subsp. japonica GN=Os05g0310800 PE=2 SV=1	0	13.9788319383594	11.4503816793893	4	10	4	1	524	57.47	5.74	High	High	High	4.7e7	4.7e7	3.4e7	0.346	24.0514001846313	4
High	IsMasterProtein	P83647	Profilin LP04 OS=Oryza sativa subsp. indica GN=OsI_020954 PE=1 SV=2	0	13.7662730615315	24.4274809160305	2	16	2	1	131	14.124	4.87	High	High	High	4.2e8	3.3e8	1.7e8	1.512	53.9255881309509	2
High	IsMasterProtein	Q84ZC0	Probable V-type proton ATPase subunit H OS=Oryza sativa subsp. japonica GN=Os07g0549700 PE=2 SV=1	0	13.6237187507632	6.85840707964602	2	11	2	1	452	51.357	7.42	High	High	High	4.4e6	3.8e6	4.3e6	0.359	31.0460603237152	2
High	IsMasterProtein	Q9AUR8	Coatomer subunit alpha-1 OS=Oryza sativa subsp. japonica GN=Os03g0711400 PE=2 SV=1	0	13.4476884897563	2.46305418719212	2	8	1	1	1218	136.294	6.9	Not Found	High	Not Found		3.2e7		0.062	32.2894475460052	2
High	IsMasterProtein	Q0D4Z6	Probable indole-3-acetic acid-amido synthetase GH3.8 OS=Oryza sativa subsp. japonica GN=GH3.8 PE=2 SV=1	0	13.4424596153017	8.26446280991736	3	7	3	1	605	66.889	5.85	High	High	Not Found				0.301	19.6530938148499	3
High	IsMasterProtein	Q5Z627	Elongation factor 1-gamma 3 OS=Oryza sativa subsp. japonica GN=Os06g0571400 PE=2 SV=1	0	13.4250296213931	9.375	3	11	1	1	416	47.36	6.47	High	High	High	8.0e7	3.0e7	6.0e7	0.292	34.9068639278412	3
High	IsMasterProtein	Q5JMR9	Thioredoxin Y, chloroplastic OS=Oryza sativa subsp. japonica GN=Os01g0963400 PE=3 SV=2	0	13.3481519609829	13.0952380952381	1	17	1	1	168	18.17	9.32	High	High	High	7.4e6	2.5e7	5.7e6	0.585	54.959171295166	1
High	IsMasterProtein	Q6L4S0	DNA damage-binding protein 1 OS=Oryza sativa subsp. japonica GN=DBB1 PE=1 SV=1	0	13.0898354757694	5.04587155963303	4	11	4	1	1090	121.803	5.36	High	High	High	2.0e7	2.2e7		0.169	25.73646235466	4
High	IsMasterProtein	A2X7F7	Phenylalanine ammonia-lyase OS=Oryza sativa subsp. indica GN=ZB8 PE=3 SV=1	0	13.0752407277544	5.04908835904628	2	14	1	1	713	76.888	6.37	High	Not Found	Not Found				0.162	36.8458726406097	2
High	IsMasterProtein	Q9ZRI7	Elongation factor 1-gamma 1 OS=Oryza sativa subsp. japonica GN=Os02g0220600 PE=2 SV=1	0	13.011501712323	11.0047846889952	3	5	2	1	418	47.448	6.47	High	Not Found	High	1.2e8		1.5e7	0.186	12.0325908660889	3
High	IsMasterProtein	Q84P97	Mitochondrial outer membrane protein porin 5 OS=Oryza sativa subsp. japonica GN=VDAC5 PE=2 SV=1	0	12.9932730891286	17.3285198555957	3	11	3	1	277	29.456	9.17	High	High	High	1.2e8	1.5e8	1.0e8	0.438	33.6793231964111	3
High	IsMasterProtein	Q10LJ0	Nuclear cap-binding protein subunit 1 OS=Oryza sativa subsp. japonica GN=ABH1 PE=2 SV=1	0	12.9835956703474	5.99769319492503	3	8	3	1	867	98.828	5.74	High	High	High		1.7e7	1.5e6	0.134	19.9195051193237	3
High	IsMasterProtein	Q6K6K7	Ubiquitin-like modifier-activating enzyme 5 OS=Oryza sativa subsp. japonica GN=Os02g0506500 PE=2 SV=1	0	12.9483984143618	6.88836104513064	1	6	1	1	421	45.595	4.75	High	High	High		4.6e7	1.5e7	0.438	20.5402293205261	1
High	IsMasterProtein	Q0JJD1	Dihydroorotase, mitochondrial OS=Oryza sativa subsp. japonica GN=PYRC PE=2 SV=1	0	12.850628697925	9.85221674876847	3	10	3	1	406	44.842	7.42	High	High	High	3.3e7	2.3e7	3.3e7	0.413	27.3076990842819	3
High	IsMasterProtein	Q9LD61	Aspartate carbamoyltransferase, chloroplastic OS=Oryza sativa subsp. japonica GN=PYRB PE=2 SV=1	0	12.8347326127969	9.366391184573	3	15	3	1	363	39.867	7.44	High	High	High	1.1e8	1.0e8	2.2e7	0.304	46.0373791456223	3
High	IsMasterProtein	Q53RB0	Probable linoleate 9S-lipoxygenase 4 OS=Oryza sativa subsp. japonica GN=Os03g0700700 PE=2 SV=1	0	12.831207685249	3.87685290763968	2	6	2	1	877	98.636	7.31	High	High	High		3.1e7	1.7e7	0.076	20.54310131073	2
High	IsMasterProtein	Q67UX7	Probable protein phosphatase 2C 10 OS=Oryza sativa subsp. japonica GN=Os02g0149800 PE=2 SV=1	0	12.6475125405274	10.9195402298851	3	6	2	1	348	37.545	5.16	High	High	Not Found	2.2e7			0.318	18.2824249267578	3
High	IsMasterProtein	Q5Z7L0	Beta-galactosidase 9 OS=Oryza sativa subsp. japonica GN=Os06g0573600 PE=2 SV=1	0	12.5817668418993	5.73426573426573	2	6	2	1	715	78.23	7.65	High	High	Not Found				0.122	21.0187275409698	2
High	IsMasterProtein	Q6Z4A7	Probable 5'-adenylylsulfate reductase 1, chloroplastic OS=Oryza sativa subsp. japonica GN=APR1 PE=2 SV=1	0	12.5372146193317	7.78947368421053	2	6	2	1	475	50.56	8.15	High	High	High			4.2e7	0.28	13.6878514289856	2
High	IsMasterProtein	Q7G794	Putative linoleate 9S-lipoxygenase 3 OS=Oryza sativa subsp. japonica GN=Os03g0700400 PE=3 SV=1	0	12.4405734575524	6.46651270207852	3	5	3	1	866	96.191	5.57	High	Not Found	High	2.7e7		1.6e7	0.134	15.5710442066193	3
High	IsMasterProtein	Q9SDG6	60S ribosomal protein L30 OS=Oryza sativa subsp. japonica GN=RPL30 PE=3 SV=1	0	12.3848035190588	25.2252252252252	2	11	2	1	111	12.356	9.58	High	High	High	7.9e8	1.1e8	5.7e8	0.931	38.6233510971069	2
High	IsMasterProtein	Q8H3C9	IAA-amino acid hydrolase ILR1-like 7 OS=Oryza sativa subsp. japonica GN=ILL7 PE=2 SV=1	0	12.0915192704707	6.37362637362637	2	8	2	1	455	47.966	5.99	High	High	High	5.4e7		1.6e8	0.202	26.8184792995453	2
High	IsMasterProtein	P40393	Ras-related protein RIC2 OS=Oryza sativa subsp. japonica GN=RIC2 PE=2 SV=2	0	12.079296836745	15.2073732718894	3	10	3	1	217	23.908	5.73	High	High	High		2.8e7	8.1e7	0.501	28.5878224372864	3
High	IsMasterProtein	Q0DRV6	Superoxide dismutase [Cu-Zn] 1 OS=Oryza sativa subsp. japonica GN=SODCC1 PE=1 SV=1	0	11.9669077724536	40.1315789473684	3	7	3	1	152	15.242	6.18	High	High	High	2.9e7		1.6e7	1.683	15.7842165231705	3
High	IsMasterProtein	Q8S2E5	Ribose-phosphate pyrophosphokinase 3, chloroplastic OS=Oryza sativa subsp. japonica GN=Os01g0723600 PE=2 SV=1	0	11.8990314625347	11.9804400977995	3	8	3	1	409	43.882	7.4	High	High	High		1.2e7	3.5e6	0.369	21.6267666816711	3
High	IsMasterProtein	Q53P85	Calcium-dependent protein kinase 24 OS=Oryza sativa subsp. japonica GN=CPK24 PE=1 SV=1	0	11.7762043876345	7.21247563352826	2	5	2	1	513	56.636	5.4	Not Found	High	High		1.3e8		0.194	17.9396455287933	2
High	IsMasterProtein	Q0J3D9	Coatomer subunit alpha-3 OS=Oryza sativa subsp. japonica GN=Os09g0127800 PE=2 SV=1	0	11.5484338367868	1.97044334975369	2	10	1	1	1218	136.478	6.89	Not Found	High	High			5.1e7	0.063	32.2754155397415	2
High	IsMasterProtein	Q10E49	Phytanoyl-CoA dioxygenase 1 OS=Oryza sativa subsp. japonica GN=Os03g0708100 PE=2 SV=1	0	11.4997062498466	9.25266903914591	2	9	2	1	281	31.68	6.04	High	High	High	1.1e8	6.7e7	4.7e7	0.292	36.8369398117065	2
High	IsMasterProtein	P20907	Cysteine proteinase inhibitor 2 OS=Oryza sativa subsp. japonica GN=Os05g0494200 PE=2 SV=3	0	11.3931762184313	15.8940397350993	2	13	2	1	151	16.55	8.75	High	High	High		3.0e8		0.874	29.2709211111069	2
High	IsMasterProtein	A2XCT8	1,2-dihydroxy-3-keto-5-methylthiopentene dioxygenase 2 OS=Oryza sativa subsp. indica GN=ARD2 PE=2 SV=2	0	11.3093175838545	22.7272727272727	4	14	2	1	198	23.483	5.2	Not Found	High	High		7.6e7	3.1e7	1.276	36.9843776226044	4
High	IsMasterProtein	A2Z7C4	1,2-dihydroxy-3-keto-5-methylthiopentene dioxygenase 1 OS=Oryza sativa subsp. indica GN=ARD1 PE=1 SV=2	0	11.0884896490214	22.1105527638191	4	15	2	1	199	23.627	5.2	High	High	High	1.4e8	1.1e8	9.3e7	0.638	40.8024387359619	4
High	IsMasterProtein	Q7FAE1	Momilactone A synthase OS=Oryza sativa subsp. japonica GN=Os04g0179200 PE=2 SV=1	0	10.933866847241	10.5839416058394	2	8	2	1	274	27.816	6.73	High	High	High	3.7e7	3.9e7		0.359	23.8155612945557	2
High	IsMasterProtein	Q5Z8V9	Delta-aminolevulinic acid dehydratase, chloroplastic OS=Oryza sativa subsp. japonica GN=HEMB PE=2 SV=1	0	10.8757142815536	5.86854460093897	2	7	2	1	426	46.256	6.15	High	High	High			2.4e7	0.202	16.6537593603134	2
High	IsMasterProtein	Q9SE42	Ribulose-phosphate 3-epimerase, cytoplasmic isoform OS=Oryza sativa subsp. japonica GN=Os09g0505700 PE=1 SV=1	0	10.7607380695696	14.0350877192982	2	12	2	1	228	24.275	5.6	High	High	High	1.1e8	8.8e7	5.5e7	0.585	42.0932202339172	2
High	IsMasterProtein	Q6Z7V2	24.1 kDa heat shock protein, mitochondrial OS=Oryza sativa subsp. japonica GN=HSP24.1 PE=2 SV=1	0	10.596036161907	14.5454545454545	3	9	3	1	220	24.082	7.5	High	High	High		1.4e7	9.4e7	0.638	23.914785861969	3
High	IsMasterProtein	Q5Z9Z3	Thioredoxin-like protein Clot OS=Oryza sativa subsp. japonica GN=Os06g0320000 PE=2 SV=1	0	10.5722713029568	30.2158273381295	3	12	3	1	139	15.223	5.11	High	High	High	3.6e7	3.6e7	2.5e7	0.778	21.1007434129715	3
High	IsMasterProtein	Q5NAY4	Histidinol dehydrogenase, chloroplastic OS=Oryza sativa subsp. japonica GN=HDH PE=2 SV=1	0	10.2691507286798	5.49682875264271	2	8	2	1	473	50.534	6.47	High	High	High	6.9e7	5.2e7	3.3e7	0.172	25.8974931240082	2
High	IsMasterProtein	Q8H852	Coatomer subunit gamma-1 OS=Oryza sativa subsp. japonica GN=Os03g0227000 PE=2 SV=2	0	10.2309086047031	3.16742081447964	2	5	1	1	884	98.544	5.21	High	High	Not Found		6.9e6		0.089	14.1396284103394	2
High	IsMasterProtein	Q9XJ29	Anthranilate synthase alpha subunit 2, chloroplastic OS=Oryza sativa subsp. japonica GN=OsASA2 PE=1 SV=1	0	10.21931912745	4.62046204620462	2	5	2	1	606	66.946	7.12	High	Not Found	High	1.5e8		1.1e8	0.125	13.0296018123627	2
High	IsMasterProtein	P56724	60S acidic ribosomal protein P3 OS=Oryza sativa subsp. japonica GN=Os06g0701400 PE=3 SV=3	0	10.1250560119513	20.1680672268908	2	13	2	1	119	11.887	4.41	High	High	High	7.3e8	4.4e8	3.8e8	2.162	48.199462890625	2
High	IsMasterProtein	Q6ZHE5	Putative D-cysteine desulfhydrase 1, mitochondrial OS=Oryza sativa subsp. japonica GN=Os02g0773300 PE=2 SV=2	0	9.94437572727382	6.57276995305164	2	8	2	1	426	45.465	7.81	High	High	High	6.0e7	4.8e7	2.1e7	0.212	22.6117498874664	2
High	IsMasterProtein	Q6Z382	Coatomer subunit gamma-2 OS=Oryza sativa subsp. japonica GN=Os07g0201100 PE=2 SV=1	0	9.90491228267287	2.81214848143982	2	4	1	1	889	98.492	5.11	Not Found	High	Not Found		2.6e7		0.084	11.10502409935	2
High	IsMasterProtein	Q10MJ1	Probable glutamyl endopeptidase, chloroplastic OS=Oryza sativa subsp. japonica GN=GEP PE=2 SV=1	0	9.79518079639727	3.83795309168444	2	7	2	1	938	103.83	5.95	High	High	High			2.6e7	0.087	22.88436627388	2
High	IsMasterProtein	P0C0M2	Probable indole-3-acetic acid-amido synthetase GH3.2 OS=Oryza sativa subsp. japonica GN=GH3.2 PE=2 SV=1	0	9.61942345560331	9.12052117263844	3	8	3	1	614	67.932	6.02	High	High	High	9.3e6	6.7e7	8.3e7	0.194	12.2159547805786	3
High	IsMasterProtein	A2YMC5	Probable histone H2A.1 OS=Oryza sativa subsp. indica GN=OsI_26380 PE=3 SV=2	0	9.54906164989491	28.1481481481481	2	18	1	1	135	14.036	10.05	High	High	High	1.1e6	1.3e6	4.4e5	0.931	51.3807189464569	2
High	IsMasterProtein	B7FAL5	RNA-binding protein Y14A OS=Oryza sativa subsp. japonica GN=Y14A PE=1 SV=1	0	9.51999305704285	8.33333333333333	1	6	1	1	204	22.091	5.4	High	High	High	1.2e8	4.3e7	3.6e7	0.259	24.6520030498505	1
High	IsMasterProtein	Q8S857	Probable histone H2A variant 2 OS=Oryza sativa subsp. japonica GN=Os10g0418000 PE=2 SV=1	0	9.39733608021079	23.7410071942446	3	9	2	1	139	14.603	10.39	High	High	High	5.1e8	9.1e8	3.0e8	1.683	27.1218233108521	3
High	IsMasterProtein	Q75W16	Phospho-2-dehydro-3-deoxyheptonate aldolase 2, chloroplastic OS=Oryza sativa subsp. japonica GN=DAHPS2 PE=2 SV=1	0	9.38222051637385	5.56586270871985	2	4	2	1	539	59.296	8.41	High	Not Found	High			1.5e8	0.136	12.1653661727905	2
High	IsMasterProtein	Q10RI7	DEAD-box ATP-dependent RNA helicase 38 OS=Oryza sativa subsp. japonica GN=Os03g0158200 PE=3 SV=1	0	9.35424326042501	8.91089108910891	4	9	4	1	505	55.819	5.74	High	High	High	2.7e7	1.4e7	4.7e7	0.359	21.3939884901047	4
High	IsMasterProtein	Q6K8J4	4-hydroxy-3-methylbut-2-en-1-yl diphosphate synthase (ferredoxin), chloroplastic OS=Oryza sativa subsp. japonica GN=ISPG PE=2 SV=1	0	9.33498023304007	4.43548387096774	3	7	3	1	744	82.109	5.94	High	High	High	4.6e7		2.6e7	0.148	15.407683134079	3
High	IsMasterProtein	Q6ZG77	Probable diaminopimelate decarboxylase, chloroplastic OS=Oryza sativa subsp. japonica GN=LYSA PE=2 SV=1	0	9.28323597130622	4.48979591836735	2	8	2	1	490	53.181	6.84	High	High	High		1.1e7	1.2e7	0.16	25.0339417457581	2
High	IsMasterProtein	Q0DV32	4-coumarate--CoA ligase-like 1 OS=Oryza sativa subsp. japonica GN=4CLL1 PE=2 SV=2	0	9.27197104557948	3.98550724637681	1	1	1	1	552	58.934	8.78	Not Found	Not Found	High			1.6e7	0.077	4.04401397705078	1
High	IsMasterProtein	Q5VQ78	Coatomer subunit beta'-1 OS=Oryza sativa subsp. japonica GN=Os06g0143900 PE=2 SV=1	0	9.10623956911492	2.53583241455347	2	10	2	1	907	102.824	4.98	High	High	High	3.4e7	3.1e7	3.7e7	0.089	28.5906910896301	2
High	IsMasterProtein	Q6YXW6	Sucrose-phosphatase 2 OS=Oryza sativa subsp. japonica GN=SPP2 PE=1 SV=1	0	9.05104938975445	4.25531914893617	1	5	1	1	423	47.225	5.82	High	High	High	1.0e8	1.0e8	8.7e7	0.11	21.598201751709	1
High	IsMasterProtein	Q9AY76	Actin-depolymerizing factor 2 OS=Oryza sativa subsp. japonica GN=ADF2 PE=2 SV=1	0	8.95078197732982	14.4827586206897	1	4	1	1	145	16.783	5.94	Not Found	High	High		1.2e8	4.1e7	0.334	17.9173445701599	1
High	IsMasterProtein	Q5Z8Z7	Serine/threonine protein phosphatase 2A 55 kDa regulatory subunit B alpha isoform OS=Oryza sativa subsp. japonica GN=Os06g0563300 PE=2 SV=2	0	8.87909718238547	2.75387263339071	1	5	1	1	581	64.711	6.46	High	High	High			1.9e7	0.075	18.4450733661652	1
High	IsMasterProtein	Q6H545	Inositol polyphosphate multikinase IPK2 OS=Oryza sativa subsp. japonica GN=IPK2 PE=2 SV=1	0	8.82288882630082	18.3050847457627	2	6	2	1	295	31.01	6.68	High	High	Not Found	2.8e7			0.359	15.2983915805817	2
High	IsMasterProtein	B8AYH1	Bidirectional sugar transporter SWEET1b OS=Oryza sativa subsp. indica GN=SWEET1B PE=3 SV=1	0	8.65797231191253	6.13026819923372	1	6	1	1	261	27.6	8.24	High	High	High			4.5e7	0.292	26.0379707813263	1
High	IsMasterProtein	Q8H859	Probable cinnamyl alcohol dehydrogenase 1 OS=Oryza sativa subsp. japonica GN=CAD1 PE=2 SV=1	0	8.57040532160673	7.06214689265537	2	6	2	1	354	38.487	6.38	High	High	High		4.7e7	1.5e7	0.233	19.7840731143951	2
High	IsMasterProtein	Q6ZCC4	Succinate dehydrogenase subunit 6, mitochondrial OS=Oryza sativa subsp. japonica GN=SDH6 PE=1 SV=1	0	8.55972078676441	14.7887323943662	1	6	1	1	142	15.718	8.87	High	High	High	7.1e7	6.5e7	3.8e7	0.292	27.5620543956757	1
High	IsMasterProtein	Q84VG0	Probable calcium-binding protein CML7 OS=Oryza sativa subsp. japonica GN=CML7 PE=2 SV=1	0	8.50222333603054	14.1891891891892	2	8	2	1	148	16.672	5.06	High	High	High			5.1e7	0.425	19.7991499900818	2
High	IsMasterProtein	Q69K55	Phosphopantothenoylcysteine decarboxylase OS=Oryza sativa subsp. japonica GN=HAL3 PE=1 SV=1	0	8.50107772881172	18.6363636363636	2	3	2	1	220	24.068	7.34	Not Found	High	High			1.1e5	0.425	6.1684844493866	2
High	IsMasterProtein	Q2QM47	Serine/threonine-protein phosphatase BSL2 homolog OS=Oryza sativa subsp. japonica GN=BSL2 PE=2 SV=2	0	8.45234834164003	2.37859266600595	1	2	1	1	1009	106.359	5.86	Not Found	Not Found	High			5.1e5	0.046	8.36496353149414	1
High	IsMasterProtein	Q851R5	Thioredoxin H2-2 OS=Oryza sativa subsp. japonica GN=Os03g0800700 PE=2 SV=1	0	8.40941226504415	16.4179104477612	2	8	2	1	134	14.786	5.97	High	High	High	6.4e7	4.6e7	2.4e7	0.778	24.9231817722321	2
High	IsMasterProtein	Q0JNK5	Coatomer subunit beta-2 OS=Oryza sativa subsp. japonica GN=Os01g0281400 PE=3 SV=1	0	8.39072582759541	2.21052631578947	1	3	1	1	950	105.155	5.76	Not Found	High	High		1.9e7	2.0e7	0.044	8.38540482521057	1
High	IsMasterProtein	O23877	Ferredoxin--NADP reductase, embryo isozyme, chloroplastic OS=Oryza sativa subsp. japonica GN=Os07g0147900 PE=1 SV=1	0	8.27842678607472	8.2010582010582	3	10	1	1	378	41.788	8.7	High	High	Not Found				0.334	21.9248633384705	3
High	IsMasterProtein	Q10L71	Villin-2 OS=Oryza sativa subsp. japonica GN=VLN2 PE=2 SV=1	0	8.27594912043286	3.1055900621118	2	10	2	1	966	106.054	5.82	High	High	High	1.7e8	1.6e8	1.4e7	0.076	28.9239256381989	2
High	IsMasterProtein	Q6ES52	TPR repeat-containing thioredoxin TDX OS=Oryza sativa subsp. japonica GN=Os09g0401200 PE=2 SV=1	0	8.20177847544353	6.62460567823344	2	12	2	1	317	34.959	6.16	High	High	High	6.2e7	7.4e7	2.6e7	0.233	36.6781359910965	2
High	IsMasterProtein	P40392	Ras-related protein RIC1 OS=Oryza sativa subsp. japonica GN=RIC1 PE=2 SV=2	0	7.91827718625238	10.8910891089109	2	12	2	1	202	22.462	5.27	High	High	High	2.4e8	3.2e8	2.3e8	0.292	33.6159688234329	2
High	IsMasterProtein	Q0D8D4	Glutamine-dependent NAD(+) synthetase OS=Oryza sativa subsp. japonica GN=Os07g0167100 PE=3 SV=2	0	7.90552887135836	2.17687074829932	1	2	1	1	735	82.025	6.54	High	Not Found	Not Found				0.068	6.90630197525024	1
High	IsMasterProtein	Q8S2G5	Probable glycerol-3-phosphate dehydrogenase [NAD(+)] 2, cytosolic OS=Oryza sativa subsp. japonica GN=Os01g0801600 PE=2 SV=1	0	7.84069033191054	5.56745182012848	2	3	2	1	467	51.551	6.74	High	Not Found	High	1.0e7		9.8e6	0.202	8.40499567985535	2
High	IsMasterProtein	Q6AUR2	Nitrogen regulatory protein P-II homolog OS=Oryza sativa subsp. japonica GN=GLB PE=2 SV=1	0	7.70580784059227	11.7924528301887	2	11	2	1	212	22.687	9.91	High	High	High	8.6e7	6.8e7	1.0e8	0.292	25.0923297405243	2
High	IsMasterProtein	Q851K1	Germin-like protein 3-6 OS=Oryza sativa subsp. japonica GN=Os03g0694000 PE=2 SV=1	0	7.68545041952174	8.29694323144105	2	4	2	1	229	24.164	6.38	Not Found	High	High		5.3e8	5.0e7	0.468	11.1626875400543	2
High	IsMasterProtein	Q84T92	Chalcone--flavonone isomerase OS=Oryza sativa subsp. japonica GN=CHI PE=2 SV=1	0	7.5678966030341	13.7339055793991	2	3	2	1	233	23.878	5.27	Not Found	High	High		5.4e7	2.2e7	0.425	9.5349600315094	2
High	IsMasterProtein	Q1WM15	Hexokinase-8 OS=Oryza sativa subsp. japonica GN=HXK8 PE=2 SV=2	0	7.47964749591668	3.7117903930131	1	4	1	1	458	49.348	5.82	Not Found	High	High				0.083	15.1810932159424	1
High	IsMasterProtein	Q6EQG2	Probable NADH kinase OS=Oryza sativa subsp. japonica GN=Os09g0345700 PE=2 SV=1	0	7.42273804641419	10.4615384615385	1	2	1	1	325	35.494	6.95	Not Found	Not Found	High				0.166	9.73801231384277	1
High	IsMasterProtein	Q10S55	ATP phosphoribosyltransferase, chloroplastic OS=Oryza sativa subsp. japonica GN=Os03g0134300 PE=3 SV=1	0	7.38132446111486	4.95049504950495	1	6	1	1	404	43.882	6.74	High	High	High	5.0e7	5.2e7	2.9e7	0.11	21.4445381164551	1
High	IsMasterProtein	B7F7K7	Beta-glucosidase 31 OS=Oryza sativa subsp. japonica GN=BGLU31 PE=2 SV=1	0	7.34582345812204	3.05927342256214	1	2	1	1	523	58.411	5.68	Not Found	Not Found	High			7.7e6	0.096	6.98422288894653	1
High	IsMasterProtein	P93422	Histidine--tRNA ligase, cytoplasmic OS=Oryza sativa subsp. japonica GN=Os05g0150900 PE=2 SV=2	0	7.28366271211045	2.03045685279188	1	2	1	1	788	85.494	6.24	High	Not Found	Not Found	2.4e7			0.045	8.27897310256958	1
High	IsMasterProtein	Q6ZHZ1	Probable sucrose-phosphate synthase 4 OS=Oryza sativa subsp. japonica GN=SPS4 PE=2 SV=1	0	7.18223693858633	3.93996247654784	3	7	3	1	1066	118.651	6.39	High	High	Not Found	3.3e7	3.8e7		0.124	15.6364716291428	3
High	IsMasterProtein	Q2QUN2	Laccase-24 OS=Oryza sativa subsp. japonica GN=LAC24 PE=2 SV=1	0	7.03968413101326	5.00863557858376	1	2	1	1	579	63.418	6.01	Not Found	Not Found	High				0.292	6.27582740783691	1
High	IsMasterProtein	Q40682	Elongation factor 1-delta 2 OS=Oryza sativa subsp. japonica GN=Os03g0406200 PE=2 SV=3	0	6.98056469303498	10.6194690265487	2	5	1	1	226	24.639	4.53	High	Not Found	Not Found				0.425	12.270299077034	2
High	IsMasterProtein	Q53PC7	Coatomer subunit beta-1 OS=Oryza sativa subsp. japonica GN=Os11g0174000 PE=2 SV=1	0	6.95116991347165	2.20356768100735	1	3	1	1	953	105.372	5.87	High	High	Not Found		5.9e7		0.044	9.93697643280029	1
High	IsMasterProtein	Q7X8R5	Thioredoxin M2, chloroplastic OS=Oryza sativa subsp. japonica GN=Os04g0530600 PE=2 SV=2	0	6.94233389609017	10	1	6	1	1	180	19.135	8.97	High	High	High	5.2e7	9.2e7	4.1e7	0.292	20.6845803260803	1
High	IsMasterProtein	A2YQ56	Lon protease homolog, mitochondrial OS=Oryza sativa subsp. indica GN=OsI_27415 PE=2 SV=1	0	6.90135627418294	1.59680638722555	1	6	1	1	1002	109.471	5.44	High	High	High	3.0e7			0.037	18.9167025089264	1
High	IsMasterProtein	A2YCH5	Cyclin-dependent kinase F-1 OS=Oryza sativa subsp. indica GN=CDKF-1 PE=3 SV=1	0	6.85840130637399	6.26304801670146	1	4	1	1	479	52.024	4.78	Not Found	High	High		1.1e7	6.9e6	0.194	14.5968132019043	1
High	IsMasterProtein	Q6EPN6	2-C-methyl-D-erythritol 2,4-cyclodiphosphate synthase, chloroplastic OS=Oryza sativa subsp. japonica GN=ISPF PE=2 SV=1	0	6.84013215290743	7.65765765765766	1	2	1	1	222	23.509	7.99	Not Found	Not Found	High				0.233	8.64762878417969	1
High	IsMasterProtein	Q0DAE4	Glutaredoxin-C8 OS=Oryza sativa subsp. japonica GN=GRXC8 PE=2 SV=2	0	6.76853040956932	11.7647058823529	1	2	1	1	136	14.752	7.97	Not Found	Not Found	High			3.1e7	0.292	6.96668720245361	1
High	IsMasterProtein	Q7XR06	Probable protein phosphatase 2C 45 OS=Oryza sativa subsp. japonica GN=Os04g0659500 PE=2 SV=2	0	6.74016252587226	7.4468085106383	2	6	1	1	282	30.565	5.15	High	Not Found	High	9.0e7		5.5e7	0.259	14.8679293394089	2
High	IsMasterProtein	Q67W29	Probable 4-hydroxy-tetrahydrodipicolinate reductase 1, chloroplastic OS=Oryza sativa subsp. japonica GN=DAPB1 PE=2 SV=1	0	6.736600668666	5.53935860058309	1	2	1	1	343	37.357	7.03	High	High	Not Found	5.4e7			0.136	7.19456052780151	1
High	IsMasterProtein	Q7XKA8	Serine/threonine-protein kinase SAPK5 OS=Oryza sativa subsp. japonica GN=SAPK5 PE=2 SV=1	0	6.65698550284923	4.32432432432432	1	6	1	1	370	42.139	6.42	High	High	High	1.2e8	1.0e8	9.2e7	0.101	18.0800290107727	1
High	IsMasterProtein	Q5VRJ8	Peroxisomal membrane protein 11-5 OS=Oryza sativa subsp. japonica GN=PEX11-5 PE=2 SV=1	0	6.56199033261247	11.1587982832618	2	6	2	1	233	25.872	9.86	High	High	High	5.6e7		2.3e7	0.389	12.3291704654694	2
High	IsMasterProtein	Q5VRH4	Homogentisate 1,2-dioxygenase OS=Oryza sativa subsp. japonica GN=HGO PE=2 SV=1	0	6.55252647527647	6.17021276595745	2	5	2	1	470	51.738	6.52	High	High	High	3.2e7	2.5e7	3.1e7	0.202	11.1983857154846	2
High	IsMasterProtein	Q10FF9	Deoxyuridine 5'-triphosphate nucleotidohydrolase OS=Oryza sativa subsp. japonica GN=DUT PE=3 SV=1	0	6.48838397943086	10.5263157894737	1	4	1	1	171	17.329	5.31	High	High	Not Found	6.7e7	5.1e7		0.259	14.4830791950226	1
High	IsMasterProtein	P55857	Small ubiquitin-related modifier 1 OS=Oryza sativa subsp. japonica GN=SUMO1 PE=1 SV=1	0	6.37653981778047	12	2	7	2	1	100	10.921	5.1	High	High	High	1.5e8	1.7e8	1.9e8	1.154	20.3144180774689	2
High	IsMasterProtein	O64437	Inositol-3-phosphate synthase 1 OS=Oryza sativa subsp. japonica GN=RINO1 PE=1 SV=2	0	6.36442165793608	4.70588235294118	1	14	1	1	510	56.229	5.66	High	High	High	7.7e8	4.9e8	5.1e8	0.389	22.7189525365829	1
High	IsMasterProtein	Q5J4W4	Mitogen-activated protein kinase 2 OS=Oryza sativa subsp. japonica GN=MPK2 PE=2 SV=1	0	6.35812945452369	4.56852791878173	1	2	1	1	394	44.557	6.9	Not Found	High	Not Found		5.8e7		0.101	7.70808267593384	1
High	IsMasterProtein	Q336R9	Peptide methionine sulfoxide reductase A4, chloroplastic OS=Oryza sativa subsp. japonica GN=MSRA4 PE=2 SV=2	0	6.32637739883937	8.36501901140684	2	4	2	1	263	28.621	8.35	Not Found	High	Not Found		2.1e7		0.334	11.4387607574463	2
High	IsMasterProtein	Q9LGZ2	Putative L-cysteine desulfhydrase 1 OS=Oryza sativa subsp. japonica GN=Os01g0290100 PE=2 SV=1	0	6.25881687456246	7.05394190871369	2	4	2	1	482	52.088	6.58	High	Not Found	High	4.3e7		3.7e7	0.179	10.6881923675537	2
High	IsMasterProtein	A2ZVI7	Calcium-dependent protein kinase 1 OS=Oryza sativa subsp. japonica GN=CPK1 PE=2 SV=1	0	6.25601230405916	6.17760617760618	2	4	2	1	518	58.703	6.51	High	Not Found	High			2.9e7	0.16	9.5328209400177	2
High	IsMasterProtein	Q6Z4N4	Ricin B-like lectin R40G3 OS=Oryza sativa subsp. japonica GN=R40G3 PE=2 SV=1	0	6.13550481963175	8.82352941176471	2	10	1	1	204	22.807	7.81	High	High	High			2.3e7	0.334	24.5455157756805	2
High	IsMasterProtein	Q5WA72	Protein disulfide isomerase-like 1-5 OS=Oryza sativa subsp. japonica GN=PDIL1-5 PE=2 SV=1	0	6.08228448344051	3.18949343339587	1	4	1	1	533	58.995	4.94	High	Not Found	High	4.3e7		1.6e7	0.075	13.0203399658203	1
High	IsMasterProtein	B8B7C5	Peroxisomal (S)-2-hydroxy-acid oxidase GLO5 OS=Oryza sativa subsp. indica GN=GLO5 PE=3 SV=1	0	6.07145667654501	5.14905149051491	2	5	1	1	369	40.219	8.48	Not Found	High	Not Found		1.1e7		0.202	11.4674386978149	2
High	IsMasterProtein	Q6H6D2	Porphobilinogen deaminase, chloroplastic OS=Oryza sativa subsp. japonica GN=HEMC PE=2 SV=1	0	6.06879647454925	4.46927374301676	1	8	1	1	358	38.373	7.39	High	High	High	4.9e7	4.8e7	3.2e7	0.105	25.5899317264557	1
High	IsMasterProtein	Q9AR27	Casein kinase II subunit alpha-2 OS=Oryza sativa subsp. indica GN=HD6 PE=2 SV=1	0	6.03706271157	6.00600600600601	1	1	1	1	333	39.236	8.31	High	Not Found	Not Found	8.7e6			0.122	3.45323729515076	1
High	IsMasterProtein	A3AHG5	Late embryogenesis abundant protein 1 OS=Oryza sativa subsp. japonica GN=LEA1 PE=2 SV=1	0	6.03306083697889	5.23255813953488	1	5	1	1	344	36.769	6.83	High	High	High	6.5e7	1.5e8	2.3e7	0.101	18.4770474433899	1
High	IsMasterProtein	Q84Q77	17.9 kDa class I heat shock protein OS=Oryza sativa subsp. japonica GN=HSP17.9A PE=1 SV=1	0	5.92081875395237	8.07453416149068	1	6	1	1	161	17.899	6.06	High	High	High			4.5e7	0.292	12.8841102123261	1
High	IsMasterProtein	Q0JJV1	Mitochondrial outer membrane protein porin 4 OS=Oryza sativa subsp. japonica GN=VDAC4 PE=3 SV=3	0	5.88941028970075	6.94006309148265	1	1	1	1	317	33.736	5.66	Not Found	Not Found	High				0.136	3.77129459381104	1
High	IsMasterProtein	Q6Z2L5	Ribose-phosphate pyrophosphokinase 1, chloroplastic OS=Oryza sativa subsp. japonica GN=Os02g0127700 PE=2 SV=2	0	5.73954483667449	9.09090909090909	2	4	2	1	396	42.898	7.65	Not Found	High	High		3.2e7		0.259	7.38020777702332	2
High	IsMasterProtein	Q0IP28	Laccase-25 OS=Oryza sativa subsp. japonica GN=LAC25 PE=3 SV=1	0	5.73329803311591	2.4263431542461	1	5	1	1	577	63.639	8.53	High	High	High	2.4e8	1.9e8	1.7e8	0.101	17.0118479728699	1
High	IsMasterProtein	A2X0R4	Molybdopterin synthase catalytic subunit OS=Oryza sativa subsp. indica GN=MOCS2 PE=3 SV=1	0	5.70136521687556	9.84455958549223	1	3	1	1	193	20.851	5.69	High	High	Not Found				0.166	6.09309506416321	1
High	IsMasterProtein	Q0J716	Villin-5 OS=Oryza sativa subsp. japonica GN=VLN5 PE=3 SV=1	0	5.64397414280688	1.2565445026178	1	3	1	1	955	107.276	6	Not Found	High	High				0.035	10.38947057724	1
High	IsMasterProtein	Q8LQ36	Putative ataxin-3 homolog OS=Oryza sativa subsp. japonica GN=Os01g0851400 PE=3 SV=1	0	5.44635966376865	5.95238095238095	1	2	1	1	336	36.182	4.34	High	Not Found	Not Found				0.212	5.616366147995	1
High	IsMasterProtein	A2Y9C5	Putative laccase-19 OS=Oryza sativa subsp. indica GN=LAC19 PE=3 SV=1	0	5.3585258894959	2.88135593220339	1	7	1	1	590	65.806	6.98	High	High	High	1.2e8	9.9e7	4.8e7	0.086	18.7213163375854	1
High	IsMasterProtein	Q0JHZ2	Zinc finger CCCH domain-containing protein 11 OS=Oryza sativa subsp. japonica GN=Os01g0834700 PE=2 SV=2	0	5.27884915625032	3.55191256830601	1	2	1	1	366	41.62	5.31	Not Found	High	Not Found				0.105	6.0612587928772	1
High	IsMasterProtein	Q6AVG6	4-hydroxy-3-methylbut-2-enyl diphosphate reductase, chloroplastic OS=Oryza sativa subsp. japonica GN=ISPH PE=2 SV=1	0	5.19334988537001	9.80392156862745	2	3	2	1	459	51.032	5.67	High	High	Not Found	3.7e7			0.166	8.27966046333313	2
High	IsMasterProtein	Q75I93	Beta-glucosidase 7 OS=Oryza sativa subsp. japonica GN=BGLU7 PE=1 SV=1	0	5.08527656533667	5.15873015873016	2	6	1	1	504	56.836	9.04	Not Found	Not Found	High			9.8e5	0.186	14.4156535863876	2
High	IsMasterProtein	B9FSC8	Putative 12-oxophytodienoate reductase 11 OS=Oryza sativa subsp. japonica GN=OPR11 PE=2 SV=1	0	5.00912859519851	8.17438692098093	2	7	1	1	367	40.618	6.74	High	Not Found	High	3.1e6		8.6e5	0.212	11.8791183233261	2
High	IsMasterProtein	Q109R6	Protein CutA 1, chloroplastic OS=Oryza sativa subsp. japonica GN=CUTA1 PE=1 SV=1	0	4.90343756162586	9.03954802259887	1	3	1	1	177	18.763	9.04	High	High	Not Found	7.1e7	4.7e7		0.233	11.7472491264343	1
High	IsMasterProtein	Q6K9A2	Cinnamoyl-CoA reductase 1 OS=Oryza sativa subsp. japonica GN=CCR1 PE=1 SV=1	0	4.80051908513764	2.9585798816568	1	4	1	1	338	37.366	8.02	High	High	Not Found	1.0e8	7.1e7		0.116	10.9362783432007	1
High	IsMasterProtein	Q9SXF8	Aquaporin PIP 1-3 OS=Oryza sativa subsp. japonica GN=PIP1-3 PE=2 SV=2	0	4.79588001734408	4.51388888888889	1	2	1	1	288	30.737	8.66	High	Not Found	Not Found				0.259	5.49341487884521	1
High	IsMasterProtein	Q7XNS7	1,2-dihydroxy-3-keto-5-methylthiopentene dioxygenase 3 OS=Oryza sativa subsp. japonica GN=ARD3 PE=3 SV=3	0	4.76906302713095	16.0194174757282	2	8	2	1	206	24.486	5.9	High	High	High		1.5e8	1.6e8	0.425	7.83516120910645	2
High	IsMasterProtein	P35687	40S ribosomal protein S21 OS=Oryza sativa subsp. japonica GN=RPS21 PE=3 SV=1	0	4.74040612111405	13.4146341463415	1	6	1	1	82	9.248	7.34	High	High	High		6.8e8	6.7e8	0.585	21.2788550853729	1
High	IsMasterProtein	B9F676	Probable glucan 1,3-alpha-glucosidase OS=Oryza sativa subsp. japonica GN=Os03g0216600 PE=3 SV=1	0	4.66494348056091	1.5233949945593	1	6	1	1	919	103.15	6.02	High	High	High	6.1e7	6.9e7		0.044	16.082615852356	1
High	IsMasterProtein	Q0JCT1	Histone H3.3 OS=Oryza sativa subsp. japonica GN=H3 PE=1 SV=2	0	4.6466739953225	6.61764705882353	1	8	1	1	136	15.397	11.15	High	High	High		1.6e8	8.3e7	0.931	12.9685015678406	1
High	IsMasterProtein	Q5VND6	Nucleosome assembly protein 1;1 OS=Oryza sativa subsp. japonica GN=NAP1;1 PE=2 SV=1	0	4.60049933868539	3.17460317460317	1	2	1	1	378	42.612	4.48	Not Found	Not Found	High			2.5e7	0.145	6.18755125999451	1
High	IsMasterProtein	B9FHF3	DnaJ protein ERDJ3B OS=Oryza sativa subsp. japonica GN=ERDJ3B PE=1 SV=1	0	4.54242085300424	4.32276657060519	1	1	1	1	347	39.252	6.89	Not Found	Not Found	High			2.7e6	0.11	3.68122839927673	1
High	IsMasterProtein	A2Z1W9	1-aminocyclopropane-1-carboxylate oxidase 1 OS=Oryza sativa subsp. indica GN=ACO1 PE=2 SV=1	0	4.47134035476501	4.03726708074534	1	2	1	1	322	36.365	5.15	Not Found	Not Found	High				0.155	5.92345070838928	1
High	IsMasterProtein	B8AM21	U2 small nuclear ribonucleoprotein B'' OS=Oryza sativa subsp. indica GN=OsI_11177 PE=3 SV=1	0	4.45580788923497	10.7758620689655	1	3	1	1	232	26.056	9.41	High	Not Found	Not Found				0.259	8.32282018661499	1
High	IsMasterProtein	Q9FE64	Elongation factor G, mitochondrial OS=Oryza sativa subsp. japonica GN=Os03g0565500 PE=2 SV=2	0.00154798761609907	4.3761307316497	2.24570673712021	1	4	1	1	757	83.872	6.28	Not Found	High	High		3.0e7	2.1e7	0.059	12.2710976600647	1
High	IsMasterProtein	Q10NX8	Beta-galactosidase 6 OS=Oryza sativa subsp. japonica GN=Os03g0255100 PE=1 SV=2	0.00154798761609907	4.3435184842095	2.33100233100233	1	2	1	1	858	92.781	5.95	High	Not Found	Not Found	4.2e7			0.062	6.40137791633606	1
High	IsMasterProtein	Q8W2X5	Flavanone 3-dioxygenase 2 OS=Oryza sativa subsp. japonica GN=F3H-2 PE=1 SV=1	0.00154798761609907	4.33677036546713	3.50877192982456	1	6	1	1	342	38.706	5.92	High	High	High	3.4e7	1.3e7	1.7e7	0.129	9.00087547302246	1
High	IsMasterProtein	B9G2A8	Auxin transport protein BIG OS=Oryza sativa subsp. japonica GN=Os09g0247700 PE=2 SV=1	0.00154798761609907	4.27319131747504	0.362537764350453	1	2	1	1	4965	551.675	6.06	High	Not Found	Not Found	2.0e7			0.008	5.17571234703064	1
High	IsMasterProtein	P0DKK2	60S ribosomal protein L37a-2 OS=Oryza sativa subsp. japonica GN=Os05g0557000 PE=1 SV=1	0.00154798761609907	4.22511816125183	17.3913043478261	2	10	2	1	92	10.236	10.29	High	High	High	1.9e8	2.2e8	1.6e8	1.154	23.0003601312637	2
High	IsMasterProtein	Q40691	Homeobox-leucine zipper protein HOX1 OS=Oryza sativa subsp. indica GN=HOX1 PE=1 SV=2	0.00154798761609907	4.17517211438108	10.2893890675241	1	18	1	1	311	33.023	8.65	High	High	High	5.4e5		1.7e6	0.274	0	1
High	IsMasterProtein	Q69NK8	Zinc finger CCCH domain-containing protein 59 OS=Oryza sativa subsp. japonica GN=Os09g0364000 PE=2 SV=1	0.00154798761609907	4.10154908080163	3.09951060358891	1	1	1	1	613	66.867	6.99	High	Not Found	Not Found	5.8e7			0.07	3.02675032615662	1
High	IsMasterProtein	Q8S9Z2	UDP-D-apiose/UDP-D-xylose synthase OS=Oryza sativa subsp. japonica GN=Os01g0969100 PE=2 SV=1	0.00154798761609907	4.02172815838937	4.02010050251256	1	4	1	1	398	44.304	6.25	High	Not Found	High	3.8e7		5.7e6	0.096	11.0003488063812	1
High	IsMasterProtein	Q00058	ATP synthase protein MI25 OS=Oryza sativa subsp. indica PE=3 SV=1	0.0029806259314456	3.88840147511961	5.0761421319797	1	6	1	1	197	22.074	9.38	High	High	High	1.2e8	1.2e8	3.7e7	0.166	13.8750829696655	1
High	IsMasterProtein	Q7XKE9	Clathrin light chain 1 OS=Oryza sativa subsp. japonica GN=Os04g0679100 PE=2 SV=1	0.0029806259314456	3.85855022659953	4.98338870431894	1	4	1	1	301	32.516	5.03	Not Found	High	High		3.4e7	1.1e7	0.194	4.12014937400818	1
High	IsMasterProtein	Q35322	NADH dehydrogenase [ubiquinone] iron-sulfur protein 3 OS=Oryza sativa subsp. japonica GN=NAD9 PE=2 SV=2	0.0029806259314456	3.85573722623801	5.26315789473684	1	6	1	1	190	22.976	7.5	High	High	High		1.3e7	1.7e7	0.179	14.9569945335388	1
High	IsMasterProtein	Q7F4F8	Mitochondrial outer membrane protein porin 3 OS=Oryza sativa subsp. japonica GN=VDAC3 PE=2 SV=1	0.0029806259314456	3.84013215290743	4	1	4	1	1	275	29.873	7.77	High	High	Not Found	4.7e7	1.2e7		0.166	11.4404809474945	1
High	IsMasterProtein	Q8H5N9	Probable aquaporin PIP2-1 OS=Oryza sativa subsp. japonica GN=PIP2-1 PE=2 SV=1	0.0029806259314456	3.83893161452883	7.93103448275862	1	8	1	1	290	30.266	8.43	High	High	High	1.2e7	3.5e7	8.3e6	0.233	20.2480556964874	1
High	IsMasterProtein	A0JJZ6	Inositol-tetrakisphosphate 1-kinase 5 OS=Oryza sativa subsp. indica GN=ITPK5 PE=3 SV=1	0.0029806259314456	3.81358503447443	9.06432748538012	1	24	1	1	342	38.049	6.52	High	High	High	4.3e6		5.0e5	0.292	45.3857064247131	1
High	IsMasterProtein	Q5Z6F0	Probable aquaporin TIP2-2 OS=Oryza sativa subsp. japonica GN=TIP2-2 PE=2 SV=1	0.0029806259314456	3.77884667804529	4.43548387096774	1	5	1	1	248	24.998	6.11	High	High	High	1.2e8	1.7e8	1.5e8	0.468	14.787531375885	1
High	IsMasterProtein	Q10BU2	Germin-like protein 3-7 OS=Oryza sativa subsp. japonica GN=GER7 PE=2 SV=1	0.0029806259314456	3.74064507269197	14.1630901287554	1	4	1	1	233	23.95	6.52	High	Not Found	High	9.0e6		4.5e6	0.334	13.187516450882	1
High	IsMasterProtein	Q0JD42	Protein disulfide isomerase-like 5-2 OS=Oryza sativa subsp. japonica GN=PDIL5-2 PE=2 SV=2	0.0029806259314456	3.60449887569437	5.43735224586288	1	1	1	1	423	47.026	4.96	Not Found	Not Found	High			2.4e7	0.11	3.50820183753967	1
High	IsMasterProtein	Q5N7W3	Dolichyl-diphosphooligosaccharide--protein glycosyltransferase subunit 2 OS=Oryza sativa subsp. japonica GN=RPN2 PE=2 SV=1	0.0029806259314456	3.55579901113584	1.57593123209169	1	2	1	1	698	75.16	6.6	Not Found	High	Not Found				0.054	4.21753644943237	1
High	IsMasterProtein	Q764B9	Anthranilate synthase beta subunit 2, chloroplastic OS=Oryza sativa subsp. japonica GN=ASB2 PE=2 SV=1	0.0029806259314456	3.4279420100737	6.22710622710623	1	2	1	1	273	29.79	7.85	Not Found	Not Found	High			8.8e6	0.166	5.2508373260498	1
High	IsMasterProtein	Q10N44	Protein IN2-1 homolog A OS=Oryza sativa subsp. japonica GN=Os03g0283200 PE=2 SV=1	0.0029806259314456	3.42504322423549	7.81893004115226	1	2	1	1	243	27.282	5.71	High	Not Found	Not Found	1.8e7			0.136	5.88854074478149	1
High	IsMasterProtein	Q6ZC69	Probable adenylate kinase 2, chloroplastic OS=Oryza sativa subsp. japonica GN=Os08g0109300 PE=2 SV=1	0.00741839762611276	3.2419969907002	4.82758620689655	1	2	1	1	290	31.797	7.93	Not Found	Not Found	High			3.3e7	0.129	6.89269304275513	1
High	IsMasterProtein	Q9AWZ8	3-methyl-2-oxobutanoate hydroxymethyltransferase 1, mitochondrial OS=Oryza sativa subsp. japonica GN=KPHMT1 PE=2 SV=1	0.00741839762611276	3.20922239866231	4.12087912087912	1	2	1	1	364	37.896	7.8	Not Found	Not Found	High				0.155	8.15572428703308	1
High	IsMasterProtein	Q0DWQ7	Cyclin-B1-2 OS=Oryza sativa subsp. japonica GN=CYCB1-2 PE=3 SV=1	0.00888888888888889	3.1406214955744	2.55754475703325	1	4	1	1	391	43.094	6.27	High	High	Not Found	3.7e7	2.9e7		0.096	9.12624502182007	1
Medium	IsMasterProtein	Q6ZJD3	Patatin-like protein 2 OS=Oryza sativa subsp. japonica GN=PLP2 PE=3 SV=1	0.0100574712643678	3.08460016478773	5.4320987654321	1	3	1	1	405	44.466	5.8	Not Found	High	High		5.5e6		0.096	9.74192833900452	1
Medium	IsMasterProtein	A3BLC3	Ribosome-recycling factor, chloroplastic OS=Oryza sativa subsp. japonica GN=Os07g0570700 PE=2 SV=2	0.0100574712643678	3.04934311749549	7.5187969924812	1	3	1	1	266	29.634	9.33	High	Not Found	Not Found				0.136	6.91679644584656	1
Medium	IsMasterProtein	P29421	Alpha-amylase/subtilisin inhibitor OS=Oryza sativa subsp. japonica GN=RASI PE=1 SV=2	0.0100574712643678	3.04595055323641	7.5	1	2	1	1	200	21.404	8.37	Not Found	High	Not Found				0.292	5.40349388122559	1
Medium	IsMasterProtein	Q6YV23	Carbamoyl-phosphate synthase small chain, chloroplastic OS=Oryza sativa subsp. japonica GN=CARA PE=2 SV=2	0.0100574712643678	2.90378541465359	2.24215246636771	1	2	1	1	446	48.405	6.9	High	High	Not Found		2.3e7		0.116	4.62034058570862	1
Medium	IsMasterProtein	Q7EZD7	Sugar transport protein MST3 OS=Oryza sativa subsp. japonica GN=MST3 PE=2 SV=1	0.0100574712643678	2.87614835903291	5.79150579150579	1	1	1	1	518	56.728	9.32	Not Found	High	Not Found				0.116	2.67690706253052	1
Medium	IsMasterProtein	P29618	Cyclin-dependent kinase A-1 OS=Oryza sativa subsp. japonica GN=CDKA-1 PE=1 SV=1	0.0100574712643678	2.85449282859034	7.82312925170068	1	1	1	1	294	34.05	7.01	Not Found	High	Not Found				0.11	3.55441308021545	1
Medium	IsMasterProtein	A2ZCP0	Methylthioribose-1-phosphate isomerase OS=Oryza sativa subsp. indica GN=OsI_35550 PE=2 SV=1	0.0100574712643678	2.71669877129645	3.74331550802139	1	2	1	1	374	39.455	5.35	High	Not Found	Not Found				0.11	5.43083262443542	1
Medium	IsMasterProtein	Q69P80	Copper transporter 5.1 OS=Oryza sativa subsp. japonica GN=COPT5.1 PE=2 SV=1	0.0100574712643678	2.70202075584064	8.05369127516778	1	2	1	1	149	15.769	8.48	High	Not Found	Not Found	9.9e7			0.389	4.6763174533844	1
Medium	IsMasterProtein	Q0D673	Probable protein phosphatase 2C 62 OS=Oryza sativa subsp. japonica GN=Os07g0507000 PE=2 SV=1	0.0100574712643678	2.6976690713156	3.10344827586207	1	3	1	1	290	31.721	6.96	High	High	Not Found				0.145	6.94394266605377	1
Medium	IsMasterProtein	Q9FVZ7	Membrane steroid-binding protein 1 OS=Oryza sativa subsp. japonica GN=MSBP1 PE=1 SV=1	0.0100574712643678	2.65384269776799	9.91379310344828	1	2	1	1	232	24.619	4.59	High	Not Found	Not Found	1.0e7			0.212	4.70968985557556	1
Medium	IsMasterProtein	A2WXB2	Fructose-1,6-bisphosphatase, cytosolic OS=Oryza sativa subsp. indica GN=OsI_04558 PE=2 SV=2	0.0100574712643678	2.63413778459745	2.94985250737463	1	2	1	1	339	37.012	5.77	Not Found	High	Not Found		2.5e7		0.116	5.29252815246582	1
Medium	IsMasterProtein	Q6ZKV8	Bifunctional dethiobiotin synthetase/7,8-diamino-pelargonic acid aminotransferase, mitochondrial OS=Oryza sativa subsp. japonica GN=BIO3-BIO1 PE=2 SV=1	0.0100574712643678	2.62214758099325	2.80146163215591	1	2	1	1	821	89.992	6.77	Not Found	High	Not Found		1.4e6		0.056	5.84502649307251	1
Medium	IsMasterProtein	Q8LQ68	Hexokinase-6 OS=Oryza sativa subsp. japonica GN=HXK6 PE=2 SV=1	0.0100574712643678	2.57218942732401	4.34782608695652	1	1	1	1	506	55.086	6.34	High	Not Found	Not Found	9.3e6			0.086	3.3321897983551	1
Medium	IsMasterProtein	Q7XDP2	Inosine triphosphate pyrophosphatase OS=Oryza sativa subsp. japonica GN=Os10g0457500 PE=2 SV=2	0.0100574712643678	2.55346283292636	6.34146341463415	1	2	1	1	205	21.925	6.79	High	Not Found	Not Found	6.2e7			0.194	5.50026893615723	1
Medium	IsMasterProtein	Q40677	Fructose-bisphosphate aldolase, chloroplastic OS=Oryza sativa subsp. japonica GN=ALDP PE=1 SV=2	0.0113314447592068	2.45867042233331	2.06185567010309	1	6	1	1	388	41.98	6.8	High	High	High			1.1e8	0.093	11.2548179626465	1
Medium	IsMasterProtein	Q7XCA7	Expansin-B6 OS=Oryza sativa subsp. japonica GN=EXPB6 PE=2 SV=1	0.0113314447592068	2.45481663178459	6.90909090909091	1	2	1	1	275	29.864	7.65	Not Found	High	Not Found		2.8e7		0.155	4.80754590034485	1
Medium	IsMasterProtein	Q7XTT4	Nucleolin 2 OS=Oryza sativa subsp. japonica GN=Os04g0620700 PE=2 SV=2	0.0113314447592068	2.44021303179944	2.4045261669024	1	1	1	1	707	75.209	4.97	High	Not Found	Not Found	1.1e7			0	2.46854615211487	1
Medium	IsMasterProtein	Q2RAD9	Histone H3.2 OS=Oryza sativa subsp. japonica GN=Os01g0866200 PE=3 SV=1	0.0113314447592068	2.37871983244959	6.61764705882353	1	3	1	1	136	15.259	11.3	High	High	High				0.389	0	1
Medium	IsMasterProtein	Q6ERW5	Probable cinnamyl alcohol dehydrogenase 8D OS=Oryza sativa subsp. japonica GN=CAD8D PE=2 SV=1	0.0113314447592068	2.36181035980916	2.76243093922652	1	1	1	1	362	37.146	6.37	High	Not Found	Not Found				0	1.763307929039	1
Medium	IsMasterProtein	Q6H611	Succinate dehydrogenase subunit 7, mitochondrial OS=Oryza sativa subsp. japonica GN=SDH7 PE=1 SV=1	0.0113314447592068	2.34256167729704	12.2222222222222	1	4	1	1	90	9.892	10.2	Not Found	High	High			4.2e7	0.585	9.34118497371674	1
Medium	IsMasterProtein	A2YM35	Probable pyruvate, phosphate dikinase regulatory protein, chloroplastic OS=Oryza sativa subsp. indica GN=PDRP1 PE=3 SV=1	0.0113314447592068	2.3257820544233	2.54777070063694	1	2	1	1	471	51.044	9.03	High	Not Found	Not Found				0.089	5.76195311546326	1
Medium	IsMasterProtein	Q94HF1	Eukaryotic translation initiation factor 3 subunit K OS=Oryza sativa subsp. japonica GN=TIF3K1 PE=2 SV=1	0.0113314447592068	2.30724118184528	3.53982300884956	1	2	1	1	226	25.815	5.16	High	Not Found	Not Found	1.8e7			0.212	4.81814217567444	1
Medium	IsMasterProtein	Q6YYB0	Uncharacterized protein Os08g0359500 OS=Oryza sativa subsp. japonica GN=Os08g0359500 PE=2 SV=1	0.0126939351198872	2.29748330256185	3.75586854460094	1	6	1	1	213	22.779	4.49	High	High	High	2.1e8	2.3e8	8.8e7	0.292	10.9020195007324	1
Medium	IsMasterProtein	Q9ZTP5	Ribulose-phosphate 3-epimerase, chloroplastic OS=Oryza sativa subsp. japonica GN=RPE PE=1 SV=2	0.0140449438202247	2.20971483596676	5.83941605839416	1	2	1	1	274	29.016	8.43	Not Found	High	Not Found		2.9e7		0.179	6.65433073043823	1
Medium	IsMasterProtein	B9EUM5	Kinesin-like protein KIN-14A OS=Oryza sativa subsp. japonica GN=KIN14A PE=2 SV=2	0.0140449438202247	2.18943147078359	0.733752620545073	1	1	1	1	954	105.512	9.07	Not Found	High	Not Found				0.034	0	1
Medium	IsMasterProtein	Q688R3	Zinc finger CCCH domain-containing protein 33 OS=Oryza sativa subsp. japonica GN=Os05g0128200 PE=2 SV=1	0.015406162464986	2.17724366704861	3.82695507487521	1	5	1	1	601	63.195	8.35	High	High	Not Found				0.066	12.8965964317322	1
Medium	IsMasterProtein	Q0DJV6	Probable calcium-binding protein CML18 OS=Oryza sativa subsp. japonica GN=CML18 PE=2 SV=1	0.015406162464986	2.1424262958525	6.9620253164557	1	2	1	1	158	17.112	5.08	Not Found	High	Not Found		1.4e7		0.233	5.63573670387268	1
Medium	IsMasterProtein	Q9C6G0	DExH-box ATP-dependent RNA helicase DExH4, chloroplastic OS=Arabidopsis thaliana GN=At1g58050 PE=3 SV=1	0.0277777777777778	2.0411972966005	0.988002822865208	1	3	1	1	1417	159.238	7.53	High	High	High			8.1e7	0.027	8.58490800857544	1
Medium	IsMasterProtein	Q109B0	Class II metallothionein-like protein 1A OS=Oryza sativa subsp. japonica GN=MT21A PE=2 SV=1	0.0277777777777778	2.02406295751689	24.1379310344828	1	1	1	1	87	8.487	7.33	Not Found	High	Not Found				0.468	2.64332222938538	1
Medium	IsMasterProtein	Q7XJ39	Non-specific lipid-transfer protein 2A OS=Oryza sativa subsp. japonica GN=LTP2-A PE=3 SV=2	0.0277777777777778	2.02227639471115	16.9491525423729	1	2	1	1	118	11.494	8.53	High	Not Found	Not Found				0.468	5.39387536048889	1
Medium	IsMasterProtein	Q9FIY7	DNA repair protein RAD5B OS=Arabidopsis thaliana GN=RAD5B PE=3 SV=1	0.0305131761442441	1.97551433230083	1.95771339075959	1	1	1	1	1277	144.241	5.24	Not Found	High	Not Found				0.029	3.12026953697205	1
Medium	IsMasterProtein	Q6YZW0	Auxin response factor 21 OS=Oryza sativa subsp. japonica GN=ARF21 PE=2 SV=2	0.0338753387533875	1.95979337242529	2.06093189964158	1	1	1	1	1116	123.639	6.79	High	Not Found	Not Found				0.051	2.81488275527954	1
Medium	IsMasterProtein	Q942X8	Probable potassium transporter 2 OS=Oryza sativa subsp. japonica GN=HAK2 PE=2 SV=1	0.0338753387533875	1.95821268102825	4.08684546615581	1	1	1	1	783	88.093	8.63	Not Found	High	Not Found		1.2e5		0.064	0	1
Medium	IsMasterProtein	Q10MH8	DEAD-box ATP-dependent RNA helicase 24 OS=Oryza sativa subsp. japonica GN=Os03g0308500 PE=2 SV=1	0.0338753387533875	1.94653739507454	0.779220779220779	1	3	1	1	770	83.133	6.16	High	High	Not Found		3.6e7		0.053	3.42062902450562	1
Medium	IsMasterProtein	Q6EPQ3	SPX domain-containing membrane protein Os02g45520 OS=Oryza sativa subsp. japonica GN=Os02g0678200 PE=2 SV=1	0.0391891891891892	1.84740592207253	2.00860832137733	1	1	1	1	697	77.901	6.48	Not Found	Not Found	High			1.6e7	0.083	2.25412034988403	1
Medium	IsMasterProtein	Q0J9V5	Thioredoxin-like protein CXXS1 OS=Oryza sativa subsp. japonica GN=Os04g0629500 PE=2 SV=1	0.0431266846361186	1.83863199776503	8.27067669172932	1	3	1	1	133	14.662	4.88	Not Found	High	High		4.4e7	5.3e7	0.389	5.96898984909058	1
Medium	IsMasterProtein	Q53NI2	Probable NAD kinase 2, chloroplastic OS=Oryza sativa subsp. japonica GN=Os11g0191400 PE=2 SV=1	0.0497981157469717	1.79290445958078	1.52905198776758	1	1	1	1	981	108.544	6.71	High	Not Found	Not Found	3.5e7			0.038	2.70527124404907	1
Low	IsMasterProtein	Q9FJR0	Regulator of nonsense transcripts 1 homolog OS=Arabidopsis thaliana GN=UPF1 PE=1 SV=2	0.0506666666666667	1.7912899800936	1.43540669856459	1	2	1	1	1254	136.783	6.48	Not Found	High	Not Found				0.037	4.37476336956024	1
Low	IsMasterProtein	Q10GB1	Serine/threonine-protein kinase Nek1 OS=Oryza sativa subsp. japonica GN=NEK1 PE=2 SV=1	0.0506666666666667	1.79048498545737	3.17195325542571	1	4	1	1	599	67.127	9.38	High	High	Not Found	7.2e7	2.6e7		0.059	0	1
Low	IsMasterProtein	P07730	Glutelin type-A 2 OS=Oryza sativa subsp. japonica GN=GLUA2 PE=1 SV=1	0.0506666666666667	1.78383409771401	6.01202404809619	1	3	1	1	499	56.271	8.66	Not Found	High	Not Found				0	0	1
Low	IsMasterProtein	Q5N9J9	Probable phytol kinase 2, chloroplastic OS=Oryza sativa subsp. japonica GN=Os01g0832000 PE=2 SV=3	0.0517241379310345	1.77057415207931	3.94736842105263	1	1	1	1	304	32.481	9.55	High	Not Found	Not Found	5.8e7			0.212	2.11997556686401	1
Low	IsMasterProtein	Q0IZS0	Nicotinate-nucleotide pyrophosphorylase [carboxylating], chloroplastic OS=Oryza sativa subsp. japonica GN=Os09g0553600 PE=2 SV=1	0.0517241379310345	1.77006231409207	3.77358490566038	1	3	1	1	371	39.901	7.9	Not Found	High	High			7.3e7	0.083	2.10154342651367	1
Low	IsMasterProtein	F4HYJ7	DExH-box ATP-dependent RNA helicase DExH3 OS=Arabidopsis thaliana GN=At1g48650 PE=3 SV=1	0.0517241379310345	1.75597041096998	2.00501253132832	1	2	1	1	1197	134.168	8.95	High	High	Not Found				0.032	6.34240984916687	1
Low	IsMasterProtein	Q6YU88	Kinesin-like protein KIN-6 OS=Oryza sativa subsp. japonica GN=KIN6 PE=2 SV=2	0.0528401585204756	1.72908836058952	3.15560391730141	1	1	1	1	919	101.093	8.19	High	Not Found	Not Found				0.044	2.25604796409607	1
Low	IsMasterProtein	Q6H468	Two-component response regulator ORR11 OS=Oryza sativa subsp. japonica GN=RR11 PE=2 SV=1	0.0528401585204756	1.72607321989947	5.4421768707483	1	2	1	1	147	15.454	8.73	High	Not Found	Not Found				0.468	0	1
Low	IsMasterProtein	Q0J7N5	Phosphopantothenate--cysteine ligase 2 OS=Oryza sativa subsp. japonica GN=Os08g0176100 PE=2 SV=2	0.0528401585204756	1.72399801003795	5.88235294117647	1	5	1	1	323	35.81	6.1	High	High	High			1.7e7	0.122	10.9796453714371	1
Low	IsMasterProtein	Q7XKR9	Kinesin-like protein KIN-12A OS=Oryza sativa subsp. japonica GN=KIN12A PE=2 SV=2	0.0554089709762533	1.71309464702763	1.64502164502165	1	1	1	1	1155	127.908	5.66	Not Found	High	Not Found				0.032	0	1
