# Supplementary material for: Pluronic F-68 Improves Callus Proliferation of Recalcitrant Rice Cultivar via Enhanced Carbon and Nitrogen Metabolism and Nutrients Uptake
Source: Front Plant Sci. 2021 Jun 2;12:667434. doi: 10.3389/fpls.2021.667434 (PMC8207202; doi:10.3389/fpls.2021.667434)
Supplement: Data Sheet 3 — Control. [file Data_Sheet_3.ZIP › Control/MSO2_030218_01_PSMs.txt]

Confidence	Identifying Node	PSM Ambiguity	Annotated Sequence	Modifications	# Protein Groups	# Proteins	Master Protein Accessions	Protein Accessions	# Missed Cleavages	Charge	DeltaScore	DeltaCn	Rank	Search Engine Rank	m/z [Da]	MH+ [Da]	DeltaM [ppm]	Deltam/z [Da]	Activation Type	MS Order	Isolation Interference [%]	Ion Inject Time [ms]	RT [min]	First Scan	Spectrum File	Ions Matched	XCorr	Area	Apex RT [min]	Percolator q-Value	Percolator PEP
High	Sequest HT (A2)	Unambiguous	[R].ASEAAGHAAGK.[G]		1	2	A2Y720	A2Y720; P0C5A4	0	2	0.5972	0	1	1	485.240814208984	969.474351787969	-0.496930930686702	-0.000240881015656669	HCD	MS2	11.83855	33.1	6.2003324024	3263	MSO2_030218_01.raw	0/0	2.16429281234741	126323.560546875	6.18631219863892	0	0.0001133
High	Sequest HT (A2)	Unambiguous	[R].SGETEDTFIADLAVGLATGQIK.[T]		1	1	Q42971	Q42971	0	3	0.3574	0	1	1	746.050048828125	2236.13559322438	0.563586165924604	0.000420084791736978	HCD	MS2	60.8203	33.1	69.4014852264	62567	MSO2_030218_02.raw	0/0	3.1945788860321			0	6.437E-05
High	Sequest HT (A2)	Unambiguous	[R].TVPAAVPAIVFLSGGQSEEEATVnLNAMNK.[L]	N24(Deamidated)	1	1	Q5N725	Q5N725	0	4	0.0903	0	1	1	765.395629882813	3058.56068964125	6.7181728199997	0.00513695031244688	CID	MS2		41.535	69.3996249930667	62565	MSO2_030218_02.raw	0/0	3.1047580242157			0	0.0001207
High	Sequest HT (A2)	Unambiguous	[R].TVPAAVPAIVFLSGGQSEEEATVNLNAMNK.[L]		1	1	Q5N725	Q5N725	0	4	0.1799	0	1	1	765.144470214844	3057.55605096938	-0.0244870812279622	-1.87176563031244E-05	HCD	MS2	0	33.1	69.3976311664	62563	MSO2_030218_02.raw	0/0	2.77951788902283			0	0.0003286
High	Sequest HT (A2)	Unambiguous	[K].AVAAAAATEEEVQVQVATK.[F]		1	1	Q7XQ45	Q7XQ45	0	3	0.4781	0	1	1	629.333801269531	1885.98685054859	0.161103266622721	0.000101279531160496	CID	MS2		30.445	69.3870983061333	62552	MSO2_030218_02.raw	0/0	3.89067840576172			0	3.526E-06
High	Sequest HT (A2)	Unambiguous	[K].AVAAAAATEEEVQVQVATK.[F]		1	1	Q7XQ45	Q7XQ45	0	3	0.286	0	1	1	629.333801269531	1885.98685054859	0.161103266622721	0.000101279531160496	HCD	MS2	53.67076	40.905	69.3853779306667	62550	MSO2_030218_02.raw	0/0	4.30326271057129			0	1.241E-06
High	Sequest HT (A2)	Unambiguous	[R].NPEEIPWAAAGAEYVVESTGVFTDKDK.[A]		1	1	Q6K5G8	Q6K5G8	1	3	0.3448	0	1	1	975.140319824219	2923.40640621266	2.32528342582116	0.00226591088555021	CID	MS2		33.1	69.3794986349333	62544	MSO2_030218_02.raw	0/0	2.32256841659546			0	0.0003182
High	Sequest HT (A2)	Unambiguous	[R].NPEEIPWAAAGAEYVVESTGVFTDKDK.[A]		1	1	Q6K5G8	Q6K5G8	1	3	0.3165	0	1	1	975.1376953125	2923.3985326775	-0.367997073160563	-0.000358600833199792	HCD	MS2	12.9262	40.68	69.37774062	62542	MSO2_030218_02.raw	0/0	4.16638660430908			0	5.888E-08
High	Sequest HT (A2)	Unambiguous	[R].VVVGnGPAFGcILMTEFLDALAK.[R]	N5(Deamidated); C11(Carbamidomethyl)	2	2	Q0DHF6; A2Y5L9	Q0DHF6; A2Y5L9	0	2	0.7692	0	1	1	1212.12109375	2423.23491087	-0.0022077925529688	-2.67500000106224E-06	CID	MS2		41.355	69.3767570432	62541	MSO2_030218_02.raw	0/0	4.16269826889038	5195571.75	69.454833984375	0	7.932E-06
High	Sequest HT (A2)	Unambiguous	[K].IGPNEPSQLSIDLNAQGLAR.[Y]		1	1	Q5N725	Q5N725	0	2	0.5773	0	1	1	1047.05395507813	2093.10063352625	0.992225733271671	0.00103841312511577	CID	MS2		33.1	69.3754831832	62540	MSO2_030218_02.raw	0/0	3.62457633018494			0	3.939E-06
High	Sequest HT (A2)	Unambiguous	[R].VVVGnGPAFGcILMTEFLDALAK.[R]	N5(Deamidated); C11(Carbamidomethyl)	2	2	Q0DHF6; A2Y5L9	Q0DHF6; A2Y5L9	0	2	0.6361	0	1	1	1212.12109375	2423.23491087	-0.0022077925529688	-2.67500000106224E-06	HCD	MS2	5.503622	33.1	69.3745616589333	62539	MSO2_030218_02.raw	0/0	3.38391709327698	5195571.75	69.454833984375	0	8.804E-05
High	Sequest HT (A2)	Unambiguous	[K].IGPNEPSQLSIDLNAQGLAR.[Y]		1	1	Q5N725	Q5N725	0	2	0.567	0	1	1	1047.05383300781	2093.10038938563	0.875584964389333	0.000916342812615767	HCD	MS2	41.41734	41.955	69.3736972312	62538	MSO2_030218_02.raw	0/0	3.87955904006958			0	3.476E-07
High	Sequest HT (A2)	Unambiguous	[K].ANSEATLGTYQGDAVLGEGASESLHVK.[D]		1	1	Q5N725	Q5N725	0	3	0.5914	0	1	1	902.107727050781	2704.30862789234	0.956031715046171	0.000861800781270479	CID	MS2		41.475	69.3727138181333	62537	MSO2_030218_02.raw	0/0	3.50170397758484			0	5.573E-09
High	Sequest HT (A2)	Unambiguous	[K].IGPNEPSQLSIDLNAQGLAR.[Y]		1	1	Q5N725	Q5N725	0	3	0.6975	0	1	1	698.371337890625	2093.09946041188	0.43175791811632	0.000301237291751022	CID	MS2		33.1	69.4086581621333	62573	MSO2_030218_02.raw	0/0	5.29224157333374			0	5.091E-09
High	Sequest HT (A2)	Unambiguous	[R].TVPAAVPAIVFLSGGQSEEEATVNLNAMNK.[L]		1	1	Q5N725	Q5N725	0	3	0.7286	0	1	1	1019.85705566406	3057.55661373219	0.159569331579132	0.000162630729088657	CID	MS2		33.1	69.3716157336	62536	MSO2_030218_02.raw	0/0	4.09177494049072			0	7.208E-09
High	Sequest HT (A2)	Unambiguous	[K].VIAcVGETLEQR.[E]	C4(Carbamidomethyl)	1	1	P48494	P48494	0	2	0.5034	0	1	1	687.856811523438	1374.70634641688	1.28813630686074	0.000885403437525412	CID	MS2		41.715	69.3531293754667	62519	MSO2_030218_02.raw	0/0	2.960853099823			0	0.0002983
High	Sequest HT (A2)	Unambiguous	[K].ANLEYAVEAAADFLNK.[A]		2	2	Q0DHF6; A2Y5L9	Q0DHF6; A2Y5L9	0	2	0.5072	0	1	1	869.935729980469	1738.86418333094	-0.263084918706721	-0.00022873453133343	CID	MS2		40.29	69.3345925008	62499	MSO2_030218_02.raw	0/0	3.4911208152771			0	0.000353
High	Sequest HT (A2)	Unambiguous	[K].GSTVAIFGLGAVGLAAAEGAR.[I]		1	1	Q2R8Z5	Q2R8Z5	0	2	0.6258	0	1	1	944.518798828125	1888.03032102625	0.86580053657847	0.000817328124867345	CID	MS2		29.35	69.3335777208	62498	MSO2_030218_02.raw	0/0	3.17926263809204	498796.84375	69.30712890625	0	0.0001386
High	Sequest HT (A2)	Unambiguous	[K].GSTVAIFGLGAVGLAAAEGAR.[I]		1	1	Q2R8Z5	Q2R8Z5	0	2	0.3206	0	1	1	944.518798828125	1888.03032102625	0.86580053657847	0.000817328124867345	HCD	MS2	0	40.015	69.3318719890667	62496	MSO2_030218_02.raw	0/0	2.87388062477112	498796.84375	69.30712890625	0	8.42E-06
High	Sequest HT (A2)	Unambiguous	[R].SGTLIDAIGIYVHP.[-]		1	2	Q0JMY8	Q0JMY8; A2WPN7	0	2	0.2597	0	1	1	728.398315429688	1455.78935422938	3.53652646763937	0.00257420968750921	CID	MS2		26.83	69.3224686904	62486	MSO2_030218_02.raw	0/0	3.07758641242981			0	2.582E-05
High	Sequest HT (A2)	Unambiguous	[K].GDAVLGEGASESLHVK.[D]		1	1	P17784	P17784	0	3	0.318	0	1	1	523.601989746094	1568.79141597828	-0.0381961016811758	-1.99739062433461E-05	HCD	MS2	48.55919	25.105	69.3216930152	62485	MSO2_030218_02.raw	0/0	2.83404541015625			0	1.26E-05
High	Sequest HT (A2)	Unambiguous	[R].TVPAAVPAIVFLSGGqSEEEATVNLNAMNK.[L]	Q16(Deamidated)	1	1	Q5N725	Q5N725	0	2	0.2365	0	1	1	1529.78295898438	3058.55864133875	6.04847341928795	0.00924974937487222	CID	MS2		39.015	69.3026273266667	62466	MSO2_030218_02.raw	0/0	1.47579193115234			0	3.003E-05
High	Sequest HT (A2)	Unambiguous	[R].AAVPSGASTGVYEALELR.[D]		1	1	Q42971	Q42971	0	2	0.4322	0	1	1	895.967407226563	1790.92753782313	-0.427608895990947	-0.00038290843735922	CID	MS2		33.1	69.3015687016	62465	MSO2_030218_02.raw	0/0	3.16961741447449			0	1.512E-05
High	Sequest HT (A2)	Unambiguous	[K].GILGYVEEDLVSTDFQGDSR.[S]		1	1	Q6K5G8	Q6K5G8	0	2	0.6708	0	1	1	1100.52587890625	2200.0444811825	1.8402264066874	0.00202428624993445	CID	MS2		26.89	69.2743428576	62436	MSO2_030218_02.raw	0/0	3.22073292732239			0	8.013E-05
High	Sequest HT (A2)	Unambiguous	[R].VGALSIVcGSADVAVR.[V]	C8(Carbamidomethyl)	1	1	P37833	P37833	0	2	0.375	0	1	1	787.425659179688	1573.84404172938	4.69515649166381	0.00369470468747934	HCD	MS2	19.07748	33.1	69.2734679770667	62435	MSO2_030218_02.raw	0/0	3.67554426193237			0	3.84E-05
High	Sequest HT (A2)	Rejected	[K].GAnLAEMASIGLSVPPGFTVSTEAcQQYQAAGK.[T]	N3(Deamidated); C25(Carbamidomethyl)	1	1	Q6AVA8	Q6AVA8	0	3	0.0463	0	1	1	1118.87731933594	3354.61740474781	5.76436801723976	0.00644571260387513	HCD	MS2	76.8925	33.1	69.2646828829333	62428	MSO2_030218_02.raw	0/0	4.54127550125122			0	0.0004091
High	Sequest HT (A2)	Rejected	[R].NPEEIPWGETGAEFVVESTGVFTDKDK.[A]		1	1	Q7FAH2	Q7FAH2	1	3		0.0089	2	2	994.4755859375	2981.4122045525	2.38706659799752	0.00237227083334801	HCD	MS2	22.99933	33.565	69.2317846098667	62402	MSO2_030218_02.raw	0/0	3.33550977706909			0	0.0004033
High	Sequest HT (A2)	Unambiguous	[K].ANSEATLGTYQGDAVLGEGASESLHVK.[D]		1	1	Q5N725	Q5N725	0	3	0.6774	0	1	1	902.107727050781	2704.30862789234	0.956031715046171	0.000861800781270479	HCD	MS2	4.603842	33.1	69.3707343893333	62535	MSO2_030218_02.raw	0/0	7.13165187835693			0	4.686E-13
High	Sequest HT (A2)	Unambiguous	[K].VIATGLPASPGAAVGqIVFTADDAEAWHAQGK.[S]	Q16(Deamidated)	1	1	Q75KR1	Q75KR1	0	3	0.1577	0	1	1	1050.541015625	3149.608493615	5.80711896381153	0.00609668166646212	HCD	MS2	15.35062	42.465	69.4148807192	62579	MSO2_030218_02.raw	0/0	2.9782657623291			0	5.155E-05
High	Sequest HT (A2)	Unambiguous	[K].MTAEIGEQVQIVGDDLLVTNPTR.[V]		1	1	Q42971	Q42971	0	3	0.5036	0	1	1	833.763793945313	2499.27682857594	0.360134680244085	0.000300025312450695	HCD	MS2	13.30184	41.445	69.4231241176	62586	MSO2_030218_02.raw	0/0	5.58103370666504			0	3.187E-08
High	Sequest HT (A2)	Unambiguous	[K].MTAEIGEQVQIVGDDLLVTNPTR.[V]		1	1	Q42971	Q42971	0	3	0.5039	0	1	1	833.763793945313	2499.27682857594	0.360134680244085	0.000300025312450695	CID	MS2		33.1	69.4248967773333	62588	MSO2_030218_02.raw	0/0	3.87007331848145			0	2.726E-05
High	Sequest HT (A2)	Unambiguous	[R].TVPAAVPAIVFLSGGqSEEEATVNLNAMNK.[L]	Q16(Deamidated)	1	1	Q5N725	Q5N725	0	4	0.0543	0	1	1	765.395263671875	3058.5592247975	6.23923722260101	0.00477073937494688	CID	MS2		40.5	69.8044199018667	62936	MSO2_030218_02.raw	0/0	2.21233725547791			0	1.335E-05
High	Sequest HT (A2)	Unambiguous	[R].TVPAAVPAIVFLSGGQSEEEATVNLNAMNK.[L]		1	1	Q5N725	Q5N725	0	4	0.3453	0	1	1	765.145690917969	3057.56093378188	1.57247869766139	0.00120198546869688	HCD	MS2	11.8551	42.24	69.8017093794667	62935	MSO2_030218_02.raw	0/0	2.77589654922485			0	0.0002419
High	Sequest HT (A2)	Unambiguous	[K].MTAEIGEqVQIVGDDLLVTNPTR.[V]	Q8(Deamidated)	1	1	Q42971	Q42971	0	3		0.0268	2	2	834.096801757813	2500.27585201344	6.36234383242629	0.00530250447911736	CID	MS2		41.25	69.8007282946667	62934	MSO2_030218_02.raw	0/0	5.08867740631104			0	5.881E-07
High	Sequest HT (A2)	Unambiguous	[K].MTAEIGEQVqIVGDDLLVTNPTR.[V]	Q10(Deamidated)	1	1	Q42971	Q42971	0	3	0.0268	0	1	1	834.096801757813	2500.27585201344	6.36234383242629	0.00530250447911736	CID	MS2		41.25	69.8007282946667	62934	MSO2_030218_02.raw	0/0	5.22878074645996			0	5.299E-07
High	Sequest HT (A2)	Unambiguous	[K].MTAEIGEQVQIVGDDLLVTNPTR.[V]		1	1	Q42971	Q42971	0	3	0.587	0	1	1	833.764831542969	2499.27994136891	1.60561259376851	0.0013376229687007	HCD	MS2	14.58742	33.1	69.7987468464	62932	MSO2_030218_02.raw	0/0	5.23253107070923			0	2.991E-10
High	Sequest HT (A2)	Unambiguous	[K].MTAEIGEQVQIVGDDLLVTNPTR.[V]		1	1	Q42971	Q42971	0	2	0.6254	0	1	1	1250.14392089844	2499.28056516688	1.85520407008976	0.00231833343741528	CID	MS2		42.595	69.786407744	62918	MSO2_030218_02.raw	0/0	3.30769634246826			0	4.127E-07
High	Sequest HT (A2)	Unambiguous	[K].IGPNEPSQLSIDLNAQGLAR.[Y]		1	1	Q5N725	Q5N725	0	3	0.6667	0	1	1	698.371643066406	2093.10037593922	0.869160801425088	0.000606413073001022	CID	MS2		33.1	69.7852228496	62917	MSO2_030218_02.raw	0/0	4.68098878860474			0	4.786E-09
High	Sequest HT (A2)	Unambiguous	[K].MTAEIGEQVQIVGDDLLVTNPTR.[V]		1	1	Q42971	Q42971	0	2	0.4891	0	1	1	1250.14392089844	2499.28056516688	1.85520407008976	0.00231833343741528	HCD	MS2	0	33.1	69.7843123002667	62916	MSO2_030218_02.raw	0/0	2.76395916938782			0	9.254E-05
High	Sequest HT (A2)	Unambiguous	[K].IGPNEPSQLSIDLNAQGLAR.[Y]		1	1	Q5N725	Q5N725	0	3	0.5528	0	1	1	698.371643066406	2093.10037593922	0.869160801425088	0.000606413073001022	HCD	MS2	19.9531	42	69.7834479493333	62915	MSO2_030218_02.raw	0/0	4.83143186569214			0	7.021E-07
High	Sequest HT (A2)	Unambiguous	[K].IGPNEPSQLSIDLNAQGLAR.[Y]		1	1	Q5N725	Q5N725	0	2	0.5825	0	1	1	1047.05419921875	2093.1011218075	1.22550727103635	0.00128255375011577	HCD	MS2	25.13117	33.1	69.7717297648	62905	MSO2_030218_02.raw	0/0	4.12162637710571			0	1.917E-06
High	Sequest HT (A2)	Unambiguous	[K].ILNEGQIASTDVVEVVVSPPYVFLPVVK.[S]		1	1	P48494	P48494	0	3	0.6234	0	1	1	1004.56195068359	3011.67129879078	0.314692735604031	0.000315916927168776	CID	MS2		33.1	69.7688522925333	62902	MSO2_030218_02.raw	0/0	4.70348501205444			0	4.722E-07
High	Sequest HT (A2)	Unambiguous	[R].TVPAAVPAIVFLSGGQSEEEATVNLNAMNK.[L]		1	1	Q5N725	Q5N725	0	3	0.6658	0	1	1	1019.85754394531	3057.55807857594	0.638659065245939	0.000650911979088657	CID	MS2		41.955	69.7377644621333	62870	MSO2_030218_02.raw	0/0	3.73698735237122			0	5.834E-09
High	Sequest HT (A2)	Unambiguous	[K].ANSEATLGTYQGDAVLGEGASESLHVK.[D]		1	1	Q5N725	Q5N725	0	3	0.6686	0	1	1	902.107360839844	2704.30752925953	0.549778578293783	0.000495589843770479	CID	MS2		33.1	69.7366644061333	62869	MSO2_030218_02.raw	0/0	3.50187349319458			0	2.041E-09
High	Sequest HT (A2)	Unambiguous	[R].TVPAAVPAIVFLSGGQSEEEATVNLNAMNK.[L]		1	1	Q5N725	Q5N725	0	3	0.6157	0	1	1	1019.857421875	3057.557712365	0.518886631829238	0.000528841666588657	HCD	MS2	4.690814	33.1	69.7357872530667	62868	MSO2_030218_02.raw	0/0	4.44523668289185			0	4.768E-08
High	Sequest HT (A2)	Unambiguous	[K].TPAELSHAANAGLDIAVR.[M]		1	2	Q10N21	Q10N21; A2XFC7	0	3	0.5718	0	1	1	602.655029296875	1805.95053463063	0.0545754872620724	3.28535416732242E-05	CID	MS2		41.61	69.6834792416	62818	MSO2_030218_02.raw	0/0	3.68850326538086	915370.3125	69.6721343994141	0	1.322E-06
High	Sequest HT (A2)	Unambiguous	[K].TPAELSHAANAGLDIAVR.[M]		1	2	Q10N21	Q10N21; A2XFC7	0	3	0.5359	0	1	1	602.655029296875	1805.95053463063	0.0545754872620724	3.28535416732242E-05	HCD	MS2	62.99632	33.1	69.6815375925333	62816	MSO2_030218_02.raw	0/0	3.05876064300537	915370.3125	69.6721343994141	0	0.0001516
High	Sequest HT (A2)	Unambiguous	[R].SGTLIDAIGIYVHP.[-]		1	2	Q0JMY8	Q0JMY8; A2WPN7	0	2	0.1981	0	1	1	728.396911621094	1455.78654661219	1.60793212220351	0.00117040109375921	CID	MS2		41.8	69.6719591616	62806	MSO2_030218_02.raw	0/0	3.12663888931274			0	5.081E-05
High	Sequest HT (A2)	Unambiguous	[K].GILGYVEEDLVSTDFQGDSR.[S]		1	1	Q6K5G8	Q6K5G8	0	2	0.6961	0	1	1	1100.52478027344	2200.04228391688	0.841487659693878	0.000925653437434448	CID	MS2		41.58	69.599314244	62741	MSO2_030218_02.raw	0/0	3.84736347198486			0	2.072E-05
High	Sequest HT (A2)	Unambiguous	[K].GILGYVEEDLVSTDFQGDSR.[S]		1	1	Q6K5G8	Q6K5G8	0	2	0.5197	0	1	1	1100.52478027344	2200.04228391688	0.841487659693878	0.000925653437434448	HCD	MS2	55.24138	33.1	69.5973618994667	62739	MSO2_030218_02.raw	0/0	3.56481623649597			0	4.044E-06
High	Sequest HT (A2)	Unambiguous	[R].FGIVEGLMTTVHAITATQK.[T]		2	2	Q7FAH2; Q6K5G8	Q7FAH2; Q6K5G8	0	3	0.3771	0	1	1	673.0322265625	2017.0821264275	1.71209360649217	0.00115114249994501	CID	MS2		33.1	69.5691050533333	62711	MSO2_030218_02.raw	0/0	2.96968698501587			0	2.072E-05
High	Sequest HT (A2)	Unambiguous	[K].WLAANVSAEVAESTR.[I]		1	1	P48494	P48494	0	2	0.6764	0	1	1	802.408203125	1603.80912962	1.0408294269551	0.000834644999940792	CID	MS2		24.265	69.5613470066667	62706	MSO2_030218_02.raw	0/0	3.4349193572998			0	1.014E-06
High	Sequest HT (A2)	Unambiguous	[R].VVVGnGPAFGcILMTEFLDALAK.[R]	N5(Deamidated); C11(Carbamidomethyl)	2	2	Q0DHF6; A2Y5L9	Q0DHF6; A2Y5L9	0	3	0.7364	0	1	1	808.417907714844	2423.23916988453	1.75536614415605	0.0014178881770898	CID	MS2		14.71	69.5540160056	62701	MSO2_030218_02.raw	0/0	4.97044897079468	10590721.0742188	69.5874252319336	0	4.584E-09
High	Sequest HT (A2)	Unambiguous	[K].NMITGTSqADcAVLIIDSTTGGFEAGISK.[D]	Q8(Deamidated); C11(Carbamidomethyl)	1	1	O64937	O64937	0	3	0.1561	0	1	1	986.814453125	2958.428806115	7.34416340261206	0.00724234166676041	HCD	MS2	34.85239	41.085	69.5049913128	62662	MSO2_030218_02.raw	0/0	5.18950128555298			0	1.287E-05
High	Sequest HT (A2)	Unambiguous	[K].VIATGLPASPGAAVGqIVFTADDAEAWHAQGK.[S]	Q16(Deamidated)	1	1	Q75KR1	Q75KR1	0	3	0.2952	0	1	1	1050.53967285156	3149.60446529469	4.52812072844301	0.00475390822896212	CID	MS2		41.805	69.4671511122667	62625	MSO2_030218_02.raw	0/0	3.15475344657898			0	1.799E-05
High	Sequest HT (A2)	Unambiguous	[K].MTAEIGEQVQIVGDDLLVTNPTR.[V]		1	1	Q42971	Q42971	0	2	0.642	0	1	1	1250.14208984375	2499.2769030575	0.389935936531608	0.000487278749915276	CID	MS2		33.1	69.4288423205333	62592	MSO2_030218_02.raw	0/0	3.23912930488586			0	2.322E-05
High	Sequest HT (A2)	Unambiguous	[K].IGPNEPSQLAIDLNAQGLAR.[Y]		1	1	P17784	P17784	0	3	0.4244	0	1	1	693.040222167969	2077.10611324391	1.189706597578	0.000823714635619884	HCD	MS2	39.16921	33.1	69.4279507834667	62591	MSO2_030218_02.raw	0/0	3.44406080245972			0	0.0001231
High	Sequest HT (A2)	Unambiguous	[K].MTAEIGEQVQIVGDDLLVTNPTR.[V]		1	1	Q42971	Q42971	0	2	0.474	0	1	1	1250.14208984375	2499.2769030575	0.389935936531608	0.000487278749915276	HCD	MS2	0	40.875	69.4271026986667	62590	MSO2_030218_02.raw	0/0	3.26928734779358			0	3.114E-06
High	Sequest HT (A2)	Unambiguous	[R].VVVGnGPAFGcILMTEFLDALAK.[R]	N5(Deamidated); C11(Carbamidomethyl)	2	2	Q0DHF6; A2Y5L9	Q0DHF6; A2Y5L9	0	3	0.7169	0	1	1	808.41845703125	2423.24081783375	2.43542782852656	0.0019672045833398	CID	MS2		33.1	69.2092020834667	62384	MSO2_030218_02.raw	0/0	4.31295776367188			0	6.743E-08
High	Sequest HT (A2)	Unambiguous	[R].AAVPSGASTGVYEALELR.[D]		1	1	Q42971	Q42971	0	2	0.5635	0	1	1	895.96923828125	1790.9311999325	1.61720181338077	0.00144814625014078	HCD	MS2	44.18632	33.1	69.8144212813333	62942	MSO2_030218_02.raw	0/0	3.61804747581482			0	4.311E-07
High	Sequest HT (A2)	Unambiguous	[R].LLSSGNVYTQEEILTR.[I]		1	1	Q75KR1	Q75KR1	0	2	0.3262	0	1	1	911.981384277344	1822.95549192469	0.534058682143781	0.000486782343841696	HCD	MS2	36.72206	33.1	69.1947255128	62370	MSO2_030218_02.raw	0/0	2.82290053367615	1794558.734375	69.1425552368164	0	0.0003076
High	Sequest HT (A2)	Unambiguous	[K].TPAELSHAANAGLDIAVR.[M]		1	2	Q10N21	Q10N21; A2XFC7	0	3	0.429	0	1	1	602.655029296875	1805.95053463063	0.0545754872620724	3.28535416732242E-05	HCD	MS2	28.78898	33.1	69.1872345586667	62362	MSO2_030218_02.raw	0/0	3.02851939201355	224853.046875	69.1416320800781	0	1.215E-05
High	Sequest HT (A2)	Unambiguous	[K].GSTVAIFGLGAVGLAAAEGAR.[I]		1	1	Q2R8Z5	Q2R8Z5	0	2	0.5714	0	1	1	944.519470214844	1888.03166379969	1.57700447494747	0.00148871484361734	CID	MS2		29.125	68.9266082352	62115	MSO2_030218_02.raw	0/0	3.77802920341492			0	0.0001126
High	Sequest HT (A2)	Unambiguous	[K].GSTVAIFGLGAVGLAAAEGAR.[I]		1	1	Q2R8Z5	Q2R8Z5	0	2	0.2657	0	1	1	944.519470214844	1888.03166379969	1.57700447494747	0.00148871484361734	HCD	MS2	0	41.175	68.9248188	62113	MSO2_030218_02.raw	0/0	2.8622944355011			0	0.000203
High	Sequest HT (A2)	Unambiguous	[R].VPTVDVSVVDLTVR.[LI]		3	3	Q7FAH2; Q6K5G8; A2YQT7	Q7FAH2; Q6K5G8; A2YQT7	0	2	0.7261	0	1	1	749.929992675781	1498.85270872156	3.45228013135867	0.00258722078126539	CID	MS2		33.1	68.9078507901333	62095	MSO2_030218_02.raw	0/0	3.02761626243591			0	4.602E-05
High	Sequest HT (A2)	Unambiguous	[K].GILGYVEEDLVSTDFQGDSR.[S]		1	1	Q6K5G8	Q6K5G8	0	2	0.7177	0	1	1	1100.52612304688	2200.04496946375	2.06216835046374	0.00226842687493445	CID	MS2		33.1	68.8999454653333	62087	MSO2_030218_02.raw	0/0	3.79134917259216			0	2.129E-06
High	Sequest HT (A2)	Unambiguous	[K].GILGYVEEDLVSTDFQGDSR.[S]		1	1	Q6K5G8	Q6K5G8	0	2	0.5524	0	1	1	1100.52307128906	2200.03886594813	-0.712105946740491	-0.000783330937565552	HCD	MS2	0	42.315	68.8981681498667	62085	MSO2_030218_02.raw	0/0	4.28922462463379			0	9.122E-07
High	Sequest HT (A2)	Unambiguous	[R].VVVGnGPAFGcILMTEFLDALAK.[R]	N5(Deamidated); C11(Carbamidomethyl)	2	2	Q0DHF6; A2Y5L9	Q0DHF6; A2Y5L9	0	3	0.5256	0	1	1	808.416137695313	2423.23385982594	-0.435943727704477	-0.000352131354160197	CID	MS2		25.72	68.8291127608	62039	MSO2_030218_02.raw	0/0	3.71050310134888			0	1.349E-05
High	Sequest HT (A2)	Unambiguous	[R].AAVPSGASTGVYEALELR.[D]		1	1	Q42971	Q42971	0	2	0.5014	0	1	1	895.968444824219	1790.92961301844	0.731117172653028	0.00065468921889078	CID	MS2		33.1	68.8198276704	62030	MSO2_030218_02.raw	0/0	3.61434125900269			0	1.367E-05
High	Sequest HT (A2)	Unambiguous	[K].VcVLScGISTGLGATInVAKPPK.[G]	C2(Carbamidomethyl); C6(Carbamidomethyl); N17(Deamidated)	1	1	Q2R8Z5	Q2R8Z5	0	3	0.6355	0	1	1	781.757629394531	2343.25833492359	7.37030169676892	0.00575679786461469	HCD	MS2	34.8326	41.58	68.8004764026667	62011	MSO2_030218_02.raw	0/0	5.02277612686157			0	1.681E-09
High	Sequest HT (A2)	Unambiguous	[K].WTVQQAAELSVAAPTIEASLDSR.[F]		1	1	Q9LI00	Q9LI00	0	3	0.4044	0	1	1	815.088500976563	2443.25094966969	1.8854871923156	0.00153556989577434	CID	MS2		33.1	68.7870541762667	61997	MSO2_030218_02.raw	0/0	3.18791794776917	699817.09375	68.7609176635742	0	0.0001614
High	Sequest HT (A2)	Unambiguous	[K].WTVQQAAELSVAAPTIEASLDSR.[F]		1	1	Q9LI00	Q9LI00	0	3	0.2907	0	1	1	815.088500976563	2443.25094966969	1.8854871923156	0.00153556989577434	HCD	MS2	42.9463	40.035	68.7853105264	61995	MSO2_030218_02.raw	0/0	4.30437421798706	699817.09375	68.7609176635742	0	0.0002119
High	Sequest HT (A2)	Unambiguous	[K].MTAEIGEQVQIVGDDLLVTNPTR.[V]		1	1	Q42971	Q42971	0	2	0.7	0	1	1	1250.14318847656	2499.27910032313	1.2690968166665	0.00158591156241528	CID	MS2		33.1	68.7553347106667	61969	MSO2_030218_02.raw	0/0	3.69702196121216			0	5.722E-07
High	Sequest HT (A2)	Unambiguous	[K].MTAEIGEQVQIVGDDLLVTNPTR.[V]		1	1	Q42971	Q42971	0	2	0.5994	0	1	1	1250.14318847656	2499.27910032313	1.2690968166665	0.00158591156241528	HCD	MS2	0	36.21	68.7536785474667	61967	MSO2_030218_02.raw	0/0	3.47218108177185			0	0.0001006
High	Sequest HT (A2)	Unambiguous	[K].VIAcVGETLEQR.[E]	C4(Carbamidomethyl)	1	1	P48494	P48494	0	2	0.3482	0	1	1	687.856811523438	1374.70634641688	1.28813630686074	0.000885403437525412	HCD	MS2	74.56189	40.785	68.953644888	62142	MSO2_030218_02.raw	0/0	2.46908235549927			0	0.0001073
High	Sequest HT (A2)	Unambiguous	[R].VGALSIVcGSADVAVR.[V]	C8(Carbamidomethyl)	1	1	P37833	P37833	0	2	0.3363	0	1	1	787.42333984375	1573.8394030575	1.74779097684872	0.00137536874997934	HCD	MS2	24.07002	33.1	68.7507723589333	61964	MSO2_030218_02.raw	0/0	3.38889288902283			0	7.845E-05
High	Sequest HT (A2)	Unambiguous	[R].NPDEIPWAEAGAEYVVESTGVFTDK.[E]		1	1	A2YQT7	A2YQT7	0	3	0.5821	0	1	1	908.761352539063	2724.26950435719	0.724079835968382	0.00065752906251267	HCD	MS2	14.01319	33.1	68.7467953426667	61960	MSO2_030218_02.raw	0/0	4.56628131866455			0	3.714E-08
High	Sequest HT (A2)	Unambiguous	[R].TVPAAVPAIVFLSGGqSEEEATLNLNAMNK.[L]	Q16(Deamidated)	1	1	P17784	P17784	0	3	0.1309	0	1	1	1024.86279296875	3072.57382564625	5.86929822306534	0.00601124874988927	HCD	MS2	11.14873	33.1	68.7371188258667	61951	MSO2_030218_02.raw	0/0	4.42690896987915			0	9.424E-07
High	Sequest HT (A2)	Unambiguous	[R].TVPAAVPAIVFLSGGQSEEEATVNLNAMNK.[L]		1	1	Q5N725	Q5N725	0	3	0.7176	0	1	1	1019.85729980469	3057.55734615406	0.399114198412536	0.000406771354088657	CID	MS2		41.955	68.6890795954667	61912	MSO2_030218_02.raw	0/0	4.71244668960571			0	2.544E-08
High	Sequest HT (A2)	Unambiguous	[K].ANSEATLGTYQGDAVLGEGASESLHVK.[D]		1	1	Q5N725	Q5N725	0	3	0.6813	0	1	1	902.107604980469	2704.30826168141	0.820614002795375	0.000739730468770479	CID	MS2		33.1	68.6879000181333	61911	MSO2_030218_02.raw	0/0	3.85757565498352			0	5.195E-08
High	Sequest HT (A2)	Unambiguous	[R].TVPAAVPAIVFLSGGQSEEEATVNLNAMNK.[L]		1	1	Q5N725	Q5N725	0	3	0.581	0	1	1	1019.85803222656	3057.55954341969	1.11774879891275	0.00113919322908866	HCD	MS2	1.804074	33.1	68.6869542525333	61910	MSO2_030218_02.raw	0/0	4.19555282592773			0	2.603E-07
High	Sequest HT (A2)	Unambiguous	[K].WLAANVSAEVAESTR.[I]		1	1	P48494	P48494	0	2	0.5714	0	1	1	802.409423828125	1603.81157102625	2.56308587630324	0.00205534812494079	CID	MS2		38.625	68.6761866562667	61899	MSO2_030218_02.raw	0/0	3.99327945709229			0	1E-07
High	Sequest HT (A2)	Unambiguous	[K].WLAANVSAEVAESTR.[I]		1	1	P48494	P48494	0	2	0.4844	0	1	1	802.409423828125	1603.81157102625	2.56308587630324	0.00205534812494079	HCD	MS2	20.18389	33.1	68.674169308	61897	MSO2_030218_02.raw	0/0	3.20018219947815			0	7.306E-06
High	Sequest HT (A2)	Unambiguous	[K].MTAEIGEqVQIVGDDLLVTNPTR.[V]	Q8(Deamidated)	1	1	Q42971	Q42971	0	3		0.0498	3	3	834.098937988281	2500.28226070484	8.92555387798482	0.00743873494786736	CID	MS2		42.595	68.6217137997333	61853	MSO2_030218_02.raw	0/0	4.01320171356201			0	1.177E-05
High	Sequest HT (A2)	Unambiguous	[K].MTAEIGEQVQIVGDDLLVTnPTR.[V]	N20(Deamidated)	1	1	Q42971	Q42971	0	3		0.0237	2	2	834.098937988281	2500.28226070484	8.92555387798482	0.00743873494786736	CID	MS2		42.595	68.6217137997333	61853	MSO2_030218_02.raw	0/0	4.11572170257568			0	5.841E-05
High	Sequest HT (A2)	Unambiguous	[K].MTAEIGEQVqIVGDDLLVTNPTR.[V]	Q10(Deamidated)	1	1	Q42971	Q42971	0	3	0.0237	0	1	1	834.098937988281	2500.28226070484	8.92555387798482	0.00743873494786736	CID	MS2		42.595	68.6217137997333	61853	MSO2_030218_02.raw	0/0	4.21993589401245			0	4.352E-06
High	Sequest HT (A2)	Unambiguous	[K].IGPNEPSQLSIDLNAQGLAR.[Y]		1	1	Q5N725	Q5N725	0	3	0.748	0	1	1	698.37158203125	2093.10019283375	0.781680224763334	0.000545377916751022	CID	MS2		33.1	68.6206051586667	61852	MSO2_030218_02.raw	0/0	4.87707567214966			0	3.009E-08
High	Sequest HT (A2)	Unambiguous	[K].MTAEIGEQVQIVGDDLLVTNPTR.[V]		1	1	Q42971	Q42971	0	3	0.4738	0	1	1	833.764526367188	2499.27902584156	1.23929556037897	0.0010324471874507	HCD	MS2	0	33.1	68.6197261362667	61851	MSO2_030218_02.raw	0/0	4.20401239395142			0	1.082E-07
High	Sequest HT (A2)	Unambiguous	[R].NPDEIPWAEAGAEYVVESTGVFTDK.[E]		1	1	A2YQT7	A2YQT7	0	3	0.6034	0	1	1	908.76171875	2724.27060299	1.12735623951095	0.00102374000001267	CID	MS2		41.79	68.7489286189333	61962	MSO2_030218_02.raw	0/0	4.11494398117065			0	1.414E-05
High	Sequest HT (A2)	Unambiguous	[R].NPEEIPWAAAGAEYVVESTGVFTDKDK.[A]		1	1	Q6K5G8	Q6K5G8	1	3	0.6488	0	1	1	975.139831542969	2923.40494136891	1.82420798415015	0.00177762963555021	HCD	MS2	7.276556	33.1	68.9900262938667	62178	MSO2_030218_02.raw	0/0	5.03565788269043			0	1.783E-09
High	Sequest HT (A2)	Unambiguous	[R].SGETEDTFIADLAVGLATGQIK.[T]		1	1	Q42971	Q42971	0	3	0.3052	0	1	1	746.050659179688	2236.13742427906	1.38243441690066	0.00103043635423698	HCD	MS2	48.47256	41.655	68.992988928	62181	MSO2_030218_02.raw	0/0	3.6653459072113			0	5.841E-07
High	Sequest HT (A2)	Unambiguous	[R].TVPAAVPAIVFLSGGQSEEEATVNLNAMNK.[L]		1	1	Q5N725	Q5N725	0	4	0.4084	0	1	1	765.145202636719	3057.55898065688	0.933692386105652	0.000713704218696876	HCD	MS2	0	33.1	68.9938824824	62182	MSO2_030218_02.raw	0/0	3.11487936973572			0	0.0002166
High	Sequest HT (A2)	Unambiguous	[R].FGIVEGLMTTVHAITATQK.[T]		2	2	Q7FAH2; Q6K5G8	Q7FAH2; Q6K5G8	0	3	0.2241	0	1	1	673.031494140625	2017.07992916188	0.622762954985155	0.000418720624945005	HCD	MS2	24.93561	33.1	69.1834281344	62358	MSO2_030218_02.raw	0/0	3.56621718406677	840472.0390625	69.2125015258789	0	9.908E-05
High	Sequest HT (A2)	Unambiguous	[K].GILAADESTGTIGK.[R]		2	3	P17784; Q5N725	P17784; Q10A30; Q5N725	0	2	0.5533	0	1	1	666.85498046875	1332.7026843075	1.61219076778636	0.00107428374997198	CID	MS2		42.195	69.1782618373333	62352	MSO2_030218_02.raw	0/0	2.91241645812988	1144534.84375	69.1518478393555	0	0.0003822
High	Sequest HT (A2)	Unambiguous	[K].GILAADESTGTIGK.[R]		2	3	P17784; Q5N725	P17784; Q10A30; Q5N725	0	2	0.4	0	1	1	666.85498046875	1332.7026843075	1.61219076778636	0.00107428374997198	HCD	MS2	81.91342	33.1	69.1764350261333	62350	MSO2_030218_02.raw	0/0	2.55297613143921	1144534.84375	69.1518478393555	0	1.668E-05
High	Sequest HT (A2)	Unambiguous	[K].MTAEIGEQVqIVGDDLLVTNPTR.[V]	Q10(Deamidated)	1	1	Q42971	Q42971	0	2	0.005	0	1	1	1250.64294433594	2500.27861204188	7.46624042667838	0.00933377093741528	CID	MS2		44.05	69.1457032821333	62326	MSO2_030218_02.raw	0/0	3.96516919136047			0	0.000216
High	Sequest HT (A2)	Unambiguous	[R].nPDEIPWAEAGAEYVVESTGVFTDK.[E]	N1(Deamidated)	1	1	A2YQT7	A2YQT7	0	3	0.5594	0	1	1	909.095336914063	2725.27145748219	7.30564200718631	0.00663657072917934	CID	MS2		30.715	69.1249309328	62305	MSO2_030218_02.raw	0/0	3.44549894332886			0	0.0002106
High	Sequest HT (A2)	Unambiguous	[R].NPDEIPWAEAGAEYVVESTGVFTDK.[E]		1	1	A2YQT7	A2YQT7	0	3	0.6229	0	1	1	908.760314941406	2724.26639156422	-0.418536640735567	-0.00038006859373733	HCD	MS2	22.82413	20.74	69.1231703064	62303	MSO2_030218_02.raw	0/0	4.72161674499512	1115205.375	69.1562805175781	0	5.03E-06
High	Sequest HT (A2)	Unambiguous	[K].LLGVTIYSSDAIR.[S]		1	2	Q0JMY8	Q0JMY8; A2WPN7	0	2	0.4654	0	1	1	704.396911621094	1407.78654661219	1.6627563925336	0.00117040109375921	CID	MS2		33.1	69.1201665264	62300	MSO2_030218_02.raw	0/0	3.18171381950378			0	4.554E-06
High	Sequest HT (A2)	Unambiguous	[K].LLGVTIYSSDAIR.[S]		1	2	Q0JMY8	Q0JMY8; A2WPN7	0	2	0.4556	0	1	1	704.396911621094	1407.78654661219	1.6627563925336	0.00117040109375921	HCD	MS2	15.35085	36.6	69.1186355010667	62298	MSO2_030218_02.raw	0/0	3.4885265827179			0	0.0001211
High	Sequest HT (A2)	Unambiguous	[K].WLAANVSAEVAESTR.[I]		1	1	P48494	P48494	0	2	0.5205	0	1	1	802.409484863281	1603.81169309656	2.63919869877064	0.00211638328119079	CID	MS2		41.745	69.1176521506667	62297	MSO2_030218_02.raw	0/0	3.89718341827393			0	1.474E-08
High	Sequest HT (A2)	Unambiguous	[K].WLAANVSAEVAESTR.[I]		1	1	P48494	P48494	0	2	0.5791	0	1	1	802.409484863281	1603.81169309656	2.63919869877064	0.00211638328119079	HCD	MS2	8.494226	33.1	69.1157791386667	62295	MSO2_030218_02.raw	0/0	3.34748411178589			0	6.382E-08
High	Sequest HT (A2)	Unambiguous	[R].TVPAAVPAIVFLSGGQSEEEATLNLNAMNK.[L]		1	1	P17784	P17784	0	3	0.663	0	1	1	1024.53015136719	3071.57590084156	1.34294161527746	0.0013749805207226	CID	MS2		41.445	69.0824723016	62262	MSO2_030218_02.raw	0/0	3.58593082427979			0	2.869E-06
High	Sequest HT (A2)	Unambiguous	[R].TVPAAVPAIVFLSGGQSEEEATLNLNAMNK.[L]		1	1	P17784	P17784	0	3	0.4185	0	1	1	1024.52941894531	3071.57370357594	0.627586160379722	0.000642558645722602	HCD	MS2	36.63287	33.1	69.0804989949333	62260	MSO2_030218_02.raw	0/0	3.67572593688965			0	8.529E-06
High	Sequest HT (A2)	Unambiguous	[K].MTAEIGEqVQIVGDDLLVTNPTR.[V]	Q8(Deamidated)	1	1	Q42971	Q42971	0	3		0.0049	2	3	834.0986328125	2500.2813451775	8.5593810143336	0.00713355916661736	CID	MS2		33.1	69.0604315005333	62245	MSO2_030218_02.raw	0/0	4.05884122848511			0	0.0002145
High	Sequest HT (A2)	Unambiguous	[K].MTAEIGEQVQIVGDDLLVTnPTR.[V]	N20(Deamidated)	1	1	Q42971	Q42971	0	3		0.0049	2	2	834.0986328125	2500.2813451775	8.5593810143336	0.00713355916661736	CID	MS2		33.1	69.0604315005333	62245	MSO2_030218_02.raw	0/0	4.05984210968018			0	0.0002872
High	Sequest HT (A2)	Unambiguous	[K].MTAEIGEQVqIVGDDLLVTNPTR.[V]	Q10(Deamidated)	1	1	Q42971	Q42971	0	3	0.0049	0	1	1	834.0986328125	2500.2813451775	8.5593810143336	0.00713355916661736	CID	MS2		33.1	69.0604315005333	62245	MSO2_030218_02.raw	0/0	4.08445167541504			0	0.0001735
High	Sequest HT (A2)	Unambiguous	[K].MTAEIGEQVQIVGDDLLVTNPTR.[V]		1	1	Q42971	Q42971	0	3	0.4483	0	1	1	833.763854980469	2499.27701168141	0.433398086921992	0.000361060468700695	HCD	MS2	21.77373	39.93	69.0586339592	62243	MSO2_030218_02.raw	0/0	5.22197580337524			0	7.081E-09
High	Sequest HT (A2)	Unambiguous	[K].IGPNEPSQLSIDLNAQGLAR.[Y]		1	1	Q5N725	Q5N725	0	3	0.6809	0	1	1	698.371337890625	2093.09946041188	0.43175791811632	0.000301237291751022	CID	MS2		42	69.0386678984	62222	MSO2_030218_02.raw	0/0	5.16968822479248			0	6.935E-09
High	Sequest HT (A2)	Unambiguous	[K].IGPNEPSQLSIDLNAQGLAR.[Y]		1	1	Q5N725	Q5N725	0	3	0.6475	0	1	1	698.371337890625	2093.09946041188	0.43175791811632	0.000301237291751022	HCD	MS2	11.23674	33.1	69.0365098008	62220	MSO2_030218_02.raw	0/0	4.00301170349121			0	1.077E-05
High	Sequest HT (A2)	Unambiguous	[K].ANSEATLGTYQGDAVLGEGASESLHVK.[D]		1	1	Q5N725	Q5N725	0	3	0.6823	0	1	1	902.107116699219	2704.30679683766	0.278943153792191	0.000251449218770479	CID	MS2		41.475	69.0346639629333	62218	MSO2_030218_02.raw	0/0	3.62150096893311			0	4.868E-09
High	Sequest HT (A2)	Unambiguous	[R].TVPAAVPAIVFLSGGQSEEEATVNLNAMNK.[L]		1	1	Q5N725	Q5N725	0	3	0.5623	0	1	1	1019.85791015625	3057.55917720875	0.997976365496045	0.00101712291658866	CID	MS2		33.1	69.0335599512	62217	MSO2_030218_02.raw	0/0	3.45133113861084			0	5.797E-06
High	Sequest HT (A2)	Unambiguous	[K].ANSEATLGTYQGDAVLGEGASESLHVK.[D]		1	1	Q5N725	Q5N725	0	3	0.5826	0	1	1	902.108215332031	2704.31009273609	1.49770256404936	0.00135008203127048	HCD	MS2	2.120281	33.1	69.0326807858667	62216	MSO2_030218_02.raw	0/0	6.903977394104			0	3.788E-13
High	Sequest HT (A2)	Unambiguous	[K].ILnEGQIASTDVVEVVVSPPYVFLPVVK.[S]	N3(Deamidated)	1	1	P48494	P48494	0	3		0.022	2	2	1004.89660644531	3012.67526607594	6.93708384420152	0.00696634531258544	CID	MS2		40.5	69.0272913562667	62213	MSO2_030218_02.raw	0/0	4.44937801361084			0	0.0002259
High	Sequest HT (A2)	Unambiguous	[K].ILNEGqIASTDVVEVVVSPPYVFLPVVK.[S]	Q6(Deamidated)	1	1	P48494	P48494	0	3	0.022	0	1	1	1004.89660644531	3012.67526607594	6.93708384420152	0.00696634531258544	CID	MS2		40.5	69.0272913562667	62213	MSO2_030218_02.raw	0/0	4.54875326156616			0	9.148E-05
High	Sequest HT (A2)	Unambiguous	[R].ELLFcTPGALQYLSGVILFEETLYqK.[T]	C5(Carbamidomethyl); Q25(Deamidated)	1	1	P17784	P17784	0	3	0.0759	0	1	1	1011.86370849609	3033.57657222828	7.79068266084013	0.00787781609363133	CID	MS2		42.51	69.0189419138667	62208	MSO2_030218_02.raw	0/0	3.82115197181702			0	0.0001454
High	Sequest HT (A2)	Unambiguous	[K].IQGIGAGFVPGVLDVNLLDEVVQVSSDEAISMAK.[Q]		1	1	Q9XEA8	Q9XEA8	0	3	0.5639	0	1	1	1157.61096191406	3470.81833248219	2.77197419602599	0.00320699739586416	HCD	MS2	11.49264	33.1	69.0055007562667	62194	MSO2_030218_02.raw	0/0	4.1545524597168	2021571.5625	68.8508911132813	0	3.783E-07
High	Sequest HT (A2)	Unambiguous	[K].IGPNEPSQLSIDLNAQGLAR.[Y]		1	1	Q5N725	Q5N725	0	2	0.6307	0	1	1	1047.0546875	2093.10209837	1.6920703465657	0.00177083500011577	CID	MS2		41.235	69.0036633229333	62192	MSO2_030218_02.raw	0/0	2.87202835083008			0	2.411E-07
High	Sequest HT (A2)	Unambiguous	[K].IGPNEPSQLSIDLNAQGLAR.[Y]		1	1	Q5N725	Q5N725	0	2	0.5799	0	1	1	1047.0546875	2093.10209837	1.6920703465657	0.00177083500011577	HCD	MS2	55.33973	33.1	69.0016654136	62190	MSO2_030218_02.raw	0/0	3.69317984580994			0	1.486E-07
High	Sequest HT (A2)	Unambiguous	[K].TPAELSHAANAGLDIAVR.[M]		1	2	Q10N21	Q10N21; A2XFC7	0	3	0.6254	0	1	1	602.655578613281	1805.95218257984	0.967086254908701	0.000582169947923224	CID	MS2		40.635	69.1891633896	62364	MSO2_030218_02.raw	0/0	3.38532614707947	224853.046875	69.1416320800781	0	1.367E-08
High	Sequest HT (A2)	Unambiguous	[K].IGPNEPSQLSIDLNAqGLAR.[Y]	Q16(Deamidated)	1	1	Q5N725	Q5N725	0	2		0.0127	3	3	1047.55529785156	2094.10331907313	9.90714186522371	0.0103731865626158	CID	MS2		42.505	68.6133473493333	61846	MSO2_030218_02.raw	0/0	4.6550030708313			0	4.535E-07
High	Sequest HT (A2)	Unambiguous	[R].AAVPSGASTGVYEALELR.[D]		1	1	Q42971	Q42971	0	2	0.5882	0	1	1	895.96923828125	1790.9311999325	1.61720181338077	0.00144814625014078	CID	MS2		41.745	69.8163402445333	62944	MSO2_030218_02.raw	0/0	2.89312648773193			0	2.913E-06
High	Sequest HT (A2)	Unambiguous	[R].TVPAAVPAIVFLSGGQSEEEATLNLNAMNK.[L]		1	1	P17784	P17784	0	3	0.5838	0	1	1	1024.52856445313	3071.57114009938	-0.20699520366764	-0.000211933541777398	CID	MS2		41.385	69.8251668186667	62951	MSO2_030218_02.raw	0/0	3.69594860076904			0	1.31E-06
High	Sequest HT (A2)	Unambiguous	[R].NIWADDLAASLTTLESLEAIVGK.[D]		2	2	Q2QLY5; Q2QLY4	Q2QLY5; Q2QLY4	0	3	0.713	0	1	1	810.764465332031	2430.27884273609	1.06844894601897	0.000865542031230386	CID	MS2		33.1	71.0392214362667	64010	MSO2_030218_02.raw	0/0	5.53520011901855	9385856.625	71.1155548095703	0	3.492E-11
High	Sequest HT (A2)	Unambiguous	[R].NPEEIPWAAAGAEYVVESTGVFTDKDK.[A]		1	1	Q6K5G8	Q6K5G8	1	3	0.5116	0	1	1	975.139465332031	2923.40384273609	1.44840140289688	0.00141141869805021	HCD	MS2	7.433757	37	71.0237473469333	63995	MSO2_030218_02.raw	0/0	4.29744958877563			0	2.361E-08
High	Sequest HT (A2)	Unambiguous	[K].LIGAGAATIALAGAAVGIGNVFSSLIHSVAR.[N]		1	1	P0C519	P0C519	0	3	0.5775	0	1	1	959.882568359375	2877.63315181813	0.7872719659204	0.000755159375027385	HCD	MS2	67.50067	38.625	71.0088227952	63979	MSO2_030218_02.raw	0/0	3.54670596122742	1652884.03125	71.0272598266602	0	2.659E-07
High	Sequest HT (A2)	Unambiguous	[K].AVAAAAATEEEVQVQVATK.[F]		1	1	Q7XQ45	Q7XQ45	0	3	0.5682	0	1	1	629.334289550781	1885.98831539234	0.937802205729864	0.000589560781160496	CID	MS2		33.1	70.9700431389333	63940	MSO2_030218_02.raw	0/0	3.51510119438171	921344.1875	70.9891510009766	0	3.962E-05
High	Sequest HT (A2)	Unambiguous	[K].AVAAAAATEEEVQVQVATK.[F]		1	1	Q7XQ45	Q7XQ45	0	3	0.272	0	1	1	629.334289550781	1885.98831539234	0.937802205729864	0.000589560781160496	HCD	MS2	0	40	70.968341444	63938	MSO2_030218_02.raw	0/0	3.63550090789795	921344.1875	70.9891510009766	0	2.423E-05
High	Sequest HT (A2)	Unambiguous	[R].SGTLIDAIGIYVHP.[-]		1	2	Q0JMY8	Q0JMY8; A2WPN7	0	2	0.1973	0	1	1	728.397705078125	1455.78813352625	2.69800718701508	0.00196385812500921	CID	MS2		33.1	70.9556750186667	63928	MSO2_030218_02.raw	0/0	2.98852920532227			0	0.0001394
High	Sequest HT (A2)	Unambiguous	[R].VPTVDVSVVDLTVR.[LI]		3	3	Q7FAH2; Q6K5G8; A2YQT7	Q7FAH2; Q6K5G8; A2YQT7	0	2	0.6873	0	1	1	749.9267578125	1498.846238995	-0.864187297470147	-0.000647642499984613	CID	MS2		42.4	70.9531525442667	63925	MSO2_030218_02.raw	0/0	3.23452591896057	2818705.1875	70.8114929199219	0	3.745E-06
High	Sequest HT (A2)	Unambiguous	[R].SGETEDTFIADLAVGLATGQIK.[T]		1	1	Q42971	Q42971	0	3	0.4863	0	1	1	746.050048828125	2236.13559322438	0.563586165924604	0.000420084791736978	CID	MS2		25.75	70.9521960954667	63924	MSO2_030218_02.raw	0/0	3.28932762145996			0	2.408E-05
High	Sequest HT (A2)	Unambiguous	[R].VPTVDVSVVDLTVR.[LI]		3	3	Q7FAH2; Q6K5G8; A2YQT7	Q7FAH2; Q6K5G8; A2YQT7	0	2	0.5886	0	1	1	749.9267578125	1498.846238995	-0.864187297470147	-0.000647642499984613	HCD	MS2	0	33.1	70.95131472	63923	MSO2_030218_02.raw	0/0	3.16188335418701	2818705.1875	70.8114929199219	0	1.069E-06
High	Sequest HT (A2)	Unambiguous	[K].MTAEIGEqVQIVGDDLLVTNPTR.[V]	Q8(Deamidated)	1	1	Q42971	Q42971	0	3	0.0721	0	1	1	834.096923828125	2500.27621822438	6.50881297788678	0.00542457479161736	HCD	MS2	37.38579	33.1	70.8995025069333	63879	MSO2_030218_02.raw	0/0	4.98863315582275			0	2.303E-06
High	Sequest HT (A2)	Unambiguous	[R].TVPAAVPAIVFLSGGQSEEEATLNLNAMNK.[L]		1	1	P17784	P17784	0	3	0.6297	0	1	1	1024.52990722656	3071.57516841969	1.10448979697821	0.0011308398957226	CID	MS2		33.1	70.8896552954667	63868	MSO2_030218_02.raw	0/0	3.70441722869873			0	1.079E-06
High	Sequest HT (A2)	Unambiguous	[R].TVPAAVPAIVFLSGGQSEEEATLNLNAMNK.[L]		1	1	P17784	P17784	0	3	0.5477	0	1	1	1024.52990722656	3071.57516841969	1.10448979697821	0.0011308398957226	HCD	MS2	0	31.255	70.8880703005333	63866	MSO2_030218_02.raw	0/0	4.09483480453491			0	4.751E-07
High	Sequest HT (A2)	Unambiguous	[K].WLAANVSAEVAESTR.[I]		1	1	P48494	P48494	0	2	0.6425	0	1	1	802.40771484375	1603.8081530575	0.431926847215843	0.000346363749940792	HCD	MS2	0	33.1	71.04217132	64013	MSO2_030218_02.raw	0/0	3.99964237213135			0	4.263E-07
High	Sequest HT (A2)	Unambiguous	[K].NMITGTSqADcAVLIIDSTTGGFEAGISK.[D]	Q8(Deamidated); C11(Carbamidomethyl)	1	1	O64937	O64937	0	3	0.1676	0	1	1	986.814697265625	2958.42953853688	7.59173645642766	0.00748648229176041	CID	MS2		40.5	70.8751495658667	63855	MSO2_030218_02.raw	0/0	3.58050537109375	1189299.859375	70.7459945678711	0	0.0001763
High	Sequest HT (A2)	Unambiguous	[K].IGPNEPSQLSIDLNAQGLAR.[Y]		1	1	Q5N725	Q5N725	0	3	0.6865	0	1	1	698.371337890625	2093.09946041188	0.43175791811632	0.000301237291751022	CID	MS2		42	70.8411055784	63821	MSO2_030218_02.raw	0/0	4.21019792556763			0	5.836E-08
High	Sequest HT (A2)	Unambiguous	[K].IGPNEPSQLSIDLNAQGLAR.[Y]		1	1	Q5N725	Q5N725	0	3	0.6263	0	1	1	698.371337890625	2093.09946041188	0.43175791811632	0.000301237291751022	HCD	MS2	0	33.1	70.8389489698667	63819	MSO2_030218_02.raw	0/0	4.87218809127808			0	7.571E-07
High	Sequest HT (A2)	Unambiguous	[K].IGPNEPSQLSIDLNAQGLAR.[Y]		1	1	Q5N725	Q5N725	0	2	0.7157	0	1	1	1047.0537109375	2093.100145245	0.758944195506995	0.000794272500115767	CID	MS2		41.445	70.8371095832	63817	MSO2_030218_02.raw	0/0	4.15332651138306			0	3.306E-08
High	Sequest HT (A2)	Unambiguous	[K].IGPNEPSQLSIDLNAQGLAR.[Y]		1	1	Q5N725	Q5N725	0	2	0.4931	0	1	1	1047.0537109375	2093.100145245	0.758944195506995	0.000794272500115767	HCD	MS2	43.32913	33.1	70.835134376	63815	MSO2_030218_02.raw	0/0	2.90113997459412			0	1.573E-06
High	Sequest HT (A2)	Unambiguous	[R].TVPAAVPAIVFLSGGQSEEEATVNLNAMNK.[L]		1	1	Q5N725	Q5N725	0	3	0.7466	0	1	1	1019.85821533203	3057.56009273609	1.2974074490378	0.00132229869783866	CID	MS2		41.955	70.8276953245333	63808	MSO2_030218_02.raw	0/0	3.70720887184143			0	2.888E-09
High	Sequest HT (A2)	Unambiguous	[K].ANSEATLGTYQGDAVLGEGASESLHVK.[D]		1	1	Q5N725	Q5N725	0	3	0.7042	0	1	1	902.108093261719	2704.30972652516	1.36228485179856	0.00122801171877048	CID	MS2		33.1	70.8265952170667	63807	MSO2_030218_02.raw	0/0	3.82438182830811			0	3.435E-09
High	Sequest HT (A2)	Unambiguous	[R].TVPAAVPAIVFLSGGQSEEEATVNLNAMNK.[L]		1	1	Q5N725	Q5N725	0	3	0.6053	0	1	1	1019.857421875	3057.557712365	0.518886631829238	0.000528841666588657	HCD	MS2	2.909427	33.1	70.8256514632	63806	MSO2_030218_02.raw	0/0	4.5118408203125			0	4.402E-08
High	Sequest HT (A2)	Unambiguous	[K].IGPNEPSQLAIDLNAQGLAR.[Y]		1	1	P17784	P17784	0	3	0.3852	0	1	1	693.040466308594	2077.10684566578	1.54232351093505	0.00106785526061988	CID	MS2		39	70.7993071194667	63779	MSO2_030218_02.raw	0/0	3.66355419158936			0	9.166E-05
High	Sequest HT (A2)	Unambiguous	[R].nPDEIPWAEAGAEYVVESTGVFTDK.[E]	N1(Deamidated)	1	1	A2YQT7	A2YQT7	0	3	0.6206	0	1	1	909.09521484375	2725.27109127125	7.17126507680729	0.00651450041667934	CID	MS2		33.1	70.7639792429333	63746	MSO2_030218_02.raw	0/0	3.69495487213135			0	2.158E-05
High	Sequest HT (A2)	Unambiguous	[R].nPDEIPWAEAGAEYVVESTGVFTDK.[E]	N1(Deamidated)	1	1	A2YQT7	A2YQT7	0	3	0.4937	0	1	1	909.09521484375	2725.27109127125	7.17126507680729	0.00651450041667934	HCD	MS2	64.95823	39.705	70.7622461165333	63744	MSO2_030218_02.raw	0/0	3.98684787750244			0	1.393E-05
High	Sequest HT (A2)	Unambiguous	[R].NIWADDLAASLTTLESLEAIVGK.[D]		2	2	Q2QLY5; Q2QLY4	Q2QLY5; Q2QLY4	0	2	0.5785	0	1	1	1215.64282226563	2430.27836790125	0.873065871962437	0.00106089562495981	CID	MS2		37.8	70.7534864130667	63735	MSO2_030218_02.raw	0/0	3.43529057502747	3151619.6875	71.0974960327148	0	0.0002128
High	Sequest HT (A2)	Unambiguous	[R].GNPTVEVDVccSDGTFAR.[A]	C10(Carbamidomethyl); C11(Carbamidomethyl)	1	1	Q42971	Q42971	0	2	0.627	0	1	1	992.431396484375	1983.85551633875	1.0158556310156	0.00100765437506567	HCD	MS2	25.15429	33.1	70.7273975181333	63718	MSO2_030218_02.raw	0/0	2.52317953109741	2034803.3125	70.7743530273438	0	7.108E-05
High	Sequest HT (A2)	Unambiguous	[K].NMITGTSQADcAVLIIDSTTGGFEAGISK.[D]	C11(Carbamidomethyl)	1	1	O64937	O64937	0	3	0.4071	0	1	1	986.478820800781	2957.42190914234	-0.390186872610035	-0.000384649218657292	HCD	MS2	0	42.495	70.8721830797333	63854	MSO2_030218_02.raw	0/0	3.93217277526855			0	0.0001087
High	Sequest HT (A2)	Unambiguous	[K].WLAANVSAEVAESTR.[I]		1	1	P48494	P48494	0	2	0.6949	0	1	1	802.40771484375	1603.8081530575	0.431926847215843	0.000346363749940792	CID	MS2		40.98	71.0443127504	64015	MSO2_030218_02.raw	0/0	4.13048362731934			0	7.179E-08
High	Sequest HT (A2)	Unambiguous	[K].VcVLScGISTGLGATINVAKPPK.[G]	C2(Carbamidomethyl); C6(Carbamidomethyl)	1	1	Q2R8Z5	Q2R8Z5	0	3	0.5903	0	1	1	781.424438476563	2342.25876216969	0.731618969262815	0.000571213229198027	HCD	MS2	8.660167	40.845	71.0528291826667	64024	MSO2_030218_02.raw	0/0	4.54089546203613			0	8.68E-07
High	Sequest HT (A2)	Unambiguous	[K].GILGYVEEDLVSTDFQGDSR.[S]		1	1	Q6K5G8	Q6K5G8	0	2	0.7236	0	1	1	1100.52563476563	2200.04399290125	1.61828446291106	0.00178014562493445	CID	MS2		33.1	71.0670408810667	64037	MSO2_030218_02.raw	0/0	4.16109037399292			0	1.446E-07
High	Sequest HT (A2)	Unambiguous	[K].AINQQPPFEVLSLAGSIADALQI.[-]		1	1	Q6ZFT5	Q6ZFT5	0	2	0.7524	0	1	1	1198.14636230469	2395.28544797938	-0.544110480550572	-0.000651650312647689	CID	MS2		33.1	71.4273961501333	64366	MSO2_030218_02.raw	0/0	4.16475057601929			0	7.224E-06
High	Sequest HT (A2)	Unambiguous	[K].VcVLScGISTGLGATINVAKPPK.[G]	C2(Carbamidomethyl); C6(Carbamidomethyl)	1	1	Q2R8Z5	Q2R8Z5	0	3	0.6226	0	1	1	781.423095703125	2342.25473384938	-0.988226559659031	-0.000771560208301973	HCD	MS2	72.5649	33.1	71.4264937666667	64365	MSO2_030218_02.raw	0/0	5.14358997344971			0	6.441E-08
High	Sequest HT (A2)	Unambiguous	[R].NPEEIPWAAAGAEYVVESTGVFTDKDK.[A]		1	1	Q6K5G8	Q6K5G8	1	3	0.4649	0	1	1	975.139282226563	2923.40329341969	1.26049811227025	0.00122831322930021	HCD	MS2	5.709255	40.935	71.4156423421333	64355	MSO2_030218_02.raw	0/0	4.83756160736084			0	1.864E-07
High	Sequest HT (A2)	Unambiguous	[R].NIWADDLAASLTTLESLEAIVGK.[D]		2	2	Q2QLY5; Q2QLY4	Q2QLY5; Q2QLY4	0	3	0.6422	0	1	1	810.764282226563	2430.27829341969	0.842418507245077	0.000682436562480386	CID	MS2		33.1	71.4135630965333	64353	MSO2_030218_02.raw	0/0	6.11835622787476			0	1.096E-11
High	Sequest HT (A2)	Unambiguous	[R].SGETEDTFIADLAVGLATGQIK.[T]		1	1	Q42971	Q42971	0	3	0.2607	0	1	1	746.049926757813	2236.13522701344	0.399816515729392	0.000298014479236978	HCD	MS2	28.68834	41.58	71.396089092	64336	MSO2_030218_02.raw	0/0	2.56545352935791			0	7.92E-05
High	Sequest HT (A2)	Unambiguous	[R].SGTLIDAIGIYVHP.[-]		1	2	Q0JMY8	Q0JMY8; A2WPN7	0	2	0.1155	0	1	1	728.398742675781	1455.79020872156	4.12348996407637	0.00300145578125921	CID	MS2		33.1	71.3749712573333	64314	MSO2_030218_02.raw	0/0	3.02604413032532			0	0.0002173
High	Sequest HT (A2)	Unambiguous	[R].VPTVDVSVVDLTVR.[LI]		3	3	Q7FAH2; Q6K5G8; A2YQT7	Q7FAH2; Q6K5G8; A2YQT7	0	2	0.6326	0	1	1	749.929016113281	1498.85075559656	2.14919562454242	0.00161065828126539	CID	MS2		41.67	71.3397873293333	64280	MSO2_030218_02.raw	0/0	3.13287377357483			0	1.541E-05
High	Sequest HT (A2)	Unambiguous	[R].SGTLIDAIGIYVHP.[-]		1	2	Q0JMY8	Q0JMY8; A2WPN7	0	2	0.1053	0	1	1	728.40087890625	1455.7944811825	7.05830744626137	0.00513768625000921	CID	MS2		33.1	71.3275169568	64267	MSO2_030218_02.raw	0/0	2.84596562385559			0	0.0001395
High	Sequest HT (A2)	Unambiguous	[K].MTAEIGEQVQIVGDDLLVTNPTR.[V]		1	1	Q42971	Q42971	0	3	0.436	0	1	1	833.763671875	2499.276462365	0.21360786688827	0.000177954999950695	CID	MS2		29.485	71.273336616	64235	MSO2_030218_02.raw	0/0	3.83331608772278			0	1.997E-07
High	Sequest HT (A2)	Unambiguous	[K].MTAEIGEQVQIVGDDLLVTNPTR.[V]		1	1	Q42971	Q42971	0	3	0.4	0	1	1	833.763671875	2499.276462365	0.21360786688827	0.000177954999950695	HCD	MS2	0	42.565	71.2715466325333	64233	MSO2_030218_02.raw	0/0	4.85024690628052			0	3.416E-08
High	Sequest HT (A2)	Unambiguous	[K].MTAEIGEQVqIVGDDLLVTNPTR.[V]	Q10(Deamidated)	1	1	Q42971	Q42971	0	2		0.0049	2	2	1250.64379882813	2500.28032102625	8.14976310549399	0.0101882631249153	CID	MS2		41.445	71.2618244144	64225	MSO2_030218_02.raw	0/0	4.03751564025879			0	0.0002357
High	Sequest HT (A2)	Unambiguous	[K].MTAEIGEqVQIVGDDLLVTNPTR.[V]	Q8(Deamidated)	1	1	Q42971	Q42971	0	2	0.0049	0	1	1	1250.64379882813	2500.28032102625	8.14976310549399	0.0101882631249153	CID	MS2		41.445	71.2618244144	64225	MSO2_030218_02.raw	0/0	4.05723714828491			0	0.0002622
High	Sequest HT (A2)	Unambiguous	[K].MTAEIGEQVQIVGDDLLVTNPTR.[V]		1	1	Q42971	Q42971	0	2	0.5276	0	1	1	1250.14404296875	2499.2808093075	1.95288861232697	0.00244040374991528	HCD	MS2	19.25803	33.1	71.2598157962667	64223	MSO2_030218_02.raw	0/0	3.62265777587891			0	3.819E-05
High	Sequest HT (A2)	Unambiguous	[K].IGPNEPSQLSIDLNAQGLAR.[Y]		1	1	Q5N725	Q5N725	0	3	0.617	0	1	1	698.371704101563	2093.10055904469	0.956641378086841	0.000667448229251022	CID	MS2		33.1	71.2326920896	64197	MSO2_030218_02.raw	0/0	4.8260350227356			0	1.642E-09
High	Sequest HT (A2)	Unambiguous	[K].IGPNEPSQLSIDLNAQGLAR.[Y]		1	1	Q5N725	Q5N725	0	3	0.6163	0	1	1	698.371704101563	2093.10055904469	0.956641378086841	0.000667448229251022	HCD	MS2	4.183969	42	71.2309168250667	64195	MSO2_030218_02.raw	0/0	4.17238187789917			0	3.504E-08
High	Sequest HT (A2)	Unambiguous	[R].TVPAAVPAIVFLSGGQSEEEATVNLNAMNK.[L]		1	1	Q5N725	Q5N725	0	3	0.7251	0	1	1	1019.85736083984	3057.55752925953	0.459000415120887	0.000467806510338657	CID	MS2		41.955	71.2258320426667	64190	MSO2_030218_02.raw	0/0	4.50540637969971			0	1.275E-08
High	Sequest HT (A2)	Unambiguous	[K].ANSEATLGTYQGDAVLGEGASESLHVK.[D]		1	1	Q5N725	Q5N725	0	3	0.6576	0	1	1	902.107421875	2704.307712365	0.617487434419181	0.000556625000020479	CID	MS2		33.1	71.2247342770667	64189	MSO2_030218_02.raw	0/0	3.67526865005493			0	2.243E-09
High	Sequest HT (A2)	Unambiguous	[R].TVPAAVPAIVFLSGGQSEEEATVNLNAMNK.[L]		1	1	Q5N725	Q5N725	0	3	0.423	0	1	1	1019.85717773438	3057.55697994313	0.279341764995834	0.000284701041588657	HCD	MS2	0	33.1	71.2238548130667	64188	MSO2_030218_02.raw	0/0	3.82532024383545			0	4.581E-07
High	Sequest HT (A2)	Unambiguous	[R].LLSSGNVYTQEEILTR.[I]		1	1	Q75KR1	Q75KR1	0	2	0.4697	0	1	1	911.981567382813	1822.95585813563	0.734947367962151	0.000669887812591696	HCD	MS2	49.04184	39.24	71.1957229397333	64160	MSO2_030218_02.raw	0/0	3.46657490730286	879801.59375	71.1698760986328	0	8.894E-05
High	Sequest HT (A2)	Unambiguous	[R].nPDEIPWAEAGAEYVVESTGVFTDK.[E]	N1(Deamidated)	1	1	A2YQT7	A2YQT7	0	3	0.5938	0	1	1	909.095886230469	2725.27310543141	7.91033819389189	0.00718588713542934	CID	MS2		33.1	71.1661407530667	64131	MSO2_030218_02.raw	0/0	3.51705312728882			0	0.0002707
High	Sequest HT (A2)	Unambiguous	[R].NPDEIPWAEAGAEYVVESTGVFTDK.[E]		1	1	A2YQT7	A2YQT7	0	3	0.5843	0	1	1	908.761352539063	2724.26950435719	0.724079835968382	0.00065752906251267	HCD	MS2	22.51269	42.525	71.1643554629333	64129	MSO2_030218_02.raw	0/0	4.44627475738525	350314.609375	71.1967468261719	0	3.762E-08
High	Sequest HT (A2)	Unambiguous	[K].GSTVAIFGLGAVGLAAAEGAR.[I]		1	1	Q2R8Z5	Q2R8Z5	0	2	0.543	0	1	1	944.519165039063	1888.03105344813	1.25372995750702	0.00118353906236734	CID	MS2		33.1	71.1546039354667	64119	MSO2_030218_02.raw	0/0	3.72324109077454	777144.546875	71.3189392089844	0	2.961E-06
High	Sequest HT (A2)	Unambiguous	[K].GSTVAIFGLGAVGLAAAEGAR.[I]		1	1	Q2R8Z5	Q2R8Z5	0	2	0.1926	0	1	1	944.519165039063	1888.03105344813	1.25372995750702	0.00118353906236734	HCD	MS2	0	36.93	71.152943716	64117	MSO2_030218_02.raw	0/0	2.43712139129639	777144.546875	71.3189392089844	0	0.0002956
High	Sequest HT (A2)	Unambiguous	[R].VGALSIVcGSADVAVR.[V]	C8(Carbamidomethyl)	1	1	P37833	P37833	0	2	0.2353	0	1	1	787.423278808594	1573.83928098719	1.67022872645885	0.00131433359372934	HCD	MS2	12.22953	32.05	71.1348359306667	64098	MSO2_030218_02.raw	0/0	3.06080365180969			0	0.0001288
High	Sequest HT (A2)	Unambiguous	[R].AAVPSGASTGVYEALELR.[D]		1	1	Q42971	Q42971	0	2	0.5467	0	1	1	895.968994140625	1790.93071165125	1.34456038546454	0.00120400562514078	CID	MS2		33.1	71.1156994317333	64087	MSO2_030218_02.raw	0/0	3.0045382976532			0	0.0001397
High	Sequest HT (A2)	Unambiguous	[R].AAVPSGASTGVYEALELR.[D]		1	1	Q42971	Q42971	0	2	0.4678	0	1	1	895.968994140625	1790.93071165125	1.34456038546454	0.00120400562514078	HCD	MS2	29.10092	42.135	71.1139704802667	64085	MSO2_030218_02.raw	0/0	3.56991839408875			0	1.424E-07
High	Sequest HT (A2)	Unambiguous	[R].NIWADDLAASLTTLESLEAIVGK.[D]		2	2	Q2QLY5; Q2QLY4	Q2QLY5; Q2QLY4	0	2	0.8004	0	1	1	1215.64306640625	2430.2788561825	1.07398181753923	0.00130503624995981	CID	MS2		33.1	71.1119182917333	64083	MSO2_030218_02.raw	0/0	4.7124080657959	3151619.6875	71.0974960327148	0	4.255E-09
High	Sequest HT (A2)	Unambiguous	[K].MTAEIGEQVQIVGDDLLVTNPTR.[V]		1	1	Q42971	Q42971	0	2	0.4337	0	1	1	1250.14172363281	2499.27617063563	0.0968823098199791	0.000121067812415276	CID	MS2		33.1	70.7040507488	63697	MSO2_030218_02.raw	0/0	2.79187345504761			0	0.0001456
High	Sequest HT (A2)	Unambiguous	[R].TVPAAVPAIVFLSGGQSEEEATLNLNAMNK.[L]		1	1	P17784	P17784	0	3	0.4883	0	1	1	1024.52856445313	3071.57114009938	-0.20699520366764	-0.000211933541777398	HCD	MS2	8.652596	33.1	69.8231977877333	62949	MSO2_030218_02.raw	0/0	3.85222673416138			0	4.649E-06
High	Sequest HT (A2)	Unambiguous	[K].GILGYVEEDLVSTDFQGDSR.[S]		1	1	Q6K5G8	Q6K5G8	0	2	0.7143	0	1	1	1100.52563476563	2200.04399290125	1.61828446291106	0.00178014562493445	CID	MS2		33.1	70.6748897088	63670	MSO2_030218_02.raw	0/0	2.79755187034607			0	9.406E-05
High	Sequest HT (A2)	Unambiguous	[K].VcVLScGISTGLGATINVAKPPK.[G]	C2(Carbamidomethyl); C6(Carbamidomethyl)	1	1	Q2R8Z5	Q2R8Z5	0	3	0.5903	0	1	1	781.424865722656	2342.26004390797	1.27884254664704	0.000998459322948027	HCD	MS2	6.53277	27.325	70.6666876037333	63664	MSO2_030218_02.raw	0/0	4.54365968704224			0	1.465E-10
High	Sequest HT (A2)	Unambiguous	[K].MTAEIGEQVQIVGDDLLVTNPTR.[V]		1	1	Q42971	Q42971	0	2	0.6698	0	1	1	1250.14245605469	2499.27763547938	0.682989563243238	0.000853489687415276	HCD	MS2	0	33.1	70.1546331933333	63247	MSO2_030218_02.raw	0/0	3.24120736122131			0	1.528E-05
High	Sequest HT (A2)	Unambiguous	[K].IGPNEPSQLSIDLNAQGLAR.[Y]		1	1	Q5N725	Q5N725	0	3	0.6667	0	1	1	698.370971679688	2093.09836177906	-0.0931255418542012	-6.4973645748978E-05	CID	MS2		33.1	70.1517104421333	63244	MSO2_030218_02.raw	0/0	4.28896856307983			0	7.402E-08
High	Sequest HT (A2)	Unambiguous	[K].IGPNEPSQLSIDLNAQGLAR.[Y]		1	1	Q5N725	Q5N725	0	3	0.6597	0	1	1	698.370971679688	2093.09836177906	-0.0931255418542012	-6.4973645748978E-05	HCD	MS2	4.439456	42	70.1499374712	63242	MSO2_030218_02.raw	0/0	4.28744459152222			0	9.453E-08
High	Sequest HT (A2)	Unambiguous	[K].ILNEGQIASTDVVEVVVSPPYVFLPVVK.[S]		1	1	P48494	P48494	0	3	0.6893	0	1	1	1004.56231689453	3011.67239742359	0.679484590104513	0.000682127864668776	CID	MS2		33.1	70.1476856053333	63240	MSO2_030218_02.raw	0/0	3.83420443534851			0	6.61E-06
High	Sequest HT (A2)	Unambiguous	[K].ILNEGQIASTDVVEVVVSPPYVFLPVVK.[S]		1	1	P48494	P48494	0	3	0.4976	0	1	1	1004.56427001953	3011.67825679859	2.62504114744042	0.00263525286466878	HCD	MS2	9.157837	41.445	70.1459235101333	63238	MSO2_030218_02.raw	0/0	4.23790502548218			0	3.861E-05
High	Sequest HT (A2)	Unambiguous	[K].IGPNEPSQLSIDLNAQGLAR.[Y]		1	1	Q5N725	Q5N725	0	2	0.5587	0	1	1	1047.05322265625	2093.0991686825	0.292381119977643	0.000305991250115767	CID	MS2		33.1	70.1438628866667	63236	MSO2_030218_02.raw	0/0	3.82975387573242			0	3.223E-06
High	Sequest HT (A2)	Unambiguous	[R].TVPAAVPAIVFLSGGQSEEEATVNLNAMNK.[L]		1	1	Q5N725	Q5N725	0	3	0.6919	0	1	1	1019.85766601563	3057.55844478688	0.758431498662641	0.000772982291588657	CID	MS2		41.955	70.1254432797333	63218	MSO2_030218_02.raw	0/0	4.21681261062622			0	2.967E-09
High	Sequest HT (A2)	Unambiguous	[K].ANSEATLGTYQGDAVLGEGASESLHVK.[D]		1	1	Q5N725	Q5N725	0	3	0.696	0	1	1	902.107238769531	2704.30716304859	0.414360866042987	0.000373519531270479	CID	MS2		33.1	70.1243513485333	63217	MSO2_030218_02.raw	0/0	3.74647450447083			0	1.393E-08
High	Sequest HT (A2)	Unambiguous	[R].TVPAAVPAIVFLSGGQSEEEATVNLNAMNK.[L]		1	1	Q5N725	Q5N725	0	3	0.6765	0	1	1	1019.8564453125	3057.5547826775	-0.439292835504376	-0.000447720833411343	HCD	MS2	0	33.1	70.1234763096	63216	MSO2_030218_02.raw	0/0	4.41980028152466			0	2.258E-07
High	Sequest HT (A2)	Unambiguous	[R].SGTLIDAIGIYVHP.[-]		1	2	Q0JMY8	Q0JMY8; A2WPN7	0	2	0.1853	0	1	1	728.397033691406	1455.78679075281	1.77563597832836	0.00129247140625921	CID	MS2		33.1	70.0847718384	63184	MSO2_030218_02.raw	0/0	2.85553812980652			0	0.0002421
High	Sequest HT (A2)	Unambiguous	[K].GILGYVEEDLVSTDFQGDSR.[S]		1	1	Q6K5G8	Q6K5G8	0	2	0.6518	0	1	1	1100.52453613281	2200.04179563563	0.61954571591754	0.000681512812434448	CID	MS2		31	69.9953486789333	63102	MSO2_030218_02.raw	0/0	3.82049083709717			0	3.25E-06
High	Sequest HT (A2)	Unambiguous	[R].FGIVEGLMTTVHAITATQK.[T]		2	2	Q7FAH2; Q6K5G8	Q7FAH2; Q6K5G8	0	3	0.0935	0	1	1	673.032775878906	2017.08377437672	2.52909159512244	0.00170045890619501	HCD	MS2	39.74357	41.22	69.9812495709333	63094	MSO2_030218_02.raw	0/0	3.0965793132782			0	2.264E-05
High	Sequest HT (A2)	Unambiguous	[K].MTAEIGEQVQIVGDDLLVTNPTR.[V]		1	1	Q42971	Q42971	0	2	0.6696	0	1	1	1250.14245605469	2499.27763547938	0.682989563243238	0.000853489687415276	CID	MS2		41.97	70.1566041053333	63249	MSO2_030218_02.raw	0/0	3.35778880119324			0	9.104E-05
High	Sequest HT (A2)	Unambiguous	[K].VcVLScGISTGLGATINVAKPPK.[G]	C2(Carbamidomethyl); C6(Carbamidomethyl)	1	1	Q2R8Z5	Q2R8Z5	0	3	0.644	0	1	1	781.423645019531	2342.25638179859	-0.284653388736458	-0.000222243802051973	HCD	MS2	12.66665	31.72	69.9744974941333	63087	MSO2_030218_02.raw	0/0	5.59494686126709			0	4.465E-09
High	Sequest HT (A2)	Unambiguous	[K].GSTVAIFGLGAVGLAAAEGAR.[I]		1	1	Q2R8Z5	Q2R8Z5	0	2	0.5441	0	1	1	944.519287109375	1888.03129758875	1.3830397644832	0.00130560937486734	HCD	MS2	0	41.505	69.9623959845333	63074	MSO2_030218_02.raw	0/0	3.97203040122986	1238366.90625	69.9020462036133	0	6.599E-07
High	Sequest HT (A2)	Unambiguous	[R].SGETEDTFIADLAVGLATGQIK.[T]		1	1	Q42971	Q42971	0	3	0.3878	0	1	1	746.050109863281	2236.13577632984	0.64547099102221	0.000481119947986978	HCD	MS2	30.86031	44.035	69.94961786	63063	MSO2_030218_02.raw	0/0	3.11777496337891			0	1.696E-05
High	Sequest HT (A2)	Unambiguous	[K].AVAAAAATEEEVQVQVATK.[F]		1	1	Q7XQ45	Q7XQ45	0	3	0.4854	0	1	1	629.333557128906	1885.98611812672	-0.22724620293085	-0.000142861093839504	CID	MS2		33.1	69.9388638722667	63053	MSO2_030218_02.raw	0/0	3.08647155761719	844718.484375	69.9426116943359	0	1.902E-05
High	Sequest HT (A2)	Unambiguous	[K].AVAAAAATEEEVQVQVATK.[F]		1	1	Q7XQ45	Q7XQ45	0	3	0.361	0	1	1	629.333557128906	1885.98611812672	-0.22724620293085	-0.000142861093839504	HCD	MS2	64.40848	39.75	69.9371619266667	63051	MSO2_030218_02.raw	0/0	3.49338054656982	844718.484375	69.9426116943359	0	6.942E-06
High	Sequest HT (A2)	Unambiguous	[R].NPDEIPWAEAGAEYVVESTGVFTDK.[E]		1	1	A2YQT7	A2YQT7	0	3	0.6098	0	1	1	908.761657714844	2724.27041988453	1.06014350558719	0.00096270484376267	CID	MS2		33.1	69.9161272285333	63029	MSO2_030218_02.raw	0/0	3.28168630599976	1783614.4375	70.0064392089844	0	2.144E-05
High	Sequest HT (A2)	Unambiguous	[R].NPDEIPWAEAGAEYVVESTGVFTDK.[E]		1	1	A2YQT7	A2YQT7	0	3	0.4466	0	1	1	908.761657714844	2724.27041988453	1.06014350558719	0.00096270484376267	HCD	MS2	27.24945	36.6	69.9144462048	63027	MSO2_030218_02.raw	0/0	4.5936541557312	1783614.4375	70.0064392089844	0	1.547E-08
High	Sequest HT (A2)	Unambiguous	[K].WLAANVSAEVAESTR.[I]		1	1	P48494	P48494	0	2	0.6766	0	1	1	802.408447265625	1603.80961790125	1.34528071682473	0.00107878562494079	CID	MS2		41.52	69.9134626698667	63026	MSO2_030218_02.raw	0/0	3.68299055099487			0	4.666E-07
High	Sequest HT (A2)	Unambiguous	[K].WLAANVSAEVAESTR.[I]		1	1	P48494	P48494	0	2	0.6037	0	1	1	802.408447265625	1603.80961790125	1.34528071682473	0.00107878562494079	HCD	MS2	0	33.1	69.9112294762667	63024	MSO2_030218_02.raw	0/0	3.80698657035828			0	4.603E-07
High	Sequest HT (A2)	Unambiguous	[K].IGPNEPSQLAIDLNAQGLAR.[Y]		1	1	P17784	P17784	0	3	0.4795	0	1	1	693.040954589844	2077.10831050953	2.24755733764916	0.00155613651061988	CID	MS2		33.1	69.8690833570667	62992	MSO2_030218_02.raw	0/0	3.42417168617249	401943.453125	69.8212661743164	0	0.0002057
High	Sequest HT (A2)	Unambiguous	[K].IGPNEPSQLAIDLNAQGLAR.[Y]		1	1	P17784	P17784	0	3	0.2892	0	1	1	693.040954589844	2077.10831050953	2.24755733764916	0.00155613651061988	HCD	MS2	64.98537	39.345	69.8673644989333	62990	MSO2_030218_02.raw	0/0	3.24627661705017	401943.453125	69.8212661743164	0	0.0002663
High	Sequest HT (A2)	Unambiguous	[R].NPEEIPWAAAGAEYVVESTGVFTDK.[D]		1	1	Q6K5G8	Q6K5G8	0	3	0.557	0	1	1	894.098876953125	2680.28207759938	1.6323045075148	0.00145834312509881	HCD	MS2	0	33.1	69.8385371125333	62965	MSO2_030218_02.raw	0/0	4.74113512039185			0	9.985E-08
High	Sequest HT (A2)	Unambiguous	[R].GNPTVEVDVccSDGTFAR.[A]	C10(Carbamidomethyl); C11(Carbamidomethyl)	1	1	Q42971	Q42971	0	2	0.7273	0	1	1	992.431274414063	1983.85527219813	0.892791793452371	0.00088558406256567	CID	MS2		41.19	69.8330892202667	62959	MSO2_030218_02.raw	0/0	3.29702758789063			0	1.449E-05
High	Sequest HT (A2)	Unambiguous	[K].GSTVAIFGLGAVGLAAAEGAR.[I]		1	1	Q2R8Z5	Q2R8Z5	0	2	0.6177	0	1	1	944.519287109375	1888.03129758875	1.3830397644832	0.00130560937486734	CID	MS2		28.03	69.9641311946667	63076	MSO2_030218_02.raw	0/0	3.2688467502594	1238366.90625	69.9020462036133	0	2.165E-05
High	Sequest HT (A2)	Unambiguous	[R].FGIVEGLMTTVHAITATQK.[T]		2	2	Q7FAH2; Q6K5G8	Q7FAH2; Q6K5G8	0	3	0.4823	0	1	1	673.031921386719	2017.08121090016	1.25820583503092	0.000845966718695005	HCD	MS2	31.10328	36.225	70.1651724218667	63258	MSO2_030218_02.raw	0/0	4.22851085662842			0	1.135E-05
High	Sequest HT (A2)	Unambiguous	[K].MTAEIGEQVQIVGDDLLVTNPTR.[V]		1	1	Q42971	Q42971	0	3	0.4511	0	1	1	833.763671875	2499.276462365	0.21360786688827	0.000177954999950695	HCD	MS2	9.552387	35.19	70.1780554	63271	MSO2_030218_02.raw	0/0	4.69548225402832			0	2.142E-08
High	Sequest HT (A2)	Unambiguous	[K].MTAEIGEQVqIVGDDLLVTNPTR.[V]	Q10(Deamidated)	1	1	Q42971	Q42971	0	3	0.0194	0	1	1	834.098876953125	2500.28207759938	8.85231930525458	0.00737769979161736	CID	MS2		33.1	70.1797071968	63273	MSO2_030218_02.raw	0/0	4.65279531478882			0	7.542E-06
High	Sequest HT (A2)	Unambiguous	[R].NIWADDLAASLTTLESLEAIVGK.[D]		2	2	Q2QLY5; Q2QLY4	Q2QLY5; Q2QLY4	0	3	0.6971	0	1	1	810.764892578125	2430.28012447438	1.59585330315804	0.00129278812498039	CID	MS2		33.1	70.6383223752	63644	MSO2_030218_02.raw	0/0	4.48764801025391			0	2.112E-09
High	Sequest HT (A2)	Unambiguous	[R].SGTLIDAIGIYVHP.[-]		1	2	Q0JMY8	Q0JMY8; A2WPN7	0	2	0.2948	0	1	1	728.398742675781	1455.79020872156	4.12348996407637	0.00300145578125921	CID	MS2		41.025	70.5954787394667	63613	MSO2_030218_02.raw	0/0	3.62749218940735			0	1.478E-06
High	Sequest HT (A2)	Unambiguous	[R].NPEEIPWAAAGAEYVVESTGVFTDKDK.[A]		1	1	Q6K5G8	Q6K5G8	1	3	0.5254	0	1	1	975.138305664063	2923.40036373219	0.258347228928211	0.000251750729300208	HCD	MS2	2.525356	32.65	70.5605467	63584	MSO2_030218_02.raw	0/0	5.31367063522339			0	4.856E-08
High	Sequest HT (A2)	Unambiguous	[K].MTAEIGEQVQIVGDDLLVTNPTR.[V]		1	1	Q42971	Q42971	0	3	0.6601	0	1	1	833.764282226563	2499.27829341969	0.946241933667343	0.000788306562450695	CID	MS2		33.1	70.5294672554667	63558	MSO2_030218_02.raw	0/0	3.55533027648926			0	3.947E-06
High	Sequest HT (A2)	Unambiguous	[K].MTAEIGEQVQIVGDDLLVTNPTR.[V]		1	1	Q42971	Q42971	0	3	0.543	0	1	1	833.764282226563	2499.27829341969	0.946241933667343	0.000788306562450695	HCD	MS2	0	42.525	70.5276794013333	63556	MSO2_030218_02.raw	0/0	4.07085466384888			0	1.411E-07
High	Sequest HT (A2)	Unambiguous	[R].TVPAAVPAIVFLSGGQSEEEATVNLNAMNK.[L]		1	1	Q5N725	Q5N725	0	4	0.3879	0	1	1	765.144592285156	3057.55653925063	0.135209496660973	0.000103352656196876	CID	MS2		41.745	70.526696188	63555	MSO2_030218_02.raw	0/0	2.14282131195068			0	0.0003149
High	Sequest HT (A2)	Selected	[R].TVPAAVPAIVFLSGGQSEEEATVNLNAMNK.[L]		1	1	Q5N725	Q5N725	0	4		0.0463	2	2	765.144592285156	3057.55653925063	0.135209496660973	0.000103352656196876	HCD	MS2	0	33.1	70.5246855968	63553	MSO2_030218_02.raw	0/0	2.06436085700989			0	0.0002299
High	Sequest HT (A2)	Unambiguous	[K].ILNEGQIASTDVVEVVVSPPYVFLPVVK.[S]		1	1	P48494	P48494	0	3	0.693	0	1	1	1004.56213378906	3011.67184810719	0.497088662854272	0.000499022395918776	CID	MS2		41.355	70.4994163522667	63534	MSO2_030218_02.raw	0/0	4.5590968132019			0	1.288E-06
High	Sequest HT (A2)	Unambiguous	[K].IGPNEPSQLSIDLNAQGLAR.[Y]		1	1	Q5N725	Q5N725	0	2	0.682	0	1	1	1047.05383300781	2093.10038938563	0.875584964389333	0.000916342812615767	CID	MS2		33.1	70.498326492	63533	MSO2_030218_02.raw	0/0	3.05081391334534			0	5.937E-05
High	Sequest HT (A2)	Unambiguous	[K].ILNEGQIASTDVVEVVVSPPYVFLPVVK.[S]		1	1	P48494	P48494	0	3	0.6302	0	1	1	1004.56213378906	3011.67184810719	0.497088662854272	0.000499022395918776	HCD	MS2	3.399719	33.1	70.4974410370667	63532	MSO2_030218_02.raw	0/0	4.56917905807495			0	7.802E-06
High	Sequest HT (A2)	Unambiguous	[K].IGPNEPSQLSIDLNAQGLAR.[Y]		1	1	Q5N725	Q5N725	0	3	0.6063	0	1	1	698.371643066406	2093.10037593922	0.869160801425088	0.000606413073001022	CID	MS2		33.1	70.4894956186667	63526	MSO2_030218_02.raw	0/0	4.47248363494873			0	9.485E-08
High	Sequest HT (A2)	Unambiguous	[R].TVPAAVPAIVFLSGGQSEEEATVNLNAMNK.[L]		1	1	Q5N725	Q5N725	0	3	0.6025	0	1	1	1019.85784912109	3057.55899410328	0.938090148787694	0.000956087760338657	CID	MS2		41.955	70.4617972437333	63504	MSO2_030218_02.raw	0/0	4.05287313461304			0	1.494E-11
High	Sequest HT (A2)	Unambiguous	[K].ANSEATLGTYQGDAVLGEGASESLHVK.[D]		1	1	Q5N725	Q5N725	0	3	0.617	0	1	1	902.107849121094	2704.30899410328	1.09144942729697	0.000983871093770479	CID	MS2		33.1	70.4606908248	63503	MSO2_030218_02.raw	0/0	3.29405903816223			0	1.172E-08
High	Sequest HT (A2)	Unambiguous	[R].TVPAAVPAIVFLSGGQSEEEATVNLNAMNK.[L]		1	1	Q5N725	Q5N725	0	3	0.5049	0	1	1	1019.85827636719	3057.56027584156	1.35729366574615	0.00138333385408866	HCD	MS2	1.231872	33.1	70.459773856	63502	MSO2_030218_02.raw	0/0	4.10364007949829			0	1.142E-07
High	Sequest HT (A2)	Unambiguous	[K].AVAAAAATEEEVQVQVATK.[F]		1	1	Q7XQ45	Q7XQ45	0	3	0.375	0	1	1	629.335144042969	1885.99087886891	2.29702534916736	0.0014440529686605	HCD	MS2	0	41.19	70.4540119570667	63498	MSO2_030218_02.raw	0/0	4.08390760421753			0	5.196E-05
High	Sequest HT (A2)	Unambiguous	[K].GAnLAEMASIGLSVPPGFTVSTEAcQQYQAAGK.[T]	N3(Deamidated); C25(Carbamidomethyl)	1	1	Q6AVA8	Q6AVA8	0	3	0.0521	0	1	1	1118.87683105469	3354.61593990406	5.32770057736264	0.00595743135387513	HCD	MS2	26.23111	33.1	70.4194589904	63473	MSO2_030218_02.raw	0/0	3.83596301078796			0	0.0002136
High	Sequest HT (A2)	Unambiguous	[K].GILGYVEEDLVSTDFQGDSR.[S]		1	1	Q6K5G8	Q6K5G8	0	2	0.5562	0	1	1	1100.52465820313	2200.04203977625	0.730516687805709	0.000803583124934448	CID	MS2		33.1	70.3366148242667	63406	MSO2_030218_02.raw	0/0	3.37777805328369			0	5.43E-06
High	Sequest HT (A2)	Unambiguous	[K].VcVLScGISTGLGATINVAKPPK.[G]	C2(Carbamidomethyl); C6(Carbamidomethyl)	1	1	Q2R8Z5	Q2R8Z5	0	3	0.6682	0	1	1	781.42431640625	2342.25839595875	0.575269375724465	0.000449142916698027	HCD	MS2	3.296751	25.705	70.3130345333333	63388	MSO2_030218_02.raw	0/0	4.42787075042725			0	5.459E-09
High	Sequest HT (A2)	Unambiguous	[K].WLAANVSAEVAESTR.[I]		1	1	P48494	P48494	0	2	0.6202	0	1	1	802.408325195313	1603.80937376063	1.19305507188991	0.000956715312440792	CID	MS2		34.725	70.283298448	63368	MSO2_030218_02.raw	0/0	3.66426825523376			0	2.051E-07
High	Sequest HT (A2)	Unambiguous	[R].NPDEIPWAEAGAEYVVESTGVFTDK.[E]		1	1	A2YQT7	A2YQT7	0	3	0.6005	0	1	1	908.762145996094	2724.27188472828	1.59784537697728	0.00145098609376267	CID	MS2		23.905	70.2660768221333	63352	MSO2_030218_02.raw	0/0	4.03345823287964			0	7.75E-05
High	Sequest HT (A2)	Unambiguous	[R].NPDEIPWAEAGAEYVVESTGVFTDK.[E]		1	1	A2YQT7	A2YQT7	0	3	0.5568	0	1	1	908.762145996094	2724.27188472828	1.59784537697728	0.00145098609376267	HCD	MS2	28.38486	31.435	70.2644891773333	63350	MSO2_030218_02.raw	0/0	4.57856607437134			0	1.494E-08
High	Sequest HT (A2)	Unambiguous	[K].WTVQQAAELSVAAPTIEASLDSR.[F]		1	1	Q9LI00	Q9LI00	0	3	0.3526	0	1	1	815.088684082031	2443.25149898609	2.11031773706718	0.00171867536452434	CID	MS2		33.1	70.2412439658667	63332	MSO2_030218_02.raw	0/0	3.29237174987793	479829.1875	70.1938552856445	0	5.068E-05
High	Sequest HT (A2)	Unambiguous	[R].GNPTVEVDVccSDGTFAR.[A]	C10(Carbamidomethyl); C11(Carbamidomethyl)	1	1	Q42971	Q42971	0	2	0.6517	0	1	1	992.430847167969	1983.85441770594	0.462068361981068	0.00045833796881567	HCD	MS2	18.45011	38.64	70.2241075653333	63314	MSO2_030218_02.raw	0/0	3.55905604362488			0	3.524E-06
High	Sequest HT (A2)	Unambiguous	[R].TVPAAVPAIVFLSGGqSEEEATLNLNAMNK.[L]	Q16(Deamidated)	1	1	P17784	P17784	0	3	0.0927	0	1	1	1024.86352539063	3072.57602291188	6.58442457839224	0.00674367062488927	CID	MS2		41.64	70.2059270722667	63299	MSO2_030218_02.raw	0/0	3.55511450767517			0	1.124E-05
High	Sequest HT (A2)	Unambiguous	[R].TVPAAVPAIVFLSGGQSEEEATLNLNAMNK.[L]		1	1	P17784	P17784	0	3	0.2778	0	1	1	1024.53039550781	3071.57663326344	1.58139343357671	0.0016191211457226	HCD	MS2	6.835195	33.1	70.2039290506667	63297	MSO2_030218_02.raw	0/0	3.06376576423645			0	1.458E-05
High	Sequest HT (A2)	Unambiguous	[R].TVPAAVPAIVFLSGGqSEEEATVNLNAMNK.[L]	Q16(Deamidated)	1	1	Q5N725	Q5N725	0	4		0.0279	2	2	765.395324707031	3058.55946893813	6.31905982216746	0.00483177453119688	CID	MS2		42.24	70.1810660922667	63274	MSO2_030218_02.raw	0/0	2.44444036483765			0	0.0002477
High	Sequest HT (A2)	Unambiguous	[K].MTAEIGEqVQIVGDDLLVTNPTR.[V]	Q8(Deamidated)	1	1	Q42971	Q42971	0	3		0.0194	2	2	834.098876953125	2500.28207759938	8.85231930525458	0.00737769979161736	CID	MS2		33.1	70.1797071968	63273	MSO2_030218_02.raw	0/0	4.56483840942383			0	1.58E-05
High	Sequest HT (A2)	Unambiguous	[K].WLAANVSAEVAESTR.[I]		1	1	P48494	P48494	0	2	0.6726	0	1	1	802.408935546875	1603.81059446375	1.95418329656398	0.00156706687494079	CID	MS2		33.1	70.6674790610667	63665	MSO2_030218_02.raw	0/0	4.52373504638672			0	1.148E-08
High	Sequest HT (A2)	Unambiguous	[K].VcVLScGISTGLGATINVAKPPK.[G]	C2(Carbamidomethyl); C6(Carbamidomethyl)	1	1	Q2R8Z5	Q2R8Z5	0	3	0.3556	0	1	1	781.423095703125	2342.25473384938	-0.988226559659031	-0.000771560208301973	CID	MS2		40.725	71.4284856144	64367	MSO2_030218_02.raw	0/0	2.39079666137695			0	0.0002357
High	Sequest HT (A2)	Unambiguous	[K].IGPNEPSQLSIDLnAQGLAR.[Y]	N14(Deamidated)	1	1	Q5N725	Q5N725	0	2		0.0064	2	2	1047.55529785156	2094.10331907313	9.90714186522371	0.0103731865626158	CID	MS2		42.505	68.6133473493333	61846	MSO2_030218_02.raw	0/0	4.69170045852661			0	3.767E-07
High	Sequest HT (A2)	Unambiguous	[K].IGPNEPSQLSIDLNAQGLAR.[Y]		1	1	Q5N725	Q5N725	0	2	0.566	0	1	1	1047.05358886719	2093.09990110438	0.642303426624657	0.000672202187615767	HCD	MS2	35.98911	32.845	68.6113513496	61844	MSO2_030218_02.raw	0/0	3.93684220314026			0	8.955E-07
High	Sequest HT (A2)	Unambiguous	[R].VVVGNGPAFGcILMTEFLDALAK.[R]	C11(Carbamidomethyl)	2	2	Q0DHF6; A2Y5L9	Q0DHF6; A2Y5L9	0	3	0.6811	0	1	1	808.088745117188	2422.25168209156	0.322787190396043	0.0002606238541721	CID	MS2		40.5	66.8270051848	60278	MSO2_030218_02.raw	0/0	5.30319261550903	23626992	66.9677963256836	0	8.987E-11
High	Sequest HT (A2)	Unambiguous	[K].ILnEGQIASTDVVEVVVSPPYVFLPVVK.[S]	N3(Deamidated)	1	1	P48494	P48494	0	3		0.011	2	2	1004.89691162109	3012.67618160328	7.24097776371859	0.00727152109383544	CID	MS2		40.5	66.8225205104	60275	MSO2_030218_02.raw	0/0	4.50562858581543			0	2.258E-05
High	Sequest HT (A2)	Unambiguous	[K].ILNEGqIASTDVVEVVVSPPYVFLPVVK.[S]	Q6(Deamidated)	1	1	P48494	P48494	0	3	0.011	0	1	1	1004.89691162109	3012.67618160328	7.24097776371859	0.00727152109383544	CID	MS2		40.5	66.8225205104	60275	MSO2_030218_02.raw	0/0	4.5570216178894			0	2.508E-05
High	Sequest HT (A2)	Unambiguous	[K].ILNEGQIASTDVVEVVVSPPYVFLPVVK.[S]		1	1	P48494	P48494	0	3	0.6202	0	1	1	1004.56103515625	3011.66855220875	-0.597286900647175	-0.000599610416581224	HCD	MS2	0	40.485	66.8198285778667	60274	MSO2_030218_02.raw	0/0	5.15957689285278			0	3.013E-07
High	Sequest HT (A2)	Unambiguous	[R].AAVPSGASTGVYEALELR.[D]		1	1	Q42971	Q42971	0	2	0.4907	0	1	1	895.968017578125	1790.92875852625	0.253994673799627	0.00022744312514078	CID	MS2		41.565	66.8110561992	60265	MSO2_030218_02.raw	0/0	3.23964023590088			0	5.76E-05
High	Sequest HT (A2)	Unambiguous	[R].AAVPSGASTGVYEALELR.[D]		1	1	Q42971	Q42971	0	2	0.5831	0	1	1	895.968017578125	1790.92875852625	0.253994673799627	0.00022744312514078	HCD	MS2	29.85975	33.1	66.8090851552	60263	MSO2_030218_02.raw	0/0	3.42603707313538			0	4.444E-07
High	Sequest HT (A2)	Unambiguous	[R].TVPAAVPAIVFLSGGQSEEEATVNLNAMNK.[L]		1	1	Q5N725	Q5N725	0	3	0.64	0	1	1	1019.85736083984	3057.55752925953	0.459000415120887	0.000467806510338657	CID	MS2		41.955	66.8018483938667	60258	MSO2_030218_02.raw	0/0	4.50342798233032			0	1.783E-08
High	Sequest HT (A2)	Unambiguous	[K].ANSEATLGTYQGDAVLGEGASESLHVK.[D]		1	1	Q5N725	Q5N725	0	3	0.5265	0	1	1	902.107116699219	2704.30679683766	0.278943153792191	0.000251449218770479	CID	MS2		33.1	66.8006625805333	60257	MSO2_030218_02.raw	0/0	3.40375685691834			0	9.362E-09
High	Sequest HT (A2)	Unambiguous	[R].TVPAAVPAIVFLSGGQSEEEATVNLNAMNK.[L]		1	1	Q5N725	Q5N725	0	3	0.6345	0	1	1	1019.85791015625	3057.55917720875	0.997976365496045	0.00101712291658866	HCD	MS2	0	33.1	66.7997107394667	60256	MSO2_030218_02.raw	0/0	4.45709991455078			0	5.333E-08
High	Sequest HT (A2)	Unambiguous	[K].MTAEIGEQVQIVGDDLLVTNPTR.[V]		1	1	Q42971	Q42971	0	3	0.6527	0	1	1	833.763244628906	2499.27518062672	-0.299235979857082	-0.000249291093799305	CID	MS2		33.1	66.7547188173333	60212	MSO2_030218_02.raw	0/0	3.83131527900696			0	3.525E-06
High	Sequest HT (A2)	Unambiguous	[K].GVQVIADIVINHR.[T]		1	3	P17654	A2WPU3; P17654; Q0JMV4	0	3	0.6589	0	1	1	478.612548828125	1433.82309322438	0.537412734575729	0.000256851458440603	HCD	MS2	57.28204	42.715	66.7431070330667	60203	MSO2_030218_02.raw	0/0	3.0172438621521			0	0.000128
High	Sequest HT (A2)	Unambiguous	[K].AVAAAAATEEEVQVQVATK.[F]		1	1	Q7XQ45	Q7XQ45	0	3	0.6026	0	1	1	629.335266113281	1885.99124507984	2.49120008394415	0.0015661232811605	CID	MS2		41.835	66.7381405133333	60198	MSO2_030218_02.raw	0/0	3.8956606388092			0	1.749E-05
High	Sequest HT (A2)	Unambiguous	[K].WLAANVSAEVAESTR.[I]		1	1	P48494	P48494	0	2	0.4929	0	1	1	802.407775878906	1603.80827512781	0.50803966968325	0.000407398906190792	HCD	MS2	12.10183	38.61	66.8430233306667	60285	MSO2_030218_02.raw	0/0	3.52504253387451			0	1.709E-06
High	Sequest HT (A2)	Unambiguous	[K].AVAAAAATEEEVQVQVATK.[F]		1	1	Q7XQ45	Q7XQ45	0	3	0.3416	0	1	1	629.335266113281	1885.99124507984	2.49120008394415	0.0015661232811605	HCD	MS2	0	33.1	66.7360444522667	60196	MSO2_030218_02.raw	0/0	4.01401948928833			0	3.092E-06
High	Sequest HT (A2)	Unambiguous	[R].VPTVDVSVVDLTVR.[LI]		3	3	Q7FAH2; Q6K5G8; A2YQT7	Q7FAH2; Q6K5G8; A2YQT7	0	2	0.5552	0	1	1	749.928466796875	1498.84965696375	1.41621058945828	0.00106134187501539	HCD	MS2	50.17334	42.475	66.727540856	60187	MSO2_030218_02.raw	0/0	2.89659404754639			0	7.082E-05
High	Sequest HT (A2)	Unambiguous	[K].WTVQQAAELSVAAPTIEASLDSR.[F]		1	1	Q9LI00	Q9LI00	0	3	0.479	0	1	1	815.088073730469	2443.24966793141	1.36088258789525	0.00110832380202434	CID	MS2		41.085	66.7187433784	60178	MSO2_030218_02.raw	0/0	3.08763003349304	929261.25	66.621826171875	0	0.0001807
High	Sequest HT (A2)	Unambiguous	[K].MTAEIGEQVQIVGDDLLVTNPTR.[V]		1	1	Q42971	Q42971	0	2	0.7395	0	1	1	1250.14526367188	2499.28325071375	2.92973403469906	0.00366110687491528	CID	MS2		41.19	66.7148955741333	60174	MSO2_030218_02.raw	0/0	4.03145885467529			0	4.44E-08
High	Sequest HT (A2)	Unambiguous	[K].MTAEIGEQVQIVGDDLLVTNPTR.[V]		1	1	Q42971	Q42971	0	2	0.4169	0	1	1	1250.14233398438	2499.27739133875	0.585305021006028	0.000731419374915276	HCD	MS2	10.66161	33.1	66.7128726805333	60172	MSO2_030218_02.raw	0/0	3.54645156860352			0	0.0002164
High	Sequest HT (A2)	Unambiguous	[K].IGPNEPSQLSIDLNAQGLAR.[Y]		1	1	Q5N725	Q5N725	0	3	0.6565	0	1	1	698.372253417969	2093.10220699391	1.74396656804262	0.00121676463550102	CID	MS2		41.145	66.7110213448	60170	MSO2_030218_02.raw	0/0	4.25449466705322			0	2.612E-08
High	Sequest HT (A2)	Unambiguous	[K].GILGYVEEDLVSTDFQGDSR.[S]		1	1	Q6K5G8	Q6K5G8	0	2	0.6983	0	1	1	1100.52416992188	2200.04106321375	0.286632800253032	0.000315301874934448	CID	MS2		33.1	66.7093601474667	60169	MSO2_030218_02.raw	0/0	3.58366894721985			0	8.001E-07
High	Sequest HT (A2)	Unambiguous	[K].IGPNEPSQLSIDLNAQGLAR.[Y]		1	1	Q5N725	Q5N725	0	3	0.5289	0	1	1	698.371948242188	2093.10129146656	1.30656368473386	0.000911588854251022	HCD	MS2	8.92885	33.1	66.7084541989333	60168	MSO2_030218_02.raw	0/0	3.79680490493774			0	1.804E-06
High	Sequest HT (A2)	Unambiguous	[K].GILGYVEEDLVSTDFQGDSR.[S]		1	1	Q6K5G8	Q6K5G8	0	2	0.5898	0	1	1	1100.52416992188	2200.04106321375	0.286632800253032	0.000315301874934448	HCD	MS2	9.131377	42.075	66.7075855573333	60167	MSO2_030218_02.raw	0/0	4.11694765090942			0	3.017E-06
High	Sequest HT (A2)	Unambiguous	[R].DIWPSTEEIAEVVQSSVLPDMFK.[S]		1	1	Q6YZX6	Q6YZX6	0	3	0.5374	0	1	1	874.101501464844	2620.28995113453	1.85283064732959	0.00161831484365393	CID	MS2		40.2	66.7066234173333	60166	MSO2_030218_02.raw	0/0	3.60876202583313	451715.421875	66.7264099121094	0	7.596E-06
High	Sequest HT (A2)	Unambiguous	[R].DIWPSTEEIAEVVQSSVLPDMFK.[S]		1	1	Q6YZX6	Q6YZX6	0	3	0.5281	0	1	1	874.101501464844	2620.28995113453	1.85283064732959	0.00161831484365393	HCD	MS2	38.77071	33.1	66.7046437293333	60164	MSO2_030218_02.raw	0/0	3.56271982192993	451715.421875	66.7264099121094	0	1.358E-06
High	Sequest HT (A2)	Unambiguous	[K].IGPNEPSQLSIDLNAQGLAR.[Y]		1	1	Q5N725	Q5N725	0	2	0.6462	0	1	1	1047.05517578125	2093.1030749325	2.15863342209505	0.00225911625011577	HCD	MS2	28.63958	36.94	66.6707476549333	60143	MSO2_030218_02.raw	0/0	4.71731567382813			0	6.118E-10
High	Sequest HT (A2)	Unambiguous	[K].IGPNEPSQLAIDLNAQGLAR.[Y]		1	1	P17784	P17784	0	3	0.389	0	1	1	693.040283203125	2077.10629634938	1.27786082591726	0.000884749791869884	CID	MS2		33.1	66.6345635181333	60108	MSO2_030218_02.raw	0/0	3.82748866081238	381991.390625	66.439697265625	0	0.0001043
High	Sequest HT (A2)	Unambiguous	[R].VPTVDVSVVDLTVR.[LI]		3	3	Q7FAH2; Q6K5G8; A2YQT7	Q7FAH2; Q6K5G8; A2YQT7	0	2	0.7152	0	1	1	749.928466796875	1498.84965696375	1.41621058945828	0.00106134187501539	CID	MS2		33.1	66.7292489792	60189	MSO2_030218_02.raw	0/0	3.30083036422729			0	2.656E-06
High	Sequest HT (A2)	Unambiguous	[K].WLAANVSAEVAESTR.[I]		1	1	P48494	P48494	0	2	0.681	0	1	1	802.407775878906	1603.80827512781	0.50803966968325	0.000407398906190792	CID	MS2		33.1	66.8446567672	60287	MSO2_030218_02.raw	0/0	3.95221090316772			0	3.051E-08
High	Sequest HT (A2)	Unambiguous	[K].VFANAETTISYK.[I]		1	1	Q75KR1	Q75KR1	0	2	0.6512	0	1	1	672.345764160156	1343.68425169031	0.0701357622394765	4.71201562959322E-05	CID	MS2		25.51	66.864013928	60307	MSO2_030218_02.raw	0/0	3.24468493461609	698922.234375	66.8371505737305	0	4.591E-05
High	Sequest HT (A2)	Rejected	[K].GANLAEMASIGLSVPPGFTVSTEAcQQYQAAGK.[T]	C25(Carbamidomethyl)	1	1	Q6AVA8	Q6AVA8	0	3	0.0294	0	1	1	1118.54431152344	3353.61838131031	1.29105503644454	0.00144323343720743	HCD	MS2	42.84676	33.1	66.8742301117333	60318	MSO2_030218_02.raw	0/0	3.7398362159729			0	8.618E-05
High	Sequest HT (A2)	Unambiguous	[K].GILGYVEEDLVSTDFQGDSR.[S]		1	1	Q6K5G8	Q6K5G8	0	2	0.3746	0	1	1	1100.52624511719	2200.04521360438	2.17313932235191	0.00239049718743445	HCD	MS2	0	32.11	67.1791083224	60585	MSO2_030218_02.raw	0/0	3.15244770050049			0	4.839E-05
High	Sequest HT (A2)	Unambiguous	[K].GILGYVEEDLVSTDFQGDSR.[S]		1	1	Q6K5G8	Q6K5G8	0	3	0.4664	0	1	1	734.019470214844	2200.04385738453	1.55668708646299	0.00114159151038014	CID	MS2		33.1	67.1664068557333	60573	MSO2_030218_02.raw	0/0	2.52931261062622			0	0.000223
High	Sequest HT (A2)	Unambiguous	[K].GILGYVEEDLVSTDFQGDSR.[S]		1	1	Q6K5G8	Q6K5G8	0	3	0.212	0	1	1	734.019470214844	2200.04385738453	1.55668708646299	0.00114159151038014	HCD	MS2	64.05717	39.705	67.1646737389333	60571	MSO2_030218_02.raw	0/0	3.49059152603149			0	0.0003043
High	Sequest HT (A2)	Unambiguous	[K].MTAEIGEQVQIVGDDLLVTNPTR.[V]		1	1	Q42971	Q42971	0	2	0.5893	0	1	1	1250.14306640625	2499.2788561825	1.17141227442929	0.00146384124991528	CID	MS2		33.1	67.1349519413333	60541	MSO2_030218_02.raw	0/0	3.1936891078949	2221733.75	67.1247253417969	0	0.0001516
High	Sequest HT (A2)	Unambiguous	[K].MTAEIGEQVQIVGDDLLVTNPTR.[V]		1	1	Q42971	Q42971	0	3	0.5971	0	1	1	833.761779785156	2499.27078609547	-2.05755774012686	-0.0017141348437993	CID	MS2		33.1	67.1308131637333	60537	MSO2_030218_02.raw	0/0	4.16663551330566			0	3.491E-08
High	Sequest HT (A2)	Unambiguous	[K].MTAEIGEQVQIVGDDLLVTNPTR.[V]		1	1	Q42971	Q42971	0	3	0.451	0	1	1	833.761779785156	2499.27078609547	-2.05755774012686	-0.0017141348437993	HCD	MS2	16.79713	42.595	67.1290191501333	60535	MSO2_030218_02.raw	0/0	5.10414552688599			0	1.343E-08
High	Sequest HT (A2)	Unambiguous	[K].IGPNEPSQLSIDLNAQGLAR.[Y]		1	1	Q5N725	Q5N725	0	3	0.677	0	1	1	698.372009277344	2093.10147457203	1.39404426139561	0.000972624010501022	CID	MS2		42	67.1280295229333	60534	MSO2_030218_02.raw	0/0	4.82891798019409			0	1.458E-07
High	Sequest HT (A2)	Unambiguous	[K].IGPNEPSQLSIDLNAQGLAR.[Y]		1	1	Q5N725	Q5N725	0	3	0.5778	0	1	1	698.371520996094	2093.10000972828	0.694199648101581	0.000484342760501022	HCD	MS2	17.4605	33.1	67.1259959664	60532	MSO2_030218_02.raw	0/0	4.68976068496704			0	5.209E-07
High	Sequest HT (A2)	Unambiguous	[K].IGPNEPSQLSIDLNAQGLAR.[Y]		1	1	Q5N725	Q5N725	0	2	0.6082	0	1	1	1047.05444335938	2093.10161008875	1.45878880880102	0.00152669437511577	HCD	MS2	32.96976	33.1	67.0934371341333	60517	MSO2_030218_02.raw	0/0	4.38745737075806			0	3.182E-07
High	Sequest HT (A2)	Unambiguous	[R].NPEEIPWAAAGAEYVVESTGVFTDKDK.[A]		1	1	Q6K5G8	Q6K5G8	1	3	0.4429	0	1	1	975.139892578125	2923.40512447438	1.88684241435902	0.00183866479180021	CID	MS2		42.075	67.0875939416	60511	MSO2_030218_02.raw	0/0	2.09636998176575			0	2.689E-05
High	Sequest HT (A2)	Unambiguous	[R].DIWPSTEEIAEVVQSSVLPDMFK.[S]		1	1	Q6YZX6	Q6YZX6	0	3	0.6357	0	1	1	874.101318359375	2620.28940181813	1.64319070889361	0.00143520937490393	CID	MS2		33.1	67.0864917632	60510	MSO2_030218_02.raw	0/0	4.09184122085571	83699275.375	67.1596145629883	0	5.121E-09
High	Sequest HT (A2)	Unambiguous	[R].NPEEIPWAAAGAEYVVESTGVFTDKDK.[A]		1	1	Q6K5G8	Q6K5G8	1	3	0.6306	0	1	1	975.139892578125	2923.40512447438	1.88684241435902	0.00183866479180021	HCD	MS2	8.629253	33.1	67.0856165493333	60509	MSO2_030218_02.raw	0/0	5.36271190643311			0	1.838E-10
High	Sequest HT (A2)	Unambiguous	[R].FGIVEGLMTTVHAITATQK.[T]		2	2	Q7FAH2; Q6K5G8	Q7FAH2; Q6K5G8	0	3	0.5604	0	1	1	673.031921386719	2017.08121090016	1.25820583503092	0.000845966718695005	CID	MS2		42.48	67.0506099296	60474	MSO2_030218_02.raw	0/0	2.97781777381897	1216013.296875	66.9846572875977	0	3.22E-05
High	Sequest HT (A2)	Unambiguous	[R].SGETEDTFIADLAVGLATGQIK.[T]		1	1	Q42971	Q42971	0	3	0.4466	0	1	1	746.051025390625	2236.13852291188	1.8737433674863	0.00139664729173698	CID	MS2		41.445	67.0392501576	60462	MSO2_030218_02.raw	0/0	4.2095832824707	3712810.8125	67.0365600585938	0	6.901E-05
High	Sequest HT (A2)	Unambiguous	[R].TVPAAVPAIVFLSGGQSEEEATLNLNAMNK.[L]		1	1	P17784	P17784	0	3	0.4969	0	1	1	1024.53076171875	3071.57773189625	1.93907116102558	0.0019853320832226	CID	MS2		33.1	67.0381542101333	60461	MSO2_030218_02.raw	0/0	3.2041871547699			0	0.0001164
High	Sequest HT (A2)	Unambiguous	[R].SGETEDTFIADLAVGLATGQIK.[T]		1	1	Q42971	Q42971	0	3	0.4827	0	1	1	746.051025390625	2236.13852291188	1.8737433674863	0.00139664729173698	HCD	MS2	18.56634	33.1	67.0372749114667	60460	MSO2_030218_02.raw	0/0	4.04470443725586	3712810.8125	67.0365600585938	0	1.397E-05
High	Sequest HT (A2)	Unambiguous	[R].VGALSIVcGSADVAVR.[V]	C8(Carbamidomethyl)	1	1	P37833	P37833	0	2	0.2679	0	1	1	787.424560546875	1573.84184446375	3.29903598464614	0.00259607187497934	HCD	MS2	54.50483	41.31	67.0049286829333	60428	MSO2_030218_02.raw	0/0	3.2148904800415			0	6.922E-06
High	Sequest HT (A2)	Unambiguous	[R].SGTLIDAIGIYVHP.[-]		1	2	Q0JMY8	Q0JMY8; A2WPN7	0	2	0.1	0	1	1	728.398986816406	1455.79069700281	4.45889767632608	0.00324559640625921	CID	MS2		33.1	67.0029743781333	60426	MSO2_030218_02.raw	0/0	2.99651503562927			0	7.567E-05
High	Sequest HT (A2)	Selected	[R].TVPAAVPAIVFLSGGQSEEEATVNLNAMNK.[L]		1	1	Q5N725	Q5N725	0	4	0.0336	0	1	1	765.145446777344	3057.55995721938	1.25308554188352	0.000957844843696876	HCD	MS2	18.02427	41.88	66.9931314274667	60416	MSO2_030218_02.raw	0/0	2.38154768943787			0	0.000297
High	Sequest HT (A2)	Unambiguous	[R].DIWPSTEEIAEVVQSSVLPDMFK.[S]		1	1	Q6YZX6	Q6YZX6	0	2	0.6712	0	1	1	1310.64562988281	2620.28398313563	-0.424783691258694	-0.000556527187654865	CID	MS2		41.385	66.9378421496	60380	MSO2_030218_02.raw	0/0	5.20199298858643	10560926.21875	66.9694900512695	0	1.287E-07
High	Sequest HT (A2)	Unambiguous	[R].DIWPSTEEIAEVVQSSVLPDMFK.[S]		1	1	Q6YZX6	Q6YZX6	0	2	0.6459	0	1	1	1310.64562988281	2620.28398313563	-0.424783691258694	-0.000556527187654865	HCD	MS2	24.01806	33.1	66.9358919216	60378	MSO2_030218_02.raw	0/0	4.01435089111328	10560926.21875	66.9694900512695	0	2.935E-05
High	Sequest HT (A2)	Unambiguous	[R].TVPAAVPAIVFLSGGqSEEEATVNLNAMNK.[L]	Q16(Deamidated)	1	1	Q5N725	Q5N725	0	2	0.2414	0	1	1	1529.78344726563	3058.55961790125	6.36776381755374	0.00973803062487222	CID	MS2		42.48	66.9189617602667	60363	MSO2_030218_02.raw	0/0	2.0344660282135			0	0.0002366
High	Sequest HT (A2)	Unambiguous	[R].NPDEIPWAEAGAEYVVESTGVFTDK.[E]		1	1	A2YQT7	A2YQT7	0	3	0.6617	0	1	1	908.76171875	2724.27060299	1.12735623951095	0.00102374000001267	CID	MS2		40.68	66.8894567096	60331	MSO2_030218_02.raw	0/0	3.98795080184937	2301875.5	66.8344955444336	0	2.299E-06
High	Sequest HT (A2)	Unambiguous	[R].VVVGNGPAFGcILMTEFLDALAK.[R]	C11(Carbamidomethyl)	2	2	Q0DHF6; A2Y5L9	Q0DHF6; A2Y5L9	0	2	0.6345	0	1	1	1211.62963867188	2422.25200071375	0.454326903086223	0.000550246874997384	CID	MS2		33.1	66.8883692669333	60330	MSO2_030218_02.raw	0/0	3.83458089828491	13362256.359375	66.9696044921875	0	8.486E-06
High	Sequest HT (A2)	Unambiguous	[R].NPDEIPWAEAGAEYVVESTGVFTDK.[E]		1	1	A2YQT7	A2YQT7	0	3	0.5455	0	1	1	908.760986328125	2724.26840572438	0.320803432425812	0.00029131812501267	HCD	MS2	6.125202	33.1	66.8874856557333	60329	MSO2_030218_02.raw	0/0	4.29495191574097	2301875.5	66.8344955444336	0	9.017E-06
High	Sequest HT (A2)	Unambiguous	[K].VcVLScGISTGLGATINVAKPPK.[G]	C2(Carbamidomethyl); C6(Carbamidomethyl)	1	1	Q2R8Z5	Q2R8Z5	0	3	0.6022	0	1	1	781.4248046875	2342.2598608025	1.20066774987786	0.000937424166698027	HCD	MS2	0	41.055	66.8771906058667	60321	MSO2_030218_02.raw	0/0	4.50323915481567			0	1.042E-08
High	Sequest HT (A2)	Selected	[K].GANLAEMASIGLSVPPGFTVSTEAcQQYQAQK.[A]	C25(Carbamidomethyl)	1	1	Q75KR1	Q75KR1	0	3		0.0294	2	2	1118.54431152344	3353.61838131031	1.29105503644454	0.00144323343720743	HCD	MS2	42.84676	33.1	66.8742301117333	60318	MSO2_030218_02.raw	0/0	3.63084650039673			0	0.0002581
High	Sequest HT (A2)	Unambiguous	[K].IGPNEPSQLAIDLNAQGLAR.[Y]		1	1	P17784	P17784	0	3	0.4184	0	1	1	693.040283203125	2077.10629634938	1.27786082591726	0.000884749791869884	HCD	MS2	12.80136	42.435	66.6327744266667	60106	MSO2_030218_02.raw	0/0	3.36625719070435	381991.390625	66.439697265625	0	4.029E-05
High	Sequest HT (A2)	Unambiguous	[K].GILGYVEEDLVSTDFQGDSR.[S]		1	1	Q6K5G8	Q6K5G8	0	2	0.6486	0	1	1	1100.52624511719	2200.04521360438	2.17313932235191	0.00239049718743445	CID	MS2		40.725	67.1810814949333	60587	MSO2_030218_02.raw	0/0	3.50362658500671			0	1.005E-05
High	Sequest HT (A2)	Unambiguous	[R].TVPAAVPAIVFLSGGQSEEEATVNLNAMNK.[L]		1	1	Q5N725	Q5N725	0	4	0.262	0	1	1	765.145690917969	3057.56093378188	1.57247869766139	0.00120198546869688	HCD	MS2	12.59743	40.935	66.6231684616	60098	MSO2_030218_02.raw	0/0	2.70781278610229			0	0.0002878
High	Sequest HT (A2)	Unambiguous	[K].GSTVAIFGLGAVGLAAAEGAR.[I]		1	1	Q2R8Z5	Q2R8Z5	0	2	0.3109	0	1	1	944.518737792969	1888.03019895594	0.801145633090378	0.000756292968617345	CID	MS2		40.575	66.6001237258667	60078	MSO2_030218_02.raw	0/0	3.12074208259583	659512.8125	66.5601043701172	0	0.0001206
High	Sequest HT (A2)	Unambiguous	[R].TVPAAVPAIVFLSGGQSEEEATLNLNAMNK.[L]		1	1	P17784	P17784	0	3	0.4653	0	1	1	1024.52966308594	3071.57443599781	0.866037978678968	0.000886699270722602	HCD	MS2	0	33.1	66.1636156888	59724	MSO2_030218_02.raw	0/0	4.04319000244141			0	6.529E-06
High	Sequest HT (A2)	Unambiguous	[R].TVPAAVPAIVFLSGGQSEEEATVNLNAMNK.[L]		1	1	Q5N725	Q5N725	0	4	0.453	0	1	1	765.1455078125	3057.56020136	1.33293383082799	0.00101887999994688	HCD	MS2	10.04339	33.1	66.1392458738667	59704	MSO2_030218_02.raw	0/0	2.86604166030884			0	3.422E-05
High	Sequest HT (A2)	Unambiguous	[R].NPDEIPWAEAGAEYVVESTGVFTDK.[E]		1	1	A2YQT7	A2YQT7	0	3	0.6767	0	1	1	908.761657714844	2724.27041988453	1.06014350558719	0.00096270484376267	CID	MS2		41.22	66.1228444816	59694	MSO2_030218_02.raw	0/0	3.98700451850891			0	7.228E-07
High	Sequest HT (A2)	Unambiguous	[R].NPDEIPWAEAGAEYVVESTGVFTDK.[E]		1	1	A2YQT7	A2YQT7	0	3	0.5556	0	1	1	908.7626953125	2724.2735326775	2.20275998229114	0.00200030250001267	HCD	MS2	13.76825	33.1	66.120725888	59692	MSO2_030218_02.raw	0/0	4.58668851852417			0	1.645E-06
High	Sequest HT (A2)	Unambiguous	[K].VcVLScGISTGLGATINVAKPPK.[G]	C2(Carbamidomethyl); C6(Carbamidomethyl)	1	1	Q2R8Z5	Q2R8Z5	0	3	0.6155	0	1	1	781.424743652344	2342.25967769703	1.12249295310869	0.000876389010448027	HCD	MS2	5.857413	33.1	66.1169239226667	59688	MSO2_030218_02.raw	0/0	4.75593185424805			0	2.29E-06
High	Sequest HT (A2)	Unambiguous	[R].SLGqNPTEAELQDMINEVDADGNGTIDFPEFLnLMAR.[K]	Q4(Deamidated); N33(Deamidated)	1	3	Q0JNS6	Q0JNS6; Q0JNL7; A2WNH1	0	3		0.0309	2	2	1356.2998046875	4066.8848608025	7.7772348044717	0.0105429575000147	CID	MS2		40.14	66.1087848650667	59681	MSO2_030218_02.raw	0/0	4.0821704864502	4844239.875	65.9616088867188	0	0.0001014
High	Sequest HT (A2)	Unambiguous	[R].SLGQNPTEAELQDMINEVDADGnGTIDFPEFLnLMAR.[K]	N23(Deamidated); N33(Deamidated)	1	3	Q0JNS6	Q0JNS6; Q0JNL7; A2WNH1	0	3	0.0309	0	1	1	1356.2998046875	4066.8848608025	7.7772348044717	0.0105429575000147	CID	MS2		40.14	66.1087848650667	59681	MSO2_030218_02.raw	0/0	4.20997381210327	4844239.875	65.9616088867188	0	0.0003646
High	Sequest HT (A2)	Unambiguous	[K].WLAANVSAEVAESTR.[I]		1	1	P48494	P48494	0	2	0.6519	0	1	1	802.408203125	1603.80912962	1.0408294269551	0.000834644999940792	CID	MS2		41.88	66.0821881805333	59653	MSO2_030218_02.raw	0/0	3.84874820709229			0	7.234E-08
High	Sequest HT (A2)	Unambiguous	[K].WLAANVSAEVAESTR.[I]		1	1	P48494	P48494	0	2	0.5231	0	1	1	802.408203125	1603.80912962	1.0408294269551	0.000834644999940792	HCD	MS2	0	33.1	66.0802694461333	59651	MSO2_030218_02.raw	0/0	4.10505104064941			0	6.326E-07
High	Sequest HT (A2)	Unambiguous	[K].ANSEATLGTYQGDAVLGEGASESLHVK.[D]		1	1	Q5N725	Q5N725	0	3	0.6853	0	1	1	902.107849121094	2704.30899410328	1.09144942729697	0.000983871093770479	CID	MS2		33.1	66.07705532	59648	MSO2_030218_02.raw	0/0	4.48187971115112			0	4.354E-09
High	Sequest HT (A2)	Unambiguous	[K].ANSEATLGTYQGDAVLGEGASESLHVK.[D]		1	1	Q5N725	Q5N725	0	3	0.5939	0	1	1	902.108093261719	2704.30972652516	1.36228485179856	0.00122801171877048	HCD	MS2	1.07119	41.475	66.0752698024	59646	MSO2_030218_02.raw	0/0	6.60108232498169			0	1.087E-13
High	Sequest HT (A2)	Unambiguous	[R].TVPAAVPAIVFLSGGQSEEEATVNLNAMNK.[L]		1	1	Q5N725	Q5N725	0	3	0.6209	0	1	1	1019.85833740234	3057.56045894703	1.4171798824545	0.00144436901033866	CID	MS2		38.64	66.0743342386667	59645	MSO2_030218_02.raw	0/0	3.64299297332764			0	1.389E-08
High	Sequest HT (A2)	Unambiguous	[R].FGIVEGLMTTVHAITATQK.[T]		2	2	Q7FAH2; Q6K5G8	Q7FAH2; Q6K5G8	0	3	0.1952	0	1	1	673.031982421875	2017.08139400563	1.34898338932317	0.000907001874945005	HCD	MS2	13.63315	41.31	66.2157491773333	59760	MSO2_030218_02.raw	0/0	3.33416938781738			0	9.396E-06
High	Sequest HT (A2)	Unambiguous	[R].TVPAAVPAIVFLSGGQSEEEATVNLNAMNK.[L]		1	1	Q5N725	Q5N725	0	3	0.5507	0	1	1	1019.85729980469	3057.55734615406	0.399114198412536	0.000406771354088657	HCD	MS2	1.04206	33.1	66.0723487258667	59643	MSO2_030218_02.raw	0/0	4.53816032409668			0	2.217E-08
High	Sequest HT (A2)	Unambiguous	[K].VIAcVGETLEQR.[E]	C4(Carbamidomethyl)	1	1	P48494	P48494	0	2	0.4728	0	1	1	687.855651855469	1374.70402708094	-0.399015957450914	-0.000274264531224588	HCD	MS2	13.2981	33.1	66.0404793752	59621	MSO2_030218_02.raw	0/0	2.94423198699951			0	0.0003195
High	Sequest HT (A2)	Unambiguous	[K].GILAADESTGTIGK.[R]		2	3	P17784; Q5N725	P17784; Q10A30; Q5N725	0	2	0.5714	0	1	1	666.855041503906	1332.70280637781	1.70378697355529	0.00113531890622198	CID	MS2		42.52	66.0313028584	59611	MSO2_030218_02.raw	0/0	3.08195161819458			0	0.0004051
High	Sequest HT (A2)	Unambiguous	[K].MTAEIGEQVQIVGDDLLVTNPTR.[V]		1	1	Q42971	Q42971	0	3	0.7346	0	1	1	833.764709472656	2499.27957515797	1.45908578041269	0.0012155526562007	CID	MS2		33.1	66.0149745514667	59594	MSO2_030218_02.raw	0/0	4.70870971679688			0	8.876E-08
High	Sequest HT (A2)	Unambiguous	[K].GSTVAIFGLGAVGLAAAEGAR.[I]		1	1	Q2R8Z5	Q2R8Z5	0	2	0.4091	0	1	1	944.5185546875	1888.029832745	0.607180922626105	0.000573187499867345	HCD	MS2	70.60175	41.34	65.984150684	59563	MSO2_030218_02.raw	0/0	3.52365183830261	2195497.4375	65.9597930908203	0	2.726E-05
High	Sequest HT (A2)	Unambiguous	[K].MGLEAAVEATVEFLNK.[A]		1	2	A2XFI3	Q10MW3; A2XFI3	0	3	0.6242	0	1	1	574.630493164063	1721.87692623219	-0.535356101777084	-0.000307272604156121	CID	MS2		33.1	65.9783030762667	59557	MSO2_030218_02.raw	0/0	3.14199471473694	790197.671875	65.9741439819336	0	0.0001486
High	Sequest HT (A2)	Unambiguous	[K].MGLEAAVEATVEFLNK.[A]		1	2	A2XFI3	Q10MW3; A2XFI3	0	3	0.2477	0	1	1	574.630493164063	1721.87692623219	-0.535356101777084	-0.000307272604156121	HCD	MS2	33.42472	40.77	65.9766240357333	59555	MSO2_030218_02.raw	0/0	3.22926926612854	790197.671875	65.9741439819336	0	0.0002388
High	Sequest HT (A2)	Unambiguous	[K].IGPNEPSQLSIDLNAQGLAR.[Y]		1	1	Q5N725	Q5N725	0	3	0.6481	0	1	1	698.372741699219	2093.10367183766	2.44381118133665	0.00170504588550102	CID	MS2		33.1	65.9702937661333	59549	MSO2_030218_02.raw	0/0	4.4940972328186			0	9.982E-08
High	Sequest HT (A2)	Unambiguous	[K].IGPNEPSQLSIDLNAQGLAR.[Y]		1	1	Q5N725	Q5N725	0	3	0.591	0	1	1	698.372741699219	2093.10367183766	2.44381118133665	0.00170504588550102	HCD	MS2	0	42.45	65.9685056672	59547	MSO2_030218_02.raw	0/0	4.44951963424683			0	4.616E-05
High	Sequest HT (A2)	Unambiguous	[K].ILnEGQIASTDVVEVVVSPPYVFLPVVK.[S]	N3(Deamidated)	1	1	P48494	P48494	0	3		0.0304	2	2	1004.89630126953	3012.67435054859	6.63318992468445	0.00666116953133544	CID	MS2		41.445	65.9273163434667	59521	MSO2_030218_02.raw	0/0	5.10568571090698			0	1.231E-06
High	Sequest HT (A2)	Unambiguous	[K].ILNEGqIASTDVVEVVVSPPYVFLPVVK.[S]	Q6(Deamidated)	1	1	P48494	P48494	0	3	0.0304	0	1	1	1004.89630126953	3012.67435054859	6.63318992468445	0.00666116953133544	CID	MS2		41.445	65.9273163434667	59521	MSO2_030218_02.raw	0/0	5.26900768280029			0	1.062E-06
High	Sequest HT (A2)	Unambiguous	[K].ILnEGQIASTDVVEVVVSPPYVFLPVVK.[S]	N3(Deamidated)	1	1	P48494	P48494	0	3		0.0259	2	2	1004.89630126953	3012.67435054859	6.63318992468445	0.00666116953133544	HCD	MS2	22.88621	33.1	65.9251348578667	59519	MSO2_030218_02.raw	0/0	5.26683616638184			0	7.026E-06
High	Sequest HT (A2)	Unambiguous	[K].ILNEGqIASTDVVEVVVSPPYVFLPVVK.[S]	Q6(Deamidated)	1	1	P48494	P48494	0	3	0.0259	0	1	1	1004.89630126953	3012.67435054859	6.63318992468445	0.00666116953133544	HCD	MS2	22.88621	33.1	65.9251348578667	59519	MSO2_030218_02.raw	0/0	5.41217470169067			0	1.638E-06
High	Sequest HT (A2)	Unambiguous	[K].VIAcVGETLEQR.[E]	C4(Carbamidomethyl)	1	1	P48494	P48494	0	2	0.495	0	1	1	687.855651855469	1374.70402708094	-0.399015957450914	-0.000274264531224588	CID	MS2		40.875	66.0423085941333	59623	MSO2_030218_02.raw	0/0	3.03414011001587			0	9.692E-05
High	Sequest HT (A2)	Unambiguous	[R].VPTVDVSVVDLTVR.[LI]		3	3	Q7FAH2; Q6K5G8; A2YQT7	Q7FAH2; Q6K5G8; A2YQT7	0	2	0.5458	0	1	1	749.929138183594	1498.85099973719	2.31208118789445	0.00173272859376539	HCD	MS2	36.02448	33.1	66.2166050056	59761	MSO2_030218_02.raw	0/0	2.94888591766357	1617831.515625	66.20068359375	0	2.791E-05
High	Sequest HT (A2)	Unambiguous	[R].VPTVDVSVVDLTVR.[LI]		3	3	Q7FAH2; Q6K5G8; A2YQT7	Q7FAH2; Q6K5G8; A2YQT7	0	2	0.6569	0	1	1	749.929138183594	1498.85099973719	2.31208118789445	0.00173272859376539	CID	MS2		42.7	66.2184799384	59763	MSO2_030218_02.raw	0/0	3.06140065193176	1617831.515625	66.20068359375	0	1.424E-06
High	Sequest HT (A2)	Unambiguous	[K].GILGYVEEDLVSTDFQGDSR.[S]		1	1	Q6K5G8	Q6K5G8	0	2	0.3249	0	1	1	1100.52563476563	2200.04399290125	1.61828446291106	0.00178014562493445	HCD	MS2	6.595112	40.305	66.2504577448	59795	MSO2_030218_02.raw	0/0	3.16776180267334			0	1.468E-07
High	Sequest HT (A2)	Unambiguous	[R].VGALSIVcGSADVAVR.[V]	C8(Carbamidomethyl)	1	1	P37833	P37833	0	2	0.1145	0	1	1	787.424194335938	1573.84111204188	2.83366248230691	0.00222986093747934	HCD	MS2	27.35128	41.64	66.5401804250667	60031	MSO2_030218_02.raw	0/0	3.92575597763062			0	6.633E-05
High	Sequest HT (A2)	Unambiguous	[K].GIIGYVEEDLVSTDFVGDSR.[S]		1	1	A2YQT7	A2YQT7	0	2	0.4618	0	1	1	1086.03051757813	2171.05375852625	1.6072802640513	0.00174474312484563	HCD	MS2	50.48407	33.1	66.5217563688	60012	MSO2_030218_02.raw	0/0	2.88492560386658	951109.0078125	66.4842147827148	0	0.0001963
High	Sequest HT (A2)	Unambiguous	[K].NMITGTSQADcAVLIIDSTTGGFEAGISK.[D]	C11(Carbamidomethyl)	1	1	O64937	O64937	0	3	0.171	0	1	1	986.476867675781	2957.41604976734	-2.37143029805285	-0.00233777421865729	HCD	MS2	0	41.715	66.5208979928	60011	MSO2_030218_02.raw	0/0	3.09652090072632			0	0.0002693
High	Sequest HT (A2)	Unambiguous	[R].NPDEIPWAEAGAEYVVESTGVFTDK.[E]		1	1	A2YQT7	A2YQT7	0	3	0.629	0	1	1	908.760803222656	2724.26785640797	0.119165230654527	0.00010821265626267	HCD	MS2	0	41.055	66.5035277661333	59996	MSO2_030218_02.raw	0/0	5.30601024627686			0	1.302E-07
High	Sequest HT (A2)	Unambiguous	[K].VcVLScGISTGLGATINVAKPPK.[G]	C2(Carbamidomethyl); C6(Carbamidomethyl)	1	1	Q2R8Z5	Q2R8Z5	0	3	0.6324	0	1	1	781.424255371094	2342.25821285328	0.497094578955291	0.000388107760448027	CID	MS2		33.1	66.5014404741333	59994	MSO2_030218_02.raw	0/0	2.53187274932861			0	0.0001154
High	Sequest HT (A2)	Unambiguous	[K].VcVLScGISTGLGATINVAKPPK.[G]	C2(Carbamidomethyl); C6(Carbamidomethyl)	1	1	Q2R8Z5	Q2R8Z5	0	3	0.6395	0	1	1	781.424255371094	2342.25821285328	0.497094578955291	0.000388107760448027	HCD	MS2	26.75393	43.06	66.4996489168	59992	MSO2_030218_02.raw	0/0	5.15971946716309			0	1.653E-09
High	Sequest HT (A2)	Unambiguous	[R].VVVGNGPAFGcILMTEFLDALAK.[R]	C11(Carbamidomethyl)	2	2	Q0DHF6; A2Y5L9	Q0DHF6; A2Y5L9	0	3	0.2782	0	1	1	808.089660644531	2422.25442867359	1.45668377848299	0.0011761511979221	HCD	MS2	0	33.1	66.4818744922667	59973	MSO2_030218_02.raw	0/0	3.6300892829895			0	2.3E-05
High	Sequest HT (A2)	Unambiguous	[K].WLAANVSAEVAESTR.[I]		1	1	P48494	P48494	0	2	0.6659	0	1	1	802.407897949219	1603.80851926844	0.660265314618063	0.000529469218690792	CID	MS2		33.1	66.4710520354667	59962	MSO2_030218_02.raw	0/0	4.37169599533081			0	1.179E-06
High	Sequest HT (A2)	Unambiguous	[K].ANSEATLGTYQGDAVLGEGASESLHVK.[D]		1	1	Q5N725	Q5N725	0	3	0.6485	0	1	1	902.108581542969	2704.31119136891	1.90395570080174	0.00171629296877048	CID	MS2		33.1	66.4194855581333	59934	MSO2_030218_02.raw	0/0	3.6715772151947			0	5.616E-09
High	Sequest HT (A2)	Unambiguous	[R].TVPAAVPAIVFLSGGQSEEEATVNLNAMNK.[L]		1	1	Q5N725	Q5N725	0	3	0.6454	0	1	1	1019.85681152344	3057.55588131031	-0.0799755352542712	-8.15098959113432E-05	CID	MS2		40.5	66.4132652173333	59930	MSO2_030218_02.raw	0/0	3.61160063743591			0	1.503E-06
High	Sequest HT (A2)	Unambiguous	[R].LSPFVDFMDcFDSDPVALGSYMVQQLNK.[H]	C10(Carbamidomethyl)	1	1	Q84QK0	Q84QK0	0	3	0.6906	0	1	1	1075.1650390625	3223.4805639275	0.649744528893759	0.000698145833185985	CID	MS2		29.35	66.3918244426667	59917	MSO2_030218_02.raw	0/0	5.0055947303772	5264560.8125	66.3498611450195	0	6.162E-05
High	Sequest HT (A2)	Unambiguous	[R].LSPFVDFMDcFDSDPVALGSYMVQQLNK.[H]	C10(Carbamidomethyl)	1	1	Q84QK0	Q84QK0	0	3	0.3164	0	1	1	1075.1650390625	3223.4805639275	0.649744528893759	0.000698145833185985	HCD	MS2	71.17123	36.985	66.3901348757333	59915	MSO2_030218_02.raw	0/0	3.72504854202271	5264560.8125	66.3498611450195	0	6.941E-06
High	Sequest HT (A2)	Unambiguous	[K].MTAEIGEQVQIVGDDLLVTNPTR.[V]		1	1	Q42971	Q42971	0	3	0.6283	0	1	1	833.764465332031	2499.27884273609	1.16603215370107	0.000971412031200695	CID	MS2		33.1	66.3770959501333	59901	MSO2_030218_02.raw	0/0	3.74401950836182			0	2.567E-05
High	Sequest HT (A2)	Unambiguous	[K].VIATGLPASPGAAVGQIVFTADDAEAWHAqGK.[S]	Q30(Deamidated)	1	1	Q75KR1	Q75KR1	0	3	0.0734	0	1	1	1050.54138183594	3149.60959224781	6.15593666436658	0.00646289260396212	CID	MS2		40.5	66.3733189834667	59897	MSO2_030218_02.raw	0/0	3.27349781990051			0	2.666E-05
High	Sequest HT (A2)	Unambiguous	[K].VIATGLPASPGAAVGQIVFTADDAEAWHAQGK.[S]		1	1	Q75KR1	Q75KR1	0	3	0.2776	0	1	1	1050.20837402344	3148.61056881031	1.39148564503955	0.00146041343729545	HCD	MS2	44.78627	48.71	66.3714793557333	59896	MSO2_030218_02.raw	0/0	2.98600578308105			0	2.075E-06
High	Sequest HT (A2)	Unambiguous	[R].SGETEDTFIADLAVGLATGQIK.[T]		1	1	Q42971	Q42971	0	3	0.3723	0	1	1	746.049865722656	2236.13504390797	0.317931690631786	0.000236979322986978	HCD	MS2	18.07576	33.1	66.3549801858667	59881	MSO2_030218_02.raw	0/0	3.25124263763428			0	1.219E-06
High	Sequest HT (A2)	Unambiguous	[K].AVAAAAATEEEVQVQVATK.[F]		1	1	Q7XQ45	Q7XQ45	0	3	0.5175	0	1	1	629.333312988281	1885.98538570484	-0.615595672484421	-0.000387001718839504	CID	MS2		42.09	66.3493180944	59875	MSO2_030218_02.raw	0/0	3.4161810874939			0	1.753E-05
High	Sequest HT (A2)	Unambiguous	[K].AVAAAAATEEEVQVQVATK.[F]		1	1	Q7XQ45	Q7XQ45	0	3	0.2513	0	1	1	629.333312988281	1885.98538570484	-0.615595672484421	-0.000387001718839504	HCD	MS2	65.94952	33.1	66.347357772	59873	MSO2_030218_02.raw	0/0	3.89532113075256			0	0.0001131
High	Sequest HT (A2)	Unambiguous	[K].IGPNEPSQLSIDLNAQGLAR.[Y]		1	1	Q5N725	Q5N725	0	3	0.6496	0	1	1	698.371337890625	2093.09946041188	0.43175791811632	0.000301237291751022	CID	MS2		33.1	66.3290167090667	59854	MSO2_030218_02.raw	0/0	4.11077308654785			0	5.684E-07
High	Sequest HT (A2)	Unambiguous	[K].ILNEGQIASTDVVEVVVSPPYVFLPVVK.[S]		1	1	P48494	P48494	0	3	0.6627	0	1	1	1004.56182861328	3011.67093257984	0.193095450770537	0.000193846614668776	CID	MS2		38.625	66.3016538154667	59840	MSO2_030218_02.raw	0/0	4.15217685699463			0	7.907E-06
High	Sequest HT (A2)	Unambiguous	[K].ILNEGQIASTDVVEVVVSPPYVFLPVVK.[S]		1	1	P48494	P48494	0	3	0.5742	0	1	1	1004.56182861328	3011.67093257984	0.193095450770537	0.000193846614668776	HCD	MS2	5.053268	33.1	66.2996803794667	59838	MSO2_030218_02.raw	0/0	5.11674690246582			0	1.291E-07
High	Sequest HT (A2)	Unambiguous	[R].NPEEIPWAAAGAEYVVESTGVFTDKDK.[A]		1	1	Q6K5G8	Q6K5G8	1	3	0.5047	0	1	1	975.137939453125	2923.39926509938	-0.117459352325054	-0.000114460208199792	HCD	MS2	0	33.1	66.2936745768	59833	MSO2_030218_02.raw	0/0	5.30924701690674			0	2.516E-10
High	Sequest HT (A2)	Unambiguous	[K].IGPNEPSQLSIDLNAQGLAR.[Y]		1	1	Q5N725	Q5N725	0	2	0.7069	0	1	1	1047.05432128906	2093.10136594813	1.34214803991869	0.00140462406261577	CID	MS2		42	66.2917915536	59831	MSO2_030218_02.raw	0/0	3.88774633407593			0	2.509E-08
High	Sequest HT (A2)	Unambiguous	[K].IGPNEPSQLSIDLNAQGLAR.[Y]		1	1	Q5N725	Q5N725	0	2	0.5432	0	1	1	1047.05383300781	2093.10038938563	0.875584964389333	0.000916342812615767	HCD	MS2	25.17481	33.1	66.2898206776	59829	MSO2_030218_02.raw	0/0	3.59223794937134			0	1.774E-07
High	Sequest HT (A2)	Unambiguous	[K].MTAEIGEQVqIVGDDLLVTNPTR.[V]	Q10(Deamidated)	1	1	Q42971	Q42971	0	2		0.0089	3	3	1250.64294433594	2500.27861204188	7.46624042667838	0.00933377093741528	HCD	MS2	0	40.98	66.282993784	59823	MSO2_030218_02.raw	0/0	3.34681415557861			0	4.812E-05
High	Sequest HT (A2)	Unambiguous	[K].MTAEIGEqVQIVGDDLLVTNPTR.[V]	Q8(Deamidated)	1	1	Q42971	Q42971	0	2	0.0089	0	1	2	1250.64294433594	2500.27861204188	7.46624042667838	0.00933377093741528	HCD	MS2	0	40.98	66.282993784	59823	MSO2_030218_02.raw	0/0	3.37762761116028			0	2.95E-05
High	Sequest HT (A2)	Unambiguous	[K].GILGYVEEDLVSTDFQGDSR.[S]		1	1	Q6K5G8	Q6K5G8	0	2	0.6631	0	1	1	1100.52563476563	2200.04399290125	1.61828446291106	0.00178014562493445	CID	MS2		33.1	66.2522014912	59797	MSO2_030218_02.raw	0/0	3.76906514167786			0	1.814E-07
High	Sequest HT (A2)	Unambiguous	[R].TVPAAVPAIVFLSGGQSEEEATLNLNAMNK.[L]		1	1	P17784	P17784	0	3	0.4191	0	1	1	1024.53149414063	3071.57992916188	2.65442661592332	0.0027177539582226	CID	MS2		33.1	66.6210894165333	60096	MSO2_030218_02.raw	0/0	2.40731620788574			0	7.993E-05
High	Sequest HT (A2)	Unambiguous	[K].IGPNEPSqLSIDLNAQGLAR.[Y]	Q8(Deamidated)	1	1	Q5N725	Q5N725	0	2	0.0064	0	1	1	1047.55529785156	2094.10331907313	9.90714186522371	0.0103731865626158	CID	MS2		42.505	68.6133473493333	61846	MSO2_030218_02.raw	0/0	4.71742916107178			0	3.108E-07
High	Sequest HT (A2)	Unambiguous	[K].FVDDPQTEGIVLIGEIGGTAEEDAAAFIQESK.[T]		1	1	Q6ZL94	Q6ZL94	0	3	0.4801	0	1	1	1117.21691894531	3349.63620357594	1.19913940191571	0.00133889197907896	HCD	MS2	14.60024	33.1	67.1979203584	60605	MSO2_030218_02.raw	0/0	5.53508949279785			0	4.087E-09
High	Sequest HT (A2)	Unambiguous	[R].TVPAAVPAIVFLSGGQSEEEATVNLNAMNK.[L]		1	1	Q5N725	Q5N725	0	3	0.5553	0	1	1	1019.85803222656	3057.55954341969	1.11774879891275	0.00113919322908866	HCD	MS2	0	33.1	67.2198546746667	60624	MSO2_030218_02.raw	0/0	3.71005988121033			0	3.773E-06
High	Sequest HT (A2)	Unambiguous	[K].IGPNEPSQLSIDLNAQGLAR.[Y]		1	1	Q5N725	Q5N725	0	2	0.6142	0	1	1	1047.05432128906	2093.10136594813	1.34214803991869	0.00140462406261577	HCD	MS2	28.33264	41.655	68.2082463077333	61483	MSO2_030218_02.raw	0/0	3.80659961700439			0	3.064E-06
High	Sequest HT (A2)	Unambiguous	[R].NPEEIPWAAAGAEYVVESTGVFTDKDK.[A]		1	1	Q6K5G8	Q6K5G8	1	3	0.6322	0	1	1	975.139953613281	2923.40530757984	1.9494768445679	0.00189969994805021	HCD	MS2	3.4478	33.1	68.2050716986667	61480	MSO2_030218_02.raw	0/0	5.71161603927612			0	2.721E-11
High	Sequest HT (A2)	Unambiguous	[K].IGPNEPSQLAIDLNAQGLAR.[Y]		1	1	P17784	P17784	0	3	0.3171	0	1	1	693.040344238281	2077.10647945484	1.36601505425652	0.000945784948119884	CID	MS2		42.27	68.1935720312	61471	MSO2_030218_02.raw	0/0	3.68972325325012			0	5.284E-05
High	Sequest HT (A2)	Unambiguous	[K].IGPNEPSQLAIDLNAQGLAR.[Y]		1	1	P17784	P17784	0	3	0.1601	0	1	1	693.040344238281	2077.10647945484	1.36601505425652	0.000945784948119884	HCD	MS2	56.15817	33.1	68.1915201973333	61469	MSO2_030218_02.raw	0/0	3.31271266937256			0	2.077E-05
High	Sequest HT (A2)	Unambiguous	[R].FGIVEGLMTTVHAITATQK.[T]		2	2	Q7FAH2; Q6K5G8	Q7FAH2; Q6K5G8	0	3	0.2381	0	1	1	673.03173828125	2017.08066158375	0.985873172154161	0.000662861249945005	CID	MS2		41.865	68.1679900885333	61447	MSO2_030218_02.raw	0/0	1.89160227775574			0	8.382E-05
High	Sequest HT (A2)	Unambiguous	[R].TVPAAVPAIVFLSGGQSEEEATVNLNAMNK.[L]		1	1	Q5N725	Q5N725	0	4	0.5299	0	1	1	765.14501953125	3057.558248235	0.694147519272248	0.000530598749946876	CID	MS2		33.1	68.1592381178667	61438	MSO2_030218_02.raw	0/0	2.68048024177551			0	1.084E-05
High	Sequest HT (A2)	Unambiguous	[R].TVPAAVPAIVFLSGGQSEEEATVNLNAMNK.[L]		1	1	Q5N725	Q5N725	0	4	0.5471	0	1	1	765.14501953125	3057.558248235	0.694147519272248	0.000530598749946876	HCD	MS2	31.05084	40.98	68.1574778954667	61436	MSO2_030218_02.raw	0/0	3.39621996879578			0	0.0001203
High	Sequest HT (A2)	Unambiguous	[R].VPTVDVSVVDLTVR.[LI]		3	3	Q7FAH2; Q6K5G8; A2YQT7	Q7FAH2; Q6K5G8; A2YQT7	0	2	0.6939	0	1	1	749.92919921875	1498.8511218075	2.39352396957047	0.00179376375001539	CID	MS2		33.1	68.1156732650667	61395	MSO2_030218_02.raw	0/0	2.94071459770203	1512907.984375	68.0069732666016	0	4.051E-05
High	Sequest HT (A2)	Unambiguous	[R].VPTVDVSVVDLTVR.[LI]		3	3	Q7FAH2; Q6K5G8; A2YQT7	Q7FAH2; Q6K5G8; A2YQT7	0	2	0.6006	0	1	1	749.928100585938	1498.84892454188	0.927553899402191	0.000695130937515387	HCD	MS2	34.5602	39.36	68.1140737285333	61393	MSO2_030218_02.raw	0/0	3.22674465179443	1512907.984375	68.0069732666016	0	0.000179
High	Sequest HT (A2)	Unambiguous	[R].SGTLIDAIGIYVHP.[-]		1	2	Q0JMY8	Q0JMY8; A2WPN7	0	2	0.1018	0	1	1	728.398071289063	1455.78886594813	3.20111875538965	0.00233006906250921	CID	MS2		33.1	68.1117611824	61391	MSO2_030218_02.raw	0/0	2.75042486190796			0	2.045E-05
High	Sequest HT (A2)	Unambiguous	[K].GILGYVEEDLVSTDFQGDSR.[S]		1	1	Q6K5G8	Q6K5G8	0	2	0.6845	0	1	1	1100.52685546875	2200.0464343075	2.72799418179276	0.00300084874993445	CID	MS2		32.065	68.1080840232	61387	MSO2_030218_02.raw	0/0	4.84845638275146			0	2.197E-08
High	Sequest HT (A2)	Unambiguous	[R].SGETEDTFIADLAVGLATGQIK.[T]		1	1	Q42971	Q42971	0	3	0.5738	0	1	1	746.050476074219	2236.13687496266	1.13677994160785	0.000847330885486978	CID	MS2		33.1	67.9890750042667	61288	MSO2_030218_02.raw	0/0	4.27055644989014			0	3.18E-06
High	Sequest HT (A2)	Unambiguous	[K].IGPNEPSqLSIDLNAQGLAR.[Y]	Q8(Deamidated)	1	1	Q5N725	Q5N725	0	2	0.008	0	1	1	1047.55529785156	2094.10331907313	9.90714186522371	0.0103731865626158	CID	MS2		40.5	68.2109464101333	61484	MSO2_030218_02.raw	0/0	3.72996282577515			0	1.297E-07
High	Sequest HT (A2)	Unambiguous	[R].SGETEDTFIADLAVGLATGQIK.[T]		1	1	Q42971	Q42971	0	3	0.2359	0	1	1	746.050476074219	2236.13687496266	1.13677994160785	0.000847330885486978	HCD	MS2	34.88289	42.45	67.9872812797333	61286	MSO2_030218_02.raw	0/0	2.84176540374756			0	5.117E-06
High	Sequest HT (A2)	Unambiguous	[R].GNPTVEVDVccSDGTFAR.[A]	C10(Carbamidomethyl); C11(Carbamidomethyl)	1	1	Q42971	Q42971	0	2	0.7806	0	1	1	992.429626464844	1983.85197629969	-0.768570013651227	-0.00076236515618433	CID	MS2		25.72	67.9576635002667	61266	MSO2_030218_02.raw	0/0	3.60356783866882			0	1.314E-05
High	Sequest HT (A2)	Unambiguous	[K].FVDDPQTEGIVLIGEIGGTAEEDAAAFIqESK.[T]	Q29(Deamidated)	1	1	Q6ZL94	Q6ZL94	0	3	0.1057	0	1	1	1117.5517578125	3350.6407201775	7.31724435598349	0.00817242583324562	CID	MS2		40.5	67.9460539362667	61254	MSO2_030218_02.raw	0/0	4.92375612258911			0	8.068E-07
High	Sequest HT (A2)	Unambiguous	[K].FVDDPQTEGIVLIGEIGGTAEEDAAAFIQESK.[T]		1	1	Q6ZL94	Q6ZL94	0	3	0.499	0	1	1	1117.21667480469	3349.63547115406	0.980481998913547	0.00109475135407896	HCD	MS2	0	41.445	67.9433639765333	61253	MSO2_030218_02.raw	0/0	4.97096109390259			0	1.023E-06
High	Sequest HT (A2)	Unambiguous	[R].TVPAAVPAIVFLSGGQSEEEATVNLNAMNK.[L]		1	1	Q5N725	Q5N725	0	3	0.5852	0	1	1	1019.85797119141	3057.55936031422	1.0578625822044	0.00107815807283866	CID	MS2		41.955	67.9386667898667	61248	MSO2_030218_02.raw	0/0	4.58184385299683			0	7.042E-10
High	Sequest HT (A2)	Unambiguous	[K].ANSEATLGTYQGDAVLGEGASESLHVK.[D]		1	1	Q5N725	Q5N725	0	3	0.6551	0	1	1	902.107727050781	2704.30862789234	0.956031715046171	0.000861800781270479	CID	MS2		33.1	67.9375685293333	61247	MSO2_030218_02.raw	0/0	3.74016857147217			0	4.015E-09
High	Sequest HT (A2)	Unambiguous	[R].TVPAAVPAIVFLSGGQSEEEATVNLNAMNK.[L]		1	1	Q5N725	Q5N725	0	3	0.6328	0	1	1	1019.85791015625	3057.55917720875	0.997976365496045	0.00101712291658866	HCD	MS2	0	33.1	67.9366916005333	61246	MSO2_030218_02.raw	0/0	4.32752275466919			0	1.534E-07
High	Sequest HT (A2)	Unambiguous	[K].MTAEIGEQVQIVGDDLLVTNPTR.[V]		1	1	Q42971	Q42971	0	3	0.696	0	1	1	833.7646484375	2499.2793920525	1.38582237373479	0.0011545174999507	CID	MS2		26.875	67.8578679114667	61167	MSO2_030218_02.raw	0/0	3.97579574584961			0	7.825E-06
High	Sequest HT (A2)	Unambiguous	[K].MTAEIGEQVQIVGDDLLVTNPTR.[V]		1	1	Q42971	Q42971	0	2	0.6021	0	1	1	1250.14111328125	2499.2749499325	-0.39154040136607	-0.000489283750084724	CID	MS2		25.72	67.8312836765333	61149	MSO2_030218_02.raw	0/0	3.81903195381165			0	6.713E-06
High	Sequest HT (A2)	Unambiguous	[K].MTAEIGEQVQIVGDDLLVTNPTR.[V]		1	1	Q42971	Q42971	0	2	0.6071	0	1	1	1250.14111328125	2499.2749499325	-0.39154040136607	-0.000489283750084724	HCD	MS2	0	38.43	67.8295939285333	61147	MSO2_030218_02.raw	0/0	3.64157700538635			0	5.184E-05
High	Sequest HT (A2)	Unambiguous	[K].IGPNEPSQLSIDLNAQGLAR.[Y]		1	1	Q5N725	Q5N725	0	3	0.6681	0	1	1	698.372009277344	2093.10147457203	1.39404426139561	0.000972624010501022	CID	MS2		33.1	67.8235590648	61141	MSO2_030218_02.raw	0/0	4.57602834701538			0	1.714E-08
High	Sequest HT (A2)	Unambiguous	[K].IGPnEPSQLSIDLNAQGLAR.[Y]	N4(Deamidated)	1	1	Q5N725	Q5N725	0	2		0.0273	3	3	1047.55493164063	2094.10258665125	9.5573839881713	0.0100069756251158	CID	MS2		41.655	67.8185320130667	61137	MSO2_030218_02.raw	0/0	4.26640462875366			0	4.09E-05
High	Sequest HT (A2)	Unambiguous	[K].IGPNEPSqLSIDLNAQGLAR.[Y]	Q8(Deamidated)	1	1	Q5N725	Q5N725	0	2		0.0046	2	2	1047.55493164063	2094.10258665125	9.5573839881713	0.0100069756251158	CID	MS2		41.655	67.8185320130667	61137	MSO2_030218_02.raw	0/0	4.37322854995728			0	4.143E-05
High	Sequest HT (A2)	Unambiguous	[K].VcVLScGISTGLGATINVAKPPK.[G]	C2(Carbamidomethyl); C6(Carbamidomethyl)	1	1	Q2R8Z5	Q2R8Z5	0	3	0.6601	0	1	1	781.424682617188	2342.25949459156	1.04431815633951	0.000815353854198027	HCD	MS2	13.67627	33.1	67.984322716	61283	MSO2_030218_02.raw	0/0	4.55658960342407			0	9.072E-08
High	Sequest HT (A2)	Unambiguous	[K].IGPNEPSQLSIDLnAQGLAR.[Y]	N14(Deamidated)	1	1	Q5N725	Q5N725	0	2		0.008	2	2	1047.55529785156	2094.10331907313	9.90714186522371	0.0103731865626158	CID	MS2		40.5	68.2109464101333	61484	MSO2_030218_02.raw	0/0	3.69851350784302			0	2.383E-07
High	Sequest HT (A2)	Unambiguous	[K].IGPnEPSQLSIDLNAQGLAR.[Y]	N4(Deamidated)	1	1	Q5N725	Q5N725	0	2		0.0402	3	3	1047.55529785156	2094.10331907313	9.90714186522371	0.0103731865626158	CID	MS2		40.5	68.2109464101333	61484	MSO2_030218_02.raw	0/0	3.58168029785156			0	1.104E-05
High	Sequest HT (A2)	Unambiguous	[K].WLAANVSAEVAESTR.[I]		1	1	P48494	P48494	0	2	0.4943	0	1	1	802.409057617188	1603.81083860438	2.10640894149879	0.00168913718744079	HCD	MS2	0	33.1	68.2137937952	61487	MSO2_030218_02.raw	0/0	3.48042321205139			0	1.265E-05
High	Sequest HT (A2)	Unambiguous	[K].ILNEGQIASTDVVEVVVSPPYVFLPVVK.[S]		1	1	P48494	P48494	0	3	0.6658	0	1	1	1004.56097412109	3011.66836910328	-0.658085543063922	-0.000660645572831224	CID	MS2		29.005	68.6084097322667	61841	MSO2_030218_02.raw	0/0	3.92373180389404	3579272.75	68.5593414306641	0	2.807E-06
High	Sequest HT (A2)	Unambiguous	[K].ILNEGQIASTDVVEVVVSPPYVFLPVVK.[S]		1	1	P48494	P48494	0	3	0.4197	0	1	1	1004.56097412109	3011.66836910328	-0.658085543063922	-0.000660645572831224	HCD	MS2	6.092134	40.905	68.6066496869333	61839	MSO2_030218_02.raw	0/0	4.98278141021729	3579272.75	68.5593414306641	0	3.052E-06
High	Sequest HT (A2)	Unambiguous	[K].IQGIGAGFVPGVLDVNLLDEVVQVSSDEAISMAK.[Q]		1	1	Q9XEA8	Q9XEA8	0	3	0.678	0	1	1	1157.61328125	3470.82529049	4.77669655063624	0.00552633333336416	CID	MS2		42.03	68.6056581504	61838	MSO2_030218_02.raw	0/0	4.12839460372925	18516856	68.5262298583984	0	2.401E-07
High	Sequest HT (A2)	Unambiguous	[K].IQGIGAGFVPGVLDVNLLDEVVQVSSDEAISMAK.[Q]		1	1	Q9XEA8	Q9XEA8	0	3	0.6822	0	1	1	1157.61328125	3470.82529049	4.77669655063624	0.00552633333336416	HCD	MS2	11.91851	33.1	68.6036911837333	61836	MSO2_030218_02.raw	0/0	5.34555435180664	18516856	68.5262298583984	0	2.082E-06
High	Sequest HT (A2)	Unambiguous	[R].FGIVEGLMTTVHAITATQK.[T]		2	2	Q7FAH2; Q6K5G8	Q7FAH2; Q6K5G8	0	3	0.6007	0	1	1	673.030212402344	2017.07608394703	-1.28356568515213	-0.000863017656304995	CID	MS2		33.1	68.5736343434667	61806	MSO2_030218_02.raw	0/0	2.97704029083252	1172911.46875	68.5891265869141	0	4.276E-05
High	Sequest HT (A2)	Unambiguous	[R].FGIVEGLMTTVHAITATQK.[T]		2	2	Q7FAH2; Q6K5G8	Q7FAH2; Q6K5G8	0	3	0.3897	0	1	1	673.030212402344	2017.07608394703	-1.28356568515213	-0.000863017656304995	HCD	MS2	67.04945	41.22	68.5718678229333	61804	MSO2_030218_02.raw	0/0	3.8971483707428	1172911.46875	68.5891265869141	0	1.122E-05
High	Sequest HT (A2)	Unambiguous	[R].SGTLIDAIGIYVHP.[-]		1	2	Q0JMY8	Q0JMY8; A2WPN7	0	2	0.2258	0	1	1	728.397766113281	1455.78825559656	2.78185911507751	0.00202489328125921	CID	MS2		41.295	68.5633765386667	61795	MSO2_030218_02.raw	0/0	3.10277318954468			0	4.065E-05
High	Sequest HT (A2)	Unambiguous	[K].GILGYVEEDLVSTDFQGDSR.[S]		1	1	Q6K5G8	Q6K5G8	0	2	0.6104	0	1	1	1100.52563476563	2200.04399290125	1.61828446291106	0.00178014562493445	CID	MS2		40.995	68.5594829381333	61791	MSO2_030218_02.raw	0/0	3.85166430473328			0	1.126E-06
High	Sequest HT (A2)	Unambiguous	[K].GILGYVEEDLVSTDFQGDSR.[S]		1	1	Q6K5G8	Q6K5G8	0	2	0.5129	0	1	1	1100.52563476563	2200.04399290125	1.61828446291106	0.00178014562493445	HCD	MS2	29.10223	33.1	68.5575245517333	61789	MSO2_030218_02.raw	0/0	3.48702359199524			0	3.717E-06
High	Sequest HT (A2)	Unambiguous	[R].AAVPSGASTGVYEALELR.[D]		1	1	Q42971	Q42971	0	2	0.5411	0	1	1	895.969116210938	1790.93095579188	1.48088109942266	0.00132607593764078	CID	MS2		33.1	68.4183808925333	61676	MSO2_030218_02.raw	0/0	3.76552200317383			0	6.558E-05
High	Sequest HT (A2)	Unambiguous	[K].VcVLScGISTGLGATINVAKPPK.[G]	C2(Carbamidomethyl); C6(Carbamidomethyl)	1	1	Q2R8Z5	Q2R8Z5	0	3	0.576	0	1	1	781.424194335938	2342.25802974781	0.418919782186116	0.000327072604198027	HCD	MS2	0	32.665	68.4045794722667	61663	MSO2_030218_02.raw	0/0	4.40949058532715			0	3.967E-10
High	Sequest HT (A2)	Unambiguous	[R].TVPAAVPAIVFLSGGQSEEEATLNLNAMNK.[L]		1	1	P17784	P17784	0	3	0.6912	0	1	1	1024.52905273438	3071.57260494313	0.269908432930853	0.000276347708222602	CID	MS2		41.565	68.3961858277333	61654	MSO2_030218_02.raw	0/0	5.01976442337036			0	4.644E-07
High	Sequest HT (A2)	Unambiguous	[R].TVPAAVPAIVFLSGGQSEEEATLNLNAMNK.[L]		1	1	P17784	P17784	0	3	0.543	0	1	1	1024.53051757813	3071.57699947438	1.70061934272633	0.0017411914582226	HCD	MS2	14.54299	33.1	68.3940130048	61652	MSO2_030218_02.raw	0/0	4.53297996520996			0	4.617E-07
High	Sequest HT (A2)	Unambiguous	[R].TVPAAVPAIVFLSGGQSEEEATVNLNAMNK.[L]		1	1	Q5N725	Q5N725	0	3	0.6857	0	1	1	1019.85760498047	3057.55826168141	0.69854528195429	0.000711947135338657	CID	MS2		41.955	68.3404533613333	61606	MSO2_030218_02.raw	0/0	4.19754552841187			0	1.471E-09
High	Sequest HT (A2)	Unambiguous	[K].ANSEATLGTYQGDAVLGEGASESLHVK.[D]		1	1	Q5N725	Q5N725	0	3	0.6953	0	1	1	902.107421875	2704.307712365	0.617487434419181	0.000556625000020479	CID	MS2		33.1	68.3393591592	61605	MSO2_030218_02.raw	0/0	4.43486547470093			0	2.189E-09
High	Sequest HT (A2)	Unambiguous	[R].TVPAAVPAIVFLSGGQSEEEATVNLNAMNK.[L]		1	1	Q5N725	Q5N725	0	3	0.6621	0	1	1	1019.85833740234	3057.56045894703	1.4171798824545	0.00144436901033866	HCD	MS2	3.2162	33.1	68.3384820781333	61604	MSO2_030218_02.raw	0/0	5.09087133407593			0	8.759E-09
High	Sequest HT (A2)	Unambiguous	[K].MTAEIGEQVQIVGDDLLVTNPTR.[V]		1	1	Q42971	Q42971	0	2	0.6857	0	1	1	1250.14477539063	2499.28227415125	2.53899586575022	0.00317282562491528	CID	MS2		42.73	68.3014800208	61567	MSO2_030218_02.raw	0/0	3.85292220115662			0	2.051E-07
High	Sequest HT (A2)	Unambiguous	[K].MTAEIGEQVQIVGDDLLVTNPTR.[V]		1	1	Q42971	Q42971	0	2	0.6706	0	1	1	1250.14477539063	2499.28227415125	2.53899586575022	0.00317282562491528	HCD	MS2	21.6083	33.1	68.2995068741333	61565	MSO2_030218_02.raw	0/0	3.40392374992371			0	0.0001315
High	Sequest HT (A2)	Unambiguous	[K].VVIGMDVAASEFYNDKDK.[T]		1	1	Q42971	Q42971	1	3	0.4683	0	1	1	667.660095214844	2000.96573238453	1.1814032024464	0.000787981510484315	HCD	MS2	64.69955	42.165	68.2986381664	61564	MSO2_030218_02.raw	0/0	3.778324842453	1131091.6875	68.2646026611328	0	0.0002402
High	Sequest HT (A2)	Unambiguous	[R].VVVGnGPAFGcILMTEFLDALAK.[R]	N5(Deamidated); C11(Carbamidomethyl)	2	2	Q0DHF6; A2Y5L9	Q0DHF6; A2Y5L9	0	3	0.4872	0	1	1	808.416809082031	2423.23587398609	0.395242775415033	0.000319255364589803	CID	MS2		33.1	68.2608271976	61525	MSO2_030218_02.raw	0/0	4.31310987472534	431455.640625	68.263801574707	0	9.671E-09
High	Sequest HT (A2)	Unambiguous	[R].VVVGnGPAFGcILMTEFLDALAK.[R]	N5(Deamidated); C11(Carbamidomethyl)	2	2	Q0DHF6; A2Y5L9	Q0DHF6; A2Y5L9	0	3	0.2966	0	1	1	808.416809082031	2423.23587398609	0.395242775415033	0.000319255364589803	HCD	MS2	40.9989	39.015	68.2590421368	61523	MSO2_030218_02.raw	0/0	3.54149341583252	431455.640625	68.263801574707	0	2.074E-05
High	Sequest HT (A2)	Unambiguous	[R].NPDEIPWAEAGAEYVVESTGVFTDK.[E]		1	1	A2YQT7	A2YQT7	0	3	0.6954	0	1	1	908.760681152344	2724.26749019703	-0.0152602371929965	-1.38576562373297E-05	CID	MS2		33.1	68.2489701221333	61513	MSO2_030218_02.raw	0/0	3.47733998298645			0	2.529E-07
High	Sequest HT (A2)	Unambiguous	[R].NPDEIPWAEAGAEYVVESTGVFTDK.[E]		1	1	A2YQT7	A2YQT7	0	3	0.6011	0	1	1	908.760681152344	2724.26749019703	-0.0152602371929965	-1.38576562373297E-05	HCD	MS2	32.21186	42.24	68.2471905816	61511	MSO2_030218_02.raw	0/0	5.54497003555298			0	3.118E-09
High	Sequest HT (A2)	Unambiguous	[K].MTAEIGEQVQIVGDDLLVTNPTR.[V]		1	1	Q42971	Q42971	0	3	0.7205	0	1	1	833.763916015625	2499.27719478688	0.506661493599899	0.000422095624950695	CID	MS2		40.815	68.2462222344	61510	MSO2_030218_02.raw	0/0	3.65237140655518			0	4.82E-06
High	Sequest HT (A2)	Unambiguous	[K].MTAEIGEQVQIVGDDLLVTNPTR.[V]		1	1	Q42971	Q42971	0	3	0.4501	0	1	1	833.764221191406	2499.27811031422	0.872978526989436	0.000727271406200695	HCD	MS2	12.6649	33.1	68.244244544	61508	MSO2_030218_02.raw	0/0	4.90886831283569			0	1.186E-07
High	Sequest HT (A2)	Unambiguous	[K].IGPNEPSQLSIDLNAQGLAR.[Y]		1	1	Q5N725	Q5N725	0	3	0.6681	0	1	1	698.371704101563	2093.10055904469	0.956641378086841	0.000667448229251022	CID	MS2		29.005	68.2300786461333	61503	MSO2_030218_02.raw	0/0	4.7338433265686			0	2.648E-08
High	Sequest HT (A2)	Unambiguous	[K].WLAANVSAEVAESTR.[I]		1	1	P48494	P48494	0	2	0.6201	0	1	1	802.409057617188	1603.81083860438	2.10640894149879	0.00168913718744079	CID	MS2		41.535	68.2156690976	61489	MSO2_030218_02.raw	0/0	3.5787947177887			0	4.148E-06
High	Sequest HT (A2)	Unambiguous	[K].IGPNEPSQLSIDLnAQGLAR.[Y]	N14(Deamidated)	1	1	Q5N725	Q5N725	0	2	0.0046	0	1	1	1047.55493164063	2094.10258665125	9.5573839881713	0.0100069756251158	CID	MS2		41.655	67.8185320130667	61137	MSO2_030218_02.raw	0/0	4.39437866210938			0	0.0003638
High	Sequest HT (A2)	Unambiguous	[K].FVDDPqTEGIVLIGEIGGTAEEDAAAFIQESK.[T]	Q6(Deamidated)	1	1	Q6ZL94	Q6ZL94	0	3	0.1621	0	1	1	1117.5517578125	3350.6407201775	7.31724435598349	0.00817242583324562	CID	MS2		41.325	67.1999096037333	60607	MSO2_030218_02.raw	0/0	6.2256498336792	4049671	67.1900939941406	0	5.87E-09
High	Sequest HT (A2)	Unambiguous	[K].IGPNEPSQLSIDLNAQGLAR.[Y]		1	1	Q5N725	Q5N725	0	2	0.6293	0	1	1	1047.05346679688	2093.09965696375	0.525662657742319	0.000550131875115767	HCD	MS2	34.55559	33.1	67.8162908109333	61135	MSO2_030218_02.raw	0/0	3.7478039264679			0	3.9E-05
High	Sequest HT (A2)	Unambiguous	[K].ILnEGQIASTDVVEVVVSPPYVFLPVVK.[S]	N3(Deamidated)	1	1	P48494	P48494	0	3		0.0026	2	2	1004.89617919922	3012.67398433766	6.51163235687762	0.00653909921883544	CID	MS2		33.1	67.8011579829333	61121	MSO2_030218_02.raw	0/0	3.91454315185547			0	2.907E-06
High	Sequest HT (A2)	Unambiguous	[R].TVPAAVPAIVFLSGGQSEEEATLnLNAMNK.[L]	N24(Deamidated)	1	1	P17784	P17784	0	3		0.035	3	3	1024.86315917969	3072.57492427906	6.22686140072879	0.00637745968738927	CID	MS2		40.5	67.4357285210667	60808	MSO2_030218_02.raw	0/0	3.57691311836243			0	0.0003116
High	Sequest HT (A2)	Unambiguous	[R].TVPAAVPAIVFLSGGQSEEEATLNLnAMNK.[L]	N26(Deamidated)	1	1	P17784	P17784	0	3		0.0108	2	2	1024.86315917969	3072.57492427906	6.22686140072879	0.00637745968738927	CID	MS2		40.5	67.4357285210667	60808	MSO2_030218_02.raw	0/0	3.67360305786133			0	0.0002727
High	Sequest HT (A2)	Unambiguous	[R].TVPAAVPAIVFLSGGqSEEEATLNLNAMNK.[L]	Q16(Deamidated)	1	1	P17784	P17784	0	3	0.0108	0	1	1	1024.86315917969	3072.57492427906	6.22686140072879	0.00637745968738927	CID	MS2		40.5	67.4357285210667	60808	MSO2_030218_02.raw	0/0	3.71248173713684			0	1.882E-05
High	Sequest HT (A2)	Unambiguous	[R].TVPAAVPAIVFLSGGQSEEEATLNLNAMNK.[L]		1	1	P17784	P17784	0	3	0.5794	0	1	1	1024.52844238281	3071.57077388844	-0.326221112817263	-0.000334003854277398	HCD	MS2	37.70308	42.525	67.4330094490667	60807	MSO2_030218_02.raw	0/0	4.65694952011108			0	1.675E-06
High	Sequest HT (A2)	Unambiguous	[K].ILNEGQIASTDVVEVVVSPPYVFLPVVK.[S]		1	1	P48494	P48494	0	3	0.6929	0	1	1	1004.56188964844	3011.67111568531	0.253894093187284	0.000254881770918776	CID	MS2		33.1	67.4270496808	60801	MSO2_030218_02.raw	0/0	4.07454252243042	4092774.125	67.4612655639648	0	2.984E-05
High	Sequest HT (A2)	Unambiguous	[R].GNPTVEVDVccSDGTFAR.[A]	C10(Carbamidomethyl); C11(Carbamidomethyl)	1	1	Q42971	Q42971	0	2	0.5492	0	1	1	992.431030273438	1983.85478391688	0.646664118325912	0.00064144343756567	HCD	MS2	8.664872	41.205	67.4013528176	60776	MSO2_030218_02.raw	0/0	3.15448212623596			0	0.0001131
High	Sequest HT (A2)	Unambiguous	[R].VPTVDVSVVDLTVR.[LI]		3	3	Q7FAH2; Q6K5G8; A2YQT7	Q7FAH2; Q6K5G8; A2YQT7	0	2	0.6946	0	1	1	749.927917480469	1498.84855833094	0.683225554374145	0.000512025468765387	CID	MS2		41.715	67.3672439242667	60742	MSO2_030218_02.raw	0/0	2.97504615783691			0	4.386E-05
High	Sequest HT (A2)	Unambiguous	[R].VPTVDVSVVDLTVR.[LI]		3	3	Q7FAH2; Q6K5G8; A2YQT7	Q7FAH2; Q6K5G8; A2YQT7	0	2	0.5843	0	1	1	749.927917480469	1498.84855833094	0.683225554374145	0.000512025468765387	HCD	MS2	67.43565	33.1	67.3653750952	60740	MSO2_030218_02.raw	0/0	3.31553030014038			0	1.353E-06
High	Sequest HT (A2)	Unambiguous	[R].SGTLIDAIGIYVHP.[-]		1	2	Q0JMY8	Q0JMY8; A2WPN7	0	2	0.0519	0	1	1	728.399230957031	1455.79118528406	4.7943053885758	0.00348973703125921	CID	MS2		40.965	67.3636609325333	60738	MSO2_030218_02.raw	0/0	2.70480108261108			0	0.0001472
High	Sequest HT (A2)	Unambiguous	[K].NMITGTSQADcAVLIIDSTTGGFEAGISK.[D]	C11(Carbamidomethyl)	1	1	O64937	O64937	0	3	0.5691	0	1	1	986.478210449219	2957.42007808766	-1.00932544306091	-0.000995000781157292	CID	MS2		36.21	67.3600526197333	60734	MSO2_030218_02.raw	0/0	3.75626873970032	836301.65625	67.3482055664063	0	1.52E-06
High	Sequest HT (A2)	Unambiguous	[K].NMITGTSQADcAVLIIDSTTGGFEAGISK.[D]	C11(Carbamidomethyl)	1	1	O64937	O64937	0	3	0.4283	0	1	1	986.478210449219	2957.42007808766	-1.00932544306091	-0.000995000781157292	HCD	MS2	11.24787	26.875	67.358123332	60732	MSO2_030218_02.raw	0/0	4.66831827163696	836301.65625	67.3482055664063	0	0.0002516
High	Sequest HT (A2)	Unambiguous	[R].DIWPSTEEIAEVVQSSVLPDMFK.[S]		1	1	Q6YZX6	Q6YZX6	0	2	0.6802	0	1	1	1310.64855957031	2620.28984251063	1.81137565205848	0.00237316031234514	CID	MS2		40.5	67.3252584789333	60715	MSO2_030218_02.raw	0/0	4.43997240066528	59463197.875	67.1585311889648	0	5.006E-07
High	Sequest HT (A2)	Unambiguous	[R].NPEEIPWAAAGAEYVVESTGVFTDKDK.[A]		1	1	Q6K5G8	Q6K5G8	1	3	0.5742	0	1	1	975.139404296875	2923.40365963063	1.385766972688	0.00135038354180021	HCD	MS2	0	33.1	67.4385134213333	60811	MSO2_030218_02.raw	0/0	5.11898136138916			0	1.017E-06
High	Sequest HT (A2)	Unambiguous	[R].DIWPSTEEIAEVVQSSVLPDMFK.[S]		1	1	Q6YZX6	Q6YZX6	0	2	0.6933	0	1	1	1310.64904785156	2620.29081907313	2.18406887594467	0.00286144156234514	HCD	MS2	0	33.1	67.3232849117333	60713	MSO2_030218_02.raw	0/0	4.50342178344727	59463197.875	67.1585311889648	0	3.452E-09
High	Sequest HT (A2)	Unambiguous	[K].AVAAAAATEEEVQVQVATK.[F]		1	1	Q7XQ45	Q7XQ45	0	3	0.2875	0	1	1	629.334716796875	1885.98959713063	1.61741377744861	0.0010168068749105	HCD	MS2	34.91425	33.1	67.2768289874667	60669	MSO2_030218_02.raw	0/0	3.12786388397217	431923.203125	67.2527389526367	0	2.698E-05
High	Sequest HT (A2)	Unambiguous	[K].IGPNEPSQLAIDLNAQGLAR.[Y]		1	1	P17784	P17784	0	3	0.423	0	1	1	693.040100097656	2077.10574703297	1.01339814089947	0.000701644323119884	CID	MS2		28.105	67.2740376658667	60666	MSO2_030218_02.raw	0/0	3.57234168052673	511312.25	67.2490005493164	0	0.0001205
High	Sequest HT (A2)	Unambiguous	[K].WLAANVSAEVAESTR.[I]		1	1	P48494	P48494	0	2	0.6459	0	1	1	802.408203125	1603.80912962	1.0408294269551	0.000834644999940792	CID	MS2		39.015	67.2637442496	60655	MSO2_030218_02.raw	0/0	4.66034507751465			0	8.972E-09
High	Sequest HT (A2)	Unambiguous	[R].AAVPSGASTGVYEALELR.[D]		1	1	Q42971	Q42971	0	2	0.5771	0	1	1	895.969299316406	1790.93132200281	1.68536217035983	0.00150918140639078	CID	MS2		27.325	67.2625220765333	60654	MSO2_030218_02.raw	0/0	2.79444098472595			0	0.0001535
High	Sequest HT (A2)	Unambiguous	[K].WLAANVSAEVAESTR.[I]		1	1	P48494	P48494	0	2	0.5389	0	1	1	802.408203125	1603.80912962	1.0408294269551	0.000834644999940792	HCD	MS2	0	30.13	67.2616527362667	60653	MSO2_030218_02.raw	0/0	3.46547555923462			0	7.532E-06
High	Sequest HT (A2)	Unambiguous	[R].AAVPSGASTGVYEALELR.[D]		1	1	Q42971	Q42971	0	2	0.4559	0	1	1	895.969299316406	1790.93132200281	1.68536217035983	0.00150918140639078	HCD	MS2	59.29508	42.45	67.2607798197333	60652	MSO2_030218_02.raw	0/0	3.40065288543701			0	2.953E-07
High	Sequest HT (A2)	Unambiguous	[K].VcVLScGISTGLGATINVAKPPK.[G]	C2(Carbamidomethyl); C6(Carbamidomethyl)	1	1	Q2R8Z5	Q2R8Z5	0	3	0.7128	0	1	1	781.424438476563	2342.25876216969	0.731618969262815	0.000571213229198027	HCD	MS2	63.23021	33.1	67.2577714698667	60649	MSO2_030218_02.raw	0/0	4.69609498977661			0	5.081E-09
High	Sequest HT (A2)	Unambiguous	[R].VVVGNGPAFGcILMTEFLDALAK.[R]	C11(Carbamidomethyl)	2	2	Q0DHF6; A2Y5L9	Q0DHF6; A2Y5L9	0	2	0.7172	0	1	1	1211.630859375	2422.25444212	1.46223498138573	0.00177094999999738	CID	MS2		25.69	67.2404328504	60644	MSO2_030218_02.raw	0/0	4.42030763626099	64262086.75	67.1393585205078	0	1.073E-06
High	Sequest HT (A2)	Unambiguous	[R].VVVGNGPAFGcILMTEFLDALAK.[R]	C11(Carbamidomethyl)	2	2	Q0DHF6; A2Y5L9	Q0DHF6; A2Y5L9	0	3	0.7661	0	1	1	808.089660644531	2422.25442867359	1.45668377848299	0.0011761511979221	CID	MS2		33.1	67.2246129296	60629	MSO2_030218_02.raw	0/0	5.89826107025146	83282869.21875	67.1529693603516	0	3.931E-10
High	Sequest HT (A2)	Unambiguous	[R].VVVGNGPAFGcILMTEFLDALAK.[R]	C11(Carbamidomethyl)	2	2	Q0DHF6; A2Y5L9	Q0DHF6; A2Y5L9	0	3	0.6043	0	1	1	808.089599609375	2422.25424556813	1.38109067261053	0.0011151160416721	HCD	MS2	0.9841879	41.475	67.2228295082667	60627	MSO2_030218_02.raw	0/0	6.0928955078125	83282869.21875	67.1529693603516	0	1.226E-09
High	Sequest HT (A2)	Unambiguous	[R].TVPAAVPAIVFLSGGQSEEEATVNLNAMNK.[L]		1	1	Q5N725	Q5N725	0	3	0.5816	0	1	1	1019.85821533203	3057.56009273609	1.2974074490378	0.00132229869783866	CID	MS2		41.955	67.2218399237333	60626	MSO2_030218_02.raw	0/0	3.36647200584412			0	6.143E-08
High	Sequest HT (A2)	Unambiguous	[K].ANSEATLGTYQGDAVLGEGASESLHVK.[D]		1	1	Q5N725	Q5N725	0	3	0.6622	0	1	1	902.108276367188	2704.31027584156	1.56541142017475	0.00141111718752048	CID	MS2		33.1	67.2207380130667	60625	MSO2_030218_02.raw	0/0	3.75745892524719			0	2.508E-09
High	Sequest HT (A2)	Unambiguous	[K].AVAAAAATEEEVQVQVATK.[F]		1	1	Q7XQ45	Q7XQ45	0	3	0.5522	0	1	1	629.334716796875	1885.98959713063	1.61741377744861	0.0010168068749105	CID	MS2		39.675	67.2787603757333	60671	MSO2_030218_02.raw	0/0	3.34655928611755	431923.203125	67.2527389526367	0	6.151E-05
High	Sequest HT (A2)	Unambiguous	[R].DIWPSTEEIAEVVQSSVLPDMFK.[S]		1	1	Q6YZX6	Q6YZX6	0	3	0.6875	0	1	1	874.100952148438	2620.28830318531	1.22391083202164	0.00106899843740393	CID	MS2		33.1	67.4393926274667	60812	MSO2_030218_02.raw	0/0	4.00442028045654	83699275.375	67.1596145629883	0	2.051E-09
High	Sequest HT (A2)	Unambiguous	[R].NPEEIPWAAAGAEYVVESTGVFTDKDK.[A]		1	1	Q6K5G8	Q6K5G8	1	3	0.5831	0	1	1	975.139587402344	2923.40420894703	1.57367026331464	0.00153348901055021	CID	MS2		42.075	67.4404869056	60813	MSO2_030218_02.raw	0/0	2.95088958740234			0	2.767E-05
High	Sequest HT (A2)	Unambiguous	[K].IGPNEPSQLSIDLNAQGLAR.[Y]		1	1	Q5N725	Q5N725	0	2	0.5345	0	1	1	1047.05419921875	2093.1011218075	1.22550727103635	0.00128255375011577	HCD	MS2	34.12159	41.655	67.441478308	60814	MSO2_030218_02.raw	0/0	3.90627455711365			0	6.479E-07
High	Sequest HT (A2)	Unambiguous	[K].ILNEGqIASTDVVEVVVSPPYVFLPVVK.[S]	Q6(Deamidated)	1	1	P48494	P48494	0	3	0.0026	0	1	1	1004.89617919922	3012.67398433766	6.51163235687762	0.00653909921883544	CID	MS2		33.1	67.8011579829333	61121	MSO2_030218_02.raw	0/0	3.92197036743164			0	3.972E-06
High	Sequest HT (A2)	Unambiguous	[K].ILNEGQIASTDVVEVVVSPPYVFLPVVK.[S]		1	1	P48494	P48494	0	3	0.5744	0	1	1	1004.56292724609	3011.67422847828	1.28747101427198	0.00129247942716878	HCD	MS2	16.79741	41.58	67.7993851922667	61119	MSO2_030218_02.raw	0/0	4.29984664916992			0	3.843E-06
High	Sequest HT (A2)	Unambiguous	[R].NPEEIPWGETGAEFVVESTGVFTDKDK.[A]		1	1	Q7FAH2	Q7FAH2	1	3	0.2044	0	1	1	994.474182128906	2981.40799312672	0.974502502441361	0.000968462239598011	HCD	MS2	39.73861	33.1	67.7963810712	61116	MSO2_030218_02.raw	0/0	3.62340807914734			0	7.46E-05
High	Sequest HT (A2)	Unambiguous	[K].GILGYVEEDLVSTDFQGDSR.[S]		1	1	Q6K5G8	Q6K5G8	0	2	0.6039	0	1	1	1100.52526855469	2200.04326047938	1.28537154724656	0.00141393468743445	HCD	MS2	61.766	34.48	67.7449834904	61069	MSO2_030218_02.raw	0/0	4.13758134841919			0	2.701E-05
High	Sequest HT (A2)	Unambiguous	[R].SGTLIDAIGIYVHP.[-]		1	2	Q0JMY8	Q0JMY8; A2WPN7	0	2	0.2957	0	1	1	728.398498535156	1455.78972044031	3.78808225182665	0.00275731515625921	CID	MS2		42.54	67.7439834029333	61068	MSO2_030218_02.raw	0/0	3.44773459434509			0	2.379E-05
High	Sequest HT (A2)	Unambiguous	[K].GILGYVEEDLVSTDFQGDSR.[S]		1	1	Q6K5G8	Q6K5G8	0	2	0.6371	0	1	1	1100.52502441406	2200.04277219813	1.06342960347022	0.00116979406243445	CID	MS2		41.745	67.6512921362667	60977	MSO2_030218_02.raw	0/0	3.60747003555298			0	5.144E-06
High	Sequest HT (A2)	Unambiguous	[K].GILGYVEEDLVSTDFQGDSR.[S]		1	1	Q6K5G8	Q6K5G8	0	2	0.545	0	1	1	1100.52502441406	2200.04277219813	1.06342960347022	0.00116979406243445	HCD	MS2	0	33.1	67.6493272066667	60975	MSO2_030218_02.raw	0/0	3.99885702133179			0	2.791E-06
High	Sequest HT (A2)	Unambiguous	[K].VcVLScGISTGLGATINVAKPPK.[G]	C2(Carbamidomethyl); C6(Carbamidomethyl)	1	1	Q2R8Z5	Q2R8Z5	0	3	0.5607	0	1	1	781.424865722656	2342.26004390797	1.27884254664704	0.000998459322948027	HCD	MS2	5.141821	18.865	67.6300610314667	60967	MSO2_030218_02.raw	0/0	4.78457927703857			0	1.085E-07
High	Sequest HT (A2)	Unambiguous	[K].WLAANVSAEVAESTR.[I]		1	1	P48494	P48494	0	2	0.6152	0	1	1	802.408020019531	1603.80876340906	0.812490959552877	0.000651539531190792	CID	MS2		39.015	67.6249179338667	60961	MSO2_030218_02.raw	0/0	3.81502413749695			0	4.946E-07
High	Sequest HT (A2)	Unambiguous	[R].AAVPSGASTGVYEALELR.[D]		1	1	Q42971	Q42971	0	2	0.6808	0	1	1	895.967529296875	1790.92778196375	-0.291288182032832	-0.00026083812485922	CID	MS2		27.325	67.6239222589333	60960	MSO2_030218_02.raw	0/0	3.06581950187683			0	0.0002169
High	Sequest HT (A2)	Unambiguous	[K].WLAANVSAEVAESTR.[I]		1	1	P48494	P48494	0	2	0.5152	0	1	1	802.408020019531	1603.80876340906	0.812490959552877	0.000651539531190792	HCD	MS2	0	30.13	67.6230949250667	60959	MSO2_030218_02.raw	0/0	3.61054086685181			0	6.667E-06
High	Sequest HT (A2)	Unambiguous	[R].TVPAAVPAIVFLSGGqSEEEATVNLNAMNK.[L]	Q16(Deamidated)	1	1	Q5N725	Q5N725	0	2	0.129	0	1	1	1529.78491210938	3058.56254758875	7.32563501235111	0.0112028743748722	CID	MS2		43.12	67.5818409104	60917	MSO2_030218_02.raw	0/0	1.85923540592194			0	0.000358
High	Sequest HT (A2)	Unambiguous	[R].VVVGNGPAFGcILMTEFLDALAK.[R]	C11(Carbamidomethyl)	2	2	Q0DHF6; A2Y5L9	Q0DHF6; A2Y5L9	0	3	0.603	0	1	1	808.09130859375	2422.25937252125	3.4976976370395	0.0028241004166721	CID	MS2		33.1	67.5769824117333	60912	MSO2_030218_02.raw	0/0	4.0330057144165			0	1.437E-06
High	Sequest HT (A2)	Unambiguous	[R].VVVGNGPAFGcILMTEFLDALAK.[R]	C11(Carbamidomethyl)	2	2	Q0DHF6; A2Y5L9	Q0DHF6; A2Y5L9	0	3	0.3958	0	1	1	808.09130859375	2422.25937252125	3.4976976370395	0.0028241004166721	HCD	MS2	75.65881	40.035	67.5752370130667	60910	MSO2_030218_02.raw	0/0	4.32421350479126			0	4.8E-05
High	Sequest HT (A2)	Unambiguous	[R].SGETEDTFIADLAVGLATGQIK.[T]		1	1	Q42971	Q42971	0	3	0.6092	0	1	1	746.050048828125	2236.13559322438	0.563586165924604	0.000420084791736978	CID	MS2		33.1	67.5731701770667	60908	MSO2_030218_02.raw	0/0	4.5809383392334			0	1.18E-05
High	Sequest HT (A2)	Unambiguous	[R].SGETEDTFIADLAVGLATGQIK.[T]		1	1	Q42971	Q42971	0	3	0.3697	0	1	1	746.050048828125	2236.13559322438	0.563586165924604	0.000420084791736978	HCD	MS2	10.91659	42.21	67.5713890125333	60906	MSO2_030218_02.raw	0/0	3.29852676391602			0	3.41E-05
High	Sequest HT (A2)	Unambiguous	[K].ANSEATLGTYQGDAVLGEGASESLHVK.[D]		1	1	Q5N725	Q5N725	0	3	0.6256	0	1	1	902.108764648438	2704.31174068531	2.10708226917794	0.00189939843752048	CID	MS2		41.475	67.5664915469333	60901	MSO2_030218_02.raw	0/0	4.0634069442749			0	3.047E-09
High	Sequest HT (A2)	Unambiguous	[R].TVPAAVPAIVFLSGGQSEEEATVNLNAMNK.[L]		1	1	Q5N725	Q5N725	0	3	0.5954	0	1	1	1019.85876464844	3057.56174068531	1.83638339941296	0.00187161510408866	CID	MS2		33.1	67.5653851224	60900	MSO2_030218_02.raw	0/0	3.9281177520752			0	2.784E-07
High	Sequest HT (A2)	Unambiguous	[K].ANSEATLGTYQGDAVLGEGASESLHVK.[D]		1	1	Q5N725	Q5N725	0	3	0.6189	0	1	1	902.108642578125	2704.31137447438	1.97166455692714	0.00177732812502048	HCD	MS2	1.872186	33.1	67.5645038197333	60899	MSO2_030218_02.raw	0/0	6.98236417770386			0	2.759E-12
High	Sequest HT (A2)	Unambiguous	[K].MTAEIGEQVqIVGDDLLVTNPTR.[V]	Q10(Deamidated)	1	1	Q42971	Q42971	0	3		0.0421	2	2	834.099304199219	2500.28335933766	9.36496131436628	0.00780494588536736	CID	MS2		40.5	67.5128832509333	60868	MSO2_030218_02.raw	0/0	4.31729745864868			0	3.892E-06
High	Sequest HT (A2)	Unambiguous	[K].MTAEIGEqVQIVGDDLLVTNPTR.[V]	Q8(Deamidated)	1	1	Q42971	Q42971	0	3	0.0421	0	1	1	834.099304199219	2500.28335933766	9.36496131436628	0.00780494588536736	CID	MS2		40.5	67.5128832509333	60868	MSO2_030218_02.raw	0/0	4.50936555862427			0	2.549E-06
High	Sequest HT (A2)	Unambiguous	[K].MTAEIGEQVQIVGDDLLVTNPTR.[V]		1	1	Q42971	Q42971	0	3	0.4911	0	1	1	833.764953613281	2499.28030757984	1.75213940712432	0.0014596932812007	HCD	MS2	25.49341	41.73	67.51079172	60867	MSO2_030218_02.raw	0/0	4.49900960922241			0	8.772E-07
High	Sequest HT (A2)	Unambiguous	[R].SGETEDTFIADLAVGLATGQIK.[T]		1	1	Q42971	Q42971	0	3	0.4411	0	1	1	746.050537109375	2236.13705806813	1.21866476670545	0.000908366041736978	HCD	MS2	47.4628	40.575	67.5069442626667	60863	MSO2_030218_02.raw	0/0	3.31450748443604			0	1.204E-05
High	Sequest HT (A2)	Unambiguous	[K].MTAEIGEQVQIVGDDLLVTNPTR.[V]		1	1	Q42971	Q42971	0	2	0.569	0	1	1	1250.14233398438	2499.27739133875	0.585305021006028	0.000731419374915276	HCD	MS2	23.23644	40.785	67.4818617845333	60839	MSO2_030218_02.raw	0/0	3.47764015197754			0	5.106E-05
High	Sequest HT (A2)	Unambiguous	[K].IGPNEPSQLSIDLNAQGLAR.[Y]		1	1	Q5N725	Q5N725	0	3	0.686	0	1	1	698.371398925781	2093.09964351734	0.519238494778073	0.000362272448001022	CID	MS2		42	67.4767890909333	60834	MSO2_030218_02.raw	0/0	5.35288000106812			0	1.482E-09
High	Sequest HT (A2)	Unambiguous	[K].IGPNEPSQLSIDLNAQGLAR.[Y]		1	1	Q5N725	Q5N725	0	3	0.5011	0	1	1	698.371398925781	2093.09964351734	0.519238494778073	0.000362272448001022	HCD	MS2	0	33.1	67.474820348	60832	MSO2_030218_02.raw	0/0	4.34540796279907			0	1.48E-06
High	Sequest HT (A2)	Unambiguous	[K].IGPNEPSQLSIDLNAQGLAR.[Y]		1	1	Q5N725	Q5N725	0	2	0.7061	0	1	1	1047.05517578125	2093.1030749325	2.15863342209505	0.00225911625011577	CID	MS2		33.1	67.4432602661333	60816	MSO2_030218_02.raw	0/0	3.47034645080566			0	2.795E-05
High	Sequest HT (A2)	Unambiguous	[R].NPEEIPWAAAGAEYVVESTGVFTDKDK.[A]		1	1	Q6K5G8	Q6K5G8	1	3	0.5738	0	1	1	975.138427734375	2923.40072994313	0.383616089345965	0.000373821041800208	HCD	MS2	5.061494	41.565	67.8154305626667	61134	MSO2_030218_02.raw	0/0	5.48582410812378			0	1.038E-09
High	Sequest HT (A2)	Unambiguous	[R].NPEEIPWAAAGAEYVVESTGVFTDKDK.[A]		1	1	Q6K5G8	Q6K5G8	1	3	0.4875	0	1	1	975.138000488281	2923.39944820484	-0.0548249221161764	-5.34250519497922E-05	HCD	MS2	3.495726	41.355	65.9156747730667	59511	MSO2_030218_02.raw	0/0	5.19455003738403			0	2.329E-09
High	Sequest HT (A2)	Unambiguous	[K].WLAANVSAEVAESTR.[I]		1	1	P48494	P48494	0	2	0.5071	0	1	1	802.408142089844	1603.80900754969	0.964716604487691	0.000773609843690792	HCD	MS2	0	42.45	71.4294523032	64368	MSO2_030218_02.raw	0/0	3.52556419372559			0	4.629E-06
High	Sequest HT (A2)	Unambiguous	[K].GILGYVEEDLVSTDFQGDSR.[S]		1	1	Q6K5G8	Q6K5G8	0	2	0.5949	0	1	1	1100.52319335938	2200.03911008875	-0.601134974852322	-0.000661260625065552	HCD	MS2	31.16027	41.22	71.4407995941333	64380	MSO2_030218_02.raw	0/0	3.94860243797302			0	5.176E-07
High	Sequest HT (A2)	Unambiguous	[K].IGPNEPSQLAIDLNAQGLAR.[Y]		1	1	P17784	P17784	0	3	0.2211	0	1	1	693.040649414063	2077.10739498219	1.80678619595284	0.00125096072936988	HCD	MS2	24.266	33.1	75.8263167666667	68020	MSO2_030218_02.raw	0/0	2.94191956520081	541580.796875	75.8170166015625	0	2.144E-05
High	Sequest HT (A2)	Unambiguous	[K].IGPNEPSQLSIDLNAQGLAR.[Y]		1	1	Q5N725	Q5N725	0	3	0.7155	0	1	1	698.372436523438	2093.10275631031	2.00640829802788	0.00139987010425102	CID	MS2		41.88	75.8244564978667	68018	MSO2_030218_02.raw	0/0	4.57102346420288			0	1.292E-08
High	Sequest HT (A2)	Unambiguous	[K].IGPNEPSQLSIDLNAQGLAR.[Y]		1	1	Q5N725	Q5N725	0	3	0.5515	0	1	1	698.372436523438	2093.10275631031	2.00640829802788	0.00139987010425102	HCD	MS2	0	33.1	75.8224939229333	68016	MSO2_030218_02.raw	0/0	3.88307690620422			0	3.122E-05
High	Sequest HT (A2)	Unambiguous	[R].TVPAAVPAIVFLSGGQSEEEATVNLNAMNK.[L]		1	1	Q5N725	Q5N725	0	3	0.6346	0	1	1	1019.85760498047	3057.55826168141	0.69854528195429	0.000711947135338657	CID	MS2		33.1	75.7841957082667	67994	MSO2_030218_02.raw	0/0	3.64103364944458			0	2.995E-09
High	Sequest HT (A2)	Unambiguous	[K].ANSEATLGTYQGDAVLGEGASESLHVK.[D]		1	1	Q5N725	Q5N725	0	3	0.6551	0	1	1	902.107482910156	2704.30789547047	0.685196290544579	0.000617660156270479	CID	MS2		27.91	75.7772168272	67989	MSO2_030218_02.raw	0/0	3.73727035522461			0	8.189E-08
High	Sequest HT (A2)	Unambiguous	[K].IGPNEPSQLSIDLNAQGLAR.[Y]		1	1	Q5N725	Q5N725	0	2	0.6822	0	1	1	1047.0537109375	2093.100145245	0.758944195506995	0.000794272500115767	CID	MS2		41.385	75.7712734746667	67985	MSO2_030218_02.raw	0/0	3.86623549461365			0	4.702E-06
High	Sequest HT (A2)	Unambiguous	[K].IGPNEPSQLSIDLNAQGLAR.[Y]		1	1	Q5N725	Q5N725	0	2	0.7268	0	1	1	1047.05419921875	2093.1011218075	1.22550727103635	0.00128255375011577	HCD	MS2	13.71283	33.1	75.7693170664	67983	MSO2_030218_02.raw	0/0	4.20833110809326			0	1.324E-07
High	Sequest HT (A2)	Unambiguous	[K].MTAEIGEQVqIVGDDLLVTNPTR.[V]	Q10(Deamidated)	1	1	Q42971	Q42971	0	2		0.0431	2	2	1250.64306640625	2500.2788561825	7.56388652365204	0.00945584124991528	CID	MS2		40.5	75.7668050234667	67980	MSO2_030218_02.raw	0/0	3.77494668960571			0	1.614E-05
High	Sequest HT (A2)	Unambiguous	[K].MTAEIGEqVQIVGDDLLVTNPTR.[V]	Q8(Deamidated)	1	1	Q42971	Q42971	0	2	0.0431	0	1	1	1250.64306640625	2500.2788561825	7.56388652365204	0.00945584124991528	CID	MS2		40.5	75.7668050234667	67980	MSO2_030218_02.raw	0/0	3.93943524360657			0	1.098E-05
High	Sequest HT (A2)	Unambiguous	[K].ILNEGQIASTDVVEVVVSPPYVFLPVVK.[S]		1	1	P48494	P48494	0	3	0.7107	0	1	1	1004.56219482422	3011.67203121266	0.557887305271019	0.000560057552168776	CID	MS2		33.1	75.7408413517333	67953	MSO2_030218_02.raw	0/0	4.38567686080933			0	2.99E-06
High	Sequest HT (A2)	Unambiguous	[K].GILGYVEEDLVSTDFQGDSR.[S]		1	1	Q6K5G8	Q6K5G8	0	2	0.6815	0	1	1	1100.52661132813	2200.04594602625	2.50605223801642	0.00275670812493445	CID	MS2		40.5	75.7374020885333	67949	MSO2_030218_02.raw	0/0	3.14126372337341			0	7.473E-07
High	Sequest HT (A2)	Unambiguous	[K].GILGYVEEDLVSTDFQGDSR.[S]		1	1	Q6K5G8	Q6K5G8	0	2	0.5645	0	1	1	1100.52661132813	2200.04594602625	2.50605223801642	0.00275670812493445	HCD	MS2	10.04342	40.815	75.7347355208	67948	MSO2_030218_02.raw	0/0	2.47628855705261			0	2.462E-06
High	Sequest HT (A2)	Unambiguous	[R].AAVPSGASTGVYEALELR.[D]		1	1	Q42971	Q42971	0	2	0.3793	0	1	1	895.969177246094	1790.93107786219	1.54904145640172	0.00138711109389078	HCD	MS2	40.5908	27.295	75.8482826658667	68044	MSO2_030218_02.raw	0/0	2.6121838092804			0	2.162E-05
High	Sequest HT (A2)	Unambiguous	[K].AVAAAAATEEEVQVQVATK.[F]		1	1	Q7XQ45	Q7XQ45	0	2	0.4815	0	1	1	943.497253417969	1885.98723020594	0.362407641985716	0.000341747968604977	HCD	MS2	0	41.19	75.7074783536	67920	MSO2_030218_02.raw	0/0	2.96898794174194	697149.078125	75.6520538330078	0	9.397E-06
High	Sequest HT (A2)	Unambiguous	[R].VPTVDVSVVDLTVR.[LI]		3	3	Q7FAH2; Q6K5G8; A2YQT7	Q7FAH2; Q6K5G8; A2YQT7	0	2	0.613	0	1	1	749.928344726563	1498.84941282313	1.25332502610625	0.000939271562515387	HCD	MS2	60.56331	33.1	75.6930225144	67905	MSO2_030218_02.raw	0/0	3.22733664512634			0	8.197E-06
High	Sequest HT (A2)	Unambiguous	[K].GILAADESTGTIGK.[R]		2	3	P17784; Q5N725	P17784; Q10A30; Q5N725	0	2	0.5562	0	1	1	666.853942871094	1332.70060911219	0.0550552697146057	3.66860937219826E-05	CID	MS2		42.27	75.6288088389333	67848	MSO2_030218_02.raw	0/0	3.28628063201904	379066.859375	75.6309127807617	0	0.0002751
High	Sequest HT (A2)	Unambiguous	[R].AAVPSGASTGVYEALELR.[D]		1	1	Q42971	Q42971	0	3	0.4018	0	1	1	597.648254394531	1790.93020992359	1.06441089248444	0.000635427864684364	HCD	MS2	68.03167	33.1	75.6141369752	67834	MSO2_030218_02.raw	0/0	3.30989551544189	255570.109375	75.6019973754883	0	0.000144
High	Sequest HT (A2)	Unambiguous	[K].GDAVLGEGASESLHVK.[D]		1	1	P17784	P17784	0	3	0.2065	0	1	1	523.601623535156	1568.79031734547	-0.738501291617095	-0.000386184843743346	HCD	MS2	50.66946	14.005	75.5704009189333	67805	MSO2_030218_02.raw	0/0	2.76274609565735	745172.6640625	75.5316467285156	0	0.0002384
High	Sequest HT (A2)	Unambiguous	[R].LLSSGNVYTQEEILTR.[I]		1	1	Q75KR1	Q75KR1	0	2	0.3944	0	1	1	911.981018066406	1822.95475950281	0.132281310507041	0.000120571406341696	HCD	MS2	11.62467	41.73	75.5582266077333	67792	MSO2_030218_02.raw	0/0	2.83978152275085	740368.125	75.652587890625	0	7.885E-05
High	Sequest HT (A2)	Unambiguous	[K].MTAEIGEQVQIVGDDLLVTNPTR.[V]		1	1	Q42971	Q42971	0	3	0.6551	0	1	1	833.763610839844	2499.27627925953	0.140344460210362	0.000116919843700695	CID	MS2		41.25	75.5211114778667	67756	MSO2_030218_02.raw	0/0	4.320556640625			0	1.969E-05
High	Sequest HT (A2)	Unambiguous	[K].MTAEIGEQVQIVGDDLLVTNPTR.[V]		1	1	Q42971	Q42971	0	3	0.4062	0	1	1	833.763610839844	2499.27627925953	0.140344460210362	0.000116919843700695	HCD	MS2	32.52452	33.1	75.5191220736	67754	MSO2_030218_02.raw	0/0	4.15743207931519			0	5.288E-06
High	Sequest HT (A2)	Unambiguous	[K].WLAANVSAEVAESTR.[I]		1	1	P48494	P48494	0	2	0.682	0	1	1	802.409118652344	1603.81096067469	2.1825217639662	0.00175017234369079	CID	MS2		32.065	75.5083459914667	67743	MSO2_030218_02.raw	0/0	4.11587572097778			0	0.0002915
High	Sequest HT (A2)	Unambiguous	[K].WLAANVSAEVAESTR.[I]		1	1	P48494	P48494	0	2	0.465	0	1	1	802.406860351563	1603.80644407313	-0.633652667327854	-0.000508128437559208	HCD	MS2	19.36538	41.445	75.5066789016	67741	MSO2_030218_02.raw	0/0	3.28594946861267			0	1.232E-07
High	Sequest HT (A2)	Unambiguous	[R].TVPAAVPAIVFLSGGQSEEEATLNLNAMNK.[L]		1	1	P17784	P17784	0	3	0.6812	0	1	1	1024.52941894531	3071.57370357594	0.627586160379722	0.000642558645722602	CID	MS2		42.45	75.5056790136	67740	MSO2_030218_02.raw	0/0	4.14283609390259			0	9.764E-07
High	Sequest HT (A2)	Unambiguous	[R].TVPAAVPAIVFLSGGQSEEEATLNLNAMNK.[L]		1	1	P17784	P17784	0	3	0.4836	0	1	1	1024.52941894531	3071.57370357594	0.627586160379722	0.000642558645722602	HCD	MS2	13.67795	33.1	75.5037225568	67738	MSO2_030218_02.raw	0/0	3.65949034690857			0	3.138E-05
High	Sequest HT (A2)	Unambiguous	[K].IGPNEPSQLSIDLNAQGLAR.[Y]		1	1	Q5N725	Q5N725	0	3	0.5928	0	1	1	698.371398925781	2093.09964351734	0.519238494778073	0.000362272448001022	CID	MS2		28.945	75.4591165304	67715	MSO2_030218_02.raw	0/0	4.46771287918091			0	3.122E-08
High	Sequest HT (A2)	Unambiguous	[R].VPTVDVSVVDLTVR.[LI]		3	3	Q7FAH2; Q6K5G8; A2YQT7	Q7FAH2; Q6K5G8; A2YQT7	0	2	0.6102	0	1	1	749.928344726563	1498.84941282313	1.25332502610625	0.000939271562515387	CID	MS2		40.98	75.6949185104	67907	MSO2_030218_02.raw	0/0	2.54468441009521			0	2.049E-05
High	Sequest HT (A2)	Unambiguous	[R].AAVPSGASTGVYEALELR.[D]		1	1	Q42971	Q42971	0	2	0.5976	0	1	1	895.969177246094	1790.93107786219	1.54904145640172	0.00138711109389078	CID	MS2		38.35	75.8500991986667	68046	MSO2_030218_02.raw	0/0	3.38323187828064			0	1.438E-05
High	Sequest HT (A2)	Unambiguous	[K].VcVLScGISTGLGATINVAKPPK.[G]	C2(Carbamidomethyl); C6(Carbamidomethyl)	1	1	Q2R8Z5	Q2R8Z5	0	3	0.6324	0	1	1	781.424499511719	2342.25894527516	0.80979376603199	0.000632248385448027	HCD	MS2	24.86642	26.8	75.9095464813333	68094	MSO2_030218_02.raw	0/0	4.37822580337524			0	2.008E-08
High	Sequest HT (A2)	Unambiguous	[K].WLAANVSAEVAESTR.[I]		1	1	P48494	P48494	0	2	0.3995	0	1	1	802.408813476563	1603.81035032313	1.80195765162917	0.00144499656244079	HCD	MS2	0	33.1	75.9131795994667	68098	MSO2_030218_02.raw	0/0	3.68356108665466			0	4.863E-06
High	Sequest HT (A2)	Unambiguous	[R].VGALSIVcGSADVAVR.[V]	C8(Carbamidomethyl)	1	1	P37833	P37833	0	2	0.1576	0	1	1	787.425354003906	1573.84343137781	4.30734523971446	0.00338952890622934	HCD	MS2	24.65788	40	76.3592955258667	68458	MSO2_030218_02.raw	0/0	3.11357545852661			0	0.0001556
High	Sequest HT (A2)	Unambiguous	[R].GNPTVEVDVccSDGTFAR.[A]	C10(Carbamidomethyl); C11(Carbamidomethyl)	1	1	Q42971	Q42971	0	2	0.4071	0	1	1	992.431091308594	1983.85490598719	0.708196037107527	0.00070247859381567	HCD	MS2	13.59694	41.385	76.3555205816	68454	MSO2_030218_02.raw	0/0	2.260413646698	3642697.0390625	76.2094116210938	0	0.0001944
High	Sequest HT (A2)	Unambiguous	[R].AAVPSGASTGVYEALELR.[D]		1	1	Q42971	Q42971	0	2	0.646	0	1	1	895.968933105469	1790.93058958094	1.27640002848549	0.00114297046889078	CID	MS2		33.1	76.3494916696	68448	MSO2_030218_02.raw	0/0	3.22414922714233			0	6.791E-05
High	Sequest HT (A2)	Unambiguous	[R].TVPAAVPAIVFLSGGQSEEEATLNLNAMNK.[L]		1	1	P17784	P17784	0	3	0.525	0	1	1	1024.52954101563	3071.57406978688	0.746812069529345	0.000764628958222602	CID	MS2		42.585	76.333379992	68443	MSO2_030218_02.raw	0/0	2.80343389511108			0	4.384E-05
High	Sequest HT (A2)	Unambiguous	[R].TVPAAVPAIVFLSGGQSEEEATLNLNAMNK.[L]		1	1	P17784	P17784	0	3	0.056	0	1	1	1024.52954101563	3071.57406978688	0.746812069529345	0.000764628958222602	HCD	MS2	26.25941	33.1	76.3314256986667	68441	MSO2_030218_02.raw	0/0	2.49762558937073			0	0.0002571
High	Sequest HT (A2)	Unambiguous	[K].WLAANVSAEVAESTR.[I]		1	1	P48494	P48494	0	2	0.6012	0	1	1	802.408569335938	1603.80986204188	1.49750636175954	0.00120085593744079	CID	MS2		33.1	76.2959316109333	68405	MSO2_030218_02.raw	0/0	3.2123715877533			0	1.78E-06
High	Sequest HT (A2)	Unambiguous	[K].WLAANVSAEVAESTR.[I]		1	1	P48494	P48494	0	2	0.5392	0	1	1	802.408569335938	1603.80986204188	1.49750636175954	0.00120085593744079	HCD	MS2	0	41.58	76.2942671725333	68403	MSO2_030218_02.raw	0/0	3.1876208782196			0	5.48E-06
High	Sequest HT (A2)	Unambiguous	[K].MTAEIGEQVQIVGDDLLVTNPTR.[V]		1	1	Q42971	Q42971	0	3	0.6594	0	1	1	833.763488769531	2499.27591304859	-0.00618235314545221	-5.15046879930499E-06	CID	MS2		33.1	76.2881776610667	68397	MSO2_030218_02.raw	0/0	3.66543030738831			0	6.521E-06
High	Sequest HT (A2)	Unambiguous	[K].VcVLScGISTGLGATINVAKPPK.[G]	C2(Carbamidomethyl); C6(Carbamidomethyl)	1	1	Q2R8Z5	Q2R8Z5	0	3	0.6761	0	1	1	781.425659179688	2342.26242427906	2.29511490464631	0.00179191635419803	HCD	MS2	0	33.1	76.2872984517333	68396	MSO2_030218_02.raw	0/0	4.59650707244873			0	1.756E-10
High	Sequest HT (A2)	Unambiguous	[K].IGPNEPSQLAIDLNAQGLAR.[Y]		1	1	P17784	P17784	0	3	0.3727	0	1	1	693.039672851563	2077.10446529469	0.39631854252462	0.000274398229369884	CID	MS2		35.475	76.2407632264	68362	MSO2_030218_02.raw	0/0	3.7325005531311			0	6.065E-05
High	Sequest HT (A2)	Unambiguous	[R].NPDEIPWAEAGAEYVVESTGVFTDK.[E]		1	1	A2YQT7	A2YQT7	0	3	0.6239	0	1	1	908.761352539063	2724.26950435719	0.724079835968382	0.00065752906251267	CID	MS2		41.775	76.2332560045333	68354	MSO2_030218_02.raw	0/0	4.7621693611145			0	1.399E-05
High	Sequest HT (A2)	Unambiguous	[R].NPDEIPWAEAGAEYVVESTGVFTDK.[E]		1	1	A2YQT7	A2YQT7	0	3	0.3702	0	1	1	908.761535644531	2724.27005367359	0.925718037739667	0.00084063453126267	HCD	MS2	10.06352	33.1	76.2311405930667	68352	MSO2_030218_02.raw	0/0	3.88757562637329			0	1.425E-06
High	Sequest HT (A2)	Unambiguous	[K].IGPNEPSQLSIDLNAQGLAR.[Y]		1	1	Q5N725	Q5N725	0	3	0.6271	0	1	1	698.371276855469	2093.09927730641	0.344277341454566	0.000240202135501022	CID	MS2		40.05	76.2293075226667	68350	MSO2_030218_02.raw	0/0	4.72038650512695			0	5.565E-08
High	Sequest HT (A2)	Unambiguous	[K].ELVNSPANVLTPAVLAEEASNIASTYSDVFTATILDVEK.[C]		1	1	Q6K669	Q6K669	0	3	0.7871	0	1	1	1364.70361328125	4092.09628658375	1.27314462275294	0.00173660791673077	CID	MS2		33.1	76.2282284605333	68349	MSO2_030218_02.raw	0/0	5.12322425842285			0	1.401E-08
High	Sequest HT (A2)	Unambiguous	[K].IGPNEPSQLSIDLNAQGLAR.[Y]		1	1	Q5N725	Q5N725	0	3	0.608	0	1	1	698.371276855469	2093.09927730641	0.344277341454566	0.000240202135501022	HCD	MS2	0	33.1	76.2273491978667	68348	MSO2_030218_02.raw	0/0	4.25840139389038			0	3.087E-06
High	Sequest HT (A2)	Unambiguous	[R].TVPAAVPAIVFLSGGQSEEEATVNLNAMNK.[L]		1	1	Q5N725	Q5N725	0	3	0.7628	0	1	1	1019.85815429688	3057.55990963063	1.23752123232945	0.00126126354158866	CID	MS2		33.1	76.1196041693333	68274	MSO2_030218_02.raw	0/0	3.71294593811035			0	1.068E-08
High	Sequest HT (A2)	Unambiguous	[K].ANSEATLGTYQGDAVLGEGASESLHVK.[D]		1	1	Q5N725	Q5N725	0	3	0.6729	0	1	1	902.107604980469	2704.30826168141	0.820614002795375	0.000739730468770479	CID	MS2		33.1	76.1125728986667	68269	MSO2_030218_02.raw	0/0	3.21305203437805			0	1.412E-08
High	Sequest HT (A2)	Unambiguous	[K].IGPNEPSQLSIDLNAQGLAR.[Y]		1	1	Q5N725	Q5N725	0	2	0.4184	0	1	1	1047.05322265625	2093.0991686825	0.292381119977643	0.000305991250115767	CID	MS2		41.385	76.1066712477333	68265	MSO2_030218_02.raw	0/0	3.37484860420227			0	1.577E-05
High	Sequest HT (A2)	Unambiguous	[K].IGPNEPSQLSIDLNAQGLAR.[Y]		1	1	Q5N725	Q5N725	0	2	0.6083	0	1	1	1047.05395507813	2093.10063352625	0.992225733271671	0.00103841312511577	HCD	MS2	38.50779	33.1	76.1047188730667	68263	MSO2_030218_02.raw	0/0	4.57490110397339			0	1.001E-07
High	Sequest HT (A2)	Unambiguous	[R].NPEEIPWAAAGAEYVVESTGVFTDKDK.[A]		1	1	Q6K5G8	Q6K5G8	1	3	0.491	0	1	1	975.138061523438	2923.39963131031	0.00780950809270102	7.61010430020785E-06	CID	MS2		40.5	76.0924259608	68255	MSO2_030218_02.raw	0/0	2.78839898109436			0	9.189E-05
High	Sequest HT (A2)	Unambiguous	[K].AVAAAAATEEEVQVQVATK.[F]		1	1	Q7XQ45	Q7XQ45	0	3	0.6508	0	1	1	629.333435058594	1885.98575191578	-0.421420937707635	-0.000264931406339504	CID	MS2		33.1	76.0789555970667	68243	MSO2_030218_02.raw	0/0	5.04225540161133	175462.703125	76.0612716674805	0	1.48E-06
High	Sequest HT (A2)	Unambiguous	[R].SGTLIDAIGIYVHP.[-]		1	2	Q0JMY8	Q0JMY8; A2WPN7	0	2	0.117	0	1	1	728.398315429688	1455.78935422938	3.53652646763937	0.00257420968750921	CID	MS2		33.1	76.0714809514667	68235	MSO2_030218_02.raw	0/0	2.82408714294434			0	9.297E-05
High	Sequest HT (A2)	Unambiguous	[R].TVPAAVPAIVFLSGGqSEEEATLNLNAMNK.[L]	Q16(Deamidated)	1	1	P17784	P17784	0	3	0.0897	0	1	1	1024.86254882813	3072.57309322438	5.63092277128971	0.00576710812488927	HCD	MS2	38.06038	35.265	75.9553758936	68142	MSO2_030218_02.raw	0/0	3.67505240440369			0	2.246E-05
High	Sequest HT (A2)	Unambiguous	[K].MTAEIGEQVQIVGDDLLVTnPTR.[V]	N20(Deamidated)	1	1	Q42971	Q42971	0	3		0.0476	3	3	834.097961425781	2500.27933101734	7.75380071430092	0.00646217244786736	CID	MS2		41.58	75.9337434861333	68120	MSO2_030218_02.raw	0/0	3.8015661239624			0	0.00013
High	Sequest HT (A2)	Unambiguous	[K].MTAEIGEQVqIVGDDLLVTNPTR.[V]	Q10(Deamidated)	1	1	Q42971	Q42971	0	3		0.01	2	2	834.097961425781	2500.27933101734	7.75380071430092	0.00646217244786736	CID	MS2		41.58	75.9337434861333	68120	MSO2_030218_02.raw	0/0	3.94557166099548			0	0.0002418
High	Sequest HT (A2)	Unambiguous	[K].MTAEIGEQVQIVGDDLLVTNPTR.[V]		1	1	Q42971	Q42971	0	3	0.3159	0	1	1	833.763488769531	2499.27591304859	-0.00618235314545221	-5.15046879930499E-06	HCD	MS2	14.38475	33.1	75.9317559189333	68118	MSO2_030218_02.raw	0/0	4.39838027954102			0	3.184E-08
High	Sequest HT (A2)	Unambiguous	[K].WLAANVSAEVAESTR.[I]		1	1	P48494	P48494	0	2	0.7242	0	1	1	802.407287597656	1603.80729856531	-0.100862910056005	-8.08823438092077E-05	CID	MS2		41.25	75.9153500738667	68100	MSO2_030218_02.raw	0/0	4.17069244384766			0	2.318E-07
High	Sequest HT (A2)	Unambiguous	[R].TVPAAVPAIVFLSGGqSEEEATVNLNAMNK.[L]	Q16(Deamidated)	1	1	Q5N725	Q5N725	0	3	0.0633	0	1	1	1020.19232177734	3058.56241207203	7.28132736476636	0.00742341067700532	CID	MS2		40.5	75.4484858242667	67706	MSO2_030218_02.raw	0/0	3.7908673286438			0	5.603E-08
High	Sequest HT (A2)	Unambiguous	[K].IGPNEPSQLSIDLNAQGLAR.[Y]		1	1	Q5N725	Q5N725	0	2	0.6745	0	1	1	1047.05395507813	2093.10063352625	0.992225733271671	0.00103841312511577	HCD	MS2	23.23641	33.1	76.4438352925333	68532	MSO2_030218_02.raw	0/0	3.81284737586975			0	8.205E-06
High	Sequest HT (A2)	Unambiguous	[R].TVPAAVPAIVFLSGGQSEEEATVNLNAMNK.[L]		1	1	Q5N725	Q5N725	0	3	0.5049	0	1	1	1019.85815429688	3057.55990963063	1.23752123232945	0.00126126354158866	HCD	MS2	1.551455	38.985	75.4458293656	67705	MSO2_030218_02.raw	0/0	4.09755373001099			0	2.837E-07
High	Sequest HT (A2)	Unambiguous	[R].NPEEIPWAAAGAEYVVESTGVFTDKDK.[A]		1	1	Q6K5G8	Q6K5G8	1	3	0.6614	0	1	1	975.139404296875	2923.40365963063	1.385766972688	0.00135038354180021	HCD	MS2	5.773112	41.355	75.3745472365333	67660	MSO2_030218_02.raw	0/0	5.70361232757568			0	2.293E-08
High	Sequest HT (A2)	Unambiguous	[R].LLSSGNVYTQEEILTR.[I]		1	1	Q75KR1	Q75KR1	0	2	0.2509	0	1	1	911.981689453125	1822.95610227625	0.868873158507731	0.000791958125091696	HCD	MS2	0	40.515	74.9114008296	67272	MSO2_030218_02.raw	0/0	2.91076970100403			0	0.0001751
High	Sequest HT (A2)	Unambiguous	[K].GILGYVEEDLVSTDFQGDSR.[S]		1	1	Q6K5G8	Q6K5G8	0	2	0.7415	0	1	1	1100.52490234375	2200.0425280575	0.952458631582047	0.00104772374993445	CID	MS2		34.48	74.9070468530667	67267	MSO2_030218_02.raw	0/0	4.09985637664795			0	2.956E-06
High	Sequest HT (A2)	Unambiguous	[R].SGETEDTFIADLAVGLATGQIK.[T]		1	1	Q42971	Q42971	0	3	0.25	0	1	1	746.051025390625	2236.13852291188	1.8737433674863	0.00139664729173698	HCD	MS2	24.40689	40.935	74.8639549965333	67237	MSO2_030218_02.raw	0/0	3.07713055610657			0	4.891E-05
High	Sequest HT (A2)	Unambiguous	[K].AVAAAAATEEEVQVQVATK.[F]		1	1	Q7XQ45	Q7XQ45	0	3	0.5531	0	1	1	629.3349609375	1885.9903295525	2.00576324700218	0.0012609474999105	CID	MS2		28.435	74.8543761546667	67227	MSO2_030218_02.raw	0/0	3.58241772651672	463553.6640625	74.8860931396484	0	0.0001476
High	Sequest HT (A2)	Unambiguous	[K].AVAAAAATEEEVQVQVATK.[F]		1	1	Q7XQ45	Q7XQ45	0	3	0.3103	0	1	1	629.3349609375	1885.9903295525	2.00576324700218	0.0012609474999105	HCD	MS2	51.26174	41.61	74.8526429917333	67225	MSO2_030218_02.raw	0/0	3.18861150741577	463553.6640625	74.8860931396484	0	5.398E-05
High	Sequest HT (A2)	Unambiguous	[K].NMITGTSQADcAVLIIDSTTGGFEAGISK.[D]	C11(Carbamidomethyl)	1	1	O64937	O64937	0	3	0.5673	0	1	1	986.476867675781	2957.41604976734	-2.37143029805285	-0.00233777421865729	CID	MS2		41.505	74.8516599802667	67224	MSO2_030218_02.raw	0/0	3.78509974479675	150564.296875	75.0689239501953	0	4.165E-05
High	Sequest HT (A2)	Unambiguous	[R].TVPAAVPAIVFLSGGqSEEEATVNLNAMNK.[L]	Q16(Deamidated)	1	1	Q5N725	Q5N725	0	3	0.0581	0	1	1	1020.19183349609	3058.56094722828	6.80239176736767	0.00693512942700532	CID	MS2		25.69	74.7633973450667	67161	MSO2_030218_02.raw	0/0	3.43837237358093			0	4.514E-07
High	Sequest HT (A2)	Unambiguous	[R].TVPAAVPAIVFLSGGQSEEEATVNLNAMNK.[L]		1	1	Q5N725	Q5N725	0	3	0.6612	0	1	1	1019.85827636719	3057.56027584156	1.35729366574615	0.00138333385408866	HCD	MS2	1.601496	41.445	74.7616243042667	67159	MSO2_030218_02.raw	0/0	4.83717393875122			0	9.398E-07
High	Sequest HT (A2)	Unambiguous	[K].ANSEATLGTYQGDAVLGEGASESLHVK.[D]		1	1	Q5N725	Q5N725	0	3	0.6346	0	1	1	902.107849121094	2704.30899410328	1.09144942729697	0.000983871093770479	CID	MS2		33.1	74.7594950472	67157	MSO2_030218_02.raw	0/0	3.11933779716492			0	5.607E-10
High	Sequest HT (A2)	Unambiguous	[K].IGPNEPSQLSIDLNAQGLAR.[Y]		1	1	Q5N725	Q5N725	0	2	0.602	0	1	1	1047.05432128906	2093.10136594813	1.34214803991869	0.00140462406261577	CID	MS2		29.005	74.6339359472	67055	MSO2_030218_02.raw	0/0	3.04408597946167			0	5.807E-05
High	Sequest HT (A2)	Unambiguous	[R].TVPAAVPAIVFLSGGqSEEEATLNLNAMNK.[L]	Q16(Deamidated)	1	1	P17784	P17784	0	3	0.0974	0	1	1	1024.86279296875	3072.57382564625	5.86929822306534	0.00601124874988927	CID	MS2		33.1	74.6282490629333	67050	MSO2_030218_02.raw	0/0	3.49161410331726			0	7.205E-05
High	Sequest HT (A2)	Unambiguous	[R].TVPAAVPAIVFLSGGQSEEEATLNLNAMNK.[L]		1	1	P17784	P17784	0	3	0.3701	0	1	1	1024.53149414063	3071.57992916188	2.65442661592332	0.0027177539582226	HCD	MS2	32.95813	42.24	74.6264761202667	67048	MSO2_030218_02.raw	0/0	3.35441255569458			0	1.14E-05
High	Sequest HT (A2)	Unambiguous	[R].LLSSGNVYTQEEILTR.[I]		1	1	Q75KR1	Q75KR1	0	2	0.4706	0	1	1	911.981689453125	1822.95610227625	0.868873158507731	0.000791958125091696	CID	MS2		33.1	74.9131048890667	67274	MSO2_030218_02.raw	0/0	2.38335084915161			0	0.0001842
High	Sequest HT (A2)	Unambiguous	[K].WLAANVSAEVAESTR.[I]		1	1	P48494	P48494	0	2	0.641	0	1	1	802.409790039063	1603.81230344813	3.01976281110768	0.00242155906244079	CID	MS2		42.21	74.5905567506667	67012	MSO2_030218_02.raw	0/0	3.75930452346802			0	1.018E-07
High	Sequest HT (A2)	Unambiguous	[K].IGPNEPSQLSIDLNAQGLAR.[Y]		1	1	Q5N725	Q5N725	0	3	0.5515	0	1	1	698.371643066406	2093.10037593922	0.869160801425088	0.000606413073001022	CID	MS2		33.1	74.5855150938667	67007	MSO2_030218_02.raw	0/0	3.78685235977173			0	1.551E-07
High	Sequest HT (A2)	Unambiguous	[K].VcVLScGISTGLGATINVAKPPK.[G]	C2(Carbamidomethyl); C6(Carbamidomethyl)	1	1	Q2R8Z5	Q2R8Z5	0	3	0.5907	0	1	1	781.423889160156	2342.25711422047	0.0280457983402416	2.18968229480273E-05	HCD	MS2	15.97617	33.1	74.5846296853333	67006	MSO2_030218_02.raw	0/0	4.96245527267456			0	2.03E-10
High	Sequest HT (A2)	Unambiguous	[R].nPDEIPWAEAGAEYVVESTGVFTDK.[E]	N1(Deamidated)	1	1	A2YQT7	A2YQT7	0	3	0.4765	0	1	1	909.096496582031	2725.27493648609	8.58222284578698	0.00779623869792934	CID	MS2		25.855	74.5676950546667	66999	MSO2_030218_02.raw	0/0	4.25708723068237			0	1.879E-05
High	Sequest HT (A2)	Unambiguous	[K].MTAEIGEQVQIVGDDLLVTNPTR.[V]		1	1	Q42971	Q42971	0	2	0.4508	0	1	1	1250.14343261719	2499.27958860438	1.46446590114092	0.00183005218741528	HCD	MS2	25.64156	34.495	74.5275553501333	66960	MSO2_030218_02.raw	0/0	2.63509774208069			0	0.0002487
High	Sequest HT (A2)	Unambiguous	[K].GILGYVEEDLVSTDFQGDSR.[S]		1	1	Q6K5G8	Q6K5G8	0	2	0.6332	0	1	1	1100.52746582031	2200.04765501063	3.2828490412336	0.00361120031243445	HCD	MS2	10.52054	41.745	74.5234597186667	66956	MSO2_030218_02.raw	0/0	3.49406385421753			0	1.109E-05
High	Sequest HT (A2)	Unambiguous	[R].GNPTVEVDVccSDGTFAR.[A]	C10(Carbamidomethyl); C11(Carbamidomethyl)	1	1	Q42971	Q42971	0	2	0.6931	0	1	1	992.430603027344	1983.85392942469	0.215940686854609	0.00021419734381567	CID	MS2		33.1	74.4921067616	66939	MSO2_030218_02.raw	0/0	3.03132462501526	1607032.921875	74.4982299804688	0	7.637E-05
High	Sequest HT (A2)	Unambiguous	[R].GNPTVEVDVccSDGTFAR.[A]	C10(Carbamidomethyl); C11(Carbamidomethyl)	1	1	Q42971	Q42971	0	2	0.6418	0	1	1	992.430603027344	1983.85392942469	0.215940686854609	0.00021419734381567	HCD	MS2	20.53675	42.15	74.4902798776	66937	MSO2_030218_02.raw	0/0	2.8212673664093	1607032.921875	74.4982299804688	0	2.919E-05
High	Sequest HT (A2)	Unambiguous	[R].SGETEDTFIADLAVGLATGQIK.[T]		1	1	Q42971	Q42971	0	3	0.4128	0	1	1	746.05126953125	2236.13925533375	2.20128266787672	0.00164078791673698	HCD	MS2	20.1552	42.565	74.4862759805333	66933	MSO2_030218_02.raw	0/0	3.26653218269348	1518320	74.6291427612305	0	4.803E-05
High	Sequest HT (A2)	Unambiguous	[K].NMITGTSQADcAVLIIDSTTGGFEAGISK.[D]	C11(Carbamidomethyl)	1	1	O64937	O64937	0	3	0.4759	0	1	1	986.478820800781	2957.42190914234	-0.390186872610035	-0.000384649218657292	CID	MS2		42.195	74.4777848088	66924	MSO2_030218_02.raw	0/0	3.73582887649536			0	0.0001471
High	Sequest HT (A2)	Unambiguous	[K].VIAcVGETLEQR.[E]	C4(Carbamidomethyl)	1	1	P48494	P48494	0	2	0.4556	0	1	1	687.8564453125	1374.705613995	0.755351381288637	0.000519192500025412	CID	MS2		41.265	74.4625567922667	66908	MSO2_030218_02.raw	0/0	2.69799661636353	603209.671875	74.4773559570313	0	0.0001109
High	Sequest HT (A2)	Unambiguous	[K].VIAcVGETLEQR.[E]	C4(Carbamidomethyl)	1	1	P48494	P48494	0	2	0.4378	0	1	1	687.8564453125	1374.705613995	0.755351381288637	0.000519192500025412	HCD	MS2	44.81447	33.1	74.4605519701333	66906	MSO2_030218_02.raw	0/0	2.48574018478394	603209.671875	74.4773559570313	0	3.223E-05
High	Sequest HT (A2)	Unambiguous	[R].TVPAAVPAIVFLSGGQSEEEATVNLNAMNK.[L]		1	1	Q5N725	Q5N725	0	3	0.7361	0	1	1	1019.85760498047	3057.55826168141	0.69854528195429	0.000711947135338657	CID	MS2		41.955	74.4168645104	66880	MSO2_030218_02.raw	0/0	4.12957000732422			0	5.935E-10
High	Sequest HT (A2)	Unambiguous	[K].WLAANVSAEVAESTR.[I]		1	1	P48494	P48494	0	2	0.6121	0	1	1	802.409790039063	1603.81230344813	3.01976281110768	0.00242155906244079	HCD	MS2	11.7425	33.1	74.5884816509333	67010	MSO2_030218_02.raw	0/0	4.46462202072144			0	1.144E-07
High	Sequest HT (A2)	Unambiguous	[K].GSTVAIFGLGAVGLAAAEGAR.[I]		1	1	Q2R8Z5	Q2R8Z5	0	2	0.518	0	1	1	944.518798828125	1888.03032102625	0.86580053657847	0.000817328124867345	CID	MS2		41.175	74.9179047346667	67279	MSO2_030218_02.raw	0/0	3.87668704986572	319245.40625	74.7915191650391	0	6.908E-06
High	Sequest HT (A2)	Unambiguous	[R].AAVPSGASTGVYEALELR.[D]		1	1	Q42971	Q42971	0	2	0.4751	0	1	1	895.969360351563	1790.93144407313	1.75352252733889	0.00157021656264078	HCD	MS2	33.88643	41.565	74.9542346688	67315	MSO2_030218_02.raw	0/0	3.6224353313446			0	5.111E-07
High	Sequest HT (A2)	Unambiguous	[K].VcVLScGISTGLGATINVAKPPK.[G]	C2(Carbamidomethyl); C6(Carbamidomethyl)	1	1	Q2R8Z5	Q2R8Z5	0	3	0.6334	0	1	1	781.424194335938	2342.25802974781	0.418919782186116	0.000327072604198027	HCD	MS2	0	33.1	74.9676002034667	67324	MSO2_030218_02.raw	0/0	4.00548410415649			0	7.831E-07
High	Sequest HT (A2)	Unambiguous	[K].IGPNEPSqLSIDLNAQGLAR.[Y]	Q8(Deamidated)	1	1	Q5N725	Q5N725	0	2		0.0469	4	4	1047.55456542969	2094.10185422938	9.20762611111889	0.00964076468761577	CID	MS2		38.475	75.3736161565333	67659	MSO2_030218_02.raw	0/0	3.24757432937622			0	5.076E-06
High	Sequest HT (A2)	Unambiguous	[K].IGPnEPSQLSIDLNAQGLAR.[Y]	N4(Deamidated)	1	1	Q5N725	Q5N725	0	2		0.0323	2	2	1047.55456542969	2094.10185422938	9.20762611111889	0.00964076468761577	CID	MS2		38.475	75.3736161565333	67659	MSO2_030218_02.raw	0/0	3.30341601371765			0	0.0001068
High	Sequest HT (A2)	Unambiguous	[K].IGPNEPSQLSIDLnAQGLAR.[Y]	N14(Deamidated)	1	1	Q5N725	Q5N725	0	2	0.0323	0	1	1	1047.55456542969	2094.10185422938	9.20762611111889	0.00964076468761577	CID	MS2		38.475	75.3736161565333	67659	MSO2_030218_02.raw	0/0	3.40534234046936			0	0.0001778
High	Sequest HT (A2)	Unambiguous	[K].IGPNEPSQLSIDLNAQGLAR.[Y]		1	1	Q5N725	Q5N725	0	2	0.6208	0	1	1	1047.05334472656	2093.09941282313	0.409021888859981	0.000428061562615767	HCD	MS2	19.68403	29.515	75.3717221474667	67657	MSO2_030218_02.raw	0/0	3.84623074531555			0	3.058E-06
High	Sequest HT (A2)	Unambiguous	[K].ILNEGqIASTDVVEVVVSPPYVFLPVVK.[S]	Q6(Deamidated)	1	1	P48494	P48494	0	3	0.0295	0	1	1	1004.89721679688	3012.67709713063	7.54487168323566	0.00757669687508544	CID	MS2		33.1	75.3631310069333	67649	MSO2_030218_02.raw	0/0	3.39216613769531			0	0.0003882
High	Sequest HT (A2)	Unambiguous	[K].ILNEGQIASTDVVEVVVSPPYVFLPVVK.[S]		1	1	P48494	P48494	0	3	0.498	0	1	1	1004.56146240234	3011.66983394703	-0.171696403729946	-0.000172364322831224	HCD	MS2	6.467481	40.935	75.3613831178667	67647	MSO2_030218_02.raw	0/0	5.07596492767334			0	2.249E-05
High	Sequest HT (A2)	Unambiguous	[K].AVAAAAATEEEVQVQVATK.[F]		1	1	Q7XQ45	Q7XQ45	0	2	0.6649	0	1	1	943.496276855469	1885.98527708094	-0.673190943490474	-0.000634814531395023	CID	MS2		40.485	75.3096481176	67595	MSO2_030218_02.raw	0/0	3.69598197937012	497098.9375	75.2503280639648	0	8.1E-05
High	Sequest HT (A2)	Unambiguous	[R].VPTVDVSVVDLTVR.[LI]		3	3	Q7FAH2; Q6K5G8; A2YQT7	Q7FAH2; Q6K5G8; A2YQT7	0	2	0.678	0	1	1	749.928771972656	1498.85026731531	1.82342449783836	0.00136651765626539	CID	MS2		41.31	75.3059898968	67591	MSO2_030218_02.raw	0/0	3.54160690307617			0	1.531E-05
High	Sequest HT (A2)	Unambiguous	[K].GILGYVEEDLVSTDFQGDSR.[S]		1	1	Q6K5G8	Q6K5G8	0	2	0.6337	0	1	1	1100.52722167969	2200.04716672938	3.06090709745726	0.00336705968743445	CID	MS2		41.745	75.298154664	67583	MSO2_030218_02.raw	0/0	3.43727588653564			0	2.472E-06
High	Sequest HT (A2)	Unambiguous	[K].GILGYVEEDLVSTDFQGDSR.[S]		1	1	Q6K5G8	Q6K5G8	0	2	0.2646	0	1	1	1100.52722167969	2200.04716672938	3.06090709745726	0.00336705968743445	HCD	MS2	11.20692	33.1	75.2928339109333	67581	MSO2_030218_02.raw	0/0	2.22958087921143			0	1.155E-05
High	Sequest HT (A2)	Unambiguous	[K].AVAAAAATEEEVQVQVATK.[F]		1	1	Q7XQ45	Q7XQ45	0	3	0.5442	0	1	1	629.334106445313	1885.98776607594	0.646540103564685	0.000406455312410496	CID	MS2		31.435	75.2592522725333	67555	MSO2_030218_02.raw	0/0	3.51174759864807			0	6.876E-06
High	Sequest HT (A2)	Unambiguous	[K].AVAAAAATEEEVQVQVATK.[F]		1	1	Q7XQ45	Q7XQ45	0	3	0.3955	0	1	1	629.334106445313	1885.98776607594	0.646540103564685	0.000406455312410496	HCD	MS2	40.4297	21.58	75.2574292397333	67553	MSO2_030218_02.raw	0/0	2.20180559158325			0	0.0003762
High	Sequest HT (A2)	Unambiguous	[R].GNPTVEVDVccSDGTFAR.[A]	C10(Carbamidomethyl); C11(Carbamidomethyl)	1	1	Q42971	Q42971	0	2	0.7171	0	1	1	992.433044433594	1983.85881223719	2.6772174381192	0.00265560359381567	CID	MS2		33.1	75.2544960202667	67550	MSO2_030218_02.raw	0/0	3.50237250328064	577528.859375	75.4054946899414	0	1.258E-05
High	Sequest HT (A2)	Unambiguous	[K].VcVLScGISTGLGATINVAKPPK.[G]	C2(Carbamidomethyl); C6(Carbamidomethyl)	1	1	Q2R8Z5	Q2R8Z5	0	3	0.5136	0	1	1	781.424865722656	2342.26004390797	1.27884254664704	0.000998459322948027	HCD	MS2	8.195614	18.85	75.1537692872	67467	MSO2_030218_02.raw	0/0	3.67758083343506			0	2.945E-06
High	Sequest HT (A2)	Unambiguous	[R].TVPAAVPAIVFLSGGQSEEEATVNLNAMNK.[L]		1	1	Q5N725	Q5N725	0	3	0.6221	0	1	1	1019.85833740234	3057.56045894703	1.4171798824545	0.00144436901033866	CID	MS2		41.955	75.1038635496	67418	MSO2_030218_02.raw	0/0	3.89043045043945			0	4.515E-06
High	Sequest HT (A2)	Unambiguous	[K].ANSEATLGTYQGDAVLGEGASESLHVK.[D]		1	1	Q5N725	Q5N725	0	3	0.6649	0	1	1	902.10791015625	2704.30917720875	1.15915828342237	0.00104490625002048	CID	MS2		33.1	75.1027694754667	67417	MSO2_030218_02.raw	0/0	3.76301956176758			0	3.658E-09
High	Sequest HT (A2)	Unambiguous	[R].TVPAAVPAIVFLSGGQSEEEATVNLNAMNK.[L]		1	1	Q5N725	Q5N725	0	3	0.6536	0	1	1	1019.85809326172	3057.55972652516	1.1776350156211	0.00120022838533866	HCD	MS2	4.659699	33.1	75.1018903128	67416	MSO2_030218_02.raw	0/0	4.07119417190552			0	2.841E-07
High	Sequest HT (A2)	Unambiguous	[R].TVPAAVPAIVFLSGGQSEEEATLNLNAMNK.[L]		1	1	P17784	P17784	0	3	0.2793	0	1	1	1024.53039550781	3071.57663326344	1.58139343357671	0.0016191211457226	HCD	MS2	0	33.1	75.0848802901333	67410	MSO2_030218_02.raw	0/0	2.89613747596741			0	6.246E-05
High	Sequest HT (A2)	Unambiguous	[K].MTAEIGEQVQIVGDDLLVTnPTR.[V]	N20(Deamidated)	1	1	Q42971	Q42971	0	3	0.0669	0	1	1	834.098693847656	2500.28152828297	8.63261558706385	0.00719459432286736	CID	MS2		25.075	75.0481052405333	67386	MSO2_030218_02.raw	0/0	5.080491065979			0	4.866E-07
High	Sequest HT (A2)	Unambiguous	[K].MTAEIGEQVQIVGDDLLVTNPTR.[V]		1	1	Q42971	Q42971	0	3	0.5138	0	1	1	833.765319824219	2499.28140621266	2.19171984719177	0.0018259042187007	HCD	MS2	8.534925	49.97	75.0462908901333	67384	MSO2_030218_02.raw	0/0	4.71493005752563			0	8.83E-09
High	Sequest HT (A2)	Unambiguous	[K].IGPNEPSQLAIDLNAQGLAR.[Y]		1	1	P17784	P17784	0	3	0.3411	0	1	1	693.040344238281	2077.10647945484	1.36601505425652	0.000945784948119884	CID	MS2		41.73	75.021252276	67359	MSO2_030218_02.raw	0/0	3.0190589427948			0	3.017E-05
High	Sequest HT (A2)	Unambiguous	[K].WLAANVSAEVAESTR.[I]		1	1	P48494	P48494	0	2	0.6563	0	1	1	802.408630371094	1603.80998411219	1.57361918422695	0.00126189109369079	CID	MS2		41.97	75.0140814392	67351	MSO2_030218_02.raw	0/0	3.5490939617157			0	8.456E-07
High	Sequest HT (A2)	Unambiguous	[K].WLAANVSAEVAESTR.[I]		1	1	P48494	P48494	0	2	0.4815	0	1	1	802.408630371094	1603.80998411219	1.57361918422695	0.00126189109369079	HCD	MS2	0	33.1	75.0120777530667	67349	MSO2_030218_02.raw	0/0	3.2405903339386			0	8.625E-05
High	Sequest HT (A2)	Unambiguous	[R].nPEEIPWAAAGAEYVVESTGVFTDKDK.[A]	N1(Deamidated)	1	1	Q6K5G8	Q6K5G8	1	3	0.6201	0	1	1	975.473205566406	2924.40506343922	7.3311035664696	0.00714631973971687	CID	MS2		40.5	74.9917993498667	67341	MSO2_030218_02.raw	0/0	3.29226398468018			0	0.0003581
High	Sequest HT (A2)	Unambiguous	[K].IGPNEPSQLSIDLNAQGLAR.[Y]		1	1	Q5N725	Q5N725	0	2	0.7024	0	1	1	1047.05358886719	2093.09990110438	0.642303426624657	0.000672202187615767	CID	MS2		39.945	74.9767584432	67331	MSO2_030218_02.raw	0/0	3.72728800773621			0	3.421E-06
High	Sequest HT (A2)	Unambiguous	[K].IGPNEPSQLSIDLNAQGLAR.[Y]		1	1	Q5N725	Q5N725	0	2	0.5649	0	1	1	1047.05358886719	2093.09990110438	0.642303426624657	0.000672202187615767	HCD	MS2	22.51747	33.1	74.9748017573333	67329	MSO2_030218_02.raw	0/0	3.69756245613098			0	4.241E-06
High	Sequest HT (A2)	Unambiguous	[K].IGPNEPSQLSIDLNAQGLAR.[Y]		1	1	Q5N725	Q5N725	0	3	0.6081	0	1	1	698.371215820313	2093.09909420094	0.256796764792813	0.000179166979251022	CID	MS2		33.1	74.9684752277333	67325	MSO2_030218_02.raw	0/0	3.69800615310669			0	3.719E-07
High	Sequest HT (A2)	Unambiguous	[K].ANSEATLGTYQGDAVLGEGASESLHVK.[D]		1	1	Q5N725	Q5N725	0	3	0.6327	0	1	1	902.107727050781	2704.30862789234	0.956031715046171	0.000861800781270479	CID	MS2		33.1	75.4400337917333	67699	MSO2_030218_02.raw	0/0	3.72731614112854			0	7.256E-09
High	Sequest HT (A2)	Unambiguous	[K].ANSEATLGTYQGDAVLGEGASESLHVK.[D]		1	1	Q5N725	Q5N725	0	3	0.6166	0	1	1	902.108337402344	2704.31045894703	1.63312027630015	0.00147215234377048	CID	MS2		33.1	74.4157644328	66879	MSO2_030218_02.raw	0/0	3.25777530670166			0	1.627E-08
High	Sequest HT (A2)	Unambiguous	[K].IGPNEPSqLSIDLNAQGLAR.[Y]	Q8(Deamidated)	1	1	Q5N725	Q5N725	0	2	0.0028	0	1	1	1047.55432128906	2094.10136594813	8.97445419308395	0.00939662406261577	CID	MS2		41.385	76.4458065944	68534	MSO2_030218_02.raw	0/0	3.6047215461731			0	1.146E-06
High	Sequest HT (A2)	Unambiguous	[K].IGPNEPSQLSIDLNAqGLAR.[Y]	Q16(Deamidated)	1	1	Q5N725	Q5N725	0	2		0.0389	3	3	1047.55432128906	2094.10136594813	8.97445419308395	0.00939662406261577	CID	MS2		41.385	76.4458065944	68534	MSO2_030218_02.raw	0/0	3.45598387718201			0	2.701E-06
High	Sequest HT (A2)	Unambiguous	[K].ILNEGqIASTDVVEVVVSPPYVFLPVVK.[S]	Q6(Deamidated)	1	1	P48494	P48494	0	3	0.0384	0	1	1	1004.89666748047	3012.67544918141	6.99786262810493	0.00702738046883544	CID	MS2		43.735	77.6512869381333	69514	MSO2_030218_02.raw	0/0	4.43120765686035			0	0.0001194
High	Sequest HT (A2)	Unambiguous	[K].ILNEGQIASTDVVEVVVSPPYVFLPVVK.[S]		1	1	P48494	P48494	0	3	0.545	0	1	1	1004.56085205078	3011.66800289234	-0.779682827897416	-0.000782715885331224	HCD	MS2	9.476717	33.1	77.6493281752	69512	MSO2_030218_02.raw	0/0	3.88826084136963			0	0.0002495
High	Sequest HT (A2)	Unambiguous	[K].DAPMFVVGVNEK.[E]		2	2	Q7FAH2; Q6K5G8	Q7FAH2; Q6K5G8	0	2	0.3606	0	1	1	653.330627441406	1305.65397825281	2.47337415103951	0.00161468140629495	HCD	MS2	0	43.69	77.6050907218667	69468	MSO2_030218_02.raw	0/0	2.69367575645447			0	0.0001189
High	Sequest HT (A2)	Unambiguous	[R].FGIVEGLMTTVHAITATQK.[T]		2	2	Q7FAH2; Q6K5G8	Q7FAH2; Q6K5G8	0	3	0.2918	0	1	1	673.031860351563	2017.08102779469	1.16742828073866	0.000784931562445005	CID	MS2		33.1	77.5953617938667	69458	MSO2_030218_02.raw	0/0	2.3328640460968			0	7.947E-05
High	Sequest HT (A2)	Unambiguous	[K].MTAEIGEQVQIVGDDLLVTNPTR.[V]		1	1	Q42971	Q42971	0	2	0.3686	0	1	1	1250.14392089844	2499.28056516688	1.85520407008976	0.00231833343741528	HCD	MS2	17.33389	40.98	77.5895205101333	69452	MSO2_030218_02.raw	0/0	2.5512490272522			0	0.0001765
High	Sequest HT (A2)	Unambiguous	[K].MTAEIGEQVQIVGDDLLVTNPTR.[V]		1	1	Q42971	Q42971	0	3	0.5249	0	1	1	833.76416015625	2499.27792720875	0.799715120311529	0.000666236249950695	CID	MS2		33.1	77.5874542296	69450	MSO2_030218_02.raw	0/0	3.62359023094177			0	9.519E-06
High	Sequest HT (A2)	Unambiguous	[K].IGPNEPSQLSIDLNAQGLAR.[Y]		1	1	Q5N725	Q5N725	0	2	0.6475	0	1	1	1047.05407714844	2093.10087766688	1.10886650215401	0.00116048343761577	CID	MS2		40.5	77.5460769608	69429	MSO2_030218_02.raw	0/0	2.77703952789307			0	6.747E-07
High	Sequest HT (A2)	Unambiguous	[K].IGPNEPSQLSIDLNAQGLAR.[Y]		1	1	Q5N725	Q5N725	0	2	0.5486	0	1	1	1047.05407714844	2093.10087766688	1.10886650215401	0.00116048343761577	HCD	MS2	43.19403	41.655	77.5433874261333	69428	MSO2_030218_02.raw	0/0	3.70392823219299			0	1.903E-06
High	Sequest HT (A2)	Unambiguous	[R].NPEEIPWAAAGAEYVVESTGVFTDKDK.[A]		1	1	Q6K5G8	Q6K5G8	1	3	0.5873	0	1	1	975.139587402344	2923.40420894703	1.57367026331464	0.00153348901055021	HCD	MS2	0	33.1	77.5402934618667	69425	MSO2_030218_02.raw	0/0	4.5800313949585			0	5.405E-07
High	Sequest HT (A2)	Unambiguous	[R].TVPAAVPAIVFLSGGQSEEEATVNLNAMNK.[L]		1	1	Q5N725	Q5N725	0	3	0.6372	0	1	1	1019.85729980469	3057.55734615406	0.399114198412536	0.000406771354088657	CID	MS2		41.955	77.5384479474667	69423	MSO2_030218_02.raw	0/0	3.39476585388184			0	1.721E-07
High	Sequest HT (A2)	Unambiguous	[K].ANSEATLGTYQGDAVLGEGASESLHVK.[D]		1	1	Q5N725	Q5N725	0	3	0.6796	0	1	1	902.107666015625	2704.30844478688	0.888322858920773	0.000800765625020479	CID	MS2		33.1	77.5373580893333	69422	MSO2_030218_02.raw	0/0	3.33569645881653			0	9.425E-09
High	Sequest HT (A2)	Unambiguous	[R].TVPAAVPAIVFLSGGQSEEEATVNLNAMNK.[L]		1	1	Q5N725	Q5N725	0	3	0.4915	0	1	1	1019.85803222656	3057.55954341969	1.11774879891275	0.00113919322908866	HCD	MS2	1.991066	33.1	77.5364810122667	69421	MSO2_030218_02.raw	0/0	4.10937356948853			0	2.907E-07
High	Sequest HT (A2)	Unambiguous	[K].ILnEGQIASTDVVEVVVSPPYVFLPVVK.[S]	N3(Deamidated)	1	1	P48494	P48494	0	3		0.0384	2	2	1004.89666748047	3012.67544918141	6.99786262810493	0.00702738046883544	CID	MS2		43.735	77.6512869381333	69514	MSO2_030218_02.raw	0/0	4.26488351821899			0	0.0003307
High	Sequest HT (A2)	Unambiguous	[K].AVAAAAATEEEVQVQVATK.[F]		1	1	Q7XQ45	Q7XQ45	0	3	0.3974	0	1	1	629.333984375	1885.987399865	0.4523653687879	0.000284384999910496	HCD	MS2	61.93412	40.27	77.4914416421333	69376	MSO2_030218_02.raw	0/0	3.06850361824036	269163.98046875	77.473991394043	0	0.0002538
High	Sequest HT (A2)	Unambiguous	[K].TPAELSHAANAGLDIAVR.[M]		1	2	Q10N21	Q10N21; A2XFC7	0	3	0.4856	0	1	1	602.655395507813	1805.95163326344	0.662915999026492	0.000399064479173224	HCD	MS2	30.08913	33.1	77.4885456170667	69373	MSO2_030218_02.raw	0/0	3.47690749168396	146659.1484375	77.4948120117188	0	4.834E-07
High	Sequest HT (A2)	Unambiguous	[R].VPTVDVSVVDLTVR.[LI]		3	3	Q7FAH2; Q6K5G8; A2YQT7	Q7FAH2; Q6K5G8; A2YQT7	0	2	0.6961	0	1	1	749.928955078125	1498.85063352625	2.06775284286641	0.00154962312501539	CID	MS2		33.1	77.4854959093333	69370	MSO2_030218_02.raw	0/0	2.82640385627747			0	7.692E-05
High	Sequest HT (A2)	Unambiguous	[K].MTAEIGEqVQIVGDDLLVTNPTR.[V]	Q8(Deamidated)	1	1	Q42971	Q42971	0	3		0.0127	2	2	834.098999023438	2500.28244381031	8.99878845071506	0.00749977010411736	CID	MS2		33.1	77.4191819989333	69318	MSO2_030218_02.raw	0/0	3.8766028881073			0	0.0001847
High	Sequest HT (A2)	Unambiguous	[K].MTAEIGEQVqIVGDDLLVTNPTR.[V]	Q10(Deamidated)	1	1	Q42971	Q42971	0	3	0.0127	0	1	1	834.098999023438	2500.28244381031	8.99878845071506	0.00749977010411736	CID	MS2		33.1	77.4191819989333	69318	MSO2_030218_02.raw	0/0	3.92925715446472			0	0.0003605
High	Sequest HT (A2)	Unambiguous	[K].MTAEIGEQVQIVGDDLLVTNPTR.[V]		1	1	Q42971	Q42971	0	3	0.5325	0	1	1	833.764343261719	2499.27847652516	1.01950534034525	0.000849341718700695	HCD	MS2	15.78665	42.48	77.4174033021333	69316	MSO2_030218_02.raw	0/0	5.69286012649536			0	4.319E-09
High	Sequest HT (A2)	Unambiguous	[R].LLSSGNVYTQEEILTR.[I]		1	1	Q75KR1	Q75KR1	0	2	0.4696	0	1	1	911.982116699219	1822.95695676844	1.33761342541726	0.0012192042188417	CID	MS2		41.07	77.4126783053333	69311	MSO2_030218_02.raw	0/0	2.29725313186646			0	0.0003446
High	Sequest HT (A2)	Unambiguous	[R].LLSSGNVYTQEEILTR.[I]		1	1	Q75KR1	Q75KR1	0	2	0.4014	0	1	1	911.982116699219	1822.95695676844	1.33761342541726	0.0012192042188417	HCD	MS2	0	33.1	77.4107512282667	69309	MSO2_030218_02.raw	0/0	2.89360117912292			0	0.0002133
High	Sequest HT (A2)	Unambiguous	[K].WLAANVSAEVAESTR.[I]		1	1	P48494	P48494	0	2	0.7256	0	1	1	802.408935546875	1603.81059446375	1.95418329656398	0.00156706687494079	CID	MS2		33.1	77.407705684	69306	MSO2_030218_02.raw	0/0	3.89598989486694			0	6.589E-07
High	Sequest HT (A2)	Unambiguous	[K].WLAANVSAEVAESTR.[I]		1	1	P48494	P48494	0	2	0.474	0	1	1	802.408935546875	1603.81059446375	1.95418329656398	0.00156706687494079	HCD	MS2	24.15811	35.235	77.406147524	69304	MSO2_030218_02.raw	0/0	3.46411776542664			0	1.784E-06
High	Sequest HT (A2)	Unambiguous	[R].VPTVDVSVVDLTVR.[LI]		3	3	Q7FAH2; Q6K5G8; A2YQT7	Q7FAH2; Q6K5G8; A2YQT7	0	2	0.796	0	1	1	749.928344726563	1498.84941282313	1.25332502610625	0.000939271562515387	CID	MS2		41.25	77.4051683085333	69303	MSO2_030218_02.raw	0/0	3.52731966972351			0	5.14E-07
High	Sequest HT (A2)	Unambiguous	[R].VPTVDVSVVDLTVR.[LI]		3	3	Q7FAH2; Q6K5G8; A2YQT7	Q7FAH2; Q6K5G8; A2YQT7	0	2	0.685	0	1	1	749.928344726563	1498.84941282313	1.25332502610625	0.000939271562515387	HCD	MS2	25.11489	33.1	77.4033389866667	69301	MSO2_030218_02.raw	0/0	3.27196502685547			0	2.737E-05
High	Sequest HT (A2)	Unambiguous	[K].VcVLScGISTGLGATINVAKPPK.[G]	C2(Carbamidomethyl); C6(Carbamidomethyl)	1	1	Q2R8Z5	Q2R8Z5	0	3	0.59	0	1	1	781.425354003906	2342.26150875172	1.90424092080044	0.00148674057294803	HCD	MS2	0	22.945	77.3797091117333	69292	MSO2_030218_02.raw	0/0	4.61338710784912			0	1.223E-07
High	Sequest HT (A2)	Unambiguous	[K].TPAELSHAANAGLDIAVR.[M]		1	2	Q10N21	Q10N21; A2XFC7	0	3	0.5441	0	1	1	602.655395507813	1805.95163326344	0.662915999026492	0.000399064479173224	CID	MS2		41.025	77.4904688242667	69375	MSO2_030218_02.raw	0/0	2.60721182823181	146659.1484375	77.4948120117188	0	0.0003446
High	Sequest HT (A2)	Unambiguous	[K].IGPNEPSQLSIDLNAQGLAR.[Y]		1	1	Q5N725	Q5N725	0	3	0.7132	0	1	1	698.372253417969	2093.10220699391	1.74396656804262	0.00121676463550102	CID	MS2		33.1	77.6931242722667	69532	MSO2_030218_02.raw	0/0	4.0105185508728			0	9.95E-08
High	Sequest HT (A2)	Unambiguous	[R].SGTLIDAIGIYVHP.[-]		1	2	Q0JMY8	Q0JMY8; A2WPN7	0	2	0.4585	0	1	1	728.395629882813	1455.78398313563	-0.152958367107495	-0.00011133718749079	CID	MS2		33.1	77.6968741973333	69536	MSO2_030218_02.raw	0/0	3.24971413612366			0	6.747E-06
High	Sequest HT (A2)	Unambiguous	[K].GILGYVEEDLVSTDFQGDSR.[S]		1	1	Q6K5G8	Q6K5G8	0	2	0.3774	0	1	1	1100.52575683594	2200.04423704188	1.72925543479923	0.00190221593743445	HCD	MS2	8.186374	33.1	77.7711874410667	69593	MSO2_030218_02.raw	0/0	2.65371322631836			0	0.0002418
High	Sequest HT (A2)	Unambiguous	[K].WLAANVSAEVAESTR.[I]		1	1	P48494	P48494	0	2	0.6861	0	1	1	802.408325195313	1603.80937376063	1.19305507188991	0.000956715312440792	CID	MS2		33.1	78.2372579773333	69954	MSO2_030218_02.raw	0/0	3.603999376297			0	4.018E-07
High	Sequest HT (A2)	Unambiguous	[K].WLAANVSAEVAESTR.[I]		1	1	P48494	P48494	0	2	0.5339	0	1	1	802.407958984375	1603.80864133875	0.73637813708547	0.000590504374940792	HCD	MS2	0	40.215	78.2356107848	69952	MSO2_030218_02.raw	0/0	3.54494786262512			0	9.374E-06
High	Sequest HT (A2)	Unambiguous	[K].IGPNEPSQLAIDLNAQGLAR.[Y]		1	1	P17784	P17784	0	3	0.3613	0	1	1	693.040283203125	2077.10629634938	1.27786082591726	0.000884749791869884	HCD	MS2	69.8944	41.175	78.1916441013333	69921	MSO2_030218_02.raw	0/0	3.46374678611755			0	1.659E-05
High	Sequest HT (A2)	Unambiguous	[K].VcVLScGISTGLGATINVAKPPK.[G]	C2(Carbamidomethyl); C6(Carbamidomethyl)	1	1	Q2R8Z5	Q2R8Z5	0	3	0.574	0	1	1	781.42529296875	2342.26132564625	1.82606612403126	0.00142570541669803	HCD	MS2	0	41.8	78.1731303298667	69901	MSO2_030218_02.raw	0/0	3.84512901306152			0	1.451E-08
High	Sequest HT (A2)	Unambiguous	[K].AVAAAAATEEEVQVQVATK.[F]		1	1	Q7XQ45	Q7XQ45	0	3	0.3212	0	1	1	629.333984375	1885.987399865	0.4523653687879	0.000284384999910496	HCD	MS2	31.10728	41.295	78.1084686002667	69853	MSO2_030218_02.raw	0/0	3.0201244354248			0	4.699E-05
High	Sequest HT (A2)	Unambiguous	[R].nPDEIPWAEAGAEYVVESTGVFTDK.[E]	N1(Deamidated)	1	1	A2YQT7	A2YQT7	0	3	0.4275	0	1	1	909.095153808594	2725.27090816578	7.10407661161778	0.00645346526042934	HCD	MS2	32.3314	33.1	78.0773866194667	69839	MSO2_030218_02.raw	0/0	3.86083078384399			0	0.000116
High	Sequest HT (A2)	Unambiguous	[K].TPAELSHAANAGLDIAVR.[M]		1	2	Q10N21	Q10N21; A2XFC7	0	3	0.5412	0	1	1	602.656311035156	1805.95437984547	2.18376727843754	0.00131459182292322	CID	MS2		41.715	78.0540003290667	69813	MSO2_030218_02.raw	0/0	2.78969931602478	167457.71875	78.0478973388672	0	8.093E-05
High	Sequest HT (A2)	Unambiguous	[K].TPAELSHAANAGLDIAVR.[M]		1	2	Q10N21	Q10N21; A2XFC7	0	3	0.4276	0	1	1	602.6552734375	1805.9512670525	0.460135828438352	0.000276994166673224	HCD	MS2	0	33.1	78.0520771736	69811	MSO2_030218_02.raw	0/0	2.89894390106201	167457.71875	78.0478973388672	0	0.0001588
High	Sequest HT (A2)	Unambiguous	[R].VGALSIVcGSADVAVR.[V]	C8(Carbamidomethyl)	1	1	P37833	P37833	0	2	0.2634	0	1	1	787.424682617188	1573.84208860438	3.45416048542588	0.00271814218747934	CID	MS2		25.105	78.0455357856	69804	MSO2_030218_02.raw	0/0	2.62207651138306			0	3.182E-05
High	Sequest HT (A2)	Unambiguous	[K].IGPNEPSQLSIDLNAQGLAR.[Y]		1	1	Q5N725	Q5N725	0	3	0.6297	0	1	1	698.371337890625	2093.09946041188	0.43175791811632	0.000301237291751022	CID	MS2		29.245	78.0419318704	69800	MSO2_030218_02.raw	0/0	4.50631141662598			0	5.176E-08
High	Sequest HT (A2)	Unambiguous	[K].MTAEIGEQVQIVGDDLLVTNPTR.[V]		1	1	Q42971	Q42971	0	2	0.5289	0	1	1	1250.142578125	2499.27787962	0.780674105480448	0.000975559999915276	CID	MS2		40.5	77.9904258608	69769	MSO2_030218_02.raw	0/0	2.42043089866638			0	0.0001411
High	Sequest HT (A2)	Unambiguous	[K].NMITGTSqADcAVLIIDSTTGGFEAGISK.[D]	Q8(Deamidated); C11(Carbamidomethyl)	1	1	O64937	O64937	0	3	0.1504	0	1	1	986.814392089844	2958.42862300953	7.28227013915817	0.00718130651051041	HCD	MS2	64.52811	33.1	77.9808139325333	69759	MSO2_030218_02.raw	0/0	3.98830509185791	325868.140625	77.9603652954102	0	0.0002149
High	Sequest HT (A2)	Unambiguous	[K].MTAEIGEQVQIVGDDLLVTNPTR.[V]		1	1	Q42971	Q42971	0	3	0.3505	0	1	1	833.763671875	2499.276462365	0.21360786688827	0.000177954999950695	CID	MS2		41.355	77.9534546733333	69743	MSO2_030218_02.raw	0/0	2.91235589981079			0	1.682E-05
High	Sequest HT (A2)	Unambiguous	[K].IGPNEPSQLSIDLNAQGLAR.[Y]		1	1	Q5N725	Q5N725	0	2	0.6208	0	1	1	1047.05334472656	2093.09941282313	0.409021888859981	0.000428061562615767	CID	MS2		33.1	77.9523731976	69742	MSO2_030218_02.raw	0/0	2.40213251113892			0	0.0001355
High	Sequest HT (A2)	Unambiguous	[K].MTAEIGEQVQIVGDDLLVTNPTR.[V]		1	1	Q42971	Q42971	0	3	0.4694	0	1	1	833.763671875	2499.276462365	0.21360786688827	0.000177954999950695	HCD	MS2	0	33.1	77.9514939952	69741	MSO2_030218_02.raw	0/0	5.39033651351929			0	5.17E-08
High	Sequest HT (A2)	Unambiguous	[R].VPTVDVSVVDLTVR.[LI]		3	3	Q7FAH2; Q6K5G8; A2YQT7	Q7FAH2; Q6K5G8; A2YQT7	0	2	0.7806	0	1	1	749.928405761719	1498.84953489344	1.33476780778227	0.00100030671876539	CID	MS2		41.58	77.9093190456	69701	MSO2_030218_02.raw	0/0	3.19083905220032	549636.609375	77.8937072753906	0	2.1E-07
High	Sequest HT (A2)	Unambiguous	[R].VPTVDVSVVDLTVR.[LI]		3	3	Q7FAH2; Q6K5G8; A2YQT7	Q7FAH2; Q6K5G8; A2YQT7	0	2	0.6598	0	1	1	749.928405761719	1498.84953489344	1.33476780778227	0.00100030671876539	HCD	MS2	71.41428	33.1	77.9074608573333	69699	MSO2_030218_02.raw	0/0	2.90699887275696	549636.609375	77.8937072753906	0	0.0001183
High	Sequest HT (A2)	Unambiguous	[R].TVPAAVPAIVFLSGGQSEEEATLNLNAMNK.[L]		1	1	P17784	P17784	0	3	0.5287	0	1	1	1024.529296875	3071.573337365	0.508360251230099	0.000520488333222602	CID	MS2		41.385	77.9056210834667	69697	MSO2_030218_02.raw	0/0	3.14339232444763			0	0.0001763
High	Sequest HT (A2)	Unambiguous	[R].TVPAAVPAIVFLSGGQSEEEATLNLNAMNK.[L]		1	1	P17784	P17784	0	3	0.2741	0	1	1	1024.53100585938	3071.57846431813	2.17752297932482	0.0022294727082226	HCD	MS2	4.274383	33.1	77.9035108656	69695	MSO2_030218_02.raw	0/0	3.2059018611908			0	1.245E-06
High	Sequest HT (A2)	Unambiguous	[R].TVPAAVPAIVFLSGGQSEEEATVNLNAMNK.[L]		1	1	Q5N725	Q5N725	0	3	0.6751	0	1	1	1019.85784912109	3057.55899410328	0.938090148787694	0.000956087760338657	CID	MS2		41.955	77.9016631413333	69693	MSO2_030218_02.raw	0/0	3.97104978561401			0	4.191E-08
High	Sequest HT (A2)	Unambiguous	[K].ANSEATLGTYQGDAVLGEGASESLHVK.[D]		1	1	Q5N725	Q5N725	0	3	0.7229	0	1	1	902.107421875	2704.307712365	0.617487434419181	0.000556625000020479	CID	MS2		33.1	77.9005737898667	69692	MSO2_030218_02.raw	0/0	3.96684598922729			0	2.396E-08
High	Sequest HT (A2)	Unambiguous	[R].TVPAAVPAIVFLSGGQSEEEATVNLNAMNK.[L]		1	1	Q5N725	Q5N725	0	3	0.568	0	1	1	1019.85791015625	3057.55917720875	0.997976365496045	0.00101712291658866	HCD	MS2	7.055791	33.1	77.8996941677333	69691	MSO2_030218_02.raw	0/0	3.75273203849792			0	3.681E-07
High	Sequest HT (A2)	Unambiguous	[K].WLAANVSAEVAESTR.[I]		1	1	P48494	P48494	0	2	0.7023	0	1	1	802.407775878906	1603.80827512781	0.50803966968325	0.000407398906190792	CID	MS2		41.535	77.8436951605333	69649	MSO2_030218_02.raw	0/0	4.29782915115356			0	3.692E-06
High	Sequest HT (A2)	Unambiguous	[K].WLAANVSAEVAESTR.[I]		1	1	P48494	P48494	0	2	0.5331	0	1	1	802.407775878906	1603.80827512781	0.50803966968325	0.000407398906190792	HCD	MS2	0	33.1	77.8418260050667	69647	MSO2_030218_02.raw	0/0	3.4736340045929			0	1.574E-06
High	Sequest HT (A2)	Unambiguous	[K].VcVLScGISTGLGATINVAKPPK.[G]	C2(Carbamidomethyl); C6(Carbamidomethyl)	1	1	Q2R8Z5	Q2R8Z5	0	3	0.678	0	1	1	781.424926757813	2342.26022701344	1.35701734341621	0.00105949447919803	HCD	MS2	0	38.055	77.8226916765333	69642	MSO2_030218_02.raw	0/0	5.00020790100098			0	1.227E-07
High	Sequest HT (A2)	Unambiguous	[K].VIAcVGETLEQR.[E]	C4(Carbamidomethyl)	1	1	P48494	P48494	0	2	0.517	0	1	1	687.856628417969	1374.70598020594	1.02174384407469	0.000702297968775412	CID	MS2		42.165	77.7769104298667	69599	MSO2_030218_02.raw	0/0	2.64714407920837			0	0.0002013
High	Sequest HT (A2)	Unambiguous	[K].GILGYVEEDLVSTDFQGDSR.[S]		1	1	Q6K5G8	Q6K5G8	0	2	0.6792	0	1	1	1100.52502441406	2200.04277219813	1.06342960347022	0.00116979406243445	CID	MS2		41.25	77.7731417504	69595	MSO2_030218_02.raw	0/0	3.99474000930786			0	1.474E-05
High	Sequest HT (A2)	Unambiguous	[R].SGTLIDAIGIYVHP.[-]		1	2	Q0JMY8	Q0JMY8; A2WPN7	0	2	0.1143	0	1	1	728.398681640625	1455.79008665125	4.03963803601394	0.00294042062500921	CID	MS2		33.1	77.3425770501333	69258	MSO2_030218_02.raw	0/0	2.79695439338684			0	7.273E-05
High	Sequest HT (A2)	Unambiguous	[K].IGPNEPSQLSIDLnAQGLAR.[Y]	N14(Deamidated)	1	1	Q5N725	Q5N725	0	2		0.0028	2	2	1047.55432128906	2094.10136594813	8.97445419308395	0.00939662406261577	CID	MS2		41.385	76.4458065944	68534	MSO2_030218_02.raw	0/0	3.59199619293213			0	3.448E-06
High	Sequest HT (A2)	Unambiguous	[K].GILGYVEEDLVSTDFQGDSR.[S]		1	1	Q6K5G8	Q6K5G8	0	2	0.6183	0	1	1	1100.52404785156	2200.04081907313	0.175661828364863	0.000193231562434448	CID	MS2		41.055	77.3171928629333	69231	MSO2_030218_02.raw	0/0	3.37828779220581			0	6.751E-06
High	Sequest HT (A2)	Unambiguous	[R].AAVPSGASTGVYEALELR.[D]		1	1	Q42971	Q42971	0	2	0.4973	0	1	1	895.968994140625	1790.93071165125	1.34456038546454	0.00120400562514078	HCD	MS2	29.75935	33.1	77.2876962216	69216	MSO2_030218_02.raw	0/0	3.70158362388611			0	0.0003081
High	Sequest HT (A2)	Unambiguous	[R].AAVPSGASTGVYEALELR.[D]		1	1	Q42971	Q42971	0	2	0.4195	0	1	1	895.968933105469	1790.93058958094	1.27640002848549	0.00114297046889078	HCD	MS2	27.88075	33.1	76.8759642672	68859	MSO2_030218_02.raw	0/0	2.97792649269104			0	2.844E-05
High	Sequest HT (A2)	Unambiguous	[R].TVPAAVPAIVFLSGGQSEEEATVNLNAMNK.[L]		1	1	Q5N725	Q5N725	0	3	0.7925	0	1	1	1019.857421875	3057.557712365	0.518886631829238	0.000528841666588657	CID	MS2		28.51	76.8368284821333	68839	MSO2_030218_02.raw	0/0	4.77498149871826			0	1.106E-08
High	Sequest HT (A2)	Unambiguous	[R].GNPTVEVDVccSDGTFAR.[A]	C10(Carbamidomethyl); C11(Carbamidomethyl)	1	1	Q42971	Q42971	0	2	0.7377	0	1	1	992.430358886719	1983.85344114344	-0.0301869882718497	-2.99432811843303E-05	CID	MS2		41.355	76.7998160104	68801	MSO2_030218_02.raw	0/0	3.04638195037842	678716.171875	76.7643356323242	0	4.227E-06
High	Sequest HT (A2)	Unambiguous	[K].IGPNEPSQLSIDLNAQGLAR.[Y]		1	1	Q5N725	Q5N725	0	2	0.6962	0	1	1	1047.05395507813	2093.10063352625	0.992225733271671	0.00103841312511577	CID	MS2		33.025	76.7985990602667	68800	MSO2_030218_02.raw	0/0	3.39245223999023			0	1.202E-06
High	Sequest HT (A2)	Unambiguous	[R].GNPTVEVDVccSDGTFAR.[A]	C10(Carbamidomethyl); C11(Carbamidomethyl)	1	1	Q42971	Q42971	0	2	0.6218	0	1	1	992.430358886719	1983.85344114344	-0.0301869882718497	-2.99432811843303E-05	HCD	MS2	26.43763	33.1	76.7976930717333	68799	MSO2_030218_02.raw	0/0	3.11662673950195	678716.171875	76.7643356323242	0	8.024E-05
High	Sequest HT (A2)	Unambiguous	[K].IGPNEPSQLSIDLNAQGLAR.[Y]		1	1	Q5N725	Q5N725	0	2	0.6106	0	1	1	1047.05395507813	2093.10063352625	0.992225733271671	0.00103841312511577	HCD	MS2	43.34019	41.385	76.7968371962667	68798	MSO2_030218_02.raw	0/0	3.02520656585693			0	1.397E-06
High	Sequest HT (A2)	Unambiguous	[K].ANSEATLGTYQGDAVLGEGASESLHVK.[D]		1	1	Q5N725	Q5N725	0	3	0.5864	0	1	1	902.108459472656	2704.31082515797	1.76853798855095	0.00159422265627048	CID	MS2		33.1	76.7947512082667	68796	MSO2_030218_02.raw	0/0	2.94699549674988			0	3.549E-07
High	Sequest HT (A2)	Unambiguous	[K].ILNEGQIASTDVVEVVVSPPYVFLPVVK.[S]		1	1	P48494	P48494	0	3	0.5082	0	1	1	1004.56097412109	3011.66836910328	-0.658085543063922	-0.000660645572831224	HCD	MS2	5.868947	33.1	76.7672169322667	68779	MSO2_030218_02.raw	0/0	4.29087400436401			0	0.0002621
High	Sequest HT (A2)	Unambiguous	[K].AGIALSDTFVK.[L]		1	1	Q6K5G8	Q6K5G8	0	2	0.4585	0	1	1	561.314270019531	1121.62126340906	1.03658900357777	0.000581329531314623	HCD	MS2	0	33.1	76.745595016	68758	MSO2_030218_02.raw	0/0	2.28972816467285	310587.6484375	76.7097625732422	0	0.0003415
High	Sequest HT (A2)	Unambiguous	[K].GVQVIADIVINHR.[T]		1	3	P17654	A2WPU3; P17654; Q0JMV4	0	3	0.7039	0	1	1	478.612579345703	1433.82318477711	0.601264951776892	0.000287369036565603	HCD	MS2	63.39787	33.1	76.7420369592	68754	MSO2_030218_02.raw	0/0	2.32736778259277			0	4.127E-05
High	Sequest HT (A2)	Unambiguous	[R].AAVPSGASTGVYEALELR.[D]		1	1	Q42971	Q42971	0	2	0.5067	0	1	1	895.967895507813	1790.92851438563	0.117673959841512	0.00010537281264078	CID	MS2		33.085	76.6999116669333	68724	MSO2_030218_02.raw	0/0	3.00189423561096			0	0.0002179
High	Sequest HT (A2)	Unambiguous	[R].VPTVDVSVVDLTVR.[LI]		3	3	Q7FAH2; Q6K5G8; A2YQT7	Q7FAH2; Q6K5G8; A2YQT7	0	2	0.6246	0	1	1	749.928771972656	1498.85026731531	1.82342449783836	0.00136651765626539	CID	MS2		33.1	76.6417474976	68675	MSO2_030218_02.raw	0/0	3.49078702926636			0	1.535E-06
High	Sequest HT (A2)	Unambiguous	[R].IEEELGAAAVYAGAK.[F]		1	1	Q42971	Q42971	0	2	0.3698	0	1	1	746.386596679688	1491.76591672938	-2.03307665435371	-0.00151644031257092	HCD	MS2	15.23011	40.98	76.8827620226667	68866	MSO2_030218_02.raw	0/0	3.10694193840027	665632.21875	76.8568801879883	0	2.811E-05
High	Sequest HT (A2)	Unambiguous	[R].VPTVDVSVVDLTVR.[LI]		3	3	Q7FAH2; Q6K5G8; A2YQT7	Q7FAH2; Q6K5G8; A2YQT7	0	2	0.6071	0	1	1	749.928771972656	1498.85026731531	1.82342449783836	0.00136651765626539	HCD	MS2	51.30772	42.24	76.6400144544	68673	MSO2_030218_02.raw	0/0	3.35634541511536			0	1.082E-05
High	Sequest HT (A2)	Unambiguous	[K].MTAEIGEQVQIVGDDLLVTNPTR.[V]		1	1	Q42971	Q42971	0	3	0.4021	0	1	1	833.763610839844	2499.27627925953	0.140344460210362	0.000116919843700695	HCD	MS2	15.68334	33.1	76.636572816	68670	MSO2_030218_02.raw	0/0	3.77891874313354			0	3.839E-05
High	Sequest HT (A2)	Unambiguous	[K].VcVLScGISTGLGATINVAKPPK.[G]	C2(Carbamidomethyl); C6(Carbamidomethyl)	1	1	Q2R8Z5	Q2R8Z5	0	3	0.5938	0	1	1	781.424987792969	2342.26041011891	1.43519214018539	0.00112052963544803	HCD	MS2	11.41934	33.1	76.6326062845333	68666	MSO2_030218_02.raw	0/0	4.53277540206909			0	1.276E-08
High	Sequest HT (A2)	Unambiguous	[K].GSTVAIFGLGAVGLAAAEGAR.[I]		1	1	Q2R8Z5	Q2R8Z5	0	2	0.3505	0	1	1	944.518615722656	1888.02995481531	0.671835826114196	0.000634222656117345	HCD	MS2	14.12249	41.175	76.6093095328	68656	MSO2_030218_02.raw	0/0	2.90599727630615			0	0.0001183
High	Sequest HT (A2)	Unambiguous	[K].MTAEIGEQVQIVGDDLLVTNPTR.[V]		1	1	Q42971	Q42971	0	2	0.5126	0	1	1	1250.14038085938	2499.27348508875	-0.977647654789329	-0.00122170562508472	HCD	MS2	10.92321	41.055	76.5978914392	68644	MSO2_030218_02.raw	0/0	2.77158856391907			0	0.0002352
High	Sequest HT (A2)	Unambiguous	[R].SGETEDTFIADLAVGLATGQIK.[T]		1	1	Q42971	Q42971	0	3	0.4394	0	1	1	746.049621582031	2236.13431148609	-0.00960760975863705	-7.16130201302197E-06	HCD	MS2	14.6211	33.1	76.5907956912	68637	MSO2_030218_02.raw	0/0	3.70976734161377	2188396.3359375	76.4584350585938	0	4.012E-05
High	Sequest HT (A2)	Unambiguous	[R].FGIVEGLMTTVHAITATQK.[T]		2	2	Q7FAH2; Q6K5G8	Q7FAH2; Q6K5G8	0	3	0.2565	0	1	1	673.030944824219	2017.07828121266	-0.194235033645108	-0.000130595781304995	CID	MS2		33.1	76.5838354984	68630	MSO2_030218_02.raw	0/0	1.91016781330109	367020.046875	76.6224670410156	0	0.0002429
High	Sequest HT (A2)	Unambiguous	[K].GILGYVEEDLVSTDFQGDSR.[S]		1	1	Q6K5G8	Q6K5G8	0	2	0.7083	0	1	1	1100.52600097656	2200.04472532313	1.95119737857557	0.00214635656243445	CID	MS2		42.595	76.5728363981333	68619	MSO2_030218_02.raw	0/0	3.35551309585571			0	4.684E-06
High	Sequest HT (A2)	Unambiguous	[K].IGPNEPSQLSIDLNAQGLAR.[Y]		1	1	Q5N725	Q5N725	0	3	0.5785	0	1	1	698.37158203125	2093.10019283375	0.781680224763334	0.000545377916751022	CID	MS2		33.1	76.5717005509333	68618	MSO2_030218_02.raw	0/0	4.84457588195801			0	7.032E-08
High	Sequest HT (A2)	Unambiguous	[K].GILGYVEEDLVSTDFQGDSR.[S]		1	1	Q6K5G8	Q6K5G8	0	2	0.5328	0	1	1	1100.52600097656	2200.04472532313	1.95119737857557	0.00214635656243445	HCD	MS2	0	33.1	76.5707672605333	68617	MSO2_030218_02.raw	0/0	3.96256303787231			0	6.132E-06
High	Sequest HT (A2)	Unambiguous	[R].SGTLIDAIGIYVHP.[-]		1	2	Q0JMY8	Q0JMY8; A2WPN7	0	2	0.2151	0	1	1	728.398681640625	1455.79008665125	4.03963803601394	0.00294042062500921	CID	MS2		42.48	76.4878709405333	68553	MSO2_030218_02.raw	0/0	2.78682971000671			0	5.197E-05
High	Sequest HT (A2)	Unambiguous	[R].TVPAAVPAIVFLSGGQSEEEATVNLNAMNK.[L]		1	1	Q5N725	Q5N725	0	3	0.6834	0	1	1	1019.85784912109	3057.55899410328	0.938090148787694	0.000956087760338657	CID	MS2		40.5	76.4596471976	68540	MSO2_030218_02.raw	0/0	3.79319548606873			0	1.749E-08
High	Sequest HT (A2)	Unambiguous	[K].ANSEATLGTYQGDAVLGEGASESLHVK.[D]		1	1	Q5N725	Q5N725	0	3	0.6148	0	1	1	902.108581542969	2704.31119136891	1.90395570080174	0.00171629296877048	CID	MS2		40.5	76.4527329552	68537	MSO2_030218_02.raw	0/0	4.0533652305603			0	1.816E-09
High	Sequest HT (A2)	Unambiguous	[K].MTAEIGEQVQIVGDDLLVTNPTR.[V]		1	1	Q42971	Q42971	0	3	0.628	0	1	1	833.763610839844	2499.27627925953	0.140344460210362	0.000116919843700695	CID	MS2		42	76.6390251349333	68672	MSO2_030218_02.raw	0/0	3.78945565223694			0	7.126E-06
High	Sequest HT (A2)	Unambiguous	[R].IEEELGAAAVYAGAK.[F]		1	1	Q42971	Q42971	0	2	0.5599	0	1	1	746.389465332031	1491.77165403406	1.81289740818455	0.00135221203117908	CID	MS2		33.1	76.8843910378667	68868	MSO2_030218_02.raw	0/0	3.34025263786316	665632.21875	76.8568801879883	0	0.0001169
High	Sequest HT (A2)	Unambiguous	[K].GILGYVEEDLVSTDFQGDSR.[S]		1	1	Q6K5G8	Q6K5G8	0	2	0.3793	0	1	1	1100.52490234375	2200.0425280575	0.952458631582047	0.00104772374993445	HCD	MS2	19.5849	33.1	76.9379886272	68912	MSO2_030218_02.raw	0/0	3.18992829322815			0	0.000349
High	Sequest HT (A2)	Unambiguous	[K].IGPNEPSQLSIDLNAQGLAR.[Y]		1	1	Q5N725	Q5N725	0	3	0.6704	0	1	1	698.371948242188	2093.10129146656	1.30656368473386	0.000911588854251022	CID	MS2		33.1	76.9388700506667	68913	MSO2_030218_02.raw	0/0	4.51994562149048			0	3.668E-08
High	Sequest HT (A2)	Unambiguous	[R].GNPTVEVDVccSDGTFAR.[A]	C10(Carbamidomethyl); C11(Carbamidomethyl)	1	1	Q42971	Q42971	0	2	0.6751	0	1	1	992.431823730469	1983.85637083094	1.4465790624869	0.00143490046881567	CID	MS2		36.21	77.2546914050667	69184	MSO2_030218_02.raw	0/0	3.54192304611206			0	4.765E-06
High	Sequest HT (A2)	Unambiguous	[R].VGALSIVcGSADVAVR.[V]	C8(Carbamidomethyl)	1	1	P37833	P37833	0	2	0.2398	0	1	1	787.424682617188	1573.84208860438	3.45416048542588	0.00271814218747934	HCD	MS2	11.82406	42.165	77.2518397522667	69181	MSO2_030218_02.raw	0/0	3.41998720169067			0	0.000352
High	Sequest HT (A2)	Unambiguous	[R].NPDEIPWAEAGAEYVVESTGVFTDK.[E]		1	1	A2YQT7	A2YQT7	0	3	0.5733	0	1	1	908.761413574219	2724.26968746266	0.791292569892144	0.00071856421876267	CID	MS2		33.1	77.2139080818667	69144	MSO2_030218_02.raw	0/0	3.81642985343933			0	2.205E-05
High	Sequest HT (A2)	Unambiguous	[R].TVPAAVPAIVFLSGGQSEEEATVNLNAMNK.[L]		1	1	Q5N725	Q5N725	0	3	0.5778	0	1	1	1019.85711669922	3057.55679683766	0.219455548287483	0.000223665885338657	CID	MS2		33.1	77.1933360541333	69132	MSO2_030218_02.raw	0/0	3.34077382087708			0	3.906E-07
High	Sequest HT (A2)	Unambiguous	[R].NPEEIPWAAAGAEYVVESTGVFTDKDK.[A]		1	1	Q6K5G8	Q6K5G8	1	3	0.375	0	1	1	975.138244628906	2923.40018062672	0.195712798719333	0.000190715573050208	HCD	MS2	0	33.1	77.1923965165333	69131	MSO2_030218_02.raw	0/0	4.0836067199707			0	3.331E-06
High	Sequest HT (A2)	Unambiguous	[K].IGPNEPSQLSIDLNAQGLAR.[Y]		1	1	Q5N725	Q5N725	0	2	0.517	0	1	1	1047.05395507813	2093.10063352625	0.992225733271671	0.00103841312511577	CID	MS2		33.1	77.1811300522667	69121	MSO2_030218_02.raw	0/0	2.9365611076355			0	2.537E-05
High	Sequest HT (A2)	Unambiguous	[K].IGPNEPSQLSIDLNAQGLAR.[Y]		1	1	Q5N725	Q5N725	0	2	0.5792	0	1	1	1047.05395507813	2093.10063352625	0.992225733271671	0.00103841312511577	HCD	MS2	40.88961	41.535	77.1793638554667	69119	MSO2_030218_02.raw	0/0	4.03810405731201			0	4.339E-08
High	Sequest HT (A2)	Unambiguous	[K].ILNEGQIASTDVVEVVVSPPYVFLPVVK.[S]		1	1	P48494	P48494	0	3	0.6745	0	1	1	1004.56115722656	3011.66891841969	-0.475689615813681	-0.000477540104081224	CID	MS2		41.985	77.1783721096	69118	MSO2_030218_02.raw	0/0	3.80828619003296	2584947.171875	77.1192932128906	0	2.861E-05
High	Sequest HT (A2)	Unambiguous	[R].NPEEIPWAAAGAEYVVESTGVFTDK.[D]		1	1	Q6K5G8	Q6K5G8	0	3	0.4454	0	1	1	894.097290039063	2680.27731685719	-0.143907779344551	-0.000128570937401188	CID	MS2		33.1	77.1772927122667	69117	MSO2_030218_02.raw	0/0	3.66464924812317	1432224.375	77.2014083862305	0	4.553E-05
High	Sequest HT (A2)	Unambiguous	[K].ILNEGQIASTDVVEVVVSPPYVFLPVVK.[S]		1	1	P48494	P48494	0	3	0.4856	0	1	1	1004.56115722656	3011.66891841969	-0.475689615813681	-0.000477540104081224	HCD	MS2	16.80261	33.1	77.1763868733333	69116	MSO2_030218_02.raw	0/0	3.83053374290466	2584947.171875	77.1192932128906	0	0.0001309
High	Sequest HT (A2)	Unambiguous	[R].NPEEIPWAAAGAEYVVESTGVFTDK.[D]		1	1	Q6K5G8	Q6K5G8	0	3	0.3884	0	1	1	894.097290039063	2680.27731685719	-0.143907779344551	-0.000128570937401188	HCD	MS2	0	41.445	77.1755280762667	69115	MSO2_030218_02.raw	0/0	4.4840669631958	1432224.375	77.2014083862305	0	6.135E-06
High	Sequest HT (A2)	Unambiguous	[R].TVPAAVPAIVFLSGGQSEEEATLNLNAMNK.[L]		1	1	P17784	P17784	0	3	0.6704	0	1	1	1024.53002929688	3071.57553463063	1.22371570612784	0.0012529102082226	CID	MS2		42.585	77.174528044	69114	MSO2_030218_02.raw	0/0	3.54717040061951			0	2.834E-05
High	Sequest HT (A2)	Unambiguous	[R].TVPAAVPAIVFLSGGQSEEEATLNLNAMNK.[L]		1	1	P17784	P17784	0	3	0.5778	0	1	1	1024.52880859375	3071.57187252125	0.0314566146316065	3.22070832226018E-05	HCD	MS2	9.453497	33.1	77.1724160018667	69112	MSO2_030218_02.raw	0/0	4.2417311668396			0	2.232E-06
High	Sequest HT (A2)	Unambiguous	[K].ANSEATLGTYQGDAVLGEGASESLHVK.[D]		1	1	Q5N725	Q5N725	0	3	0.5387	0	1	1	902.107543945313	2704.30807857594	0.752905146669977	0.000678695312520479	CID	MS2		33.1	77.1694829085333	69109	MSO2_030218_02.raw	0/0	3.49294710159302			0	4.629E-10
High	Sequest HT (A2)	Unambiguous	[R].TVPAAVPAIVFLSGGQSEEEATVNLNAMNK.[L]		1	1	Q5N725	Q5N725	0	4	0.2896	0	1	1	765.1455078125	3057.56020136	1.33293383082799	0.00101887999994688	HCD	MS2	69.38158	41.785	77.1578291317333	69098	MSO2_030218_02.raw	0/0	2.96762800216675			0	0.0001952
High	Sequest HT (A2)	Unambiguous	[K].GSTVAIFGLGAVGLAAAEGAR.[I]		1	1	Q2R8Z5	Q2R8Z5	0	2	0.2955	0	1	1	944.518798828125	1888.03032102625	0.86580053657847	0.000817328124867345	HCD	MS2	19.24617	41.925	77.131674072	69070	MSO2_030218_02.raw	0/0	2.19821000099182			0	7.94E-05
High	Sequest HT (A2)	Unambiguous	[R].nPDEIPWAEAGAEYVVESTGVFTDK.[E]	N1(Deamidated)	1	1	A2YQT7	A2YQT7	0	3	0.5982	0	1	1	909.095764160156	2725.27273922047	7.77596126351287	0.00706381682292934	CID	MS2		41.88	77.1306869141333	69069	MSO2_030218_02.raw	0/0	3.36173057556152			0	2.32E-06
High	Sequest HT (A2)	Unambiguous	[R].nPDEIPWAEAGAEYVVESTGVFTDK.[E]	N1(Deamidated)	1	1	A2YQT7	A2YQT7	0	3	0.5665	0	1	1	909.095764160156	2725.27273922047	7.77596126351287	0.00706381682292934	HCD	MS2	59.78929	33.1	77.1287239525333	69067	MSO2_030218_02.raw	0/0	4.06025981903076			0	8.619E-05
High	Sequest HT (A2)	Unambiguous	[R].FGIVEGLMTTVHAITATQK.[T]		2	2	Q7FAH2; Q6K5G8	Q7FAH2; Q6K5G8	0	3	0.1932	0	1	1	673.031616210938	2017.08029537281	0.804318063569658	0.000540790937445005	HCD	MS2	38.51147	41.865	77.0896551226667	69045	MSO2_030218_02.raw	0/0	2.63575649261475			0	2.253E-05
High	Sequest HT (A2)	Unambiguous	[K].WLAANVSAEVAESTR.[I]		1	1	P48494	P48494	0	2	0.6942	0	1	1	802.409484863281	1603.81169309656	2.63919869877064	0.00211638328119079	CID	MS2		28.105	77.0612374370667	69015	MSO2_030218_02.raw	0/0	3.98791718482971			0	5.754E-07
High	Sequest HT (A2)	Unambiguous	[K].MTAEIGEqVQIVGDDLLVTNPTR.[V]	Q8(Deamidated)	1	1	Q42971	Q42971	0	3	0.0709	0	1	1	834.098266601563	2500.28024654469	8.11997357795214	0.00676734822911736	CID	MS2		42	77.0034922842667	68971	MSO2_030218_02.raw	0/0	4.37158489227295			0	2.108E-05
High	Sequest HT (A2)	Unambiguous	[K].MTAEIGEQVQIVGDDLLVTNPTR.[V]		1	1	Q42971	Q42971	0	3	0.4393	0	1	1	833.76416015625	2499.27792720875	0.799715120311529	0.000666236249950695	HCD	MS2	12.26649	33.1	77.0014963077333	68969	MSO2_030218_02.raw	0/0	4.94316577911377			0	2.921E-07
High	Sequest HT (A2)	Unambiguous	[K].MTAEIGEQVqIVGDDLLVTNPTR.[V]	Q10(Deamidated)	1	1	Q42971	Q42971	0	2	0.0033	0	1	1	1250.64294433594	2500.27861204188	7.46624042667838	0.00933377093741528	CID	MS2		33.1	76.9616083928	68937	MSO2_030218_02.raw	0/0	3.00673460960388			0	0.0001171
High	Sequest HT (A2)	Unambiguous	[K].MTAEIGEQVQIVGDDLLVTNPTR.[V]		1	1	Q42971	Q42971	0	2	0.5141	0	1	1	1250.14208984375	2499.2769030575	0.389935936531608	0.000487278749915276	HCD	MS2	0	41.055	76.9598775538667	68935	MSO2_030218_02.raw	0/0	3.19397377967834			0	6.138E-06
High	Sequest HT (A2)	Unambiguous	[K].TPAELSHAANAGLDIAVR.[M]		1	2	Q10N21	Q10N21; A2XFC7	0	3	0.644	0	1	1	602.655151367188	1805.95090084156	0.257355657850212	0.000154923854173224	CID	MS2		33.1	76.9540024794667	68929	MSO2_030218_02.raw	0/0	3.08551740646362	423824.09375	76.9539337158203	0	2.698E-06
High	Sequest HT (A2)	Unambiguous	[K].TPAELSHAANAGLDIAVR.[M]		1	2	Q10N21	Q10N21; A2XFC7	0	3	0.586	0	1	1	602.655151367188	1805.95090084156	0.257355657850212	0.000154923854173224	HCD	MS2	41.22149	41.115	76.9522964653333	68927	MSO2_030218_02.raw	0/0	4.00996494293213	423824.09375	76.9539337158203	0	1.831E-05
High	Sequest HT (A2)	Unambiguous	[K].GILGYVEEDLVSTDFQGDSR.[S]		1	1	Q6K5G8	Q6K5G8	0	2	0.6311	0	1	1	1100.52490234375	2200.0425280575	0.952458631582047	0.00104772374993445	CID	MS2		42.595	76.939947012	68914	MSO2_030218_02.raw	0/0	3.65733242034912			0	7.888E-05
High	Sequest HT (A2)	Unambiguous	[K].IGPNEPSQLSIDLNAQGLAR.[Y]		1	1	Q5N725	Q5N725	0	3	0.6907	0	1	1	698.371948242188	2093.10129146656	1.30656368473386	0.000911588854251022	CID	MS2		33.1	77.3120222522667	69226	MSO2_030218_02.raw	0/0	4.71836090087891			0	4.237E-08
High	Sequest HT (A2)	Unambiguous	[K].WLAANVSAEVAESTR.[I]		1	1	P48494	P48494	0	2	0.6972	0	1	1	802.408142089844	1603.80900754969	0.964716604487691	0.000773609843690792	CID	MS2		33.1	71.4311396861333	64370	MSO2_030218_02.raw	0/0	3.59660935401917			0	5.307E-07
High	Sequest HT (A2)	Unambiguous	[R].TVPAAVPAIVFLSGGQSEEEATVNLNAMNK.[L]		1	1	Q5N725	Q5N725	0	3	0.5772	0	1	1	1019.85815429688	3057.55990963063	1.23752123232945	0.00126126354158866	HCD	MS2	2.12181	33.1	74.4148787794667	66878	MSO2_030218_02.raw	0/0	3.95474457740784			0	2.607E-08
High	Sequest HT (A2)	Unambiguous	[K].IGPNEPSQLSIDLNAQGLAR.[Y]		1	1	Q5N725	Q5N725	0	2	0.5063	0	1	1	1047.05444335938	2093.10161008875	1.45878880880102	0.00152669437511577	CID	MS2		40.5	74.2948367288	66787	MSO2_030218_02.raw	0/0	3.18348550796509			0	1.28E-06
High	Sequest HT (A2)	Unambiguous	[R].FGIVEGLMTTVHAITATQK.[T]		2	2	Q7FAH2; Q6K5G8	Q7FAH2; Q6K5G8	0	3	0.306	0	1	1	673.031127929688	2017.07883052906	0.0780976292316465	5.25096874450052E-05	CID	MS2		31.735	72.417648108	65252	MSO2_030218_02.raw	0/0	2.31995463371277			0	0.000201
High	Sequest HT (A2)	Unambiguous	[R].TVPAAVPAIVFLSGGQSEEEATLNLNAMNK.[L]		1	1	P17784	P17784	0	3	0.4248	0	1	1	1024.52661132813	3071.56528072438	-2.11460975006161	-0.0021650585417774	HCD	MS2	0	33.1	72.32262316	65172	MSO2_030218_02.raw	0/0	3.3918981552124			0	0.000179
High	Sequest HT (A2)	Unambiguous	[K].IGPNEPSQLSIDLNAQGLAR.[Y]		1	1	Q5N725	Q5N725	0	3	0.6192	0	1	1	698.371826171875	2093.10092525563	1.13160253141035	0.000789518541751022	CID	MS2		39.015	72.317113088	65166	MSO2_030218_02.raw	0/0	4.49245738983154			0	2.309E-06
High	Sequest HT (A2)	Unambiguous	[R].AAVPSGASTGVYEALELR.[D]		1	1	Q42971	Q42971	0	2	0.497	0	1	1	895.968383789063	1790.92949094813	0.662956815673971	0.00059365406264078	CID	MS2		33.1	72.3160275405333	65165	MSO2_030218_02.raw	0/0	3.29823088645935			0	8.593E-05
High	Sequest HT (A2)	Unambiguous	[K].IGPNEPSQLSIDLNAQGLAR.[Y]		1	1	Q5N725	Q5N725	0	3	0.7006	0	1	1	698.371826171875	2093.10092525563	1.13160253141035	0.000789518541751022	HCD	MS2	70.15461	30.13	72.3151652258667	65164	MSO2_030218_02.raw	0/0	4.80869340896606			0	4.555E-06
High	Sequest HT (A2)	Unambiguous	[R].AAVPSGASTGVYEALELR.[D]		1	1	Q42971	Q42971	0	2	0.5256	0	1	1	895.968383789063	1790.92949094813	0.662956815673971	0.00059365406264078	HCD	MS2	49.58491	41.535	72.3143048018667	65163	MSO2_030218_02.raw	0/0	3.89841723442078			0	1.438E-07
High	Sequest HT (A2)	Unambiguous	[K].ILNEGQIASTDVVEVVVSPPYVFLPVVK.[S]		1	1	P48494	P48494	0	3	0.7104	0	1	1	1004.56207275391	3011.67166500172	0.436290020437525	0.000437987239668776	CID	MS2		42.03	72.3133130509333	65162	MSO2_030218_02.raw	0/0	3.27758288383484			0	5.943E-05
High	Sequest HT (A2)	Unambiguous	[K].ILNEGQIASTDVVEVVVSPPYVFLPVVK.[S]		1	1	P48494	P48494	0	3	0.5188	0	1	1	1004.56207275391	3011.67166500172	0.436290020437525	0.000437987239668776	HCD	MS2	6.679846	33.1	72.3111091005333	65160	MSO2_030218_02.raw	0/0	4.26066541671753			0	2.77E-05
High	Sequest HT (A2)	Unambiguous	[R].TVPAAVPAIVFLSGGQSEEEATVNLNAMNK.[L]		1	1	Q5N725	Q5N725	0	3	0.6719	0	1	1	1019.85778808594	3057.55881099781	0.878203932079343	0.000895052604088657	CID	MS2		41.955	72.3092634578667	65158	MSO2_030218_02.raw	0/0	3.84459376335144			0	6.77E-08
High	Sequest HT (A2)	Unambiguous	[K].ANSEATLGTYQGDAVLGEGASESLHVK.[D]		1	1	Q5N725	Q5N725	0	3	0.6156	0	1	1	902.107421875	2704.307712365	0.617487434419181	0.000556625000020479	CID	MS2		33.1	72.3081615490667	65157	MSO2_030218_02.raw	0/0	3.4575526714325			0	1.29E-08
High	Sequest HT (A2)	Unambiguous	[R].TVPAAVPAIVFLSGGQSEEEATVNLNAMNK.[L]		1	1	Q5N725	Q5N725	0	3	0.5822	0	1	1	1019.85723876953	3057.55716304859	0.339227981704185	0.000345736197838657	HCD	MS2	0	33.1	72.3072757954667	65156	MSO2_030218_02.raw	0/0	4.37516784667969			0	3.621E-07
High	Sequest HT (A2)	Unambiguous	[R].FGIVEGLMTTVHAITATQK.[T]		2	2	Q7FAH2; Q6K5G8	Q7FAH2; Q6K5G8	0	3	0.1858	0	1	1	673.031127929688	2017.07883052906	0.0780976292316465	5.25096874450052E-05	HCD	MS2	66.6563	41.415	72.2711569317333	65120	MSO2_030218_02.raw	0/0	3.65569686889648			0	9.491E-05
High	Sequest HT (A2)	Unambiguous	[K].IGPNEPSQLSIDLNAQGLAR.[Y]		1	1	Q5N725	Q5N725	0	2	0.6512	0	1	1	1047.05334472656	2093.09941282313	0.409021888859981	0.000428061562615767	CID	MS2		33.1	72.4304163117333	65263	MSO2_030218_02.raw	0/0	3.23920798301697			0	1.136E-05
High	Sequest HT (A2)	Unambiguous	[K].WLAANVSAEVAESTR.[I]		1	1	P48494	P48494	0	2	0.546	0	1	1	802.408447265625	1603.80961790125	1.34528071682473	0.00107878562494079	CID	MS2		33.1	72.265167296	65114	MSO2_030218_02.raw	0/0	3.58958292007446			0	1.366E-06
High	Sequest HT (A2)	Unambiguous	[R].VPTVDVSVVDLTVR.[LI]		3	3	Q7FAH2; Q6K5G8; A2YQT7	Q7FAH2; Q6K5G8; A2YQT7	0	2	0.6817	0	1	1	749.928405761719	1498.84953489344	1.33476780778227	0.00100030671876539	CID	MS2		41.265	72.2353811685333	65084	MSO2_030218_02.raw	0/0	2.88564944267273			0	3.379E-05
High	Sequest HT (A2)	Unambiguous	[R].VPTVDVSVVDLTVR.[LI]		3	3	Q7FAH2; Q6K5G8; A2YQT7	Q7FAH2; Q6K5G8; A2YQT7	0	2	0.5443	0	1	1	749.928405761719	1498.84953489344	1.33476780778227	0.00100030671876539	HCD	MS2	48.04066	33.1	72.2335332618667	65082	MSO2_030218_02.raw	0/0	3.04772973060608			0	8.442E-06
High	Sequest HT (A2)	Unambiguous	[K].VcVLScGISTGLGATINVAKPPK.[G]	C2(Carbamidomethyl); C6(Carbamidomethyl)	1	1	Q2R8Z5	Q2R8Z5	0	3	0.4279	0	1	1	781.424987792969	2342.26041011891	1.43519214018539	0.00112052963544803	CID	MS2		40.215	72.2243921114667	65072	MSO2_030218_02.raw	0/0	2.29262208938599			0	0.0002797
High	Sequest HT (A2)	Unambiguous	[K].VcVLScGISTGLGATINVAKPPK.[G]	C2(Carbamidomethyl); C6(Carbamidomethyl)	1	1	Q2R8Z5	Q2R8Z5	0	3	0.5848	0	1	1	781.424987792969	2342.26041011891	1.43519214018539	0.00112052963544803	HCD	MS2	72.6084	33.1	72.2224213104	65070	MSO2_030218_02.raw	0/0	5.12675952911377			0	5.992E-06
High	Sequest HT (A2)	Unambiguous	[K].GILGYVEEDLVSTDFQGDSR.[S]		1	1	Q6K5G8	Q6K5G8	0	2	0.7012	0	1	1	1100.52673339844	2200.04619016688	2.61702320990459	0.00287877843743445	CID	MS2		33.1	72.2190796138667	65067	MSO2_030218_02.raw	0/0	4.05306816101074			0	1.497E-06
High	Sequest HT (A2)	Unambiguous	[K].GILGYVEEDLVSTDFQGDSR.[S]		1	1	Q6K5G8	Q6K5G8	0	2	0.5706	0	1	1	1100.52673339844	2200.04619016688	2.61702320990459	0.00287877843743445	HCD	MS2	11.96591	40.725	72.2173384274667	65065	MSO2_030218_02.raw	0/0	3.33128261566162			0	1.003E-05
High	Sequest HT (A2)	Unambiguous	[R].NPEEIPWAAAGAEYVVESTGVFTDKDK.[A]		1	1	Q6K5G8	Q6K5G8	1	3	0.431	0	1	1	975.138427734375	2923.40072994313	0.383616089345965	0.000373821041800208	HCD	MS2	3.052981	42.76	72.1922708797333	65052	MSO2_030218_02.raw	0/0	4.71430730819702			0	1.583E-08
High	Sequest HT (A2)	Unambiguous	[K].LIGAGAATIALAGAAVGIGnVFSSLIHSVAR.[N]	N20(Deamidated)	1	1	P0C519	P0C519	0	3	0.6806	0	1	1	960.21630859375	2878.63437252125	6.76373252784005	0.00649006041669405	HCD	MS2	48.2839	33.1	72.1797294506667	65040	MSO2_030218_02.raw	0/0	4.31546449661255			0	3.55E-08
High	Sequest HT (A2)	Unambiguous	[R].IEEELGAAAVYAGAK.[F]		1	1	Q42971	Q42971	0	2	0.4694	0	1	1	746.386901855469	1491.76652708094	-1.62393047748794	-0.00121126453132092	CID	MS2		23.005	72.1673820885333	65025	MSO2_030218_02.raw	0/0	3.43159770965576			0	9.657E-07
High	Sequest HT (A2)	Unambiguous	[R].nPDEIPWAEAGAEYVVESTGVFTDK.[E]	N1(Deamidated)	1	1	A2YQT7	A2YQT7	0	3	0.384	0	1	1	909.095886230469	2725.27310543141	7.91033819389189	0.00718588713542934	HCD	MS2	30.33914	33.1	72.1596596456	65019	MSO2_030218_02.raw	0/0	3.87891125679016			0	6.85E-06
High	Sequest HT (A2)	Unambiguous	[K].GSTVAIFGLGAVGLAAAEGAR.[I]		1	1	Q2R8Z5	Q2R8Z5	0	2	0.5503	0	1	1	944.519592285156	1888.03190794031	1.70631428192366	0.00161078515611734	CID	MS2		42.21	72.1507475048	65009	MSO2_030218_02.raw	0/0	3.58004760742188	1309301.875	72.0932083129883	0	1.256E-05
High	Sequest HT (A2)	Unambiguous	[K].GSTVAIFGLGAVGLAAAEGAR.[I]		1	1	Q2R8Z5	Q2R8Z5	0	2	0.4277	0	1	1	944.519592285156	1888.03190794031	1.70631428192366	0.00161078515611734	HCD	MS2	34.07263	33.1	72.1487892082667	65007	MSO2_030218_02.raw	0/0	3.46257734298706	1309301.875	72.0932083129883	0	4.198E-05
High	Sequest HT (A2)	Unambiguous	[K].WLAANVSAEVAESTR.[I]		1	1	P48494	P48494	0	2	0.6188	0	1	1	802.408142089844	1603.80900754969	0.964716604487691	0.000773609843690792	HCD	MS2	0	40.98	72.2635093786667	65112	MSO2_030218_02.raw	0/0	3.83395433425903			0	1.079E-05
High	Sequest HT (A2)	Unambiguous	[R].TVPAAVPAIVFLSGGQSEEEATVNLNAMNK.[L]		1	1	Q5N725	Q5N725	0	4	0.1843	0	1	1	765.144958496094	3057.55800409438	0.61429923032778	0.000469563593696876	HCD	MS2	5.837476	33.1	72.4368744736	65267	MSO2_030218_02.raw	0/0	2.54534149169922			0	0.0002683
High	Sequest HT (A2)	Unambiguous	[K].MTAEIGEQVqIVGDDLLVTNPTR.[V]	Q10(Deamidated)	1	1	Q42971	Q42971	0	3	0.018	0	1	1	834.096435546875	2500.27475338063	5.92293639604483	0.00493629354161736	HCD	MS2	32.34229	35.22	72.4476407197333	65278	MSO2_030218_02.raw	0/0	4.99658203125			0	3.153E-07
High	Sequest HT (A2)	Unambiguous	[K].MTAEIGEqVQIVGDDLLVTNPTR.[V]	Q8(Deamidated)	1	1	Q42971	Q42971	0	3		0.018	2	2	834.096435546875	2500.27475338063	5.92293639604483	0.00493629354161736	HCD	MS2	32.34229	35.22	72.4476407197333	65278	MSO2_030218_02.raw	0/0	4.91235733032227			0	1.556E-06
High	Sequest HT (A2)	Unambiguous	[R].VPTVDVSVVDLTVR.[LI]		3	3	Q7FAH2; Q6K5G8; A2YQT7	Q7FAH2; Q6K5G8; A2YQT7	0	2	0.7449	0	1	1	749.927001953125	1498.84672727625	-0.538416170766085	-0.000403501874984613	CID	MS2		42.48	72.7455505229333	65501	MSO2_030218_02.raw	0/0	3.44666337966919			0	9.458E-06
High	Sequest HT (A2)	Unambiguous	[R].VPTVDVSVVDLTVR.[LI]		3	3	Q7FAH2; Q6K5G8; A2YQT7	Q7FAH2; Q6K5G8; A2YQT7	0	2	0.6744	0	1	1	749.927001953125	1498.84672727625	-0.538416170766085	-0.000403501874984613	HCD	MS2	13.67908	33.1	72.7437107928	65499	MSO2_030218_02.raw	0/0	3.44044899940491			0	2.519E-06
High	Sequest HT (A2)	Unambiguous	[R].AAVPSGASTGVYEALELR.[D]		1	1	Q42971	Q42971	0	2	0.617	0	1	1	895.96826171875	1790.9292468075	0.526636101715856	0.00047158375014078	CID	MS2		41.25	72.7292927170667	65493	MSO2_030218_02.raw	0/0	3.76163148880005			0	1.707E-05
High	Sequest HT (A2)	Unambiguous	[R].AAVPSGASTGVYEALELR.[D]		1	1	Q42971	Q42971	0	2	0.5359	0	1	1	895.96826171875	1790.9292468075	0.526636101715856	0.00047158375014078	HCD	MS2	41.35339	33.1	72.7272512906667	65491	MSO2_030218_02.raw	0/0	3.343097448349			0	4.495E-07
High	Sequest HT (A2)	Unambiguous	[K].IGPNEPSQLSIDLNAQGLAR.[Y]		1	1	Q5N725	Q5N725	0	3	0.6233	0	1	1	698.371643066406	2093.10037593922	0.869160801425088	0.000606413073001022	CID	MS2		40.5	72.7180100634667	65484	MSO2_030218_02.raw	0/0	4.45745754241943			0	1.366E-08
High	Sequest HT (A2)	Unambiguous	[R].TVPAAVPAIVFLSGGQSEEEATLnLNAMNK.[L]	N24(Deamidated)	1	1	P17784	P17784	0	3	0.0707	0	1	1	1024.86389160156	3072.57712154469	6.94198775605569	0.00710988156238927	CID	MS2		40.5	72.6748784658667	65466	MSO2_030218_02.raw	0/0	3.11451506614685			0	0.0003037
High	Sequest HT (A2)	Unambiguous	[R].TVPAAVPAIVFLSGGQSEEEATLNLNAMNK.[L]		1	1	P17784	P17784	0	3	0.5074	0	1	1	1024.52941894531	3071.57370357594	0.627586160379722	0.000642558645722602	HCD	MS2	3.34763	43.075	72.6721598864	65465	MSO2_030218_02.raw	0/0	4.06256675720215			0	1.617E-06
High	Sequest HT (A2)	Unambiguous	[R].TVPAAVPAIVFLSGGQSEEEATVNLNAMNK.[L]		1	1	Q5N725	Q5N725	0	3	0.7568	0	1	1	1019.85717773438	3057.55697994313	0.279341764995834	0.000284701041588657	CID	MS2		41.955	72.6540567138667	65450	MSO2_030218_02.raw	0/0	4.02595090866089			0	5.38E-08
High	Sequest HT (A2)	Unambiguous	[K].ANSEATLGTYQGDAVLGEGASESLHVK.[D]		1	1	Q5N725	Q5N725	0	3	0.5759	0	1	1	902.10693359375	2704.30624752125	0.0758165854159964	6.83437500204794E-05	CID	MS2		33.1	72.6529606461333	65449	MSO2_030218_02.raw	0/0	3.2302393913269			0	1.048E-09
High	Sequest HT (A2)	Unambiguous	[R].TVPAAVPAIVFLSGGQSEEEATVNLNAMNK.[L]		1	1	Q5N725	Q5N725	0	3	0.5049	0	1	1	1019.85723876953	3057.55716304859	0.339227981704185	0.000345736197838657	HCD	MS2	1.112075	33.1	72.6520834818667	65448	MSO2_030218_02.raw	0/0	4.07934856414795			0	1.001E-06
High	Sequest HT (A2)	Unambiguous	[K].WLAANVSAEVAESTR.[I]		1	1	P48494	P48494	0	2	0.5786	0	1	1	802.408203125	1603.80912962	1.0408294269551	0.000834644999940792	CID	MS2		33.1	72.6304035242667	65427	MSO2_030218_02.raw	0/0	4.39246559143066			0	5.486E-07
High	Sequest HT (A2)	Unambiguous	[K].AINQqPPFEVLSLAGSIADALQI.[-]	Q5(Deamidated)	1	1	Q6ZFT5	Q6ZFT5	0	2		0.0153	3	3	1198.64929199219	2396.29130735438	8.57168340705487	0.0102700371873523	CID	MS2		41.925	72.5877157493333	65386	MSO2_030218_02.raw	0/0	3.20630812644959			0	0.000385
High	Sequest HT (A2)	Unambiguous	[K].AInQQPPFEVLSLAGSIADALQI.[-]	N3(Deamidated)	1	1	Q6ZFT5	Q6ZFT5	0	2	0.0153	0	1	2	1198.64929199219	2396.29130735438	8.57168340705487	0.0102700371873523	CID	MS2		41.925	72.5877157493333	65386	MSO2_030218_02.raw	0/0	3.26030564308167			0	0.0001686
High	Sequest HT (A2)	Unambiguous	[K].AINqQPPFEVLSLAGSIADALQI.[-]	Q4(Deamidated)	1	1	Q6ZFT5	Q6ZFT5	0	2	0.0153	0	1	1	1198.64929199219	2396.29130735438	8.57168340705487	0.0102700371873523	CID	MS2		41.925	72.5877157493333	65386	MSO2_030218_02.raw	0/0	3.26030564308167			0	0.0001686
High	Sequest HT (A2)	Unambiguous	[R].nPDEIPWAEAGAEYVVESTGVFTDK.[E]	N1(Deamidated)	1	1	A2YQT7	A2YQT7	0	3	0.5651	0	1	1	909.096496582031	2725.27493648609	8.58222284578698	0.00779623869792934	HCD	MS2	8.728595	42.4	72.5848577365333	65383	MSO2_030218_02.raw	0/0	4.07308769226074			0	3.037E-05
High	Sequest HT (A2)	Unambiguous	[R].SGETEDTFIADLAVGLATGQIK.[T]		1	1	Q42971	Q42971	0	3	0.3743	0	1	1	746.050964355469	2236.13833980641	1.79185854238869	0.00133561213548698	HCD	MS2	33.45819	33.1	72.5818574509333	65380	MSO2_030218_02.raw	0/0	3.41954898834229			0	0.0003922
High	Sequest HT (A2)	Unambiguous	[K].LTAAAAIASGTVLGLHEDSR.[Y]		1	1	Q6K669	Q6K669	0	3	0.4086	0	1	1	651.683715820313	1953.03659420094	-1.73322568830432	-0.00112835302077959	HCD	MS2	0	39.375	72.5733602034667	65371	MSO2_030218_02.raw	0/0	3.72175192832947			0	8.621E-05
High	Sequest HT (A2)	Unambiguous	[K].GILGYVEEDLVSTDFQGDSR.[S]		1	1	Q6K5G8	Q6K5G8	0	2	0.7207	0	1	1	1100.52453613281	2200.04179563563	0.61954571591754	0.000681512812434448	CID	MS2		42.45	72.5648167901333	65362	MSO2_030218_02.raw	0/0	4.01045417785645			0	1.397E-05
High	Sequest HT (A2)	Unambiguous	[K].VcVLScGISTGLGATINVAKPPK.[G]	C2(Carbamidomethyl); C6(Carbamidomethyl)	1	1	Q2R8Z5	Q2R8Z5	0	3	0.5917	0	1	1	781.424621582031	2342.25931148609	0.96614335957034	0.000754318697948027	CID	MS2		33.1	72.5637333458667	65361	MSO2_030218_02.raw	0/0	2.40362930297852			0	3.887E-05
High	Sequest HT (A2)	Unambiguous	[K].GILGYVEEDLVSTDFQGDSR.[S]		1	1	Q6K5G8	Q6K5G8	0	2	0.6	0	1	1	1100.52404785156	2200.04081907313	0.175661828364863	0.000193231562434448	HCD	MS2	13.72993	33.1	72.5628457818667	65360	MSO2_030218_02.raw	0/0	2.99736046791077			0	0.0002006
High	Sequest HT (A2)	Unambiguous	[K].TPAELSHAANAGLDIAVR.[M]		1	2	Q10N21	Q10N21; A2XFC7	0	3	0.5638	0	1	1	602.655395507813	1805.95163326344	0.662915999026492	0.000399064479173224	CID	MS2		40.17	72.5053423501333	65317	MSO2_030218_02.raw	0/0	2.43472266197205			0	0.0001182
High	Sequest HT (A2)	Unambiguous	[K].TPAELSHAANAGLDIAVR.[M]		1	2	Q10N21	Q10N21; A2XFC7	0	3	0.2653	0	1	1	602.655395507813	1805.95163326344	0.662915999026492	0.000399064479173224	HCD	MS2	37.59919	33.1	72.5032861634667	65315	MSO2_030218_02.raw	0/0	2.44648337364197			0	1.875E-06
High	Sequest HT (A2)	Unambiguous	[K].AVAAAAATEEEVQVQVATK.[F]		1	1	Q7XQ45	Q7XQ45	0	3	0.4904	0	1	1	629.334594726563	1885.98923091969	1.42323904267183	0.000894736562410496	CID	MS2		33.1	72.4923905754667	65304	MSO2_030218_02.raw	0/0	3.65157532691956			0	0.0002658
High	Sequest HT (A2)	Unambiguous	[K].AVAAAAATEEEVQVQVATK.[F]		1	1	Q7XQ45	Q7XQ45	0	3	0.4247	0	1	1	629.334594726563	1885.98923091969	1.42323904267183	0.000894736562410496	HCD	MS2	62.14685	40.275	72.4906116706667	65302	MSO2_030218_02.raw	0/0	4.04677581787109			0	5.125E-06
High	Sequest HT (A2)	Unambiguous	[K].MTAEIGEQVqIVGDDLLVTNPTR.[V]	Q10(Deamidated)	1	1	Q42971	Q42971	0	2	0.0681	0	1	1	1250.64477539063	2500.28227415125	8.93093188128326	0.0111648256249153	CID	MS2		34.48	72.4858078866667	65297	MSO2_030218_02.raw	0/0	3.22959876060486			0	2.409E-05
High	Sequest HT (A2)	Unambiguous	[R].SGTLIDAIGIYVHP.[-]		1	2	Q0JMY8	Q0JMY8; A2WPN7	0	2	0.0764	0	1	1	728.395629882813	1455.78398313563	-0.152958367107495	-0.00011133718749079	CID	MS2		33.1	72.4843627997333	65296	MSO2_030218_02.raw	0/0	3.00739169120789			0	0.0003638
High	Sequest HT (A2)	Unambiguous	[K].MTAEIGEQVQIVGDDLLVTNPTR.[V]		1	1	Q42971	Q42971	0	3	0.5564	0	1	1	833.764709472656	2499.27957515797	1.45908578041269	0.0012155526562007	CID	MS2		40.5	72.4560840749333	65284	MSO2_030218_02.raw	0/0	3.99250078201294			0	3.511E-06
High	Sequest HT (A2)	Unambiguous	[K].AVAAAAATEEEVQVQVATK.[F]		1	1	Q7XQ45	Q7XQ45	0	3	0.6085	0	1	1	629.33447265625	1885.98886470875	1.22906430789504	0.000772666249910496	CID	MS2		33.1	72.1307441538667	64988	MSO2_030218_02.raw	0/0	4.47014427185059	357397.421875	72.1146697998047	0	1.011E-06
High	Sequest HT (A2)	Unambiguous	[K].NMITGTSQADcAVLIIDSTTGGFEAGISK.[D]	C11(Carbamidomethyl)	1	1	O64937	O64937	0	3	0.5689	0	1	1	986.48046875	2957.42685299	1.28148726760734	0.00126330000009271	CID	MS2		39.705	72.7571584949333	65513	MSO2_030218_02.raw	0/0	3.33874702453613			0	7.648E-05
High	Sequest HT (A2)	Unambiguous	[K].AVAAAAATEEEVQVQVATK.[F]		1	1	Q7XQ45	Q7XQ45	0	3	0.2369	0	1	1	629.33447265625	1885.98886470875	1.22906430789504	0.000772666249910496	HCD	MS2	11.43952	38.295	72.1290713168	64986	MSO2_030218_02.raw	0/0	3.24888491630554	357397.421875	72.1146697998047	0	1.474E-06
High	Sequest HT (A2)	Unambiguous	[K].MTAEIGEQVQIVGDDLLVTNPTR.[V]		1	1	Q42971	Q42971	0	2	0.4391	0	1	1	1250.14172363281	2499.27617063563	0.0968823098199791	0.000121067812415276	HCD	MS2	0	25.105	72.122413084	64979	MSO2_030218_02.raw	0/0	3.12466144561768			0	0.0001003
High	Sequest HT (A2)	Unambiguous	[R].LLSSGNVYTQEEILTR.[I]		1	1	Q75KR1	Q75KR1	0	2	0.2656	0	1	1	911.98193359375	1822.9565905575	1.13672473959889	0.0010360987500917	HCD	MS2	20.26291	42.415	71.6847991816	64606	MSO2_030218_02.raw	0/0	3.04813742637634	596967.140625	71.590202331543	0	7.806E-05
High	Sequest HT (A2)	Unambiguous	[K].MTAEIGEqVQIVGDDLLVTNPTR.[V]	Q8(Deamidated)	1	1	Q42971	Q42971	0	2	0.0383	0	1	1	1250.64465332031	2500.28203001063	8.8332857843096	0.0110427553124153	CID	MS2		33.1	71.6399534842667	64561	MSO2_030218_02.raw	0/0	2.87031531333923			0	0.000139
High	Sequest HT (A2)	Unambiguous	[K].MTAEIGEqVQIVGDDLLVTNPTR.[V]	Q8(Deamidated)	1	1	Q42971	Q42971	0	2		0.0479	3	3	1250.64465332031	2500.28203001063	8.8332857843096	0.0110427553124153	HCD	MS2	0	40.245	71.6382283450667	64559	MSO2_030218_02.raw	0/0	3.77779126167297			0	8.302E-06
High	Sequest HT (A2)	Unambiguous	[K].MTAEIGEQVQIVGDDLLVTnPTR.[V]	N20(Deamidated)	1	1	Q42971	Q42971	0	2		0.0428	2	2	1250.64465332031	2500.28203001063	8.8332857843096	0.0110427553124153	HCD	MS2	0	40.245	71.6382283450667	64559	MSO2_030218_02.raw	0/0	3.80190372467041			0	9.15E-06
High	Sequest HT (A2)	Unambiguous	[K].MTAEIGEQVqIVGDDLLVTNPTR.[V]	Q10(Deamidated)	1	1	Q42971	Q42971	0	2	0.0428	0	1	1	1250.64465332031	2500.28203001063	8.8332857843096	0.0110427553124153	HCD	MS2	0	40.245	71.6382283450667	64559	MSO2_030218_02.raw	0/0	3.9727156162262			0	2.94E-06
High	Sequest HT (A2)	Unambiguous	[K].AINQQPPFEVLSLAGSIADALQI.[-]		1	1	Q6ZFT5	Q6ZFT5	0	3	0.4254	0	1	1	799.101623535156	2395.29031734547	1.48878436645237	0.00118868848949205	CID	MS2		41.745	71.6292896653333	64550	MSO2_030218_02.raw	0/0	4.0879864692688	4561906.609375	71.622444152832	0	1.024E-05
High	Sequest HT (A2)	Unambiguous	[K].MTAEIGEQVQIVGDDLLVTNPTR.[V]		1	1	Q42971	Q42971	0	3	0.6	0	1	1	833.764221191406	2499.27811031422	0.872978526989436	0.000727271406200695	CID	MS2		41.64	71.6085653490667	64536	MSO2_030218_02.raw	0/0	4.64584970474243			0	1.316E-06
High	Sequest HT (A2)	Unambiguous	[K].MTAEIGEQVQIVGDDLLVTNPTR.[V]		1	1	Q42971	Q42971	0	3	0.4165	0	1	1	833.764221191406	2499.27811031422	0.872978526989436	0.000727271406200695	HCD	MS2	0	33.1	71.6065962917333	64534	MSO2_030218_02.raw	0/0	5.09129238128662			0	8.073E-08
High	Sequest HT (A2)	Unambiguous	[K].IGPNEPSQLSIDLNAQGLAR.[Y]		1	1	Q5N725	Q5N725	0	3	0.6305	0	1	1	698.371704101563	2093.10055904469	0.956641378086841	0.000667448229251022	CID	MS2		33.1	71.5986134109333	64528	MSO2_030218_02.raw	0/0	4.06427431106567			0	4.593E-08
High	Sequest HT (A2)	Unambiguous	[R].TVPAAVPAIVFLSGGQSEEEATVNLNAMNK.[L]		1	1	Q5N725	Q5N725	0	3	0.6553	0	1	1	1019.85833740234	3057.56045894703	1.4171798824545	0.00144436901033866	CID	MS2		41.955	71.5724085709333	64506	MSO2_030218_02.raw	0/0	3.51396250724792			0	2.291E-08
High	Sequest HT (A2)	Unambiguous	[K].ANSEATLGTYQGDAVLGEGASESLHVK.[D]		1	1	Q5N725	Q5N725	0	3	0.6617	0	1	1	902.107482910156	2704.30789547047	0.685196290544579	0.000617660156270479	CID	MS2		33.1	71.5713085986667	64505	MSO2_030218_02.raw	0/0	3.98963022232056			0	3.538E-09
High	Sequest HT (A2)	Unambiguous	[R].TVPAAVPAIVFLSGGQSEEEATVNLNAMNK.[L]		1	1	Q5N725	Q5N725	0	3	0.5714	0	1	1	1019.85736083984	3057.55752925953	0.459000415120887	0.000467806510338657	HCD	MS2	1.168368	33.1	71.5704311618667	64504	MSO2_030218_02.raw	0/0	4.69254207611084			0	3.344E-08
High	Sequest HT (A2)	Unambiguous	[R].GNPTVEVDVccSDGTFAR.[A]	C10(Carbamidomethyl); C11(Carbamidomethyl)	1	1	Q42971	Q42971	0	2	0.4935	0	1	1	992.430541992188	1983.85380735438	0.154408768072994	0.00015316218756567	HCD	MS2	21.66459	43.9	71.6995840226667	64622	MSO2_030218_02.raw	0/0	3.05782389640808			0	1.236E-05
High	Sequest HT (A2)	Unambiguous	[K].ILNEGqIASTDVVEVVVSPPYVFLPVVK.[S]	Q6(Deamidated)	1	1	P48494	P48494	0	3	0.0357	0	1	1	1004.89715576172	3012.67691402516	7.48409289933224	0.00751566171883544	CID	MS2		33.1	71.5617274050667	64496	MSO2_030218_02.raw	0/0	3.92246174812317			0	0.0002146
High	Sequest HT (A2)	Unambiguous	[K].IGPNEPSQLSIDLNAQGLAR.[Y]		1	1	Q5N725	Q5N725	0	2	0.6311	0	1	1	1047.05297851563	2093.09868040125	0.0590995822129668	6.18506251157669E-05	CID	MS2		33.1	71.5543069504	64488	MSO2_030218_02.raw	0/0	3.65642356872559			0	1.873E-07
High	Sequest HT (A2)	Unambiguous	[K].LIGAGAATIALAGAAVGIGnVFSSLIHSVAR.[N]	N20(Deamidated)	1	1	P0C519	P0C519	0	3	0.445	0	1	1	960.216613769531	2878.63528804859	7.08177692586139	0.00679523619794405	CID	MS2		40.5	71.5396140829333	64473	MSO2_030218_02.raw	0/0	2.08966898918152			0	7.787E-05
High	Sequest HT (A2)	Unambiguous	[K].LIGAGAATIALAGAAVGIGNVFSSLIHSVAR.[N]		1	1	P0C519	P0C519	0	3	0.6359	0	1	1	959.883544921875	2877.63608150563	1.80536206006941	0.00173172187502738	HCD	MS2	37.9752	41.925	71.5366640890667	64472	MSO2_030218_02.raw	0/0	3.78524041175842	1499607.1875	71.4642639160156	0	4.705E-07
High	Sequest HT (A2)	Unambiguous	[K].IGPNEPSQLAIDLNAQGLAR.[Y]		1	1	P17784	P17784	0	3	0.4181	0	1	1	693.039916992188	2077.10519771656	0.748935455881676	0.000518538854369884	CID	MS2		33.1	71.5345765506667	64470	MSO2_030218_02.raw	0/0	3.96812653541565			0	0.0001538
High	Sequest HT (A2)	Unambiguous	[K].VIAcVGETLEQR.[E]	C4(Carbamidomethyl)	1	1	P48494	P48494	0	2	0.6053	0	1	1	687.8564453125	1374.705613995	0.755351381288637	0.000519192500025412	CID	MS2		41.61	71.5216355936	64455	MSO2_030218_02.raw	0/0	3.41758275032043			0	4.92E-05
High	Sequest HT (A2)	Unambiguous	[K].VIAcVGETLEQR.[E]	C4(Carbamidomethyl)	1	1	P48494	P48494	0	2	0.3692	0	1	1	687.8564453125	1374.705613995	0.755351381288637	0.000519192500025412	HCD	MS2	20.44775	33.1	71.5197897232	64453	MSO2_030218_02.raw	0/0	2.59735369682312			0	0.0001033
High	Sequest HT (A2)	Unambiguous	[R].TVPAAVPAIVFLSGGqSEEEATVNLNAMNK.[L]	Q16(Deamidated)	1	1	Q5N725	Q5N725	0	4	0.1011	0	1	1	765.394287109375	3058.5553185475	4.96207562953785	0.00379417687494688	HCD	MS2	8.605232	33.1	71.5046633536	64437	MSO2_030218_02.raw	0/0	3.66094708442688			0	0.0001786
High	Sequest HT (A2)	Unambiguous	[R].AAVPSGASTGVYEALELR.[D]		1	1	Q42971	Q42971	0	2	0.5415	0	1	1	895.969055175781	1790.93083372156	1.4127207424436	0.00126504078139078	CID	MS2		33.1	71.4731502242667	64408	MSO2_030218_02.raw	0/0	2.52969741821289			0	0.0001131
High	Sequest HT (A2)	Unambiguous	[R].AAVPSGASTGVYEALELR.[D]		1	1	Q42971	Q42971	0	2	0.6174	0	1	1	895.969055175781	1790.93083372156	1.4127207424436	0.00126504078139078	HCD	MS2	37.99909	40.665	71.4714483618667	64406	MSO2_030218_02.raw	0/0	4.12628841400146			0	5.589E-08
High	Sequest HT (A2)	Unambiguous	[R].NIWADDLAASLTTLESLEAIVGK.[D]		2	2	Q2QLY5; Q2QLY4	Q2QLY5; Q2QLY4	0	2	0.7205	0	1	1	1215.64294433594	2430.27861204188	0.973523844750831	0.00118296593745981	CID	MS2		41.385	71.470464956	64405	MSO2_030218_02.raw	0/0	4.83127927780151	17397519.4375	71.2509231567383	0	2.972E-09
High	Sequest HT (A2)	Unambiguous	[R].NIWADDLAASLTTLESLEAIVGK.[D]		2	2	Q2QLY5; Q2QLY4	Q2QLY5; Q2QLY4	0	2	0.6568	0	1	1	1215.64294433594	2430.27861204188	0.973523844750831	0.00118296593745981	HCD	MS2	0	33.1	71.4685065490667	64403	MSO2_030218_02.raw	0/0	5.38676452636719	17397519.4375	71.2509231567383	0	1.65E-09
High	Sequest HT (A2)	Unambiguous	[K].GILGYVEEDLVSTDFQGDSR.[S]		1	1	Q6K5G8	Q6K5G8	0	2	0.6169	0	1	1	1100.52319335938	2200.03911008875	-0.601134974852322	-0.000661260625065552	CID	MS2		33.1	71.4425538184	64382	MSO2_030218_02.raw	0/0	3.54607343673706			0	6.631E-06
High	Sequest HT (A2)	Unambiguous	[K].ILNEGQIASTDVVEVVVSPPYVFLPVVK.[S]		1	1	P48494	P48494	0	3	0.4803	0	1	1	1004.56231689453	3011.67239742359	0.679484590104513	0.000682127864668776	HCD	MS2	9.670034	42.21	71.5599565632	64494	MSO2_030218_02.raw	0/0	3.80871248245239			0	4.787E-06
High	Sequest HT (A2)	Unambiguous	[R].GNPTVEVDVccSDGTFAR.[A]	C10(Carbamidomethyl); C11(Carbamidomethyl)	1	1	Q42971	Q42971	0	2	0.754	0	1	1	992.430541992188	1983.85380735438	0.154408768072994	0.00015316218756567	CID	MS2		33.1	71.7013774957333	64624	MSO2_030218_02.raw	0/0	3.08530974388123			0	1.263E-06
High	Sequest HT (A2)	Unambiguous	[R].NPDEIPWAEAGAEYVVESTGVFTDK.[E]		1	1	A2YQT7	A2YQT7	0	3	0.6334	0	1	1	908.760375976563	2724.26657466969	-0.351323906811805	-0.00031903343748733	CID	MS2		40.83	71.7145810218667	64636	MSO2_030218_02.raw	0/0	3.70561265945435			0	9.085E-05
High	Sequest HT (A2)	Unambiguous	[K].LLGVTIYSSDAIR.[S]		1	2	Q0JMY8	Q0JMY8; A2WPN7	0	2	0.75	0	1	1	704.396545410156	1407.78581419031	1.14249066432238	0.00080419015625921	CID	MS2		33.1	71.7195934386667	64640	MSO2_030218_02.raw	0/0	3.24268579483032			0	1.874E-06
High	Sequest HT (A2)	Unambiguous	[K].AINQQPPFEVLSLAGSIADALQI.[-]		1	1	Q6ZFT5	Q6ZFT5	0	3	0.5902	0	1	1	799.101135253906	2395.28885250172	0.877231804231079	0.000700407239492051	CID	MS2		42.24	72.0514853450667	64919	MSO2_030218_02.raw	0/0	4.27273464202881			0	0.0001962
High	Sequest HT (A2)	Unambiguous	[K].MTAEIGEQVQIVGDDLLVTNPTR.[V]		1	1	Q42971	Q42971	0	3	0.3949	0	1	1	833.76318359375	2499.27499752125	-0.372499386534989	-0.000310326250049305	CID	MS2		33.1	72.0503996874667	64918	MSO2_030218_02.raw	0/0	3.90458083152771			0	1.792E-06
High	Sequest HT (A2)	Unambiguous	[K].WTVQQAAELSVAAPTIEASLDSR.[F]		1	1	Q9LI00	Q9LI00	0	3	0.3103	0	1	1	815.088317871094	2443.25040035328	1.66065664756403	0.00135246442702434	HCD	MS2	58.80478	33.1	72.0119993770667	64880	MSO2_030218_02.raw	0/0	3.18596005439758			0	0.0002026
High	Sequest HT (A2)	Unambiguous	[K].IGPNEPSQLSIDLNAQGLAR.[Y]		1	1	Q5N725	Q5N725	0	3	0.6689	0	1	1	698.371948242188	2093.10129146656	1.30656368473386	0.000911588854251022	CID	MS2		42	71.9428192802667	64841	MSO2_030218_02.raw	0/0	4.43914747238159			0	5.364E-09
High	Sequest HT (A2)	Unambiguous	[K].IGPNEPSQLSIDLNAQGLAR.[Y]		1	1	Q5N725	Q5N725	0	3	0.5996	0	1	1	698.371948242188	2093.10129146656	1.30656368473386	0.000911588854251022	HCD	MS2	17.37255	33.1	71.940862756	64839	MSO2_030218_02.raw	0/0	4.51896905899048			0	1.385E-05
High	Sequest HT (A2)	Unambiguous	[R].TVPAAVPAIVFLSGGqSEEEATVNLNAMNK.[L]	Q16(Deamidated)	1	1	Q5N725	Q5N725	0	3	0.067	0	1	1	1020.19201660156	3058.56149654469	6.98199261639218	0.00711823489575532	CID	MS2		41.955	71.9181121845333	64822	MSO2_030218_02.raw	0/0	3.88372135162354			0	1.968E-07
High	Sequest HT (A2)	Unambiguous	[K].ANSEATLGTYQGDAVLGEGASESLHVK.[D]		1	1	Q5N725	Q5N725	0	3	0.6675	0	1	1	902.108215332031	2704.31009273609	1.49770256404936	0.00135008203127048	CID	MS2		33.1	71.9170180357333	64821	MSO2_030218_02.raw	0/0	3.82494425773621			0	4.499E-11
High	Sequest HT (A2)	Unambiguous	[R].TVPAAVPAIVFLSGGQSEEEATVNLNAMNK.[L]		1	1	Q5N725	Q5N725	0	3	0.6259	0	1	1	1019.85821533203	3057.56009273609	1.2974074490378	0.00132229869783866	HCD	MS2	0.9826293	33.1	71.9161410656	64820	MSO2_030218_02.raw	0/0	4.08513736724854			0	1.06E-06
High	Sequest HT (A2)	Unambiguous	[K].ILnEGQIASTDVVEVVVSPPYVFLPVVK.[S]	N3(Deamidated)	1	1	P48494	P48494	0	3		0.0131	2	2	1004.89733886719	3012.67746334156	7.66642925104248	0.00769876718758544	CID	MS2		33.1	71.9113349730667	64816	MSO2_030218_02.raw	0/0	4.53244018554688			0	0.0001274
High	Sequest HT (A2)	Unambiguous	[K].ILNEGqIASTDVVEVVVSPPYVFLPVVK.[S]	Q6(Deamidated)	1	1	P48494	P48494	0	3	0.0131	0	1	1	1004.89733886719	3012.67746334156	7.66642925104248	0.00769876718758544	CID	MS2		33.1	71.9113349730667	64816	MSO2_030218_02.raw	0/0	4.58662033081055			0	0.0002888
High	Sequest HT (A2)	Unambiguous	[K].ILNEGQIASTDVVEVVVSPPYVFLPVVK.[S]		1	1	P48494	P48494	0	3	0.5968	0	1	1	1004.5654296875	3011.6817358025	3.78021535335861	0.00379492083341878	HCD	MS2	8.464698	41.31	71.9095789621333	64814	MSO2_030218_02.raw	0/0	5.06270313262939			0	1.529E-05
High	Sequest HT (A2)	Unambiguous	[K].VIATGLPASPGAAVGqIVFTADDAEAWHAQGK.[S]	Q16(Deamidated)	1	1	Q75KR1	Q75KR1	0	3	0.1544	0	1	1	1050.54284667969	3149.61398677906	7.55120746658678	0.00792773635396212	HCD	MS2	52.87749	39.015	71.9056314410667	64810	MSO2_030218_02.raw	0/0	2.58796715736389	2286396.34375	71.9016342163086	0	0.0001186
High	Sequest HT (A2)	Unambiguous	[R].AAVPSGASTGVYEALELR.[D]		1	1	Q42971	Q42971	0	2	0.4341	0	1	1	895.968566894531	1790.92985715906	0.867437886611143	0.00077675953139078	CID	MS2		41.445	71.9046499144	64809	MSO2_030218_02.raw	0/0	3.33957409858704			0	8.814E-05
High	Sequest HT (A2)	Unambiguous	[R].TVPAAVPAIVFLSGGQSEEEATLNLNAMNK.[L]		1	1	P17784	P17784	0	3	0.5838	0	1	1	1024.53015136719	3071.57590084156	1.34294161527746	0.0013749805207226	CID	MS2		30.13	71.9036145562667	64808	MSO2_030218_02.raw	0/0	3.33674645423889			0	2.144E-05
High	Sequest HT (A2)	Unambiguous	[R].AAVPSGASTGVYEALELR.[D]		1	1	Q42971	Q42971	0	2	0.5125	0	1	1	895.968566894531	1790.92985715906	0.867437886611143	0.00077675953139078	HCD	MS2	47.08488	33.1	71.9027352672	64807	MSO2_030218_02.raw	0/0	3.58653116226196			0	4.253E-07
High	Sequest HT (A2)	Unambiguous	[K].WLAANVSAEVAESTR.[I]		1	1	P48494	P48494	0	2	0.6104	0	1	1	802.408935546875	1603.81059446375	1.95418329656398	0.00156706687494079	CID	MS2		33.1	71.8553583906667	64765	MSO2_030218_02.raw	0/0	3.25519633293152			0	9.034E-08
High	Sequest HT (A2)	Unambiguous	[K].WLAANVSAEVAESTR.[I]		1	1	P48494	P48494	0	2	0.4548	0	1	1	802.408935546875	1603.81059446375	1.95418329656398	0.00156706687494079	HCD	MS2	0	41.025	71.8536895984	64763	MSO2_030218_02.raw	0/0	3.6531970500946			0	6.835E-06
High	Sequest HT (A2)	Unambiguous	[K].VcVLScGISTGLGATINVAKPPK.[G]	C2(Carbamidomethyl); C6(Carbamidomethyl)	1	1	Q2R8Z5	Q2R8Z5	0	3	0.5603	0	1	1	781.423950195313	2342.25729732594	0.106220595109416	8.29319791980273E-05	HCD	MS2	0	40.725	71.8496150562667	64759	MSO2_030218_02.raw	0/0	5.13590717315674			0	1.124E-10
High	Sequest HT (A2)	Unambiguous	[K].AINQQPPFEVLSLAGSIADALQI.[-]		1	1	Q6ZFT5	Q6ZFT5	0	2	0.7535	0	1	1	1198.14892578125	2395.2905749325	1.59632348722395	0.00191182624985231	CID	MS2		41.385	71.8486318536	64758	MSO2_030218_02.raw	0/0	4.34230661392212			0	3.419E-07
High	Sequest HT (A2)	Unambiguous	[K].AVAAAAATEEEVQVQVATK.[F]		1	1	Q7XQ45	Q7XQ45	0	3	0.6461	0	1	1	629.334533691406	1885.98904781422	1.32615167528343	0.000833701406160496	CID	MS2		33.1	71.7820636168	64695	MSO2_030218_02.raw	0/0	3.72806072235107	298900.42578125	71.8959121704102	0	1.387E-05
High	Sequest HT (A2)	Unambiguous	[K].AVAAAAATEEEVQVQVATK.[F]		1	1	Q7XQ45	Q7XQ45	0	3	0.3133	0	1	1	629.334533691406	1885.98904781422	1.32615167528343	0.000833701406160496	HCD	MS2	74.05659	39.78	71.7803638677333	64693	MSO2_030218_02.raw	0/0	4.49766874313354	298900.42578125	71.8959121704102	0	5.604E-06
High	Sequest HT (A2)	Unambiguous	[R].VPTVDVSVVDLTVR.[LI]		3	3	Q7FAH2; Q6K5G8; A2YQT7	Q7FAH2; Q6K5G8; A2YQT7	0	2	0.691	0	1	1	749.928405761719	1498.84953489344	1.33476780778227	0.00100030671876539	CID	MS2		33.1	71.7631832549333	64675	MSO2_030218_02.raw	0/0	2.87932467460632			0	6.111E-06
High	Sequest HT (A2)	Unambiguous	[R].VPTVDVSVVDLTVR.[LI]		3	3	Q7FAH2; Q6K5G8; A2YQT7	Q7FAH2; Q6K5G8; A2YQT7	0	2	0.6195	0	1	1	749.928405761719	1498.84953489344	1.33476780778227	0.00100030671876539	HCD	MS2	55.22574	40.05	71.7615731773333	64673	MSO2_030218_02.raw	0/0	3.18292164802551			0	2.539E-06
High	Sequest HT (A2)	Unambiguous	[K].MTAEIGEQVQIVGDDLLVTNPTR.[V]		1	1	Q42971	Q42971	0	2	0.5884	0	1	1	1250.14074707031	2499.27421751063	-0.684594028077699	-0.000855494687584724	HCD	MS2	37.28099	39.03	71.7577833144	64669	MSO2_030218_02.raw	0/0	2.94136190414429			0	0.0001332
High	Sequest HT (A2)	Unambiguous	[R].NIWADDLAASLTTLESLEAIVGK.[D]		2	2	Q2QLY5; Q2QLY4	Q2QLY5; Q2QLY4	0	3	0.6645	0	1	1	810.764770507813	2430.27975826344	1.44516634397544	0.00117071781248039	CID	MS2		29.2	71.7525487821333	64664	MSO2_030218_02.raw	0/0	6.04844236373901	6172716.078125	71.5624618530273	0	1.531E-09
High	Sequest HT (A2)	Unambiguous	[R].NIWADDLAASLTTLESLEAIVGK.[D]		2	2	Q2QLY5; Q2QLY4	Q2QLY5; Q2QLY4	0	3	0.4296	0	1	1	810.763854980469	2430.27701168141	0.315014150106006	0.000255190468730386	HCD	MS2	0	18.985	71.7508190850667	64662	MSO2_030218_02.raw	0/0	4.26239919662476	6172716.078125	71.5624618530273	0	2.265E-08
High	Sequest HT (A2)	Unambiguous	[R].SGTLIDAIGIYVHP.[-]		1	2	Q0JMY8	Q0JMY8; A2WPN7	0	2	0.2096	0	1	1	728.400756835938	1455.79423704188	6.89060359013651	0.00501561593750921	CID	MS2		24.79	71.7230994850667	64644	MSO2_030218_02.raw	0/0	3.52545595169067			0	0.0001124
High	Sequest HT (A2)	Unambiguous	[K].MTAEIGEQVQIVGDDLLVTNPTR.[V]		1	1	Q42971	Q42971	0	2	0.5614	0	1	1	1250.14172363281	2499.27617063563	0.0968823098199791	0.000121067812415276	CID	MS2		34.48	72.1242257490667	64981	MSO2_030218_02.raw	0/0	3.42187309265137			0	5.116E-06
High	Sequest HT (A2)	Unambiguous	[R].NPEEIPWAAAGAEYVVESTGVFTDKDK.[A]		1	1	Q6K5G8	Q6K5G8	1	3	0.617	0	1	1	975.140014648438	2923.40549068531	2.01211127477678	0.00196073510430021	HCD	MS2	14.01556	33.1	74.3096334109333	66791	MSO2_030218_02.raw	0/0	4.82604074478149			0	6.335E-09
High	Sequest HT (A2)	Unambiguous	[R].GNPTVEVDVccSDGTFAR.[A]	C10(Carbamidomethyl); C11(Carbamidomethyl)	1	1	Q42971	Q42971	0	2	0.6391	0	1	1	992.43017578125	1983.8530749325	-0.214782744616694	-0.00021304874993433	CID	MS2		33.1	72.7920736930667	65549	MSO2_030218_02.raw	0/0	3.26622176170349			0	7.738E-06
High	Sequest HT (A2)	Unambiguous	[R].IMEADSDLYLAEIDGK.[V]		1	1	P17654	P17654	0	2	0.5082	0	1	1	891.928283691406	1782.84929075281	1.5050833881608	0.00134166640623334	HCD	MS2	28.62112	42.7	72.7941753922667	65551	MSO2_030218_02.raw	0/0	3.68166136741638			0	2.374E-05
High	Sequest HT (A2)	Unambiguous	[R].TVPAAVPAIVFLSGGQSEEEATLNLNAMNK.[L]		1	1	P17784	P17784	0	3	0.6102	0	1	1	1024.52905273438	3071.57260494313	0.269908432930853	0.000276347708222602	CID	MS2		33.1	73.8854919258667	66459	MSO2_030218_02.raw	0/0	3.53702759742737			0	7.636E-06
High	Sequest HT (A2)	Unambiguous	[K].MTAEIGEQVQIVGDDLLVTNPTR.[V]		1	1	Q42971	Q42971	0	3	0.7578	0	1	1	833.764404296875	2499.27865963063	1.09276874702316	0.000910376874950695	CID	MS2		27.145	73.8774443381333	66452	MSO2_030218_02.raw	0/0	4.17290639877319			0	4.46E-07
High	Sequest HT (A2)	Unambiguous	[K].MTAEIGEQVQIVGDDLLVTNPTR.[V]		1	1	Q42971	Q42971	0	3	0.5037	0	1	1	833.764404296875	2499.27865963063	1.09276874702316	0.000910376874950695	HCD	MS2	63.14061	42.45	73.8756655170667	66450	MSO2_030218_02.raw	0/0	4.08861637115479			0	1.233E-07
High	Sequest HT (A2)	Unambiguous	[K].VcVLScGISTGLGATINVAKPPK.[G]	C2(Carbamidomethyl); C6(Carbamidomethyl)	1	1	Q2R8Z5	Q2R8Z5	0	3	0.6063	0	1	1	781.424560546875	2342.25912838063	0.887968562801165	0.000693283541698027	HCD	MS2	0	28.54	73.8728464984	66447	MSO2_030218_02.raw	0/0	3.80581784248352			0	8.232E-07
High	Sequest HT (A2)	Unambiguous	[R].GNPTVEVDVccSDGTFAR.[A]	C10(Carbamidomethyl); C11(Carbamidomethyl)	1	1	Q42971	Q42971	0	2	0.7228	0	1	1	992.430969238281	1983.85466184656	0.585132199544298	0.00058040828131567	CID	MS2		35.235	73.8337607792	66408	MSO2_030218_02.raw	0/0	3.02803993225098			0	8.962E-06
High	Sequest HT (A2)	Unambiguous	[R].VPTVDVSVVDLTVR.[LI]		3	3	Q7FAH2; Q6K5G8; A2YQT7	Q7FAH2; Q6K5G8; A2YQT7	0	2	0.6347	0	1	1	749.927124023438	1498.84697141688	-0.375530607414054	-0.000281431562484613	CID	MS2		33.025	73.8324841432	66407	MSO2_030218_02.raw	0/0	3.22929263114929			0	6.719E-06
High	Sequest HT (A2)	Unambiguous	[R].GNPTVEVDVccSDGTFAR.[A]	C10(Carbamidomethyl); C11(Carbamidomethyl)	1	1	Q42971	Q42971	0	2	0.4139	0	1	1	992.430969238281	1983.85466184656	0.585132199544298	0.00058040828131567	HCD	MS2	9.564588	25.75	73.831706704	66406	MSO2_030218_02.raw	0/0	2.72779440879822			0	0.0002262
High	Sequest HT (A2)	Unambiguous	[R].VPTVDVSVVDLTVR.[LI]		3	3	Q7FAH2; Q6K5G8; A2YQT7	Q7FAH2; Q6K5G8; A2YQT7	0	2	0.6198	0	1	1	749.927124023438	1498.84697141688	-0.375530607414054	-0.000281431562484613	HCD	MS2	29.1279	36.6	73.8309339416	66405	MSO2_030218_02.raw	0/0	3.33866810798645			0	6.967E-06
High	Sequest HT (A2)	Unambiguous	[K].WLAANVSAEVAESTR.[I]		1	1	P48494	P48494	0	2	0.6148	0	1	1	802.408630371094	1603.80998411219	1.57361918422695	0.00126189109369079	CID	MS2		42.595	73.8299318133333	66404	MSO2_030218_02.raw	0/0	3.79182434082031			0	1.869E-07
High	Sequest HT (A2)	Unambiguous	[K].IGPNEPSQLSIDLNAQGLAR.[Y]		1	1	Q5N725	Q5N725	0	3	0.6954	0	1	1	698.371276855469	2093.09927730641	0.344277341454566	0.000240202135501022	CID	MS2		27.325	73.8289444181333	66403	MSO2_030218_02.raw	0/0	4.53305149078369			0	2.767E-08
High	Sequest HT (A2)	Unambiguous	[K].WLAANVSAEVAESTR.[I]		1	1	P48494	P48494	0	2	0.5556	0	1	1	802.408630371094	1603.80998411219	1.57361918422695	0.00126189109369079	HCD	MS2	12.69678	33.1	73.8280631658667	66402	MSO2_030218_02.raw	0/0	3.87290620803833			0	5.267E-07
High	Sequest HT (A2)	Unambiguous	[K].MTAEIGEQVQIVGDDLLVTNPTR.[V]		1	1	Q42971	Q42971	0	2	0.6086	0	1	1	1250.14367675781	2499.28007688563	1.65983498561534	0.00207419281241528	CID	MS2		42.21	73.7656598845333	66352	MSO2_030218_02.raw	0/0	3.49622511863709			0	0.0002338
High	Sequest HT (A2)	Unambiguous	[K].IGPNEPSQLSIDLNAQGLAR.[Y]		1	1	Q5N725	Q5N725	0	2	0.6952	0	1	1	1047.05407714844	2093.10087766688	1.10886650215401	0.00116048343761577	CID	MS2		33.1	73.9026952045333	66465	MSO2_030218_02.raw	0/0	3.96667551994324			0	1.233E-05
High	Sequest HT (A2)	Unambiguous	[K].MTAEIGEQVQIVGDDLLVTNPTR.[V]		1	1	Q42971	Q42971	0	2	0.6166	0	1	1	1250.14367675781	2499.28007688563	1.65983498561534	0.00207419281241528	HCD	MS2	78.97946	33.1	73.7637137333333	66350	MSO2_030218_02.raw	0/0	3.26491570472717			0	0.0001882
High	Sequest HT (A2)	Unambiguous	[K].ANSEATLGTYQGDAVLGEGASESLHVK.[D]		1	1	Q5N725	Q5N725	0	3	0.6304	0	1	1	902.107971191406	2704.30936031422	1.22686713954776	0.00110594140627048	CID	MS2		33.1	73.7273182757333	66327	MSO2_030218_02.raw	0/0	3.67583727836609			0	1.508E-08
High	Sequest HT (A2)	Unambiguous	[R].TVPAAVPAIVFLSGGQSEEEATVNLNAMNK.[L]		1	1	Q5N725	Q5N725	0	3	0.4942	0	1	1	1019.85772705078	3057.55862789234	0.818317715370992	0.000834017447838657	HCD	MS2	1.106061	33.1	73.7264153509333	66326	MSO2_030218_02.raw	0/0	3.44347023963928			0	1.293E-06
High	Sequest HT (A2)	Unambiguous	[R].AAVPSGASTGVYEALELR.[D]		1	1	Q42971	Q42971	0	2	0.449	0	1	1	895.968933105469	1790.93058958094	1.27640002848549	0.00114297046889078	CID	MS2		42.76	73.7200845205333	66321	MSO2_030218_02.raw	0/0	3.1447229385376			0	6.887E-05
High	Sequest HT (A2)	Unambiguous	[R].AAVPSGASTGVYEALELR.[D]		1	1	Q42971	Q42971	0	2	0.5556	0	1	1	895.968933105469	1790.93058958094	1.27640002848549	0.00114297046889078	HCD	MS2	40.90305	33.1	73.7180241010667	66319	MSO2_030218_02.raw	0/0	4.22694778442383			0	6.123E-08
High	Sequest HT (A2)	Unambiguous	[K].VIAcVGETLEQR.[E]	C4(Carbamidomethyl)	1	1	P48494	P48494	0	2	0.5366	0	1	1	687.856079101563	1374.70488157313	0.222566455716537	0.000152981562525412	CID	MS2		38.64	73.7064811901333	66308	MSO2_030218_02.raw	0/0	3.28033494949341			0	5.785E-05
High	Sequest HT (A2)	Unambiguous	[K].VIAcVGETLEQR.[E]	C4(Carbamidomethyl)	1	1	P48494	P48494	0	2	0.4877	0	1	1	687.856079101563	1374.70488157313	0.222566455716537	0.000152981562525412	HCD	MS2	44.01152	33.1	73.7045165338667	66306	MSO2_030218_02.raw	0/0	2.44403338432312			0	3.567E-05
High	Sequest HT (A2)	Unambiguous	[K].MTAEIGEQVqIVGDDLLVTNPTR.[V]	Q10(Deamidated)	1	1	Q42971	Q42971	0	3		0.03	3	3	834.097900390625	2500.27914791188	7.68056614157068	0.00640113729161736	CID	MS2		42.315	73.6988151093333	66300	MSO2_030218_02.raw	0/0	4.52733421325684			0	3.716E-05
High	Sequest HT (A2)	Unambiguous	[K].MTAEIGEqVQIVGDDLLVTNPTR.[V]	Q8(Deamidated)	1	1	Q42971	Q42971	0	3		0.0214	2	2	834.097900390625	2500.27914791188	7.68056614157068	0.00640113729161736	CID	MS2		42.315	73.6988151093333	66300	MSO2_030218_02.raw	0/0	4.57216930389404			0	3.849E-05
High	Sequest HT (A2)	Unambiguous	[K].MTAEIGEQVQIVGDDLLVTnPTR.[V]	N20(Deamidated)	1	1	Q42971	Q42971	0	3	0.0214	0	1	1	834.097900390625	2500.27914791188	7.68056614157068	0.00640113729161736	CID	MS2		42.315	73.6988151093333	66300	MSO2_030218_02.raw	0/0	4.67167043685913			0	4.591E-05
High	Sequest HT (A2)	Unambiguous	[K].MTAEIGEQVQIVGDDLLVTNPTR.[V]		1	1	Q42971	Q42971	0	3	0.6319	0	1	1	833.764526367188	2499.27902584156	1.23929556037897	0.0010324471874507	HCD	MS2	5.299098	33.1	73.6968272850667	66298	MSO2_030218_02.raw	0/0	4.6998872756958			0	4.064E-09
High	Sequest HT (A2)	Unambiguous	[K].WTVQQAAELSVAAPTIEASLDSR.[F]		1	1	Q9LI00	Q9LI00	0	3	0.4007	0	1	1	815.087951660156	2443.24930172047	1.21099555806087	0.00098625348952434	HCD	MS2	46.31352	39.705	73.6960025034667	66297	MSO2_030218_02.raw	0/0	2.87404561042786			0	1.448E-07
High	Sequest HT (A2)	Unambiguous	[K].GVQVIADIVINHR.[T]		1	3	P17654	A2WPU3; P17654; Q0JMV4	0	3	0.5242	0	1	1	478.612213134766	1433.8220861443	-0.164961654637057	-7.88419009343973E-05	HCD	MS2	45.44587	41.235	73.6890963194667	66289	MSO2_030218_02.raw	0/0	2.47612237930298			0	1.407E-05
High	Sequest HT (A2)	Unambiguous	[R].TVPAAVPAIVFLSGGQSEEEATVNLNAMNK.[L]		1	1	Q5N725	Q5N725	0	3	0.7253	0	1	1	1019.85766601563	3057.55844478688	0.758431498662641	0.000772982291588657	CID	MS2		41.955	73.7284112658667	66328	MSO2_030218_02.raw	0/0	3.7472825050354			0	4.71E-08
High	Sequest HT (A2)	Unambiguous	[R].FGIVEGLMTTVHAITATQK.[T]		2	2	Q7FAH2; Q6K5G8	Q7FAH2; Q6K5G8	0	3	0.3293	0	1	1	673.031311035156	2017.07937984547	0.350430292108401	0.000235615156195005	HCD	MS2	28.79679	41.505	73.9158509269333	66479	MSO2_030218_02.raw	0/0	3.33718657493591			0	0.0004025
High	Sequest HT (A2)	Unambiguous	[R].FGIVEGLMTTVHAITATQK.[T]		2	2	Q7FAH2; Q6K5G8	Q7FAH2; Q6K5G8	0	3	0.3771	0	1	1	673.031311035156	2017.07937984547	0.350430292108401	0.000235615156195005	CID	MS2		33.1	73.9176092178667	66481	MSO2_030218_02.raw	0/0	2.97403407096863			0	0.0002298
High	Sequest HT (A2)	Unambiguous	[K].AVAAAAATEEEVQVQVATK.[F]		1	1	Q7XQ45	Q7XQ45	0	2	0.4863	0	1	1	943.49658203125	1885.9858874325	-0.349566385529164	-0.000329638750145023	CID	MS2		39.24	73.9261983306667	66490	MSO2_030218_02.raw	0/0	2.91756415367126	161653.9609375	73.899787902832	0	0.0001055
High	Sequest HT (A2)	Unambiguous	[K].MTAEIGEQVQIVGDDLLVTNPTR.[V]		1	1	Q42971	Q42971	0	3	0.513	0	1	1	833.763427734375	2499.27572994313	-0.0794457598233596	-6.6185625049305E-05	CID	MS2		32.065	74.2502366514667	66745	MSO2_030218_02.raw	0/0	3.86311674118042			0	3.035E-06
High	Sequest HT (A2)	Unambiguous	[K].MTAEIGEQVQIVGDDLLVTNPTR.[V]		1	1	Q42971	Q42971	0	3	0.3591	0	1	1	833.763549804688	2499.27609615406	0.0670810535324551	5.5884687450695E-05	HCD	MS2	0	36.6	74.2485533650667	66743	MSO2_030218_02.raw	0/0	4.01450538635254			0	2.318E-07
High	Sequest HT (A2)	Unambiguous	[K].WLAANVSAEVAESTR.[I]		1	1	P48494	P48494	0	2	0.7042	0	1	1	802.407653808594	1603.80803098719	0.355814024748436	0.000285328593690792	CID	MS2		42.45	74.2475489914667	66742	MSO2_030218_02.raw	0/0	4.09056711196899			0	9.224E-08
High	Sequest HT (A2)	Unambiguous	[K].VcVLScGISTGLGATINVAKPPK.[G]	C2(Carbamidomethyl); C6(Carbamidomethyl)	1	1	Q2R8Z5	Q2R8Z5	0	3	0.652	0	1	1	781.424926757813	2342.26022701344	1.35701734341621	0.00105949447919803	CID	MS2		27.325	74.2465654586667	66741	MSO2_030218_02.raw	0/0	2.73350191116333			0	0.0001861
High	Sequest HT (A2)	Unambiguous	[K].WLAANVSAEVAESTR.[I]		1	1	P48494	P48494	0	2	0.5125	0	1	1	802.407653808594	1603.80803098719	0.355814024748436	0.000285328593690792	HCD	MS2	21.81783	33.1	74.2456863744	66740	MSO2_030218_02.raw	0/0	3.61413669586182			0	2.838E-05
High	Sequest HT (A2)	Unambiguous	[R].AAVPSGASTGVYEALELR.[D]		1	1	Q42971	Q42971	0	2	0.5332	0	1	1	895.968994140625	1790.93071165125	1.34456038546454	0.00120400562514078	CID	MS2		41.445	74.2324442253333	66736	MSO2_030218_02.raw	0/0	4.07333040237427			0	1.099E-05
High	Sequest HT (A2)	Unambiguous	[R].TVPAAVPAIVFLSGGqSEEEATLNLNAMNK.[L]	Q16(Deamidated)	1	1	P17784	P17784	0	3	0.1218	0	1	1	1024.8642578125	3072.5782201775	7.29955093371914	0.00747609249988927	CID	MS2		30.13	74.2313247218667	66735	MSO2_030218_02.raw	0/0	3.11873364448547			0	4.557E-06
High	Sequest HT (A2)	Unambiguous	[R].AAVPSGASTGVYEALELR.[D]		1	1	Q42971	Q42971	0	2	0.5215	0	1	1	895.968994140625	1790.93071165125	1.34456038546454	0.00120400562514078	HCD	MS2	50.15889	33.1	74.2304224941333	66734	MSO2_030218_02.raw	0/0	3.49267673492432			0	1.419E-07
High	Sequest HT (A2)	Unambiguous	[R].TVPAAVPAIVFLSGGqSEEEATLNLNAMNK.[L]	Q16(Deamidated)	1	1	P17784	P17784	0	3		0.0458	3	3	1024.8642578125	3072.5782201775	7.29955093371914	0.00747609249988927	HCD	MS2	25.21548	40.875	74.2295787698667	66733	MSO2_030218_02.raw	0/0	2.92392754554749			0	1.284E-05
High	Sequest HT (A2)	Unambiguous	[R].TVPAAVPAIVFLSGGQSEEEATLNLnAMNK.[L]	N26(Deamidated)	1	1	P17784	P17784	0	3		0.0261	2	2	1024.8642578125	3072.5782201775	7.29955093371914	0.00747609249988927	HCD	MS2	25.21548	40.875	74.2295787698667	66733	MSO2_030218_02.raw	0/0	2.97962927818298			0	0.0003097
High	Sequest HT (A2)	Unambiguous	[R].TVPAAVPAIVFLSGGQSEEEATLnLNAMNK.[L]	N24(Deamidated)	1	1	P17784	P17784	0	3	0.0261	0	1	1	1024.8642578125	3072.5782201775	7.29955093371914	0.00747609249988927	HCD	MS2	25.21548	40.875	74.2295787698667	66733	MSO2_030218_02.raw	0/0	3.06385827064514			0	0.0002463
High	Sequest HT (A2)	Unambiguous	[K].MTAEIGEQVQIVGDDLLVTNPTR.[V]		1	1	Q42971	Q42971	0	3	0.6911	0	1	1	833.764831542969	2499.27994136891	1.60561259376851	0.0013376229687007	CID	MS2		33.1	74.2275166146667	66731	MSO2_030218_02.raw	0/0	4.36932277679443			0	3.822E-06
High	Sequest HT (A2)	Unambiguous	[K].IGPNEPSQLSIDLNAQGLAR.[Y]		1	1	Q5N725	Q5N725	0	3	0.6755	0	1	1	698.371948242188	2093.10129146656	1.30656368473386	0.000911588854251022	CID	MS2		33.1	74.2039841341333	66711	MSO2_030218_02.raw	0/0	4.93164157867432			0	1.815E-07
High	Sequest HT (A2)	Unambiguous	[K].GILGYVEEDLVSTDFQGDSR.[S]		1	1	Q6K5G8	Q6K5G8	0	2	0.5854	0	1	1	1100.52709960938	2200.04692258875	2.94993612556909	0.00324498937493445	CID	MS2		33.1	74.1590402285333	66666	MSO2_030218_02.raw	0/0	3.57065868377686			0	2.203E-05
High	Sequest HT (A2)	Unambiguous	[K].MTAEIGEqVQIVGDDLLVTNPTR.[V]	Q8(Deamidated)	1	1	Q42971	Q42971	0	2		0.0091	2	2	1250.64343261719	2500.27958860438	7.85682481457302	0.00982205218741528	CID	MS2		33.1	74.1439636552	66660	MSO2_030218_02.raw	0/0	3.28240776062012			0	1.6E-06
High	Sequest HT (A2)	Unambiguous	[K].MTAEIGEQVqIVGDDLLVTNPTR.[V]	Q10(Deamidated)	1	1	Q42971	Q42971	0	2	0.0091	0	1	1	1250.64343261719	2500.27958860438	7.85682481457302	0.00982205218741528	CID	MS2		33.1	74.1439636552	66660	MSO2_030218_02.raw	0/0	3.30673003196716			0	1.711E-05
High	Sequest HT (A2)	Unambiguous	[K].MTAEIGEQVQIVGDDLLVTNPTR.[V]		1	1	Q42971	Q42971	0	2	0.6693	0	1	1	1250.14501953125	2499.2827624325	2.73436495022464	0.00341696624991528	HCD	MS2	0	41.64	74.1422247701333	66658	MSO2_030218_02.raw	0/0	3.80665516853333			0	8.119E-05
High	Sequest HT (A2)	Unambiguous	[K].ILNEGQIASTDVVEVVVSPPYVFLPVVK.[S]		1	1	P48494	P48494	0	3	0.5806	0	1	1	1004.56231689453	3011.67239742359	0.679484590104513	0.000682127864668776	CID	MS2		23.035	74.1367000016	66652	MSO2_030218_02.raw	0/0	2.78932857513428	1411924.90625	74.1504440307617	0	3.703E-05
High	Sequest HT (A2)	Unambiguous	[K].ILNEGQIASTDVVEVVVSPPYVFLPVVK.[S]		1	1	P48494	P48494	0	3	0.3362	0	1	1	1004.56231689453	3011.67239742359	0.679484590104513	0.000682127864668776	HCD	MS2	68.94099	38.64	74.1349893058667	66650	MSO2_030218_02.raw	0/0	2.34941577911377	1411924.90625	74.1504440307617	0	0.0003589
High	Sequest HT (A2)	Unambiguous	[K].AVAAAAATEEEVQVQVATK.[F]		1	1	Q7XQ45	Q7XQ45	0	3	0.5642	0	1	1	629.33349609375	1885.98593502125	-0.324333570319242	-0.000203896250089504	CID	MS2		38.625	74.0991685733333	66614	MSO2_030218_02.raw	0/0	4.13140296936035	448070.6953125	74.1082916259766	0	6.048E-05
High	Sequest HT (A2)	Unambiguous	[K].AVAAAAATEEEVQVQVATK.[F]		1	1	Q7XQ45	Q7XQ45	0	3	0.3725	0	1	1	629.33349609375	1885.98593502125	-0.324333570319242	-0.000203896250089504	HCD	MS2	57.62969	33.1	74.0970303584	66612	MSO2_030218_02.raw	0/0	3.9960150718689	448070.6953125	74.1082916259766	0	4.043E-06
High	Sequest HT (A2)	Unambiguous	[R].TVPAAVPAIVFLSGGQSEEEATVNLNAMNK.[L]		1	1	Q5N725	Q5N725	0	3	0.6872	0	1	1	1019.85736083984	3057.55752925953	0.459000415120887	0.000467806510338657	CID	MS2		41.955	74.0734005050667	66598	MSO2_030218_02.raw	0/0	4.53570318222046			0	1.801E-09
High	Sequest HT (A2)	Unambiguous	[K].ANSEATLGTYQGDAVLGEGASESLHVK.[D]		1	1	Q5N725	Q5N725	0	3	0.6978	0	1	1	902.107482910156	2704.30789547047	0.685196290544579	0.000617660156270479	CID	MS2		33.1	74.0723048250667	66597	MSO2_030218_02.raw	0/0	3.63816022872925			0	8.769E-09
High	Sequest HT (A2)	Unambiguous	[R].TVPAAVPAIVFLSGGQSEEEATVNLNAMNK.[L]		1	1	Q5N725	Q5N725	0	3	0.626	0	1	1	1019.85766601563	3057.55844478688	0.758431498662641	0.000772982291588657	HCD	MS2	3.304602	33.1	74.0714270109333	66596	MSO2_030218_02.raw	0/0	5.08083629608154			0	1.555E-07
High	Sequest HT (A2)	Unambiguous	[R].nPEEIPWAAAGAEYVVESTGVFTDKDK.[A]	N1(Deamidated)	1	1	Q6K5G8	Q6K5G8	1	3	0.4675	0	1	1	975.472290039063	2924.40231685719	6.3919032480646	0.00623079239596687	CID	MS2		40.5	73.9664132365333	66521	MSO2_030218_02.raw	0/0	3.22535943984985			0	0.0001164
High	Sequest HT (A2)	Unambiguous	[R].LLSSGNVYTQEEILTR.[I]		1	1	Q75KR1	Q75KR1	0	2	0.5296	0	1	1	911.984985351563	1822.96269407313	4.48486950323839	0.0040878565625917	CID	MS2		31.6	73.9326396586667	66497	MSO2_030218_02.raw	0/0	3.04441380500793	764215.5859375	73.7589950561523	0	7.956E-06
High	Sequest HT (A2)	Unambiguous	[R].LLSSGNVYTQEEILTR.[I]		1	1	Q75KR1	Q75KR1	0	2	0.2705	0	1	1	911.984985351563	1822.96269407313	4.48486950323839	0.0040878565625917	HCD	MS2	21.22138	40.77	73.9309419045333	66495	MSO2_030218_02.raw	0/0	2.80959296226501	764215.5859375	73.7589950561523	0	8.165E-05
High	Sequest HT (A2)	Rejected	[R].SGTLIDAIGIYVHP.[-]		1	2	Q0JMY8	Q0JMY8; A2WPN7	0	2		0.0495	2	2	728.396179199219	1455.78508176844	0.601708985454363	0.00043797921875921	CID	MS2		41.88	73.6766260949333	66276	MSO2_030218_02.raw	0/0	3.07336258888245			0	0.000116
High	Sequest HT (A2)	Unambiguous	[R].FGIVEGLMTTVHAITATQK.[T]		2	2	Q7FAH2; Q6K5G8	Q7FAH2; Q6K5G8	0	3	0.5059	0	1	1	673.031555175781	2017.08011226734	0.713540509277407	0.000479755781195005	CID	MS2		41.505	72.7931921170667	65550	MSO2_030218_02.raw	0/0	3.40437984466553			0	0.0003416
High	Sequest HT (A2)	Unambiguous	[R].TVPAAVPAIVFLSGGQSEEEATVNLNAMNK.[L]		1	1	Q5N725	Q5N725	0	4	0.4301	0	1	1	765.146057128906	3057.56239862563	2.0515684313282	0.00156819640619688	HCD	MS2	29.09807	42.565	73.6233888141333	66245	MSO2_030218_02.raw	0/0	2.79316139221191			0	4.292E-05
High	Sequest HT (A2)	Unambiguous	[K].GSTVAIFGLGAVGLAAAEGAR.[I]		1	1	Q2R8Z5	Q2R8Z5	0	2	0.7278	0	1	1	944.521057128906	1888.03483762781	3.25803196563784	0.00307562890611734	CID	MS2		33.1	73.6060394298667	66227	MSO2_030218_02.raw	0/0	3.59615159034729	579968.359375	73.6419830322266	0	0.0002836
High	Sequest HT (A2)	Unambiguous	[R].FGIVEGLMTTVHAITATQK.[T]		2	2	Q7FAH2; Q6K5G8	Q7FAH2; Q6K5G8	0	3	0.4335	0	1	1	673.032043457031	2017.08157711109	1.43976094361542	0.000968037031195005	CID	MS2		39.03	73.1412058021333	65849	MSO2_030218_02.raw	0/0	2.33293294906616	1040413.4609375	73.1221084594727	0	0.0001688
High	Sequest HT (A2)	Unambiguous	[R].FGIVEGLMTTVHAITATQK.[T]		2	2	Q7FAH2; Q6K5G8	Q7FAH2; Q6K5G8	0	3	0.3094	0	1	1	673.032043457031	2017.08157711109	1.43976094361542	0.000968037031195005	HCD	MS2	41.17351	33.1	73.1390041181333	65847	MSO2_030218_02.raw	0/0	3.19977855682373	1040413.4609375	73.1221084594727	0	5.929E-06
High	Sequest HT (A2)	Unambiguous	[R].TVPAAVPAIVFLSGGQSEEEATLNLNAMNK.[L]		1	1	P17784	P17784	0	3	0.6271	0	1	1	1024.52978515625	3071.57480220875	0.985263887828591	0.0010087695832226	CID	MS2		33.1	73.1360643152	65844	MSO2_030218_02.raw	0/0	2.95011973381042			0	0.0003053
High	Sequest HT (A2)	Unambiguous	[R].AAVPSGASTGVYEALELR.[D]		1	1	Q42971	Q42971	0	2	0.4441	0	1	1	895.968627929688	1790.92997922938	0.9355982435902	0.00083779468764078	HCD	MS2	32.26249	33.1	73.1097404693333	65828	MSO2_030218_02.raw	0/0	2.86022758483887			0	4.754E-05
High	Sequest HT (A2)	Unambiguous	[K].IGPNEPSQLSIDLNAQGLAR.[Y]		1	1	Q5N725	Q5N725	0	3	0.5914	0	1	1	698.371276855469	2093.09927730641	0.344277341454566	0.000240202135501022	CID	MS2		33.1	73.0919538482667	65810	MSO2_030218_02.raw	0/0	4.20935106277466			0	2.594E-07
High	Sequest HT (A2)	Unambiguous	[K].GILAADESTGTIGK.[R]		2	3	P17784; Q5N725	P17784; Q10A30; Q5N725	0	2	0.5854	0	1	1	666.854187011719	1332.70109739344	0.421440092790313	0.000280826718721983	CID	MS2		33.1	73.0858417077333	65805	MSO2_030218_02.raw	0/0	3.15820646286011	332654.546875	73.0440902709961	0	0.0002455
High	Sequest HT (A2)	Unambiguous	[K].WTVQQAAELSVAAPTIEASLDSR.[F]		1	1	Q9LI00	Q9LI00	0	3	0.259	0	1	1	815.087158203125	2443.24692134938	0.236729864137358	0.000192796458274339	HCD	MS2	61.49133	33.1	73.0624967085333	65780	MSO2_030218_02.raw	0/0	3.04674768447876			0	2.876E-05
High	Sequest HT (A2)	Unambiguous	[K].WLAANVSAEVAESTR.[I]		1	1	P48494	P48494	0	2	0.742	0	1	1	802.407165527344	1603.80705442469	-0.253088554990819	-0.000202952656309208	CID	MS2		25.915	73.0480119464	65765	MSO2_030218_02.raw	0/0	3.76012015342712			0	1.412E-06
High	Sequest HT (A2)	Unambiguous	[R].TVPAAVPAIVFLSGGQSEEEATLNLNAMNK.[L]		1	1	P17784	P17784	0	3	0.5299	0	1	1	1024.53039550781	3071.57663326344	1.58139343357671	0.0016191211457226	CID	MS2		33.085	73.0310107008	65759	MSO2_030218_02.raw	0/0	2.5052433013916			0	2.098E-05
High	Sequest HT (A2)	Rejected	[K].AnSEATLGTYQGDAVLGEGASESLHVK.[D]	N2(Deamidated)	1	1	Q5N725	Q5N725	0	3		0.0219	3	3	902.441711425781	2705.31058101734	7.58607280554101	0.00684084244793715	CID	MS2		40.83	73.023702688	65753	MSO2_030218_02.raw	0/0	3.56804943084717			0	9.357E-09
High	Sequest HT (A2)	Selected	[K].AnSEATLGTYKGDAVLGEGASESLHVK.[D]	N2(Deamidated)	1	1	P17784	P17784	1	3		0.0164	2	2	902.441711425781	2705.31058101734	-5.86361497746468	-0.0052876642186761	CID	MS2		40.83	73.023702688	65753	MSO2_030218_02.raw	0/0	3.58766674995422			0	2.528E-06
High	Sequest HT (A2)	Rejected	[K].ANSEATLGTYqGDAVLGEGASESLHVK.[D]	Q11(Deamidated)	1	1	Q5N725	Q5N725	0	3	0.0164	0	1	1	902.441711425781	2705.31058101734	7.58607280554101	0.00684084244793715	CID	MS2		40.83	73.023702688	65753	MSO2_030218_02.raw	0/0	3.65434169769287			0	2.07E-09
High	Sequest HT (A2)	Unambiguous	[K].ILNEGQIASTDVVEVVVSPPYVFLPVVK.[S]		1	1	P48494	P48494	0	3	0.6232	0	1	1	1004.5625	3011.67294674	0.861880517354754	0.000865233333418776	CID	MS2		33.1	73.1753333821333	65883	MSO2_030218_02.raw	0/0	3.44617390632629	1679362.8125	73.1259918212891	0	3.619E-05
High	Sequest HT (A2)	Unambiguous	[K].ANSEATLGTYQGDAVLGEGASESLHVK.[D]		1	1	Q5N725	Q5N725	0	3	0.607	0	1	1	902.107360839844	2704.30752925953	0.549778578293783	0.000495589843770479	HCD	MS2	1.069312	33.1	73.0215904778667	65751	MSO2_030218_02.raw	0/0	6.53955364227295			0	1.641E-12
High	Sequest HT (A2)	Unambiguous	[K].GILGYVEEDLVSTDFQGDSR.[S]		1	1	Q6K5G8	Q6K5G8	0	2	0.6626	0	1	1	1100.525390625	2200.04350462	1.39634251913472	0.00153600499993445	CID	MS2		33.1	72.9889583096	65722	MSO2_030218_02.raw	0/0	4.0575098991394			0	2.934E-07
High	Sequest HT (A2)	Unambiguous	[K].VcVLScGISTGLGATInVAKPPK.[G]	C2(Carbamidomethyl); C6(Carbamidomethyl); N17(Deamidated)	1	1	Q2R8Z5	Q2R8Z5	0	3	0.6298	0	1	1	781.758361816406	2343.26053218922	8.3080053151718	0.00648921973961469	HCD	MS2	36.77193	42.4	72.9833316034667	65716	MSO2_030218_02.raw	0/0	4.97147655487061			0	1.281E-05
High	Sequest HT (A2)	Unambiguous	[R].SGETEDTFIADLAVGLATGQIK.[T]		1	1	Q42971	Q42971	0	3	0.2851	0	1	1	746.050476074219	2236.13687496266	1.13677994160785	0.000847330885486978	HCD	MS2	30.33176	33.1	72.9803461952	65713	MSO2_030218_02.raw	0/0	2.42075324058533			0	0.0003944
High	Sequest HT (A2)	Unambiguous	[R].NPDEIPWAEAGAEYVVESTGVFTDK.[E]		1	1	A2YQT7	A2YQT7	0	3	0.4097	0	1	1	908.76123046875	2724.26913814625	0.589654368120859	0.00053545875001267	CID	MS2		41.535	72.9522624941333	65683	MSO2_030218_02.raw	0/0	2.26617002487183	1270915.0625	72.8628387451172	0	2.276E-06
High	Sequest HT (A2)	Unambiguous	[R].NPDEIPWAEAGAEYVVESTGVFTDK.[E]		1	1	A2YQT7	A2YQT7	0	3	0.5236	0	1	1	908.76123046875	2724.26913814625	0.589654368120859	0.00053545875001267	HCD	MS2	20.95181	33.1	72.9503015946667	65681	MSO2_030218_02.raw	0/0	4.2400860786438	1270915.0625	72.8628387451172	0	5.855E-05
High	Sequest HT (A2)	Unambiguous	[K].TPAELSHAANAGLDIAVR.[M]		1	2	Q10N21	Q10N21; A2XFC7	0	3	0.442	0	1	1	602.655151367188	1805.95090084156	0.257355657850212	0.000154923854173224	CID	MS2		33.1	72.895654292	65637	MSO2_030218_02.raw	0/0	1.81459403038025			0	3.626E-05
High	Sequest HT (A2)	Unambiguous	[K].TPAELSHAANAGLDIAVR.[M]		1	2	Q10N21	Q10N21; A2XFC7	0	3	0.6288	0	1	1	602.655151367188	1805.95090084156	0.257355657850212	0.000154923854173224	HCD	MS2	34.86469	42.535	72.8939253341333	65635	MSO2_030218_02.raw	0/0	4.22627401351929			0	1.126E-05
High	Sequest HT (A2)	Unambiguous	[R].SGTLIDAIGIYVHP.[-]		1	2	Q0JMY8	Q0JMY8; A2WPN7	0	2	0.1274	0	1	1	728.397399902344	1455.78752317469	2.27874754670294	0.00165868234375921	CID	MS2		41.655	72.8740115248	65614	MSO2_030218_02.raw	0/0	3.13563942909241			0	3.714E-05
High	Sequest HT (A2)	Unambiguous	[K].MTAEIGEQVQIVGDDLLVTnPTR.[V]	N20(Deamidated)	1	1	Q42971	Q42971	0	3	0.0676	0	1	1	834.098754882813	2500.28171138844	8.70585015979409	0.00725562947911736	CID	MS2		30.715	72.8390630133333	65597	MSO2_030218_02.raw	0/0	4.4363317489624			0	6.961E-05
High	Sequest HT (A2)	Unambiguous	[K].MTAEIGEQVQIVGDDLLVTNPTR.[V]		1	1	Q42971	Q42971	0	3	0.4051	0	1	1	833.763977050781	2499.27737789234	0.579924900277807	0.000483130781200695	HCD	MS2	0	20.74	72.8373107568	65595	MSO2_030218_02.raw	0/0	4.74155282974243			0	5.734E-08
High	Sequest HT (A2)	Unambiguous	[K].IGPNEPSQLSIDLNAQGLAR.[Y]		1	1	Q5N725	Q5N725	0	2	0.7062	0	1	1	1047.05249023438	2093.09770383875	-0.407463493316385	-0.000426430624884233	CID	MS2		33.1	72.8273884477333	65584	MSO2_030218_02.raw	0/0	3.71055221557617			0	9.696E-07
High	Sequest HT (A2)	Unambiguous	[R].IMEADSDLYLAEIDGK.[V]		1	1	P17654	P17654	0	2	0.6773	0	1	1	891.928283691406	1782.84929075281	1.5050833881608	0.00134166640623334	CID	MS2		33.1	72.7959087386667	65553	MSO2_030218_02.raw	0/0	4.71062803268433			0	5.165E-08
High	Sequest HT (A2)	Unambiguous	[R].TVPAAVPAIVFLSGGQSEEEATVNLNAMNK.[L]		1	1	Q5N725	Q5N725	0	3	0.6959	0	1	1	1019.85760498047	3057.55826168141	0.69854528195429	0.000711947135338657	CID	MS2		33.1	73.0186653282667	65748	MSO2_030218_02.raw	0/0	3.87855243682861			0	3.009E-08
High	Sequest HT (A2)	Unambiguous	[K].NMITGTSQADcAVLIIDSTTGGFEAGISK.[D]	C11(Carbamidomethyl)	1	1	O64937	O64937	0	3	0.2028	0	1	1	986.478881835938	2957.42209224781	-0.328273015564947	-0.000323614062407292	CID	MS2		38.94	73.1803061896	65888	MSO2_030218_02.raw	0/0	2.81240820884705	866328.53125	73.12841796875	0	0.0003646
High	Sequest HT (A2)	Unambiguous	[K].IGPNEPSQLSIDLNAQGLAR.[Y]		1	1	Q5N725	Q5N725	0	2	0.6698	0	1	1	1047.05334472656	2093.09941282313	0.409021888859981	0.000428061562615767	CID	MS2		33.1	73.1914244885333	65898	MSO2_030218_02.raw	0/0	3.20725631713867			0	7.403E-06
High	Sequest HT (A2)	Unambiguous	[K].VIAcVGETLEQR.[E]	C4(Carbamidomethyl)	1	1	P48494	P48494	0	2	0.5305	0	1	1	687.856689453125	1374.70610227625	1.11054133167004	0.000763333125025412	CID	MS2		33.1	73.2083405490667	65904	MSO2_030218_02.raw	0/0	3.10749506950378			0	5.823E-05
High	Sequest HT (A2)	Unambiguous	[K].IGPNEPSQLSIDLNAQGLAR.[Y]		1	1	Q5N725	Q5N725	0	2	0.6438	0	1	1	1047.05407714844	2093.10087766688	1.10886650215401	0.00116048343761577	CID	MS2		33.1	73.5651120941333	66200	MSO2_030218_02.raw	0/0	2.92233204841614			0	1.601E-06
High	Sequest HT (A2)	Unambiguous	[K].ILNEGQIASTDVVEVVVSPPYVFLPVVK.[S]		1	1	P48494	P48494	0	3	0.6915	0	1	1	1004.56329345703	3011.67532711109	1.65226286877247	0.00165869036466878	CID	MS2		18.88	73.5528233072	66191	MSO2_030218_02.raw	0/0	4.01620101928711	1595411.3125	73.4421005249023	0	1.775E-05
High	Sequest HT (A2)	Unambiguous	[R].TVPAAVPAIVFLSGGqSEEEATLNLNAMNK.[L]	Q16(Deamidated)	1	1	P17784	P17784	0	3	0.1527	0	1	1	1024.8642578125	3072.5782201775	7.29955093371914	0.00747609249988927	CID	MS2		33.1	73.5368612133333	66176	MSO2_030218_02.raw	0/0	3.47466444969177			0	2.049E-05
High	Sequest HT (A2)	Unambiguous	[R].TVPAAVPAIVFLSGGQSEEEATLNLNAMNK.[L]		1	1	P17784	P17784	0	3	0.3882	0	1	1	1024.52893066406	3071.57223873219	0.15068252378123	0.000154277395722602	HCD	MS2	38.15194	41.535	73.535098944	66174	MSO2_030218_02.raw	0/0	3.03664302825928			0	3.783E-05
High	Sequest HT (A2)	Rejected	[K].GANLAEMASIGLSVPPGFTVSTEAcqQYQAAGK.[T]	C25(Carbamidomethyl); Q26(Deamidated)	1	1	Q6AVA8	Q6AVA8	0	3	0.0441	0	1	1	1118.87902832031	3354.62253170094	7.29270405680876	0.00815469697887409	HCD	MS2	38.62866	49.92	73.4866803842667	66135	MSO2_030218_02.raw	0/0	3.40400052070618			0	0.0002321
High	Sequest HT (A2)	Unambiguous	[K].TPAELSHAANAGLDIAVR.[M]		1	2	Q10N21	Q10N21; A2XFC7	0	3	0.4249	0	1	1	602.655151367188	1805.95090084156	0.257355657850212	0.000154923854173224	CID	MS2		40.125	73.4724683592	66122	MSO2_030218_02.raw	0/0	2.73334193229675	279940.859375	73.4647750854492	0	2.208E-07
High	Sequest HT (A2)	Unambiguous	[K].WLAANVSAEVAESTR.[I]		1	1	P48494	P48494	0	2	0.6984	0	1	1	802.40771484375	1603.8081530575	0.431926847215843	0.000346363749940792	CID	MS2		41.58	73.4498213725333	66098	MSO2_030218_02.raw	0/0	3.67531633377075			0	2.291E-07
High	Sequest HT (A2)	Unambiguous	[K].WLAANVSAEVAESTR.[I]		1	1	P48494	P48494	0	2	0.515	0	1	1	802.40771484375	1603.8081530575	0.431926847215843	0.000346363749940792	HCD	MS2	13.4072	33.1	73.4476965144	66096	MSO2_030218_02.raw	0/0	3.67272043228149			0	1.13E-05
High	Sequest HT (A2)	Unambiguous	[K].IGPNEPSQLSIDLNAQGLAR.[Y]		1	1	Q5N725	Q5N725	0	3	0.5783	0	1	1	698.371887207031	2093.10110836109	1.2190831080721	0.000850553698001022	CID	MS2		33.1	73.4447675296	66093	MSO2_030218_02.raw	0/0	4.59529304504395			0	3.702E-08
High	Sequest HT (A2)	Unambiguous	[R].nPDEIPWAEAGAEYVVESTGVFTDK.[E]	N1(Deamidated)	1	1	A2YQT7	A2YQT7	0	3	0.4844	0	1	1	909.096801757813	2725.27585201344	8.91816517173452	0.00810141447917934	HCD	MS2	22.38804	40.83	73.3980341072	66064	MSO2_030218_02.raw	0/0	4.50384330749512			0	1.354E-07
High	Sequest HT (A2)	Unambiguous	[K].AVAAAAATEEEVQVQVATK.[F]		1	1	Q7XQ45	Q7XQ45	0	3	0.5226	0	1	1	629.334289550781	1885.98831539234	0.937802205729864	0.000589560781160496	CID	MS2		33.1	73.3811764256	66046	MSO2_030218_02.raw	0/0	2.86996912956238			0	5.91E-06
High	Sequest HT (A2)	Unambiguous	[K].AVAAAAATEEEVQVQVATK.[F]		1	1	Q7XQ45	Q7XQ45	0	3	0.2279	0	1	1	629.334289550781	1885.98831539234	0.937802205729864	0.000589560781160496	HCD	MS2	28.26406	30.16	73.3796456429333	66044	MSO2_030218_02.raw	0/0	2.940016746521			0	0.0001436
High	Sequest HT (A2)	Unambiguous	[K].GILGYVEEDLVSTDFQGDSR.[S]		1	1	Q6K5G8	Q6K5G8	0	2	0.6164	0	1	1	1100.52319335938	2200.03911008875	-0.601134974852322	-0.000661260625065552	CID	MS2		36.21	73.3715477962667	66035	MSO2_030218_02.raw	0/0	4.38401079177856			0	2.296E-07
High	Sequest HT (A2)	Unambiguous	[R].VGALSIVcGSADVAVR.[V]	C8(Carbamidomethyl)	1	1	P37833	P37833	0	2	0.2679	0	1	1	787.423828125	1573.84037962	2.36828897996768	0.00186364999997934	HCD	MS2	15.21229	42.4	73.3687982242667	66032	MSO2_030218_02.raw	0/0	3.35870218276978			0	3.169E-05
High	Sequest HT (A2)	Unambiguous	[R].TVPAAVPAIVFLSGGQSEEEATVNLNAMNK.[L]		1	1	Q5N725	Q5N725	0	3	0.7455	0	1	1	1019.85821533203	3057.56009273609	1.2974074490378	0.00132229869783866	CID	MS2		41.955	73.3637797392	66027	MSO2_030218_02.raw	0/0	4.43652009963989			0	1.663E-09
High	Sequest HT (A2)	Unambiguous	[K].ANSEATLGTYQGDAVLGEGASESLHVK.[D]		1	1	Q5N725	Q5N725	0	3	0.5838	0	1	1	902.108032226563	2704.30954341969	1.29457599567316	0.00116697656252048	CID	MS2		33.1	73.3626835626667	66026	MSO2_030218_02.raw	0/0	3.4649031162262			0	9.992E-09
High	Sequest HT (A2)	Unambiguous	[R].TVPAAVPAIVFLSGGQSEEEATVNLNAMNK.[L]		1	1	Q5N725	Q5N725	0	3	0.4414	0	1	1	1019.8583984375	3057.5606420525	1.47706609916285	0.00150540416658866	HCD	MS2	5.516891	33.1	73.361802216	66025	MSO2_030218_02.raw	0/0	4.43930292129517			0	2.748E-07
High	Sequest HT (A2)	Unambiguous	[K].MTAEIGEQVQIVGDDLLVTNPTR.[V]		1	1	Q42971	Q42971	0	3	0.4764	0	1	1	833.763854980469	2499.27701168141	0.433398086921992	0.000361060468700695	CID	MS2		29.5	73.3180876768	66001	MSO2_030218_02.raw	0/0	3.81791925430298			0	1.041E-06
High	Sequest HT (A2)	Unambiguous	[R].SGTLIDAIGIYVHP.[-]		1	2	Q0JMY8	Q0JMY8; A2WPN7	0	2	0.3302	0	1	1	728.399597167969	1455.79191770594	5.29741695695037	0.00385594796875921	CID	MS2		42.21	73.2829873973333	65965	MSO2_030218_02.raw	0/0	3.17583608627319			0	2.423E-05
High	Sequest HT (A2)	Unambiguous	[K].IGPNEPSQLAIDLNAQGLAR.[Y]		1	1	P17784	P17784	0	3	0.3364	0	1	1	693.040283203125	2077.10629634938	1.27786082591726	0.000884749791869884	CID	MS2		33.1	73.2388347786667	65936	MSO2_030218_02.raw	0/0	3.27194023132324	876507.2578125	73.1999435424805	0	0.0002158
High	Sequest HT (A2)	Unambiguous	[K].MTAEIGEqVQIVGDDLLVTNPTR.[V]	Q8(Deamidated)	1	1	Q42971	Q42971	0	3		0.0329	2	2	834.098693847656	2500.28152828297	8.63261558706385	0.00719459432286736	CID	MS2		33.1	73.2273936213333	65924	MSO2_030218_02.raw	0/0	4.4101414680481			0	3.498E-06
High	Sequest HT (A2)	Unambiguous	[K].MTAEIGEQVqIVGDDLLVTNPTR.[V]	Q10(Deamidated)	1	1	Q42971	Q42971	0	3	0.0329	0	1	1	834.098693847656	2500.28152828297	8.63261558706385	0.00719459432286736	CID	MS2		33.1	73.2273936213333	65924	MSO2_030218_02.raw	0/0	4.56372117996216			0	9.893E-07
High	Sequest HT (A2)	Unambiguous	[K].MTAEIGEQVQIVGDDLLVTNPTR.[V]		1	1	Q42971	Q42971	0	3	0.5086	0	1	1	833.762268066406	2499.27225093922	-1.4714504867036	-0.0012258535937993	HCD	MS2	12.00457	41.34	73.2255667434667	65922	MSO2_030218_02.raw	0/0	5.22945165634155			0	7.734E-08
High	Sequest HT (A2)	Unambiguous	[K].GSTVAIFGLGAVGLAAAEGAR.[I]		1	1	Q2R8Z5	Q2R8Z5	0	2	0.5882	0	1	1	944.52001953125	1888.0327624325	2.15889860634029	0.00203803124986734	CID	MS2		35.235	73.2130067077333	65909	MSO2_030218_02.raw	0/0	3.22747659683228			0	0.0001099
High	Sequest HT (A2)	Unambiguous	[R].VPTVDVSVVDLTVR.[LI]		3	3	Q7FAH2; Q6K5G8; A2YQT7	Q7FAH2; Q6K5G8; A2YQT7	0	2	0.7445	0	1	1	749.928283691406	1498.84929075281	1.17188224443024	0.000878236406265387	CID	MS2		31.615	73.2119280005333	65908	MSO2_030218_02.raw	0/0	2.73670887947083	1392291.37109375	73.2291641235352	0	3.249E-05
High	Sequest HT (A2)	Unambiguous	[K].GSTVAIFGLGAVGLAAAEGAR.[I]		1	1	Q2R8Z5	Q2R8Z5	0	2	0.454	0	1	1	944.51953125	1888.03178587	1.64165937843556	0.00154974999986734	HCD	MS2	42.50643	25.75	73.2111463802667	65907	MSO2_030218_02.raw	0/0	3.26467633247375			0	2.256E-06
High	Sequest HT (A2)	Unambiguous	[R].VPTVDVSVVDLTVR.[LI]		3	3	Q7FAH2; Q6K5G8; A2YQT7	Q7FAH2; Q6K5G8; A2YQT7	0	2	0.59	0	1	1	749.928283691406	1498.84929075281	1.17188224443024	0.000878236406265387	HCD	MS2	17.04525	42.525	73.2102716570667	65906	MSO2_030218_02.raw	0/0	3.39411520957947	1392291.37109375	73.2291641235352	0	3.347E-06
High	Sequest HT (A2)	Unambiguous	[K].IGPNEPSQLAIDLNAQGLAR.[Y]		1	1	P17784	P17784	0	3	0.4872	0	1	1	693.039489746094	2077.10391597828	0.131855857506828	9.1292760619884E-05	HCD	MS2	0	41.505	73.6080813125333	66229	MSO2_030218_02.raw	0/0	3.91708040237427	522983.125	73.6034088134766	0	3.447E-05
High	Sequest HT (A2)	Unambiguous	[R].TVPAAVPAIVFLSGGQSEEEATVNLNAMNK.[L]		1	1	Q5N725	Q5N725	0	3	0.7569	0	1	1	1019.85797119141	3057.55936031422	1.0578625822044	0.00107815807283866	CID	MS2		33.1	78.2675032533333	69983	MSO2_030218_02.raw	0/0	3.99447584152222			0	2.229E-07
High	Sequest HT (A2)	Unambiguous	[K].IGPNEPSQLSIDLNAQGLAR.[Y]		1	1	Q5N725	Q5N725	0	2	0.6395	0	1	1	1047.05383300781	2093.10038938563	0.875584964389333	0.000916342812615767	CID	MS2		42.03	65.9146829458667	59510	MSO2_030218_02.raw	0/0	3.18535828590393			0	3.658E-06
High	Sequest HT (A2)	Unambiguous	[R].LLSSGNVYTQEEILTR.[I]		1	1	Q75KR1	Q75KR1	0	2	0.484	0	1	1	911.982360839844	1822.95744504969	1.60546500650842	0.0014633448438417	CID	MS2		39.51	65.8475631933333	59442	MSO2_030218_02.raw	0/0	2.81149101257324	678271.0625	65.8281097412109	0	4.543E-05
High	Sequest HT (A2)	Unambiguous	[K].IGPNEPSQLSIDLNAQGLAR.[Y]		1	1	Q5N725	Q5N725	0	2	0.5234	0	1	1	1047.05102539063	2093.09477415125	-1.80715271990444	-0.00189127437488423	HCD	MS2	46.14712	28.045	59.8608378698667	54178	MSO2_030218_02.raw	0/0	4.28042840957642			0	3.085E-08
High	Sequest HT (A2)	Unambiguous	[R].NPDEIPWAEAGAEYVVESTGVFTDK.[E]		1	1	A2YQT7	A2YQT7	0	3	0.5827	0	1	1	908.762512207031	2724.27298336109	2.00112178051985	0.00181719703126267	CID	MS2		39.36	59.823120908	54143	MSO2_030218_02.raw	0/0	4.04863309860229			0	3.33E-05
High	Sequest HT (A2)	Unambiguous	[R].NPDEIPWAEAGAEYVVESTGVFTDK.[E]		1	1	A2YQT7	A2YQT7	0	3	0.5183	0	1	1	908.762512207031	2724.27298336109	2.00112178051985	0.00181719703126267	HCD	MS2	58.73018	33.1	59.8211290162667	54141	MSO2_030218_02.raw	0/0	4.65461015701294			0	5.663E-07
High	Sequest HT (A2)	Unambiguous	[K].ANSEATLGTYQGDAVLGEGASESLHVK.[D]		1	1	Q5N725	Q5N725	0	3	0.5483	0	1	1	902.109375	2704.31357174	2.78417083043192	0.00250975000002048	CID	MS2		23.69137	59.8140567026667	54134	MSO2_030218_02.raw	0/0	3.21281695365906			0	1.201E-08
High	Sequest HT (A2)	Unambiguous	[R].LSLDPALLLPSSASAALLADPAAPLSSLR.[L]		1	1	Q9AS33	Q9AS33	0	3	0.547	0	1	1	944.202575683594	2830.59317379078	0.260963313512238	0.000246226927022993	HCD	MS2	18.07455	33.1	59.8068884645333	54128	MSO2_030218_02.raw	0/0	4.1488561630249	34039993.25	59.8894462585449	0	9.215E-09
High	Sequest HT (A2)	Unambiguous	[R].NPDEIPWAEAGAEYVVESTGVFTDK.[E]		1	1	A2YQT7	A2YQT7	0	3	0.6377	0	1	1	908.762145996094	2724.27188472828	1.59784537697728	0.00145098609376267	CID	MS2		41.415	59.7902575917333	54110	MSO2_030218_02.raw	0/0	4.60986948013306			0	1.637E-08
High	Sequest HT (A2)	Unambiguous	[R].NPDEIPWAEAGAEYVVESTGVFTDK.[E]		1	1	A2YQT7	A2YQT7	0	3	0.5694	0	1	1	908.762145996094	2724.27188472828	1.59784537697728	0.00145098609376267	HCD	MS2	9.416196	33.1	59.7878579205333	54108	MSO2_030218_02.raw	0/0	5.03809022903442			0	3.856E-12
High	Sequest HT (A2)	Unambiguous	[R].SGETEDTFIADLAVGLATGQIK.[T]		1	1	Q42971	Q42971	0	3	0.6593	0	1	1	746.050903320313	2236.13815670094	1.70997371729109	0.00127457697923698	CID	MS2		41.055	59.7860080125333	54106	MSO2_030218_02.raw	0/0	4.96188974380493			0	2.682E-09
High	Sequest HT (A2)	Unambiguous	[R].SGETEDTFIADLAVGLATGQIK.[T]		1	1	Q42971	Q42971	0	2	0.6922	0	1	1	1118.57214355469	2236.13701047938	1.19738306223901	0.0013387546875947	CID	MS2		33.1	59.7848975194667	54105	MSO2_030218_02.raw	0/0	6.66190671920776	235514270.75	59.7004737854004	0	4.111E-12
High	Sequest HT (A2)	Unambiguous	[R].SGETEDTFIADLAVGLATGQIK.[T]		1	1	Q42971	Q42971	0	3	0.5307	0	1	1	746.050720214844	2236.13760738453	1.46431924199827	0.00109147151048698	HCD	MS2	18.3703	33.1	59.7839705832	54104	MSO2_030218_02.raw	0/0	5.21584129333496			0	8.226E-09
High	Sequest HT (A2)	Unambiguous	[R].SGETEDTFIADLAVGLATGQIK.[T]		1	1	Q42971	Q42971	0	2	0.6126	0	1	1	1118.57202148438	2236.13676633875	1.0882032954422	0.0012166843750947	HCD	MS2	7.353568	33.1	59.7831519725333	54103	MSO2_030218_02.raw	0/0	5.86225748062134	235514270.75	59.7004737854004	0	3.171E-12
High	Sequest HT (A2)	Unambiguous	[R].LSLDPALLLPSSASAALLADPAAPLSSLR.[L]		1	1	Q9AS33	Q9AS33	0	2	0.7134	0	1	1	1415.80590820313	2830.60453977625	4.27637200596385	0.00605233312489872	HCD	MS2	0	33.1	59.7706941744	54092	MSO2_030218_02.raw	0/0	3.34743595123291			0	6.175E-06
High	Sequest HT (A2)	Unambiguous	[K].IGPNEPSQLSIDLNAQGLAR.[Y]		1	1	Q5N725	Q5N725	0	2	0.6415	0	1	1	1047.05102539063	2093.09477415125	-1.80715271990444	-0.00189127437488423	CID	MS2		37.215	59.862735968	54180	MSO2_030218_02.raw	0/0	3.71129298210144			0	9.018E-07
High	Sequest HT (A2)	Unambiguous	[K].ILNEGQIASTDVVEVVVSPPYVFLPVVK.[S]		1	1	P48494	P48494	0	3	0.6276	0	1	1	1004.56524658203	3011.68118648609	3.59781942610837	0.00361181536466878	CID	MS2		39.87	59.7496595909333	54070	MSO2_030218_02.raw	0/0	3.84160184860229			0	2.356E-05
High	Sequest HT (A2)	Unambiguous	[K].MGLEAAVEATVEFLNK.[A]		1	2	A2XFI3	Q10MW3; A2XFI3	0	2	0.4206	0	1	1	861.446655273438	1721.88603391688	4.75403460488238	0.00409293343750505	CID	MS2		42.7	59.7458683752	54066	MSO2_030218_02.raw	0/0	3.20743274688721	21472917.5	59.566478729248	0	5.104E-06
High	Sequest HT (A2)	Unambiguous	[R].FGIVEGLMTTVHAITATQK.[T]		2	2	Q7FAH2; Q6K5G8	Q7FAH2; Q6K5G8	0	3	0.3389	0	1	1	673.033569335938	2017.08615474781	3.7091998009217	0.00249391593744501	CID	MS2		29.095	59.7448283792	54065	MSO2_030218_02.raw	0/0	2.98440623283386	29308571.5	59.5663185119629	0	3.352E-05
High	Sequest HT (A2)	Unambiguous	[K].MGLEAAVEATVEFLNK.[A]		1	2	A2XFI3	Q10MW3; A2XFI3	0	2	0.3231	0	1	1	861.446655273438	1721.88603391688	4.75403460488238	0.00409293343750505	HCD	MS2	24.01713	33.1	59.7439076586667	54064	MSO2_030218_02.raw	0/0	3.25172257423401	21472917.5	59.566478729248	0	2.68E-06
High	Sequest HT (A2)	Unambiguous	[R].FGIVEGLMTTVHAITATQK.[T]		2	2	Q7FAH2; Q6K5G8	Q7FAH2; Q6K5G8	0	3	0.3508	0	1	1	673.033264160156	2017.08523922047	3.25531202946045	0.00218874015619501	HCD	MS2	0	41.01	59.7430579637333	54063	MSO2_030218_02.raw	0/0	3.05374217033386	29308571.5	59.5663185119629	0	8.162E-06
High	Sequest HT (A2)	Unambiguous	[R].NPEEIPWGETGAEFVVESTGVFTDKDK.[A]		1	1	Q7FAH2	Q7FAH2	1	3	0.1797	0	1	1	994.472045898438	2981.40158443531	-1.17505155601367	-0.00116776822915199	HCD	MS2	78.27856	41.745	59.7302294837333	54052	MSO2_030218_02.raw	0/0	3.84441208839417			0	0.000115
High	Sequest HT (A2)	Unambiguous	[K].NMITGTSqADcAVLIIDSTTGGFEAGISK.[D]	Q8(Deamidated); C11(Carbamidomethyl)	1	1	O64937	O64937	0	3	0.0879	0	1	1	986.816711425781	2958.43558101734	9.63421415040636	0.00950064244801041	CID	MS2		33.1	59.7190504768	54042	MSO2_030218_02.raw	0/0	3.98237943649292	4897460.125	59.8218383789063	0	0.0002752
High	Sequest HT (A2)	Unambiguous	[K].NMITGTSqADcAVLIIDSTTGGFEAGISK.[D]	Q8(Deamidated); C11(Carbamidomethyl)	1	1	O64937	O64937	0	3	0.1508	0	1	1	986.816711425781	2958.43558101734	9.63421415040636	0.00950064244801041	HCD	MS2	23.87759	40.44	59.7172859717333	54040	MSO2_030218_02.raw	0/0	4.5120415687561	4897460.125	59.8218383789063	0	4.473E-07
High	Sequest HT (A2)	Unambiguous	[K].MTAEIGEQVQIVGDDLLVTNPTR.[V]		1	1	Q42971	Q42971	0	3	0.6636	0	1	1	833.765014648438	2499.28049068531	1.82540281380223	0.0015207284374507	CID	MS2		33.1	59.7039616754667	54026	MSO2_030218_02.raw	0/0	4.33922386169434			0	2.666E-07
High	Sequest HT (A2)	Unambiguous	[K].MTAEIGEQVQIVGDDLLVTNPTR.[V]		1	1	Q42971	Q42971	0	3	0.5486	0	1	1	833.764404296875	2499.27865963063	1.09276874702316	0.000910376874950695	HCD	MS2	10.64343	41.145	59.7021868392	54024	MSO2_030218_02.raw	0/0	5.2458062171936			0	2.376E-09
High	Sequest HT (A2)	Unambiguous	[K].GILGYVEEDLVSTDFQGDSR.[S]		1	1	Q6K5G8	Q6K5G8	0	2	0.7441	0	1	1	1100.52722167969	2200.04716672938	3.06090709745726	0.00336705968743445	CID	MS2		42.595	59.7011845821333	54023	MSO2_030218_02.raw	0/0	4.69207763671875	31201115	59.561695098877	0	1.673E-08
High	Sequest HT (A2)	Unambiguous	[K].IGPNEPSQLSIDLNAQGLAR.[Y]		1	1	Q5N725	Q5N725	0	3	0.7063	0	1	1	698.371887207031	2093.10110836109	1.2190831080721	0.000850553698001022	CID	MS2		33.1	59.700086784	54022	MSO2_030218_02.raw	0/0	5.5462121963501			0	6.495E-09
High	Sequest HT (A2)	Unambiguous	[K].GILGYVEEDLVSTDFQGDSR.[S]		1	1	Q6K5G8	Q6K5G8	0	2	0.4607	0	1	1	1100.52722167969	2200.04716672938	3.06090709745726	0.00336705968743445	HCD	MS2	28.54963	33.1	59.6991658642667	54021	MSO2_030218_02.raw	0/0	3.69260907173157	31201115	59.561695098877	0	4.715E-07
High	Sequest HT (A2)	Unambiguous	[K].ILNEGQIASTDVVEVVVSPPYVFLPVVK.[S]		1	1	P48494	P48494	0	3	0.563	0	1	1	1004.56524658203	3011.68118648609	3.59781942610837	0.00361181536466878	HCD	MS2	28.39018	33.1	59.7476741893333	54068	MSO2_030218_02.raw	0/0	5.07533740997314			0	2.306E-07
High	Sequest HT (A2)	Unambiguous	[K].WLAANVSAEVAESTR.[I]		1	1	P48494	P48494	0	2	0.532	0	1	1	802.407470703125	1603.80766477625	0.127475557346215	0.000102223124940792	HCD	MS2	26.9526	41.355	59.8636443589333	54181	MSO2_030218_02.raw	0/0	3.91379499435425	9626434.0625	60.1090278625488	0	9.388E-07
High	Sequest HT (A2)	Unambiguous	[K].WLAANVSAEVAESTR.[I]		1	1	P48494	P48494	0	2	0.6368	0	1	1	802.407470703125	1603.80766477625	0.127475557346215	0.000102223124940792	CID	MS2		33.1	59.865323272	54183	MSO2_030218_02.raw	0/0	3.80466532707214	9626434.0625	60.1090278625488	0	9.709E-08
High	Sequest HT (A2)	Unambiguous	[R].NPEEIPWAAAGAEYVVESTGVFTDKDK.[A]		1	1	Q6K5G8	Q6K5G8	1	3	0.5443	0	1	1	975.137817382813	2923.39889888844	-0.242728212742809	-0.000236530520699792	HCD	MS2	0	32.99928	59.8854513437333	54197	MSO2_030218_02.raw	0/0	5.75176191329956			0	8.24E-09
High	Sequest HT (A2)	Unambiguous	[K].SLADGVQDEVAEIIKEDLWPnPLK.[Y]	N21(Deamidated)	1	2	B8AEC1	B8AEC1; Q69JW2	1	3		0.0034	2	2	894.137573242188	2680.39816646656	9.91023279356003	0.00885436885418178	CID	MS2		36.88	60.1185662045333	54400	MSO2_030218_02.raw	0/0	2.96077132225037	6948732.25	60.074520111084	0	4.761E-05
High	Sequest HT (A2)	Unambiguous	[K].SLADGVqDEVAEIIKEDLWPNPLK.[Y]	Q7(Deamidated)	1	2	B8AEC1	B8AEC1; Q69JW2	1	3	0.0034	0	1	1	894.137573242188	2680.39816646656	9.91023279356003	0.00885436885418178	CID	MS2		36.88	60.1185662045333	54400	MSO2_030218_02.raw	0/0	2.97249221801758	6948732.25	60.074520111084	0	2.915E-05
High	Sequest HT (A2)	Unambiguous	[K].SLADGVQDEVAEIIKEDLWPNPLK.[Y]		1	2	B8AEC1	B8AEC1; Q69JW2	1	3	0.5046	0	1	1	893.804138183594	2679.39786129078	3.83443247619813	0.00342464359376512	HCD	MS2	40.96096	26.65	60.1166744645333	54398	MSO2_030218_02.raw	0/0	4.34484672546387	3041941.75	59.961669921875	0	1.911E-06
High	Sequest HT (A2)	Unambiguous	[K].GILGYVEEDLVSTDFQGDSR.[S]		1	1	Q6K5G8	Q6K5G8	0	2	0.6942	0	1	1	1100.52514648438	2200.04301633875	1.17440057535839	0.00129186437493445	CID	MS2		40.905	60.0568877304	54338	MSO2_030218_02.raw	0/0	4.97284984588623			0	7.418E-08
High	Sequest HT (A2)	Unambiguous	[K].GILGYVEEDLVSTDFQGDSR.[S]		1	1	Q6K5G8	Q6K5G8	0	2	0.5919	0	1	1	1100.5244140625	2200.041551495	0.508574744029371	0.000559442499934448	HCD	MS2	33.24903	33.1	60.0548730562667	54336	MSO2_030218_02.raw	0/0	3.97074675559998			0	5.624E-07
High	Sequest HT (A2)	Unambiguous	[K].MTAEIGEQVQIVGDDLLVTNPTR.[V]		1	1	Q42971	Q42971	0	3	0.619	0	1	1	833.764221191406	2499.27811031422	0.872978526989436	0.000727271406200695	CID	MS2		42.595	60.0491299578667	54330	MSO2_030218_02.raw	0/0	4.19787311553955			0	9.909E-07
High	Sequest HT (A2)	Unambiguous	[K].IGPNEPSQLSIDLNAQGLAR.[Y]		1	1	Q5N725	Q5N725	0	3	0.5197	0	1	1	698.371948242188	2093.10129146656	1.30656368473386	0.000911588854251022	CID	MS2		33.1	60.0477945922667	54329	MSO2_030218_02.raw	0/0	4.06440162658691			0	6.779E-07
High	Sequest HT (A2)	Unambiguous	[K].MTAEIGEQVQIVGDDLLVTNPTR.[V]		1	1	Q42971	Q42971	0	3	0.4946	0	1	1	833.764221191406	2499.27811031422	0.872978526989436	0.000727271406200695	HCD	MS2	62.81754	33.1	60.0468775842667	54328	MSO2_030218_02.raw	0/0	4.59413719177246			0	4.083E-07
High	Sequest HT (A2)	Unambiguous	[K].IGPNEPSQLSIDLNAQGLAR.[Y]		1	1	Q5N725	Q5N725	0	3	0.5492	0	1	1	698.371948242188	2093.10129146656	1.30656368473386	0.000911588854251022	HCD	MS2	11.73078	41.445	60.0460194906667	54327	MSO2_030218_02.raw	0/0	4.57472276687622			0	7.196E-07
High	Sequest HT (A2)	Unambiguous	[R].FVIQGFGNVGSWAAQLISEAGGK.[V]		1	1	A2XMV1	A2XMV1	0	2	0.7002	0	1	1	1168.609375	2336.21147337	3.47456054239394	0.0040586400000393	CID	MS2		33.1	60.043944372	54325	MSO2_030218_02.raw	0/0	5.2741117477417	17682252.75	60.1142082214355	0	8.914E-10
High	Sequest HT (A2)	Unambiguous	[R].NPDEIPWAEAGAEYVVESTGVFTDK.[E]		1	1	A2YQT7	A2YQT7	0	2	0.6729	0	1	1	1362.64184570313	2724.27641477625	3.26069526814977	0.00444150312500824	CID	MS2		41.805	60.0357827773333	54319	MSO2_030218_02.raw	0/0	4.31158590316772			0	8.07E-06
High	Sequest HT (A2)	Unambiguous	[R].TVPAAVPAIVFLSGGQSEEEATVNLNAMNK.[L]		1	1	Q5N725	Q5N725	0	3	0.4615	0	1	1	1019.85803222656	3057.55954341969	1.11774879891275	0.00113919322908866	CID	MS2		33.1	60.0303158741333	54314	MSO2_030218_02.raw	0/0	3.3802855014801			0	4.569E-07
High	Sequest HT (A2)	Unambiguous	[R].FVIQGFGNVGSWAAqLISEAGGK.[V]	Q15(Deamidated)	1	1	A2XMV1	A2XMV1	0	3		0.0279	3	3	779.74072265625	2337.20761470875	8.66110222562021	0.00674753958336671	HCD	MS2	43.88137	36.895	60.0226288618667	54309	MSO2_030218_02.raw	0/0	5.57406282424927			0	2.238E-07
High	Sequest HT (A2)	Unambiguous	[R].FVIqGFGNVGSWAAQLISEAGGK.[V]	Q4(Deamidated)	1	1	A2XMV1	A2XMV1	0	3		0.014	2	2	779.74072265625	2337.20761470875	8.66110222562021	0.00674753958336671	HCD	MS2	43.88137	36.895	60.0226288618667	54309	MSO2_030218_02.raw	0/0	5.65354442596436			0	3.799E-07
High	Sequest HT (A2)	Unambiguous	[R].FVIQGFGnVGSWAAQLISEAGGK.[V]	N8(Deamidated)	1	1	A2XMV1	A2XMV1	0	3	0.014	0	1	1	779.74072265625	2337.20761470875	8.66110222562021	0.00674753958336671	HCD	MS2	43.88137	36.895	60.0226288618667	54309	MSO2_030218_02.raw	0/0	5.72657299041748			0	2.162E-07
High	Sequest HT (A2)	Unambiguous	[K].LLGVTIYSSDAIR.[S]		1	2	Q0JMY8	Q0JMY8; A2WPN7	0	2	0.5934	0	1	1	704.39599609375	1407.7847155575	0.362092072005543	0.00025487375000921	CID	MS2		42.495	60.0109229186667	54304	MSO2_030218_02.raw	0/0	3.31865215301514	5203957.484375	59.9856109619141	0	1.226E-06
High	Sequest HT (A2)	Unambiguous	[K].LLGVTIYSSDAIR.[S]		1	2	Q0JMY8	Q0JMY8; A2WPN7	0	2	0.4451	0	1	1	704.39599609375	1407.7847155575	0.362092072005543	0.00025487375000921	HCD	MS2	0	33.1	60.0088710429333	54302	MSO2_030218_02.raw	0/0	3.18722677230835	5203957.484375	59.9856109619141	0	2.59E-05
High	Sequest HT (A2)	Unambiguous	[R].cFQTITcYQAVINnLDDAHEQIDTAIATALR.[E]	C1(Carbamidomethyl); C7(Carbamidomethyl); N14(Deamidated)	2	2	Q0DHF6; A2Y5L9	Q0DHF6; A2Y5L9	0	3	0.0687	0	1	1	1189.57666015625	3566.71542720875	7.40718596155308	0.00880637624995861	CID	MS2		31.045	59.9825206808	54276	MSO2_030218_02.raw	0/0	5.52526187896729			0	4.044E-10
High	Sequest HT (A2)	Unambiguous	[R].cFQTITcYQAVINnLDDAHEQIDTAIATALR.[E]	C1(Carbamidomethyl); C7(Carbamidomethyl); N14(Deamidated)	2	2	Q0DHF6; A2Y5L9	Q0DHF6; A2Y5L9	0	3		0.0212	3	3	1189.57666015625	3566.71542720875	7.40718596155308	0.00880637624995861	HCD	MS2	58.81919	41.91	59.9807413082667	54274	MSO2_030218_02.raw	0/0	4.60548067092896			0	7.926E-08
High	Sequest HT (A2)	Unambiguous	[R].cFQTITcYQAVInNLDDAHEQIDTAIATALR.[E]	C1(Carbamidomethyl); C7(Carbamidomethyl); N13(Deamidated)	2	2	Q0DHF6; A2Y5L9	Q0DHF6; A2Y5L9	0	3		0.0064	2	2	1189.57666015625	3566.71542720875	7.40718596155308	0.00880637624995861	HCD	MS2	58.81919	41.91	59.9807413082667	54274	MSO2_030218_02.raw	0/0	4.68456840515137			0	7.641E-08
High	Sequest HT (A2)	Unambiguous	[R].cFQTITcYQAVINNLDDAHEqIDTAIATALR.[E]	C1(Carbamidomethyl); C7(Carbamidomethyl); Q21(Deamidated)	2	2	Q0DHF6; A2Y5L9	Q0DHF6; A2Y5L9	0	3	0.0064	0	1	1	1189.57666015625	3566.71542720875	7.40718596155308	0.00880637624995861	HCD	MS2	58.81919	41.91	59.9807413082667	54274	MSO2_030218_02.raw	0/0	4.70649003982544			0	1.149E-07
High	Sequest HT (A2)	Unambiguous	[K].MTAEIGEQVQIVGDDLLVTnPTR.[V]	N20(Deamidated)	1	1	Q42971	Q42971	0	2		0.0299	3	3	1250.64367675781	2500.28007688563	8.05211700852033	0.0100661928124153	CID	MS2		32.05	59.9535234130667	54254	MSO2_030218_02.raw	0/0	3.89483094215393			0	0.0001924
High	Sequest HT (A2)	Unambiguous	[K].MTAEIGEqVQIVGDDLLVTNPTR.[V]	Q8(Deamidated)	1	1	Q42971	Q42971	0	2	0.0299	0	1	2	1250.64367675781	2500.28007688563	8.05211700852033	0.0100661928124153	CID	MS2		32.05	59.9535234130667	54254	MSO2_030218_02.raw	0/0	4.00613117218018			0	7.616E-05
High	Sequest HT (A2)	Unambiguous	[K].MTAEIGEQVqIVGDDLLVTNPTR.[V]	Q10(Deamidated)	1	1	Q42971	Q42971	0	2	0.0299	0	1	1	1250.64367675781	2500.28007688563	8.05211700852033	0.0100661928124153	CID	MS2		32.05	59.9535234130667	54254	MSO2_030218_02.raw	0/0	4.00710248947144			0	4.804E-05
High	Sequest HT (A2)	Unambiguous	[K].MTAEIGEQVQIVGDDLLVTNPTR.[V]		1	1	Q42971	Q42971	0	2	0.5184	0	1	1	1250.14562988281	2499.28398313563	3.22278766141069	0.00402731781241528	HCD	MS2	10.78592	41.295	59.9517651584	54252	MSO2_030218_02.raw	0/0	4.07267570495605			0	5.135E-07
High	Sequest HT (A2)	Unambiguous	[R].TVPAAVPAIVFLSGGQSEEEATLNLNAMNK.[L]		1	1	P17784	P17784	0	3	0.5824	0	1	1	1024.53076171875	3071.57773189625	1.93907116102558	0.0019853320832226	CID	MS2		42.57	59.9276351789333	54227	MSO2_030218_02.raw	0/0	3.64259052276611			0	0.0003695
High	Sequest HT (A2)	Unambiguous	[R].TVPAAVPAIVFLSGGQSEEEATLNLNAMNK.[L]		1	1	P17784	P17784	0	3	0.3461	0	1	1	1024.53088378906	3071.57809810719	2.0582970701752	0.0021074023957226	HCD	MS2	14.46006	33.1	59.9255913317333	54225	MSO2_030218_02.raw	0/0	3.92769503593445			0	1.115E-06
High	Sequest HT (A2)	Unambiguous	[K].IGPNEPSQLSIDLNAQGLAR.[Y]		1	1	Q5N725	Q5N725	0	3	0.4229	0	1	1	698.371887207031	2093.10110836109	1.2190831080721	0.000850553698001022	HCD	MS2	0	36.21	59.6983995634667	54020	MSO2_030218_02.raw	0/0	3.49612426757813			0	4.447E-07
High	Sequest HT (A2)	Unambiguous	[K].ILNEGQIASTDVVEVVVSPPYVFLPVVK.[S]		1	1	P48494	P48494	0	3	0.6	0	1	1	1004.56396484375	3011.67734127125	2.32104793535668	0.00233007708341878	HCD	MS2	3.821354	41.985	60.1194684024	54401	MSO2_030218_02.raw	0/0	6.05238819122314			0	5.3E-08
High	Sequest HT (A2)	Unambiguous	[R].VGALSIVcGSADVAVR.[V]	C8(Carbamidomethyl)	1	1	P37833	P37833	0	2	0.2319	0	1	1	787.423828125	1573.84037962	2.36828897996768	0.00186364999997934	CID	MS2		38.68	59.6974681461333	54019	MSO2_030218_02.raw	0/0	3.31819820404053			0	0.0003092
High	Sequest HT (A2)	Unambiguous	[R].TVPAAVPAIVFLSGGQSEEEATVNLNAMNK.[L]		1	1	Q5N725	Q5N725	0	3	0.5676	0	1	1	1019.85614013672	3057.55386715016	-0.738723919046131	-0.000752896614661343	HCD	MS2	0	33.1	59.6675671936	53993	MSO2_030218_02.raw	0/0	4.07186222076416			0	1.672E-07
High	Sequest HT (A2)	Unambiguous	[R].SGETEDTFIADLAVGLATGQIK.[T]		1	1	Q42971	Q42971	0	2	0.6996	0	1	1	1118.57543945313	2236.14360227625	4.14523676575282	0.0046346531250947	CID	MS2		10.02596	59.3801487992	53713	MSO2_030218_02.raw	0/0	6.68551301956177	392813848	59.3551139831543	0	6.575E-12
High	Sequest HT (A2)	Unambiguous	[R].SGETEDTFIADLAVGLATGQIK.[T]		1	1	Q42971	Q42971	0	3	0.5465	0	1	1	746.052551269531	2236.14310054859	3.92086399492644	0.00292252619798698	HCD	MS2	8.779193	24.21622	59.3792570888	53712	MSO2_030218_02.raw	0/0	5.3814172744751			0	1.956E-09
High	Sequest HT (A2)	Unambiguous	[R].NPDEIPWAEAGAEYVVESTGVFTDK.[E]		1	1	A2YQT7	A2YQT7	0	3	0.699	0	1	1	908.761474609375	2724.26987056813	0.858505303815906	0.00077959937501267	CID	MS2		42.195	59.3721159837333	53707	MSO2_030218_02.raw	0/0	3.82340383529663			0	1.376E-08
High	Sequest HT (A2)	Unambiguous	[R].NPDEIPWAEAGAEYVVESTGVFTDK.[E]		1	1	A2YQT7	A2YQT7	0	3	0.5985	0	1	1	908.761474609375	2724.26987056813	0.858505303815906	0.00077959937501267	HCD	MS2	29.33353	33.1	59.3701034109333	53705	MSO2_030218_02.raw	0/0	5.42956113815308			0	9.438E-10
High	Sequest HT (A2)	Unambiguous	[K].GILGYVEEDLVSTDFQGDSR.[S]		1	1	Q6K5G8	Q6K5G8	0	2	0.6476	0	1	1	1100.52880859375	2200.0503405575	4.50352973200346	0.00495397374993445	CID	MS2		42.7	59.3335634696	53670	MSO2_030218_02.raw	0/0	4.70754480361938	13939651.125	59.2919082641602	0	1.684E-07
High	Sequest HT (A2)	Unambiguous	[R].FGIVEGLMTTVHAITATQK.[T]		2	2	Q7FAH2; Q6K5G8	Q7FAH2; Q6K5G8	0	3	0.4096	0	1	1	673.033935546875	2017.08725338063	4.25386512667521	0.00286012687494501	CID	MS2		33.1	59.3323925197333	53669	MSO2_030218_02.raw	0/0	2.49342012405396	12503450.375	59.3487243652344	0	4.896E-05
High	Sequest HT (A2)	Unambiguous	[K].GILGYVEEDLVSTDFQGDSR.[S]		1	1	Q6K5G8	Q6K5G8	0	2	0.593	0	1	1	1100.52880859375	2200.0503405575	4.50352973200346	0.00495397374993445	HCD	MS2	20.64966	33.1	59.3314048693333	53668	MSO2_030218_02.raw	0/0	4.57239103317261	13939651.125	59.2919082641602	0	5.537E-08
High	Sequest HT (A2)	Unambiguous	[R].FGIVEGLMTTVHAITATQK.[T]		2	2	Q7FAH2; Q6K5G8	Q7FAH2; Q6K5G8	0	3	0.3619	0	1	1	673.034118652344	2017.08780269703	4.52619778955197	0.00304323234369501	HCD	MS2	12.99115	40.665	59.3305633405333	53667	MSO2_030218_02.raw	0/0	3.14696741104126	12503450.375	59.3487243652344	0	2.149E-05
High	Sequest HT (A2)	Unambiguous	[K].ITDEFTGAGAVGqVcQVIGAVVDVR.[F]	Q13(Deamidated); C15(Carbamidomethyl)	1	1	Q01859	Q01859	0	3	0.1318	0	1	1	854.774047851563	2562.30759029469	8.1029276108442	0.00692067489589713	CID	MS2		39.33	59.3154788581333	53653	MSO2_030218_02.raw	0/0	3.86605954170227	3143393.625	59.2797317504883	0	2.673E-05
High	Sequest HT (A2)	Unambiguous	[K].ILNEGQIASTDVVEVVVSPPYVFLPVVK.[S]		1	1	P48494	P48494	0	3	0.6447	0	1	1	1004.56219482422	3011.67203121266	0.557887305271019	0.000560057552168776	CID	MS2		41.445	59.2825413416	53621	MSO2_030218_02.raw	0/0	4.24876546859741	6128577.25	59.2436103820801	0	0.0001192
High	Sequest HT (A2)	Unambiguous	[R].TVPAAVPAIVFLSGGQSEEEATLNLNAMNK.[L]		1	1	P17784	P17784	0	3	0.6843	0	1	1	1024.53186035156	3071.58102779469	3.01210434337218	0.0030839648957226	CID	MS2		33.1	59.2803057088	53620	MSO2_030218_02.raw	0/0	4.15287446975708			0	5.416E-05
High	Sequest HT (A2)	Unambiguous	[K].ILNEGQIASTDVVEVVVSPPYVFLPVVK.[S]		1	1	P48494	P48494	0	3	0.5522	0	1	1	1004.56219482422	3011.67203121266	0.557887305271019	0.000560057552168776	HCD	MS2	32.84905	33.1	59.2793655981333	53619	MSO2_030218_02.raw	0/0	4.68512868881226	6128577.25	59.2436103820801	0	1.366E-06
High	Sequest HT (A2)	Unambiguous	[R].SGETEDTFIADLAVGLATGQIK.[T]		1	1	Q42971	Q42971	0	3	0.6011	0	1	1	746.052917480469	2236.14419918141	4.41217294551208	0.00328873713548698	CID	MS2		9.623382	59.3812612725333	53714	MSO2_030218_02.raw	0/0	5.24447727203369			0	3.829E-09
High	Sequest HT (A2)	Unambiguous	[R].TVPAAVPAIVFLSGGQSEEEATLNLNAMNK.[L]		1	1	P17784	P17784	0	3	0.5055	0	1	1	1024.53100585938	3071.57846431813	2.17752297932482	0.0022294727082226	HCD	MS2	0	41.625	59.2785076333333	53618	MSO2_030218_02.raw	0/0	4.55013084411621			0	3.538E-07
High	Sequest HT (A2)	Unambiguous	[R].AEATDVANAVLDGSDAILLGAETLR.[G]		2	2	Q2QXR8; B8BJ39	Q2QXR8; B8BJ39	0	2	0.4391	0	1	1	1243.14501953125	2485.2827624325	1.90139390040822	0.00236274625012811	HCD	MS2	0	36.21	59.2698747304	53611	MSO2_030218_02.raw	0/0	4.76325035095215	11167961.25	59.289234161377	0	1.018E-07
High	Sequest HT (A2)	Unambiguous	[R].VGALSIVcGSADVAVR.[V]	C8(Carbamidomethyl)	1	1	P37833	P37833	0	2	0.1739	0	1	1	787.424682617188	1573.84208860438	3.45416048542588	0.00271814218747934	HCD	MS2	28.27263	33.1	59.2669599808	53608	MSO2_030218_02.raw	0/0	3.67894840240479	4710611.875	59.1152229309082	0	0.0002194
High	Sequest HT (A2)	Unambiguous	[R].TVPAAVPAIVFLSGGQSEEEATVNLNAMNK.[L]		1	1	Q5N725	Q5N725	0	3	0.6777	0	1	1	1019.85852050781	3057.56100826344	1.59683853257955	0.00162747447908866	CID	MS2		41.895	59.2493985077333	53590	MSO2_030218_02.raw	0/0	4.22439193725586			0	2.187E-10
High	Sequest HT (A2)	Unambiguous	[R].TVPAAVPAIVFLSGGQSEEEATVNLNAMNK.[L]		1	1	Q5N725	Q5N725	0	3	0.6191	0	1	1	1019.85833740234	3057.56045894703	1.4171798824545	0.00144436901033866	HCD	MS2	15.08467	33.1	59.2473961826667	53588	MSO2_030218_02.raw	0/0	5.33304786682129			0	1.576E-07
High	Sequest HT (A2)	Unambiguous	[K].MTAEIGEQVqIVGDDLLVTNPTR.[V]	Q10(Deamidated)	1	1	Q42971	Q42971	0	3		0.0333	2	2	834.098205566406	2500.28006343922	8.0467390052219	0.00670631307286736	CID	MS2		33.1	59.2377154141333	53580	MSO2_030218_02.raw	0/0	4.93812561035156			0	9.811E-08
High	Sequest HT (A2)	Unambiguous	[K].MTAEIGEQVQIVGDDLLVTnPTR.[V]	N20(Deamidated)	1	1	Q42971	Q42971	0	3	0.0333	0	1	1	834.098205566406	2500.28006343922	8.0467390052219	0.00670631307286736	CID	MS2		33.1	59.2377154141333	53580	MSO2_030218_02.raw	0/0	5.10745239257813			0	6.593E-07
High	Sequest HT (A2)	Unambiguous	[K].MTAEIGEQVQIVGDDLLVTNPTR.[V]		1	1	Q42971	Q42971	0	3	0.5053	0	1	1	833.764587402344	2499.27920894703	1.31255896705688	0.0010934823437007	HCD	MS2	48.44676	40.605	59.2359448853333	53578	MSO2_030218_02.raw	0/0	5.62138175964355	6613203.5	59.2614364624023	0	6.8E-08
High	Sequest HT (A2)	Unambiguous	[R].NPEEIPWAAAGAEYVVESTGVFTDK.[D]		1	1	Q6K5G8	Q6K5G8	0	2	0.74	0	1	1	1340.64111328125	2680.2749499325	-1.02699712685955	-0.00137631874986255	CID	MS2		41.835	59.2311037389333	53573	MSO2_030218_02.raw	0/0	4.23139667510986	8701216.375	59.024471282959	0	0.0001256
High	Sequest HT (A2)	Unambiguous	[K].IGPNEPSQLSIDLNAQGLAR.[Y]		1	1	Q5N725	Q5N725	0	3	0.6422	0	1	1	698.370361328125	2093.09653072438	-0.967931308471737	-0.000675325208248978	CID	MS2		41.43	59.2119169690667	53553	MSO2_030218_02.raw	0/0	3.40886116027832			0	1.877E-07
High	Sequest HT (A2)	Unambiguous	[K].IGPNEPSQLSIDLNAQGLAR.[Y]		1	1	Q5N725	Q5N725	0	3	0.5787	0	1	1	698.370361328125	2093.09653072438	-0.967931308471737	-0.000675325208248978	HCD	MS2	35.64531	33.1	59.2095479496	53551	MSO2_030218_02.raw	0/0	3.9376859664917			0	2.255E-05
High	Sequest HT (A2)	Unambiguous	[R].AEATDVANAVLDGSDAILLGAETLR.[G]		2	2	Q2QXR8; B8BJ39	Q2QXR8; B8BJ39	0	3	0.6135	0	1	1	829.098327636719	2485.28042965016	0.962753511262579	0.000797570052175918	CID	MS2		41.01	59.1865723101333	53536	MSO2_030218_02.raw	0/0	5.33366918563843			0	1.174E-10
High	Sequest HT (A2)	Unambiguous	[K].GIFWQEDIIPFFQNATIPK.[E]		1	1	Q8H8T0	Q8H8T0	0	2	0.6434	0	1	1	1132.59191894531	2264.17656126063	0.682407770523181	0.000772545312429429	CID	MS2		33.1	59.1850892869333	53535	MSO2_030218_02.raw	0/0	3.73006057739258	4432544.25	59.2802047729492	0	0.0001451
High	Sequest HT (A2)	Unambiguous	[R].AEATDVAnAVLDGSDAILLGAETLR.[G]	N8(Deamidated)	2	2	Q2QXR8; B8BJ39	Q2QXR8; B8BJ39	0	2	0.7112	0	1	1	1243.6455078125	2486.283738995	8.72235288899354	0.0108430275001281	CID	MS2		40.5	59.2724682936	53612	MSO2_030218_02.raw	0/0	3.66686248779297			0	0.0001892
High	Sequest HT (A2)	Unambiguous	[K].LQNGVTATDLVLTVTQMLR.[K]		1	1	Q6YZX6	Q6YZX6	0	3	0.5186	0	1	1	691.719482421875	2073.14389400563	3.20459517261427	0.00221452187497562	HCD	MS2	8.577955	41.28	59.3939004837333	53727	MSO2_030218_02.raw	0/0	3.75887537002563	24114385.75	59.2973365783691	0	9.409E-07
High	Sequest HT (A2)	Unambiguous	[K].LQNGVTATDLVLTVTQMLR.[K]		1	1	Q6YZX6	Q6YZX6	0	3	0.6728	0	1	1	691.720397949219	2073.14664058766	4.52943848950854	0.00313004921872562	CID	MS2		33.1	59.3956793661333	53729	MSO2_030218_02.raw	0/0	3.82468295097351	24114385.75	59.2973365783691	0	3.775E-07
High	Sequest HT (A2)	Unambiguous	[R].AEATDVANAVLDGSDAILLGAETLR.[G]		2	2	Q2QXR8; B8BJ39	Q2QXR8; B8BJ39	0	2	0.3542	0	1	1	1243.14758300781	2485.28788938563	3.96432329856625	0.00492622281262811	HCD	MS2	0	41.925	59.4015499682667	53735	MSO2_030218_02.raw	0/0	3.19274139404297	11167961.25	59.289234161377	0	0.0002255
High	Sequest HT (A2)	Unambiguous	[R].ELLFTTPGALQHLSGVILFEETLYQK.[T]		1	1	Q5N725	Q5N725	0	3	0.5	0	1	1	983.202209472656	2947.59207515797	3.57550006321577	0.00351302598952922	CID	MS2		27.92629	59.6200404496	53946	MSO2_030218_02.raw	0/0	2.68237113952637	30838274.25	59.7038345336914	0	2.996E-05
High	Sequest HT (A2)	Unambiguous	[R].ELLFTTPGALQHLSGVILFEETLYQK.[T]		1	1	Q5N725	Q5N725	0	3	0.4926	0	1	1	983.202819824219	2947.59390621266	4.19670584330595	0.00412337755202922	HCD	MS2	6.965553	29.60922	59.6180507784	53944	MSO2_030218_02.raw	0/0	4.06113195419312	30838274.25	59.7038345336914	0	2.464E-08
High	Sequest HT (A2)	Unambiguous	[R].AEATDVANAVLDGSDAILLGAETLR.[G]		2	2	Q2QXR8; B8BJ39	Q2QXR8; B8BJ39	0	3	0.3756	0	1	1	829.101501464844	2485.28995113453	4.79390810784177	0.00397139817717592	CID	MS2		25.20706	59.5981703610667	53926	MSO2_030218_02.raw	0/0	3.85751891136169	20730495.125	59.567325592041	0	1.239E-06
High	Sequest HT (A2)	Unambiguous	[R].AEATDVANAVLDGSDAILLGAETLR.[G]		2	2	Q2QXR8; B8BJ39	Q2QXR8; B8BJ39	0	3	0.0731	0	1	1	829.101745605469	2485.29068355641	5.08861230757864	0.00421553880217592	HCD	MS2	36.06879	40.605	59.5964000264	53924	MSO2_030218_02.raw	0/0	3.82575058937073	20730495.125	59.567325592041	0	3.666E-06
High	Sequest HT (A2)	Unambiguous	[R].FDEGLPPILTALEVLDHNIR.[L]		1	1	Q01859	Q01859	0	3	0.5813	0	1	1	754.746032714844	2262.22354488453	4.72401811931409	0.00356224484388198	HCD	MS2	2.18261	41.445	59.5725902514667	53900	MSO2_030218_02.raw	0/0	4.92415618896484	125625759.875	59.5652809143066	0	1.201E-09
High	Sequest HT (A2)	Unambiguous	[K].GIIGYVEEDLVSTDFVGDSR.[S]		1	1	A2YQT7	A2YQT7	0	2	0.7233	0	1	1	1086.02917480469	2171.05107297938	0.370299751302738	0.000401969687345627	CID	MS2		41.31	59.5429020093333	53870	MSO2_030218_02.raw	0/0	4.59076166152954	24567606.25	59.5704689025879	0	0.0002652
High	Sequest HT (A2)	Unambiguous	[K].GIIGYVEEDLVSTDFVGDSR.[S]		1	1	A2YQT7	A2YQT7	0	2	0.4559	0	1	1	1086.02917480469	2171.05107297938	0.370299751302738	0.000401969687345627	HCD	MS2	0	33.1	59.540883224	53868	MSO2_030218_02.raw	0/0	3.39560484886169	24567606.25	59.5704689025879	0	2.935E-05
High	Sequest HT (A2)	Unambiguous	[R].cFQTITcYQAVINNLDDAHEqIDTAIATALR.[E]	C1(Carbamidomethyl); C7(Carbamidomethyl); Q21(Deamidated)	2	2	Q0DHF6; A2Y5L9	Q0DHF6; A2Y5L9	0	3	0.0623	0	1	1	1189.57507324219	3566.71066646656	6.07240679333432	0.00721946218745861	CID	MS2		33.1	59.5234073058667	53852	MSO2_030218_02.raw	0/0	5.78308820724487	201062856	59.5614242553711	0	7.161E-10
High	Sequest HT (A2)	Unambiguous	[K].MTAEIGEqVQIVGDDLLVTNPTR.[V]	Q8(Deamidated)	1	1	Q42971	Q42971	0	2		0.0366	3	3	1250.64526367188	2500.28325071375	9.32151626917789	0.0116531068749153	HCD	MS2	0	33.1	59.5224885312	53851	MSO2_030218_02.raw	0/0	4.20939874649048			0	0.0002241
High	Sequest HT (A2)	Unambiguous	[K].MTAEIGEQVQIVGDDLLVTnPTR.[V]	N20(Deamidated)	1	1	Q42971	Q42971	0	2		0.0092	2	2	1250.64526367188	2500.28325071375	9.32151626917789	0.0116531068749153	HCD	MS2	0	33.1	59.5224885312	53851	MSO2_030218_02.raw	0/0	4.32753038406372			0	0.0001697
High	Sequest HT (A2)	Unambiguous	[K].MTAEIGEQVqIVGDDLLVTNPTR.[V]	Q10(Deamidated)	1	1	Q42971	Q42971	0	2	0.0092	0	1	1	1250.64526367188	2500.28325071375	9.32151626917789	0.0116531068749153	HCD	MS2	0	33.1	59.5224885312	53851	MSO2_030218_02.raw	0/0	4.36547136306763			0	0.0001363
High	Sequest HT (A2)	Unambiguous	[R].cFQTITcYqAVINNLDDAHEQIDTAIATALR.[E]	C1(Carbamidomethyl); C7(Carbamidomethyl); Q9(Deamidated)	2	2	Q0DHF6; A2Y5L9	Q0DHF6; A2Y5L9	0	3		0.0032	2	2	1189.57507324219	3566.71066646656	6.07240679333432	0.00721946218745861	HCD	MS2	0	40.485	59.5216467597333	53850	MSO2_030218_02.raw	0/0	6.2506799697876	201062856	59.5614242553711	0	6.547E-12
High	Sequest HT (A2)	Unambiguous	[R].cFqTITcYQAVINNLDDAHEQIDTAIATALR.[E]	C1(Carbamidomethyl); Q3(Deamidated); C7(Carbamidomethyl)	2	2	Q0DHF6; A2Y5L9	Q0DHF6; A2Y5L9	0	3	0.0032	0	1	1	1189.57507324219	3566.71066646656	6.07240679333519	0.00721946218745965	HCD	MS2	0	40.485	59.5216467597333	53850	MSO2_030218_02.raw	0/0	6.27482032775879	201062856	59.5614242553711	0	1.463E-11
High	Sequest HT (A2)	Unambiguous	[K].DKGLEPTEFEDTVAQAFFDLENGNQELK.[S]		1	1	Q8LJU5	Q8LJU5	1	3	0.5625	0	1	1	1062.17102050781	3184.49850826344	0.883886715112631	0.000938244479281517	CID	MS2		33.1	59.4930749901333	53820	MSO2_030218_02.raw	0/0	6.07610273361206	85320096.25	59.5657577514648	0	8.873E-09
High	Sequest HT (A2)	Unambiguous	[K].DKGLEPTEFEDTVAQAFFDLENGNQELK.[S]		1	1	Q8LJU5	Q8LJU5	1	3	0.5543	0	1	1	1062.17102050781	3184.49850826344	0.883886715112631	0.000938244479281517	HCD	MS2	0	41.355	59.4912519245333	53818	MSO2_030218_02.raw	0/0	6.25631523132324	85320096.25	59.5657577514648	0	3.487E-09
High	Sequest HT (A2)	Unambiguous	[K].MGLEAAVEATVEFLNK.[A]		1	2	A2XFI3	Q10MW3; A2XFI3	0	3	0.2323	0	1	1	574.632263183594	1721.88223629078	2.54852037631546	0.00146274692709388	HCD	MS2	0	40.65	59.4617370642667	53793	MSO2_030218_02.raw	0/0	2.97496962547302	2014173.75	59.5369453430176	0	0.0001176
High	Sequest HT (A2)	Unambiguous	[K].WLAANVSAEVAESTR.[I]		1	1	P48494	P48494	0	2	0.6356	0	1	1	802.409545898438	1603.81181516688	2.71531152123805	0.00217741843744079	CID	MS2		33.1	59.4521081685333	53783	MSO2_030218_02.raw	0/0	3.54326415061951	8129193.5	59.4554786682129	0	8.136E-07
High	Sequest HT (A2)	Unambiguous	[K].WLAANVSAEVAESTR.[I]		1	1	P48494	P48494	0	2	0.5061	0	1	1	802.409545898438	1603.81181516688	2.71531152123805	0.00217741843744079	HCD	MS2	17.96116	42.415	59.4504061085333	53781	MSO2_030218_02.raw	0/0	4.0870509147644	8129193.5	59.4554786682129	0	1.17E-06
High	Sequest HT (A2)	Unambiguous	[K].ANSEATLGTYQGDAVLGEGASESLHVK.[D]		1	1	Q5N725	Q5N725	0	3	0.5457	0	1	1	902.109802246094	2704.31485347828	3.2581328233097	0.00293699609377048	CID	MS2		36.13846	59.4416380205333	53772	MSO2_030218_02.raw	0/0	3.72319889068604			0	2.12E-08
High	Sequest HT (A2)	Unambiguous	[K].LQNGVTATDLVLTVTQMLR.[K]		1	1	Q6YZX6	Q6YZX6	0	2	0.7198	0	1	1	1037.07604980469	2073.14482297938	3.6526956299194	0.00378626968745266	CID	MS2		33.1	59.4401776245333	53771	MSO2_030218_02.raw	0/0	5.45576858520508	100121464.125	59.5598640441895	0	4.481E-10
High	Sequest HT (A2)	Unambiguous	[K].ANSEATLGTYQGDAVLGEGASESLHVK.[D]		1	1	Q5N725	Q5N725	0	3	0.5298	0	1	1	902.109741210938	2704.31467037281	3.19042396718431	0.00287596093752048	HCD	MS2	17.32424	33.1	59.4392524645333	53770	MSO2_030218_02.raw	0/0	6.37732601165771			0	1.296E-11
High	Sequest HT (A2)	Unambiguous	[K].LQNGVTATDLVLTVTQMLR.[K]		1	1	Q6YZX6	Q6YZX6	0	2	0.6164	0	1	1	1037.07531738281	2073.14335813563	2.94611252757579	0.00305384781245266	HCD	MS2	6.534916	40.95	59.43840262	53769	MSO2_030218_02.raw	0/0	5.24065732955933	100121464.125	59.5598640441895	0	7.634E-10
High	Sequest HT (A2)	Unambiguous	[R].NPEEIPWAAAGAEYVVESTGVFTDKDK.[A]		1	1	Q6K5G8	Q6K5G8	1	3	0.5768	0	1	1	975.137817382813	2923.39889888844	-0.242728212742809	-0.000236530520699792	CID	MS2		41.385	59.4295759373333	53763	MSO2_030218_02.raw	0/0	2.66531252861023			0	4.272E-05
High	Sequest HT (A2)	Unambiguous	[R].NPEEIPWAAAGAEYVVESTGVFTDKDK.[A]		1	1	Q6K5G8	Q6K5G8	1	3	0.5736	0	1	1	975.137817382813	2923.39889888844	-0.242728212742809	-0.000236530520699792	HCD	MS2	0	33.1	59.4275945469333	53761	MSO2_030218_02.raw	0/0	5.91227960586548			0	2.585E-11
High	Sequest HT (A2)	Unambiguous	[K].QPLcPPALSGDLETFMSWVDEVRK.[L]	C4(Carbamidomethyl)	1	1	Q6AVA8	Q6AVA8	1	3	0.3929	0	1	1	925.791137695313	2775.35885982594	3.89571172736949	0.00360398531253973	HCD	MS2	10.96001	40.695	59.4131015165333	53747	MSO2_030218_02.raw	0/0	3.92426919937134			0	0.0001045
High	Sequest HT (A2)	Unambiguous	[K].IGPNEPSQLSIDLNAQGLAR.[Y]		1	1	Q5N725	Q5N725	0	2	0.635	0	1	1	1047.05786132813	2093.10844602625	4.72473033750649	0.00494466312511577	CID	MS2		40.545	59.4044292072	53738	MSO2_030218_02.raw	0/0	3.88893413543701			0	1.798E-07
High	Sequest HT (A2)	Unambiguous	[K].IGPNEPSQLSIDLNAQGLAR.[Y]		1	1	Q5N725	Q5N725	0	2	0.5311	0	1	1	1047.05786132813	2093.10844602625	4.72473033750649	0.00494466312511577	HCD	MS2	25.10128	33.1	59.4024143562667	53736	MSO2_030218_02.raw	0/0	3.85990333557129			0	2.947E-08
High	Sequest HT (A2)	Unambiguous	[R].TVPAAVPAIVFLSGGQSEEEATVNLNAMNK.[L]		1	1	Q5N725	Q5N725	0	3	0.7193	0	1	1	1019.857421875	3057.557712365	0.518886631829238	0.000528841666588657	CID	MS2		33.1	59.6693110293333	53995	MSO2_030218_02.raw	0/0	4.3057222366333			0	3.488E-10
High	Sequest HT (A2)	Unambiguous	[R].AEATDVANAVLDGSDAILLGAETLR.[G]		2	2	Q2QXR8; B8BJ39	Q2QXR8; B8BJ39	0	3	0.5845	0	1	1	829.098327636719	2485.28042965016	0.962753511262579	0.000797570052175918	HCD	MS2	0	33.1	59.1841636784	53534	MSO2_030218_02.raw	0/0	6.44855213165283			0	6.734E-12
High	Sequest HT (A2)	Unambiguous	[K].ILNEGqIASTDVVEVVVSPPYVFLPVVK.[S]	Q6(Deamidated)	1	1	P48494	P48494	0	3	0.021	0	1	1	1004.89910888672	3012.68277340016	9.42901398424148	0.00946878671883544	CID	MS2		33.1	60.1212576266667	54403	MSO2_030218_02.raw	0/0	4.77172231674194			0	0.0002402
High	Sequest HT (A2)	Unambiguous	[K].GIIGYVEEDLVSTDFVGDSR.[S]		1	1	A2YQT7	A2YQT7	0	2	0.4412	0	1	1	1086.03088378906	2171.05449094813	1.94463858571	0.00211095406234563	HCD	MS2	69.65363	25.405	60.1437586528	54422	MSO2_030218_02.raw	0/0	3.05531907081604	8255421	60.2429389953613	0	5.869E-05
High	Sequest HT (A2)	Unambiguous	[R].cFQTITcYqAVINNLDDAHEQIDTAIATALR.[E]	C1(Carbamidomethyl); C7(Carbamidomethyl); Q9(Deamidated)	2	2	Q0DHF6; A2Y5L9	Q0DHF6; A2Y5L9	0	3		0.0484	2	2	1189.57421875	3566.70810299	5.35367954890884	0.00636496999995861	CID	MS2		33.1	60.8499672616	55092	MSO2_030218_02.raw	0/0	4.91707468032837	4498817.8125	60.8164367675781	0	3.26E-07
High	Sequest HT (A2)	Unambiguous	[R].cFQTITcYQAVInNLDDAHEQIDTAIATALR.[E]	C1(Carbamidomethyl); C7(Carbamidomethyl); N13(Deamidated)	2	2	Q0DHF6; A2Y5L9	Q0DHF6; A2Y5L9	0	3	0.0484	0	1	1	1189.57421875	3566.70810299	5.35367954890884	0.00636496999995861	CID	MS2		33.1	60.8499672616	55092	MSO2_030218_02.raw	0/0	5.17241907119751	4498817.8125	60.8164367675781	0	2.24E-07
High	Sequest HT (A2)	Unambiguous	[R].cFQTITcYqAVINNLDDAHEQIDTAIATALR.[E]	C1(Carbamidomethyl); C7(Carbamidomethyl); Q9(Deamidated)	2	2	Q0DHF6; A2Y5L9	Q0DHF6; A2Y5L9	0	3		0.0383	3	3	1189.57421875	3566.70810299	5.35367954890884	0.00636496999995861	HCD	MS2	30.66979	40.05	60.8482172944	55090	MSO2_030218_02.raw	0/0	5.26778221130371	4498817.8125	60.8164367675781	0	1.048E-07
High	Sequest HT (A2)	Unambiguous	[R].cFQTITcYQAVInNLDDAHEQIDTAIATALR.[E]	C1(Carbamidomethyl); C7(Carbamidomethyl); N13(Deamidated)	2	2	Q0DHF6; A2Y5L9	Q0DHF6; A2Y5L9	0	3		0.0164	2	2	1189.57421875	3566.70810299	5.35367954890884	0.00636496999995861	HCD	MS2	30.66979	40.05	60.8482172944	55090	MSO2_030218_02.raw	0/0	5.38565397262573	4498817.8125	60.8164367675781	0	5.631E-08
High	Sequest HT (A2)	Unambiguous	[R].cFQTITcYQAVINnLDDAHEQIDTAIATALR.[E]	C1(Carbamidomethyl); C7(Carbamidomethyl); N14(Deamidated)	2	2	Q0DHF6; A2Y5L9	Q0DHF6; A2Y5L9	0	3	0.0164	0	1	1	1189.57421875	3566.70810299	5.35367954890884	0.00636496999995861	HCD	MS2	30.66979	40.05	60.8482172944	55090	MSO2_030218_02.raw	0/0	5.48157215118408	4498817.8125	60.8164367675781	0	5.104E-08
High	Sequest HT (A2)	Unambiguous	[K].LLGVTIYSSDAIR.[S]		1	2	Q0JMY8	Q0JMY8; A2WPN7	0	2	0.7662	0	1	1	704.397399902344	1407.78752317469	2.35644403014857	0.00165868234375921	CID	MS2		40.485	60.8435404306667	55085	MSO2_030218_02.raw	0/0	3.08319544792175			0	4.715E-06
High	Sequest HT (A2)	Unambiguous	[K].LLGVTIYSSDAIR.[S]		1	2	Q0JMY8	Q0JMY8; A2WPN7	0	2	0.535	0	1	1	704.397399902344	1407.78752317469	2.35644403014857	0.00165868234375921	HCD	MS2	0	33.1	60.8416820853333	55083	MSO2_030218_02.raw	0/0	2.85532999038696			0	5.496E-06
High	Sequest HT (A2)	Unambiguous	[K].IGPNEPSQLSIDLNAQGLAR.[Y]		1	1	Q5N725	Q5N725	0	3	0.6951	0	1	1	698.372009277344	2093.10147457203	1.39404426139561	0.000972624010501022	CID	MS2		33.1	60.8387259093333	55080	MSO2_030218_02.raw	0/0	4.68700885772705			0	2.539E-08
High	Sequest HT (A2)	Unambiguous	[K].IGPNEPSQLSIDLNAQGLAR.[Y]		1	1	Q5N725	Q5N725	0	3	0.5649	0	1	1	698.3720703125	2093.1016576775	1.48152483805736	0.00103365916675102	HCD	MS2	0	41.145	60.8369594709333	55078	MSO2_030218_02.raw	0/0	4.6176323890686			0	2.1E-07
High	Sequest HT (A2)	Unambiguous	[K].GILGYVEEDLVSTDFQGDSR.[S]		1	1	Q6K5G8	Q6K5G8	0	2	0.7063	0	1	1	1100.52416992188	2200.04106321375	0.286632800253032	0.000315301874934448	CID	MS2		41.445	60.8359764512	55077	MSO2_030218_02.raw	0/0	4.63248777389526			0	4.144E-08
High	Sequest HT (A2)	Unambiguous	[R].TVPAAVPAIVFLSGGQSEEEATLNLNAMNK.[L]		1	1	P17784	P17784	0	3	0.5642	0	1	1	1024.52966308594	3071.57443599781	0.866037978678968	0.000886699270722602	CID	MS2		33.1	60.8345209946667	55076	MSO2_030218_02.raw	0/0	3.35108184814453			0	4.185E-06
High	Sequest HT (A2)	Unambiguous	[K].GILGYVEEDLVSTDFQGDSR.[S]		1	1	Q6K5G8	Q6K5G8	0	2	0.5108	0	1	1	1100.52416992188	2200.04106321375	0.286632800253032	0.000315301874934448	HCD	MS2	30.25783	33.1	60.8335993141333	55075	MSO2_030218_02.raw	0/0	3.71655797958374			0	2.191E-06
High	Sequest HT (A2)	Unambiguous	[K].FQSVPVQAGQTPPLLQYFGTLLTR.[G]		1	2	Q2QYW2	Q2RBN7; Q2QYW2	0	3	0.5027	0	1	1	887.819213867188	2661.44308834156	1.19879527072615	0.0010635071876095	HCD	MS2	25.19185	33.1	60.8759203933333	55118	MSO2_030218_02.raw	0/0	3.74197220802307	19773486.9375	60.725944519043	0	7.141E-08
High	Sequest HT (A2)	Unambiguous	[R].TVPAAVPAIVFLSGGQSEEEATLNLNAMNK.[L]		1	1	P17784	P17784	0	3	0.3983	0	1	1	1024.52990722656	3071.57516841969	1.10448979697821	0.0011308398957226	HCD	MS2	10.48449	42.495	60.8327223984	55074	MSO2_030218_02.raw	0/0	3.54337358474731			0	2.547E-05
High	Sequest HT (A2)	Unambiguous	[K].LADAMVTWIEAWDELnPSTAAVEnGK.[A]	N16(Deamidated); N24(Deamidated)	1	1	Q8H8T0	Q8H8T0	0	2	0.602	0	1	1	1417.1767578125	2833.346238995	7.96652188416512	0.0112858675000749	CID	MS2		41.64	60.8222538813333	55066	MSO2_030218_02.raw	0/0	3.92270016670227			0	3.842E-06
High	Sequest HT (A2)	Unambiguous	[K].MGLEAAVEATVEFLNK.[A]		1	2	A2XFI3	Q10MW3; A2XFI3	0	3	0.5799	0	1	1	574.632019042969	1721.88150386891	2.12315810347511	0.00121860630209388	CID	MS2		40.05	60.7903741328	55045	MSO2_030218_02.raw	0/0	3.19137668609619			0	4.151E-06
High	Sequest HT (A2)	Unambiguous	[R].FGIVEGLMTTVHAITATQK.[T]		2	2	Q7FAH2; Q6K5G8	Q7FAH2; Q6K5G8	0	3	0.2929	0	1	1	673.032592773438	2017.08322506031	2.25675893224568	0.00151735343744501	HCD	MS2	21.69736	39.675	60.757460844	55010	MSO2_030218_02.raw	0/0	3.37560701370239	4260199.875	60.7265434265137	0	1.137E-05
High	Sequest HT (A2)	Unambiguous	[K].FQSVPVQAGQTPPLLQYFGTLLTR.[G]		1	2	Q2QYW2	Q2RBN7; Q2QYW2	0	2	0.6495	0	1	1	1331.22741699219	2661.44755735438	2.87796631499398	0.00382976718765349	HCD	MS2	0	39.03	60.7496924842667	55002	MSO2_030218_02.raw	0/0	3.30927085876465	2357020.8125	60.8201637268066	0	3.285E-05
High	Sequest HT (A2)	Unambiguous	[K].TVVSQYGQQILDLLLAETQPSK.[I]		1	1	Q42456	Q42456	0	3	0.6565	0	1	1	811.110107421875	2431.31576900563	3.24451118991127	0.00262946854157538	CID	MS2		30.145	60.7476466533333	55000	MSO2_030218_02.raw	0/0	5.27023315429688	21695358.4375	60.7427787780762	0	3.941E-08
High	Sequest HT (A2)	Unambiguous	[K].MTAEIGEqVQIVGDDLLVTNPTR.[V]	Q8(Deamidated)	1	1	Q42971	Q42971	0	2		0.0211	2	2	1250.64306640625	2500.2788561825	7.56388652365204	0.00945584124991528	CID	MS2		40.035	60.7303100194667	54985	MSO2_030218_02.raw	0/0	3.70799851417542			0	2.215E-06
High	Sequest HT (A2)	Unambiguous	[K].MTAEIGEQVqIVGDDLLVTNPTR.[V]	Q10(Deamidated)	1	1	Q42971	Q42971	0	2	0.0211	0	1	1	1250.64306640625	2500.2788561825	7.56388652365204	0.00945584124991528	CID	MS2		40.035	60.7303100194667	54985	MSO2_030218_02.raw	0/0	3.78510642051697			0	1.436E-06
High	Sequest HT (A2)	Unambiguous	[K].MTAEIGEQVQIVGDDLLVTNPTR.[V]		1	1	Q42971	Q42971	0	2	0.6071	0	1	1	1250.14514160156	2499.28300657313	2.83204949246185	0.00353903656241528	HCD	MS2	5.948013	33.1	60.7283225242667	54983	MSO2_030218_02.raw	0/0	3.96561312675476	8636325.28125	60.8396492004395	0	0.0001409
High	Sequest HT (A2)	Unambiguous	[K].WLAANVSAEVAESTR.[I]		1	1	P48494	P48494	0	2	0.6515	0	1	1	802.408569335938	1603.80986204188	1.49750636175954	0.00120085593744079	CID	MS2		33.1	60.7254642085333	54980	MSO2_030218_02.raw	0/0	3.95866990089417			0	9.983E-08
High	Sequest HT (A2)	Unambiguous	[K].WLAANVSAEVAESTR.[I]		1	1	P48494	P48494	0	2	0.5042	0	1	1	802.408569335938	1603.80986204188	1.49750636175954	0.00120085593744079	HCD	MS2	19.5146	41.505	60.7237873264	54978	MSO2_030218_02.raw	0/0	3.5543041229248			0	1.521E-05
High	Sequest HT (A2)	Unambiguous	[R].NPEEIPWAAAGAEYVVESTGVFTDK.[D]		1	1	Q6K5G8	Q6K5G8	0	3	0.5269	0	1	1	894.102966308594	2680.29434566578	6.20946693903699	0.00554769859384881	HCD	MS2	50.27938	41.58	60.6814475925333	54942	MSO2_030218_02.raw	0/0	5.20475387573242			0	1.324E-08
High	Sequest HT (A2)	Unambiguous	[R].NPEEIPWAAAGAEYVVESTGVFTDKDK.[A]		1	1	Q6K5G8	Q6K5G8	1	3	0.5981	0	1	1	975.140258789063	2923.40622310719	2.26264899561229	0.00220487572930021	HCD	MS2	5.797211	40.845	60.6588443941333	54918	MSO2_030218_02.raw	0/0	5.40266036987305			0	1.636E-11
High	Sequest HT (A2)	Unambiguous	[R].TVPAAVPAIVFLSGGQSEEEATVNLNAMNK.[L]		1	1	Q5N725	Q5N725	0	3	0.7019	0	1	1	1019.85900878906	3057.56247310719	2.07592826624636	0.00211575572908866	CID	MS2		33.1	60.8306390021333	55072	MSO2_030218_02.raw	0/0	4.62877702713013			0	1.399E-08
High	Sequest HT (A2)	Unambiguous	[K].FQSVPVQAGQTPPLLQYFGTLLTR.[G]		1	2	Q2QYW2	Q2RBN7; Q2QYW2	0	3	0.7053	0	1	1	887.819213867188	2661.44308834156	1.19879527072615	0.0010635071876095	CID	MS2		40.785	60.8779097885333	55120	MSO2_030218_02.raw	0/0	3.97336959838867	19773486.9375	60.725944519043	0	7.113E-08
High	Sequest HT (A2)	Unambiguous	[K].MTAEIGEQVQIVGDDLLVTNPTR.[V]		1	1	Q42971	Q42971	0	3	0.5131	0	1	1	833.766052246094	2499.28360347828	3.07088072732666	0.00255832609370069	HCD	MS2	27.99064	42.015	60.8788764	55121	MSO2_030218_02.raw	0/0	4.95399856567383			0	7.414E-09
High	Sequest HT (A2)	Unambiguous	[K].MTAEIGEQVQIVGDDLLVTNPTR.[V]		1	1	Q42971	Q42971	0	3	0.5752	0	1	1	833.765502929688	2499.28195552906	2.41151006722549	0.00200900968745069	CID	MS2		33.1	60.8806664037333	55123	MSO2_030218_02.raw	0/0	4.11674308776855			0	6.84E-07
High	Sequest HT (A2)	Unambiguous	[R].FGIVEGLMTTVHAITATQK.[T]		2	2	Q7FAH2; Q6K5G8	Q7FAH2; Q6K5G8	0	3	0.3896	0	1	1	673.033081054688	2017.08468990406	2.98297936658369	0.00200563468744501	CID	MS2		41.64	61.1868108384	55406	MSO2_030218_02.raw	0/0	2.31413245201111	7686722.5	61.0702667236328	0	2.612E-05
High	Sequest HT (A2)	Unambiguous	[R].FGIVEGLMTTVHAITATQK.[T]		2	2	Q7FAH2; Q6K5G8	Q7FAH2; Q6K5G8	0	3	0.3521	0	1	1	673.033081054688	2017.08468990406	2.98297936658369	0.00200563468744501	HCD	MS2	13.20239	33.1	61.1847816176	55404	MSO2_030218_02.raw	0/0	3.55418014526367	7686722.5	61.0702667236328	0	8.384E-05
High	Sequest HT (A2)	Unambiguous	[K].GIIGYVEEDLVSTDFVGDSR.[S]		1	1	A2YQT7	A2YQT7	0	2	0.5457	0	1	1	1086.03430175781	2171.06132688563	5.09331625452451	0.00552892281234563	CID	MS2		41.7	61.1829442458667	55402	MSO2_030218_02.raw	0/0	3.71537590026855			0	4.526E-05
High	Sequest HT (A2)	Unambiguous	[K].GIIGYVEEDLVSTDFVGDSR.[S]		1	1	A2YQT7	A2YQT7	0	2	0.55	0	1	1	1086.03430175781	2171.06132688563	5.09331625452451	0.00552892281234563	HCD	MS2	18.13667	33.1	61.1809193741333	55400	MSO2_030218_02.raw	0/0	3.8025848865509			0	2.618E-07
High	Sequest HT (A2)	Unambiguous	[K].AQAWTDEDLLDALNQLEIGLK.[D]		1	1	Q84ZC0	Q84ZC0	0	2	0.5114	0	1	1	1178.60864257813	2356.21000852625	2.94003360981722	0.00346365812515614	HCD	MS2	35.91835	40.785	61.1762698352	55395	MSO2_030218_02.raw	0/0	3.49867534637451			0	7.872E-06
High	Sequest HT (A2)	Unambiguous	[K].IENVEGLNNFDEILQEADGIILSR.[G]		1	1	Q2QXR8	Q2QXR8	0	2	0.5415	0	1	1	1351.19201660156	2701.37675657313	3.27318358892098	0.00442103656268955	CID	MS2		30.145	61.1702615018667	55389	MSO2_030218_02.raw	0/0	4.82206296920776	149645762	61.0698852539063	0	1.024E-08
High	Sequest HT (A2)	Unambiguous	[K].WLAANVSAEVAESTR.[I]		1	1	P48494	P48494	0	2	0.5972	0	1	1	802.410278320313	1603.81328001063	3.62866539084693	0.00290984031244079	CID	MS2		41.895	61.1427254152	55363	MSO2_030218_02.raw	0/0	4.98796319961548			0	3.852E-08
High	Sequest HT (A2)	Unambiguous	[K].WLAANVSAEVAESTR.[I]		1	1	P48494	P48494	0	2	0.4014	0	1	1	802.407958984375	1603.80864133875	0.73637813708547	0.000590504374940792	HCD	MS2	14.00818	33.1	61.1407958352	55361	MSO2_030218_02.raw	0/0	4.30765771865845			0	3.328E-08
High	Sequest HT (A2)	Unambiguous	[K].TVVSQYGQQILDLLLAETQPSK.[I]		1	1	Q42456	Q42456	0	3	0.66	0	1	1	811.107849121094	2431.30899410328	0.457985304889217	0.000371167760325382	CID	MS2		33.1	61.1295672464	55350	MSO2_030218_02.raw	0/0	4.46960496902466	57444193.5	61.0683784484863	0	3.028E-08
High	Sequest HT (A2)	Unambiguous	[K].AQAWTDEDLLDALNQLEIGLK.[D]		1	1	Q84ZC0	Q84ZC0	0	3	0.2386	0	1	1	786.074157714844	2356.20791988453	2.05358976489368	0.00161289151052794	CID	MS2		40.215	61.1243676573333	55346	MSO2_030218_02.raw	0/0	3.73162055015564			0	4.809E-05
High	Sequest HT (A2)	Unambiguous	[K].MGLEAAVEATVEFLNK.[A]		1	2	A2XFI3	Q10MW3; A2XFI3	0	2	0.4648	0	1	1	861.446594238281	1721.88591184656	4.68314089274232	0.00403189828125505	HCD	MS2	50.16194	33.1	61.1034871298667	55324	MSO2_030218_02.raw	0/0	3.97876238822937	9632576.375	61.0704727172852	0	2.739E-05
High	Sequest HT (A2)	Unambiguous	[K].IENVEGLNNFDEILQEADGIILSR.[G]		1	1	Q2QXR8	Q2QXR8	0	3	0.6387	0	1	1	901.130554199219	2701.37710933766	3.40377095888937	0.00306494588555021	CID	MS2		17.85546	61.0810402136	55301	MSO2_030218_02.raw	0/0	5.11550998687744	229492120	61.0747909545898	0	3.406E-09
High	Sequest HT (A2)	Unambiguous	[K].ILNEGQIASTDVVEVVVSPPYVFLPVVK.[S]		1	1	P48494	P48494	0	3	0.7088	0	1	1	1004.56530761719	3011.68136959156	3.65861806852512	0.00367285052091878	CID	MS2		33.1	60.9902052210667	55232	MSO2_030218_02.raw	0/0	4.91133737564087			0	5.125E-08
High	Sequest HT (A2)	Unambiguous	[K].ILNEGQIASTDVVEVVVSPPYVFLPVVK.[S]		1	1	P48494	P48494	0	3	0.5673	0	1	1	1004.56420898438	3011.67807369313	2.56424250502367	0.00257421770841878	HCD	MS2	21.53121	36.895	60.9885050650667	55230	MSO2_030218_02.raw	0/0	5.20425891876221			0	9.616E-08
High	Sequest HT (A2)	Unambiguous	[K].TVVSQYGQQILDLLLAETQPSK.[I]		1	1	Q42456	Q42456	0	2	0.6287	0	1	1	1216.16101074219	2431.31474485438	2.8232764881306	0.00343212718735231	HCD	MS2	0	33.1	60.9619811434667	55204	MSO2_030218_02.raw	0/0	3.69468712806702	7477696.75	60.8289108276367	0	1.179E-05
High	Sequest HT (A2)	Unambiguous	[R].SGETEDTFIADLAVGLATGQIK.[T]		1	1	Q42971	Q42971	0	2	0.6019	0	1	1	1118.57336425781	2236.13945188563	2.28918073020709	0.0025594578125947	CID	MS2		41.355	60.9561001952	55198	MSO2_030218_02.raw	0/0	5.25342559814453			0	3.513E-09
High	Sequest HT (A2)	Unambiguous	[K].IGPNEPSQLSIDLNAQGLAR.[Y]		1	1	Q5N725	Q5N725	0	2	0.6088	0	1	1	1047.05407714844	2093.10087766688	1.10886650215401	0.00116048343761577	CID	MS2		33.1	60.9549916597333	55197	MSO2_030218_02.raw	0/0	4.09314346313477			0	7.49E-07
High	Sequest HT (A2)	Unambiguous	[R].SGETEDTFIADLAVGLATGQIK.[T]		1	1	Q42971	Q42971	0	2	0.4989	0	1	1	1118.57336425781	2236.13945188563	2.28918073020709	0.0025594578125947	HCD	MS2	49.34703	33.1	60.9541064216	55196	MSO2_030218_02.raw	0/0	4.68601560592651			0	8.862E-08
High	Sequest HT (A2)	Unambiguous	[K].LADAMVTWIEAWDELNPSTAAVEnGK.[A]	N24(Deamidated)	1	1	Q8H8T0	Q8H8T0	0	3	0.0866	0	1	1	944.785400390625	2832.34164791188	0.704947895031957	0.000665550625057095	CID	MS2		33.1	60.9223165312	55164	MSO2_030218_02.raw	0/0	6.34604406356812	7701849.96875	61.0350570678711	0	3.734E-09
High	Sequest HT (A2)	Unambiguous	[K].LADAMVTWIEAWDELNPSTAAVEnGK.[A]	N24(Deamidated)	1	1	Q8H8T0	Q8H8T0	0	3	0.1421	0	1	1	944.785400390625	2832.34164791188	0.704947895031957	0.000665550625057095	HCD	MS2	18.92171	42	60.920522588	55162	MSO2_030218_02.raw	0/0	3.58525681495667	7701849.96875	61.0350570678711	0	4.86E-06
High	Sequest HT (A2)	Unambiguous	[K].IENVEGLnnFDEILqEADGIILSR.[G]	N8(Deamidated); N9(Deamidated); Q15(Deamidated)	1	1	Q2QXR8	Q2QXR8	0	3	0.222	0	1	1	902.108276367188	2704.31027584156	-3.5819202503481	-0.00322888614569979	CID	MS2		33.1	60.9184203562667	55160	MSO2_030218_02.raw	0/0	4.18992376327515			0	3.508E-05
High	Sequest HT (A2)	Unambiguous	[R].LSPFIDYMDcVDSDPVALGSYMVQQLnK.[H]	C10(Carbamidomethyl); N27(Deamidated)	1	1	Q69TH8	Q69TH8	0	3		0.0156	3	3	1069.50256347656	3206.49313716969	6.26452160142692	0.00669567322901932	CID	MS2		41.325	60.9087357992	55152	MSO2_030218_02.raw	0/0	5.04053592681885	24764816	61.0471649169922	0	7.145E-05
High	Sequest HT (A2)	Unambiguous	[R].LSPFIDYMDcVDSDPVALGSYMVQqLNK.[H]	C10(Carbamidomethyl); Q25(Deamidated)	1	1	Q69TH8	Q69TH8	0	3		0.0078	2	2	1069.50256347656	3206.49313716969	6.26452160142692	0.00669567322901932	CID	MS2		41.325	60.9087357992	55152	MSO2_030218_02.raw	0/0	5.07816934585571	24764816	61.0471649169922	0	5.294E-05
High	Sequest HT (A2)	Unambiguous	[R].LSPFIDYMDcVDSDPVALGSYMVqQLNK.[H]	C10(Carbamidomethyl); Q24(Deamidated)	1	1	Q69TH8	Q69TH8	0	3	0.0078	0	1	1	1069.50256347656	3206.49313716969	6.26452160142692	0.00669567322901932	CID	MS2		41.325	60.9087357992	55152	MSO2_030218_02.raw	0/0	5.11650609970093	24764816	61.0471649169922	0	3.148E-05
High	Sequest HT (A2)	Unambiguous	[R].LSPFIDYMDcVDSDPVALGSYMVQQLNK.[H]	C10(Carbamidomethyl)	1	1	Q69TH8	Q69TH8	0	3	0.4534	0	1	1	1069.16967773438	3205.49447994313	1.69889619541376	0.00181526437485265	HCD	MS2	0	33.1	60.9067124853333	55150	MSO2_030218_02.raw	0/0	4.61350202560425			0	1.67E-06
High	Sequest HT (A2)	Unambiguous	[R].SGETEDTFIADLAVGLATGQIK.[T]		1	1	Q42971	Q42971	0	3	0.4575	0	1	1	746.051086425781	2236.13870601734	1.9556281925839	0.00145768244798698	HCD	MS2	67.28156	43.075	60.9019858082667	55145	MSO2_030218_02.raw	0/0	4.5909366607666			0	5.875E-08
High	Sequest HT (A2)	Unambiguous	[R].SGTLIDAIGIYVHP.[-]		1	2	Q0JMY8	Q0JMY8; A2WPN7	0	2	0.2611	0	1	1	728.399841308594	1455.79240598719	5.63282466920008	0.00410008859375921	CID	MS2		32.305	60.8847779970667	55127	MSO2_030218_02.raw	0/0	3.36981105804443			0	0.0002219
High	Sequest HT (A2)	Unambiguous	[K].ILNEGQIASTDVVEVVVSPPYVFLPVVK.[S]		1	1	P48494	P48494	0	3	0.6502	0	1	1	1004.56225585938	3011.67221431813	0.618685947687766	0.000621092708418776	CID	MS2		40.725	60.5956138693333	54858	MSO2_030218_02.raw	0/0	4.8615984916687			0	1.601E-06
High	Sequest HT (A2)	Unambiguous	[K].ILnEGQIASTDVVEVVVSPPYVFLPVVK.[S]	N3(Deamidated)	1	1	P48494	P48494	0	3		0.021	2	2	1004.89910888672	3012.68277340016	9.42901398424148	0.00946878671883544	CID	MS2		33.1	60.1212576266667	54403	MSO2_030218_02.raw	0/0	4.66708564758301			0	0.0001964
High	Sequest HT (A2)	Unambiguous	[R].FYNVTIEELPANVADLL.[-]		1	1	Q6Z2Z4	Q6Z2Z4	0	2	0.2662	0	1	1	961.003662109375	1921.00004758875	2.46072892512516	0.00236352437514142	CID	MS2		33.1	60.5945181304	54857	MSO2_030218_02.raw	0/0	3.08429574966431	197598799.875	60.2590980529785	0	0.0002773
High	Sequest HT (A2)	Unambiguous	[K].IGPNEPSQLSIDLNAQGLAR.[Y]		1	1	Q5N725	Q5N725	0	2	0.6485	0	1	1	1047.05432128906	2093.10136594813	1.34214803991869	0.00140462406261577	CID	MS2		41.67	60.5917201130667	54854	MSO2_030218_02.raw	0/0	4.04165935516357			0	7.143E-08
High	Sequest HT (A2)	Unambiguous	[K].MTAEIGEQVQIVGDDLLVTNPTR.[V]		1	1	Q42971	Q42971	0	2	0.5735	0	1	1	1250.14270019531	2499.27812376063	0.878358647717657	0.00109763031241528	CID	MS2		31.03	60.3478163450667	54622	MSO2_030218_02.raw	0/0	3.46801161766052			0	3.17E-06
High	Sequest HT (A2)	Unambiguous	[K].EVVSEYGEmILNLLIAQTDPQK.[V]	M9(Oxidation)	1	1	P42211	P42211	0	3	0.5879	0	1	1	836.099670410156	2506.28445797047	3.96047613394292	0.00330868015627258	CID	MS2		39.345	60.3028227205333	54577	MSO2_030218_02.raw	0/0	3.64192891120911	11750008	60.2609901428223	0	7.627E-05
High	Sequest HT (A2)	Unambiguous	[K].EVVSEYGEmILNLLIAQTDPQK.[V]	M9(Oxidation)	1	1	P42211	P42211	0	3	0.4379	0	1	1	836.099670410156	2506.28445797047	3.96047613394292	0.00330868015627258	HCD	MS2	72.38791	33.1	60.3005103426667	54575	MSO2_030218_02.raw	0/0	4.27487850189209	11750008	60.2609901428223	0	0.0001556
High	Sequest HT (A2)	Unambiguous	[K].MGLEAAVEATVEFLNK.[A]		1	2	A2XFI3	Q10MW3; A2XFI3	0	2	0.4444	0	1	1	861.446044921875	1721.88481321375	4.0450974834818	0.00348258187500505	CID	MS2		42.195	60.2987145645333	54573	MSO2_030218_02.raw	0/0	3.42353582382202	14067143.9375	60.2560501098633	0	2.444E-06
High	Sequest HT (A2)	Unambiguous	[K].MGLEAAVEATVEFLNK.[A]		1	2	A2XFI3	Q10MW3; A2XFI3	0	2	0.3565	0	1	1	861.446044921875	1721.88481321375	4.0450974834818	0.00348258187500505	HCD	MS2	17.43385	33.1	60.2968019024	54571	MSO2_030218_02.raw	0/0	3.30940937995911	14067143.9375	60.2560501098633	0	0.000206
High	Sequest HT (A2)	Unambiguous	[R].NPEEIPWAAAGAEYVVESTGVFTDKDK.[A]		1	1	Q6K5G8	Q6K5G8	1	3	0.6437	0	1	1	975.140686035156	2923.40750484547	2.70109000707443	0.00263212182305021	HCD	MS2	4.936727	33.1	60.2889877933333	54566	MSO2_030218_02.raw	0/0	6.234206199646			0	2.636E-10
High	Sequest HT (A2)	Unambiguous	[R].AAVPGLTDDLVALMMEPPFR.[S]		1	1	Q9FWK4	Q9FWK4	0	2	0.4059	0	1	1	1072.0537109375	2143.100145245	3.51677056319971	0.00376838249985667	HCD	MS2	0	42.7	60.2881087309333	54565	MSO2_030218_02.raw	0/0	3.39784955978394	14330354.625	60.2394828796387	0	2.186E-05
High	Sequest HT (A2)	Unambiguous	[R].FGIVEGLMTTVHAITATQK.[T]		2	2	Q7FAH2; Q6K5G8	Q7FAH2; Q6K5G8	0	3	0.5276	0	1	1	673.033142089844	2017.08487300953	3.07375692087594	0.00206666984369501	CID	MS2		40.635	60.2871421362667	54564	MSO2_030218_02.raw	0/0	2.89936804771423	12966604.875	60.2623329162598	0	9.528E-07
High	Sequest HT (A2)	Unambiguous	[R].FGIVEGLMTTVHAITATQK.[T]		2	2	Q7FAH2; Q6K5G8	Q7FAH2; Q6K5G8	0	3	0.2862	0	1	1	673.033386230469	2017.08560543141	3.43686713804495	0.00231081046869501	HCD	MS2	7.073603	33.1	60.2851359336	54562	MSO2_030218_02.raw	0/0	3.11423492431641	12966604.875	60.2623329162598	0	4.677E-06
High	Sequest HT (A2)	Unambiguous	[R].ATVLVETLPAVFQMEEILHELR.[D]		1	1	Q7XUG1	Q7XUG1	0	3	0.4557	0	1	1	846.794982910156	2538.37039547047	2.6686879736503	0.00225803348970051	HCD	MS2	9.627143	40.185	60.2730156077333	54549	MSO2_030218_02.raw	0/0	4.05821466445923	15170556.25	60.2400169372559	0	3.683E-06
High	Sequest HT (A2)	Unambiguous	[R].ELLFTTPGALQHLSGVILFEETLYQK.[T]		1	1	Q5N725	Q5N725	0	3	0.2889	0	1	1	983.203552246094	2947.59610347828	4.94215277941417	0.00485579942702922	CID	MS2		39.03	60.2682451690667	54544	MSO2_030218_02.raw	0/0	2.70007991790771	25785966.375	60.2435913085938	0	2.594E-05
High	Sequest HT (A2)	Unambiguous	[R].AAVPSGASTGVYEALELR.[D]		1	1	Q42971	Q42971	0	2	0.2407	0	1	1	895.9697265625	1790.932176495	2.16248466921323	0.00193642750014078	CID	MS2		41.565	60.2452898770667	54523	MSO2_030218_02.raw	0/0	2.4137589931488			0	0.0001526
High	Sequest HT (A2)	Unambiguous	[K].WLAANVSAEVAESTR.[I]		1	1	P48494	P48494	0	2	0.4132	0	1	1	802.408264160156	1603.80925169031	1.1169422494225	0.000895680156190792	HCD	MS2	0	33.1	60.3494621717333	54624	MSO2_030218_02.raw	0/0	3.1651873588562			0	4.16E-06
High	Sequest HT (A2)	Unambiguous	[R].AAVPSGASTGVYEALELR.[D]		1	1	Q42971	Q42971	0	2	0.3543	0	1	1	895.9697265625	1790.932176495	2.16248466921323	0.00193642750014078	HCD	MS2	59.39125	33.1	60.2424857912	54521	MSO2_030218_02.raw	0/0	3.81495332717896			0	1.537E-06
High	Sequest HT (A2)	Unambiguous	[R].NPDEIPWAEAGAEYVVESTGVFTDK.[E]		1	1	A2YQT7	A2YQT7	0	3	0.6706	0	1	1	908.762573242188	2724.27316646656	2.06833451444362	0.00187823218751267	HCD	MS2	10.50763	41.67	60.2043682810667	54483	MSO2_030218_02.raw	0/0	5.92069673538208			0	3.028E-11
High	Sequest HT (A2)	Unambiguous	[K].IGPNEPSQLSIDLNAQGLAR.[Y]		1	1	Q5N725	Q5N725	0	2	0.5598	0	1	1	1047.05444335938	2093.10161008875	1.45878880880102	0.00152669437511577	CID	MS2		33.1	60.2020708338667	54481	MSO2_030218_02.raw	0/0	3.42750453948975			0	4.994E-06
High	Sequest HT (A2)	Unambiguous	[K].IGPNEPSQLSIDLNAQGLAR.[Y]		1	1	Q5N725	Q5N725	0	2	0.5855	0	1	1	1047.05456542969	2093.10185422938	1.57542957768336	0.00164876468761577	HCD	MS2	34.52187	40.71	60.2003064578667	54479	MSO2_030218_02.raw	0/0	4.27481889724731			0	6.864E-07
High	Sequest HT (A2)	Unambiguous	[R].FYNVTIEELPANVADLL.[-]		1	1	Q6Z2Z4	Q6Z2Z4	0	2	0.2476	0	1	1	961.003784179688	1921.00029172938	2.58781961732495	0.00248559468764142	CID	MS2		41.955	60.1993149669333	54478	MSO2_030218_02.raw	0/0	4.23563814163208	197598799.875	60.2590980529785	0	4.377E-08
High	Sequest HT (A2)	Unambiguous	[K].ANSEATLGTYQGDAVLGEGASESLHVK.[D]		1	1	Q5N725	Q5N725	0	3	0.6687	0	1	1	902.108093261719	2704.30972652516	1.36228485179856	0.00122801171877048	CID	MS2		32.095	60.1982272301333	54477	MSO2_030218_02.raw	0/0	3.23343014717102			0	3.269E-09
High	Sequest HT (A2)	Unambiguous	[R].LSLDPALLLPSSASAALLADPAAPLSSLR.[L]		1	1	Q9AS33	Q9AS33	0	3	0.4569	0	1	1	944.203247070313	2830.59518795094	0.972531722749411	0.000917613645772993	HCD	MS2	36.18736	30.715	60.1900339149333	54470	MSO2_030218_02.raw	0/0	3.93971586227417	2227937.5625	60.2308044433594	0	4.926E-05
High	Sequest HT (A2)	Unambiguous	[R].NPEEIPWGETGAEFVVESTGVFTDKDK.[A]		1	1	Q7FAH2	Q7FAH2	1	3	0.225	0	1	1	994.475402832031	2981.41165523609	2.20281910727281	0.00218916536459801	HCD	MS2	40.30006	34.735	60.1809365416	54461	MSO2_030218_02.raw	0/0	4.00179576873779	16917613.5625	60.1208992004395	0	0.0002366
High	Sequest HT (A2)	Unambiguous	[R].SGETEDTFIADLAVGLATGQIK.[T]		1	1	Q42971	Q42971	0	3	0.637	0	1	1	746.051086425781	2236.13870601734	1.9556281925839	0.00145768244798698	CID	MS2		24.28	60.1777343890667	54459	MSO2_030218_02.raw	0/0	5.837646484375			0	1.86E-09
High	Sequest HT (A2)	Unambiguous	[R].SGETEDTFIADLAVGLATGQIK.[T]		1	1	Q42971	Q42971	0	3	0.4464	0	1	1	746.051086425781	2236.13870601734	1.9556281925839	0.00145768244798698	HCD	MS2	33.19621	32.68	60.1761053194667	54457	MSO2_030218_02.raw	0/0	3.91734051704407			0	2.985E-06
High	Sequest HT (A2)	Unambiguous	[R].SGETEDTFIADLAVGLATGqIK.[T]	Q20(Deamidated)	1	1	Q42971	Q42971	0	2	0.6603	0	1	1	1119.07373046875	2237.1401843075	9.76047490301204	0.0109176687500947	CID	MS2		40.17	60.1717119544	54452	MSO2_030218_02.raw	0/0	5.27161836624146			0	2.531E-09
High	Sequest HT (A2)	Unambiguous	[R].SGETEDTFIADLAVGLATGQIK.[T]		1	1	Q42971	Q42971	0	2	0.5661	0	1	1	1118.57299804688	2236.13871946375	1.96164142981666	0.0021932468750947	HCD	MS2	20.04296	33.1	60.1697139554667	54450	MSO2_030218_02.raw	0/0	5.66722774505615			0	3.648E-11
High	Sequest HT (A2)	Unambiguous	[K].GIIGYVEEDLVSTDFVGDSR.[S]		1	1	A2YQT7	A2YQT7	0	2	0.6379	0	1	1	1086.03088378906	2171.05449094813	1.94463858571	0.00211095406234563	CID	MS2		34.735	60.1458380629333	54424	MSO2_030218_02.raw	0/0	3.59084415435791	8255421	60.2429389953613	0	0.0003708
High	Sequest HT (A2)	Unambiguous	[R].NPDEIPWAEAGAEYVVESTGVFTDK.[E]		1	1	A2YQT7	A2YQT7	0	3	0.7033	0	1	1	908.763061523438	2724.27463131031	2.60603638583371	0.00236651343751267	CID	MS2		33.1	60.2061517472	54485	MSO2_030218_02.raw	0/0	4.27811717987061			0	4.404E-07
High	Sequest HT (A2)	Unambiguous	[K].WLAANVSAEVAESTR.[I]		1	1	P48494	P48494	0	2	0.6092	0	1	1	802.408264160156	1603.80925169031	1.1169422494225	0.000895680156190792	CID	MS2		40.215	60.3513683477333	54626	MSO2_030218_02.raw	0/0	3.71457743644714			0	1.887E-07
High	Sequest HT (A2)	Unambiguous	[K].VIAcVGETLEQR.[E]	C4(Carbamidomethyl)	1	1	P48494	P48494	0	2	0.2509	0	1	1	687.858154296875	1374.70903196375	3.24168103395844	0.00222817687502541	HCD	MS2	37.81732	41.97	60.3801697434667	54655	MSO2_030218_02.raw	0/0	2.75180339813232			0	0.0002131
High	Sequest HT (A2)	Unambiguous	[R].cFQTITcYQAVINNLDDAHEQIDTAIATALR.[E]	C1(Carbamidomethyl); C7(Carbamidomethyl)	2	2	Q0DHF6; A2Y5L9	Q0DHF6; A2Y5L9	0	3	0.6079	0	1	1	1189.24267578125	3565.71347408375	2.3787732772946	0.00282733458329195	HCD	MS2	12.00475	38.115	60.419590448	54694	MSO2_030218_02.raw	0/0	5.05407285690308	87193612.8125	60.2566337585449	0	3.929E-09
High	Sequest HT (A2)	Unambiguous	[K].IGPNEPSQLSIDLNAQGLAR.[Y]		1	1	Q5N725	Q5N725	0	2	0.5285	0	1	1	1047.05432128906	2093.10136594813	1.34214803991869	0.00140462406261577	HCD	MS2	38.74269	33.1	60.5894040010667	54852	MSO2_030218_02.raw	0/0	4.03083276748657			0	1.614E-08
High	Sequest HT (A2)	Unambiguous	[R].EQSSYDEFFSGMPWLALPLGDER.[K]		1	1	Q7Y0F2	Q7Y0F2	0	2	0.6957	0	1	1	1337.61218261719	2674.21708860438	1.53118483237599	0.00204735718739357	CID	MS2		42.625	60.5647402525333	54829	MSO2_030218_02.raw	0/0	3.682293176651	38772267.5	60.7265777587891	0	8.328E-05
High	Sequest HT (A2)	Unambiguous	[R].EQSSYDEFFSGMPWLALPLGDER.[K]		1	1	Q7Y0F2	Q7Y0F2	0	2	0.5036	0	1	1	1337.61218261719	2674.21708860438	1.53118483237599	0.00204735718739357	HCD	MS2	47.43941	33.1	60.5627445282667	54827	MSO2_030218_02.raw	0/0	2.73566794395447	38772267.5	60.7265777587891	0	6.722E-06
High	Sequest HT (A2)	Unambiguous	[K].NMITGTSqADcAVLIIDSTTGGFEAGISK.[D]	Q8(Deamidated); C11(Carbamidomethyl)	1	1	O64937	O64937	0	3	0.1179	0	1	1	986.815856933594	2958.43301754078	8.76770846205176	0.00864615026051041	CID	MS2		41.19	60.5548990074667	54821	MSO2_030218_02.raw	0/0	4.07034254074097	4013135.25	60.3783836364746	0	4.686E-05
High	Sequest HT (A2)	Unambiguous	[K].NMITGTSqADcAVLIIDSTTGGFEAGISK.[D]	Q8(Deamidated); C11(Carbamidomethyl)	1	1	O64937	O64937	0	3	0.0618	0	1	1	986.815856933594	2958.43301754078	8.76770846205176	0.00864615026051041	HCD	MS2	14.76808	33.1	60.5528866504	54819	MSO2_030218_02.raw	0/0	3.39720487594604	4013135.25	60.3783836364746	0	0.0001352
High	Sequest HT (A2)	Unambiguous	[K].GIIGYVEEDLVSTDFVGDSR.[S]		1	1	A2YQT7	A2YQT7	0	2	0.5341	0	1	1	1086.03051757813	2171.05375852625	1.6072802640513	0.00174474312484563	HCD	MS2	0	40.665	60.5520430109333	54818	MSO2_030218_02.raw	0/0	4.25312614440918	8255421	60.2429389953613	0	9.858E-08
High	Sequest HT (A2)	Unambiguous	[K].TVVSQYGQQILDLLLAETQPSK.[I]		1	1	Q42456	Q42456	0	2	0.705	0	1	1	1216.162109375	2431.31694212	3.72701461300261	0.00453075999985231	CID	MS2		40.995	60.5510702104	54817	MSO2_030218_02.raw	0/0	4.00176048278809			0	2.274E-05
High	Sequest HT (A2)	Unambiguous	[K].TVVSQYGQQILDLLLAETQPSK.[I]		1	1	Q42456	Q42456	0	2	0.6429	0	1	1	1216.162109375	2431.31694212	3.72701461300261	0.00453075999985231	HCD	MS2	38.75415	33.1	60.5490615957333	54815	MSO2_030218_02.raw	0/0	4.75838851928711			0	4.355E-09
High	Sequest HT (A2)	Unambiguous	[K].FQSVPVQAGQTPPLLQYFGTLLTR.[G]		1	2	Q2QYW2	Q2RBN7; Q2QYW2	0	3	0.7601	0	1	1	887.820922851563	2661.44821529469	3.12517847750062	0.0027724915626095	CID	MS2		41.955	60.5392706341333	54805	MSO2_030218_02.raw	0/0	3.45891523361206	19773486.9375	60.725944519043	0	2.577E-08
High	Sequest HT (A2)	Unambiguous	[K].ANSEATLGTYQGDAVLGEGASESLHVK.[D]		1	1	Q5N725	Q5N725	0	3	0.5428	0	1	1	902.109558105469	2704.31412105641	2.98729739880811	0.00269285546877048	CID	MS2		33.1	60.5381662738667	54804	MSO2_030218_02.raw	0/0	2.69345641136169			0	6.55E-07
High	Sequest HT (A2)	Unambiguous	[K].FQSVPVQAGQTPPLLQYFGTLLTR.[G]		1	2	Q2QYW2	Q2RBN7; Q2QYW2	0	3	0.6862	0	1	1	887.820922851563	2661.44821529469	3.12517847750062	0.0027724915626095	HCD	MS2	31.48176	33.1	60.5372912848	54803	MSO2_030218_02.raw	0/0	3.76370882987976	19773486.9375	60.725944519043	0	1.003E-08
High	Sequest HT (A2)	Unambiguous	[R].YEFPLQFDIPVAYPqVAPEIELPTLDGK.[T]	Q15(Deamidated)	1	1	A2Z5S8	A2Z5S8	0	3	0.0565	0	1	1	1064.22326660156	3190.65524654469	9.96224251402857	0.0105952548957465	CID	MS2		40.8	60.5128012189333	54785	MSO2_030218_02.raw	0/0	4.77608966827393	13230313.75	60.4998168945313	0	4.456E-06
High	Sequest HT (A2)	Unambiguous	[R].YEFPLQFDIPVAYPQVAPEIELPTLDGK.[T]		1	1	A2Z5S8	A2Z5S8	0	3	0.109	0	1	1	1063.88793945313	3189.64926509938	3.07881801211448	0.00327343979157983	HCD	MS2	42.40514	33.1	60.5107945874667	54783	MSO2_030218_02.raw	0/0	2.10666418075562			0	0.0001479
High	Sequest HT (A2)	Unambiguous	[R].FVIQGFGNVGSWAAQLISEAGGK.[V]		1	1	A2XMV1	A2XMV1	0	2	0.6337	0	1	1	1168.60729980469	2336.20732297938	1.69800688143767	0.0019834446875393	HCD	MS2	33.22239	42.075	60.4914434781333	54762	MSO2_030218_02.raw	0/0	5.87236833572388	36993541	60.5022163391113	0	2.066E-12
High	Sequest HT (A2)	Unambiguous	[R].VFIMDNcEELIPEWLSFVK.[G]	C7(Carbamidomethyl)	2	3	Q0J4P2; Q07078	Q0J4P2; Q69QQ6; Q07078	0	2	0.5567	0	1	1	1185.08569335938	2369.16411008875	3.59081469366808	0.00425359937522174	HCD	MS2	0	34.48	60.480200432	54750	MSO2_030218_02.raw	0/0	3.00369000434875	7216692.75	60.6301040649414	0	6.865E-05
High	Sequest HT (A2)	Unambiguous	[R].AAVPGLTDDLVALMMEPPFR.[S]		1	1	Q9FWK4	Q9FWK4	0	3	0.5764	0	1	1	715.038024902344	2143.09952144703	3.22569682879357	0.00230432234366162	CID	MS2		25.105	60.4782335346667	54748	MSO2_030218_02.raw	0/0	3.13694858551025	9692041	60.6059112548828	0	2.625E-05
High	Sequest HT (A2)	Unambiguous	[R].FYFGDDVLPcFETGIPLLLQR.[L]	C10(Carbamidomethyl)	1	1	Q6ZFT5	Q6ZFT5	0	3	0.2783	0	1	1	834.095581054688	2500.27218990406	5.63775559646315	0.00469861468746302	HCD	MS2	11.99039	41.055	60.4699214722667	54741	MSO2_030218_02.raw	0/0	4.06297159194946			0	7.909E-07
High	Sequest HT (A2)	Unambiguous	[R].TVPAAVPAIVFLSGGqSEEEATLNLNAMNK.[L]	Q16(Deamidated)	1	1	P17784	P17784	0	3	0.0507	0	1	1	1024.86474609375	3072.57968502125	7.77630183727041	0.00796437374988927	CID	MS2		33.1	60.4678339328	54739	MSO2_030218_02.raw	0/0	3.34549760818481			0	0.000107
High	Sequest HT (A2)	Unambiguous	[R].TVPAAVPAIVFLSGGQSEEEATLNLNAMNK.[L]		1	1	P17784	P17784	0	3	0.5041	0	1	1	1024.53186035156	3071.58102779469	3.01210434337218	0.0030839648957226	HCD	MS2	0	44.17	60.4660177757333	54737	MSO2_030218_02.raw	0/0	4.87663269042969			0	1.443E-08
High	Sequest HT (A2)	Unambiguous	[R].NPDEIPWAEAGAEYVVESTGVFTDK.[E]		1	1	A2YQT7	A2YQT7	0	2	0.6154	0	1	1	1362.63635253906	2724.26542844813	-0.772068767275936	-0.00105166093749176	CID	MS2		33.1	60.4526471173333	54727	MSO2_030218_02.raw	0/0	3.24804925918579			0	4.46E-06
High	Sequest HT (A2)	Unambiguous	[K].GILGYVEEDLVSTDFQGDSR.[S]		1	1	Q6K5G8	Q6K5G8	0	2	0.6667	0	1	1	1100.52685546875	2200.0464343075	2.72799418179276	0.00300084874993445	CID	MS2		33.1	60.4450643024	54719	MSO2_030218_02.raw	0/0	3.63098502159119	15850210.5	60.2449989318848	0	4.957E-07
High	Sequest HT (A2)	Unambiguous	[K].GILGYVEEDLVSTDFQGDSR.[S]		1	1	Q6K5G8	Q6K5G8	0	2	0.5971	0	1	1	1100.52685546875	2200.0464343075	2.72799418179276	0.00300084874993445	HCD	MS2	9.698729	40.935	60.4432997861333	54717	MSO2_030218_02.raw	0/0	4.12471055984497	15850210.5	60.2449989318848	0	3.877E-08
High	Sequest HT (A2)	Unambiguous	[K].IGPNEPSQLSIDLNAQGLAR.[Y]		1	1	Q5N725	Q5N725	0	3	0.6047	0	1	1	698.372436523438	2093.10275631031	2.00640829802788	0.00139987010425102	CID	MS2		33.1	60.4411955421333	54715	MSO2_030218_02.raw	0/0	3.87144756317139			0	7.454E-07
High	Sequest HT (A2)	Unambiguous	[K].IGPNEPSQLSIDLNAQGLAR.[Y]		1	1	Q5N725	Q5N725	0	3	0.4749	0	1	1	698.372436523438	2093.10275631031	2.00640829802788	0.00139987010425102	HCD	MS2	0	36.825	60.4394938664	54713	MSO2_030218_02.raw	0/0	3.97600245475769			0	4.087E-06
High	Sequest HT (A2)	Unambiguous	[R].FVIQGFGNVGSWAAQLISEAGGK.[V]		1	1	A2XMV1	A2XMV1	0	3	0.6786	0	1	1	779.407470703125	2336.20785884938	1.92738331762189	0.00150091979170005	CID	MS2		27.595	60.4370841296	54711	MSO2_030218_02.raw	0/0	6.16146850585938	17993020	60.4885635375977	0	1.596E-10
High	Sequest HT (A2)	Unambiguous	[R].FVIQGFGNVGSWAAQLISEAGGK.[V]		1	1	A2XMV1	A2XMV1	0	3	0.6315	0	1	1	779.406311035156	2336.20437984547	0.438213337114435	0.000341251822950047	HCD	MS2	8.730718	37.575	60.4353648098667	54709	MSO2_030218_02.raw	0/0	5.9699068069458	17993020	60.4885635375977	0	8.908E-12
High	Sequest HT (A2)	Unambiguous	[R].TVPAAVPAIVFLSGGQSEEEATVNLNAMNK.[L]		1	1	Q5N725	Q5N725	0	3	0.383	0	1	1	1019.85858154297	3057.56119136891	1.6567247492879	0.00168850963533866	CID	MS2		28.465	60.4333501712	54707	MSO2_030218_02.raw	0/0	3.42146778106689			0	6.229E-06
High	Sequest HT (A2)	Unambiguous	[K].ILNEGQIASTDVVEVVVSPPYVFLPVVK.[S]		1	1	P48494	P48494	0	3	0.5673	0	1	1	1004.56225585938	3011.67221431813	0.618685947687766	0.000621092708418776	HCD	MS2	5.084064	32.11	60.5935929866667	54856	MSO2_030218_02.raw	0/0	5.49510145187378			0	8.253E-09
High	Sequest HT (A2)	Unambiguous	[K].MGLEAAVEATVEFLNK.[A]		1	2	A2XFI3	Q10MW3; A2XFI3	0	3	0.246	0	1	1	574.632263183594	1721.88223629078	2.54852037631546	0.00146274692709388	HCD	MS2	0	42.195	61.1994332298667	55419	MSO2_030218_02.raw	0/0	2.52427363395691	3167043.5	61.1124382019043	0	0.0001416
High	Sequest HT (A2)	Unambiguous	[K].GIFWQEDIIPFFQNATIPK.[E]		1	1	Q8H8T0	Q8H8T0	0	2	0.4625	0	1	1	1132.59191894531	2264.17656126063	0.682407770523181	0.000772545312429429	HCD	MS2	12.68817	42.495	59.1832868706667	53533	MSO2_030218_02.raw	0/0	4.12708520889282	4432544.25	59.2802047729492	0	7.481E-06
High	Sequest HT (A2)	Unambiguous	[R].AVDATIDALVPYLDAGDAIVDGGnEWYQNTER.[R]	N24(Deamidated)	1	1	Q2R480	Q2R480	0	3	0.0866	0	1	1	1151.54895019531	3452.63229732594	5.63297618020976	0.00648282864566729	CID	MS2		42.465	59.1754289730667	53527	MSO2_030218_02.raw	0/0	2.54125118255615	3475465.5	59.0641899108887	0	0.0003527
High	Sequest HT (A2)	Unambiguous	[R].NPDEIPWAEAGAEYVVESTGVFTDK.[E]		1	1	A2YQT7	A2YQT7	0	3	0.729	0	1	1	908.761474609375	2724.26987056813	0.858505303815906	0.00077959937501267	HCD	MS2	6.832237	41.31	58.1181859056	52514	MSO2_030218_02.raw	0/0	6.90013360977173			0	1.348E-12
High	Sequest HT (A2)	Unambiguous	[R].TVPAAVPAIVFLSGGQSEEEATVNLNAMNK.[L]		1	1	Q5N725	Q5N725	0	3	0.6975	0	1	1	1019.85803222656	3057.55954341969	1.11774879891275	0.00113919322908866	CID	MS2		33.1	58.1160984848	52512	MSO2_030218_02.raw	0/0	4.32717561721802			0	5.333E-10
High	Sequest HT (A2)	Unambiguous	[R].AEATDVAnAVLDGSDAILLGAETLR.[G]	N8(Deamidated)	2	2	Q2QXR8; B8BJ39	Q2QXR8; B8BJ39	0	2	0.6789	0	1	1	1243.64514160156	2486.28300657313	8.42776532766472	0.0104768165626281	CID	MS2		43.555	58.1112778210667	52508	MSO2_030218_02.raw	0/0	5.73149681091309			0	2.731E-10
High	Sequest HT (A2)	Unambiguous	[R].AEATDVANAVLDGSDAILLGAETLR.[G]		2	2	Q2QXR8; B8BJ39	Q2QXR8; B8BJ39	0	2	0.6476	0	1	1	1243.142578125	2485.27787962	-0.0633007645041909	-7.86599998718884E-05	HCD	MS2	0	33.1	58.1093173594667	52506	MSO2_030218_02.raw	0/0	5.59410381317139	1777432.5	58.2044563293457	0	1.258E-08
High	Sequest HT (A2)	Unambiguous	[R].TVPAAVPAIVFLSGGQSEEEATLNLNAMNK.[L]		1	1	P17784	P17784	0	3	0.6667	0	1	1	1024.52978515625	3071.57480220875	0.985263887828591	0.0010087695832226	CID	MS2		33.1	58.0987761728	52495	MSO2_030218_02.raw	0/0	3.26752948760986			0	2.048E-05
High	Sequest HT (A2)	Unambiguous	[K].GSTVAIFGLGAVGLAAAEGAR.[I]		1	1	Q2R8Z5	Q2R8Z5	0	2	0.5876	0	1	1	944.518981933594	1888.03068723719	1.05976524704274	0.00100043359361734	CID	MS2		38.31	58.0712424421333	52473	MSO2_030218_02.raw	0/0	4.33921384811401	3410990.1875	58.2206420898438	0	5.137E-07
High	Sequest HT (A2)	Unambiguous	[K].GSTVAIFGLGAVGLAAAEGAR.[I]		1	1	Q2R8Z5	Q2R8Z5	0	2	0.4635	0	1	1	944.518981933594	1888.03068723719	1.05976524704274	0.00100043359361734	HCD	MS2	32.76913	33.1	58.0692920448	52471	MSO2_030218_02.raw	0/0	3.84196138381958	3410990.1875	58.2206420898438	0	1.723E-05
High	Sequest HT (A2)	Unambiguous	[R].VGALSIVcGSADVAVR.[V]	C8(Carbamidomethyl)	1	1	P37833	P37833	0	2	0.2063	0	1	1	787.425964355469	1573.84465208094	5.08296774361317	0.00399988046872934	CID	MS2		39.12	58.0599158301333	52461	MSO2_030218_02.raw	0/0	2.85605025291443	4878472.8125	58.0679588317871	0	3.091E-05
High	Sequest HT (A2)	Unambiguous	[R].AEATDVANAVLDGSDAILLGAETLR.[G]		2	2	Q2QXR8; B8BJ39	Q2QXR8; B8BJ39	0	3	0.3867	0	1	1	829.099487304688	2485.28390865406	2.36259846001267	0.00195723802092592	CID	MS2		39.63	58.0561741256	52457	MSO2_030218_02.raw	0/0	4.49985647201538			0	1.16E-10
High	Sequest HT (A2)	Unambiguous	[R].AEATDVANAVLDGSDAILLGAETLR.[G]		2	2	Q2QXR8; B8BJ39	Q2QXR8; B8BJ39	0	3	0.4476	0	1	1	829.099487304688	2485.28390865406	2.36259846001267	0.00195723802092592	HCD	MS2	25.51454	33.1	58.0539511178667	52455	MSO2_030218_02.raw	0/0	5.63241958618164			0	8.101E-10
High	Sequest HT (A2)	Unambiguous	[K].GILGYVEEDLVSTDFQGDSR.[S]		1	1	Q6K5G8	Q6K5G8	0	2	0.6783	0	1	1	1100.52587890625	2200.0444811825	1.8402264066874	0.00202428624993445	CID	MS2		23.215	58.0513242666667	52452	MSO2_030218_02.raw	0/0	4.01376152038574			0	0.0002674
High	Sequest HT (A2)	Unambiguous	[K].VcVLScGISTGLGATINVAKPPK.[G]	C2(Carbamidomethyl); C6(Carbamidomethyl)	1	1	Q2R8Z5	Q2R8Z5	0	3	0.5777	0	1	1	781.425598144531	2342.26224117359	2.21694010787714	0.00173088119794803	HCD	MS2	28.41031	33.1	58.0357395442667	52438	MSO2_030218_02.raw	0/0	5.2784628868103			0	3.781E-10
High	Sequest HT (A2)	Unambiguous	[R].NPDEIPWAEAGAEYVVESTGVFTDK.[E]		1	1	A2YQT7	A2YQT7	0	3	0.75	0	1	1	908.76123046875	2724.26913814625	0.589654368120859	0.00053545875001267	CID	MS2		33.1	58.1199717634667	52516	MSO2_030218_02.raw	0/0	5.83725357055664			0	1.853E-10
High	Sequest HT (A2)	Unambiguous	[K].LGWAIDEDFGSFEALVK.[K]		1	1	Q43008	Q43008	0	2	0.5392	0	1	1	948.973693847656	1896.94011106531	1.21530885486491	0.00115268265619761	CID	MS2		42.24	58.0339042573333	52436	MSO2_030218_02.raw	0/0	4.08205509185791			0	6.216E-06
High	Sequest HT (A2)	Unambiguous	[K].LGWAIDEDFGSFEALVK.[K]		1	1	Q43008	Q43008	0	2	0.391	0	1	1	948.973754882813	1896.94023313563	1.27966010145465	0.00121371781244761	HCD	MS2	30.94241	33.1	58.0315249536	52434	MSO2_030218_02.raw	0/0	3.75518131256104			0	8.617E-07
High	Sequest HT (A2)	Unambiguous	[K].MTAEIGEQVQIVGDDLLVTNPTR.[V]		1	1	Q42971	Q42971	0	3	0.4786	0	1	1	833.765808105469	2499.28287105641	2.77782710061503	0.00231418546870069	HCD	MS2	3.716529	41.28	58.0306689093333	52433	MSO2_030218_02.raw	0/0	4.68486738204956			0	4.01E-08
High	Sequest HT (A2)	Unambiguous	[K].IGPNEPSQLSIDLNAQGLAR.[Y]		1	1	Q5N725	Q5N725	0	3	0.6592	0	1	1	698.373291015625	2093.10531978688	3.23113637129243	0.00225436229175102	CID	MS2		33.1	57.9848778098667	52400	MSO2_030218_02.raw	0/0	4.02374410629272			0	1.634E-06
High	Sequest HT (A2)	Unambiguous	[K].IGPNEPSQLSIDLNAQGLAR.[Y]		1	1	Q5N725	Q5N725	0	3	0.5075	0	1	1	698.373291015625	2093.10531978688	3.23113637129243	0.00225436229175102	HCD	MS2	0	42.495	57.9830813469333	52398	MSO2_030218_02.raw	0/0	4.00185251235962			0	5.757E-05
High	Sequest HT (A2)	Unambiguous	[R].EVAAFAQFGSDLDAATQALLNR.[G]		1	1	P0C520	P0C520	0	3	0.669	0	1	1	770.058166503906	2308.15994625172	1.3632010265506	0.00104882723962874	CID	MS2		41.385	57.9821004378667	52397	MSO2_030218_02.raw	0/0	4.29258060455322	41982157.6875	57.9974174499512	0	3.234E-09
High	Sequest HT (A2)	Unambiguous	[R].EVAAFAQFGSDLDAATQALLNR.[G]		1	1	P0C520	P0C520	0	3	0.5109	0	1	1	770.057983398438	2308.15939693531	1.12521181961945	0.000865721770878736	HCD	MS2	35.5417	33.1	57.9801105106667	52395	MSO2_030218_02.raw	0/0	5.4962100982666	41982157.6875	57.9974174499512	0	3.573E-09
High	Sequest HT (A2)	Unambiguous	[R].nPDEIPWAEAGAEYVVESTGVFTDK.[E]	N1(Deamidated)	1	1	A2YQT7	A2YQT7	0	2	0.7702	0	1	1	1363.13989257813	2725.27250852625	7.69131064879794	0.0104803781250082	CID	MS2		41.565	57.9645741066667	52382	MSO2_030218_02.raw	0/0	4.83376502990723			0	7.535E-09
High	Sequest HT (A2)	Unambiguous	[R].NPDEIPWAEAGAEYVVESTGVFTDK.[E]		1	1	A2YQT7	A2YQT7	0	2	0.7361	0	1	1	1362.63818359375	2724.2690905575	0.572185911199298	0.000779393750008239	HCD	MS2	0	33.1	57.9625737866667	52380	MSO2_030218_02.raw	0/0	4.51284742355347			0	7.001E-07
High	Sequest HT (A2)	Unambiguous	[K].DINWPLGWPVGGFPGPQGPYYcGIGADK.[S]	C22(Carbamidomethyl)	1	1	P14656	P14656	0	3	0.3435	0	1	1	1006.814453125	3018.428806115	1.48481277583498	0.00149393166654714	HCD	MS2	9.054727	41.655	57.9523706893333	52371	MSO2_030218_02.raw	0/0	3.93233871459961	967014.59375	57.9895629882813	0	7.531E-05
High	Sequest HT (A2)	Unambiguous	[R].NPEEIPWAAAGAEYVVESTGVFTDKDK.[A]		1	1	Q6K5G8	Q6K5G8	1	3	0.5589	0	1	1	975.138671875	2923.401462365	0.634153810181475	0.000617961666800208	CID	MS2		41.955	57.9513806714667	52370	MSO2_030218_02.raw	0/0	2.63263344764709			0	4.297E-05
High	Sequest HT (A2)	Unambiguous	[K].ANSEATLGTYQGDAVLGEGASESLHVK.[D]		1	1	Q5N725	Q5N725	0	3	0.6709	0	1	1	902.108642578125	2704.31137447438	1.97166455692714	0.00177732812502048	CID	MS2		33.1	57.9502726602667	52369	MSO2_030218_02.raw	0/0	3.9834303855896			0	3.971E-08
High	Sequest HT (A2)	Unambiguous	[R].NPEEIPWAAAGAEYVVESTGVFTDKDK.[A]		1	1	Q6K5G8	Q6K5G8	1	3	0.5532	0	1	1	975.138671875	2923.401462365	0.634153810181475	0.000617961666800208	HCD	MS2	12.15297	33.1	57.9493952306667	52368	MSO2_030218_02.raw	0/0	4.78651094436646			0	1.691E-10
High	Sequest HT (A2)	Unambiguous	[K].MTAEIGEQVQIVGDDLLVTNPTR.[V]		1	1	Q42971	Q42971	0	3	0.6642	0	1	1	833.765808105469	2499.28287105641	2.77782710061503	0.00231418546870069	CID	MS2		31.735	58.0324462784	52435	MSO2_030218_02.raw	0/0	4.07732677459717			0	1.46E-06
High	Sequest HT (A2)	Unambiguous	[R].NPEEIPWAAAGAEYVVESTGVFTDK.[D]		1	1	Q6K5G8	Q6K5G8	0	3	0.6612	0	1	1	894.097290039063	2680.27731685719	-0.143907779344551	-0.000128570937401188	HCD	MS2	5.592356	41.265	58.1223252922667	52518	MSO2_030218_02.raw	0/0	6.05327558517456			0	8.05E-12
High	Sequest HT (A2)	Unambiguous	[R].AAVPSGASTGVYEALELR.[D]		1	1	Q42971	Q42971	0	2	0.2918	0	1	1	895.970153808594	1790.93303098719	2.63960716806663	0.00236367359389078	HCD	MS2	63.93567	33.1	58.1231813624	52519	MSO2_030218_02.raw	0/0	3.53106760978699			0	3.526E-05
High	Sequest HT (A2)	Unambiguous	[R].NPEEIPWAAAGAEYVVESTGVFTDK.[D]		1	1	Q6K5G8	Q6K5G8	0	3	0.6613	0	1	1	894.097290039063	2680.27731685719	-0.143907779344551	-0.000128570937401188	CID	MS2		30.13	58.1241083845333	52520	MSO2_030218_02.raw	0/0	4.9929895401001			0	2.482E-08
High	Sequest HT (A2)	Unambiguous	[R].NPEEIPWAAAGAEYVVESTGVFTDK.[D]		1	1	Q6K5G8	Q6K5G8	0	2	0.6876	0	1	1	1340.64379882813	2680.28032102625	0.976934683956137	0.00130922812513745	CID	MS2		39.36	58.2808016730667	52672	MSO2_030218_02.raw	0/0	4.29138469696045			0	1.977E-07
High	Sequest HT (A2)	Unambiguous	[R].SGETEDTFIADLAVGLATGqIK.[T]	Q20(Deamidated)	1	1	Q42971	Q42971	0	3	0.5391	0	1	1	746.384338378906	2237.13846187672	8.99054210887913	0.00670430223965364	CID	MS2		41.745	58.2723541304	52665	MSO2_030218_02.raw	0/0	4.59536361694336			0	1.476E-06
High	Sequest HT (A2)	Unambiguous	[R].SGETEDTFIADLAVGLATGQIK.[T]		1	1	Q42971	Q42971	0	3	0.4808	0	1	1	746.049072265625	2236.13266353688	-0.74657103563709	-0.000556477708263022	HCD	MS2	47.13847	33.1	58.2703377576	52663	MSO2_030218_02.raw	0/0	4.94698715209961	8761139.625	58.2496185302734	0	1.684E-06
High	Sequest HT (A2)	Unambiguous	[K].LPLSPPALSGDLGEFMSWVDEVKK.[L]		1	1	Q75KR1	Q75KR1	1	3	0.7096	0	1	1	872.452392578125	2615.34262447438	0.0278871213519825	2.43114583705998E-05	CID	MS2		33.1	58.2556568690667	52648	MSO2_030218_02.raw	0/0	3.33549213409424	90144187	58.2053489685059	0	1.124E-08
High	Sequest HT (A2)	Unambiguous	[K].ITDEFTGAGAVGqVcQVIGAVVDVR.[F]	Q13(Deamidated); C15(Carbamidomethyl)	1	1	Q01859	Q01859	0	3	0.0906	0	1	1	854.773681640625	2562.30649166188	7.67415718577755	0.00655446395839713	CID	MS2		33.1	58.2480905890667	52643	MSO2_030218_02.raw	0/0	3.09442234039307	3339356.875	58.1901206970215	0	0.00021
High	Sequest HT (A2)	Unambiguous	[R].FGIVEGLMTTVHAITATQK.[T]		2	2	Q7FAH2; Q6K5G8	Q7FAH2; Q6K5G8	0	3	0.4294	0	1	1	673.032409667969	2017.08267574391	1.98442626936893	0.00133424796869501	HCD	MS2	21.65399	33.1	58.2471721101333	52642	MSO2_030218_02.raw	0/0	3.54272246360779			0	3.668E-06
High	Sequest HT (A2)	Unambiguous	[K].ITDEFTGAGAVGqVcQVIGAVVDVR.[F]	Q13(Deamidated); C15(Carbamidomethyl)	1	1	Q01859	Q01859	0	3	0.0983	0	1	1	854.773681640625	2562.30649166188	7.67415718577755	0.00655446395839713	HCD	MS2	59.30944	41.085	58.2463218808	52641	MSO2_030218_02.raw	0/0	4.06523656845093	3339356.875	58.1901206970215	0	8.129E-07
High	Sequest HT (A2)	Unambiguous	[K].VFPEIMVPLIGTPQELAQQVDVIR.[E]		1	1	Q75KR1	Q75KR1	0	3	0.6871	0	1	1	898.164306640625	2692.47836666188	1.53474890231179	0.00137742395857761	CID	MS2		31.46463	58.2338577354667	52628	MSO2_030218_02.raw	0/0	3.41764664649963	1995005.4375	58.2403945922852	0	1.127E-07
High	Sequest HT (A2)	Unambiguous	[K].VFPEIMVPLIGTPQELAQQVDVIR.[E]		1	1	Q75KR1	Q75KR1	0	3	0.5167	0	1	1	898.164306640625	2692.47836666188	1.53474890231179	0.00137742395857761	HCD	MS2	31.06569	31	58.2316206226667	52626	MSO2_030218_02.raw	0/0	3.59814715385437	1995005.4375	58.2403945922852	0	1.436E-07
High	Sequest HT (A2)	Unambiguous	[R].SGETEDTFIADLAVGLATGQIK.[T]		1	1	Q42971	Q42971	0	2	0.6578	0	1	1	1118.57409667969	2236.14091672938	2.94425933098793	0.0032918796875947	CID	MS2		40.035	58.2298143288	52624	MSO2_030218_02.raw	0/0	5.63952350616455	5139583	58.2170867919922	0	6.113E-10
High	Sequest HT (A2)	Unambiguous	[R].SGETEDTFIADLAVGLATGQIK.[T]		1	1	Q42971	Q42971	0	2	0.4951	0	1	1	1118.57214355469	2236.13701047938	1.19738306223901	0.0013387546875947	HCD	MS2	30.28393	33.1	58.2278393274667	52622	MSO2_030218_02.raw	0/0	5.09076023101807	5139583	58.2170867919922	0	5.781E-09
High	Sequest HT (A2)	Unambiguous	[K].WTVQqAAELSVAAPTIEASLDSR.[F]	Q5(Deamidated)	1	1	Q9LI00	Q9LI00	0	3		0.0213	2	2	815.422485351563	2444.25290279469	9.2232856059096	0.00751461156244101	CID	MS2		40.5	58.224794172	52619	MSO2_030218_02.raw	0/0	3.67169690132141	2903348.125	58.0880088806152	0	3.377E-05
High	Sequest HT (A2)	Unambiguous	[K].WTVqQAAELSVAAPTIEASLDSR.[F]	Q4(Deamidated)	1	1	Q9LI00	Q9LI00	0	3	0.0213	0	1	1	815.422485351563	2444.25290279469	9.2232856059096	0.00751461156244101	CID	MS2		40.5	58.224794172	52619	MSO2_030218_02.raw	0/0	3.74842190742493	2903348.125	58.0880088806152	0	1.863E-05
High	Sequest HT (A2)	Unambiguous	[K].WTVQQAAELSVAAPTIEASLDSR.[F]		1	1	Q9LI00	Q9LI00	0	3	0.2817	0	1	1	815.090393066406	2443.25662593922	4.20873615474859	0.00342765973952434	HCD	MS2	0	41.67	58.2218271704	52618	MSO2_030218_02.raw	0/0	3.23462891578674			0	7.873E-06
High	Sequest HT (A2)	Unambiguous	[K].LLGVTIYSSDAIR.[S]		1	2	Q0JMY8	Q0JMY8; A2WPN7	0	2	0.548	0	1	1	704.396789550781	1407.78630247156	1.48933448312986	0.00104833078125921	CID	MS2		33.1	58.2046673752	52600	MSO2_030218_02.raw	0/0	3.23494720458984	6301838.625	58.1200561523438	0	1.7E-06
High	Sequest HT (A2)	Unambiguous	[K].LLGVTIYSSDAIR.[S]		1	2	Q0JMY8	Q0JMY8; A2WPN7	0	2	0.5142	0	1	1	704.396789550781	1407.78630247156	1.48933448312986	0.00104833078125921	HCD	MS2	9.136971	41.595	58.2030405293333	52598	MSO2_030218_02.raw	0/0	3.16554880142212	6301838.625	58.1200561523438	0	1.99E-06
High	Sequest HT (A2)	Unambiguous	[K].MTAEIGEQVQIVGDDLLVTNPTR.[V]		1	1	Q42971	Q42971	0	2	0.5579	0	1	1	1250.14086914063	2499.27446165125	-0.58690948584049	-0.000733424375084724	CID	MS2		41.34	58.1904825733333	52585	MSO2_030218_02.raw	0/0	4.74987983703613	13574657	57.990478515625	0	1.069E-07
High	Sequest HT (A2)	Unambiguous	[K].MTAEIGEQVQIVGDDLLVTNPTR.[V]		1	1	Q42971	Q42971	0	2	0.6004	0	1	1	1250.1435546875	2499.279832745	1.56215044337813	0.00195212249991528	HCD	MS2	0	32.83	58.1881703496	52583	MSO2_030218_02.raw	0/0	4.8271746635437	13574657	57.990478515625	0	2.167E-08
High	Sequest HT (A2)	Unambiguous	[R].EVAAFAQFGSDLDAATQALLNR.[G]		1	1	P0C520	P0C520	0	2	0.6773	0	1	1	1154.58349609375	2308.1597155575	1.26325364914776	0.00145789375005734	CID	MS2		41.28	58.1863392656	52581	MSO2_030218_02.raw	0/0	6.91316795349121	39689337.25	58.0737419128418	0	4.579E-11
High	Sequest HT (A2)	Unambiguous	[R].EVAAFAQFGSDLDAATQALLNR.[G]		1	1	P0C520	P0C520	0	2	0.5664	0	1	1	1154.58178710938	2308.15629758875	-0.217568082868272	-0.000251090624942663	HCD	MS2	0	33.1	58.1843598104	52579	MSO2_030218_02.raw	0/0	6.54500341415405	39689337.25	58.0737419128418	0	5.32E-12
High	Sequest HT (A2)	Unambiguous	[K].WLAANVSAEVAESTR.[I]		1	1	P48494	P48494	0	2	0.5487	0	1	1	802.407470703125	1603.80766477625	0.127475557346215	0.000102223124940792	HCD	MS2	6.116248	41.055	58.1781562824	52573	MSO2_030218_02.raw	0/0	4.20831918716431			0	4.535E-06
High	Sequest HT (A2)	Selected	[K].GANLAEMASIGLSVPPGFTVSTEAcQQYQAQK.[A]	C25(Carbamidomethyl)	1	1	Q75KR1	Q75KR1	0	3		0.0325	2	2	1118.54272460938	3353.61362056813	-0.128530555169516	-0.000143680625292575	HCD	MS2	52.08923	32.875	58.1751373906667	52570	MSO2_030218_02.raw	0/0	3.57270526885986			0	0.0001728
High	Sequest HT (A2)	Rejected	[K].GANLAEMASIGLSVPPGFTVSTEAcQQYQAAGK.[T]	C25(Carbamidomethyl)	1	1	Q6AVA8	Q6AVA8	0	3	0.0325	0	1	1	1118.54272460938	3353.61362056813	-0.128530555169516	-0.000143680625292575	HCD	MS2	52.08923	32.875	58.1751373906667	52570	MSO2_030218_02.raw	0/0	3.69139003753662			0	9.715E-05
High	Sequest HT (A2)	Unambiguous	[K].IGPNEPSQLSIDLNAQGLAR.[Y]		1	1	Q5N725	Q5N725	0	2	0.6477	0	1	1	1047.05407714844	2093.10087766688	1.10886650215401	0.00116048343761577	CID	MS2		33.1	58.1642587637333	52559	MSO2_030218_02.raw	0/0	3.68801307678223			0	6.473E-08
High	Sequest HT (A2)	Unambiguous	[R].SGTLIDAIGIYVHP.[-]		1	2	Q0JMY8	Q0JMY8; A2WPN7	0	2	0.2274	0	1	1	728.398986816406	1455.79069700281	4.45889767632608	0.00324559640625921	CID	MS2		33.1	58.1317101818667	52528	MSO2_030218_02.raw	0/0	3.20878028869629	9515567.875	58.0996475219727	0	5.294E-05
High	Sequest HT (A2)	Unambiguous	[R].SGTLIDAIGIYVHP.[-]		1	2	Q0JMY8	Q0JMY8; A2WPN7	0	2	0.097	0	1	1	728.398986816406	1455.79069700281	4.45889767632608	0.00324559640625921	HCD	MS2	12.23758	41.895	58.1300604413333	52526	MSO2_030218_02.raw	0/0	2.67869901657104	9515567.875	58.0996475219727	0	0.0001453
High	Sequest HT (A2)	Unambiguous	[R].AAVPSGASTGVYEALELR.[D]		1	1	Q42971	Q42971	0	2	0.2676	0	1	1	895.973815917969	1790.94035520594	6.72922858681008	0.00602578296889078	CID	MS2		41.985	58.1251606757333	52521	MSO2_030218_02.raw	0/0	2.83641409873962			0	0.0003036
High	Sequest HT (A2)	Unambiguous	[K].SEAAISLEANGTVVLTPDqGqEASSELLPINFSGLAK.[A]	Q19(Deamidated); Q21(Deamidated)	1	1	B8BJ39	B8BJ39	0	3	0.1436	0	1	1	1253.64111328125	3758.90878658375	6.10568523514819	0.00765019124984464	HCD	MS2	33.96265	40.695	57.9420228858667	52364	MSO2_030218_02.raw	0/0	4.11334753036499			0	1.126E-05
High	Sequest HT (A2)	Unambiguous	[R].NPEEIPWAAAGAEYVVESTGVFTDKDK.[A]		1	1	Q6K5G8	Q6K5G8	1	3	0.5027	0	1	1	975.138854980469	2923.40201168141	0.822057100808107	0.000801067135550208	HCD	MS2	16.7761	33.1	58.2925446338667	52683	MSO2_030218_02.raw	0/0	5.47380971908569			0	3.811E-09
High	Sequest HT (A2)	Unambiguous	[K].AETESGEVGPLVTEADIQHIVSSWTGIPVEK.[V]		1	1	Q7F9I1	Q7F9I1	0	3	0.1148	0	1	1	1093.55578613281	3278.65280513844	3.08452899181022	0.0033710228124922	CID	MS2		42.465	57.9259715168	52347	MSO2_030218_02.raw	0/0	2.44404411315918	39343609.5	57.646556854248	0	2.734E-05
High	Sequest HT (A2)	Unambiguous	[K].SEAAISLEAnGTVVLTPDQGQEASSELLPINFSGLAK.[A]	N10(Deamidated)	1	1	B8BJ39	B8BJ39	0	3		0.0387	2	2	1253.30541992188	3757.90170650563	-0.0302041886410399	-3.78347918220297E-05	HCD	MS2	78.18906	42.565	57.8844506629333	52307	MSO2_030218_02.raw	0/0	3.48034238815308	3495895.875	57.8178558349609	0	0.0002868
High	Sequest HT (A2)	Unambiguous	[R].ILYDALGTLADAVGAELNQAK.[Y]		1	2	B9FDR3	B9FDR3; B8ARW2	0	3	0.4256	0	1	1	716.052001953125	2146.14145259938	1.13137562275378	0.000809363125123734	CID	MS2		31.825	57.5927257133333	52038	MSO2_030218_02.raw	0/0	2.88727426528931	10166657	57.5398635864258	0	6.532E-07
High	Sequest HT (A2)	Unambiguous	[K].GELVSDDLVVGIIDEAMK.[K]		2	2	Q08480; Q08479	Q08480; Q08479	0	2	0.4104	0	1	1	951.9921875	1902.97709837	2.22171848363711	0.00211393500012491	HCD	MS2	61.37922	33.1	57.5917487821333	52037	MSO2_030218_02.raw	0/0	3.46001815795898	8568188.375	57.6383895874023	0	0.0003368
High	Sequest HT (A2)	Unambiguous	[R].ILYDALGTLADAVGAELNQAK.[Y]		1	2	B9FDR3	B9FDR3; B8ARW2	0	3	0.2404	0	1	1	716.052001953125	2146.14145259938	1.13137562275378	0.000809363125123734	HCD	MS2	6.417535	40.995	57.5908988074667	52036	MSO2_030218_02.raw	0/0	3.66489028930664	10166657	57.5398635864258	0	4.051E-05
High	Sequest HT (A2)	Unambiguous	[R].NPDEIPWAEAGAEYVVESTGVFTDK.[E]		1	1	A2YQT7	A2YQT7	0	2	0.8383	0	1	1	1362.63781738281	2724.26835813563	0.303334975504251	0.000413182812508239	CID	MS2		33.1	57.5844303768	52030	MSO2_030218_02.raw	0/0	6.37360334396362			0	3.998E-10
High	Sequest HT (A2)	Unambiguous	[R].NPDEIPWAEAGAEYVVESTGVFTDK.[E]		1	1	A2YQT7	A2YQT7	0	2	0.766	0	1	1	1362.63879394531	2724.27031126063	1.02027080402438	0.00138974531250824	HCD	MS2	0	39.45	57.5826886304	52028	MSO2_030218_02.raw	0/0	5.47069597244263			0	2.034E-10
High	Sequest HT (A2)	Unambiguous	[K].DINWPLGWPVGGFPGPQGPYYcGIGADK.[S]	C22(Carbamidomethyl)	1	1	P14656	P14656	0	2	0.5141	0	1	1	1509.71704101563	3018.42680540125	0.821978947634813	0.00124054062480994	CID	MS2		41.52	57.5817037226667	52027	MSO2_030218_02.raw	0/0	3.54071974754334	320297159	57.5376396179199	0	8.786E-05
High	Sequest HT (A2)	Unambiguous	[K].DINWPLGWPVGGFPGPQGPYYcGIGADK.[S]	C22(Carbamidomethyl)	1	1	P14656	P14656	0	3	0.7333	0	1	1	1006.81414794922	3018.42789058766	1.18149977362604	0.00118875588529714	CID	MS2		15.59947	57.5806036602667	52026	MSO2_030218_02.raw	0/0	3.90190386772156	895988354.25	57.4681282043457	0	4.749E-11
High	Sequest HT (A2)	Unambiguous	[K].DINWPLGWPVGGFPGPQGPYYcGIGADK.[S]	C22(Carbamidomethyl)	1	1	P14656	P14656	0	2	0.5755	0	1	1	1509.71643066406	3018.42558469813	0.417561611356223	0.000630189062309938	HCD	MS2	0	33.1	57.5797094810667	52025	MSO2_030218_02.raw	0/0	4.24411964416504	320297159	57.5376396179199	0	4.594E-05
High	Sequest HT (A2)	Unambiguous	[R].DVPcAVFSIPPLSVVGLSEQQALEEAK.[S]	C4(Carbamidomethyl)	1	1	P48642	P48642	0	3	0.3295	0	1	1	961.833312988281	2883.48538570484	1.57783425737628	0.0015165516145359	HCD	MS2	0	39.51	57.5638832888	52011	MSO2_030218_02.raw	0/0	3.51502013206482			0	7.32E-07
High	Sequest HT (A2)	Unambiguous	[K].ANSEATLGTYQGDAVLGEGASESLHVK.[D]		1	1	Q5N725	Q5N725	0	3	0.5957	0	1	1	902.109008789063	2704.31247310719	2.37791769367953	0.00214353906252048	CID	MS2		33.1	57.539561516	51985	MSO2_030218_02.raw	0/0	3.76315474510193			0	7.129E-08
High	Sequest HT (A2)	Unambiguous	[R].NPEEIPWAAAGAEYVVESTGVFTDK.[D]		1	1	Q6K5G8	Q6K5G8	0	2	0.6735	0	1	1	1340.64306640625	2680.2788561825	0.43040782646095	0.000576806250137452	HCD	MS2	0	33.1	57.5313137984	51979	MSO2_030218_02.raw	0/0	3.91636490821838			0	3.023E-06
High	Sequest HT (A2)	Unambiguous	[R].TVPAAVPAIVFLSGGqSEEEATLNLNAMNK.[L]	Q16(Deamidated)	1	1	P17784	P17784	0	3	0.1062	0	1	1	1024.86340332031	3072.57565670094	6.46523685250443	0.00662160031238927	CID	MS2		40.905	57.4929655472	51946	MSO2_030218_02.raw	0/0	3.3891773223877			0	2.036E-05
High	Sequest HT (A2)	Unambiguous	[K].GELVSDDLVVGIIDEAMK.[K]		2	2	Q08480; Q08479	Q08480; Q08479	0	2	0.631	0	1	1	951.9921875	1902.97709837	2.22171848363711	0.00211393500012491	CID	MS2		42.52	57.5939258618667	52039	MSO2_030218_02.raw	0/0	3.93091654777527	8568188.375	57.6383895874023	0	5.829E-06
High	Sequest HT (A2)	Unambiguous	[R].TVPAAVPAIVFLSGGQSEEEATLNLNAMNK.[L]		1	1	P17784	P17784	0	3	0.3849	0	1	1	1024.53271484375	3071.58359127125	3.84668570741955	0.0039384570832226	HCD	MS2	16.26181	33.1	57.4909240152	51944	MSO2_030218_02.raw	0/0	4.64902925491333			0	8.958E-07
High	Sequest HT (A2)	Unambiguous	[K].LLGVTIYSSDAIR.[S]		1	2	Q0JMY8	Q0JMY8; A2WPN7	0	2	0.3432	0	1	1	704.396911621094	1407.78654661219	1.6627563925336	0.00117040109375921	HCD	MS2	16.06722	33.1	57.4873281853333	51940	MSO2_030218_02.raw	0/0	2.71463441848755			0	6.28E-06
High	Sequest HT (A2)	Unambiguous	[K].GIIGYVEEDLVSTDFVGDSR.[S]		1	1	A2YQT7	A2YQT7	0	2	0.6408	0	1	1	1086.03125	2171.05522337	2.28199690736869	0.00247716499984563	CID	MS2		33.1	57.4314587248	51884	MSO2_030218_02.raw	0/0	3.73040366172791			0	0.0002718
High	Sequest HT (A2)	Unambiguous	[K].GIIGYVEEDLVSTDFVGDSR.[S]		1	1	A2YQT7	A2YQT7	0	2	0.3799	0	1	1	1086.03125	2171.05522337	2.28199690736869	0.00247716499984563	HCD	MS2	0	42.595	57.4296601376	51882	MSO2_030218_02.raw	0/0	3.79355049133301			0	2.014E-06
High	Sequest HT (A2)	Unambiguous	[K].IGPNEPSQLSIDLNAQGLAR.[Y]		1	1	Q5N725	Q5N725	0	3	0.5534	0	1	1	698.370910644531	2093.09817867359	-0.180606118515955	-0.000126008801998978	CID	MS2		40.845	57.4286891938667	51881	MSO2_030218_02.raw	0/0	4.11700010299683			0	2.398E-08
High	Sequest HT (A2)	Unambiguous	[R].VGLVAPVDVVVPPGNTGLDPSQTSFFQVLNIPTK.[I]		1	1	P41095	P41095	0	3	0.6533	0	1	1	1169.30615234375	3505.90390377125	2.79746934197675	0.00326921041672298	CID	MS2		32.78407	57.4275872810667	51880	MSO2_030218_02.raw	0/0	3.00146794319153			0	6.206E-07
High	Sequest HT (A2)	Unambiguous	[K].IGPNEPSQLSIDLNAQGLAR.[Y]		1	1	Q5N725	Q5N725	0	3	0.586	0	1	1	698.370910644531	2093.09817867359	-0.180606118515955	-0.000126008801998978	HCD	MS2	0	33.1	57.4266974621333	51879	MSO2_030218_02.raw	0/0	4.13047742843628			0	5.925E-06
High	Sequest HT (A2)	Unambiguous	[R].FGIVEGLMTTVHAITATQK.[T]		2	2	Q7FAH2; Q6K5G8	Q7FAH2; Q6K5G8	0	3	0.446	0	1	1	673.032409667969	2017.08267574391	1.98442626936893	0.00133424796869501	CID	MS2		33.1	57.4008778826667	51857	MSO2_030218_02.raw	0/0	2.78209519386292	2018767.9375	57.3146362304688	0	5.614E-06
High	Sequest HT (A2)	Unambiguous	[R].FGIVEGLMTTVHAITATQK.[T]		2	2	Q7FAH2; Q6K5G8	Q7FAH2; Q6K5G8	0	3	0.279	0	1	1	673.032409667969	2017.08267574391	1.98442626936893	0.00133424796869501	HCD	MS2	0	41.19	57.3991114842667	51855	MSO2_030218_02.raw	0/0	3.61815619468689	2018767.9375	57.3146362304688	0	8.833E-05
High	Sequest HT (A2)	Unambiguous	[K].ALLPFFDSAYQGFASGSLDQDAQSVR.[M]		1	1	P37833	P37833	0	3	0.387	0	1	1	930.784484863281	2790.33890132984	0.699764895686968	0.000650859947957846	HCD	MS2	18.37283	34.945	57.3953703232	51851	MSO2_030218_02.raw	0/0	3.84994578361511	1450025.3125	57.3217277526855	0	1.197E-06
High	Sequest HT (A2)	Unambiguous	[R].IEEELGAAAVYAGAK.[F]		1	1	Q42971	Q42971	0	2	0.5978	0	1	1	746.389038085938	1491.77079954188	1.24009276057247	0.000924965937429079	CID	MS2		40.77	57.3944012864	51850	MSO2_030218_02.raw	0/0	3.68158674240112	4129363.375	57.3009300231934	0	2.705E-06
High	Sequest HT (A2)	Unambiguous	[R].IEEELGAAAVYAGAK.[F]		1	1	Q42971	Q42971	0	2	0.4659	0	1	1	746.389038085938	1491.77079954188	1.24009276057247	0.000924965937429079	HCD	MS2	61.35897	33.1	57.3924616266667	51848	MSO2_030218_02.raw	0/0	3.36665725708008	4129363.375	57.3009300231934	0	7.212E-07
High	Sequest HT (A2)	Unambiguous	[-].MLVYqDLLTGDELLSDSFPYR.[E]	Q5(Deamidated)	1	1	P35681	P35681	0	3	0.5249	0	1	1	826.077758789063	2476.21872310719	9.49200087558093	0.00783468239580894	CID	MS2		33.1	57.3756768624	51832	MSO2_030218_02.raw	0/0	4.01993227005005			0	4.959E-05
High	Sequest HT (A2)	Unambiguous	[K].LLGVTIYSSDAIR.[S]		1	2	Q0JMY8	Q0JMY8; A2WPN7	0	2	0.4493	0	1	1	704.396911621094	1407.78654661219	1.6627563925336	0.00117040109375921	CID	MS2		41.295	57.4892137157333	51942	MSO2_030218_02.raw	0/0	2.75889468193054			0	1.596E-06
High	Sequest HT (A2)	Unambiguous	[K].LPLSPPALSGDLGEFMSWVDEVKK.[L]		1	1	Q75KR1	Q75KR1	1	3	0.5903	0	1	1	872.453918457031	2615.34720211109	1.77818813490546	0.0015501903646206	HCD	MS2	32.56157	41.385	57.6029295034667	52048	MSO2_030218_02.raw	0/0	4.7587947845459	10720702.75	57.6612358093262	0	4.538E-08
High	Sequest HT (A2)	Unambiguous	[K].MTAEIGEQVQIVGDDLLVTNPTR.[V]		1	1	Q42971	Q42971	0	3	0.6336	0	1	1	833.76513671875	2499.28085689625	1.97192962715805	0.0016427987499507	CID	MS2		33.1	57.6156602274667	52057	MSO2_030218_02.raw	0/0	3.62821960449219			0	2.697E-06
High	Sequest HT (A2)	Unambiguous	[K].LGWAIDEDFGSFEALVK.[K]		1	1	Q43008	Q43008	0	2	0.4157	0	1	1	948.97412109375	1896.9409655575	1.66576758099309	0.00157992874994761	HCD	MS2	21.16359	41.895	57.6466317170667	52087	MSO2_030218_02.raw	0/0	3.31699848175049	15212052.5	57.5400009155273	0	1.046E-06
High	Sequest HT (A2)	Unambiguous	[R].VGLVAPVDVVVPPGNTGLDPSQTSFFQVLNIPTK.[I]		1	1	P41095	P41095	0	4	0.4189	0	1	1	877.229309082031	3505.89540643813	0.37374150195612	0.000327574531297614	CID	MS2		42.225	57.8718239106667	52294	MSO2_030218_02.raw	0/0	2.96497678756714	200979641	57.6511383056641	0	8.678E-05
High	Sequest HT (A2)	Unambiguous	[R].VGLVAPVDVVVPPGNTGLDPSQTSFFQVLNIPTK.[I]		1	1	P41095	P41095	0	4	0.253	0	1	1	877.229309082031	3505.89540643813	0.37374150195612	0.000327574531297614	HCD	MS2	18.8341	33.1	57.8694134704	52292	MSO2_030218_02.raw	0/0	3.32278823852539	200979641	57.6511383056641	0	7.579E-06
High	Sequest HT (A2)	Unambiguous	[K].LPLSPPALSGDLGEFMSWVDEVKK.[L]		1	1	Q75KR1	Q75KR1	1	3	0.717	0	1	1	872.454345703125	2615.34848384938	2.26827241870043	0.0019774364583706	CID	MS2		40.815	57.8675742677333	52290	MSO2_030218_02.raw	0/0	3.18104219436646	57779028	58.0593566894531	0	1.062E-06
High	Sequest HT (A2)	Unambiguous	[K].LPLSPPALSGDLGEFMSWVDEVKK.[L]		1	1	Q75KR1	Q75KR1	1	3	0.5607	0	1	1	872.453918457031	2615.34720211109	1.77818813490546	0.0015501903646206	HCD	MS2	0	33.1	57.8655866450667	52288	MSO2_030218_02.raw	0/0	6.00702095031738	57779028	58.0593566894531	0	1.528E-11
High	Sequest HT (A2)	Unambiguous	[K].ITDEFTGAGAVGqVcQVIGAVVDVR.[F]	Q13(Deamidated); C15(Carbamidomethyl)	1	1	Q01859	Q01859	0	3	0.0557	0	1	1	854.774230957031	2562.30813961109	8.31731282337753	0.00710378036464713	CID	MS2		41.085	57.8557182333333	52281	MSO2_030218_02.raw	0/0	3.58737707138062			0	9.582E-07
High	Sequest HT (A2)	Unambiguous	[K].ITDEFTGAGAVGQVcQVIGAVVDVR.[F]	C15(Carbamidomethyl)	1	1	Q01859	Q01859	0	3	0.3312	0	1	1	854.437072753906	2561.29666500172	-2.40005525766537	-0.00204908942702057	HCD	MS2	15.93018	33.1	57.8536975106667	52279	MSO2_030218_02.raw	0/0	3.20307040214539	9933631.125	57.7564468383789	0	3.606E-06
High	Sequest HT (A2)	Unambiguous	[K].IGPNEPSQLSIDLNAQGLAR.[Y]		1	1	Q5N725	Q5N725	0	3	0.6577	0	1	1	698.371276855469	2093.09927730641	0.344277341454566	0.000240202135501022	CID	MS2		33.1	57.8507683234667	52276	MSO2_030218_02.raw	0/0	4.85171031951904			0	2.833E-08
High	Sequest HT (A2)	Unambiguous	[K].IGPNEPSQLSIDLNAQGLAR.[Y]		1	1	Q5N725	Q5N725	0	3	0.5199	0	1	1	698.371276855469	2093.09927730641	0.344277341454566	0.000240202135501022	HCD	MS2	7.468527	38.1	57.8490479813333	52274	MSO2_030218_02.raw	0/0	5.01593065261841			0	2.464E-07
High	Sequest HT (A2)	Unambiguous	[R].VGLVAPVDVVVPPGNTGLDPSQTSFFQVLNIPTK.[I]		1	1	P41095	P41095	0	3	0.661	0	1	1	1169.30419921875	3505.89804439625	1.12617670183363	0.00131608541672297	CID	MS2		29.58887	57.8315548165333	52256	MSO2_030218_02.raw	0/0	2.36107563972473	1836732736	57.6510276794434	0	2.92E-07
High	Sequest HT (A2)	Unambiguous	[R].FGIVEGLMTTVHAITATQK.[T]		2	2	Q7FAH2; Q6K5G8	Q7FAH2; Q6K5G8	0	3	0.5799	0	1	1	673.032775878906	2017.08377437672	2.52909159512244	0.00170045890619501	CID	MS2		33.1	57.8052515877333	52235	MSO2_030218_02.raw	0/0	2.88200521469116			0	9.249E-07
High	Sequest HT (A2)	Unambiguous	[R].FGIVEGLMTTVHAITATQK.[T]		2	2	Q7FAH2; Q6K5G8	Q7FAH2; Q6K5G8	0	3	0.4774	0	1	1	673.032775878906	2017.08377437672	2.52909159512244	0.00170045890619501	HCD	MS2	10.41855	41.025	57.8034811466667	52233	MSO2_030218_02.raw	0/0	4.20815658569336			0	5.085E-07
High	Sequest HT (A2)	Unambiguous	[R].EVAAFAQFGSDLDAATQALLNR.[G]		1	1	P0C520	P0C520	0	2	0.6283	0	1	1	1154.58361816406	2308.15995969813	1.36902663000605	0.00157996406255734	CID	MS2		33.1	57.801406028	52231	MSO2_030218_02.raw	0/0	6.4319748878479	39689337.25	58.0737419128418	0	7.642E-11
High	Sequest HT (A2)	Unambiguous	[R].EVAAFAQFGSDLDAATQALLNR.[G]		1	1	P0C520	P0C520	0	2	0.5889	0	1	1	1154.58361816406	2308.15995969813	1.36902663000605	0.00157996406255734	HCD	MS2	0	41.16	57.7996291757333	52229	MSO2_030218_02.raw	0/0	6.64200878143311	39689337.25	58.0737419128418	0	7.601E-12
High	Sequest HT (A2)	Unambiguous	[K].MTAEIGEQVQIVGDDLLVTNPTR.[V]		1	1	Q42971	Q42971	0	2	0.7137	0	1	1	1250.14465332031	2499.28203001063	2.44131132351301	0.00305075531241528	CID	MS2		41.31	57.794837888	52224	MSO2_030218_02.raw	0/0	4.68465185165405	10112733.5	57.7930068969727	0	2.935E-07
High	Sequest HT (A2)	Unambiguous	[K].MTAEIGEQVQIVGDDLLVTNPTR.[V]		1	1	Q42971	Q42971	0	2	0.6127	0	1	1	1250.14465332031	2499.28203001063	2.44131132351301	0.00305075531241528	HCD	MS2	0	33.1	57.7927689490667	52222	MSO2_030218_02.raw	0/0	4.25724124908447	10112733.5	57.7930068969727	0	4.059E-07
High	Sequest HT (A2)	Unambiguous	[K].SAWSEAYNQLVAAIKQEMKPAE.[-]		1	1	O04985	O04985	1	3	0.4941	0	1	1	822.080017089844	2464.22549800953	3.17040965047734	0.0026041931769214	CID	MS2		42	57.763866168	52195	MSO2_030218_02.raw	0/0	2.5281982421875	60936801.25	57.5444221496582	0	4.151E-05
High	Sequest HT (A2)	Unambiguous	[K].SAWSEAYNQLVAAIKQEMKPAE.[-]		1	1	O04985	O04985	1	3	0.4584	0	1	1	822.080017089844	2464.22549800953	3.17040965047734	0.0026041931769214	HCD	MS2	13.8101	33.1	57.7618224989333	52193	MSO2_030218_02.raw	0/0	4.45018482208252	60936801.25	57.5444221496582	0	2.898E-07
High	Sequest HT (A2)	Unambiguous	[K].IGPNEPSQLSIDLNAQGLAR.[Y]		1	1	Q5N725	Q5N725	0	2	0.6027	0	1	1	1047.05407714844	2093.10087766688	1.10886650215401	0.00116048343761577	CID	MS2		33.1	57.7584274352	52190	MSO2_030218_02.raw	0/0	3.69844365119934			0	4.007E-08
High	Sequest HT (A2)	Unambiguous	[K].IGPNEPSQLSIDLNAQGLAR.[Y]		1	1	Q5N725	Q5N725	0	2	0.5151	0	1	1	1047.05407714844	2093.10087766688	1.10886650215401	0.00116048343761577	HCD	MS2	39.12756	41.925	57.7566352378667	52188	MSO2_030218_02.raw	0/0	4.31484842300415			0	5.828E-09
High	Sequest HT (A2)	Unambiguous	[R].NPDEIPWAEAGAEYVVESTGVFTDK.[E]		1	1	A2YQT7	A2YQT7	0	3	0.7346	0	1	1	908.762329101563	2724.27243404469	1.79948357874857	0.00163409156251267	CID	MS2		41.475	57.7556499410667	52187	MSO2_030218_02.raw	0/0	5.69253635406494			0	3.432E-12
High	Sequest HT (A2)	Unambiguous	[R].TVPAAVPAIVFLSGGQSEEEATVNLNAMNK.[L]		1	1	Q5N725	Q5N725	0	3	0.6448	0	1	1	1019.85919189453	3057.56302242359	2.25558691637141	0.00229886119783866	CID	MS2		33.1	57.7545393986667	52186	MSO2_030218_02.raw	0/0	3.96732211112976			0	8.635E-08
High	Sequest HT (A2)	Unambiguous	[R].NPDEIPWAEAGAEYVVESTGVFTDK.[E]		1	1	A2YQT7	A2YQT7	0	3	0.7408	0	1	1	908.762268066406	2724.27225093922	1.73227084482481	0.00157305640626267	HCD	MS2	0	33.1	57.7536580264	52185	MSO2_030218_02.raw	0/0	7.32884836196899			0	3.617E-14
High	Sequest HT (A2)	Unambiguous	[R].TVPAAVPAIVFLSGGQSEEEATLNLNAMNK.[L]		1	1	P17784	P17784	0	3	0.6189	0	1	1	1024.53344726563	3071.58578853688	4.56204116231728	0.0046708789582226	CID	MS2		40.83	57.7177184146667	52152	MSO2_030218_02.raw	0/0	3.28363871574402			0	1.271E-05
High	Sequest HT (A2)	Unambiguous	[R].TVPAAVPAIVFLSGGQSEEEATLNLNAMNK.[L]		1	1	P17784	P17784	0	3	0.3158	0	1	1	1024.53344726563	3071.58578853688	4.56204116231728	0.0046708789582226	HCD	MS2	47.48129	33.1	57.7156952616	52150	MSO2_030218_02.raw	0/0	3.6073260307312			0	2.767E-05
High	Sequest HT (A2)	Unambiguous	[R].ILYDALGTLADAVGAELNQAK.[Y]		1	2	B9FDR3	B9FDR3; B8ARW2	0	2	0.642	0	1	1	1073.58020019531	2146.15312376063	6.56958867264844	0.00704962531267483	CID	MS2		41.625	57.7100080154667	52144	MSO2_030218_02.raw	0/0	4.0539813041687	19654924.375	57.6403045654297	0	2.593E-08
High	Sequest HT (A2)	Unambiguous	[K].GILGYVEEDLVSTDFQGDSR.[S]		1	1	Q6K5G8	Q6K5G8	0	2	0.7124	0	1	1	1100.52575683594	2200.04423704188	1.72925543479923	0.00190221593743445	CID	MS2		36.6	57.653529376	52094	MSO2_030218_02.raw	0/0	3.85649180412292	28035981	57.6429252624512	0	1.094E-07
High	Sequest HT (A2)	Unambiguous	[K].WLAANVSAEVAESTR.[I]		1	1	P48494	P48494	0	2	0.411	0	1	1	802.408142089844	1603.80900754969	0.964716604487691	0.000773609843690792	HCD	MS2	14.7873	41.055	57.6506106872	52091	MSO2_030218_02.raw	0/0	3.65399622917175			0	4.931E-06
High	Sequest HT (A2)	Unambiguous	[R].NPEEIPWAAAGAEYVVESTGVFTDK.[D]		1	1	Q6K5G8	Q6K5G8	0	2	0.7717	0	1	1	1340.64343261719	2680.27958860438	0.703671255208544	0.000943017187637452	CID	MS2		33.1	57.9130074661333	52334	MSO2_030218_02.raw	0/0	4.73482370376587			0	1.284E-05
High	Sequest HT (A2)	Unambiguous	[R].SGFEGAWTSNPLIFDNSYFTELVSGEK.[E]		1	1	Q9FE01	Q9FE01	0	3	0.7194	0	1	1	999.138549804688	2995.40109615406	0.496652953493837	0.000495891354148625	CID	MS2		33.1	59.1811911549333	53531	MSO2_030218_02.raw	0/0	6.38087844848633	121949767	59.4069366455078	0	4.563E-09
High	Sequest HT (A2)	Unambiguous	[K].ANSEATLGTYQGDAVLGEGASESLHVK.[D]		1	1	Q5N725	Q5N725	0	3	0.6417	0	1	1	902.108947753906	2704.31229000172	2.31020883755413	0.00208250390627048	CID	MS2		33.1	58.2934800965333	52684	MSO2_030218_02.raw	0/0	3.59820580482483			0	2.086E-08
High	Sequest HT (A2)	Unambiguous	[K].VFPEIMVPLIGTPQELAQQVDVIR.[E]		1	1	Q75KR1	Q75KR1	0	2	0.5918	0	1	1	1346.74047851563	2692.47368040125	-0.205754522072224	-0.000276994374644346	HCD	MS2	0	29.125	58.3003841176	52691	MSO2_030218_02.raw	0/0	4.41046524047852	5002936.875	58.341625213623	0	4.323E-07
High	Sequest HT (A2)	Unambiguous	[K].VcVLScGISTGLGATINVAKPPK.[G]	C2(Carbamidomethyl); C6(Carbamidomethyl)	1	1	Q2R8Z5	Q2R8Z5	0	3	0.5418	0	1	1	781.425415039063	2342.26169185719	1.98241571756961	0.00154777572919803	HCD	MS2	82.51022	33.1	58.8833331504	53243	MSO2_030218_02.raw	0/0	4.77541399002075			0	3.047E-06
High	Sequest HT (A2)	Unambiguous	[K].DKGLEPTEFEDTVAQAFFDLEnGNQELK.[S]	N22(Deamidated)	1	1	Q8LJU5	Q8LJU5	1	3	0.0518	0	1	1	1062.4990234375	3185.4825170525	0.881349986925136	0.000935840833448183	CID	MS2		41.025	58.8776877288	53237	MSO2_030218_02.raw	0/0	4.82869243621826	12820588.5	58.7255706787109	0	0.00035
High	Sequest HT (A2)	Unambiguous	[K].DKGLEPTEFEDTVAQAFFDLENGNqELK.[S]	Q25(Deamidated)	1	1	Q8LJU5	Q8LJU5	1	3		0.037	3	3	1062.4990234375	3185.4825170525	0.881349986925136	0.000935840833448183	HCD	MS2	0	33.1	58.8756712256	53235	MSO2_030218_02.raw	0/0	4.94175815582275	12820588.5	58.7255706787109	0	0.000283
High	Sequest HT (A2)	Unambiguous	[K].DKGLEPTEFEDTVAQAFFDLENGnQELK.[S]	N24(Deamidated)	1	1	Q8LJU5	Q8LJU5	1	3		0.0078	2	2	1062.4990234375	3185.4825170525	0.881349986925136	0.000935840833448183	HCD	MS2	0	33.1	58.8756712256	53235	MSO2_030218_02.raw	0/0	5.09284734725952	12820588.5	58.7255706787109	0	0.0001065
High	Sequest HT (A2)	Unambiguous	[K].DKGLEPTEFEDTVAQAFFDLEnGNQELK.[S]	N22(Deamidated)	1	1	Q8LJU5	Q8LJU5	1	3	0.0078	0	1	1	1062.4990234375	3185.4825170525	0.881349986925136	0.000935840833448183	HCD	MS2	0	33.1	58.8756712256	53235	MSO2_030218_02.raw	0/0	5.13272190093994	12820588.5	58.7255706787109	0	0.0003773
High	Sequest HT (A2)	Unambiguous	[R].AEATDVANAVLDGSDAILLGAETLR.[G]		2	2	Q2QXR8; B8BJ39	Q2QXR8; B8BJ39	0	2	0.7174	0	1	1	1243.14477539063	2485.28227415125	1.70492443391698	0.00211860562512811	CID	MS2		41.475	58.8697776749333	53229	MSO2_030218_02.raw	0/0	5.90872859954834	118208613	58.9078254699707	0	2.193E-12
High	Sequest HT (A2)	Unambiguous	[R].TVPAAVPAIVFLSGGQSEEEATVNLNAMNK.[L]		1	1	Q5N725	Q5N725	0	3	0.6216	0	1	1	1019.85833740234	3057.56045894703	1.4171798824545	0.00144436901033866	CID	MS2		33.1	58.8686858413333	53228	MSO2_030218_02.raw	0/0	3.33383059501648			0	1.252E-07
High	Sequest HT (A2)	Unambiguous	[R].AEATDVANAVLDGSDAILLGAETLR.[G]		2	2	Q2QXR8; B8BJ39	Q2QXR8; B8BJ39	0	2	0.6804	0	1	1	1243.1435546875	2485.279832745	0.722577101460772	0.000897902500128112	HCD	MS2	0	33.1	58.8678046898667	53227	MSO2_030218_02.raw	0/0	6.816969871521	118208613	58.9078254699707	0	7.793E-13
High	Sequest HT (A2)	Unambiguous	[K].IGPNEPSQLSIDLNAQGLAR.[Y]		1	1	Q5N725	Q5N725	0	3	0.6074	0	1	1	698.372192382813	2093.10202388844	1.65648599138087	0.00115572947925102	CID	MS2		41.88	58.8362686968	53196	MSO2_030218_02.raw	0/0	4.61211109161377			0	7.459E-08
High	Sequest HT (A2)	Unambiguous	[K].IGPNEPSQLSIDLNAQGLAR.[Y]		1	1	Q5N725	Q5N725	0	3	0.4723	0	1	1	698.372192382813	2093.10202388844	1.65648599138087	0.00115572947925102	HCD	MS2	12.26276	33.1	58.834248172	53194	MSO2_030218_02.raw	0/0	3.42503118515015			0	6.192E-05
High	Sequest HT (A2)	Unambiguous	[K].GIFWQEDIIPFFQNATIPK.[E]		1	1	Q8H8T0	Q8H8T0	0	2	0.7258	0	1	1	1132.59301757813	2264.17875852625	1.6528564369504	0.00187117812492943	CID	MS2		33.1	58.8251775808	53187	MSO2_030218_02.raw	0/0	4.96173143386841	216899121.5	58.9082565307617	0	4.494E-06
High	Sequest HT (A2)	Unambiguous	[K].VcVLScGISTGLGATInVAKPPK.[G]	C2(Carbamidomethyl); C6(Carbamidomethyl); N17(Deamidated)	1	1	Q2R8Z5	Q2R8Z5	0	3	0.4273	0	1	1	781.757873535156	2343.25906734547	7.68286956956988	0.00600093848961469	HCD	MS2	30.78011	33.1	58.8242566626667	53186	MSO2_030218_02.raw	0/0	4.61461162567139			0	8.238E-05
High	Sequest HT (A2)	Unambiguous	[R].NPDEIPWAEAGAEYVVESTGVFTDK.[E]		1	1	A2YQT7	A2YQT7	0	3	0.579	0	1	1	908.761474609375	2724.26987056813	0.858505303815906	0.00077959937501267	HCD	MS2	14.95492	33.1	58.9090091517333	53268	MSO2_030218_02.raw	0/0	5.82171773910522			0	1.019E-08
High	Sequest HT (A2)	Unambiguous	[K].GIFWQEDIIPFFQNATIPK.[E]		1	1	Q8H8T0	Q8H8T0	0	2	0.5531	0	1	1	1132.59228515625	2264.1772936825	1.00589065933225	0.00113875624992943	HCD	MS2	4.701508	40.725	58.8234132218667	53185	MSO2_030218_02.raw	0/0	4.60710525512695	216899121.5	58.9082565307617	0	1.655E-08
High	Sequest HT (A2)	Unambiguous	[R].FGIVEGLMTTVHAITATQK.[T]		2	2	Q7FAH2; Q6K5G8	Q7FAH2; Q6K5G8	0	3	0.361	0	1	1	673.033752441406	2017.08670406422	3.98153246379846	0.00267702140619501	CID	MS2		33.1	58.791081128	53154	MSO2_030218_02.raw	0/0	2.05170917510986	10208781	58.7271614074707	0	0.0003626
High	Sequest HT (A2)	Unambiguous	[K].MSAPSETVLSSSVMEVVDMIR.[Q]		1	1	Q9LGQ6	Q9LGQ6	0	2	0.6589	0	1	1	1134.55615234375	2268.1050280575	5.73701040703955	0.00650603374992897	CID	MS2		33.1	58.7791129125333	53142	MSO2_030218_02.raw	0/0	3.844162940979	25756663.25	58.7124252319336	0	2.686E-06
High	Sequest HT (A2)	Unambiguous	[K].MSAPSETVLSSSVMEVVDMIR.[Q]		1	1	Q9LGQ6	Q9LGQ6	0	2	0.2232	0	1	1	1134.55554199219	2268.10380735438	5.1988033517728	0.00589568218742897	HCD	MS2	32.81993	40.725	58.7773506514667	53140	MSO2_030218_02.raw	0/0	3.44527196884155	25756663.25	58.7124252319336	0	0.0001472
High	Sequest HT (A2)	Unambiguous	[K].nAIELGLLETLQSAAVAGGGGK.[A]	N1(Deamidated)	1	1	Q6ZD89	Q6ZD89	0	2	0.1259	0	1	1	1035.56042480469	2070.11357297938	2.82505074729042	0.0029240796874872	CID	MS2		33.1	58.7401457573333	53103	MSO2_030218_02.raw	0/0	4.37154197692871	12184235.25	58.7041397094727	0	7.594E-09
High	Sequest HT (A2)	Unambiguous	[K].nAIELGLLETLQSAAVAGGGGK.[A]	N1(Deamidated)	1	1	Q6ZD89	Q6ZD89	0	2	0.0968	0	1	1	1035.56042480469	2070.11357297938	2.82505074729042	0.0029240796874872	HCD	MS2	7.260032	40.935	58.738383616	53101	MSO2_030218_02.raw	0/0	4.96045780181885	12184235.25	58.7041397094727	0	3.465E-09
High	Sequest HT (A2)	Unambiguous	[R].NPDEIPWAEAGAEYVVESTGVFTDK.[E]		1	1	A2YQT7	A2YQT7	0	2	0.8267	0	1	1	1362.6396484375	2724.272020245	1.64758965397948	0.00224423750000824	CID	MS2		32.365	58.7363397389333	53099	MSO2_030218_02.raw	0/0	4.03986549377441			0	1.074E-06
High	Sequest HT (A2)	Unambiguous	[R].NPDEIPWAEAGAEYVVESTGVFTDK.[E]		1	1	A2YQT7	A2YQT7	0	2	0.7226	0	1	1	1362.64221191406	2724.27714719813	3.52954620384481	0.00480771406250824	HCD	MS2	5.643738	40.77	58.7345919064	53097	MSO2_030218_02.raw	0/0	5.01144886016846			0	2.171E-10
High	Sequest HT (A2)	Rejected	[K].AnSEATLGTYQGDAVLGEGASESLHVK.[D]	N2(Deamidated)	1	1	Q5N725	Q5N725	0	3		0.0271	3	3	902.441650390625	2705.31039791188	7.51838857767962	0.00677980729168715	CID	MS2		35.02025	58.7159573856	53081	MSO2_030218_02.raw	0/0	4.3047513961792			0	1.04E-06
High	Sequest HT (A2)	Selected	[K].AnSEATLGTYKGDAVLGEGASESLHVK.[D]	N2(Deamidated)	1	1	P17784	P17784	1	3		0.0226	2	2	902.441650390625	2705.31039791188	-5.93129829500125	-0.0053486993749261	CID	MS2		35.02025	58.7159573856	53081	MSO2_030218_02.raw	0/0	4.31689882278442			0	0.0001158
High	Sequest HT (A2)	Rejected	[K].ANSEATLGTYqGDAVLGEGASESLHVK.[D]	Q11(Deamidated)	1	1	Q5N725	Q5N725	0	3	0.0226	0	1	1	902.441650390625	2705.31039791188	7.51838857767962	0.00677980729168715	CID	MS2		35.02025	58.7159573856	53081	MSO2_030218_02.raw	0/0	4.42432165145874			0	1.611E-07
High	Sequest HT (A2)	Unambiguous	[R].cFQTITcYQAVINNLDDAHEQIDTAIATALR.[E]	C1(Carbamidomethyl); C7(Carbamidomethyl)	2	2	Q0DHF6; A2Y5L9	Q0DHF6; A2Y5L9	0	3	0.2979	0	1	1	1189.240234375	3565.706149865	0.324700165169993	0.000385928333291948	CID	MS2		33.1	58.7148468722667	53080	MSO2_030218_02.raw	0/0	2.35112309455872	100607389.5	58.7213973999023	0	0.0003173
High	Sequest HT (A2)	Unambiguous	[K].ANSEATLGTYQGDAVLGEGASESLHVK.[D]		1	1	Q5N725	Q5N725	0	3	0.5857	0	1	1	902.108764648438	2704.31174068531	2.10708226917794	0.00189939843752048	HCD	MS2	18.12422	33.1	58.7139343266667	53079	MSO2_030218_02.raw	0/0	6.58694696426392			0	1.446E-12
High	Sequest HT (A2)	Unambiguous	[R].AEATDVANAVLDGSDAILLGAETLR.[G]		2	2	Q2QXR8; B8BJ39	Q2QXR8; B8BJ39	0	3	0.5736	0	1	1	829.098876953125	2485.28207759938	1.62583796067052	0.00134688645842592	CID	MS2		24.03488	58.8213131605333	53183	MSO2_030218_02.raw	0/0	5.37445449829102	131142403.125	58.9079627990723	0	4.045E-11
High	Sequest HT (A2)	Unambiguous	[R].NPDEIPWAEAGAEYVVESTGVFTDK.[E]		1	1	A2YQT7	A2YQT7	0	3	0.75	0	1	1	908.762817382813	2724.27389888844	2.33718545013866	0.00212237281251267	CID	MS2		42.57	58.9109970005333	53270	MSO2_030218_02.raw	0/0	4.95916080474854			0	3.556E-07
High	Sequest HT (A2)	Unambiguous	[R].TVPAAVPAIVFLSGGQSEEEATLNLNAMNK.[L]		1	1	P17784	P17784	0	3	0.4005	0	1	1	1024.53137207031	3071.57956295094	2.53520070677369	0.0025956836457226	HCD	MS2	0	33.1	58.9128632418667	53272	MSO2_030218_02.raw	0/0	4.1749382019043			0	1.666E-06
High	Sequest HT (A2)	Unambiguous	[R].TVPAAVPAIVFLSGGQSEEEATLNLNAMNK.[L]		1	1	P17784	P17784	0	3	0.6364	0	1	1	1024.53051757813	3071.57699947438	1.70061934272633	0.0017411914582226	CID	MS2		42.375	58.9155593170667	53274	MSO2_030218_02.raw	0/0	3.40773940086365			0	4.623E-06
High	Sequest HT (A2)	Unambiguous	[R].AVDATIDALVPYLDAGDAIVDGGnEWYQNTER.[R]	N24(Deamidated)	1	1	Q2R480	Q2R480	0	3	0.0246	0	1	1	1151.54895019531	3452.63229732594	5.63297618020976	0.00648282864566729	HCD	MS2	0	33.1	59.1734120493333	53525	MSO2_030218_02.raw	0/0	3.65840744972229	3475465.5	59.0641899108887	0	1.044E-05
High	Sequest HT (A2)	Unambiguous	[R].cFQTITcYQAVINNLDDAHEQIDTAIATALR.[E]	C1(Carbamidomethyl); C7(Carbamidomethyl)	2	2	Q0DHF6; A2Y5L9	Q0DHF6; A2Y5L9	0	3	0.5875	0	1	1	1189.24255371094	3565.71310787281	2.27606962168837	0.00270526427079195	CID	MS2		40.17	59.1026236664	53457	MSO2_030218_02.raw	0/0	4.79793405532837	9615913.125	58.9118194580078	0	4.36E-09
High	Sequest HT (A2)	Unambiguous	[R].cFQTITcYQAVINNLDDAHEQIDTAIATALR.[E]	C1(Carbamidomethyl); C7(Carbamidomethyl)	2	2	Q0DHF6; A2Y5L9	Q0DHF6; A2Y5L9	0	3	0.1932	0	1	1	1189.24145507813	3565.70981197438	1.35173672123229	0.00160663145829195	HCD	MS2	3.350432	33.1	59.1006201314667	53455	MSO2_030218_02.raw	0/0	2.95385217666626	9615913.125	58.9118194580078	0	5.497E-07
High	Sequest HT (A2)	Unambiguous	[K].ANSEATLGTYQGDAVLGEGASESLHVK.[D]		1	1	Q5N725	Q5N725	0	3	0.5921	0	1	1	902.109008789063	2704.31247310719	2.37791769367953	0.00214353906252048	CID	MS2		33.1	59.0974763152	53452	MSO2_030218_02.raw	0/0	3.52662563323975			0	1.709E-09
High	Sequest HT (A2)	Unambiguous	[K].ANSEATLGTYQGDAVLGEGASESLHVK.[D]		1	1	Q5N725	Q5N725	0	3	0.61	0	1	1	902.109680175781	2704.31448726734	3.12271511105891	0.00281492578127048	HCD	MS2	9.004099	41.43	59.0956869213333	53450	MSO2_030218_02.raw	0/0	7.41188859939575			0	1.918E-13
High	Sequest HT (A2)	Unambiguous	[K].LQNGVTATDLVLTVTQMLR.[K]		1	1	Q6YZX6	Q6YZX6	0	2	0.7314	0	1	1	1037.07507324219	2073.14286985438	2.71058482679459	0.00280970718745266	CID	MS2		33.1	59.0936032925333	53448	MSO2_030218_02.raw	0/0	5.77360868453979	61399243.5	58.9122428894043	0	8.316E-11
High	Sequest HT (A2)	Unambiguous	[R].SGFEGAWTSnPLIFDNSYFTELVSGEK.[E]	N10(Deamidated)	1	1	Q9FE01	Q9FE01	0	3		0.036	2	2	999.472717285156	2996.40359859547	6.66607416537401	0.00665803848956529	CID	MS2		40.95	59.0688232002667	53424	MSO2_030218_02.raw	0/0	5.08855867385864	2508114.0625	59.0516929626465	0	2.365E-07
High	Sequest HT (A2)	Unambiguous	[R].SGFEGAWTSNPLIFDnSYFTELVSGEK.[E]	N16(Deamidated)	1	1	Q9FE01	Q9FE01	0	3	0.036	0	1	1	999.472717285156	2996.40359859547	6.66607416537401	0.00665803848956529	CID	MS2		40.95	59.0688232002667	53424	MSO2_030218_02.raw	0/0	5.28382730484009	2508114.0625	59.0516929626465	0	1.646E-08
High	Sequest HT (A2)	Unambiguous	[R].SGFEGAWTSNPLIFDnSYFTELVSGEK.[E]	N16(Deamidated)	1	1	Q9FE01	Q9FE01	0	3	0.0881	0	1	1	999.472717285156	2996.40359859547	6.66607416537401	0.00665803848956529	HCD	MS2	74.34835	33.1	59.0668416816	53422	MSO2_030218_02.raw	0/0	5.11199855804443	2508114.0625	59.0516929626465	0	8.936E-07
High	Sequest HT (A2)	Unambiguous	[K].GIIGYVEEDLVSTDFVGDSR.[S]		1	1	A2YQT7	A2YQT7	0	2	0.6072	0	1	1	1086.03076171875	2171.0542468075	1.83218581182376	0.00198888374984563	CID	MS2		36.6	59.0512717533333	53411	MSO2_030218_02.raw	0/0	4.42681217193604			0	9.872E-06
High	Sequest HT (A2)	Unambiguous	[K].GIIGYVEEDLVSTDFVGDSR.[S]		1	1	A2YQT7	A2YQT7	0	2	0.5829	0	1	1	1086.03076171875	2171.0542468075	1.83218581182376	0.00198888374984563	HCD	MS2	35.04445	27.34	59.049359172	53409	MSO2_030218_02.raw	0/0	3.73748970031738			0	1.722E-07
High	Sequest HT (A2)	Unambiguous	[K].MTAEIGEQVQIVGDDLLVTNPTR.[V]		1	1	Q42971	Q42971	0	2	0.5743	0	1	1	1250.14587402344	2499.28447141688	3.41815674588511	0.00427145843741528	CID	MS2		33.1	59.0464238506667	53406	MSO2_030218_02.raw	0/0	4.0425500869751			0	2.071E-05
High	Sequest HT (A2)	Unambiguous	[K].MTAEIGEQVQIVGDDLLVTNPTR.[V]		1	1	Q42971	Q42971	0	2	0.53	0	1	1	1250.14587402344	2499.28447141688	3.41815674588511	0.00427145843741528	HCD	MS2	0	41.7	59.0446536690667	53404	MSO2_030218_02.raw	0/0	4.99734926223755			0	1.914E-07
High	Sequest HT (A2)	Unambiguous	[R].SGTLIDAIGIYVHP.[-]		1	2	Q0JMY8	Q0JMY8; A2WPN7	0	2	0.2421	0	1	1	728.399475097656	1455.79167356531	5.12971310082551	0.00373387765625921	CID	MS2		40.005	59.0399639186667	53399	MSO2_030218_02.raw	0/0	2.84828019142151			0	0.0001542
High	Sequest HT (A2)	Unambiguous	[K].IGPNEPSQLSIDLNAQGLAR.[Y]		1	1	Q5N725	Q5N725	0	2	0.6077	0	1	1	1047.05578613281	2093.10429563563	2.74183726650674	0.00286946781261577	CID	MS2		33.1	59.0312455106667	53390	MSO2_030218_02.raw	0/0	3.393306016922			0	7.212E-07
High	Sequest HT (A2)	Unambiguous	[K].IGPNEPSQLSIDLNAQGLAR.[Y]		1	1	Q5N725	Q5N725	0	2	0.5626	0	1	1	1047.05578613281	2093.10429563563	2.74183726650674	0.00286946781261577	HCD	MS2	47.59215	42.075	59.0294518541333	53388	MSO2_030218_02.raw	0/0	4.87455034255981			0	1.074E-08
High	Sequest HT (A2)	Unambiguous	[K].LPLSPPALSGDLGEFMSWVDEVKK.[L]		1	1	Q75KR1	Q75KR1	1	3	0.6915	0	1	1	872.455078125	2615.350681115	3.1084169052061	0.0027098583333706	CID	MS2		41.31	59.0284706637333	53387	MSO2_030218_02.raw	0/0	2.94578981399536	93945931	58.9094734191895	0	2.253E-09
High	Sequest HT (A2)	Unambiguous	[K].LPLSPPALSGDLGEFMSWVDEVKK.[L]		1	1	Q75KR1	Q75KR1	1	3	0.5875	0	1	1	872.455505371094	2615.35196285328	3.59850118900108	0.0031371044271206	HCD	MS2	6.65778	33.1	59.0264144888	53385	MSO2_030218_02.raw	0/0	6.74412536621094	93945931	58.9094734191895	0	1.687E-12
High	Sequest HT (A2)	Unambiguous	[R].SGETEDTFIADLAVGLATGQIK.[T]		1	1	Q42971	Q42971	0	3	0.582	0	1	1	746.051696777344	2236.14053707203	2.77447644355996	0.00206803401048698	CID	MS2		10.9735	59.0192293016	53378	MSO2_030218_02.raw	0/0	5.78737783432007	548848229	58.9160842895508	0	5.082E-11
High	Sequest HT (A2)	Unambiguous	[K].VFPEIMVPLIGTPQELAQQVDVIR.[E]		1	1	Q75KR1	Q75KR1	0	3	0.6651	0	1	1	898.163879394531	2692.47708492359	1.05870413097143	0.000950177864827613	CID	MS2		33.1	59.001511512	53361	MSO2_030218_02.raw	0/0	4.24473285675049	1078855082.625	58.7062301635742	0	3.914E-08
High	Sequest HT (A2)	Unambiguous	[K].VFPEIMVPLIGTPQELAQQVDVIR.[E]		1	1	Q75KR1	Q75KR1	0	3	0.4586	0	1	1	898.163879394531	2692.47708492359	1.05870413097143	0.000950177864827613	HCD	MS2	77.87487	26.42204	58.9997619509333	53359	MSO2_030218_02.raw	0/0	4.47192430496216	1078855082.625	58.7062301635742	0	4.001E-09
High	Sequest HT (A2)	Unambiguous	[R].SGETEDTFIADLAVGLATGQIK.[T]		1	1	Q42971	Q42971	0	2	0.6983	0	1	1	1118.57092285156	2236.13456907313	0.105585394270931	0.000118051562594701	CID	MS2		33.1	58.9977010976	53357	MSO2_030218_02.raw	0/0	6.86097717285156	978008528.25	58.9094467163086	0	5.266E-12
High	Sequest HT (A2)	Unambiguous	[K].LQNGVTATDLVLTVTQMLR.[K]		1	1	Q6YZX6	Q6YZX6	0	3	0.61	0	1	1	691.718811035156	2073.14187984547	2.23304340689181	0.00154313515622562	CID	MS2		41.23752	58.9735960312	53333	MSO2_030218_02.raw	0/0	3.5890154838562	24390576.0625	58.9555282592773	0	2.524E-06
High	Sequest HT (A2)	Unambiguous	[K].LQNGVTATDLVLTVTQMLR.[K]		1	1	Q6YZX6	Q6YZX6	0	3	0.5699	0	1	1	691.718811035156	2073.14187984547	2.23304340689181	0.00154313515622562	HCD	MS2	74.60287	33.1	58.9715731173333	53331	MSO2_030218_02.raw	0/0	4.57642841339111	24390576.0625	58.9555282592773	0	4.702E-06
High	Sequest HT (A2)	Unambiguous	[K].LGWAIDEDFGSFEALVK.[K]		1	1	Q43008	Q43008	0	2	0.5789	0	1	1	948.97412109375	1896.9409655575	1.66576758099309	0.00157992874994761	CID	MS2		39.36	58.9230525536	53282	MSO2_030218_02.raw	0/0	4.18397855758667			0	3.946E-07
High	Sequest HT (A2)	Unambiguous	[R].TVPAAVPAIVFLSGGQSEEEATVNLNAMNK.[L]		1	1	Q5N725	Q5N725	0	2	0.6404	0	1	1	1529.28442382813	3057.56157102625	1.78089494538665	0.00272259312487222	CID	MS2		31.72	58.9219814008	53281	MSO2_030218_02.raw	0/0	2.27811503410339			0	0.0003179
High	Sequest HT (A2)	Unambiguous	[K].LGWAIDEDFGSFEALVK.[K]		1	1	Q43008	Q43008	0	2	0.3983	0	1	1	948.97412109375	1896.9409655575	1.66576758099309	0.00157992874994761	HCD	MS2	36.90936	33.1	58.9210962504	53280	MSO2_030218_02.raw	0/0	3.48913598060608			0	2.268E-06
High	Sequest HT (A2)	Unambiguous	[R].cFQTITcYQAVINNLDDAHEQIDTAIATALR.[E]	C1(Carbamidomethyl); C7(Carbamidomethyl)	2	2	Q0DHF6; A2Y5L9	Q0DHF6; A2Y5L9	0	3	0.4027	0	1	1	1189.240234375	3565.706149865	0.324700165169993	0.000385928333291948	HCD	MS2	68.22382	41.22	58.7130826304	53078	MSO2_030218_02.raw	0/0	4.37077569961548	100607389.5	58.7213973999023	0	3.505E-06
High	Sequest HT (A2)	Unambiguous	[R].NPEEIPWAAAGAEYVVESTGVFTDKDK.[A]		1	1	Q6K5G8	Q6K5G8	1	3	0.5164	0	1	1	975.138854980469	2923.40201168141	0.822057100808107	0.000801067135550208	CID	MS2		41.955	58.2945906938667	52685	MSO2_030218_02.raw	0/0	2.75171518325806			0	0.0003805
High	Sequest HT (A2)	Unambiguous	[R].SGETEDTFIADLAVGLATGQIK.[T]		1	1	Q42971	Q42971	0	3	0.6908	0	1	1	746.050109863281	2236.13577632984	0.64547099102221	0.000481119947986978	CID	MS2		16.39301	58.6668366536	53032	MSO2_030218_02.raw	0/0	6.20717811584473	127255624.5	58.7378120422363	0	6.163E-11
High	Sequest HT (A2)	Unambiguous	[R].SGETEDTFIADLAVGLATGQIK.[T]		1	1	Q42971	Q42971	0	3	0.5338	0	1	1	746.050109863281	2236.13577632984	0.64547099102221	0.000481119947986978	HCD	MS2	28.86348	8.45468	58.6651763792	53030	MSO2_030218_02.raw	0/0	5.31681632995605	127255624.5	58.7378120422363	0	2.343E-09
High	Sequest HT (A2)	Unambiguous	[R].TVPAAVPAIVFLSGGQSEEEATVNLNAMNK.[L]		1	1	Q5N725	Q5N725	0	3	0.6417	0	1	1	1019.85791015625	3057.55917720875	0.997976365496045	0.00101712291658866	CID	MS2		40.545	58.4932965552	52861	MSO2_030218_02.raw	0/0	4.4109091758728			0	1.343E-09
High	Sequest HT (A2)	Unambiguous	[R].AEATDVANAVLDGSDAILLGAETLR.[G]		2	2	Q2QXR8; B8BJ39	Q2QXR8; B8BJ39	0	2	0.7177	0	1	1	1243.14379882813	2485.28032102625	0.919046567952013	0.00114204312512811	CID	MS2		33.1	58.492154952	52860	MSO2_030218_02.raw	0/0	6.33924341201782	316123529	58.4880828857422	0	2.025E-12
High	Sequest HT (A2)	Unambiguous	[R].TVPAAVPAIVFLSGGQSEEEATVNLNAMNK.[L]		1	1	Q5N725	Q5N725	0	3	0.6143	0	1	1	1019.85833740234	3057.56045894703	1.4171798824545	0.00144436901033866	HCD	MS2	2.8261	33.1	58.4912735424	52859	MSO2_030218_02.raw	0/0	4.89574337005615			0	5.355E-09
High	Sequest HT (A2)	Unambiguous	[R].AEATDVANAVLDGSDAILLGAETLR.[G]		2	2	Q2QXR8; B8BJ39	Q2QXR8; B8BJ39	0	2	0.7261	0	1	1	1243.14379882813	2485.28032102625	0.919046567952013	0.00114204312512811	HCD	MS2	0	0.3338389	58.4911973461333	52858	MSO2_030218_02.raw	0/0	3.76387643814087	316123529	58.4880828857422	0	7.767E-05
High	Sequest HT (A2)	Unambiguous	[K].WTVQQAAELSVAAPTIEASLDSR.[F]		1	1	Q9LI00	Q9LI00	0	3	0.3855	0	1	1	815.087524414063	2443.24801998219	0.686390953640516	0.000559007395774339	CID	MS2		33.1	58.4678620586667	52837	MSO2_030218_02.raw	0/0	2.75227880477905	4010997.5625	58.3757362365723	0	0.0002485
High	Sequest HT (A2)	Unambiguous	[K].WTVQQAAELSVAAPTIEASLDSR.[F]		1	1	Q9LI00	Q9LI00	0	3	0.3951	0	1	1	815.087524414063	2443.24801998219	0.686390953640516	0.000559007395774339	HCD	MS2	0	40.395	58.4660997786667	52835	MSO2_030218_02.raw	0/0	4.09965753555298	4010997.5625	58.3757362365723	0	4.719E-07
High	Sequest HT (A2)	Unambiguous	[K].LGWAIDEDFGSFEALVK.[K]		1	1	Q43008	Q43008	0	2	0.5468	0	1	1	948.973083496094	1896.93889036219	0.571796388967517	0.000542331093697612	CID	MS2		36.18	58.4652060456	52834	MSO2_030218_02.raw	0/0	4.05757999420166	6818364.75	58.4367332458496	0	7.496E-07
[truncated: 39,225 more rows]
