# Supplementary material for: Pluronic F-68 Improves Callus Proliferation of Recalcitrant Rice Cultivar via Enhanced Carbon and Nitrogen Metabolism and Nutrients Uptake
Source: Front Plant Sci. 2021 Jun 2;12:667434. doi: 10.3389/fpls.2021.667434 (PMC8207202; doi:10.3389/fpls.2021.667434)
Supplement: Data Sheet 3 — Control. [file Data_Sheet_3.ZIP › Control/MSO3_030218_01_PeptideGroups.txt]

Confidence	Annotated Sequence	Modifications	Qvality PEP	Qvality q-value	# Protein Groups	# Proteins	# PSMs	Master Protein Accessions	Positions in Master Proteins	# Missed Cleavages	Theo. MH+ [Da]	Found in Sample: [S18] F18: Sample	Found in Sample: [S17] F17: Sample	Found in Sample: [S16] F16: Sample	Area: F18: Sample	Area: F17: Sample	Area: F16: Sample	XCorr Sequest HT	Confidence Sequest HT	Percolator q-Value Sequest HT	Percolator PEP Sequest HT
High	[R].FEELNNDLFR.[K]		0.00489494	0	1	2	6	Q6Z7B0	Q6Z7B0 [331-340]	0	1296.62189158	High	High	High	7.1e7	8.3e7	3.2e7	3.65854144096375	High	0	3.057E-05
High	[K].NAYCLLNFGDSITTDHISPAGSIHK.[D]	1xCarbamidomethyl [C4]	6.51579E-05	0	1	1	9	Q6YZX6	Q6YZX6 [668-692]	0	2731.31443953	High	High	High	1.1e8		4.0e7	4.33486938476563	High	0	2.292E-07
High	[K].NAYCLLNFGDSITTDHISPAGSIHK.[D]	1xCarbamidomethyl [C4]; 1xDeamidated [N7]	0.00161507	0	1	1	1	Q6YZX6	Q6YZX6 [668-692]	0	2732.29845553	Not Found	High	Not Found		1.9e7		2.54623579978943	High	0	5.605E-06
High	[K].QVTEYASDEPWGWYK.[S]		0.000239552	0	1	1	6	B3VMC0	B3VMC0 [484-498]	0	1858.82825528	High	High	High	8.3e7	3.2e7	3.6e7	4.15200662612915	High	0	1.231E-06
High	[R].DAVTPLSETEAVDLVK.[D]		0.000112602	0	1	1	7	O64464	O64464 [169-184]	0	1686.87962212	High	High	High	4.7e8	2.2e8	2.7e8	4.10873746871948	High	0	1.238E-06
High	[R].LGPNYLMLPVNAPK.[C]		0.000359079	0	2	3	6	Q0E4K1; A2YH64	Q0E4K1 [356-369]; A2YH64 [356-369]	0	1526.83994658	High	High	High	3.5e8	1.5e8	1.8e8	3.91138386726379	High	0	7.859E-07
High	[K].SNYNFEKPFLYLAR.[K]		0.0004618	0	2	3	8	A2Y7R5; Q7F7I7	A2Y7R5 [156-169]; Q7F7I7 [156-169]	0	1761.89588143	Not Found	High	High				3.87273144721985	High	0	1.088E-06
High	[R].YDPEFAAILTR.[D]		0.00826393	0	1	1	6	Q7XUG1	Q7XUG1 [25-35]	0	1295.66302813	High	High	High	1.4e8	5.3e7	6.3e7	2.81266736984253	High	0.0001673	0.0008272
High	[K].AFSDVLEHDLPQLQK.[Q]		6.77014E-05	0	1	1	12	Q10G56	Q10G56 [437-451]	0	1739.89627529	High	High	High	1.7e8	3.9e7	2.0e7	4.88553619384766	High	0	4.354E-08
High	[K].ANSDSNVVTTVTVDELTPGLK.[S]		9.14236E-06	0	1	1	8	Q6K548	Q6K548 [70-90]	0	2160.10303285	High	High	High	1.1e8	4.3e7	6.1e7	4.95186376571655	High	0	1.209E-08
High	[R].EVDELLNAQQESAFLAGPEK.[S]		6.30238E-06	0	1	1	12	Q75GX9	Q75GX9 [505-524]	0	2188.07681813	High	High	High	2.9e8	9.3e7	5.9e7	6.04205226898193	High	0	1.145E-09
High	[K].SYELPDGQVITIGAER.[F]		2.0998E-05	0	4	4	14	A2XNS1; Q10DV7; P0C542; A3C6D7	A2XNS1 [241-256]; Q10DV7 [241-256]; P0C542 [240-255]; A3C6D7 [241-256]	0	1747.88610449	High	High	High	1.1e9		4.7e8	5.44323825836182	High	0	1.581E-08
High	[R].VEEEGDVATAFTLAR.[I]		0.000418504	0	1	1	3	Q6ZFT5	Q6ZFT5 [112-126]	0	1607.79114153	High	Not Found	High				3.65471243858337	High	0	0.0001219
High	[K].TAVSHGLWLNIPDYDAPTQMVKPR.[E]		0.000108966	0	1	1	6	Q8H8T0	Q8H8T0 [170-193]	0	2709.381731	High	High	High		1.2e7	6.4e6	4.47332906723022	High	0	1.261E-07
High	[R].LAIVSPLSGDQPLYNADR.[T]		6.40667E-06	0	1	1	6	Q10MX3	Q10MX3 [51-68]	0	1929.00761654	High	High	High	2.2e8	1.0e8	1.2e8	4.64084482192993	High	0	2.845E-09
High	[K].TQVTVEYLNDAGAMVPVR.[V]		0.000587431	0	1	1	6	P93438	P93438 [172-189]	0	1962.9953373	High	High	High	1.3e7	1.1e7		4.1565203666687	High	7.316E-05	0.0004483
High	[K].LDAQPELFIHIVPDK.[A]		0.000174425	0	2	3	14	Q0J4P2; Q07078	Q0J4P2 [58-72]; Q07078 [58-72]	0	1734.94249724	High	High	High	3.7e8	1.6e8	2.9e7	3.47191095352173	High	0	1.847E-07
High	[K].GAIPSLPTEVEVLK.[L]		0.00393461	0	1	2	6	A2WXV8	A2WXV8 [305-318]	0	1452.83082162	High	High	High	2.1e8	3.9e7	1.1e8	2.22221422195435	High	0	5.904E-05
High	[K].DEMIDIIGVTK.[G]		0.0071718	0	1	1	6	P35684	P35684 [215-225]	0	1233.63951549	High	High	High	6.5e7	2.0e7	2.6e7	3.45082902908325	High	7.316E-05	0.0003924
High	[K].EVEAVCNPIISAVYQR.[T]	1xCarbamidomethyl [C6]	0.000253021	0	1	1	8	Q6Z7B0	Q6Z7B0 [628-643]	0	1847.93200914	High	High	High	1.1e8	6.0e7	7.0e7	4.10212230682373	High	0	4.48E-07
High	[R].EAVFSYADDPCSANYPLMQK.[L]	1xCarbamidomethyl [C11]; 1xDeamidated [N/Q]	0.00113834	0	1	1	3	P14717	P14717 [560-579]	0	2306.99441118	High	Not Found	Not Found				4.34780550003052	High	0	3.274E-06
High	[K].ATFDSTVGIHPSAAEEFVTMR.[T]		0.00256975	0	1	1	6	P48642	P48642 [460-480]	0	2266.08085769	High	High	High	3.1e7	1.9e7		3.25025033950806	High	0	1.416E-05
High	[K].IGPNEPSQLAIDLNAQGLAR.[Y]		7.88324E-07	0	1	1	368	P17784	P17784 [149-168]	0	2077.1036421	High	High	High	1.1e9	7.9e8	6.8e6	5.79892349243164	High	0	1.009E-09
High	[K].IGPNEPSQLAIDLNAQGLAR.[Y]	1xDeamidated [N/Q]	7.30901E-05	0	1	1	69	P17784	P17784 [149-168]	0	2078.0876581	High	High	High	1.8e6	8.6e5	4.1e5	4.97636747360229	High	0	4.875E-08
High	[K].YTSDIDIVSNASCTTNCLAPLAK.[V]	2xCarbamidomethyl [C13; C17]	4.02622E-05	0	1	1	16	A2YQT7	A2YQT7 [142-164]	0	2514.18506521	High	High	High	1.6e8	6.6e7	6.1e7	5.30692529678345	High	0	2.434E-07
High	[R].TSVPNIWAVGDVTNR.[I]		0.000389781	0	1	1	8	P48642	P48642 [325-339]	0	1628.83909482	High	High	High	4.1e8	1.5e8	2.0e8	3.84687185287476	High	0	6.321E-07
High	[K].ITGIPSLVAIGPDGK.[T]		0.000423107	0	1	1	6	Q7Y0F2	Q7Y0F2 [444-458]	0	1437.83115599	High	High	High	3.6e8	1.1e8	9.4e7	3.4939546585083	High	0	1.001E-06
High	[K].DDGTLASYVGFR.[V]		0.00243313	0	1	1	7	A2XMV1	A2XMV1 [44-55]	0	1300.61680618	High	High	High	3.5e8			4.17052936553955	High	0	1.583E-05
High	[K].YIDTNFEGPALLPDDSEK.[Q]		2.34258E-05	0	1	1	6	A1XBB7	A1XBB7 [104-121]	0	2023.94949245	High	High	High	1.3e8	5.6e7	6.5e7	6.01073217391968	High	0	8.575E-09
High	[R].YTIDLPTNVSEIRPGQDITVTTDNGK.[S]		2.07695E-05	0	1	1	4	Q6YZX6	Q6YZX6 [840-865]	0	2847.4370566	High	High	Not Found	1.8e8	2.4e7		4.11830425262451	High	0	7.11E-09
High	[R].YTIDLPTNVSEIRPGQDITVTTDNGK.[S]	1xDeamidated [N24]	0.000114465	0	1	1	11	Q6YZX6	Q6YZX6 [840-865]	0	2848.4210726	High	High	High				3.72739362716675	High	0	9.709E-08
High	[R].YTIDLPTNVSEIRPGQDITVTTDNGK.[S]	2xDeamidated [N24; N/Q]	0.00505791	0	1	1	2	Q6YZX6	Q6YZX6 [840-865]	0	2849.4050886	Not Found	High	Not Found		1.3e7		3.62139010429382	High	0	5.915E-05
High	[R].ILGNSGVTMIEGAGSLVDAHTVEVTKPDGSK.[Q]		2.21575E-07	0	1	1	3	P48642	P48642 [130-160]	0	3082.57250413	Not Found	High	High		7.9e7		5.34973239898682	High	0	6.793E-12
High	[K].EGLPAFPMGNIDQTR.[M]		0.00786832	0	1	1	4	Q65XK0	Q65XK0 [408-422]	0	1645.80026649	Not Found	High	High		1.1e8	1.2e8	3.10996508598328	High	0	6.3E-05
High	[K].VEGNLPVYGFHDPASFVNSIQKPR.[V]		1.21506E-05	0	1	1	8	Q9LI00	Q9LI00 [48-71]	0	2671.36271012	High	High	High	4.6e8		2.6e7	3.45566558837891	High	0	3.13E-09
High	[R].IGDSLSAHPNELVAVFTR.[L]		6.37476E-05	0	1	1	6	P31924	P31924 [20-37]	0	1926.00795091	High	High	High	1.1e8			4.51395797729492	High	0	4.563E-07
High	[R].ISEGAVKPAAATPEETLPLAWVDR.[Y]		6.51579E-05	0	1	1	9	Q9LGQ6	Q9LGQ6 [12-35]	0	2521.32967866	High	High	High	3.3e8	1.3e8	1.9e8	4.09337329864502	High	0	4.095E-08
High	[K].MIPTKPMVVETFSEYPPLGR.[F]		6.95787E-05	0	1	1	13	O64937	O64937 [392-411]	0	2292.17667241	High	High	High	2.6e8	1.2e8	6.1e6	4.77392625808716	High	0	7.15E-07
High	[R].APFDLFDTR.[K]		0.017033	0	2	3	6	Q0J4P2; Q07078	Q0J4P2 [320-328]; Q07078 [320-328]	0	1081.53128579	High	High	High	1.4e8	5.2e7	4.3e7	3.01784825325012	High	0.0004519	0.004738
High	[K].VQSDNGLEVWAGPLSNNR.[K]	1xDeamidated [N/Q]	0.00271403	0	1	1	5	Q9FXT4	Q9FXT4 [336-353]	0	1956.94099393	High	Not Found	Not Found	2.1e7			3.39759469032288	High	0	1.235E-05
High	[K].VQSDNGLEVWAGPLSNNR.[K]	2xDeamidated [N/Q]	0.00252798	0	1	1	3	Q9FXT4	Q9FXT4 [336-353]	0	1957.92500993	Not Found	Not Found	High				4.43260669708252	High	0	1.108E-05
High	[K].YLLQSGLQEYLNK.[Q]		0.000398402	0	1	1	12	Q6YZX6	Q6YZX6 [485-497]	0	1568.83188422	High	High	High	2.6e8	1.5e8	1.2e8	4.68164968490601	High	0	6.572E-07
High	[K].ISPVTEITPPPIPEDLK.[T]		0.000379266	0	1	1	14	Q93VT8	Q93VT8 [323-339]	0	1846.02080703	High	High	High	2.3e8	9.7e7	1.2e8	3.5985209941864	High	0	6.069E-07
High	[R].ESKPVYLSISCNLPGLPHPTFSR.[D]	1xCarbamidomethyl [C11]	0.000203296	0	1	2	27	A2XFI3	A2XFI3 [199-221]	0	2599.33371853	High	High	High		1.1e7		4.94502115249634	High	0	2.328E-07
High	[K].LTSSPWSELDGLQPETK.[I]		6.58747E-05	0	1	1	5	Q75HE6	Q75HE6 [406-422]	0	1887.93344853	High	High	High	2.0e8			4.27146339416504	High	0	7.353E-07
High	[K].ELPPYDPDWYYTR.[A]		0.00799805	0	1	1	12	P40978	P40978 [47-59]	0	1714.77476324	High	High	High	2.0e8	8.3e7	7.3e7	2.29898023605347	High	0	0.000226
High	[K].WLAANVSAEVAESTR.[I]		3.28846E-05	0	1	1	764	P48494	P48494 [192-206]	0	1603.80746033	High	High	High	1.6e7	2.0e6	2.9e6	4.90835857391357	High	0	8.669E-08
High	[R].VPTVDVSVVDLTVR.[LI]		6.7332E-05	0	3	3	69	Q7FAH2; Q6K5G8; A2YQT7	Q7FAH2 [237-250]; Q6K5G8 [237-250]; A2YQT7 [237-250]	0	1498.84753428	High	High	High	2.0e6		1.2e6	4.01407289505005	High	0	2.056E-07
High	[R].DAILAEGNPAPVVVSEGANTMDVGR.[A]		4.32091E-06	0	1	1	6	Q0JMH0	Q0JMH0 [393-417]	0	2482.22422729	High	High	High	4.6e7	3.4e6	2.9e7	4.89729976654053	High	0	3.028E-07
High	[K].IGSVALADLLK.[K]		0.018476	0	1	1	5	Q6ZHE5	Q6ZHE5 [205-215]	0	1099.67213633	High	High	High	1.6e7	8.0e6	8.1e6	2.90595531463623	High	0	0.0002265
High	[R].IVQRPEDFVDSVLSAQR.[E]		0.00113214	0	1	1	4	Q2QMG2	Q2QMG2 [207-223]	0	1959.0294146	Not Found	High	High		6.6e6	6.4e6	4.0728440284729	High	0	3.243E-06
High	[R].IPSAVGYQPTLATDLGGLQER.[I]		9.44291E-07	0	1	1	20	Q01859	Q01859 [348-368]	0	2186.14517251	High	High	High	1.0e9	2.9e8	5.1e8	5.13875865936279	High	0	1.368E-08
High	[R].TLKEWIVSSLGPDAVAK.[H]		0.0133412	0	2	2	5	P42862; P42863	P42862 [226-242]; P42863 [226-242]	1	1814.00582571	High	High	High				3.59462022781372	High	7.316E-05	0.0005294
High	[K].LQAGYLFPEIAR.[R]		0.00420105	0	1	1	6	Q10MQ2	Q10MQ2 [71-82]	0	1377.75251183	High	High	High	9.1e7	3.5e7	4.4e7	3.67148566246033	High	0	2.41E-05
High	[R].IDSTVPVEITMGELK.[K]		0.000880408	0	1	2	6	Q7XQ45	Q7XQ45 [140-154]	0	1631.85604999	High	High	High	2.4e8	1.4e8	1.4e8	3.15467619895935	High	0	2.214E-06
High	[K].VFHPNINSNGSICLDILK.[DE]	1xCarbamidomethyl [C13]; 2xDeamidated [N7; N]	0.00222948	0	1	2	3	Q8S919	Q8S919 [73-90]	0	2043.02155319	Not Found	High	High				3.67963600158691	High	0	9.174E-06
High	[K].VFHPNINSNGSICLDILK.[DE]	1xCarbamidomethyl [C13]; 1xDeamidated [N]	0.00020666	0	1	2	11	Q8S919	Q8S919 [73-90]	0	2042.03753719	High	High	High	1.9e7	1.5e7	2.6e7	4.91265630722046	High	0	1.186E-06
High	[K].VIENGYTDLVSFGR.[L]	1xDeamidated [N4]	0.000971454	0	1	1	8	Q69TI0	Q69TI0 [309-322]	0	1570.77476367	High	High	High	1.1e8	4.8e7	4.9e7	4.02801942825317	High	0	2.567E-06
High	[K].LSFLFPACTGR.[N]	1xCarbamidomethyl [C8]	0.0076986	0	1	2	9	P0C5D0	P0C5D0 [141-151]	0	1268.64560431	High	High	High	3.8e8	1.7e8	1.9e8	3.38487195968628	High	0	6.058E-05
High	[R].FSPNPMAPTIVSGSWDR.[S]		0.00774069	0	1	1	5	Q6L4F8	Q6L4F8 [174-190]	0	1861.89014405	High	High	High	4.1e7	1.4e7	1.8e7	3.08938431739807	High	0	6.152E-05
High	[K].GLLQAGVQGELWR.[L]		0.00125604	0	1	1	38	P27933	P27933 [273-285]	0	1426.78012352	High	High	High	1.3e5	9.6e5	4.1e6	3.772212266922	High	0	3.809E-06
High	[R].YLSSVLFQSIK.[K]		0.00455958	0	1	1	6	Q9XEA6	Q9XEA6 [302-312]	0	1284.71981474	High	High	High	8.4e7	5.0e7	2.9e7	3.44234204292297	High	0	2.736E-05
High	[R].YLSSVLFQSIK.[K]	1xDeamidated [Q8]	0.0157873	0	1	1	6	Q9XEA6	Q9XEA6 [302-312]	0	1285.70383074	High	High	High			9.3e6	2.77383136749268	High	0	0.0002112
High	[K].GFILDGFPR.[T]		0.0140861	0	2	2	12	Q08480; Q08479	Q08480 [110-118]; Q08479 [108-116]	0	1021.54654199	High	High	High	1.3e8	7.5e7		3.33201670646667	High	0	0.0001588
High	[K].YGQDATNVGDEGGFAPNIQENKEGLELLK.[T]		2.76037E-05	0	1	1	2	Q42971	Q42971 [206-234]	1	3106.49636227	Not Found	High	Not Found		8.2e7		4.69520282745361	High	0	1.1E-08
High	[R].EAVFSYADDPCSANYPLMQK.[L]	1xCarbamidomethyl [C11]	1.02553E-05	0	1	1	6	P14717	P14717 [560-579]	0	2306.01039518	High	High	High	1.8e8	8.2e7	6.4e7	5.05011177062988	High	0	1.97E-07
High	[K].YGQDATNVGDEGGFAPNIQENKEGLELLK.[T]	1xDeamidated [Q/N]	3.49242E-05	0	1	1	7	Q42971	Q42971 [206-234]	1	3107.48037827	High	High	High	5.7e7		2.7e7	5.12438726425171	High	0	1.575E-07
High	[K].WFALQATSDIPGNVANVQK.[L]		1.65966E-05	0	1	1	4	B7EA73	B7EA73 [766-784]	0	2059.06071472	High	High	High	6.3e7		5.8e6	4.83604764938354	High	0	3.958E-07
High	[K].WFALQATSDIPGNVANVQK.[L]	1xDeamidated [N/Q]	1.40078E-05	0	1	1	5	B7EA73	B7EA73 [766-784]	0	2060.04473072	Not Found	High	High		1.1e7		6.10330057144165	High	0	6.908E-09
High	[K].NSWGADWGDNGYFK.[M]		0.000493123	0	1	1	8	P25778	P25778 [329-342]	0	1616.67644622	High	High	High	3.3e7	2.3e7	1.4e7	4.66598033905029	High	3.987E-05	0.0002526
High	[K].NSWGADWGDNGYFK.[M]	1xDeamidated [N10]	0.00309419	0	1	1	6	P25778	P25778 [329-342]	0	1617.66046222	High	High	High	4.8e7	2.2e7		3.36070990562439	High	0	3.942E-05
High	[K].LQMGQILDVPLPVCR.[S]	1xCarbamidomethyl [C14]	0.000316632	0	1	1	4	Q8H8C7	Q8H8C7 [211-225]	0	1738.93425787	High	High	Not Found	3.7e8	1.8e8		4.44230461120605	High	0	4.606E-07
High	[K].LQMGQILDVPLPVCR.[S]	1xOxidation [M3]; 1xCarbamidomethyl [C14]	9.29808E-05	0	1	1	5	Q8H8C7	Q8H8C7 [211-225]	0	1754.92917287	High	High	High	2.7e8	1.8e8	1.5e8	4.08144807815552	High	0	1.264E-06
High	[K].AFAGIAESSGYPIAVMPSAK.[G]		8.01368E-07	0	1	1	12	A2Y5L9	A2Y5L9 [270-289]	0	1966.9942747	High	High	High	6.6e8	3.2e8	3.8e8	5.99031496047974	High	0	2.65E-10
High	[K].YGQDATNVGDEGGFAPNIQENKEGLELLK.[T]	2xDeamidated [N/Q]	0.000648194	0	1	1	7	Q42971	Q42971 [206-234]	1	3108.46439427	Not Found	High	High		3.2e7		4.69654607772827	High	0	1.376E-06
High	[K].QFFPHLAVGFEDPR.[V]		0.00757371	0	1	1	6	Q9SMB1	Q9SMB1 [149-162]	0	1659.82780193	High	High	High	5.7e6	7.6e6		2.96179866790771	High	0	5.939E-05
High	[K].VPEPTVDETIQILR.[G]	1xDeamidated [Q11]	0.0143175	0	1	1	2	Q7F9I1	Q7F9I1 [427-440]	0	1610.86357863	High	Not Found	Not Found				2.46719527244568	High	0.0001673	0.0008547
High	[K].VPEPTVDETIQILR.[G]		0.00141653	0	1	1	5	Q7F9I1	Q7F9I1 [427-440]	0	1609.87956263	High	High	High	3.8e7	1.4e7	1.6e7	3.0630521774292	High	0	4.579E-06
High	[K].YEPTIGVEVHPLDFTTNCGK.[I]	1xCarbamidomethyl [C18]	0.000122902	0	1	1	2	A2Y7R5	A2Y7R5 [42-61]	0	2277.08560903	Not Found	High	High			1.8e7	3.91326594352722	High	0	1.086E-07
High	[K].GVQVIADIVINHR.[T]		0.00455958	0	1	3	7	P17654	P17654 [112-124]	0	1433.82232267	High	High	High	5.8e6	3.3e5	1.6e5	3.01252889633179	High	0	2.723E-05
High	[R].GVLFATEALLAEHGK.[G]		0.000677178	0	1	1	4	A2XMV1	A2XMV1 [188-202]	0	1555.84786865	High	Not Found	High	2.7e7		6.5e6	3.38713550567627	High	0	1.479E-06
High	[R].EDQVPLIIIQDGESK.[K]		9.55591E-05	0	1	1	15	Q53LQ0	Q53LQ0 [331-345]	0	1683.87995649	High	High	High	3.3e8	2.0e8		4.04825973510742	High	0	7.373E-08
High	[K].DGATDPTFLYFSHGLK.[E]		0.000202187	0	1	1	13	P35681	P35681 [149-164]	0	1768.85407614	High	High	High	3.3e8	1.1e8	1.3e8	4.48080015182495	High	0	3.631E-07
High	[K].EWIVSSLGPDAVAK.[H]		0.0021225	0	2	2	6	P42862; P42863	P42862 [229-242]; P42863 [229-242]	0	1471.77912041	High	High	High	4.0e8	1.8e8	2.5e8	4.1458215713501	High	0	3.823E-05
High	[R].QLDYVPATISCLEEVVR.[E]	1xCarbamidomethyl [C11]	0.0137086	0	1	1	2	Q7FAS1	Q7FAS1 [259-275]	0	1992.0106533	Not Found	High	Not Found		7.3e6		3.35363411903381	High	0	0.0001458
High	[R].AVLMDLEPGTMDSVR.[TS]		0.00264091	0	2	7	2	P46265; Q76FS3	P46265 [63-77]; Q76FS3 [63-77]	0	1633.79240391	High	Not Found	Not Found	8.3e7			4.06696176528931	High	0	1.183E-05
High	[K].KPEDWDDEEDGEWTAPTIPNPEYK.[G]		4.71841E-05	0	1	1	10	Q9SLY8	Q9SLY8 [260-283]	0	2861.24243914	High	High	High	2.0e8			5.4209623336792	High	0	2.491E-08
High	[K].KPEDWDDEEDGEWTAPTIPNPEYK.[G]	1xDeamidated [N20]	0.00511343	0	1	1	7	Q9SLY8	Q9SLY8 [260-283]	0	2862.22645514	High	High	High	3.1e7	9.1e7	6.9e6	4.15244436264038	High	0	3.265E-05
High	[R].NLEVGIPELLENDIK.[V]		0.00460964	0	1	1	6	P52712	P52712 [313-327]	0	1695.91634201	High	High	High	7.9e7	6.0e7	3.1e7	3.39077520370483	High	0	2.787E-05
High	[R].LGISYPELTAMQAR.[A]		0.00044203	0	1	1	11	Q75KR1	Q75KR1 [686-699]	0	1549.80428929	High	High	High	8.3e7			3.73639011383057	High	0	1.546E-06
High	[R].GLYPVETISIVGK.[I]		0.00238054	0	2	2	12	Q2QXR8; B8BJ39	Q2QXR8 [353-365]; B8BJ39 [353-365]	0	1375.78314321	High	High	High	3.4e8	2.2e8	2.5e8	3.07755541801453	High	0	1.009E-05
High	[R].VLSQTSLCGLQGPTISPVYR.[S]	1xCarbamidomethyl [C8]	0.000425427	0	1	1	6	Q10S55	Q10S55 [323-342]	0	2176.14306438	High	High	High	1.6e7	9.5e6	7.1e6	3.91879272460938	High	0	6.605E-05
High	[R].NTIAVPTGGWAVIR.[F]		0.000914755	0	1	2	12	Q0IP28	Q0IP28 [514-527]	0	1454.81142364	High	High	High	1.3e8	4.9e7	8.5e7	3.47404265403748	High	0	3.566E-05
High	[K].ISSASSASTISPLPHMFVIK.[D]		0.000156348	0	1	1	10	Q9S827	Q9S827 [126-145]	0	2073.10488772	High	High	High	1.3e8			3.63866424560547	High	0	1.566E-07
High	[K].NLEGAFVLNQMQQEHDESSSQ.[-]	1xDeamidated [N/Q]	0.00118274	0	1	1	4	Q0JNR2	Q0JNR2 [230-250]	0	2392.03575826	Not Found	Not Found	High				3.66487979888916	High	0	3.47E-06
High	[K].NLEGAFVLNQMQQEHDESSSQ.[-]		0.00165981	0	1	1	5	Q0JNR2	Q0JNR2 [230-250]	0	2391.05174226	High	High	High		1.4e7		3.70755410194397	High	0	5.835E-06
High	[R].ITPSWVAFTDSER.[L]		0.000945259	0	1	1	6	Q6Z7B0	Q6Z7B0 [66-78]	0	1508.73798386	High	High	High	2.5e8		1.5e8	3.44168615341187	High	0	3.819E-05
High	[K].LCDQVSDAVLDACLAQDPDSK.[V]	2xCarbamidomethyl [C2; C13]	8.70315E-06	0	1	1	6	P93438	P93438 [21-41]	0	2320.04315207	High	High	High	3.0e7	1.6e7		5.93299150466919	High	0	4.792E-09
High	[K].LCDQVSDAVLDACLAQDPDSK.[V]	2xCarbamidomethyl [C2; C13]; 1xDeamidated [Q16]	8.84716E-06	0	1	1	6	P93438	P93438 [21-41]	0	2321.02716807	High	High	High	1.8e7	2.1e7		5.55905866622925	High	0	1.919E-09
High	[R].TDLPNVVELYMK.[K]		0.00219323	0	2	2	11	Q0ITW7; Q2R8Z5	Q0ITW7 [329-340]; Q2R8Z5 [329-340]	0	1421.73447845	High	High	High	2.0e9	4.5e8	9.3e8	3.93974113464355	High	0	1.031E-05
High	[R].TDLPNVVELYMK.[K]	1xOxidation [M11]	0.00558006	0	2	2	9	Q0ITW7; Q2R8Z5	Q0ITW7 [329-340]; Q2R8Z5 [329-340]	0	1437.72939345	High	High	High	6.0e7	1.5e7		3.54159998893738	High	0	3.727E-05
High	[K].VIIGPATVGGIQAGAFK.[I]		0.000146414	0	1	1	6	Q93VT8	Q93VT8 [132-148]	0	1598.92645332	High	High	High	2.2e8	9.4e7	1.3e8	3.66358923912048	High	0	1.317E-06
High	[K].AILSTINPELLK.[S]		0.00826393	0	1	1	8	P0C520	P0C520 [470-481]	0	1311.78822861	High	High	High	4.1e8	1.5e8	2.1e8	2.31464982032776	High	0.00146	0.01851
High	[K].LVSAPVILEAVR.[L]		0.00840015	0	2	2	6	Q852M1; Q852M2	Q852M1 [493-504]; Q852M2 [494-505]	0	1266.77799832	High	High	High	1.3e8	5.7e7	6.6e7	2.93745231628418	High	0.0002259	0.001214
High	[K].VGICGEHGGEPLSVAFFAK.[A]	1xCarbamidomethyl [C4]	1.69638E-05	0	1	1	4	Q6AVA8	Q6AVA8 [904-922]	0	1974.97420829	High	Not Found	High				4.66515159606934	High	0	5.229E-09
High	[R].LAAGIPDAVAAAAADAPK.[S]		9.29808E-05	0	1	1	6	Q6ETN3	Q6ETN3 [535-552]	0	1592.86424694	High	High	High	3.6e7			3.85577368736267	High	0	7.056E-08
High	[K].ESGMTLITAEDLDDAAEK.[A]		1.40078E-05	0	1	1	6	Q6K9N6	Q6K9N6 [398-415]	0	1908.8742786	High	High	High	2.1e8		2.5e7	4.89430618286133	High	0	4.099E-09
High	[R].DASSNQTWCPDCNVAEPVIYDR.[V]	2xCarbamidomethyl [C9; C12]	0.00650115	0	1	1	6	Q5Z9Z3	Q5Z9Z3 [41-62]	0	2597.10312648	High	High	High	1.3e7	7.4e6	4.4e6	3.24494481086731	High	0.003174	0.04016
High	[R].VKEYLPITGLADFNK.[L]		0.000487759	0	1	1	15	P37833	P37833 [68-82]	1	1707.93159821	High	High	High	1.8e8		3.9e7	4.30376768112183	High	0	8.945E-07
High	[K].IGPNEPSQLSIDLNAQGLAR.[Y]		1.54499E-06	0	1	1	1423	Q5N725	Q5N725 [149-168]	0	2093.0985567	High	High	High	4.7e9	3.9e6	3.0e7	5.4653844833374	High	0	9.613E-08
High	[K].IGPNEPSQLSIDLNAQGLAR.[Y]	1xDeamidated [Q/N]	5.26394E-05	0	1	1	67	Q5N725	Q5N725 [149-168]	0	2094.0825727	High	High	High	1.9e6	1.7e6		5.02288198471069	High	0	1.097E-05
High	[R].NSDLANLLVDPEFAQEIMDR.[Q]		1.65887E-06	0	1	1	7	Q9LI00	Q9LI00 [386-405]	0	2290.10198701	High	High	High	4.8e7	5.4e7	5.2e7	5.05909872055054	High	0	2.32E-08
High	[R].NSDLANLLVDPEFAQEIMDR.[Q]	1xDeamidated [N/Q]	0.00153755	0	1	1	3	Q9LI00	Q9LI00 [386-405]	0	2291.08600301	Not Found	High	Not Found				5.10407018661499	High	0	2.772E-05
High	[R].LFKPFDELVVDSK.[D]		0.000103731	0	1	1	25	Q53LQ0	Q53LQ0 [225-237]	0	1536.83082162	High	High	High	2.4e7		1.1e7	4.53229427337646	High	0	3.071E-07
High	[R].FSPNTFQPTIVSGSWDR.[T]		2.67124E-05	0	1	1	11	P49027	P49027 [173-189]	0	1938.93445164	High	High	High	6.1e8	3.0e8	3.2e8	4.38685274124146	High	0	1.344E-07
High	[K].MGLEAAVEATVEFLNK.[A]		0.00311113	0	1	2	44	A2XFI3	A2XFI3 [236-251]	0	1721.87784805	High	High	High	1.1e6	7.2e5	1.7e6	3.56612515449524	High	0	1.522E-05
High	[K].VAICELPFHPISSDWQGGHGGTCVIR.[G]	2xCarbamidomethyl [C4; C23]	6.51579E-05	0	1	1	2	P48642	P48642 [48-73]	0	2893.38722764	High	High	Not Found		5.7e6		4.2536039352417	High	0	4.107E-08
High	[K].NGPGAPGGQSWTAEWLK.[F]	1xDeamidated [N/Q]	0.000699764	0	1	1	11	Q7XJ02	Q7XJ02 [269-285]	0	1756.82892445	High	High	High	6.5e7	3.5e7	5.8e7	3.19816899299622	High	0	1.552E-06
High	[R].NPAYSVLNSDDVSYFK.[S]		7.59432E-05	0	1	2	6	B8B7X6	B8B7X6 [90-105]	0	1818.85447	High	High	High	6.3e7	2.9e7	4.0e7	4.7643609046936	High	0	5.172E-08
High	[K].YNAGLSHTTPDLTAALLLNNK.[G]		2.4608E-05	0	1	1	6	Q6L5I5	Q6L5I5 [164-184]	0	2227.1717216	High	High	High	4.0e7	2.2e7	2.8e7	5.05671072006226	High	0	9.203E-09
High	[K].NLTGLVELYGR.[N]		0.00143995	0	1	2	10	P31924	P31924 [589-599]	0	1234.67901256	High	High	High				3.62427282333374	High	0	4.668E-06
High	[K].LLESNSYFGMEPSQVHILK.[Q]		0.0153646	0	1	2	3	A2YGP6	A2YGP6 [217-235]	0	2192.10561595	Not Found	High	High		9.3e6	1.3e7	2.55516004562378	High	0	0.0002073
High	[R].TDIIFFCSPNNPTGAAASR.[D]	1xCarbamidomethyl [C7]	1.22173E-05	0	1	1	8	Q10MQ2	Q10MQ2 [237-255]	0	2038.96510009	High	High	High	3.6e7	1.6e7	2.4e7	5.67774343490601	High	0	3.124E-06
High	[R].FIAPVFAEYAK.[K]		0.0127043	0	1	1	10	Q0D840	Q0D840 [45-55]	0	1255.67213633	High	High	High	7.1e8	4.1e8	4.2e8	2.84063458442688	High	3.987E-05	0.0002561
High	[R].GLPGLEFISDHGPYK.[S]		0.000568469	0	1	1	11	Q7G764	Q7G764 [297-311]	0	1629.82713319	High	High	High	2.0e8	3.8e7	5.9e7	4.29002714157104	High	0	2.533E-06
High	[K].VFTLAGLTVR.[S]		0.0076986	0	1	1	6	P37833	P37833 [142-151]	0	1076.64625598	High	High	High	4.5e8		4.7e7	2.86789846420288	High	0	6.097E-05
High	[K].TLLLGEKPVTVFGIR.[N]		7.22602E-06	0	1	1	31	A2YQT7	A2YQT7 [68-82]	0	1642.98905356	High	High	High	1.5e9	3.2e8		4.48776245117188	High	0	4.35E-09
High	[R].QVFGAQMGLSDQDIVALSGGHTLGR.[C]		4.79648E-05	0	1	2	10	Q10N21	Q10N21 [143-167]	0	2557.28274524	High	High	High		1.0e8		4.63124370574951	High	0	3.683E-08
High	[R].QVFGAQMGLSDQDIVALSGGHTLGR.[C]	1xDeamidated [Q6]	0.00252798	0	1	2	4	Q10N21	Q10N21 [143-167]	0	2558.26676124	Not Found	High	High		1.0e7		2.9120934009552	High	0	5.482E-05
High	[R].QVFGAQMGLSDQDIVALSGGHTLGR.[C]	1xOxidation [M7]	4.92478E-07	0	1	2	5	Q10N21	Q10N21 [143-167]	0	2573.27766024	High	High	High	1.7e8	5.3e7	7.6e7	5.19776105880737	High	0	3.703E-11
High	[R].QVFGAQMGLSDQDIVALSGGHTLGR.[C]	1xOxidation [M7]; 1xDeamidated [Q6]	0.000466879	0	1	2	1	Q10N21	Q10N21 [143-167]	0	2574.26167624	Not Found	Not Found	High				3.39457154273987	High	0	8.379E-07
High	[K].TQKPVVAFIAGLTAPPGR.[R]		0.000861363	0	1	1	13	Q6ZL94	Q6ZL94 [262-279]	0	1823.053779	High	High	High	4.2e7		9.4e6	3.61560726165771	High	0	0.0001951
High	[K].NGPGAPGGQSWTAEWLK.[F]		0.00165076	0	1	1	6	Q7XJ02	Q7XJ02 [269-285]	0	1755.84490845	High	High	High	7.6e7	4.8e7	6.1e7	3.52776384353638	High	0	6.225E-05
High	[K].LCDQVSDAVLDACLAEDPDSK.[V]	2xCarbamidomethyl [C2; C13]	8.84716E-06	0	0	1	6			0	2321.02716764	High	High	High	1.8e7	2.1e7		5.55905866622925	High	0	1.918E-09
High	[R].QLIDQVVSTALPESK.[S]		0.000439619	0	1	2	4	Q2QYW2	Q2QYW2 [983-997]	0	1627.89012729	Not Found	High	High		1.8e7		3.6287829875946	High	0	7.822E-06
High	[K].YRPTMPVLSVVIPR.[L]		0.000658915	0	2	2	12	Q2QXR8; B8BJ39	Q2QXR8 [429-442]; B8BJ39 [429-442]	0	1627.93524391	High	High	High	5.2e7	4.1e6		3.7075502872467	High	0	1.411E-06
High	[K].VAICELPFHPISSDWQGGHGGTCVIR.[G]	2xCarbamidomethyl [C4; C23]; 1xDeamidated [Q16]	1.0709E-06	0	1	1	2	P48642	P48642 [48-73]	0	2894.37124364	High	Not Found	High	1.2e7		6.8e7	5.89198875427246	High	0	7.613E-11
High	[K].LLNPTELIDPK.[C]		0.0154482	0	1	1	6	Q9ZTS1	Q9ZTS1 [178-188]	0	1252.71472934	High	High	High	3.2e7	1.5e7	3.1e7	2.93308877944946	High	3.987E-05	0.000245
High	[K].TNNSFILQQFENPANPK.[I]		2.64217E-05	0	1	1	14	Q9XEA6	Q9XEA6 [139-155]	0	1961.97156539	High	High	High	1.9e8	6.6e7	1.1e8	4.94774961471558	High	0	1.298E-07
High	[K].SLPYEYVEENLGDK.[S]		0.00133388	0	1	1	6	Q06398	Q06398 [29-42]	0	1655.77990813	High	High	High			7.9e7	4.85014247894287	High	0	4.179E-06
High	[R].IITTNLWSAELSK.[L]		0.0018515	0	1	5	8	Q2QS14	Q2QS14 [204-216]	0	1475.81042053	Not Found	High	High		1.9e7	1.5e7	4.08494520187378	High	0	6.873E-06
High	[R].DNLTLWTSDANDDGGDEIK.[E]		2.99643E-05	0	1	1	12	Q2R2W2	Q2R2W2 [236-254]	0	2078.91489776	High	High	High	1.8e8			4.6364598274231	High	0	1.245E-08
High	[R].DNLTLWTSDANDDGGDEIK.[E]	1xDeamidated [N11]	0.00202065	0	1	1	2	Q2R2W2	Q2R2W2 [236-254]	0	2079.89891376	High	Not Found	Not Found				4.51825094223022	High	0	2.154E-05
High	[K].MAGIDPDDVYSEVPYEK.[G]		0.00142429	0	1	1	6	Q84TA3	Q84TA3 [379-395]	0	1927.86298571	High	High	High	3.4e7	1.4e7	2.6e7	3.80714321136475	High	0	3.169E-05
High	[K].AVFPSVVGSIEQTGETDEAK.[A]		0.000116359	0	1	1	6	Q6ZJW9	Q6ZJW9 [31-50]	0	2064.01315529	High	High	High	7.6e6	1.6e7	1.7e7	4.35393619537354	High	0	3.442E-06
High	[K].GSDWLGDQDSIQYMCR.[E]	1xCarbamidomethyl [C15]	0.000423107	0	1	1	6	Q6ZDY8	Q6ZDY8 [113-128]	0	1930.80582231	High	High	High	8.4e7	2.5e7	5.3e7	4.5420618057251	High	0	2.406E-06
High	[K].VVIGMDVAASEFYNDKDK.[T]		0.00411029	0	1	1	56	Q42971	Q42971 [246-263]	1	2000.96336844	High	High	High	1.8e7	3.2e6	2.6e6	4.15465307235718	High	0	2.339E-05
High	[K].VVIGMDVAASEFYNDKDK.[T]	1xDeamidated [N14]	0.0112717	0	1	1	3	Q42971	Q42971 [246-263]	1	2001.94738444	Not Found	Not Found	High				4.44739866256714	High	0	0.0001087
High	[K].SISELIPHEIATIEK.[R]		0.0135605	0	1	1	5	Q7XKE9	Q7XKE9 [188-202]	0	1679.92142741	High	High	High	3.1e7	8.4e6		2.780925989151	High	0	0.0001428
High	[K].VAAAAAIPLLTPYK.[M]		0.000207794	0	1	1	6	Q84QK0	Q84QK0 [8-21]	0	1398.83551316	High	High	High	3.6e8	1.4e8	1.8e8	4.72035121917725	High	0	2.408E-07
High	[K].ALGLELDLSEK.[G]		0.0182768	0	1	1	4	Q9FR35	Q9FR35 [111-121]	0	1187.65179473	High	Not Found	High				2.60453391075134	High	0	0.0002228
High	[R].IVVADADAYVAVVDEK.[V]		0.000347486	0	1	1	7	P27933	P27933 [377-392]	0	1676.87414286	High	Not Found	High	5.4e5		2.5e5	4.22891092300415	High	0	5.325E-07
High	[R].ATVVQASTVFYDTPATLDK.[A]		0.000230553	0	1	1	6	Q6H849	Q6H849 [33-51]	0	2027.03316252	High	High	High	1.6e7	7.1e6		4.24761343002319	High	0	2.833E-07
High	[K].NWNYTGLVDAIHNGEGK.[C]	1xDeamidated [N13]	0.000109564	0	1	2	14	A2XFI3	A2XFI3 [529-545]	0	1888.88241649	High	High	High	3.1e8	1.5e8	1.9e8	5.10938167572021	High	0	1.448E-06
High	[K].SILSLVVPDQR.[S]		0.00646578	0	1	1	8	Q7F4F8	Q7F4F8 [91-101]	0	1226.71031268	High	High	High	2.0e7	9.1e6	9.3e6	2.81909656524658	High	0	4.655E-05
High	[K].LHGGTPANFLDVGGSASEGQVVEAFK.[I]		4.31885E-07	0	1	1	8	Q6K9N6	Q6K9N6 [313-338]	0	2587.27870568	High	Not Found	High	4.2e7			6.2570333480835	High	0	1.887E-11
High	[R].VFEVSLADLQNDEDQAYR.[K]		4.76803E-06	0	1	1	14	P49397	P49397 [65-82]	0	2111.98800317	High	High	High	4.2e8	1.1e8	1.9e8	6.18432378768921	High	0	2.832E-09
High	[R].LPIYVVQPQDGLDAIAR.[N]		5.9996E-06	0	1	1	13	Q8H8C7	Q8H8C7 [110-126]	0	1868.02762377	High	High	High	1.4e9	8.7e8	6.3e8	4.97119998931885	High	0	1.08E-08
High	[R].TGYSAQGTGSALIMPVLDNQLK.[S]		1.34815E-05	0	1	1	8	O64464	O64464 [137-158]	0	2264.15910799	High	High	High	1.2e8	7.8e7	5.8e7	4.71565818786621	High	0	3.675E-09
High	[R].DPVPFFLAPR.[L]		0.00625756	0	1	2	9	A2XFI3	A2XFI3 [222-231]	0	1158.63060592	High	High	High	7.2e8	3.6e8	3.8e8	2.91731286048889	High	0	0.0001212
High	[R].TEEIPQIIDDFR.[R]		0.00250051	0	1	1	9	Q69TH8	Q69TH8 [155-166]	0	1475.73764949	High	High	High	1.2e8	5.9e7		3.31646370887756	High	0	0.0001965
High	[K].EIIAAADEVVDSIDKEDLAK.[S]		0.000116997	0	1	1	4	Q6ESI7	Q6ESI7 [1193-1212]	1	2144.09688485	High	High	High		2.0e7	6.9e6	4.16046953201294	High	0	9.995E-08
High	[K].QSLGNPATLSTWSLASADCCEWDHVR.[C]	2xCarbamidomethyl [C19; C20]; 1xDeamidated [N5]	0.00187184	0	1	1	2	Q8GT95	Q8GT95 [40-65]	0	2962.30943112	Not Found	Not Found	High				3.23894166946411	High	0	6.995E-06
High	[K].DAGAVVPTSYEALETAIK.[E]		0.00341382	0	1	1	4	Q93VT8	Q93VT8 [294-311]	0	1834.94328496	High	Not Found	High	2.1e8		1.2e8	2.82558655738831	High	0	2.528E-05
High	[K].VLNLEEGGAFTTSSAEEMLK.[A]		1.03067E-06	0	1	2	13	Q69TY4	Q69TY4 [211-230]	0	2126.03217617	High	High	High	8.1e7	9.1e6		6.08789348602295	High	0	5.698E-10
High	[K].SLPYEYVEENLGDKSDLLLASNPVHK.[S]		0.000229295	0	1	1	9	Q06398	Q06398 [29-54]	1	2930.47819315	High	High	High	2.0e8		2.6e7	4.32723903656006	High	0	2.821E-07
High	[K].HSEFISYPISLWTEK.[T]		0.00952148	0	2	3	10	Q0J4P2; Q07078	Q0J4P2 [199-213]; Q07078 [199-213]	0	1836.91667638	High	High	High				3.33815765380859	High	0	8.379E-05
High	[K].ESPMPDTSELFTNVYVK.[G]		0.000202187	0	1	1	6	Q6Z5N4	Q6Z5N4 [355-371]	0	1956.92592032	High	High	High	1.1e8	5.0e7	6.4e7	3.91767430305481	High	0	1.163E-06
High	[K].LVVSTSCSLMHTAVDLVNETK.[L]	1xCarbamidomethyl [C7]	5.83772E-06	0	2	2	12	Q2QLY5; Q2QLY4	Q2QLY5 [323-343]; Q2QLY4 [323-343]	0	2304.15739372	High	High	High				4.95552396774292	High	0	3.756E-09
High	[K].LVVSTSCSLMHTAVDLVNETK.[L]	1xCarbamidomethyl [C7]; 1xDeamidated [N18]	0.00243313	0	2	2	1	Q2QLY5; Q2QLY4	Q2QLY5 [323-343]; Q2QLY4 [323-343]	0	2305.14140972	Not Found	Not Found	High				3.57488226890564	High	0	1.042E-05
High	[-].MHSTNLLLEEPIR.[M]		0.0040215	0	2	2	2	Q2QXR8; B8BJ39	Q2QXR8 [1-13]; B8BJ39 [1-13]	0	1552.81518832	High	Not Found	Not Found	3.8e7			2.87467479705811	High	0	2.264E-05
High	[K].LVPLLTEAGAIASSAK.[T]		5.55993E-05	0	1	1	18	P55142	P55142 [92-107]	0	1540.89448446	High	High	High	1.3e8	2.0e7	1.2e7	4.1973762512207	High	0	2.514E-06
High	[K].EEEFIFNNIPEKPVPSLLR.[G]		0.0059577	0	1	1	4	B7EA73	B7EA73 [532-550]	0	2271.20195912	High	Not Found	High	4.0e7		1.4e7	3.61328172683716	High	0	8.5E-05
High	[K].TVVSQYGQQILDLLLAETQPSK.[I]	1xDeamidated [Q]	0.000437222	0	1	1	5	Q42456	Q42456 [322-343]	0	2432.2918966	Not Found	High	High		5.5e6	1.6e6	4.25702571868896	High	0	1.709E-06
High	[K].SFGVLIPDQGIALR.[G]		0.000363028	0	1	1	8	Q6ER94	Q6ER94 [177-190]	0	1485.84238939	High	High	High	2.5e8	1.0e8	1.5e8	3.63035106658936	High	0	5.692E-07
High	[R].GEAELAQTVHDLLIK.[L]		0.00156297	0	1	1	12	Q6K4E7	Q6K4E7 [858-872]	0	1636.89046166	High	High	High	1.5e7		2.0e7	3.77768158912659	High	0	0.0001538
High	[K].VLQLEGIPVEPVLK.[I]		0.00170579	0	1	1	6	B9EXM2	B9EXM2 [1064-1077]	0	1533.92505635	High	High	High	3.6e7	1.3e7	3.1e7	3.46060347557068	High	0.0002777	0.00159
High	[K].LIYDLADQGGELCSLR.[Y]	1xCarbamidomethyl [C13]	0.00348921	0	1	1	2	P93422	P93422 [410-425]	0	1822.90037465	High	Not Found	Not Found	1.0e7			3.64035439491272	High	0	1.815E-05
High	[R].SSISDTSADHNLMLLPDGTYGFTAGNCIR.[C]	1xCarbamidomethyl [C27]	1.40078E-05	0	1	1	6	Q8H8C7	Q8H8C7 [226-254]	0	3113.43027369	High	High	High	6.3e7		3.0e7	5.8963098526001	High	0	3.895E-09
High	[R].EAPAFVEQATEQQILVTGIK.[V]		5.40474E-07	0	1	1	30	Q01859	Q01859 [190-209]	0	2172.15467457	High	High	High	1.0e8	1.3e7	4.0e7	5.88185453414917	High	0	6.69E-09
High	[R].EAPAFVEQATEQQILVTGIK.[V]	1xDeamidated [Q]	0.00010778	0	1	1	2	Q01859	Q01859 [190-209]	0	2173.13869057	Not Found	Not Found	High				4.5408411026001	High	0	9.543E-08
High	[K].EYLPITGLADFNK.[L]		0.000593891	0	1	1	8	P37833	P37833 [70-82]	0	1480.76822138	High	High	High	7.3e8		3.9e8	3.934166431427	High	0	1.211E-06
High	[R].QISELGIYPAVDPLDSTSR.[M]		9.49924E-06	0	1	1	14	Q01859	Q01859 [411-429]	0	2061.04987518	High	High	High	8.4e8		4.4e8	5.3452033996582	High	0	2.629E-08
High	[R].AIGGVPGPALAEYYAQR.[T]		0.0106747	0	1	1	3	Q6Z965	Q6Z965 [41-57]	0	1732.90169506	High	High	Not Found	4.3e7	1.7e7		3.3382728099823	High	0	9.988E-05
High	[K].GVNPDEAVAYGAAVQGSILSGEGGDETK.[D]		1.20844E-05	0	1	1	8	Q6Z7B0	Q6Z7B0 [391-418]	0	2691.274408	High	High	High	4.9e7		1.3e7	4.6865062713623	High	0	3.105E-09
High	[K].GVNPDEAVAYGAAVQGSILSGEGGDETK.[D]	1xDeamidated [Q/N]	0.000121565	0	1	1	4	Q6Z7B0	Q6Z7B0 [391-418]	0	2692.258424	High	High	High	8.0e6			5.43055391311646	High	0	1.061E-07
High	[K].KVVLFGVPGAFTPTCSNQHVPGFINQAEQLK.[A]	1xCarbamidomethyl [C15]; 1xDeamidated [N/Q]	0.00812991	0	1	1	4	Q9FR35	Q9FR35 [37-67]	1	3384.74090761	High	High	Not Found		1.2e7		3.38324546813965	High	7.316E-05	0.0005732
High	[K].AFAGIAESSGYPFAVMPSAK.[G]		9.03856E-07	0	1	1	9	Q0DHF6	Q0DHF6 [270-289]	0	2000.97862464	High	High	High	5.8e8	2.6e8	3.2e8	6.05850601196289	High	0	3.123E-10
High	[K].DANFYGGHGIVGAQVPLGCGLAFAQK.[Y]	1xCarbamidomethyl [C19]	6.87887E-06	0	1	1	10	Q6Z5N4	Q6Z5N4 [158-183]	0	2647.30856641	High	High	High	2.3e8	6.4e6	1.2e8	5.56338405609131	High	0	1.308E-09
High	[K].DANFYGGHGIVGAQVPLGCGLAFAQK.[Y]	1xCarbamidomethyl [C19]; 1xDeamidated [Q/N]	0.00453476	0	1	1	6	Q6Z5N4	Q6Z5N4 [158-183]	0	2648.29258241	High	Not Found	High				3.9694812297821	High	0	2.706E-05
High	[K].TVVSQYGQQILDLLLAETQPSK.[I]		4.13787E-05	0	1	1	17	Q42456	Q42456 [322-343]	0	2431.3078806	High	High	High	1.3e7	1.2e7	2.1e7	5.1602578163147	High	0	2.307E-08
High	[R].MAELVDGFDGAGDVFSTK.[D]		7.22948E-05	0	1	1	2	Q10E49	Q10E49 [39-56]	0	1858.85275542	Not Found	Not Found	High			2.4e7	4.62115430831909	High	0	4.793E-08
High	[R].LFSPAFAAAASGSGDLLR.[S]		0.0119018	0	1	1	2	Q84PB3	Q84PB3 [25-42]	0	1750.91225972	Not Found	Not Found	High			6.1e6	3.13152313232422	High	0	0.0001173
High	[K].LAMQEFMILPTGAASFK.[E]		3.5099E-06	0	1	1	21	Q42971	Q42971 [169-185]	0	1854.94923888	High	High	High	9.4e8	4.5e8	4.1e8	6.01806879043579	High	0	8.101E-09
High	[K].DLATVDSILLR.[E]		0.00675419	0	1	1	4	Q6K8J4	Q6K8J4 [448-458]	0	1215.69432825	High	Not Found	High	2.6e7		2.1e7	2.96944308280945	High	0	4.977E-05
High	[K].IIIDSNNNPEHFLTTNPFYDSR.[V]		0.000899874	0	1	2	3	Q2QYW2	Q2QYW2 [896-917]	0	2607.24740556	High	High	High	3.3e7	3.5e7	4.5e7	4.1996374130249	High	0	8.476E-06
High	[K].IIIDSNNNPEHFLTTNPFYDSR.[V]	1xDeamidated [N]	0.00205405	0	1	2	5	Q2QYW2	Q2QYW2 [896-917]	0	2608.23142156	High	Not Found	High				3.89243054389954	High	0.0002259	0.001258
High	[R].ALTVPELTQQMWDAK.[N]		0.00215758	0	2	8	7	P46265; Q76FS3	P46265 [283-297]; Q76FS3 [283-297]	0	1730.87818242	High	High	High		6.5e6	6.0e7	3.74136400222778	High	0	8.679E-06
High	[R].ALTVPELTQQMWDAK.[N]	1xDeamidated [Q]	0.00239358	0	2	8	2	P46265; Q76FS3	P46265 [283-297]; Q76FS3 [283-297]	0	1731.86219842	Not Found	Not Found	High			1.0e7	4.05345392227173	High	0	1.024E-05
High	[K].TEDLWAALEEGSGEPVK.[T]		1.89251E-05	0	1	1	8	Q6Z6L4	Q6Z6L4 [436-452]	0	1830.87559932	High	High	High	1.3e8	2.7e7	6.0e7	6.05122995376587	High	0	5.272E-08
High	[K].YGVSGYPTIQWFPK.[G]		0.000434837	0	1	2	10	Q75M08	Q75M08 [99-112]	0	1642.82640496	High	High	High	8.8e7		4.0e7	4.16950798034668	High	0	1.98E-06
High	[K].ASACLLGVPLGHNSSFLQGPAFAPPR.[I]	1xCarbamidomethyl [C4]	7.30552E-06	0	1	2	10	B8AU84	B8AU84 [61-86]	0	2664.37150102	High	High	High	2.3e8		7.1e7	4.96175670623779	High	0	1.432E-09
High	[K].DSTLIMQLLR.[D]		0.00650115	0	6	7	13	Q6ZKC0; Q84J55; Q2R2W2; Q7XTE8; Q06967; Q6EUP4	Q6ZKC0 [217-226]; Q84J55 [227-236]; Q2R2W2 [226-235]; Q7XTE8 [223-232]; Q06967 [222-231]; Q6EUP4 [223-232]	0	1189.66091969	High	High	High	3.3e8	2.0e8	2.0e8	3.13841819763184	High	0	9.014E-05
High	[R].CTADGVYFAEAAADCSLEDVR.[F]	2xCarbamidomethyl [C1; C15]	0.000182228	0	1	1	8	Q9LGQ6	Q9LGQ6 [90-110]	0	2319.98563723	High	High	High	2.2e7	3.7e6		4.73286199569702	High	0	3.695E-07
High	[K].VQQVDTTGAGDAFVGALLR.[R]		1.24816E-06	0	1	2	10	A2WXV8	A2WXV8 [253-271]	0	1918.00286551	High	High	High	2.3e8	7.4e7	1.3e8	5.96974468231201	High	0	1.606E-10
High	[R].SFDDGFPNLFINNAHDIR.[G]		0.000924812	0	1	1	8	Q6ZFT5	Q6ZFT5 [46-63]	0	2091.98827805	High	High	High	1.2e8		8.6e7	4.30205106735229	High	0	2.388E-06
High	[R].FVYAHFPINASITNSNTAIEIR.[N]		0.00840015	0	1	1	3	P49210	P49210 [93-114]	0	2478.27758359	High	Not Found	High	9.4e4			4.22282266616821	High	0	6.946E-05
High	[R].ATQVALQAIQCLGGNGYINEYPTGR.[L]	1xCarbamidomethyl [C11]; 1xDeamidated [N/Q]	0.00729009	0	1	1	8	Q75IM9	Q75IM9 [355-379]	0	2695.31443996	High	High	High			6.1e6	3.88043451309204	High	0	5.582E-05
High	[R].FGIVEGLMTTVHAITATQK.[T]		3.21575E-06	0	2	2	235	Q7FAH2; Q6K5G8	Q7FAH2 [170-188]; Q6K5G8 [170-188]	0	2017.078673	High	High	High	3.4e8	9.8e8	1.1e7	5.69776916503906	High	0	8.354E-10
High	[K].WLTPNEDGVSMAALALMNQDK.[V]	1xDeamidated [N/Q]	0.0059577	0	1	1	5	Q6ZD89	Q6ZD89 [118-138]	0	2305.08389457	High	High	Not Found	3.2e7			4.23865461349487	High	0	6.352E-05
High	[K].WLTPNEDGVSMAALALMNQDK.[V]		0.0056106	0	1	1	3	Q6ZD89	Q6ZD89 [118-138]	0	2304.09987857	Not Found	High	High		9.6e6	2.9e7	3.82819795608521	High	0	3.751E-05
High	[K].VKCEEELTEAIGMALGEK.[DK]	1xCarbamidomethyl [C3]	0.000280732	0	1	2	15	A2XFI3	A2XFI3 [551-568]	1	2006.97730423	High	High	High		2.6e6		4.26712036132813	High	0	1.362E-06
High	[R].NYLNLPSEIVPATLK.[K]		0.00013862	0	1	1	10	P0DKK8	P0DKK8 [78-92]	0	1671.93159821	High	High	High	5.6e8	2.3e8	3.2e8	4.69051313400269	High	0	1.296E-07
High	[K].LAMQEFMILPTGAASFK.[E]	1xOxidation [M]	0.000735062	0	1	1	12	Q42971	Q42971 [169-185]	0	1870.94415388	High	High	High	4.1e7	6.9e7	5.5e7	4.83827781677246	High	0	3.013E-06
High	[K].LAMQEFMILPTGAASFK.[E]	1xOxidation [M]; 1xDeamidated [Q4]	0.00103166	0	1	1	2	Q42971	Q42971 [169-185]	0	1871.92816988	High	Not Found	High				4.42368793487549	High	0	2.815E-06
High	[K].GGEYADKNPNFVGCVEGALGIR.[E]	1xCarbamidomethyl [C14]	0.000147218	0	1	1	8	Q9SXP2	Q9SXP2 [37-58]	1	2323.11355509	High	High	High	2.1e7			5.74199056625366	High	0	2.129E-07
High	[K].FITHSVPFSEINTAFDLMHK.[G]		4.18339E-05	0	1	1	21	Q2R8Z5	Q2R8Z5 [348-367]	0	2334.15871413	High	High	High			3.7e7	6.1074423789978	High	0	2.079E-08
High	[K].FITHSVPFSEINTAFDLMHK.[G]	1xOxidation [M18]	0.00123561	0	1	1	4	Q2R8Z5	Q2R8Z5 [348-367]	0	2350.15362913	Not Found	High	Not Found		1.3e7		3.99350619316101	High	0	3.706E-06
High	[K].LAGPASVAESAVPASLGVAAGPAVLEK.[V]		2.3944E-05	0	1	1	13	Q0IWL9	Q0IWL9 [104-130]	0	2432.33951509	High	High	High	4.2e7	1.3e7	2.6e7	3.93070793151855	High	0	8.413E-07
High	[R].TGPYGQIFRPDNFVFGQSGAGNNWAK.[G]		0.000158935	0	1	3	7	Q76FS3	Q76FS3 [78-103]	0	2828.35393629	High	High	High	1.4e7		1.1e7	4.51045036315918	High	0	1.608E-07
High	[R].TTGIVLDSGDGVSHTVPIYEGYALPHAILR.[L]		4.29528E-07	0	2	2	9	Q10DV7; A3C6D7	Q10DV7 [150-179]; A3C6D7 [150-179]	0	3151.64223872	High	High	High	1.4e8	9.0e6	5.9e6	5.60620594024658	High	0	1.87E-11
High	[R].ELGIGIVAYSPLGR.[G]		0.0119018	0	2	4	2	A2XRZ0; Q7XQ45	A2XRZ0 [204-217]; Q7XQ45 [208-221]	0	1444.8158403	Not Found	Not Found	High			8.7e6	3.04647994041443	High	0	0.0001178
High	[K].YINISQIPELSAINR.[S]		0.00280445	0	1	2	6	Q852M2	Q852M2 [296-310]	0	1730.94355984	High	High	High	1.1e8		5.1e7	3.91167092323303	High	0	5.354E-05
High	[K].LPAYSGGAAVCTFPEFLK.[S]	1xCarbamidomethyl [C11]	4.4165E-06	0	2	2	6	Q852M1; Q852M2	Q852M1 [210-227]; Q852M2 [211-228]	0	1927.96224666	High	High	High	1.0e8	4.2e7	6.9e7	5.67562246322632	High	0	3.289E-08
High	[K].LLNVSTNDILIQSTGVIGQR.[I]		4.90025E-06	0	1	1	6	B8AL33	B8AL33 [155-174]	0	2141.19245706	High	High	High	2.1e7		9.5e6	5.09291219711304	High	0	7.826E-10
High	[R].VDIGQVLLSVR.[C]		0.0012838	0	2	2	6	A2ZCQ7; A2Y0T4	A2ZCQ7 [129-139]; A2Y0T4 [129-139]	0	1198.71539808	High	High	High	1.6e8		1.2e8	3.8177797794342	High	0	3.926E-06
High	[K].DFDEPGSLAPTGLFLGGTK.[Y]		1.29043E-05	0	1	1	10	P83647	P83647 [53-71]	0	1921.95418399	High	High	High	3.9e8	2.6e8	2.5e8	4.11252975463867	High	0	1.542E-06
High	[K].MELVDAAFPLLK.[G]		0.000432465	0	1	1	10	Q7XDC8	Q7XDC8 [56-67]	0	1346.73883562	High	High	High	2.8e8	1.6e8	1.7e8	3.97635078430176	High	0	9.267E-07
High	[K].MELVDAAFPLLK.[G]	1xOxidation [M1]	0.0105019	0	1	1	8	Q7XDC8	Q7XDC8 [56-67]	0	1362.73375062	High	High	High	2.3e7	1.3e7	9.9e6	3.02474045753479	High	0	9.694E-05
High	[R].IESILVSLPLTAR.[W]		0.00133388	0	1	1	5	Q7XPL2	Q7XPL2 [358-370]	0	1411.85189145	High	High	High	1.2e8	3.6e7	6.6e7	3.58384037017822	High	0	4.161E-06
High	[K].AMVPTDLSIAIPEGTYAR.[V]		0.000780629	0	1	1	5	Q10FF9	Q10FF9 [72-89]	0	1904.97862464	High	High	High	4.2e7	9.2e6	2.8e7	3.80458641052246	High	0	1.833E-06
High	[R].LDFEGIFR.[A]		0.0165773	0	1	1	13	Q75KR1	Q75KR1 [615-622]	0	996.5149075	High	High	High	2.1e8	1.2e8		3.16651248931885	High	0	0.000195
High	[K].LMDIDSEHLGIPDSEYQAIVR.[M]		0.000262897	0	1	1	4	P17070	P17070 [118-138]	0	2401.17040088	High	Not Found	High	4.3e7		3.4e7	4.11983633041382	High	3.987E-05	0.0002629
High	[K].IASFLDPDGWK.[V]		0.00525491	0	1	1	11	Q948T6	Q948T6 [267-277]	0	1248.62591438	High	High	High	4.8e8		1.1e8	3.61172986030579	High	0	0.0001076
High	[R].LANNLEELILK.[E]		0.00729009	0	1	2	10	Q01K11	Q01K11 [256-266]	0	1269.74127843	High	High	High	2.1e8	7.5e7	9.3e7	3.40981936454773	High	0	0.0002267
High	[K].TVMEEDPLRPLVLGGDHSISYPVVR.[A]		0.00192369	0	1	2	4	B8AU84	B8AU84 [143-167]	0	2779.4447251	Not Found	High	High				2.54962992668152	High	0	7.297E-06
High	[R].YLSSVLFESIK.[R]		0.0157873	0	1	1	6	Q9XEA8	Q9XEA8 [305-315]	0	1285.70383031	High	High	High			9.3e6	2.77383136749268	High	0	0.0002112
High	[R].GLFPMLADPR.[H]		0.0156168	0	2	2	10	Q2QXR8; B8BJ39	Q2QXR8 [466-475]; B8BJ39 [466-475]	0	1116.58702656	High	High	High	1.2e8	2.6e7		2.91708493232727	High	3.987E-05	0.0002492
High	[K].VNGVPIELIRPEMLR.[L]	1xDeamidated [N2]	0.0105019	0	1	1	9	A2ZB00	A2ZB00 [37-51]	0	1736.97275195	High	High	High	1.9e8		4.7e7	2.32241320610046	High	0	0.0001939
High	[K].IAIDLLEPIK.[A]		0.00936718	0	1	1	6	Q6ZJJ1	Q6ZJJ1 [74-83]	0	1124.69253742	High	High	High	3.7e7	1.7e7	2.0e7	3.08645105361938	High	3.987E-05	0.000262
High	[K].TFILTPEQYIVK.[L]		0.00732995	0	1	1	10	P42211	P42211 [432-443]	0	1451.81444333	High	High	High	2.9e8	9.8e7		3.18497729301453	High	0.002794	0.03642
High	[K].IPVLETPDGPVFESNAIAR.[Y]		0.000743144	0	1	1	6	Q6YW46	Q6YW46 [54-72]	0	2025.06513138	High	High	High	3.9e7	1.9e7	2.3e7	4.03205871582031	High	0	1.727E-05
High	[K].VPILETPDGPVFESNAIAR.[Y]		0.00129792	0	0	1	5			0	2025.06513138	High	High	High	3.9e7	1.9e7	2.3e7	3.88197493553162	High	0	6.908E-05
High	[K].GDNPDSVVPGLMAAGEAACASVHGANR.[L]	1xCarbamidomethyl [C19]	1.59578E-07	0	1	1	7	Q6ZDY8	Q6ZDY8 [411-437]	0	2623.19875787	High	High	High	2.3e8			5.71507167816162	High	0	2.228E-11
High	[K].GSASSSLISLQTPVTLVPGK.[N]		0.00341382	0	1	1	6	Q10NX8	Q10NX8 [536-555]	0	1942.08553247	High	High	High	1.3e7	1.1e7	1.2e7	3.70692944526672	High	0	1.753E-05
High	[R].QGDVFVAPAGTINYLANTDGR.[R]		1.50331E-06	0	1	1	10	Q75GX9	Q75GX9 [191-211]	0	2179.07782124	High	High	High	3.2e8	1.1e8	1.3e8	5.74970149993896	High	0	2.395E-09
High	[R].LTSLHPEIEELLYSEVDNNEHK.[F]		0.00112596	0	1	1	14	P31924	P31924 [546-567]	0	2609.27295154	High	High	High	1.3e8		1.7e7	4.39195013046265	High	0	9.473E-06
High	[K].VPPQTSAIITNDGVGINPQQSAGNVFLK.[H]		4.34669E-05	0	1	1	8	Q94DM8	Q94DM8 [55-82]	0	2865.51049638	High	High	Not Found	2.9e7	1.9e7		4.89484596252441	High	0	2.211E-08
High	[K].EAVELPLTHPELYEDIGIRPPK.[G]		9.55591E-05	0	1	1	4	P46466	P46466 [207-228]	0	2516.33951509	High	High	High	9.6e6	1.8e7		4.31583738327026	High	0	2.759E-06
High	[K].LGPLVDGEGLFYKPLQAGER.[G]		0.000449343	0	1	1	3	Q6H545	Q6H545 [22-41]	0	2159.14952968	High	Not Found	High	2.2e7			3.86429190635681	High	0	7.871E-07
High	[R].ENINNFEENDFQILR.[V]		0.000677178	0	1	1	3	Q84ZC0	Q84ZC0 [359-373]	0	1894.89298072	High	Not Found	High			1.0e7	4.04458808898926	High	0	1.481E-06
High	[K].LPDATLSYFDSPDGELK.[T]		7.38941E-05	0	1	1	11	Q69TY4	Q69TY4 [77-93]	0	1867.89600041	High	High	High	3.5e8	1.5e8	1.6e8	4.98616409301758	High	0	1.155E-07
High	[R].EIENGILWEVDGK.[W]	1xDeamidated [N4]	0.00289789	0	1	1	4	P35681	P35681 [22-34]	0	1502.73731555	High	Not Found	High			4.2e7	4.13315629959106	High	0	1.64E-05
High	[K].LVSWYDNEWGYSSR.[V]		0.000998374	0	1	1	6	Q7FAH2	Q7FAH2 [312-325]	0	1761.78672487	High	High	High				3.26114273071289	High	0	2.132E-05
High	[K].LVSWYDNEWGYSTR.[V]		0.0002268	0	1	1	55	Q6K5G8	Q6K5G8 [312-325]	0	1775.80237493	High	High	High	1.8e8	6.6e6	2.4e5	4.6575665473938	High	0	3.082E-06
High	[K].VYPLDAVYDSPEDVPEDVK.[G]		0.00136336	0	1	1	7	Q6Z0I4	Q6Z0I4 [151-169]	0	2150.01757195	High	High	High				4.46668720245361	High	0	6.987E-06
High	[K].LVPYNPEYQDESVLWTESK.[D]		0.00137083	0	1	1	7	Q6Z4N6	Q6Z4N6 [270-288]	0	2297.09721922	High	High	High	1.9e8	8.2e7		4.32502603530884	High	0	4.362E-06
High	[R].LAPPLSISPEELAEASK.[A]		7.38941E-05	0	1	1	8	Q10G56	Q10G56 [420-436]	0	1751.94255673	High	High	High	5.3e8		1.3e8	4.29680109024048	High	0	7.53E-08
High	[K].VSPNYHLYTPAEVEAVIAR.[L]		0.000166045	0	1	1	7	Q9LSU1	Q9LSU1 [218-236]	0	2129.1025795	High	High	High				4.47537851333618	High	0	2.868E-07
High	[K].VPPQTSAIITNDGVGINPQQSAGNVFLK.[H]	1xDeamidated [N/Q]	2.24227E-05	0	1	1	16	Q94DM8	Q94DM8 [55-82]	0	2866.49451238	Not Found	High	High		6.3e7	1.0e7	5.61914396286011	High	0	8.002E-09
High	[K].TFASWGVDYLK.[Y]		0.00782555	0	1	1	5	Q9FXT4	Q9FXT4 [173-183]	0	1286.64156444	High	High	High	2.5e7	8.7e6		3.13817501068115	High	0	0.0001511
High	[K].AYLDCHLMVTNPSDYVEPLAK.[A]	1xCarbamidomethyl [C5]	0.00104301	0	1	1	5	Q9SE42	Q9SE42 [65-85]	0	2436.15739372	High	High	High	5.0e7			3.92571640014648	High	0	4.102E-05
High	[K].AYLDCHLMVTNPSDYVEPLAK.[A]	1xCarbamidomethyl [C5]; 1xDeamidated [N11]	0.00319726	0	1	1	1	Q9SE42	Q9SE42 [65-85]	0	2437.14140972	Not Found	High	Not Found				3.43202638626099	High	0	1.593E-05
High	[K].QLVLPVPAFNVINGGSHAGNK.[L]		3.7686E-06	0	1	1	14	Q42971	Q42971 [148-168]	0	2132.16109745	High	High	High	2.9e9	1.2e9	3.5e7	4.83299827575684	High	0	5.22E-10
High	[K].QLVLPVPAFNVINGGSHAGNK.[L]	1xDeamidated [N/Q]	3.23339E-06	0	1	1	53	Q42971	Q42971 [148-168]	0	2133.14511345	High	High	High	3.2e9	2.1e8	1.2e9	5.08017683029175	High	0	4.14E-10
High	[K].LVPYNPGYQDESVLWTESR.[D]		0.000345591	0	1	1	12	Q10M12	Q10M12 [275-293]	0	2253.0822379	High	High	High	2.6e8		7.2e7	4.21061420440674	High	0	4.126E-06
High	[K].YAADEDAFFADYAEAHLK.[L]		0.00167805	0	1	1	4	Q9FE01	Q9FE01 [225-242]	0	2046.90796204	Not Found	High	High				3.9341287612915	High	0	5.937E-06
High	[K].YVFTIDDDCFVAK.[D]	1xCarbamidomethyl [C9]	0.00323238	0	1	1	9	Q8H8T0	Q8H8T0 [105-117]	0	1592.73012159	High	High	High				2.98315119743347	High	0	3.99E-05
High	[K].LLGVTIYSSDAIR.[S]		0.000743144	0	1	2	110	Q0JMY8	Q0JMY8 [26-38]	0	1407.78420581	High	High	High	9.0e6	5.9e6	6.0e5	3.7036030292511	High	0	6.753E-06
High	[K].YEVLPGWQSDISSVR.[S]		0.000945259	0	1	2	6	A2XD35	A2XD35 [434-448]	0	1735.86497517	High	High	High		6.9e7		3.7641544342041	High	0	2.49E-06
High	[R].DNLTLWTSDLTEDGGDEVKEASK.[G]		0.00189241	0	1	1	2	Q6ZKC0	Q6ZKC0 [227-249]	1	2523.17329704	Not Found	High	High			6.4e6	4.06182765960693	High	0	7.098E-06
High	[K].ISEEEYISAIKEEISK.[V]		6.44489E-05	0	1	1	9	Q2QLY5	Q2QLY5 [459-474]	1	1867.95351525	High	High	High	4.6e7	1.1e7	1.6e7	4.49770784378052	High	0	4.016E-08
High	[K].AAVAWEAGKPLSIEEVEVAPPQAMEVR.[V]		1.34016E-06	0	1	1	17	Q0ITW7	Q0ITW7 [12-38]	0	2877.48150448	High	High	High	6.8e8	1.1e7	3.5e8	5.29774284362793	High	0	1.072E-10
High	[K].AAVAWEAGKPLSIEEVEVAPPQAMEVR.[V]	1xDeamidated [Q22]	0.00427043	0	1	1	5	Q0ITW7	Q0ITW7 [12-38]	0	2878.46552048	High	High	High			9.2e6	4.53286933898926	High	0	2.48E-05
High	[K].AAVAWEAGKPLSIEEVEVAPPQAMEVR.[V]	1xOxidation [M24]	0.0119667	0	1	1	2	Q0ITW7	Q0ITW7 [12-38]	0	2893.47641948	Not Found	High	Not Found		3.0e7		5.07746648788452	High	0	0.0001184
High	[R].AAALLDVSPVTDVTSISEPR.[V]		9.29364E-06	0	1	1	4	A2XNR6	A2XNR6 [140-159]	0	2041.0811753	Not Found	High	High		6.5e7	7.1e7	5.69680261611938	High	0	2.081E-09
High	[R].GSDTCELVFENCFVPHENVLGEEGK.[G]	2xCarbamidomethyl [C5; C12]	1.49582E-05	0	1	1	8	Q75IM9	Q75IM9 [234-258]	0	2866.26583457	High	High	High	1.3e8		6.0e7	5.19955253601074	High	0	3.728E-08
High	[R].GSDTCELVFENCFVPHENVLGEEGK.[G]	2xCarbamidomethyl [C5; C12]; 1xDeamidated [N]	0.000641143	0	1	1	2	Q75IM9	Q75IM9 [234-258]	0	2867.24985057	Not Found	Not Found	High				4.21653127670288	High	0	1.357E-06
High	[R].VDEIPQIVDDFR.[L]		0.000971454	0	1	1	8	Q69TI0	Q69TI0 [149-160]	0	1445.72708483	High	High	High	1.0e8			3.55540370941162	High	0	4.265E-06
High	[R].EILHIQGGQCGNQIGAK.[F]	1xCarbamidomethyl [C10]	0.00144784	0	1	6	4	P46265	P46265 [3-19]	0	1822.92284145	High	High	Not Found				4.04810571670532	High	0	4.741E-06
High	[K].LDAGAIIHSLCFSPNR.[Y]	1xCarbamidomethyl [C11]	0.000731054	0	1	1	2	Q6L4F8	Q6L4F8 [248-263]	0	1770.89556413	Not Found	Not Found	High			1.1e7	4.22276878356934	High	0	1.666E-06
High	[R].VSALSQVSGVLGSQWGDEGK.[G]		5.31931E-06	0	1	2	2	A2XD35	A2XD35 [59-78]	0	2004.00325937	Not Found	Not Found	High			4.8e7	5.67044925689697	High	0	8.861E-10
High	[K].GILSIPFPYQK.[S]		0.0163097	0	1	1	6	Q6L5I5	Q6L5I5 [98-108]	0	1262.71433548	High	High	High	9.1e7	3.6e7		2.88730430603027	High	7.316E-05	0.0003834
High	[K].NSSYFVEWIPNNVK.[S]		0.000802265	0	2	8	6	P46265; Q76FS3	P46265 [337-350]; Q76FS3 [337-350]	0	1696.83294682	High	High	High	4.3e7	9.5e6	2.1e7	4.23316335678101	High	0	1.907E-06
High	[K].NSSYFVEWIPNNVK.[S]	1xDeamidated [N]	0.00203172	0	2	8	5	P46265; Q76FS3	P46265 [337-350]; Q76FS3 [337-350]	0	1697.81696282	Not Found	Not Found	High				4.43751382827759	High	0	7.921E-06
High	[K].LTPEEMAELESYASTDDVR.[G]		4.74429E-05	0	1	2	6	A2XRZ0	A2XRZ0 [306-324]	0	2155.96996979	High	High	High	5.3e7	1.3e7	2.5e7	4.65375089645386	High	0	2.529E-08
High	[K].GTVEIITPVELIK.[K]		0.0059577	0	1	1	5	P41095	P41095 [153-165]	0	1411.84065805	High	High	High	6.2e8	3.0e8	3.4e8	3.03441524505615	High	0	0.0002086
High	[K].DPTSQAELDNFMVQQLDGTK.[N]	1xOxidation [M12]	0.000230553	0	1	1	1	Q42971	Q42971 [83-102]	0	2253.0339674	Not Found	High	Not Found				4.36803340911865	High	0	2.838E-07
High	[K].DPTSQAELDNFMVQQLDGTK.[N]	1xDeamidated [Q/N]	3.13048E-05	0	1	1	26	Q42971	Q42971 [83-102]	0	2238.0230684	High	High	High	1.5e7			5.47874975204468	High	0	6.831E-08
High	[K].DPTSQAELDNFMVQQLDGTK.[N]		7.92648E-07	0	1	1	27	Q42971	Q42971 [83-102]	0	2237.0390524	High	High	High	8.2e8	1.6e9	1.5e9	7.08794736862183	High	0	2.173E-09
High	[R].FLVLNAADLAVDR.[A]		0.000914755	0	1	2	6	Q6K4E7	Q6K4E7 [52-64]	0	1416.78454018	High	High	High	2.5e7	9.5e6	1.5e7	3.68491053581238	High	0	9.841E-06
High	[K].KPWALSFSFGR.[A]		0.00187184	0	1	1	38	Q5N725	Q5N725 [288-298]	0	1295.68951773	High	High	High	8.4e6	6.3e6		4.16641521453857	High	0	7.3E-06
High	[R].TVQFVDWCPTGFK.[C]	1xCarbamidomethyl [C8]	0.00277398	0	1	1	6	P28752	P28752 [340-352]	0	1584.75152579	High	High	High	8.2e7	2.8e7	4.0e7	4.12996959686279	High	0	1.276E-05
High	[K].EVLPPSLTSSSEPPPLFDGTTR.[L]		0.000201084	0	1	1	10	A1XBB7	A1XBB7 [14-35]	0	2327.17653212	High	High	High	1.3e7		7.4e6	3.30284571647644	High	0	9.867E-06
High	[K].NGTFHTEQAIEYGTTMVGGVTPK.[K]	1xDeamidated [Q/N]	0.000144031	0	1	1	13	Q6ZL94	Q6ZL94 [54-76]	0	2439.14966585	High	High	High	1.7e7	6.6e6	6.0e6	4.53564929962158	High	0	1.006E-06
High	[K].KLDGQLGGLLSEASAEEDFTGK.[A]		4.49173E-05	0	1	1	18	Q6K669	Q6K669 [135-156]	1	2265.12449654	High	High	High	2.5e7		1.1e7	5.6906623840332	High	0	3.147E-07
High	[K].ELAITSDEALSLEELPK.[R]		3.43558E-05	0	1	1	16	P48642	P48642 [185-201]	0	1857.96916531	High	High	High	9.6e6			4.92849349975586	High	0	1.541E-08
High	[R].FFPYYAFNVLGGLDSEGK.[G]		8.47237E-05	0	1	1	4	O64464	O64464 [105-122]	0	2023.98000485	Not Found	High	High		2.7e6	4.8e6	4.14657497406006	High	0	3.084E-05
High	[R].DTTLNGAVEQMYTEMASR.[H]	1xDeamidated [N5]	0.000102602	0	1	1	2	Q943F3	Q943F3 [98-115]	0	2017.88413222	High	Not Found	Not Found	4.3e7			4.13030385971069	High	0	8.207E-08
High	[K].DAAAAAEIPLLTPYK.[M]		0.000174425	0	1	1	6	Q69TH8	Q69TH8 [8-22]	0	1543.83663525	High	High	High	9.6e7	4.5e6	2.1e7	3.8545138835907	High	0	1.059E-05
High	[K].SDCTLLEINPLAETADNK.[L]	1xCarbamidomethyl [C3]	4.36844E-06	0	1	1	6	Q6K9N6	Q6K9N6 [226-243]	0	2003.95901158	High	High	High	5.5e8	2.7e8	3.1e8	6.435959815979	High	0	1.914E-09
High	[K].ELQGVVFDDVPEALK.[H]		0.000191424	0	1	2	6	B8BKI7	B8BKI7 [390-404]	0	1658.8635782	High	High	High	1.4e8	7.3e7	6.7e7	4.18441915512085	High	0	2.496E-06
High	[K].TGATTESYDDFLASLPENDCR.[Y]	1xCarbamidomethyl [C20]	4.77031E-05	0	1	1	6	Q9AY76	Q9AY76 [52-72]	0	2362.01396008	High	High	High	8.3e7	3.5e7	2.7e7	4.12191247940063	High	0	8.965E-08
High	[K].IPVLETPEGAVFESNAIAR.[Y]		0.00119574	0	1	1	2	Q5Z627	Q5Z627 [54-72]	0	2013.06513138	Not Found	Not Found	High			1.7e7	3.89641284942627	High	0	3.529E-06
High	[K].GWSLNLGELAR.[I]		0.00230377	0	1	1	10	Q9LI00	Q9LI00 [353-363]	0	1215.64804681	High	High	High	1.4e8			3.98299741744995	High	0	4.948E-05
High	[R].VVDSPCCLVTGEYGWTANMER.[I]	2xCarbamidomethyl [C6; C7]	9.09683E-05	0	2	3	10	Q0J4P2; Q07078	Q0J4P2 [565-585]; Q07078 [565-585]	0	2444.06792709	High	High	High	7.8e7	4.6e6		4.46227979660034	High	0	6.843E-08
High	[K].TVGGGDDAFNTFFSETGAGK.[H]		1.23517E-05	0	1	1	9	Q53M52	Q53M52 [41-60]	0	1977.88247555	High	High	High	2.6e8	7.6e7	1.1e8	4.99635028839111	High	0	3.221E-09
High	[K].LAVNLIPFPR.[L]		0.00420105	0	2	8	11	P46265; Q76FS3	P46265 [253-262]; Q76FS3 [253-262]	0	1139.69354053	High	High	High	2.6e8	9.5e7	1.3e8	3.02344059944153	High	0	2.797E-05
High	[R].FGIVEGLMTTVHAITATQK.[T]	1xOxidation [M8]	5.74545E-05	0	2	2	13	Q7FAH2; Q6K5G8	Q7FAH2 [170-188]; Q6K5G8 [170-188]	0	2033.073588	High	High	High	3.9e7		1.3e7	4.74842596054077	High	0	3.628E-07
High	[K].NWNYTGLVDAIHNGEGK.[C]		0.000140914	0	1	2	17	A2XFI3	A2XFI3 [529-545]	0	1887.89840049	High	High	High	1.8e7	2.5e7	3.8e7	5.39856147766113	High	0	3.456E-06
High	[R].IINEPTAAAIAYGLDK.[K]		4.36844E-06	0	2	3	32	Q6Z7B0; Q75HQ0	Q6Z7B0 [202-217]; Q75HQ0 [226-241]	0	1659.89521269	High	High	High	1.3e9	7.3e8	8.4e8	4.86119985580444	High	0	3.944E-08
High	[R].HVVIVDDLVQSGGTLR.[E]		6.27099E-05	0	1	1	6	Q6ZFT5	Q6ZFT5 [230-245]	0	1707.93880881	High	High	High			1.5e7	3.69777321815491	High	0	9.867E-06
High	[K].YANDLSSGVIFGK.[E]		0.000688379	0	1	1	3	Q6K669	Q6K669 [273-285]	0	1370.69505648	Not Found	High	High		8.1e7	1.1e8	3.64140963554382	High	0	1.511E-06
High	[R].VLAAQPEQILLR.[G]		0.00916529	0	1	2	5	B8AL97	B8AL97 [448-459]	0	1350.81036104	High	High	High	1.7e8	1.0e8	1.3e8	2.92590928077698	High	0	0.0002114
High	[K].DHDKPVQQVLAEMTNGGVDR.[S]		1.16942E-05	0	1	1	23	Q2R8Z5	Q2R8Z5 [248-267]	0	2209.0666046	High	High	High	4.0e7	2.2e7	1.1e7	5.1522364616394	High	0	1.204E-08
High	[K].DHDKPVQQVLAEMTNGGVDR.[S]	1xDeamidated [N/Q]	1.11881E-06	0	1	1	65	Q2R8Z5	Q2R8Z5 [248-267]	0	2210.0506206	High	High	High	4.8e7	1.5e7	1.9e7	5.74409580230713	High	0	6.764E-10
High	[K].DHDKPVQQVLAEMTNGGVDR.[S]	2xDeamidated [Q7; N15]	0.000610353	0	1	1	2	Q2R8Z5	Q2R8Z5 [248-267]	0	2211.0346366	Not Found	High	Not Found				4.44803380966187	High	0	1.26E-06
High	[K].KYEPTIGVEVHPLDFTTNCGK.[I]	1xCarbamidomethyl [C19]	0.0001043	0	1	1	12	A2Y7R5	A2Y7R5 [41-61]	1	2405.18057199	High	High	High	7.8e6		1.2e7	4.8879508972168	High	0	1.03E-07
High	[K].KYEPTIGVEVHPLDFTTNCGK.[I]	1xCarbamidomethyl [C19]; 1xDeamidated [N18]	0.00826393	0	1	1	4	A2Y7R5	A2Y7R5 [41-61]	1	2406.16458799	High	Not Found	High	1.3e7			3.89848875999451	High	0.0005051	0.00523
High	[K].VGLNYVSCSPFR.[V]	1xCarbamidomethyl [C8]	0.00122218	0	1	1	12	Q75KR1	Q75KR1 [863-874]	0	1398.68344629	High	High	High	6.1e8	4.2e8	5.1e8	4.05675983428955	High	0	3.632E-06
High	[R].SENEADVAAAQVAGYEKPLVAR.[L]		9.23852E-07	0	1	1	6	O04226	O04226 [337-358]	0	2288.15171437	High	High	High	7.7e7	7.9e7	8.7e7	5.19162845611572	High	0	6.084E-11
High	[R].NGPSLMPGGSFEAYK.[Y]		0.00306057	0	1	1	6	Q9LI00	Q9LI00 [139-153]	0	1554.72570462	High	High	High	1.2e8		1.0e8	3.29450106620789	High	0	0.000106
High	[R].NGPSLMPGGSFEAYK.[Y]	1xDeamidated [N1]	0.0123636	0	1	1	6	Q9LI00	Q9LI00 [139-153]	0	1555.70972062	High	High	High	1.2e8	3.5e7	4.1e7	3.7993152141571	High	0	0.000125
High	[K].GSFETIHVEDALGHQFATR.[L]		3.13048E-05	0	1	1	17	P49398	P49398 [203-221]	0	2115.0253918	High	High	High	2.8e7	1.6e7	5.1e7	4.58122491836548	High	0	1.416E-08
High	[R].TALAFVTLK.[S]		0.0135605	0	1	1	6	Q0J8G4	Q0J8G4 [103-111]	0	963.58734417	High	High	High			4.2e7	2.54236650466919	High	0.0002777	0.001529
High	[K].YNGGLDTEEAYPYTGVNGICHYKPENVGVK.[V]	1xCarbamidomethyl [C20]; 1xDeamidated [N]	2.59917E-05	0	1	1	13	P25778	P25778 [223-252]	0	3345.53684758	High	High	High	4.3e7	8.4e7	6.7e7	5.54893064498901	High	0	9.573E-07
High	[K].IGDTAGTIDNIIQCK.[L]	1xCarbamidomethyl [C14]	1.05397E-05	0	1	1	6	Q93VT8	Q93VT8 [149-163]	0	1618.81049709	High	High	High	1.4e8	5.8e7	1.0e8	5.09125375747681	High	0	2.511E-09
High	[K].YNGGLDTEEAYPYTGVNGICHYKPENVGVK.[V]	1xCarbamidomethyl [C20]; 2xDeamidated [N17; N]	9.1969E-05	0	1	1	11	P25778	P25778 [223-252]	0	3346.52086358	High	High	High	6.7e7		4.0e7	4.72203540802002	High	0	6.967E-08
High	[R].LFLANPDLPR.[R]		0.00500299	0	1	5	7	Q84QK0	Q84QK0 [328-337]	0	1155.65206961	High	High	High	3.8e8	2.3e8	2.5e8	3.48728823661804	High	0	3.139E-05
High	[K].VSPQLIAEYTVR.[A]		0.0039996	0	1	1	61	Q5N725	Q5N725 [238-249]	0	1375.75799109	High	High	High	2.9e6	1.4e6	5.3e5	3.66854333877563	High	0	0.0001308
High	[K].ALLSDPAFRPLVEK.[Y]		0.000581041	0	1	1	12	Q10N21	Q10N21 [210-223]	0	1555.88425417	High	High	High	1.1e9	8.6e8	1.0e9	3.43046545982361	High	0	5.92E-05
High	[R].ELLCTPVPPSPTVEPTPAAK.[A]	1xCarbamidomethyl [C4]	0.000547119	0	1	1	14	A2XID3	A2XID3 [208-227]	0	2104.09946826	High	High	High	8.5e7	5.7e7	7.1e7	3.51690983772278	High	0	1.853E-05
High	[K].IGIVGLPNVGK.[S]		0.0175012	0	1	2	6	B8BBN7	B8BBN7 [27-37]	0	1066.66190604	High	High	High	9.8e7	7.3e7	8.4e7	2.47902536392212	High	0.0004302	0.002948
High	[R].SGFEGAWTQEPLK.[F]		0.00867933	0	1	1	4	Q6ZJJ1	Q6ZJJ1 [170-182]	0	1449.70087011	Not Found	High	High		2.6e7	2.8e7	3.47909927368164	High	0	7.317E-05
High	[R].LLSSGNVYTQEEILTR.[I]		1.39314E-05	0	1	1	79	Q75KR1	Q75KR1 [653-668]	0	1822.95451836	High	High	High	1.2e7	1.2e7	8.1e6	4.93008089065552	High	0	3.871E-09
High	[R].LLSSGNVYTQEEILTR.[I]	1xDeamidated [Q/N]	0.00299443	0	1	1	2	Q75KR1	Q75KR1 [653-668]	0	1823.93853436	Not Found	Not Found	High				4.12288522720337	High	0	1.439E-05
High	[K].EAGALLSYDPNLR.[E]		0.0106168	0	1	2	6	A2WXV8	A2WXV8 [160-172]	0	1418.7274192	High	High	High	1.8e8	1.2e8	1.5e8	3.84103679656982	High	0	0.0001005
High	[K].GCVFTYDAVGSYER.[T]	1xCarbamidomethyl [C2]	0.000755435	0	1	1	4	O64464	O64464 [123-136]	0	1623.7107831	Not Found	High	High				3.61177659034729	High	0	1.745E-06
High	[K].VVDLLAPYQR.[G]		0.00468576	0	1	1	6	Q01859	Q01859 [210-219]	0	1173.66263427	High	High	High	4.4e8	3.1e8	4.1e8	3.47260999679565	High	0	2.843E-05
High	[R].ALTTEEIDQHLTAISER.[D]		0.00121551	0	1	1	6	Q9LSU3	Q9LSU3 [229-245]	0	1926.97671028	Not Found	High	High		2.4e7	4.0e7	3.56438255310059	High	0	3.745E-06
High	[R].VEGKPVLGFNSSTTSLLTR.[Y]		0.000318368	0	1	1	6	P42862	P42862 [531-549]	0	2006.09168047	High	High	High	9.9e7	3.8e7	7.4e7	3.39011693000793	High	0	7.213E-06
High	[K].VSDDEVAFLTQGDANDEK.[N]		2.11132E-05	0	1	1	8	Q0J8G4	Q0J8G4 [209-226]	0	1952.87197038	High	High	High	7.5e7	9.3e7	1.0e8	5.65188074111938	High	0	1.885E-06
High	[K].VDIDELNSVAYR.[W]		0.00172453	0	1	1	4	Q6ES52	Q6ES52 [267-278]	0	1393.69578471	Not Found	High	High		2.1e7	2.5e7	4.03688526153564	High	0	6.156E-06
High	[R].YWLCAATQDSIK.[I]	1xCarbamidomethyl [C4]	0.00427043	0	1	1	9	P49027	P49027 [263-274]	0	1455.69367658	High	High	High	1.2e8	7.7e7	7.2e7	3.36983036994934	High	0	2.474E-05
High	[K].CGINYQPPSVVPGGDLAK.[V]	1xCarbamidomethyl [C1]	6.30539E-05	0	2	2	8	Q53M52; P28752	Q53M52 [353-370]; P28752 [353-370]	0	1871.93200914	High	High	High	1.3e8	5.9e7	7.1e7	3.87611198425293	High	0	3.879E-08
High	[K].VSPQLIAEYTVR.[A]	1xDeamidated [Q4]	0.00476313	0	1	1	6	Q5N725	Q5N725 [238-249]	0	1376.74200709	High	High	Not Found	8.1e7	1.3e7		2.68031287193298	High	0.0006087	0.005972
High	[K].YNGGLDTEEAYPYTGVNGICHYKPENVGVK.[V]	1xCarbamidomethyl [C20]; 3xDeamidated [N2; N17; N26]	0.0169409	0	1	1	1	P25778	P25778 [223-252]	0	3347.50487958	Not Found	High	Not Found		1.6e7		2.25150108337402	High	0	0.0002001
High	[R].DNLTLWTSDNAEDGGDEIKEAAKPEGEGH.[-]		2.032E-05	0	1	1	12	Q06967	Q06967 [232-260]	1	3098.38212031	High	High	High	6.8e7	7.0e7	8.6e7	5.07458114624023	High	0	6.853E-09
High	[K].LILAHDLATAAELK.[D]		0.000130525	0	1	1	8	Q6Z5N4	Q6Z5N4 [323-336]	0	1478.85770508	High	High	High	1.9e7	1.2e7		3.6821117401123	High	0	1.182E-07
High	[R].LEDAINFYQTSNPDVAK.[L]		9.40037E-05	0	1	1	6	Q67IX6	Q67IX6 [224-240]	0	1924.9286975	High	High	High	6.0e7	1.5e7	3.6e7	5.0164852142334	High	0	5.503E-05
High	[R].AAELTTLLESR.[M]		0.0053709	0	1	1	6	P0C520	P0C520 [7-17]	0	1203.65794273	High	High	High	1.3e8	1.6e8		3.74152135848999	High	0	3.505E-05
High	[R].ALTTEEIDQHLTAISERD.[-]		0.000217089	0	1	1	8	Q9LSU3	Q9LSU3 [229-246]	1	2042.00365323	High	High	High		8.6e7	6.4e7	4.33969879150391	High	0	7.778E-06
High	[K].KLPSILVDETSVQK.[I]		0.00323238	0	1	1	2	Q10KF0	Q10KF0 [51-64]	1	1556.88939906	Not Found	High	Not Found				2.99724388122559	High	0	1.612E-05
High	[R].LWDLSTGVTTR.[R]		0.0012838	0	1	1	6	P49027	P49027 [101-111]	0	1248.6582771	High	High	High				3.81110310554504	High	0	3.92E-06
High	[K].ESDAWPAEPQDAYGLEK.[L]		0.0083545	0	1	3	5	A2Z7B3	A2Z7B3 [163-179]	0	1905.85011283	High	Not Found	High	4.3e7		4.3e7	3.5731372833252	High	0	6.893E-05
High	[K].STVGTPAYIAPEVLSR.[RK]		0.000662528	0	1	5	6	Q7XKA8	Q7XKA8 [158-173]	0	1660.89046166	High	High	High	6.2e7	3.7e7	4.5e7	3.22136878967285	High	0	9.783E-06
High	[K].ILPWGDEAYAGGSANAPR.[G]		8.23983E-06	0	1	1	8	Q10M12	Q10M12 [176-193]	0	1844.89258686	High	High	High	8.1e7	5.2e7	7.2e7	5.62254428863525	High	0	2.377E-09
High	[K].GMLEVYNSLTEEGKK.[E]		0.012032	0	1	1	7	Q65XK0	Q65XK0 [350-364]	1	1697.84146253	High	High	High		1.3e7		3.58273315429688	High	0	0.0002281
High	[K].GEDFPVQNYIVK.[E]		0.0103318	0	1	1	5	Q9SXP2	Q9SXP2 [356-367]	0	1408.71070654	High	High	High				3.3611524105072	High	0	9.473E-05
High	[K].LLLVTLGDQGCK.[Y]	1xCarbamidomethyl [C11]	0.00582907	0	1	2	4	A2WXV8	A2WXV8 [227-238]	0	1316.72424847	Not Found	High	High		3.6e7	5.0e7	3.48748445510864	High	0	3.974E-05
High	[R].NKPIAVIGGGDSAMEESNFLTK.[Y]		0.000987518	0	1	1	5	Q6ZFU6	Q6ZFU6 [157-178]	0	2278.13837253	High	High	High	9.9e6			3.98120713233948	High	0	1.424E-05
High	[R].NKPIAVIGGGDSAMEESNFLTK.[Y]	1xDeamidated [N]	0.00207662	0	1	1	2	Q6ZFU6	Q6ZFU6 [157-178]	0	2279.12238853	Not Found	Not Found	High			1.8e7	3.40067791938782	High	0	8.22E-06
High	[R].EELGCVFLTGEK.[L]	1xCarbamidomethyl [C5]	0.00126292	0	1	1	6	P14717	P14717 [651-662]	0	1381.66679312	High	High	High	1.5e8	1.6e8	1.4e8	3.98132967948914	High	0	3.847E-06
High	[K].LYGSTLSWNVTR.[C]		0.00137834	0	1	1	14	O82451	O82451 [6-17]	0	1396.72193994	High	High	High			1.2e7	4.00405502319336	High	0	4.393E-06
High	[K].TPGLDDVTGEPLIQR.[K]		9.50378E-05	0	1	1	6	Q08479	Q08479 [174-188]	0	1610.83842608	High	High	High	2.4e8	1.9e8	1.7e8	4.02666425704956	High	0	7.077E-07
High	[K].FDLSGIPAAPR.[G]		0.0016689	0	1	1	6	Q6Z7B0	Q6Z7B0 [488-498]	0	1143.61568409	High	High	High	2.1e8	1.6e8	1.7e8	3.53126263618469	High	0	5.86E-06
High	[R].FDLSGIAPAPR.[G]		0.0131254	0	0	1	6			0	1143.61568409	High	High	High	2.1e8	1.6e8	1.7e8	3.49216890335083	High	7.316E-05	0.0005382
High	[R].VPEGFDYELYNR.[DN]		0.00152084	0	2	2	8	Q6Z4G3; Q8H8T0	Q6Z4G3 [59-70]; Q8H8T0 [61-72]	0	1501.69578471	High	High	High				3.79692840576172	High	0	2.324E-05
High	[K].GGTEHLGLPVFNSVAEAK.[A]		0.00671745	0	1	1	4	Q6ZL94	Q6ZL94 [78-95]	0	1825.94428807	Not Found	High	High		2.3e7	2.2e7	3.73819470405579	High	0	6.719E-05
High	[R].LGADGFIVSTNASEMK.[A]		2.07695E-05	0	1	1	6	Q0JA75	Q0JA75 [246-261]	0	1639.79959775	High	High	High	2.4e7			4.81835460662842	High	0	1.216E-08
High	[K].NVRPDYLSNIWK.[V]		0.000129812	0	1	1	10	Q43008	Q43008 [204-215]	0	1504.79068818	High	High	High				4.43569612503052	High	0	1.179E-07
High	[K].KGAIPSLPTEVEVLK.[L]		0.00140881	0	1	2	5	A2WXV8	A2WXV8 [304-318]	1	1580.92578458	High	High	High	8.4e6			3.6989598274231	High	0	4.52E-06
High	[K].DAVLDGGIPFNK.[A]		0.0134139	0	1	1	6	Q6ZD89	Q6ZD89 [149-160]	0	1245.64737807	High	High	High	9.8e7	1.0e8	1.0e8	3.18149733543396	High	0.0001673	0.0007073
High	[K].KISEDEYVSAIKEEISK.[V]		0.000950441	0	1	1	4	Q2QLY4	Q2QLY4 [458-474]	2	1968.01717809	High	High	High				4.09489393234253	High	0	2.475E-06
High	[K].YPIEHGIVSNWDDMEK.[I]		0.000541168	0	2	2	10	Q10DV7; A3C6D7	Q10DV7 [71-86]; A3C6D7 [71-86]	0	1932.87963888	High	High	High				3.89907312393188	High	0	4.512E-06
High	[K].TIVAANLGVTPSNDGEVIR.[V]		0.000856666	0	1	1	5	A3BLC3	A3BLC3 [162-180]	0	1926.02908023	High	High	High	1.6e7		1.2e7	3.30393958091736	High	0	2.118E-06
High	[K].ATTFVDNHDTGSTQHLWPFPSDK.[V]		1.08268E-06	0	1	1	27	P17654	P17654 [312-334]	0	2601.20045538	High	High	High	1.6e8	1.2e9	1.1e9	5.9469838142395	High	0	1.327E-09
High	[K].ATTFVDNHDTGSTQHLWPFPSDK.[V]	2xDeamidated [N7; Q14]	0.000518002	0	1	1	1	P17654	P17654 [312-334]	0	2603.16848738	High	Not Found	Not Found				3.13873291015625	High	0	9.795E-07
High	[K].DITPMGGFPHYGVVK.[G]		0.000343705	0	1	1	10	P35684	P35684 [308-322]	0	1617.80937469	High	High	High	1.1e8	7.2e7	8.9e7	3.96552991867065	High	0	0.0001405
High	[K].QDSTYWDNISQGGLQR.[I]		0.000111377	0	1	1	5	P30298	P30298 [728-743]	0	1867.85692957	High	High	High			1.7e8	4.27025175094604	High	0	3.474E-07
High	[K].IIYSGGQDLDVLPQGAGK.[G]		1.28339E-05	0	1	1	5	Q6YXW6	Q6YXW6 [159-176]	0	1830.95960376	High	High	High	4.1e7		3.5e7	4.38849496841431	High	0	1.73E-08
High	[K].TLYPVLLSNGNLIEQGDLEGGK.[H]		0.00123561	0	1	1	4	B7EA73	B7EA73 [153-174]	0	2330.22381667	High	High	Not Found	1.6e7	1.2e7		3.82516479492188	High	0	7.075E-05
High	[R].AVLINAGQANAATGDAGYQDTVDSADAVAK.[L]		0.0137833	0	1	1	4	B8AL33	B8AL33 [125-154]	0	2877.38608362	High	Not Found	High				2.78918719291687	High	0	0.0001466
High	[R].AVLINAGQANAATGDAGYQDTVDSADAVAK.[L]	1xDeamidated [N/Q]	3.87311E-06	0	1	1	17	B8AL33	B8AL33 [125-154]	0	2878.37009962	High	High	High				5.84572696685791	High	0	4.833E-09
High	[K].ATTFVDNHDTGSTQHLWPFPSDK.[V]	1xDeamidated [Q/N]	5.37783E-06	0	1	1	25	P17654	P17654 [312-334]	0	2602.18447138	High	High	High	8.2e6		5.2e7	5.29061460494995	High	0	2.369E-08
High	[K].GNNILVMCDCYTPAGEPIPTNKR.[H]	2xCarbamidomethyl [C8; C10]	0.00107191	0	1	1	4	P14656	P14656 [85-107]	1	2620.23163829	High	Not Found	High	3.2e7		2.4e7	3.42648816108704	High	0	2.978E-06
High	[R].AVLVEHALTSGDAEPEASVFSK.[I]		5.49418E-07	0	1	1	18	P14717	P14717 [582-603]	0	2257.13466734	High	High	High	3.2e7	8.0e6	1.4e8	5.84595966339111	High	0	9.1E-09
High	[R].SECINHAFVYDAPLPVSR.[L]	1xCarbamidomethyl [C3]	0.000127699	0	1	1	7	P52428	P52428 [90-107]	0	2075.00148561	High	High	High	2.4e8	1.7e8	1.8e8	4.17752361297607	High	0	1.15E-07
High	[K].VVSIDGFEDVPQNDEK.[S]		0.000282272	0	1	1	4	P25777	P25777 [247-262]	0	1790.8442992	High	High	High		6.4e7		4.5334997177124	High	0	5.361E-07
High	[K].VVSIDGFEDVPQNDEK.[S]	1xDeamidated [N/Q]	0.00804176	0	1	1	6	P25777	P25777 [247-262]	0	1791.8283152	Not Found	High	High				3.32837152481079	High	0	0.0001513
High	[R].IMEADSDLYLAEIDGK.[V]		9.97863E-06	0	1	1	127	P17654	P17654 [385-400]	0	1782.84660742	High	High	High	1.4e9	1.2e9		6.43678855895996	High	0	5.274E-09
High	[R].IMEADSDLYLAEIDGK.[V]	1xOxidation [M2]	5.61841E-06	0	1	1	6	P17654	P17654 [385-400]	0	1798.84152242	High	High	High	5.0e8	2.7e8	3.3e8	5.87050437927246	High	0	4.218E-09
High	[R].LFQVEYAMEAVK.[Q]	1xOxidation [M8]	0.00271403	0	1	1	4	P52428	P52428 [19-30]	0	1443.71882879	High	Not Found	High	1.5e7		9.3e6	3.92088627815247	High	0	1.283E-05
High	[R].HETADINTFSWGVANR.[G]		3.09494E-06	0	1	1	26	P14656	P14656 [296-311]	0	1817.85653571	High	High	High	3.5e7			5.50487565994263	High	0	2.207E-09
High	[K].SAQDIALADLPTTHPIR.[L]		1.2625E-05	0	1	1	12	Q06967	Q06967 [160-176]	0	1818.97083716	High	High	High	1.1e9	6.4e8	6.7e8	4.33966732025146	High	0	1.005E-07
High	[K].TPLVAHGADAFPFTEEK.[L]		3.02795E-06	0	1	1	12	Q7Y0F2	Q7Y0F2 [466-482]	0	1829.90683995	High	High	High	2.7e8	1.4e8	1.9e8	5.65300178527832	High	0	6.725E-08
High	[K].LIEAYNELVSQGK.[SN]		0.000680891	0	2	2	10	Q7Y0F2; Q7Y0E8	Q7Y0F2 [63-75]; Q7Y0E8 [56-68]	0	1463.77403501	High	High	High	4.3e8	2.8e8	2.7e8	4.07765054702759	High	0	3.419E-06
High	[R].VIDLVSSADVVK.[Q]		0.00147178	0	1	1	5	P35686	P35686 [97-108]	0	1244.70964394	High	High	High	3.5e8	2.4e8	2.6e8	3.83650684356689	High	0	4.861E-06
High	[K].GIPYLNTYDGR.[T]		0.0171256	0	1	1	7	P49398	P49398 [135-145]	0	1268.62697698	High	High	High	2.5e8	1.8e8	1.9e8	2.57903456687927	High	0	0.0002034
High	[R].YTTIEGYHPDLIVGSTDK.[Q]		0.00158881	0	1	1	3	Q7F1K9	Q7F1K9 [186-203]	0	2008.98621234	High	High	High	1.9e7	1.8e7		3.01725840568542	High	0	2.3E-05
High	[K].SIAVQTEIGGVPIK.[I]		0.00119574	0	1	1	7	B8AL33	B8AL33 [214-227]	0	1411.81550593	High	High	High	7.1e7	4.6e7		3.33686208724976	High	0	7.935E-06
High	[K].GFLTINSQPAVNGER.[S]	1xDeamidated [N12]	0.0013859	0	1	1	2	Q75HE6	Q75HE6 [435-449]	0	1603.80746076	Not Found	Not Found	High				3.81685948371887	High	0	4.428E-06
High	[K].EAAELAAESPQGLLR.[T]		0.000562286	0	1	2	4	Q2QYW2	Q2QYW2 [392-406]	0	1554.81221136	Not Found	High	High		2.5e7	2.7e7	3.93427801132202	High	0	1.107E-06
High	[K].LGDLSQTQIFAK.[I]		0.00163282	0	2	2	4	Q2QXR8; B8BJ39	Q2QXR8 [245-256]; B8BJ39 [245-256]	0	1320.71579194	High	High	High	6.2e8	3.2e8	3.5e8	3.95304322242737	High	0	1.874E-05
High	[K].ALNEHHVLLEGTLLKPNMVTPGSDAK.[K]		1.62219E-07	0	1	2	7	P17784	P17784 [211-236]	0	2784.47127419	High	High	High				6.23505210876465	High	0	4.238E-12
High	[K].VDGLVSGIGTGGTITGAGR.[Y]		1.92383E-05	0	1	1	10	Q9XEA6	Q9XEA6 [173-191]	0	1687.89733789	High	High	High	1.7e8	8.7e7	1.2e8	4.3448543548584	High	0	3.306E-08
High	[R].SDSTSVGWGGPGGYVYQK.[A]		8.06534E-05	0	1	1	6	Q75HE6	Q75HE6 [450-467]	0	1844.84496794	High	High	High		6.3e7	5.7e7	4.0929126739502	High	0	3.298E-07
High	[R].TTGDIADNWGSMTSR.[A]		0.000347486	0	1	1	6	Q9FXT4	Q9FXT4 [237-251]	0	1611.70675999	High	High	High	4.0e7	9.6e6		4.17946004867554	High	0	5.317E-07
High	[K].VEEIASTGATHVWLPPPSHSVSPQGYMPGR.[L]		3.91571E-06	0	1	1	19	P27934	P27934 [51-80]	0	3187.56294258	High	High	High	1.4e8	6.5e6	4.5e7	4.98919105529785	High	0	1.01E-08
High	[K].VEEIASTGATHVWLPPPSHSVSPQGYMPGR.[L]	1xDeamidated [Q24]	1.36298E-05	0	1	1	5	P27934	P27934 [51-80]	0	3188.54695858	Not Found	High	High				4.08572244644165	High	0	3.406E-06
High	[K].VEEIASTGATHVWLPPPSHSVSPQGYMPGR.[L]	1xOxidation [M27]	7.84772E-05	0	1	1	4	P27934	P27934 [51-80]	0	3203.55785758	High	High	Not Found	1.9e8	1.4e7		4.87288999557495	High	0	1.61E-07
High	[K].VEEIASTGATHVWLPPPSHSVSPQGYMPGR.[L]	1xOxidation [M27]; 1xDeamidated [Q24]	5.43959E-05	0	1	1	4	P27934	P27934 [51-80]	0	3204.54187358	High	Not Found	High			1.5e7	4.30080413818359	High	0	3.095E-08
High	[K].AGIALSDTFVK.[L]		0.00753253	0	1	1	36	Q6K5G8	Q6K5G8 [301-311]	0	1121.62010075	High	High	High	5.5e9	4.6e9	2.3e9	3.56071376800537	High	0	8.1E-05
High	[R].VCENIPIVLCGNK.[V]	2xCarbamidomethyl [C2; C10]	0.000240866	0	2	2	8	A2Y7R5; Q7F7I7	A2Y7R5 [114-126]; Q7F7I7 [114-126]	0	1515.76579595	High	High	High	5.3e8	3.4e8	2.4e8	4.13076066970825	High	0	8.7E-07
High	[K].HLPAISDPEVESAFK.[D]		7.55289E-05	0	1	1	14	Q0JDA2	Q0JDA2 [69-83]	0	1639.83261245	High	High	High	3.3e7		2.7e7	4.53801393508911	High	0	2.267E-07
High	[K].LIFGADSPAIQENR.[V]		0.000169719	0	1	1	8	P37833	P37833 [87-100]	0	1530.79108204	High	High	High	1.3e9	9.4e8		4.27767419815063	High	0	1.776E-07
High	[K].LLLIGDSGVGK.[S]		0.0175012	0	1	1	6	P40392	P40392 [11-21]	0	1071.64083621	High	High	High	1.4e8	1.2e8	8.2e7	2.76417374610901	High	0	0.0002102
High	[R].EFQLYHSGVFSGR.[C]		0.00163282	0	1	1	7	P25777	P25777 [283-295]	0	1526.7386526	High	High	High	2.9e7			3.52547335624695	High	0	0.0001134
High	[K].DSSVPEGAVAAAAIENR.[A]		0.00125604	0	1	1	4	Q84T92	Q84T92 [167-183]	0	1656.81875322	Not Found	High	High		2.1e7		3.05577874183655	High	0	3.789E-06
High	[R].EGVQLCGYSPLGAK.[G]	1xCarbamidomethyl [C6]	0.000111377	0	1	2	6	Q7G764	Q7G764 [206-219]	0	1478.73079033	High	High	High	4.8e8	2.3e8	2.7e8	3.90259552001953	High	0	9.303E-08
High	[K].YIIEAANHPTDPEADEILSK.[K]		2.5417E-06	0	1	1	20	A2XMV1	A2XMV1 [306-325]	0	2226.09246819	High	High	High	6.4e8	5.0e8	6.1e8	5.23914957046509	High	0	2.842E-10
High	[R].IVEPEAGSPAIR.[C]		0.000474602	0	1	1	2	Q9LGQ6	Q9LGQ6 [78-89]	0	1238.67392716	High	Not Found	Not Found				3.46666359901428	High	0	8.57E-07
High	[R].SIDGGAAFGFPDTPEEAAK.[A]		0.000391918	0	1	1	6	Q43007	Q43007 [471-489]	0	1879.87084829	High	High	High	1.2e8	6.6e7	6.2e7	5.06080865859985	High	0	6.37E-07
High	[K].HPQIDVPNLQVIK.[L]		0.000538216	0	1	1	12	P0DKK8	P0DKK8 [32-44]	0	1500.85328842	High	High	High	2.5e8	1.9e8	1.2e8	4.34902191162109	High	0	1.944E-06
High	[R].TAEALAEYVNSEAATNVK.[I]		2.25457E-05	0	1	1	3	Q75M08	Q75M08 [125-142]	0	1880.9236121	High	Not Found	High			2.8e7	5.42226409912109	High	0	8.085E-09
High	[R].DDPYGDGTGNPDTGADFAAAPDIDHLNKR.[V]		3.3572E-09	0	1	1	17	P17654	P17654 [157-185]	1	3015.33511064	High	High	High	4.2e9	3.6e9	3.6e9	6.27097797393799	High	0	1.115161E-14
High	[K].LLDHTSVTHLFPITK.[Y]		0.00137083	0	1	1	8	Q9LSU3	Q9LSU3 [60-74]	0	1721.95848167	High	High	High	1.4e7	1.5e7	3.1e7	4.01383304595947	High	0	3.649E-05
High	[R].IINEPTAAAIAYGIDKK.[G]		3.1134E-05	0	2	3	28	Q6Z7B0; Q75HQ0	Q6Z7B0 [202-218]; Q75HQ0 [226-242]	1	1787.99017565	High	High	High	9.0e8	6.9e8	8.2e8	4.1197304725647	High	0	7.178E-06
High	[K].SGDELTSLKDYVTR.[M]		0.00226632	0	2	3	8	Q0J4P2; Q07078	Q0J4P2 [443-456]; Q07078 [443-456]	1	1583.79114153	High	High	High	8.3e7	6.2e7	5.9e7	4.06363105773926	High	0	9.395E-06
High	[R].FLANVDPVDVAR.[S]		0.00721101	0	2	2	9	P42862; P42863	P42862 [185-196]; P42863 [185-196]	0	1315.70047625	High	High	High	7.0e8	4.7e8	6.1e8	3.39767742156982	High	0.0004302	0.002778
High	[K].LFEIGAGTSEIR.[R]		0.00244646	0	1	1	6	Q75IM9	Q75IM9 [386-397]	0	1292.68449182	High	High	High	5.6e7			3.43815684318542	High	0	1.053E-05
High	[K].EAFSLFDKDGDGCITTK.[E]	1xCarbamidomethyl [C13]	2.01995E-06	0	2	4	23	Q6F332; A2WNH1	Q6F332 [15-31]; A2WNH1 [15-31]	1	1903.87421942	High	High	High	5.9e8	5.0e8	5.5e8	5.5460901260376	High	0	3.049E-08
High	[R].DHMPEPYEELVENCK.[I]	1xCarbamidomethyl [C14]	0.00264091	0	1	1	5	Q6AVA8	Q6AVA8 [370-384]	0	1889.80442534	High	High	High	2.2e7		9.6e6	3.12140512466431	High	0	1.184E-05
High	[K].YIIEQNLATESELK.[S]		0.000472014	0	1	1	4	Q7XTJ3	Q7XTJ3 [351-364]	0	1650.8584928	Not Found	High	High		3.4e6	8.8e6	3.62775611877441	High	0	8.463E-07
High	[K].VSPEVIAEYTVR.[T]		0.00232908	0	1	1	20	P17784	P17784 [238-249]	0	1362.7263566	High	High	High				3.60496830940247	High	0	5.209E-05
High	[K].EALEWLDENQTAEKEEYEEK.[L]		5.46942E-05	0	1	1	9	Q6Z7B0	Q6Z7B0 [606-625]	1	2483.1096342	High	High	High	8.5e7	4.3e7	9.6e6	5.81739711761475	High	0	3.122E-08
High	[K].LVVKPDMLFGK.[R]		0.00534167	0	1	3	6	Q2QNG7	Q2QNG7 [55-65]	0	1246.7227917	High	High	High		1.2e7	1.9e7	2.28294634819031	High	0	8.266E-05
High	[K].SDVNIVSNASCTTNCLAPLAK.[V]	2xCarbamidomethyl [C11; C15]	5.43699E-06	0	1	1	30	Q6K5G8	Q6K5G8 [144-164]	0	2235.0743927	High	High	High	4.1e9	3.2e9	3.0e9	5.8584041595459	High	0	7.365E-09
High	[K].SDVNIVSNASCTTNCLAPLAK.[V]	2xCarbamidomethyl [C11; C15]; 1xDeamidated [N]	5.86975E-06	0	1	1	37	Q6K5G8	Q6K5G8 [144-164]	0	2236.0584087	High	High	High	3.5e8	5.6e7	2.2e8	6.28215551376343	High	0	1.55E-09
High	[K].YPIEHGIVNNWDDMEK.[I]		0.0083545	0	2	2	2	A2XNS1; P0C542	A2XNS1 [71-86]; P0C542 [70-85]	0	1959.89053791	Not Found	Not Found	High				3.34509754180908	High	0.0001673	0.001019
High	[R].TTSYEDFTSSLPEGDCR.[F]	1xCarbamidomethyl [C16]	5.09397E-05	0	1	1	12	Q84TB3	Q84TB3 [50-66]	0	1964.81782667	High	High	High	2.7e8	2.7e8	3.1e8	4.52450513839722	High	0	2.818E-08
High	[K].ASNTLSIIDSGIGMTK.[S]		0.000234367	0	1	1	4	Q0J4P2	Q0J4P2 [73-88]	0	1607.83089787	Not Found	High	High		5.3e6	4.8e7	4.0483865737915	High	0	2.904E-07
High	[K].AGSGVATLGLPDSPGVPK.[G]		0.00149611	0	1	1	6	Q6YZE2	Q6YZE2 [206-223]	0	1622.8748116	High	High	High	5.1e7	2.6e7	2.8e7	4.26235723495483	High	0	9.792E-06
High	[K].VPGVDDVTGEPLIQR.[K]		3.70903E-05	0	1	1	8	Q08480	Q08480 [176-190]	0	1594.84351148	High	High	High	1.6e8	1.1e8	1.3e8	4.20418071746826	High	0	2.397E-07
High	[K].FPQGFDTADLPSGK.[G]		0.000547119	0	1	2	18	P0C5C8	P0C5C8 [198-211]	0	1479.71143477	High	High	High		8.9e6		3.87274694442749	High	0	1.276E-05
High	[R].VFDKDQNGFISAAELR.[H]	1xDeamidated [Q/N]	0.00664457	0	2	5	4	Q6F332; A2WNH1	Q6F332 [92-107]; A2WNH1 [92-107]	1	1810.89700395	High	Not Found	Not Found				4.31038808822632	High	3.987E-05	0.0003016
High	[K].VFQGDFSSNLPVDK.[A]		0.000351308	0	1	1	6	Q9LI00	Q9LI00 [306-319]	0	1552.76419858	High	High	High	5.6e8	4.3e8	4.2e8	4.56089735031128	High	0	1.275E-06
High	[K].SIAQINTPDATSLLIQPYDK.[S]		9.24735E-05	0	1	1	4	A3BLC3	A3BLC3 [134-153]	0	2188.14958917	High	High	Not Found	1.8e7	1.8e7		3.82080388069153	High	0	6.995E-08
High	[K].VVVADNVHDFVFK.[S]		0.00489494	0	1	1	2	Q53LQ0	Q53LQ0 [388-400]	0	1488.78454018	High	Not Found	Not Found	1.9e8			2.82783436775208	High	0	3.5E-05
High	[K].GNAYAQVAIGTEDVYK.[S]		0.000394068	0	1	1	13	Q948T6	Q948T6 [222-237]	0	1698.83334068	High	High	High	1.9e7		7.6e4	4.06016397476196	High	0	6.457E-07
High	[K].LISGEHVGALAMSEPNSGSDVVSMK.[C]		9.8209E-05	0	1	1	6	Q75IM9	Q75IM9 [142-166]	0	2515.21669908	High	High	High	3.3e7	9.1e6	3.5e7	5.04439401626587	High	0	7.685E-08
High	[K].ACELGLEVKPWVK.[T]	1xCarbamidomethyl [C2]	0.00289789	0	1	1	8	Q6YZX6	Q6YZX6 [460-472]	0	1528.81921143	High	High	High	3.3e7		3.0e7	2.98972606658936	High	0	1.367E-05
High	[K].VVTIDSYEDVTPNSETSLQK.[A]		4.15858E-06	0	1	1	16	P25776	P25776 [234-253]	0	2225.08196302	High	High	High	4.2e8	3.2e8	3.8e8	6.43289995193481	High	0	6.487E-10
High	[R].DDPYGDGTGNPDTGADFAAAPDIDHLNKR.[V]	1xDeamidated [N]	5.23023E-07	0	1	1	11	P17654	P17654 [157-185]	1	3016.31912664	High	High	High		9.4e7		5.55363798141479	High	0	2.379E-08
High	[K].VVTIDSYEDVTPNSETSLQK.[A]	1xDeamidated [N/Q]	0.00737002	0	1	1	3	P25776	P25776 [234-253]	0	2226.06597902	High	Not Found	Not Found				2.74231123924255	High	0	5.686E-05
High	[K].VVVVECVLPESSDATAR.[E]	1xCarbamidomethyl [C6]	2.67124E-05	0	1	1	7	Q6ZD89	Q6ZD89 [298-314]	0	1830.92658937	High	High	High	3.0e8	2.2e8		4.99007177352905	High	0	1.046E-08
High	[R].EAGAATEVVAATVGPSQSADTLR.[T]		7.89077E-05	0	1	1	5	A2XQV4	A2XQV4 [51-73]	0	2201.10442982	High	High	High			1.6e7	4.62416791915894	High	0	5.51E-08
High	[R].EAGAATEVVAATVGPSQSADTLR.[T]	1xDeamidated [Q17]	0.0059903	0	1	1	1	A2XQV4	A2XQV4 [51-73]	0	2202.08844582	High	Not Found	Not Found	1.1e7			4.30343008041382	High	0	4.137E-05
High	[R].VGLTGLTVAEHFR.[D]		0.000353235	0	1	1	7	Q01859	Q01859 [305-317]	0	1399.76922449	High	High	High	1.1e8		1.5e8	3.81334352493286	High	0	1.618E-05
High	[K].AAQDIALADLAPTHPIR.[L]		5.96687E-06	0	2	2	14	Q6ZKC0; Q2R2W2	Q6ZKC0 [155-171]; Q2R2W2 [164-180]	0	1772.9653579	High	High	High	1.3e9	1.0e9	1.0e9	4.14244604110718	High	0	6.891E-08
High	[R].YLAVEPSTPYNTTTLPK.[V]		0.000130525	0	1	1	4	P42862	P42862 [550-566]	0	1894.97967048	Not Found	High	High		2.9e8	3.4e8	4.16214370727539	High	0	1.152E-05
High	[R].VFDKDQNGFISAAELR.[H]		0.00356627	0	2	5	8	Q6F332; A2WNH1	Q6F332 [92-107]; A2WNH1 [92-107]	1	1809.91298795	High	High	High	1.1e8	7.1e7	9.7e7	4.18849468231201	High	0	9.403E-05
High	[R].YLELTSSLPPPGR.[A]		0.0149532	0	1	1	4	Q653V7	Q653V7 [164-176]	0	1429.76855575	High	Not Found	High				3.52557277679443	High	7.316E-05	0.0003375
High	[K].INDAVVTVPAYFNDAQR.[Q]		0.000571587	0	1	1	4	Q6Z7B0	Q6Z7B0 [169-185]	0	1892.9501017	Not Found	High	High		8.3e7	1.0e8	3.63993549346924	High	0	1.134E-06
High	[R].TAEALAEYVNSEAATNVK.[I]	1xDeamidated [N10]	6.80727E-05	0	1	1	1	Q75M08	Q75M08 [125-142]	0	1881.9076281	Not Found	Not Found	High				5.85535001754761	High	0	4.378E-08
High	[R].ETPSVAGIINPGSDGFQK.[L]		4.77031E-05	0	1	1	8	Q93VT8	Q93VT8 [36-53]	0	1816.90756818	High	High	High	1.2e8	1.3e8	1.0e8	4.23435163497925	High	0	3.087E-08
High	[K].EAEISQFFATR.[T]		0.0109097	0	1	2	2	Q6K4E7	Q6K4E7 [820-830]	0	1298.63754164	Not Found	Not Found	High			6.0e7	3.51515293121338	High	0.0001076	0.0006766
High	[K].VYDFVGVLK.[K]		0.0162215	0	1	2	6	A2XMN2	A2XMN2 [217-225]	0	1039.58225877	High	High	High	1.3e8	6.6e7	8.1e7	2.35552930831909	High	7.316E-05	0.0003507
High	[K].VCVLSCGISTGLGATINVAKPPK.[G]	2xCarbamidomethyl [C2; C6]	2.15597E-07	0	1	1	663	Q2R8Z5	Q2R8Z5 [172-194]	0	2342.25704853	High	High	High	4.2e7	5.9e6	2.6e7	5.91232442855835	High	0	9.932E-12
High	[K].VCVLSCGISTGLGATINVAKPPK.[G]	2xCarbamidomethyl [C2; C6]; 1xDeamidated [N17]	1.47954E-05	0	1	1	84	Q2R8Z5	Q2R8Z5 [172-194]	0	2343.24106453	High	High	High		8.9e6		5.68210315704346	High	0	1.965E-06
High	[R].LGVQLQTVATDFQR.[V]		0.000466879	0	1	1	6	Q9LST7	Q9LST7 [28-41]	0	1575.84893125	High	High	High	1.6e8			4.12059259414673	High	0	8.353E-07
High	[R].GPILLEDYHLIEK.[VL]		0.000477205	0	2	3	16	Q0E4K1; A2YH64	Q0E4K1 [38-50]; A2YH64 [38-50]	0	1539.84172065	High	High	High	1.2e8	7.0e7		4.04727506637573	High	0	2.47E-05
High	[K].EAVPVDMWSPAMK.[S]		0.000919769	0	1	1	6	O04985	O04985 [135-147]	0	1460.69123346	High	High	High	7.1e8	3.2e8	4.8e8	3.47032785415649	High	0	2.356E-06
High	[K].FDVGNVVMVTGGR.[N]		0.000416221	0	1	1	8	P49398	P49398 [175-187]	0	1350.68344598	High	High	High		7.7e7		4.29602336883545	High	0	6.982E-07
High	[K].APGMIGWLPEK.[A]		0.00570321	0	1	2	4	P27937	P27937 [294-304]	0	1198.62889134	Not Found	High	High				3.20700740814209	High	0	8.182E-05
High	[R].VLYSSVVYPHNYGFIPR.[T]		0.000210079	0	1	1	12	A2X8Q3	A2X8Q3 [79-95]	0	2011.0436082	High	High	High	1.0e7			3.8388364315033	High	0	5.595E-07
High	[K].YLESFGPEENYLR.[K]		0.00158015	0	1	1	7	Q0JDA2	Q0JDA2 [174-186]	0	1616.75911318	High	High	High	1.3e8	6.0e7	6.8e7	3.80178785324097	High	0	9.637E-06
High	[K].VLVVANPANTNALILK.[E]		0.000262897	0	1	1	4	Q7XDC8	Q7XDC8 [127-142]	0	1649.99486719	High	High	High	1.0e9	6.2e8	7.0e8	4.32544898986816	High	0	5.122E-07
High	[R].LNSSYPGGLASYIQNAR.[K]		0.00112596	0	1	2	4	A2YGP6	A2YGP6 [78-94]	0	1810.90823692	Not Found	High	High		5.1e6		3.19150137901306	High	0	1.676E-05
High	[R].IMNVIGEPIDEKGDITTNHFLPIHR.[E]		0.00292972	0	1	1	3	Q01859	Q01859 [165-189]	1	2859.48217322	Not Found	High	High			1.0e7	4.03088569641113	High	0	1.393E-05
High	[R].IMNVIGEPIDEKGDITTNHFLPIHR.[E]	1xDeamidated [N]	0.0020653	0	1	1	2	Q01859	Q01859 [165-189]	1	2860.46618922	High	Not Found	Not Found	5.0e7			4.20014715194702	High	0	2.739E-05
High	[K].KISEEEYISAIKEEISK.[V]		0.000479822	0	1	1	1	Q2QLY5	Q2QLY5 [458-474]	2	1996.04847821	Not Found	Not Found	High			7.6e6	4.80766868591309	High	0	8.698E-07
High	[R].FEGYNDYTPEQLIK.[D]		0.000121565	0	1	1	6	P52428	P52428 [176-189]	0	1716.81154262	High	High	High	1.3e8			4.50296354293823	High	0	1.063E-07
High	[R].EADVDGDGQINYEEFVK.[V]	1xDeamidated [N/Q]	0.000213555	0	1	2	4	Q6F332	Q6F332 [128-144]	0	1928.83960809	High	Not Found	Not Found				5.12636089324951	High	0	2.739E-07
High	[K].EYKPDIDIVSNASCTTNCLAPLAK.[V]	2xCarbamidomethyl [C14; C18]; 2xDeamidated [N11; N17]	0.000182228	0	1	1	3	Q7FAH2	Q7FAH2 [141-164]	0	2682.26371023	Not Found	High	High				5.19892072677612	High	0	1.979E-07
High	[R].GIGFVSDDVGLDADR.[C]		5.7141E-05	0	1	1	6	P93438	P93438 [77-91]	0	1535.73362669	High	High	High	7.4e7	3.7e7	6.0e7	4.69358825683594	High	0	3.032E-07
High	[K].YVGEPMTHLESIASSAVR.[A]		0.000369034	0	1	1	6	B8BJ39	B8BJ39 [386-403]	0	1946.96403718	High	High	High				3.72123622894287	High	0	5.831E-07
High	[K].LKEVEAVCNPIISAVYQR.[T]	1xCarbamidomethyl [C8]	2.08835E-05	0	1	1	10	Q6Z7B0	Q6Z7B0 [626-643]	1	2089.11103603	High	High	High	1.0e8	4.8e7	7.1e7	4.7667293548584	High	0	1.28E-06
High	[R].SPSIWDTFTHAGK.[M]		0.00277398	0	1	1	4	Q60DX8	Q60DX8 [72-84]	0	1446.70120448	High	Not Found	High	6.1e7		5.5e7	3.94663453102112	High	0	1.276E-05
High	[K].RGYVASNSKDDPAK.[E]		0.00451007	0	1	1	2	O64937	O64937 [310-323]	2	1507.74994549	High	Not Found	Not Found				4.43447828292847	High	0	2.683E-05
High	[K].LVQIEHALTAVGSGQTSLGIK.[A]		0.000146414	0	1	1	9	Q10KF0	Q10KF0 [19-39]	0	2122.18664343	High	High	High	2.8e5	6.0e7	6.0e7	3.16645956039429	High	0	1.415E-07
High	[K].AFEPILLAGR.[S]		0.00492173	0	1	1	9	A2ZB00	A2ZB00 [54-63]	0	1086.63060592	High	High	High	1.0e9	5.4e8	7.1e8	2.99638438224792	High	0	0.0001812
High	[R].DNLTLWTSDANDDGGDEIKEAAAPK.[E]		1.57131E-05	0	1	1	11	Q2R2W2	Q2R2W2 [236-260]	1	2646.21655879	High	High	High	2.6e8	1.5e8	1.3e8	5.1233696937561	High	0	4.962E-09
High	[R].DNLTLWTSDANDDGGDEIKEAAAPK.[E]	1xDeamidated [N]	0.00291376	0	1	1	4	Q2R2W2	Q2R2W2 [236-260]	1	2647.20057479	High	Not Found	High				3.62639498710632	High	0.0007048	0.007629
High	[K].VSVAAVQFACTDVESENVDTAER.[L]	1xCarbamidomethyl [C10]	0.00165076	0	1	1	7	Q93XI4	Q93XI4 [11-33]	0	2497.15112219	High	Not Found	High	1.5e7			4.05200672149658	High	0	6.157E-06
High	[K].VSVAAVQFACTDVESENVDTAER.[L]	1xCarbamidomethyl [C10]; 1xDeamidated [Q/N]	0.0151987	0	1	1	11	Q93XI4	Q93XI4 [11-33]	0	2498.13513819	High	High	High	3.5e7			3.60630536079407	High	7.316E-05	0.0004414
High	[K].CGVSVPYTISASIDCSR.[V]	2xCarbamidomethyl [C1; C15]	0.0139339	0	1	1	6	Q0IQK9	Q0IQK9 [98-114]	0	1871.86260923	High	High	High	1.7e7			2.80390882492065	High	0.0001673	0.0009448
High	[R].NPESFLSSFSK.[G]		0.0056106	0	1	1	10	Q75GX9	Q75GX9 [239-249]	0	1242.60009352	High	High	High	1.1e8		1.9e7	3.85809826850891	High	0	3.755E-05
High	[K].EYKPDIDIVSNASCTTNCLAPLAK.[V]	2xCarbamidomethyl [C14; C18]	3.3065E-05	0	1	1	12	Q7FAH2	Q7FAH2 [141-164]	0	2680.29567823	High	High	High	1.7e9	9.6e8	1.1e9	4.72116470336914	High	0	1.446E-08
High	[K].EYKPDIDIVSNASCTTNCLAPLAK.[V]	2xCarbamidomethyl [C14; C18]; 1xDeamidated [N17]	2.83692E-05	0	1	1	3	Q7FAH2	Q7FAH2 [141-164]	0	2681.27969423	High	High	Not Found				6.31303691864014	High	0	1.146E-08
High	[R].EADVDGDGQINYEEFVK.[V]		6.37476E-05	0	1	2	12	Q6F332	Q6F332 [128-144]	0	1927.85559209	High	High	High	6.1e7		9.9e6	5.44999027252197	High	0	1.423E-07
High	[R].LVLEVAQHLGENMVR.[T]		0.000361048	0	1	1	9	Q01859	Q01859 [116-130]	0	1707.92105031	High	High	High	1.1e7	1.1e7	7.3e6	3.39425182342529	High	0	1.231E-05
High	[R].YDVYNDLGSPDSGNPRPILGGSPDTPYPR.[R]		0.0102757	0	1	1	3	Q7G794	Q7G794 [203-231]	0	3119.47048192	Not Found	High	High				2.73129153251648	High	0	9.403E-05
High	[R].YDVYNDLGSPDSGNPRPILGGSPDTPYPR.[R]	1xDeamidated [N]	0.000334433	0	1	1	3	Q7G794	Q7G794 [203-231]	0	3120.45449792	High	Not Found	Not Found	2.1e7			4.4697437286377	High	0	5.011E-07
High	[R].VEAELSNICAGILR.[L]	1xCarbamidomethyl [C9]	0.000117639	0	1	1	10	Q84J55	Q84J55 [100-113]	0	1544.81010323	High	High	High	8.0e7		6.4e7	4.34189701080322	High	0	1.208E-07
High	[K].SSVLLDVKPWDDETDMK.[K]		0.00227874	0	1	1	4	P29545	P29545 [136-152]	0	1977.94738401	High	Not Found	High				3.0942223072052	High	0	0.0001202
High	[K].IPAEITAALEPIKDNEEAVK.[A]		5.03854E-05	0	1	1	6	Q75HE6	Q75HE6 [241-260]	1	2151.1543402	High	High	High	1.3e8		5.1e7	4.30330944061279	High	0	5.632E-07
High	[K].IPAEITAALEPIKDNEEAVK.[A]	1xDeamidated [N15]	0.00867933	0	1	1	2	Q75HE6	Q75HE6 [241-260]	1	2152.1383562	Not Found	High	High				3.36514639854431	High	0	0.0001303
High	[R].EDPDFTWEVVKPLK.[YW]		0.00124238	0	2	2	6	P93438; Q9LGU6	P93438 [375-388]; Q9LGU6 [377-390]	0	1702.8686636	High	High	High	9.5e7		3.0e7	3.908527135849	High	0	5.409E-06
High	[R].AAVPSGASTGVYEALELR.[D]		1.07677E-06	0	1	1	687	Q42971	Q42971 [36-53]	0	1790.92830364	High	High	High	2.5e7	2.9e6	3.9e6	5.15624952316284	High	0	7.396E-07
High	[K].LAPILDEAATTLK.[S]		0.0017723	0	1	1	11	Q53LQ0	Q53LQ0 [420-432]	0	1355.77805781	High	High	High	7.8e8	2.7e8		3.66584992408752	High	0	1.61E-05
High	[K].APGETCHIVIDHGGNVPYWEGQSYGIIPPGENPK.[K]	1xCarbamidomethyl [C6]	0.000699764	0	1	1	4	P41345	P41345 [111-144]	0	3688.7489055	High	High	High		1.2e7	4.6e7	3.93531894683838	High	0	1.55E-06
High	[K].LIGSPPGYVGYTEGGQLTEAVR.[R]		0.0019878	0	2	2	4	Q7F9I1; Q2QVG9	Q7F9I1 [680-701]; Q2QVG9 [681-702]	0	2264.15573717	High	Not Found	High	1.1e7			3.07989597320557	High	0	6.175E-05
High	[K].VIADGYADLVAYGR.[H]		0.000662528	0	1	1	2	Q69TH8	Q69TH8 [315-328]	0	1482.75871932	Not Found	Not Found	High				3.91022443771362	High	0	1.424E-06
High	[K].AVTFIDNHDTGSTQNSWPFPSDK.[V]		0.000264339	0	1	2	6	P27937	P27937 [305-327]	0	2564.16882089	High	High	High	6.0e7		1.5e7	3.95811772346497	High	0	0.0001206
High	[R].TSTSWNAAPAGWHFGQTFEGK.[N]		0.00159751	0	1	1	2	Q852A1	Q852A1 [240-260]	0	2280.04685549	Not Found	Not Found	High			3.9e6	4.01715278625488	High	0	5.49E-06
High	[R].ALLDVGLIR.[T]		0.0104449	0	2	3	9	Q8L4L4; A2WXX3	Q8L4L4 [144-152]; A2WXX3 [144-152]	0	969.60914223	High	High	High	1.1e8	9.3e7	8.9e7	2.56081509590149	High	0	0.0001761
High	[K].LTLEVPSELVALSNMPIVNEK.[I]		0.0178848	0	1	1	2	Q6K4E7	Q6K4E7 [158-178]	0	2296.24686035	Not Found	High	Not Found		1.6e7		3.23676538467407	High	0.0002259	0.001467
High	[R].NPVGNPLAGIDPDEIVDTR.[S]		3.25268E-05	0	1	1	4	Q42997	Q42997 [214-232]	0	1992.00325937	High	High	Not Found	5.3e7	2.7e7		4.50365304946899	High	0	1.411E-08
High	[K].GNNILVMCDCYTPAGEPIPTNK.[R]	2xCarbamidomethyl [C8; C10]	0.000966157	0	1	1	4	P14656	P14656 [85-106]	0	2464.13052733	High	Not Found	High	8.6e7		5.1e7	4.69717645645142	High	0	1.136E-05
High	[K].GIVDSEDLPLNISR.[E]		0.000273158	0	2	3	11	Q0J4P2; Q07078	Q0J4P2 [360-373]; Q07078 [360-373]	0	1527.80131233	High	High	High	9.1e8	4.5e8	4.5e8	4.49847888946533	High	0	1.911E-06
High	[R].LTVEDPVTVEYITR.[Y]		0.000381346	0	1	1	10	A2YXU2	A2YXU2 [97-110]	0	1634.8635782	High	High	High	1.8e8		5.1e7	3.87744212150574	High	0	3.287E-06
High	[R].VETGVLKPGMVVTFGPSGLTTEVK.[S]	1xOxidation [M10]	8.84716E-06	0	1	1	5	O64937	O64937 [255-278]	0	2462.32108825	High	High	High	1.0e8		5.3e7	4.81379127502441	High	0	1.927E-09
High	[K].AEGDIYVAMIDGK.[V]		0.00102045	0	1	1	4	P27934	P27934 [380-392]	0	1381.66679281	High	Not Found	High				4.14341497421265	High	0	2.928E-06
High	[R].TADEIVDFIK.[K]		0.012032	0	1	1	11	Q53LQ0	Q53LQ0 [478-487]	0	1150.59903092	High	High	High	4.2e8	2.8e8	2.5e8	3.39733648300171	High	0	0.0001192
High	[R].DAIGVNPLYIGR.[G]		0.00774069	0	1	1	2	Q10MX3	Q10MX3 [139-150]	0	1287.70556165	Not Found	Not Found	High			5.7e7	3.4774055480957	High	7.316E-05	0.0005854
High	[R].TETSPEDVGGMNAAAGILTAR.[G]		1.08862E-06	0	1	1	15	Q75KR1	Q75KR1 [443-463]	0	2060.99170836	High	High	High	7.9e8	2.4e8	4.4e8	5.42405414581299	High	0	2.54E-09
High	[R].TETSPEDVGGMNAAAGILTAR.[G]	1xDeamidated [N12]	4.98371E-05	0	1	1	2	Q75KR1	Q75KR1 [443-463]	0	2061.97572436	Not Found	Not Found	High				4.8454270362854	High	0	2.719E-08
High	[K].NTVGQYESHTAFTLPGLYR.[I]		0.000303075	0	1	1	7	Q10LP5	Q10LP5 [489-507]	0	2154.06144295	High	High	High	1.4e7			4.31880855560303	High	0	4.307E-07
High	[K].AAVAWEANKPMTIEDVQVAPPQAGEVR.[V]		0.00319726	0	1	1	3	A2XAZ3	A2XAZ3 [14-40]	0	2877.45635236	High	Not Found	High	5.3e7		4.4e7	3.92791223526001	High	0	1.595E-05
High	[K].IVAIDLADRPAWYK.[E]		0.00901673	0	1	1	2	A1XBB7	A1XBB7 [63-76]	0	1630.8951532	Not Found	High	High		1.0e7	2.4e7	3.25848317146301	High	0	0.0001174
High	[K].AAVAWEANKPMTIEDVQVAPPQAGEVR.[V]	1xDeamidated [N8]	0.0085386	0	1	1	1	A2XAZ3	A2XAZ3 [14-40]	0	2878.44036836	High	Not Found	Not Found				3.69184446334839	High	0	7.085E-05
High	[R].TLQALQYVQDNPDEVCPAGWKPGDK.[S]	1xCarbamidomethyl [C16]	9.87005E-06	0	1	1	3	Q6ER94	Q6ER94 [221-245]	0	2829.35121891	Not Found	High	High		1.2e8	1.4e8	5.61546421051025	High	0	2.269E-09
High	[R].TLQALQYVQDNPDEVCPAGWKPGDK.[S]	1xCarbamidomethyl [C16]; 1xDeamidated [N/Q]	2.032E-05	0	1	1	15	Q6ER94	Q6ER94 [221-245]	0	2830.33523491	High	High	Not Found	2.3e7			5.65124225616455	High	0	1.22E-08
High	[K].VLIAVADNVGSNQLQEIR.[K]		7.1866E-06	0	1	1	17	P41095	P41095 [28-45]	0	1939.06071472	High	High	High	2.8e7			5.56831455230713	High	0	1.768E-09
High	[R].LVVAPQNFIIK.[I]		0.0183761	0	1	1	6	Q9LST6	Q9LST6 [170-180]	0	1241.76162003	High	High	High	4.0e8	2.1e8	2.7e8	2.63496828079224	High	0	0.0002299
High	[K].SPIVVFDDVDVEK.[A]		0.00103732	0	1	1	6	B3VMC0	B3VMC0 [265-277]	0	1461.74715155	High	High	High	8.2e7	4.4e7	2.4e7	4.10019016265869	High	0	8.238E-06
High	[K].TAAADVEEMIMK.[A]		0.00289789	0	1	1	6	Q69UI2	Q69UI2 [28-39]	0	1308.61739982	High	High	High		2.0e7	1.9e7	4.05353546142578	High	7.316E-05	0.0004107
High	[R].VETGVLKPGMVVTFGPSGLTTEVK.[S]		1.03067E-06	0	1	1	127	O64937	O64937 [255-278]	0	2446.32617325	High	High	High	2.5e7	2.4e6	1.1e7	6.22407579421997	High	0	2.978E-09
High	[K].DGPALQVELLR.[H]		0.00429381	0	1	1	10	P14717	P14717 [112-122]	0	1210.67901256	High	High	High	9.5e7	6.2e7	5.2e7	3.00932788848877	High	0	0.0001444
High	[R].APGYGVITNIVNGGLECGHGPDDR.[V]	1xCarbamidomethyl [C17]; 2xDeamidated [N9; N12]	3.28846E-05	0	1	1	3	Q7DNA1	Q7DNA1 [275-298]	0	2470.1303281	High	High	Not Found				5.37004232406616	High	0	1.437E-08
High	[R].APGYGVITNIVNGGLECGHGPDDR.[V]	1xCarbamidomethyl [C17]; 1xDeamidated [N12]	2.14523E-06	0	1	1	3	Q7DNA1	Q7DNA1 [275-298]	0	2469.1463121	High	Not Found	High	9.6e7		8.9e7	6.04693651199341	High	0	2.197E-10
High	[K].GGIGCSPGDLSISELER.[L]	1xCarbamidomethyl [C5]	2.52904E-05	0	1	1	11	A2XMV1	A2XMV1 [103-119]	0	1746.83268901	High	High	High	8.6e8	4.8e8	6.5e8	5.0287880897522	High	0	3.225E-08
High	[K].TITLEVESSDTIDNVK.[A]		1.71504E-05	0	3	6	162	P0CH35; P51431; Q9ARZ9	P0CH35 [12-27]; P51431 [12-27]; Q9ARZ9 [12-27]	0	1763.89091501	High	High	High	3.7e6	3.9e6	4.2e6	5.81328964233398	High	0	1.368E-08
High	[R].EEVFGPVICVK.[E]	1xCarbamidomethyl [C9]	0.00741032	0	2	2	12	B3VMC0; O24174	B3VMC0 [392-402]; O24174 [394-404]	0	1276.66058563	High	High	High	9.8e7	6.3e7	3.0e7	3.43811655044556	High	0	0.0001316
High	[R].DLKPSNLLLNANCDLK.[I]	1xCarbamidomethyl [C13]	0.0101092	0	1	2	7	Q84UI5	Q84UI5 [193-208]	0	1827.96330926	High	High	High	1.4e7		2.2e7	3.68595957756042	High	0	9.173E-05
High	[R].ADDATHFLDVIR.[A]		0.0103882	0	1	2	5	Q2QYW2	Q2QYW2 [1145-1156]	0	1372.68555442	High	High	High	1.6e7	1.5e7		2.7164568901062	High	0.0002777	0.00188
High	[K].MDIGFDAWR.[L]		0.00701704	0	1	1	22	P17654	P17654 [199-207]	0	1110.50369086	High	High	High	2.8e8			3.22774600982666	High	0	9.302E-05
High	[K].MDIGFDAWR.[L]	1xOxidation [M1]	0.0135605	0	1	1	7	P17654	P17654 [199-207]	0	1126.49860586	High	High	High				3.18741297721863	High	0	0.0001429
High	[R].DDPYGDGTGNPDTGADFAAAPDIDHLNK.[R]		3.68351E-08	0	1	1	26	P17654	P17654 [157-184]	0	2859.23399968	High	High	High	5.5e8	3.7e9	3.9e8	6.21530723571777	High	0	1.769E-11
High	[R].DDPYGDGTGNPDTGADFAAAPDIDHLNK.[R]	1xDeamidated [N]	9.29364E-06	0	1	1	9	P17654	P17654 [157-184]	0	2860.21801568	High	High	High	2.9e7	2.5e7	2.6e7	5.05425500869751	High	0	2.075E-09
High	[K].APGMIGWWPAK.[A]		0.00258383	0	1	3	11	P17654	P17654 [301-311]	0	1213.61866105	High	High	High	1.9e9	9.9e8		3.96371912956238	High	0	5.958E-05
High	[K].APGMIGWWPAK.[A]	1xOxidation [M4]	0.00382864	0	1	3	6	P17654	P17654 [301-311]	0	1229.61357605	High	High	High	9.5e7		5.0e7	3.76267170906067	High	0	2.09E-05
High	[R].VIVGNGPAFGCVMMK.[E]	1xCarbamidomethyl [C11]	0.000208933	0	1	2	6	A2XFI3	A2XFI3 [355-369]	0	1579.77933726	High	High	High	1.7e8	1.0e8	1.0e8	4.94932079315186	High	0	9.931E-07
High	[R].VIVGNGPAFGCVMMK.[E]	1xCarbamidomethyl [C11]; 1xDeamidated [N5]	0.013487	0	1	2	1	A2XFI3	A2XFI3 [355-369]	0	1580.76335326	Not Found	Not Found	High			1.7e7	2.95537757873535	High	0	0.0001421
High	[R].LAAELGENIPSLPEGK.[AT]		0.00218128	0	1	3	4	Q0J3D9	Q0J3D9 [776-791]	0	1637.87447723	High	Not Found	High	2.2e7			3.77442193031311	High	0	8.853E-06
High	[R].LGEHNIDVLEGNEQFINAAK.[I]		4.27593E-05	0	1	1	5	P00761	P00761 [58-77]	0	2211.10403596	High	High	High		1.4e8		6.01433038711548	High	0	1.832E-07
High	[R].LGEHNIDVLEGNEQFINAAK.[I]	1xDeamidated [Q/N]	0.000251641	0	1	1	11	P00761	P00761 [58-77]	0	2212.08805196	High	High	High	5.4e7		9.0e7	5.05156993865967	High	0	3.235E-07
High	[R].LDWGPGMICSDDTQYSDGTGHR.[D]	1xCarbamidomethyl [C9]	6.43873E-07	0	1	1	22	P27933	P27933 [141-162]	0	2468.02414764	High	High	High	2.1e8	1.4e8	2.5e7	4.90502405166626	High	0	1.133E-10
High	[R].IPSFTEEQSELIR.[G]		0.000577872	0	1	1	6	Q60DX8	Q60DX8 [327-339]	0	1548.7904133	High	High	High	1.4e8			3.66014194488525	High	0	5.86E-06
High	[R].IAAPYDLVMQTK.[Q]		0.00476313	0	1	2	5	Q69LA6	Q69LA6 [214-225]	0	1349.71334913	High	High	High		1.7e8	1.4e8	3.6680314540863	High	0	2.926E-05
High	[K].CDVIVINTPLTEK.[T]	1xCarbamidomethyl [C1]	0.00115716	0	1	1	6	Q9SXP2	Q9SXP2 [246-258]	0	1501.7930562	High	High	High	1.9e8	2.0e8	2.2e8	3.32756090164185	High	0	0.0001216
High	[R].ILHHTIGLPDFSQELR.[C]		2.16987E-05	0	3	6	35	Q0DHF6; A2XFI3; A2Y5L9	Q0DHF6 [151-166]; A2XFI3 [152-167]; A2Y5L9 [151-166]	0	1876.00755705	High	High	High	1.9e7		1.2e7	4.06448793411255	High	0	5.355E-07
High	[K].KAFAGIAESSGYPIAVMPSAK.[G]		3.27052E-05	0	1	1	4	A2Y5L9	A2Y5L9 [269-289]	1	2095.08923766	High	Not Found	High	2.2e7		1.1e7	4.69378614425659	High	0	2.551E-06
High	[R].TETSPEDVGGMHAAVGILTAR.[G]	1xOxidation [M11]	0.0157018	0	1	1	1	Q6AVA8	Q6AVA8 [503-523]	0	2128.03390791	High	Not Found	Not Found				2.42113733291626	High	0	0.0001779
High	[R].FTQANSEVSALLGR.[I]		0.00021828	0	1	1	10	Q01859	Q01859 [334-347]	0	1492.77543198	High	High	High	6.8e8	3.8e8	4.5e8	4.96292543411255	High	0	3.914E-07
High	[R].AAVDAGFVPNELQVGQTGK.[I]		9.09248E-06	0	1	1	6	A2XNR6	A2XNR6 [274-292]	0	1900.97631642	High	High	High	1.0e8	6.8e7	6.4e7	4.68707847595215	High	0	2.216E-07
High	[K].YTIGGDLGGGEGHNGWVSCVR.[F]	1xCarbamidomethyl [C19]; 1xDeamidated [N14]	9.60833E-05	0	1	1	14	P49027	P49027 [152-172]	0	2191.98254141	High	High	High				4.07390403747559	High	0	7.447E-08
High	[K].VDILVSGIGTGGTVTGTGK.[Y]		2.45962E-06	0	1	1	4	Q9XEA8	Q9XEA8 [176-194]	0	1731.94870473	High	Not Found	High				4.69305610656738	High	0	1.186E-09
High	[R].DGIKFPDVIHAFKPNPR.[S]		0.0006137	0	1	1	10	Q0E4K1	Q0E4K1 [147-163]	1	1951.0548416	High	High	High		2.3e7		3.77917957305908	High	0	2.348E-05
High	[R].EAGGWACAPVPPAIADR.[T]	1xCarbamidomethyl [C7]	1.40846E-05	0	1	1	6	Q7XUG1	Q7XUG1 [83-99]	0	1737.83771492	High	High	High	9.8e7	1.0e8	9.6e7	4.69666814804077	High	0	3.931E-09
High	[K].ASNTLSIIDSGVGMTK.[S]		0.000177311	0	1	2	4	Q07078	Q07078 [73-88]	0	1593.81524781	Not Found	High	High		1.1e8	1.0e8	4.60356187820435	High	0	2.734E-05
High	[R].ELDALGIPYR.[H]		0.0147917	0	1	2	4	Q84XG9	Q84XG9 [76-85]	0	1146.61534972	Not Found	High	High				2.54686093330383	High	0.0007048	0.007686
High	[K].QFNGTFIAAGGYDR.[E]	1xDeamidated [N3]	0.0140098	0	1	3	2	Q84QK0	Q84QK0 [295-308]	0	1517.70193314	Not Found	Not Found	High				3.42334246635437	High	7.316E-05	0.0003702
High	[R].IVQDPSSLQDQK.[K]		0.0053709	0	1	2	4	A2WXV8	A2WXV8 [273-284]	0	1357.69578471	High	High	Not Found		7.1e7		3.43646764755249	High	0	3.521E-05
High	[K].NVECLADIVINHR.[C]	1xCarbamidomethyl [C4]	0.000273158	0	1	1	18	P27934	P27934 [106-118]	0	1552.79003651	High	High	High		2.3e7	1.0e8	4.05920267105103	High	0	9.151E-07
High	[R].IFVPEGQPLESEPNEPLR.[V]		7.97377E-06	0	1	2	15	A2XFI3	A2XFI3 [392-409]	0	2051.04439592	High	High	High	2.7e9	2.1e8	1.6e9	4.36485242843628	High	0	1.649E-09
High	[R].IFVPEGQPLESEPNEPLR.[V]	1xDeamidated [N/Q]	0.00989143	0	1	2	5	A2XFI3	A2XFI3 [392-409]	0	2052.02841192	Not Found	High	High		8.8e6	9.9e6	2.94429564476013	High	0.0001673	0.0009698
High	[R].FPDEQVVGAAVGGYR.[V]		4.87585E-05	0	1	2	6	B8AL97	B8AL97 [81-95]	0	1564.77543198	High	High	High	3.0e7	1.9e7	3.6e7	4.53994560241699	High	0	6.641E-07
High	[R].VLSPSESFIHELDEK.[T]		0.000228044	0	1	1	6	Q2QNG7	Q2QNG7 [242-256]	0	1729.86430643	High	High	High		3.2e7		4.34860897064209	High	0	2.781E-07
High	[K].QSGSIYEHWDILPPK.[Q]		0.00200964	0	1	1	3	Q9SLY8	Q9SLY8 [202-216]	0	1769.88571063	High	High	High				3.37735414505005	High	0	7.051E-05
High	[R].ESKPVYISVGCNLAGLSHPTFSR.[E]	1xCarbamidomethyl [C11]; 1xDeamidated [N12]	0.000217089	0	2	2	2	Q0DHF6; A2Y5L9	Q0DHF6 [198-220]; A2Y5L9 [198-220]	0	2520.25513429	High	Not Found	Not Found				3.92725849151611	High	0	2.581E-07
High	[R].EAFPGDVFYLHSR.[L]		0.00765675	0	1	1	5	P0C520	P0C520 [295-307]	0	1537.74340363	Not Found	High	High		8.2e6	8.6e6	2.97057151794434	High	0	0.000205
High	[K].VIPIFNENDAISTR.[K]		0.00265537	0	1	1	6	O04226	O04226 [149-162]	0	1588.83294682	High	High	High	1.3e8	6.0e7	4.5e7	3.29153156280518	High	0	1.199E-05
High	[R].LLETNNFPEFTGR.[V]		0.00149611	0	1	2	6	Q0JKD0	Q0JKD0 [1746-1758]	0	1537.76453295	High	High	High	7.8e7	4.2e7	2.9e7	4.09619188308716	High	0	2.454E-05
High	[K].VVLVDNADFLK.[E]		0.00931629	0	1	1	12	Q948T6	Q948T6 [278-288]	0	1232.68851462	High	High	High	6.7e8	3.3e8	4.1e8	3.14896011352539	High	0	0.00012
High	[K].MVGYALQAADILSK.[E]		0.000355172	0	1	1	4	Q0J0H4	Q0J0H4 [255-268]	0	1479.78757663	High	High	Not Found	4.7e7			3.91870951652527	High	0	4.972E-06
High	[K].CGVSVAFPISTSVDCSK.[I]	2xCarbamidomethyl [C1; C15]	3.83279E-05	0	1	1	9	Q2QYL3	Q2QYL3 [103-119]	0	1813.84589657	High	High	High	1.5e8	9.5e7	8.9e7	4.90649366378784	High	0	2.027E-08
High	[R].GLDQEYEGNVEATGEDYYVEPADER.[R]		0.000320114	0	1	1	8	Q8L4L4	Q8L4L4 [115-139]	0	2848.20678185	High	High	High	4.9e7			4.08892822265625	High	0	4.69E-07
High	[R].GLDQEYEGNVEATGEDYYVEPADER.[R]	1xDeamidated [N/Q]	0.000851995	0	1	1	11	Q8L4L4	Q8L4L4 [115-139]	0	2849.19079785	Not Found	High	High		4.4e6	1.3e7	3.99807047843933	High	0	0.0001299
High	[R].EAEKDAAAAAEIPLLTPYK.[M]		0.000899874	0	1	1	8	Q69TH8	Q69TH8 [4-22]	1	2001.05389798	High	High	High	1.4e8	9.0e7	9.5e7	4.44289875030518	High	0	2.279E-06
High	[R].GIYCLFEGGTPDSR.[L]	1xCarbamidomethyl [C4]	0.000425427	0	2	3	52	P17654; P27937	P17654 [133-146]; P27937 [128-141]	0	1571.7158685	High	High	High	3.9e9	8.2e7	1.6e9	4.89153814315796	High	0	8.9E-07
High	[K].LTGCIPAGLVQGQFR.[S]	1xCarbamidomethyl [C4]	0.00660842	0	1	1	6	Q8GT95	Q8GT95 [180-194]	0	1616.85772215	High	High	High		1.2e7	1.6e7	2.90051198005676	High	7.316E-05	0.0004221
High	[R].LDWGPDMICSDDTQYSNGR.[G]	1xCarbamidomethyl [C9]	0.000140145	0	2	3	8	P27937; P27934	P27937 [142-160]; P27934 [141-159]	0	2229.91755742	High	High	High	7.6e7	5.1e7		4.53422927856445	High	0	4.287E-07
High	[R].LDWGPDMICSDDTQYSNGR.[G]	1xCarbamidomethyl [C9]; 1xDeamidated [N/Q]	2.52904E-05	0	2	3	17	P27937; P27934	P27937 [142-160]; P27934 [141-159]	0	2230.90157342	High	High	High	3.5e8		1.3e7	5.33320474624634	High	0	1.701E-08
High	[R].LDWGPDMICSDDTQYSNGR.[G]	1xCarbamidomethyl [C9]; 2xDeamidated [Q14; N17]	3.3065E-05	0	2	3	1	P27937; P27934	P27937 [142-160]; P27934 [141-159]	0	2231.88558942	Not Found	Not Found	High				4.66803312301636	High	0	1.444E-08
High	[R].LDWGPDMICSDDTQYSNGR.[G]	1xOxidation [M7]; 1xCarbamidomethyl [C9]; 1xDeamidated [N17]	0.00256975	0	2	3	2	P27937; P27934	P27937 [142-160]; P27934 [141-159]	0	2246.89648842	Not Found	Not Found	High			1.2e7	3.51839756965637	High	0	0.0001285
High	[K].TAIAIDTILNQK.[Q]		0.00494867	0	1	1	5	P0C520	P0C520 [178-189]	0	1300.74709206	High	High	High	1.9e8	1.1e8	1.2e8	3.12870740890503	High	0	3.088E-05
High	[R].KDDGTVEPFEMIDVK.[R]		0.00753253	0	1	1	4	P52428	P52428 [217-231]	1	1722.8254781	High	Not Found	High	4.0e7			4.74721431732178	High	0	6.802E-05
High	[R].ILDVVYNASNNELVR.[T]		3.32464E-05	0	1	1	10	P49199	P49199 [79-93]	0	1718.90717432	High	High	High	4.0e8	1.3e8	1.9e8	5.1082558631897	High	0	7.238E-08
High	[K].LYPSGATTNSQDGVTDIFGK.[C]		0.00032899	0	1	1	6	Q0JJD1	Q0JJD1 [156-175]	0	2070.9978396	High	High	High	2.1e7		9.4e6	3.89323377609253	High	0	1.263E-05
High	[K].SYPTVSDEYLAAVGK.[A]		0.000695948	0	1	1	10	Q9FE01	Q9FE01 [5-19]	0	1599.79007893	High	High	High				4.08783006668091	High	0	9.916E-06
High	[R].VLTDVGDVPIQEIR.[D]		0.000367021	0	1	2	6	B8AU84	B8AU84 [111-124]	0	1553.85334791	High	High	High	2.9e8	2.2e8	2.4e8	4.21248531341553	High	0	5.766E-07
High	[K].APAADDDDDDDVDLFGEETEEEK.[K]		0.0014321	0	1	1	2	Q40680	Q40680 [97-119]	0	2539.99545173	Not Found	Not Found	High				4.20205736160278	High	0	4.629E-06
High	[K].AVDNVNSVIAPALIGK.[D]		5.06618E-05	0	1	1	29	Q42971	Q42971 [67-82]	0	1580.90063246	High	High	High	9.6e9	5.4e9	7.1e9	5.24365711212158	High	0	2.788E-08
High	[K].AVDNVNSVIAPALIGK.[D]	1xDeamidated [N6]	1.91333E-05	0	1	1	12	Q42971	Q42971 [67-82]	0	1581.88464846	High	High	High	5.6e8	3.3e8	4.9e8	4.8072395324707	High	0	1.153E-06
High	[R].NAVYPVVAGHEITGVVTEVGK.[N]		2.51524E-05	0	1	1	12	Q0JA75	Q0JA75 [73-93]	0	2139.14444428	High	High	High		2.6e7	2.3e7	3.88802051544189	High	0	2.412E-07
High	[R].ELGEGGIDNYLSVK.[Q]		0.00323238	0	1	1	4	B3VMC0	B3VMC0 [470-483]	0	1493.74821415	High	Not Found	High	3.4e7		7.8e7	4.07719087600708	High	0	1.759E-05
High	[R].ESKPVYISVGCNLAGLSHPTFSR.[E]	1xCarbamidomethyl [C11]	8.04994E-09	0	2	2	27	Q0DHF6; A2Y5L9	Q0DHF6 [198-220]; A2Y5L9 [198-220]	0	2519.27111829	High	High	High	1.1e8		6.2e6	6.08925247192383	High	0	5.123E-13
High	[K].AEQITWTSLDYDK.[K]		0.00404351	0	1	1	4	Q0JL44	Q0JL44 [245-257]	0	1569.74312875	Not Found	High	High		1.5e7	8.9e6	3.67963767051697	High	0	2.272E-05
High	[R].SLPNYGGLAIYDR.[Y]		0.00761512	0	1	1	6	Q53NL5	Q53NL5 [266-278]	0	1438.7325046	High	High	High	6.8e7	6.0e7	3.6e7	3.46711659431458	High	0	5.988E-05
High	[R].VSTNDYQPNGQAPISSSDIQITPDGSGIVYSKPR.[R]		0.000501281	0	1	1	4	Q69TI0	Q69TI0 [112-145]	0	3591.75615852	High	Not Found	High	1.5e7		2.2e7	4.02665090560913	High	0	3.2E-06
High	[R].VSTNDYQPNGQAPISSSDIQITPDGSGIVYSKPR.[R]	1xDeamidated [Q/N]	0.00012631	0	1	1	12	Q69TI0	Q69TI0 [112-145]	0	3592.74017452	High	High	High	1.7e8	8.5e7	1.1e8	5.28555250167847	High	0	2.141E-06
High	[R].VSTNDYQPNGQAPISSSDIQITPDGSGIVYSKPR.[R]	2xDeamidated [Q11; Q20]	0.000164239	0	1	1	2	Q69TI0	Q69TI0 [112-145]	0	3593.72419052	High	Not Found	Not Found				4.84109115600586	High	0	1.688E-07
High	[K].DADEDDDDLDLFGDETEEDKK.[A]		0.0138584	0	1	1	6	P29545	P29545 [96-116]	1	2428.96342338	High	High	High	2.0e7			3.53312230110168	High	0.0001673	0.0009378
High	[R].IYATEGCVGEAVAEAVR.[R]	1xCarbamidomethyl [C7]	1.93438E-05	0	1	1	14	Q7G764	Q7G764 [54-70]	0	1794.86907453	High	High	High	3.5e8	2.0e8	2.0e8	5.54868125915527	High	0	1.205E-08
High	[R].VLITTDLLAR.[G]		0.0053709	0	2	5	12	Q6Z2Z4; P35683	Q6Z2Z4 [333-342]; P35683 [333-342]	0	1114.68303536	High	High	High	2.9e8	1.9e8	2.1e8	3.11510586738586	High	0	3.525E-05
High	[K].QIGVIGWGSQGPAQAQNLR.[D]		2.0988E-06	0	1	1	8	Q65XK0	Q65XK0 [109-127]	0	1980.04098237	High	High	High	1.1e8	1.6e8	2.4e8	5.44926691055298	High	0	2.126E-10
High	[R].AIWVNYLSQCDESLGVK.[I]	1xCarbamidomethyl [C10]	0.000214727	0	1	1	1	Q0E4K1	Q0E4K1 [465-481]	0	1981.96878852	Not Found	Not Found	High				3.93398857116699	High	0	2.545E-07
High	[K].VVDAPEILAVIGK.[V]		0.00554969	0	1	1	2	Q8W425	Q8W425 [240-252]	0	1323.78822861	Not Found	Not Found	High				2.91580963134766	High	7.316E-05	0.0004897
High	[K].DAPMFVCGVNEDKYTSDIDIVSNASCTTNCLAPLAK.[V]	3xCarbamidomethyl [C7; C26; C30]	0.000100382	0	1	1	11	A2YQT7	A2YQT7 [129-164]	1	3976.80715034	High	High	High	1.7e8		1.7e8	5.90147638320923	High	0	7.96E-08
High	[K].APGLMGWMPDQAVTFVDNHDTGSTQSLWPFPSDK.[V]	1xDeamidated [Q/N]	0.000353235	0	1	1	12	P27934	P27934 [293-326]	0	3733.69375849	High	Not Found	High			3.4e7	5.19958019256592	High	0	5.429E-07
High	[R].NPDEIPWAEAGAEYVVESTGVFTDK.[E]		1.62219E-07	0	1	1	319	A2YQT7	A2YQT7 [83-107]	0	2724.26753177	High	High	High	1.2e7	4.3e6	5.5e7	6.91115474700928	High	0	4.22E-12
High	[R].NPDEIPWAEAGAEYVVESTGVFTDK.[E]	1xDeamidated [N1]	7.1084E-06	0	1	1	144	A2YQT7	A2YQT7 [83-107]	0	2725.25154777	High	High	High	1.7e6	9.8e5	2.8e6	5.76925039291382	High	0	1.379E-09
High	[R].AGLALQPIATAIFANSPFK.[E]		7.26913E-05	0	1	1	19	A2YL07	A2YL07 [245-263]	0	1930.07965935	High	High	High	2.2e7	1.2e7	8.5e6	4.49387311935425	High	0	4.834E-08
High	[K].QPVGVVGAVTPWNFPLAMITR.[K]		0.000239552	0	1	1	3	B9F3B6	B9F3B6 [188-208]	0	2253.22125488	Not Found	High	High		1.8e7		3.77377367019653	High	0	0.0001863
High	[K].QPVGVVGAVTPWNFPLAMITR.[K]	1xDeamidated [Q1]	0.00225397	0	1	1	1	B9F3B6	B9F3B6 [188-208]	0	2254.20527088	Not Found	Not Found	High			1.1e7	4.5447678565979	High	0	9.297E-06
High	[R].NVDNFFNENEQLAFGPGLVVPGIYYSDDK.[M]		1.78199E-05	0	1	1	6	Q0E4K1	Q0E4K1 [311-339]	0	3261.53749882	Not Found	High	High		9.0e7	6.8e7	5.50025844573975	High	0	4.599E-07
High	[R].NVDNFFNENEQLAFGPGLVVPGIYYSDDK.[M]	1xDeamidated [N/Q]	0.00021828	0	1	1	31	Q0E4K1	Q0E4K1 [311-339]	0	3262.52151482	High	High	High	8.1e7		7.2e6	5.07378816604614	High	0	4.451E-06
High	[K].AMSIMNSFINDIFEK.[L]		0.00137834	0	1	14	8	Q94JE1	Q94JE1 [89-103]	0	1759.83935409	High	High	High	2.0e7	2.8e6		4.18848371505737	High	0	0.0002105
High	[K].LATPTFGDLNHLISATMSGVTCCLR.[F]	2xCarbamidomethyl [C22; C23]	0.0018821	0	1	3	10	P46265	P46265 [217-241]	0	2735.33135228	High	High	High	1.4e7	9.3e6	1.9e7	3.77451825141907	High	0	7.033E-06
High	[R].DVPCAVFSIPPLSVVGLSEQQALEEAK.[S]	1xCarbamidomethyl [C4]	1.08862E-06	0	1	1	15	P48642	P48642 [369-395]	0	2883.48083605	High	High	High	1.4e8	3.8e7		5.38454580307007	High	0	3.626E-10
High	[R].EVDGGIETISLDLPAVITTDLR.[L]		0.00283526	0	1	2	6	A2XQV4	A2XQV4 [162-183]	0	2327.23404696	High	High	High	1.0e7	8.5e6	1.1e7	4.12054538726807	High	0	1.486E-05
High	[K].LLDLVPVSGNTVLDVGQDEATAYSLLK.[E]		0.00679113	0	1	1	4	B9FK36	B9FK36 [1456-1482]	0	2830.50843067	Not Found	High	High		3.5e6	2.2e6	3.22061038017273	High	0	0.0001177
High	[R].ELIGWLDWLK.[M]		0.00967832	0	1	1	14	P17654	P17654 [189-198]	0	1272.69868542	High	High	High	1.7e7	6.8e6	2.5e7	2.9482536315918	High	0	8.575E-05
High	[R].ISTPEAQLGLPELTLGIIPGFGGTQR.[L]		0.00146375	0	1	1	9	Q8W1L6	Q8W1L6 [125-150]	0	2665.45594174	High	High	High	4.3e7	2.9e7	2.7e7	4.11402082443237	High	0	4.82E-06
High	[K].APGLMGWMPDQAVTFVDNHDTGSTQSLWPFPSDK.[V]		0.00153755	0	1	1	5	P27934	P27934 [293-326]	0	3732.70974249	High	High	Not Found	5.2e7			4.38805055618286	High	0	5.164E-06
High	[R].ISTPEAQLGLPELTLGIIPGFGGTQR.[L]	1xDeamidated [Q]	0.0110892	0	1	1	4	Q8W1L6	Q8W1L6 [125-150]	0	2666.43995774	High	Not Found	High	6.6e6			4.28093290328979	High	7.316E-05	0.0003426
High	[K].EIALWFPEGLAEWR.[S]		0.000767929	0	1	2	13	A6N0M9	A6N0M9 [126-139]	0	1716.87441774	High	High	High	4.5e6	4.3e7	1.9e7	4.22667837142944	High	0	0.0001077
High	[K].TLNDDIADIIDEHGPDAWEGFPFSAEK.[L]	1xDeamidated [N3]	0.00250051	0	1	1	3	Q7Y0F2	Q7Y0F2 [296-322]	0	3003.35305259	High	Not Found	High			4.6e6	2.41160535812378	High	0	1.09E-05
High	[K].IENVEGLNHFDEILQEADGIILSR.[G]	1xDeamidated [N/Q]	0.000520843	0	1	1	11	B8BJ39	B8BJ39 [257-280]	0	2725.36791493	High	Not Found	High	1.1e7		1.3e7	5.33409261703491	High	0	3.67E-06
High	[K].LLIDNVEELLPVVYTPTVGEACQK.[Y]	1xCarbamidomethyl [C22]	1.00334E-05	0	1	1	13	P43279	P43279 [174-197]	0	2700.41644498	High	High	High	2.3e8	1.8e8	1.2e8	6.01074838638306	High	0	1.105E-08
High	[R].NMIIVPEMIGSIVGVYNGK.[T]		0.000234367	0	1	1	4	P31674	P31674 [91-109]	0	2034.07623019	High	High	Not Found	5.6e6	4.9e6		4.05560493469238	High	0	1.549E-05
High	[K].DKYPNISYADLFQLASATAIEEAGGPK.[I]	1xDeamidated [N/Q]	0.00404351	0	1	1	9	Q7XJ02	Q7XJ02 [166-192]	1	2870.40944534	High	High	High	7.9e6		6.2e7	4.75594329833984	High	0	2.733E-05
High	[R].NPEEIPWAAAGAEYVVESTGVFTDK.[D]		9.03425E-08	0	1	1	120	Q6K5G8	Q6K5G8 [83-107]	0	2680.27770257	High	High	High	6.3e6	2.8e6	5.3e6	7.45904397964478	High	0	1.297E-11
High	[R].NPEEIPWAAAGAEYVVESTGVFTDK.[D]	1xDeamidated [N1]	5.74545E-05	0	1	1	26	Q6K5G8	Q6K5G8 [83-107]	0	2681.26171857	High	High	High		5.0e6	7.6e6	5.46019077301025	High	0	3.385E-08
High	[K].GANLAEMASIGLSVPPGFTVSTEACQQYQAAGK.[T]	1xCarbamidomethyl [C25]	0.00713279	0	1	1	28	Q6AVA8	Q6AVA8 [99-131]	0	3353.61405161	High	High	High		2.4e6	1.2e6	4.0595965385437	High	0.0001673	0.0008289
High	[K].GANLAEMASIGLSVPPGFTVSTEACQQYQAAGK.[T]	1xCarbamidomethyl [C25]; 1xDeamidated [N/Q]	0.00259798	0	1	1	44	Q6AVA8	Q6AVA8 [99-131]	0	3354.59806761	High	High	High			5.4e6	4.23620271682739	High	0	1.156E-05
High	[K].NLLSPSTPFFFNTLYDPYR.[E]		8.38018E-05	0	1	1	11	Q8H8T0	Q8H8T0 [133-151]	0	2292.13354525	High	High	High	2.3e8	1.3e8	5.9e7	4.56320190429688	High	0	1.265E-07
High	[R].NILEVGPENADQVTLSSPVLNEGELESLLNDSK.[L]	1xDeamidated [N/Q]	0.000131241	0	1	1	3	Q69RJ0	Q69RJ0 [627-659]	0	3524.74900784	Not Found	Not Found	High			7.9e6	5.07392072677612	High	0	1.196E-07
High	[R].ELTDWLNWLK.[S]		0.0105019	0	1	1	10	P27933	P27933 [184-193]	0	1317.68376359	High	High	High	1.5e8	1.2e8	1.4e8	3.29875349998474	High	0.0001673	0.0007353
High	[K].TPATPFFFNTLYDPFR.[K]		0.00269924	0	1	1	5	Q7FAY6	Q7FAY6 [123-138]	0	1933.94831087	High	High	High	1.7e7	1.6e7	1.3e7	3.58534479141235	High	0	1.231E-05
High	[R].NADIIPGSGYVPPGTANPLYEAFGLCDAAAPADVDAFCAR.[L]	2xCarbamidomethyl [C26; C38]	0.000178284	0	1	1	5	Q7XKU5	Q7XKU5 [67-106]	0	4123.91644118	High	High	High	1.1e8	7.1e7	7.3e7	4.79694843292236	High	0	1.721E-06
High	[R].NADIIPGSGYVPPGTANPLYEAFGLCDAAAPADVDAFCAR.[L]	2xCarbamidomethyl [C26; C38]; 1xDeamidated [N]	0.000288516	0	1	1	6	Q7XKU5	Q7XKU5 [67-106]	0	4124.90045718	High	Not Found	High				4.70929622650146	High	0.0001076	0.0006724
High	[K].TLNDDIADIIDEHGPDAWEGFPFSAEK.[L]		0.00157153	0	1	1	3	Q7Y0F2	Q7Y0F2 [296-322]	0	3002.36903659	High	Not Found	High	3.2e7		1.5e7	4.0842137336731	High	0	5.173E-05
High	[K].DWTNVVVAYEPVWAIGTGK.[V]		0.00265537	0	1	1	2	P48494	P48494 [157-175]	0	2105.07021678	Not Found	Not Found	High			1.0e7	3.65516829490662	High	0	1.198E-05
High	[K].TEDLWAVLEEVSGEPVK.[DN]		0.0015043	0	1	2	6	Q6K4E7	Q6K4E7 [427-443]	0	1900.95384962	High	High	Not Found	6.1e6	4.2e6		3.69122529029846	High	0	2.496E-05
High	[K].SEAAISLEANGTVVLTPDQGQEASSELLPINFSGLAK.[A]	1xDeamidated [N/Q]	0.00962576	0	1	1	133	B8BJ39	B8BJ39 [104-140]	0	3757.90182001	High	High	High	7.9e6	5.2e6	4.1e6	4.55465221405029	High	7.316E-05	0.0004037
High	[K].SEAAISLEANGTVVLTPDQGQEASSELLPINFSGLAK.[A]	2xDeamidated [Q/N]	0.00277398	0	1	1	50	B8BJ39	B8BJ39 [104-140]	0	3758.88583601	High	High	High	5.3e6	3.0e6	1.7e6	3.64715576171875	High	0	1.277E-05
High	[K].LPLSPPALSGDLGEFMSWVDEVKK.[L]		1.34016E-06	0	1	1	15	Q75KR1	Q75KR1 [524-547]	1	2615.34255154	High	High	High		1.4e6	5.8e7	5.90958404541016	High	0	4.331E-10
High	[K].DKGLEPTEFEDTVAQAFFDLENGNQELK.[S]	1xDeamidated [N/Q]	0.00362518	0	1	1	12	Q8LJU5	Q8LJU5 [11-38]	1	3185.47970953	High	High	High			9.9e6	4.25344896316528	High	0	0.0001291
High	[R].CFQTITCYQAVINNLDDAHEQIDTAIATALR.[E]	2xCarbamidomethyl [C1; C7]; 1xDeamidated [N/Q]	0.00460964	0	2	2	24	Q0DHF6; A2Y5L9	Q0DHF6 [167-197]; A2Y5L9 [167-197]	0	3566.68900808	High	High	High		6.5e6	8.5e6	3.6435182094574	High	0	3.283E-05
High	[K].GIFWQEDIIPFFQNATIPK.[E]		0.000178284	0	1	1	16	Q8H8T0	Q8H8T0 [289-307]	0	2264.17501617	High	High	High	2.0e7	3.0e7	4.0e7	4.88877010345459	High	0	1.917E-07
High	[K].GIFWQEDIIPFFQNATIPK.[E]	1xDeamidated [Q/N]	0.011029	0	1	1	10	Q8H8T0	Q8H8T0 [289-307]	0	2265.15903217	High	High	Not Found	7.4e5	6.9e6		4.5582857131958	High	0	0.0001051
High	[K].ILNEGQIASTDVVEVVVSPPYVFLPVVK.[S]		7.46714E-06	0	1	1	291	P48494	P48494 [26-53]	0	3011.67035104	High	High	High	1.4e6	3.7e5	4.9e5	6.15617322921753	High	0	5.158E-09
High	[K].ILNEGQIASTDVVEVVVSPPYVFLPVVK.[S]	1xDeamidated [N/Q]	0.0002268	0	1	1	263	P48494	P48494 [26-53]	0	3012.65436704	High	High	High	1.8e6	6.2e5	1.2e6	5.62042093276978	High	0	2.82E-06
High	[R].SGFEGAWTSNPLIFDNSYFTELVSGEK.[E]		3.60896E-05	0	1	1	7	Q9FE01	Q9FE01 [174-200]	0	2995.39960848	High	High	High	1.2e7	4.3e7	9.8e6	5.63739013671875	High	0	1.656E-08
High	[R].SGFEGAWTSNPLIFDNSYFTELVSGEK.[E]	1xDeamidated [N]	7.42285E-07	0	1	1	5	Q9FE01	Q9FE01 [174-200]	0	2996.38362448	Not Found	High	High			3.5e7	6.49301338195801	High	0	1.507E-09
High	[K].LQNGVTATDLVLTVTQMLR.[K]		0.00250051	0	1	1	7	Q6YZX6	Q6YZX6 [255-273]	0	2073.13725044	High	High	High	4.3e6	5.1e6	3.0e6	3.69246959686279	High	0	0.0001557
High	[R].ELLFTTPGALQHLSGVILFEETLYQK.[T]		0.00916529	0	1	1	4	Q5N725	Q5N725 [57-82]	0	2947.58153608	Not Found	Not Found	High			2.0e6	2.50777387619019	High	0.003744	0.04995
High	[R].LSLDPALLLPSSASAALLADPAAPLSSLR.[L]		0.000992931	0	1	1	8	Q9AS33	Q9AS33 [44-72]	0	2830.59243511	High	High	High	4.3e7	2.4e7	2.3e7	4.62183427810669	High	0	9.467E-06
High	[R].FYNVTIEELPANVADLL.[-]		0.00534167	0	1	1	5	Q6Z2Z4	Q6Z2Z4 [398-414]	0	1920.99532054	High	High	High	3.7e7	3.3e7	2.8e7	3.37416315078735	High	3.987E-05	0.0002433
High	[R].FVIQGFGNVGSWAAQLISEAGGK.[V]		3.74804E-06	0	1	1	25	A2XMV1	A2XMV1 [209-231]	0	2336.20335609	High	High	High	5.7e7	1.6e7	1.4e7	5.24158334732056	High	0	2.94E-09
High	[R].FVIQGFGNVGSWAAQLISEAGGK.[V]	1xDeamidated [N/Q]	0.000506794	0	1	1	7	A2XMV1	A2XMV1 [209-231]	0	2337.18737209	High	High	Not Found	1.6e7	2.5e6		4.33159446716309	High	0	9.458E-07
High	[K].VFPEIMVPLIGTPQELAQQVDVIR.[E]	1xDeamidated [Q]	0.000634169	0	1	1	9	Q75KR1	Q75KR1 [715-738]	0	2693.45825039	High	Not Found	High				3.86580228805542	High	0	2.985E-06
High	[K].VFPEIMVPLIGTPQELAQQVDVIR.[E]		8.23983E-06	0	1	1	20	Q75KR1	Q75KR1 [715-738]	0	2692.47423439	High	High	High	3.4e8	3.3e8	3.1e8	4.42152166366577	High	0	6.637E-08
High	[K].AETESGEVGPLVTEADIQHIVSSWTGIPVEK.[V]	1xDeamidated [Q18]	0.00271403	0	1	1	1	Q7F9I1	Q7F9I1 [554-584]	0	3279.62670807	High	Not Found	Not Found	6.8e6			3.65914869308472	High	0	1.235E-05
High	[R].AEATDVANAVLDGSDAILLGAETLR.[G]	1xDeamidated [N8]	3.35801E-07	0	2	2	10	Q2QXR8; B8BJ39	Q2QXR8 [328-352]; B8BJ39 [328-352]	0	2486.26205294	High	High	Not Found	5.3e6			5.00026035308838	High	0	8.839E-10
High	[K].LGWAIDEDFGSFEALVK.[K]		0.000899874	0	1	1	8	Q43008	Q43008 [125-141]	0	1896.9378057	Not Found	High	High		2.3e6	3.3e6	3.97875308990479	High	0	2.279E-06
High	[K].DINWPLGWPVGGFPGPQGPYYCGIGADK.[S]	1xCarbamidomethyl [C22]	9.59916E-07	0	1	1	14	P14656	P14656 [138-165]	0	3018.42432432	High	High	High	5.8e8	3.6e8	2.8e8	5.30943727493286	High	0	1.066E-09
High	[K].DINWPLGWPVGGFPGPQGPYYCGIGADK.[S]	1xCarbamidomethyl [C22]; 1xDeamidated [Q/N]	1.62296E-06	0	1	1	8	P14656	P14656 [138-165]	0	3019.40834032	High	High	Not Found				5.31972742080688	High	0	1.72E-09
High	[-].MLVYQDLLTGDELLSDSFPYR.[E]		0.000160684	0	1	1	18	P35681	P35681 [1-21]	0	2475.21120306	High	High	High	2.4e7	1.5e7	1.2e7	4.88476133346558	High	0	2.011E-06
High	[K].DPNRPFPSGQNETPLVK.[W]		0.00153755	0	1	3	1	Q0DJA0	Q0DJA0 [360-376]	0	1895.96100073	Not Found	High	Not Found		2.9e7		3.44488096237183	High	0	5.199E-06
High	[R].VGLVAPVDVVVPPGNTGLDPSQTSFFQVLNIPTK.[I]		1.26882E-06	0	1	1	13	P41095	P41095 [116-149]	0	3505.89409614	High	High	High	9.0e8	4.3e8	5.4e8	4.43184995651245	High	0	9.832E-11
High	[R].VGLVAPVDVVVPPGNTGLDPSQTSFFQVLNIPTK.[I]	1xDeamidated [Q/N]	0.0155323	0	1	1	13	P41095	P41095 [116-149]	0	3506.87811214	High	High	High		5.3e5	4.2e7	3.26227378845215	High	0.0001673	0.0008829
High	[K].IENVEGLNHFDEILQEADGIILSR.[G]		1.57993E-05	0	1	1	8	B8BJ39	B8BJ39 [257-280]	0	2724.38389893	High	High	High			2.9e7	6.4508318901062	High	0	8.826E-09
High	[R].SGAAVSMPGMMDTVLNLGLNDEVAAGLAAK.[S]		0.0108505	0	1	1	2	Q6AVA8	Q6AVA8 [169-198]	0	2903.43112514	Not Found	Not Found	High			4.0e6	3.32813763618469	High	0.0002777	0.001859
High	[R].SGETEDTFIADLAVGLATGQIK.[T]		1.76091E-07	0	1	1	239	Q42971	Q42971 [384-405]	0	2236.13433297	High	High	High	1.9e8	5.9e7	3.2e8	7.25399923324585	High	0	3.685E-11
High	[R].SGETEDTFIADLAVGLATGQIK.[T]	1xDeamidated [Q20]	4.22941E-05	0	1	1	9	Q42971	Q42971 [384-405]	0	2237.11834897	High	High	High				4.90002107620239	High	0	2.12E-08
High	[R].EVAAFAQFGSDLDAATQALLNR.[G]		5.93432E-06	0	1	1	14	P0C520	P0C520 [402-423]	0	2308.15679977	High	High	High	2.4e6	2.1e7	9.0e6	6.58233022689819	High	0	1.175E-08
High	[R].EVAAFAQFGSDLDAATQALLNR.[G]	1xDeamidated [Q]	0.0143175	0	1	1	5	P0C520	P0C520 [402-423]	0	2309.14081577	High	Not Found	High			1.6e6	4.05652523040771	High	0	0.0001651
High	[K].SAWSEAYNQLVAAIKQEMKPAE.[-]		0.000257207	0	1	1	17	O04985	O04985 [148-169]	1	2464.21768543	High	High	High			1.5e7	5.03323125839233	High	0	1.058E-06
High	[R].ILYDALGTLADAVGAELNQAK.[Y]		0.00983772	0	1	2	3	B9FDR3	B9FDR3 [539-559]	0	2146.13902451	High	Not Found	High			1.2e6	2.98928833007813	High	7.316E-05	0.0005628
High	[R].AEATDVANAVLDGSDAILLGAETLR.[G]		6.79753E-08	0	2	2	50	Q2QXR8; B8BJ39	Q2QXR8 [328-352]; B8BJ39 [328-352]	0	2485.27803694	High	High	High	2.5e8	2.6e8	4.0e8	6.8755955696106	High	0	1.89E-10
High	[K].WTVQQAAELAIAAPTIAASLDGR.[Y]		9.8209E-05	0	1	1	4	Q2R480	Q2R480 [289-311]	0	2353.2510345	Not Found	High	High		6.3e6		5.18871021270752	High	0	7.699E-08
High	[K].DGVTLLWDLAEGK.[R]		0.000529458	0	1	1	10	P49027	P49027 [230-242]	0	1416.73692126	High	High	High	1.5e7	9.5e6	2.3e7	4.27789926528931	High	0	4.298E-06
High	[R].ILDWADIVNAHIIPGPGIVDGLK.[L]	1xDeamidated [N9]	0.00032187	0	1	1	3	Q9LDN2	Q9LDN2 [326-348]	0	2427.32822263	Not Found	High	High			5.8e6	3.84117436408997	High	0	4.718E-07
High	[R].ILDWADIVNAHIIPGPGIVDGLK.[L]		0.00328578	0	1	1	1	Q9LDN2	Q9LDN2 [326-348]	0	2426.34420663	Not Found	High	Not Found		1.1e7		3.94391393661499	High	0	1.653E-05
High	[K].HAGVTYADLFQLASATAIEEAGGPK.[I]		9.71403E-05	0	1	1	2	P0C0L1	P0C0L1 [119-143]	0	2517.26199302	Not Found	High	Not Found		6.4e6		5.3333625793457	High	0	7.548E-08
High	[K].HAGVTYADLFQLASATAIEEAGGPK.[I]	1xDeamidated [Q11]	0.000454285	0	1	1	4	P0C0L1	P0C0L1 [119-143]	0	2518.24600902	High	High	Not Found	1.4e7			5.40947437286377	High	0	8.032E-07
High	[K].DLMAASWTGLPDSLVIEAK.[K]		0.00122218	0	1	1	2	Q0JDA2	Q0JDA2 [84-102]	0	2017.03105408	Not Found	Not Found	High				4.61242723464966	High	0	3.655E-06
High	[K].GLEYYNSLIDELVER.[G]		0.000987518	0	1	1	4	Q60DX8	Q60DX8 [137-151]	0	1812.90142018	Not Found	High	High		1.2e7	1.2e7	4.08776807785034	High	0	1.366E-05
High	[R].NPFGQVPALQDGDLFLWESR.[A]		5.40733E-06	0	1	1	17	O82451	O82451 [50-69]	0	2289.12985682	High	High	High	1.4e8	7.3e7	7.5e7	5.59162282943726	High	0	5.84E-09
High	[R].NPFGQVPALQDGDLFLWESR.[A]	1xDeamidated [Q10]	0.000723102	0	1	1	2	O82451	O82451 [50-69]	0	2290.11387282	Not Found	High	Not Found				3.57694268226624	High	0	1.633E-06
High	[K].NAPEGTYDAVIVDSSDPIGPAQELFEKPFFQSVAR.[A]		0.00339523	0	1	1	4	Q9SMB1	Q9SMB1 [176-210]	0	3794.85480991	High	High	Not Found	1.0e7	2.9e6		3.60727262496948	High	0	1.741E-05
High	[K].NAPEGTYDAVIVDSSDPIGPAQELFEKPFFQSVAR.[A]	2xDeamidated [Q22; Q/N]	0.0143954	0	1	1	3	Q9SMB1	Q9SMB1 [176-210]	0	3796.82284191	Not Found	Not Found	High			2.3e6	3.13129043579102	High	0	0.0001571
High	[K].IFSSPEVASEEPWYGIEQEYTLLQK.[D]		4.15858E-06	0	1	1	34	P14656	P14656 [113-137]	0	2943.429846	High	High	High	3.6e8	2.4e8	1.7e8	6.52920484542847	High	0	1.034E-08
High	[K].IFSSPEVASEEPWYGIEQEYTLLQK.[D]	1xDeamidated [Q]	0.00292972	0	1	1	7	P14656	P14656 [113-137]	0	2944.413862	High	High	High				5.37851285934448	High	0	1.723E-05
High	[K].VDLSDCGPMVLDVLLK.[I]	1xCarbamidomethyl [C6]	2.06562E-05	0	1	1	6	Q9S827	Q9S827 [72-87]	0	1773.9125193	High	High	High	7.7e7	4.9e7	3.8e7	4.92916393280029	High	0	7.064E-09
High	[R].YSVCSAVGVLPLSLQYGFPIVQK.[F]	1xCarbamidomethyl [C4]	1.00884E-05	0	2	2	23	P42862; P42863	P42862 [275-297]; P42863 [275-297]	0	2525.34724339	High	High	High	5.9e7	7.2e7	7.2e7	5.02293872833252	High	0	2.364E-09
High	[R].YSVCSAVGVLPLSLQYGFPIVQK.[F]	1xCarbamidomethyl [C4]; 1xDeamidated [Q]	0.000238245	0	2	2	5	P42862; P42863	P42862 [275-297]; P42863 [275-297]	0	2526.33125939	High	High	High	3.7e6	9.8e6		3.48693609237671	High	0	2.982E-07
High	[K].YLDSLAGLWCTALGGSEPR.[L]	1xCarbamidomethyl [C10]	2.04315E-05	0	1	2	4	Q01K11	Q01K11 [102-120]	0	2066.00115124	Not Found	High	High		2.6e7	2.8e7	4.49137115478516	High	0	6.914E-09
High	[R].LQPPLPEGYFGNVIFTATPLAEAGK.[V]		0.0145527	0	1	1	8	Q0JBZ8	Q0JBZ8 [299-323]	0	2630.38646527	High	High	High	1.9e7	1.1e7	1.1e7	3.48260116577148	High	0.0004302	0.003228
High	[K].FITHSVPFSEINTAFDLMLK.[G]		0.00302732	0	1	1	10	Q0ITW7	Q0ITW7 [348-367]	0	2310.18386625	Not Found	High	High			6.6e6	4.42282629013062	High	0	1.459E-05
High	[R].SALDYLELQPDLSALVR.[G]		0.000157206	0	1	2	6	Q0JBZ8	Q0JBZ8 [349-365]	0	1903.0171186	High	High	High	7.2e7	2.2e7	1.6e7	4.14468908309937	High	0	2.13E-07
High	[K].YIPSNTFSYYDQVLDTAAMLGAVPER.[Y]	1xOxidation [M19]	0.000122902	0	1	1	19	Q2QLY5	Q2QLY5 [56-81]	0	2937.39750044	High	High	High	1.8e8	1.3e8	1.1e8	4.87808418273926	High	0	2.056E-06
High	[R].NPDEIPWAEAGAEYVVESTGVFTDKEK.[A]		5.64653E-07	0	1	1	17	A2YQT7	A2YQT7 [83-109]	1	2981.40508774	High	High	High				5.79874897003174	High	0	3.553E-09
High	[K].EGPETIAAFIAEPVMGAGGVIPPPK.[T]		0.000727067	0	1	4	1	Q01K11	Q01K11 [267-291]	0	2448.28430847	Not Found	Not Found	High			3.5e6	4.05630111694336	High	0	1.646E-06
High	[R].NPLQFDNSYFTELLSGDK.[E]		1.26942E-05	0	1	2	5	Q10N21	Q10N21 [182-199]	0	2087.99202597	High	High	High	1.5e8	1.3e8	1.3e8	5.56238174438477	High	0	4.168E-09
High	[R].GVMLGADQPVILHMLDIPPATESLNGLK.[M]	1xDeamidated [N25]	0.00208799	0	1	1	1	Q7XDC8	Q7XDC8 [28-55]	0	2930.53657694	High	Not Found	Not Found				4.44328689575195	High	0	8.283E-06
High	[R].GVMLGADQPVILHMLDIPPATESLNGLK.[M]	2xDeamidated [Q8; N25]	0.000945259	0	1	1	2	Q7XDC8	Q7XDC8 [28-55]	0	2931.52059294	Not Found	Not Found	High			5.8e6	4.70315837860107	High	0	2.463E-06
High	[K].IAAVPSSVVVLTPETFDSVVLDETK.[D]		4.27593E-05	0	1	1	6	Q75M08	Q75M08 [143-167]	0	2616.40184045	High	High	High	1.7e7	2.9e7	3.0e7	5.10376262664795	High	0	1.678E-07
High	[K].ALGVDTVPVLVGPVSYLLLSKPAK.[G]		9.138E-07	0	2	2	24	Q2QLY5; Q2QLY4	Q2QLY5 [146-169]; Q2QLY4 [146-169]	0	2436.44760905	High	High	High	1.5e8	5.9e8	1.3e7	4.93951797485352	High	0	5.942E-11
High	[K].IFEVAPSASQMFSFLR.[N]		1.31897E-05	0	2	2	14	O04986; O04985	O04986 [44-59]; O04985 [47-62]	0	1829.92546697	High	High	High	3.7e8	3.1e8	2.9e8	5.55035543441772	High	0	1.142E-08
High	[K].VIHDNFGIIEGLMTTVHAITATQK.[T]		4.76576E-07	0	1	1	72	A2YQT7	A2YQT7 [165-188]	0	2609.375583	High	High	High	4.6e7	3.2e7	3.4e7	6.4865288734436	High	0	2.201E-11
High	[K].NAIELGLLETLQSAAVAGGGGK.[A]		4.39031E-07	0	1	1	16	Q6ZD89	Q6ZD89 [35-56]	0	2069.12370882	High	High	High	1.2e8	6.4e7		6.12756872177124	High	0	1.945E-11
High	[K].NVLSLWFDGLK.[L]		0.00957348	0	1	1	8	Q0J8G4	Q0J8G4 [227-237]	0	1291.70449905	High	High	High	6.9e6	7.2e6	8.8e6	2.79551434516907	High	0.0001673	0.0008589
High	[K].IFSHPDVVAEVPWYGIEQEYTLLQK.[D]		1.81061E-06	0	1	1	7	P14654	P14654 [113-137]	0	2961.50328578	High	High	High		2.0e7	1.2e7	5.0322437286377	High	0	1.251E-08
High	[K].IFSHPDVVAEVPWYGIEQEYTLLQK.[D]	1xDeamidated [Q]	0.00044203	0	1	1	2	P14654	P14654 [113-137]	0	2962.48730178	High	Not Found	Not Found	1.5e7			4.14605855941772	High	0	7.654E-07
High	[R].RLPVVNPATEATIGDIPAATAEDVELAVSAAR.[D]		0.0001043	0	1	1	6	O24174	O24174 [26-57]	1	3217.70629542	High	High	High	2.0e7			4.82595729827881	High	0	4.315E-07
High	[R].STFYTQDPVVGYTDYPFLEEIDEESR.[T]		8.38018E-05	0	1	1	8	Q84QK0	Q84QK0 [351-376]	0	3100.39458257	High	High	High	4.8e7	6.1e7	4.8e7	4.97171068191528	High	0	5.998E-08
High	[R].STFYTQDPVVGYTDYPFLEEIDEESR.[T]	1xDeamidated [Q6]	9.19251E-06	0	1	1	8	Q84QK0	Q84QK0 [351-376]	0	3101.37859857	High	High	High	3.7e7		9.1e6	5.86119174957275	High	0	2.047E-09
High	[R].YDGNGEPSWNQDGDRQELVNWAQAVGGPASAFDFTTK.[G]	1xDeamidated [N/Q]	0.00896774	0	1	2	2	P27937	P27937 [237-273]	1	4028.79579176	High	Not Found	Not Found	2.1e7			4.46432495117188	High	0	7.651E-05
High	[K].NAIELGLLETLQSAAVAGGGGK.[A]	1xDeamidated [N/Q]	0.000620449	0	1	1	5	Q6ZD89	Q6ZD89 [35-56]	0	2070.10772482	High	High	Not Found	2.5e6			5.13016605377197	High	0	1.295E-06
High	[R].FDEGLPPILTALEVLDHNIR.[L]		9.04288E-06	0	1	1	14	Q01859	Q01859 [96-115]	0	2262.21285815	High	High	High	3.8e7	1.4e6	2.6e7	4.90460681915283	High	0	6.019E-09
High	[K].VIHDNFGIIEGLMTTVHAITATQK.[T]	1xDeamidated [N/Q]	5.08911E-07	0	1	1	19	A2YQT7	A2YQT7 [165-188]	0	2610.359599	High	High	High	2.0e7		8.7e6	6.40512657165527	High	0	2.424E-11
High	[R].YALSYQEPIPVEQLVQSLCDTK.[Q]	1xCarbamidomethyl [C19]	8.46428E-07	0	1	2	21	P0C8Y9	P0C8Y9 [97-118]	0	2581.28543087	High	High	High	1.2e8	1.0e8	8.6e7	5.61884307861328	High	0	5.32E-11
High	[K].ITDEFTGAGAVGQVCQVIGAVVDVR.[F]	1xCarbamidomethyl [C15]	0.000129812	0	1	1	22	Q01859	Q01859 [71-95]	0	2561.30281227	High	High	High	8.4e6	7.8e6	2.9e6	4.76112127304077	High	0	2.476E-06
High	[K].ITDEFTGAGAVGQVCQVIGAVVDVR.[F]	1xCarbamidomethyl [C15]; 1xDeamidated [Q]	4.18339E-05	0	1	1	15	Q01859	Q01859 [71-95]	0	2562.28682827	High	High	High	2.9e6		1.0e6	4.71970558166504	High	0	1.35E-07
High	[R].GGDLVSAFAELMGR.[Q]		0.000389781	0	1	1	10	Q6Z5N4	Q6Z5N4 [127-140]	0	1422.7045753	High	High	High	1.4e7	1.5e7	9.3e6	4.45288848876953	High	0	9.297E-07
High	[R].NPEEIPWGETGAEFVVESTGVFTDK.[D]		0.00158881	0	1	1	45	Q7FAH2	Q7FAH2 [83-107]	0	2738.28318183	High	High	High	8.6e6	5.6e6	6.3e6	4.55323791503906	High	0	5.487E-05
High	[R].NPEEIPWGETGAEFVVESTGVFTDK.[D]	1xDeamidated [N1]	0.0076986	0	1	1	3	Q7FAH2	Q7FAH2 [83-107]	0	2739.26719783	High	High	High			1.3e6	3.24014925956726	High	0.0001673	0.0008496
High	[K].AVAAAAATEEEVQVQVATK.[F]		0.000217089	0	1	1	457	Q7XQ45	Q7XQ45 [82-100]	0	1885.98654671	High	High	High	2.5e6	1.6e6	1.8e6	4.83718013763428	High	3.987E-05	0.0002659
High	[K].DVNWPLGWPVGGFPGPQGPYYCAAGAEK.[A]	1xCarbamidomethyl [C22]	7.93027E-06	0	1	1	4	P14654	P14654 [138-165]	0	2990.3930242	High	High	Not Found	1.1e8	7.1e7		5.33899116516113	High	0	1.623E-09
High	[K].DVNWPLGWPVGGFPGPQGPYYCAAGAEK.[A]	1xCarbamidomethyl [C22]; 1xDeamidated [N/Q]	0.00448551	0	1	1	4	P14654	P14654 [138-165]	0	2991.3770402	Not Found	High	Not Found		9.8e6		3.0660297870636	High	0	7.914E-05
High	[K].GSVPGFSVNTVDTTGAGDAFVGSLLVNVAK.[D]	1xDeamidated [N]	0.00516956	0	1	1	3	Q0J8G4	Q0J8G4 [257-286]	0	2880.46254352	Not Found	High	Not Found				3.89081454277039	High	0	3.321E-05
High	[R].IDFSSIFGTVNPIVEDVR.[M]		0.000117639	0	1	1	4	Q5NAY4	Q5NAY4 [61-78]	0	2008.03858229	High	High	Not Found	4.3e7	3.7e6		4.26141023635864	High	0	1.011E-07
High	[R].IGLAGLAVMGQNLALNIAEK.[G]		6.13233E-06	0	1	1	16	Q9LI00	Q9LI00 [6-25]	0	1996.12595755	High	High	High			5.7e6	5.06697607040405	High	0	1.359E-06
High	[R].DQDLLVLPTDAALFEDPTFK.[V]		3.7704E-05	0	1	1	15	Q7XJ02	Q7XJ02 [299-318]	0	2248.13835577	High	High	High	3.1e8	1.8e8	1.6e8	5.19612312316895	High	0	4.468E-08
High	[R].DVTTTPAELLTFFR.[D]		0.000759577	0	1	1	18	Q6Z5N4	Q6Z5N4 [52-65]	0	1610.84244888	High	High	High	1.8e8	1.5e8	1.1e8	3.81426477432251	High	0	1.76E-06
High	[K].FLPIYLSQGILQHDPFEVLDQR.[G]		1.02553E-05	0	1	1	11	Q6AVA8	Q6AVA8 [861-882]	0	2628.38204861	High	High	High	1.4e7	2.5e7	7.8e6	4.24687671661377	High	0	2.698E-08
High	[K].FLPIYLSQGILQHDPFEVLDQR.[G]	1xDeamidated [Q]	0.000270186	0	1	1	2	Q6AVA8	Q6AVA8 [861-882]	0	2629.36606461	High	Not Found	High				3.50778675079346	High	0	3.603E-07
High	[R].AGKDLVSSLVSGLLTIGPR.[F]		0.000298142	0	1	1	6	Q93VT8	Q93VT8 [429-447]	1	1883.09603764	High	High	High	2.6e6			4.14101600646973	High	0	4.212E-07
High	[K].VMDVVLPFFESLK.[L]		0.00347021	0	1	1	5	Q7FAY6	Q7FAY6 [283-295]	0	1523.81781415	High	High	High	2.9e7	1.1e7	1.0e7	3.01931095123291	High	0	0.0001431
High	[R].NPLQFDNSYFTELLSGDKEGLLQLPSDK.[A]		2.06464E-06	0	1	2	8	Q10N21	Q10N21 [182-209]	1	3168.57354997	High	High	High	2.5e8	3.1e8	3.1e8	5.77326202392578	High	0	2.204E-08
High	[R].YEAVGVDPSTTLLEFLR.[T]		4.18339E-05	0	2	2	6	Q852M1; Q852M2	Q852M1 [20-36]; Q852M2 [21-37]	0	1909.99056951	High	High	High	6.1e7	4.3e7	4.0e7	4.19852447509766	High	0	2.073E-08
High	[R].YALSYQEPIPVEQLVQSLCDTK.[Q]	1xCarbamidomethyl [C19]; 1xDeamidated [Q]	0.00387068	0	1	2	3	P0C8Y9	P0C8Y9 [97-118]	0	2582.26944687	Not Found	High	Not Found				4.5369553565979	High	0	2.36E-05
High	[R].VDHVDISGLPLLNTDLETADGGFPPAVEAFR.[D]		1.00836E-06	0	1	1	9	Q941Z0	Q941Z0 [45-75]	0	3265.63754718	High	High	High	3.5e7	1.7e7		5.62329483032227	High	0	8.422E-10
High	[R].VDHVDISGLPLLNTDLETADGGFPPAVEAFR.[D]	1xDeamidated [N13]	2.0998E-05	0	1	1	5	Q941Z0	Q941Z0 [45-75]	0	3266.62156318	High	High	High			2.0e7	5.35328006744385	High	0	7.26E-09
High	[K].ALLPFFDSAYQGFASGSLDQDAQSVR.[M]		2.2147E-08	0	1	1	33	P37833	P37833 [211-236]	0	2790.33694875	High	High	High	4.3e8	3.5e8	3.4e8	7.23525190353394	High	0	2.066E-11
High	[K].ALLPFFDSAYQGFASGSLDQDAQSVR.[M]	1xDeamidated [Q]	1.85155E-05	0	1	1	13	P37833	P37833 [211-236]	0	2791.32096475	High	High	High	1.3e6	2.6e6	3.5e7	5.2583384513855	High	0	8.415E-08
High	[K].SLLVWDLTNPVQNVGEGAGASEYGVPFR.[R]	1xDeamidated [N/Q]	0.00227874	0	1	1	7	P49027	P49027 [42-69]	0	2976.47377692	High	Not Found	High				3.16153216362	High	7.316E-05	0.0005502
High	[R].NTFYTQDPIVGYTDYPFLDEDQNNSVADA.[-]	1xDeamidated [Q/N]	0.00231639	0	1	1	5	Q69TI0	Q69TI0 [346-374]	0	3313.43315321	High	Not Found	High			4.6e7	5.17945289611816	High	0	9.705E-06
High	[K].MVEPGHLDQLLHPQFENPSGYK.[D]		0.00608916	0	1	1	1	Q6AVA8	Q6AVA8 [441-462]	0	2536.22891883	Not Found	High	Not Found		1.4e7		4.289710521698	High	0	4.255E-05
High	[K].AGAPVDQTIATLAAHLEQGDCIIDGGNEWYENTER.[R]	1xCarbamidomethyl [C21]	9.24735E-05	0	1	1	14	Q9LI00	Q9LI00 [79-113]	0	3814.76132048	High	High	High	8.0e7	2.8e7	3.5e7	5.26136255264282	High	0	1.954E-07
High	[K].AGAPVDQTIATLAAHLEQGDCIIDGGNEWYENTER.[R]	1xCarbamidomethyl [C21]; 2xDeamidated [N/Q]	0.000568469	0	1	1	8	Q9LI00	Q9LI00 [79-113]	0	3816.72935248	High	High	Not Found	9.0e6			4.36383819580078	High	0.0001673	0.0007947
High	[R].ICGFLFEPIQGEAGVIIPPDGYLK.[A]	1xCarbamidomethyl [C2]	0.000186259	0	1	1	19	Q10G56	Q10G56 [225-248]	0	2633.36837271	High	High	High	5.0e7	2.5e7	3.3e7	5.32585954666138	High	0	2.038E-07
High	[R].ICGFLFEPIQGEAGVIIPPDGYLK.[A]	1xCarbamidomethyl [C2]; 1xDeamidated [Q10]	0.00387068	0	1	1	4	Q10G56	Q10G56 [225-248]	0	2634.35238871	Not Found	High	High			1.7e6	4.55419874191284	High	0	2.125E-05
High	[R].DPGELVFPFGPDYLENLNVNLDHPK.[L]		2.96383E-05	0	1	1	7	Q6ZJS7	Q6ZJS7 [159-183]	0	2839.39373536	High	High	High	7.7e7	3.4e7	4.3e7	5.49296092987061	High	0	1.221E-08
High	[R].DPGELVFPFGPDYLENLNVNLDHPK.[L]	1xDeamidated [N]	0.000158068	0	1	1	10	Q6ZJS7	Q6ZJS7 [159-183]	0	2840.37775136	Not Found	High	High			8.2e6	5.08535623550415	High	0	1.588E-07
High	[K].YIPSNTFSYYDQVLDTTAMLGAVPER.[Y]		6.23678E-05	0	1	1	19	Q2QLY4	Q2QLY4 [56-81]	0	2951.4131501	High	High	High	1.8e8	1.1e8	1.1e8	5.0895733833313	High	0	3.838E-08
High	[K].YIPSNTFSYYDQVLDTTAMLGAVPER.[Y]	1xDeamidated [Q/N]	0.00120889	0	1	1	7	Q2QLY4	Q2QLY4 [56-81]	0	2952.3971661	High	High	High				2.84411215782166	High	0	1.623E-05
High	[K].AGAPVDQTIATLAAHLEQGDCIIDGGNEWYENTER.[R]	1xCarbamidomethyl [C21]; 1xDeamidated [N/Q]	0.000955651	0	1	1	8	Q9LI00	Q9LI00 [79-113]	0	3815.74533648	High	High	High	3.2e6	4.8e6	2.2e6	4.45866441726685	High	0	2.511E-06
High	[K].ESLYPLLNFLK.[A]		0.00863217	0	1	1	12	P30298	P30298 [170-180]	0	1336.75111486	High	High	High	4.9e7	2.8e7	3.1e7	2.70976710319519	High	0	7.788E-05
High	[R].FDEGLPPILTALEVLDHNIR.[L]	1xDeamidated [N18]	0.00137083	0	1	1	4	Q01859	Q01859 [96-115]	0	2263.19687415	High	High	High	5.9e6	2.7e6		4.088219165802	High	0	9.032E-05
High	[K].LADAMVTWIEAWDELNPSTAAVENGK.[A]	1xDeamidated [N]	0.000270186	0	1	1	14	Q8H8T0	Q8H8T0 [337-362]	0	2832.33965126	High	High	High	7.9e6	3.3e6	4.9e6	4.69800567626953	High	0	3.624E-07
High	[R].SVCTEAGMYAIR.[A]	1xCarbamidomethyl [C3]	0.0159595	0	1	1	2	P0DKK0	P0DKK0 [380-391]	0	1357.6238825	Not Found	High	Not Found		6.3e6		3.04586362838745	High	0	0.0001819
High	[R].NMAVTQFEAADAR.[R]		0.00534167	0	1	1	2	Q0J5V5	Q0J5V5 [129-141]	0	1423.66343875	Not Found	High	Not Found				3.3065299987793	High	0	3.48E-05
High	[K].EDPLNWGAAAAEMAGSHLDEVKR.[M]		6.58747E-05	0	1	1	2	P14717	P14717 [10-32]	1	2467.16704682	Not Found	High	Not Found				5.00031328201294	High	0	4.148E-08
High	[K].AHVVTTPGSGFGPGGEGFVR.[V]		0.00013938	0	1	1	2	Q10MQ2	Q10MQ2 [423-442]	0	1928.9613351	Not Found	High	Not Found				4.17823123931885	High	0	1.311E-07
High	[K].AAATAAASGEPPKESAADDEEMDPTQYYENR.[L]	1xDeamidated [Q26]	0.000711338	0	1	1	2	Q6F2U9	Q6F2U9 [56-86]	1	3286.39645008	Not Found	High	Not Found		1.3e7		5.64075660705566	High	0	1.589E-06
High	[K].ICSYAQGMNIIK.[A]	1xCarbamidomethyl [C2]	0.00278918	0	1	1	2	Q9LI00	Q9LI00 [335-346]	0	1397.69156814	Not Found	High	Not Found		1.2e8		3.55711793899536	High	0	1.285E-05
High	[R].GPTPEPLCQVMLR.[V]	1xCarbamidomethyl [C8]	0.00765675	0	1	1	4	Q948T6	Q948T6 [150-162]	0	1497.75523098	High	High	Not Found	1.1e8	1.5e8		2.97572946548462	High	0	7.473E-05
High	[K].KPEDWDDKEYIPDPEDKKPEGYDDIPK.[E]		0.000584227	0	1	1	4	Q9SLY8	Q9SLY8 [225-251]	2	3261.51100922	High	High	Not Found	7.6e7	2.9e7		4.48816394805908	High	0	1.179E-06
High	[R].NNIPLSTAATANFTR.[G]		6.00247E-05	0	1	1	4	Q9LST6	Q9LST6 [71-85]	0	1590.82344476	High	High	Not Found	3.7e8	2.1e8		4.86549854278564	High	0	3.604E-08
High	[K].IPLYQHIANLAGNK.[Q]		0.00082902	0	1	1	4	Q42971	Q42971 [134-147]	0	1551.86418745	High	High	Not Found		4.4e7		3.39516234397888	High	0	2.006E-06
High	[R].GDGGGGSGGSSPFYVDSDGLQR.[Q]		3.23494E-05	0	1	1	4	Q2QMN7	Q2QMN7 [57-78]	0	2071.89516541	High	High	Not Found	3.8e7	1.4e7		4.51661825180054	High	0	1.6E-08
High	[R].SPNAVQSNMELEFK.[R]		0.00112596	0	1	1	2	Q6YZX6	Q6YZX6 [139-152]	0	1593.75773297	Not Found	High	Not Found		1.0e7		3.66871976852417	High	7.316E-05	0.0003778
High	[K].SGATPILVATDVAAR.[G]		0.00636082	0	1	2	2	Q6Z4K6	Q6Z4K6 [476-490]	0	1441.80091847	Not Found	High	Not Found				3.15040135383606	High	0	4.909E-05
High	[K].LPADTPYSQFAYK.[F]		0.00522631	0	1	1	2	Q10LP5	Q10LP5 [218-230]	0	1500.73692126	High	Not Found	Not Found	1.1e8			3.18632483482361	High	0.0001673	0.001111
High	[K].YEEDLDAMLPK.[C]		0.0114572	0	1	2	2	Q9SXP2	Q9SXP2 [235-245]	0	1323.61369463	High	Not Found	Not Found	6.3e7			3.113450050354	High	0	0.0001114
High	[R].ENDLTTVELAR.[F]		0.0163097	0	1	1	4	P20907	P20907 [67-77]	0	1260.6430209	High	High	Not Found	2.0e8	1.3e8		2.86432695388794	High	3.987E-05	0.0002499
High	[R].SVQMEGLTWGASK.[L]		0.0147116	0	1	1	4	P29545	P29545 [160-172]	0	1393.67802621	High	High	Not Found				3.31876587867737	High	0	0.0001611
High	[K].IFGPGNQYVTAAK.[M]		0.00395616	0	1	1	2	Q5NAY4	Q5NAY4 [242-254]	0	1365.71612631	Not Found	High	Not Found				3.35281300544739	High	0	2.207E-05
High	[K].IIAVCADDPEYR.[H]	1xCarbamidomethyl [C5]	0.00368506	0	1	1	4	A2X8Q3	A2X8Q3 [140-151]	0	1421.67294112	High	High	Not Found	2.7e8			3.34502243995667	High	0	3.195E-05
High	[K].LPDAGPSAPADHLR.[K]		0.00137083	0	1	1	4	Q7XJ02	Q7XJ02 [214-227]	0	1416.72300254	High	High	Not Found				4.09061670303345	High	0	4.528E-06
High	[R].STDDFNGAQLK.[A]		0.0180798	0	1	1	4	P46465	P46465 [377-387]	0	1195.55895697	High	High	Not Found				3.02887725830078	High	0	0.000219
High	[R].TGSIVDVPAGK.[A]		0.00921536	0	1	1	2	P0C520	P0C520 [93-103]	0	1043.57315057	Not Found	High	Not Found				3.11994552612305	High	0	8.551E-05
High	[R].VNVYYNEASCGR.[F]	1xCarbamidomethyl [C10]	0.0112717	0	1	4	2	Q76FS3	Q76FS3 [47-58]	0	1431.63213894	Not Found	High	Not Found				2.83208584785461	High	0	0.0001085
High	[K].VACIGAWHPAR.[V]	1xCarbamidomethyl [C3]	0.00446109	0	1	1	8	P35684	P35684 [252-262]	0	1237.62587196	High	High	Not Found				3.41717386245728	High	0	2.639E-05
High	[R].SSEAYTFNHDSMAR.[R]	1xDeamidated [N8]	0.00664457	0	1	1	3	B7EA73	B7EA73 [681-694]	0	1616.66456127	Not Found	High	Not Found				2.50920414924622	High	0	4.837E-05
High	[R].VPTDNSDLGESALQTEPVIEQVFLTK.[S]		0.00582907	0	1	1	3	Q0JKD0	Q0JKD0 [209-234]	0	2830.43565963	High	High	Not Found	1.4e7	1.2e7		4.51750183105469	High	0	3.987E-05
High	[R].TAGGPFIATSYDYDAPIDEYGLLR.[QE]		0.0021225	0	1	2	4	Q5Z7L0	Q5Z7L0 [297-320]	0	2605.24567422	High	High	Not Found		1.1e7		3.48004412651062	High	0	8.516E-06
High	[K].IGIMPGYIHKPGR.[V]		0.00280445	0	1	1	4	Q6ZL94	Q6ZL94 [170-182]	0	1438.79875054	Not Found	High	Not Found				2.77338099479675	High	0	1.553E-05
High	[K].LLGISCDDVQSHK.[D]	1xCarbamidomethyl [C6]	0.00130503	0	1	2	6	P0C5C8	P0C5C8 [67-79]	0	1471.7209539	High	High	Not Found				4.02471923828125	High	0	4.695E-06
High	[R].YDGNGEPSWNQDGDR.[Q]	1xDeamidated [N4]	0.0035858	0	1	2	2	P27937	P27937 [237-251]	0	1710.66264691	Not Found	High	Not Found				2.84198951721191	High	0	1.886E-05
High	[R].DYSAQLVVPESIDFVNR.[F]		0.00301083	0	1	1	4	Q9LGZ2	Q9LGZ2 [323-339]	0	1951.97598205	High	High	Not Found	2.9e7	1.6e7		4.27646636962891	High	0	0.0001893
High	[K].FDFHGQPAELK.[H]		0.00415543	0	1	1	3	Q6YZX6	Q6YZX6 [419-429]	0	1288.63206238	High	High	Not Found	1.3e8	4.5e7		3.26851582527161	High	0	2.372E-05
High	[K].VVLFAVPGAFTPTCTQK.[H]	1xCarbamidomethyl [C14]	0.00374592	0	1	1	1	Q69TY4	Q69TY4 [106-122]	0	1835.97241746	Not Found	High	Not Found		8.8e7		2.8103129863739	High	0	2.025E-05
High	[K].FAVAAPVAADSGAAAPSAAKEEEK.[K]		0.00106606	0	1	1	1	P41095	P41095 [278-301]	1	2258.12991631	Not Found	High	Not Found		2.5e7		3.20748162269592	High	0	2.95E-06
High	[R].VNCVSPAGVATPLAR.[A]	1xCarbamidomethyl [C3]	0.0059903	0	1	1	2	Q7FAE1	Q7FAE1 [191-205]	0	1511.79987294	Not Found	High	Not Found		2.0e7		2.97440719604492	High	0.0001673	0.0008573
High	[R].FAQVTNPAIDPLR.[E]		0.00176264	0	1	1	2	Q69RJ0	Q69RJ0 [599-611]	0	1441.77978915	Not Found	High	Not Found		2.0e7		3.35354375839233	High	7.316E-05	0.0003933
High	[R].EGICGSCAMNIDGDNGLACLTK.[I]	3xCarbamidomethyl [C4; C7; C19]; 1xDeamidated [N]	0.00534167	0	1	1	4	Q9S827	Q9S827 [104-125]	0	2356.98762858	Not Found	High	Not Found				3.48413729667664	High	0	3.473E-05
High	[R].ILVATDLVGR.[G]		0.0103882	0	1	3	2	Q0JM17	Q0JM17 [346-355]	0	1056.64117058	High	Not Found	Not Found	5.5e7			2.90380048751831	High	0	9.602E-05
High	[R].AFQLYSSGIFTGK.[C]		0.00484178	0	1	1	1	P25776	P25776 [270-282]	0	1418.731442	Not Found	High	Not Found				3.08952975273132	High	0	2.999E-05
High	[K].EFFDTPYPLPK.[L]		0.0151987	0	1	1	4	Q6K4E7	Q6K4E7 [247-257]	0	1353.67253019	High	High	Not Found	1.2e8	4.6e7		3.32599234580994	High	0.002052	0.02741
High	[R].GLPTLVLIGPDGK.[T]		0.00218128	0	1	1	4	Q7Y0E8	Q7Y0E8 [276-288]	0	1279.76201389	High	High	Not Found	1.8e8	1.1e8		2.69440817832947	High	0	5.699E-05
High	[K].GLAEMFGDLR.[V]		0.0149532	0	1	2	2	Q10G39	Q10G39 [119-128]	0	1108.54555564	Not Found	High	Not Found		3.2e6		2.92067337036133	High	0	0.0001653
High	[K].IDFLSLSYTR.[H]		0.0169409	0	2	2	1	Q2QXR8; B8BJ39	Q2QXR8 [221-230]; B8BJ39 [221-230]	0	1214.64156444	Not Found	High	Not Found				2.798579454422	High	0	0.0001995
High	[R].SQYLQDYIEATLQSIR.[N]		0.000856666	0	1	1	2	B7F7K7	B7F7K7 [434-449]	0	1927.97598205	Not Found	High	Not Found		1.6e6		3.74333548545837	High	0	2.113E-06
High	[K].MPWLAVPFSDSEALAK.[L]		0.00325008	0	1	1	1	Q7Y0F2	Q7Y0F2 [98-113]	0	1761.88801885	High	Not Found	Not Found	1.3e8			3.41667079925537	High	0	1.624E-05
High	[K].NGPGAPGGQSWTSQWLK.[F]	1xDeamidated [N/Q]	0.0124988	0	1	1	3	P0C0L1	P0C0L1 [220-236]	0	1771.83982348	Not Found	High	Not Found		3.0e7		2.36730170249939	High	0	0.000127
High	[K].NGLDIPALMK.[H]	1xDeamidated [N1]	0.00872675	0	1	1	4	Q33E23	Q33E23 [246-255]	0	1072.57070819	High	High	Not Found	1.7e7			3.00950694084167	High	7.316E-05	0.0004457
High	[K].TLYPVLLSNGNLIEQGDLEGGK.[H]	2xDeamidated [N9; N11]	0.00183137	0	1	1	1	B7EA73	B7EA73 [153-174]	0	2332.19184867	Not Found	High	Not Found				4.94155788421631	High	0	6.764E-06
High	[R].FAIYDFDFLTAEDVPK.[S]		0.0018821	0	1	1	2	Q84TB3	Q84TB3 [67-82]	0	1890.91600764	Not Found	High	Not Found		1.8e7		3.1361711025238	High	0	7.045E-06
High	[R].LAYGGAQEYFGITPDVSTLGK.[I]		0.00434095	0	1	1	2	Q6YZE2	Q6YZE2 [298-318]	0	2187.09682536	Not Found	High	Not Found		4.4e6		2.89322519302368	High	0	2.526E-05
High	[R].TIQFVDWCPTGFK.[C]	1xCarbamidomethyl [C8]	0.00476313	0	1	1	4	Q53M52	Q53M52 [340-352]	0	1598.76717585	High	High	Not Found	7.4e7	3.4e7		3.96901035308838	High	0	3.78E-05
High	[K].IQSLTPNIGVVYSGMGPDFR.[V]	1xDeamidated [Q/N]	0.00608916	0	1	1	3	Q10KF0	Q10KF0 [65-84]	0	2152.07431626	Not Found	High	Not Found				3.63936352729797	High	7.316E-05	0.0003518
High	[K].TMEINPENAIMDELR.[K]		0.00757371	0	1	1	2	Q07078	Q07078 [606-620]	0	1775.83024589	Not Found	High	Not Found				2.15065956115723	High	0.0004302	0.003244
High	[R].GHNDMVTAIAAPIDNSPFIVSSSR.[D]		0.000396229	0	1	1	2	Q6L4F8	Q6L4F8 [15-38]	0	2499.22964706	High	Not Found	Not Found	4.1e7			5.07991743087769	High	0	6.508E-07
High	[R].NLCLVWGCCPVEGATCCK.[D]	5xCarbamidomethyl [C3; C8; C9; C16; C17]	0.0097843	0	1	1	2	P25777	P25777 [406-423]	0	2183.91631874	Not Found	High	Not Found		6.3e6		4.11538124084473	High	0	8.766E-05
High	[K].TQVEAICSQTVSCADILAVAAR.[D]	2xCarbamidomethyl [C7; C13]; 1xDeamidated [Q]	0.00234184	0	1	2	3	A2YPX3	A2YPX3 [103-124]	0	2364.15337166	Not Found	High	Not Found		1.1e7		2.24661946296692	High	0	9.842E-06
High	[R].NYLNLPSEIVPATLKK.[S]		0.00455958	0	1	1	1	P0DKK8	P0DKK8 [78-93]	1	1800.02656117	Not Found	High	Not Found		4.2e7		3.24200844764709	High	0	2.746E-05
High	[K].IASLDTHIALACAGLK.[A]	1xCarbamidomethyl [C12]	0.000651748	0	2	2	4	A2YXU2; A2Z3I9	A2YXU2 [63-78]; A2Z3I9 [63-78]	0	1653.89925256	High	High	Not Found		4.3e7		3.79094123840332	High	0	1.392E-06
High	[R].LSVGYNILTR.[D]		0.0178848	0	1	1	4	O64464	O64464 [33-42]	0	1135.64698421	High	High	Not Found				2.69216704368591	High	7.316E-05	0.0005774
High	[R].MAVPQVDDIVR.[A]		0.0127735	0	1	1	2	Q0J0H4	Q0J0H4 [350-360]	0	1242.65108326	Not Found	High	Not Found		2.5e7		2.77706813812256	High	0	0.0001312
High	[K].YMVIQGEPGVVIR.[G]		0.000620449	0	1	1	4	P83647	P83647 [72-84]	0	1460.7929964	High	High	Not Found		3.8e7		3.59425854682922	High	0	4.212E-05
High	[K].AAAAAEAASSSSSNEPAVDAQAK.[Q]		0.0011763	0	1	1	2	Q10RI7	Q10RI7 [28-50]	0	2103.97889497	High	Not Found	Not Found				3.65858459472656	High	0	5.365E-05
High	[K].LSFLYPSCVGR.[N]	1xCarbamidomethyl [C8]	0.0153646	0	1	1	4	P0C5C8	P0C5C8 [141-151]	0	1298.65616897	High	High	Not Found	7.7e7	9.0e7		3.30069351196289	High	0	0.0001725
High	[R].AVLAANALDFASPGAANR.[I]		5.23522E-05	0	1	1	1	Q69T51	Q69T51 [67-84]	0	1728.90275766	Not Found	High	Not Found				4.74398040771484	High	0	2.935E-08
High	[K].AGEDADSLGLTGHER.[Y]		0.000121565	0	1	1	4	Q6YZX6	Q6YZX6 [825-839]	0	1527.70338917	High	High	Not Found				4.4249529838562	High	0	1.062E-07
High	[K].LADFVPLTNYR.[L]		0.017033	0	1	1	4	Q6ESI7	Q6ESI7 [307-317]	0	1308.69466262	High	High	Not Found	5.4e7	2.7e7		2.72156834602356	High	0	0.0002016
High	[R].DPDASSGGELVFGGMDPK.[H]		1.84145E-05	0	1	1	4	P42211	P42211 [222-239]	0	1778.79015518	High	High	Not Found	2.8e7	1.5e7		4.35615348815918	High	0	5.929E-09
High	[R].SPPIEEVINTGVVPR.[F]		0.000620449	0	1	1	4	Q9SLX0	Q9SLX0 [111-125]	0	1606.879897	High	High	Not Found	2.1e7	4.7e6		3.28324937820435	High	0	1.295E-06
High	[R].SLDSVDLSHNSLTGPIPNSFSDLPNLR.[S]	1xDeamidated [N18]	0.00466025	0	1	1	2	Q8GT95	Q8GT95 [145-171]	0	2896.432306	Not Found	High	Not Found				3.39173126220703	High	0	2.82E-05
High	[R].DSLAFVAGLQR.[E]		0.00664457	0	1	1	4	Q7XUG1	Q7XUG1 [36-46]	0	1176.63714778	High	High	Not Found		5.8e6		3.48123788833618	High	0	4.841E-05
High	[R].IEDLVGVPVHYIGVGPGR.[D]		0.000158068	0	1	1	4	A2XD35	A2XD35 [464-481]	0	1877.02795814	High	High	Not Found	1.3e8	7.4e7		3.39895963668823	High	0	1.6E-07
High	[K].KAFAGIAESSGYPFAVMPSAK.[G]		0.00121551	0	1	1	4	Q0DHF6	Q0DHF6 [269-289]	1	2129.0735876	High	High	Not Found	1.6e7			3.91382598876953	High	0	3.61E-06
High	[K].ISEDEYVSAIKEEISK.[V]		0.00126985	0	1	1	3	Q2QLY4	Q2QLY4 [459-474]	1	1839.92221513	High	High	Not Found				4.07348442077637	High	0	3.867E-06
High	[K].VVADGYADLVAYGR.[L]		0.0132689	0	1	2	2	Q84QK0	Q84QK0 [314-327]	0	1468.74306926	Not Found	High	Not Found				3.24107718467712	High	0	0.0001384
High	[K].SQGATILTGGVRPK.[H]		0.00038554	0	1	1	8	B3VMC0	B3VMC0 [354-367]	0	1384.79068818	High	High	Not Found				3.94477844238281	High	0	1.041E-06
High	[R].AIGVDLLSNPDLVATDATVSFK.[T]		0.00127681	0	1	1	8	Q7DNA1	Q7DNA1 [218-239]	0	2246.19145395	High	High	Not Found	1.6e7	2.8e6		3.82025170326233	High	0	3.886E-06
High	[K].QITPDDSGMVYSKPR.[R]		0.00497576	0	1	2	2	Q84QK0	Q84QK0 [136-150]	0	1693.82139581	High	High	Not Found				2.63698124885559	High	0	3.118E-05
High	[K].SATNMTEQFAALAALSQNPGQVR.[D]		0.00214582	0	1	1	2	B7EA73	B7EA73 [723-745]	0	2405.18778228	High	Not Found	Not Found	1.6e7			3.66847324371338	High	0	8.661E-06
High	[R].VLVTGAAGQIGYALVPMIAR.[G]		0.00668091	0	1	1	2	Q7XDC8	Q7XDC8 [8-27]	0	2000.13612835	Not Found	High	Not Found		5.6e6		3.45098304748535	High	0.0001076	0.0006426
High	[R].DELVVPIIENTPYEYELTDSLAEAIAAYPK.[A]	1xDeamidated [N10]	0.000299778	0	1	2	4	B8BKI7	B8BKI7 [169-198]	0	3367.67192691	High	High	Not Found	1.7e7	6.9e6		3.82315754890442	High	0	4.222E-07
High	[R].SLGQNPTEAELQDMINEVDADGNGTIDFPEFLNLMAK.[K]		0.00622352	0	1	1	2	Q6F332	Q6F332 [39-75]	0	4036.87905193	High	Not Found	Not Found	1.0e7			3.58482480049133	High	0	4.387E-05
High	[R].SLGQNPTEAELQDMINEVDADGNGTIDFPEFLNLMAK.[K]	1xDeamidated [N/Q]	0.00200964	0	1	1	11	Q6F332	Q6F332 [39-75]	0	4037.86306793	High	High	High	6.7e5	4.5e6	1.2e7	4.93645143508911	High	0	7.834E-06
High	[R].SLGQNPTEAELQDMINEVDADGNGTIDFPEFLNLMAK.[K]	2xDeamidated [N/Q]	0.00339523	0	1	1	10	Q6F332	Q6F332 [39-75]	0	4038.84708393	Not Found	High	High		8.6e6	4.7e6	3.94344329833984	High	0	1.747E-05
High	[R].VNVSELAVELLTVPEYLQFK.[E]		0.00269924	0	1	1	12	P31924	P31924 [105-124]	0	2291.25332596	High	High	High	4.1e6	6.4e6	4.5e6	3.53617358207703	High	0	0.0002199
High	[K].DLVSSLVSGLLTIGPR.[F]		0.00431732	0	1	1	4	Q93VT8	Q93VT8 [432-447]	0	1626.94249724	High	Not Found	High	1.3e6		1.3e6	3.6386513710022	High	0	8.078E-05
High	[K].AAFVDDDFELAAELYTQAIEASPATAELYADR.[A]		0.0112105	0	1	1	3	Q0JL44	Q0JL44 [15-46]	0	3476.63800053	High	Not Found	High	3.9e6		2.2e6	3.48160290718079	High	0	0.0001078
High	[R].DAEGQDVLLFIDNIFR.[F]		0.000156348	0	1	1	10	Q01859	Q01859 [318-333]	0	1864.9439537	High	High	High	2.5e6	6.1e6	6.9e6	4.70456600189209	High	0	4.855E-06
High	[R].DIWPSTEEIAEVVQSSVLPDMFK.[S]		0.000102043	0	1	1	25	Q6YZX6	Q6YZX6 [592-614]	0	2620.28509619	High	High	High	1.9e7	2.5e7	1.3e7	4.92586994171143	High	0	8.417E-08
High	[R].DIWPSTEEIAEVVQSSVLPDMFK.[S]	1xDeamidated [Q14]	0.00531259	0	1	1	2	Q6YZX6	Q6YZX6 [592-614]	0	2621.26911219	Not Found	High	Not Found				3.7468593120575	High	0	3.45E-05
High	[R].VVVGNGPAFGCILMTEFLDALAK.[R]	1xCarbamidomethyl [C11]	1.07729E-05	0	2	2	18	Q0DHF6; A2Y5L9	Q0DHF6 [354-376]; A2Y5L9 [354-376]	0	2422.25090022	High	High	High	1.9e7	1.5e7	7.1e6	5.49210739135742	High	0	3.074E-07
High	[R].VVVGNGPAFGCILMTEFLDALAK.[R]	1xCarbamidomethyl [C11]; 1xDeamidated [N5]	8.94876E-05	0	2	2	16	Q0DHF6; A2Y5L9	Q0DHF6 [354-376]; A2Y5L9 [354-376]	0	2423.23491622	High	High	High	4.6e6	2.6e6	5.9e6	4.47798013687134	High	0	7.581E-06
High	[K].LTAAAAIASGTVLGLHEDSR.[Y]		0.00229122	0	1	1	38	Q6K669	Q6K669 [224-243]	0	1953.03997926	High	High	High	6.1e5	3.2e5	8.1e5	3.64681434631348	High	0.0001673	0.000689
High	[K].HNDDEQYVWESQAGGSFTVTR.[D]		0.0158732	0	2	3	7	Q0J4P2; Q07078	Q0J4P2 [142-162]; Q07078 [142-162]	0	2426.06435587	High	Not Found	High	7.3e5		7.3e5	3.42196822166443	High	0.003676	0.04912
High	[K].LPLSPPALSGDLGEFMSWVDEVK.[K]		0.0084922	0	1	1	7	Q75KR1	Q75KR1 [524-546]	0	2487.24758858	High	High	Not Found	4.2e6	3.1e6		3.44747543334961	High	0	7.064E-05
High	[R].GLQLISEETADEPQSTNLK.[V]		0.00111372	0	1	1	4	Q5QN75	Q5QN75 [42-60]	0	2073.03461898	High	High	Not Found				3.21406960487366	High	0	3.151E-06
High	[R].DQSSYDEFFSGMPWLALPLGDER.[K]		0.00500299	0	1	1	8	Q7Y0E8	Q7Y0E8 [405-427]	0	2660.19734383	High	High	High	5.6e6	4.3e6	5.2e6	4.02525806427002	High	0	3.153E-05
High	[K].LADAMVTWIEAWDELNPSTAAVENGK.[A]	2xDeamidated [N16; N24]	0.000789212	0	1	1	7	Q8H8T0	Q8H8T0 [337-362]	0	2833.32366726	High	High	High	4.0e6	1.2e6	9.3e6	4.60129022598267	High	0	1.859E-06
High	[R].ETFYISDPVIGYTDYPFLPSDV.[-]		0.0120976	0	1	1	4	B9FSC8	B9FSC8 [346-367]	0	2538.19626447	High	High	High	3.2e6			2.73891854286194	High	0	0.0001207
High	[K].IENVEGLNNFDEILQEADGIILSR.[G]		2.04315E-05	0	1	1	13	Q2QXR8	Q2QXR8 [257-280]	0	2701.3679145	High	High	High	3.8e7	6.3e7	5.0e7	5.72929906845093	High	0	6.946E-09
High	[K].IENVEGLNNFDEILQEADGIILSR.[G]	1xDeamidated [Q/N]	0.00618965	0	1	1	3	Q2QXR8	Q2QXR8 [257-280]	0	2702.3519305	High	Not Found	Not Found				3.02672958374023	High	0	4.349E-05
High	[K].FQSVPVQAGQTPPLLQYFGTLLTR.[G]		0.00120889	0	1	2	5	Q2QYW2	Q2QYW2 [414-437]	0	2661.43989782	High	High	Not Found	2.3e6	8.6e6		3.01614689826965	High	0.0001673	0.001079
High	[K].AQISIYDPQVTEDQIQR.[D]		0.000181234	0	1	3	2	Q2QS14	Q2QS14 [358-374]	0	2004.00325937	Not Found	High	Not Found		6.6e7		3.80390763282776	High	0	1.96E-07
High	[R].LSPFIDYMDCVDSDPVALGSYMVQQLNK.[H]	1xCarbamidomethyl [C10]	0.00118923	0	1	1	3	Q69TH8	Q69TH8 [236-263]	0	3205.48903415	High	High	High	7.5e6	2.3e7	1.9e7	3.52197241783142	High	0.0001673	0.0007605
High	[K].FVDDPQTEGIVLIGEIGGTAEEDAAAFIQESK.[T]		5.7141E-05	0	1	1	5	Q6ZL94	Q6ZL94 [230-261]	0	3349.6321869	High	High	High	4.1e6	5.3e5		5.33595848083496	High	0	3.352E-08
High	[R].LSPFIDYMDCVDSDPVALGSYMVQQLNK.[H]	1xCarbamidomethyl [C10]; 1xDeamidated [Q/N]	0.00213413	0	1	1	8	Q69TH8	Q69TH8 [236-263]	0	3206.47305015	High	High	Not Found				4.22918319702148	High	0	8.528E-06
High	[K].GLEPTEFEDTVAQAFFDLENGNQELK.[S]	1xDeamidated [N/Q]	0.00147984	0	1	1	27	Q8LJU5	Q8LJU5 [13-38]	0	2942.35780362	High	High	Not Found	1.2e7	7.9e6		5.06765222549438	High	0	0.0002177
High	[K].GLEPTEFEDTVAQAFFDLENGNQELK.[S]	2xDeamidated [Q/N]	0.00729009	0	1	1	10	Q8LJU5	Q8LJU5 [13-38]	0	2943.34181962	High	High	High		9.8e6	6.0e6	4.62841796875	High	0.0002777	0.001582
High	[R].FEGALPANQLIQQIESALEVAK.[-]		0.00438862	0	1	1	8	Q5JMR9	Q5JMR9 [147-168]	0	2369.27110122	High	High	High	3.6e6	1.3e6	1.8e6	4.35938262939453	High	0	2.571E-05
High	[R].GVDLDALLDMSTDDLVQLFPAR.[A]		0.0109097	0	1	1	7	P31674	P31674 [28-49]	0	2404.20645203	High	High	High	1.1e6	1.5e6	5.7e6	3.16810441017151	High	0	0.0001028
High	[K].NGIVGSVPIPPDDADKEEVINALVANVESMIK.[A]	2xDeamidated [N1; N21]	0.0134139	0	1	2	3	B8BKI7	B8BKI7 [335-366]	1	3335.69267956	High	Not Found	High			2.2e6	3.29636359214783	High	0	0.0001403
High	[R].GVTLPDVPAILDGLNAVGLTSLQSGMDNVR.[N]		0.0175012	0	1	1	1	Q42997	Q42997 [184-213]	0	3022.58776033	High	Not Found	Not Found				4.40651941299438	High	0	0.0002091
High	[R].FYNVVIEELPANVADLL.[-]		0.000268713	0	1	1	4	P35683	P35683 [398-414]	0	1919.016056	High	High	High	3.6e7	1.5e7	1.1e7	4.33982563018799	High	0	7.779E-05
High	[K].ELTLQEAETIALSILK.[Q]		2.48787E-05	0	1	1	31	Q9LSU1	Q9LSU1 [186-201]	0	1772.00515697	High	High	High	3.3e7	1.8e7	3.1e7	5.04101085662842	High	0	1.264E-08
High	[R].EQSSYDEFFSGMPWLALPLGDER.[K]	1xDeamidated [Q2]	0.0105592	0	1	1	1	Q7Y0F2	Q7Y0F2 [412-434]	0	2675.19700989	High	Not Found	Not Found				2.51587891578674	High	0	9.777E-05
High	[K].FVDDPQTEGIVLIGEIGGTAEEDAAAFIQESK.[T]	1xDeamidated [Q]	0.00118923	0	1	1	5	Q6ZL94	Q6ZL94 [230-261]	0	3350.6162029	High	High	High	6.2e6	6.2e6	2.5e6	4.41224098205566	High	0	4.985E-06
High	[K].IQGIGAGFVPGVLDVNLLDEVVQVSSDEAISMAK.[Q]	1xDeamidated [N/Q]	0.000466879	0	1	1	2	Q9XEA8	Q9XEA8 [226-259]	0	3471.79272749	Not Found	High	Not Found		6.4e6		3.88516640663147	High	0	8.315E-07
High	[K].TDSDSVADTENK.[T]		0.011395	0	1	1	4	Q10MJ1	Q10MJ1 [900-911]	0	1281.54409463	High	High	Not Found				2.48610162734985	High	0	0.0001102
High	[R].SHVVHDSYAPSR.[T]		0.000485099	0	1	1	4	Q653V7	Q653V7 [802-813]	0	1354.64983764	High	High	Not Found				4.02702331542969	High	7.316E-05	0.0003694
High	[K].VGGIHDAPAGR.[E]		0.00161507	0	1	1	7	P20907	P20907 [56-66]	0	1049.54866719	High	High	Not Found				4.12760162353516	High	0	5.603E-06
High	[K].DQSTASTNLR.[G]		0.00858526	0	1	1	4	Q67IX6	Q67IX6 [541-550]	0	1092.52799122	High	High	Not Found				3.08164143562317	High	0	7.197E-05
High	[R].AEQSPDDSSQPSASSEAR.[S]		3.87496E-05	0	1	1	4	Q2QMG2	Q2QMG2 [642-659]	0	1848.78421802	High	High	Not Found				3.68940091133118	High	0	8.187E-06
High	[R].GAAAGSVEEVK.[N]		0.00335834	0	1	1	4	Q6K9N6	Q6K9N6 [49-59]	0	1017.52111499	High	High	Not Found				3.68826723098755	High	0	0.0001125
High	[K].ADSDAEDGKDSDDEKHDEL.[-]		0.00119574	0	1	1	3	Q9SLY8	Q9SLY8 [406-424]	2	2090.82687052	High	High	Not Found				4.12651824951172	High	0	3.517E-06
High	[K].DQIYDIFQLLPSK.[IV]		0.00352753	0	1	2	4	P35683	P35683 [202-214]	0	1579.83663525	High	High	Not Found	1.7e7	9.1e6		3.26856327056885	High	0	1.845E-05
High	[K].LGHDETINEGVR.[R]		0.011029	0	1	1	4	Q0J5V5	Q0J5V5 [670-681]	0	1339.66006793	High	High	Not Found				2.57416176795959	High	0.0004302	0.002967
High	[K].LPQAPGELPTLNDWENHLTTIFPEVR.[L]	1xDeamidated [N]	0.00545957	0	1	4	3	A2YL07	A2YL07 [336-361]	0	2988.51016244	High	Not Found	Not Found				3.52845525741577	High	7.316E-05	0.0004233
High	[R].YGSAHTDCIVTTDDK.[V]	1xCarbamidomethyl [C8]	0.00415543	0	1	1	2	O04226	O04226 [620-634]	0	1682.73264065	Not Found	High	Not Found				3.38881015777588	High	0	2.367E-05
High	[R].WDPDSPSTKPHLK.[D]		0.00534167	0	1	1	4	Q9S827	Q9S827 [56-68]	0	1507.75396829	High	High	Not Found		9.7e7		3.04415249824524	High	0	0.0001629
High	[K].LPQAPGELPTLNDWENHLTTIFPEVR.[L]		0.00131937	0	1	4	5	A2YL07	A2YL07 [336-361]	0	2987.52614644	High	High	Not Found	1.5e7	3.7e7		3.78828120231628	High	0	4.092E-06
High	[R].AGLPLQDLEFVQFHPTGIYGAGCLITEGSR.[G]	1xCarbamidomethyl [C23]	0.000246194	0	1	1	6	Q6ZDY8	Q6ZDY8 [268-297]	0	3246.62520876	High	High	Not Found	3.1e7	1.8e7		3.85565161705017	High	0	1.184E-06
High	[R].SDEYGGSLENR.[C]		0.00657247	0	1	1	3	Q69TH8	Q69TH8 [202-212]	0	1226.52838508	High	High	Not Found	7.8e7	3.8e7		3.53719997406006	High	0	0.000126
High	[K].TAASDVEEMIMK.[A]		0.00438862	0	1	1	2	Q69UI1	Q69UI1 [28-39]	0	1324.61231442	High	Not Found	Not Found	9.7e7			3.65263080596924	High	0	7.499E-05
High	[K].AASELSSHQR.[K]		0.00650115	0	1	1	4	P52428	P52428 [52-61]	0	1085.53341099	High	High	Not Found				3.57445073127747	High	0	4.708E-05
High	[R].FTHTNSAGSADK.[F]		0.00589304	0	1	1	4	Q6ZFT5	Q6ZFT5 [276-287]	0	1235.56510497	Not Found	High	Not Found		4.9e6		2.99011516571045	High	3.987E-05	0.0002967
High	[K].HSLGQGHPVK.[L]		0.000955651	0	1	1	4	Q10M12	Q10M12 [96-105]	0	1059.56940265	High	High	Not Found	6.2e7	4.1e7		3.71633815765381	High	0	5.003E-05
High	[K].SFALLSLLSSILPVYK.[E]		0.00183137	0	2	2	1	Q2QLY5; Q2QLY4	Q2QLY5 [174-189]; Q2QLY4 [174-189]	0	1751.035335	Not Found	Not Found	High				2.4807300567627	High	0	6.755E-06
High	[R].AGEAVLIIEDLVTSGASVLETAAPLR.[D]		0.00774069	0	1	1	3	Q9LDN2	Q9LDN2 [111-136]	0	2595.42397288	Not Found	High	High				2.57290601730347	High	0	6.119E-05
High	[K].ELVNSPANVLTPAVLAEEASNIASTYSDVFTATILDVEK.[C]		0.000353235	0	1	1	7	Q6K669	Q6K669 [286-324]	0	4092.09107676	High	High	High	3.7e6	1.8e7	1.0e7	4.1414909362793	High	0	5.455E-07
High	[K].ELVNSPANVLTPAVLAEEASNIASTYSDVFTATILDVEK.[C]	1xDeamidated [N]	0.00380779	0	1	1	3	Q6K669	Q6K669 [286-324]	0	4093.07509276	High	Not Found	High				3.67010498046875	High	0	2.076E-05
High	[K].ELVNSPANVLTPAVLAEEASNIASTYSDVFTATILDVEK.[C]	2xDeamidated [N8; N]	6.0354E-05	0	1	1	9	Q6K669	Q6K669 [286-324]	0	4094.05910876	High	High	High			2.1e5	5.29272079467773	High	0	4.808E-07
High	[K].TLPAGLWEEIVEGLQWVEEYMAAR.[L]		0.00100385	0	1	1	7	Q6AVA8	Q6AVA8 [132-155]	0	2790.38072789	Not Found	High	High		6.9e5		4.53616333007813	High	0	2.756E-06
High	[R].LLPDAVGTTCGQR.[V]	1xCarbamidomethyl [C10]	0.00664457	0	1	1	4	P30298	P30298 [335-347]	0	1387.69982458	High	High	Not Found				3.43743300437927	High	0	0.0001607
High	[K].IQGIGAGFVPGVLDVNLLDEVVQVSSDEAISMAK.[Q]		0.000535281	0	1	1	10	Q9XEA8	Q9XEA8 [226-259]	0	3470.80871149	High	High	High	5.9e6	1.7e6	5.9e6	4.2149543762207	High	7.316E-05	0.000383
High	[K].GMLQAHQIIAEYNNAISEADR.[E]		0.00232908	0	1	1	2	P31924	P31924 [44-64]	0	2344.13501847	Not Found	High	Not Found				3.33661508560181	High	0	9.763E-06
High	[R].IGTGAPVYLAAVLEYLAAEVLELAGNAAR.[D]		0.000617065	0	1	2	19	A2Y5G8	A2Y5G8 [55-83]	0	2915.58768408	High	High	High	7.1e5	1.6e6	1.3e6	4.22445821762085	High	0	1.279E-06
High	[R].VGAGAPVYLAAVLEYLAAEVLELAGNAAR.[D]		0.0178848	0	1	5	10	A2YMC5	A2YMC5 [45-73]	0	2871.56146936	High	High	High	8.6e5	2.5e5	5.7e5	3.65063500404358	High	0	0.0002155
High	[K].AMPAGLWDEILAALTWVEGNMGAVLGDPR.[R]		0.00106606	0	1	1	2	Q75KR1	Q75KR1 [72-100]	0	3053.52232342	Not Found	High	High				4.81224250793457	High	0	6.038E-06
High	[K].AMPAGLWDEILAALTWVEGNMGAVLGDPR.[R]	1xDeamidated [N20]	0.00140881	0	1	1	2	Q75KR1	Q75KR1 [72-100]	0	3054.50633942	Not Found	High	Not Found		3.2e5		4.94429159164429	High	0	4.547E-06
High	[K].LADMYTSLQSSR.[S]		0.00366499	0	1	1	2	Q75IM9	Q75IM9 [313-324]	0	1371.65729075	Not Found	High	Not Found		5.4e7		3.79417538642883	High	0	1.953E-05
High	[K].KPGAPHNVR.[L]		0.0101644	0	1	1	5	P41345	P41345 [145-153]	0	975.54827333	High	High	Not Found	1.2e7	4.9e6		2.52544760704041	High	7.316E-05	0.0005088
High	[K].NAHSDIDSTNK.[T]		0.0186773	0	1	1	2	Q9XGP7	Q9XGP7 [13-23]	0	1201.54436951	Not Found	High	Not Found		6.8e6		2.18925714492798	High	0	0.0002306
High	[R].REEEQGEEEHGER.[G]		0.000562286	0	1	2	4	B8AL97	B8AL97 [351-363]	1	1613.67863091	High	High	Not Found	4.0e6	1.5e6		4.56899452209473	High	0	1.111E-06
High	[K].SFSEIGEEAGLTNVYVAQLLR.[R]		0.00066616	0	1	1	6	Q9FWK4	Q9FWK4 [26-46]	0	2296.18195189	High	High	High	1.7e7		1.0e7	3.39384627342224	High	0	1.436E-06
High	[K].DGESFSNIPTNAVNAVTWGVFPGK.[E]	1xDeamidated [N]	0.00248689	0	1	1	4	Q75HE6	Q75HE6 [500-523]	0	2508.20414424	Not Found	High	High		1.3e7		4.13783884048462	High	0	3.901E-05
High	[K].DGESFSNIPTNAVNAVTWGVFPGK.[E]		0.000157206	0	1	1	15	Q75HE6	Q75HE6 [500-523]	0	2507.22012824	High	High	High	4.5e7	3.0e7	3.5e7	4.83912563323975	High	0	3.925E-07
High	[K].EVAVNEFLPAEDAINAIK.[Y]		0.000904807	0	1	1	6	A2X8Q3	A2X8Q3 [181-198]	0	1943.0120332	High	High	High	5.9e7	3.2e7	2.6e7	4.3099045753479	High	0	3.205E-06
High	[R].RVPTDNSDLGESALQTEPVIEQVFLTK.[S]		0.00110161	0	1	1	2	Q0JKD0	Q0JKD0 [208-234]	1	2986.53677059	Not Found	Not Found	High				4.82281303405762	High	0	3.116E-06
High	[R].DNWQELIQSIK.[A]		0.0076986	0	1	1	6	Q9SE42	Q9SE42 [100-110]	0	1373.70595551	High	High	High	4.8e7		3.1e7	3.4706027507782	High	0	0.0002196
High	[K].VIATGLPASPGAAVGQIVFTADDAEAWHAQGK.[S]		4.20232E-07	0	1	1	88	Q75KR1	Q75KR1 [405-436]	0	3148.60618757	High	High	High	2.2e7	1.9e8	1.5e7	6.18023347854614	High	0	1.056E-10
High	[K].VIATGLPASPGAAVGQIVFTADDAEAWHAQGK.[S]	1xDeamidated [Q]	0.000228044	0	1	1	121	Q75KR1	Q75KR1 [405-436]	0	3149.59020357	High	High	High	1.0e7	2.2e7	1.1e7	4.64085721969604	High	0	3.061E-05
High	[K].EDPLNWGAAAAEMAGSHLDEVK.[R]		2.48787E-05	0	1	1	3	P14717	P14717 [10-31]	0	2311.06593586	High	Not Found	High	2.3e7		1.9e7	4.94890880584717	High	0	2.206E-07
High	[R].ALVFFYPLAGR.[I]		0.00294576	0	1	1	6	Q9LGQ6	Q9LGQ6 [67-77]	0	1253.70410519	High	High	High	4.1e7	2.5e7	2.0e7	3.33704614639282	High	0	0.0001078
High	[K].VPIPTGQVYAINDALSAEGAADDYETCLK.[Q]	1xCarbamidomethyl [C27]	4.31885E-07	0	1	2	7	A2Z3C4	A2Z3C4 [166-194]	0	3081.47212171	High	High	Not Found	4.9e7	2.9e7		7.57184267044067	High	0	1.899E-11
High	[K].VPIPTGQVYAINDALSAEGAADDYETCLK.[Q]	1xCarbamidomethyl [C27]; 1xDeamidated [N/Q]	5.46681E-06	0	1	2	9	A2Z3C4	A2Z3C4 [166-194]	0	3082.45613771	High	Not Found	High			4.0e7	5.59576177597046	High	0	5.501E-09
High	[K].MFVLDEADEMLSR.[G]		0.000325411	0	2	5	4	Q6Z2Z4; P35683	Q6Z2Z4 [186-198]; P35683 [186-198]	0	1555.71309101	Not Found	High	High		4.3e7	4.0e7	4.85766315460205	High	0	4.816E-07
High	[K].NWDYTGLIDAIHNSDGNCWTK.[K]	1xCarbamidomethyl [C18]	0.000167872	0	2	2	21	Q0DHF6; A2Y5L9	Q0DHF6 [528-548]; A2Y5L9 [528-548]	0	2480.09354786	High	High	High	2.3e8	2.2e8	2.8e7	5.06021499633789	High	0	1.74E-07
High	[K].NWDYTGLIDAIHNSDGNCWTK.[K]	1xCarbamidomethyl [C18]; 1xDeamidated [N]	0.0111497	0	2	2	4	Q0DHF6; A2Y5L9	Q0DHF6 [528-548]; A2Y5L9 [528-548]	0	2481.07756386	High	High	Not Found				3.91738748550415	High	0	0.0001064
High	[K].VVLFGVPGAFTPTCSNQHVPGFINQAEQLK.[A]	1xCarbamidomethyl [C14]	3.41683E-05	0	1	1	8	Q9FR35	Q9FR35 [38-67]	0	3255.66192865	High	High	High	2.5e8	1.8e8	2.5e8	4.01992464065552	High	0	1.519E-08
High	[K].VVLFGVPGAFTPTCSNQHVPGFINQAEQLK.[A]	1xCarbamidomethyl [C14]; 1xDeamidated [N/Q]	0.00238054	0	1	1	3	Q9FR35	Q9FR35 [38-67]	0	3256.64594465	Not Found	High	Not Found				4.0899543762207	High	0	1.011E-05
High	[K].LVPFNPEYEDASVLWTESK.[D]		9.45193E-05	0	1	1	13	Q6Z4N6	Q6Z4N6 [97-115]	0	2224.08084093	High	High	High	1.1e8	7.0e7	6.9e7	5.17493009567261	High	0	7.238E-08
High	[K].DAADATLAAYQAAQDIAMK.[E]		4.48744E-07	0	1	1	14	Q84J55	Q84J55 [154-172]	0	1937.92731729	High	High	High	7.6e7	3.3e7	4.9e7	5.99879217147827	High	0	4.151E-11
High	[R].GVLVSPVLEPGATTVTAYFPAGR.[W]		1.7626E-05	0	1	1	13	Q653V7	Q653V7 [672-694]	0	2302.24415827	High	High	High	1.6e8	8.8e7	8.4e7	5.27325057983398	High	0	1.19E-07
High	[K].ATSSIFPLQNVFVR.[K]		0.000487759	0	1	1	7	P49397	P49397 [200-213]	0	1578.86385308	High	High	High	9.5e8	7.1e8	6.2e8	3.71962285041809	High	0	5.701E-06
High	[K].QLLQWPIEELEK.[L]		0.000547119	0	1	1	8	A2X5P7	A2X5P7 [364-375]	0	1525.82607059	High	High	High	1.5e7	2.0e7		4.2509446144104	High	0	6.275E-06
High	[K].AGPVPFFAAGISSVLHPK.[N]		5.84051E-05	0	1	1	6	Q7XPL2	Q7XPL2 [174-191]	0	1794.99011616	High	High	High	1.0e7	9.7e6	8.1e6	4.00556182861328	High	0	1.856E-07
High	[K].SLADGVQDEVAEIIKEDLWPNPLK.[Y]		0.000351308	0	1	2	4	B8AEC1	B8AEC1 [198-221]	1	2679.38758736	High	High	Not Found	8.3e6	8.2e6		3.91279315948486	High	0	5.392E-07
High	[K].QSISLEPGGQFELSGAPLETLHQTCAEVNSHLYQVK.[A]	1xCarbamidomethyl [C25]; 1xDeamidated [Q/N]	0.0044368	0	1	4	4	A2YL07	A2YL07 [136-171]	0	3968.93347157	Not Found	High	Not Found		2.1e7		3.55534243583679	High	0	2.632E-05
High	[K].QSISLEPGGQFELSGAPLETLHQTCAEVNSHLYQVK.[A]	1xCarbamidomethyl [C25]; 2xDeamidated [Q/N]	9.34908E-05	0	1	4	3	A2YL07	A2YL07 [136-171]	0	3969.91748757	Not Found	Not Found	High			2.1e7	4.97345542907715	High	0	7.117E-08
High	[K].LAPFNPEYPDESVLWTESGDVGK.[S]		9.34908E-05	0	1	1	13	Q10M12	Q10M12 [106-128]	0	2550.20347507	High	High	High	2.8e8	1.5e8	1.1e8	5.79289388656616	High	0	5.123E-07
High	[K].LAPFNPEYPDESVLWTESGDVGK.[S]	1xDeamidated [N5]	0.000998374	0	1	1	4	Q10M12	Q10M12 [106-128]	0	2551.18749107	High	Not Found	High			4.1e7	5.08053922653198	High	0	4.559E-06
High	[K].DSYLILDTLPSEYDSR.[V]		0.00114458	0	1	1	5	P46465	P46465 [146-161]	0	1886.90181404	High	High	High	4.5e7	2.1e7	1.8e7	4.2156867980957	High	0	0.0001251
High	[K].LLLNFPMVVCAK.[V]	1xCarbamidomethyl [C10]	0.00229122	0	1	1	6	Q6ZFT5	Q6ZFT5 [199-210]	0	1404.77417561	High	High	High	1.1e8	6.8e7	4.5e7	3.63175463676453	High	0	9.766E-06
High	[K].LLLNFPMVVCAK.[V]	1xCarbamidomethyl [C10]; 1xDeamidated [N4]	0.0160464	0	1	1	2	Q6ZFT5	Q6ZFT5 [199-210]	0	1405.75819161	Not Found	Not Found	High				3.34733700752258	High	0	0.0001837
High	[K].IFLIPVSDVIR.[I]		0.00690317	0	1	1	8	Q6AUR2	Q6AUR2 [174-184]	0	1271.77218469	High	High	High	9.3e7	4.8e7		2.74876976013184	High	7.316E-05	0.000349
High	[R].LEPFIADTVHVLNESIQQK.[K]		0.000651748	0	1	1	10	A2XD35	A2XD35 [259-277]	0	2181.15500894	High	High	High		8.9e6	5.6e6	3.45942854881287	High	0	2.285E-05
High	[K].LDDVIDLVIPR.[G]		0.00222948	0	1	2	11	O04226	O04226 [480-490]	0	1267.72562837	High	High	High	6.7e7	3.3e7	3.2e7	3.78941369056702	High	0	9.594E-06
High	[R].LYSLDAGSIIHSLCFSPNR.[Y]	1xCarbamidomethyl [C14]	0.000159807	0	1	1	13	P49027	P49027 [244-262]	0	2150.06989948	High	High	High	1.1e8	6.0e7	5.1e7	4.47583675384521	High	0	1.617E-07
High	[R].LYSLDAGSIIHSLCFSPNR.[Y]	1xCarbamidomethyl [C14]; 1xDeamidated [N18]	0.0167581	0	1	1	1	P49027	P49027 [244-262]	0	2151.05391548	Not Found	High	Not Found				2.71242308616638	High	0	0.0001966
High	[K].GQLTSEAGIVESLAPLVK.[E]		7.97758E-05	0	1	1	10	Q75M08	Q75M08 [264-281]	0	1812.01130497	High	High	High	6.1e7	3.5e7	3.9e7	4.03578090667725	High	0	5.6E-08
High	[R].AIFVDLEPTVIDEVR.[T]		0.000515177	0	1	1	6	P28752	P28752 [65-79]	0	1715.92142741	High	High	High	3.3e7	3.4e7	4.7e7	4.42484617233276	High	0	6.911E-05
High	[K].GILNVAVEGELWR.[L]		0.00281981	0	1	1	193	P17654	P17654 [281-293]	0	1455.79543921	High	High	High	7.3e5	7.1e6	5.1e6	3.70057845115662	High	0	2.197E-05
High	[K].APMIDNPDFKDDPYIYAFDSLK.[Y]		0.000207794	0	1	1	4	Q9SLY8	Q9SLY8 [302-323]	1	2575.20611766	High	Not Found	High	3.7e7			5.08783960342407	High	0	2.415E-07
High	[K].APMIDNPDFKDDPYIYAFDSLK.[Y]	1xDeamidated [N6]	0.00172453	0	1	1	1	Q9SLY8	Q9SLY8 [302-323]	1	2576.19013366	Not Found	High	Not Found		5.4e7		4.66356086730957	High	0	6.157E-06
High	[R].AMTVFNSQLPGVVPAATALFGADPEIPDAVLAK.[S]	1xDeamidated [Q/N]	0.0057658	0	1	1	7	Q10BU2	Q10BU2 [183-215]	0	3311.72319153	High	High	Not Found	5.7e6			3.56705665588379	High	0	3.924E-05
High	[K].IPFSSFDILTDDEVR.[Q]		2.65667E-05	0	1	1	8	Q0IWL9	Q0IWL9 [327-341]	0	1753.86430643	High	High	High	5.2e7	3.8e7	3.9e7	5.23289775848389	High	0	2.012E-08
High	[R].LAIVDPTSGDQPLYNEDK.[S]		0.00471141	0	1	1	2	Q43011	Q43011 [51-68]	0	1974.96547688	Not Found	High	Not Found		1.2e7		3.47585558891296	High	0	2.878E-05
High	[K].FDGILGLGYPEISVGK.[A]		5.35104E-05	0	1	1	12	P42211	P42211 [181-196]	0	1664.88939906	High	High	High	1.5e8	6.8e7	1.0e8	4.70478868484497	High	0	1.289E-07
High	[R].DNLTLWTSDISEDTAEEIR.[E]		1.63265E-05	0	1	1	15	Q7XTE8	Q7XTE8 [233-251]	0	2208.03026181	High	High	High		1.4e7	5.1e7	5.25154304504395	High	0	5.843E-09
High	[R].DNLTLWTSDISEDTAEEIR.[E]	1xDeamidated [N2]	0.000231817	0	1	1	1	Q7XTE8	Q7XTE8 [233-251]	0	2209.01427781	Not Found	Not Found	High				4.40278959274292	High	0	2.847E-07
High	[R].ELQAIEDEWLATAQLK.[T]		0.00236757	0	1	1	4	Q6Z6M4	Q6Z6M4 [300-315]	0	1857.95926939	High	Not Found	High	1.3e7		1.1e7	4.16175365447998	High	0	1E-05
High	[R].TLGAELGVPIEVYGPEATMTGICK.[Q]	1xCarbamidomethyl [C23]	0.00248689	0	1	1	4	Q2QNG7	Q2QNG7 [390-413]	0	2506.25677334	Not Found	High	High		2.4e7	3.0e7	4.07172870635986	High	0	1.084E-05
High	[R].IFGHEAGGIVESVGEGVTDLAPGDHVLPVFTGECK.[E]	1xCarbamidomethyl [C34]	9.6472E-08	0	1	1	38	Q2R8Z5	Q2R8Z5 [66-100]	0	3593.75807319	High	High	High	5.8e7	5.7e6		6.81754159927368	High	0	1.727E-10
High	[R].GINYDLPHVISEAPPFPGVEHVGGDMFASVPR.[G]	1xDeamidated [N3]	0.000383437	0	1	1	2	Q6ZD89	Q6ZD89 [231-262]	0	3405.65723723	Not Found	Not Found	High			1.0e7	3.2476441860199	High	0	6.153E-07
High	[R].SNLVGMGIIPLCFK.[A]	1xCarbamidomethyl [C12]	0.00100935	0	1	1	10	Q6YZX6	Q6YZX6 [811-824]	0	1548.82766765	High	High	High	8.4e7	5.6e7	6.3e7	3.54605460166931	High	0	2.729E-06
High	[K].VAPALAAGCTAVLKPSELASVTCLELADVCK.[E]	3xCarbamidomethyl [C9; C23; C30]	0.000303075	0	1	1	5	B3VMC0	B3VMC0 [172-202]	0	3214.65201774	Not Found	High	High				3.4890353679657	High	0	4.295E-07
High	[K].VLCEGEWLSLNGSTGEVILGK.[L]	1xCarbamidomethyl [C3]	0.0123636	0	1	1	3	Q75KR1	Q75KR1 [503-523]	0	2261.14820927	High	Not Found	High	4.2e6			3.69036793708801	High	0	0.0001241
High	[K].VLCEGEWLSLNGSTGEVILGK.[L]	1xCarbamidomethyl [C3]; 1xDeamidated [N11]	2.41959E-06	0	1	1	26	Q75KR1	Q75KR1 [503-523]	0	2262.13222527	High	High	High	5.9e7		1.2e7	5.3131537437439	High	0	2.649E-10
High	[K].TFYTPDPVVGYTDYPFLGQPK.[S]		0.00497576	0	1	1	6	Q6Z965	Q6Z965 [371-391]	0	2405.16999026	High	High	High	2.2e7	8.1e6	1.2e7	3.95594334602356	High	0	3.123E-05
High	[R].ETVPWGPSIACSTPAAIEWVEQWK.[A]	1xCarbamidomethyl [C11]	0.000833565	0	1	1	6	Q10MX3	Q10MX3 [514-537]	0	2742.32321336	High	High	Not Found	2.2e7	6.8e6		4.49675130844116	High	0	2.999E-05
High	[K].AQLAQAYAQEFLETVGNK.[C]		1.1441E-05	0	1	1	5	Q9XGY5	Q9XGY5 [23-40]	0	1981.00253114	High	High	High	2.9e7	2.2e7	2.0e7	5.18803930282593	High	0	2.857E-09
High	[R].IDAWNSEQLPIYEPGLDEVVK.[E]	1xDeamidated [Q/N]	0.00017065	0	1	2	6	Q2QS14	Q2QS14 [39-59]	0	2416.19184824	High	Not Found	High			4.5e6	5.55693769454956	High	0	1.784E-07
High	[R].IDAWNSEQLPIYEPGLDEVVK.[E]		0.000155495	0	1	2	5	Q2QS14	Q2QS14 [39-59]	0	2415.20783224	Not Found	High	High		4.6e7	3.7e7	4.97811794281006	High	0	1.693E-06
High	[R].QADCFLFGSPEYNYSIATPLK.[N]	1xCarbamidomethyl [C4]	0.000273158	0	1	1	5	Q941Z0	Q941Z0 [80-100]	0	2421.14312387	High	High	High	5.4e7	3.8e7	3.9e7	4.55866575241089	High	0	6.779E-06
High	[R].QADCFLFGSPEYNYSIATPLK.[N]	1xCarbamidomethyl [C4]; 1xDeamidated [N13]	0.00494867	0	1	1	1	Q941Z0	Q941Z0 [80-100]	0	2422.12713987	High	Not Found	Not Found				4.30811834335327	High	0	3.107E-05
High	[K].IQIDDDSELIDEDSLLTEDDLK.[K]		0.000793539	0	1	4	4	A2XYW4	A2XYW4 [155-176]	0	2534.18794399	Not Found	High	High		7.8e6		3.55026626586914	High	0	1.881E-06
High	[K].SAWSEAYDHLVAAIK.[Q]		0.000235653	0	1	1	35	O04986	O04986 [145-159]	0	1660.83294682	High	High	High	2.2e7	6.1e6	7.2e6	4.10232877731323	High	0	4.905E-07
High	[R].AAIPVVQVDPSFEGLAGGAGSLVK.[W]		0.00431732	0	1	1	5	Q6Z4A7	Q6Z4A7 [235-258]	0	2282.23907287	High	High	High	2.0e7	5.6e6	1.1e7	4.28907012939453	High	0	4.414E-05
High	[R].ILGHEAGGIVESVGEGVTELAPGDHVLPVFTGECK.[E]	1xCarbamidomethyl [C34]	1.79901E-08	0	1	1	20	Q0ITW7	Q0ITW7 [66-100]	0	3573.78937331	High	High	High	3.3e7	1.1e7	1.6e7	6.25780057907104	High	0	2.481E-12
High	[K].LYIGLSGLATDAQTLYQR.[L]		0.00646578	0	1	1	2	Q9LST7	Q9LST7 [49-66]	0	1983.05456672	Not Found	Not Found	High				3.55205821990967	High	0	4.645E-05
High	[K].IDSHLACAVAGIMSDANILLNTAR.[L]	1xCarbamidomethyl [C7]	0.000280732	0	1	2	10	P0C8Y9	P0C8Y9 [68-91]	0	2526.28030274	High	High	High	4.8e6	2.7e6	1.2e6	4.6635365486145	High	0	3.834E-07
High	[R].VYSSYLELDLNEVEPCISGPK.[R]	1xCarbamidomethyl [C16]	0.000487759	0	1	1	8	Q6YZX6	Q6YZX6 [358-378]	0	2412.16391882	High	High	High		5.0e6		4.4303879737854	High	0	8.952E-07
High	[R].MLDFDFLCGR.[E]	1xCarbamidomethyl [C8]	0.0168493	0	1	1	6	Q93VT8	Q93VT8 [26-35]	0	1273.57039046	High	High	High	9.6e6	6.3e6	3.7e6	3.25579404830933	High	0	0.000198
High	[K].MELPEWVDIVK.[T]		0.00786832	0	1	1	3	P40978	P40978 [31-41]	0	1358.7024501	High	High	High	1.9e8	1.5e8	9.3e7	3.12557339668274	High	0	7.009E-05
High	[R].SGPFGQIFRPDNFVFGQSGAGNNWAK.[G]		0.000149653	0	1	2	2	P46265	P46265 [78-103]	0	2798.34337163	High	Not Found	Not Found				4.22898435592651	High	0	1.466E-07
High	[R].SGPFGQIFRPDNFVFGQSGAGNNWAK.[G]	1xDeamidated [Q/N]	0.000107192	0	1	2	16	P46265	P46265 [78-103]	0	2799.32738763	High	High	High	1.6e7	1.3e7	8.1e6	5.57776880264282	High	0	1.163E-07
High	[K].EISGTHGPVYDLADIVTYLK.[I]		9.29364E-06	0	1	2	68	Q0JMY8	Q0JMY8 [77-96]	0	2191.12812548	High	High	High	1.3e9	1.4e9	3.5e8	5.23290872573853	High	0	3.469E-08
High	[R].TEEELIEAIATATGAK.[K]		2.00989E-05	0	2	2	32	Q0DHF6; A2Y5L9	Q0DHF6 [552-567]; A2Y5L9 [552-567]	0	1646.848322	High	High	High	1.4e9	7.6e8	1.0e9	5.53519535064697	High	0	1.177E-08
High	[K].DDGTLASFIGFR.[V]		0.00231639	0	1	1	8	Q33E23	Q33E23 [44-55]	0	1298.63754164	High	High	High	4.2e7	3.0e7	2.8e7	4.13053131103516	High	0	1.128E-05
High	[K].AMTPDACAPLIATLPLEVR.[T]	1xCarbamidomethyl [C7]	0.00368506	0	1	1	2	Q2QNG7	Q2QNG7 [157-175]	0	2039.06639407	Not Found	Not Found	High			2.1e7	3.21495532989502	High	0	1.981E-05
High	[K].VYPLDAVFDSPEDVPDDVK.[A]		0.000183227	0	1	1	4	Q6H5J0	Q6H5J0 [147-165]	0	2120.00700729	Not Found	High	High		4.7e6		3.82643342018127	High	0	1.998E-07
High	[R].ETVETEHGESTITFFGNSFIAGPTGEIVK.[L]	1xDeamidated [N17]	0.00582907	0	1	1	8	Q93XI4	Q93XI4 [225-253]	0	3098.4840667	High	High	High	1.3e7	1.2e7	6.4e6	4.29676485061646	High	0	3.964E-05
High	[K].DTVGQYESHIAFTLPGLYR.[V]	1xDeamidated [Q5]	0.00455958	0	1	1	1	P30298	P30298 [486-504]	0	2168.06586004	Not Found	High	Not Found				3.28164505958557	High	0	2.73E-05
High	[K].GILQAAVQGELWR.[L]		5.03854E-05	0	1	1	17	P27934	P27934 [273-285]	0	1440.79577358	High	High	High		4.4e6	4.7e7	4.64962720870972	High	0	2.768E-08
High	[K].ITLEVPSETVALSNMPVVEEK.[V]		3.53084E-05	0	1	1	8	Q6Z6L4	Q6Z6L4 [167-187]	0	2285.1944904	High	High	High	8.4e7	1.2e7	2.0e7	4.95821285247803	High	0	1.1E-05
High	[K].ITLEVPSETVALSNMPVVEEK.[V]	1xDeamidated [N14]	7.30901E-05	0	1	1	2	Q6Z6L4	Q6Z6L4 [167-187]	0	2286.1785064	Not Found	Not Found	High				4.47790575027466	High	0	2.737E-06
High	[R].LLDPPLHEFLPEGNVEDMVR.[L]		3.19821E-06	0	1	1	15	Q75KR1	Q75KR1 [633-652]	0	2320.16419339	High	High	High	7.1e8	8.9e6	5.5e8	4.54037761688232	High	0	4.458E-08
High	[K].AGVILSSVDELIDR.[L]		0.00126985	0	1	1	6	A2XQV4	A2XQV4 [232-245]	0	1486.81114876	High	High	High	1.2e7	4.0e6	1.3e7	3.96954393386841	High	0	7.822E-05
High	[R].DNLTLWTSDLTEDGGDEVK.[E]		5.40733E-06	0	1	1	7	Q6ZKC0	Q6ZKC0 [227-245]	0	2107.96659897	High	Not Found	High	2.8e8		2.2e8	6.33947610855103	High	0	1.346E-09
High	[K].VFSVPEAAPFTAVLK.[F]		0.00105447	0	1	1	10	Q94DM8	Q94DM8 [33-47]	0	1575.87810617	High	High	High	2.7e8	1.3e8	1.9e8	2.94928455352783	High	0.0002777	0.002105
High	[R].AYLPVQELLNGEEIDR.[W]		0.000110769	0	1	1	6	Q43007	Q43007 [113-128]	0	1858.95451836	High	High	High	5.6e7	4.5e7	5.7e7	4.53960704803467	High	0	9.228E-08
High	[R].AYLPVQELLNGEEIDR.[W]	1xDeamidated [N10]	0.000167872	0	1	1	5	Q43007	Q43007 [113-128]	0	1859.93853436	High	High	High		1.7e7	3.2e7	4.39549779891968	High	0	1.743E-07
High	[R].VGMGTAAFPFTSSEDTTAAMLR.[A]		1.01437E-05	0	1	1	10	Q7G764	Q7G764 [19-40]	0	2261.05767942	High	High	High	2.3e8	1.1e8	1.6e8	5.1435751914978	High	0	4.642E-07
High	[K].VRTEEELIEAIATATGAK.[K]		0.000398402	0	2	2	16	Q0DHF6; A2Y5L9	Q0DHF6 [550-567]; A2Y5L9 [550-567]	1	1902.01784683	High	High	High	3.2e7	9.0e6	6.6e6	5.13687038421631	High	0	6.559E-07
High	[K].EQFSDGVGYNWIDGLK.[A]		0.000875607	0	1	1	4	Q10MX3	Q10MX3 [452-467]	0	1827.85480437	Not Found	High	High		2.3e7	2.3e7	3.90271043777466	High	0	2.187E-06
High	[K].SSEPVELTEAETEYAINVVK.[H]		0.00156297	0	1	1	6	Q8H852	Q8H852 [639-658]	0	2208.09179945	High	High	High	1.1e7			3.71640586853027	High	0	5.316E-06
High	[K].DVPTYLPEGTILPCNLPR.[E]	1xCarbamidomethyl [C14]	0.012431	0	1	1	3	Q6H6D2	Q6H6D2 [132-149]	0	2055.05793785	Not Found	High	High		1.4e7	2.5e7	3.43002486228943	High	0	0.0001254
High	[K].AAVAWEAAKPLVIEEVEVAPPQAMEVR.[V]		9.55135E-06	0	1	1	22	Q2R8Z5	Q2R8Z5 [12-38]	0	2903.53354006	High	High	High	1.4e8		2.8e8	5.46445417404175	High	0	4.097E-08
High	[R].LGATFSSHPNELIALFSR.[Y]		7.71998E-05	0	1	1	15	P30298	P30298 [15-32]	0	1960.02868637	High	High	High	1.0e7	5.2e6	6.0e6	4.68688249588013	High	0	1.784E-06
High	[R].VAAAGVLEAEGMPSGLLETINVDKK.[M]		0.00116988	0	1	1	4	Q2R480	Q2R480 [321-345]	1	2512.33271511	High	Not Found	High	1.6e7			4.24615812301636	High	0	3.944E-06
High	[R].QAITAAGSGCMAALDAEHYLQEVGAQEGK.[A]	1xCarbamidomethyl [C10]; 2xDeamidated [Q1; Q21]	0.00319726	0	1	1	2	Q6ZFU6	Q6ZFU6 [301-329]	0	2978.35062728	Not Found	High	Not Found		3.3e6		5.23583459854126	High	0	1.589E-05
High	[R].QAITAAGSGCMAALDAEHYLQEVGAQEGK.[A]	1xCarbamidomethyl [C10]; 1xDeamidated [Q]	6.55153E-05	0	1	1	3	Q6ZFU6	Q6ZFU6 [301-329]	0	2977.36661128	Not Found	Not Found	High			2.1e7	5.23731327056885	High	0	4.125E-08
High	[K].DAPMFVCGVNEDKYTSDIDIVSNASCTTNCLAPLAK.[V]	3xCarbamidomethyl [C7; C26; C30]; 1xDeamidated [N]	6.6236E-05	0	1	1	17	A2YQT7	A2YQT7 [129-164]	1	3977.79116634	High	High	High	1.5e7	4.0e7		6.82132768630981	High	0	4.193E-08
High	[K].DAPMFVCGVNEDKYTSDIDIVSNASCTTNCLAPLAK.[V]	3xCarbamidomethyl [C7; C26; C30]; 2xDeamidated [N23; N]	1.6416E-05	0	1	1	14	A2YQT7	A2YQT7 [129-164]	1	3978.77518234	High	High	High				7.1665096282959	High	0	4.971E-09
High	[K].GEIVSNHDELMSNFFAQPDALAYGK.[T]		4.11333E-06	0	2	2	10	P42862; P42863	P42862 [421-445]; P42863 [421-445]	0	2753.28755576	High	High	High	1.3e8		1.1e8	6.46169233322144	High	0	5.058E-09
High	[K].AINQQPPFEVLSLAGSIADALQI.[-]		0.000577872	0	1	1	22	Q6ZFT5	Q6ZFT5 [303-325]	0	2395.28675128	High	High	High	1.0e6	1.2e6	1.5e6	3.46332192420959	High	0	1.066E-05
High	[K].AVIELENYGLPFSR.[T]		0.000230553	0	1	1	12	Q6ZDY8	Q6ZDY8 [133-146]	0	1607.84278325	High	High	High	2.8e8	1.1e8	1.6e8	3.9707453250885	High	0	8.604E-07
High	[R].TLTAVHDGILEDVVYPAEIVGK.[R]		1.42396E-05	0	1	1	16	Q8LJU5	Q8LJU5 [118-139]	0	2339.24930316	High	High	High	2.2e8		2.7e8	5.30054330825806	High	0	1.477E-08
High	[R].VGSGPFPTELFGEEGDLLRK.[S]		0.0019878	0	1	2	3	A2XD35	A2XD35 [335-354]	1	2148.09715973	High	High	High	1.5e7	4.3e6	7.3e6	3.50613379478455	High	0.0002259	0.001246
High	[K].AAVAWEAAKPLVIEEVEVAPPQAMEVR.[V]	1xDeamidated [Q22]	0.000987518	0	1	1	9	Q2R8Z5	Q2R8Z5 [12-38]	0	2904.51755606	High	High	High				5.81974077224731	High	0	2.772E-05
High	[R].RLPVVNPATESPIGEIPAGTAEDVDAAVAAAR.[E]		2.20367E-07	0	1	1	7	B3VMC0	B3VMC0 [24-55]	1	3157.64878058	High	High	High	2.7e8	1.1e7		6.55875587463379	High	0	1.331E-10
High	[R].GPDWSGLYQCEGNFLAQQR.[L]	1xCarbamidomethyl [C10]	0.00221733	0	1	1	4	Q10MX3	Q10MX3 [32-50]	0	2226.00327644	High	Not Found	High				3.98837614059448	High	0	1.313E-05
High	[R].TDEIPQIIDDFR.[R]		0.0114572	0	1	1	5	Q84QK0	Q84QK0 [154-165]	0	1461.72199943	High	High	High	1.3e8		8.5e7	2.73810434341431	High	0	0.0001285
High	[K].DELDIVIPTIR.[N]		0.00283526	0	2	2	6	Q6Z4G3; Q8H8T0	Q6Z4G3 [18-28]; Q8H8T0 [20-30]	0	1283.72054297	High	High	High	3.9e7	1.6e7		3.23715376853943	High	0	0.0001612
High	[K].NTGDGAGILVALPHNFFR.[E]		0.00384961	0	1	2	6	Q0JKD0	Q0JKD0 [138-155]	0	1898.98715596	High	High	High	6.4e6			3.30594897270203	High	0	2.106E-05
High	[R].AVFVDLEPTVIDEVR.[T]		0.00020666	0	1	1	8	Q53M52	Q53M52 [65-79]	0	1701.90577735	High	High	High	1.5e8	7.0e7		4.86079931259155	High	0	6.616E-07
High	[K].APLESYADIGGLDAQIQEIK.[E]		1.37798E-05	0	1	1	3	P46466	P46466 [187-206]	0	2131.09173996	Not Found	High	High			4.8e7	5.57310104370117	High	0	3.807E-09
High	[K].APLESYADIGGLDAQIQEIK.[E]	1xDeamidated [Q]	6.06561E-06	0	1	1	6	P46466	P46466 [187-206]	0	2132.07575596	High	High	Not Found	4.5e7	3.3e7		6.79344844818115	High	0	3.564E-09
High	[R].RLPVVNPATESPIGEIPAGTAEDVDAAVAAAR.[E]	1xDeamidated [N6]	8.19097E-07	0	1	1	1	B3VMC0	B3VMC0 [24-55]	1	3158.63279658	High	Not Found	Not Found				6.16276741027832	High	0	5.032E-11
High	[K].TFYTPDPVVGYTDYPFLGQPK.[S]	1xDeamidated [Q19]	0.00994544	0	1	1	2	Q6Z965	Q6Z965 [371-391]	0	2406.15400626	High	Not Found	Not Found				4.10236072540283	High	0	8.946E-05
High	[R].YFPTQALNFAFK.[D]		0.0118373	0	1	1	2	P31691	P31691 [156-167]	0	1446.7416128	Not Found	Not Found	High			3.9e7	2.53159785270691	High	0.0001673	0.0007888
High	[K].DNVPFHTVMFPSTLLGTGEK.[W]	1xDeamidated [N2]	0.00570321	0	1	1	1	Q9ZTS1	Q9ZTS1 [309-328]	0	2191.07398189	High	Not Found	Not Found				3.64016246795654	High	0	3.844E-05
High	[R].ALVEGPFLDVLR.[S]		0.00229122	0	1	1	12	Q10LP5	Q10LP5 [61-72]	0	1328.75726286	High	High	High	1.5e8		6.9e7	3.56147074699402	High	0	1.935E-05
High	[K].DASLEALPVDELIEK.[A]		0.000998374	0	1	1	4	Q7XPY2	Q7XPY2 [543-557]	0	1641.85815843	High	Not Found	High	4.5e7		2.9e7	3.69137263298035	High	0	2.667E-06
High	[K].GILQNDPFEVFDQK.[G]		0.000568469	0	1	1	9	Q75KR1	Q75KR1 [809-822]	0	1649.81696239	High	High	High	8.8e8	6.9e8	5.7e8	4.70570039749146	High	0	3.463E-06
High	[K].ESLGVGDEVLLLSDGNGELAR.[A]		6.84135E-06	0	1	1	6	Q69TY4	Q69TY4 [158-178]	0	2143.08771716	High	High	High	2.9e7	1.3e7	8.7e6	4.59556865692139	High	0	1.299E-09
High	[K].ESLGVGDEVLLLSDGNGELAR.[A]	1xDeamidated [N16]	2.3298E-05	0	1	1	2	Q69TY4	Q69TY4 [158-178]	0	2144.07173316	Not Found	High	Not Found		2.1e7		4.85916662216187	High	0	3.037E-07
High	[R].AELDAIGVPYQWPVAR.[T]	1xDeamidated [Q11]	0.000430106	0	0	1	4			0	1785.91701118	Not Found	High	High		2.1e7	2.1e7	4.15770578384399	High	0	2.205E-05
High	[R].AELDAIGVPYEWPVAR.[T]		0.000430106	0	1	1	4	Q8H3C9	Q8H3C9 [92-107]	0	1785.91701075	Not Found	High	High		2.1e7	2.1e7	4.15770578384399	High	0	2.205E-05
High	[K].LLAGVTIAHGGVLPNINPVLLPK.[K]		1.02553E-05	0	1	3	9	A2Y5G8	A2Y5G8 [108-130]	0	2306.39584835	High	High	High				5.01390504837036	High	0	2.297E-08
High	[K].LLAGVTIAHGGVLPNINPVLLPK.[K]	1xDeamidated [N]	0.0012023	0	1	3	8	A2Y5G8	A2Y5G8 [108-130]	0	2307.37986435	High	Not Found	High	1.3e7		9.9e6	4.22324705123901	High	7.316E-05	0.0003729
High	[R].QELVNWVKQVGGPATAFDFTTK.[G]	1xDeamidated [Q9]	0.000230553	0	0	1	3			1	2437.23980153	High	High	Not Found	1.5e7			4.99848508834839	High	0	2.825E-07
High	[K].VTSGLADGAAVIQEALDR.[M]		0.000299778	0	1	1	4	Q0JBZ8	Q0JBZ8 [324-341]	0	1785.93411727	Not Found	High	High			4.1e6	4.06436538696289	High	0	4.226E-07
High	[K].LSIPAENFPFCTIDPNEAR.[V]	1xCarbamidomethyl [C11]	0.0028821	0	1	2	11	B8BBN7	B8BBN7 [47-65]	0	2191.04882965	High	High	High	9.6e7	5.9e7	5.2e7	3.49514985084534	High	0	1.355E-05
High	[K].MTAEIGEQVQIVGDDLLVTNPTR.[V]		1.74259E-06	0	1	1	1071	Q42971	Q42971 [316-338]	0	2499.2759285	High	High	High	1.7e7	1.2e7	2.3e6	5.99391317367554	High	0	1.855E-07
High	[K].MTAEIGEQVQIVGDDLLVTNPTR.[V]	1xDeamidated [Q/N]	9.70939E-06	0	1	1	419	Q42971	Q42971 [316-338]	0	2500.2599445	High	High	High	2.6e7	1.5e6	4.0e5	5.67037439346313	High	0	1.267E-06
High	[K].DTVGQYESHIAFTLPGLYR.[V]		0.000174425	0	1	1	17	P30298	P30298 [486-504]	0	2167.08184404	High	High	High		1.2e7	1.1e7	5.18347930908203	High	0	2.24E-07
High	[K].FNIVSPGADMSVYFPYTEADKR.[L]		0.00127681	0	1	1	4	P30298	P30298 [516-537]	1	2507.19113634	High	Not Found	High				5.16257619857788	High	0	1.207E-05
High	[K].LDGQLGGLLSEASAEEDFTGK.[A]		2.40754E-05	0	1	1	9	Q6K669	Q6K669 [136-156]	0	2137.02953358	High	High	High	6.5e7		4.5e7	4.83226013183594	High	0	8.923E-09
High	[R].EEVFGPVAPLVPFK.[T]		0.000387655	0	1	1	8	B9F3B6	B9F3B6 [428-441]	0	1528.84099242	High	High	High	2.5e8	1.3e8	1.6e8	4.6511869430542	High	0.0001673	0.0007567
High	[K].KIPLYQHIANLAGNKQLVLPVPAFNVINGGSHAGNK.[L]	1xDeamidated [N/Q]	0.000971454	0	1	1	43	Q42971	Q42971 [133-168]	2	3794.08642257	High	High	High	3.3e7		1.6e7	5.58906507492065	High	0.0006324	0.006466
High	[R].LTAFHPEIEELLYSEVENDEHK.[F]		0.00084273	0	1	1	2	P30298	P30298 [538-559]	0	2642.26205251	Not Found	Not Found	High				4.69385242462158	High	0	2.056E-06
High	[R].ATSGGLLITEATGVSDTAQGYPETPGVWTR.[E]	1xDeamidated [Q19]	0.0143954	0	1	1	4	Q69TI0	Q69TI0 [53-82]	0	3036.47965004	High	Not Found	High	1.4e7		1.2e7	3.92302417755127	High	0.0002777	0.00156
High	[R].EGAPTAVSHGLWLNIPDYDAPTQLVKPLER.[N]	1xDeamidated [N14]	0.00225397	0	1	1	1	Q6Z4G3	Q6Z4G3 [164-193]	0	3288.68991756	Not Found	Not Found	High			2.1e7	3.80603289604187	High	0	9.282E-06
High	[K].LVDTTGIPFLPTPMGK.[G]		0.00384961	0	1	1	6	Q0JMH0	Q0JMH0 [244-259]	0	1686.91350534	High	High	High	6.0e7	3.2e7	3.8e7	4.27443218231201	High	3.987E-05	0.000245
High	[R].GAIMDTQAVADACSSGQVAGYGGDVWFPQPAPK.[D]	1xCarbamidomethyl [C13]	0.00309419	0	1	1	2	Q9SXP2	Q9SXP2 [283-315]	0	3351.54088671	Not Found	High	Not Found				3.89343476295471	High	0	1.517E-05
High	[R].GAIMDTQAVADACSSGQVAGYGGDVWFPQPAPK.[D]	1xCarbamidomethyl [C13]; 1xDeamidated [Q]	0.00362518	0	1	1	6	Q9SXP2	Q9SXP2 [283-315]	0	3352.52490271	Not Found	High	High		8.5e6		5.11150026321411	High	0	1.923E-05
High	[K].WFDTNYHFIVPELGPNTK.[F]		0.000477205	0	2	2	10	Q2QLY5; Q2QLY4	Q2QLY5 [112-129]; Q2QLY4 [112-129]	0	2178.06546575	High	High	High	3.0e7	2.0e7	6.5e7	3.59012198448181	High	0	3.179E-05
High	[K].DNVPFHTVMFPSTLLGTGEK.[W]		0.00032187	0	1	1	7	Q9ZTS1	Q9ZTS1 [309-328]	0	2190.08996589	High	High	High	1.3e7	1.2e7	2.6e7	3.99356055259705	High	0	1.632E-06
High	[K].KLNLPVLPTTTIGSFPQTVELR.[R]		3.04602E-05	0	2	2	14	Q2QLY5; Q2QLY4	Q2QLY5 [427-448]; Q2QLY4 [427-448]	1	2424.38607141	High	High	High	2.7e7		3.9e8	5.30614948272705	High	0	1.125E-06
High	[R].QELVNWVEGVGKPATAFDFTTK.[G]		3.52916E-06	0	1	1	17	P27934	P27934 [251-272]	0	2437.2398011	High	High	High	3.6e8	1.4e7		5.55961036682129	High	0	6.086E-09
High	[R].QELVNWVEGVGKPATAFDFTTK.[G]	1xDeamidated [N/Q]	0.00325008	0	1	1	3	P27934	P27934 [251-272]	0	2438.2238171	Not Found	High	Not Found				3.98878002166748	High	0	1.631E-05
High	[K].LTPDEMSELESYASADVVQGDR.[Y]		5.96402E-07	0	1	2	20	Q7XQ45	Q7XQ45 [310-331]	0	2412.08712467	High	High	High	2.2e8		1.2e8	6.60723972320557	High	0	1.609E-09
High	[K].EMLSGDTAVIAETGDSWFNCQK.[L]	1xCarbamidomethyl [C20]	8.84716E-06	0	2	2	22	Q0DHF6; A2Y5L9	Q0DHF6 [418-439]; A2Y5L9 [418-439]	0	2459.08535091	High	High	High	1.0e8	3.6e6	3.9e6	5.77543830871582	High	0	7.662E-09
High	[K].EMLSGDTAVIAETGDSWFNCQK.[L]	1xCarbamidomethyl [C20]; 1xDeamidated [N/Q]	1.02553E-05	0	2	2	4	Q0DHF6; A2Y5L9	Q0DHF6 [418-439]; A2Y5L9 [418-439]	0	2460.06936691	Not Found	High	High			5.7e6	5.14172172546387	High	0	9.626E-07
High	[R].STGDVLFDTTPNLVFK.[D]		0.000282272	0	1	1	5	Q653V7	Q653V7 [146-161]	0	1753.90069195	High	High	High	1.4e8	6.1e7	9.1e7	4.20408153533936	High	0	2.667E-05
High	[K].KIPLYQHIANLAGNKQLVLPVPAFNVINGGSHAGNK.[L]		0.0166675	0	1	1	7	Q42971	Q42971 [133-168]	2	3793.10240657	High	High	High	4.9e6		1.6e7	4.77450037002563	High	0.0001673	0.0009533
High	[K].KLNLPVLPTTTIGSFPQTVELR.[R]	1xDeamidated [Q17]	0.00122888	0	2	2	1	Q2QLY5; Q2QLY4	Q2QLY5 [427-448]; Q2QLY4 [427-448]	1	2425.37008741	Not Found	Not Found	High			8.5e6	3.66881108283997	High	0	3.681E-06
High	[K].LTTPSFGDLNHLISATMSGVTCCLR.[F]	2xCarbamidomethyl [C22; C23]; 1xDeamidated [N10]	0.0056413	0	1	4	1	Q76FS3	Q76FS3 [217-241]	0	2752.31028288	High	Not Found	Not Found				3.95681166648865	High	0	3.794E-05
High	[R].VIACIGDGSFQVTAQDVSTMIR.[C]	1xCarbamidomethyl [C4]	3.32305E-06	0	1	2	36	A2XFI3	A2XFI3 [477-498]	0	2368.16354172	High	High	High	1.4e7	6.0e6	8.7e6	5.61083316802979	High	0	1.644E-09
High	[R].VIACIGDGSFQVTAQDVSTMIR.[C]	1xCarbamidomethyl [C4]; 1xDeamidated [Q]	8.75507E-05	0	1	2	11	A2XFI3	A2XFI3 [477-498]	0	2369.14755772	High	High	High	1.2e7			4.82442903518677	High	0	4.059E-07
High	[K].QIGLLPGVVFDSTPLGVK.[F]		0.000129812	0	1	1	6	Q0JL46	Q0JL46 [647-664]	0	1840.05786129	High	High	High	4.5e7	3.1e7	2.5e7	4.39327430725098	High	0	2.175E-05
High	[K].EVGLPSGVLNIVTGLGSEAGAPLSSHPGVDK.[V]		7.42285E-07	0	1	1	11	B3VMC0	B3VMC0 [203-233]	0	2957.55784042	High	High	High	2.1e8	1.4e8	3.6e8	5.53931665420532	High	0	4.333E-11
High	[K].GILGYVEEDLVSTDFQGDNR.[S]		8.60844E-06	0	1	1	39	Q7FAH2	Q7FAH2 [274-293]	0	2227.05133164	High	High	High	1.7e8	3.4e7	3.0e7	6.07697916030884	High	0	9.491E-09
High	[K].GILGYVEEDLVSTDFQGDSR.[S]		1.56199E-06	0	1	1	380	Q6K5G8	Q6K5G8 [274-293]	0	2200.04043261	High	High	High	1.7e7	2.3e8	4.1e8	7.02455043792725	High	0	3.735E-10
High	[K].GILGYVEEDLVSTDFQGDSR.[S]	1xDeamidated [Q16]	0.00122888	0	1	1	7	Q6K5G8	Q6K5G8 [274-293]	0	2201.02444861	High	High	High	3.0e7			4.13486051559448	High	0	3.662E-06
High	[K].VAILGASGGIGQPLALLMK.[M]		3.54852E-06	0	1	1	12	Q42972	Q42972 [47-65]	0	1809.06665188	High	High	High	2.0e8	1.2e8	1.8e8	5.30117273330688	High	0	4.752E-10
High	[K].SIAWDGEGATCLIEVTVAGANNEAEAAK.[I]	1xCarbamidomethyl [C11]	0.0100543	0	1	1	2	B8AL33	B8AL33 [325-352]	0	2847.34652737	Not Found	High	Not Found		7.0e6		4.36478996276855	High	3.987E-05	0.0002828
High	[K].QAFDDAIAELDTLGEESYK.[D]		0.000116997	0	1	1	6	Q06967	Q06967 [203-221]	0	2114.9764354	High	High	High	8.2e7	5.7e7	6.3e7	5.28323364257813	High	0	6.285E-07
High	[K].QQFAEELLAYTDAFNK.[A]		0.00417818	0	1	1	5	A1XBB7	A1XBB7 [122-137]	0	1887.91231921	High	High	High	6.4e6	7.6e6	1.8e7	3.03507256507874	High	0	2.386E-05
High	[R].FSYGEPMTVESTTQAICDLALR.[F]	1xCarbamidomethyl [C17]	0.000108966	0	1	1	9	Q9LSU1	Q9LSU1 [101-122]	0	2489.16868661	High	High	High	4.3e7		3.5e7	4.48115301132202	High	0	1.487E-07
High	[R].FSYGEPMTVESTTQAICDLALR.[F]	1xCarbamidomethyl [C17]; 1xDeamidated [Q14]	0.000623851	0	1	1	2	Q9LSU1	Q9LSU1 [101-122]	0	2490.15270261	High	Not Found	Not Found				3.50136518478394	High	0	1.304E-06
High	[R].LVANPGCYPTSIQLPLVPLIK.[A]	1xCarbamidomethyl [C7]	0.00280445	0	1	1	2	Q6AV34	Q6AV34 [213-233]	0	2293.29883675	Not Found	High	Not Found		1.8e7		3.12924575805664	High	0	1.299E-05
High	[R].LVANPGCYPTSIQLPLVPLIK.[A]	1xCarbamidomethyl [C7]; 1xDeamidated [Q/N]	0.00019353	0	1	1	2	Q6AV34	Q6AV34 [213-233]	0	2294.28285275	Not Found	Not Found	High				4.13929319381714	High	0	2.168E-07
High	[R].ATIANMSPEYGATMGFFPVDHVTLDYLK.[L]		0.00749157	0	1	1	6	Q6YZX6	Q6YZX6 [298-325]	0	3088.47945553	High	Not Found	High			1.8e7	4.16768503189087	High	0.0002259	0.001352
High	[K].FALLDTIKEEVPADMWSPAMK.[S]		0.000559219	0	1	1	14	O04986	O04986 [124-144]	1	2392.19271633	High	High	High	3.8e7	1.5e7	2.4e7	4.43953084945679	High	3.987E-05	0.000299
High	[K].SGTLFDNFLITDDPELAK.[T]		1.63265E-05	0	1	1	10	Q9SLY8	Q9SLY8 [334-351]	0	1995.99096337	High	High	High	3.1e8	1.9e8	2.3e8	5.51117563247681	High	0	1.825E-07
High	[R].NPEEIPWGETGAEFVVESTGVFTDKDK.[A]		6.9927E-06	0	1	1	79	Q7FAH2	Q7FAH2 [83-109]	1	2981.40508774	High	High	High		2.6e6	3.4e7	5.25124979019165	High	0	6.755E-08
High	[K].FAPQPIPENSLLSGPLEPTNEWYAVAK.[I]	1xDeamidated [N/Q]	0.000248903	0	1	1	5	Q67WR2	Q67WR2 [130-156]	0	2969.49311541	Not Found	High	Not Found				4.95125770568848	High	0	3.9E-07
High	[K].FAPQPIPENSLLSGPLEPTNEWYAVAK.[I]		8.51884E-05	0	1	1	4	Q67WR2	Q67WR2 [130-156]	0	2968.50909941	High	Not Found	High	5.4e7		3.0e7	3.56729555130005	High	0	6.167E-08
High	[R].NLFPLLPEAFK.[G]		0.0149532	0	1	1	12	Q65XK0	Q65XK0 [95-105]	0	1288.72998554	High	High	High	1.8e8	2.2e8	2.0e8	2.58153295516968	High	3.987E-05	0.0003167
High	[K].LTTPSFGDLNHLISATMSGVTCCLR.[F]	2xCarbamidomethyl [C22; C23]	0.0178848	0	1	4	2	Q76FS3	Q76FS3 [217-241]	0	2751.32626688	Not Found	High	Not Found		4.5e6		3.06515884399414	High	0.0004302	0.003871
High	[R].DNLTLWTSDISEDAAEEIK.[E]		7.97758E-05	0	1	1	4	Q6EUP4	Q6EUP4 [233-251]	0	2150.01354915	Not Found	High	High		5.5e6	3.2e7	4.43310546875	High	0	1.331E-07
High	[K].VIATGLPASPGAAVGQIVFTAEDAEAWHAQGK.[D]		4.06662E-07	0	1	1	8	Q6AVA8	Q6AVA8 [465-496]	0	3162.62183763	High	High	High	4.0e7	6.9e7	3.0e7	5.29141807556152	High	0	1.728E-11
High	[K].VIATGLPASPGAAVGQIVFTAEDAEAWHAQGK.[D]	1xDeamidated [Q]	2.4608E-05	0	1	1	10	Q6AVA8	Q6AVA8 [465-496]	0	3163.60585363	High	High	High	1.4e7			5.22655773162842	High	0	9.253E-09
High	[R].VASDSTTVLADAVVVATGAVAR.[R]		1.58859E-05	0	1	1	12	Q6ZFU6	Q6ZFU6 [106-127]	0	2073.11862342	High	High	High	2.8e7	3.6e7	3.7e7	4.74994134902954	High	0	4.728E-09
High	[R].QELVNWAQAVGGPASAFDFTTK.[G]		8.06149E-06	0	1	2	8	P27937	P27937 [252-273]	0	2337.15098614	High	High	High	4.2e7	5.1e7	4.8e7	5.27293920516968	High	0	3.101E-08
High	[K].SFVSEYPIVSIEDPFDQDDWEHYAK.[M]		3.91571E-06	0	1	1	22	Q42971	Q42971 [291-315]	0	3016.35232393	High	High	High	1.7e8	1.2e9	1.2e9	4.27814102172852	High	0	1.185E-06
High	[K].DLVVDMTNFYNQYK.[S]		0.000347486	0	1	1	6	Q9S827	Q9S827 [146-159]	0	1749.81524781	High	High	High	5.0e7	4.5e7	5.1e7	4.94595718383789	High	0	5.323E-07
High	[K].FNIVSPGADMSIYFPYSESR.[K]	1xDeamidated [N2]	0.00115716	0	1	1	1	P31924	P31924 [524-543]	0	2281.04816103	High	Not Found	Not Found				4.42905950546265	High	0	3.354E-06
High	[R].GLLNAVDLSNEALSPASAYDICIK.[L]	1xCarbamidomethyl [C22]	1.63265E-05	0	1	1	8	Q10G56	Q10G56 [379-402]	0	2534.28067984	High	High	High	7.4e7	2.0e7	4.1e7	5.39162397384644	High	0	3.317E-07
High	[R].SIAFNYIGVDGQEYAIGPWGGGEGTSTEIK.[L]		5.15001E-05	0	1	2	105	Q0JMY8	Q0JMY8 [39-68]	0	3116.48473501	High	High	High		3.6e6	1.4e7	5.77073669433594	High	0	2.845E-08
High	[R].SIAFNYIGVDGQEYAIGPWGGGEGTSTEIK.[L]	1xDeamidated [Q/N]	5.15001E-05	0	1	2	79	Q0JMY8	Q0JMY8 [39-68]	0	3117.46875101	High	High	High	2.6e6	2.6e6	2.3e6	4.92670822143555	High	0	8.068E-07
High	[K].QAFDEAISELDTLSEESYK.[D]		8.60433E-07	0	2	2	16	Q7XTE8; Q6EUP4	Q7XTE8 [204-222]; Q6EUP4 [204-222]	0	2174.99756472	High	High	High	4.7e8	4.1e8	2.7e8	6.66578531265259	High	0	9.177E-11
High	[K].QAFDEAISELDTLSEESYK.[D]	1xDeamidated [Q1]	2.64091E-06	0	2	2	1	Q7XTE8; Q6EUP4	Q7XTE8 [204-222]; Q6EUP4 [204-222]	0	2175.98158072	Not Found	Not Found	High				6.60146808624268	High	0	3.017E-10
High	[K].LFVQVIDPEEEERFDFDPLDDTK.[T]		0.0035858	0	1	1	9	Q0E4K1	Q0E4K1 [269-291]	1	2796.32504661	High	High	High	3.8e7	2.5e7	1.4e7	3.04656362533569	High	0	1.893E-05
High	[K].FNIVSPGADMSIYFPYSESR.[K]		3.45442E-05	0	1	1	13	P31924	P31924 [524-543]	0	2280.06414503	High	High	High	4.0e7	5.3e7	3.9e7	4.94783592224121	High	0	3.844E-08
High	[R].YAIICQENGLVPIVEPEILVDGPHDIDR.[C]	1xCarbamidomethyl [C5]; 2xDeamidated [Q6; N8]	5.34849E-06	0	1	1	11	P17784	P17784 [169-196]	0	3176.58200736	High	High	High	7.3e8	1.5e7	1.4e7	5.99883270263672	High	0	8.943E-10
High	[K].SFVSEYPIVSIEDPFDQDDWEHYAK.[M]	1xDeamidated [Q17]	0.00247334	0	1	1	3	Q42971	Q42971 [291-315]	0	3017.33633993	Not Found	High	High				3.45655798912048	High	0	0.0001189
High	[K].ELAAKPDVDGFLVGGASLKPEFIDIINSATVK.[S]	1xDeamidated [N27]	0.000145616	0	1	1	16	P48494	P48494 [220-251]	0	3315.77225015	High	High	High	3.9e7	5.0e6		5.08544683456421	High	0	5.7E-06
High	[K].WTVQQAAELSVAAPTIEASLDSR.[F]	1xDeamidated [Q]	0.000695948	0	1	1	86	Q9LI00	Q9LI00 [269-291]	0	2444.23035896	High	High	High	5.0e6	3.1e6	9.2e6	4.93964958190918	High	0	1.538E-06
High	[R].STFYIQDPVVGYTDYPFLDEKDEGAATYA.[-]	1xDeamidated [Q6]	0.0110892	0	1	1	4	Q69TH8	Q69TH8 [352-380]	1	3276.47831256	High	High	High	1.1e8	7.0e7	3.3e7	4.46585988998413	High	0.0001998	0.001146
High	[K].LFQDKESLYPLLNFLK.[A]		0.00189241	0	1	1	5	P30298	P30298 [165-180]	1	1968.08407601	Not Found	High	High		1.0e7	3.6e6	3.05808639526367	High	0.0001673	0.0007165
High	[K].ANLEYAVEAAADFLNK.[A]		6.80077E-07	0	2	2	56	Q0DHF6; A2Y5L9	Q0DHF6 [235-250]; A2Y5L9 [235-250]	0	1738.8646408	High	High	High	1.3e8	2.2e7	1.6e7	6.47448873519897	High	0	5.023E-11
High	[K].IYIDATEPSFAVAEIWTSMANGGDGKPNYDQNAHR.[Q]		0.0111497	0	1	1	3	P17654	P17654 [221-255]	0	3838.77657637	High	High	Not Found		3.0e6		3.42737221717834	High	0	0.0001241
High	[K].IYIDATEPSFAVAEIWTSMANGGDGKPNYDQNAHR.[Q]	1xDeamidated [Q/N]	6.16597E-06	0	1	1	23	P17654	P17654 [221-255]	0	3839.76059237	High	High	High	8.8e6	2.5e6	2.0e6	6.22798013687134	High	0	2.903E-09
High	[K].IYIDATEPSFAVAEIWTSMANGGDGKPNYDQNAHR.[Q]	2xDeamidated [N/Q]	0.000343705	0	1	1	10	P17654	P17654 [221-255]	0	3840.74460837	Not Found	High	High				4.62649393081665	High	0	7.549E-06
High	[K].GIIGYVEEDLVSTDFVGDSR.[S]		2.18073E-06	0	1	1	109	A2YQT7	A2YQT7 [274-293]	0	2171.05026904	High	High	High	1.1e8	6.2e7	9.0e6	5.6502890586853	High	0	2.057E-09
High	[K].DVVPFNFLTPLR.[I]		0.0154482	0	1	1	10	Q0JMH0	Q0JMH0 [378-389]	0	1417.78381195	High	High	High	1.1e8	6.5e7	6.0e6	2.81647372245789	High	0	0.0001734
High	[R].AKVEGNLPVYGFHDPASFVNSIQKPR.[V]		0.00830909	0	1	1	1	Q9LI00	Q9LI00 [46-71]	1	2870.49478683	High	Not Found	Not Found	3.4e7			2.17983365058899	High	0	6.806E-05
High	[K].AIELDGESDGSELQSALAEWTGQR.[T]		4.0483E-05	0	1	1	16	P55142	P55142 [42-65]	0	2562.19542947	High	High	High	6.2e7	4.6e7	3.8e7	5.60196590423584	High	0	1.971E-08
High	[K].AIELDGESDGSELQSALAEWTGQR.[T]	1xDeamidated [Q]	1.60607E-05	0	1	1	3	P55142	P55142 [42-65]	0	2563.17944547	Not Found	High	High				5.87839317321777	High	0	4.807E-09
High	[R].EGNFDLVGNNMPVFFIR.[D]		0.000338112	0	1	2	6	A2YH64	A2YH64 [130-146]	0	1968.96364332	High	High	High	6.4e7	3.6e7	4.2e7	4.8388671875	High	0	1.657E-06
High	[R].DILSNFDTLLPK.[F]		0.0084922	0	1	1	10	Q0JKD0	Q0JKD0 [1590-1601]	0	1375.74675769	High	High	High	3.4e7	2.4e7	1.4e7	3.33037042617798	High	0	7.028E-05
High	[K].ILLDVADALEANEDLIR.[S]		0.000115724	0	1	1	3	O04226	O04226 [320-336]	0	1883.0120332	Not Found	High	High			5.3e6	4.50405883789063	High	0	9.857E-08
High	[K].WTVQQAAELSVAAPTIEASLDSR.[F]		0.000122231	0	1	1	126	Q9LI00	Q9LI00 [269-291]	0	2443.24634296	High	High	High	2.4e7	4.3e6	1.1e7	4.92211771011353	High	0	2.855E-07
High	[K].SAWSEAYNQLVAAIK.[Q]		2.995E-06	0	1	1	36	O04985	O04985 [148-162]	0	1650.84859688	High	High	High	3.9e7	6.8e7	6.4e7	5.59349250793457	High	0	8.313E-10
High	[K].NMITGTSQADCAVLIIDSTTGGFEAGISK.[D]	1xCarbamidomethyl [C11]; 1xDeamidated [N/Q]	8.33446E-05	0	1	1	100	O64937	O64937 [101-129]	0	2958.40707909	High	High	High	3.8e6	5.3e6	5.1e6	5.81531381607056	High	0	1.222E-06
High	[K].NMITGTSQADCAVLIIDSTTGGFEAGISK.[D]	1xCarbamidomethyl [C11]	1.65966E-05	0	1	1	108	O64937	O64937 [101-129]	0	2957.42306309	High	High	High	5.5e6	4.6e6	5.3e6	5.77233934402466	High	0	3.442E-08
High	[R].DLIPPGPLEEALEPTFK.[A]		0.00137834	0	1	2	6	A2Y9C5	A2Y9C5 [439-455]	0	1865.98950691	High	High	High	7.3e7	3.7e7	2.9e7	2.89343023300171	High	3.987E-05	0.0002666
High	[K].VNPGNAPLVVGQLLDDECPEDFIK.[G]	1xCarbamidomethyl [C18]; 1xDeamidated [Q12]	0.00436472	0	1	2	2	Q2QYW2	Q2QYW2 [821-844]	0	2640.28615953	Not Found	Not Found	High			1.4e7	3.4892852306366	High	0	2.553E-05
High	[K].IPAGLAPEQAAPLLCAGLTVYSPLK.[H]	1xCarbamidomethyl [C15]	5.17579E-06	0	1	1	11	Q6ZHS4	Q6ZHS4 [149-173]	0	2550.4000072	High	High	High	4.5e7	2.7e7	8.7e6	6.2180871963501	High	0	8.489E-10
High	[K].IPAGLAPEQAAPLLCAGLTVYSPLK.[H]	1xCarbamidomethyl [C15]; 1xDeamidated [Q9]	0.000248903	0	1	1	1	Q6ZHS4	Q6ZHS4 [149-173]	0	2551.3840232	Not Found	Not Found	High			2.7e7	4.10621118545532	High	0	3.183E-07
High	[K].DVTELIGNTPLVYLNR.[V]		4.77031E-05	0	1	1	21	Q9XEA6	Q9XEA6 [8-23]	0	1816.98033922	High	High	High	2.5e8	1.7e8	1.6e8	4.57694816589355	High	0	2.746E-06
High	[R].NPEEIPWAAAGAEYVVESTGVFTDKDK.[A]		2.87973E-08	0	1	1	315	Q6K5G8	Q6K5G8 [83-109]	1	2923.39960848	High	High	High	8.9e7	2.5e6	2.6e7	6.7456636428833	High	0	3.402E-13
High	[R].NPEEIPWAAAGAEYVVESTGVFTDKDK.[A]	1xDeamidated [N1]	0.000416221	0	1	1	73	Q6K5G8	Q6K5G8 [83-109]	1	2924.38362448	High	High	High				5.5160870552063	High	0	8.697E-07
High	[K].ELAAKPDVDGFLVGGASLKPEFIDIINSATVK.[S]		1.74342E-05	0	1	1	29	P48494	P48494 [220-251]	0	3314.78823415	High	High	High	1.8e8	7.3e6		5.29444313049316	High	0	3.421E-08
High	[K].LTLEVPSELVALSNMPVIK.[E]	1xDeamidated [N14]	0.0136343	0	1	1	1	Q0J5V5	Q0J5V5 [158-176]	0	2054.14535596	High	Not Found	Not Found				2.54762172698975	High	0	0.000144
High	[R].TVPAAVPAIVFLSGGQSEEEATLNLNAMNK.[L]	1xDeamidated [Q/N]	2.77552E-05	0	1	1	285	P17784	P17784 [254-283]	0	3072.5557919	High	High	High	4.1e6	2.3e6	6.1e6	5.45490407943726	High	0	6.96E-08
High	[K].LTLEVPSELVALSNMPVIK.[E]		0.000535281	0	1	1	2	Q0J5V5	Q0J5V5 [158-176]	0	2053.16133996	High	Not Found	Not Found	9.4e6			3.04720401763916	High	0	1.032E-06
High	[R].EQLTETVESLLDLK.[V]		0.00486829	0	1	1	6	O04226	O04226 [135-148]	0	1617.85815843	High	High	High	1.0e7	1.4e7	1.5e7	3.3602602481842	High	0	5.973E-05
High	[K].VFTDCFNCLPVAALIDDK.[I]	2xCarbamidomethyl [C5; C8]	0.000142464	0	1	1	6	P48489	P48489 [162-179]	0	2097.99837437	High	High	High	3.1e7	2.4e7	2.4e7	4.05077981948853	High	0	1.352E-07
High	[R].LAPELDEAAPVLAGLSEPIIVAK.[V]		0.00749157	0	1	1	3	Q0JD42	Q0JD42 [77-99]	0	2316.30608977	Not Found	High	High		6.1e6		3.48860955238342	High	0	5.826E-05
High	[R].SLLTEECDVLIPAALGGVINK.[D]	1xCarbamidomethyl [C7]	2.11031E-06	0	1	1	20	A2XMV1	A2XMV1 [276-296]	0	2212.18934582	High	High	High	2.4e8	2.4e8	2.7e8	5.59337091445923	High	0	2.814E-10
High	[K].NAVGLVRPVSVAFQVINGFR.[M]		5.74545E-05	0	1	1	16	P25778	P25778 [269-288]	0	2143.2134674	High	High	High			1.5e7	4.29852628707886	High	0	3.389E-08
High	[R].TVPAAVPAIVFLSGGQSEEEATLNLNAMNK.[L]		2.08835E-05	0	1	1	339	P17784	P17784 [254-283]	0	3071.5717759	High	High	High	2.5e7	5.9e6	1.0e8	5.15760612487793	High	0	1.742E-08
High	[K].TPLTAHGADAFPFTEER.[L]		1.0832E-05	0	1	1	10	Q7Y0E8	Q7Y0E8 [459-475]	0	1859.89225249	High	High	High	2.1e8	4.6e7	2.0e7	5.0485987663269	High	0	4.044E-08
High	[R].YAIICQENGLVPIVEPEILVDGPHDIDR.[C]	1xCarbamidomethyl [C5]; 1xDeamidated [N/Q]	1.27517E-07	0	1	1	15	P17784	P17784 [169-196]	0	3175.59799136	High	High	High			1.1e9	6.52287435531616	High	0	1.854E-10
High	[R].EIFLSQPNLLELEAPIK.[I]		0.000784909	0	1	1	4	P48489	P48489 [55-71]	0	1954.08955527	High	Not Found	High	2.2e7		1.5e7	3.3972225189209	High	0	1.855E-06
High	[R].ECLPLILIIR.[N]	1xCarbamidomethyl [C2]	0.00887056	0	1	1	8	P49398	P49398 [40-49]	0	1239.7493411	High	High	High	1.9e7	1.1e7	1.1e7	2.68300914764404	High	7.316E-05	0.0005514
High	[R].INLTPVALMEATCFSK.[T]	1xCarbamidomethyl [C13]	0.000987518	0	1	1	6	P48642	P48642 [340-355]	0	1794.91285367	High	High	High		1.2e7		4.65580701828003	High	0	2.632E-06
High	[R].LPVVNPATESPIGEIPAGTAEDVDAAVAAAR.[E]		0.0104449	0	1	1	3	B3VMC0	B3VMC0 [25-55]	0	3001.54766962	High	Not Found	High	2.8e7		1.1e7	3.110680103302	High	0	9.639E-05
High	[R].LPVVNPATESPIGEIPAGTAEDVDAAVAAAR.[E]	1xDeamidated [N5]	0.00804176	0	1	1	2	B3VMC0	B3VMC0 [25-55]	0	3002.53168562	Not Found	High	Not Found				2.61206984519959	High	0	6.518E-05
High	[R].IKDWTNVVVAYEPVWAIGTGK.[V]		0.000247545	0	1	1	20	P48494	P48494 [155-175]	1	2346.24924367	High	High	High	1.4e7			4.89909934997559	High	0	3.334E-07
High	[R].IKDWTNVVVAYEPVWAIGTGK.[V]	1xDeamidated [N6]	0.00931629	0	1	1	4	P48494	P48494 [155-175]	1	2347.23325967	High	High	High		3.3e6		4.7355489730835	High	0	8.098E-05
High	[K].GAIPALPTVAVAQELISK.[A]		0.000172527	0	1	1	15	Q0J8G4	Q0J8G4 [316-333]	0	1778.04221123	High	High	High	2.3e8	1.3e8	1.3e8	3.32526111602783	High	0	8.553E-05
High	[R].VEIESLFDGTDFSEPLTR.[A]		2.22897E-06	0	1	1	17	Q6Z7B0	Q6Z7B0 [311-328]	0	2054.9916916	High	High	High	3.2e8	2.3e8	2.3e8	6.36242914199829	High	0	6.331E-10
High	[R].NIWADDLAASLTTLESLEAIVGK.[D]		1.47884E-06	0	2	2	29	Q2QLY5; Q2QLY4	Q2QLY5 [298-320]; Q2QLY4 [298-320]	0	2430.27624611	High	High	High	4.5e6	1.3e6	1.7e6	5.67556095123291	High	0	5.019E-09
High	[R].NIWADDLAASLTTLESLEAIVGK.[D]	1xDeamidated [N1]	0.00534167	0	2	2	8	Q2QLY5; Q2QLY4	Q2QLY5 [298-320]; Q2QLY4 [298-320]	0	2431.26026211	High	High	High		1.8e6		3.49745869636536	High	0.0004302	0.002905
High	[K].ALSSAYVPIGAIMVSPEISDVIHSQSNK.[L]		7.47071E-05	0	1	2	8	Q01K11	Q01K11 [341-368]	0	2913.5026338	High	High	High	1.5e8	1.0e8	1.1e8	4.63563823699951	High	0	5.047E-08
High	[R].TVPAAVPAIVFLSGGQSEEEATVNLNAMNK.[L]		7.42285E-07	0	1	1	911	Q5N725	Q5N725 [254-283]	0	3057.55612584	High	High	High	6.2e7	4.7e7	2.7e8	5.46144342422485	High	0	1.056E-08
High	[R].TVPAAVPAIVFLSGGQSEEEATVNLNAMNK.[L]	1xDeamidated [Q/N]	2.57088E-05	0	1	1	385	Q5N725	Q5N725 [254-283]	0	3058.54014184	High	High	High	6.5e5	9.3e6	8.8e6	4.29666996002197	High	0	3.172E-06
High	[R].TVPAAVPAIVFLSGGQSEEEATVNLNAMNK.[L]	1xOxidation [M28]	0.00164177	0	1	1	53	Q5N725	Q5N725 [254-283]	0	3073.55104084	High	High	High	2.3e7	9.4e6	5.3e6	3.41307759284973	High	0	5.542E-05
High	[K].WNYDGSSTGQAPGEDSEVILYPQAIFK.[D]		1.20844E-05	0	2	3	23	P14654; P14656	P14654 [53-79]; P14656 [53-79]	0	2972.39485745	High	High	High	1.1e9	7.3e8	7.1e8	4.95922803878784	High	0	3.093E-09
High	[K].EVEDLEAGGIQVIQIDEAALR.[E]		1.70568E-05	0	2	2	23	Q2QLY5; Q2QLY4	Q2QLY5 [591-611]; Q2QLY4 [591-611]	0	2268.17178109	High	High	High	1.1e7	1.5e7	3.0e6	4.97029829025269	High	0	7.302E-09
High	[R].NDVFQYLASSLAK.[L]		0.00148795	0	1	2	6	Q6ZJS7	Q6ZJS7 [140-152]	0	1455.74782029	High	High	High	1.9e7	2.7e7	2.9e7	3.24356341362	High	0	3.476E-05
High	[K].TLNNNVADIIDEHGQDAWEGFPFTAEK.[M]	1xDeamidated [Q/N]	0.00618965	0	1	1	9	Q7Y0E8	Q7Y0E8 [289-315]	0	3032.39083508	High	Not Found	High				3.31260895729065	High	0	6.135E-05
High	[K].TLNNNVADIIDEHGQDAWEGFPFTAEK.[M]		6.16597E-06	0	1	1	8	Q7Y0E8	Q7Y0E8 [289-315]	0	3031.40681908	High	High	High	1.5e8	2.3e7	8.9e7	4.79008769989014	High	0	1.112E-09
High	[R].CFQTVTCHQAVVTNLEDAHEQIDTAIATALR.[E]	2xCarbamidomethyl [C1; C7]	3.01143E-06	0	1	2	19	A2XFI3	A2XFI3 [168-198]	0	3512.68967639	High	High	High	2.8e7		1.3e7	5.62948942184448	High	0	5.07E-09
High	[R].CFQTVTCHQAVVTNLEDAHEQIDTAIATALR.[E]	2xCarbamidomethyl [C1; C7]; 1xDeamidated [Q/N]	1.85155E-05	0	1	2	18	A2XFI3	A2XFI3 [168-198]	0	3513.67369239	High	High	High		9.7e6		5.3779730796814	High	0	1.033E-07
High	[R].CFQTVTCHQAVVTNLEDAHEQIDTAIATALR.[E]	2xCarbamidomethyl [C1; C7]; 2xDeamidated [Q/N]	0.000703601	0	1	2	4	A2XFI3	A2XFI3 [168-198]	0	3514.65770839	Not Found	Not Found	High			1.2e7	4.49527597427368	High	0	1.562E-06
High	[K].CEEELTEAIGMALGEK.[DK]	1xCarbamidomethyl [C1]	0.000274657	0	1	2	6	A2XFI3	A2XFI3 [553-568]	0	1779.8139274	High	High	High		3.5e6		4.10441255569458	High	0	4.164E-05
High	[K].WLQTITSLPILVK.[G]		0.00528367	0	1	1	4	Q7FAS1	Q7FAS1 [219-231]	0	1511.91957709	Not Found	High	High		3.5e7	3.4e7	4.1434268951416	High	0	3.414E-05
High	[R].APELQQEAVYGLTEVLR.[N]		0.0129132	0	1	1	4	Q6AV34	Q6AV34 [189-205]	0	1916.01236757	High	High	High		3.5e6	5.6e6	3.44300675392151	High	0	0.0001328
High	[R].VISCIGDGSFQMTAQDVSTMLR.[C]	1xCarbamidomethyl [C4]	1.97623E-06	0	2	2	29	Q0DHF6; A2Y5L9	Q0DHF6 [476-497]; A2Y5L9 [476-497]	0	2416.13052702	High	High	High	1.6e8	1.2e8	1.4e8	6.3527979850769	High	0	1.254E-09
High	[K].WNYDGSSTGQAPGEDSEVILYPQAIFK.[D]	1xDeamidated [Q/N]	0.00012631	0	2	3	7	P14654; P14656	P14654 [53-79]; P14656 [53-79]	0	2973.37887345	High	High	High				4.65327501296997	High	0	2.193E-06
High	[R].VISCIGDGSFQMTAQDVSTMLR.[C]	1xCarbamidomethyl [C4]; 1xDeamidated [Q]	6.77014E-05	0	2	2	2	Q0DHF6; A2Y5L9	Q0DHF6 [476-497]; A2Y5L9 [476-497]	0	2417.11454302	High	Not Found	Not Found	1.3e8			5.06783246994019	High	0	4.355E-08
High	[K].INPLVPVDLVIDHSVQVDVAR.[S]		1.01437E-05	0	1	1	7	Q6YZX6	Q6YZX6 [118-138]	0	2298.28160639	High	High	High				3.93341732025146	High	0	2.368E-09
High	[K].INPLVPVDLVIDHSVQVDVAR.[S]	1xDeamidated [N2]	0.00368506	0	1	1	1	Q6YZX6	Q6YZX6 [118-138]	0	2299.26562239	Not Found	Not Found	High			7.8e6	3.49543619155884	High	0	1.968E-05
High	[K].LNLPVLPTTTIGSFPQTVELR.[R]		1.46344E-05	0	2	2	14	Q2QLY5; Q2QLY4	Q2QLY5 [428-448]; Q2QLY4 [428-448]	0	2296.29110845	High	High	High	7.0e8	4.5e8	5.7e8	4.32616138458252	High	0	4.146E-09
High	[K].LNLPVLPTTTIGSFPQTVELR.[R]	1xDeamidated [N/Q]	0.000196732	0	2	2	4	Q2QLY5; Q2QLY4	Q2QLY5 [428-448]; Q2QLY4 [428-448]	0	2297.27512445	Not Found	High	Not Found				5.07824182510376	High	0	7.16E-06
High	[R].MSCPAMAQLLSNTLYYK.[R]	1xCarbamidomethyl [C3]	0.000238245	0	1	1	6	O64464	O64464 [87-103]	0	1990.94350181	High	High	High	4.2e7	6.1e6		4.99886131286621	High	0	5.829E-07
High	[R].GVTTVALPDLPYDYGALEPAISGEIMR.[L]		7.76233E-05	0	1	1	9	Q43008	Q43008 [27-53]	0	2848.44372199	High	High	High	1.4e8	1.2e8	1.1e8	4.87112236022949	High	0	1.387E-07
High	[R].FDGALNVDVNEFQTNLVPYPR.[I]		0.00258383	0	1	1	6	Q53M52	Q53M52 [244-264]	0	2408.18809989	High	Not Found	High	1.6e7		9.8e6	3.74298524856567	High	0.0009579	0.01268
High	[R].DLSDTIIPPSPVMFPEDR.[E]		0.00782555	0	1	1	6	Q43007	Q43007 [444-461]	0	2028.99466856	High	High	High	5.5e7	2.8e7	3.4e7	3.28559374809265	High	0	0.0001224
High	[R].YAIICQENGLVPIVEPEILVDGPHDIDR.[C]	1xCarbamidomethyl [C5]	1.80073E-06	0	1	1	4	P17784	P17784 [169-196]	0	3174.61397536	High	High	High	1.6e7	7.1e8	4.4e8	6.27537822723389	High	0	1.683E-10
High	[K].LAGPQLVQMFIGDGAK.[L]		0.000273158	0	1	1	6	P46465	P46465 [241-256]	0	1644.87778856	High	High	High	9.7e6	1.6e7	1.3e7	3.19665575027466	High	0	1.365E-05
High	[K].DGTTLLWDLTEGK.[M]		0.00882236	0	1	1	6	Q6L4F8	Q6L4F8 [231-243]	0	1448.72675046	High	High	High		2.3e7	2.8e7	3.85581493377686	High	3.987E-05	0.0003238
High	[R].TAGGPLQITSYDYDAPIDEYGILR.[Q]	1xDeamidated [Q7]	0.00872675	0	1	1	2	Q0INM3	Q0INM3 [339-362]	0	2629.26680397	Not Found	Not Found	High				3.35261821746826	High	0	7.361E-05
High	[K].TLTSLNSVTAYGFDLIR.[G]		2.80471E-06	0	2	2	14	Q2QLY5; Q2QLY4	Q2QLY5 [254-270]; Q2QLY4 [254-270]	0	1870.99090388	High	High	High	1.5e7	1.4e7	6.6e7	5.36848402023315	High	0	1.146E-08
High	[K].TLTSLNSVTAYGFDLIR.[G]	1xDeamidated [N6]	0.000221891	0	2	2	6	Q2QLY5; Q2QLY4	Q2QLY5 [254-270]; Q2QLY4 [254-270]	0	1871.97491988	High	High	Not Found	2.5e7	1.3e7		3.75641393661499	High	0	2.665E-07
High	[K].YNVEAMPTFLFIK.[D]		0.00131937	0	1	1	6	Q0D840	Q0D840 [77-89]	0	1572.81306312	High	High	High	2.2e8	1.3e8	1.0e8	4.03940868377686	High	0	4.108E-06
High	[R].QLEEAEIDEYVAEIEAEK.[A]	1xDeamidated [Q1]	4.00234E-06	0	1	1	6	A2Z3I9	A2Z3I9 [218-235]	0	2108.97576709	High	High	High	9.6e7	6.1e7	6.1e7	5.97948265075684	High	0	7.014E-10
High	[R].ELEEAEIDEYVAEIEAEK.[A]		4.00234E-06	0	1	1	6	A2YXU2	A2YXU2 [218-235]	0	2108.97576666	High	High	High	9.6e7	6.1e7	6.1e7	5.97948265075684	High	0	7.013E-10
High	[K].SGTTPLSPAIAFILEK.[V]		4.61628E-05	0	1	1	13	Q0JPA6	Q0JPA6 [109-124]	0	1644.92069918	High	High	High	8.5e7	4.6e7	7.4e7	4.59658670425415	High	0	2.411E-08
High	[R].ELVADDEWLNTEFISTVQQR.[G]		5.55993E-05	0	1	1	20	Q7XDC8	Q7XDC8 [212-231]	0	2393.16194466	High	High	High	3.0e7	3.5e7	9.7e6	4.92498111724854	High	0	1.075E-07
High	[R].ELVADDEWLNTEFISTVQQR.[G]	1xDeamidated [Q/N]	0.000140145	0	1	1	5	Q7XDC8	Q7XDC8 [212-231]	0	2394.14596066	Not Found	High	High			8.3e6	4.40849113464355	High	0	1.327E-07
High	[K].VFSPEEVSAMILGK.[M]		0.000347486	0	1	1	6	Q6Z7B0	Q6Z7B0 [143-156]	0	1506.78724226	High	High	High		1.5e8	1.3e8	3.99259519577026	High	0	5.315E-07
High	[R].AAVPGLTDDLVALMMEPPFR.[S]		0.00732995	0	1	1	10	Q9FWK4	Q9FWK4 [61-80]	0	2143.09260848	High	High	High	1.2e7	1.1e6	4.1e6	3.22778487205505	High	0	0.0001827
High	[K].GTAVNVQCMVFGNMGDTSGTGVLFTR.[N]	1xCarbamidomethyl [C8]; 1xDeamidated [N/Q]	0.00941833	0	1	1	4	Q75KR1	Q75KR1 [248-273]	0	2720.24768233	Not Found	Not Found	High			3.4e6	3.62266898155212	High	0	8.245E-05
High	[R].QELVNWVNAVGGPAMTFDFTTK.[G]		5.86694E-07	0	1	1	45	P27933	P27933 [251-272]	0	2425.18565708	High	High	High	3.2e6	2.1e7	5.6e6	6.45934867858887	High	0	9.424E-10
High	[R].QELVNWVNAVGGPAMTFDFTTK.[G]	1xDeamidated [N/Q]	0.000223108	0	1	1	24	P27933	P27933 [251-272]	0	2426.16967308	High	High	High				5.89289617538452	High	0	2.693E-07
High	[R].QELVNWVNAVGGPAMTFDFTTK.[G]	1xOxidation [M15]; 1xDeamidated [Q/N]	0.0158732	0	1	1	6	P27933	P27933 [251-272]	0	2442.16458808	High	Not Found	Not Found				4.0129222869873	High	7.316E-05	0.0005825
High	[R].TAGGPLQITSYDYDAPIDEYGILR.[Q]		0.000703601	0	1	1	8	Q0INM3	Q0INM3 [339-362]	0	2628.28278797	High	High	High	2.3e7		8.7e6	3.79760575294495	High	0	8.75E-05
High	[R].SGTLIDAIGIYVHP.[-]		0.000136364	0	1	2	315	Q0JMY8	Q0JMY8 [132-145]	0	1455.78420581	High	High	High	4.6e5	4.7e7	5.1e6	4.22223472595215	High	0	1.142E-06
High	[K].QAFDEAISELDTLGEESYK.[D]	1xDeamidated [Q1]	0.00882236	0	2	2	1	Q6ZKC0; Q84J55	Q6ZKC0 [198-216]; Q84J55 [208-226]	0	2145.97101606	Not Found	High	Not Found				4.29279756546021	High	0	7.466E-05
High	[K].QAFDEAISELDTLGEESYK.[D]		9.18812E-07	0	2	2	21	Q6ZKC0; Q84J55	Q6ZKC0 [198-216]; Q84J55 [208-226]	0	2144.98700006	High	High	High	5.4e8	2.3e8	3.3e8	6.61913394927979	High	0	2.003E-10
High	[R].DALTEIFEVAR.[E]		0.00516956	0	1	1	6	Q9LD61	Q9LD61 [64-74]	0	1263.65794273	High	High	High	2.0e7	1.6e7	1.7e7	4.03658103942871	High	0	6.989E-05
High	[K].VTVANIEEGGQFTISGAEEILK.[A]		0.000264339	0	1	1	57	Q9FR35	Q9FR35 [139-160]	0	2305.19218218	High	High	High	9.0e6	1.6e7	5.7e6	3.93719267845154	High	0	3.508E-07
High	[K].SVLIEPTSGNTGIGLAFMAAAK.[G]		0.0112105	0	2	2	2	Q9XEA8; Q9XEA6	Q9XEA8 [71-92]; Q9XEA6 [68-89]	0	2148.13691607	Not Found	High	Not Found		8.4e6		3.57583379745483	High	0	0.0001073
High	[R].YAIICQENGLVPIVEPEILVDGSHDIER.[C]	1xCarbamidomethyl [C5]	5.8031E-07	0	1	1	45	Q5N725	Q5N725 [169-196]	0	3178.60888996	High	High	High	5.3e9	4.7e9	2.2e9	5.87343502044678	High	0	5.598E-10
High	[R].YAIICQENGLVPIVEPEILVDGSHDIER.[C]	1xCarbamidomethyl [C5]; 1xDeamidated [N/Q]	1.10663E-06	0	1	1	116	Q5N725	Q5N725 [169-196]	0	3179.59290596	High	High	High	7.4e9	9.5e7	4.6e9	6.64565992355347	High	0	1.038E-10
High	[R].YAIICQENGLVPIVEPEILVDGSHDIER.[C]	1xCarbamidomethyl [C5]; 2xDeamidated [Q6; N8]	0.00111372	0	1	1	26	Q5N725	Q5N725 [169-196]	0	3180.57692196	High	High	High		1.3e7	1.7e6	5.04787063598633	High	0	4.306E-06
High	[K].AHGLAPEIPEDLYFLIK.[K]		0.00155445	0	2	2	14	Q69UI2; Q69UI1	Q69UI2 [77-93]; Q69UI1 [77-93]	0	1926.03712583	High	High	High	2.3e7	1.5e7		3.8351104259491	High	0	2.794E-05
High	[K].DPDMAEELQIPTGFDLK.[V]		7.67787E-05	0	1	1	6	Q7FAY6	Q7FAY6 [42-58]	0	1918.91027026	High	High	High	3.3e7	1.6e7	2.2e7	4.62096643447876	High	0	1.774E-07
High	[K].VTEQVVDDPMQIPR.[S]		0.00130503	0	1	1	2	Q9XJ29	Q9XJ29 [168-181]	0	1626.81558218	High	Not Found	Not Found	2.5e7			3.51074171066284	High	0	4.03E-06
High	[R].ICDGILALLDSHLVPSAGAAESK.[V]	1xCarbamidomethyl [C2]	1.93346E-06	0	1	1	7	Q2R2W2	Q2R2W2 [106-128]	0	2337.21187211	High	High	High	2.4e8	1.6e8	1.3e8	5.20157289505005	High	0	1.877E-10
High	[R].VLLQDFTGVPAVVDLAAMR.[D]		3.78928E-06	0	1	1	16	Q6YZX6	Q6YZX6 [87-105]	0	2015.09940846	High	High	High	1.3e8	1.3e8	8.9e7	5.32531118392944	High	0	5.238E-10
High	[K].GSTVAIFGLGAVGLAAAEGAR.[I]		1.04201E-06	0	1	1	63	Q2R8Z5	Q2R8Z5 [195-215]	0	1888.02868637	High	High	High	2.1e7	1.1e6	1.6e7	5.58658266067505	High	0	7.931E-11
High	[K].QAFDEAISELDSLGEESYK.[D]		5.86694E-07	0	1	1	21	Q2R2W2	Q2R2W2 [207-225]	0	2130.97135	High	High	High	3.5e8	2.4e8	2.3e8	7.31301498413086	High	0	4.019E-11
High	[K].EFSTEEEAIELANDTHYGLAGAVLSGDR.[E]		6.37476E-05	0	1	1	5	B3VMC0	B3VMC0 [403-430]	0	2994.39631391	High	High	Not Found	3.5e8	3.0e8		4.68032264709473	High	0	3.963E-08
High	[K].EFSTEEEAIELANDTHYGLAGAVLSGDR.[E]	1xDeamidated [N13]	0.00165981	0	1	1	1	B3VMC0	B3VMC0 [403-430]	0	2995.38032991	High	Not Found	Not Found				2.81303095817566	High	0	5.845E-06
High	[R].DLAEEILQLSK.[N]		0.0039996	0	1	4	6	A2YL07	A2YL07 [434-444]	0	1258.68890848	High	High	High	1.3e8	8.1e7	6.6e7	3.76722526550293	High	0	0.0001863
High	[R].DNLTLWTSDISEDAAEEIKEAPK.[G]		6.19979E-06	0	1	1	3	Q6EUP4	Q6EUP4 [233-255]	1	2575.24098268	Not Found	High	High		9.1e7	1.1e8	5.36218929290771	High	0	1.116E-09
High	[K].SVEMHHEALQEALPGDNVGFNVK.[N]		8.89569E-06	0	1	1	13	O64937	O64937 [279-301]	0	2521.213997	High	High	High	2.7e7		1.8e7	4.86233949661255	High	0	1.94E-09
High	[K].VVDIVDTFR.[L]		0.0140098	0	1	1	9	P35681	P35681 [67-75]	0	1063.57823597	High	High	High		1.8e8	2.7e8	3.12199187278748	High	0	0.0001498
High	[R].SPDEITGPYKDDPAPTSFVPAAGYHK.[M]		0.0113332	0	1	1	6	Q0JMH0	Q0JMH0 [499-524]	1	2760.31515069	High	High	High	1.1e8	4.5e7	9.2e7	3.68943214416504	High	0	0.0001088
High	[K].DDVSKPCHLTSFVGYK.[A]	1xCarbamidomethyl [C7]	0.0029619	0	1	1	2	P35684	P35684 [35-50]	0	1852.88980999	High	Not Found	Not Found				2.7851095199585	High	0.0002777	0.001615
High	[R].AVDTISSCLK.[A]	1xCarbamidomethyl [C8]	0.018178	0	1	1	6	B8BJ39	B8BJ39 [42-51]	0	1093.55578624	High	High	High				3.23794460296631	High	0	0.000222
High	[K].TKDGKPFVDVLK.[E]		0.00408791	0	2	3	13	P17784; Q5N725	P17784 [83-94]; Q5N725 [83-94]	1	1346.76782752	High	High	High				3.59530091285706	High	7.316E-05	0.000503
High	[R].MKEGQSEIYYITGESK.[K]		0.0165773	0	1	2	2	Q07078	Q07078 [457-472]	1	1862.88405554	High	Not Found	Not Found	8.7e6			3.00081944465637	High	0	0.0001925
High	[K].YGLNHVTYLIEQSK.[A]		6.10179E-05	0	1	1	20	P0DKK7	P0DKK7 [130-143]	0	1664.86424694	High	High	High	3.3e7		1.9e7	4.78710699081421	High	0	1.915E-07
High	[R].EQAVWALGNVAGDSPK.[C]		1.31178E-05	0	2	2	6	Q9SLX0; Q71VM4	Q9SLX0 [182-197]; Q71VM4 [176-191]	0	1641.82311039	High	High	High	7.1e7	3.6e7	4.5e7	4.46200609207153	High	0	1.05E-08
High	[K].EVSHEWNVMNK.[Q]		0.00238054	0	1	2	4	Q07078	Q07078 [255-265]	0	1372.6314104	High	Not Found	High				4.03062629699707	High	0	1.013E-05
High	[K].IVTSANNTYEAGVPNGK.[E]	2xDeamidated [N7; N15]	1.27638E-05	0	1	2	15	Q0JMY8	Q0JMY8 [97-113]	0	1736.8337354	High	High	High	1.1e9	5.2e8	9.1e6	5.76278162002563	High	0	1.084E-08
High	[K].IVTSANNTYEAGVPNGK.[E]	1xDeamidated [N]	8.23983E-06	0	1	2	74	Q0JMY8	Q0JMY8 [97-113]	0	1735.8497194	High	High	High	4.8e7	7.8e9	6.3e7	5.86011600494385	High	0	2.658E-08
High	[K].IVTSANNTYEAGVPNGK.[E]		9.39139E-07	0	1	2	16	Q0JMY8	Q0JMY8 [97-113]	0	1734.8657034	High	High	High				5.35285663604736	High	0	3.987E-08
High	[R].DAGGVQVQNVSFAK.[N]		0.00243313	0	1	1	2	Q56UD1	Q56UD1 [134-147]	0	1419.72266817	High	Not Found	Not Found	3.2e7			3.15684604644775	High	0	3.43E-05
High	[K].AVGLAAHDDSGHLTPIR.[I]		8.42615E-05	0	1	1	4	Q0JA75	Q0JA75 [23-39]	0	1729.89800663	Not Found	High	High				4.45920515060425	High	0	6.09E-08
High	[K].IVVVDHELPNQGSQQR.[R]		5.49943E-05	0	1	1	8	Q43007	Q43007 [338-353]	0	1818.94568504	High	High	High				3.74613618850708	High	0	4.296E-05
High	[K].SAEAVELVTK.[E]		0.00489494	0	1	1	5	Q948T6	Q948T6 [238-247]	0	1046.5728162	High	High	High				3.62848234176636	High	0	3.057E-05
High	[R].AEQMLINNPSR.[V]		0.0111497	0	1	1	6	P37833	P37833 [57-67]	0	1272.6364958	High	High	High				3.73445320129395	High	0	0.0001117
High	[R].AIVQAVTHYSDPK.[I]		0.00066616	0	1	2	10	Q69LA6	Q69LA6 [275-287]	0	1428.74815466	High	High	High				3.91136407852173	High	0	2.126E-05
High	[R].VATPVNWKPGER.[V]		0.00317985	0	1	2	10	P0C5D0	P0C5D0 [171-182]	0	1353.72735971	High	High	High				3.26136636734009	High	0	1.571E-05
High	[K].VNQIGSVTESIEAVK.[M]	1xDeamidated [Q/N]	5.3804E-05	0	1	1	22	Q42971	Q42971 [355-369]	0	1574.82719311	High	High	High	8.2e7	6.7e7	9.5e7	4.51856231689453	High	0	3.043E-08
High	[K].VNQIGSVTESIEAVK.[M]		6.51579E-05	0	1	1	102	Q42971	Q42971 [355-369]	0	1573.84317711	High	High	High	3.5e6	4.2e9	4.1e9	4.73241424560547	High	0	3.72E-07
High	[R].SLNSVWAQHLSEEVR.[R]	1xDeamidated [Q/N]	0.00994544	0	1	1	2	P35684	P35684 [101-115]	0	1755.8660382	High	Not Found	High				2.41959047317505	High	0	8.962E-05
High	[R].SLNSVWAQHLSEEVR.[R]		0.000163343	0	1	1	5	P35684	P35684 [101-115]	0	1754.8820222	High	Not Found	High			9.4e7	4.05848073959351	High	0	1.666E-07
High	[K].AVAHQPVSVAIEAGGR.[E]		0.000449343	0	1	1	16	P25777	P25777 [267-282]	0	1561.84451459	High	High	High				4.12163114547729	High	0	1.997E-05
High	[K].QSSALSAASSACDHIR.[D]	1xCarbamidomethyl [C12]	0.000246194	0	1	1	5	Q7XDC8	Q7XDC8 [241-256]	0	1660.77075751	High	High	High				4.18364524841309	High	0	3.132E-07
High	[K].GIGESVASVAK.[S]		0.00348921	0	1	1	4	Q6K669	Q6K669 [191-201]	0	1017.55750051	High	Not Found	High				3.65452647209167	High	0	1.817E-05
High	[K].GILAADESTGTIGKR.[F]		0.00147178	0	2	3	7	P17784; Q5N725	P17784 [25-39]; Q5N725 [25-39]	1	1488.8016467	High	High	High				4.27590847015381	High	0	1.228E-05
High	[K].HSLGYWENEK.[V]		0.0145527	0	1	1	9	Q6ZDY8	Q6ZDY8 [594-603]	0	1262.5800268	High	High	High				3.3056423664093	High	0	0.0001589
High	[K].IKNEQDPSLTFR.[R]		0.0187788	0	1	1	8	Q9S827	Q9S827 [88-99]	1	1447.75396829	High	High	High				3.67523694038391	High	0.0004302	0.00293
High	[R].YGGGANTLAAGYSK.[G]		0.0141628	0	1	1	2	Q8H5N9	Q8H5N9 [159-172]	0	1329.64335527	Not Found	Not Found	High				2.79363703727722	High	0	0.0001529
High	[K].YYCTVIDAPGHR.[D]	1xCarbamidomethyl [C3]	0.000377197	0	1	1	12	O64937	O64937 [85-96]	0	1451.67360986	High	High	High				3.92975902557373	High	0	3.83E-06
High	[K].QTEPVIDYYSK.[K]		0.0155323	0	1	1	2	Q08480	Q08480 [208-218]	0	1342.65252296	High	Not Found	Not Found				3.69612336158752	High	0	0.0001756
High	[K].DATDDFEDVGHSTTAR.[A]		0.000219477	0	1	1	2	P49100	P49100 [55-70]	0	1736.73581138	High	Not Found	Not Found	5.7e7			2.78381824493408	High	0	3.415E-05
High	[K].GALDGGLDIPHSDKR.[F]		0.000159807	0	2	3	15	Q8L4L4; A2WXX3	Q8L4L4 [165-179]; A2WXX3 [165-179]	1	1550.79214464	High	High	High		1.6e8	2.1e8	4.49337148666382	High	0	1.532E-06
High	[K].LYRPGSVGFVSK.[S]		0.00382864	0	1	1	4	Q93VT8	Q93VT8 [164-175]	0	1309.72629711	High	High	High		6.4e7	7.4e7	2.69310784339905	High	0	2.093E-05
High	[R].VVIPPGVSDDEAK.[E]		0.0097843	0	1	2	2	P0C5C8	P0C5C8 [183-195]	0	1325.69472211	High	Not Found	Not Found	3.5e7			2.08558249473572	High	0.001893	0.02511
High	[K].APGGAPANVACAISK.[L]	1xCarbamidomethyl [C11]	1.96639E-05	0	1	1	6	Q0J8G4	Q0J8G4 [47-61]	0	1383.70490998	High	High	High		1.4e8	2.1e8	4.43321323394775	High	0	1.351E-08
High	[K].TYDLNFKEENNDGSQK.[I]	1xDeamidated [N/Q]	0.000166045	0	1	1	57	Q42971	Q42971 [264-279]	1	1902.83519143	High	High	High	2.2e7	8.9e6		5.10237884521484	High	0	1.718E-07
High	[K].TYDLNFKEENNDGSQK.[I]		6.77014E-05	0	1	1	28	Q42971	Q42971 [264-279]	1	1901.85117543	High	High	High		8.6e8	1.2e9	4.90219211578369	High	0	6.532E-07
High	[K].LTSSNCTVAIVGR.[K]	1xCarbamidomethyl [C6]; 1xDeamidated [N5]	0.00370523	0	1	1	2	P52428	P52428 [204-216]	0	1378.69949064	Not Found	Not Found	High			1.9e7	3.48322319984436	High	0.0002777	0.001727
High	[K].LTSSNCTVAIVGR.[K]	1xCarbamidomethyl [C6]	0.00227874	0	1	1	6	P52428	P52428 [204-216]	0	1377.71547464	High	High	High			9.9e7	3.85041546821594	High	0	9.918E-06
High	[R].ELISNSSDALDK.[I]		0.00372552	0	2	3	5	Q0J4P2; Q07078	Q0J4P2 [35-46]; Q07078 [35-46]	0	1291.63760113	High	High	High		3.1e8	4.0e8	3.57036685943604	High	0	3.585E-05
High	[K].ENVTSEALEAAR.[I]		0.00858526	0	1	1	1	A2Y0T4	A2Y0T4 [58-69]	0	1289.63318447	High	Not Found	Not Found	6.6e8			3.64296340942383	High	0	7.17E-05
High	[K].YLESVDVDDSKDVK.[S]		0.00255575	0	1	2	4	B8AEC1	B8AEC1 [108-121]	1	1611.77482273	High	Not Found	High				3.54693746566772	High	0	1.13E-05
High	[K].GLHNDTDLTATDLK.[E]		0.00021239	0	1	1	11	Q6AVA8	Q6AVA8 [239-252]	0	1513.74927675	High	High	High				4.14092350006104	High	0	7.414E-06
High	[K].CSVDSGVYDDVATR.[L]	1xCarbamidomethyl [C1]	0.0157873	0	1	1	1	Q5N7W3	Q5N7W3 [112-125]	0	1543.66931218	High	Not Found	Not Found				1.98532819747925	High	0	0.0001794
High	[K].EILEEEENDEEAEK.[S]		0.012032	0	1	1	4	Q7XKI7	Q7XKI7 [120-133]	0	1705.72866027	Not Found	High	High				2.76266026496887	High	0	0.0001198
High	[R].VSYDEELASR.[L]		0.00622352	0	1	1	6	Q6Z6L4	Q6Z6L4 [548-557]	0	1168.54805794	High	High	High				3.53383302688599	High	0	4.398E-05
High	[K].EAAENTLVAYK.[S]		0.00916529	0	1	1	6	Q06967	Q06967 [149-159]	0	1208.61574358	High	High	High				3.2203996181488	High	0	9.212E-05
High	[K].VSGAEVILDQI.[-]		0.0143954	0	1	1	5	Q9SDD6	Q9SDD6 [188-198]	0	1143.62558001	High	High	High	4.5e7	2.8e7	2.3e7	3.50998091697693	High	0.0002777	0.001563
High	[K].SLIEAFHGK.[G]		0.0102199	0	1	1	11	P17654	P17654 [103-111]	0	1001.54145659	High	High	High				2.49561429023743	High	0.0001673	0.0007799
High	[K].TKYPNSDIYLDK.[F]		0.0115197	0	1	1	8	P30298	P30298 [438-449]	1	1456.73183586	High	High	High				4.08679008483887	High	0	0.0001716
High	[R].VVLDCATADPDGR.[K]	1xCarbamidomethyl [C5]	0.000251641	0	1	3	6	Q2QNG7	Q2QNG7 [319-331]	0	1388.64745463	High	High	High				4.46169328689575	High	0	6.084E-07
High	[K].TAVANIPYGGAK.[G]		0.00180159	0	1	1	6	A2XMV1	A2XMV1 [91-102]	0	1161.62624875	High	High	High				3.5695915222168	High	0	6.587E-06
High	[K].SGVADMVNTGGR.[Q]		0.00424718	0	1	1	6	Q6K669	Q6K669 [532-543]	0	1163.54734647	High	High	High				3.68400835990906	High	0	2.443E-05
High	[K].AIGSGSEGADSSLQEQYNK.[E]		3.91384E-07	0	1	1	9	Q9LSU1	Q9LSU1 [167-185]	0	1940.88320378	High	High	High				6.158203125	High	0	2.729E-10
High	[R].ATDALLTAAR.[H]		0.00360543	0	1	2	6	P0C5D0	P0C5D0 [159-168]	0	1002.55783488	High	High	High				3.82132744789124	High	0	1.91E-05
High	[R].LPANLVQAQR.[D]		0.0111497	0	1	1	5	Q9LI00	Q9LI00 [441-450]	0	1109.64256755	High	High	High				3.27160716056824	High	0	0.0001064
High	[K].ATEPHACLNNFTN.[-]	1xCarbamidomethyl [C7]	0.00931629	0	1	1	4	A2XID3	A2XID3 [228-240]	0	1488.65360263	High	High	High				3.57801413536072	High	0.0006087	0.005918
High	[K].VVTDEGLVER.[A]		0.00605603	0	1	1	6	Q10G56	Q10G56 [340-349]	0	1116.58952886	High	High	High				3.51061344146729	High	0	4.234E-05
High	[R].IDVTGPEQCPPEGK.[L]	1xCarbamidomethyl [C9]	0.00021239	0	1	1	4	Q7XJ02	Q7XJ02 [200-213]	0	1526.71553413	Not Found	High	High				4.34130573272705	High	0	2.506E-07
High	[R].NCDNFQVNQNDVEK.[I]	1xCarbamidomethyl [C2]	0.000152964	0	1	1	6	Q6YZX6	Q6YZX6 [53-66]	0	1723.73403762	High	High	High				5.38664865493774	High	0	1.898E-07
High	[K].FANACGAITATK.[K]	1xCarbamidomethyl [C5]	0.00134854	0	1	2	6	A2WXV8	A2WXV8 [292-303]	0	1224.60413339	High	High	High				3.76909160614014	High	0	4.255E-06
High	[R].VVSVGDGIAR.[V]		0.00896774	0	1	1	6	P0C520	P0C520 [33-42]	0	972.54727022	High	High	High				2.65499520301819	High	0	9.555E-05
High	[K].KEEEAAPAEPAAAAAEAAAPSTEVVEEK.[K]		0.000144821	0	1	1	2	Q0JPA6	Q0JPA6 [158-185]	1	2766.33158847	High	Not Found	Not Found	2.3e7			4.64106416702271	High	0	1.394E-07
High	[K].AVDNSGTVVGIK.[C]		0.00554969	0	1	1	6	Q9LSU0	Q9LSU0 [30-41]	0	1159.63172801	High	High	High				3.50238990783691	High	0	3.676E-05
High	[K].TVFGGQPTKPDYR.[D]		0.0085386	0	1	1	8	P48642	P48642 [356-368]	0	1465.74340363	High	High	High				3.1664342880249	High	0	0.0001464
High	[K].AEYDESGPSIVHR.[K]		0.00254183	0	1	1	9	Q10DV7	Q10DV7 [362-374]	0	1459.68119725	High	High	High				3.39804244041443	High	0	6.272E-05
High	[R].LVPAAAAVDAK.[V]		0.017033	0	1	1	4	Q84J55	Q84J55 [119-129]	0	1025.59897143	High	Not Found	High				2.63568711280823	High	0	0.0002009
High	[K].YYQQSPAEDLALAK.[M]		0.00297812	0	1	1	2	Q0JG99	Q0JG99 [166-179]	0	1596.7904133	High	Not Found	Not Found	2.6e7			3.03971695899963	High	0	1.426E-05
High	[R].AGWGVMTSHR.[S]		0.00931629	0	1	1	10	Q42971	Q42971 [374-383]	0	1101.52582329	High	High	High				3.37835836410522	High	3.987E-05	0.0002347
High	[R].LLPDATGTTCGQR.[L]	1xCarbamidomethyl [C10]	0.00370523	0	1	1	6	P31924	P31924 [343-355]	0	1389.67908912	High	High	High				3.17790579795837	High	0	7.472E-05
High	[K].NDCPHIVVGTPGR.[I]	1xCarbamidomethyl [C3]	0.00316253	0	1	2	2	Q0JM17	Q0JM17 [169-181]	0	1421.69540792	Not Found	Not Found	High				2.92639946937561	High	0	1.565E-05
High	[R].QAIVSAVTSGSK.[Q]		0.00804176	0	1	1	6	Q0JJD1	Q0JJD1 [287-298]	0	1147.63172801	High	High	High			3.5e7	3.3756639957428	High	0	6.51E-05
High	[R].SPGAQTPVIVR.[F]		0.00952148	0	1	1	3	Q0E4K1	Q0E4K1 [92-102]	0	1124.64223318	High	Not Found	High				3.03124594688416	High	0.0001673	0.001052
High	[R].NNGAEGIGLCR.[T]	1xCarbamidomethyl [C10]; 1xDeamidated [N]	0.00348921	0	1	1	15	Q75KR1	Q75KR1 [565-575]	0	1161.53169715	High	High	High				3.73146390914917	High	0	3.036E-05
High	[K].GEAGTGNVVEAVR.[H]		0.000574721	0	1	2	6	Q69LA6	Q69LA6 [175-187]	0	1258.63860424	High	High	High				4.44239616394043	High	0	1.147E-06
High	[K].DHASCCPPDYPVCNTR.[A]	3xCarbamidomethyl [C5; C6; C13]	0.00156297	0	1	1	2	P25777	P25777 [424-439]	0	1948.77347697	Not Found	Not Found	High				3.59726452827454	High	0	5.292E-06
High	[K].AAGVYTDAEGAAADK.[F]		0.000833565	0	1	1	2	Q84T92	Q84T92 [120-134]	0	1409.65431379	Not Found	Not Found	High				3.48345851898193	High	0	2.034E-06
High	[R].FGGAIDDAAR.[Y]		0.00441264	0	1	1	6	Q93VT8	Q93VT8 [448-457]	0	992.47958458	High	High	High			6.7e7	3.46443510055542	High	0	3.006E-05
High	[K].IQSNETSNVVQVR.[T]		0.00481542	0	1	1	4	Q10MJ1	Q10MJ1 [277-289]	0	1473.76559555	High	Not Found	High				3.14685082435608	High	0	7.259E-05
High	[K].LVDVTECLAGR.[I]	1xCarbamidomethyl [C7]	0.00639562	0	1	1	2	Q6F2U9	Q6F2U9 [127-137]	0	1232.63034811	High	Not Found	Not Found	8.4e7			2.7597279548645	High	0	4.596E-05
High	[K].LESMEPCSSVK.[D]	1xCarbamidomethyl [C7]	0.0160464	0	1	1	6	Q9XEA6	Q9XEA6 [36-46]	0	1266.57044995	High	High	High				2.82856750488281	High	0.0001673	0.0009362
High	[K].GLNAGNAASIPSK.[C]		0.00382864	0	1	1	5	Q0IQK9	Q0IQK9 [85-97]	0	1199.63787601	High	High	High				3.67149209976196	High	0	2.974E-05
High	[R].AVYYDPETGKEDPSK.[N]		0.00891902	0	1	1	11	P41345	P41345 [178-192]	1	1698.78572176	High	High	High				3.1201810836792	High	0	7.587E-05
High	[K].LGVSYNQPDGQK.[L]		0.00179178	0	1	2	6	A2XD35	A2XD35 [405-416]	0	1305.64335527	High	High	High				3.57237720489502	High	0	6.575E-06
High	[K].VATPDQAQEVHDGLR.[K]		6.33998E-05	0	1	1	14	P48494	P48494 [176-190]	0	1635.80852293	High	High	High			3.8e8	4.69760656356812	High	0	5.732E-08
High	[R].VTSGEQQVVSGMNYR.[L]	1xOxidation [M12]	4.61628E-05	0	1	1	6	Q10J94	Q10J94 [70-84]	0	1670.78025966	High	High	High				5.17886734008789	High	0	2.423E-08
High	[R].NNGAEGIGLCR.[T]	1xCarbamidomethyl [C10]	0.00579735	0	1	1	6	Q75KR1	Q75KR1 [565-575]	0	1160.54768115	High	High	High				3.40689206123352	High	0	0.0001614
High	[R].VDVAAPEQCPPEGR.[L]	1xCarbamidomethyl [C9]	0.000296516	0	1	1	6	P0C0L1	P0C0L1 [151-164]	0	1524.71111747	High	High	High				3.80763959884644	High	0	4.837E-06
High	[K].TAIAEGLAQR.[I]		0.017982	0	2	5	4	Q7F9I1; Q2QVG9	Q7F9I1 [303-312]; Q2QVG9 [304-313]	0	1029.56873391	Not Found	High	High				2.81890654563904	High	0	0.0002181
High	[K].QEDFNLSGLVECQK.[K]	1xCarbamidomethyl [C12]	0.000163343	0	1	1	4	Q6Z6L4	Q6Z6L4 [517-530]	0	1666.77411157	High	High	Not Found				4.47952938079834	High	0	4.235E-07
High	[R].LPAAGPPSPAEHLR.[E]		0.000398402	0	1	1	4	P0C0L1	P0C0L1 [165-178]	0	1412.76447346	High	Not Found	High				3.98169159889221	High	0	7.776E-07
High	[R].TVEITGPAEPR.[K]		0.00573442	0	1	1	3	Q7XUG1	Q7XUG1 [100-110]	0	1169.61607795	High	Not Found	High				2.98512125015259	High	0	3.867E-05
High	[K].SEESNMCDLLR.[I]	1xCarbamidomethyl [C7]	0.012032	0	1	1	8	Q0ITW7	Q0ITW7 [107-117]	0	1353.57732618	High	High	High	1.9e8	1.5e8	2.5e8	2.97481298446655	High	0	0.0002042
High	[K].LGIYSDAGSQTCSNK.[M]	1xCarbamidomethyl [C12]	3.37965E-05	0	1	1	6	Q9FXT4	Q9FXT4 [145-159]	0	1600.72716139	High	High	High				4.54849720001221	High	0	1.497E-08
High	[R].KSEPIPEVNDEPVK.[V]		0.00019353	0	1	1	10	Q53LQ0	Q53LQ0 [374-387]	1	1580.81662802	High	High	High				4.73316335678101	High	0	2.292E-07
High	[K].SPEDATNLIDDKK.[I]		0.000553136	0	1	1	11	Q53LQ0	Q53LQ0 [159-171]	1	1445.71182863	High	High	High				4.53771781921387	High	0	5.233E-05
High	[K].VIGTEHTDILR.[V]		0.00812991	0	1	1	11	P30298	P30298 [351-361]	0	1253.68482619	High	High	High				3.18835639953613	High	0	7.448E-05
High	[K].EAISQVVGESK.[E]		0.00830909	0	1	1	2	B7F845	B7F845 [11-21]	0	1146.60009352	Not Found	Not Found	High				3.34402251243591	High	0	0.0001031
High	[R].VVDSMTDNLRPTR.[A]		0.00989143	0	2	2	8	Q2QXR8; B8BJ39	Q2QXR8 [315-327]; B8BJ39 [315-327]	0	1503.75840171	High	High	High				2.93899393081665	High	0	8.922E-05
High	[R].IPSTEEIADR.[VI]		0.013197	0	2	2	6	Q2QLY5; Q2QLY4	Q2QLY5 [706-715]; Q2QLY4 [706-715]	0	1130.5687934	High	High	High				3.27102303504944	High	0	0.000162
High	[K].LVIVGDGGTGK.[T]		0.00259798	0	2	2	6	A2Y7R5; Q7F7I7	A2Y7R5 [16-26]; Q7F7I7 [16-26]	0	1015.57823597	High	High	High				2.54447031021118	High	0	1.193E-05
High	[K].AKETVASAPVVVYSK.[S]		0.0030439	0	1	1	5	P55142	P55142 [6-20]	1	1548.86318434	High	High	High				3.67976546287537	High	0.000258	0.001526
High	[R].ADYAVEVGR.[N]		0.00877443	0	1	2	10	A6N0M9	A6N0M9 [103-111]	0	979.48433561	High	High	High				3.92651724815369	High	0	8.663E-05
High	[K].AGEDDDDLDDEDAEDEDK.[A]		0.000945259	0	1	1	2	Q9SLY8	Q9SLY8 [384-401]	0	2010.70541796	Not Found	Not Found	High				2.92405200004578	High	0	2.455E-06
High	[R].KFGCTEFVNPK.[D]	1xCarbamidomethyl [C4]	0.00570321	0	1	1	8	Q2R8Z5	Q2R8Z5 [237-247]	1	1326.65108357	High	High	High				4.3087911605835	High	0	3.84E-05
High	[R].LHPGTNLSELSK.[T]		0.00729009	0	1	1	10	P48642	P48642 [258-269]	0	1295.69539085	High	High	High				3.20289778709412	High	0.0001673	0.0008187
High	[K].VSDPLEEGCR.[L]	1xCarbamidomethyl [C9]	0.007783	0	1	1	6	B3VMC0	B3VMC0 [323-332]	0	1161.52046332	High	High	High				3.40258169174194	High	0	6.162E-05
High	[R].ADEGYCVAVR.[E]	1xCarbamidomethyl [C6]	0.00441264	0	1	1	6	Q10M12	Q10M12 [37-46]	0	1139.51498406	High	High	High				3.99216318130493	High	0	2.591E-05
High	[K].LWCSDLHAGR.[V]	1xCarbamidomethyl [C3]	0.0165773	0	1	2	22	Q7G764	Q7G764 [86-95]	0	1214.57350201	High	High	High				3.06779170036316	High	0	0.0001931
High	[K].HLGGSDDTVEAYESGK.[L]		0.00013562	0	1	1	2	Q0DAE4	Q0DAE4 [108-123]	0	1664.73983418	Not Found	Not Found	High				4.00159597396851	High	0	7.688E-07
High	[R].IIYGGSVTGANCK.[E]	1xCarbamidomethyl [C12]; 1xDeamidated [N11]	0.000234367	0	1	1	10	P48494	P48494 [207-219]	0	1340.65147786	High	High	High				4.72871017456055	High	0	2.914E-07
High	[R].IIYGGSVTGANCK.[E]	1xCarbamidomethyl [C12]	0.000495828	0	1	1	12	P48494	P48494 [207-219]	0	1339.66746186	High	High	High				4.61985063552856	High	0	9.141E-07
High	[R].AVVVHADPDDLGK.[G]		0.000684625	0	2	2	8	Q0DRV6; P28757	Q0DRV6 [115-127]; P28757 [115-127]	0	1335.69030545	High	High	High				4.05116033554077	High	0	6.453E-06
High	[R].VTAEDLASIR.[M]		0.0100543	0	1	1	2	Q6ETN3	Q6ETN3 [293-302]	0	1074.5789642	High	Not Found	Not Found	3.7e7			3.28842902183533	High	0	9.081E-05
High	[K].IAVDMVNEGLIDR.[R]		0.000715238	0	1	1	11	Q75KR1	Q75KR1 [363-375]	0	1444.74644008	High	High	High	1.2e7	7.6e6	6.2e6	4.08707618713379	High	0	1.605E-06
High	[K].IAVDMVNEGLVER.[R]		0.00317985	0	1	1	7	Q6AVA8	Q6AVA8 [423-435]	0	1444.74644008	High	High	High	1.2e7	7.6e6	6.2e6	3.6935555934906	High	0	0.0002134
High	[K].VDGGYVINGNK.[M]	1xDeamidated [N]	0.00514142	0	1	1	11	Q75IM9	Q75IM9 [172-182]	0	1136.55822917	High	High	High				4.10837745666504	High	0	3.277E-05
High	[K].VLTMNPTGDLSSAR.[F]		0.000547119	0	1	1	6	P14717	P14717 [534-547]	0	1461.73660365	High	High	High	3.2e8		2.5e8	3.90493154525757	High	0	1.685E-06
High	[K].VLTMNPTGDLSSAR.[F]	1xOxidation [M4]	0.00213413	0	1	1	6	P14717	P14717 [534-547]	0	1477.73151865	High	High	High		2.1e7		3.76488637924194	High	0	8.533E-06
High	[K].YSGDSDLQLER.[I]		0.00519786	0	1	2	6	P46265	P46265 [36-46]	0	1282.59098532	High	High	High		7.8e7	5.6e7	3.80891442298889	High	0	5.586E-05
High	[R].ILMVGLDAAGK.[T]		0.00926569	0	1	2	4	P51823	P51823 [20-30]	0	1087.61799231	Not Found	High	High		4.3e7	3.2e7	2.81496906280518	High	0	0.0001092
High	[K].ETVASAPVVVYSK.[S]		0.0019132	0	1	1	5	P55142	P55142 [8-20]	0	1349.73110763	High	High	High	9.0e7	6.7e7	6.9e7	3.51772475242615	High	3.987E-05	0.0002455
High	[K].SDGVNVVPEVWGVK.[D]		0.007094	0	1	1	2	P42863	P42863 [110-123]	0	1484.77436938	Not Found	Not Found	High			6.5e7	3.66821146011353	High	0	5.381E-05
High	[R].AAGGASGGEELTVEER.[N]		0.000236946	0	1	1	20	Q2R2W2	Q2R2W2 [37-52]	0	1532.71870486	High	High	High	1.0e6	1.9e7	9.2e6	4.11912965774536	High	0	2.959E-07
High	[K].FGCTEFVNPK.[D]	1xCarbamidomethyl [C3]	0.0126354	0	1	1	5	Q2R8Z5	Q2R8Z5 [238-247]	0	1198.55612061	High	High	High	1.3e9	1.0e9	4.5e8	3.69738721847534	High	0.0002777	0.001987
High	[R].INPDVDPQVHPYVATGNK.[T]		0.000223108	0	1	1	4	Q6ZG77	Q6ZG77 [219-236]	0	1963.98721545	High	High	High	5.2e7	3.1e7	4.3e7	3.43621969223022	High	0	7.589E-07
High	[R].AVSASAPAAATIAVGDK.[L]		0.00265537	0	1	1	4	Q69TY4	Q69TY4 [60-76]	0	1499.80639773	High	Not Found	High	5.0e7		4.1e7	2.83577680587769	High	0	2.689E-05
High	[R].VATVQCLSGTGSLR.[V]	1xCarbamidomethyl [C6]	0.000165139	0	1	1	6	P37833	P37833 [101-114]	0	1448.75258839	High	High	High	3.9e8	2.8e8	1.2e8	4.73763847351074	High	0	1.694E-07
High	[K].EITALAPSSMK.[I]		0.0132689	0	3	3	6	A2XNS1; Q10DV7; A3C6D7	A2XNS1 [318-328]; Q10DV7 [318-328]; A3C6D7 [318-328]	0	1147.60273611	High	High	High	3.2e8	2.2e8	2.5e8	2.85710048675537	High	0	0.0002061
High	[R].LIGPNCPGIIKPGECK.[I]	2xCarbamidomethyl [C6; C15]	0.000327195	0	1	1	10	Q6ZL94	Q6ZL94 [154-169]	0	1752.91352272	High	High	High	3.6e8	1.6e7	3.4e8	3.77406740188599	High	0	4.827E-07
High	[R].DLIGPAMYFGLMGDGQPIGR.[Y]		3.91571E-06	0	2	2	16	Q6Z4G3; Q8H8T0	Q6Z4G3 [222-241]; Q8H8T0 [224-243]	0	2108.03034261	High	High	High	6.3e7	4.6e7	4.5e7	5.6801872253418	High	0	1.325E-07
High	[R].AMSSESGPQGLPIDLR.[G]		0.00393461	0	1	1	2	Q6Z0I4	Q6Z0I4 [68-83]	0	1657.82139581	High	Not Found	Not Found	5.1e7			3.83846998214722	High	0	2.186E-05
High	[R].LDWGPHMICR.[D]	1xCarbamidomethyl [C9]	0.0180798	0	1	3	13	P17654	P17654 [147-156]	0	1284.59760829	High	High	High	9.0e7	3.9e7	1.0e8	3.53490090370178	High	0.0001076	0.0005969
High	[R].FYAISAEYPEFSNK.[D]		0.000116997	0	1	1	4	Q9SLY8	Q9SLY8 [84-97]	0	1665.77951427	Not Found	High	High		8.1e7	5.4e7	5.13264751434326	High	0	1.262E-07
High	[R].VVIPPGVSDEEAK.[A]		0.0059577	0	1	2	13	P0C5D0	P0C5D0 [183-195]	0	1339.71037217	High	High	High				2.61428356170654	High	0	4.111E-05
High	[R].LNADDWENDENLKK.[I]		0.0018515	0	1	1	10	A2XCT8	A2XCT8 [52-65]	1	1703.78711873	High	High	High	7.3e7	5.3e7	4.4e7	4.02796268463135	High	0	6.881E-06
High	[K].GILAADESTGTIGK.[R]		0.000506794	0	2	3	87	P17784; Q5N725	P17784 [25-38]; Q5N725 [25-38]	0	1332.70053574	High	High	High	9.6e9	9.6e9	1.4e7	4.5172381401062	High	0	9.49E-07
High	[K].IGGIGTVPVGR.[V]		0.00264091	0	1	1	10	O64937	O64937 [244-254]	0	1025.61020483	High	High	High	3.7e9	2.4e9	3.1e9	3.26807618141174	High	0	1.419E-05
High	[K].VICDHLSLGVK.[T]	1xCarbamidomethyl [C3]	0.00901673	0	1	1	19	Q8H8T0	Q8H8T0 [255-265]	0	1240.67181903	High	High	High	1.4e7		3.8e7	3.13715291023254	High	3.987E-05	0.0003163
High	[R].NTGDATTFTNADLGAK.[K]		4.22941E-05	0	1	1	8	Q0JNR2	Q0JNR2 [135-150]	0	1596.75000498	High	High	High	2.1e8	1.4e8	1.0e8	5.13905143737793	High	0	6.557E-08
High	[K].VFFTNSGSEANDSQVK.[LI]		2.59917E-05	0	1	4	5	Q01K11	Q01K11 [165-180]	0	1729.80276879	High	High	High	1.1e8	2.0e7		5.59410667419434	High	0	2.421E-08
High	[K].EVDEQMLNVQNK.[N]	1xDeamidated [N/Q]	0.00451007	0	2	8	28	P46265; Q76FS3	P46265 [325-336]; Q76FS3 [325-336]	0	1447.6733351	Not Found	High	High				4.02538442611694	High	0	4.007E-05
High	[K].EVDEQMINVQNK.[N]		0.00214582	0	2	8	4	P46265; Q76FS3	P46265 [325-336]; Q76FS3 [325-336]	0	1446.6893191	High	Not Found	Not Found	6.8e7			3.77878952026367	High	0	8.629E-06
High	[K].STGDLTLAETPECQK.[G]	1xCarbamidomethyl [C13]	0.000228044	0	1	1	4	Q69T31	Q69T31 [231-245]	0	1649.7686918	High	Not Found	High	2.2e7			4.42176628112793	High	0	2.777E-07
High	[K].AAGMIGWLPEK.[A]		0.00486829	0	1	1	5	P27933	P27933 [293-303]	0	1172.61324128	High	High	High	4.9e8		4.4e8	3.59732985496521	High	0	3.017E-05
High	[K].LLDSHLVPSSTAPESK.[V]		2.43402E-05	0	1	1	10	Q6EUP4	Q6EUP4 [110-125]	0	1680.88029086	High	High	High	1.5e8	8.1e7		4.28235006332397	High	0	6.199E-06
High	[K].GLDVIQQAQSGTGK.[T]		0.000236946	0	2	5	10	Q6Z2Z4; P35683	Q6Z2Z4 [78-91]; P35683 [78-91]	0	1401.73323283	High	High	High		2.0e8		4.87687826156616	High	0	2.945E-07
High	[K].KGAIPALPTVAVAQELISK.[A]		0.00032899	0	1	1	12	Q0J8G4	Q0J8G4 [315-333]	1	1906.13717419	High	High	High		2.5e7		5.17895221710205	High	0	4.895E-07
High	[K].ESTLHLVLR.[L]		0.00586097	0	3	7	33	P0CH35; P51431; Q9ARZ9	P0CH35 [64-72]; P51431 [64-72]; Q9ARZ9 [64-72]	0	1067.62076949	High	High	High	2.6e8	6.7e7	1.4e8	3.23104929924011	High	0.0001673	0.0007403
High	[K].ALEQLDAAVAK.[G]		0.0056106	0	1	1	9	Q43008	Q43008 [70-80]	0	1128.62591438	High	High	High	2.0e9	1.0e9	1.3e9	3.80454063415527	High	0	3.984E-05
High	[K].GVVPDTHPLSATAAR.[S]		0.00366499	0	1	1	3	Q0JMH0	Q0JMH0 [260-274]	0	1491.79141641	High	Not Found	Not Found				2.44008922576904	High	0.0002777	0.002028
High	[R].EGLQAQAPVPASAATGVDK.[K]		3.91759E-05	0	1	1	6	Q71VM4	Q71VM4 [51-69]	0	1809.93411727	High	High	High	2.5e7	2.2e7	3.0e7	3.790696144104	High	0	1.872E-08
High	[K].LNVNQTGFYR.[V]	1xDeamidated [N/Q]	0.00749157	0	1	1	9	Q6Z6L4	Q6Z6L4 [538-547]	0	1212.60076269	High	High	High		5.3e7	3.9e7	3.45444226264954	High	0	5.841E-05
High	[K].LNVNQTGFYR.[V]		0.0136343	0	1	1	6	Q6Z6L4	Q6Z6L4 [538-547]	0	1211.61674669	High	High	High	8.0e7		7.9e7	3.00042128562927	High	7.316E-05	0.0004694
High	[K].VIACVGETLEQR.[E]	1xCarbamidomethyl [C4]	0.00108963	0	1	1	480	P48494	P48494 [124-135]	0	1374.70457561	High	High	High	5.6e8	3.1e8	3.0e8	4.25752353668213	High	0	5.309E-06
High	[K].VVTFDKNPDNHPYLLK.[F]		0.00330377	0	1	1	6	Q53LQ0	Q53LQ0 [256-271]	1	1899.99632365	High	High	High	1.2e8	5.0e7	5.2e7	3.69181299209595	High	0	1.665E-05
High	[K].NMAVTQFESVDAR.[R]		0.00586097	0	1	1	2	Q6K4E7	Q6K4E7 [129-141]	0	1467.68965347	Not Found	High	Not Found		1.8e7		2.81070899963379	High	0	0.0001164
High	[K].KGQMPSQIGVVLR.[D]		0.00238054	0	2	2	5	Q69UI2; Q69UI1	Q69UI2 [43-55]; Q69UI1 [43-55]	1	1412.8042298	High	High	High	4.9e7		2.0e7	3.72209572792053	High	0	1.01E-05
High	[K].LGVTQCTIAHALEK.[T]	1xCarbamidomethyl [C6]	7.84772E-05	0	1	1	11	P30298	P30298 [424-437]	0	1540.81518863	High	High	High	2.8e8	1.5e8	1.8e8	4.26970148086548	High	0	4.86E-07
High	[RK].NKPIIFSMAR.[L]		0.0175963	0	2	4	6	P30298; P31924	P30298 [566-575]; P31924 [574-583]	0	1176.6557748	High	High	High	1.4e8	8.1e7	1.1e8	2.53620505332947	High	0.0001673	0.0007748
High	[K].IAVSPGTEGTSSPLTLHGR.[D]		3.4152E-06	0	1	1	6	B7EA73	B7EA73 [39-57]	0	1879.98721545	High	High	High	1.8e8	1.1e8	1.1e8	4.94202136993408	High	0	8.126E-10
High	[R].ESSDNITCVVVR.[F]	1xCarbamidomethyl [C8]	0.00415543	0	1	1	6	Q7XR06	Q7XR06 [260-271]	0	1378.66310469	High	High	High	6.1e7	4.4e7	6.0e7	3.1662917137146	High	0	2.374E-05
High	[K].LLDSHLVPSATAAESK.[V]		3.70726E-06	0	1	1	12	Q06967	Q06967 [109-124]	0	1638.8697262	High	High	High	5.6e8	3.8e8	8.7e7	5.12668895721436	High	0	9.632E-10
High	[K].IHNFDQNVGALSVK.[L]		7.19004E-05	0	1	2	13	Q7XQ45	Q7XQ45 [296-309]	0	1541.80706647	High	High	High	1.5e8	5.1e7	1.2e8	4.37087297439575	High	0	1.288E-06
High	[R].KPEEITKEEYAAFYK.[S]		0.000506794	0	2	3	6	Q0J4P2; Q07078	Q0J4P2 [273-287]; Q07078 [273-287]	1	1845.92690667	High	High	High	4.8e7		4.7e7	4.47061014175415	High	0	1.82E-06
High	[R].TEEGKPLVLNVVR.[R]		0.000498547	0	1	1	13	P37833	P37833 [43-55]	0	1453.83730399	High	High	High	9.5e8	2.0e8	8.1e8	3.6373884677887	High	0	8.603E-06
High	[R].DVQEACVHDGYVLPK.[L]	1xCarbamidomethyl [C6]	3.23494E-05	0	1	1	10	P49216	P49216 [52-66]	0	1729.82139612	High	High	High	3.0e8	1.9e8	2.2e8	5.05065441131592	High	0	1.406E-08
High	[K].SEPIPEVNDQPVK.[T]	1xDeamidated [Q/N]	0.00946977	0	0	1	9			0	1452.72166549	High	High	High	4.1e8	2.9e8	3.4e8	2.82918477058411	High	0	8.305E-05
High	[K].SEPIPEVNDEPVK.[V]		0.00946977	0	1	1	6	Q53LQ0	Q53LQ0 [375-387]	0	1452.72166506	High	High	High	4.1e8	2.9e8	3.4e8	2.82918477058411	High	0	8.306E-05
High	[R].FVIGGPHGDAGLTGR.[K]		0.00137834	0	2	3	7	P93438; Q9LGU6	P93438 [240-254]; Q9LGU6 [241-255]	0	1453.75463703	High	High	High	2.9e8	8.6e7	1.5e8	2.83322548866272	High	7.316E-05	0.0004522
High	[K].SPEDATNLIDDK.[K]		0.00213413	0	1	1	4	Q53LQ0	Q53LQ0 [159-170]	0	1317.61686567	High	Not Found	High	2.2e8		1.1e8	3.8820116519928	High	0	2.205E-05
High	[K].DDTVSAPGELVDGEHPR.[R]		8.56557E-05	0	1	1	12	Q7XKU5	Q7XKU5 [254-270]	0	1793.83004611	High	High	High	2.7e8	1.5e8	1.5e8	4.48125600814819	High	0	7.629E-07
High	[R].VFAYADTQR.[Y]		0.0134139	0	1	1	2	Q0E4K1	Q0E4K1 [345-353]	0	1070.52653476	High	Not Found	Not Found				3.53103113174438	High	0	0.0001411
High	[R].TIPGYGGGMSSAK.[A]		0.0143954	0	1	1	1	Q6H5J0	Q6H5J0 [256-268]	0	1225.58814865	High	Not Found	Not Found				2.08507943153381	High	0	0.0001569
High	[K].STGNFCTQCEAEGFR.[K]	2xCarbamidomethyl [C6; C9]	0.000743144	0	1	1	6	B7EA73	B7EA73 [115-129]	0	1763.71119403	High	High	High	1.5e7	1.7e7		3.5368926525116	High	0	1.698E-06
High	[K].YGVGDAHFEVTR.[F]		0.00104301	0	1	1	27	O04985	O04985 [115-126]	0	1350.64368964	High	High	High	4.8e8	1.1e8	5.8e8	3.85208034515381	High	0	1.054E-05
High	[R].FASINVENVEENRR.[S]	1xDeamidated [N]	0.00921536	0	2	2	6	P17784; Q5N725	P17784 [40-53]; Q5N725 [40-53]	1	1677.81908802	High	High	High	9.0e7	7.9e7	9.0e7	3.62170100212097	High	3.987E-05	0.0002337
High	[R].FASINVENVEENRR.[S]		0.0180798	0	2	2	23	P17784; Q5N725	P17784 [40-53]; Q5N725 [40-53]	1	1676.83507202	High	High	High	1.0e10	6.9e9	9.8e9	2.90406107902527	High	7.316E-05	0.0003298
High	[K].VAYALSQGLK.[V]		0.00826393	0	1	1	10	P48494	P48494 [114-123]	0	1049.59897143	High	High	High	2.2e9	1.3e9		3.39545631408691	High	7.316E-05	0.0004227
High	[R].VTSGEQQVVSGMNYR.[L]		3.6888E-05	0	1	1	6	Q10J94	Q10J94 [70-84]	0	1654.78534466	High	High	High	2.9e8	2.0e8	1.6e8	5.07342720031738	High	0	1.709E-08
High	[R].TAVYNTATVTAASSPAK.[M]		0.00079789	0	1	1	2	Q5Z7L0	Q5Z7L0 [404-420]	0	1652.84899074	High	Not Found	Not Found				3.81812143325806	High	0	1.896E-06
High	[R].APGVQTPVIVR.[F]		0.0137086	0	1	2	5	A2YH64	A2YH64 [92-102]	0	1136.6786187	High	High	High	2.4e8	1.5e8		2.66323685646057	High	0.0004302	0.002957
High	[K].DKTGSVLQQASEQVK.[S]		0.000122902	0	1	2	10	A2Y720	A2Y720 [141-155]	1	1617.84423971	High	High	High				4.73272895812988	High	0	1.564E-07
High	[K].HSNVDSSYLPIK.[S]		0.00107778	0	1	1	5	Q852M2	Q852M2 [571-582]	0	1359.69030545	High	High	High				4.0186185836792	High	0	6.132E-05
High	[K].GHHYIVTDDKEGLNSELEK.[H]		0.000806663	0	1	1	9	Q9SXP2	Q9SXP2 [65-83]	1	2184.05675141	High	High	High				4.39967727661133	High	0	1.922E-06
High	[R].TIEECEADAVAGR.[F]	1xCarbamidomethyl [C5]	0.00345131	0	1	1	2	Q5Z8V9	Q5Z8V9 [63-75]	0	1420.63728383	High	Not Found	Not Found				3.85990262031555	High	0	1.786E-05
High	[K].QAGEYQPEEQPEADTDYSR.[A]		7.84772E-05	0	1	1	6	Q43007	Q43007 [633-651]	0	2212.92652502	High	High	High				4.36491727828979	High	0	5.461E-08
High	[K].KLSVETTANQDPLVTK.[G]		1.92383E-05	0	1	1	18	Q43008	Q43008 [166-181]	1	1743.94870473	High	High	High				4.6631007194519	High	0	6.344E-09
High	[R].VSTNEYQPDGQAPISSTDR.[Q]		1.48766E-05	0	1	1	5	Q69TH8	Q69TH8 [118-136]	0	2064.94686662	High	High	High				4.71701431274414	High	0	2.537E-08
High	[K].EIVALSGAHTLGR.[SA]		0.00540029	0	2	3	2	P0C0L0; P0C0L1	P0C0L0 [201-213]; P0C0L1 [190-202]	0	1323.73792437	High	Not Found	Not Found	5.1e6			3.04248380661011	High	0	3.552E-05
High	[K].LLESHLVPSSTAPESK.[V]		5.40991E-05	0	1	1	8	Q7XTE8	Q7XTE8 [110-125]	0	1694.89594092	High	High	High				4.41665124893188	High	0	1.604E-07
High	[K].VESTAVPSASTPDVADAK.[A]		5.90477E-05	0	1	1	6	Q40680	Q40680 [79-96]	0	1744.85994926	High	High	High				4.22459697723389	High	0	2.174E-06
High	[K].TEGVNIYGGPIAHK.[A]		0.00209943	0	1	1	8	O04226	O04226 [570-583]	0	1455.75905369	High	High	High		5.2e7		3.11553478240967	High	0	1.551E-05
High	[K].LVMQDLKPEVQAFK.[S]		0.00420105	0	1	1	6	Q6L4F8	Q6L4F8 [283-296]	0	1645.89818965	High	High	High	5.0e7	2.5e7	3.1e7	2.73530292510986	High	0	3.367E-05
High	[K].NPGEQSHAANAGLDIAVR.[L]		0.000294899	0	1	1	22	Q9FE01	Q9FE01 [63-80]	0	1819.90454849	High	High	High	2.2e7			4.07337284088135	High	0	1.748E-05
High	[K].CLLDDEAVTVGGTCHSHATK.[D]	2xCarbamidomethyl [C1; C14]	0.000880408	0	1	2	4	A2YH64	A2YH64 [234-253]	0	2170.98557774	Not Found	High	High				4.13212156295776	High	0	2.202E-06
High	[K].GNKPWVSLPK.[G]		0.00957348	0	1	1	10	P49398	P49398 [231-240]	0	1125.64150495	High	High	High		4.2e7		3.6854453086853	High	0	9.781E-05
High	[K].SDLLLASNPVHK.[S]		0.00844605	0	1	1	12	Q06398	Q06398 [43-54]	0	1293.71612631	High	High	High	7.0e7	5.3e7		3.02629780769348	High	0	0.0001177
High	[R].AHALSTVDGYSGYGAEQGEK.[K]		1.70568E-05	0	1	1	6	Q10MQ2	Q10MQ2 [120-139]	0	2039.93048833	High	High	High		7.7e6		3.83598756790161	High	0	5.248E-09
High	[K].TVDSEELTVEER.[N]		0.00107191	0	2	2	22	Q7XTE8; Q6EUP4	Q7XTE8 [38-49]; Q6EUP4 [38-49]	0	1406.66454408	High	High	High	5.0e4		2.2e7	4.37886714935303	High	0	2.979E-06
High	[R].HFLANPDLPK.[R]		0.00494867	0	1	1	6	Q69TH8	Q69TH8 [329-338]	0	1151.62076949	High	High	High			1.3e8	3.45357203483582	High	0.0004302	0.003622
High	[R].INVYYNEASGGR.[YF]		0.00245986	0	1	3	6	P46265	P46265 [47-58]	0	1342.63860424	High	High	High		5.6e7		3.67410612106323	High	0	1.062E-05
High	[R].QITPDDSGIVYSKPR.[R]		0.000162451	0	1	1	10	Q69TH8	Q69TH8 [137-151]	0	1675.86497517	High	High	High		1.0e8	2.3e8	4.30680418014526	High	0	1.653E-07
High	[R].LGPVVSEGQYEK.[I]		0.00668091	0	1	1	3	B3VMC0	B3VMC0 [333-344]	0	1305.66850739	High	Not Found	High			1.8e8	3.51012945175171	High	0	4.885E-05
High	[K].CVADIVINHR.[C]	1xCarbamidomethyl [C1]	0.0110892	0	1	2	8	P27937	P27937 [110-119]	0	1196.62045219	High	High	High				3.06028461456299	High	7.316E-05	0.0005479
High	[K].AAAVGANSQAAQSMLK.[Q]		3.1134E-05	0	1	2	8	P0C8Y9	P0C8Y9 [161-176]	0	1517.77405177	High	High	High		1.3e8		5.52076244354248	High	0	1.656E-08
High	[K].VSAYVTHAVFPK.[Q]		0.0136343	0	1	1	2	Q6ZFT5	Q6ZFT5 [259-270]	0	1318.71539808	High	Not Found	Not Found				2.57507848739624	High	0	0.000211
High	[R].MLSPHVLGEDHYNTAR.[G]		0.00104301	0	1	1	6	Q01859	Q01859 [430-445]	0	1839.88064199	High	High	High		3.5e7	2.1e7	4.41464424133301	High	0	2.854E-06
High	[R].EGGEITTAPEEQIR.[E]		0.000217089	0	1	2	6	B8AL97	B8AL97 [223-236]	0	1529.74419135	High	High	High		5.7e7		4.25362396240234	High	0	2.12E-05
High	[K].NPGEQSHAANAGLDIAVR.[L]	1xDeamidated [N]	0.00384961	0	1	1	2	Q9FE01	Q9FE01 [63-80]	0	1820.88856449	High	Not Found	Not Found				2.82187604904175	High	0	3.051E-05
High	[K].IADAEENLGESEVR.[E]		0.000158935	0	1	1	6	Q8W425	Q8W425 [88-101]	0	1531.72345589	High	High	High				4.99269342422485	High	0	1.608E-07
High	[R].EVNSVNDNPVIDVHR.[G]		0.000108966	0	1	1	12	P14717	P14717 [364-378]	0	1706.84563668	High	High	High				5.00758218765259	High	0	1.794E-07
High	[R].QPGPLPGLNTK.[I]		0.018476	0	1	1	7	Q948T6	Q948T6 [256-266]	0	1121.63133415	High	High	High			3.1e7	2.42617774009705	High	7.316E-05	0.0005779
High	[R].ATNTILATGGYGR.[A]		0.0017723	0	1	1	6	Q6ZDY8	Q6ZDY8 [234-246]	0	1294.67498976	High	High	High		2.5e8		4.10027599334717	High	0	7.097E-06
High	[R].YDVGNAVPSDFHQTVHGK.[D]		4.25261E-05	0	1	1	15	P27933	P27933 [401-418]	0	1970.93551424	High	High	High		2.3e8		4.78563451766968	High	0	6.74E-08
High	[K].LLDSHLVPSSTAAESK.[V]		0.000268713	0	1	1	14	Q6ZKC0	Q6ZKC0 [104-119]	0	1654.8646408	High	High	High				4.51974773406982	High	0	1.45E-06
High	[K].LAEIPFKPAR.[V]		0.0121636	0	1	1	12	Q6YZX6	Q6YZX6 [77-86]	0	1141.67280507	High	High	High				2.98493957519531	High	7.316E-05	0.0003998
High	[K].CGTALDHGVAAVGYGTENGK.[D]	1xCarbamidomethyl [C1]; 1xDeamidated [N18]	0.0013859	0	1	1	3	P25776	P25776 [283-302]	0	1977.89708051	Not Found	Not Found	High				4.89841508865356	High	0	4.421E-06
High	[K].CGTALDHGVAAVGYGTENGK.[D]	1xCarbamidomethyl [C1]	0.0140098	0	1	1	1	P25776	P25776 [283-302]	0	1976.91306451	Not Found	Not Found	High				3.61947226524353	High	0	0.0001508
High	[K].SDVLVYTSSFNPMK.[N]		0.0020653	0	1	1	6	P48642	P48642 [396-409]	0	1587.77232043	High	High	High	4.8e7	1.0e7		4.0825834274292	High	0	8.122E-06
High	[K].NGGIDTEDDYPYK.[A]	1xDeamidated [N1]	0.000196732	0	1	1	7	P25777	P25777 [220-232]	0	1487.61725996	High	High	High	1.0e8	8.7e7	1.1e8	4.19079208374023	High	0	1.548E-06
High	[K].NGGIDTEDDYPYK.[A]		0.00114458	0	1	1	6	P25777	P25777 [220-232]	0	1486.63324396	High	High	High				4.29509782791138	High	0	9.022E-06
High	[R].KPEADMVALVR.[H]		0.00306057	0	1	2	6	Q7XQ45	Q7XQ45 [44-54]	0	1228.67181872	High	High	High				3.3355827331543	High	0	2.19E-05
High	[K].HIVQDLKPEIPVSK.[N]		2.82144E-05	0	1	1	15	P49027	P49027 [282-295]	0	1602.92136792	High	High	High				4.14120674133301	High	0	4.443E-07
High	[K].SPEVVLEWPK.[K]		0.0105019	0	1	1	9	Q948T6	Q948T6 [10-19]	0	1183.63575081	High	High	High				3.68277740478516	High	3.987E-05	0.000294
High	[K].LDELLAEEAAAGR.[E]		0.000751316	0	1	1	4	Q9XGP7	Q9XGP7 [146-158]	0	1357.69578471	High	Not Found	High	1.6e8			4.29688358306885	High	0	1.732E-06
High	[R].QMIMAETIEHR.[Q]		0.0180798	0	1	1	4	Q75KR1	Q75KR1 [592-602]	0	1358.65551668	High	Not Found	High				3.12951850891113	High	0	0.0002189
High	[R].AEAEGALPVLGHR.[D]		0.0185764	0	1	1	2	Q2R480	Q2R480 [64-76]	0	1319.70662425	Not Found	Not Found	High				2.63147926330566	High	0	0.0002279
High	[R].HITIFSPEGR.[L]		0.0124988	0	1	1	8	Q9LSU3	Q9LSU3 [12-21]	0	1156.61093306	High	High	High				2.96646523475647	High	0	0.0001267
High	[R].TGGAPGGGADGEGGVDDEHDEL.[-]		4.84693E-06	0	1	1	8	Q6Z7B0	Q6Z7B0 [644-665]	0	2011.81116097	High	High	High				5.3364691734314	High	0	7.649E-10
High	[R].GVAFMVDNCSTTAR.[L]	1xCarbamidomethyl [C9]	0.000369034	0	1	1	4	Q65XK0	Q65XK0 [491-504]	0	1528.68827357	High	High	Not Found	1.7e7			4.05412149429321	High	0	5.839E-07
High	[K].GDAVLGEGASESLHVK.[D]		4.18339E-05	0	1	1	121	P17784	P17784 [339-354]	0	1568.7914759	High	High	High	9.8e6	1.7e7	2.4e7	4.93570995330811	High	0	6.725E-08
High	[K].VCMLGDAQHVEEAEK.[I]	1xCarbamidomethyl [C2]	6.23678E-05	0	1	1	12	B7F845	B7F845 [64-78]	0	1715.77273136	High	High	High				5.26113557815552	High	0	3.823E-08
High	[R].SAHNYHPIPVVFSK.[G]		0.00250051	0	1	1	6	Q10G56	Q10G56 [50-63]	0	1595.83288733	High	High	High				3.68365550041199	High	0	3.348E-05
High	[K].VNLGVGAYR.[T]		0.0101092	0	1	1	6	P37833	P37833 [34-42]	0	948.5261409	High	High	High				3.31326532363892	High	0	9.182E-05
High	[K].EKAESAPAEPLKDEL.[-]		0.0160464	0	1	1	6	Q53LQ0	Q53LQ0 [498-512]	2	1626.82210728	High	High	High				3.30429935455322	High	0	0.0002231
High	[K].AVANSTSATFLR.[V]		0.0124988	0	1	1	6	P46466	P46466 [246-257]	0	1237.65352607	High	High	High				2.82996988296509	High	7.316E-05	0.0003343
High	[K].TGSVLQQASEQVK.[S]		0.000246194	0	1	2	6	A2Y720	A2Y720 [143-155]	0	1374.7223338	High	High	High				4.19520330429077	High	0	3.124E-07
High	[R].EVNSVNDNPVIDVHR.[G]	1xDeamidated [N]	0.000529458	0	1	1	16	P14717	P14717 [364-378]	0	1707.82965268	High	High	High	5.3e7	4.0e7	7.3e6	4.0098614692688	High	0	5.482E-05
High	[K].FLEGAASIDK.[H]		0.0182768	0	2	2	5	P42862; P42863	P42862 [298-307]; P42863 [298-307]	0	1050.54660148	High	High	High	1.6e8	1.4e8	1.8e8	3.12966012954712	High	0	0.0002231
High	[K].DSANDRTDEYGGSLENR.[C]		0.00172453	0	1	1	5	Q84QK0	Q84QK0 [195-211]	1	1898.81110148	Not Found	High	High				4.48730421066284	High	0	7.212E-06
High	[R].GTVFVVPSGHPIVVTSSR.[D]		0.000692153	0	1	1	2	Q75GX9	Q75GX9 [442-459]	0	1839.01230808	High	Not Found	Not Found	1.1e8			3.17887306213379	High	0	1.532E-06
High	[K].AGEDDDDLDDEDAEDEDKADEK.[A]		1.66717E-07	0	1	1	8	Q9SLY8	Q9SLY8 [384-405]	1	2453.90703063	High	High	High				6.70471525192261	High	0	5.283E-11
High	[R].TQETLEEGCK.[L]	1xCarbamidomethyl [C9]	0.0161337	0	1	1	6	Q6ZDY8	Q6ZDY8 [514-523]	0	1194.53069361	High	High	High				3.34600019454956	High	3.987E-05	0.0002423
High	[R].GNATVPAMEMTK.[W]		0.0084922	0	2	2	6	Q2QLY5; Q2QLY4	Q2QLY5 [100-111]; Q2QLY4 [100-111]	0	1249.59151947	High	High	High		8.7e7	1.2e8	3.21344614028931	High	0	0.0001872
High	[K].SEVQFGHAGAK.[S]		0.00749157	0	1	1	6	Q93VT8	Q93VT8 [267-277]	0	1130.55889748	High	High	High				3.42660522460938	High	0	5.845E-05
High	[R].LNALQQQSGR.[L]		0.00503038	0	1	1	6	Q6Z965	Q6Z965 [267-276]	0	1114.5963456	High	High	High				3.61458921432495	High	0	3.428E-05
High	[K].DAEGQDAEATTEEAKK.[S]		6.0685E-05	0	1	1	11	P49199	P49199 [134-149]	1	1692.7558781	High	High	High				4.96259880065918	High	0	3.667E-08
High	[K].LGIHEDSTNR.[NT]		0.0127735	0	2	3	10	Q0J4P2; Q07078	Q0J4P2 [420-429]; Q07078 [420-429]	0	1141.55962571	High	High	High				2.96938490867615	High	0.0001076	0.0006369
High	[K].SDYQNVMVFQSSTYGK.[V]		0.000565369	0	1	1	2	Q9SMB1	Q9SMB1 [60-75]	0	1853.83743973	Not Found	High	Not Found				3.58923840522766	High	0	1.116E-06
High	[K].KEEEKPAEAAAPAAEPEKQ.[-]		4.07051E-05	0	1	1	15	Q0JPA6	Q0JPA6 [186-204]	2	2022.9978396	High	High	High				5.52757263183594	High	0	3.269E-08
High	[K].VDKGTVEVAGTNK.[E]		0.00153755	0	1	1	10	Q5N725	Q5N725 [104-116]	1	1317.70087011	High	High	High				4.02830123901367	High	0	5.191E-06
High	[R].GKDSVCVVTQK.[K]	1xCarbamidomethyl [C6]	0.0147917	0	1	1	6	Q9LSU3	Q9LSU3 [44-54]	1	1220.63034811	High	High	High				3.86568069458008	High	7.316E-05	0.0004358
High	[K].ANADTPADALTAR.[N]		0.00199869	0	1	1	6	Q75KR1	Q75KR1 [552-564]	0	1286.63351884	High	High	High				4.20794343948364	High	0	1.91E-05
High	[R].TTTDGTTASSPAPATRPAK.[G]		0.00262652	0	1	2	3	A2X0R4	A2X0R4 [161-179]	0	1830.91919544	High	Not Found	High				3.68206906318665	High	0	1.175E-05
High	[R].ETALLYDELLSSASNK.[Q]		0.00012631	0	1	1	4	Q0J5V5	Q0J5V5 [281-296]	0	1753.88543575	High	High	Not Found		4.9e7		4.30886602401733	High	0	1.125E-07
High	[K].VHACVGGTSVR.[E]	1xCarbamidomethyl [C4]	0.00830909	0	2	4	7	Q6Z2Z4; P35683	Q6Z2Z4 [140-150]; P35683 [140-150]	0	1142.57350201	High	High	High				2.83259010314941	High	0.0002777	0.001594
High	[K].DAPAGEKPEPVR.[T]		0.0020653	0	1	1	7	P31674	P31674 [75-86]	0	1265.64844067	High	High	High				3.25148677825928	High	0	9.676E-06
High	[R].DGAAEAVGQR.[V]		0.0132689	0	1	1	4	Q75KR1	Q75KR1 [8-17]	0	973.46974815	High	High	High				3.67829489707947	High	0	0.0001436
High	[R].MGHAGAIVSGGK.[G]		0.000369034	0	1	1	13	Q6ZL94	Q6ZL94 [281-292]	0	1084.55678904	High	High	High				4.31419086456299	High	0	5.823E-07
High	[R].GAFGKPQGTCAR.[V]	1xCarbamidomethyl [C10]	0.00103732	0	2	2	6	A2ZCQ7; A2Y0T4	A2ZCQ7 [117-128]; A2Y0T4 [117-128]	0	1249.61061576	High	High	High				2.97924542427063	High	0	5.509E-06
High	[R].LLSLMDDLATPAGR.[A]		0.00453476	0	1	1	2	Q6Z7V2	Q6Z7V2 [98-111]	0	1472.7777402	High	Not Found	Not Found	4.6e7			3.58369708061218	High	0	2.713E-05
High	[K].HHATYVANYNK.[A]		0.0012023	0	1	1	12	Q43008	Q43008 [59-69]	0	1317.63345935	High	High	High				4.27911138534546	High	0	7.343E-06
High	[R].NVIHGSDSVDNGK.[K]	1xDeamidated [N11]	0.000379266	0	1	2	4	A6N0M9	A6N0M9 [112-124]	0	1342.62334847	High	High	Not Found				3.95592927932739	High	0	6.095E-07
High	[R].NVIHGSDSVDNGK.[K]		0.000185243	0	1	2	11	A6N0M9	A6N0M9 [112-124]	0	1341.63933247	High	High	High				3.95740556716919	High	0	1.203E-06
High	[K].KDAEGQDAEATTEEAK.[K]		2.44621E-06	0	1	1	10	P49199	P49199 [133-148]	1	1692.7558781	High	High	High				6.23222827911377	High	0	2.682E-10
High	[K].SGGELESAQAK.[N]		0.00190278	0	1	1	6	Q93VT8	Q93VT8 [278-288]	0	1076.52184322	High	High	High				3.99461388587952	High	0	1.684E-05
High	[R].CEMEEGADGK.[L]	1xCarbamidomethyl [C1]	0.0112105	0	1	1	6	Q6ZD89	Q6ZD89 [96-105]	0	1125.41870038	High	High	High				2.87113809585571	High	0	0.0002262
High	[R].LAGGGGGAEETAR.[L]		0.000110165	0	1	1	6	Q7XKU5	Q7XKU5 [11-23]	0	1145.55454031	High	High	High				4.68239831924438	High	0	1.589E-07
High	[K].CCVSGCSSVR.[V]	3xCarbamidomethyl [C1; C2; C6]	0.0142399	0	1	1	3	Q6AVA8	Q6AVA8 [540-549]	0	1171.46527408	Not Found	High	High				2.65149688720703	High	0	0.0001542
High	[R].ALHIVGPDKK.[V]		0.0186773	0	2	4	11	P0C5D0; P0C5C8	P0C5D0 [129-138]; P0C5C8 [129-138]	1	1077.64150495	High	High	High				3.26986479759216	High	0.0001673	0.0009442
High	[R].VPEPTVDETIEILR.[G]		0.0143175	0	1	1	2	Q2QVG9	Q2QVG9 [428-441]	0	1610.8635782	High	Not Found	Not Found				2.46719527244568	High	0.0001673	0.0008548
High	[K].FSDVVGSPYYVAPEVLQK.[CI]		0.0123636	0	1	2	2	Q53P85	Q53P85 [205-222]	0	1998.02186963	High	Not Found	Not Found	5.4e7			3.20872974395752	High	0	0.0001741
High	[R].HPAESTNATNESVLK.[V]		2.19269E-06	0	1	1	6	Q2QXR8	Q2QXR8 [476-490]	0	1597.78163947	High	High	High				5.53608846664429	High	0	2.275E-10
High	[R].VLPCPLLVAQETDER.[R]	1xCarbamidomethyl [C4]	0.0164876	0	1	1	2	P29421	P29421 [60-74]	0	1739.89964642	High	Not Found	Not Found				2.44723558425903	High	0	0.0001913
High	[R].HPAESTSATNESVLK.[V]		1.57131E-05	0	1	1	8	B8BJ39	B8BJ39 [476-490]	0	1570.77074044	High	High	High				4.60816144943237	High	0	4.656E-09
High	[K].TGDDDVAIK.[V]		0.0183761	0	1	1	6	Q0JA75	Q0JA75 [45-53]	0	933.45236675	High	High	High				3.3692934513092	High	0	0.0002256
High	[R].KSPCGEGTNTWDR.[F]	1xCarbamidomethyl [C4]	0.00334005	0	1	1	12	P35686	P35686 [76-88]	1	1507.65941626	High	High	High				4.17124557495117	High	0.0004302	0.004215
High	[K].DAYVGDEAQSK.[R]		0.00589304	0	4	4	6	A2XNS1; Q10DV7; P0C542; A3C6D7	A2XNS1 [53-63]; Q10DV7 [53-63]; P0C542 [52-62]; A3C6D7 [53-63]	0	1182.52732248	High	High	High				3.38657379150391	High	0	4.048E-05
High	[K].SGQESHAACTEFDR.[T]	1xCarbamidomethyl [C9]	0.000137864	0	1	1	12	P35684	P35684 [291-304]	0	1594.65505909	High	High	High				4.66500902175903	High	0	1.045E-06
High	[R].HGGSGGPADPVPVK.[L]		0.000538216	0	1	1	12	A2XS65	A2XS65 [71-84]	0	1274.64877504	High	High	High				3.73943424224854	High	0	0.0001462
High	[K].DGAEADKVVGAR.[K]		0.0017723	0	1	1	4	Q0D840	Q0D840 [90-101]	1	1187.60149049	High	Not Found	High				4.043776512146	High	0	6.449E-06
High	[R].HASLSSDGLR.[F]		0.010733	0	1	1	6	Q10J94	Q10J94 [57-66]	0	1042.52759736	High	High	High				3.25229382514954	High	0.0002259	0.001319
High	[R].AQGDADSALDR.[L]		0.00362518	0	1	1	6	P35687	P35687 [60-70]	0	1118.50725576	High	High	High				4.14397621154785	High	0	5.561E-05
High	[R].DLFDSASEEIQGK.[I]		0.00653671	0	1	1	2	Q0JL46	Q0JL46 [415-427]	0	1438.66962948	High	Not Found	Not Found	1.6e7			3.38253545761108	High	0	9.995E-05
High	[R].MASILEPSKPSFFPAMTK.[I]		0.00732995	0	2	2	1	Q2QXR8; B8BJ39	Q2QXR8 [14-31]; B8BJ39 [14-31]	0	1982.01256735	High	Not Found	Not Found	1.8e8			3.81311225891113	High	0	5.661E-05
High	[K].AEEAESLAAK.[M]		0.00395616	0	1	1	6	Q6K9N6	Q6K9N6 [101-110]	0	1018.50513056	High	High	High				3.7946994304657	High	0	3.556E-05
High	[K].AGTDDGANKDTSATAAATETTAR.[D]	1xDeamidated [N8]	0.00347021	0	1	1	1	A2Y720	A2Y720 [176-198]	1	2196.98510289	High	Not Found	Not Found				4.29033946990967	High	0	1.802E-05
High	[K].AGTDDGANKDTSATAAATETTAR.[D]		2.61218E-06	0	1	1	11	A2Y720	A2Y720 [176-198]	1	2196.00108689	High	High	High				6.02762174606323	High	0	9.994E-10
High	[K].EHISAYGEGNER.[R]		0.00514142	0	1	1	10	P14656	P14656 [279-290]	0	1361.60803235	High	High	High				3.67284417152405	High	0	3.288E-05
High	[K].IQDKEGIPPDQQR.[L]		0.00190278	0	3	6	30	P0CH35; P51431; Q9ARZ9	P0CH35 [30-42]; P51431 [30-42]; Q9ARZ9 [30-42]	1	1523.78124561	High	High	High	1.5e7	2.7e7	2.6e7	4.18002414703369	High	0	8.756E-06
High	[R].VFEVSLADLQNDEDQAYRK.[I]		0.00114458	0	1	1	2	P49397	P49397 [65-83]	1	2240.08296613	High	Not Found	Not Found				3.41975569725037	High	0	3.288E-06
High	[R].EAEEFAEEDKK.[V]		0.00486829	0	1	1	4	Q6Z7B0	Q6Z7B0 [550-560]	1	1324.59031658	High	Not Found	High				4.05038499832153	High	0	3.031E-05
High	[R].CQGGANAGHTIYNSEGK.[K]	1xCarbamidomethyl [C1]	0.00102045	0	1	3	6	A2XD35	A2XD35 [95-111]	0	1763.77657114	High	High	High				4.04702234268188	High	0	1.37E-05
High	[R].GGAGPSAACCSGVR.[S]	2xCarbamidomethyl [C9; C10]	0.00229122	0	1	1	6	Q0IQK9	Q0IQK9 [44-57]	0	1306.56267954	High	High	High				4.01859188079834	High	0	2.054E-05
High	[R].EIQSQHDDLEAK.[F]		0.000662528	0	1	2	5	B8AW64	B8AW64 [66-77]	0	1412.66521282	High	High	High				3.60263395309448	High	0	4.306E-05
High	[K].ASSPSTVAAPEK.[K]		0.0148722	0	1	1	3	Q75W16	Q75W16 [59-70]	0	1144.58444346	High	Not Found	High				2.61178350448608	High	0	0.0001642
High	[R].AAPRPLGNAVSYVNSAFLAR.[S]		0.00484178	0	2	2	2	Q852M1; Q852M2	Q852M1 [433-452]; Q852M2 [434-453]	0	2074.11923267	High	Not Found	Not Found	4.0e7			3.19342756271362	High	0	3.744E-05
High	[R].GGMTSHAAVVAR.[G]		0.00162392	0	2	2	6	Q75KR1; Q6AVA8	Q75KR1 [464-475]; Q6AVA8 [524-535]	0	1156.58915176	High	High	High				3.59258389472961	High	0	2.652E-05
High	[K].QLYYDLLPNVQK.[A]		0.0154482	0	1	1	2	Q7GCM7	Q7GCM7 [265-276]	0	1493.79985587	High	Not Found	Not Found	3.3e7			2.73988795280457	High	0	0.0001742
High	[R].ESSPSSSCCSGVR.[T]	2xCarbamidomethyl [C8; C9]	0.00144784	0	1	1	6	Q2QYL3	Q2QYL3 [50-62]	0	1399.55765363	High	High	High				2.93642020225525	High	0	4.744E-06
High	[R].VSSEQEAAPAVR.[A]		0.00460964	0	1	1	6	Q5Z8V9	Q5Z8V9 [46-57]	0	1243.62770521	High	High	High				3.05363345146179	High	0	2.776E-05
High	[R].QDKPEPPPEGR.[L]		0.0159595	0	1	1	9	Q9FE01	Q9FE01 [121-131]	0	1249.61714055	High	High	High				3.1146240234375	High	0	0.0001822
High	[R].LGGGAAFVGK.[L]		0.00481542	0	1	2	5	A2WXV8	A2WXV8 [51-60]	0	876.49377818	High	High	High			6.7e7	3.54695320129395	High	0	4.576E-05
High	[R].VSAANSRPPNPQ.[-]	1xDeamidated [N/Q]	0.000945259	0	3	6	13	Q0DHF6; A2XFI3; A2Y5L9	Q0DHF6 [594-605]; A2XFI3 [595-606]; A2Y5L9 [594-605]	0	1238.61238995	High	High	High				4.26680994033813	High	0	2.452E-06
High	[R].VSAANSRPPNPQ.[-]		0.00101488	0	3	6	11	Q0DHF6; A2XFI3; A2Y5L9	Q0DHF6 [594-605]; A2XFI3 [595-606]; A2Y5L9 [594-605]	0	1237.62837395	High	High	High				4.20157623291016	High	0	3.865E-06
High	[K].SVGTANPLVLIDEIDK.[L]		0.0040215	0	1	2	2	A2YQ56	A2YQ56 [524-539]	0	1683.91634201	High	Not Found	Not Found	1.4e7			3.6142783164978	High	0	2.253E-05
High	[K].CNGTTDQVDK.[I]	1xCarbamidomethyl [C1]; 1xDeamidated [N2]	0.00887056	0	1	1	15	P48494	P48494 [13-22]	0	1138.4680938	High	High	High			6.1e6	3.04035091400146	High	0	0.0001917
High	[K].NILSNSEVIAVNQDSLGVQGK.[K]		8.99784E-05	0	1	1	8	Q9FXT4	Q9FXT4 [314-334]	0	2185.14590074	High	High	High	5.1e6	1.1e7	1.1e7	4.64150190353394	High	0	1.382E-05
High	[K].EGVIQHSTINNLAIGR.[S]		0.000759577	0	1	1	4	Q6ER94	Q6ER94 [198-213]	0	1721.92930675	Not Found	High	High		4.0e7	5.1e7	2.96399426460266	High	0	9.369E-05
High	[K].EVILPSFDMEGVWR.[G]		0.00582907	0	1	1	1	Q7G764	Q7G764 [135-148]	0	1677.83050401	High	Not Found	Not Found	6.4e7			2.29724144935608	High	0	3.962E-05
High	[K].MILVGLPEKPLQIPTFALVGGGK.[I]	1xDeamidated [Q12]	0.00245986	0	1	1	2	Q0JA75	Q0JA75 [293-315]	0	2379.37200177	High	Not Found	Not Found	1.6e7			3.86953926086426	High	0	1.064E-05
High	[K].WTDADVDEFIASDPVYGPQLK.[A]		0.000296516	0	1	1	6	Q6ZCC4	Q6ZCC4 [37-57]	0	2366.11868291	High	High	High	3.8e7	1.8e7	2.6e7	5.15080642700195	High	0	7.292E-07
High	[R].LGGEVLTTENAR.[E]		0.00639562	0	1	1	2	Q9LD61	Q9LD61 [121-132]	0	1259.65900533	High	Not Found	Not Found				3.15159702301025	High	7.316E-05	0.0005421
High	[K].TGPGCSIELMK.[F]	1xCarbamidomethyl [C5]	0.00316253	0	1	1	4	Q6K669	Q6K669 [380-390]	0	1192.57005609	High	Not Found	High	1.3e8		9.0e7	3.66034936904907	High	0	0.00018
High	[R].KQAAESTMNAYK.[A]		0.00200964	0	1	1	6	Q2R2W2	Q2R2W2 [152-163]	1	1341.64672609	High	High	High				4.47636651992798	High	0	7.792E-06
High	[K].CGHSNQLRPK.[K]	1xCarbamidomethyl [C1]	0.0136343	0	1	1	5	P0CH35	P0CH35 [115-124]	0	1196.59530007	High	High	Not Found	4.2e7	1.4e7		2.74067282676697	High	0.0002777	0.001612
High	[K].KDAPAGEKPEPVR.[T]		0.00268454	0	1	1	10	P31674	P31674 [74-86]	1	1393.74340363	High	High	High			4.1e7	3.81388473510742	High	0	2.826E-05
High	[K].ETTTQGHDDLGK.[RQ]		0.000411693	0	2	3	61	P17784; Q5N725	P17784 [117-128]; Q5N725 [117-128]	0	1301.59679895	High	High	High			7.7e8	3.67025637626648	High	0	9.27E-05
High	[R].NVIHGSDSVDNGKK.[E]	1xDeamidated [N11]	0.000246194	0	1	2	14	A6N0M9	A6N0M9 [112-125]	1	1470.71831143	High	High	High				4.92394399642944	High	0	3.129E-07
High	[R].NVIHGSDSVDNGKK.[E]		0.00020666	0	1	2	17	A6N0M9	A6N0M9 [112-125]	1	1469.73429543	High	High	High			8.4e7	4.33472633361816	High	0	4.936E-06
High	[R].EGLVSEAIESFIR.[A]		0.00877443	0	1	2	2	Q2QYW2	Q2QYW2 [1132-1144]	0	1449.75838495	High	Not Found	Not Found				2.97860383987427	High	0	7.438E-05
High	[K].ETTTQGHDDLGKR.[C]		0.00330377	0	2	2	14	P17784; Q5N725	P17784 [117-129]; Q5N725 [117-129]	1	1457.69790991	High	High	High			1.1e9	3.82601141929626	High	0	1.669E-05
High	[R].FDDGVGGDNEVQR.[T]		0.0021225	0	1	1	2	P0DKK0	P0DKK0 [278-290]	0	1407.61351161	High	Not Found	Not Found				3.52090764045715	High	0	8.496E-06
High	[K].EAAESTMVAYK.[A]		0.00753253	0	1	1	6	Q6ZKC0	Q6ZKC0 [144-154]	0	1199.56126519	High	High	High				3.27474784851074	High	0	0.0001536
High	[R].NSGQTCVCANR.[I]	2xCarbamidomethyl [C6; C8]	0.0019662	0	1	1	6	B9F3B6	B9F3B6 [327-337]	0	1266.53137942	High	High	High				4.15897035598755	High	0	7.533E-06
High	[R].VAPEEHPVLLTEAPMNPK.[A]		6.48024E-05	0	1	1	2	P0C542	P0C542 [97-114]	0	1972.02082379	High	Not Found	Not Found	1.0e8			4.18005609512329	High	0	4.06E-08
High	[K].GDVEMGEENAEAAPAGYVCEGDVCR.[K]	2xCarbamidomethyl [C19; C24]	0.00178201	0	1	1	2	Q7Y0F2	Q7Y0F2 [555-579]	0	2685.0861557	Not Found	High	Not Found				3.00793290138245	High	0	6.493E-06
High	[K].DLDPETTLVVVVSK.[T]		0.00643061	0	2	2	2	P42862; P42863	P42862 [200-213]; P42863 [200-213]	0	1514.83121548	Not Found	Not Found	High				3.08145260810852	High	0	4.608E-05
High	[K].GGTSIEDLAEKYPDMIIK.[V]		0.00103732	0	1	1	9	Q6K9N6	Q6K9N6 [164-181]	1	1979.99941959	High	High	High	1.7e8	8.4e6	1.2e8	4.71273136138916	High	0	2.845E-06
High	[K].VIVLNGGSGVPEPLAPALSV.[-]	1xDeamidated [N5]	0.0130543	0	1	1	2	Q7F9I1	Q7F9I1 [899-918]	0	1890.05825558	High	Not Found	Not Found	1.7e7			2.87777519226074	High	0	0.0001356
High	[K].LVIISNNCPPLR.[K]	1xCarbamidomethyl [C8]	0.0110892	0	1	1	4	Q9SDG6	Q9SDG6 [45-56]	0	1395.77768102	High	High	High	1.4e8	7.7e7	3.8e7	2.99787425994873	High	0	0.0001054
High	[K].HSLGQSHPVK.[L]		0.00360543	0	1	1	3	Q6Z4N6	Q6Z4N6 [87-96]	0	1089.57996731	High	High	Not Found	4.6e7	4.7e6		3.88206434249878	High	0	1.906E-05
High	[K].HGRPGIGATHSSR.[F]		8.94876E-05	0	1	1	19	P31674	P31674 [137-149]	0	1332.6879545	High	High	High			6.6e6	4.26127147674561	High	0	6.669E-08
High	[K].GFDGGDAIDPR.[S]		0.00411029	0	1	1	5	A2XMV1	A2XMV1 [265-275]	0	1119.50652753	High	High	High				3.63881325721741	High	0	2.343E-05
High	[R].GYVASNSKDDPAK.[E]		0.00113214	0	1	1	6	O64937	O64937 [311-323]	1	1351.64883453	High	High	High				3.96328282356262	High	0	3.244E-06
High	[R].IQNGGTEVVEAK.[A]	1xDeamidated [N3]	0.00323238	0	1	1	8	Q42972	Q42972 [250-261]	0	1245.6321223	High	High	High	6.3e7	3.6e7		3.48844981193542	High	0	2.034E-05
High	[K].DLGLEFTPLR.[K]		0.0127043	0	1	1	2	Q6K9A2	Q6K9A2 [301-310]	0	1160.63099978	High	Not Found	Not Found	5.2e7			2.84184312820435	High	0	0.0001294
High	[R].EDKPAPPPEGR.[L]		0.0021225	0	1	2	12	Q10N21	Q10N21 [120-130]	0	1192.59567686	High	High	High				3.00021433830261	High	0.0003351	0.002311
High	[R].EAGVTVVESPAK.[I]		0.00171513	0	1	1	6	Q6ZL94	Q6ZL94 [304-315]	0	1186.63139364	High	High	High				3.34368062019348	High	0	1.438E-05
High	[R].THAVLAAANK.[A]		0.0115825	0	1	1	6	P52428	P52428 [42-51]	0	995.56325465	High	High	High				3.18117094039917	High	0	0.0001359
High	[K].KDAEGQDAEATTEEAKK.[S]		7.59069E-06	0	1	1	6	P49199	P49199 [133-149]	2	1820.85084106	High	High	High				6.89081478118896	High	0	1.521E-09
High	[K].TYPAGFMDVISIPK.[T]		0.00545957	0	1	1	2	P49398	P49398 [81-94]	0	1538.79232766	High	Not Found	Not Found	1.4e8			3.44612622261047	High	3.987E-05	0.000325
High	[R].AYFSATSAHTCTGDGNAMVAR.[A]	1xCarbamidomethyl [C11]; 1xDeamidated [N16]	0.00863217	0	1	1	1	Q6ZDY8	Q6ZDY8 [247-267]	0	2188.93862768	Not Found	High	Not Found				3.69072508811951	High	0	7.245E-05
High	[R].AYFSATSAHTCTGDGNAMVAR.[A]	1xCarbamidomethyl [C11]	2.44621E-06	0	1	1	11	Q6ZDY8	Q6ZDY8 [247-267]	0	2187.95461168	High	High	High				4.51876068115234	High	0	3.876E-09
High	[K].DAEGQDAEATTEEAK.[K]		0.000541168	0	1	1	2	P49199	P49199 [134-148]	0	1564.66091514	High	Not Found	Not Found				4.16973781585693	High	0	1.047E-06
High	[R].DHTVSATHGDMDQNTR.[D]	1xOxidation [M11]	0.0162215	0	2	5	2	Q6Z2Z4; P35683	Q6Z2Z4 [304-319]; P35683 [304-319]	0	1800.756564	Not Found	High	Not Found				2.62115335464478	High	0	0.0001871
High	[R].DHTVSATHGDMDQNTR.[D]		2.62776E-05	0	2	5	14	Q6Z2Z4; P35683	Q6Z2Z4 [304-319]; P35683 [304-319]	0	1784.761649	High	High	High				4.36771869659424	High	0	1.019E-08
High	[K].AAVLASNSGTPVVITSGFENR.[S]		4.11333E-06	0	1	1	6	O04226	O04226 [245-265]	0	2090.08765767	High	High	High	6.3e7	3.8e7	3.1e7	5.34123706817627	High	0	9.621E-08
High	[K].SGEIYTEDGVELVHEYGTEAYPFTTER.[I]		0.00137834	0	1	1	1	Q7Y0F2	Q7Y0F2 [133-159]	0	3092.40073057	High	Not Found	Not Found	3.9e7			4.25330066680908	High	0	4.371E-06
High	[K].APQAAGTIHTDFER.[G]		0.00417818	0	1	2	6	B8BBN7	B8BBN7 [326-339]	0	1513.73938083	High	High	High				3.65638279914856	High	0	2.392E-05
High	[R].TDQYGGSLENR.[C]	1xDeamidated [Q3]	0.0084922	0	0	1	6			0	1240.54403557	High	High	High	9.3e7	8.7e7		3.72163653373718	High	7.316E-05	0.0004903
High	[K].KPAEEEPAAEK.[A]		0.00366499	0	1	11	6	Q94JE1	Q94JE1 [13-23]	0	1198.59500812	High	High	High			8.7e5	3.88362169265747	High	0	1.962E-05
High	[K].KVQPEQSTNRPTR.[V]		0.0166675	0	1	1	4	Q0JKD0	Q0JKD0 [1642-1654]	1	1540.8190281	Not Found	High	High			1.9e6	3.83399391174316	High	0	0.000195
High	[R].RGEGSSEEEDEGRER.[G]		0.000506794	0	1	1	5	Q75GX9	Q75GX9 [85-99]	2	1721.73212295	High	High	High			6.2e6	3.87976551055908	High	0.0006827	0.00706
High	[K].MLNSDSAVIAETGDSWFNCQK.[L]	1xCarbamidomethyl [C19]; 1xDeamidated [N/Q]	0.000336267	0	1	2	7	A2XFI3	A2XFI3 [420-440]	0	2374.03258753	High	Not Found	High	1.7e7			4.31607532501221	High	0	3.198E-06
High	[K].MLNSDSAVIAETGDSWFNCQK.[L]	1xCarbamidomethyl [C19]	1.14983E-06	0	1	2	15	A2XFI3	A2XFI3 [420-440]	0	2373.04857153	High	High	High	2.8e8	6.1e7	5.4e7	5.81072616577148	High	0	1.302E-09
High	[K].HSLGQSHPVR.[L]		0.010733	0	1	1	3	Q6Z4N4	Q6Z4N4 [120-129]	0	1117.58611531	High	Not Found	High			1.0e6	3.63826274871826	High	0	0.0001007
High	[K].AGAQIADPVIDTFNGQEVEVWPR.[I]		0.0183761	0	1	2	2	A2YGP6	A2YGP6 [492-514]	0	2512.24667733	High	Not Found	Not Found	1.5e7			3.64365649223328	High	0	0.0002256
High	[K].MGVEVYHNLK.[S]		0.0148722	0	1	1	9	Q42971	Q42971 [190-199]	0	1189.60340485	High	High	High				3.39142775535584	High	7.316E-05	0.0003611
High	[K].EAGEDEGAAPAR.[Y]		0.000677178	0	1	1	4	Q6Z7V2	Q6Z7V2 [162-173]	0	1172.51782042	High	High	Not Found				3.22574210166931	High	0	3.478E-05
High	[K].VADGGAAEDDSTAGGK.[A]		5.7141E-05	0	1	1	6	B8AYH1	B8AYH1 [241-256]	0	1420.6186565	High	High	High				4.39837551116943	High	0	7.23E-08
High	[K].APGGAPANVAIAVAR.[L]		0.00011322	0	1	2	5	A2WXV8	A2WXV8 [36-50]	0	1334.7539088	High	High	High	3.1e8	1.7e8	1.5e8	3.65245389938354	High	0	1.778E-07
High	[R].QGIHPASELR.[I]		0.0113332	0	1	1	17	P17654	P17654 [375-384]	0	1107.59053197	High	High	High				2.93034601211548	High	0.0008	0.009233
High	[R].ESGSTMDVVAAQTK.[A]		0.000336267	0	1	1	6	P48494	P48494 [136-149]	0	1423.67333467	High	High	High				4.61872673034668	High	0	5.061E-07
High	[K].SGLQGGVHIVK.[A]		0.0126354	0	1	1	10	Q6K9N6	Q6K9N6 [90-100]	0	1094.63166852	High	High	High	1.1e8	4.8e7		2.89974761009216	High	0.0004225	0.002587
High	[R].AGGVDDAPLVGNK.[A]		0.000747219	0	1	1	6	Q6ER94	Q6ER94 [61-73]	0	1212.62189158	High	High	High				3.7881817817688	High	0	1.296E-05
High	[K].EVAAASEISGEK.[F]		0.00317985	0	1	1	5	Q6K669	Q6K669 [505-516]	0	1190.58992272	High	High	High		2.1e8		3.7002854347229	High	0	1.578E-05
High	[R].LEKPASYDQIK.[A]		0.0030439	0	2	2	15	Q7FAH2; Q6K5G8	Q7FAH2 [251-261]; Q6K5G8 [251-261]	0	1291.68924285	High	High	High	3.9e9	2.6e9		3.71643257141113	High	0	4.21E-05
High	[K].FVSNGQPGPAQNVDK.[S]	1xDeamidated [N/Q]	0.007783	0	1	1	3	Q5VRJ8	Q5VRJ8 [37-51]	0	1558.74961155	High	Not Found	Not Found				3.55805540084839	High	0	6.171E-05
High	[K].LLGFSCDDVESHKDWIK.[D]	1xCarbamidomethyl [C6]	0.00664457	0	1	2	1	P0C5D0	P0C5D0 [67-83]	1	2048.97460215	High	Not Found	Not Found				3.13085246086121	High	0	4.865E-05
High	[K].IGATGVVSQECK.[T]	1xCarbamidomethyl [C11]	0.00181147	0	1	1	6	Q42456	Q42456 [310-321]	0	1248.62526271	High	High	High		9.8e7		4.12717151641846	High	0	6.683E-06
High	[R].VQCVAAVPR.[V]	1xCarbamidomethyl [C3]	0.0145527	0	1	1	6	Q7XKU5	Q7XKU5 [234-242]	0	999.54041106	High	High	High				3.3634774684906	High	0	0.0001941
High	[R].NLNMGNAASIPSK.[C]	1xOxidation [M4]	0.0012023	0	1	1	6	Q2QYL3	Q2QYL3 [90-102]	0	1332.65762552	High	High	High		1.8e8		4.20793676376343	High	0	3.554E-06
High	[R].NLNMGNAASIPSK.[C]		0.0145527	0	1	1	2	Q2QYL3	Q2QYL3 [90-102]	0	1316.66271052	High	Not Found	Not Found				3.19457244873047	High	0.0004302	0.003271
High	[K].ELVSASAVENER.[D]		0.0050856	0	1	2	6	Q6ZJS7	Q6ZJS7 [276-287]	0	1303.64883453	High	High	High			3.5e7	3.65263175964355	High	0	3.227E-05
High	[K].VVDGCEAQIAAK.[L]	1xCarbamidomethyl [C5]	0.000707459	0	1	1	5	Q9XEA8	Q9XEA8 [27-38]	0	1260.62526271	High	High	High				4.32781505584717	High	0	2.048E-06
High	[K].SPCGEGTNTWDR.[F]	1xCarbamidomethyl [C3]	0.00268454	0	1	1	6	P35686	P35686 [77-88]	0	1379.5644533	High	High	High			8.4e7	3.1355152130127	High	0	1.221E-05
High	[K].LCAVMLDTVGPELQVVNK.[S]	1xCarbamidomethyl [C2]	0.0001284	0	2	2	6	Q2QXR8; B8BJ39	Q2QXR8 [86-103]; B8BJ39 [86-103]	0	1986.03984498	High	High	High	5.9e7	3.6e7	4.6e6	5.23170948028564	High	0	3.984E-07
High	[K].QVHPDIGISSK.[A]		0.00679113	0	1	14	9	Q94JE1	Q94JE1 [78-88]	0	1180.63206238	High	High	High				3.1214075088501	High	0	6.072E-05
High	[R].SGADAAPGVIR.[D]		0.0014321	0	1	1	5	Q9LGQ6	Q9LGQ6 [51-61]	0	1013.53743379	High	High	High				3.56959939002991	High	0	4.661E-06
High	[R].WVDALSDPR.[I]		0.0135605	0	1	2	8	A2YH64	A2YH64 [450-458]	0	1058.52653476	High	High	High		7.1e7	1.3e8	3.03867936134338	High	0	0.0001433
High	[K].DCMPEPYAELVENCK.[I]	2xCarbamidomethyl [C2; C14]	0.00208799	0	1	1	6	Q75KR1	Q75KR1 [310-324]	0	1854.77068272	High	High	High	8.2e6	1.0e7	4.3e6	3.41392064094543	High	0	8.256E-06
High	[K].LLNQADCVVSTYR.[D]	1xCarbamidomethyl [C7]	0.000658915	0	1	1	8	Q7XTJ3	Q7XTJ3 [124-136]	0	1538.76315305	High	High	High	5.9e7	1.9e7	4.6e7	3.95472764968872	High	0	2.151E-05
High	[R].TCYAQASQIR.[Q]	1xCarbamidomethyl [C2]	0.00946977	0	1	1	6	P49397	P49397 [153-162]	0	1197.56808224	High	High	High				3.64462566375732	High	0	9.012E-05
High	[K].KMDATAQELSEEK.[T]		0.000125621	0	1	1	6	Q7XDC8	Q7XDC8 [312-324]	1	1479.69954939	High	High	High	2.1e7	3.2e7		5.43477582931519	High	0	1.122E-07
High	[R].QSGTTPGYSYSTANK.[N]		0.000110769	0	1	1	4	A2Y4S9	A2Y4S9 [48-62]	0	1561.71289123	High	Not Found	High				4.84402894973755	High	0	9.189E-08
High	[K].ASDASQEVDSQENHETVQEDESK.[V]	1xDeamidated [Q]	0.00376643	0	1	2	3	A2WNF5	A2WNF5 [221-243]	0	2563.05503271	Not Found	Not Found	High				3.45347714424133	High	0	2.043E-05
High	[K].ASDASQEVDSQENHETVQEDESK.[V]		0.00013862	0	1	2	5	A2WNF5	A2WNF5 [221-243]	0	2562.07101671	High	High	High				3.4548454284668	High	0	1.303E-07
High	[K].LMEVHGDYAK.[E]		0.0169409	0	1	1	8	P49397	P49397 [228-237]	0	1162.5561203	High	High	High				3.47287654876709	High	0	0.0001993
High	[K].GEGSHILDPEGNK.[Y]		0.00158881	0	1	1	11	Q10G56	Q10G56 [64-76]	0	1352.6440835	High	High	High			4.5e7	3.60525369644165	High	0	8.025E-06
High	[K].VTVPGAAGAVKPK.[A]		0.0177881	0	1	1	2	Q9LDN2	Q9LDN2 [203-215]	0	1194.72048348	Not Found	Not Found	High				2.6020131111145	High	0	0.0002141
High	[R].GISACAVCDGAAPIFR.[N]	2xCarbamidomethyl [C5; C8]	0.00119574	0	1	2	2	Q6ZFU6	Q6ZFU6 [141-156]	0	1664.78832224	High	Not Found	Not Found				3.67599296569824	High	0	3.525E-06
High	[R].GVLAKPTHDTIIR.[L]		0.00646578	0	1	1	6	Q10G56	Q10G56 [407-419]	0	1420.8270737	High	High	High		3.9e7	6.3e7	3.06489276885986	High	0	4.65E-05
High	[K].GVVSPAEGTTHPEYR.[V]		0.000339966	0	2	3	4	Q852M1; Q852M2	Q852M1 [508-522]; Q852M2 [509-523]	0	1599.77616021	Not Found	High	High		4.9e7	5.1e7	3.44521641731262	High	0	5.146E-07
High	[K].EEPKPEPEAEAAAETTSR.[E]		2.26694E-05	0	1	1	6	Q0JPA6	Q0JPA6 [132-149]	0	1941.90360487	High	High	High				5.48124551773071	High	0	9.814E-08
High	[K].KNESIFSEIQSQVK.[N]		0.0109692	0	1	1	1	Q6L5I5	Q6L5I5 [53-66]	1	1636.85407614	Not Found	Not Found	High			1.9e7	3.06406784057617	High	0	0.0001037
High	[R].GGSVCLAPTNPR.[D]	1xCarbamidomethyl [C5]	0.00350832	0	1	1	4	Q10M12	Q10M12 [216-227]	0	1228.61028139	Not Found	High	High				3.37025260925293	High	0	2.543E-05
High	[K].HAVATPVNWKPGER.[V]		0.000623851	0	1	2	6	P0C5C8	P0C5C8 [169-182]	0	1561.82338527	High	High	High				3.52143836021423	High	0	1.297E-06
High	[K].HGANAGLVNALK.[L]		0.000851995	0	1	1	6	Q7XJ02	Q7XJ02 [148-159]	0	1164.64838118	High	High	High				3.60362720489502	High	0	5.695E-05
High	[K].SAGVTSIGVR.[G]		0.0109692	0	1	1	2	Q9LSU3	Q9LSU3 [34-43]	0	946.53162016	Not Found	High	High				2.80656909942627	High	0	0.0001041
High	[K].DSSNDRTDEYGGSLENR.[C]		0.0141628	0	1	2	4	Q69TI0	Q69TI0 [190-206]	1	1914.80601608	High	High	Not Found				3.86780142784119	High	0	0.0001533
High	[K].DDSIFHNEEK.[L]		0.0071718	0	1	1	6	Q0J8G4	Q0J8G4 [287-296]	0	1233.53822151	High	High	High				3.59464526176453	High	0	5.91E-05
High	[K].ASGEPPLLLASSVHCAMR.[E]	1xCarbamidomethyl [C15]	0.00238054	0	2	3	1	Q852M1; Q852M2	Q852M1 [1287-1304]; Q852M2 [1288-1305]	0	1895.94661336	High	Not Found	Not Found	3.5e7			3.37651205062866	High	0	1.015E-05
High	[R].QAQLKPETAPALR.[A]		0.0119667	0	1	1	12	Q9FWK4	Q9FWK4 [48-60]	0	1422.80633824	High	High	High				3.09462857246399	High	0	0.0002161
High	[K].LGGSSAFVGK.[F]		0.00668091	0	1	1	5	Q0J8G4	Q0J8G4 [62-71]	0	922.49925744	High	High	High				3.19172120094299	High	0	7.62E-05
High	[K].KLAPILDEAATTLK.[S]		0.00926569	0	1	1	2	Q53LQ0	Q53LQ0 [419-432]	1	1483.87302077	High	Not Found	Not Found	2.2e7			2.76078033447266	High	0	8.059E-05
High	[K].AANGVVIATEK.[K]	1xDeamidated [N3]	0.0183761	0	1	1	4	Q10KF0	Q10KF0 [40-50]	0	1073.58371566	High	High	High				3.13411736488342	High	0	0.0002259
High	[K].AANGVVIATEK.[K]		0.0120976	0	1	1	4	Q10KF0	Q10KF0 [40-50]	0	1072.59969966	High	High	Not Found		2.0e7		3.34684753417969	High	3.987E-05	0.0003239
High	[K].TDEDKVMVLDSHK.[L]		0.00989143	0	1	1	4	Q9LST6	Q9LST6 [30-42]	1	1516.73118388	High	Not Found	High				4.53433752059937	High	0	8.891E-05
High	[K].KAVENSPFLEK.[L]		0.00774069	0	2	3	4	Q0J4P2; Q07078	Q0J4P2 [473-483]; Q07078 [473-483]	1	1261.67867819	High	Not Found	High				3.5552351474762	High	0	6.146E-05
High	[K].ANPAAADMVDR.[M]		0.00567217	0	1	1	4	Q6ZD89	Q6ZD89 [73-83]	0	1130.52588278	High	High	Not Found				3.78093934059143	High	0	3.809E-05
High	[R].TANLANNQIINYR.[C]		0.00415543	0	1	2	2	Q2QYW2	Q2QYW2 [151-163]	0	1504.78666538	High	Not Found	Not Found	3.7e7			3.14799523353577	High	0	2.368E-05
High	[K].KGDDEAEAEADPACEGGVCR.[K]	2xCarbamidomethyl [C14; C19]	1.03682E-05	0	1	1	8	Q7Y0E8	Q7Y0E8 [548-567]	1	2135.86043675	High	High	High				5.81372022628784	High	0	4.194E-08
High	[K].VMANADTPEDATTAR.[Q]		2.93158E-05	0	1	1	6	Q6AVA8	Q6AVA8 [610-624]	0	1562.71151102	High	High	High				5.00641298294067	High	0	2.881E-08
High	[R].VEIIANDQGNR.[I]	1xDeamidated [N/Q]	0.00226632	0	1	1	8	Q75HQ0	Q75HQ0 [78-88]	0	1229.61205558	High	High	High				3.30401253700256	High	0	1.014E-05
High	[R].VEIIANDQGNR.[I]		0.00164177	0	1	1	10	Q75HQ0	Q75HQ0 [78-88]	0	1228.62803958	High	High	High				3.60739016532898	High	0	5.711E-06
High	[R].CNDELEPSQCTAACK.[S]	3xCarbamidomethyl [C1; C10; C14]	4.02622E-05	0	1	2	6	A2WK50	A2WK50 [143-157]	0	1782.70914539	High	High	High		2.7e7		5.0742039680481	High	0	1.963E-08
High	[R].TDEYGGSLENR.[C]		0.0084922	0	2	3	6	Q84QK0; Q69TI0	Q84QK0 [201-211]; Q69TI0 [196-206]	0	1240.54403514	High	High	High	9.3e7	8.7e7		3.72163653373718	High	7.316E-05	0.0004902
High	[K].EGLKLDESEDEK.[K]		0.0053709	0	2	3	4	Q0J4P2; Q07078	Q0J4P2 [520-531]; Q07078 [520-531]	1	1391.65364505	High	High	High	9.9e6	9.8e6	9.8e6	3.86351418495178	High	0	3.497E-05
High	[R].KEAAENTLVAYK.[S]		0.00448551	0	1	1	6	Q06967	Q06967 [148-159]	1	1336.71070654	High	High	High		2.3e7	2.5e7	3.95443344116211	High	0	2.67E-05
High	[R].KQSSALSAASSACDHIR.[D]	1xCarbamidomethyl [C13]	7.42285E-07	0	1	1	6	Q7XDC8	Q7XDC8 [240-256]	1	1788.86572047	High	High	High				5.92236518859863	High	0	4.329E-11
High	[R].YEEEYTHGSNAGLK.[I]		0.000446892	0	1	1	8	Q6ZJJ1	Q6ZJJ1 [60-73]	0	1597.71289123	High	High	High			6.6e6	3.73165059089661	High	0	7.81E-07
High	[K].AVKPVMVGGPK.[I]		0.00657247	0	2	2	12	Q0DHF6; A2Y5L9	Q0DHF6 [251-261]; A2Y5L9 [251-261]	0	1082.63906214	High	High	High				3.72266030311584	High	0	0.0001411
High	[R].SAAASSMSALK.[Q]		0.0053709	0	1	1	6	Q93VT8	Q93VT8 [90-100]	0	1023.51392115	High	High	High		1.6e7	3.7e7	2.99116611480713	High	7.316E-05	0.0005648
High	[K].GVFAAGDVQDKK.[Y]		0.0151164	0	1	2	6	Q6ZFU6	Q6ZFU6 [287-298]	1	1234.64262704	High	High	High		1.4e7	2.5e7	3.51867365837097	High	0.006796	0.08335
High	[K].TAVAVSYCKPGR.[G]	1xCarbamidomethyl [C8]	0.00799805	0	1	1	9	A2ZB00	A2ZB00 [21-32]	0	1308.67288163	High	High	High				3.52701330184937	High	0	0.000216
High	[RK].NGHVEIIANDQGNR.[I]		0.00111983	0	1	3	6	Q6Z7B0	Q6Z7B0 [52-65]	0	1536.75134246	High	High	High				3.62813901901245	High	0	3.186E-06
High	[K].GLQAHVGAIQK.[T]		0.00625756	0	1	1	6	P42863	P42863 [15-25]	0	1121.64256755	High	High	High				3.58401036262512	High	0	0.0001176
High	[K].LMGASGEPGDR.[V]		0.00821901	0	1	1	6	Q9LST6	Q9LST6 [43-53]	0	1089.49933369	High	High	High				3.60244560241699	High	0	6.718E-05
High	[K].QAAESTMNAYK.[A]		0.0059903	0	1	1	6	Q2R2W2	Q2R2W2 [153-163]	0	1213.55176313	High	High	High				3.89093852043152	High	0	4.557E-05
High	[K].VDKGTIEVAGTEK.[E]		0.00107778	0	1	1	9	P17784	P17784 [104-116]	1	1346.7161858	High	High	High				4.05779027938843	High	0	3.013E-06
High	[K].SQASALEAHAAPNCK.[V]	1xCarbamidomethyl [C14]; 1xDeamidated [N13]	0.000648194	0	1	1	2	Q7XDC8	Q7XDC8 [112-126]	0	1555.71693153	High	Not Found	Not Found	7.1e6			4.06491708755493	High	0	1.378E-06
High	[K].SQASALEAHAAPNCK.[V]	1xCarbamidomethyl [C14]	4.98133E-06	0	1	1	11	Q7XDC8	Q7XDC8 [112-126]	0	1554.73291553	High	High	High				5.64923810958862	High	0	7.961E-10
High	[K].SHIPDGPGYQEK.[F]		0.00250051	0	1	1	8	Q93XI4	Q93XI4 [124-135]	0	1327.62770521	High	High	High				3.0669047832489	High	0.0001673	0.000775
High	[K].SARPPGRPFGSGPPGDRPR.[G]		0.00104301	0	1	1	4	P0DKK8	P0DKK8 [94-112]	0	1961.02125002	High	Not Found	High				3.50717043876648	High	0	1.569E-05
High	[K].DTSATAAATETTAR.[D]		0.000394068	0	1	2	8	A2Y720	A2Y720 [185-198]	0	1366.64447736	High	High	High				4.84108448028564	High	0	9.09E-07
High	[K].DSSQDEAGTAAIK.[T]		0.0156168	0	1	1	6	Q10L71	Q10L71 [73-85]	0	1292.59646458	High	High	High	6.7e6			2.73159575462341	High	0.001363	0.01783
High	[K].ILSIWDHADIVK.[V]		0.0120976	0	1	1	2	A2WXV8	A2WXV8 [186-197]	0	1409.77872655	High	Not Found	Not Found				2.53640222549438	High	0	0.0001202
High	[K].CCVAGCSGIR.[V]	3xCarbamidomethyl [C1; C2; C6]	0.00453476	0	1	1	6	Q75KR1	Q75KR1 [480-489]	0	1139.47544488	High	High	High				2.80972814559937	High	0	2.705E-05
High	[R].HTGVMVGMGQK.[D]		0.00142429	0	4	4	6	A2XNS1; Q10DV7; P0C542; A3C6D7	A2XNS1 [42-52]; Q10DV7 [42-52]; P0C542 [41-51]; A3C6D7 [42-52]	0	1144.56015986	High	High	High				3.51949191093445	High	0	2.164E-05
High	[K].GTVEVAGTNKETTTQGHDDLGKR.[C]	2xDeamidated [N9; Q15]	0.0145527	0	1	1	3	Q5N725	Q5N725 [107-129]	2	2416.15865095	High	Not Found	Not Found				3.63777279853821	High	0	0.000159
High	[K].GTVEVAGTNKETTTQGHDDLGKR.[C]	1xDeamidated [N/Q]	0.000247545	0	1	1	10	Q5N725	Q5N725 [107-129]	2	2415.17463495	High	High	High				3.99841332435608	High	0	3.16E-07
High	[K].GTVEVAGTNKETTTQGHDDLGKR.[C]		0.013487	0	1	1	1	Q5N725	Q5N725 [107-129]	2	2414.19061895	Not Found	High	Not Found				2.94993042945862	High	0	0.000142
High	[R].EDSFTTCSGR.[K]	1xCarbamidomethyl [C7]	0.011029	0	1	1	7	B7EA73	B7EA73 [201-210]	0	1159.46842774	High	High	High				2.86659836769104	High	0	0.0001051
High	[R].VGLIGLGQNAPSTTTACK.[G]	1xCarbamidomethyl [C17]	4.34461E-06	0	1	1	6	Q6K669	Q6K669 [173-190]	0	1787.93200914	High	High	High	7.0e8	3.1e8	3.6e8	4.98696851730347	High	0	5.956E-09
High	[K].VESTACSVSPTADQK.[A]	1xCarbamidomethyl [C6]	0.00110161	0	1	1	6	Q40682	Q40682 [79-93]	0	1579.72682702	High	High	High				3.78270125389099	High	0	6.582E-05
High	[R].SWDEGVATNFSTTPLK.[D]		9.24735E-05	0	1	1	2	Q9SDD6	Q9SDD6 [50-65]	0	1752.84390534	High	Not Found	Not Found	8.7e7			4.02222442626953	High	0	6.978E-08
High	[K].AEALDPAFGDDAER.[L]		0.00725044	0	1	2	2	A2X5P7	A2X5P7 [418-431]	0	1476.66012742	High	Not Found	Not Found	8.9e7			3.2093939781189	High	7.316E-05	0.0003991
High	[R].VGQVAAVAQAK.[D]		0.00153755	0	1	1	6	P14717	P14717 [51-61]	0	1041.60511943	High	High	High				4.07058477401733	High	0	5.178E-06
High	[R].RAEQMLINNPSR.[V]		0.000747219	0	1	1	10	P37833	P37833 [56-67]	1	1428.73760676	High	High	High		1.2e8		4.91141557693481	High	0	5.534E-05
High	[R].ESGSTMDVVAAQTK.[A]	1xOxidation [M6]	0.000274657	0	1	1	8	P48494	P48494 [136-149]	0	1439.66824967	High	High	High				3.70366811752319	High	0	2.451E-06
High	[K].DTAGGELPNR.[A]		0.00500299	0	1	2	6	P0C5D0	P0C5D0 [119-128]	0	1029.49596287	High	High	High				3.22953176498413	High	0	3.163E-05
High	[K].IVASNTGSGVYK.[D]		0.00113834	0	2	3	6	Q852M1; Q852M2	Q852M1 [276-287]; Q852M2 [277-288]	0	1195.63172801	High	High	High				3.26411104202271	High	0	3.276E-06
High	[R].KLAEPPYLDSVDWSK.[W]		0.0143954	0	1	2	2	A2Z3C4	A2Z3C4 [121-135]	1	1747.89012729	High	Not Found	Not Found				3.10150265693665	High	0	0.000156
High	[K].AGFAGDDAPR.[A]		0.00567217	0	4	4	5	A2XNS1; Q10DV7; P0C542; A3C6D7	A2XNS1 [21-30]; Q10DV7 [21-30]; P0C542 [20-29]; A3C6D7 [21-30]	0	976.44828446	High	High	High	7.0e8		5.2e8	3.57839155197144	High	0	8.963E-05
High	[R].LLPPFHQASSLLR.[G]		0.00519786	0	1	1	4	Q75GX9	Q75GX9 [126-138]	0	1478.84780916	High	High	High	7.8e7		4.9e7	2.42526626586914	High	0	3.341E-05
High	[R].GQESENTQEAIR.[V]		0.00605603	0	1	1	4	Q9SDG8	Q9SDG8 [193-204]	0	1361.62916167	High	High	Not Found				3.99589538574219	High	0	4.226E-05
High	[K].GTVEVAGTNKETTTQGHDDLGK.[R]	2xDeamidated [N9; Q15]	0.00737002	0	1	1	1	Q5N725	Q5N725 [107-128]	1	2260.05753999	Not Found	Not Found	High				4.16907072067261	High	0	5.686E-05
High	[K].GTVEVAGTNKETTTQGHDDLGK.[R]	1xDeamidated [N9]	0.000106608	0	1	1	1	Q5N725	Q5N725 [107-128]	1	2259.07352399	Not Found	Not Found	High			5.7e7	4.74921703338623	High	0	8.673E-08
High	[R].LPDATQGSDHLR.[Q]		0.00144784	0	1	1	14	Q9FE01	Q9FE01 [132-143]	0	1309.64950327	High	High	High		1.0e7		3.81697034835815	High	0	5.966E-06
High	[K].NCYDALPEHGK.[V]	1xCarbamidomethyl [C2]	0.00182139	0	1	1	10	Q6ZD89	Q6ZD89 [287-297]	0	1303.5735615	High	High	High	2.7e7	1.9e7	3.8e7	3.48503160476685	High	0	6.696E-06
High	[K].VATPDQAQEVHDGLRK.[W]		0.00231639	0	1	1	3	P48494	P48494 [176-191]	1	1763.90348589	High	High	High	3.7e8	2.7e8		3.2597758769989	High	0	9.738E-06
High	[R].KDAAENTMVAYK.[A]		0.000776373	0	2	2	6	Q7XTE8; Q6EUP4	Q7XTE8 [149-160]; Q6EUP4 [149-160]	1	1340.65147712	High	High	High	4.6e7	1.8e7	2.3e7	4.98349142074585	High	0	1.824E-06
High	[K].DLTDSIAAGNYPEWK.[L]		0.000518002	0	1	2	7	A2YH64	A2YH64 [254-268]	0	1679.79114153	High	High	High	2.6e8	1.3e8	1.5e8	4.95726346969604	High	0	1.777E-05
High	[R].AVFASGSPFDPVEYNGK.[I]	1xDeamidated [N15]	4.69266E-05	0	1	1	4	P43279	P43279 [515-531]	0	1785.83300674	High	Not Found	High	1.8e8		8.0e7	5.43422842025757	High	0	1.967E-07
High	[K].CVIDKENNFK.[Q]	1xCarbamidomethyl [C1]	0.0173124	0	1	1	6	A2YH64	A2YH64 [420-429]	1	1266.61469805	High	High	High	3.5e7	2.0e7	2.3e7	3.78981757164001	High	3.987E-05	0.0002983
High	[R].IDSTVPVEITMGELKK.[L]		0.00455958	0	1	2	1	Q7XQ45	Q7XQ45 [140-155]	1	1759.95101295	High	Not Found	Not Found	7.9e7			2.80026698112488	High	0	2.741E-05
High	[R].ALHIVGPDK.[K]		0.0177881	0	2	4	8	P0C5D0; P0C5C8	P0C5D0 [129-137]; P0C5C8 [129-137]	0	949.54654199	High	High	High	1.1e7	1.2e7	2.0e7	3.15962600708008	High	0	0.0002144
High	[K].GLQAHVGEIQK.[T]		0.00679113	0	1	1	8	P42862	P42862 [15-25]	0	1179.64804681	High	High	High	7.0e7	5.5e7	6.9e7	3.71424984931946	High	0	0.000128
High	[R].SGSWVGATGK.[A]		0.0071718	0	2	2	6	P42862; P42863	P42862 [135-144]; P42863 [135-144]	0	949.47377095	High	High	High	2.2e8		1.8e8	3.68422150611877	High	0	5.626E-05
High	[K].AVKPVLVGGPK.[L]		0.00891902	0	1	2	13	A2XFI3	A2XFI3 [252-262]	0	1064.6826415	High	High	High	1.0e8		5.1e8	2.90799188613892	High	7.316E-05	0.0003347
High	[K].AVTFVDNHDTGSTQK.[L]	1xDeamidated [N7]	0.000250268	0	1	1	12	P27933	P27933 [304-318]	0	1620.75000541	High	High	High				3.91972374916077	High	0	3.064E-06
High	[K].AVTFVDNHDTGSTQK.[L]		3.23494E-05	0	1	1	13	P27933	P27933 [304-318]	0	1619.76598941	High	High	High	1.3e9	1.0e9	9.7e8	4.93840408325195	High	0	1.404E-08
High	[K].NAAYIGTPGK.[G]	1xDeamidated [N1]	0.00612248	0	2	3	9	P17784; Q5N725	P17784 [15-24]; Q5N725 [15-24]	0	992.50473713	High	High	High				3.28380513191223	High	0	4.286E-05
High	[K].NAAYIGTPGK.[G]		0.0056106	0	2	3	11	P17784; Q5N725	P17784 [15-24]; Q5N725 [15-24]	0	991.52072113	High	High	High	2.1e9		4.2e9	3.52927303314209	High	0	5.675E-05
High	[R].VAVANGTAPVANR.[I]	1xDeamidated [N]	0.000298142	0	1	1	11	P14717	P14717 [624-636]	0	1240.66442553	High	High	High		5.7e7		3.89009284973145	High	0	4.208E-07
High	[R].VAVANGTAPVANR.[I]		0.000451807	0	1	1	6	P14717	P14717 [624-636]	0	1239.68040953	High	High	High			1.4e8	3.72017908096313	High	0	5.771E-06
High	[K].TIEVNNTDAEGR.[L]		0.00131937	0	1	1	6	Q6K669	Q6K669 [445-456]	0	1318.62334804	High	High	High	2.4e8		1.9e8	3.98915910720825	High	0	4.083E-06
High	[K].MPNSYILQQFENPANPK.[I]	1xDeamidated [N/Q]	0.00227874	0	1	1	3	Q9XEA8	Q9XEA8 [142-158]	0	1991.95313858	Not Found	Not Found	High			4.3e7	3.12169122695923	High	0	1.857E-05
High	[K].MPNSYILQQFENPANPK.[I]		2.36835E-05	0	1	1	2	Q9XEA8	Q9XEA8 [142-158]	0	1990.96912258	High	Not Found	Not Found	7.0e7			4.57332324981689	High	0	8.726E-09
High	[R].TKGEAGTGNVVEAVR.[H]		6.40973E-05	0	1	2	9	Q69LA6	Q69LA6 [173-187]	1	1487.78124561	High	High	High	1.1e8		1.0e8	4.62315559387207	High	0	2.854E-07
High	[K].MLYASSNER.[F]		0.0143954	0	1	1	4	Q84TB3	Q84TB3 [101-109]	0	1070.49352006	Not Found	High	High			1.0e8	3.0006411075592	High	0	0.0001571
High	[K].TWPEDIIPLQPVGR.[M]		0.00219323	0	1	2	23	A2YH64	A2YH64 [292-305]	0	1620.87441774	High	High	High	1.8e7			3.1474666595459	High	3.987E-05	0.0003142
High	[R].AVGDLAAAAGVSR.[E]		0.000789212	0	1	3	6	A2XYW4	A2XYW4 [21-33]	0	1157.62731135	High	High	High	1.5e8		1.0e7	4.27401208877563	High	0	2.016E-06
High	[K].TLYPVLLSNGNLIEQGDLEGGK.[H]	1xDeamidated [N9]	0.00694092	0	1	1	1	B7EA73	B7EA73 [153-174]	0	2331.20783267	Not Found	High	Not Found				4.1055908203125	High	0	5.176E-05
High	[K].FSGATESGGGVVR.[V]		0.00434095	0	1	1	2	Q653V7	Q653V7 [787-799]	0	1223.60149049	High	Not Found	Not Found				2.56443977355957	High	0	2.545E-05
High	[K].VGNGLEESTSQGPLINEAAVQK.[V]	1xDeamidated [N3]	0.000391918	0	1	1	5	B9F3B6	B9F3B6 [361-382]	0	2242.11974594	High	High	High	7.3e7	6.7e6	7.7e6	4.42954874038696	High	0	6.392E-07
High	[R].ALHLPAACGADASAFSK.[C]	1xCarbamidomethyl [C8]	2.00989E-05	0	1	1	22	Q6ASY2	Q6ASY2 [103-119]	0	1686.82681589	High	High	High		2.8e8	1.7e8	4.68524789810181	High	0	1.621E-08
High	[K].VSSSYDASSQTFSLK.[F]		0.000556169	0	1	1	6	B7EA73	B7EA73 [453-467]	0	1606.75950704	High	High	High	4.3e7	3.1e7	2.8e7	4.37512445449829	High	0	1.094E-06
High	[R].IFIPDREPPNGQPDEPLR.[V]		0.000866085	0	2	2	15	Q0DHF6; A2Y5L9	Q0DHF6 [391-408]; A2Y5L9 [391-408]	1	2090.06652835	High	High	High	5.1e8		5.7e8	3.78829789161682	High	0	1.385E-05
High	[K].TVDTLEGANPASLANK.[V]		0.000811086	0	1	1	4	Q0IWL9	Q0IWL9 [85-100]	0	1600.81769062	High	Not Found	High	7.8e7			4.46690654754639	High	0	1.95E-06
High	[K].TVDVEELTVEER.[N]		0.00466025	0	1	1	8	Q6ZKC0	Q6ZKC0 [32-43]	0	1418.7009296	High	Not Found	High			7.1e7	3.94805598258972	High	0	4.377E-05
High	[R].IFIPDREPPNGQPDEPLR.[V]	1xDeamidated [N/Q]	0.000142464	0	2	2	34	Q0DHF6; A2Y5L9	Q0DHF6 [391-408]; A2Y5L9 [391-408]	1	2091.05054435	High	High	High	2.4e7	8.7e6	4.1e7	4.31510305404663	High	0.0001076	0.0006179
High	[K].MGNISPLTGTQGQIR.[L]		0.000187281	0	1	2	6	A2YPX3	A2YPX3 [293-307]	0	1572.81625092	High	High	High	2.3e8	1.5e8	1.5e8	4.03145456314087	High	0	3.063E-07
High	[R].AFGGQSLDFGK.[G]		0.00867933	0	1	1	6	Q6ZDY8	Q6ZDY8 [156-166]	0	1126.55274948	High	High	High	3.4e8		2.3e8	3.35916471481323	High	0	0.0001381
High	[K].YIYGGHVADYMR.[S]		0.00540029	0	2	3	6	Q8L4L4; A2WXX3	Q8L4L4 [198-209]; A2WXX3 [198-209]	0	1444.66779592	High	High	High	3.8e7	1.2e7	3.8e7	3.03297209739685	High	0	3.539E-05
High	[R].FPAGFETAQLPSNK.[C]		0.000173473	0	1	2	8	P0C5D0	P0C5D0 [198-211]	0	1506.75871932	High	High	High	1.3e8	8.1e7	9.0e7	4.85746669769287	High	0	6.826E-07
High	[K].SGAVSEPALLTAAQK.[E]		0.000242187	0	1	1	4	Q0IWL9	Q0IWL9 [273-287]	0	1442.78493404	High	Not Found	High	8.0e7		5.1e7	3.73405933380127	High	0	3.046E-07
High	[R].LKVPPALNQFTR.[T]		0.00250051	0	1	1	16	P0DKK7	P0DKK7 [67-78]	1	1383.81069541	High	High	High		5.4e7		3.9561870098114	High	0	1.687E-05
High	[K].DNQTVQSVLGTPTR.[D]		0.000449343	0	1	1	6	Q7Y0E8	Q7Y0E8 [165-178]	0	1515.77616021	High	High	High	2.1e8	1.3e8	1.3e8	4.16075038909912	High	0	1.909E-05
High	[R].VLNTGSPITVPVGR.[A]		0.000899874	0	1	1	8	Q01859	Q01859 [146-159]	0	1409.81108927	High	High	High	1.2e9	7.3e8	6.9e8	2.80706691741943	High	0	2.287E-06
High	[R].ANLPGAENLVVQR.[F]		0.0186773	0	1	2	4	Q2QYW2	Q2QYW2 [368-380]	0	1380.75938806	High	Not Found	High	7.2e7		4.3e7	2.2037308216095	High	0	0.0002303
High	[R].QLNMIDADEKDTAGGELPNR.[A]		1.08268E-06	0	1	2	12	P0C5D0	P0C5D0 [109-128]	1	2187.03463574	High	High	High	3.3e8	2.1e8	2.3e8	5.35363340377808	High	0	7.745E-08
High	[K].VGNGLEESTSQGPLINEAAVQK.[V]		1.1006E-06	0	1	1	6	B9F3B6	B9F3B6 [361-382]	0	2241.13572994	High	High	High	6.7e7	2.3e7	3.8e7	5.05963182449341	High	0	7.942E-11
High	[K].QEQNPPSDYCQPSPEWPCAPGR.[K]	2xCarbamidomethyl [C10; C18]	0.00131937	0	1	1	4	Q7DNA1	Q7DNA1 [175-196]	0	2600.09289619	High	Not Found	High	4.5e7		1.4e7	3.36206221580505	High	0	3.047E-05
High	[K].KIPLYQHIANLAGNK.[Q]		0.000945259	0	1	1	23	Q42971	Q42971 [133-147]	1	1679.95915041	High	High	High		1.9e7	3.0e7	3.77528619766235	High	0	0.0001068
High	[R].CGGFSVEEVAPR.[L]	1xCarbamidomethyl [C1]	0.00112596	0	1	2	6	A2XMN2	A2XMN2 [182-193]	0	1307.60486162	High	High	High	1.7e8	1.0e8	1.3e8	4.35744285583496	High	0	4.78E-06
High	[K].VAVKPLDLESANEPPLNTYKPK.[E]		0.000890088	0	1	1	6	P41345	P41345 [72-93]	0	2423.3180514	High	High	High				3.03211379051209	High	0	2.238E-06
High	[K].LDRPAEDEAMAGQEVAAAE.[-]		8.42615E-05	0	1	1	11	P49397	P49397 [244-262]	0	1972.89166	High	High	High			1.2e8	4.11389493942261	High	0	7.897E-05
High	[K].LSEVNPMLGFR.[G]		0.00989143	0	2	2	4	Q75KR1; Q6AVA8	Q75KR1 [672-682]; Q6AVA8 [732-742]	0	1262.65616866	Not Found	High	High		2.7e8	2.2e8	4.03115892410278	High	0	0.0001765
High	[R].YLAVEPSTPYNTTTMPK.[V]		0.000162451	0	1	1	4	P42863	P42863 [550-566]	0	1912.93609112	High	High	Not Found	1.8e8	9.9e7		4.31458234786987	High	0	4.061E-07
High	[R].GVYCVFEGGTPDGR.[L]	1xCarbamidomethyl [C4]	0.000747219	0	1	1	13	P27934	P27934 [127-140]	0	1513.67400372	High	High	High	5.8e8	3.2e8	4.7e8	4.05648612976074	High	0	1.925E-06
High	[K].IAHGLLPFR.[K]		0.00540029	0	1	1	6	Q84QK0	Q84QK0 [285-293]	0	1023.60981097	High	High	High	1.1e7		8.3e6	2.72798824310303	High	7.316E-05	0.0003477
High	[R].TIYIPQPTWGNHPK.[V]		0.00540029	0	1	1	9	P37833	P37833 [128-141]	0	1651.85910205	High	High	High				2.61833810806274	High	0.0009579	0.01103
High	[K].AGIALNDNFVK.[L]	1xDeamidated [N]	0.0123636	0	2	2	15	Q7FAH2; A2YQT7	Q7FAH2 [301-311]; A2YQT7 [301-311]	0	1162.61026475	High	High	High	2.9e8	2.2e8		3.33653879165649	High	0	0.000151
High	[K].AGIALNDNFVK.[L]		0.0131254	0	2	2	8	Q7FAH2; A2YQT7	Q7FAH2 [301-311]; A2YQT7 [301-311]	0	1161.62624875	High	High	High	3.9e9	2.8e9	4.3e9	3.55227565765381	High	0	0.0001363
High	[K].YGAGIGPGVYDIHSPR.[I]		2.0998E-05	0	2	2	11	Q2QLY5; Q2QLY4	Q2QLY5 [690-705]; Q2QLY4 [690-705]	0	1658.82853016	High	High	High	9.7e8	7.5e8	7.3e8	4.59325551986694	High	0	3.724E-08
High	[R].VVDALGVPIDGK.[G]		0.0175963	0	1	1	6	P0C520	P0C520 [109-120]	0	1182.67286456	High	High	High	3.5e8	1.9e8	2.1e8	2.8337881565094	High	0.0001076	0.00065
High	[R].VFDAVVVVK.[A]		0.0120976	0	1	1	20	A2XS65	A2XS65 [125-133]	0	975.58734417	High	High	High	1.0e8	7.8e6		3.10486459732056	High	0	0.0001207
High	[K].LKDGAFEDVLR.[S]		0.00877443	0	1	1	5	P31924	P31924 [67-77]	1	1262.67392716	High	High	High	8.4e7		4.6e7	3.99461817741394	High	0	7.423E-05
High	[K].KVSPQLIAEYTVR.[A]		0.000101486	0	1	1	50	Q5N725	Q5N725 [237-249]	1	1503.85295405	High	High	High	4.8e8	4.5e5	5.5e8	4.87788963317871	High	0	1.158E-06
High	[K].LQIWDTAGQER.[F]		0.00701704	0	1	1	10	P40392	P40392 [59-69]	0	1316.6593397	High	High	High	2.0e8	6.5e7	9.5e7	3.51931571960449	High	0	0.0001901
High	[R].IESLDPALLRPGR.[I]		0.00422405	0	1	1	3	P46466	P46466 [342-354]	0	1436.8219883	High	Not Found	High	5.5e7		5.1e7	2.07353067398071	High	0	2.427E-05
High	[R].VCIIGSGPSAHTAAIYAAR.[A]	1xCarbamidomethyl [C2]	4.74429E-05	0	1	1	6	Q6ZFU6	Q6ZFU6 [13-31]	0	1914.98544169	High	High	High	9.8e7	6.7e7	7.6e7	4.34955501556396	High	0	2.628E-07
High	[R].RVDSAAVFHNASTR.[F]		0.000161565	0	1	1	2	O04226	O04226 [642-655]	1	1530.77716332	High	Not Found	Not Found	3.8e7			3.89855575561523	High	0	4.565E-06
High	[R].AASFNIIPSSTGAAK.[A]	1xDeamidated [N5]	0.000466879	0	3	3	6	Q7FAH2; Q6K5G8; A2YQT7	Q7FAH2 [203-217]; Q6K5G8 [203-217]; A2YQT7 [203-217]	0	1435.74273532	High	High	High	8.6e7	5.8e7	6.8e7	3.71370553970337	High	3.987E-05	0.000259
High	[R].AASFNIIPSSTGAAK.[A]		0.000574721	0	3	3	19	Q7FAH2; Q6K5G8; A2YQT7	Q7FAH2 [203-217]; Q6K5G8 [203-217]; A2YQT7 [203-217]	0	1434.75871932	High	High	High	1.4e10	9.7e9	9.3e9	4.00126934051514	High	0	1.601E-05
High	[R].GVYCVFEGGTPDDR.[L]	1xCarbamidomethyl [C4]	0.000806663	0	1	1	8	P27933	P27933 [127-140]	0	1571.67948298	High	High	High	5.6e8	5.5e8	5.2e8	4.04594755172729	High	0	1.014E-05
High	[R].DEEVNYFPSR.[F]		0.00999973	0	1	2	6	A2YH64	A2YH64 [387-396]	0	1255.55895697	High	High	High	9.1e7	9.2e7	1.0e8	3.62293744087219	High	0	0.0001617
High	[K].MIEYSYVNAPLQK.[E]		0.000379266	0	2	2	6	Q6Z0I4; Q6H5J0	Q6Z0I4 [316-328]; Q6H5J0 [312-324]	0	1555.78249123	High	High	High	8.2e7	6.9e7	1.0e8	4.06318378448486	High	0	3.032E-06
High	[K].LSVETTANQDPLVTK.[G]		3.91759E-05	0	1	1	11	Q43008	Q43008 [167-181]	0	1615.85374177	High	High	High	7.2e8	4.6e8	5.4e8	3.91031193733215	High	0	1.887E-08
High	[R].LAAALSSPAHPAGGAGR.[N]		0.000662528	0	1	1	4	Q75H81	Q75H81 [19-35]	0	1503.80264981	High	Not Found	Not Found				3.8649365901947	High	0	1.426E-06
High	[K].NILTTLPKPGGGEYGK.[F]		0.000711338	0	1	1	10	Q6YZX6	Q6YZX6 [9-24]	0	1644.89554706	High	High	High	4.0e7		3.8e7	3.46969866752625	High	0	9.714E-05
High	[R].ALLEVVESGGK.[N]		0.00404351	0	2	2	6	A2YXU2; A2Z3I9	A2YXU2 [193-203]; A2Z3I9 [193-203]	0	1101.61501535	High	High	High	1.9e8	1.0e8	1.5e8	3.85285329818726	High	0	2.618E-05
High	[K].IHYETTGPEIWK.[AG]		0.0050856	0	2	2	7	Q9XEA8; Q9XEA6	Q9XEA8 [159-170]; Q9XEA6 [156-167]	0	1473.73725563	High	High	High	9.6e7	6.3e7	7.4e7	3.67690443992615	High	0	0.0002194
High	[K].SQLRPEIQVAAQNCWVK.[K]	1xCarbamidomethyl [C14]	8.06149E-06	0	1	1	182	P48494	P48494 [54-70]	0	2027.04910453	High	High	High	4.2e7	1.7e7	1.0e6	5.38464307785034	High	0	7.32E-07
High	[K].SILGDSGVVQDEDR.[V]		0.00127681	0	1	2	6	B8B7X6	B8B7X6 [106-119]	0	1489.71289123	High	High	High	4.1e7	3.2e7	2.4e7	3.88577461242676	High	0	3.89E-06
High	[K].FAVAAPVAADSGAAAPSAAK.[E]		1.0709E-06	0	1	1	6	P41095	P41095 [278-297]	0	1742.90717432	High	High	High	4.2e8	2.8e8	3.1e8	6.35215187072754	High	0	7.614E-11
High	[R].EADVDGDGQINYDEFVK.[V]		0.00029169	0	1	2	2	A2WNH1	A2WNH1 [128-144]	0	1913.83994203	High	Not Found	Not Found	1.1e7			4.26019954681396	High	0	3.4E-06
High	[K].SQLRPEIQVAAQNCWVK.[K]	1xCarbamidomethyl [C14]; 1xDeamidated [Q/N]	0.0100543	0	1	1	29	P48494	P48494 [54-70]	0	2028.03312053	High	High	High	1.2e6	8.1e5		3.56391954421997	High	0	9.127E-05
High	[K].TYHMVDEDEPILEK.[A]		0.0142399	0	1	2	4	Q5VND6	Q5VND6 [197-210]	0	1718.79417798	Not Found	High	High				2.96325635910034	High	0	0.0001906
High	[K].IGPWGGNGGSAQDISVPPKK.[L]	1xDeamidated [Q/N]	9.75333E-08	0	1	1	156	Q0JMY8	Q0JMY8 [6-25]	1	1966.00286594	High	High	High	2.9e8	8.3e6	3.3e7	5.47639942169189	High	0	9.448E-12
High	[K].IGPWGGNGGSAQDISVPPKK.[L]		0.0071718	0	1	1	2	Q0JMY8	Q0JMY8 [6-25]	1	1965.01884994	Not Found	High	Not Found				2.91848111152649	High	0	5.451E-05
High	[K].DTDSEEELKEAFR.[V]		0.00931629	0	2	4	6	Q6F332; A2WNH1	Q6F332 [79-91]; A2WNH1 [79-91]	1	1568.70747146	High	High	High	1.9e7	1.3e7	2.1e7	3.38207316398621	High	0	8.12E-05
High	[R].ILGLGDLGCQGMGIPVGK.[L]	1xCarbamidomethyl [C9]	4.22739E-06	0	1	1	6	P43279	P43279 [241-258]	0	1784.93973713	High	High	High	1.7e8	4.6e7	1.0e8	5.05201768875122	High	0	8.862E-10
High	[R].GGGGGSGSEWEIKPSSLTGK.[S]		0.000208933	0	1	2	4	B8AL97	B8AL97 [245-264]	0	1890.91919544	High	High	High				4.10481262207031	High	0	8.299E-06
High	[K].VFAAVPSKPGAEFPNAAR.[W]		0.000924812	0	1	1	9	P29545	P29545 [39-56]	0	1828.9704433	High	High	High	1.5e8	9.9e7	1.2e8	3.92621827125549	High	0	2.375E-06
High	[R].TAISHVQNLITGVTK.[G]		4.44285E-05	0	1	1	24	P49210	P49210 [71-85]	0	1581.89588143	High	High	High	5.0e7	1.6e7	1.9e7	4.48988437652588	High	0	1.816E-07
High	[R].VAPEEHPVLLTEAPLNPK.[A]		1.57993E-05	0	1	1	14	Q10DV7	Q10DV7 [98-115]	0	1954.06440315	High	High	High	1.3e9	8.0e8	8.2e8	5.52529811859131	High	0	2.635E-07
High	[K].AVGVNLPGGGAASSAAAAAPAAK.[D]		4.27185E-07	0	1	1	6	P29545	P29545 [73-95]	0	1879.00319988	High	High	High	2.5e8	1.5e8	1.5e8	4.84972763061523	High	0	2.291E-11
High	[K].LIGCCNELNAGYAADGYAR.[A]	2xCarbamidomethyl [C4; C5]	2.3543E-06	0	2	2	56	Q0DHF6; A2Y5L9	Q0DHF6 [84-102]; A2Y5L9 [84-102]	0	2087.92733467	High	High	High	4.2e7	1.2e8	1.6e7	5.90520906448364	High	0	3.261E-09
High	[K].QDLPNAMNAAEITDK.[L]		0.00127681	0	1	2	6	P51823	P51823 [128-142]	0	1630.77411126	High	High	High	1.7e8	7.9e7	1.1e8	3.58071875572205	High	0	3.911E-06
High	[K].VVAENLSDEEITGLK.[E]		0.00312817	0	1	1	2	A2ZVI7	A2ZVI7 [359-373]	0	1616.83775734	Not Found	High	High		2.1e7		2.99279761314392	High	0	1.537E-05
High	[R].VTYPIMADPSR.[E]		0.00615597	0	1	2	6	P0C5C8	P0C5C8 [94-104]	0	1249.62453417	High	High	High	6.2e7	4.7e7	4.1e7	3.36304116249084	High	7.316E-05	0.000448
High	[K].VGTMIEIPR.[A]		0.018178	0	1	1	6	Q6AVA8	Q6AVA8 [816-824]	0	1015.56047747	High	High	High	1.1e8		7.5e7	3.11421084403992	High	7.316E-05	0.0004442
High	[K].QVDLIGFGSGPEVDQK.[L]		8.70315E-06	0	1	1	7	Q6K669	Q6K669 [255-270]	0	1688.84899074	High	High	High	4.2e8	2.3e8	2.7e8	5.58090877532959	High	0	1.883E-09
High	[R].IEEELGAAAVYAGAK.[F]		3.32464E-05	0	1	1	324	Q42971	Q42971 [424-438]	0	1491.76894961	High	High	High	1.0e7	5.1e6	9.6e6	5.3479962348938	High	0	1.458E-08
High	[K].ALNEHHVLLEGSLLKPNMVTPGSESK.[K]		2.07398E-08	0	1	1	34	Q5N725	Q5N725 [211-236]	0	2800.46618879	High	High	High	9.1e7	3.7e7	3.3e8	7.12041282653809	High	0	7.486E-13
High	[K].LGQGQFGTTYLCVDK.[A]	1xCarbamidomethyl [C12]	0.00334005	0	1	2	4	Q53P85	Q53P85 [53-67]	0	1686.81558249	High	Not Found	High	1.1e7			3.34294772148132	High	0.0004302	0.004158
High	[K].FAQETIAPHAAAIDASNHFPK.[D]		6.69327E-06	0	1	1	10	Q75IM9	Q75IM9 [45-65]	0	2236.11454113	High	High	High	1.4e8	1.5e8	1.5e8	4.72002506256104	High	0	3.968E-06
High	[K].LNVDQTGFYR.[V]		0.00749157	0	1	1	5	Q0J5V5	Q0J5V5 [533-542]	0	1212.60076226	High	High	High		5.3e7	3.9e7	3.45444226264954	High	0	5.84E-05
High	[K].DEAYFAANAAAQASR.[R]		0.00010778	0	1	1	19	Q2QLY5	Q2QLY5 [374-388]	0	1555.71355997	High	High	High	1.0e7	4.7e5	8.9e6	4.90652656555176	High	0	8.835E-08
High	[R].TSPQWLGPQIEVIR.[A]		0.00162392	0	1	3	15	P14717	P14717 [342-355]	0	1623.88531677	High	High	High	6.7e8	2.0e8		3.35466814041138	High	0	0.0001652
High	[R].IGYSMITDAEEK.[G]		0.00176264	0	2	2	6	Q9XEA8; Q9XEA6	Q9XEA8 [52-63]; Q9XEA6 [49-60]	0	1356.63515832	High	High	High				4.22902870178223	High	0	6.379E-06
High	[K].KPEDWDDKEYIPDPEDK.[K]		0.00239358	0	1	1	6	Q9SLY8	Q9SLY8 [225-241]	1	2118.95022068	High	High	High	2.1e7			4.86852693557739	High	0	1.025E-05
High	[R].IMNVIGEPIDEK.[G]		0.00615597	0	1	1	5	Q01859	Q01859 [165-176]	0	1357.70317833	High	High	High	3.0e8	1.6e8	2.1e8	3.88386964797974	High	7.316E-05	0.0004398
High	[K].SAIVQVDAAPFK.[Q]		0.00165076	0	1	1	8	P49199	P49199 [100-111]	0	1245.68376359	High	High	High	4.3e8	2.9e8	3.1e8	3.66519165039063	High	0	3.375E-05
High	[R].VQTELSDWLNWLK.[S]		0.000924812	0	1	2	5	P27937	P27937 [182-194]	0	1631.84278325	High	High	High	1.3e7	2.4e7	1.5e7	3.54062294960022	High	0	2.376E-06
High	[K].FLADGLGTYTK.[A]		0.00519786	0	1	1	6	Q9FR35	Q9FR35 [100-110]	0	1185.61501535	High	High	High	4.2e8	3.0e8	3.4e8	3.37841796875	High	0	3.327E-05
High	[K].ALNEHHVLLEGSLLKPNMVTPGSESK.[K]	1xDeamidated [N]	7.80118E-06	0	1	1	15	Q5N725	Q5N725 [211-236]	0	2801.45020479	High	High	High	3.8e7			5.80251264572144	High	0	4.501E-06
High	[K].LSEVNPMLGFR.[G]	1xOxidation [M7]	0.00765675	0	2	2	6	Q75KR1; Q6AVA8	Q75KR1 [672-682]; Q6AVA8 [732-742]	0	1278.65108366	High	High	High	3.0e7	3.2e7	4.1e7	3.53528308868408	High	0.0006087	0.00608
High	[R].HLNAGIFGTGSDGHTLPSETVR.[A]	1xDeamidated [N3]	2.88248E-06	0	1	1	2	P14717	P14717 [123-144]	0	2267.10509899	Not Found	High	High				5.39208126068115	High	0	3.463E-10
High	[R].NGIHAESTLDILK.[A]	1xDeamidated [N1]	1.87192E-05	0	1	1	5	P27934	P27934 [367-379]	0	1411.74273532	High	High	High				5.38461112976074	High	0	5.938E-08
High	[K].NYPVVSAEYQEAVEK.[A]		0.000248903	0	1	2	13	Q10N21	Q10N21 [4-18]	0	1725.83300631	High	High	High	2.3e7		5.6e7	4.93542718887329	High	0	9.798E-07
High	[R].HLNAGIFGTGSDGHTLPSETVR.[A]		1.88039E-07	0	1	1	13	P14717	P14717 [123-144]	0	2266.12108299	High	High	High		7.1e7	6.8e7	6.02416181564331	High	0	5.302E-12
High	[K].ALHGGNFQGTPIGVSMDNAR.[L]	1xDeamidated [N]	0.00387068	0	1	1	2	P14717	P14717 [381-400]	0	2042.97124821	Not Found	High	Not Found		1.3e8		4.36038637161255	High	0	2.587E-05
High	[K].ALHGGNFQGTPIGVSMDNAR.[L]		1.69557E-06	0	1	1	10	P14717	P14717 [381-400]	0	2041.98723221	High	High	High	1.8e8	9.7e7		5.09853172302246	High	0	3.085E-08
High	[K].IYGVEPVESAVLSGGKPGPHK.[I]		9.76732E-05	0	1	1	6	Q9XEA6	Q9XEA6 [202-222]	0	2121.13387962	High	High	High	3.2e7		1.2e8	4.03712463378906	High	0	3.648E-07
High	[K].NYPVVSAEYQEAVEK.[A]	1xDeamidated [Q/N]	0.00205405	0	1	2	2	Q10N21	Q10N21 [4-18]	0	1726.81702231	Not Found	Not Found	High				4.34942817687988	High	0	8.068E-06
High	[K].GELEASAATPYELQR.[R]		8.02134E-05	0	1	1	12	P56724	P56724 [22-36]	0	1634.80204056	High	High	High	4.8e8		3.9e8	5.06825113296509	High	0	1.025E-06
High	[R].LNPDNWENCENLK.[R]	1xCarbamidomethyl [C9]	0.00131218	0	1	1	6	A2Z7C4	A2Z7C4 [52-64]	0	1645.72749576	High	High	High		3.8e7	2.8e7	2.99234795570374	High	0	4.052E-06
High	[K].AAQDIALAELPPTHPIR.[L]		1.95566E-05	0	2	2	26	Q7XTE8; Q6EUP4	Q7XTE8 [161-177]; Q6EUP4 [161-177]	0	1812.99665802	High	High	High	3.5e8	7.2e7	2.6e8	4.48309516906738	High	0	6.126E-08
High	[K].VFANAETTISYK.[I]		0.018476	0	1	1	52	Q75KR1	Q75KR1 [744-755]	0	1343.68415745	High	High	High	1.8e7	5.9e6	2.4e7	3.15616989135742	High	7.316E-05	0.0005181
High	[K].YDCSSADINPIGSVSK.[Q]	1xCarbamidomethyl [C3]	0.000662528	0	1	1	4	Q0D8D4	Q0D8D4 [529-544]	0	1712.77959083	High	Not Found	High	1.6e7		1.5e7	3.65734481811523	High	0	1.423E-06
High	[K].TTTTNAGAPVWNDNEALTVGPR.[G]		9.92419E-06	0	1	1	18	Q0E4K1	Q0E4K1 [16-37]	0	2285.11566322	High	High	High	1.2e8	6.7e7	1.3e8	4.57432889938354	High	0	2.767E-08
High	[R].VVAIIAEGVPESDTK.[Q]		4.82279E-05	0	1	1	6	Q93VT8	Q93VT8 [106-120]	0	1527.82646445	High	High	High	1.7e8	1.3e8	1.5e8	4.74247646331787	High	0	4.224E-08
High	[R].VDMPGSFHTEWFK.[I]		0.0106747	0	1	1	3	Q9LI00	Q9LI00 [461-473]	0	1580.72022536	High	High	High	3.7e7	4.5e6		3.3561110496521	High	0	0.0001452
High	[R].ILGSLASCPDPDVVR.[D]	1xCarbamidomethyl [C8]	0.000225563	0	1	1	6	Q6Z6L4	Q6Z6L4 [743-757]	0	1598.82066789	High	High	High	1.7e8	1.4e8	1.5e8	4.07619857788086	High	0	6.872E-06
High	[K].GGIGCAPGELSTSELER.[L]	1xCarbamidomethyl [C5]	7.22948E-05	0	1	1	4	Q33E23	Q33E23 [103-119]	0	1732.81703895	High	Not Found	High	2.6e8		1.6e8	4.99807929992676	High	0	4.812E-08
High	[K].KGGTEHLGLPVFNSVAEAK.[A]		0.00127681	0	1	1	4	Q6ZL94	Q6ZL94 [77-95]	1	1954.03925103	High	Not Found	High			8.2e7	3.61606502532959	High	0	3.898E-06
High	[K].LLIQNQDEMIK.[A]		0.00872675	0	1	1	5	P31691	P31691 [108-118]	0	1344.71916276	High	Not Found	High	1.3e8		8.2e7	3.00232100486755	High	3.987E-05	0.0002555
High	[K].LQEEWAVPVK.[S]		0.0147917	0	1	1	9	Q75HE6	Q75HE6 [380-389]	0	1198.64664984	High	High	High	3.6e7	4.9e7	5.7e7	3.24195623397827	High	3.987E-05	0.0002437
High	[K].AGGMVLVQSSPSDQDPNNSIER.[K]		6.16892E-05	0	1	1	6	A2XYW4	A2XYW4 [83-104]	0	2301.07756312	High	High	High	3.1e7	1.6e7	2.6e7	4.64417839050293	High	0	2.21E-07
High	[K].DAPMFVCGVNEDK.[Y]	1xCarbamidomethyl [C7]	0.00104301	0	1	1	7	A2YQT7	A2YQT7 [129-141]	0	1481.63992642	High	High	High		1.6e8	2.7e8	4.14699506759644	High	0	1.346E-05
High	[K].YGVTESTLLTR.[N]		0.00173398	0	1	1	12	Q8H8C7	Q8H8C7 [192-202]	0	1239.65794273	High	High	High	3.2e8	2.9e8	2.5e8	3.78550577163696	High	0	6.252E-06
High	[K].SDLVNNLGTIAR.[S]		0.00151255	0	2	3	6	Q0J4P2; Q07078	Q0J4P2 [89-100]; Q07078 [89-100]	0	1272.69063982	High	High	High	7.7e8	3.9e8	4.5e8	4.03156852722168	High	0	3.528E-05
High	[K].AVDSLVPIGR.[G]		0.0071718	0	1	1	6	P0C520	P0C520 [154-163]	0	1026.5942204	High	High	High	1.8e8	1.2e8	1.5e8	2.99161911010742	High	7.316E-05	0.0004348
High	[K].EDLVPYPGDDR.[W]		0.012032	0	1	1	6	Q9LGQ6	Q9LGQ6 [121-131]	0	1275.58517169	High	High	High	2.2e7	3.1e7		2.97490048408508	High	0.0003351	0.002418
High	[K].TGLPYIWHSK.[A]		0.00765675	0	2	2	12	Q6Z4G3; Q8H8T0	Q6Z4G3 [264-273]; Q8H8T0 [266-275]	0	1201.63641955	High	High	High	1.4e8	6.7e7	1.2e8	3.37447929382324	High	0	6.45E-05
High	[K].LNTDENPDIASQYGVR.[S]		0.000833565	0	1	1	5	Q7X8R5	Q7X8R5 [129-144]	0	1791.85078157	Not Found	High	High		1.3e7		3.781658411026	High	0	2.029E-06
High	[K].VELVEPPESAAVGER.[V]		0.000707459	0	1	1	6	Q9ZTS1	Q9ZTS1 [726-740]	0	1581.81187699	High	High	High	3.7e7	1.8e7	2.0e7	3.44966053962708	High	0	7.071E-06
High	[K].IYGVEPTESAILSGGRPGPHK.[I]		0.00133388	0	1	1	6	Q9XEA8	Q9XEA8 [205-225]	0	2165.13494222	High	High	High	1.2e8	7.5e7	7.8e7	4.00668382644653	High	0	1.001E-05
High	[K].SDLVNNLGTIAR.[S]	1xDeamidated [N]	0.0149532	0	2	3	8	Q0J4P2; Q07078	Q0J4P2 [89-100]; Q07078 [89-100]	0	1273.67465582	High	Not Found	High	7.1e7		5.4e7	3.42690801620483	High	0.0001076	0.0006777
High	[K].VAAQVPDSGPCVTYIGK.[G]	1xCarbamidomethyl [C11]	3.34288E-05	0	1	1	6	Q9LI00	Q9LI00 [162-178]	0	1761.88399636	High	High	High	8.3e8	5.4e8	5.1e8	4.2619047164917	High	0	3.688E-06
High	[R].GIYAYGFEKPSAIQQR.[GA]		1.60607E-05	0	2	7	12	Q6Z2Z4; P35683	Q6Z2Z4 [55-70]; P35683 [55-70]	0	1827.93880881	High	High	High	2.3e8	2.8e7	7.6e7	4.81064033508301	High	0	2.675E-07
High	[K].LNFDDNAAFR.[Q]		0.0140098	0	1	1	6	Q6K9N6	Q6K9N6 [251-260]	0	1182.55381208	High	High	High	3.3e8	2.1e8	2.1e8	3.24962162971497	High	0	0.0001935
High	[K].VLVNIEQQSPDIAQGVHGHFTK.[R]		1.22173E-05	0	2	3	12	P93438; Q9LGU6	P93438 [94-115]; Q9LGU6 [95-116]	0	2417.2571825	High	High	High	3.5e8	1.4e8	2.2e8	5.0995078086853	High	0	4.567E-08
High	[R].TIGHTVTSPDDTAEQCR.[S]	1xCarbamidomethyl [C16]	0.000680891	0	1	1	2	Q259G4	Q259G4 [226-242]	0	1887.8501299	High	Not Found	Not Found				3.63276982307434	High	0	1.482E-06
High	[K].CDVIASGIVNAAK.[Q]	1xCarbamidomethyl [C1]	0.000880408	0	1	1	2	Q6K9N6	Q6K9N6 [360-372]	0	1317.68311192	Not Found	Not Found	High			1.2e8	3.46675133705139	High	0	2.197E-06
High	[K].FSTAGDIGTANIVCR.[Q]	1xCarbamidomethyl [C14]	0.000131241	0	1	1	8	P17070	P17070 [169-183]	0	1581.76896668	High	High	High	6.3e7	4.1e7	4.8e7	4.23244428634644	High	0	1.301E-06
High	[R].ASDFDSLGSDGGPGPVR.[S]		5.68021E-06	0	1	1	6	B7FAL5	B7FAL5 [80-96]	0	1633.74525395	High	High	High	7.1e7	5.7e7	4.8e7	4.71730756759644	High	0	9.741E-10
High	[K].TTTTNAGAPVWNDNEALTVGPR.[G]	1xDeamidated [N]	0.00999973	0	1	1	7	Q0E4K1	Q0E4K1 [16-37]	0	2286.09967922	High	Not Found	High				2.40784382820129	High	0.001149	0.0154
High	[K].YIGLSEASASTIR.[R]		0.000587431	0	2	4	6	A2XRZ0; Q7XQ45	A2XRZ0 [160-172]; Q7XQ45 [164-176]	0	1367.71652017	High	High	High	1.4e8	7.6e7		3.69737315177917	High	0	1.905E-06
High	[K].MGIIDVDPK.[G]		0.017033	0	1	1	6	P40978	P40978 [113-121]	0	987.51794395	High	High	High	1.7e8	1.6e8	1.3e8	3.02409148216248	High	7.316E-05	0.0003442
High	[K].ASAIADFVSANK.[L]		0.00542985	0	1	1	6	Q67IX6	Q67IX6 [273-284]	0	1193.61607795	High	High	High	2.2e7	1.0e7		3.92297792434692	High	0	3.573E-05
High	[K].GVLLYGPPGTGK.[T]		0.0139339	0	1	1	3	P46465	P46465 [212-223]	0	1158.65173524	Not Found	High	High		1.0e8		3.3992748260498	High	3.987E-05	0.0002536
High	[R].IIGIDLNANR.[F]		0.00558006	0	1	1	8	Q2R8Z5	Q2R8Z5 [222-231]	0	1098.62658312	High	High	High	1.2e9	8.5e8		3.24151849746704	High	0	3.733E-05
High	[K].NMAVTQFEPADAR.[R]		0.00151255	0	1	1	2	Q6Z6L4	Q6Z6L4 [138-150]	0	1449.67908881	Not Found	Not Found	High			5.5e7	4.09017562866211	High	0	5.039E-06
High	[R].IIGIDLNANR.[F]	1xDeamidated [N]	0.0127043	0	1	1	14	Q2R8Z5	Q2R8Z5 [222-231]	0	1099.61059912	High	High	High	1.1e8	6.5e7	7.2e7	2.57215309143066	High	0.0002777	0.002127
High	[K].SLLDSNLEDGR.[Y]		0.00826393	0	1	1	6	Q0JKD0	Q0JKD0 [1933-1943]	0	1218.59607072	High	High	High	4.3e7	2.1e7	2.8e7	3.28205752372742	High	0	6.743E-05
High	[K].KVSPEVIAEYTVR.[T]		0.000699764	0	1	1	30	P17784	P17784 [237-249]	1	1490.82131956	High	High	High	9.2e6		5.4e6	4.62172603607178	High	0	2.42E-06
High	[K].FLEDHPGGDDVLLSSTGK.[D]		5.20666E-05	0	1	1	12	P49100	P49100 [37-54]	0	1886.91304744	High	High	High	1.2e8	8.9e7	9.0e7	4.55885124206543	High	0	1.816E-06
High	[R].TMASTVPLAVEGEPSNK.[-]		8.51884E-05	0	1	1	5	P31924	P31924 [800-816]	0	1730.86292622	High	High	High	1.6e8	1.4e8	1.6e8	4.18720006942749	High	0	6.162E-08
High	[R].AAIGLSEHGFNTACITK.[L]	1xCarbamidomethyl [C14]	0.00158881	0	1	1	4	Q6ZDY8	Q6ZDY8 [60-76]	0	1789.89014436	Not Found	High	High		3.3e7	3.6e7	3.28839302062988	High	0	5.426E-06
High	[K].SDVGFDGWR.[L]		0.0163097	0	2	3	3	P27937; P27933	P27937 [195-203]; P27933 [194-202]	0	1038.46393452	High	High	High	1.0e9	6.4e8	4.9e8	3.43149948120117	High	0	0.0001885
High	[K].SAESNMCDLLR.[I]	1xCarbamidomethyl [C7]	0.00906598	0	1	1	12	Q2R8Z5	Q2R8Z5 [107-117]	0	1295.57184692	High	High	High	4.5e8			3.13003540039063	High	0	8.315E-05
High	[K].DWREDGIVSPVK.[D]		0.0165773	0	1	1	5	P25778	P25778 [150-161]	1	1400.71685454	High	High	High	1.2e8		7.6e7	4.01066970825195	High	0.002253	0.03018
High	[R].TIAMDGTEGLVR.[G]		0.00994544	0	1	1	6	Q01859	Q01859 [131-142]	0	1262.64091246	High	High	High	3.1e8	2.1e8	1.9e8	3.65764713287354	High	0	0.0001059
High	[R].EVAVEEEKKEEEAAPAEPAAAAAEAAAPSTEVVEEK.[K]		8.69899E-07	0	1	1	10	Q0JPA6	Q0JPA6 [150-185]	2	3679.77086496	High	High	High	1.8e8	2.6e7	1.4e8	5.51109266281128	High	0	1.845E-10
High	[K].ALNEHHVLLEGSLLKPNMVTPGSESK.[K]	1xOxidation [M18]	1.44752E-05	0	1	1	9	Q5N725	Q5N725 [211-236]	0	2816.46110379	High	High	High	7.5e7			5.56023550033569	High	0	5.244E-09
High	[K].SPSPLLLPAR.[D]		0.00858526	0	1	1	6	O64464	O64464 [159-168]	0	1050.63060592	High	High	High	2.0e8	1.7e8	1.6e8	3.21895837783813	High	0.0002777	0.001705
High	[K].AGVTHVWLPPPSHSVAPQGYMPGR.[L]		7.71261E-07	0	1	1	18	P27933	P27933 [57-80]	0	2541.28195752	High	High	High	1.0e8	1.2e8		6.0273609161377	High	0	5.605E-11
High	[R].GNPTVEVDVCCSDGTFAR.[A]	2xCarbamidomethyl [C10; C11]; 1xDeamidated [N2]	0.00190278	0	1	1	9	Q42971	Q42971 [18-35]	0	1984.83751703	High	High	High		1.0e7		3.20571327209473	High	0	7.183E-06
High	[R].GNPTVEVDVCCSDGTFAR.[A]	2xCarbamidomethyl [C10; C11]	8.65567E-06	0	1	1	570	Q42971	Q42971 [18-35]	0	1983.85350103	High	High	High	9.6e6	2.8e6	2.6e7	5.18826580047607	High	0	7.725E-09
High	[R].TLGVISMSCDNDATR.[G]	1xCarbamidomethyl [C9]	0.000330794	0	1	1	4	Q10G56	Q10G56 [180-194]	0	1639.74143124	Not Found	High	High		5.1e7	4.8e7	3.30083513259888	High	0	4.908E-07
High	[K].ANSEATLGTYQGDAVLGEGASESLHVK.[D]		7.45645E-09	0	1	1	879	Q5N725	Q5N725 [328-354]	0	2704.30604249	High	High	High	5.7e7	4.9e7	7.0e7	7.90410614013672	High	0	9.038E-14
High	[K].ANSEATLGTYQGDAVLGEGASESLHVK.[D]	1xDeamidated [Q/N]	4.51205E-07	0	1	1	66	Q5N725	Q5N725 [328-354]	0	2705.29005849	High	High	High	1.5e7			7.35781717300415	High	0	2.026E-11
High	[R].FYCWDTAGQEK.[F]	1xCarbamidomethyl [C3]	0.00625756	0	2	2	10	A2Y7R5; Q7F7I7	A2Y7R5 [64-74]; Q7F7I7 [64-74]	0	1404.58887719	High	High	High		2.1e8	2.5e8	3.22508406639099	High	0	4.447E-05
High	[K].ANSEATLGTYKGDAVLGEGASESLHVK.[D]		7.93027E-06	0	1	1	4	P17784	P17784 [328-354]	1	2704.34242801	High	Not Found	High				6.75867938995361	High	0	9.173E-08
High	[K].ANSEATLGTYKGDAVLGEGASESLHVK.[D]	1xDeamidated [N2]	0.000776373	0	1	1	18	P17784	P17784 [328-354]	1	2705.32644401	High	High	High				4.36496496200562	High	0.0001673	0.0008821
High	[K].MDATANDVPSEFDVQGYPTLYFVTPSGK.[M]		0.000144821	0	1	1	7	Q53LQ0	Q53LQ0 [442-469]	0	3049.41354396	Not Found	High	High		1.1e8	1.1e8	4.51719188690186	High	0	1.392E-07
High	[R].LNIHEYQGAELMGK.[Y]		0.00372552	0	1	1	5	Q6K9N6	Q6K9N6 [28-41]	0	1602.79445286	High	High	High		1.2e7	1.7e7	3.62220478057861	High	0	2.01E-05
High	[K].LIGCCNELNAGYAADGYAR.[A]	2xCarbamidomethyl [C4; C5]; 1xDeamidated [N]	0.00354685	0	2	2	3	Q0DHF6; A2Y5L9	Q0DHF6 [84-102]; A2Y5L9 [84-102]	0	2088.91135067	Not Found	High	Not Found				4.00261783599854	High	0	1.868E-05
High	[K].ALAGQKDEAYFAANAAAQASR.[R]	1xDeamidated [N14]	0.00180159	0	1	1	2	Q2QLY5	Q2QLY5 [368-388]	1	2125.03087149	Not Found	Not Found	High			8.1e6	4.74758625030518	High	0	6.591E-06
High	[K].TFTTAETMLNAR.[T]		0.00236757	0	2	2	6	P42862; P42863	P42862 [214-225]; P42863 [214-225]	0	1355.66237615	High	High	High	1.9e8	1.9e8	2.6e8	3.78950071334839	High	0	1.005E-05
High	[K].MDATANDVPSEFDVQGYPTLYFVTPSGK.[M]	1xDeamidated [Q/N]	0.000456776	0	1	1	7	Q53LQ0	Q53LQ0 [442-469]	0	3050.39755996	High	Not Found	Not Found	1.2e8			4.46985387802124	High	0	1.758E-06
High	[R].VGALSIVCGSADVAVR.[V]	1xCarbamidomethyl [C8]	0.000584227	0	1	1	441	P37833	P37833 [262-277]	0	1573.83665232	High	High	High	3.5e6	2.7e6	1.4e7	4.09611034393311	High	0	9.289E-06
High	[K].ALMADPAFRPLVEK.[Y]		0.0140861	0	1	1	9	Q9FE01	Q9FE01 [211-224]	0	1557.84576021	High	High	High	2.4e8	1.5e8	1.7e8	3.2410352230072	High	0	0.0001653
High	[K].EGQSEIYYITGESK.[K]		0.00013488	0	1	2	5	Q07078	Q07078 [459-472]	0	1603.74860801	High	High	High	2.0e8	1.2e8	1.5e8	4.3519229888916	High	0	1.078E-06
High	[K].VAIIGSGPAGLAAADQLNK.[M]		8.42212E-06	0	1	1	6	Q0JKD0	Q0JKD0 [1809-1827]	0	1765.98067359	High	High	High	7.0e7	4.5e7	4.9e7	4.58347082138062	High	0	1.997E-09
High	[R].TIPHLADAIHAAVTK.[L]		0.00261221	0	1	1	12	P37833	P37833 [391-405]	0	1557.87475211	High	High	High	5.5e7	1.1e7	5.4e7	3.14468026161194	High	0	3.106E-05
High	[K].AGVTHVWLPPPSHSVAPQGYMPGR.[L]	1xOxidation [M21]	1.52057E-05	0	1	1	4	P27933	P27933 [57-80]	0	2557.27687252	High	Not Found	High			2.8e7	5.10845708847046	High	0	4.405E-09
High	[R].IIGATRPWEAAPGTIR.[A]		0.000161565	0	1	2	15	A6N0M9	A6N0M9 [87-102]	0	1708.94931398	High	High	High	4.1e9	3.0e9	3.2e9	3.26519131660461	High	0.0001076	0.0006145
High	[R].AQSAAAAGYQPESEFYK.[V]	2xDeamidated [Q2; Q10]	0.0126354	0	1	1	6	Q6AUR2	Q6AUR2 [69-85]	0	1819.80210091	High	High	High	4.1e7			3.37152409553528	High	0	0.0001597
High	[K].GQEEEEEEQVGQGYETIR.[A]		2.16987E-05	0	1	1	6	Q75GX9	Q75GX9 [419-436]	0	2109.92071139	High	High	High	4.2e7	2.5e7	2.5e7	5.3009147644043	High	0	7.634E-09
High	[K].FSNACGAICTTK.[K]	2xCarbamidomethyl [C5; C9]	0.00154598	0	1	1	2	Q0J8G4	Q0J8G4 [303-314]	0	1329.59258269	High	Not Found	Not Found				3.84234619140625	High	0	5.208E-06
High	[K].GDAPAIVHLQSAIK.[F]		0.0001284	0	1	1	18	Q43008	Q43008 [81-94]	0	1419.79543921	High	High	High	5.4e8	6.4e7	3.2e8	4.6894907951355	High	0	1.154E-07
High	[K].DAPMFVVGVNEK.[E]	1xDeamidated [N10]	0.0136343	0	2	2	2	Q7FAH2; Q6K5G8	Q7FAH2 [129-140]; Q6K5G8 [129-140]	0	1306.63476489	Not Found	High	Not Found				3.84654259681702	High	0	0.0001439
High	[K].DAPMFVVGVNEK.[E]	1xOxidation [M4]	0.00713279	0	2	2	7	Q7FAH2; Q6K5G8	Q7FAH2 [129-140]; Q6K5G8 [129-140]	0	1321.64566389	High	High	High	9.4e7			3.40591406822205	High	0	5.432E-05
High	[K].QEQNPPSDYCQPSPEWPCAPGR.[K]	2xCarbamidomethyl [C10; C18]; 1xDeamidated [Q/N]	0.00148795	0	1	1	14	Q7DNA1	Q7DNA1 [175-196]	0	2601.07691219	Not Found	High	High				4.39088201522827	High	0	5.791E-06
High	[R].DNGVDDGGVVFDAGAR.[T]		0.000464332	0	1	2	4	A2WXV8	A2WXV8 [76-91]	0	1563.70338917	Not Found	High	High		2.6e7	1.8e7	3.51817059516907	High	0	8.286E-07
High	[R].ETPAIDVCHGLLGDK.[A]	1xCarbamidomethyl [C8]	0.000472014	0	1	3	6	Q2QS14	Q2QS14 [343-357]	0	1624.79993243	High	High	High	7.5e7	3.7e7	5.4e7	4.40269231796265	High	0	8.507E-07
High	[K].ELQEFKPVDASANA.[-]		0.00302732	0	1	1	6	P09229	P09229 [127-140]	0	1518.74346312	High	High	High	6.1e8	2.5e8	4.8e8	4.3606858253479	High	0	1.467E-05
High	[K].TPAELSHAANAGLDIAVR.[M]	1xDeamidated [N10]	5.01105E-05	0	1	2	25	Q10N21	Q10N21 [62-79]	0	1806.93445207	High	High	High	1.5e8	3.0e7		3.84433007240295	High	0	1.323E-07
High	[R].SIGLIGHTFDQK.[R]		0.0030439	0	1	1	6	Q93VT8	Q93VT8 [579-590]	0	1315.70047625	High	High	High	6.3e7		5.1e7	3.35892701148987	High	0	1.47E-05
High	[R].ELTDWLNWLR.[T]		0.00448551	0	1	1	10	P27934	P27934 [184-193]	0	1345.68991159	High	High	High	4.8e7	4.1e7	3.8e7	3.57136583328247	High	0	0.000128
High	[R].LAWHSAGTFDVSSK.[T]		0.00497576	0	1	2	11	Q10N21	Q10N21 [39-52]	0	1505.73831823	High	High	High	6.8e6	3.9e6	1.2e6	2.87831568717957	High	0	3.119E-05
High	[K].TPAELSHAANAGLDIAVR.[M]		9.2892E-07	0	1	2	203	Q10N21	Q10N21 [62-79]	0	1805.95043607	High	High	High	7.9e7	5.8e6	1.1e6	5.47877740859985	High	0	1.326E-10
High	[R].EAIWCGSTNSSTEEGKELNDPR.[V]	1xCarbamidomethyl [C5]	0.000101486	0	1	2	6	B8AU84	B8AU84 [89-110]	1	2480.09942098	High	High	High	6.4e7		3.2e7	4.18072748184204	High	0	1.292E-07
High	[K].ILDVIDCTGSGDVDTSK.[V]	1xCarbamidomethyl [C7]	6.10179E-05	0	1	1	6	Q6ESI7	Q6ESI7 [146-162]	0	1794.84258493	High	High	High	3.1e7	2.9e7	2.9e7	4.97706747055054	High	0	9.477E-08
High	[K].EGLLQLPSDK.[A]		0.0173124	0	2	3	4	Q9FE01; Q10N21	Q9FE01 [201-210]; Q10N21 [200-209]	0	1099.59936529	High	High	High	5.5e8	2.9e8	4.4e8	3.28378224372864	High	7.316E-05	0.000466
High	[K].ECPNAECGAGTFMANHFDR.[H]	2xCarbamidomethyl [C2; C7]	3.36122E-05	0	1	1	5	Q9ARZ9	Q9ARZ9 [121-139]	0	2183.86916785	High	High	High	6.4e7	4.2e7	2.6e7	4.3146333694458	High	0	1.487E-08
High	[K].LVPEYSPSLDEEGVCK.[T]	1xCarbamidomethyl [C15]	0.00278918	0	1	2	5	Q0DJA0	Q0DJA0 [89-104]	0	1821.85750676	High	High	High	1.7e7	9.7e6	1.3e7	2.66924166679382	High	0	1.286E-05
High	[K].ISDHQGPLSTGFPIENR.[G]		0.000648194	0	1	1	3	Q9AS33	Q9AS33 [328-344]	0	1867.92970061	High	Not Found	High	1.9e7			3.85726165771484	High	0	0.0002046
High	[R].VADHAGVALAGLTADGR.[V]		3.78928E-06	0	1	1	11	P52428	P52428 [66-82]	0	1593.83434379	High	High	High	4.4e7	5.9e7	7.9e7	4.75029325485229	High	0	4.906E-09
High	[R].FPAPPPLVRPK.[A]		0.00325008	0	1	1	4	Q5Z8V9	Q5Z8V9 [76-86]	0	1218.73573968	High	Not Found	High	1.4e7			3.04413056373596	High	0	4.877E-05
High	[K].KYGQDATNVGDEGGFAPNIQENK.[E]		2.12189E-06	0	1	1	11	Q42971	Q42971 [205-227]	1	2452.13752077	High	High	High	5.7e8		4.7e8	5.45681190490723	High	0	8.73E-09
High	[R].SLASAVPLAVDGESTSK.[-]		2.13455E-05	0	1	1	5	P30298	P30298 [792-808]	0	1631.84865637	High	High	High	6.3e8	5.2e8	5.1e8	4.29705286026001	High	0	7.403E-09
High	[R].GEGAAATESEAYLEGEAVR.[E]		4.00234E-06	0	1	2	6	B8BKI7	B8BKI7 [9-27]	0	1909.87739015	High	High	High		7.9e6	2.5e7	5.97608423233032	High	0	1.12E-09
High	[K].AFAGSPIVGEIR.[G]		0.00152084	0	1	2	6	Q01K11	Q01K11 [417-428]	0	1216.6684479	High	High	High	2.4e8	1.6e8	1.6e8	3.49512267112732	High	0	5.103E-06
High	[K].GVQCVADVVINHR.[C]	1xCarbamidomethyl [C4]	0.00134854	0	1	1	6	P27933	P27933 [106-118]	0	1466.75325713	High	High	High	1.7e8		1.2e8	3.69683766365051	High	0	3.244E-05
High	[K].VIAISDVTGAVK.[N]		0.00131937	0	1	1	5	A2XMV1	A2XMV1 [232-243]	0	1172.68851462	High	High	High	8.6e8	4.6e8	5.8e8	3.05344462394714	High	0	6.388E-06
High	[R].TLDAHIEEQFGSGR.[L]		0.000506794	0	1	1	10	P49199	P49199 [165-178]	0	1559.74486009	High	High	High		1.0e7		3.26258754730225	High	0	0.0001184
High	[K].FAPHIQQLSMESNGK.[G]	1xDeamidated [N13]	0.000387655	0	2	2	8	P42862; P42863	P42862 [350-364]; P42863 [350-364]	0	1687.81083158	High	Not Found	High	8.5e7		6.5e7	4.20899486541748	High	0	3.239E-06
High	[R].ETADALVNTGLAK.[L]		0.000655321	0	1	1	6	Q9FXT4	Q9FXT4 [85-97]	0	1302.68997108	High	High	High	1.3e8	5.0e7	7.0e7	3.60044622421265	High	0	1.405E-06
High	[K].MFVDYNEPQTER.[V]		0.00144784	0	1	1	8	Q6YZX6	Q6YZX6 [346-357]	0	1528.67366904	High	High	High	1.3e8	3.9e7	1.1e8	3.85510301589966	High	0	1.194E-05
High	[K].NSETPPLSSWR.[S]		0.0101092	0	1	2	9	Q7XQ45	Q7XQ45 [342-352]	0	1273.61714055	High	High	High		1.5e8	1.2e8	2.98423790931702	High	0	9.8E-05
High	[R].LSTNENTLTVGGLYK.[V]		0.000420799	0	1	1	6	Q84P97	Q84P97 [207-221]	0	1609.84317711	High	Not Found	High	8.4e7		3.7e7	4.01515102386475	High	0	8.634E-07
High	[K].AVANQPVSVAIEAGGR.[A]		7.67787E-05	0	1	1	18	P25776	P25776 [254-269]	0	1538.82853016	High	High	High				4.16730880737305	High	0	2.822E-06
High	[R].IIGVDLNPAK.[F]		0.0185764	0	1	1	10	Q0ITW7	Q0ITW7 [222-231]	0	1039.61462149	High	High	High	9.8e8	6.3e8	7.4e8	2.35295963287354	High	0.003676	0.04857
High	[R].RSLLGESNEFVGDK.[V]		0.00129084	0	1	1	6	P48494	P48494 [100-113]	1	1550.78091124	High	High	High		2.0e7	4.0e7	4.36502647399902	High	0	2.621E-05
High	[K].YGQDATNVGDEGGFAPNIQENK.[E]		5.83494E-07	0	1	1	20	Q42971	Q42971 [206-227]	0	2324.04255781	High	High	High	4.4e9	3.8e9	4.6e9	6.41106128692627	High	0	4.882E-11
High	[K].FPTLVTHQESLESK.[V]		2.93158E-05	0	1	1	14	B7F845	B7F845 [133-146]	0	1615.83261245	High	High	High				4.81111907958984	High	0	1.204E-08
High	[R].VAPEEHPILLTEAPLNPK.[A]		0.000194591	0	2	2	8	A2XNS1; A3C6D7	A2XNS1 [98-115]; A3C6D7 [98-115]	0	1968.08005321	High	High	High	2.6e8	1.2e8	1.3e8	4.07105731964111	High	0	1.003E-06
High	[K].YGVGDAHFEVVK.[F]		0.00144784	0	1	1	9	O04986	O04986 [112-123]	0	1320.6582771	High	High	High	3.1e8	2.1e8	2.7e8	3.95736503601074	High	0	4.734E-06
High	[R].LDTGNYSWGSEAVTR.[K]		7.71998E-05	0	1	1	12	P49199	P49199 [61-75]	0	1655.76598941	High	High	High	3.0e8	3.9e8	3.5e8	4.58459663391113	High	0	2.229E-07
High	[K].VLEQLSGQSPVFSK.[A]		0.000115724	0	1	1	5	A2YDY2	A2YDY2 [38-51]	0	1518.81623416	High	High	High	6.0e8	5.2e8	5.4e8	4.3925404548645	High	0	9.841E-08
High	[R].ALENEMLLR.[I]		0.0156168	0	1	1	6	P30298	P30298 [309-317]	0	1088.57685576	High	High	High	2.6e8	1.5e8	1.8e8	3.35712838172913	High	3.987E-05	0.0002767
High	[R].VSTTDFQPNGQAPISSTDK.[Q]		0.000175382	0	1	2	4	Q84QK0	Q84QK0 [117-135]	0	1992.95088942	High	High	Not Found	9.3e7			4.72878885269165	High	0	2.92E-06
High	[R].VSTTDFQPNGQAPISSTDK.[Q]	1xDeamidated [Q/N]	2.1229E-05	0	1	2	14	Q84QK0	Q84QK0 [117-135]	0	1993.93490542	High	High	High	2.2e8	1.4e8	1.4e8	5.61729669570923	High	0	5.671E-08
High	[K].IENLNQNIGALSVK.[L]		0.000459281	0	1	2	5	A2XRZ0	A2XRZ0 [292-305]	0	1512.83803222	High	High	High	1.4e8		6.1e7	4.26285600662231	High	0	8.112E-07
High	[R].VVHGIDVFDPK.[F]		0.0112717	0	2	3	14	P30298; P31924	P30298 [505-515]; P31924 [513-523]	0	1225.65754887	High	High	High				2.51941299438477	High	0	0.0001083
High	[K].QPQYEPLPIEK.[Q]		0.00725044	0	1	1	6	P0C520	P0C520 [433-443]	0	1341.70489291	High	High	High	1.3e8	9.2e7	1.4e8	3.15614008903503	High	0	0.0001065
High	[R].GGVIMDVVTPEQAR.[I]		0.00174348	0	1	2	7	Q69LA6	Q69LA6 [44-57]	0	1471.75733911	High	High	High	1.8e8	9.3e7	1.2e8	3.58292269706726	High	0	2.413E-05
High	[K].QVVSGVAYYLK.[V]		0.00679113	0	1	1	16	A2XS65	A2XS65 [96-106]	0	1226.67794996	High	High	High				3.45912957191467	High	0	6.296E-05
High	[K].NAIIWGNHSSTQYPDVNHATVK.[T]	1xDeamidated [Q/N]	0.00804176	0	1	1	5	Q7XDC8	Q7XDC8 [181-202]	0	2453.18441189	High	Not Found	Not Found	1.7e7			3.75320816040039	High	0	6.494E-05
High	[K].NAIIWGNHSSTQYPDVNHATVK.[T]		8.56148E-06	0	1	1	12	Q7XDC8	Q7XDC8 [181-202]	0	2452.20039589	High	High	High	1.8e8	1.4e8	2.9e8	5.23832035064697	High	0	1.956E-08
High	[K].SAGILCSYDPNVR.[L]	1xCarbamidomethyl [C6]	0.000971454	0	1	1	6	Q0J8G4	Q0J8G4 [171-183]	0	1451.69473918	High	High	High	2.4e8	1.2e8	1.5e8	4.00212335586548	High	0	1.505E-05
High	[K].VVEVVESSPPEIK.[A]		0.000620449	0	1	1	7	Q0JPA6	Q0JPA6 [53-65]	0	1411.76788701	High	High	High	2.3e8		2.0e8	4.25626373291016	High	0	7.267E-06
High	[K].DAPMFVVGVNEK.[E]		0.0017723	0	2	2	47	Q7FAH2; Q6K5G8	Q7FAH2 [129-140]; Q6K5G8 [129-140]	0	1305.65074889	High	High	High	8.5e7			3.98585343360901	High	0	9.336E-05
High	[R].EVLGPVMFPALR.[L]		0.011395	0	1	1	6	Q7FAY6	Q7FAY6 [211-222]	0	1328.73950436	High	High	High	5.3e7	9.9e6	3.6e7	3.15199184417725	High	0.0001673	0.0008323
High	[R].DTGADFGAAPDIDHLNTR.[V]		1.45546E-05	0	1	2	12	P27937	P27937 [164-181]	0	1885.86749423	High	High	High	5.2e7	2.2e8	2.5e8	4.84053516387939	High	0	4.144E-09
High	[K].IDNPIGATNIGR.[A]		0.000904807	0	1	1	6	Q43007	Q43007 [101-112]	0	1240.6644251	High	High	High	1.0e8			3.81492781639099	High	0	2.304E-06
High	[R].EAELANSFIGTTK.[R]		0.000707459	0	1	2	6	A2XD35	A2XD35 [181-193]	0	1380.70053574	High	High	High	8.4e7	4.9e7	4.6e7	4.27610540390015	High	0	2.003E-06
High	[K].FHGYSPAVVTGKPVDLGGSLGR.[D]		7.03105E-06	0	1	1	15	A2XMV1	A2XMV1 [160-181]	0	2214.16657671	High	High	High	1.1e8	1.3e7	9.6e7	4.577552318573	High	0	3.055E-09
High	[R].AGHDGTWAAHPGLIPAIR.[E]		0.00830909	0	1	1	10	Q7XUG1	Q7XUG1 [374-391]	0	1839.96127561	High	High	High	3.1e7	1.3e7	1.8e7	3.49130892753601	High	7.316E-05	0.0003458
High	[K].HEVCNAYTELNDPVVQR.[Q]	1xCarbamidomethyl [C4]	0.000175382	0	1	1	7	Q6F2U9	Q6F2U9 [518-534]	0	2043.95526366	High	High	High	1.7e7		2.9e7	4.28185892105103	High	0	2.761E-07
High	[R].AMDGLPVTIR.[L]		0.00926569	0	2	2	5	Q75KR1; Q6AVA8	Q75KR1 [623-632]; Q6AVA8 [683-692]	0	1072.58194116	High	High	High	3.0e8	3.4e8	3.4e8	2.94256806373596	High	0	0.0001042
High	[R].TPQDLDTMKDCMPEPYAELVENCK.[I]	2xCarbamidomethyl [C11; C23]	0.000106608	0	1	1	8	Q75KR1	Q75KR1 [301-324]	1	2884.25077815	High	High	High	1.7e7	2.5e6	1.1e7	5.51889276504517	High	0	8.711E-08
High	[R].DTGAGFGAAPDIDHLNPR.[V]		2.44621E-06	0	1	1	15	P27934	P27934 [163-180]	0	1823.86710037	High	High	High	1.6e9	1.3e9	1.3e9	5.49268865585327	High	0	3.371E-10
High	[R].NQYDTDVTTWSPAGR.[L]		0.000145616	0	1	1	6	P52428	P52428 [4-18]	0	1710.77180304	High	High	High	2.3e8			4.45194530487061	High	0	1.402E-07
High	[R].CNLEGHGGYVNAVAVSPDGSLCASGGK.[D]	2xCarbamidomethyl [C1; C22]; 1xDeamidated [N]	8.10958E-05	0	1	1	3	P49027	P49027 [203-229]	0	2677.19808987	Not Found	High	Not Found		1.1e7		5.66236591339111	High	0	5.725E-08
High	[R].TPQDLDTMKDCMPEPYAELVENCK.[I]	2xCarbamidomethyl [C11; C23]; 1xDeamidated [Q/N]	0.0059577	0	1	1	2	Q75KR1	Q75KR1 [301-324]	1	2885.23479415	High	Not Found	Not Found				5.35248184204102	High	0	4.108E-05
High	[R].TSSPQQTEVCQAIFQK.[L]	1xCarbamidomethyl [C10]	0.000180245	0	1	1	6	Q9ZTS1	Q9ZTS1 [109-124]	0	1851.89053822	High	High	High	4.7e7	2.1e7	3.2e7	3.71715116500854	High	0	5.709E-07
High	[K].IGPWGGNGGSAQDISVPPK.[K]		6.76367E-07	0	1	1	22	Q0JMY8	Q0JMY8 [6-24]	0	1836.92388698	High	High	High	6.8e7	8.3e7		5.39202642440796	High	0	5.158E-11
High	[K].SLTNDWEEHLAVK.[H]		0.000699764	0	2	3	19	Q0J4P2; Q07078	Q0J4P2 [288-300]; Q07078 [288-300]	0	1541.75944755	High	High	High	1.6e8	5.6e7	1.4e8	4.41629600524902	High	0	4.726E-06
High	[K].DNQTIHSLFGTPTR.[D]		0.000239552	0	1	1	6	Q7Y0F2	Q7Y0F2 [172-185]	0	1586.79214464	High	High	High			3.1e7	4.15520334243774	High	0	0.0001575
High	[R].EVDAVISSGVTPAER.[L]		6.77014E-05	0	1	4	12	A2YL07	A2YL07 [460-474]	0	1529.78057687	High	High	High				4.25921583175659	High	0	4.327E-08
High	[K].IDFPGAKPVSDAVAK.[S]		0.00119574	0	1	1	6	Q0JPA6	Q0JPA6 [94-108]	0	1514.82131956	High	High	High	8.7e7	7.2e7	8.2e7	2.90045547485352	High	0	7.052E-06
High	[R].TKDGPALQVELLR.[H]		0.00343251	0	1	1	6	P14717	P14717 [110-122]	1	1439.82165393	High	High	High	1.7e7		2.0e7	3.6916708946228	High	0	1.847E-05
High	[K].CALVYGQMNEPPGAR.[A]	1xCarbamidomethyl [C1]	8.61256E-05	0	1	1	6	Q01859	Q01859 [288-302]	0	1662.77267187	High	High	High	7.4e7	4.8e7	4.7e7	4.86197757720947	High	0	9.093E-08
High	[R].GIGFVSNDVGLDAEHCK.[V]	1xCarbamidomethyl [C16]	0.00453476	0	1	1	2	Q9LGU6	Q9LGU6 [78-94]	0	1817.84867344	Not Found	Not Found	High			1.4e7	2.65678119659424	High	0	2.708E-05
High	[R].VTSPLLEPSSVEK.[I]		0.00389188	0	1	1	4	Q9LSU1	Q9LSU1 [54-66]	0	1385.75223695	High	High	High	2.5e8		7.8e7	3.08295178413391	High	0	3.805E-05
High	[R].LNALNSSAGADDDDEEEDDE.[-]		6.02963E-07	0	2	3	12	Q8L4L4; A2WXX3	Q8L4L4 [285-304]; A2WXX3 [285-304]	0	2123.80071529	High	High	High	2.9e7			5.67067384719849	High	0	1.05E-10
High	[K].TASVLCLTTVK.[N]	1xCarbamidomethyl [C6]	0.0183761	0	1	1	6	P0DKK7	P0DKK7 [190-200]	0	1192.66058563	High	High	High	4.4e8		3.0e8	2.840989112854	High	7.316E-05	0.0004235
High	[R].LNALNSSAGADDDDEEEDDE.[-]	1xDeamidated [N]	0.00554969	0	2	3	4	Q8L4L4; A2WXX3	Q8L4L4 [285-304]; A2WXX3 [285-304]	0	2124.78473129	Not Found	High	High				4.03969573974609	High	0	4.435E-05
High	[K].CYLSLAEQVR.[E]	1xCarbamidomethyl [C1]	0.00901673	0	1	1	12	Q8H8T0	Q8H8T0 [315-324]	0	1238.61978345	High	High	High				3.14972281455994	High	0	0.000127
High	[R].DTGEGFGAAPDIDHLNPR.[V]		4.25058E-06	0	1	1	17	P27933	P27933 [163-180]	0	1881.87257963	High	High	High	8.4e8	1.6e9	1.9e9	5.67583227157593	High	0	6.261E-10
High	[R].FASINVENVEENR.[R]		0.000254409	0	2	2	10	P17784; Q5N725	P17784 [40-52]; Q5N725 [40-52]	0	1520.73396106	High	High	High	1.6e9	1.2e9	1.2e9	4.61384582519531	High	0	0.000104
High	[K].IKDEEGNPAFALVNK.[A]		0.000137864	0	1	1	12	Q10M12	Q10M12 [74-88]	1	1644.85916154	High	High	High	5.9e7	1.3e7	7.3e7	4.46107292175293	High	0	0.0001893
High	[K].GVQCVADVVINHR.[C]	1xCarbamidomethyl [C4]; 1xDeamidated [N11]	0.0097843	0	1	1	2	P27933	P27933 [106-118]	0	1467.73727313	Not Found	High	High			1.4e7	3.72314739227295	High	0	8.711E-05
High	[R].VMQGHAGANLVPLVASNR.[I]		6.30238E-06	0	1	1	7	Q93XI4	Q93XI4 [204-221]	0	1833.97521109	High	High	High	2.4e8	1.5e7	1.6e8	4.29198312759399	High	0	1.746E-09
High	[R].LVGCCNELNAGYAADGYAR.[A]	2xCarbamidomethyl [C4; C5]	6.91661E-06	0	1	2	23	A2XFI3	A2XFI3 [85-103]	0	2073.91168461	High	High	High		8.1e7		5.13032627105713	High	0	4.575E-08
High	[K].FGCTDFVNPK.[D]	1xCarbamidomethyl [C3]	0.0175012	0	1	1	6	Q0ITW7	Q0ITW7 [238-247]	0	1184.54047055	High	High	High	6.8e8			3.78163552284241	High	0	0.0002311
High	[K].GTIEVAGTEKETTTQGHDDLGK.[R]		0.00124238	0	1	1	2	P17784	P17784 [107-128]	1	2287.10482368	High	Not Found	Not Found				2.87551736831665	High	0.0001673	0.0009998
High	[K].LEIMEPCSSVK.[D]	1xCarbamidomethyl [C7]	0.0155323	0	1	1	6	Q9XEA8	Q9XEA8 [39-49]	0	1292.62248553	High	High	High	4.9e7		2.4e7	3.26517510414124	High	0	0.0001757
High	[R].AMENEMLLR.[I]		0.018476	0	1	2	4	P31924	P31924 [317-325]	0	1106.5332764	Not Found	High	High			1.6e7	3.06398701667786	High	0	0.0002277
High	[R].CNLEGHGGYVNAVAVSPDGSLCASGGK.[D]	2xCarbamidomethyl [C1; C22]	1.49582E-05	0	1	1	4	P49027	P49027 [203-229]	0	2676.21407387	Not Found	High	High		1.4e7	3.7e7	5.95452213287354	High	0	4.309E-09
High	[R].MGAFTLGVNR.[V]		0.00936718	0	2	3	3	Q33E23; A2XMV1	Q33E23 [390-399]; A2XMV1 [390-399]	0	1065.55097541	High	Not Found	High				3.04201889038086	High	0	8.162E-05
High	[R].FHLPGETEEEFATR.[L]		0.00330377	0	1	3	10	Q01K11	Q01K11 [242-255]	0	1662.77582584	High	High	High				4.15747213363647	High	0	4.375E-05
High	[R].LVGCCNELNAGYAADGYAR.[A]	2xCarbamidomethyl [C4; C5]; 1xDeamidated [N]	3.06272E-05	0	1	2	4	A2XFI3	A2XFI3 [85-103]	0	2074.89570061	High	High	High		8.1e6		4.95212936401367	High	0	1.386E-08
High	[K].IGIVEDAHALSIAGK.[Q]		0.000763741	0	1	1	6	Q6K4E7	Q6K4E7 [568-582]	0	1493.83221859	High	High	High	5.2e7	3.7e7	3.5e7	3.56588673591614	High	0	2.579E-06
High	[K].IGPWGGNGGSAQDISVPPK.[K]	1xDeamidated [Q/N]	3.0598E-07	0	1	1	105	Q0JMY8	Q0JMY8 [6-24]	0	1837.90790298	High	High	High	1.3e9	8.0e8	3.5e8	6.35729265213013	High	0	1.119E-11
High	[K].DGKPFVDVLK.[E]		0.00226632	0	2	3	24	P17784; Q5N725	P17784 [85-94]; Q5N725 [85-94]	0	1117.62518615	High	High	High	3.3e9	1.7e9	1.9e9	4.19587135314941	High	0	1.664E-05
High	[R].LILVGPPGSGK.[G]		0.0132689	0	1	1	4	Q08480	Q08480 [33-43]	0	1037.63535695	Not Found	High	High		6.7e7	9.3e7	2.56742024421692	High	0.0008749	0.00979
High	[K].LVDELPDDDFRK.[S]		0.00664457	0	1	2	10	Q7XQ45	Q7XQ45 [230-241]	1	1461.72199943	High	High	High	3.3e8	1.5e8	2.2e8	3.61545777320862	High	0	4.873E-05
[truncated: 986 more rows]
