# Supplementary material for: Pluronic F-68 Improves Callus Proliferation of Recalcitrant Rice Cultivar via Enhanced Carbon and Nitrogen Metabolism and Nutrients Uptake
Source: Front Plant Sci. 2021 Jun 2;12:667434. doi: 10.3389/fpls.2021.667434 (PMC8207202; doi:10.3389/fpls.2021.667434)
Supplement: Data Sheet 3 — Control. [file Data_Sheet_3.ZIP › Control/MSO3_030218_01_ProteinGroups.txt]

Protein FDR Confidence	Master	Accession	Description	Exp. q-value	Sum PEP Score	Coverage	# Peptides	# PSMs	# Unique Peptides	# Protein Groups	# AAs	MW [kDa]	calc. pI	Found in Sample: [S18] F18: Sample	Found in Sample: [S17] F17: Sample	Found in Sample: [S16] F16: Sample	Area: F18: Sample	Area: F17: Sample	Area: F16: Sample	emPAI	Score Sequest HT	# Peptides Sequest HT
High	IsMasterProtein	Q5N725	Fructose-bisphosphate aldolase 3, cytoplasmic OS=Oryza sativa subsp. japonica GN=FBA3 PE=2 SV=1	0	442.094583071915	76.536312849162	25	4508	12	1	358	38.799	8.16	High	High	High	6.1e9	2.4e9	2.6e9	4640.589	12515.9008740187	25
High	IsMasterProtein	Q42971	Enolase OS=Oryza sativa subsp. japonica GN=ENO1 PE=1 SV=2	0	420.926484286812	76.457399103139	26	4005	26	1	446	47.942	5.57	High	High	High	7.0e9	4.8e9	5.8e9	123.961	11108.2624551058	26
High	IsMasterProtein	Q75KR1	Pyruvate, phosphate dikinase 2 OS=Oryza sativa subsp. japonica GN=PPDK2 PE=3 SV=1	0	309.889840358826	60.9921082299887	37	704	32	1	887	96.491	5.6	High	High	High	8.4e8	5.6e8	5.6e8	10.69	1731.84457445145	37
High	IsMasterProtein	P17784	Fructose-bisphosphate aldolase 1, cytoplasmic OS=Oryza sativa subsp. japonica GN=FBA1 PE=1 SV=2	0	304.115232364867	66.2011173184357	25	1609	12	1	358	38.839	7.33	High	High	High	9.2e8	7.5e8	6.0e8	532.67	4008.9118834734	25
High	IsMasterProtein	A2Y5L9	Pyruvate decarboxylase 1 OS=Oryza sativa subsp. indica GN=PDC1 PE=2 SV=1	0	286.494757272898	52.396694214876	22	529	2	1	605	65.103	6.3	High	High	High	3.4e8	3.2e8	1.9e8	50.795	1817.57384300232	22
High	IsMasterProtein	Q0DHF6	Pyruvate decarboxylase 1 OS=Oryza sativa subsp. japonica GN=PDC1 PE=2 SV=1	0	284.014419106409	52.396694214876	22	526	2	1	605	65.114	6.23	High	High	High	3.0e8	2.6e8	3.2e8	50.795	1802.47456622124	22
High	IsMasterProtein	A2XFI3	Pyruvate decarboxylase 2 OS=Oryza sativa subsp. indica GN=PDC2 PE=2 SV=2	0	244.633621117421	47.029702970297	19	399	16	1	606	64.805	5.91	High	High	High	1.7e9	4.0e8	1.0e9	44.066	1246.95780086517	19
High	IsMasterProtein	P17654	Alpha-amylase OS=Oryza sativa subsp. japonica GN=AMY1.1 PE=1 SV=2	0	238.731030722846	56.221198156682	17	665	15	1	434	48.426	5.27	High	High	High	4.1e9	3.7e9	2.6e9	50.09	1875.26202845573	17
High	IsMasterProtein	Q6K5G8	Glyceraldehyde-3-phosphate dehydrogenase 3, cytosolic OS=Oryza sativa subsp. japonica GN=GAPC3 PE=2 SV=1	0	228.802337563108	64.0949554896143	18	1571	8	1	337	36.545	7.88	High	High	High	4.8e9	3.9e9	2.6e9	41.17	4382.24531853199	18
High	IsMasterProtein	Q2QLY5	5-methyltetrahydropteroyltriglutamate--homocysteine methyltransferase 1 OS=Oryza sativa subsp. japonica GN=Os12g0623900 PE=2 SV=1	0	224.489920660802	40.4699738903394	22	267	5	1	766	84.531	6.3	High	High	High	1.1e8	7.3e7	6.2e7	5.758	850.365458130836	22
High	IsMasterProtein	P14717	Phenylalanine ammonia-lyase OS=Oryza sativa subsp. japonica GN=PAL PE=1 SV=2	0	221.872912404948	43.7945791726106	28	221	28	1	701	75.451	6.49	High	High	High	4.9e8	1.9e8	2.1e8	9.564	668.016159892082	28
High	IsMasterProtein	Q6YZX6	Putative aconitate hydratase, cytoplasmic OS=Oryza sativa subsp. japonica GN=Os08g0191100 PE=3 SV=1	0	218.124648270492	45.2115812917595	29	256	29	1	898	98.021	6.01	High	High	High	2.4e8	1.5e8	1.6e8	6.627	703.002961993217	29
High	IsMasterProtein	Q2QLY4	5-methyltetrahydropteroyltriglutamate--homocysteine methyltransferase 2 OS=Oryza sativa subsp. japonica GN=Os12g0624000 PE=2 SV=1	0	216.506487017796	37.7284595300261	22	252	5	1	766	84.612	6.3	High	High	High	1.8e8	1.1e8	8.0e7	5.758	791.285991430283	22
High	IsMasterProtein	A2YQT7	Glyceraldehyde-3-phosphate dehydrogenase, cytosolic OS=Oryza sativa subsp. indica GN=GAPC PE=2 SV=1	0	212.620277880507	57.8635014836795	16	958	9	1	337	36.39	7.11	High	High	High	8.3e8	2.4e8	2.9e8	37.986	3071.6917989254	16
High	IsMasterProtein	P27933	Alpha-amylase isozyme 3D OS=Oryza sativa subsp. japonica GN=AMY1.3 PE=2 SV=2	0	201.110156692116	57.3394495412844	18	297	16	1	436	47.97	6.29	High	High	High	1.1e9	1.3e9	1.4e9	19.309	946.582256197929	18
High	IsMasterProtein	P27934	Alpha-amylase isozyme 3E OS=Oryza sativa subsp. japonica GN=AMY1.4 PE=2 SV=1	0	200.53344425787	62.0137299771167	16	226	14	1	437	48.677	5.63	High	High	High	1.1e9	8.2e8	9.0e8	34.112	643.995217680931	16
High	IsMasterProtein	Q2R8Z5	Alcohol dehydrogenase 1 OS=Oryza sativa subsp. japonica GN=ADH1 PE=2 SV=2	0	195.247656153466	59.6306068601583	15	1113	13	1	379	40.958	6.65	High	High	High	1.3e9	9.3e8	3.6e8	37.986	3050.0659712553	15
High	IsMasterProtein	Q01859	ATP synthase subunit beta, mitochondrial OS=Oryza sativa subsp. japonica GN=ATPB PE=1 SV=2	0	189.508958362303	51.8115942028985	20	224	20	1	552	58.898	6.37	High	High	High	1.1e9	5.6e8	6.0e8	9	708.267503380775	20
High	IsMasterProtein	Q7FAH2	Glyceraldehyde-3-phosphate dehydrogenase 2, cytosolic OS=Oryza sativa subsp. japonica GN=GAPC2 PE=1 SV=1	0	189.293706854529	67.0623145400593	19	730	8	1	337	36.75	6.81	High	High	High	1.3e9	6.7e8	7.4e8	41.17	1937.77856731415	19
High	IsMasterProtein	Q9LI00	6-phosphogluconate dehydrogenase, decarboxylating 1 OS=Oryza sativa subsp. japonica GN=G6PGH1 PE=2 SV=1	0	175.567257384745	54.5833333333333	19	375	18	1	480	52.688	6.18	High	High	High	6.9e8	4.8e8	4.7e8	15.103	1001.49339270592	19
High	IsMasterProtein	P48494	Triosephosphate isomerase, cytosolic OS=Oryza sativa subsp. japonica GN=TPI PE=1 SV=3	0	171.045675201852	83.399209486166	17	2186	17	1	253	27.046	5.49	High	High	High	2.4e9	1.4e9	1.5e9	226.585	6109.85178661346	17
High	IsMasterProtein	B8BJ39	Pyruvate kinase 1, cytosolic OS=Oryza sativa subsp. indica GN=OsI_35105 PE=3 SV=1	0	165.555383268029	53.7001897533207	19	365	5	1	527	57.284	6.76	High	High	High	9.6e6	5.2e6	1.7e7	5.391	782.483846783638	19
High	IsMasterProtein	Q6Z7B0	Heat shock 70 kDa protein BIP1 OS=Oryza sativa subsp. japonica GN=BIP1 PE=1 SV=1	0	165.476839526305	37.4436090225564	19	150	16	1	665	73.345	5.19	High	High	High	1.1e9	7.1e8	8.3e8	4.623	519.380946516991	19
High	IsMasterProtein	Q2QXR8	Pyruvate kinase 2, cytosolic OS=Oryza sativa subsp. japonica GN=Os12g0145700 PE=2 SV=1	0	163.734902953077	50.2846299810247	18	373	4	1	527	57.406	6.76	High	High	High	2.1e7	3.4e7	2.7e7	5.391	795.952353000641	18
High	IsMasterProtein	Q6AVA8	Pyruvate, phosphate dikinase 1, chloroplastic OS=Oryza sativa subsp. japonica GN=PPDK1 PE=1 SV=1	0	152.359828867334	37.4868004223865	21	208	16	1	947	102.722	6.37	High	High	High	7.4e7	4.7e7	5.8e7	2.047	548.115221261978	21
High	IsMasterProtein	Q53LQ0	Protein disulfide isomerase-like 1-1 OS=Oryza sativa subsp. japonica GN=PDIL1-1 PE=2 SV=1	0	147.405704545967	46.09375	23	180	23	1	512	56.819	5.12	High	High	High	6.0e8	3.1e8	3.0e8	6.386	529.354372501373	23
High	IsMasterProtein	Q0JMY8	Salt stress-induced protein OS=Oryza sativa subsp. japonica GN=SALT PE=2 SV=1	0	142.712754890112	78.6206896551724	8	1079	8	1	145	15.163	5.15	High	High	High	1.3e9	4.6e9	3.5e8	315.228	2885.22495007515	8
High	IsMasterProtein	Q07078	Heat shock protein 81-3 OS=Oryza sativa subsp. japonica GN=HSP81-3 PE=1 SV=2	0	136.337833428637	39.7711015736767	26	174	6	1	699	80.134	5.06	High	High	High	1.4e8	1.2e8	1.3e8	3.885	514.876348137856	26
High	IsMasterProtein	A2XMV1	Glutamate dehydrogenase 1, mitochondrial OS=Oryza sativa subsp. indica GN=GDH1 PE=3 SV=2	0	136.114719796601	49.8783454987835	15	147	11	1	411	44.314	6.61	High	High	High	8.6e8	4.9e8	6.3e8	7.377	489.190178275108	15
High	IsMasterProtein	Q7XDC8	Malate dehydrogenase, cytoplasmic OS=Oryza sativa subsp. japonica GN=Os10g0478200 PE=1 SV=3	0	132.407220066507	56.9277108433735	14	111	14	1	332	35.546	6.09	High	High	High	6.5e8	5.0e8	5.0e8	17.957	385.99839246273	14
High	IsMasterProtein	Q10N21	L-ascorbate peroxidase 1, cytosolic OS=Oryza sativa subsp. japonica GN=APX1 PE=1 SV=1	0	130.752275511863	63.2	13	348	11	1	250	27.139	5.66	High	High	High	6.6e8	5.9e8	6.6e8	15.238	864.784115195274	13
High	IsMasterProtein	Q0J4P2	Heat shock protein 81-1 OS=Oryza sativa subsp. japonica GN=HSP81-1 PE=3 SV=2	0	127.205205445892	35.7653791130186	23	167	3	1	699	80.144	5.07	High	High	High	1.1e8	3.8e7	6.4e7	3.41	489.128137350082	23
High	IsMasterProtein	O64937	Elongation factor 1-alpha OS=Oryza sativa subsp. japonica GN=REFA1 PE=2 SV=2	0	126.806890950962	44.5190156599553	15	447	15	1	447	49.262	9.06	High	High	High	3.0e9	1.9e9	2.4e9	6.88	1377.93618559837	15
High	IsMasterProtein	P30298	Sucrose synthase 2 OS=Oryza sativa subsp. japonica GN=SUS2 PE=1 SV=2	0	126.186959002225	39.480198019802	25	176	19	1	808	92.071	6.39	High	High	High	5.2e8	3.4e8	3.5e8	3.41	477.344240665436	25
High	IsMasterProtein	P14656	Glutamine synthetase cytosolic isozyme 1-1 OS=Oryza sativa subsp. japonica GN=GLN1-1 PE=1 SV=1	0	125.492798063185	48.314606741573	11	156	10	1	356	39.176	5.73	High	High	High	4.7e8	3.0e8	2.3e8	30.623	519.047309875488	11
High	IsMasterProtein	P37833	Aspartate aminotransferase, cytoplasmic OS=Oryza sativa subsp. japonica GN=Os01g0760600 PE=2 SV=1	0	122.292081097257	42.7518427518428	15	596	15	1	407	44.479	7.94	High	High	High	1.1e9	6.5e8	6.0e8	6.017	1607.60224926472	15
High	IsMasterProtein	Q8H8T0	UDP-arabinopyranose mutase 1 OS=Oryza sativa subsp. japonica GN=UAM1 PE=1 SV=1	0	119.566936644094	62.3626373626374	16	169	8	1	364	41.322	6.19	High	High	High	3.7e8	8.1e7	5.0e7	11.115	470.939401626587	16
High	IsMasterProtein	Q2R2W2	14-3-3-like protein GF14-D OS=Oryza sativa subsp. japonica GN=GF14D PE=1 SV=1	0	119.490961367423	60	14	148	10	1	265	29.244	4.91	High	High	High	3.0e8	2.0e8	1.8e8	13.125	456.727995872498	14
High	IsMasterProtein	P42862	Glucose-6-phosphate isomerase, cytosolic A OS=Oryza sativa subsp. japonica GN=Os03g0776000 PE=2 SV=2	0	118.605973857521	39.5061728395062	17	130	4	1	567	62.484	7.28	High	High	High	8.4e7	1.7e8	2.1e8	3.739	378.65991294384	17
High	IsMasterProtein	P42863	Glucose-6-phosphate isomerase, cytosolic B OS=Oryza sativa subsp. japonica GN=Os06g0256500 PE=2 SV=2	0	116.55283164281	40.3880070546737	17	128	4	1	567	62.329	6.93	High	High	High	1.8e8	9.9e7	6.5e7	3.549	374.408316016197	17
High	IsMasterProtein	Q7XTE8	14-3-3-like protein GF14-B OS=Oryza sativa subsp. japonica GN=GF14B PE=1 SV=2	0	110.440806447755	59.1603053435115	14	151	3	1	262	29.845	4.81	High	High	High		1.4e7	5.1e7	9	516.081194639206	14
High	IsMasterProtein	P31924	Sucrose synthase 1 OS=Oryza sativa subsp. japonica GN=SUS1 PE=1 SV=1	0	108.778395629846	31.4950980392157	20	139	14	1	816	92.849	6.38	High	High	High	1.7e8	1.5e8	1.6e8	2.981	382.640515685081	20
High	IsMasterProtein	Q6EUP4	14-3-3-like protein GF14-E OS=Oryza sativa subsp. japonica GN=GF14E PE=2 SV=1	0	108.131231954125	57.2519083969466	14	140	3	1	262	29.674	4.77	High	High	High	1.5e8	8.6e7	7.2e7	7.913	463.50525033474	14
High	IsMasterProtein	B3VMC0	Betaine aldehyde dehydrogenase 2 OS=Oryza sativa subsp. indica GN=BADH2 PE=2 SV=1	0	107.396254162193	44.5328031809145	13	76	12	1	503	54.648	5.45	High	High	High	3.1e8	2.2e8	2.7e8	4.248	260.809619903564	13
High	IsMasterProtein	Q9SLY8	Calreticulin OS=Oryza sativa subsp. japonica GN=Os07g0246200 PE=1 SV=2	0	106.653064810958	50.2358490566038	17	92	17	1	424	48.279	4.63	High	High	High	2.5e8	1.4e8	1.7e8	5.21	320.071649909019	17
High	IsMasterProtein	P27937	Alpha-amylase isozyme 3B OS=Oryza sativa subsp. japonica GN=AMY1.6 PE=2 SV=1	0	106.388350150584	41.5525114155251	14	136	10	1	438	48.561	6.2	High	High	High	2.0e9	1.5e8	9.1e8	6.406	426.186825752258	14
High	IsMasterProtein	Q0ITW7	Alcohol dehydrogenase 2 OS=Oryza sativa subsp. japonica GN=ADH2 PE=2 SV=2	0	103.818237629188	46.7018469656992	12	148	10	1	379	41.18	6.46	High	High	High	8.3e8	3.9e8	5.5e8	10.103	434.889959096909	12
High	IsMasterProtein	Q6K669	Leucine aminopeptidase 2, chloroplastic OS=Oryza sativa subsp. japonica GN=Os02g0794700 PE=2 SV=1	0	103.68186591472	36.4548494983278	15	141	15	1	598	61.78	8.1	High	High	High	5.6e8	2.7e8	3.2e8	2.511	402.252389907837	15
High	IsMasterProtein	Q0E4K1	Catalase isozyme A OS=Oryza sativa subsp. japonica GN=CATA PE=2 SV=1	0	98.2949432368424	39.0243902439024	13	133	11	1	492	56.662	7.01	High	High	High	1.0e8	7.8e7	1.0e8	4.298	298.970965504646	13
High	IsMasterProtein	Q93VT8	ATP-citrate synthase beta chain protein 1 OS=Oryza sativa subsp. japonica GN=ACLB-1 PE=2 SV=1	0	97.536640883788	37.5	18	102	18	1	608	66.028	7.68	High	High	High	2.3e8	1.3e8	1.4e8	2.262	324.826571702957	18
High	IsMasterProtein	P48642	Glutathione reductase, cytosolic OS=Oryza sativa subsp. japonica GN=GRC2 PE=2 SV=2	0	97.455126641496	45.9677419354839	13	94	13	1	496	53.473	6.67	High	High	High	5.8e8	2.5e8	2.3e8	2.535	309.24049782753	13
High	IsMasterProtein	Q6K9N6	Succinate--CoA ligase [ADP-forming] subunit beta, mitochondrial OS=Oryza sativa subsp. japonica GN=Os02g0621700 PE=1 SV=1	0	97.3668156238102	48.1042654028436	17	94	17	1	422	45.063	6.32	High	High	High	4.4e8	2.4e8	2.6e8	3.084	295.24360871315	17
High	IsMasterProtein	Q84QK0	12-oxophytodienoate reductase 1 OS=Oryza sativa subsp. japonica GN=OPR1 PE=2 SV=1	0	96.4635293515566	55.7894736842105	15	91	14	1	380	42.438	6.2	High	High	High	3.7e8	1.9e8	2.1e8	8.047	265.140266776085	15
High	IsMasterProtein	Q6ZKC0	14-3-3-like protein GF14-C OS=Oryza sativa subsp. japonica GN=GF14C PE=1 SV=1	0	94.3018623068668	58.203125	13	123	6	1	256	28.808	4.84	High	High	High	2.8e8	5.9e7	1.5e8	6.943	399.01816546917	13
High	IsMasterProtein	Q7XQ45	Probable aldo-keto reductase 3 OS=Oryza sativa subsp. japonica GN=Os04g0339400 PE=2 SV=2	0	93.0521067786569	43.0985915492958	13	564	11	1	355	38.249	5.97	High	High	High	3.6e8	2.2e8	2.4e8	4.248	1530.68307554722	13
High	IsMasterProtein	P49027	Guanine nucleotide-binding protein subunit beta-like protein A OS=Oryza sativa subsp. japonica GN=RACK1A PE=1 SV=1	0	92.9598176280265	52.9940119760479	11	108	9	1	334	36.209	6.44	High	High	High	3.6e8	1.9e8	1.9e8	7.859	321.174643516541	11
High	IsMasterProtein	Q6ZL94	Succinate--CoA ligase [ADP-forming] subunit alpha, mitochondrial OS=Oryza sativa subsp. japonica GN=Os07g0577700 PE=1 SV=1	0	90.0197345058423	49.5468277945619	11	82	11	1	331	34.225	8.22	High	High	High	2.0e8	2.0e7	2.1e8	9	217.32683634758	11
High	IsMasterProtein	Q10DV7	Actin-1 OS=Oryza sativa subsp. japonica GN=ACT1 PE=2 SV=1	0	89.8937047091547	45.3580901856764	13	97	3	1	377	41.786	5.49	High	High	High	6.4e8	4.1e8	4.2e8	4.109	272.756763100624	13
High	IsMasterProtein	Q9FE01	L-ascorbate peroxidase 2, cytosolic OS=Oryza sativa subsp. japonica GN=APX2 PE=1 SV=1	0	89.5212840763658	62.1513944223108	11	96	9	1	251	27.101	5.36	High	High	High	1.3e8	9.5e7	1.0e8	12.111	259.846968412399	11
High	IsMasterProtein	P46265	Tubulin beta-5 chain OS=Oryza sativa subsp. japonica GN=TUBB5 PE=1 SV=1	0	87.2610354419653	46.0850111856823	12	102	6	1	447	50.073	4.83	High	High	High	4.2e7	6.7e7	3.8e7	4.623	260.819444656372	12
High	IsMasterProtein	Q06967	14-3-3-like protein GF14-F OS=Oryza sativa subsp. japonica GN=GF14F PE=1 SV=2	0	86.3028654639815	59.2307692307692	13	103	7	1	260	29.16	4.88	High	High	High	8.0e8	5.1e8	3.8e8	5.449	303.437939167023	13
High	IsMasterProtein	P35683	Eukaryotic initiation factor 4A-1 OS=Oryza sativa subsp. japonica GN=Os06g0701100 PE=2 SV=2	0	83.7546106247581	37.1980676328502	15	100	2	1	414	47.058	5.57	High	High	High	2.6e7	1.2e7	1.1e7	3.924	291.020380973816	15
High	IsMasterProtein	Q6ZDY8	Succinate dehydrogenase [ubiquinone] flavoprotein subunit, mitochondrial OS=Oryza sativa subsp. japonica GN=SDH1 PE=1 SV=1	0	83.1222749972413	31.4285714285714	13	84	13	1	630	68.81	7.08	High	High	High	3.1e8	1.8e8	1.9e8	1.783	280.190262079239	13
High	IsMasterProtein	Q10G56	Ornithine aminotransferase, mitochondrial OS=Oryza sativa subsp. japonica GN=OAT PE=2 SV=1	0	81.9673233540493	36.3636363636364	11	96	11	1	473	51.409	7.61	High	High	High	3.5e8	4.5e7	9.7e7	3.262	276.763993620873	11
High	IsMasterProtein	A3C6D7	Actin-2 OS=Oryza sativa subsp. japonica GN=ACT2 PE=2 SV=1	0	80.4744575098541	45.3580901856764	13	84	3	1	377	41.653	5.49	High	High	High	4.3e7	7.3e6	3.2e7	3.642	236.252304196358	13
High	IsMasterProtein	Q6ZD89	Flavone 3'-O-methyltransferase 1 OS=Oryza sativa subsp. japonica GN=COMT PE=1 SV=1	0	80.2615685166328	43.75	11	77	11	1	368	39.724	5.66	High	High	High	2.1e8	1.6e8	1.0e8	4.337	247.867484688759	11
High	IsMasterProtein	Q69TH8	Putative 12-oxophytodienoate reductase 4 OS=Oryza sativa subsp. japonica GN=OPR4 PE=2 SV=1	0	78.1434659883879	41.5789473684211	12	72	12	1	380	42.405	6.34	High	High	High	1.3e8	9.6e7	1.8e8	3.489	198.46885573864	12
High	IsMasterProtein	Q6Z6L4	Aminopeptidase M1-A OS=Oryza sativa subsp. japonica GN=Os02g0218200 PE=2 SV=1	0	77.8056738404986	18.3371298405467	13	70	13	1	878	98.391	5.2	High	High	High	1.5e8	9.4e7	1.1e8	0.887	221.374380469322	13
High	IsMasterProtein	P49199	40S ribosomal protein S8 OS=Oryza sativa subsp. japonica GN=RPS8 PE=2 SV=2	0	77.2630953518663	37.2727272727273	9	71	9	1	220	24.814	10.4	High	High	High	4.2e8	3.4e8	3.3e8	5.813	280.463738322258	9
High	IsMasterProtein	P0C5D0	1-Cys peroxiredoxin B OS=Oryza sativa subsp. indica GN=OsI_026085 PE=3 SV=1	0	77.167009976665	59.5454545454545	13	95	11	1	220	24.189	5.67	High	High	High	3.5e8	2.8e8	2.2e8	15.379	263.601374030113	13
High	IsMasterProtein	Q6Z2Z4	Eukaryotic initiation factor 4A-3 OS=Oryza sativa subsp. japonica GN=Os02g0146600 PE=1 SV=1	0	77.0326238147416	34.0579710144928	14	97	1	1	414	47.108	5.67	High	High	High	3.7e7	3.3e7	2.8e7	3.507	279.648855686188	14
High	IsMasterProtein	Q10M12	Ricin B-like lectin R40C1 OS=Oryza sativa subsp. japonica GN=R40C1 PE=1 SV=1	0	76.9637249225275	35.632183908046	9	75	8	1	348	38.798	6.8	High	High	High	2.7e8	1.0e8	9.0e7	2.594	257.805034399033	9
High	IsMasterProtein	B7EA73	Puromycin-sensitive aminopeptidase OS=Oryza sativa subsp. japonica GN=Os08g0562700 PE=2 SV=1	0	76.6933006357597	18.7147688838782	10	55	10	1	887	99.461	5.59	High	High	High	1.2e8	7.2e7	6.8e7	0.817	159.334627628326	10
High	IsMasterProtein	P93438	S-adenosylmethionine synthase 2 OS=Oryza sativa subsp. japonica GN=SAM2 PE=2 SV=1	0	76.4201446402283	33.756345177665	9	68	4	1	394	42.874	6.05	High	High	High	5.2e7	2.9e7	5.4e7	3.642	197.309102416039	9
High	IsMasterProtein	Q0J8G4	Fructokinase-2 OS=Oryza sativa subsp. japonica GN=FRK2 PE=1 SV=1	0	76.2782319827019	52.0833333333333	14	99	14	1	336	35.494	5.17	High	High	High	2.4e8	1.4e8	1.8e8	4.78	300.785676121712	14
High	IsMasterProtein	Q9XEA6	Cysteine synthase OS=Oryza sativa subsp. japonica GN=RCS1 PE=2 SV=2	0	76.1222845564854	43.9252336448598	9	84	6	1	321	33.817	5.43	High	High	High	2.2e8	1.3e8	1.4e8	3.16	282.761669397354	9
High	IsMasterProtein	Q7Y0E8	Probable nucleoredoxin 1-1 OS=Oryza sativa subsp. japonica GN=Os03g0405500 PE=2 SV=1	0	75.4912279249101	25.4833040421793	9	76	6	1	569	63.249	5.06	High	High	High	2.1e8	1.2e8	1.1e8	1.829	232.947671175003	9
High	IsMasterProtein	A2YH64	Catalase isozyme B OS=Oryza sativa subsp. indica GN=CATB PE=2 SV=2	0	74.4742441001714	37.6016260162602	14	109	12	1	492	56.551	7.05	High	High	High	2.5e8	1.4e8	1.4e8	3.101	296.52349114418	14
High	IsMasterProtein	Q84J55	14-3-3-like protein GF14-A OS=Oryza sativa subsp. japonica GN=GF14A PE=2 SV=1	0	74.3819125080675	47.7272727272727	10	98	5	1	264	28.982	4.94	High	High	High	7.8e7	1.6e7	5.7e7	4.012	326.836124300957	10
High	IsMasterProtein	A6N0M9	Nucleoside diphosphate kinase 1 OS=Oryza sativa subsp. indica GN=NDKR PE=1 SV=1	0	74.3565693459382	48.3221476510067	7	103	7	1	149	16.835	6.8	High	High	High	2.1e9	1.5e9	1.6e9	30.623	288.002577185631	7
High	IsMasterProtein	Q7Y0F2	Probable nucleoredoxin 1-2 OS=Oryza sativa subsp. japonica GN=Os03g0405900 PE=2 SV=1	0	74.2438027974721	33.5628227194492	11	61	8	1	581	64.381	4.93	High	High	High	3.1e8	1.3e8	1.4e8	1.829	204.818740844727	11
High	IsMasterProtein	P52428	Proteasome subunit alpha type-1 OS=Oryza sativa subsp. japonica GN=PAF1 PE=2 SV=1	0	73.7678705034381	49.6296296296296	11	65	11	1	270	29.612	5.54	High	High	High	2.4e8	1.1e8	1.4e8	6.499	224.411924600601	11
High	IsMasterProtein	Q852M2	Probable aldehyde oxidase 3 OS=Oryza sativa subsp. japonica GN=Os03g0790700 PE=2 SV=1	0	73.5812051528041	14.2330383480826	14	61	2	1	1356	145.245	6.49	High	High	High	1.1e8		5.1e7	0.595	193.917091846466	14
High	IsMasterProtein	Q43008	Superoxide dismutase [Mn], mitochondrial OS=Oryza sativa subsp. japonica GN=SODA PE=2 SV=2	0	73.4969973357483	46.7532467532467	8	97	8	1	231	24.982	7.02	High	High	High	1.4e9	7.4e8	9.3e8	11.115	309.803887367249	8
High	IsMasterProtein	O04226	Delta-1-pyrroline-5-carboxylate synthase 1 OS=Oryza sativa subsp. japonica GN=P5CS1 PE=2 SV=2	0	72.8354291800165	27.2346368715084	13	62	13	1	716	77.697	6.84	High	High	High	1.0e8	7.0e7	6.6e7	0.842	194.037422060966	13
High	IsMasterProtein	P35684	60S ribosomal protein L3 OS=Oryza sativa subsp. japonica GN=RPL3 PE=2 SV=2	0	72.3644573778112	31.8766066838046	11	69	11	1	389	44.436	10.08	High	High	High	3.2e8	2.2e8	2.2e8	3.786	198.575069308281	11
High	IsMasterProtein	Q7G764	Probable NAD(P)H-dependent oxidoreductase 1 OS=Oryza sativa subsp. japonica GN=Os10g0113000 PE=1 SV=1	0	71.3472245497868	41.4330218068536	11	78	11	1	321	35.69	5.45	High	High	High	4.1e8	2.1e8	2.5e8	3.806	237.220095157623	11
High	IsMasterProtein	Q76FS3	Tubulin beta-6 chain OS=Oryza sativa subsp. japonica GN=TUBB6 PE=2 SV=1	0	70.985465475307	38.7387387387387	10	70	4	1	444	49.854	4.91	High	High	High	1.4e7	4.5e6	1.1e7	3.642	176.358187675476	10
High	IsMasterProtein	P14654	Glutamine synthetase cytosolic isozyme 1-2 OS=Oryza sativa subsp. japonica GN=GLN1-2 PE=1 SV=1	0	70.7090710855313	37.5350140056022	7	65	6	1	357	39.234	6.07	High	High	High	1.2e8	8.1e7	6.3e7	7.66	199.642171621323	7
High	IsMasterProtein	Q0JPA6	Salt stress root protein RS1 OS=Oryza sativa subsp. japonica GN=Os01g0233000 PE=2 SV=1	0	70.6346021580352	57.3529411764706	7	59	7	1	204	21.788	4.92	High	High	High	2.1e8	5.9e7	1.7e8	5.105	206.530723571777	7
High	IsMasterProtein	Q0JKD0	Glutamate synthase 1 [NADH], chloroplastic OS=Oryza sativa subsp. japonica GN=Os01g0681900 PE=2 SV=1	0	70.0340137037728	12.4134748500231	19	78	19	1	2167	236.745	7.09	High	High	High	7.4e7	4.3e7	4.6e7	0.404	223.832727074623	19
High	IsMasterProtein	O04985	Non-symbiotic hemoglobin 2 OS=Oryza sativa subsp. japonica GN=HB2 PE=2 SV=1	0	68.7995405713937	52.0710059171598	9	129	7	1	169	18.604	8.94	High	High	High	7.2e8	4.2e8	5.9e8	13.678	419.693107843399	9
High	IsMasterProtein	Q6F332	Calmodulin-2 OS=Oryza sativa subsp. japonica GN=CAM2 PE=2 SV=3	0	68.2902001553693	68.4563758389262	7	88	2	1	149	16.807	4.27	High	High	High	3.6e7	8.6e6	1.1e7	18.953	271.130688071251	7
High	IsMasterProtein	Q75GX9	63 kDa globulin-like protein OS=Oryza sativa subsp. japonica GN=Os03g0663800 PE=1 SV=1	0	67.1164994468988	31.8505338078292	13	69	13	1	562	63.389	8.13	High	High	High	3.0e8	1.0e8	9.7e7	1.581	240.547513723373	13
High	IsMasterProtein	Q9XEA8	Cysteine synthase OS=Oryza sativa subsp. japonica GN=RCS3 PE=2 SV=1	0	67.0598878696837	52.6153846153846	10	59	7	1	325	34.285	5.41	High	High	High	9.5e7	4.1e7	6.1e7	2.981	180.950490236282	10
High	IsMasterProtein	P0C520	ATP synthase subunit alpha, mitochondrial OS=Oryza sativa GN=ATPA PE=3 SV=1	0	66.63274046769	29.2730844793713	13	80	13	1	509	55.339	6.1	High	High	High	3.8e8	1.8e8	2.1e8	1.848	228.307595133781	13
High	IsMasterProtein	P49398	40S ribosomal protein S4 OS=Oryza sativa subsp. japonica GN=RPS4 PE=2 SV=3	0	65.774406218554	49.0566037735849	13	87	13	1	265	29.846	10.13	High	High	High	3.4e8	2.1e8	2.4e8	4.78	214.710647344589	13
High	IsMasterProtein	Q852M1	Probable aldehyde oxidase 2 OS=Oryza sativa subsp. japonica GN=Os03g0790900 PE=2 SV=1	0	65.224216264919	12.8413284132841	13	51	1	1	1355	144.972	6.24	Not Found	Not Found	High			2.5e7	0.565	155.725214719772	13
High	IsMasterProtein	A2WXV8	Fructokinase-1 OS=Oryza sativa subsp. indica GN=FRK1 PE=1 SV=1	0	65.219223837385	47.3684210526316	13	65	13	1	323	34.707	5.27	High	High	High	2.7e8	1.4e8	1.5e8	2.675	196.374754071236	13
High	IsMasterProtein	P41095	60S acidic ribosomal protein P0 OS=Oryza sativa subsp. japonica GN=Os08g0130500 PE=1 SV=3	0	64.9501045612548	37.3040752351097	8	70	8	1	319	34.356	5.49	High	High	High	7.6e8	3.7e8	4.4e8	7.483	215.47069811821	8
High	IsMasterProtein	Q7XJ02	Probable L-ascorbate peroxidase 7, chloroplastic OS=Oryza sativa subsp. japonica GN=APX7 PE=2 SV=1	0	63.5318996626492	40.3899721448468	10	72	9	1	359	38.302	8.65	High	High	High	2.2e8	1.2e8	1.2e8	2.455	222.501062989235	10
High	IsMasterProtein	Q43007	Phospholipase D alpha 1 OS=Oryza sativa subsp. japonica GN=PLD1 PE=1 SV=2	0	63.3342169669248	20.320197044335	11	63	11	1	812	92.161	5.96	High	High	High	1.1e8	5.6e7	8.2e7	0.82	179.127880573273	11
High	IsMasterProtein	Q75HE6	Probable methylenetetrahydrofolate reductase OS=Oryza sativa subsp. japonica GN=Os03g0815200 PE=2 SV=1	0	62.5161687964374	24.2424242424242	9	56	9	1	594	66.388	5.57	High	High	High	1.6e8	5.6e7	5.7e7	1.031	171.998766183853	9
High	IsMasterProtein	Q9LSU1	Proteasome subunit alpha type-5 OS=Oryza sativa subsp. japonica GN=PAE1 PE=2 SV=1	0	61.4938868917715	54.4303797468354	9	76	9	1	237	25.977	4.75	High	High	High	1.4e8	1.8e7	5.6e7	4.412	254.567472815514	9
High	IsMasterProtein	P49397	40S ribosomal protein S3a OS=Oryza sativa subsp. japonica GN=RPS3A PE=2 SV=2	0	61.3630721099099	43.1297709923664	11	77	11	1	262	29.709	9.8	High	High	High	6.8e8	4.1e8	4.1e8	4.995	230.983099222183	11
High	IsMasterProtein	Q01K11	Gamma-aminobutyrate transaminase 1, mitochondrial OS=Oryza sativa subsp. indica GN=OsI_17385 PE=3 SV=1	0	60.4175387495131	32.9457364341085	11	52	11	1	516	56.335	6.8	High	High	High	2.2e8	1.4e8	1.3e8	1.913	157.061560630798	11
High	IsMasterProtein	Q6Z5N4	Pyruvate dehydrogenase E1 component subunit alpha-1, mitochondrial OS=Oryza sativa subsp. japonica GN=Os02g0739600 PE=2 SV=1	0	60.0599891454726	28.974358974359	8	64	8	1	390	42.675	7.77	High	High	High	2.0e8	9.9e7	1.1e8	2.02	195.506057024002	8
High	IsMasterProtein	P55142	Glutaredoxin-C6 OS=Oryza sativa subsp. japonica GN=GRXC6 PE=1 SV=2	0	59.498654347527	66.9642857142857	6	52	6	1	112	11.767	6.04	High	High	High	1.2e8	5.6e7	5.3e7	36.276	184.25726556778	6
High	IsMasterProtein	Q69TI0	Putative 12-oxophytodienoate reductase 5 OS=Oryza sativa subsp. japonica GN=OPR5 PE=2 SV=1	0	58.9372483737462	44.3850267379679	10	62	9	1	374	41.659	5.48	High	High	High	1.7e8	1.0e8	1.2e8	2.899	174.083864927292	10
High	IsMasterProtein	A2XNS1	Actin-3 OS=Oryza sativa subsp. indica GN=ACT3 PE=3 SV=2	0	58.5399636741302	35.2785145888594	11	62	1	1	377	41.679	5.49	Not Found	Not Found	High			2.4e7	2.831	176.247575283051	11
High	IsMasterProtein	Q8L4L4	60S ribosomal protein L5-2 OS=Oryza sativa subsp. japonica GN=RPL5B PE=2 SV=2	0	58.4078342339317	32.2368421052632	7	75	1	1	304	34.716	9.1	High	High	High	4.9e7	4.4e6	1.3e7	2.728	182.009492635727	7
High	IsMasterProtein	Q6Z4G3	UDP-arabinopyranose mutase 3 OS=Oryza sativa subsp. japonica GN=UAM3 PE=1 SV=1	0	57.2903038027722	36.8852459016393	10	62	2	1	366	41.253	6.43	High	Not Found	High	2.0e7		2.1e7	2.311	192.108000397682	10
High	IsMasterProtein	Q75IM9	Isovaleryl-CoA dehydrogenase, mitochondrial OS=Oryza sativa subsp. japonica GN=Os05g0125500 PE=2 SV=2	0	56.7275005673462	32.0293398533007	7	57	7	1	409	44.502	6.96	High	High	High	1.3e8	1.0e8	1.1e8	1.512	169.088379859924	7
High	IsMasterProtein	Q2QYW2	Clathrin heavy chain 2 OS=Oryza sativa subsp. japonica GN=Os12g0104800 PE=3 SV=1	0	55.9560147724476	9.89461358313817	11	40	11	1	1708	193.225	5.39	High	High	High	5.5e7	3.0e7	4.4e7	0.345	104.581491470337	11
High	IsMasterProtein	A2XD35	Adenylosuccinate synthetase, chloroplastic OS=Oryza sativa subsp. indica GN=PURA PE=3 SV=2	0	54.922431508739	33.264887063655	10	50	10	1	487	51.976	6.84	High	High	High	1.3e8	7.7e7	7.9e7	1.212	146.252136349678	10
High	IsMasterProtein	O64464	Proteasome subunit beta type-1 OS=Oryza sativa subsp. japonica GN=PBF1 PE=2 SV=1	0	54.3832136457158	52.9411764705882	9	46	9	1	221	24.266	6.89	High	High	High	3.3e8	1.9e8	2.2e8	3.642	153.070118784904	9
High	IsMasterProtein	Q10LP5	Sucrose synthase 4 OS=Oryza sativa subsp. japonica GN=SUS4 PE=2 SV=1	0	53.3509196384529	16.8108776266996	12	53	12	1	809	92.159	6.54	High	High	High	1.3e8	7.6e6	6.8e7	0.986	139.972546935081	12
High	IsMasterProtein	A2WNH1	Calmodulin-3 OS=Oryza sativa subsp. indica GN=CAM3 PE=3 SV=2	0	53.1925717566322	68.4563758389262	7	57	2	1	149	16.807	4.27	High	Not Found	High	8.7e6		4.5e6	11.589	191.609564900398	7
High	IsMasterProtein	B9F3B6	Succinate-semialdehyde dehydrogenase, mitochondrial OS=Oryza sativa subsp. japonica GN=ALDH5F1 PE=3 SV=1	0	52.7069262929301	20.6831119544592	8	41	8	1	527	56.058	8.1	High	High	High	1.6e8	7.5e7	9.9e7	1.106	138.082090854645	8
High	IsMasterProtein	Q9SXP2	Formate dehydrogenase 1, mitochondrial OS=Oryza sativa subsp. japonica GN=Os06g0486800 PE=1 SV=2	0	52.4268690247684	39.3617021276596	10	55	10	1	376	41.315	7.17	High	High	High	1.3e8	1.0e8	1.2e8	2.162	167.381171584129	10
High	IsMasterProtein	Q6ZFT5	Ribose-phosphate pyrophosphokinase 4 OS=Oryza sativa subsp. japonica GN=Os02g0714600 PE=2 SV=1	0	52.2076942970048	33.2307692307692	7	62	7	1	325	36.126	6.79	High	High	High	1.1e8	3.6e7	6.5e7	3.281	156.63406920433	7
High	IsMasterProtein	Q9LGQ6	Acyl transferase 9 OS=Oryza sativa subsp. japonica GN=AT9 PE=2 SV=1	0	51.7228288268936	31.7422434367542	10	53	10	1	419	46.136	5.92	High	High	High	2.0e8	8.0e7	1.2e8	1.555	157.821686863899	10
High	IsMasterProtein	A2Y720	Late embryogenesis abundant protein, group 3 OS=Oryza sativa subsp. indica GN=LEA3 PE=1 SV=1	0	51.3758765105	23.5	5	39	5	1	200	20.455	6.96	High	High	High				2.415	156.684338331223	5
High	IsMasterProtein	Q6K4E7	Aminopeptidase M1-D OS=Oryza sativa subsp. japonica GN=Os09g0362800 PE=2 SV=1	0	50.8920033770116	16.0366552119129	10	50	10	1	873	98.451	5.47	High	High	High	8.7e7	4.2e7	4.7e7	0.638	140.89918255806	10
High	IsMasterProtein	P0C5C8	1-Cys peroxiredoxin A OS=Oryza sativa subsp. indica GN=OsI_27030 PE=2 SV=1	0	50.7829719379246	43.6363636363636	9	67	7	1	220	24.057	6.43	High	High	High	6.9e7	6.9e7	4.1e7	6.197	194.207520961761	9
High	IsMasterProtein	Q6ZFU6	Thioredoxin reductase NTRB OS=Oryza sativa subsp. japonica GN=NTRB PE=2 SV=1	0	50.7554282614546	36.2537764350453	7	42	7	1	331	34.655	6.64	High	High	High	6.3e7	5.2e7	5.6e7	2.652	138.869089126587	7
High	IsMasterProtein	Q75M08	Protein disulfide isomerase-like 2-1 OS=Oryza sativa subsp. japonica GN=PDIL2-1 PE=2 SV=2	0	50.5528727553356	25.4098360655738	6	38	6	1	366	39.888	6.99	High	High	High	7.4e7	3.2e7	3.9e7	1.043	127.390849471092	6
High	IsMasterProtein	Q9FR35	Peroxiredoxin-2C OS=Oryza sativa subsp. japonica GN=PRXIIC PE=1 SV=1	0	50.3713784425292	59.8765432098765	7	121	7	1	162	17.28	5.88	High	High	High	3.4e8	2.4e8	2.9e8	20.544	260.349489450455	7
High	IsMasterProtein	O04986	Non-symbiotic hemoglobin 1 OS=Oryza sativa subsp. japonica GN=HB1 PE=1 SV=1	0	49.9297958412287	43.3734939759036	6	85	4	1	166	18.433	7.49	High	High	High	1.9e8	1.3e8	1.7e8	5.813	235.415977478027	6
High	IsMasterProtein	Q93XI4	N-carbamoylputrescine amidase OS=Oryza sativa subsp. japonica GN=CPA PE=2 SV=1	0	49.8466335094346	33.8870431893688	6	57	6	1	301	33.442	5.44	High	High	High	3.5e8	1.5e8	2.5e8	3.87	159.575189471245	6
High	IsMasterProtein	Q9FXT4	Alpha-galactosidase OS=Oryza sativa subsp. japonica GN=Os10g0493600 PE=1 SV=1	0	49.5500705096469	26.8585131894484	8	46	8	1	417	45.792	7.94	High	High	High	1.3e8	3.1e7	6.5e7	1.276	133.388242006302	8
High	IsMasterProtein	P25777	Oryzain beta chain OS=Oryza sativa subsp. japonica GN=Os04g0670200 PE=1 SV=2	0	49.4747277731609	19.7424892703863	6	50	6	1	466	49.767	5.36	High	High	High	6.6e7	7.6e7	1.1e8	1.371	148.401602387428	6
High	IsMasterProtein	A2YL07	Glutamate--cysteine ligase B, chloroplastic OS=Oryza sativa subsp. indica GN=GSH1-2 PE=3 SV=2	0	49.2910542130977	23.7903225806452	6	56	6	1	496	56.118	7.02	High	High	High	9.6e7	5.9e7	5.1e7	0.995	169.910938978195	6
High	IsMasterProtein	P25776	Oryzain alpha chain OS=Oryza sativa subsp. japonica GN=Os04g0650000 PE=1 SV=2	0	48.7690215437982	19.6506550218341	6	51	6	1	458	50.099	5.27	High	High	High	3.9e8	3.2e8	3.8e8	1.818	187.845437645912	6
High	IsMasterProtein	Q10MQ2	Probable LL-diaminopimelate aminotransferase, chloroplastic OS=Oryza sativa subsp. japonica GN=AGD2 PE=2 SV=1	0	47.8777834184397	23.2758620689655	8	35	8	1	464	49.826	8.41	High	High	High	6.4e7	2.6e7	3.4e7	1.212	104.17062830925	8
High	IsMasterProtein	Q69TY4	Peroxiredoxin-2E-1, chloroplastic OS=Oryza sativa subsp. japonica GN=PRXIIE-1 PE=2 SV=1	0	47.4496088531552	44.3965517241379	6	39	6	1	232	23.674	8.79	High	High	High	2.2e8	1.2e8	1.0e8	1.929	160.037204504013	6
High	IsMasterProtein	Q9LGU6	S-adenosylmethionine synthase 3 OS=Oryza sativa subsp. japonica GN=METK3 PE=2 SV=1	0	47.3890786207296	21.969696969697	6	40	1	1	396	43.283	5.41	Not Found	Not Found	High			1.4e7	1.848	82.0385086536407	6
High	IsMasterProtein	Q7XKU5	2-oxoglutarate-dependent dioxygenase DAO OS=Oryza sativa subsp. japonica GN=DAO PE=2 SV=2	0	47.1232008953778	34.6666666666667	6	43	6	1	300	32.082	5.82	High	High	High	1.9e8	1.1e8	1.1e8	3.924	134.646638393402	6
High	IsMasterProtein	Q8H8C7	Chitin elicitor-binding protein OS=Oryza sativa subsp. japonica GN=CEBIP PE=1 SV=1	0	47.0099640676601	23.876404494382	5	46	5	1	356	37.176	7.36	High	High	High	8.7e8	5.8e8	4.4e8	1.581	168.435477018356	5
High	IsMasterProtein	Q9S827	Succinate dehydrogenase [ubiquinone] iron-sulfur subunit 1, mitochondrial OS=Oryza sativa subsp. japonica GN=SDH2-1 PE=1 SV=1	0	46.8690091643389	37.7224199288256	7	42	7	1	281	31.099	8.48	High	High	High	1.3e8	8.8e7	8.4e7	2.162	122.37898516655	7
High	IsMasterProtein	A2Y7R5	GTP-binding nuclear protein Ran-2 OS=Oryza sativa subsp. indica GN=RAN2 PE=2 SV=1	0	45.6318374076674	39.8190045248869	8	60	3	1	221	25.023	7.12	High	High	High	9.7e7	1.4e8	1.2e8	5.579	181.761456608772	8
High	IsMasterProtein	Q69LA6	Probable pyridoxal 5'-phosphate synthase subunit PDX1.1 OS=Oryza sativa subsp. japonica GN=PDX11 PE=2 SV=1	0	45.6226538913911	29.2452830188679	10	48	10	1	318	33.715	6.89	High	High	High	1.5e8	1.3e8	1.3e8	2.728	122.610987663269	10
High	IsMasterProtein	Q9ARZ9	Ubiquitin-40S ribosomal protein S27a-1 OS=Oryza sativa subsp. japonica GN=RPS27AA PE=2 SV=1	0	45.5199101418086	47.741935483871	7	277	1	1	155	17.657	9.77	High	High	High	6.4e7	4.2e7	2.6e7	5.813	945.318509340286	7
High	IsMasterProtein	A2WXX3	60S ribosomal protein L5-1 OS=Oryza sativa subsp. indica GN=RPL5A PE=3 SV=2	0	45.4496293943994	32.2368421052632	7	57	1	1	304	34.734	9.16	Not Found	High	Not Found		1.6e7		1.683	136.608824253082	7
High	IsMasterProtein	P25778	Oryzain gamma chain OS=Oryza sativa subsp. japonica GN=Os09g0442300 PE=2 SV=2	0	45.2065348680665	20.9944751381215	5	65	5	1	362	39.089	7.15	High	High	High	9.2e7	5.3e7	7.3e7	3.394	200.72863638401	5
High	IsMasterProtein	P0C542	Actin-7 OS=Oryza sativa subsp. indica GN=ACT7 PE=3 SV=1	0	45.1437611568633	28.9893617021277	9	47	1	1	376	41.588	5.39	High	Not Found	Not Found	1.0e8			1.61	136.519021749496	9
High	IsMasterProtein	Q653V7	Probable alpha-glucosidase Os06g0675700 OS=Oryza sativa subsp. japonica GN=Os06g0675700 PE=1 SV=1	0	44.8341902931512	12.4293785310734	8	36	8	1	885	96.275	8.59	High	High	High	1.5e8	7.5e7	9.3e7	0.585	128.868927001953	8
High	IsMasterProtein	Q75HQ0	Heat shock 70 kDa protein BIP4 OS=Oryza sativa subsp. japonica GN=BIP4 PE=2 SV=1	0	44.4793549903714	5.24017467248908	4	52	1	1	687	74.267	5.22	High	High	High				0.455	163.265421867371	4
High	IsMasterProtein	Q53M52	Tubulin alpha-2 chain OS=Oryza sativa subsp. japonica GN=TUBA PE=2 SV=1	0	43.961716301998	29.9334811529933	10	52	4	1	451	49.705	4.96	High	High	High	2.0e8	7.3e7	6.2e7	1.61	165.822805404663	10
High	IsMasterProtein	Q8LJU5	40S ribosomal protein S7 OS=Oryza sativa subsp. japonica GN=RPS7 PE=2 SV=2	0	42.3569867046126	36.9791666666667	5	75	5	1	192	22.293	9.76	High	High	High	1.2e8	7.1e6	1.9e8	5.813	175.873102068901	5
High	IsMasterProtein	P41345	Ferredoxin--NADP reductase, root isozyme, chloroplastic OS=Oryza sativa subsp. japonica GN=Os03g0784700 PE=1 SV=1	0	41.1631454101184	30.4232804232804	8	45	8	1	378	41.852	8.6	High	High	High	2.3e7	2.9e7	3.3e7	2.481	89.9777677059174	8
High	IsMasterProtein	Q7XUG1	Malate synthase OS=Oryza sativa subsp. japonica GN=MS PE=2 SV=1	0	41.0897938738248	19.4003527336861	10	44	10	1	567	62.6	7.14	High	High	High	1.2e8	7.8e7	7.9e7	1.106	114.80769610405	10
High	IsMasterProtein	P0CH35	Ubiquitin-60S ribosomal protein L40-2 OS=Oryza sativa subsp. japonica GN=Ub-CEP52-2 PE=3 SV=1	0	41.0807568341007	44.1860465116279	6	271	1	1	129	14.775	9.92	High	High	Not Found	4.2e7	1.4e7		11.915	931.609944820404	6
High	IsMasterProtein	P51431	Ubiquitin-40S ribosomal protein S27a-2 OS=Oryza sativa subsp. japonica GN=RPS27AB PE=2 SV=3	0	41.0394914142613	41.9354838709677	7	276	1	1	155	17.671	9.8	High	High	Not Found				5.813	944.908737182617	7
High	IsMasterProtein	Q42456	Aspartic proteinase oryzasin-1 OS=Oryza sativa subsp. japonica GN=Os05g0567100 PE=2 SV=2	0	39.8877953976656	23.3791748526523	7	49	7	1	509	54.039	5.33	High	High	High	1.4e7	5.7e7	2.1e7	1.346	140.126603364944	7
High	IsMasterProtein	P35681	Translationally-controlled tumor protein homolog OS=Oryza sativa subsp. japonica GN=TCTP PE=1 SV=1	0	39.7747023556021	54.1666666666667	5	49	5	1	168	18.934	4.68	High	High	High	1.8e8	1.4e8	2.0e8	6.743	151.62937438488	5
High	IsMasterProtein	P0C0L1	Probable L-ascorbate peroxidase 6, chloroplastic/mitochondrial OS=Oryza sativa subsp. japonica GN=APX6 PE=2 SV=1	0	39.5656458232649	36.2459546925566	7	27	4	1	309	33.481	7.23	High	High	High	1.4e7	1.8e7		1.31	83.2242735624313	7
High	IsMasterProtein	P0C8Y9	Proteasome subunit alpha type-4-2 OS=Oryza sativa subsp. indica GN=OsI_021067 PE=1 SV=1	0	39.3591420063111	41.2	5	50	5	1	250	27.009	6.92	High	High	High	1.1e8	1.1e8	7.7e7	2.831	173.430905938149	5
High	IsMasterProtein	Q6ER94	2-Cys peroxiredoxin BAS1, chloroplastic OS=Oryza sativa subsp. japonica GN=BAS1 PE=1 SV=1	0	39.0070034051559	29.1187739463602	5	38	5	1	261	28.079	6	High	High	High	1.4e8	1.1e8	1.4e8	1.336	95.4517995119095	5
High	IsMasterProtein	P31674	40S ribosomal protein S15 OS=Oryza sativa subsp. japonica GN=RPS15 PE=2 SV=2	0	38.7810302964413	43.5064935064935	5	47	5	1	154	17.404	10.2	High	High	High	3.4e6	3.2e6	2.4e7	18.307	104.835552215576	5
High	IsMasterProtein	Q0IWL9	Monothiol glutaredoxin-S11 OS=Oryza sativa subsp. japonica GN=GRXS11 PE=2 SV=2	0	38.7742672406146	19.959266802444	5	31	5	1	491	53.121	5.25	High	High	High	7.9e7	2.5e7	4.5e7	0.682	107.108047485352	5
High	IsMasterProtein	Q0JA75	Cinnamyl alcohol dehydrogenase 7 OS=Oryza sativa subsp. japonica GN=CAD7 PE=1 SV=1	0	38.6217744215121	22.6912928759894	5	30	5	1	379	39.541	7.27	High	High	High	2.0e7	2.6e7	2.3e7	1.154	96.7099502086639	5
High	IsMasterProtein	P0DKK7	60S ribosomal protein L7a-2 OS=Oryza sativa subsp. japonica GN=RPL7A-2 PE=2 SV=1	0	38.2275600014544	28.6821705426357	7	70	7	1	258	29.285	10.35	High	High	High	3.2e8	8.0e7	2.4e8	3.87	216.902996301651	7
High	IsMasterProtein	Q9LSU3	Proteasome subunit alpha type-6 OS=Oryza sativa subsp. japonica GN=PAA1 PE=2 SV=1	0	38.0484471183119	30.0813008130081	7	44	7	1	246	27.556	6.65	High	High	High	1.0e8	1.1e8	1.2e8	1.783	116.967366695404	7
High	IsMasterProtein	P29545	Elongation factor 1-beta OS=Oryza sativa subsp. japonica GN=Os07g0662500 PE=1 SV=3	0	37.8790953273355	49.1071428571429	7	35	6	1	224	23.785	4.77	High	High	High	2.0e8	1.2e8	1.4e8	4.623	92.0003408193588	7
High	IsMasterProtein	Q0JMH0	2-hydroxyacyl-CoA lyase OS=Oryza sativa subsp. japonica GN=Os01g0505400 PE=3 SV=3	0	37.5280081428846	21.317157712305	8	40	8	1	577	60.787	6.35	High	High	High	1.1e8	6.1e7	7.5e7	0.808	118.310024619102	8
High	IsMasterProtein	A2Z3C4	Probable 6-phosphogluconolactonase 4, chloroplastic OS=Oryza sativa subsp. indica GN=OsI_031067 PE=3 SV=2	0	37.4042848048292	20.679012345679	4	24	4	1	324	34.54	8.59	High	High	High	5.5e7	2.9e7	5.1e7	1.154	67.6734575033188	4
High	IsMasterProtein	Q2QS14	UDP-glucose 6-dehydrogenase 4 OS=Oryza sativa subsp. japonica GN=UGD4 PE=2 SV=1	0	37.2701575459669	13.75	4	23	4	1	480	52.821	6.13	High	High	High	7.5e7	5.6e7	4.5e7	0.468	72.2931520938873	4
High	IsMasterProtein	Q7DNA1	Chitinase 2 OS=Oryza sativa subsp. japonica GN=Cht2 PE=1 SV=1	0	37.1680824950579	20	3	32	3	1	340	35.564	7.4	High	High	High	7.0e7	2.8e6	5.1e7	1.371	83.7685611248016	3
High	IsMasterProtein	B7F845	60S ribosomal protein L10a OS=Oryza sativa subsp. japonica GN=RPL10A PE=1 SV=1	0	37.0468434119264	22.2222222222222	4	36	4	1	216	24.467	9.82	High	High	High				1.929	124.514889478683	4
High	IsMasterProtein	O82451	Probable glutathione S-transferase GSTF2 OS=Oryza sativa subsp. japonica GN=GSTF2 PE=1 SV=3	0	36.8244794090895	26.5116279069767	5	47	5	1	215	23.961	6.13	High	High	High	1.4e8	7.3e7	4.4e7	3.329	165.487952709198	5
High	IsMasterProtein	P0DKK8	40S ribosomal protein S10-1 OS=Oryza sativa subsp. japonica GN=RPS10-1 PE=2 SV=1	0	36.7204105510772	38.2513661202186	6	32	6	1	183	20.25	9.76	High	High	High	5.3e8	2.8e8	3.7e8	3.642	99.970841884613	6
High	IsMasterProtein	Q0JDA2	Succinate dehydrogenase subunit 5, mitochondrial OS=Oryza sativa subsp. japonica GN=SDH5 PE=1 SV=1	0	35.8461761122974	43.2900432900433	7	37	7	1	231	24.568	8.65	High	High	High	8.7e7	3.9e7	5.0e7	3.125	110.329622983933	7
High	IsMasterProtein	B8AL33	Arginine biosynthesis bifunctional protein ArgJ, chloroplastic OS=Oryza sativa subsp. indica GN=OsI_11009 PE=3 SV=1	0	35.2844448624021	22.0302375809935	5	40	5	1	463	47.823	6.92	High	High	High	4.6e7	2.6e7	9.5e6	0.738	100.176570534706	5
High	IsMasterProtein	B8AL97	Cupincin OS=Oryza sativa subsp. indica GN=OsI_13867 PE=1 SV=1	0	34.4608518007098	17.6595744680851	6	31	6	1	470	52.028	7.43	High	High	High	1.0e8	8.1e7	8.4e7	0.701	108.455687046051	6
High	IsMasterProtein	P49210	60S ribosomal protein L9 OS=Oryza sativa subsp. japonica GN=RPL9 PE=2 SV=3	0	33.9257862289102	37.8947368421053	5	39	5	1	190	21.335	9.61	High	High	High	5.4e7	1.2e7	3.5e7	3.125	118.346950292587	5
High	IsMasterProtein	B8BKI7	Probable bifunctional methylthioribulose-1-phosphate dehydratase/enolase-phosphatase E1 OS=Oryza sativa subsp. indica GN=OsI_36120 PE=2 SV=1	0	33.9137056658002	22.972972972973	6	28	6	1	518	57.006	6	High	High	High	8.2e7	4.9e7	4.6e7	0.711	99.3573024272919	6
High	IsMasterProtein	Q65XK0	Ketol-acid reductoisomerase, chloroplastic OS=Oryza sativa subsp. japonica GN=Os05g0573700 PE=1 SV=1	0	33.7117206730512	12.80276816609	5	36	5	1	578	62.338	6.43	High	High	High	1.4e8	1.9e8	2.2e8	0.743	107.551531434059	5
High	IsMasterProtein	Q94DM8	Ubiquitin-fold modifier 1 OS=Oryza sativa subsp. japonica GN=Os01g0962400 PE=3 SV=1	0	33.61240687885	50	3	37	3	1	102	10.356	9.61	High	High	High	1.5e8	9.8e7	9.8e7	6.197	72.2955154180527	3
High	IsMasterProtein	Q10MX3	Asparagine synthetase [glutamine-hydrolyzing] 1 OS=Oryza sativa subsp. japonica GN=Os03g0291500 PE=2 SV=1	0	33.4748678592419	16.3907284768212	6	25	6	1	604	67.279	6.54	High	High	High	1.2e8	6.4e7	8.9e7	0.655	90.4936027526855	6
High	IsMasterProtein	P46466	26S proteasome regulatory subunit 4 homolog OS=Oryza sativa subsp. japonica GN=TBP2 PE=2 SV=2	0	33.0347158009401	14.9553571428571	4	22	4	1	448	49.556	6.21	High	High	High	5.0e7	2.5e7	4.9e7	0.487	63.5534789562225	4
High	IsMasterProtein	Q0J5V5	Aminopeptidase M1-B OS=Oryza sativa subsp. japonica GN=Os08g0398700 PE=2 SV=1	0	32.9814700300494	9.25714285714286	6	24	6	1	875	97.842	5.39	High	High	High	3.2e7	5.1e7	3.9e7	0.32	68.6680595874786	6
High	IsMasterProtein	Q33E23	Glutamate dehydrogenase 2, mitochondrial OS=Oryza sativa subsp. japonica GN=GDH2 PE=2 SV=1	0	32.8071125961141	22.3844282238443	9	40	5	1	411	44.523	6.68	High	High	High	1.5e8	5.5e7	9.5e7	1.291	94.347198843956	9
High	IsMasterProtein	Q7F9I1	Chaperone protein ClpC1, chloroplastic OS=Oryza sativa subsp. japonica GN=CLPC1 PE=2 SV=2	0	32.2875900493414	11.5468409586057	6	21	3	1	918	101.739	6.51	High	High	High	2.7e7	1.4e7	8.7e6	0.381	54.1400250196457	6
High	IsMasterProtein	B8AU84	Arginase 1, mitochondrial OS=Oryza sativa subsp. indica GN=B0616E02-H0507E05.7 PE=1 SV=1	0	31.1981086165323	27.9411764705882	6	29	6	1	340	36.951	6.32	High	High	High	2.6e8	2.2e8	1.5e8	0.995	87.7751786708832	6
High	IsMasterProtein	Q948T6	Lactoylglutathione lyase OS=Oryza sativa subsp. japonica GN=GLYI-11 PE=1 SV=2	0	31.1416814903581	28.1786941580756	7	61	7	1	291	32.533	5.67	High	High	High	5.8e8	2.4e8	2.6e8	1.154	159.906354188919	7
High	IsMasterProtein	Q2QNG7	ATP-citrate synthase alpha chain protein 3 OS=Oryza sativa subsp. japonica GN=ACLA-3 PE=2 SV=1	0	30.3622285264978	21.9858156028369	6	28	6	1	423	46.765	5.58	High	High	High		2.8e7	2.5e7	0.874	73.4160705804825	6
High	IsMasterProtein	P28752	Tubulin alpha-1 chain OS=Oryza sativa subsp. japonica GN=TUBA1 PE=1 SV=1	0	30.2828199375442	20.8888888888889	8	37	2	1	450	49.622	5.06	High	High	High	5.7e7	3.1e7	4.3e7	1.31	110.827357769012	8
High	IsMasterProtein	P40978	40S ribosomal protein S19 OS=Oryza sativa subsp. japonica GN=RPS19A PE=2 SV=1	0	30.1824029972966	54.1095890410959	8	45	8	1	146	16.377	10.04	High	High	High	2.8e8	1.5e8	1.9e8	4.179	89.1789643764496	8
High	IsMasterProtein	Q6F2U9	Lysine--tRNA ligase OS=Oryza sativa subsp. japonica GN=Os03g0586800 PE=2 SV=1	0	30.0593001959625	12.9568106312292	5	19	5	1	602	68.344	6.2	High	High	High	5.0e7	1.1e7	2.9e7	0.528	57.6053555011749	5
High	IsMasterProtein	Q6Z4N6	Ricin B-like lectin R40G2 OS=Oryza sativa subsp. japonica GN=R40G2 PE=2 SV=1	0	29.9751515021524	19.2419825072886	5	33	4	1	343	38.504	7.27	High	High	High	1.5e8	7.6e7	6.9e7	0.957	112.88550889492	5
High	IsMasterProtein	Q6L4F8	Guanine nucleotide-binding protein subunit beta-like protein B OS=Oryza sativa subsp. japonica GN=RACK1B PE=1 SV=1	0	29.7602365082514	29.4642857142857	7	32	5	1	336	36.429	6.54	High	High	High	4.6e7	2.4e7	2.9e7	1.239	81.7336038351059	7
High	IsMasterProtein	Q71VM4	Importin subunit alpha-1a OS=Oryza sativa subsp. japonica GN=Os01g0253300 PE=1 SV=2	0	29.7479573243445	15.9695817490494	6	18	4	1	526	57.535	5.22	High	High	High	2.3e7	2.2e7	3.0e7	0.487	62.1409995555878	6
High	IsMasterProtein	A2Y5G8	Probable histone H2A.4 OS=Oryza sativa subsp. indica GN=OsI_019561 PE=3 SV=1	0	29.6139429313776	41.7177914110429	4	47	3	1	163	16.961	10.68	High	High	High	6.9e6	1.6e6	5.6e6	4.995	109.701212048531	4
High	IsMasterProtein	Q941Z0	Probable NADPH:quinone oxidoreductase 1 OS=Oryza sativa subsp. japonica GN=Os01g0953600 PE=2 SV=1	0	29.2389178951847	26.3959390862944	2	20	2	1	197	21.311	7.81	High	High	High	4.4e7	2.7e7	2.9e7	1.031	88.7725837230682	2
High	IsMasterProtein	P43279	NADP-dependent malic enzyme, chloroplastic OS=Oryza sativa subsp. japonica GN=ME6 PE=2 SV=2	0	28.8759181812867	9.23317683881064	3	23	3	1	639	69.822	7.14	High	High	High	2.0e8	1.1e8	1.1e8	0.292	94.4746963977814	3
High	IsMasterProtein	A2YXU2	Proteasome subunit alpha type-7-A OS=Oryza sativa subsp. indica GN=OsI_029135 PE=2 SV=2	0	28.6666239231428	26.9076305220884	5	30	2	1	249	27.279	7.43	High	High	High	1.4e8	6.1e7	5.6e7	1.276	105.512122631073	5
High	IsMasterProtein	Q2R480	6-phosphogluconate dehydrogenase, decarboxylating 2, chloroplastic OS=Oryza sativa subsp. japonica GN=G6PGH2 PE=2 SV=1	0	28.650344810563	22.244094488189	6	38	5	1	508	54.266	6.47	High	High	High	1.7e7	1.3e7	2.1e7	0.778	88.7981240749359	6
High	IsMasterProtein	Q10KF0	Proteasome subunit alpha type-2 OS=Oryza sativa subsp. japonica GN=PAB1 PE=2 SV=1	0	28.6407005294255	35.7446808510638	6	27	6	1	235	25.828	5.48	High	High	High	2.8e5	1.9e8	3.1e7	2.455	62.6631883382797	6
High	IsMasterProtein	Q69UI2	40S ribosomal protein S13-1 OS=Oryza sativa subsp. japonica GN=Os08g0117200 PE=3 SV=2	0	28.3366484019299	41.0596026490066	7	49	1	1	151	17.105	10.54	High	High	High		2.0e7	6.4e7	5.31	125.676264762878	7
High	IsMasterProtein	A1XBB7	Protein IN2-1 homolog B OS=Oryza sativa subsp. indica GN=GSTZ5 PE=1 SV=1	0	28.2179845031962	36.4754098360656	6	27	6	1	244	27.344	5.53	High	High	High	7.9e7	3.3e7	4.5e7	1.069	80.496519446373	6
High	IsMasterProtein	Q69UI1	40S ribosomal protein S13-2 OS=Oryza sativa subsp. japonica GN=Os08g0117300 PE=1 SV=1	0	28.0600298392137	41.0596026490066	7	45	1	1	151	17.135	10.54	High	High	High	9.7e7		1.1e8	5.31	110.824835777283	7
High	IsMasterProtein	P00761	Trypsin OS=Sus scrofa PE=1 SV=1	0	27.7209077968092	12.987012987013	2	18	2	1	231	24.394	7.18	High	High	High	5.4e7	2.3e8	9.0e7	1.424	51.021324634552	2
High	IsMasterProtein	B8BBN7	Obg-like ATPase 1 OS=Oryza sativa subsp. indica GN=OsI_28170 PE=3 SV=1	0	27.5388503708891	20.5583756345178	6	35	6	1	394	44.319	6.76	High	High	High	9.7e7	6.6e7	6.8e7	1.031	93.905916929245	6
High	IsMasterProtein	Q7F7I7	GTP-binding nuclear protein Ran-1 OS=Oryza sativa subsp. japonica GN=RAN1 PE=2 SV=1	0	27.1489201060414	30.316742081448	6	42	1	1	221	24.987	6.86	High	High	High				2.511	119.845112919807	6
High	IsMasterProtein	A2XRZ0	Probable aldo-keto reductase 2 OS=Oryza sativa subsp. indica GN=OsI_15387 PE=3 SV=1	0	27.1336452838051	20.2279202279202	5	22	3	1	351	38.152	6.62	High	High	High	9.9e7	1.3e7	5.3e7	0.688	71.6702950000763	5
High	IsMasterProtein	Q9ZTS1	Probable methionine--tRNA ligase OS=Oryza sativa subsp. japonica GN=Os06g0508700 PE=2 SV=2	0	27.0114669204519	7.74032459425718	4	26	4	1	801	89.396	6.95	High	High	High	4.2e7	2.0e7	3.1e7	0.292	80.3714594841003	4
High	IsMasterProtein	Q0JNR2	Cysteine proteinase inhibitor 12 OS=Oryza sativa subsp. japonica GN=Os01g0270100 PE=2 SV=1	0	26.9390408072533	26	5	29	5	1	250	27.252	6.54	High	High	High	1.5e8	7.8e7	7.4e7	1.894	83.302543759346	5
High	IsMasterProtein	Q06398	Probable glutathione S-transferase GSTU6 OS=Oryza sativa subsp. japonica GN=GSTU6 PE=2 SV=2	0	26.8739425428206	11.0169491525424	3	28	3	1	236	25.64	6.1	High	High	High	1.3e8	5.3e7	5.3e7	1.683	89.1318583488464	3
High	IsMasterProtein	Q6ZHS4	Cinnamyl alcohol dehydrogenase 2 OS=Oryza sativa subsp. japonica GN=CAD2 PE=1 SV=1	0	26.6534516748047	12.1212121212121	3	21	3	1	363	38.618	6.39	High	High	High	6.3e7	2.0e7	2.7e7	0.778	69.945255279541	3
High	IsMasterProtein	Q6ESI7	Tripeptidyl-peptidase 2 OS=Oryza sativa subsp. japonica GN=TPP2 PE=2 SV=1	0	26.3606592185754	5.59234731420162	5	24	5	1	1359	148.54	6.58	High	High	High	4.3e7	2.8e7	1.8e7	0.191	71.1303210258484	5
High	IsMasterProtein	Q6Z0I4	Enoyl-[acyl-carrier-protein] reductase [NADH] 1, chloroplastic OS=Oryza sativa subsp. japonica GN=Os08g0327400 PE=2 SV=1	0	25.769483780846	21.0666666666667	6	29	4	1	375	39.106	8.68	High	High	High	5.1e7		4.5e7	0.995	83.6065412759781	6
High	IsMasterProtein	Q2QYL3	Non-specific lipid-transfer protein 3 OS=Oryza sativa subsp. japonica GN=LTP110-A PE=2 SV=1	0	25.5938898147326	35.5371900826446	3	31	3	1	121	12.137	8.91	High	High	High	1.5e8	1.4e8	8.9e7	3.217	93.986198425293	3
High	IsMasterProtein	A2YGP6	UDP-sugar pyrophosphorylase OS=Oryza sativa subsp. indica GN=USP PE=3 SV=2	0	25.1873935132933	18.1818181818182	6	18	6	1	616	67.419	6.99	High	High	High	1.5e7	8.6e6	1.6e7	0.512	48.6610689163208	6
High	IsMasterProtein	A2Z3I9	Proteasome subunit alpha type-7-B OS=Oryza sativa subsp. indica GN=PAD1 PE=2 SV=1	0	25.0738023027833	25.7028112449799	5	22	2	1	249	27.197	7.93	High	High	High	9.6e7	6.1e7	6.1e7	1.276	74.5992021560669	5
High	IsMasterProtein	Q0D840	Thioredoxin H1 OS=Oryza sativa subsp. japonica GN=TRXH PE=1 SV=1	0	24.9066111209354	59.0163934426229	7	38	7	1	122	13.148	5.3	High	High	High	4.7e8	2.7e8	2.6e8	4.012	98.022176027298	7
High	IsMasterProtein	P46465	26S proteasome regulatory subunit 6A homolog OS=Oryza sativa subsp. japonica GN=TBP1 PE=2 SV=2	0	24.8903347149498	17.7156177156177	6	27	6	1	429	47.768	5.07	High	High	High	2.7e7	6.0e7	1.6e7	0.701	78.1390521526337	6
High	IsMasterProtein	Q6ZJS7	Elongation factor Ts, mitochondrial OS=Oryza sativa subsp. japonica GN=EFTS PE=2 SV=1	0	24.5098200186707	13.6612021857924	3	29	3	1	366	39.989	8.37	High	High	High	4.8e7	3.1e7	3.9e7	0.445	72.4035398960114	3
High	IsMasterProtein	Q94JE1	Histone H2B.5 OS=Oryza sativa subsp. japonica GN=H2B.5 PE=3 SV=1	0	24.3840631873906	29.6774193548387	4	26	4	1	155	16.747	10.02	High	High	High	3.1e8	1.5e8	2.1e8	2.981	60.9545699357986	4
High	IsMasterProtein	Q9LST6	Proteasome subunit beta type-2 OS=Oryza sativa subsp. japonica GN=PBD1 PE=2 SV=2	0	24.3261230353245	31.6037735849057	6	30	6	1	212	23.463	5.64	High	High	High	3.8e8	2.1e8	2.0e8	1.894	78.0757293701172	6
High	IsMasterProtein	Q0JBZ8	Hydroxycinnamoyltransferase 1 OS=Oryza sativa subsp. japonica GN=HCT1 PE=2 SV=1	0	24.2048819622539	16.0633484162896	4	21	4	1	442	48.464	6.3	High	High	High	4.6e7	1.6e7	1.4e7	0.738	60.5018416643143	4
High	IsMasterProtein	Q84TB3	Actin-depolymerizing factor 4 OS=Oryza sativa subsp. japonica GN=ADF4 PE=1 SV=1	0	24.0072542279173	46.7625899280576	4	29	4	1	139	15.936	6.04	High	High	High	1.4e8	1.4e8	2.1e8	3.642	73.5123841762543	4
High	IsMasterProtein	A2XNR6	Electron transfer flavoprotein subunit alpha, mitochondrial OS=Oryza sativa subsp. indica GN=ETFA PE=3 SV=1	0	23.8681955694619	18.9944134078212	4	14	4	1	358	37.329	6.55	High	High	High	1.0e8	6.7e7	6.8e7	0.585	55.8727703094482	4
High	IsMasterProtein	P42211	Aspartic proteinase OS=Oryza sativa subsp. japonica GN=RAP PE=2 SV=2	0	23.4745747726027	11.2903225806452	4	29	4	1	496	54.055	6.15	High	High	High	2.2e8	8.3e7	1.0e8	0.585	97.2795393466949	4
High	IsMasterProtein	Q84TA3	Leukotriene A-4 hydrolase homolog OS=Oryza sativa subsp. japonica GN=LKHA4 PE=2 SV=1	0	23.3192029282135	16.5302782324059	6	19	6	1	611	67.749	5.14	High	High	High	2.4e7	1.2e7	1.7e7	0.63	51.8458895683289	6
High	IsMasterProtein	Q7FAY6	Probable UDP-arabinopyranose mutase 2 OS=Oryza sativa subsp. japonica GN=UAM2 PE=1 SV=1	0	23.054240880046	19.5965417867435	5	26	5	1	347	38.882	6.44	High	High	High	4.3e7	1.6e7	2.9e7	0.616	77.8208590745926	5
High	IsMasterProtein	Q943F3	60S ribosomal protein L18a OS=Oryza sativa subsp. japonica GN=RPL18A PE=1 SV=1	0	22.8413963278582	35.9550561797753	6	33	6	1	178	21.386	10.45	High	High	High	1.2e8	1.4e8	1.5e8	2.162	72.0966174602509	6
High	IsMasterProtein	Q10J94	Cysteine proteinase inhibitor 8 OS=Oryza sativa subsp. japonica GN=Os03g0429000 PE=2 SV=1	0	22.82891330029	44.7154471544715	3	24	3	1	123	12.871	8.69	High	High	High	2.9e8	2.0e8	1.6e8	3.642	79.584609746933	3
High	IsMasterProtein	A2Y0T4	60S ribosomal protein L10-2 OS=Oryza sativa subsp. indica GN=SG12 PE=2 SV=2	0	22.5520344496391	26.027397260274	5	20	2	1	219	24.656	10.36	High	Not Found	High	6.6e8			1.512	42.9307992458344	5
High	IsMasterProtein	Q9FWK4	Cyanate hydratase OS=Oryza sativa subsp. japonica GN=CYN PE=2 SV=2	0	22.4627894492913	40.4761904761905	4	31	4	1	168	18.596	5.88	High	High	High	1.5e7	1.1e6	7.0e6	2.162	70.3231687545776	4
High	IsMasterProtein	Q60DX8	Beta-glucosidase 22 OS=Oryza sativa subsp. japonica GN=BGLU22 PE=2 SV=1	0	22.1674821520328	11.0694183864916	5	24	5	1	533	59.506	5.15	High	High	High	9.8e7	1.3e7	5.2e7	0.509	72.065141916275	5
High	IsMasterProtein	Q6H5J0	Enoyl-[acyl-carrier-protein] reductase [NADH] 2, chloroplastic OS=Oryza sativa subsp. japonica GN=Os09g0277800 PE=2 SV=1	0	22.1248598744521	16.9811320754717	5	19	3	1	371	38.996	9.01	High	High	High		4.7e6		0.73	54.7710576057434	5
High	IsMasterProtein	Q6AV34	Probable N-acetyl-gamma-glutamyl-phosphate reductase, chloroplastic OS=Oryza sativa subsp. japonica GN=Os03g0617900 PE=1 SV=1	0	22.1200946706287	9.1566265060241	2	10	2	1	415	44.758	8.4	High	High	High	6.3e6	1.1e7	5.6e6	0.509	29.2908654212952	2
High	IsMasterProtein	A2XQV4	Electron transfer flavoprotein subunit beta, mitochondrial OS=Oryza sativa subsp. indica GN=ETFB PE=3 SV=1	0	21.9341479929669	23.3201581027668	3	18	3	1	253	27.45	6.62	High	High	High	1.2e7	6.3e6	1.4e7	0.931	63.9987595081329	3
High	IsMasterProtein	Q9SMB1	Spermidine synthase 1 OS=Oryza sativa subsp. japonica GN=SPDSYN1 PE=2 SV=1	0	21.8412803953076	20.1238390092879	3	19	3	1	323	35.124	5.4	High	High	High	7.9e6	5.3e6	2.3e6	1.276	46.9916982650757	3
High	IsMasterProtein	Q67IX6	Protein disulfide isomerase-like 1-4 OS=Oryza sativa subsp. japonica GN=PDIL1-4 PE=2 SV=1	0	21.6534215755631	11.190053285968	5	26	5	1	563	62.214	4.93	High	High	High	4.5e7	1.2e7	3.1e7	0.417	76.3313637971878	5
High	IsMasterProtein	Q6L5I5	Mitochondrial outer membrane protein porin 2 OS=Oryza sativa subsp. japonica GN=VDAC2 PE=2 SV=1	0	21.6149217112904	23.5714285714286	5	22	5	1	280	29.584	8.65	High	High	High	6.5e7	2.9e7	2.4e7	1.276	63.9441483020782	5
High	IsMasterProtein	Q08480	Adenylate kinase 4 OS=Oryza sativa subsp. japonica GN=ADK-B PE=2 SV=1	0	21.4247086183102	22.6337448559671	5	32	4	1	243	26.658	7.8	High	High	High	1.6e8	8.6e7	1.1e8	0.778	90.6060059070587	5
High	IsMasterProtein	P49100	Cytochrome b5 OS=Oryza sativa subsp. japonica GN=Os05g0108800 PE=2 SV=2	0	20.8406740388002	24.8175182481752	2	14	2	1	137	15.273	5.33	High	High	High	9.1e7	8.9e7	9.0e7	0.995	50.5914852619171	2
High	IsMasterProtein	P20907	Cysteine proteinase inhibitor 2 OS=Oryza sativa subsp. japonica GN=Os05g0494200 PE=2 SV=3	0	20.8227755674259	29.1390728476821	4	27	4	1	151	16.55	8.75	High	High	High	1.7e8	1.3e8	1.4e8	2.511	68.9055545330048	4
High	IsMasterProtein	Q6Z965	12-oxophytodienoate reductase 7 OS=Oryza sativa subsp. japonica GN=OPR7 PE=2 SV=1	0	20.6384394964414	14.9746192893401	4	21	4	1	394	43.65	8.56	High	High	High	3.3e7	1.2e7	1.1e7	0.585	63.7037220001221	4
High	IsMasterProtein	Q7XPL2	Oxygen-dependent coproporphyrinogen-III oxidase, chloroplastic OS=Oryza sativa subsp. japonica GN=CPX PE=2 SV=2	0	20.0845476250397	16.2907268170426	5	17	5	1	399	43.844	6.67	High	High	High	7.3e7	2.3e7	5.1e7	0.487	38.0542712211609	5
High	IsMasterProtein	Q9SLX0	Importin subunit alpha-1b OS=Oryza sativa subsp. japonica GN=Os05g0155601 PE=1 SV=2	0	19.9039857242022	7.86516853932584	3	12	1	1	534	58.53	5.31	High	High	Not Found	2.1e7	4.7e6		0.374	39.6450760364532	3
High	IsMasterProtein	Q9XGP7	Tricin synthase 1 OS=Oryza sativa subsp. japonica GN=ROMT-15 PE=1 SV=1	0	19.6333572054867	27.7777777777778	5	15	5	1	252	27.754	5.31	High	High	High	2.0e8	1.0e8	1.1e8	1.254	35.0772986412048	5
High	IsMasterProtein	Q0JL44	Protein SGT1 homolog OS=Oryza sativa subsp. japonica GN=SGT1 PE=1 SV=1	0	19.6233013063169	23.9782016348774	5	12	5	1	367	40.912	5.06	High	High	High	3.9e6	1.4e7	5.5e6	0.931	36.8284711837769	5
High	IsMasterProtein	A2XS65	Cysteine proteinase inhibitor 10 OS=Oryza sativa subsp. indica GN=OsI_014908 PE=3 SV=2	0	19.0303976785904	27.8145695364238	4	57	4	1	151	15.438	10.15	High	High	High	1.0e8	7.8e6		1.848	141.386891841888	4
High	IsMasterProtein	Q9LDN2	Uridine 5'-monophosphate synthase OS=Oryza sativa subsp. japonica GN=UMPS1 PE=2 SV=1	0	18.9906720893879	12.9979035639413	3	9	3	1	477	50.772	7.21	Not Found	High	High		1.1e7	5.8e6	0.445	23.6838111877441	3
High	IsMasterProtein	A2XYW4	Anamorsin homolog 1 OS=Oryza sativa subsp. indica GN=H0403D02.15 PE=2 SV=1	0	18.8783582148333	21.5094339622642	3	16	3	1	265	27.643	5.08	High	High	High	9.1e7	1.2e7	1.8e7	0.54	57.3804233074188	3
High	IsMasterProtein	Q08479	Adenylate kinase 3 OS=Oryza sativa subsp. japonica GN=ADK-A PE=2 SV=1	0	18.8631969609943	25.3112033195021	5	23	4	1	241	26.389	8.28	High	High	High	1.9e8	1.3e8	1.4e8	0.896	63.7192678451538	5
High	IsMasterProtein	A2WK50	Bowman-Birk type bran trypsin inhibitor OS=Oryza sativa subsp. indica GN=RBBI3.3 PE=2 SV=2	0	18.816423470495	18.1102362204724	4	13	4	1	254	27.737	5.57	High	High	High		2.7e7		0.896	37.3220663070679	4
High	IsMasterProtein	A2ZB00	40S ribosomal protein S16 OS=Oryza sativa subsp. indica GN=RPS16A PE=2 SV=1	0	18.5214103656563	30.2013422818792	4	32	4	1	149	16.808	10.56	High	High	High	6.2e8	3.5e8	4.7e8	3.217	60.8489991426468	4
High	IsMasterProtein	A2XMN2	Probable glutathione S-transferase GSTU1 OS=Oryza sativa subsp. indica GN=GSTU1 PE=1 SV=1	0	18.2586625681515	21.6450216450216	5	26	5	1	231	25.816	6.25	High	High	High	1.5e8	8.4e7	1.0e8	0.833	65.1371341943741	5
High	IsMasterProtein	A2XID3	Allene oxide cyclase, chloroplastic OS=Oryza sativa subsp. indica GN=AOC PE=2 SV=1	0	18.1967033108845	17.5	3	24	3	1	240	26.034	9.23	High	High	High	6.0e7	3.9e7	4.1e7	0.778	67.3736479282379	3
High	IsMasterProtein	P35686	40S ribosomal protein S20 OS=Oryza sativa subsp. japonica GN=RPS20 PE=2 SV=2	0	18.1037519101037	19.53125	3	23	3	1	128	14.037	9.44	High	High	High	3.5e8	2.4e8	1.7e8	2.162	73.5386145114899	3
High	IsMasterProtein	Q40680	Elongation factor 1-delta 1 OS=Oryza sativa subsp. japonica GN=Os07g0614500 PE=2 SV=3	0	17.4760281540054	29.6943231441048	4	13	3	1	229	24.847	4.53	High	High	High			1.1e7	1.154	36.2945173978806	4
High	IsMasterProtein	Q2QMG2	Methylcrotonoyl-CoA carboxylase subunit alpha, mitochondrial OS=Oryza sativa subsp. japonica GN=MCCA PE=2 SV=2	0	17.3928402457565	7.3270013568521	4	12	4	1	737	80.234	6.8	High	High	High		6.6e6	6.4e6	0.207	36.0159529447556	4
High	IsMasterProtein	Q6ZJJ1	Probable L-ascorbate peroxidase 4, peroxisomal OS=Oryza sativa subsp. japonica GN=APX4 PE=2 SV=1	0	17.3913389941574	15.807560137457	4	20	4	1	291	31.718	7.97	High	High	High	3.7e7	2.1e7	2.4e7	0.52	54.1228022575378	4
High	IsMasterProtein	O24174	Betaine aldehyde dehydrogenase 1 OS=Oryza sativa subsp. japonica GN=BADH1 PE=1 SV=1	0	17.2713636097823	11.2871287128713	3	16	2	1	505	54.613	7.02	High	High	High	5.9e7	6.3e7	2.6e7	0.468	51.2845494747162	3
High	IsMasterProtein	B8B7X6	Probable D-2-hydroxyglutarate dehydrogenase, mitochondrial OS=Oryza sativa subsp. indica GN=D2HGDH PE=3 SV=1	0	17.2161897521891	11.4490161001789	4	18	4	1	559	61.09	7.3	High	High	High	5.2e7	3.0e7	3.2e7	0.266	58.2178763151169	4
High	IsMasterProtein	Q2QVG9	Chaperone protein ClpC2, chloroplastic OS=Oryza sativa subsp. japonica GN=CLPC2 PE=2 SV=2	0	17.1955682807957	6.96409140369967	5	13	2	1	919	101.954	7.06	High	High	Not Found				0.215	30.8043028116226	5
High	IsMasterProtein	Q0JL46	Neutral ceramidase OS=Oryza sativa subsp. japonica GN=Os01g0624000 PE=1 SV=1	0	17.0285724010931	7.38853503184713	4	16	4	1	785	86.538	7.01	High	High	High	3.4e7	3.1e7	2.5e7	0.239	42.9439861774445	4
High	IsMasterProtein	P09229	Cysteine proteinase inhibitor 1 OS=Oryza sativa subsp. japonica GN=Os01g0803200 PE=1 SV=2	0	17.0041190035707	22.8571428571429	4	22	4	1	140	15.346	5.85	High	High	High	4.4e8	2.5e8	3.1e8	4.623	54.4331978559494	4
High	IsMasterProtein	A2X8Q3	Soluble inorganic pyrophosphatase OS=Oryza sativa subsp. indica GN=IPP PE=2 SV=1	0	16.952513280372	21.9626168224299	3	22	3	1	214	24.144	5.86	High	High	High	1.6e8	3.2e7	2.6e7	0.638	70.2813837528229	3
High	IsMasterProtein	P51823	ADP-ribosylation factor 2 OS=Oryza sativa subsp. japonica GN=ARF PE=2 SV=2	0	16.8295425631525	30.3867403314917	4	24	4	1	181	20.695	6.95	High	High	High	1.7e8	6.1e7	6.9e7	1.61	61.3140572309494	4
High	IsMasterProtein	A2ZCQ7	60S ribosomal protein L10-1 OS=Oryza sativa subsp. indica GN=SC34 PE=2 SV=2	0	16.778990725773	19.1964285714286	4	20	1	1	224	25.33	10.24	High	High	Not Found				0.931	42.3557116985321	4
High	IsMasterProtein	Q9LST7	Proteasome subunit beta type-3 OS=Oryza sativa subsp. japonica GN=PBC1 PE=2 SV=1	0	16.7426520837054	34.8039215686275	4	15	4	1	204	22.787	5.27	High	High	High	1.6e8	1.0e6		2.162	48.1272304058075	4
High	IsMasterProtein	A2XAZ3	Alcohol dehydrogenase class-3 OS=Oryza sativa subsp. indica GN=ADHIII PE=3 SV=1	0	16.6119147369505	14.9606299212598	4	13	4	1	381	40.769	7.17	High	High	High	5.3e7	1.2e7	4.0e7	0.73	34.4609800577164	4
High	IsMasterProtein	Q8W425	26S proteasome non-ATPase regulatory subunit 6 OS=Oryza sativa subsp. japonica GN=RPN7 PE=2 SV=1	0	16.1374747491133	12.5964010282776	4	13	4	1	389	44.057	5.92	High	High	High	1.9e7		1.5e7	0.445	43.166651725769	4
High	IsMasterProtein	Q6ASY2	Non-specific lipid transfer protein-like 1 OS=Oryza sativa subsp. japonica GN=LTPL1 PE=1 SV=1	0	15.9606559288521	9.55056179775281	1	22	1	1	178	16.888	8.25	High	High	High		2.8e8	1.7e8	0.52	80.5608625411987	1
High	IsMasterProtein	Q8W1L6	Peroxisomal fatty acid beta-oxidation multifunctional protein OS=Oryza sativa subsp. japonica GN=MFP PE=1 SV=2	0	15.7237475057263	3.58126721763085	1	13	1	1	726	78.41	8.98	High	High	High	4.3e7	2.9e7	2.7e7	0.245	39.5754659175873	1
High	IsMasterProtein	Q5NAY4	Histidinol dehydrogenase, chloroplastic OS=Oryza sativa subsp. japonica GN=HDH PE=2 SV=1	0	15.6220627335621	6.553911205074	2	6	2	1	473	50.534	6.47	High	High	Not Found	4.3e7	3.7e6		0.269	20.1151876449585	2
High	IsMasterProtein	Q0INM3	Beta-galactosidase 15 OS=Oryza sativa subsp. japonica GN=Os12g0429200 PE=2 SV=1	0	15.5982817379942	7.72578890097933	3	21	3	1	919	100.942	5.99	High	High	High	4.4e7		6.4e6	0.202	45.6007299423218	3
High	IsMasterProtein	Q7XTJ3	Pyruvate dehydrogenase E1 component subunit alpha-3, chloroplastic OS=Oryza sativa subsp. japonica GN=Os04g0119400 PE=2 SV=2	0	15.5453785789753	9.17647058823529	3	16	3	1	425	46.115	6.61	High	High	High	4.4e7	1.1e7	2.7e7	0.304	53.2862329483032	3
High	IsMasterProtein	Q0J0H4	Pyruvate dehydrogenase E1 component subunit beta-2, mitochondrial OS=Oryza sativa subsp. japonica GN=Os09g0509200 PE=2 SV=1	0	15.4603554406406	13.031914893617	4	13	4	1	376	40.226	5.49	High	High	High	2.9e7	2.5e7		0.668	32.6157089471817	4
High	IsMasterProtein	B8AW64	Nucleosome assembly protein 1;2 OS=Oryza sativa subsp. indica GN=NAP1;2 PE=1 SV=1	0	15.1026392268383	10.4395604395604	3	12	3	1	364	41.732	4.45	High	High	High				0.624	35.2583842277527	3
High	IsMasterProtein	A2X5P7	Beta-fructofuranosidase, insoluble isoenzyme 1 OS=Oryza sativa subsp. indica GN=CIN1 PE=2 SV=2	0	14.9685465964199	7.79896013864818	4	13	4	1	577	63.954	8.5	High	High	High	5.2e7	2.0e7		0.346	35.7470076084137	4
High	IsMasterProtein	Q75H81	Serpin-ZXA OS=Oryza sativa subsp. japonica GN=Os03g0610650 PE=1 SV=1	0	14.8864146204765	9.09090909090909	3	14	3	1	396	42.114	6.15	High	High	High				0.445	26.6734738349915	3
High	IsMasterProtein	Q69RJ0	Ferredoxin-dependent glutamate synthase, chloroplastic OS=Oryza sativa subsp. japonica GN=GLU PE=2 SV=2	0	14.7487584094325	3.90092879256966	3	7	3	1	1615	174.934	6.84	Not Found	High	High		1.1e7	7.9e6	0.074	16.8746981620789	3
High	IsMasterProtein	Q42997	Ferredoxin--nitrite reductase, chloroplastic OS=Oryza sativa subsp. japonica GN=Os01g0357100 PE=2 SV=1	0	14.609943431418	8.22147651006711	2	6	2	1	596	66.101	7.23	High	High	Not Found	2.8e7	2.7e7		0.205	24.1562883853912	2
High	IsMasterProtein	Q9SE42	Ribulose-phosphate 3-epimerase, cytoplasmic isoform OS=Oryza sativa subsp. japonica GN=Os09g0505700 PE=1 SV=1	0	14.5583726189551	14.0350877192982	2	12	2	1	228	24.275	5.6	High	High	High	4.9e7		3.1e7	0.995	38.3274490833282	2
High	IsMasterProtein	Q0JM17	DEAD-box ATP-dependent RNA helicase 56 OS=Oryza sativa subsp. japonica GN=AIP1 PE=1 SV=2	0	14.5112855539369	9.72222222222222	4	12	4	1	432	48.623	5.72	High	High	High	5.5e7	4.3e6	9.2e6	0.374	19.224951505661	4
High	IsMasterProtein	A2Y4S9	Cytochrome c OS=Oryza sativa subsp. indica GN=CC-1 PE=3 SV=1	0	14.4784685881044	30.3571428571429	3	20	3	1	112	12.263	9.32	High	High	High	1.6e8	8.5e7	9.6e7	2.162	46.5498280525208	3
High	IsMasterProtein	P49216	40S ribosomal protein S26 OS=Oryza sativa subsp. japonica GN=RPS26 PE=2 SV=2	0	14.4365338375052	18.0451127819549	2	16	2	1	133	14.982	11.02	High	High	High	3.0e8	1.9e8	2.2e8	2.981	43.0939960479736	2
High	IsMasterProtein	Q9AS33	NPL4-like protein OS=Oryza sativa subsp. japonica GN=Os01g0377700 PE=2 SV=1	0	14.3783331354251	11.0843373493976	2	11	2	1	415	44.863	5.54	High	High	High	3.1e7	2.4e7	2.3e7	0.292	37.3542588949203	2
High	IsMasterProtein	P83647	Profilin LP04 OS=Oryza sativa subsp. indica GN=OsI_020954 PE=1 SV=2	0	14.3544531590608	24.4274809160305	2	14	2	1	131	14.124	4.87	High	High	High	3.9e8	1.5e8	2.5e8	1.512	46.1206078529358	2
High	IsMasterProtein	Q8S919	Ubiquitin-conjugating enzyme E2 5B OS=Oryza sativa subsp. japonica GN=UBC5B PE=2 SV=1	0	14.167499994254	19.5945945945946	2	16	2	1	148	16.435	7.88	High	High	High	9.2e7	1.5e7	1.1e8	4.623	32.0964206457138	2
High	IsMasterProtein	Q9LD61	Aspartate carbamoyltransferase, chloroplastic OS=Oryza sativa subsp. japonica GN=PYRB PE=2 SV=1	0	14.1391522903695	12.1212121212121	4	13	4	1	363	39.867	7.44	High	High	High	4.3e7	2.4e7	2.2e7	0.425	36.733018040657	4
High	IsMasterProtein	Q42972	Malate dehydrogenase, glyoxysomal OS=Oryza sativa subsp. japonica GN=Os12g0632700 PE=1 SV=3	0	14.1141450507506	8.70786516853933	2	20	2	1	356	37.362	7.88	High	High	High	1.3e8	8.1e7	1.8e8	0.245	64.3468887805939	2
High	IsMasterProtein	Q5Z8V9	Delta-aminolevulinic acid dehydratase, chloroplastic OS=Oryza sativa subsp. japonica GN=HEMB PE=2 SV=1	0	14.0935785424066	8.45070422535211	3	12	3	1	426	46.256	6.15	High	High	High	1.4e7			0.318	35.1149837970734	3
High	IsMasterProtein	Q8GT95	Polygalacturonase inhibitor 1 OS=Oryza sativa subsp. japonica GN=FOR1 PE=2 SV=1	0	14.0231794063849	20.4819277108434	3	10	3	1	332	35.442	7.42	High	High	High		1.2e7	1.6e7	0.468	28.6363661289215	3
High	IsMasterProtein	Q84T92	Chalcone--flavonone isomerase OS=Oryza sativa subsp. japonica GN=CHI PE=2 SV=1	0	13.838504827047	20.1716738197425	3	8	3	1	233	23.878	5.27	Not Found	High	High		2.1e7	9.7e6	0.701	22.7098295688629	3
High	IsMasterProtein	Q67WR2	Probable GDP-L-fucose synthase 1 OS=Oryza sativa subsp. japonica GN=Os06g0652400 PE=2 SV=1	0	13.7083191291549	8.23170731707317	1	9	1	1	328	35.693	7.14	High	High	High	5.4e7		3.0e7	0.245	23.4222350120544	1
High	IsMasterProtein	Q0IQK9	Non-specific lipid-transfer protein 1 OS=Oryza sativa subsp. japonica GN=LTP PE=1 SV=1	0	13.5276859144399	37.9310344827586	3	17	3	1	116	11.338	9.33	High	High	High	1.7e7			2.162	50.2460050582886	3
High	IsMasterProtein	P31691	ADP,ATP carrier protein, mitochondrial OS=Oryza sativa subsp. japonica GN=Os02g0718900 PE=2 SV=1	0	13.4800740956303	11.2565445026178	4	15	4	1	382	41.484	9.77	High	High	High	8.5e7	3.7e7	6.1e7	0.52	36.2066785097122	4
High	IsMasterProtein	P17070	Proliferating cell nuclear antigen OS=Oryza sativa subsp. japonica GN=Os02g0805200 PE=1 SV=2	0	13.3856529575526	13.6882129277567	2	12	2	1	263	29.252	4.75	High	High	High	5.3e7	4.1e7	4.1e7	0.292	45.3506543636322	2
High	IsMasterProtein	Q2QMN7	Probable ureidoglycolate hydrolase OS=Oryza sativa subsp. japonica GN=UAH PE=1 SV=2	0	13.3803847548479	8.47107438016529	3	8	3	1	484	51.683	5.63	High	High	Not Found	3.1e7	1.3e7		0.241	26.3732273578644	3
High	IsMasterProtein	Q6YZE2	Glutamate-1-semialdehyde 2,1-aminomutase, chloroplastic OS=Oryza sativa subsp. japonica GN=GSA PE=2 SV=1	0	13.3764671782839	11.0878661087866	3	10	3	1	478	50.206	6.95	High	High	High	3.3e7	1.5e7	2.8e7	0.318	32.1878888607025	3
High	IsMasterProtein	Q6Z7V2	24.1 kDa heat shock protein, mitochondrial OS=Oryza sativa subsp. japonica GN=HSP24.1 PE=2 SV=1	0	13.117314092148	15.9090909090909	3	9	3	1	220	24.082	7.5	High	High	High	4.6e7	2.9e6		0.638	19.5630710124969	3
High	IsMasterProtein	Q6ETN3	Probable 4-coumarate--CoA ligase 3 OS=Oryza sativa subsp. japonica GN=4CL3 PE=2 SV=1	0	13.0169270599567	6.85920577617329	3	9	3	1	554	59.603	5.17	High	High	High	3.6e7			0.141	26.0647866725922	3
High	IsMasterProtein	P28757	Superoxide dismutase [Cu-Zn] 2 OS=Oryza sativa subsp. japonica GN=SODCC2 PE=1 SV=2	0	12.9144258230962	16.4473684210526	2	10	1	1	152	15.071	6.42	High	Not Found	Not Found				1.683	26.0137181282043	2
High	IsMasterProtein	A3BLC3	Ribosome-recycling factor, chloroplastic OS=Oryza sativa subsp. japonica GN=Os07g0570700 PE=2 SV=2	0	12.8292863254007	14.6616541353383	2	9	2	1	266	29.634	9.33	High	High	High	1.7e7	1.8e7	1.2e7	0.292	27.0490908622742	2
High	IsMasterProtein	Q0DRV6	Superoxide dismutase [Cu-Zn] 1 OS=Oryza sativa subsp. japonica GN=SODCC1 PE=1 SV=1	0	12.670935148541	16.4473684210526	2	10	1	1	152	15.242	6.18	Not Found	Not Found	High				1.683	25.2762160301209	2
High	IsMasterProtein	Q0JJD1	Dihydroorotase, mitochondrial OS=Oryza sativa subsp. japonica GN=PYRC PE=2 SV=1	0	12.6222390846352	9.85221674876847	3	14	3	1	406	44.842	7.42	High	High	High	2.1e7		2.2e7	0.413	38.1777412891388	3
High	IsMasterProtein	P48489	Serine/threonine-protein phosphatase PP1 OS=Oryza sativa subsp. japonica GN=Os03g0268000 PE=2 SV=2	0	12.6006793944433	10.8695652173913	2	10	2	1	322	36.143	5.2	High	High	High	2.7e7	2.4e7	1.9e7	0.245	34.4315512180328	2
High	IsMasterProtein	P0C0L0	Probable L-ascorbate peroxidase 5, chloroplastic OS=Oryza sativa subsp. japonica GN=APX5 PE=2 SV=1	0	12.5286274142666	18.75	4	9	1	1	320	34.738	6.2	Not Found	High	Not Found				0.52	20.8177498579025	4
High	IsMasterProtein	Q0DJA0	Coatomer subunit delta-1 OS=Oryza sativa subsp. japonica GN=Os05g0310800 PE=2 SV=1	0	12.5074796677951	9.73282442748092	3	8	3	1	524	57.47	5.74	High	High	High	1.5e7	2.0e7	1.3e7	0.25	20.8630809783936	3
High	IsMasterProtein	Q9LSU0	Proteasome subunit alpha type-3 OS=Oryza sativa subsp. japonica GN=PAG1 PE=2 SV=1	0	12.4422553718377	18.8755020080321	4	20	4	1	249	27.221	6.09	High	High	High	1.7e8	1.2e8	1.3e8	0.719	48.0030882358551	4
High	IsMasterProtein	Q8H859	Probable cinnamyl alcohol dehydrogenase 1 OS=Oryza sativa subsp. japonica GN=CAD1 PE=2 SV=1	0	12.4014635564608	17.2316384180791	4	12	4	1	354	38.487	6.38	Not Found	High	High		3.6e7	2.5e7	0.52	34.2568392753601	4
High	IsMasterProtein	Q10MJ1	Probable glutamyl endopeptidase, chloroplastic OS=Oryza sativa subsp. japonica GN=GEP PE=2 SV=1	0	11.9757571774495	5.11727078891258	3	11	3	1	938	103.83	5.95	High	High	High			8.2e6	0.134	27.0024560689926	3
High	IsMasterProtein	Q53P85	Calcium-dependent protein kinase 24 OS=Oryza sativa subsp. japonica GN=CPK24 PE=1 SV=1	0	11.7512743526693	10.1364522417154	3	7	3	1	513	56.636	5.4	High	Not Found	High	3.2e7			0.304	20.7559852600098	3
High	IsMasterProtein	A2YPX3	Peroxidase 2 OS=Oryza sativa subsp. indica GN=PRX112 PE=3 SV=2	0	11.6928386475227	11.7834394904459	2	9	2	1	314	32.614	5.86	High	High	High	2.3e8	7.9e7	1.5e8	0.389	22.5335285663605	2
High	IsMasterProtein	Q8H852	Coatomer subunit gamma-1 OS=Oryza sativa subsp. japonica GN=Os03g0227000 PE=2 SV=2	0	11.6556066919485	3.61990950226244	2	10	2	1	884	98.544	5.21	High	High	High	1.1e7		9.0e6	0.136	28.1056747436523	2
High	IsMasterProtein	A2WNF5	Glucosidase 2 subunit beta OS=Oryza sativa subsp. indica GN=OsI_01383 PE=3 SV=1	0	11.574787217655	3.74592833876222	1	8	1	1	614	69.305	4.86	High	High	High				0.145	18.2689428329468	1
High	IsMasterProtein	Q6K548	Mitochondrial outer membrane protein porin 1 OS=Oryza sativa subsp. japonica GN=VDAC1 PE=1 SV=3	0	11.4672328852857	11.6788321167883	2	14	2	1	274	29.202	7.66	High	High	High	7.6e7	4.3e7	4.3e7	0.389	45.198415517807	2
High	IsMasterProtein	Q7FAS1	Peroxisomal (S)-2-hydroxy-acid oxidase GLO3 OS=Oryza sativa subsp. japonica GN=GLO3 PE=2 SV=1	0	11.4175611941284	10.6267029972752	3	12	3	1	367	40.507	9.06	High	High	High	2.7e7	2.4e7	2.6e7	0.334	32.7890675067902	3
High	IsMasterProtein	B8AEC1	NAP1-related protein 2 OS=Oryza sativa subsp. indica GN=OsI_07785 PE=2 SV=1	0	11.2151716729893	15.0793650793651	2	8	2	1	252	28.601	4.32	High	High	High	8.3e6	8.2e6		0.359	25.7854084968567	2
High	IsMasterProtein	Q9SDD6	Peroxiredoxin-2F, mitochondrial OS=Oryza sativa subsp. japonica GN=PRXIIF PE=2 SV=1	0	10.9600928498479	13.6363636363636	2	7	2	1	198	20.861	7.99	High	High	High	6.6e7	2.8e7	2.3e7	0.468	23.4602632522583	2
High	IsMasterProtein	Q6AUR2	Nitrogen regulatory protein P-II homolog OS=Oryza sativa subsp. japonica GN=GLB PE=2 SV=1	0	10.8571429011423	18.3962264150943	3	15	3	1	212	22.687	9.91	High	High	High	6.7e7	4.8e7		0.468	39.3843232393265	3
High	IsMasterProtein	Q5Z7L0	Beta-galactosidase 9 OS=Oryza sativa subsp. japonica GN=Os06g0573600 PE=2 SV=1	0	10.7919260142317	5.73426573426573	2	6	2	1	715	78.23	7.65	High	High	Not Found		1.1e7		0.122	19.7020406723022	2
High	IsMasterProtein	P56724	60S acidic ribosomal protein P3 OS=Oryza sativa subsp. japonica GN=Os06g0701400 PE=3 SV=3	0	10.7031526855236	20.1680672268908	2	16	2	1	119	11.887	4.41	High	High	High	4.8e8		3.9e8	2.162	58.8644862174988	2
High	IsMasterProtein	Q6YXW6	Sucrose-phosphatase 2 OS=Oryza sativa subsp. japonica GN=SPP2 PE=1 SV=1	0	10.4718213533937	7.09219858156028	2	6	2	1	423	47.225	5.82	High	High	High	4.1e7		3.5e7	0.233	21.083648443222	2
High	IsMasterProtein	Q7G794	Putative linoleate 9S-lipoxygenase 3 OS=Oryza sativa subsp. japonica GN=Os03g0700400 PE=3 SV=1	0	10.326809161149	3.34872979214781	1	6	1	1	866	96.191	5.57	High	High	High	2.1e7			0.087	15.9134333133698	1
High	IsMasterProtein	A2YMC5	Probable histone H2A.1 OS=Oryza sativa subsp. indica GN=OsI_26380 PE=3 SV=2	0	10.2089882975239	28.1481481481481	2	18	1	1	135	14.036	10.05	High	High	High	8.6e5	2.5e5	5.7e5	1.683	44.6528172492981	2
High	IsMasterProtein	Q6H849	Bifunctional nitrilase/nitrile hydratase NIT4 OS=Oryza sativa subsp. japonica GN=NIT4 PE=2 SV=1	0	10.090932077458	8.83977900552486	2	14	2	1	362	38.651	5.33	High	High	High	1.6e7	8.6e6	2.1e7	0.334	42.2323698997498	2
High	IsMasterProtein	Q75W16	Phospho-2-dehydro-3-deoxyheptonate aldolase 2, chloroplastic OS=Oryza sativa subsp. japonica GN=DAHPS2 PE=2 SV=1	0	10.023435077607	5.56586270871985	2	5	2	1	539	59.296	8.41	High	Not Found	High			3.1e7	0.212	10.4030375480652	2
High	IsMasterProtein	Q10RI7	DEAD-box ATP-dependent RNA helicase 38 OS=Oryza sativa subsp. japonica GN=Os03g0158200 PE=3 SV=1	0	9.96747676556265	8.71287128712871	3	4	3	1	505	55.819	5.74	High	High	High		8.5e6	1.9e7	0.259	9.22533130645752	3
High	IsMasterProtein	Q5VRJ8	Peroxisomal membrane protein 11-5 OS=Oryza sativa subsp. japonica GN=PEX11-5 PE=2 SV=1	0	9.64915389780287	11.1587982832618	2	12	2	1	233	25.872	9.86	High	High	High	1.7e7	8.7e6	9.6e6	0.638	26.0470244884491	2
High	IsMasterProtein	Q53NL5	Xylanase inhibitor protein 2 OS=Oryza sativa subsp. japonica GN=Chib3H-h PE=1 SV=1	0	9.60768819438595	10.3448275862069	3	26	3	1	290	31.634	6.61	High	High	High	6.6e7	6.8e7	3.6e7	0.501	34.4431796073914	3
High	IsMasterProtein	Q84P97	Mitochondrial outer membrane protein porin 5 OS=Oryza sativa subsp. japonica GN=VDAC5 PE=2 SV=1	0	9.52370967911041	9.74729241877256	2	10	2	1	277	29.456	9.17	High	High	High	8.4e7		3.7e7	0.274	21.8209211826324	2
High	IsMasterProtein	A2YDY2	60S ribosomal protein L11 OS=Oryza sativa subsp. indica GN=RPL11 PE=2 SV=2	0	9.14459083107021	14.8351648351648	2	6	2	1	182	20.823	9.92	High	High	High	6.0e8	2.6e8	5.4e8	0.52	23.2701876163483	2
High	IsMasterProtein	Q6K8J4	4-hydroxy-3-methylbut-2-en-1-yl diphosphate synthase (ferredoxin), chloroplastic OS=Oryza sativa subsp. japonica GN=ISPG PE=2 SV=1	0	9.01668009675649	4.03225806451613	3	8	3	1	744	82.109	5.94	High	High	High	2.6e7		2.1e7	0.148	17.5914525985718	3
High	IsMasterProtein	B7FAL5	RNA-binding protein Y14A OS=Oryza sativa subsp. japonica GN=Y14A PE=1 SV=1	0	9.01139645665434	8.33333333333333	1	6	1	1	204	22.091	5.4	High	High	High	7.1e7	5.7e7	4.8e7	0.259	26.2438859939575	1
High	IsMasterProtein	Q6ZJW9	Actin-related protein 4 OS=Oryza sativa subsp. japonica GN=ARP4 PE=2 SV=1	0	8.88081302248681	5.86907449209932	2	7	1	1	443	48.463	5.29	High	High	High	7.6e6	1.6e7	1.7e7	0.186	22.6066899299622	2
High	IsMasterProtein	P0DKK0	26S proteasome regulatory subunit 7B OS=Oryza sativa subsp. japonica GN=RPT1B PE=2 SV=1	0	8.81095279719912	5.86854460093897	2	4	2	1	426	47.651	6.29	High	High	Not Found		6.3e6		0.166	12.5842661857605	2
High	IsMasterProtein	B9EXM2	Carbamoyl-phosphate synthase large chain, chloroplastic OS=Oryza sativa subsp. japonica GN=CARB PE=2 SV=1	0	8.81027230692494	2.47440273037543	2	8	2	1	1172	127.687	6.01	High	High	High	3.6e7	1.3e7	3.1e7	0.068	24.9984760284424	2
High	IsMasterProtein	A2XCT8	1,2-dihydroxy-3-keto-5-methylthiopentene dioxygenase 2 OS=Oryza sativa subsp. indica GN=ARD2 PE=2 SV=2	0	8.78304292440303	7.07070707070707	1	10	1	1	198	23.483	5.2	High	High	High	7.3e7	5.3e7	4.4e7	0.389	29.1894211769104	1
High	IsMasterProtein	Q6ZG77	Probable diaminopimelate decarboxylase, chloroplastic OS=Oryza sativa subsp. japonica GN=LYSA PE=2 SV=1	0	8.64946156680105	5.71428571428571	2	5	2	1	490	53.181	6.84	High	High	High	5.2e7	3.1e7	4.3e7	0.16	12.2735953330994	2
High	IsMasterProtein	Q9XGY5	Mitochondrial import inner membrane translocase subunit Tim13 OS=Oryza sativa subsp. japonica GN=TIM13 PE=3 SV=2	0	8.54408975961726	21.4285714285714	1	5	1	1	84	8.93	6.48	High	High	High	2.9e7	2.2e7	2.0e7	0.585	21.6686589717865	1
High	IsMasterProtein	A2Z5S8	Ubiquitin-fold modifier-conjugating enzyme 1 OS=Oryza sativa subsp. indica GN=OsI_33008 PE=3 SV=1	0	8.53511818673174	27.027027027027	3	8	3	1	185	20.451	7.83	High	High	High	1.6e7		2.0e7	0.874	20.5670286417007	3
High	IsMasterProtein	Q7XPY2	Plasma membrane ATPase OS=Oryza sativa subsp. japonica GN=Os04g0656100 PE=2 SV=1	0	8.51745326023102	3.5751840168244	2	6	2	1	951	104.752	6.79	High	High	High	3.3e7	8.7e6	2.9e7	0.093	18.0519795417786	2
High	IsMasterProtein	Q56UD1	Beta-fructofuranosidase, insoluble isoenzyme 5 OS=Oryza sativa subsp. japonica GN=CIN5 PE=2 SV=3	0	8.39527511894678	5.16605166051661	2	4	2	1	542	59.495	6.25	High	High	Not Found	3.2e7	1.6e7		0.179	11.6047224998474	2
High	IsMasterProtein	Q5VND6	Nucleosome assembly protein 1;1 OS=Oryza sativa subsp. japonica GN=NAP1;1 PE=2 SV=1	0	8.35451156964904	8.99470899470899	3	9	3	1	378	42.612	4.48	High	High	High	7.5e7	4.4e7		0.501	19.4542800188065	3
High	IsMasterProtein	Q852A1	Expansin-A7 OS=Oryza sativa subsp. japonica GN=EXPA7 PE=2 SV=1	0	8.30870168012532	11.3636363636364	2	5	2	1	264	28.205	9.28	High	High	High	7.5e7	3.5e7	3.9e6	0.668	13.1929562091827	2
High	IsMasterProtein	Q40682	Elongation factor 1-delta 2 OS=Oryza sativa subsp. japonica GN=Os03g0406200 PE=2 SV=3	0	8.26605183821965	10.6194690265487	2	9	1	1	226	24.639	4.53	High	High	High				0.425	26.0133382081985	2
High	IsMasterProtein	Q8H3C9	IAA-amino acid hydrolase ILR1-like 7 OS=Oryza sativa subsp. japonica GN=ILL7 PE=2 SV=1	0	8.03829715683946	6.59340659340659	2	7	2	1	455	47.966	5.99	High	High	High	2.4e7	1.7e7	1.9e7	0.096	22.1115064620972	2
High	IsMasterProtein	Q10FF9	Deoxyuridine 5'-triphosphate nucleotidohydrolase OS=Oryza sativa subsp. japonica GN=DUT PE=3 SV=1	0	7.97415897131035	16.374269005848	2	6	2	1	171	17.329	5.31	High	High	High	4.2e7	9.2e6	2.8e7	0.585	18.8185775279999	2
High	IsMasterProtein	Q9XJ29	Anthranilate synthase alpha subunit 2, chloroplastic OS=Oryza sativa subsp. japonica GN=OsASA2 PE=1 SV=1	0	7.96802106583752	3.96039603960396	2	3	2	1	606	66.946	7.12	High	High	Not Found	2.5e7	1.2e7		0.125	8.50614035129547	2
High	IsMasterProtein	P40392	Ras-related protein RIC1 OS=Oryza sativa subsp. japonica GN=RIC1 PE=2 SV=2	0	7.95514482433805	10.8910891089109	2	16	2	1	202	22.462	5.27	High	High	High	1.7e8	9.2e7	8.8e7	0.292	45.616733789444	2
High	IsMasterProtein	Q0JG99	Esterase PIR7B OS=Oryza sativa subsp. japonica GN=PIR7B PE=2 SV=2	0	7.80330496204396	15.2985074626866	2	4	2	1	268	28.816	6.28	High	High	Not Found	2.6e7			0.334	8.70335698127747	2
High	IsMasterProtein	Q6Z4A7	Probable 5'-adenylylsulfate reductase 1, chloroplastic OS=Oryza sativa subsp. japonica GN=APR1 PE=2 SV=1	0	7.70332175916603	5.05263157894737	1	6	1	1	475	50.56	8.15	High	High	High	2.0e7	5.6e6	1.1e7	0.179	19.1239323616028	1
High	IsMasterProtein	Q6YW46	Elongation factor 1-gamma 2 OS=Oryza sativa subsp. japonica GN=Os02g0220500 PE=2 SV=2	0	7.61644636632396	6.9377990430622	2	8	1	1	418	47.325	6.73	High	High	High	3.9e7	1.9e7	2.3e7	0.186	26.2167828083038	2
High	IsMasterProtein	Q9AY76	Actin-depolymerizing factor 2 OS=Oryza sativa subsp. japonica GN=ADF2 PE=2 SV=1	0	7.59619338945258	14.4827586206897	1	6	1	1	145	16.783	5.94	High	High	High	8.3e7	3.5e7	2.7e7	0.334	22.2637541294098	1
High	IsMasterProtein	P52712	Serine carboxypeptidase-like OS=Oryza sativa subsp. japonica GN=CBP31 PE=2 SV=2	0	7.5953446543137	5.59440559440559	2	14	2	1	429	47.759	5.29	High	High	High	5.0e7	6.0e7	3.1e7	0.233	26.3755552768707	2
High	IsMasterProtein	Q9SDG8	Protein argonaute 4A OS=Oryza sativa subsp. japonica GN=AGO4A PE=2 SV=1	0	7.54232867363807	3.65044247787611	2	6	2	1	904	100.576	8.97	High	High	High				0.087	18.1847550868988	2
High	IsMasterProtein	Q69T51	LysM domain-containing GPI-anchored protein LYP6 OS=Oryza sativa subsp. japonica GN=LYP6 PE=1 SV=1	0	7.53239189441637	4.40097799511002	1	1	1	1	409	40.478	4.96	Not Found	High	Not Found				0.334	4.74398040771484	1
High	IsMasterProtein	Q6ES52	TPR repeat-containing thioredoxin TDX OS=Oryza sativa subsp. japonica GN=Os09g0401200 PE=2 SV=1	0	7.52059394938423	6.62460567823344	2	6	2	1	317	34.959	6.16	High	High	High		2.1e7	2.5e7	0.233	18.5760706663132	2
High	IsMasterProtein	Q5JMR9	Thioredoxin Y, chloroplastic OS=Oryza sativa subsp. japonica GN=Os01g0963400 PE=3 SV=2	0	7.51801591605101	13.0952380952381	1	8	1	1	168	18.17	9.32	High	High	High	3.6e6	1.3e6	1.8e6	0.585	17.920520067215	1
High	IsMasterProtein	B8AYH1	Bidirectional sugar transporter SWEET1b OS=Oryza sativa subsp. indica GN=SWEET1B PE=3 SV=1	0	7.47651366765677	6.13026819923372	1	6	1	1	261	27.6	8.24	High	High	High				0.292	23.2330391407013	1
High	IsMasterProtein	Q10E49	Phytanoyl-CoA dioxygenase 1 OS=Oryza sativa subsp. japonica GN=Os03g0708100 PE=2 SV=1	0	7.31939257100821	6.40569395017794	1	2	1	1	281	31.68	6.04	Not Found	Not Found	High			2.4e7	0.136	8.31584048271179	1
High	IsMasterProtein	Q84UI5	Mitogen-activated protein kinase 1 OS=Oryza sativa subsp. japonica GN=MPK1 PE=1 SV=1	0	7.30405057940134	4.02010050251256	1	7	1	1	398	44.829	5.74	High	High	High	1.4e7		2.2e7	0.233	23.0035221576691	1
High	IsMasterProtein	Q5Z627	Elongation factor 1-gamma 3 OS=Oryza sativa subsp. japonica GN=Os06g0571400 PE=2 SV=1	0	7.29975426371256	6.97115384615385	2	4	1	1	416	47.36	6.47	Not Found	Not Found	High			1.7e7	0.186	12.0457799434662	2
High	IsMasterProtein	Q0DAE4	Glutaredoxin-C8 OS=Oryza sativa subsp. japonica GN=GRXC8 PE=2 SV=2	0	6.9017024635053	11.7647058823529	1	2	1	1	136	14.752	7.97	Not Found	Not Found	High				0.292	6.78558015823364	1
High	IsMasterProtein	Q7XR61	Methylthioribose kinase 1 OS=Oryza sativa subsp. japonica GN=MTK1 PE=2 SV=1	0	6.73227090139608	5.58139534883721	2	6	2	1	430	48.382	6.54	High	High	Not Found	9.9e6	2.4e7		0.202	10.6601655483246	2
High	IsMasterProtein	Q6ZHE5	Putative D-cysteine desulfhydrase 1, mitochondrial OS=Oryza sativa subsp. japonica GN=Os02g0773300 PE=2 SV=2	0	6.70247726730867	6.57276995305164	2	9	2	1	426	45.465	7.81	High	High	High	1.4e7	7.2e6	8.7e6	0.212	24.3132421970367	2
High	IsMasterProtein	Q336R9	Peptide methionine sulfoxide reductase A4, chloroplastic OS=Oryza sativa subsp. japonica GN=MSRA4 PE=2 SV=2	0	6.62642781937554	8.36501901140684	2	10	1	1	263	28.621	8.35	High	Not Found	High			6.7e6	0.334	26.6395056247711	2
High	IsMasterProtein	Q5Z9Z3	Thioredoxin-like protein Clot OS=Oryza sativa subsp. japonica GN=Os06g0320000 PE=2 SV=1	0	6.59166504315955	22.3021582733813	2	9	2	1	139	15.223	5.11	High	High	High	2.6e7	1.4e7	8.7e6	0.468	19.8138381242752	2
High	IsMasterProtein	Q69T31	Cytosolic invertase 1 OS=Oryza sativa subsp. japonica GN=CINV1 PE=1 SV=1	0	6.55642412024974	2.66903914590747	1	4	1	1	562	63.41	6.8	High	Not Found	High	2.2e7			0.068	14.5961441993713	1
High	IsMasterProtein	Q7XUP7	Peptide methionine sulfoxide reductase A2-1 OS=Oryza sativa subsp. japonica GN=MSRA2-1 PE=2 SV=2	0	6.55231835467553	10.6951871657754	2	8	1	1	187	20.794	6.29	Not Found	Not Found	High				0.359	19.4466099739075	2
High	IsMasterProtein	Q9SDG6	60S ribosomal protein L30 OS=Oryza sativa subsp. japonica GN=RPL30 PE=3 SV=1	0	6.54338955519861	27.9279279279279	2	5	2	1	111	12.356	9.58	High	High	High	1.4e8	7.7e7	3.8e7	0.931	12.8815400600433	2
High	IsMasterProtein	Q6Z4N4	Ricin B-like lectin R40G3 OS=Oryza sativa subsp. japonica GN=R40G3 PE=2 SV=1	0	6.40103362317721	8.82352941176471	2	9	1	1	204	22.807	7.81	High	Not Found	High			1.0e6	0.334	25.581698179245	2
High	IsMasterProtein	Q6ZCC4	Succinate dehydrogenase subunit 6, mitochondrial OS=Oryza sativa subsp. japonica GN=SDH6 PE=1 SV=1	0	6.38028073438827	14.7887323943662	1	6	1	1	142	15.718	8.87	High	High	High	3.8e7	1.8e7	2.6e7	0.292	27.6835832595825	1
High	IsMasterProtein	Q851K1	Germin-like protein 3-6 OS=Oryza sativa subsp. japonica GN=Os03g0694000 PE=2 SV=1	0	6.25134264576957	8.29694323144105	2	6	2	1	229	24.164	6.38	High	High	High		4.1e7		0.468	15.5717096328735	2
High	IsMasterProtein	Q10S55	ATP phosphoribosyltransferase, chloroplastic OS=Oryza sativa subsp. japonica GN=Os03g0134300 PE=3 SV=1	0	6.141102042768	4.95049504950495	1	6	1	1	404	43.882	6.74	High	High	High	1.6e7	9.5e6	7.1e6	0.11	18.2542109489441	1
High	IsMasterProtein	B9FK36	Acetyl-CoA carboxylase 2 OS=Oryza sativa subsp. japonica GN=ACC2 PE=3 SV=2	0	6.11833414157967	1.84787279759347	2	5	2	1	2327	257.553	6.42	High	High	High	7.3e6	3.5e6	2.2e6	0.032	13.0599927902222	2
High	IsMasterProtein	Q6H545	Inositol polyphosphate multikinase IPK2 OS=Oryza sativa subsp. japonica GN=IPK2 PE=2 SV=1	0	6.10397008760377	6.77966101694915	1	3	1	1	295	31.01	6.68	High	Not Found	High	2.2e7			0.166	7.35663390159607	1
High	IsMasterProtein	Q8H5N9	Probable aquaporin PIP2-1 OS=Oryza sativa subsp. japonica GN=PIP2-1 PE=2 SV=1	0	6.0943591445704	12.7586206896552	2	4	2	1	290	30.266	8.43	High	Not Found	High	1.2e7			0.52	9.0722109079361	2
High	IsMasterProtein	Q0D8D4	Glutamine-dependent NAD(+) synthetase OS=Oryza sativa subsp. japonica GN=Os07g0167100 PE=3 SV=2	0	5.84679509991572	2.17687074829932	1	4	1	1	735	82.025	6.54	High	Not Found	High	1.6e7		1.5e7	0.068	11.6593987941742	1
High	IsMasterProtein	Q7XKA8	Serine/threonine-protein kinase SAPK5 OS=Oryza sativa subsp. japonica GN=SAPK5 PE=2 SV=1	0	5.84679509991572	4.32432432432432	1	6	1	1	370	42.139	6.42	High	High	High	6.2e7	3.7e7	4.5e7	0.101	17.9085621833801	1
High	IsMasterProtein	Q84ZC0	Probable V-type proton ATPase subunit H OS=Oryza sativa subsp. japonica GN=Os07g0549700 PE=2 SV=1	0	5.82944494147879	3.31858407079646	1	3	1	1	452	51.357	7.42	High	Not Found	High			1.0e7	0.08	10.6216042041779	1
High	IsMasterProtein	Q259G4	Phosphomannomutase OS=Oryza sativa subsp. indica GN=PMM PE=3 SV=1	0	5.82915179635669	6.85483870967742	1	2	1	1	248	28.175	5.83	High	Not Found	Not Found				0.136	5.85708355903625	1
High	IsMasterProtein	Q8S857	Probable histone H2A variant 2 OS=Oryza sativa subsp. japonica GN=Os10g0418000 PE=2 SV=1	0	5.78085418079557	13.6690647482014	2	8	1	1	139	14.603	10.39	High	High	High	2.7e8	3.4e8	2.3e8	0.931	23.5155711174011	2
High	IsMasterProtein	Q7X8R5	Thioredoxin M2, chloroplastic OS=Oryza sativa subsp. japonica GN=Os04g0530600 PE=2 SV=2	0	5.69271795296665	8.88888888888889	1	5	1	1	180	19.135	8.97	Not Found	High	High		1.3e7		0.292	15.8179347515106	1
High	IsMasterProtein	B7F7K7	Beta-glucosidase 31 OS=Oryza sativa subsp. japonica GN=BGLU31 PE=2 SV=1	0	5.67510050294769	3.05927342256214	1	2	1	1	523	58.411	5.68	Not Found	High	Not Found		1.6e6		0.096	6.69427132606506	1
High	IsMasterProtein	Q84XG9	IAA-amino acid hydrolase ILR1-like 1 OS=Oryza sativa subsp. indica GN=ILL1 PE=2 SV=1	0	5.66874908917385	4.97737556561086	2	7	2	1	442	47.165	6.04	High	High	High				0.233	13.7234164476395	2
High	IsMasterProtein	Q0IP28	Laccase-25 OS=Oryza sativa subsp. japonica GN=LAC25 PE=3 SV=1	0	5.63208526120625	2.4263431542461	1	6	1	1	577	63.639	8.53	High	High	High	1.3e8	4.9e7	8.5e7	0.101	18.743093252182	1
High	IsMasterProtein	Q8S9Z2	UDP-D-apiose/UDP-D-xylose synthase OS=Oryza sativa subsp. japonica GN=Os01g0969100 PE=2 SV=1	0	5.57859171421211	7.28643216080402	2	2	2	1	398	44.304	6.25	High	Not Found	High			1.1e7	0.202	4.46830463409424	2
High	IsMasterProtein	Q9XGX7	Mitochondrial import inner membrane translocase subunit Tim9 OS=Oryza sativa subsp. japonica GN=TIM9 PE=3 SV=2	0	5.5714157493765	22.5806451612903	2	4	2	1	93	10.832	6.11	High	High	Not Found		2.4e7		1.154	10.0635929107666	2
High	IsMasterProtein	Q5QN75	Mitogen-activated protein kinase kinase 1 OS=Oryza sativa subsp. japonica GN=MKK1 PE=1 SV=1	0	5.501551596826	5.35211267605634	1	4	1	1	355	39.975	5.82	High	High	Not Found				0.129	10.7565832138062	1
High	IsMasterProtein	A2Z7C4	1,2-dihydroxy-3-keto-5-methylthiopentene dioxygenase 1 OS=Oryza sativa subsp. indica GN=ARD1 PE=1 SV=2	0	5.39233056331176	6.53266331658291	1	6	1	1	199	23.627	5.2	High	High	High		3.8e7	2.8e7	0.179	16.5480787754059	1
High	IsMasterProtein	A2Y9C5	Putative laccase-19 OS=Oryza sativa subsp. indica GN=LAC19 PE=3 SV=1	0	5.35902194264167	2.88135593220339	1	6	1	1	590	65.806	6.98	High	High	High	7.3e7	3.7e7	2.9e7	0.086	12.9819068908691	1
High	IsMasterProtein	Q10LJ0	Nuclear cap-binding protein subunit 1 OS=Oryza sativa subsp. japonica GN=ABH1 PE=2 SV=1	0	5.27820129302522	3.34486735870819	2	6	2	1	867	98.828	5.74	Not Found	High	High			5.0e6	0.087	14.1559991836548	2
High	IsMasterProtein	Q7F1K9	Probable (S)-ureidoglycine aminohydrolase OS=Oryza sativa subsp. japonica GN=UGLYAH PE=1 SV=1	0	5.26201267366657	5.8252427184466	1	3	1	1	309	34.085	6.46	High	High	High	1.9e7	1.8e7		0.212	8.27817487716675	1
High	IsMasterProtein	Q53PC7	Coatomer subunit beta-1 OS=Oryza sativa subsp. japonica GN=Os11g0174000 PE=2 SV=1	0	5.17456557294041	3.46274921301154	2	2	2	1	953	105.372	5.87	Not Found	High	High				0.089	5.65697383880615	2
High	IsMasterProtein	Q0J3D9	Coatomer subunit alpha-3 OS=Oryza sativa subsp. japonica GN=Os09g0127800 PE=2 SV=1	0	5.05290953578038	1.3136288998358	1	4	1	1	1218	136.478	6.89	High	Not Found	High	2.2e7			0.031	12.5318186283112	1
High	IsMasterProtein	Q6Z6M4	Isocitrate lyase OS=Oryza sativa subsp. japonica GN=ICL PE=1 SV=1	0	5	2.7972027972028	1	4	1	1	572	63.011	7.23	High	Not Found	High	1.3e7		1.1e7	0.072	14.1091434955597	1
High	IsMasterProtein	A2X0R4	Molybdopterin synthase catalytic subunit OS=Oryza sativa subsp. indica GN=MOCS2 PE=3 SV=1	0	4.92996213339224	9.84455958549223	1	3	1	1	193	20.851	5.69	High	Not Found	High				0.166	5.6961944103241	1
High	IsMasterProtein	Q84VG0	Probable calcium-binding protein CML7 OS=Oryza sativa subsp. japonica GN=CML7 PE=2 SV=1	0	4.83990019040883	12.1621621621622	2	4	2	1	148	16.672	5.06	High	High	High	2.5e7			0.425	8.37834024429321	2
High	IsMasterProtein	Q9LGZ2	Putative L-cysteine desulfhydrase 1 OS=Oryza sativa subsp. japonica GN=Os01g0290100 PE=2 SV=1	0	4.83863199776502	3.52697095435685	1	4	1	1	482	52.088	6.58	High	High	Not Found	2.9e7	1.6e7		0.086	14.4384331703186	1
High	IsMasterProtein	A2ZVI7	Calcium-dependent protein kinase 1 OS=Oryza sativa subsp. japonica GN=CPK1 PE=2 SV=1	0	4.81332613250026	2.8957528957529	1	2	1	1	518	58.703	6.51	Not Found	High	High		2.1e7		0.077	5.10721373558044	1
High	IsMasterProtein	Q10NX8	Beta-galactosidase 6 OS=Oryza sativa subsp. japonica GN=Os03g0255100 PE=1 SV=2	0	4.75621808390621	2.33100233100233	1	6	1	1	858	92.781	5.95	High	High	High	1.3e7	1.1e7	1.2e7	0.062	19.1162264347076	1
High	IsMasterProtein	P93422	Histidine--tRNA ligase, cytoplasmic OS=Oryza sativa subsp. japonica GN=Os05g0150900 PE=2 SV=2	0	4.74112337062787	2.03045685279188	1	2	1	1	788	85.494	6.24	High	Not Found	Not Found	1.0e7			0.045	6.99446797370911	1
High	IsMasterProtein	P35687	40S ribosomal protein S21 OS=Oryza sativa subsp. japonica GN=RPS21 PE=3 SV=1	0	4.71534371721148	13.4146341463415	1	6	1	1	82	9.248	7.34	High	High	High				0.585	20.0160022974014	1
High	IsMasterProtein	A2YQ56	Lon protease homolog, mitochondrial OS=Oryza sativa subsp. indica GN=OsI_27415 PE=2 SV=1	0	4.64723880827617	1.59680638722555	1	2	1	1	1002	109.471	5.44	High	Not Found	Not Found	1.4e7			0.037	6.5921459197998	1
High	IsMasterProtein	Q53RB0	Probable linoleate 9S-lipoxygenase 4 OS=Oryza sativa subsp. japonica GN=Os03g0700700 PE=2 SV=1	0	4.63805393863571	2.85062713797035	2	3	2	1	877	98.636	7.31	High	High	Not Found				0.076	7.54439163208008	2
High	IsMasterProtein	Q7XR06	Probable protein phosphatase 2C 45 OS=Oryza sativa subsp. japonica GN=Os04g0659500 PE=2 SV=2	0	4.62451928538143	4.25531914893617	1	6	1	1	282	30.565	5.15	High	High	High	6.1e7	4.4e7	6.0e7	0.122	16.1175405979156	1
High	IsMasterProtein	Q43011	Asparagine synthetase [glutamine-hydrolyzing] 2 OS=Oryza sativa subsp. japonica GN=Os06g0265000 PE=2 SV=3	0	4.54090921039941	3.04568527918782	1	2	1	1	591	66.185	6.46	Not Found	High	Not Found		1.2e7		0.07	6.70293068885803	1
High	IsMasterProtein	Q10BU2	Germin-like protein 3-7 OS=Oryza sativa subsp. japonica GN=GER7 PE=2 SV=1	0	4.40627100129209	14.1630901287554	1	7	1	1	233	23.95	6.52	High	High	Not Found	5.7e6			0.334	12.6538379192352	1
High	IsMasterProtein	Q7FAE1	Momilactone A synthase OS=Oryza sativa subsp. japonica GN=Os04g0179200 PE=2 SV=1	0	4.38059358911322	5.47445255474453	1	2	1	1	274	27.816	6.73	Not Found	High	Not Found		2.0e7		0.166	5.68042755126953	1
High	IsMasterProtein	Q6Z4K6	DEAD-box ATP-dependent RNA helicase 52B OS=Oryza sativa subsp. japonica GN=PL10B PE=2 SV=1	0.00171232876712329	4.34141628459294	2.35109717868339	1	2	1	1	638	67.13	8.22	Not Found	High	Not Found				0.068	6.23397970199585	1
High	IsMasterProtein	Q7F4F8	Mitochondrial outer membrane protein porin 3 OS=Oryza sativa subsp. japonica GN=VDAC3 PE=2 SV=1	0.00171232876712329	4.33208031468264	4	1	8	1	1	275	29.873	7.77	High	High	High	2.0e7	9.1e6	9.3e6	0.166	19.8068886995316	1
High	IsMasterProtein	Q0JD42	Protein disulfide isomerase-like 5-2 OS=Oryza sativa subsp. japonica GN=PDIL5-2 PE=2 SV=2	0.00171232876712329	4.23462951970835	5.43735224586288	1	3	1	1	423	47.026	4.96	Not Found	High	High		6.1e6		0.11	8.70631885528564	1
High	IsMasterProtein	A2Z7B3	GDP-mannose 3,5-epimerase 1 OS=Oryza sativa subsp. indica GN=OsI_032456 PE=2 SV=1	0.00171232876712329	4.16159172150581	4.4973544973545	1	5	1	1	378	42.781	6.09	High	Not Found	High	4.3e7		4.3e7	0.096	15.51962018013	1
High	IsMasterProtein	B9FDR3	Transportin-1 OS=Oryza sativa subsp. japonica GN=TRN1 PE=3 SV=2	0.00171232876712329	4.05310580489767	2.35690235690236	1	3	1	1	891	98.598	4.92	High	Not Found	High			1.2e6	0.051	8.20857906341553	1
High	IsMasterProtein	Q7F731	Germin-like protein 1-1 OS=Oryza sativa subsp. japonica GN=GER4 PE=2 SV=1	0.00171232876712329	4.02574873174513	4.16666666666667	1	3	1	1	216	22.463	7.91	High	Not Found	Not Found	1.2e7			0.585	4.17025470733643	1
High	IsMasterProtein	P0DKK2	60S ribosomal protein L37a-2 OS=Oryza sativa subsp. japonica GN=Os05g0557000 PE=1 SV=1	0.00171232876712329	3.96010964760966	18.4782608695652	2	7	2	1	92	10.236	10.29	High	High	High	5.5e7	1.5e7	1.3e8	1.154	16.015750169754	2
High	IsMasterProtein	Q84PB3	Eukaryotic translation initiation factor isoform 4G-1 OS=Oryza sativa subsp. japonica GN=Os04g0499300 PE=2 SV=2	0.00171232876712329	3.93070198788447	2.26986128625473	1	2	1	1	793	86.967	7.52	Not Found	Not Found	High			6.1e6	0.048	5.43268966674805	1
High	IsMasterProtein	Q7XKI7	Mitochondrial intermembrane space import and assembly protein 40 homolog OS=Oryza sativa subsp. japonica GN=MIA40 PE=2 SV=2	0.00171232876712329	3.92154318194671	9.27152317880795	1	4	1	1	151	16.089	4.37	Not Found	High	High				0.389	9.64253759384155	1
High	IsMasterProtein	B9FSC8	Putative 12-oxophytodienoate reductase 11 OS=Oryza sativa subsp. japonica GN=OPR11 PE=2 SV=1	0.00171232876712329	3.91829272990265	5.99455040871935	1	4	1	1	367	40.618	6.74	High	High	High	3.2e6			0.101	7.19486129283905	1
High	IsMasterProtein	Q6H6D2	Porphobilinogen deaminase, chloroplastic OS=Oryza sativa subsp. japonica GN=HEMC PE=2 SV=1	0.00171232876712329	3.9017024635053	5.02793296089386	1	3	1	1	358	38.373	7.39	Not Found	High	High		1.4e7	2.5e7	0.105	9.60461854934692	1
High	IsMasterProtein	Q6K9A2	Cinnamoyl-CoA reductase 1 OS=Oryza sativa subsp. japonica GN=CCR1 PE=1 SV=1	0.00171232876712329	3.88806572366732	2.9585798816568	1	2	1	1	338	37.366	8.02	High	Not Found	Not Found	5.2e7			0.116	5.1319146156311	1
High	IsMasterProtein	Q7XKE9	Clathrin light chain 1 OS=Oryza sativa subsp. japonica GN=Os04g0679100 PE=2 SV=1	0.00171232876712329	3.84527179255984	4.98338870431894	1	5	1	1	301	32.516	5.03	High	High	High	3.1e7	8.4e6		0.194	7.03693532943726	1
High	IsMasterProtein	Q10G39	Pyruvate dehydrogenase E1 component subunit beta-4, chloroplastic OS=Oryza sativa subsp. japonica GN=Os03g0645100 PE=2 SV=1	0.00336134453781513	3.78172714642855	2.5	1	2	1	1	400	42.849	7.02	Not Found	High	Not Found		3.2e6		0.105	5.37492823600769	1
High	IsMasterProtein	Q7GCM7	Xylanase inhibitor protein 1 OS=Oryza sativa subsp. japonica GN=RIXI PE=1 SV=1	0.00336134453781513	3.75895184932836	3.94736842105263	1	2	1	1	304	33.925	9.26	High	Not Found	Not Found	3.3e7			0.122	5.45999050140381	1
High	IsMasterProtein	Q10L71	Villin-2 OS=Oryza sativa subsp. japonica GN=VLN2 PE=2 SV=1	0.00336134453781513	3.7535014192042	1.34575569358178	1	6	1	1	966	106.054	5.82	High	High	High	6.7e6			0.037	14.3487861156464	1
High	IsMasterProtein	Q5N7W3	Dolichyl-diphosphooligosaccharide--protein glycosyltransferase subunit 2 OS=Oryza sativa subsp. japonica GN=RPN2 PE=2 SV=1	0.00336134453781513	3.74617756129193	2.00573065902579	1	1	1	1	698	75.16	6.6	High	Not Found	Not Found				0.054	1.98532819747925	1
High	IsMasterProtein	P29421	Alpha-amylase/subtilisin inhibitor OS=Oryza sativa subsp. japonica GN=RASI PE=1 SV=2	0.00336134453781513	3.7182850299727	7.5	1	2	1	1	200	21.404	8.37	High	Not Found	Not Found				0.292	4.64445090293884	1
High	IsMasterProtein	P40393	Ras-related protein RIC2 OS=Oryza sativa subsp. japonica GN=RIC2 PE=2 SV=2	0.00834724540901502	3.54821356447571	5.06912442396313	1	2	1	1	217	23.908	5.73	Not Found	Not Found	High				0.145	5.89884471893311	1
High	IsMasterProtein	Q0JCT1	Histone H3.3 OS=Oryza sativa subsp. japonica GN=H3 PE=1 SV=2	0.00834724540901502	3.51941821317083	6.61764705882353	1	4	1	1	136	15.397	11.15	High	High	Not Found	4.3e7	2.9e7		0.389	6.78071045875549	1
High	IsMasterProtein	A2XDK8	UPF0496 protein 1 OS=Oryza sativa subsp. indica GN=OsI_010151 PE=2 SV=1	0.00952380952380952	3.46890445312997	11.5979381443299	1	1	1	1	388	43.066	6.37	Not Found	High	Not Found				0.101	0	1
High	IsMasterProtein	Q84Q77	17.9 kDa class I heat shock protein OS=Oryza sativa subsp. japonica GN=HSP17.9A PE=1 SV=1	0.00952380952380952	3.46432619657425	8.07453416149068	1	2	1	1	161	17.899	6.06	High	Not Found	Not Found				0.292	3.93588829040527	1
High	IsMasterProtein	Q67UF5	Protein disulfide isomerase-like 2-3 OS=Oryza sativa subsp. japonica GN=PDIL2-3 PE=2 SV=1	0.00952380952380952	3.45804652554176	2.26757369614512	1	2	1	1	441	47.304	5.58	High	High	Not Found				0.093	5.22887945175171	1
High	IsMasterProtein	B9F676	Probable glucan 1,3-alpha-glucosidase OS=Oryza sativa subsp. japonica GN=Os03g0216600 PE=3 SV=1	0.00952380952380952	3.41748211639594	1.5233949945593	1	4	1	1	919	103.15	6.02	High	High	Not Found	4.5e7	1.9e7		0.044	10.4614708423615	1
High	IsMasterProtein	Q2QUN2	Laccase-24 OS=Oryza sativa subsp. japonica GN=LAC24 PE=2 SV=1	0.00952380952380952	3.4053864908399	5.00863557858376	1	1	1	1	579	63.418	6.01	High	Not Found	Not Found	4.2e6			0.136	2.73208212852478	1
High	IsMasterProtein	Q69NK8	Zinc finger CCCH domain-containing protein 59 OS=Oryza sativa subsp. japonica GN=Os09g0364000 PE=2 SV=1	0.00952380952380952	3.39599006758777	3.09951060358891	1	2	1	1	613	66.867	6.99	High	Not Found	High	3.6e7		2.0e7	0.07	4.38984501361847	1
High	IsMasterProtein	Q6EPN6	2-C-methyl-D-erythritol 2,4-cyclodiphosphate synthase, chloroplastic OS=Oryza sativa subsp. japonica GN=ISPF PE=2 SV=1	0.00952380952380952	3.38647529714635	8.10810810810811	1	2	1	1	222	23.509	7.99	Not Found	High	High		9.8e6		0.233	5.65619134902954	1
High	IsMasterProtein	Q0J035	Pantothenate kinase 2 OS=Oryza sativa subsp. japonica GN=Os09g0533100 PE=2 SV=2	0.00952380952380952	3.36051351073141	1.54867256637168	1	1	1	1	904	98.888	6.33	Not Found	High	Not Found				0.04	2.16515564918518	1
High	IsMasterProtein	Q851R5	Thioredoxin H2-2 OS=Oryza sativa subsp. japonica GN=Os03g0800700 PE=2 SV=1	0.00952380952380952	3.3542830606304	8.2089552238806	1	1	1	1	134	14.786	5.97	Not Found	High	Not Found		1.1e7		0.334	2.21697330474854	1
High	IsMasterProtein	Q6K2E8	Acetolactate synthase 1, chloroplastic OS=Oryza sativa subsp. japonica GN=ALS1 PE=2 SV=1	0.00952380952380952	3.34910992214369	2.63975155279503	1	1	1	1	644	69.349	6.96	Not Found	High	Not Found		8.7e6		0.07	2.45006060600281	1
High	IsMasterProtein	Q35322	NADH dehydrogenase [ubiquinone] iron-sulfur protein 3 OS=Oryza sativa subsp. japonica GN=NAD9 PE=2 SV=2	0.00952380952380952	3.30303235925598	5.26315789473684	1	2	1	1	190	22.976	7.5	Not Found	High	Not Found				0.179	4.30131721496582	1
High	IsMasterProtein	P55857	Small ubiquitin-related modifier 1 OS=Oryza sativa subsp. japonica GN=SUMO1 PE=1 SV=1	0.00952380952380952	3.27695500835656	10	1	6	1	1	100	10.921	5.1	High	High	High	1.2e8	2.0e7	9.2e7	0.468	18.3777823448181	1
High	IsMasterProtein	Q7XCA7	Expansin-B6 OS=Oryza sativa subsp. japonica GN=EXPB6 PE=2 SV=1	0.00952380952380952	3.25126944390151	6.90909090909091	1	5	1	1	275	29.864	7.65	High	High	High	2.0e7	1.5e7	1.1e7	0.155	13.8429102897644	1
High	IsMasterProtein	Q00058	ATP synthase protein MI25 OS=Oryza sativa subsp. indica PE=3 SV=1	0.00952380952380952	3.20816905232516	5.0761421319797	1	2	1	1	197	22.074	9.38	Not Found	Not Found	High			2.7e7	0.166	5.34429240226746	1
High	IsMasterProtein	P49030	Protein mago nashi homolog 2 OS=Oryza sativa subsp. japonica GN=MAGO2 PE=1 SV=2	0.00952380952380952	3.06864384953207	6.25	1	2	1	1	160	18.418	6.2	Not Found	High	Not Found		3.1e7		0.179	4.52883720397949	1
High	IsMasterProtein	Q0JF58	Protein argonaute 4B OS=Oryza sativa subsp. japonica GN=AGO4B PE=2 SV=1	0.00952380952380952	3.06494641076893	1.3172338090011	1	2	1	1	911	101.676	8.9	Not Found	Not Found	High				0.039	4.39774489402771	1
High	IsMasterProtein	Q6YUL8	Kinesin-like protein KIN-4A OS=Oryza sativa subsp. japonica GN=KIN4A PE=1 SV=1	0.00952380952380952	3.03555179208334	0.772946859903382	1	5	1	1	1035	116.313	8.98	High	High	High		6.9e6	1.2e7	0.033	9.36891031265259	1
High	IsMasterProtein	A2YM35	Probable pyruvate, phosphate dikinase regulatory protein, chloroplastic OS=Oryza sativa subsp. indica GN=PDRP1 PE=3 SV=1	0.00952380952380952	2.99653946789049	2.54777070063694	1	4	1	1	471	51.044	9.03	High	Not Found	High				0.089	11.0092198848724	1
High	IsMasterProtein	B9FXV5	Eukaryotic translation initiation factor 4G OS=Oryza sativa subsp. japonica GN=Os07g0555200 PE=2 SV=2	0.00952380952380952	2.93442028527155	0.837053571428571	1	2	1	1	1792	193.414	8.09	Not Found	High	High				0.023	4.15756571292877	1
Medium	IsMasterProtein	Q688R3	Zinc finger CCCH domain-containing protein 33 OS=Oryza sativa subsp. japonica GN=Os05g0128200 PE=2 SV=1	0.0110410094637224	2.91364016932525	3.82695507487521	1	6	1	1	601	63.195	8.35	High	High	High	5.1e6			0.066	14.5639064311981	1
Medium	IsMasterProtein	Q7XDP2	Inosine triphosphate pyrophosphatase OS=Oryza sativa subsp. japonica GN=Os10g0457500 PE=2 SV=2	0.0110410094637224	2.83445892327763	6.34146341463415	1	4	1	1	205	21.925	6.79	High	High	Not Found	3.3e7	1.4e7		0.194	10.7289905548096	1
Medium	IsMasterProtein	Q6H8D5	Coatomer subunit beta'-2 OS=Oryza sativa subsp. japonica GN=Os02g0209100 PE=2 SV=1	0.0140625	2.79832982035342	1.0989010989011	1	2	1	1	910	102.613	5.06	High	Not Found	High			1.3e7	0.047	4.0461505651474	1
Medium	IsMasterProtein	Q5WA72	Protein disulfide isomerase-like 1-5 OS=Oryza sativa subsp. japonica GN=PDIL1-5 PE=2 SV=1	0.0140625	2.70531337572056	1.68855534709193	1	1	1	1	533	58.995	4.94	High	Not Found	Not Found				0.075	2.58232593536377	1
Medium	IsMasterProtein	Q9FVZ7	Membrane steroid-binding protein 1 OS=Oryza sativa subsp. japonica GN=MSBP1 PE=1 SV=1	0.0140625	2.67985371388895	9.91379310344828	1	2	1	1	232	24.619	4.59	Not Found	Not Found	High			7.0e6	0.212	4.8840434551239	1
Medium	IsMasterProtein	Q5N8X6	Beta-galactosidase 3 OS=Oryza sativa subsp. japonica GN=Os01g0875500 PE=3 SV=1	0.0140625	2.67736728830778	2.7027027027027	1	2	1	1	851	94.649	7.37	Not Found	Not Found	High				0.049	4.65797924995422	1
Medium	IsMasterProtein	Q8GVZ8	Putative zinc finger CCCH domain-containing protein 48 OS=Oryza sativa subsp. japonica GN=Os07g0139000 PE=4 SV=1	0.0199081163859112	2.57365142621249	3.42741935483871	1	1	1	1	496	51.67	4.92	Not Found	High	Not Found				0.122	2.1084303855896	1
Medium	IsMasterProtein	A2YNY4	Origin of replication complex subunit 6 OS=Oryza sativa subsp. indica GN=OsI_26966 PE=3 SV=1	0.0199081163859112	2.56607023439154	10.472972972973	1	1	1	1	296	32.589	9.14	High	Not Found	Not Found				0	0	1
Medium	IsMasterProtein	Q5KQF5	CBL-interacting protein kinase 22 OS=Oryza sativa subsp. japonica GN=CIPK22 PE=2 SV=1	0.0199081163859112	2.53165266958784	6.65188470066519	1	1	1	1	451	49.292	7.91	Not Found	Not Found	High				0.093	2.72159934043884	1
Medium	IsMasterProtein	Q7Y1L9	Protein SPIRAL1-like 1 OS=Oryza sativa subsp. japonica GN=Os03g0417800 PE=3 SV=1	0.0199081163859112	2.49241396023699	14.6551724137931	1	1	1	1	116	11.183	9.91	Not Found	High	Not Found				0	0	1
Medium	IsMasterProtein	Q6ZLK0	Dolichyl-diphosphooligosaccharide--protein glycosyltransferase 48 kDa subunit OS=Oryza sativa subsp. japonica GN=OST48 PE=2 SV=1	0.0199081163859112	2.48558507941963	2.73348519362187	1	2	1	1	439	48.36	6.81	Not Found	High	Not Found				0.105	4.2027759552002	1
Medium	IsMasterProtein	Q109R6	Protein CutA 1, chloroplastic OS=Oryza sativa subsp. japonica GN=CUTA1 PE=1 SV=1	0.0199081163859112	2.43651891460559	9.03954802259887	1	1	1	1	177	18.763	9.04	High	Not Found	Not Found	2.1e7			0.233	2.12620759010315	1
Medium	IsMasterProtein	B9FJG3	Zinc finger BED domain-containing protein RICESLEEPER 1 OS=Oryza sativa subsp. japonica GN=Os05g0239150 PE=3 SV=1	0.0199081163859112	2.43050904565122	1.38504155124654	1	1	1	1	722	80.786	5.27	High	Not Found	Not Found				0.068	2.08435583114624	1
Medium	IsMasterProtein	Q6H7J5	Replication protein A 32 kDa subunit B OS=Oryza sativa subsp. japonica GN=RPA2B PE=1 SV=1	0.0199081163859112	2.42527441640593	6.04026845637584	1	1	1	1	298	31.801	6.21	Not Found	High	Not Found				0.212	1.65394330024719	1
Medium	IsMasterProtein	Q6EU39	MADS-box transcription factor 6 OS=Oryza sativa subsp. japonica GN=MADS6 PE=1 SV=1	0.0229007633587786	2.35203054163703	10.8	1	4	1	1	250	28.419	8.98	Not Found	Not Found	High				0.212	0	1
Medium	IsMasterProtein	Q7XCK6	Chitinase 8 OS=Oryza sativa subsp. japonica GN=Cht8 PE=2 SV=1	0.0273972602739726	2.29413628771608	4.59770114942529	1	4	1	1	261	27.534	6.52	High	High	Not Found				0.212	10.1051018238068	1
Medium	IsMasterProtein	Q653F4	Probable glucuronosyltransferase Os06g0687900 OS=Oryza sativa subsp. japonica GN=Os06g0687900 PE=2 SV=1	0.0273972602739726	2.27621606303467	4.19847328244275	1	1	1	1	524	57.231	8.68	Not Found	High	Not Found		4.4e6		0.096	0	1
Medium	IsMasterProtein	Q5VRH4	Homogentisate 1,2-dioxygenase OS=Oryza sativa subsp. japonica GN=HGO PE=2 SV=1	0.0315315315315315	2.24841299491769	2.76595744680851	1	2	1	1	470	51.738	6.52	Not Found	Not Found	High				0.096	4.71719264984131	1
Medium	IsMasterProtein	A2YCH5	Cyclin-dependent kinase F-1 OS=Oryza sativa subsp. indica GN=CDKF-1 PE=3 SV=1	0.0315315315315315	2.2405588028663	6.26304801670146	1	1	1	1	479	52.024	4.78	Not Found	Not Found	High			5.3e6	0.093	2.6217052936554	1
Medium	IsMasterProtein	Q6YV23	Carbamoyl-phosphate synthase small chain, chloroplastic OS=Oryza sativa subsp. japonica GN=CARA PE=2 SV=2	0.0315315315315315	2.23634742943547	2.24215246636771	1	3	1	1	446	48.405	6.9	High	Not Found	High			1.4e7	0.116	7.15412378311157	1
Medium	IsMasterProtein	Q5Z402	Clathrin light chain 2 OS=Oryza sativa subsp. japonica GN=Os06g0731800 PE=2 SV=1	0.0315315315315315	2.23381030668984	6.18556701030928	1	2	1	1	291	31.271	7.59	Not Found	High	Not Found				0.194	5.38746619224548	1
Medium	IsMasterProtein	Q7G768	Brassinosteroid LRR receptor kinase BRL2 OS=Oryza sativa subsp. japonica GN=BRL2 PE=2 SV=1	0.0315315315315315	2.22112552799726	1.53153153153153	1	1	1	1	1110	118.036	6.23	Not Found	Not Found	High				0.04	0	1
Medium	IsMasterProtein	Q7XPF8	Cation transporter HKT4 OS=Oryza sativa subsp. japonica GN=HKT4 PE=1 SV=2	0.0315315315315315	2.21652521241775	4.89130434782609	1	1	1	1	552	61.822	8.7	Not Found	High	Not Found				0.08	3.52569890022278	1
Medium	IsMasterProtein	Q69P80	Copper transporter 5.1 OS=Oryza sativa subsp. japonica GN=COPT5.1 PE=2 SV=1	0.0327380952380952	2.17269535891027	8.05369127516778	1	2	1	1	149	15.769	8.48	Not Found	Not Found	High			2.2e7	0.389	4.65500664710999	1
Medium	IsMasterProtein	Q338P8	Probable calcium-binding protein CML8 OS=Oryza sativa subsp. japonica GN=CML8 PE=2 SV=1	0.0327380952380952	2.16279047219879	7.85340314136126	1	3	1	1	191	21.301	4.94	Not Found	High	High		1.4e7	1.2e7	0.292	6.85030293464661	1
Medium	IsMasterProtein	O10236	Glycoprotein OS=Rice yellow stunt virus GN=G PE=3 SV=2	0.0327380952380952	2.15832774992637	1.49476831091181	1	1	1	1	669	75.503	6.09	Not Found	Not Found	High				0.083	2.73703050613403	1
Medium	IsMasterProtein	Q9AV81	Pre-mRNA-processing factor 19 OS=Oryza sativa subsp. japonica GN=PRP19 PE=2 SV=1	0.0327380952380952	2.15360102696533	3.60531309297913	1	2	1	1	527	57.78	6.39	High	Not Found	High	1.0e7		7.0e6	0.089	5.53758144378662	1
Medium	IsMasterProtein	A0JJZ6	Inositol-tetrakisphosphate 1-kinase 5 OS=Oryza sativa subsp. indica GN=ITPK5 PE=3 SV=1	0.0341753343239227	2.1505805862031	9.06432748538012	1	3	1	1	342	38.049	6.52	Not Found	High	High				0.136	4.10852742195129	1
Medium	IsMasterProtein	Q2RAD9	Histone H3.2 OS=Oryza sativa subsp. japonica GN=Os01g0866200 PE=3 SV=1	0.0347826086956522	2.12615646677656	6.61764705882353	1	2	1	1	136	15.259	11.3	High	High	Not Found				0.389	0	1
Medium	IsMasterProtein	Q40677	Fructose-bisphosphate aldolase, chloroplastic OS=Oryza sativa subsp. japonica GN=ALDP PE=1 SV=2	0.0347826086956522	2.11935787359572	2.06185567010309	1	2	1	1	388	41.98	6.8	Not Found	Not Found	High				0.093	4.07746112346649	1
Medium	IsMasterProtein	A3AHG5	Late embryogenesis abundant protein 1 OS=Oryza sativa subsp. japonica GN=LEA1 PE=2 SV=1	0.0375722543352601	2.08170748724464	5.23255813953488	1	2	1	1	344	36.769	6.83	High	Not Found	High	4.8e7		2.7e7	0.101	4.42877984046936	1
Medium	IsMasterProtein	Q7XK44	Plant intracellular Ras-group-related LRR protein 3 OS=Oryza sativa subsp. japonica GN=IRL3 PE=2 SV=3	0.038961038961039	2.05709945885971	4.48430493273543	1	2	1	1	446	48.973	4.98	High	Not Found	Not Found				0.077	5.297935962677	1
Medium	IsMasterProtein	Q6ZH92	Succinate dehydrogenase subunit 3-1, mitochondrial OS=Oryza sativa subsp. japonica GN=SDH3-1 PE=1 SV=1	0.0403458213256484	2.02993220345086	5.42635658914729	1	2	1	1	129	13.864	11.41	High	High	Not Found				0.292	3.80171239376068	1
Medium	IsMasterProtein	Q6ZHZ1	Probable sucrose-phosphate synthase 4 OS=Oryza sativa subsp. japonica GN=SPS4 PE=2 SV=1	0.0416666666666667	2.01470828140711	0.938086303939963	1	3	1	1	1066	118.651	6.39	High	Not Found	High	1.9e7		1.6e7	0.04	5.16835498809814	1
Medium	IsMasterProtein	B9G2A8	Auxin transport protein BIG OS=Oryza sativa subsp. japonica GN=Os09g0247700 PE=2 SV=1	0.0416666666666667	2.0139452192303	0.181268882175227	1	6	1	1	4965	551.675	6.06	High	High	High	7.5e6			0.008	8.80431950092316	1
Medium	IsMasterProtein	P14852	Cytochrome c oxidase subunit 3 OS=Oryza sativa subsp. indica GN=COX3 PE=3 SV=2	0.0457142857142857	1.99182581599357	3.77358490566038	1	1	1	1	265	29.339	7.47	High	Not Found	Not Found				0.334	0	1
Medium	IsMasterProtein	Q6YYB0	Uncharacterized protein Os08g0359500 OS=Oryza sativa subsp. japonica GN=Os08g0359500 PE=2 SV=1	0.0457142857142857	1.98088370955293	3.75586854460094	1	2	1	1	213	22.779	4.49	Not Found	Not Found	High				0.292	3.63820254802704	1
Medium	IsMasterProtein	Q0J3L4	Monothiol glutaredoxin-S10 OS=Oryza sativa subsp. japonica GN=GRXS10 PE=2 SV=2	0.0457142857142857	1.98088370955293	13.4146341463415	1	1	1	1	164	17.821	9.83	High	Not Found	Not Found				0.233	0	1
Medium	IsMasterProtein	Q7XI75	Probable histone-arginine methyltransferase CARM1 OS=Oryza sativa subsp. japonica GN=CARM1 PE=2 SV=1	0.0468085106382979	1.96537154337468	2.08333333333333	1	2	1	1	528	58.543	5.76	Not Found	High	High				0.08	3.95914423465729	1
Medium	IsMasterProtein	Q9FVZ9	Membrane steroid-binding protein 2 OS=Oryza sativa subsp. japonica GN=MSBP2 PE=2 SV=1	0.0468085106382979	1.96018944585165	10.9433962264151	1	1	1	1	265	27.693	4.81	Not Found	Not Found	High			1.1e7	0.194	3.33086919784546	1
Medium	IsMasterProtein	Q40648	Probable voltage-gated potassium channel subunit beta OS=Oryza sativa subsp. japonica GN=KOB1 PE=1 SV=2	0.0468085106382979	1.94157397554299	2.74390243902439	1	1	1	1	328	36.427	7.4	Not Found	Not Found	High			1.0e6	0.136	0	1
Medium	IsMasterProtein	Q652U9	Potassium channel KAT4 OS=Oryza sativa subsp. japonica GN=Os06g0254200 PE=3 SV=2	0.0468085106382979	1.94043658209873	4.06091370558376	1	1	1	1	591	67.35	8.76	High	Not Found	Not Found				0.089	2.92267298698425	1
Medium	IsMasterProtein	Q5Z5R7	Ent-kaurene oxidase-like 3 OS=Oryza sativa subsp. japonica GN=CYP701A19 PE=2 SV=1	0.0480905233380481	1.8725712221484	5.95238095238095	1	3	1	1	504	56.795	6.67	Not Found	Not Found	High				0	0	1
Medium	IsMasterProtein	Q0DV32	4-coumarate--CoA ligase-like 1 OS=Oryza sativa subsp. japonica GN=4CLL1 PE=2 SV=2	0.0480905233380481	1.86966623150499	3.98550724637681	1	1	1	1	552	58.934	8.78	Not Found	Not Found	High				0.077	2.91961598396301	1
Low	IsMasterProtein	Q7F2E4	DNA excision repair protein CSB OS=Oryza sativa subsp. japonica GN=CSB PE=2 SV=1	0.0550070521861777	1.83061950468805	2.19039595619208	1	1	1	1	1187	132.05	7.56	High	Not Found	Not Found				0.033	2.48975253105164	1
Low	IsMasterProtein	Q9ZST1	30S ribosomal protein S17, chloroplastic OS=Oryza sativa subsp. japonica GN=RPS17 PE=2 SV=1	0.0577464788732394	1.82102305270683	13.7931034482759	1	2	1	1	145	15.966	10.83	Not Found	High	Not Found				0.292	2.50767540931702	1
