# Supplementary material for: Pluronic F-68 Improves Callus Proliferation of Recalcitrant Rice Cultivar via Enhanced Carbon and Nitrogen Metabolism and Nutrients Uptake
Source: Front Plant Sci. 2021 Jun 2;12:667434. doi: 10.3389/fpls.2021.667434 (PMC8207202; doi:10.3389/fpls.2021.667434)
Supplement: Data Sheet 3 — Control. [file Data_Sheet_3.ZIP › Control/MSO3_030218_01_PSMs.txt]

Confidence	Identifying Node	PSM Ambiguity	Annotated Sequence	Modifications	# Protein Groups	# Proteins	Master Protein Accessions	Protein Accessions	# Missed Cleavages	Charge	DeltaScore	DeltaCn	Rank	Search Engine Rank	m/z [Da]	MH+ [Da]	DeltaM [ppm]	Deltam/z [Da]	Activation Type	MS Order	Isolation Interference [%]	Ion Inject Time [ms]	RT [min]	First Scan	Spectrum File	Ions Matched	XCorr	Area	Apex RT [min]	Percolator q-Value	Percolator PEP
High	Sequest HT (A2)	Unambiguous	[R].YAIIcqEnGLVPIVEPEILVDGPHDIDR.[C]	C5(Carbamidomethyl); Q6(Deamidated); N8(Deamidated)	1	1	P17784	P17784	0	3	0.5	0	1	1	1059.5380859375	3176.5997045525	5.57114296401633	0.00589906416664151	CID	MS2		13.28781	51.1659645669333	47271	MSO3_030218_02.raw	0/0	4.51916885375977			0	1.278E-05
High	Sequest HT (A2)	Unambiguous	[K].GILAADESTGTIGK.[R]		2	3	P17784; Q5N725	P17784; Q10A30; Q5N725	0	2	0.6964	0	1	1	666.854064941406	1332.70085325281	0.238247681252459	0.000158756406221983	HCD	MS2	14.22615	1.923847	26.9997660677333	23006	MSO3_030218_03.raw	0/0	3.58858466148376			0	2.121E-06
High	Sequest HT (A2)	Unambiguous	[K].QSSALSAASSAcDHIR.[D]	C12(Carbamidomethyl)	1	1	Q7XDC8	Q7XDC8	0	3	0.5861	0	1	1	554.261535644531	1660.77005367359	-0.423801059065113	-0.000234612135299036	HCD	MS2	31.11264	8.400887	24.1211419101333	19386	MSO3_030218_02.raw	0/0	4.18364524841309			0	3.132E-07
High	Sequest HT (A2)	Unambiguous	[K].GILAADESTGTIGK.[R]		2	3	P17784; Q5N725	P17784; Q10A30; Q5N725	0	2	0.7544	0	1	1	666.854064941406	1332.70085325281	0.238247681252459	0.000158756406221983	CID	MS2		2.053278	27.0014286624	23008	MSO3_030218_03.raw	0/0	4.5172381401062			0	9.49E-07
High	Sequest HT (A2)	Unambiguous	[K].DDTVSAPGELVDGEHPR.[R]		1	1	Q7XKU5	Q7XKU5	0	3	0.6502	0	1	1	598.615112304688	1793.83078365406	0.411156042545828	0.000245848020919463	HCD	MS2	34.30459	13.05558	27.0095991437333	23017	MSO3_030218_03.raw	0/0	4.4598388671875	274149364	27.026834487915	0	1.561E-07
High	Sequest HT (A2)	Unambiguous	[K].HSLGYWENEK.[V]		1	1	Q6ZDY8	Q6ZDY8	0	2	0.5498	0	1	1	631.793395996094	1262.57951536219	-0.405073580813867	-0.000255718906259972	HCD	MS2	30.70502	16.21	24.0806662266667	19341	MSO3_030218_02.raw	0/0	3.3056423664093			0	0.0001589
High	Sequest HT (A2)	Unambiguous	[K].DDTVSAPGELVDGEHPR.[R]		1	1	Q7XKU5	Q7XKU5	0	2	0.7047	0	1	1	897.42041015625	1793.8335436825	1.94977919330847	0.00174878625011843	HCD	MS2	0	28.405	27.0162881888	23025	MSO3_030218_03.raw	0/0	3.58875465393066	91533011	27.0064582824707	0	1.978E-07
High	Sequest HT (A2)	Unambiguous	[K].DDTVSAPGELVDGEHPR.[R]		1	1	Q7XKU5	Q7XKU5	0	2	0.5606	0	1	1	897.42041015625	1793.8335436825	1.94977919330847	0.00174878625011843	CID	MS2		17.005	27.0177941730667	23027	MSO3_030218_03.raw	0/0	2.64439082145691	91533011	27.0064582824707	0	5.14E-07
High	Sequest HT (A2)	Unambiguous	[K].SPEDATNLIDDK.[K]		1	1	Q53LQ0	Q53LQ0	0	2	0.5469	0	1	1	659.313049316406	1317.61882200281	1.48475088894836	0.000978166406298442	HCD	MS2	73.22266	18.24236	27.0258440008	23037	MSO3_030218_03.raw	0/0	3.73099803924561	219452292	27.0160179138184	0	8.558E-06
High	Sequest HT (A2)	Unambiguous	[K].SPEDATNLIDDK.[K]		1	1	Q53LQ0	Q53LQ0	0	2	0.5851	0	1	1	659.313049316406	1317.61882200281	1.48475088894836	0.000978166406298442	CID	MS2		13.50383	27.0273104834667	23039	MSO3_030218_03.raw	0/0	3.8820116519928	219452292	27.0160179138184	0	2.205E-05
High	Sequest HT (A2)	Unambiguous	[K].FDFHGQPAELK.[H]		1	1	Q6YZX6	Q6YZX6	0	3	0.5505	0	1	1	430.215057373047	1288.63061885914	-1.12019629299402	-0.00048117361977044	CID	MS2		14.57121	27.0564220922667	23064	MSO3_030218_03.raw	0/0	3.26851582527161	125944118	27.0066204071045	0	2.372E-05
High	Sequest HT (A2)	Unambiguous	[R].TEEGKPLVLNVVR.[R]		1	1	P37833	P37833	0	2	0.6431	0	1	1	727.421936035156	1453.83659544031	-0.487365185441275	-0.000354274843630265	HCD	MS2	59.51286	13.81048	27.11979614	23123	MSO3_030218_03.raw	0/0	2.68827104568481	339986290	27.197193145752	0	8.007E-06
High	Sequest HT (A2)	Unambiguous	[R].NnGAEGIGLcR.[T]	N2(Deamidated); C10(Carbamidomethyl)	1	1	Q75KR1	Q75KR1	0	2	0.0411	0	1	1	581.269897460938	1161.53251829188	0.706947453239493	0.000410570937578569	CID	MS2		14.425	24.0033863408	19256	MSO3_030218_02.raw	0/0	3.15509462356567			0	0.0001817
High	Sequest HT (A2)	Unambiguous	[R].NnGAEGIGLcR.[T]	N2(Deamidated); C10(Carbamidomethyl)	1	1	Q75KR1	Q75KR1	0	2	0.0694	0	1	1	581.269897460938	1161.53251829188	0.706947453239493	0.000410570937578569	HCD	MS2	12.79571	34.345	24.0019451570667	19254	MSO3_030218_02.raw	0/0	3.17065930366516			0	0.0002063
High	Sequest HT (A2)	Unambiguous	[R].TEEGKPLVLNVVR.[R]		1	1	P37833	P37833	0	2	0.7068	0	1	1	727.421936035156	1453.83659544031	-0.487365185441275	-0.000354274843630265	CID	MS2		10.29249	27.121487976	23125	MSO3_030218_03.raw	0/0	2.66243267059326	339986290	27.197193145752	0	0.00016
High	Sequest HT (A2)	Unambiguous	[R].ADYAVEVGR.[N]		1	2	A6N0M9	A6N0M9; Q07661	0	2	0.6351	0	1	1	490.245788574219	979.484300518438	-0.035826568347387	-1.75457812474633E-05	CID	MS2		6.872465	23.9846330426667	19232	MSO3_030218_02.raw	0/0	3.70304918289185			0	0.0001112
High	Sequest HT (A2)	Unambiguous	[K].VIcDHLSLGVK.[T]	C3(Carbamidomethyl)	1	1	Q8H8T0	Q8H8T0	0	3	0.2288	0	1	1	414.228729248047	1240.67163448414	-0.148746716418935	-6.15152864114066E-05	HCD	MS2	35.70638	38.67	26.9855812989333	22992	MSO3_030218_03.raw	0/0	3.06449007987976	14108448	26.8375720977783	0	7.701E-05
High	Sequest HT (A2)	Unambiguous	[R].DVQEAcVHDGYVLPK.[L]	C6(Carbamidomethyl)	1	1	P49216	P49216	0	3	0.2835	0	1	1	577.278686523438	1729.82150631031	0.0637003986622486	3.67301041824438E-05	HCD	MS2	4.785281	16.80669	27.1229604997333	23127	MSO3_030218_03.raw	0/0	3.27849745750427	257524174	27.221134185791	0	0.000232
High	Sequest HT (A2)	Unambiguous	[K].GILAADESTGTIGKR.[F]		2	3	P17784; Q5N725	P17784; Q10A30; Q5N725	1	2	0.5446	0	1	1	744.90478515625	1488.8022936825	0.434565948703474	0.00032349125001474	HCD	MS2	13.10764	20.05	24.1244291389333	19390	MSO3_030218_02.raw	0/0	3.1437246799469			0	1.311E-05
High	Sequest HT (A2)	Unambiguous	[K].GILAADESTGTIGKR.[F]		2	3	P17784; Q5N725	P17784; Q10A30; Q5N725	1	2	0.6272	0	1	1	744.90478515625	1488.8022936825	0.434565948703474	0.00032349125001474	CID	MS2		26.50048	24.1261457309333	19392	MSO3_030218_02.raw	0/0	3.38243913650513			0	3.938E-05
High	Sequest HT (A2)	Unambiguous	[R].VNVYYNEAScGR.[F]	C10(Carbamidomethyl)	1	4	Q76FS3	Q43594; Q8H7U1; P45960; Q76FS3	0	2	0.5088	0	1	1	716.320251464844	1431.63322629969	0.759524502203111	0.000543679843833189	CID	MS2		23.515	24.1939570933333	19472	MSO3_030218_02.raw	0/0	2.83208584785461			0	0.0001085
High	Sequest HT (A2)	Unambiguous	[K].IVTSANNTYEAGVPnGK.[E]	N15(Deamidated)	1	2	Q0JMY8	Q0JMY8; A2WPN7	0	2	0.1696	0	1	1	868.426208496094	1735.84514036219	-2.63792295010309	-0.00228951890636764	HCD	MS2	44.64618	16.69	26.7515332261333	22755	MSO3_030218_03.raw	0/0	5.18585109710693	48155098.5	26.7322692871094	0	5.014E-08
High	Sequest HT (A2)	Unambiguous	[K].IVTSANNTYEAGVPnGK.[E]	N15(Deamidated)	1	2	Q0JMY8	Q0JMY8; A2WPN7	0	2	0.1478	0	1	1	868.426208496094	1735.84514036219	-2.63792295010309	-0.00228951890636764	CID	MS2		27.22	26.7532436258667	22757	MSO3_030218_03.raw	0/0	4.87240123748779	48155098.5	26.7322692871094	0	1.865E-07
High	Sequest HT (A2)	Unambiguous	[K].ENVTSEALEAAR.[I]		1	1	A2Y0T4	A2Y0T4	0	2	0.6154	0	1	1	645.320556640625	1289.63383665125	0.505710661017737	0.000326090625094366	CID	MS2		12.53697	26.777740308	22780	MSO3_030218_03.raw	0/0	3.64296340942383	661306186	26.8984756469727	0	7.17E-05
High	Sequest HT (A2)	Unambiguous	[K].cSVDSGVYDDVATR.[L]	C1(Carbamidomethyl)	1	1	Q5N7W3	Q5N7W3	0	2	0.7789	0	1	1	772.338439941406	1543.66960325281	0.188559045801133	0.000145536406268576	CID	MS2		42.58	26.7886568072	22793	MSO3_030218_03.raw	0/0	1.98532819747925			0	0.0001794
High	Sequest HT (A2)	Unambiguous	[K].IGGIGTVPVGR.[V]		1	1	O64937	O64937	0	2	0.658	0	1	1	513.309020996094	1025.61076536219	0.546535306446956	0.000280266093795944	CID	MS2		25.585	26.7961686448	22801	MSO3_030218_03.raw	0/0	2.69209146499634			0	6.015E-05
High	Sequest HT (A2)	Unambiguous	[R].VATPVNWKPGER.[V]		1	2	P0C5D0	P0C5D1; P0C5D0	0	3	0.592	0	1	1	451.913757324219	1353.72671871266	-0.473505494924935	-0.00021366578115097	HCD	MS2	5.807737	21.90273	24.1732352738667	19446	MSO3_030218_02.raw	0/0	3.26136636734009			0	1.571E-05
High	Sequest HT (A2)	Unambiguous	[K].YGVGDAHFEVTR.[F]		1	1	O04985	O04985	0	3	0.3265	0	1	1	450.886108398438	1350.64377193531	0.0609304386689852	2.7431770831754E-05	HCD	MS2	58.04128	19.95861	26.8317381149333	22835	MSO3_030218_03.raw	0/0	2.94249558448792			0	0.0001379
High	Sequest HT (A2)	Unambiguous	[K].YGVGDAHFEVTR.[F]		1	1	O04985	O04985	0	3	0.6778	0	1	1	450.886108398438	1350.64377193531	0.0609304386689852	2.7431770831754E-05	CID	MS2		15.66556	26.833271136	22837	MSO3_030218_03.raw	0/0	3.29337859153748			0	5.806E-06
High	Sequest HT (A2)	Unambiguous	[K].GDAVLGEGASESLHVK.[D]		1	1	P17784	P17784	0	2	0.3542	0	1	1	784.89892578125	1568.7905749325	-0.574306728358971	-0.000450483750000785	HCD	MS2	0	30.49	26.8736048098667	22878	MSO3_030218_03.raw	0/0	3.67045879364014			0	1.789E-07
High	Sequest HT (A2)	Unambiguous	[K].GDAVLGEGASESLHVK.[D]		1	1	P17784	P17784	0	2	0.6104	0	1	1	784.89892578125	1568.7905749325	-0.574306728358971	-0.000450483750000785	CID	MS2		39.33	26.8754612213333	22880	MSO3_030218_03.raw	0/0	4.02888917922974			0	2.104E-07
High	Sequest HT (A2)	Unambiguous	[K].ESTLHLVLR.[L]		3	7	P0CH35; P51431; Q9ARZ9	P0CH35; P0C030; Q58G87; P51431; P0C032; P0C031; Q9ARZ9	0	3	0.791	0	1	1	356.544860839844	1067.62002925953	-0.693345886283375	-0.000246743489545527	HCD	MS2	35.33018	0.04942554	26.8905885418667	22894	MSO3_030218_03.raw	0/0	1.77128839492798			0	4.019E-05
High	Sequest HT (A2)	Unambiguous	[R].VVIPPGVSDEEAK.[A]		1	2	P0C5D0	P0C5D1; P0C5D0	0	2	0.5129	0	1	1	670.358825683594	1339.71037473719	0.00191622573581923	1.28359374684806E-06	HCD	MS2	17.76241	22.50135	26.9238025909333	22930	MSO3_030218_03.raw	0/0	2.31890869140625			0	4.697E-05
High	Sequest HT (A2)	Unambiguous	[R].FVIGGPHGDAGLTGR.[K]		2	3	P93438; Q9LGU6	A2Y053; P93438; Q9LGU6	0	3	0.4301	0	1	1	485.256256103516	1453.75421505055	-0.29026868941513	-0.000140659817740622	HCD	MS2	0	20.25399	26.9789692192	22984	MSO3_030218_03.raw	0/0	2.72416615486145	293467366	27.0599231719971	0	5.594E-06
High	Sequest HT (A2)	Unambiguous	[K].STGNFcTQcEAEGFR.[K]	C6(Carbamidomethyl); C9(Carbamidomethyl)	1	1	B7EA73	B7EA73	0	2	0.6614	0	1	1	882.360290527344	1763.71330442469	1.19656477467565	0.00105519734373871	HCD	MS2	36.51765	23.725	26.9829208306667	22989	MSO3_030218_03.raw	0/0	3.19356441497803	15407113.5	26.9215049743652	0	6.461E-06
High	Sequest HT (A2)	Unambiguous	[K].STGNFcTQcEAEGFR.[K]	C6(Carbamidomethyl); C9(Carbamidomethyl)	1	1	B7EA73	B7EA73	0	2	0.652	0	1	1	882.360290527344	1763.71330442469	1.19656477467565	0.00105519734373871	CID	MS2		33.295	26.9847334690667	22991	MSO3_030218_03.raw	0/0	2.73231792449951	15407113.5	26.9215049743652	0	8.342E-05
High	Sequest HT (A2)	Unambiguous	[K].GILAADESTGTIGKR.[F]		2	3	P17784; Q5N725	P17784; Q10A30; Q5N725	1	3	0.7477	0	1	1	496.938629150391	1488.80133419117	-0.209906288568849	-0.000104169609357996	HCD	MS2	9.947231	6.42427	24.2190561984	19495	MSO3_030218_02.raw	0/0	4.27590847015381			0	1.228E-05
High	Sequest HT (A2)	Unambiguous	[K].TGPGcSIELMK.[F]	C5(Carbamidomethyl)	1	1	Q6K669	Q6K669	0	2	0.443	0	1	1	596.788818359375	1192.57036008875	0.254910601193561	0.000151999374981671	HCD	MS2	21.42269	25.3702	27.1255789301333	23130	MSO3_030218_03.raw	0/0	3.06531310081482	127025439	27.0964050292969	0	1.561E-05
High	Sequest HT (A2)	Unambiguous	[K].VVTDEGLVER.[A]		1	1	Q10G56	Q10G56	0	2	0.6097	0	1	1	558.798278808594	1116.58928098719	-0.221990987775609	-0.000123936406225766	CID	MS2		8.461529	23.9456184314667	19185	MSO3_030218_02.raw	0/0	3.51061344146729			0	4.234E-05
High	Sequest HT (A2)	Unambiguous	[K].GDAVLGEGASESLHVK.[D]		1	1	P17784	P17784	0	2	0.4401	0	1	1	784.900329589844	1568.79338254969	1.21536209036616	0.000953324843749215	HCD	MS2	0	32.32	27.2909450042667	23303	MSO3_030218_03.raw	0/0	3.83999228477478			0	5.717E-07
High	Sequest HT (A2)	Unambiguous	[K].GDAVLGEGASESLHVK.[D]		1	1	P17784	P17784	0	2	0.5254	0	1	1	784.900329589844	1568.79338254969	1.21536209036616	0.000953324843749215	CID	MS2		31.615	27.2924654154667	23305	MSO3_030218_03.raw	0/0	3.94036769866943			0	6.6E-07
High	Sequest HT (A2)	Unambiguous	[K].LLDSHLVPSATAAESK.[V]		1	1	Q06967	Q06967	0	2	0.6394	0	1	1	819.938110351563	1638.86894407313	-0.477235537720953	-0.000391063437518824	HCD	MS2	56.5816	33.1	27.2988401234667	23312	MSO3_030218_03.raw	0/0	5.12668895721436	173408892	27.3537654876709	0	9.632E-10
High	Sequest HT (A2)	Unambiguous	[R].ESGSTMDVVAAQTK.[A]		1	1	P48494	P48494	0	2	0.71	0	1	1	712.340576171875	1423.67387571375	0.380033633448088	0.000270521875108898	CID	MS2		4.016459	23.8413289437333	19065	MSO3_030218_02.raw	0/0	4.61872673034668			0	5.061E-07
High	Sequest HT (A2)	Unambiguous	[R].ESGSTMDVVAAQTK.[A]		1	1	P48494	P48494	0	2	0.7209	0	1	1	712.340576171875	1423.67387571375	0.380033633448088	0.000270521875108898	HCD	MS2	7.381433	0.07223202	23.8405217912	19063	MSO3_030218_02.raw	0/0	1.72086489200592			0	6.535E-05
High	Sequest HT (A2)	Unambiguous	[K].LLDSHLVPSATAAESK.[V]		1	1	Q06967	Q06967	0	2	0.7277	0	1	1	819.938110351563	1638.86894407313	-0.477235537720953	-0.000391063437518824	CID	MS2		41.43	27.3007674986667	23314	MSO3_030218_03.raw	0/0	3.82179379463196	173408892	27.3537654876709	0	1.773E-08
High	Sequest HT (A2)	Unambiguous	[K].IAVSPGTEGTSSPLTLHGR.[D]		1	1	B7EA73	B7EA73	0	3	0.6407	0	1	1	627.333190917969	1879.98501949391	-1.1680696950102	-0.000731985364457917	HCD	MS2	18.03785	14.45591	27.3131480072	23327	MSO3_030218_03.raw	0/0	4.23405027389526	175621799.5	27.3251495361328	0	4.493E-10
High	Sequest HT (A2)	Unambiguous	[R].ESSDNITcVVVR.[F]	C8(Carbamidomethyl)	1	1	Q7XR06	Q7XR06	0	2	0.4069	0	1	1	689.835327148438	1378.66337766688	0.198001146226444	0.000136488437494364	HCD	MS2	34.40989	22.43028	27.3199792904	23334	MSO3_030218_03.raw	0/0	3.1662917137146	61074608	27.2078971862793	0	2.374E-05
High	Sequest HT (A2)	Unambiguous	[K].SPEDATNLIDDKK.[I]		1	1	Q53LQ0	Q53LQ0	1	2	0.5991	0	1	1	723.36083984375	1445.7144030575	1.78073351074481	0.0012872137500608	CID	MS2		31.945	23.8054348837333	19021	MSO3_030218_02.raw	0/0	4.53771781921387			0	5.233E-05
High	Sequest HT (A2)	Unambiguous	[K].SPEDATNLIDDKK.[I]		1	1	Q53LQ0	Q53LQ0	1	2	0.5135	0	1	1	723.36083984375	1445.7144030575	1.78073351074481	0.0012872137500608	HCD	MS2	20.89583	22.165	23.8037410002667	19019	MSO3_030218_02.raw	0/0	4.07151651382446			0	3.392E-06
High	Sequest HT (A2)	Unambiguous	[K].ESTLHLVLR.[L]		3	7	P0CH35; P51431; Q9ARZ9	P0CH35; P0C030; Q58G87; P51431; P0C032; P0C031; Q9ARZ9	0	2	0.723	0	1	1	534.31396484375	1067.6206530575	-0.109057919474285	-5.82162499540573E-05	HCD	MS2	20.46882	18.355	27.3553982522667	23372	MSO3_030218_03.raw	0/0	2.96431469917297			0	0.000213
High	Sequest HT (A2)	Unambiguous	[R].TGSIVDVPAGK.[A]		1	1	P0C520	P0C520	0	2	0.5609	0	1	1	522.290466308594	1043.57365598719	0.484314096422406	0.000252708593734496	CID	MS2		20.60362	23.7974455026667	19012	MSO3_030218_02.raw	0/0	3.11994552612305			0	8.551E-05
High	Sequest HT (A2)	Unambiguous	[R].TGSIVDVPAGK.[A]		1	1	P0C520	P0C520	0	2	0.5443	0	1	1	522.290466308594	1043.57365598719	0.484314096422406	0.000252708593734496	HCD	MS2	30.91042	15.25061	23.7961146712	19010	MSO3_030218_02.raw	0/0	3.05277729034424			0	7.964E-05
High	Sequest HT (A2)	Unambiguous	[K].VIGTEHTDILR.[V]		1	1	P30298	P30298	0	3	0.4045	0	1	1	418.566711425781	1253.68558101734	0.602087006466659	0.00025160911468447	HCD	MS2	65.84776	15.67	23.7717112077333	18982	MSO3_030218_02.raw	0/0	2.6669294834137			0	0.0001317
High	Sequest HT (A2)	Unambiguous	[K].LGIYSDAGSQTcSNK.[M]	C12(Carbamidomethyl)	1	1	Q9FXT4	Q9FXT4	0	2	0.756	0	1	1	800.867431640625	1600.72758665125	0.265667541732765	0.000212630624975674	CID	MS2		14.125	23.7694825053333	18979	MSO3_030218_02.raw	0/0	4.1833815574646			0	9.467E-08
High	Sequest HT (A2)	Unambiguous	[K].LLDSHLVPSATAAESK.[V]		1	1	Q06967	Q06967	0	3	0.5789	0	1	1	546.961486816406	1638.86990718922	0.110435390830935	6.03297395779615E-05	CID	MS2		13.64096	27.232668064	23244	MSO3_030218_03.raw	0/0	3.41974186897278	559075821.625	27.3560447692871	0	4.955E-06
High	Sequest HT (A2)	Unambiguous	[K].TGPGcSIELMK.[F]	C5(Carbamidomethyl)	1	1	Q6K669	Q6K669	0	2	0.6858	0	1	1	596.788818359375	1192.57036008875	0.254910601193561	0.000151999374981671	CID	MS2		19.525	27.1278350032	23132	MSO3_030218_03.raw	0/0	3.66034936904907	127025439	27.0964050292969	0	0.00018
High	Sequest HT (A2)	Unambiguous	[K].LLDSHLVPSATAAESK.[V]		1	1	Q06967	Q06967	0	3	0.5284	0	1	1	546.961486816406	1638.86990718922	0.110435390830935	6.03297395779615E-05	HCD	MS2	19.20474	12.6602	27.2311874253333	23242	MSO3_030218_03.raw	0/0	4.21529293060303	559075821.625	27.3560447692871	0	2.598E-08
High	Sequest HT (A2)	Unambiguous	[K].YGVGDAHFEVTR.[F]		1	1	O04985	O04985	0	3	0.587	0	1	1	450.885864257813	1350.64303951344	-0.481345722407382	-0.000216708854168246	HCD	MS2	8.082433	2.929173	27.2066109312	23216	MSO3_030218_03.raw	0/0	3.21706938743591	482749984	27.3364067077637	0	9.576E-05
High	Sequest HT (A2)	Unambiguous	[K].IHNFDQNVGALSVK.[L]		1	2	Q7XQ45	A2XRZ6; Q7XQ45	0	2	0.4493	0	1	1	771.406982421875	1541.80668821375	-0.24533306294502	-0.00018912812504368	HCD	MS2	0	33.1	27.1302415386667	23135	MSO3_030218_03.raw	0/0	4.14283418655396	106551042	27.1979503631592	0	4.771E-08
High	Sequest HT (A2)	Unambiguous	[R].AGGVDDAPLVGNK.[A]		1	1	Q6ER94	Q6ER94	0	2	0.6235	0	1	1	606.815551757813	1212.62382688563	1.59596790924619	0.000967652812505548	CID	MS2		15.17326	23.9430602650667	19182	MSO3_030218_02.raw	0/0	3.32323908805847			0	9.623E-06
High	Sequest HT (A2)	Unambiguous	[R].AGGVDDAPLVGNK.[A]		1	1	Q6ER94	Q6ER94	0	2	0.581	0	1	1	606.815551757813	1212.62382688563	1.59596790924619	0.000967652812505548	HCD	MS2	43.36398	16.06	23.9415412096	19180	MSO3_030218_02.raw	0/0	3.57740783691406			0	9.104E-06
High	Sequest HT (A2)	Unambiguous	[R].IDVTGPEQcPPEGK.[L]	C9(Carbamidomethyl)	1	1	Q7XJ02	Q7XJ02	0	2	0.7189	0	1	1	763.861572265625	1526.71586790125	0.218620458466721	0.000166885625009883	CID	MS2		33.1	23.9194275909333	19160	MSO3_030218_02.raw	0/0	4.34130573272705			0	2.506E-07
High	Sequest HT (A2)	Unambiguous	[R].IDVTGPEQcPPEGK.[L]	C9(Carbamidomethyl)	1	1	Q7XJ02	Q7XJ02	0	2	0.6969	0	1	1	763.861572265625	1526.71586790125	0.218620458466721	0.000166885625009883	HCD	MS2	57.26978	38.805	23.9178152373333	19158	MSO3_030218_02.raw	0/0	4.18940925598145			0	7.622E-07
High	Sequest HT (A2)	Unambiguous	[R].IIYGGSVTGANcK.[E]	C12(Carbamidomethyl)	1	1	P48494	P48494	0	2	0.6359	0	1	1	670.338806152344	1339.67033567469	2.14517017786659	0.00143690734372015	CID	MS2		15.025	23.9002098256	19136	MSO3_030218_02.raw	0/0	3.90154790878296			0	7.256E-06
High	Sequest HT (A2)	Unambiguous	[R].IIYGGSVTGANcK.[E]	C12(Carbamidomethyl)	1	1	P48494	P48494	0	2	0.4836	0	1	1	670.339599609375	1339.67192258875	3.3297283668792	0.00223036437497015	HCD	MS2	9.149712	27.67	23.898835028	19134	MSO3_030218_02.raw	0/0	3.04306864738464			0	8.76E-05
High	Sequest HT (A2)	Unambiguous	[K].IHNFDQNVGALSVK.[L]		1	2	Q7XQ45	A2XRZ6; Q7XQ45	0	2	0.5195	0	1	1	771.406982421875	1541.80668821375	-0.24533306294502	-0.00018912812504368	CID	MS2		41.5007	27.1322959096	23137	MSO3_030218_03.raw	0/0	3.85374546051025	106551042	27.1979503631592	0	1.21E-06
High	Sequest HT (A2)	Unambiguous	[R].KPEEITKEEYAAFYK.[S]		2	3	Q0J4P2; Q07078	Q0J4P2; Q69QQ6; Q07078	1	3	0.3756	0	1	1	615.980285644531	1845.92630367359	-0.326663208553027	-0.000200998802029062	HCD	MS2	56.57037	33.1	27.1373973648	23143	MSO3_030218_03.raw	0/0	4.09706497192383	47596776	27.1378707885742	0	1.015E-06
High	Sequest HT (A2)	Unambiguous	[R].KPEEITKEEYAAFYK.[S]		2	3	Q0J4P2; Q07078	Q0J4P2; Q69QQ6; Q07078	1	3	0.5302	0	1	1	615.980285644531	1845.92630367359	-0.326663208553027	-0.000200998802029062	CID	MS2		25.57917	27.1394869589333	23145	MSO3_030218_03.raw	0/0	4.30041980743408	47596776	27.1378707885742	0	9.492E-07
High	Sequest HT (A2)	Unambiguous	[K].YGVGDAHFEVTR.[F]		1	1	O04985	O04985	0	2	0.6507	0	1	1	675.82568359375	1350.6440905575	0.296834393148196	0.000200458749986865	HCD	MS2	13.42863	16.96714	27.1470532197333	23152	MSO3_030218_03.raw	0/0	3.54797101020813	326094840	27.2267475128174	0	2.867E-06
High	Sequest HT (A2)	Unambiguous	[K].YGVGDAHFEVTR.[F]		1	1	O04985	O04985	0	2	0.5798	0	1	1	675.82568359375	1350.6440905575	0.296834393148196	0.000200458749986865	CID	MS2		15.75683	27.1490406928	23154	MSO3_030218_03.raw	0/0	3.57219338417053	326094840	27.2267475128174	0	1.62E-05
High	Sequest HT (A2)	Unambiguous	[K].IHNFDQNVGALSVK.[L]		1	2	Q7XQ45	A2XRZ6; Q7XQ45	0	3	0.4849	0	1	1	514.607116699219	1541.80679683766	-0.174880729035156	-8.98774479386096E-05	HCD	MS2	5.15103	17.4233	27.1791662293333	23186	MSO3_030218_03.raw	0/0	3.65310168266296	146447482	27.208158493042	0	3.764E-05
High	Sequest HT (A2)	Unambiguous	[R].KSEPIPEVNDEPVK.[V]		1	1	Q53LQ0	Q53LQ0	1	2	0.5455	0	1	1	790.913208007813	1580.81913938563	1.58865081531576	0.00125568281248434	HCD	MS2	9.234054	29.02	23.8625383741333	19092	MSO3_030218_02.raw	0/0	3.95701694488525			0	5.01E-05
High	Sequest HT (A2)	Unambiguous	[K].IHNFDQNVGALSVK.[L]		1	2	Q7XQ45	A2XRZ6; Q7XQ45	0	3	0.4183	0	1	1	514.607116699219	1541.80679683766	-0.174880729035156	-8.98774479386096E-05	CID	MS2		16.14127	27.1810929346667	23188	MSO3_030218_03.raw	0/0	2.50567221641541	146447482	27.208158493042	0	3.971E-05
High	Sequest HT (A2)	Unambiguous	[K].YGVGDAHFEVTR.[F]		1	1	O04985	O04985	0	3	0.6453	0	1	1	450.885864257813	1350.64303951344	-0.481345722407382	-0.000216708854168246	CID	MS2		3.183	27.2083484584	23218	MSO3_030218_03.raw	0/0	2.34452819824219	482749984	27.3364067077637	0	3.332E-06
High	Sequest HT (A2)	Unambiguous	[K].ALEQLDAAVAK.[G]		1	1	Q43008	Q43008	0	2	0.7035	0	1	1	564.816650390625	1128.62602415125	0.0972609691219302	5.48856251043617E-05	CID	MS2		7.509691	26.7266550954667	22724	MSO3_030218_03.raw	0/0	3.43900418281555	2042084419	26.8449745178223	0	3.758E-05
High	Sequest HT (A2)	Unambiguous	[R].AEQMLINNPSR.[V]		1	1	P37833	P37833	0	2	0.5377	0	1	1	636.822021484375	1272.63676633875	0.212581323098787	0.000135269375050484	HCD	MS2	53.35048	19.36	24.2362407	19516	MSO3_030218_02.raw	0/0	3.18294882774353			0	0.0001512
High	Sequest HT (A2)	Unambiguous	[R].AEQMLINNPSR.[V]		1	1	P37833	P37833	0	2	0.5307	0	1	1	636.822021484375	1272.63676633875	0.212581323098787	0.000135269375050484	CID	MS2		29.53	24.2378345477333	19518	MSO3_030218_02.raw	0/0	3.58314943313599			0	0.00019
High	Sequest HT (A2)	Unambiguous	[R].NcDNFQVNQNDVEK.[I]	C2(Carbamidomethyl)	1	1	Q6YZX6	Q6YZX6	0	2	0.562	0	1	1	862.371337890625	1723.73539915125	0.789873159227226	0.000680765624981206	HCD	MS2	63.78649	33.25	24.5590537098667	19891	MSO3_030218_02.raw	0/0	4.67759084701538			0	1.514E-07
High	Sequest HT (A2)	Unambiguous	[R].IIYGGSVTGAncK.[E]	N11(Deamidated); C12(Carbamidomethyl)	1	1	P48494	P48494	0	2	0.7446	0	1	1	670.829711914063	1340.65214719813	0.499263332787901	0.000334669062471704	CID	MS2		14.6527	24.5572598762667	19889	MSO3_030218_02.raw	0/0	3.25296092033386			0	6.785E-05
High	Sequest HT (A2)	Unambiguous	[R].IIYGGSVTGAncK.[E]	N11(Deamidated); C12(Carbamidomethyl)	1	1	P48494	P48494	0	2	0.5278	0	1	1	670.829711914063	1340.65214719813	0.499263332787901	0.000334669062471704	HCD	MS2	68.87188	16.20187	24.5552225536	19887	MSO3_030218_02.raw	0/0	2.52322506904602			0	0.0001924
High	Sequest HT (A2)	Unambiguous	[K].EVDEQMLNVQNK.[N]		1	4	P46265	Q8H7U1; Q40665; P46265; P37832	0	2	0.3148	0	1	2	723.848388671875	1446.68950071375	0.125537492883361	9.08068750504754E-05	HCD	MS2	20.30519	18.64	26.3231417373333	22278	MSO3_030218_03.raw	0/0	3.77878952026367	67721654	26.3489933013916	0	8.629E-06
High	Sequest HT (A2)	Unambiguous	[K].EVDEQMLNVQNK.[N]		1	4	P46265	Q8H7U1; Q40665; P46265; P37832	0	2	0.3583	0	1	1	723.848388671875	1446.68950071375	0.125537492883361	9.08068750504754E-05	CID	MS2		28.9	26.3247629533333	22280	MSO3_030218_03.raw	0/0	3.59580516815186	67721654	26.3489933013916	0	1.489E-05
High	Sequest HT (A2)	Unambiguous	[K].EVDEQMINVQNK.[N]		2	4	Q76FS3	Q43594; Q76FS2; P45960; Q76FS3	0	2	0.3583	0	1	2	723.848388671875	1446.68950071375	0.125537492883361	9.08068750504754E-05	CID	MS2		28.9	26.3247629533333	22280	MSO3_030218_03.raw	0/0	3.59580516815186	67721654	26.3489933013916	0	1.489E-05
High	Sequest HT (A2)	Unambiguous	[K].TVDSEELTVEER.[N]		2	2	Q7XTE8; Q6EUP4	Q7XTE8; Q6EUP4	0	2	0.2396	0	1	1	703.83642578125	1406.6655749325	0.732834636762392	0.000515426250103701	HCD	MS2	28.61552	38.02575	26.3358518064	22293	MSO3_030218_03.raw	0/0	3.12889194488525			0	6.604E-05
High	Sequest HT (A2)	Unambiguous	[K].EIVALSGAHTLGR.[SA]		2	3	P0C0L0; P0C0L1	Q69SV0; P0C0L0; P0C0L1	0	3	0.625	0	1	1	441.9169921875	1323.7364233025	-1.13396124134215	-0.000500355833310095	HCD	MS2	66.69253	24.37	26.3366660685333	22294	MSO3_030218_03.raw	0/0	3.04248380661011	5135547.5	26.3668518066406	0	3.552E-05
High	Sequest HT (A2)	Unambiguous	[K].TVDSEELTVEER.[N]		2	2	Q7XTE8; Q6EUP4	Q7XTE8; Q6EUP4	0	2	0.3861	0	1	1	703.83642578125	1406.6655749325	0.732834636762392	0.000515426250103701	CID	MS2		23.14	26.3374347101333	22295	MSO3_030218_03.raw	0/0	3.03264665603638			0	6.396E-05
High	Sequest HT (A2)	Unambiguous	[K].STGDLTLAETPEcQK.[G]	C13(Carbamidomethyl)	1	1	Q69T31	Q69T31	0	2	0.2905	0	1	1	825.388916015625	1649.77055540125	1.12961365994148	0.000931800625000534	HCD	MS2	51.37954	19.795	26.3683751661333	22327	MSO3_030218_03.raw	0/0	2.9601993560791	22469788	26.3302364349365	0	0.0001485
High	Sequest HT (A2)	Unambiguous	[K].STGDLTLAETPEcQK.[G]	C13(Carbamidomethyl)	1	1	Q69T31	Q69T31	0	2	0.5113	0	1	1	825.388916015625	1649.77055540125	1.12961365994148	0.000931800625000534	CID	MS2		29.905	26.3700752277333	22329	MSO3_030218_03.raw	0/0	4.42176628112793	22469788	26.3302364349365	0	2.777E-07
High	Sequest HT (A2)	Unambiguous	[K].HSLGYWENEK.[V]		1	1	Q6ZDY8	Q6ZDY8	0	2	0.3654	0	1	1	631.793701171875	1262.58012571375	0.0783425587926909	4.94568749900282E-05	HCD	MS2	48.58633	26.245	24.4781676536	19799	MSO3_030218_02.raw	0/0	3.12411069869995			0	0.0002146
High	Sequest HT (A2)	Unambiguous	[K].IGGIGTVPVGR.[V]		1	1	O64937	O64937	0	2	0.7829	0	1	1	513.30859375	1025.60991087	-0.286619612913111	-0.000146979999954056	CID	MS2		2.294394	26.4444698752	22409	MSO3_030218_03.raw	0/0	2.81364226341248	3696164630	26.5270347595215	0	3.238E-05
High	Sequest HT (A2)	Unambiguous	[K].EITALAPSSMK.[I]		3	3	A2XNS1; Q10DV7; A3C6D7	A2XNS1; Q10DV7; A3C6D7	0	2	0.4982	0	1	1	574.30517578125	1147.6030749325	0.295243719221651	0.00016941124999903	HCD	MS2	29.50873	20.635	26.5014734581333	22474	MSO3_030218_03.raw	0/0	2.75157856941223	324529386.5	26.5492935180664	0	0.0001435
High	Sequest HT (A2)	Unambiguous	[K].EITALAPSSMK.[I]		3	3	A2XNS1; Q10DV7; A3C6D7	A2XNS1; Q10DV7; A3C6D7	0	2	0.6107	0	1	1	574.30517578125	1147.6030749325	0.295243719221651	0.00016941124999903	CID	MS2		11.87889	26.5030588421333	22476	MSO3_030218_03.raw	0/0	2.4413948059082	324529386.5	26.5492935180664	0	0.0002302
High	Sequest HT (A2)	Unambiguous	[R].NcDNFQVNQNDVEK.[I]	C2(Carbamidomethyl)	1	1	Q6YZX6	Q6YZX6	0	2	0.5444	0	1	1	862.371337890625	1723.73539915125	0.789873159227226	0.000680765624981206	CID	MS2		22.75	24.5606180104	19893	MSO3_030218_02.raw	0/0	5.28987264633179			0	1.695E-07
High	Sequest HT (A2)	Unambiguous	[R].LIGPNcPGIIKPGEcK.[I]	C6(Carbamidomethyl); C15(Carbamidomethyl)	1	1	Q6ZL94	Q6ZL94	0	2	0.5572	0	1	1	876.960876464844	1752.91447629969	0.543996994310729	0.000476789843823155	HCD	MS2	7.462754	19.345	26.5115750954667	22486	MSO3_030218_03.raw	0/0	2.7070779800415	63601346.25	26.4666233062744	0	1.67E-05
High	Sequest HT (A2)	Unambiguous	[K].EVDEQMINVQNK.[N]		2	4	Q76FS3	Q43594; Q76FS2; P45960; Q76FS3	0	2	0.3148	0	1	1	723.848388671875	1446.68950071375	0.125537492883361	9.08068750504754E-05	HCD	MS2	20.30519	18.64	26.3231417373333	22278	MSO3_030218_03.raw	0/0	3.77878952026367	67721654	26.3489933013916	0	8.629E-06
High	Sequest HT (A2)	Unambiguous	[K].VFFTNSGSEANDSQVK.[LI]		1	4	Q01K11	Q01K11; Q7XN11; Q6ZH29; Q7XN12	0	2	0.7657	0	1	1	865.402954101563	1729.79863157313	-2.3917275135045	-0.00206860843752565	CID	MS2		23.05	26.3205771253333	22275	MSO3_030218_03.raw	0/0	5.59410667419434	111277887.75	26.3206176757813	0	2.421E-08
High	Sequest HT (A2)	Unambiguous	[R].EVNSVNDnPVIDVHR.[G]	N8(Deamidated)	1	1	P14717	P14717	0	2		0.021	2	2	854.419311523438	1707.83134641688	0.991748136292855	0.000846868437575532	HCD	MS2	0	22.525	26.2455492773333	22197	MSO3_030218_03.raw	0/0	3.26767802238464			0	5.823E-06
High	Sequest HT (A2)	Unambiguous	[K].AVAHQPVSVAIEAGGR.[E]		1	1	P25777	P25777	0	2	0.5345	0	1	1	781.425598144531	1561.84391965906	-0.380915598152032	-0.00029746546874776	HCD	MS2	0	34.27	24.6613679048	19999	MSO3_030218_02.raw	0/0	2.31796741485596			0	0.0001721
High	Sequest HT (A2)	Unambiguous	[K].YYcTVIDAPGHR.[D]	C3(Carbamidomethyl)	1	1	O64937	O64937	0	3	0.7292	0	1	1	484.562774658203	1451.67377071461	0.110806319206384	5.36182031325438E-05	CID	MS2		3.447112	24.644787412	19978	MSO3_030218_02.raw	0/0	3.73162913322449			0	8.727E-07
High	Sequest HT (A2)	Unambiguous	[K].YYcTVIDAPGHR.[D]	C3(Carbamidomethyl)	1	1	O64937	O64937	0	3	0.6319	0	1	1	484.562774658203	1451.67377071461	0.110806319206384	5.36182031325438E-05	HCD	MS2	12.16203	9.459374	24.6431918032	19976	MSO3_030218_02.raw	0/0	3.06678867340088			0	1.403E-05
High	Sequest HT (A2)	Unambiguous	[R].VVIPPGVSDDEAK.[E]		1	2	P0C5C8	P0C5C9; P0C5C8	0	2	0.3713	0	1	1	663.351867675781	1325.69645872156	1.30996339777821	0.000868305781295931	HCD	MS2	81.31915	32.83	26.2489305378667	22201	MSO3_030218_03.raw	0/0	2.02492094039917	34565702	26.0923480987549	0	8.78E-05
High	Sequest HT (A2)	Unambiguous	[K].YYcTVIDAPGHR.[D]	C3(Carbamidomethyl)	1	1	O64937	O64937	0	2	0.7023	0	1	1	726.340393066406	1451.67350950281	-0.0691320602766755	-5.01785937494503E-05	CID	MS2		23.695	24.6036515322667	19942	MSO3_030218_02.raw	0/0	3.92975902557373			0	3.83E-06
High	Sequest HT (A2)	Unambiguous	[K].YYcTVIDAPGHR.[D]	C3(Carbamidomethyl)	1	1	O64937	O64937	0	2	0.487	0	1	1	726.340393066406	1451.67350950281	-0.0691320602766755	-5.01785937494503E-05	HCD	MS2	17.19896	30.4	24.6015935994667	19940	MSO3_030218_02.raw	0/0	3.08449339866638			0	9.741E-06
High	Sequest HT (A2)	Unambiguous	[K].GLHNDTDLTATDLK.[E]		1	1	Q6AVA8	Q6AVA8	0	2	0.6302	0	1	1	757.379028320313	1513.75078001063	0.993071077425004	0.000751630312606721	CID	MS2		20.38	24.5997934658667	19938	MSO3_030218_02.raw	0/0	3.10930252075195			0	2.305E-05
High	Sequest HT (A2)	Unambiguous	[K].GLHNDTDLTATDLK.[E]		1	1	Q6AVA8	Q6AVA8	0	2	0.4836	0	1	1	757.379028320313	1513.75078001063	0.993071077425004	0.000751630312606721	HCD	MS2	69.28875	26.725	24.5983917013333	19936	MSO3_030218_02.raw	0/0	3.96847653388977			0	1.54E-06
High	Sequest HT (A2)	Unambiguous	[R].VVIPPGVSDEEAK.[A]		1	2	P0C5D0	P0C5D1; P0C5D0	0	2	0.5824	0	1	1	670.359680175781	1339.71208372156	1.27755341605769	0.000855775781246848	HCD	MS2	35.04678	26.57833	26.2715671256	22223	MSO3_030218_03.raw	0/0	2.61428356170654			0	4.111E-05
High	Sequest HT (A2)	Unambiguous	[K].LLDSHLVPSSTAPESK.[V]		1	1	Q6EUP4	Q6EUP4	0	3	0.619	0	1	1	560.965087890625	1680.88071041188	0.249602471688568	0.000139850625070418	HCD	MS2	30.18396	8.938995	26.2935285685333	22247	MSO3_030218_03.raw	0/0	3.78201532363892	147136275.6875	26.3195552825928	0	4.713E-06
High	Sequest HT (A2)	Unambiguous	[K].IVVVDHELPNQGSQQR.[R]		1	1	Q43007	Q43007	0	2	0.6822	0	1	1	909.976806640625	1818.94633665125	0.358235683266522	0.000325805625152498	CID	MS2		25.615	24.5731425202667	19909	MSO3_030218_02.raw	0/0	3.20714640617371			0	1.814E-05
High	Sequest HT (A2)	Unambiguous	[K].IVVVDHELPNQGSQQR.[R]		1	1	Q43007	Q43007	0	2	0.6866	0	1	1	909.976806640625	1818.94633665125	0.358235683266522	0.000325805625152498	HCD	MS2	0	34.525	24.571538484	19907	MSO3_030218_02.raw	0/0	3.34835720062256			0	2.572E-06
High	Sequest HT (A2)	Unambiguous	[K].LLDSHLVPSSTAPESK.[V]		1	1	Q6EUP4	Q6EUP4	0	3	0.5136	0	1	1	560.965087890625	1680.88071041188	0.249602471688568	0.000139850625070418	CID	MS2		7.862218	26.2952453696	22249	MSO3_030218_03.raw	0/0	2.20092415809631	147136275.6875	26.3195552825928	0	2.073E-05
High	Sequest HT (A2)	Unambiguous	[R].NnGAEGIGLcR.[T]	N2(Deamidated); C10(Carbamidomethyl)	1	1	Q75KR1	Q75KR1	0	2	0.0197	0	1	1	581.268737792969	1161.53019895594	-1.28984345930371	-0.000749097031171431	CID	MS2		26.04483	24.5646971621333	19898	MSO3_030218_02.raw	0/0	3.56119108200073			0	6.141E-05
High	Sequest HT (A2)	Unambiguous	[R].NnGAEGIGLcR.[T]	N2(Deamidated); C10(Carbamidomethyl)	1	1	Q75KR1	Q75KR1	0	2	0.129	0	1	1	581.268737792969	1161.53019895594	-1.28984345930371	-0.000749097031171431	HCD	MS2	39.08276	17.755	24.5631741645333	19896	MSO3_030218_02.raw	0/0	3.40801477432251			0	0.0001151
High	Sequest HT (A2)	Unambiguous	[R].LIGPNcPGIIKPGEcK.[I]	C6(Carbamidomethyl); C15(Carbamidomethyl)	1	1	Q6ZL94	Q6ZL94	0	2	0.6938	0	1	1	876.960327148438	1752.91337766688	-0.0827497323590783	-7.25265624268445E-05	CID	MS2		29.515	26.5132791869333	22488	MSO3_030218_03.raw	0/0	3.56287455558777	63601346.25	26.4666233062744	0	4.009E-06
High	Sequest HT (A2)	Unambiguous	[K].GDAVLGEGASESLHVK.[D]		1	1	P17784	P17784	0	2	0.2945	0	1	1	784.899719238281	1568.79216184656	0.437245212659579	0.000342973281249215	HCD	MS2	20.73995	17.725	26.5148644826667	22490	MSO3_030218_03.raw	0/0	3.09406018257141			0	2.292E-07
High	Sequest HT (A2)	Unambiguous	[K].TKDGKPFVDVLK.[E]		2	3	P17784; Q5N725	P17784; Q10A30; Q5N725	1	3	0.3578	0	1	1	449.594085693359	1346.76770382008	-0.09184947780861	-4.12333072290494E-05	CID	MS2		4.182503	24.4213158749333	19732	MSO3_030218_02.raw	0/0	3.13416409492493			0	2.323E-05
High	Sequest HT (A2)	Unambiguous	[K].GILAADESTGTIGK.[R]		2	3	P17784; Q5N725	P17784; Q10A30; Q5N725	0	2	0.7754	0	1	1	666.853881835938	1332.70048704188	-0.0365409360543211	-2.43490625280174E-05	CID	MS2		9.3971	26.5963130616	22584	MSO3_030218_03.raw	0/0	4.23212242126465	9599375921	26.7484321594238	0	0.0001106
High	Sequest HT (A2)	Unambiguous	[R].AVSASAPAAATIAVGDK.[L]		1	1	Q69TY4	Q69TY4	0	2	0.5521	0	1	1	750.406555175781	1499.80583372156	-0.376054161659561	-0.000282004218775	CID	MS2		32.005	26.6098686341333	22600	MSO3_030218_03.raw	0/0	1.63416981697083	49544982	26.4996166229248	0	7.328E-05
High	Sequest HT (A2)	Unambiguous	[K].ETVASAPVVVYSK.[S]		1	1	P55142	P55142	0	2	0.434	0	1	1	675.370239257813	1349.73320188563	1.55160951183978	0.00104712781251237	HCD	MS2	22.64245	29.035	26.6370963808	22632	MSO3_030218_03.raw	0/0	2.87964129447937	89949559.25	26.6200923919678	0	1.763E-05
High	Sequest HT (A2)	Unambiguous	[K].VAcIGAWHPAR.[V]	C3(Carbamidomethyl)	1	1	P35684	P35684	0	3	0.5103	0	1	1	413.213256835938	1237.62521724781	-0.52900654584625	-0.000218237395858504	HCD	MS2	34.6006	15.55978	24.3037607205333	19595	MSO3_030218_02.raw	0/0	2.92407631874084			0	9.774E-05
High	Sequest HT (A2)	Unambiguous	[K].ETVASAPVVVYSK.[S]		1	1	P55142	P55142	0	2	0.5823	0	1	1	675.370239257813	1349.73320188563	1.55160951183978	0.00104712781251237	CID	MS2		20.52125	26.6389880485333	22634	MSO3_030218_03.raw	0/0	3.15500998497009	89949559.25	26.6200923919678	0	0.0001158
High	Sequest HT (A2)	Unambiguous	[K].GLDVIQQAQSGTGK.[T]		2	5	Q6Z2Z4; P35683	Q6Z2Z4; P35683; P41376; Q9CAI7; P41377	0	2	0.3506	0	1	1	701.371643066406	1401.73600950281	1.98088534079297	0.00138833640630764	CID	MS2		28.645	26.6433256605333	22639	MSO3_030218_03.raw	0/0	3.08090209960938			0	6.88E-06
High	Sequest HT (A2)	Unambiguous	[K].VAcIGAWHPAR.[V]	C3(Carbamidomethyl)	1	1	P35684	P35684	0	2	0.5053	0	1	1	619.316772460938	1237.62626829188	0.320235609066004	0.000198165937451478	CID	MS2		35.895	24.2759372221333	19561	MSO3_030218_02.raw	0/0	2.84694170951843			0	6.95E-05
High	Sequest HT (A2)	Unambiguous	[K].VAcIGAWHPAR.[V]	C3(Carbamidomethyl)	1	1	P35684	P35684	0	2	0.516	0	1	1	619.316772460938	1237.62626829188	0.320235609066004	0.000198165937451478	HCD	MS2	0	26.515	24.2742269389333	19559	MSO3_030218_02.raw	0/0	3.1208667755127			0	3.798E-05
High	Sequest HT (A2)	Unambiguous	[R].EVNSVnDNPVIDVHR.[G]	N6(Deamidated)	1	1	P14717	P14717	0	3	0.0538	0	1	1	569.948791503906	1707.83182125172	1.26978221482428	0.000722857239640865	HCD	MS2	20.74457	30.205	26.6471256629333	22644	MSO3_030218_03.raw	0/0	3.72059202194214	53057321	26.6606960296631	0	1.008E-06
High	Sequest HT (A2)	Unambiguous	[K].NPGEQSHAANAGLDIAVR.[L]		1	1	Q9FE01	Q9FE01	0	3	0.4691	0	1	1	607.307739257813	1819.90866451344	2.26166995457729	0.00137200781250613	HCD	MS2	68.88593	27.04	26.6614893576	22660	MSO3_030218_03.raw	0/0	3.24279737472534	15714468.75	26.5363292694092	0	1.555E-05
High	Sequest HT (A2)	Unambiguous	[K].NPGEQSHAANAGLDIAVR.[L]		1	1	Q9FE01	Q9FE01	0	3	0.538	0	1	1	607.307739257813	1819.90866451344	2.26166995457729	0.00137200781250613	CID	MS2		27.82	26.6629744904	22662	MSO3_030218_03.raw	0/0	3.15566468238831	15714468.75	26.5363292694092	0	7.502E-07
High	Sequest HT (A2)	Unambiguous	[K].AVAHQPVSVAIEAGGR.[E]		1	1	P25777	P25777	0	2	0.704	0	1	1	781.42626953125	1561.8452624325	0.478820070127657	0.00037392125000224	CID	MS2		36.565	24.2469653629333	19530	MSO3_030218_02.raw	0/0	3.48464179039001			0	7.885E-07
High	Sequest HT (A2)	Unambiguous	[K].AVAHQPVSVAIEAGGR.[E]		1	1	P25777	P25777	0	2	0.6216	0	1	1	781.42626953125	1561.8452624325	0.478820070127657	0.00037392125000224	HCD	MS2	0	26.305	24.2451819677333	19528	MSO3_030218_02.raw	0/0	2.58843350410461			0	2.188E-05
High	Sequest HT (A2)	Unambiguous	[R].NTGDATTFTNADLGAK.[K]		1	1	Q0JNR2	Q0JNR2	0	2	0.6302	0	1	1	798.879516601563	1596.75175657313	1.09697392796205	0.000875796562468167	HCD	MS2	0	41.325	26.7054477589333	22707	MSO3_030218_03.raw	0/0	4.10611152648926	211406296	26.8105602264404	0	9.292E-08
High	Sequest HT (A2)	Unambiguous	[R].NTGDATTFTNADLGAK.[K]		1	1	Q0JNR2	Q0JNR2	0	2	0.69	0	1	1	798.879516601563	1596.75175657313	1.09697392796205	0.000875796562468167	CID	MS2		33.1	26.7071267578667	22709	MSO3_030218_03.raw	0/0	4.42215394973755	211406296	26.8105602264404	0	1.101E-07
High	Sequest HT (A2)	Unambiguous	[K].GILAADESTGTIGK.[R]		2	3	P17784; Q5N725	P17784; Q10A30; Q5N725	0	2	0.7101	0	1	1	666.853881835938	1332.70048704188	-0.0365409360543211	-2.43490625280174E-05	HCD	MS2	58.57547	14.995	26.5947921648	22582	MSO3_030218_03.raw	0/0	3.44639492034912	9599375921	26.7484321594238	0	1.352E-05
High	Sequest HT (A2)	Unambiguous	[R].VATVQcLSGTGSLR.[V]	C6(Carbamidomethyl)	1	1	P37833	P37833	0	2	0.6756	0	1	1	724.880493164063	1448.75370969813	0.773981792425146	0.000560654062571331	CID	MS2		16.105	26.5887820098667	22575	MSO3_030218_03.raw	0/0	4.10454559326172	392421992	26.7184028625488	0	6.203E-07
High	Sequest HT (A2)	Unambiguous	[R].VATVQcLSGTGSLR.[V]	C6(Carbamidomethyl)	1	1	P37833	P37833	0	2	0.6654	0	1	1	724.880493164063	1448.75370969813	0.773981792425146	0.000560654062571331	HCD	MS2	5.526844	35.22947	26.5871717824	22573	MSO3_030218_03.raw	0/0	2.56896758079529	392421992	26.7184028625488	0	1.87E-06
High	Sequest HT (A2)	Unambiguous	[R].LIGPNcPGIIKPGEcK.[I]	C6(Carbamidomethyl); C15(Carbamidomethyl)	1	1	Q6ZL94	Q6ZL94	0	3	0.6176	0	1	1	584.976196289063	1752.91403560719	0.292591266494422	0.000170962395889281	HCD	MS2	22.10509	10.6304	26.5846508525333	22570	MSO3_030218_03.raw	0/0	3.18779230117798	361377429	26.4774322509766	0	1.86E-05
High	Sequest HT (A2)	Unambiguous	[K].GDAVLGEGASESLHVK.[D]		1	1	P17784	P17784	0	2	0.5668	0	1	1	784.900390625	1568.79350462	1.29317377813681	0.00101435999999921	CID	MS2		28.12	26.5164917208	22492	MSO3_030218_03.raw	0/0	4.93570995330811			0	6.725E-08
High	Sequest HT (A2)	Unambiguous	[K].TYDLNFKEEnNDGSQK.[I]	N10(Deamidated)	1	1	Q42971	Q42971	1	2	0.0303	0	1	1	951.921325683594	1902.83537473719	0.0963337174771769	9.16535938684238E-05	HCD	MS2	38.30924	36.15	26.5172457413333	22493	MSO3_030218_03.raw	0/0	3.63257503509521	22022032.5	26.4405002593994	0	2.989E-05
High	Sequest HT (A2)	Unambiguous	[K].TYDLNFKEENnDGSQK.[I]	N11(Deamidated)	1	1	Q42971	Q42971	1	2		0.0303	2	2	951.921325683594	1902.83537473719	0.0963337174771769	9.16535938684238E-05	HCD	MS2	38.30924	36.15	26.5172457413333	22493	MSO3_030218_03.raw	0/0	3.52489066123962	22022032.5	26.4405002593994	0	3.799E-05
High	Sequest HT (A2)	Unambiguous	[K].TKDGKPFVDVLK.[E]		2	3	P17784; Q5N725	P17784; Q10A30; Q5N725	1	2	0.3473	0	1	1	673.887634277344	1346.76799192469	0.122073518766083	8.22023438331598E-05	HCD	MS2	37.14601	19.59059	24.3802946384	19685	MSO3_030218_02.raw	0/0	3.34431219100952			0	0.0001264
High	Sequest HT (A2)	Unambiguous	[R].AVDTISScLK.[A]	C8(Carbamidomethyl)	1	1	B8BJ39	B8BJ39	0	2	0.4691	0	1	1	547.281494140625	1093.55571165125	-0.068207539895424	-3.72943749589183E-05	CID	MS2		19.5044	24.3794492061333	19684	MSO3_030218_02.raw	0/0	3.23794460296631			0	0.000222
High	Sequest HT (A2)	Unambiguous	[K].IVTSANNTYEAGVPNGK.[E]		1	2	Q0JMY8	Q0JMY8; A2WPN7	0	2	0.7572	0	1	1	867.937438964844	1734.86760129969	1.0939749881188	0.000948949843632363	CID	MS2		3.952354	24.375272044	19679	MSO3_030218_02.raw	0/0	4.49480438232422			0	1.152E-07
High	Sequest HT (A2)	Unambiguous	[K].AVAHQPVSVAIEAGGR.[E]		1	1	P25777	P25777	0	3	0.6142	0	1	1	521.287170410156	1561.84695797047	1.56441979079936	0.000814460156258671	CID	MS2		13.21659	24.3689369888	19673	MSO3_030218_02.raw	0/0	3.80906796455383			0	8.686E-07
High	Sequest HT (A2)	Unambiguous	[K].LGIYSDAGSQTcSNK.[M]	C12(Carbamidomethyl)	1	1	Q9FXT4	Q9FXT4	0	2	0.5662	0	1	1	800.867431640625	1600.72758665125	0.265667541732765	0.000212630624975674	HCD	MS2	10.41701	25.27	23.7680885986667	18977	MSO3_030218_02.raw	0/0	3.55222821235657			0	4.075E-07
High	Sequest HT (A2)	Unambiguous	[K].AVAHQPVSVAIEAGGR.[E]		1	1	P25777	P25777	0	3	0.5437	0	1	1	521.287170410156	1561.84695797047	1.56441979079936	0.000814460156258671	HCD	MS2	74.57124	20.61931	24.3671934042667	19671	MSO3_030218_02.raw	0/0	4.12163114547729			0	1.997E-05
High	Sequest HT (A2)	Unambiguous	[R].INPDVDPQVHPYVATGNK.[T]		1	1	Q6ZG77	Q6ZG77	0	3	0.4212	0	1	1	655.333190917969	1963.98501949391	-1.11811119582707	-0.000731985364685291	HCD	MS2	70.08404	19.3	26.5250370096	22502	MSO3_030218_03.raw	0/0	3.11467671394348	51978315.5	26.5008602142334	0	1.156E-06
High	Sequest HT (A2)	Unambiguous	[K].AVGLAAHDDSGHLTPIR.[I]		1	1	Q0JA75	Q0JA75	0	3	0.2107	0	1	1	577.304565429688	1729.89914302906	0.656916799927308	0.000378799687572003	CID	MS2		13.01416	24.3391945016	19639	MSO3_030218_02.raw	0/0	3.36680698394775			0	2.258E-06
High	Sequest HT (A2)	Unambiguous	[K].AVGLAAHDDSGHLTPIR.[I]		1	1	Q0JA75	Q0JA75	0	3	0.5583	0	1	1	577.304565429688	1729.89914302906	0.656916799927308	0.000378799687572003	HCD	MS2	41.13882	21.77654	24.3377030205333	19637	MSO3_030218_02.raw	0/0	4.45920515060425			0	6.09E-08
High	Sequest HT (A2)	Unambiguous	[K].IVTSANnTYEAGVPnGK.[E]	N7(Deamidated); N15(Deamidated)	1	2	Q0JMY8	Q0JMY8; A2WPN7	0	2	0.2331	0	1	1	868.920776367188	1736.83427610438	0.311316140252306	0.000270352187382361	CID	MS2		9.631416	26.5388612757333	22516	MSO3_030218_03.raw	0/0	3.9851975440979	1118609012	26.4458160400391	0	1.022E-07
High	Sequest HT (A2)	Unambiguous	[R].LNADDWENDENLKK.[I]		1	1	A2XCT8	A2XCT8	1	3	0.5856	0	1	1	568.600646972656	1703.78738765797	0.157841297109258	8.96426562727963E-05	HCD	MS2	0	14.2	26.5513752306667	22531	MSO3_030218_03.raw	0/0	4.02796268463135	73057348.5	26.4463195800781	0	6.881E-06
High	Sequest HT (A2)	Unambiguous	[R].VTSGEQQVVSGMNYR.[L]		1	1	Q10J94	Q10J94	0	2	0.603	0	1	1	827.89794921875	1654.7886218075	1.98040640777526	0.00163857375002863	HCD	MS2	0	16.45	26.5602791314667	22543	MSO3_030218_03.raw	0/0	4.61439180374146	290181127	26.656063079834	0	4.478E-08
High	Sequest HT (A2)	Unambiguous	[R].VTSGEQQVVSGMNYR.[L]		1	1	Q10J94	Q10J94	0	2	0.7347	0	1	1	827.89794921875	1654.7886218075	1.98040640777526	0.00163857375002863	CID	MS2		27.01	26.5619103277333	22545	MSO3_030218_03.raw	0/0	4.75106334686279	290181127	26.656063079834	0	1.5E-06
High	Sequest HT (A2)	Unambiguous	[K].SAEAVELVTK.[E]		1	1	Q948T6	Q948T6	0	2	0.6851	0	1	1	523.789855957031	1046.57243528406	-0.363965059684423	-0.000190457968756164	CID	MS2		6.626983	24.3477962181333	19648	MSO3_030218_02.raw	0/0	3.62264537811279			0	0.0001166
High	Sequest HT (A2)	Unambiguous	[K].VIGTEHTDILR.[V]		1	1	P30298	P30298	0	2	0.4822	0	1	1	627.349548339844	1253.69182004969	5.5786426872825	0.00349692984389094	CID	MS2		34.87	23.7567765949333	18964	MSO3_030218_02.raw	0/0	2.52558326721191			0	0.0001609
High	Sequest HT (A2)	Unambiguous	[K].GILAADESTGTIGK.[R]		2	3	P17784; Q5N725	P17784; Q10A30; Q5N725	0	2	0.7233	0	1	1	666.854370117188	1332.70146360438	0.696228710097093	0.000463932187471983	CID	MS2		18.53878	27.3920089189333	23414	MSO3_030218_03.raw	0/0	4.11780881881714			0	4.825E-05
High	Sequest HT (A2)	Unambiguous	[R].DVQEAcVHDGYVLPK.[L]	C6(Carbamidomethyl)	1	1	P49216	P49216	0	2	0.4737	0	1	1	865.412292480469	1729.81730833094	-2.36312781865407	-0.0020438945312371	HCD	MS2	89.76341	26.03113	27.3937881952	23416	MSO3_030218_03.raw	0/0	4.74780225753784	302566526	27.1948223114014	0	4.905E-06
High	Sequest HT (A2)	Unambiguous	[R].VSTTDFQPnGQAPISSTDK.[Q]	N9(Deamidated)	1	2	Q84QK0	Q84QK0; Q69TH4	0	2	0.0201	0	1	1	997.472412109375	1993.93754758875	1.32510281203264	0.00132108437509104	HCD	MS2	7.790112	39.28	28.4990809821333	24600	MSO3_030218_03.raw	0/0	4.4791464805603	217275560	28.4976253509521	0	7.372E-09
High	Sequest HT (A2)	Unambiguous	[R].VSTTDFQPNGqAPISSTDK.[Q]	Q11(Deamidated)	1	2	Q84QK0	Q84QK0; Q69TH4	0	2		0.0201	2	2	997.472412109375	1993.93754758875	1.32510281203264	0.00132108437509104	HCD	MS2	7.790112	39.28	28.4990809821333	24600	MSO3_030218_03.raw	0/0	4.38594388961792	217275560	28.4976253509521	0	1.389E-08
High	Sequest HT (A2)	Unambiguous	[K].AEYDESGPSIVHR.[K]		1	1	Q10DV7	Q10DV7	0	2	0.5618	0	1	1	730.342712402344	1459.67814817469	-2.08886386848798	-0.0015245376562234	CID	MS2		32.56	23.0738485333333	18218	MSO3_030218_02.raw	0/0	3.39804244041443			0	6.272E-05
High	Sequest HT (A2)	Unambiguous	[K].AEYDESGPSIVHR.[K]		1	1	Q10DV7	Q10DV7	0	2	0.3376	0	1	1	730.342712402344	1459.67814817469	-2.08886386848798	-0.0015245376562234	HCD	MS2	56.27138	34.465	23.072323412	18216	MSO3_030218_02.raw	0/0	3.10881972312927			0	1.114E-05
High	Sequest HT (A2)	Unambiguous	[K].EAAESTMVAYK.[A]		1	1	Q6ZKC0	Q6ZKC0	0	2	0.6972	0	1	1	600.284362792969	1199.56144895594	0.15319429092007	9.18829687179823E-05	CID	MS2		19.27	23.0647340277333	18206	MSO3_030218_02.raw	0/0	3.27474784851074			0	0.0001536
High	Sequest HT (A2)	Unambiguous	[K].EAAESTMVAYK.[A]		1	1	Q6ZKC0	Q6ZKC0	0	2	0.6289	0	1	1	600.284362792969	1199.56144895594	0.15319429092007	9.18829687179823E-05	HCD	MS2	23.79673	35.10009	23.0632613125333	18204	MSO3_030218_02.raw	0/0	3.1846489906311			0	5.885E-05
High	Sequest HT (A2)	Unambiguous	[R].VSTTDFQPnGQAPISSTDK.[Q]	N9(Deamidated)	1	2	Q84QK0	Q84QK0; Q69TH4	0	2	0.0406	0	1	1	997.472412109375	1993.93754758875	1.32510281203264	0.00132108437509104	CID	MS2		20.44	28.5008227808	24602	MSO3_030218_03.raw	0/0	3.93882393836975	217275560	28.4976253509521	0	1.538E-06
High	Sequest HT (A2)	Unambiguous	[R].VSTTDFQPNGqAPISSTDK.[Q]	Q11(Deamidated)	1	2	Q84QK0	Q84QK0; Q69TH4	0	2		0.0406	2	2	997.472412109375	1993.93754758875	1.32510281203264	0.00132108437509104	CID	MS2		20.44	28.5008227808	24602	MSO3_030218_03.raw	0/0	3.7800600528717	217275560	28.4976253509521	0	1.997E-06
High	Sequest HT (A2)	Unambiguous	[R].ETADALVNTGLAK.[L]		1	1	Q9FXT4	Q9FXT4	0	2	0.3736	0	1	1	651.848876953125	1302.69047727625	0.388577682648219	0.000253098125085671	HCD	MS2	25.19263	27.71561	28.5063911589333	24608	MSO3_030218_03.raw	0/0	2.73480296134949	129719011	28.5542163848877	0	1.103E-05
High	Sequest HT (A2)	Unambiguous	[K].GDAPAIVHLQSAIK.[F]		1	1	Q43008	Q43008	0	2	0.606	0	1	1	710.40185546875	1419.7964343075	0.700873853341503	0.000497548750217902	HCD	MS2	10.65514	22.81	28.5071054245333	24609	MSO3_030218_03.raw	0/0	4.01444005966187	473109656	28.6421432495117	0	3.661E-07
High	Sequest HT (A2)	Unambiguous	[R].ETADALVNTGLAK.[L]		1	1	Q9FXT4	Q9FXT4	0	2	0.4291	0	1	1	651.848876953125	1302.69047727625	0.388577682648219	0.000253098125085671	CID	MS2		24.565	28.5078555565333	24610	MSO3_030218_03.raw	0/0	2.95918869972229	129719011	28.5542163848877	0	2.098E-05
High	Sequest HT (A2)	Unambiguous	[K].GDAPAIVHLQSAIK.[F]		1	1	Q43008	Q43008	0	2	0.7923	0	1	1	710.40185546875	1419.7964343075	0.700873853341503	0.000497548750217902	CID	MS2		23.89541	28.5088221186667	24611	MSO3_030218_03.raw	0/0	3.36820244789124	473109656	28.6421432495117	0	1.286E-06
High	Sequest HT (A2)	Unambiguous	[K].GVQcVADVVINHR.[C]	C4(Carbamidomethyl)	1	1	P27933	P27933	0	2	0.266	0	1	1	733.880554199219	1466.75383176844	0.391775804852871	0.000287319218916338	HCD	MS2	53.73975	18.46167	28.5096554704	24612	MSO3_030218_03.raw	0/0	2.82106399536133	165739788	28.5382099151611	0	4.246E-06
High	Sequest HT (A2)	Unambiguous	[K].GVQcVADVVINHR.[C]	C4(Carbamidomethyl)	1	1	P27933	P27933	0	2	0.5161	0	1	1	733.880554199219	1466.75383176844	0.391775804852871	0.000287319218916338	CID	MS2		15.79	28.5111759997333	24614	MSO3_030218_03.raw	0/0	2.78962826728821	165739788	28.5382099151611	0	8.386E-05
High	Sequest HT (A2)	Unambiguous	[K].MFVDYNEPQTER.[V]		1	1	Q6YZX6	Q6YZX6	0	2	0.5312	0	1	1	764.840942382813	1528.67460813563	0.614320534341946	0.000469547812599558	HCD	MS2	22.4702	28.39	28.5203215338667	24625	MSO3_030218_03.raw	0/0	3.37006497383118	133899283	28.6270313262939	0	1.977E-05
High	Sequest HT (A2)	Unambiguous	[K].GDAPAIVHLQSAIK.[F]		1	1	Q43008	Q43008	0	3	0.4615	0	1	1	473.936279296875	1419.79428463063	-0.813201213820699	-0.000384859791514221	HCD	MS2	57.52492	33.775	28.4555429074667	24559	MSO3_030218_03.raw	0/0	2.59772777557373	539240928	28.6372814178467	0	0.0001323
High	Sequest HT (A2)	Unambiguous	[K].MFVDYNEPQTER.[V]		1	1	Q6YZX6	Q6YZX6	0	2	0.5956	0	1	1	764.840942382813	1528.67460813563	0.614320534341946	0.000469547812599558	CID	MS2		37.515	28.5221634197333	24627	MSO3_030218_03.raw	0/0	3.61304831504822	133899283	28.6270313262939	0	4.706E-06
High	Sequest HT (A2)	Unambiguous	[K].IDNPIGATNIGR.[A]		1	1	Q43007	Q43007	0	2	0.6551	0	1	1	620.835998535156	1240.66472044031	0.238050117950586	0.000147670156366075	CID	MS2		24.0413	28.4218783386667	24523	MSO3_030218_03.raw	0/0	3.16382479667664	101431257	28.5410346984863	0	5.977E-06
High	Sequest HT (A2)	Unambiguous	[K].AVDNSGTVVGIK.[C]		1	1	Q9LSU0	Q9LSU0	0	2	0.3799	0	1	1	580.319946289063	1159.63261594813	0.765706994592118	0.000443969062644101	CID	MS2		8.935791	23.1376687154667	18279	MSO3_030218_02.raw	0/0	3.07723999023438			0	0.0001706
High	Sequest HT (A2)	Unambiguous	[K].AVANQPVSVAIEAGGR.[A]		1	1	P25776	P25776	0	2	0.5362	0	1	1	769.918395996094	1538.82951536219	0.640228698852425	0.000492601093810663	HCD	MS2	14.04383	36.135	28.2943900168	24385	MSO3_030218_03.raw	0/0	3.72942352294922			0	8.444E-07
High	Sequest HT (A2)	Unambiguous	[K].AVANQPVSVAIEAGGR.[A]		1	1	P25776	P25776	0	2	0.7304	0	1	1	769.918395996094	1538.82951536219	0.640228698852425	0.000492601093810663	CID	MS2		28.48	28.2959605637333	24387	MSO3_030218_03.raw	0/0	3.81549787521362			0	5.281E-08
High	Sequest HT (A2)	Unambiguous	[K].HEVcNAYTELNDPVVQR.[Q]	C4(Carbamidomethyl)	1	1	Q6F2U9	Q6F2U9	0	2	0.7756	0	1	1	1022.47595214844	2043.94462766688	-5.20363303142185	-0.00531799656236487	CID	MS2		34.96	28.3005334906667	24392	MSO3_030218_03.raw	0/0	3.52267241477966	16667282.5	28.1746215820313	0	4.821E-05
High	Sequest HT (A2)	Unambiguous	[K].NAIIWGNHSSTQYPDVNHATVK.[T]		1	1	Q7XDC8	Q7XDC8	0	3	0.5152	0	1	1	818.072875976563	2452.20407466969	1.50019537317669	0.00122625989600541	HCD	MS2	54.42284	10.5311	28.3160408933333	24407	MSO3_030218_03.raw	0/0	4.59619522094727			0	5.198E-07
High	Sequest HT (A2)	Unambiguous	[K].NAIIWGNHSSTQYPDVNHATVK.[T]		1	1	Q7XDC8	Q7XDC8	0	3	0.4377	0	1	1	818.073181152344	2452.20499019703	1.87354469050184	0.00153143567725541	CID	MS2		12.29352	28.3178328213333	24409	MSO3_030218_03.raw	0/0	3.45365071296692			0	1.114E-07
High	Sequest HT (A2)	Unambiguous	[R].LNALNSSAGADDDDEEEDDE.[-]		2	3	Q8L4L4; A2WXX3	Q0JGY1; Q8L4L4; A2WXX3	0	2	1	0	1	1	1062.40478515625	2123.8022936825	0.743192376357102	0.000789196250252644	CID	MS2		33.1	28.3309174253333	24424	MSO3_030218_03.raw	0/0	5.16520404815674	29162616.75	28.2100048065186	0	1.706E-09
High	Sequest HT (A2)	Unambiguous	[K].VIAcVGETLEQR.[E]	C4(Carbamidomethyl)	1	1	P48494	P48494	0	2	0.6108	0	1	1	687.855895996094	1374.70451536219	-0.0438260070695138	-3.01239062245884E-05	HCD	MS2	31.50169	6.33162	28.3623888765333	24456	MSO3_030218_03.raw	0/0	3.15622782707214			0	5.256E-05
High	Sequest HT (A2)	Unambiguous	[K].TVFGGQPTKPDYR.[D]		1	1	P48642	P48642	0	2	0.4953	0	1	1	733.37548828125	1465.7436999325	0.20215168590391	0.00014815125007317	HCD	MS2	0	31.495	23.1485304666667	18292	MSO3_030218_02.raw	0/0	3.1664342880249			0	0.0001464
High	Sequest HT (A2)	Unambiguous	[K].FANAcGAITATK.[K]	C5(Carbamidomethyl)	1	2	A2WXV8	A2WXV8; Q0JGZ6	0	2	0.5028	0	1	1	612.806335449219	1224.60539426844	1.02962124924804	0.000630439218827661	CID	MS2		22.53972	23.1477159325333	18291	MSO3_030218_02.raw	0/0	3.57625436782837			0	1.468E-05
High	Sequest HT (A2)	Unambiguous	[R].VEIIAnDQGNR.[I]	N6(Deamidated)	1	1	Q75HQ0	Q75HQ0	0	2	0.0606	0	1	1	615.310363769531	1229.61345090906	1.13477178126212	0.000697664531285946	CID	MS2		21.64	23.1468137088	18290	MSO3_030218_02.raw	0/0	3.30401253700256			0	1.014E-05
High	Sequest HT (A2)	Unambiguous	[K].FANAcGAITATK.[K]	C5(Carbamidomethyl)	1	2	A2WXV8	A2WXV8; Q0JGZ6	0	2	0.5096	0	1	1	612.806335449219	1224.60539426844	1.02962124924804	0.000630439218827661	HCD	MS2	42.6104	21.715	23.1460908728	18289	MSO3_030218_02.raw	0/0	3.1405782699585			0	2.203E-05
High	Sequest HT (A2)	Unambiguous	[K].VIAcVGETLEQR.[E]	C4(Carbamidomethyl)	1	1	P48494	P48494	0	2	0.6455	0	1	1	687.855895996094	1374.70451536219	-0.0438260070695138	-3.01239062245884E-05	CID	MS2		5.557587	28.3639622690667	24458	MSO3_030218_03.raw	0/0	3.30326819419861			0	0.0001043
High	Sequest HT (A2)	Unambiguous	[K].TVFGGQPTKPDYR.[D]		1	1	P48642	P48642	0	3	0.2659	0	1	1	489.252807617188	1465.74386959156	0.317901183463552	0.00015532052088929	HCD	MS2	69.26013	11.1499	23.1427805946667	18285	MSO3_030218_02.raw	0/0	2.66658735275269			0	7.095E-05
High	Sequest HT (A2)	Unambiguous	[R].EVDAVISSGVTPAER.[L]		1	4	A2YL07	Q688Q9; Q8GU95; A2YL07; Q6Z3A3	0	2	0.4615	0	1	1	765.393432617188	1529.77958860438	-0.646017892974509	-0.000494132812491443	HCD	MS2	0	28.66	28.3824488325333	24479	MSO3_030218_03.raw	0/0	3.12337803840637			0	2.611E-05
High	Sequest HT (A2)	Unambiguous	[R].EVDAVISSGVTPAER.[L]		1	4	A2YL07	Q688Q9; Q8GU95; A2YL07; Q6Z3A3	0	2	0.5013	0	1	1	765.393432617188	1529.77958860438	-0.646017892974509	-0.000494132812491443	CID	MS2		22.69	28.3838921709333	24481	MSO3_030218_03.raw	0/0	3.73104047775269			0	2.546E-05
High	Sequest HT (A2)	Unambiguous	[K].AVDNSGTVVGIK.[C]		1	1	Q9LSU0	Q9LSU0	0	2	0.3139	0	1	1	580.319946289063	1159.63261594813	0.765706994592118	0.000443969062644101	HCD	MS2	21.67801	18.61	23.1361558037333	18277	MSO3_030218_02.raw	0/0	2.22548151016235			0	0.0001118
High	Sequest HT (A2)	Unambiguous	[R].VMQGHAGANLVPLVASNR.[I]		1	1	Q93XI4	Q93XI4	0	2	0.6867	0	1	1	917.494140625	1833.98100462	3.15900125862429	0.00289676500005953	HCD	MS2	0	16.135	28.5597844882667	24666	MSO3_030218_03.raw	0/0	3.98568272590637	98403207.5	28.6419658660889	0	5.241E-09
High	Sequest HT (A2)	Unambiguous	[R].VMQGHAGANLVPLVASNR.[I]		1	1	Q93XI4	Q93XI4	0	2	0.6929	0	1	1	917.493469238281	1833.97966184656	2.4268357258623	0.00222537828130953	CID	MS2		26.74	28.5614636709333	24668	MSO3_030218_03.raw	0/0	4.07036352157593	98403207.5	28.6419658660889	0	1.518E-08
High	Sequest HT (A2)	Unambiguous	[R].AGWGVMTSHR.[S]		1	1	Q42971	Q42971	0	3	0.716	0	1	1	367.846527099609	1101.52502803883	-0.721954179241526	-0.000265083723888893	CID	MS2		26.53	23.0064266869333	18142	MSO3_030218_02.raw	0/0	2.42971897125244			0	8.114E-05
High	Sequest HT (A2)	Unambiguous	[K].IKDEEGNPAFALVNK.[A]		1	1	Q10M12	Q10M12	1	2	0.4714	0	1	1	822.933898925781	1644.86052122156	0.826624913565232	0.000679840781117491	CID	MS2		19.15	28.8037235685333	24924	MSO3_030218_03.raw	0/0	4.36940670013428	51834754	28.8816509246826	0	1.998E-05
High	Sequest HT (A2)	Unambiguous	[K].SQGATILTGGVRPK.[H]		1	1	B3VMC0	B3VMC0	0	2	0.6173	0	1	1	692.899963378906	1384.79265012781	1.41678293283376	0.000980973906280269	CID	MS2		18.82	22.8370212450667	17965	MSO3_030218_02.raw	0/0	3.91772508621216			0	3.195E-06
High	Sequest HT (A2)	Unambiguous	[K].SQGATILTGGVRPK.[H]		1	1	B3VMC0	B3VMC0	0	2	0.5455	0	1	1	692.899353027344	1384.79142942469	0.535275615215712	0.000370622343780269	HCD	MS2	4.197829	24.895	22.8356861466667	17963	MSO3_030218_02.raw	0/0	3.62975263595581			0	0.0001038
High	Sequest HT (A2)	Unambiguous	[R].FGGAIDDAAR.[Y]		1	1	Q93VT8	Q93VT8	0	2	0.503	0	1	1	496.743225097656	992.479173565313	-0.414129110362889	-0.000205507343707723	CID	MS2		21.30866	22.8024481613333	17927	MSO3_030218_02.raw	0/0	3.29519009590149			0	3.811E-05
High	Sequest HT (A2)	Unambiguous	[R].FGGAIDDAAR.[Y]		1	1	Q93VT8	Q93VT8	0	2	0.4545	0	1	1	496.743225097656	992.479173565313	-0.414129110362889	-0.000205507343707723	HCD	MS2	16.2586	15.115	22.8010227104	17925	MSO3_030218_02.raw	0/0	3.19236063957214			0	0.0001865
High	Sequest HT (A2)	Unambiguous	[K].cALVYGQMNEPPGAR.[A]	C1(Carbamidomethyl)	1	1	Q01859	Q01859	0	2	0.6872	0	1	1	831.890441894531	1662.77360715906	0.562487631772353	0.000467644531187972	HCD	MS2	0	36.415	28.8493383968	24973	MSO3_030218_03.raw	0/0	3.57943320274353	74215129	28.8753395080566	0	9.384E-08
High	Sequest HT (A2)	Unambiguous	[K].cALVYGQMNEPPGAR.[A]	C1(Carbamidomethyl)	1	1	Q01859	Q01859	0	2	0.7133	0	1	1	831.890441894531	1662.77360715906	0.562487631772353	0.000467644531187972	CID	MS2		18.115	28.8509486109333	24975	MSO3_030218_03.raw	0/0	4.57100629806519	74215129	28.8753395080566	0	8.439E-08
High	Sequest HT (A2)	Unambiguous	[K].IDFPGAKPVSDAVAK.[S]		1	1	Q0JPA6	Q0JPA6	0	3	0.179	0	1	1	505.611968994141	1514.82135372242	0.0225521134484501	1.13874740842827E-05	HCD	MS2	31.03732	17.19093	28.8838158117333	25002	MSO3_030218_03.raw	0/0	2.29280638694763	87138821.5	28.8856639862061	0	3.521E-06
High	Sequest HT (A2)	Unambiguous	[R].LGGGAAFVGK.[L]		1	2	A2WXV8	A2WXV8; Q0JGZ6	0	2	0.5755	0	1	1	438.750549316406	876.493822002813	0.0499978592852704	2.19114062929293E-05	CID	MS2		17.04815	22.7611602624	17878	MSO3_030218_02.raw	0/0	3.50626349449158			0	2.969E-05
High	Sequest HT (A2)	Unambiguous	[K].GILAADESTGTIGK.[R]		2	3	P17784; Q5N725	P17784; Q10A30; Q5N725	0	2	0.4817	0	1	1	666.855163574219	1332.70305051844	1.88697938509314	0.00125738921872198	HCD	MS2	68.38879	26.005	28.8845864389333	25003	MSO3_030218_03.raw	0/0	3.27552390098572			0	4.899E-05
High	Sequest HT (A2)	Unambiguous	[R].ENDLTTVELAR.[F]		1	1	P20907	P20907	0	2	0.2711	0	1	1	630.825439453125	1260.64360227625	0.461174369248507	0.000290688125005545	HCD	MS2	14.25826	28.81	28.8979194229333	25019	MSO3_030218_03.raw	0/0	2.24954009056091	198563613.375	29.0542106628418	0	0.000188
High	Sequest HT (A2)	Unambiguous	[K].VATPDQAQEVHDGLR.[K]		1	1	P48494	P48494	0	2	0.7716	0	1	1	818.408325195313	1635.80937376063	0.520128495078349	0.000425415312633959	CID	MS2		17.515	22.7509753624	17865	MSO3_030218_02.raw	0/0	4.50920915603638			0	3.227E-07
High	Sequest HT (A2)	Unambiguous	[K].QPQYEPLPIEK.[Q]		1	1	P0C520	P0C520	0	2	0.5127	0	1	1	671.356506347656	1341.70573606531	0.628420837606254	0.000421577656311456	HCD	MS2	26.39156	15.79	28.9243328976	25048	MSO3_030218_03.raw	0/0	3.15614008903503	134068513	29.0460453033447	0	0.0001065
High	Sequest HT (A2)	Unambiguous	[R].MKEGQSEIYYITGESK.[K]		1	2	Q07078	Q69QQ6; Q07078	1	2	0.5333	0	1	1	931.947448730469	1862.88762083094	1.91385552242417	0.00178264546866558	HCD	MS2	0	34.45	28.9441450642667	25071	MSO3_030218_03.raw	0/0	3.00081944465637	8710694	28.9184284210205	0	0.0001925
High	Sequest HT (A2)	Unambiguous	[K].SQGATILTGGVRPK.[H]		1	1	B3VMC0	B3VMC0	0	2	0.6091	0	1	1	692.8994140625	1384.791551495	0.623426346977516	0.000431657500030269	CID	MS2		33.1	22.7343362805333	17850	MSO3_030218_02.raw	0/0	3.94477844238281			0	1.041E-06
High	Sequest HT (A2)	Unambiguous	[K].IKDEEGNPAFALVNK.[A]		1	1	Q10M12	Q10M12	1	2	0.4212	0	1	1	822.933898925781	1644.86052122156	0.826624913565232	0.000679840781117491	HCD	MS2	0	41.925	28.8020237034667	24922	MSO3_030218_03.raw	0/0	4.24684953689575	51834754	28.8816509246826	0	1.292E-07
High	Sequest HT (A2)	Unambiguous	[R].NNGAEGIGLcR.[T]	C10(Carbamidomethyl)	1	1	Q75KR1	Q75KR1	0	2	0.5785	0	1	1	580.777587890625	1160.54789915125	0.187843424009957	0.000109000625077016	HCD	MS2	64.46262	22.80078	22.852222592	17984	MSO3_030218_02.raw	0/0	3.25052714347839			0	0.0001596
High	Sequest HT (A2)	Unambiguous	[R].NNGAEGIGLcR.[T]	C10(Carbamidomethyl)	1	1	Q75KR1	Q75KR1	0	2	0.6545	0	1	1	580.777587890625	1160.54789915125	0.187843424009957	0.000109000625077016	CID	MS2		17.46929	22.8538997237333	17986	MSO3_030218_02.raw	0/0	3.30474162101746			0	3.94E-05
High	Sequest HT (A2)	Unambiguous	[R].VVHGIDVFDPK.[F]		2	3	P30298; P31924	P30298; P31924; Q43009	0	3	0.5096	0	1	1	409.223937988281	1225.65726070484	-0.235110660804422	-9.60550520782514E-05	CID	MS2		17.20152	28.7851264565333	24904	MSO3_030218_03.raw	0/0	2.08439207077026			0	0.0002273
High	Sequest HT (A2)	Unambiguous	[K].DGKPFVDVLK.[E]		2	3	P17784; Q5N725	P17784; Q10A30; Q5N725	0	3	0.6073	0	1	1	373.212951660156	1117.62430172047	-0.791347172699347	-0.000294809843732461	CID	MS2		3.342941	28.5987307954667	24705	MSO3_030218_03.raw	0/0	3.82073092460632	1680227399	28.7044506072998	0	5.379E-05
High	Sequest HT (A2)	Unambiguous	[R].VMQGHAGANLVPLVASNR.[I]		1	1	Q93XI4	Q93XI4	0	3	0.6059	0	1	1	611.996704101563	1833.97555904469	0.189727039676721	0.000115984895880198	HCD	MS2	9.392643	9.034227	28.6398788293333	24748	MSO3_030218_03.raw	0/0	2.68731689453125	240570754	28.6215801239014	0	0.0001428
High	Sequest HT (A2)	Unambiguous	[R].VMQGHAGANLVPLVASNR.[I]		1	1	Q93XI4	Q93XI4	0	3	0.5869	0	1	1	611.997009277344	1833.97647457203	0.688930812014444	0.000421160677130198	CID	MS2		10.15565	28.6417372237333	24750	MSO3_030218_03.raw	0/0	2.5915060043335	240570754	28.6215801239014	0	2.148E-05
High	Sequest HT (A2)	Unambiguous	[R].LLPDATGTTcGQR.[L]	C10(Carbamidomethyl)	1	1	P31924	P31924	0	2	0.7733	0	1	1	695.342895507813	1389.67851438563	-0.413573449726935	-0.000287367187450371	CID	MS2		13.21	22.9668425504	18102	MSO3_030218_02.raw	0/0	2.46874570846558			0	6.59E-05
High	Sequest HT (A2)	Unambiguous	[R].LLPDATGTTcGQR.[L]	C10(Carbamidomethyl)	1	1	P31924	P31924	0	2	0.677	0	1	1	695.342895507813	1389.67851438563	-0.413573449726935	-0.000287367187450371	HCD	MS2	25.29585	38.97	22.9652615138667	18100	MSO3_030218_02.raw	0/0	2.90776419639587			0	2.738E-05
High	Sequest HT (A2)	Unambiguous	[K].ELQEFKPVDASANA.[-]		1	1	P09229	P09229	0	2	0.5316	0	1	1	759.8759765625	1518.744676495	0.798933479645433	0.000606687499839609	HCD	MS2	32.3315	21.73	28.6477908709333	24756	MSO3_030218_03.raw	0/0	3.94588565826416	606679244	28.75022315979	0	0.0001463
High	Sequest HT (A2)	Unambiguous	[K].ELQEFKPVDASANA.[-]		1	1	P09229	P09229	0	2	0.628	0	1	1	759.8759765625	1518.744676495	0.798933479645433	0.000606687499839609	CID	MS2		10.59385	28.6496576578667	24758	MSO3_030218_03.raw	0/0	3.79037618637085	606679244	28.75022315979	0	1.535E-05
High	Sequest HT (A2)	Unambiguous	[R].VDVAAPEQcPPEGR.[L]	C9(Carbamidomethyl)	1	1	P0C0L1	P0C0L1	0	2	0.662	0	1	1	762.860290527344	1524.71330442469	1.4343403563617	0.00109347734379028	HCD	MS2	0	38.73	23.218596344	18375	MSO3_030218_02.raw	0/0	3.61258888244629			0	1.122E-05
High	Sequest HT (A2)	Unambiguous	[R].SIGLIGHTFDQK.[R]		1	1	Q93VT8	Q93VT8	0	2	0.5144	0	1	1	658.353637695313	1315.69999876063	-0.362916471822845	-0.000238744687408143	CID	MS2		27.67979	28.6605383581333	24770	MSO3_030218_03.raw	0/0	3.12576270103455	63376878.5	28.5151138305664	0	0.0001524
High	Sequest HT (A2)	Unambiguous	[K].AVANQPVSVAIEAGGR.[A]		1	1	P25776	P25776	0	2	0.6093	0	1	1	769.918579101563	1538.82988157313	0.878209039301352	0.000675706562560663	CID	MS2		28.555	28.6888519512	24801	MSO3_030218_03.raw	0/0	3.89225482940674			0	3.129E-07
High	Sequest HT (A2)	Unambiguous	[K].GEAGTGNVVEAVR.[H]		1	2	Q69LA6	Q69LA6; Q8W3D0	0	2	0.5792	0	1	1	629.823608398438	1258.63994016688	1.06140624526495	0.000667963437535946	CID	MS2		25.08219	22.9085329946667	18038	MSO3_030218_02.raw	0/0	3.66360640525818			0	1.083E-05
High	Sequest HT (A2)	Unambiguous	[K].GEAGTGNVVEAVR.[H]		1	2	Q69LA6	Q69LA6; Q8W3D0	0	2	0.4057	0	1	1	629.823608398438	1258.63994016688	1.06140624526495	0.000667963437535946	HCD	MS2	7.615821	27.16	22.9068431122667	18036	MSO3_030218_02.raw	0/0	3.17875266075134			0	5.097E-06
High	Sequest HT (A2)	Unambiguous	[R].VTSPLLEPSSVEK.[I]		1	1	Q9LSU1	Q9LSU1	0	2	0.5649	0	1	1	693.380187988281	1385.75309934656	0.622330990728073	0.000431198281262368	CID	MS2		10.66377	28.7348455765333	24849	MSO3_030218_03.raw	0/0	3.08295178413391	246303731	28.8296794891357	0	3.805E-05
High	Sequest HT (A2)	Unambiguous	[R].QAIVSAVTSGSK.[Q]		1	1	Q0JJD1	Q0JJD1	0	2	0.5284	0	1	1	574.319458007813	1147.63163938563	-0.0772237058074785	-4.43121874695862E-05	HCD	MS2	53.40716	24.055	22.8733200613333	18005	MSO3_030218_02.raw	0/0	2.9931800365448			0	0.0001104
High	Sequest HT (A2)	Unambiguous	[K].LVDELPDDDFRK.[S]		1	2	Q7XQ45	A2XRZ6; Q7XQ45	1	2	0.5434	0	1	1	731.365295410156	1461.72331419031	0.899459892623457	0.000657380156326326	CID	MS2		15.655	28.7417659256	24857	MSO3_030218_03.raw	0/0	3.10967040061951	151010715.3125	28.8454284667969	0	0.0002074
High	Sequest HT (A2)	Unambiguous	[K].VIAcVGETLEQR.[E]	C4(Carbamidomethyl)	1	1	P48494	P48494	0	2	0.6308	0	1	1	687.856201171875	1374.70512571375	0.400161430907237	0.000275051875025412	CID	MS2		12.54481	28.7818391189333	24900	MSO3_030218_03.raw	0/0	3.89544630050659			0	2.21E-05
High	Sequest HT (A2)	Unambiguous	[K].AVANQPVSVAIEAGGR.[A]		1	1	P25776	P25776	0	2	0.6215	0	1	1	769.918579101563	1538.82988157313	0.878209039301352	0.000675706562560663	HCD	MS2	3.080195	18.22847	28.6872244685333	24799	MSO3_030218_03.raw	0/0	3.62157845497131			0	1.117E-06
High	Sequest HT (A2)	Unambiguous	[R].EVNSVnDNPVIDVHR.[G]	N6(Deamidated)	1	1	P14717	P14717	0	2	0.021	0	1	1	854.419311523438	1707.83134641688	0.991748136292855	0.000846868437575532	HCD	MS2	0	22.525	26.2455492773333	22197	MSO3_030218_03.raw	0/0	3.33751511573792			0	4.738E-06
High	Sequest HT (A2)	Unambiguous	[R].VDVAAPEQcPPEGR.[L]	C9(Carbamidomethyl)	1	1	P0C0L1	P0C0L1	0	2	0.6824	0	1	1	762.860290527344	1524.71330442469	1.4343403563617	0.00109347734379028	CID	MS2		33.1	23.2202064101333	18377	MSO3_030218_02.raw	0/0	3.80763959884644			0	4.837E-06
High	Sequest HT (A2)	Unambiguous	[K].GDAVLGEGASESLHVK.[D]		1	1	P17784	P17784	0	2	0.3149	0	1	1	784.9013671875	1568.795457745	2.53816078246733	0.00199092249999921	HCD	MS2	0	33.1	28.2914712693333	24382	MSO3_030218_03.raw	0/0	3.62075400352478			0	1.178E-06
High	Sequest HT (A2)	Unambiguous	[K].YGVGDAHFEVTR.[F]		1	1	O04985	O04985	0	3	0.6482	0	1	1	450.886016845703	1350.64349727711	-0.142423121734653	-6.4120963543246E-05	HCD	MS2	15.62672	7.522732	27.5829819338667	23618	MSO3_030218_03.raw	0/0	3.07312965393066			0	7.461E-05
High	Sequest HT (A2)	Unambiguous	[K].IWcSDLHAGR.[V]	C3(Carbamidomethyl)	1	1	Q7G764	Q7G764	0	2	0.6189	0	1	2	607.790771484375	1214.57426633875	0.629298061271738	0.000382164375043459	CID	MS2		28.35445	23.6617747562667	18854	MSO3_030218_02.raw	0/0	3.06779170036316			0	0.0001931
High	Sequest HT (A2)	Unambiguous	[K].LWcSDLHAGR.[V]	C3(Carbamidomethyl)	1	1		Q7G765	0	2	0.6189	0	1	1	607.790771484375	1214.57426633875	0.629298061271738	0.000382164375043459	CID	MS2		28.35445	23.6617747562667	18854	MSO3_030218_02.raw	0/0	3.06779170036316			0	0.0001931
High	Sequest HT (A2)	Unambiguous	[K].YGVGDAHFEVTR.[F]		1	1	O04985	O04985	0	3	0.67	0	1	1	450.886016845703	1350.64349727711	-0.142423121734653	-6.4120963543246E-05	CID	MS2		6.353507	27.5844695426667	23620	MSO3_030218_03.raw	0/0	2.03165054321289			0	0.0001633
High	Sequest HT (A2)	Unambiguous	[K].FGcTDFVNPK.[D]	C3(Carbamidomethyl)	1	1	Q0ITW7	Q0ITW7	0	2	0.5292	0	1	1	592.773803710938	1184.54033079188	-0.117985099319429	-6.98790625328627E-05	HCD	MS2	5.056563	11.24783	27.6281505298667	23666	MSO3_030218_03.raw	0/0	3.08261728286743	678186352	27.7086544036865	0	0.0002089
High	Sequest HT (A2)	Unambiguous	[R].AVGDLAAAAGVSR.[E]		1	3	A2XYW4	Q7XQ97; B8ARI7; A2XYW4	0	2	0.5494	0	1	1	579.314147949219	1157.62101926844	-5.43532577426899	-0.00314604078118919	CID	MS2		13.25519	27.6326527648	23672	MSO3_030218_03.raw	0/0	3.44044256210327	151802344	27.6709289550781	0	6.778E-05
High	Sequest HT (A2)	Unambiguous	[K].YGVGDAHFEVTR.[F]		1	1	O04985	O04985	0	2	0.5559	0	1	1	675.825439453125	1350.64360227625	-0.0646830475693824	-4.36818750131351E-05	HCD	MS2	43.86449	17.455	27.6439958045333	23686	MSO3_030218_03.raw	0/0	3.03698658943176			0	4.337E-05
High	Sequest HT (A2)	Unambiguous	[K].FPTLVTHQESLESK.[V]		1	1	B7F845	B7F845	0	2	0.5574	0	1	1	808.419677734375	1615.83207883875	-0.330239188025615	-0.000266805624960398	HCD	MS2	0	33.1	27.6568120661333	23702	MSO3_030218_03.raw	0/0	4.27471351623535			0	1.289E-07
High	Sequest HT (A2)	Unambiguous	[R].ADEGYcVAVR.[E]	C6(Carbamidomethyl)	1	1	Q10M12	Q10M12	0	2	0.5994	0	1	1	570.261352539063	1139.51542844813	0.389980062745107	0.000222194062491354	CID	MS2		27.385	23.6132683194667	18801	MSO3_030218_02.raw	0/0	3.6242196559906			0	3.257E-05
High	Sequest HT (A2)	Unambiguous	[K].FPTLVTHQESLESK.[V]		1	1	B7F845	B7F845	0	2	0.5857	0	1	1	808.420532226563	1615.83378782313	0.727410200798615	0.000587686562539602	CID	MS2		41.43	27.658728904	23704	MSO3_030218_03.raw	0/0	3.90917086601257			0	2.333E-07
High	Sequest HT (A2)	Unambiguous	[R].VSTTDFQPNGQAPISSTDK.[Q]		1	2	Q84QK0	Q84QK0; Q69TH4	0	2	0.4864	0	1	1	996.977844238281	1992.94841184656	-1.24316833418758	-0.00123878671865896	HCD	MS2	60.05409	32.245	27.7429977405333	23788	MSO3_030218_03.raw	0/0	3.30834650993347	92950624	27.8170261383057	0	1.005E-06
High	Sequest HT (A2)	Unambiguous	[R].ADYAVEVGR.[N]		1	2	A6N0M9	A6N0M9; Q07661	0	2	0.6513	0	1	1	490.245910644531	979.484544659063	0.213427673016213	0.000104524531252537	CID	MS2		8.692957	23.6054852349333	18792	MSO3_030218_02.raw	0/0	3.89812231063843			0	7.4E-05
High	Sequest HT (A2)	Unambiguous	[R].VSTTDFQPNGQAPISSTDK.[Q]		1	2	Q84QK0	Q84QK0; Q69TH4	0	2	0.7631	0	1	1	996.977844238281	1992.94841184656	-1.24316833418758	-0.00123878671865896	CID	MS2		22.105	27.7446163173333	23790	MSO3_030218_03.raw	0/0	4.38534021377563	92950624	27.8170261383057	0	3.965E-06
High	Sequest HT (A2)	Unambiguous	[K].GILAADESTGTIGK.[R]		2	3	P17784; Q5N725	P17784; Q10A30; Q5N725	0	2	0.6006	0	1	1	666.854431152344	1332.70158567469	0.78782491586602	0.000524967343721983	HCD	MS2	68.2364	19.675	27.7739486352	23820	MSO3_030218_03.raw	0/0	3.2775137424469			0	2.947E-05
High	Sequest HT (A2)	Unambiguous	[R].FPAPPPLVRPK.[A]		1	1	Q5Z8V9	Q5Z8V9	0	3	0.7072	0	1	1	406.916748046875	1218.73569088063	-0.0400409811514155	-1.62664582603611E-05	HCD	MS2	63.90097	31.06	27.8004493570667	23851	MSO3_030218_03.raw	0/0	3.04413056373596	13639158	27.7318954467773	0	4.877E-05
High	Sequest HT (A2)	Unambiguous	[R].KFGcTEFVNPK.[D]	C4(Carbamidomethyl)	1	1	Q2R8Z5	Q2R8Z5	1	3	0.6881	0	1	1	442.888580322266	1326.6511877068	0.0784959951221705	3.47122656615776E-05	CID	MS2		12.64105	23.66402008	18857	MSO3_030218_02.raw	0/0	2.94883847236633			0	0.0001026
High	Sequest HT (A2)	Unambiguous	[R].FPAPPPLVRPK.[A]		1	1	Q5Z8V9	Q5Z8V9	0	3	0.5517	0	1	1	406.916748046875	1218.73569088063	-0.0400409811514155	-1.62664582603611E-05	CID	MS2		26.08	27.8018407501333	23853	MSO3_030218_03.raw	0/0	2.9032838344574	13639158	27.7318954467773	0	1.626E-05
High	Sequest HT (A2)	Unambiguous	[R].EGLQAQAPVPASAATGVDK.[K]		1	1	Q71VM4	Q71VM4	0	2	0.5488	0	1	1	905.47119140625	1809.9351061825	0.546380384922815	0.000494456249839459	CID	MS2		44.78	27.5717158642667	23608	MSO3_030218_03.raw	0/0	3.790696144104	24751236	27.5711517333984	0	1.872E-08
High	Sequest HT (A2)	Unambiguous	[K].VIAcVGETLEQR.[E]	C4(Carbamidomethyl)	1	1	P48494	P48494	0	2	0.4727	0	1	1	687.855895996094	1374.70451536219	-0.0438260070695138	-3.01239062245884E-05	CID	MS2		17.18592	27.5483458424	23584	MSO3_030218_03.raw	0/0	3.65673732757568			0	1.301E-05
High	Sequest HT (A2)	Unambiguous	[R].DVQEAcVHDGYVLPK.[L]	C6(Carbamidomethyl)	1	1	P49216	P49216	0	2	0.693	0	1	1	865.416564941406	1729.82585325281	2.5766433589752	0.0022285664062629	CID	MS2		24.115	27.3953608573333	23418	MSO3_030218_03.raw	0/0	4.55778932571411	302566526	27.1948223114014	0	3.175E-07
High	Sequest HT (A2)	Unambiguous	[K].SPEDATNLIDDKK.[I]		1	1	Q53LQ0	Q53LQ0	1	3	0.6867	0	1	1	482.575439453125	1445.71176509938	-0.043944182788537	-2.11768749522889E-05	CID	MS2		8.819874	23.7464187752	18951	MSO3_030218_02.raw	0/0	3.8255295753479			0	1.08E-06
High	Sequest HT (A2)	Unambiguous	[R].TEEGKPLVLNVVR.[R]		1	1	P37833	P37833	0	3	0.5312	0	1	1	485.283935546875	1453.83725338063	-0.0348108929383648	-1.68697915796656E-05	HCD	MS2	28.74033	15.45172	27.4441566256	23470	MSO3_030218_03.raw	0/0	3.19535112380981			0	2.074E-05
High	Sequest HT (A2)	Unambiguous	[K].VVTFDKNPDNHPYLLK.[F]		1	1	Q53LQ0	Q53LQ0	1	3	0.4417	0	1	1	634.004089355469	1899.99771480641	0.732188999095456	0.000463718802166113	HCD	MS2	51.56371	15.23253	27.4548748922667	23482	MSO3_030218_03.raw	0/0	3.69181299209595	117077052	27.3596057891846	0	1.665E-05
High	Sequest HT (A2)	Unambiguous	[K].APQAAGTIHTDFER.[G]		1	2	B8BBN7	Q6Z1J6; B8BBN7	0	3	0.5464	0	1	1	505.251556396484	1513.74011592945	0.485618239443689	0.000245033151031748	HCD	MS2	42.32099	17.0693	23.722261672	18924	MSO3_030218_02.raw	0/0	3.65638279914856			0	2.392E-05
High	Sequest HT (A2)	Unambiguous	[K].FPTLVTHQESLESK.[V]		1	1	B7F845	B7F845	0	3	0.4427	0	1	1	539.282592773438	1615.83322506031	0.379129810774068	0.000204203437533579	HCD	MS2	34.61967	16.95134	27.5208741256	23555	MSO3_030218_03.raw	0/0	4.53953218460083			0	3.63E-07
High	Sequest HT (A2)	Unambiguous	[K].FPTLVTHQESLESK.[V]		1	1	B7F845	B7F845	0	3	0.4518	0	1	1	539.282592773438	1615.83322506031	0.379129810774068	0.000204203437533579	CID	MS2		18.64736	27.5227761992	23557	MSO3_030218_03.raw	0/0	3.00867223739624			0	5.588E-06
High	Sequest HT (A2)	Unambiguous	[K].KGQMPSQIGVVLR.[D]		2	2	Q69UI2; Q69UI1	Q69UI2; Q69UI1	1	2	0.4167	0	1	1	706.906188964844	1412.80510129969	0.616858067883066	0.000435749843745725	HCD	MS2	47.69377	25.91214	27.5245218661333	23559	MSO3_030218_03.raw	0/0	3.72209572792053	48990360	27.4342670440674	0	1.01E-05
High	Sequest HT (A2)	Unambiguous	[K].KGQMPSQIGVVLR.[D]		2	2	Q69UI2; Q69UI1	Q69UI2; Q69UI1	1	2	0.1149	0	1	1	706.906188964844	1412.80510129969	0.616858067883066	0.000435749843745725	CID	MS2		26.59887	27.5263135805333	23561	MSO3_030218_03.raw	0/0	2.35369920730591	48990360	27.4342670440674	0	0.0002219
High	Sequest HT (A2)	Unambiguous	[R].IPSTEEIADR.[VI]		2	2	Q2QLY5; Q2QLY4	Q2QLY5; Q2QLY4	0	2	0.6269	0	1	1	565.788024902344	1130.56877317469	-0.0178895018159451	-1.01126562412901E-05	CID	MS2		8.125127	23.7041791632	18902	MSO3_030218_02.raw	0/0	3.27102303504944			0	0.000162
High	Sequest HT (A2)	Unambiguous	[R].IPSTEEIADR.[VI]		2	2	Q2QLY5; Q2QLY4	Q2QLY5; Q2QLY4	0	2	0.5735	0	1	1	565.788024902344	1130.56877317469	-0.0178895018159451	-1.01126562412901E-05	HCD	MS2	10.82293	15.93877	23.7028394205333	18900	MSO3_030218_02.raw	0/0	2.71515703201294			0	0.0001372
High	Sequest HT (A2)	Unambiguous	[K].LVIVGDGGTGK.[T]		2	2	A2Y7R5; Q7F7I7	A2Y7R5; Q7F7I7	0	2	0.6417	0	1	1	508.292663574219	1015.57805051844	-0.18260686961094	-9.27257812577409E-05	CID	MS2		9.65881	23.7020021248	18899	MSO3_030218_02.raw	0/0	2.54447031021118			0	1.193E-05
High	Sequest HT (A2)	Unambiguous	[K].APGGAPANVAIAVAR.[L]		1	2	A2WXV8	A2WXV8; Q0JGZ6	0	2	0.7836	0	1	1	667.880493164063	1334.75370969813	-0.149167478385803	-9.95509374206449E-05	HCD	MS2	48.0922	11.39579	27.5335734626667	23566	MSO3_030218_03.raw	0/0	3.65245389938354	313877049	27.557523727417	0	1.778E-07
High	Sequest HT (A2)	Unambiguous	[K].APGGAPANVAIAVAR.[L]		1	2	A2WXV8	A2WXV8; Q0JGZ6	0	2	0.8	0	1	1	667.880493164063	1334.75370969813	-0.149167478385803	-9.95509374206449E-05	CID	MS2		9.87642	27.5351883677333	23568	MSO3_030218_03.raw	0/0	2.60085725784302	313877049	27.557523727417	0	3.08E-06
High	Sequest HT (A2)	Unambiguous	[K].VIAcVGETLEQR.[E]	C4(Carbamidomethyl)	1	1	P48494	P48494	0	2	0.5145	0	1	1	687.855895996094	1374.70451536219	-0.0438260070695138	-3.01239062245884E-05	HCD	MS2	57.82471	18.34277	27.5466166589333	23582	MSO3_030218_03.raw	0/0	3.4370379447937			0	3.537E-05
High	Sequest HT (A2)	Unambiguous	[R].EGLQAQAPVPASAATGVDK.[K]		1	1	Q71VM4	Q71VM4	0	2	0.4418	0	1	1	905.47119140625	1809.9351061825	0.546380384922815	0.000494456249839459	HCD	MS2	31.16184	28.24	27.568657432	23606	MSO3_030218_03.raw	0/0	3.3515989780426	24751236	27.5711517333984	0	1.081E-06
High	Sequest HT (A2)	Unambiguous	[K].FPTLVTHQESLESK.[V]		1	1	B7F845	B7F845	0	3	0.5846	0	1	1	539.281982421875	1615.83139400563	-0.754065962966177	-0.000406148124966421	CID	MS2		5.627489	27.9116380168	23968	MSO3_030218_03.raw	0/0	3.90497279167175			0	3.894E-06
High	Sequest HT (A2)	Unambiguous	[R].STDDFNGAQLK.[A]		1	1	P46465	P46465	0	2	0.3828	0	1	1	598.283081054688	1195.55888547938	-0.0597968210731284	-3.57453125161555E-05	HCD	MS2	51.05561	22.21	23.5863631157333	18774	MSO3_030218_02.raw	0/0	3.02887725830078			0	0.000219
High	Sequest HT (A2)	Unambiguous	[K].VSDPLEEGcR.[L]	C9(Carbamidomethyl)	1	1	B3VMC0	B3VMC0	0	2	0.4765	0	1	1	581.264038085938	1161.52079954188	0.289467026796787	0.000168110937540433	CID	MS2		33.1	23.5699347757333	18755	MSO3_030218_02.raw	0/0	3.40258169174194			0	6.162E-05
High	Sequest HT (A2)	Unambiguous	[R].VADHAGVALAGLTADGR.[V]		1	1	P52428	P52428	0	3	0.6122	0	1	1	531.949645996094	1593.83438472828	0.0256854055327909	1.36460938241119E-05	HCD	MS2	41.92208	22.63272	28.0687937909333	24144	MSO3_030218_03.raw	0/0	3.61206364631653			0	4.227E-06
High	Sequest HT (A2)	Unambiguous	[K].VDGGYVInGNK.[M]	N8(Deamidated)	1	1	Q75IM9	Q75IM9	0	2	0.0087	0	1	1	568.78271484375	1136.5581530575	-0.0669675322553713	-3.80562499360249E-05	HCD	MS2	34.75611	21.07407	23.4319387813333	18598	MSO3_030218_02.raw	0/0	3.44252395629883			0	0.0001565
High	Sequest HT (A2)	Unambiguous	[R].VADHAGVALAGLTADGR.[V]		1	1	P52428	P52428	0	3	0.5779	0	1	1	531.949645996094	1593.83438472828	0.0256854055327909	1.36460938241119E-05	CID	MS2		11.93201	28.0703459226667	24146	MSO3_030218_03.raw	0/0	3.08072352409363			0	4.755E-06
High	Sequest HT (A2)	Unambiguous	[K].IIAVcADDPEYR.[H]	C5(Carbamidomethyl)	1	1	A2X8Q3	A2X8Q3	0	2	0.7634	0	1	1	711.340148925781	1421.67302122156	0.0563431716406975	4.00507812692297E-05	CID	MS2		13.37334	28.0914053464	24168	MSO3_030218_03.raw	0/0	3.17313861846924	269957040	28.1761360168457	0	1.969E-05
High	Sequest HT (A2)	Unambiguous	[R].FASINVENVEEnRR.[S]	N12(Deamidated)	2	2	P17784; Q5N725	P17784; Q5N725	1	3	0.1273	0	1	1	559.944702148438	1677.81955318531	0.277244022310858	0.0001550551042242	HCD	MS2	33.46257	8.482917	28.0922951752	24169	MSO3_030218_03.raw	0/0	3.3047137260437	90417338	28.187520980835	0	7.99E-05
High	Sequest HT (A2)	Unambiguous	[K].AGEDADSLGLTGHER.[Y]		1	1	Q6YZX6	Q6YZX6	0	2	0.4691	0	1	1	764.355895996094	1527.70451536219	0.737179871234042	0.000563096093856075	CID	MS2		26.815	23.3750851282667	18538	MSO3_030218_02.raw	0/0	3.8808126449585			0	2.221E-06
High	Sequest HT (A2)	Unambiguous	[K].AGEDADSLGLTGHER.[Y]		1	1	Q6YZX6	Q6YZX6	0	2	0.4404	0	1	1	764.355895996094	1527.70451536219	0.737179871234042	0.000563096093856075	HCD	MS2	27.5962	16.225	23.3735224189333	18536	MSO3_030218_02.raw	0/0	3.61439800262451			0	1.673E-06
High	Sequest HT (A2)	Unambiguous	[K].NAIIWGNHSSTQYPDVNHATVK.[T]		1	1	Q7XDC8	Q7XDC8	0	4	0.4892	0	1	1	613.804809570313	2452.19740839125	-1.21829307036629	-0.000746874687365562	HCD	MS2	35.73574	9.221036	28.1179518704	24198	MSO3_030218_03.raw	0/0	3.71922254562378	180384422	28.1434516906738	0	1.019E-06
High	Sequest HT (A2)	Unambiguous	[K].YGVGDAHFEVVK.[F]		1	1	O04986	O04986	0	3	0.6045	0	1	1	440.890808105469	1320.65787105641	-0.307455456740944	-0.00013534786459483	CID	MS2		4.965683	28.1879882954667	24273	MSO3_030218_03.raw	0/0	2.68233633041382	307243930.5	28.1939945220947	0	7.778E-05
High	Sequest HT (A2)	Unambiguous	[K].VVEVVESSPPEIK.[A]		1	1	Q0JPA6	Q0JPA6	0	2	0.6519	0	1	1	706.387878417969	1411.76848020594	0.420179509048249	0.000296597968826973	HCD	MS2	20.59513	11.32917	28.1909212546667	24276	MSO3_030218_03.raw	0/0	3.39086484909058	227949513	28.0880661010742	0	2.846E-06
High	Sequest HT (A2)	Unambiguous	[K].VVEVVESSPPEIK.[A]		1	1	Q0JPA6	Q0JPA6	0	2	0.7354	0	1	1	706.387878417969	1411.76848020594	0.420179509048249	0.000296597968826973	CID	MS2		17.96439	28.1924885568	24278	MSO3_030218_03.raw	0/0	3.92944478988647	227949513	28.0880661010742	0	1.29E-06
High	Sequest HT (A2)	Unambiguous	[K].NSETPPLSSWR.[S]		1	2	Q7XQ45	A2XRZ6; Q7XQ45	0	2	0.6618	0	1	1	637.311950683594	1273.61662473719	-0.404998327980003	-0.000257906406204711	HCD	MS2	10.78004	23.03422	28.1932215602667	24279	MSO3_030218_03.raw	0/0	2.72112154960632			0	0.0001243
High	Sequest HT (A2)	Unambiguous	[K].NSETPPLSSWR.[S]		1	2	Q7XQ45	A2XRZ6; Q7XQ45	0	2	0.6397	0	1	1	637.311950683594	1273.61662473719	-0.404998327980003	-0.000257906406204711	CID	MS2		13.76074	28.1946858818667	24281	MSO3_030218_03.raw	0/0	2.46980619430542			0	0.0002111
High	Sequest HT (A2)	Unambiguous	[K].DDVSKPcHLTSFVGYK.[A]	C7(Carbamidomethyl)	1	1	P35684	P35684	0	2	0.5727	0	1	1	926.948974609375	1852.89067258875	0.465542389671109	0.000431299374969996	HCD	MS2	0	41.31	28.21626262	24307	MSO3_030218_03.raw	0/0	2.20333790779114			0	1.415E-05
High	Sequest HT (A2)	Unambiguous	[K].YGVGDAHFEVVK.[F]		1	1	O04986	O04986	0	2	0.4872	0	1	1	660.832824707031	1320.65837278406	0.0724517947626008	4.78420312219896E-05	CID	MS2		14.18457	28.2322572138667	24318	MSO3_030218_03.raw	0/0	3.51495456695557	129903965	28.2597980499268	0	1.227E-05
High	Sequest HT (A2)	Unambiguous	[K].VDGGYVInGNK.[M]	N8(Deamidated)	1	1	Q75IM9	Q75IM9	0	2	0.0416	0	1	1	568.78271484375	1136.5581530575	-0.0669675322553713	-3.80562499360249E-05	CID	MS2		22.89025	23.4332866909333	18600	MSO3_030218_02.raw	0/0	3.61071491241455			0	0.0001279
High	Sequest HT (A2)	Unambiguous	[R].VADHAGVALAGLTADGR.[V]		1	1	P52428	P52428	0	2	0.6517	0	1	1	797.421508789063	1593.83574094813	0.876601844253452	0.000698579062600402	HCD	MS2	0	25.96	28.0437739064	24118	MSO3_030218_03.raw	0/0	3.55546021461487	44360574	28.1089038848877	0	8.053E-07
High	Sequest HT (A2)	Unambiguous	[K].KYGQDATNVGDEGGFAPNIQENK.[E]		1	1	Q42971	Q42971	1	2	0.558	0	1	1	1226.57238769531	2452.13749876063	-0.00897558746279301	-1.10046873942338E-05	CID	MS2		31.795	28.0275766528	24099	MSO3_030218_03.raw	0/0	4.47817516326904	126331053.5	28.1248168945313	0	3.552E-07
High	Sequest HT (A2)	Unambiguous	[K].KYGQDATNVGDEGGFAPNIQENK.[E]		1	1	Q42971	Q42971	1	2	0.6131	0	1	1	1226.57238769531	2452.13749876063	-0.00897558746279301	-1.10046873942338E-05	HCD	MS2	0	41.25	28.0258103378667	24097	MSO3_030218_03.raw	0/0	4.72654628753662	126331053.5	28.1248168945313	0	8.909E-07
High	Sequest HT (A2)	Unambiguous	[R].LNALNSSAGADDDDEEEDDE.[-]		2	3	Q8L4L4; A2WXX3	Q0JGY1; Q8L4L4; A2WXX3	0	2	1	0	1	1	1062.40344238281	2123.79960813563	-0.521308033528717	-0.000553577187247356	HCD	MS2	0	33.52	27.9337205037333	23994	MSO3_030218_03.raw	0/0	3.26588654518127			0	0.0001848
High	Sequest HT (A2)	Unambiguous	[R].LHPGTNLSELSK.[T]		1	1	P48642	P48642	0	3	0.2047	0	1	1	432.569244384766	1295.6931798943	-1.70638540405592	-0.000736985234349656	CID	MS2		22.91602	23.5676892029333	18752	MSO3_030218_02.raw	0/0	2.97828149795532			0	5.572E-05
High	Sequest HT (A2)	Unambiguous	[R].LNALNSSAGADDDDEEEDDE.[-]		2	3	Q8L4L4; A2WXX3	Q0JGY1; Q8L4L4; A2WXX3	0	2	1	0	1	1	1062.40344238281	2123.79960813563	-0.521308033528717	-0.000553577187247356	CID	MS2		25.945	27.9353559234667	23996	MSO3_030218_03.raw	0/0	4.59421539306641			0	1.94E-08
High	Sequest HT (A2)	Unambiguous	[K].nAAYIGTPGK.[G]	N1(Deamidated)	2	3	P17784; Q5N725	P17784; Q10A30; Q5N725	0	2	0.5915	0	1	1	496.755706787109	992.504136944219	-0.604718303848	-0.00030009289059918	CID	MS2		11.02717	23.5599979448	18744	MSO3_030218_02.raw	0/0	3.28380513191223			0	4.286E-05
High	Sequest HT (A2)	Unambiguous	[K].VIAcVGETLEQR.[E]	C4(Carbamidomethyl)	1	1	P48494	P48494	0	2	0.6028	0	1	1	687.856384277344	1374.70549192469	0.666553893693287	0.000458157343775412	HCD	MS2	5.139648	4.770308	27.9578132101333	24020	MSO3_030218_03.raw	0/0	3.60168600082397			0	9.305E-06
High	Sequest HT (A2)	Unambiguous	[K].VIAcVGETLEQR.[E]	C4(Carbamidomethyl)	1	1	P48494	P48494	0	2	0.6864	0	1	1	687.856384277344	1374.70549192469	0.666553893693287	0.000458157343775412	CID	MS2		5.28932	27.9593693730667	24022	MSO3_030218_03.raw	0/0	4.04620838165283			0	5.065E-06
High	Sequest HT (A2)	Unambiguous	[R].EAIWcGSTNSSTEEGKELNDPR.[V]	C5(Carbamidomethyl)	1	2	B8AU84	B8AU84; Q7X7N2	1	3	0.7387	0	1	1	827.372009277344	2480.10147457203	0.828028107961484	0.000684530677036813	HCD	MS2	0	29.74	27.9805561274667	24047	MSO3_030218_03.raw	0/0	3.98093843460083	63804764	28.0880813598633	0	8.057E-08
High	Sequest HT (A2)	Unambiguous	[K].GDAVLGEGASESLHVK.[D]		1	1	P17784	P17784	0	2	0.5332	0	1	1	784.9013671875	1568.795457745	2.53816078246733	0.00199092249999921	CID	MS2		42.49	28.2933883688	24384	MSO3_030218_03.raw	0/0	4.2188572883606			0	2.261E-06
High	Sequest HT (A2)	Unambiguous	[R].EVDAVISSGVTPAER.[L]		1	4	A2YL07	Q688Q9; Q8GU95; A2YL07; Q6Z3A3	0	2	0.4818	0	1	1	765.396118164063	1529.78495969813	2.86500442696467	0.00219141406250856	HCD	MS2	9.974768	34.81	27.9841060709333	24051	MSO3_030218_03.raw	0/0	3.29641580581665			0	2.698E-07
High	Sequest HT (A2)	Unambiguous	[R].IIYGGSVTGANcK.[E]	C12(Carbamidomethyl)	1	1	P48494	P48494	0	2	0.5772	0	1	1	670.338195800781	1339.66911497156	1.23397157093382	0.000826555781220151	CID	MS2		7.141163	23.4786825968	18650	MSO3_030218_02.raw	0/0	4.20910835266113			0	1.86E-06
High	Sequest HT (A2)	Unambiguous	[R].IIYGGSVTGANcK.[E]	C12(Carbamidomethyl)	1	1	P48494	P48494	0	2	0.5548	0	1	1	670.338195800781	1339.66911497156	1.23397157093382	0.000826555781220151	HCD	MS2	15.53966	24.05551	23.4769575301333	18648	MSO3_030218_02.raw	0/0	3.01065135002136			0	4.683E-05
High	Sequest HT (A2)	Unambiguous	[K].KYGQDATNVGDEGGFAPNIQENK.[E]		1	1	Q42971	Q42971	1	3	0.4493	0	1	1	818.050659179688	2452.13742427906	-0.03934972506625	-3.21636457556451E-05	HCD	MS2	33.86421	24.04689	28.0084568162667	24077	MSO3_030218_03.raw	0/0	4.82840204238892	573728602	28.1197395324707	0	3.521E-06
High	Sequest HT (A2)	Unambiguous	[K].LPDAGPSAPADHLR.[K]		1	1	Q7XJ02	Q7XJ02	0	3	0.2857	0	1	1	472.912353515625	1416.72250728688	-0.349576539658022	-0.000165084374960619	HCD	MS2	57.5616	6.925338	23.4661955333333	18636	MSO3_030218_02.raw	0/0	2.58996486663818			0	4.244E-05
High	Sequest HT (A2)	Unambiguous	[K].KYGQDATNVGDEGGFAPNIQENK.[E]		1	1	Q42971	Q42971	1	3	0.5741	0	1	1	818.05126953125	2452.13925533375	0.707368055641672	0.000578187916744355	CID	MS2		12.60929	28.0101090101333	24079	MSO3_030218_03.raw	0/0	3.77992558479309	573728602	28.1197395324707	0	4.91E-06
High	Sequest HT (A2)	Unambiguous	[K].QTEPVIDYYSK.[K]		1	1	Q08480	Q08480	0	2	0.4757	0	1	1	671.83056640625	1342.6538561825	0.992976572330338	0.00066661125003975	HCD	MS2	58.61441	16.3	28.0130084992	24082	MSO3_030218_03.raw	0/0	3.69612336158752			0	0.0001756
High	Sequest HT (A2)	Unambiguous	[R].AVVVHADPDDLGK.[G]		2	2	Q0DRV6; P28757	Q0DRV6; P28757	0	2	0.5836	0	1	1	668.348876953125	1335.69047727625	0.128642282738887	8.59131249626444E-05	HCD	MS2	50.08504	34.78	23.4413905272	18610	MSO3_030218_02.raw	0/0	3.6490364074707			0	1.506E-06
High	Sequest HT (A2)	Unambiguous	[R].EVDAVISSGVTPAER.[L]		1	4	A2YL07	Q688Q9; Q8GU95; A2YL07; Q6Z3A3	0	2	0.7005	0	1	1	765.396118164063	1529.78495969813	2.86500442696467	0.00219141406250856	CID	MS2		21.595	27.9856596794667	24053	MSO3_030218_03.raw	0/0	3.94297409057617			0	1.812E-06
High	Sequest HT (A2)	Unambiguous	[K].SQGATILTGGVRPK.[H]		1	1	B3VMC0	B3VMC0	0	2	0.5676	0	1	1	692.8994140625	1384.791551495	0.623426346977516	0.000431657500030269	HCD	MS2	60.51359	31.09	22.7328968221333	17848	MSO3_030218_02.raw	0/0	3.69983077049255			0	6.633E-07
High	Sequest HT (A2)	Unambiguous	[K].LLDSHLVPSSTAPESK.[V]		1	1	Q6EUP4	Q6EUP4	0	2	0.694	0	1	1	840.944519042969	1680.88176145594	0.874896294332366	0.000735297968844861	CID	MS2		19.765	26.2431139866667	22194	MSO3_030218_03.raw	0/0	2.80647397041321	67277005	26.330192565918	0	0.0001166
High	Sequest HT (A2)	Unambiguous	[K].LLDSHLVPSSTAPESK.[V]		1	1	Q6EUP4	Q6EUP4	0	2	0.6335	0	1	1	840.944519042969	1680.88176145594	0.874896294332366	0.000735297968844861	HCD	MS2	0	24.775	26.2417078629333	22192	MSO3_030218_03.raw	0/0	4.12427377700806	67277005	26.330192565918	0	4.303E-06
High	Sequest HT (A2)	Unambiguous	[R].VSTNEYQPDGQAPISSTDR.[Q]		1	1	Q69TH8	Q69TH8	0	2	0.6641	0	1	1	1032.97766113281	2064.94804563563	0.570966567952944	0.000589507812719603	CID	MS2		12.7	25.8109149096	21263	MSO3_030218_02.raw	0/0	3.87364673614502			0	8.301E-07
High	Sequest HT (A2)	Unambiguous	[R].VSTNEYQPDGQAPISSTDR.[Q]		1	1	Q69TH8	Q69TH8	0	2	0.5438	0	1	1	1032.97766113281	2064.94804563563	0.570966567952944	0.000589507812719603	HCD	MS2	0	41.46	25.80915052	21261	MSO3_030218_02.raw	0/0	4.44985580444336			0	4.285E-09
High	Sequest HT (A2)	Unambiguous	[R].LGPVVSEGQYEK.[I]		1	1	B3VMC0	B3VMC0	0	2	0.6866	0	1	1	653.338623046875	1305.66996946375	1.1197893965332	0.000731036874981328	CID	MS2		7.387697	24.8602001098667	20650	MSO3_030218_03.raw	0/0	3.51012945175171			0	4.885E-05
High	Sequest HT (A2)	Unambiguous	[K].AAAVGANSQAAQSMLK.[Q]		1	2	P0C8Y9	P0DKK4; P0C8Y9	0	2	0.6305	0	1	1	759.391174316406	1517.77507200281	0.67219017970245	0.000510116406303496	HCD	MS2	14.57306	24.57989	24.861816876	20652	MSO3_030218_03.raw	0/0	4.32678365707397			0	7.184E-08
High	Sequest HT (A2)	Unambiguous	[K].VESTAVPSASTPDVADAK.[A]		1	1	Q40680	Q40680	0	2	0.5687	0	1	1	872.935668945313	1744.86406126063	2.35663648916015	0.00205600031245012	CID	MS2		33.1	25.7999467197333	21251	MSO3_030218_02.raw	0/0	4.22459697723389			0	2.174E-06
High	Sequest HT (A2)	Unambiguous	[K].VESTAVPSASTPDVADAK.[A]		1	1	Q40680	Q40680	0	2	0.4178	0	1	1	872.934387207031	1744.86149778406	0.887477566928498	0.000774262031200124	HCD	MS2	0	37.785	25.7982908034667	21249	MSO3_030218_02.raw	0/0	3.5907895565033			0	3.241E-05
High	Sequest HT (A2)	Unambiguous	[K].AAAVGANSQAAQSMLK.[Q]		1	2	P0C8Y9	P0DKK4; P0C8Y9	0	2	0.7278	0	1	1	759.391174316406	1517.77507200281	0.67219017970245	0.000510116406303496	CID	MS2		15.32871	24.8632167914667	20654	MSO3_030218_03.raw	0/0	5.18068599700928			0	1.326E-08
High	Sequest HT (A2)	Unambiguous	[K].LLESHLVPSSTAPESK.[V]		1	1	Q7XTE8	Q7XTE8	0	2	0.6549	0	1	1	847.952087402344	1694.89689817469	0.564786701342829	0.000478627343795779	HCD	MS2	22.67631	27.025	25.7955677373333	21246	MSO3_030218_02.raw	0/0	4.26375913619995			0	3.092E-08
High	Sequest HT (A2)	Unambiguous	[K].IVTSANNTYEAGVPnGK.[E]	N15(Deamidated)	1	2	Q0JMY8	Q0JMY8; A2WPN7	0	3	0.1782	0	1	1	579.288269042969	1735.85025386891	0.307900447868838	0.000178156302012085	HCD	MS2	19.11011	17.45591	24.8689270109333	20660	MSO3_030218_03.raw	0/0	3.30908274650574			0	4.287E-06
High	Sequest HT (A2)	Unambiguous	[K].IVTSANNTYEAGVPnGK.[E]	N15(Deamidated)	1	2	Q0JMY8	Q0JMY8; A2WPN7	0	3	0.3052	0	1	1	579.288269042969	1735.85025386891	0.307900447868838	0.000178156302012085	CID	MS2		11.20753	24.8705829536	20662	MSO3_030218_03.raw	0/0	4.62114334106445			0	4.609E-06
High	Sequest HT (A2)	Unambiguous	[K].LLESHLVPSSTAPESK.[V]		1	1	Q7XTE8	Q7XTE8	0	3	0.6329	0	1	1	565.637084960938	1694.89670162281	0.448819773678953	0.000253567604204363	CID	MS2		14.455	25.7832745104	21231	MSO3_030218_02.raw	0/0	3.15959930419922			0	9.829E-06
High	Sequest HT (A2)	Unambiguous	[K].LLESHLVPSSTAPESK.[V]		1	1	Q7XTE8	Q7XTE8	0	3	0.6049	0	1	1	565.637084960938	1694.89670162281	0.448819773678953	0.000253567604204363	HCD	MS2	23.42866	25.31831	25.7809287592	21229	MSO3_030218_02.raw	0/0	4.05302429199219			0	7.907E-08
High	Sequest HT (A2)	Unambiguous	[R].TIEEcEADAVAGR.[F]	C5(Carbamidomethyl)	1	1	Q5Z8V9	Q5Z8V9	0	2	0.3048	0	1	1	710.823364257813	1420.63945188563	1.52611482869915	0.00108402781252792	HCD	MS2	56.76481	27.805	24.8762955701333	20669	MSO3_030218_03.raw	0/0	3.15151524543762			0	0.0001283
High	Sequest HT (A2)	Unambiguous	[R].TIEEcEADAVAGR.[F]	C5(Carbamidomethyl)	1	1	Q5Z8V9	Q5Z8V9	0	2	0.2383	0	1	1	710.823364257813	1420.63945188563	1.52611482869915	0.00108402781252792	CID	MS2		35.67168	24.8780789850667	20671	MSO3_030218_03.raw	0/0	3.85990262031555			0	1.786E-05
High	Sequest HT (A2)	Unambiguous	[R].MLSPHVLGEDHYNTAR.[G]		1	1	Q01859	Q01859	0	3	0.4173	0	1	1	613.965148925781	1839.88089351734	0.136708511585918	8.38424480207323E-05	HCD	MS2	82.66081	40.665	24.8861761965333	20680	MSO3_030218_03.raw	0/0	3.69272565841675			0	6.437E-06
High	Sequest HT (A2)	Unambiguous	[R].AHALSTVDGYSGYGAEQGEK.[K]		1	1	Q10MQ2	Q10MQ2	0	2	0.7656	0	1	1	1020.46923828125	2039.9311999325	0.348836641347968	0.000355801250066179	CID	MS2		32.155	24.8417824090667	20630	MSO3_030218_03.raw	0/0	3.83598756790161			0	5.248E-09
High	Sequest HT (A2)	Unambiguous	[R].QITPDDSGIVYSKPR.[R]		1	1	Q69TH8	Q69TH8	0	2	0.558	0	1	1	838.436096191406	1675.86491575281	-0.0354546388512827	-2.97085937290831E-05	HCD	MS2	55.47253	26.275	24.8904634197333	20685	MSO3_030218_03.raw	0/0	3.62326192855835			0	1.888E-06
High	Sequest HT (A2)	Unambiguous	[K].GNKPWVSLPK.[G]		1	1	P49398	P49398	0	3	0.4844	0	1	1	375.885223388672	1125.64111690602	-0.344731410752661	-0.00012934799466772	CID	MS2		20.425	25.8286582397333	21276	MSO3_030218_02.raw	0/0	3.20441770553589	42331041	25.7827301025391	0	8.458E-05
High	Sequest HT (A2)	Unambiguous	[K].TEGVNIYGGPIAHK.[A]		1	1	O04226	O04226	0	3	0.572	0	1	1	485.924499511719	1455.75894527516	-0.0744730684693238	-3.61382812267645E-05	CID	MS2		20.815	25.8387910090667	21288	MSO3_030218_02.raw	0/0	2.70680260658264	52328827	25.7716464996338	0	3.051E-05
High	Sequest HT (A2)	Unambiguous	[K].LYRPGSVGFVSK.[S]		1	1	Q93VT8	Q93VT8	0	3	0.5911	0	1	1	437.246795654297	1309.72583370289	-0.353819809726206	-0.00015446903641229	CID	MS2		8.787823	24.7352768962667	20508	MSO3_030218_03.raw	0/0	2.69310784339905			0	2.093E-05
High	Sequest HT (A2)	Unambiguous	[R].EILHIQGGQcGNQIGAK.[F]	C10(Carbamidomethyl)	1	6	P46265	Q76FS2; Q8H7U1; P45960; Q40665; P46265; P37832	0	2	0.5923	0	1	1	911.9658203125	1822.924363995	0.835221856609994	0.000761272500046317	HCD	MS2	31.60072	13.975	24.7855618194667	20567	MSO3_030218_03.raw	0/0	3.63122320175171			0	0.0002202
High	Sequest HT (A2)	Unambiguous	[R].EILHIQGGQcGNQIGAK.[F]	C10(Carbamidomethyl)	1	6	P46265	Q76FS2; Q8H7U1; P45960; Q40665; P46265; P37832	0	2	0.3822	0	1	1	911.9658203125	1822.924363995	0.835221856609994	0.000761272500046317	CID	MS2		24.88	24.7872223709333	20569	MSO3_030218_03.raw	0/0	2.59358954429626			0	3.674E-05
High	Sequest HT (A2)	Unambiguous	[K].IVTSANNTYEAGVPnGK.[E]	N15(Deamidated)	1	2	Q0JMY8	Q0JMY8; A2WPN7	0	2		0.044	3	3	868.428771972656	1735.85026731531	0.315646744151396	0.000273957656132362	CID	MS2		10.80225	25.9182603176	21370	MSO3_030218_02.raw	0/0	4.78324317932129			0	1.623E-07
High	Sequest HT (A2)	Unambiguous	[K].IVTSANnTYEAGVPNGK.[E]	N7(Deamidated)	1	2	Q0JMY8	Q0JMY8; A2WPN7	0	2		0.014	2	2	868.428771972656	1735.85026731531	0.315646744151396	0.000273957656132362	CID	MS2		10.80225	25.9182603176	21370	MSO3_030218_02.raw	0/0	4.93255758285522			0	1.215E-07
High	Sequest HT (A2)	Unambiguous	[K].IVTSAnNTYEAGVPNGK.[E]	N6(Deamidated)	1	2	Q0JMY8	Q0JMY8; A2WPN7	0	2	0.014	0	1	1	868.428771972656	1735.85026731531	0.315646744151396	0.000273957656132362	CID	MS2		10.80225	25.9182603176	21370	MSO3_030218_02.raw	0/0	5.00472831726074			0	1.086E-07
High	Sequest HT (A2)	Unambiguous	[K].YSGDSDLQLER.[I]		1	2	P46265	Q40665; P46265	0	2	0.5598	0	1	1	641.79931640625	1282.5913561825	0.289151026649266	0.000185431250088186	HCD	MS2	24.97277	19.06	24.8268454661333	20612	MSO3_030218_03.raw	0/0	2.59192132949829			0	0.0001771
High	Sequest HT (A2)	Unambiguous	[K].QAGEYQPEEQPEADTDYSR.[A]		1	1	Q43007	Q43007	0	2	0.8853	0	1	1	1106.96740722656	2212.92753782313	0.457675893650921	0.000506401562461178	CID	MS2		33.1	25.8863034864	21341	MSO3_030218_02.raw	0/0	4.36491727828979			0	5.461E-08
High	Sequest HT (A2)	Unambiguous	[K].QAGEYQPEEQPEADTDYSR.[A]		1	1	Q43007	Q43007	0	2	0.7432	0	1	1	1106.96740722656	2212.92753782313	0.457675893650921	0.000506401562461178	HCD	MS2	0	33.925	25.8846743666667	21339	MSO3_030218_02.raw	0/0	4.04800462722778			0	2.76E-07
High	Sequest HT (A2)	Unambiguous	[K].GHHYIVTDDKEGLNSELEK.[H]		1	1	Q9SXP2	Q9SXP2	1	4	0.4784	0	1	1	546.770751953125	2184.0611779225	2.02673877287002	0.0011066281250578	CID	MS2		24.235	25.8791824770667	21333	MSO3_030218_02.raw	0/0	3.23623251914978			0	0.0002112
High	Sequest HT (A2)	Unambiguous	[K].GHHYIVTDDKEGLNSELEK.[H]		1	1	Q9SXP2	Q9SXP2	1	4	0.5773	0	1	1	546.770874023438	2184.06166620375	2.25030496440088	0.0012286984375578	HCD	MS2	7.928596	31.52491	25.8769265893333	21331	MSO3_030218_02.raw	0/0	4.39967727661133			0	1.922E-06
High	Sequest HT (A2)	Unambiguous	[K].KLSVETTANQDPLVTK.[G]		1	1	Q43008	Q43008	1	3	0.4476	0	1	1	581.98876953125	1743.95175533375	1.74925084771788	0.00101686791670848	CID	MS2		10.19818	25.8761816184	21330	MSO3_030218_02.raw	0/0	3.52701950073242			0	0.0002197
High	Sequest HT (A2)	Unambiguous	[K].YSGDSDLQLER.[I]		1	2	P46265	Q40665; P46265	0	2	0.7547	0	1	1	641.79931640625	1282.5913561825	0.289151026649266	0.000185431250088186	CID	MS2		17.85394	24.8284390312	20614	MSO3_030218_03.raw	0/0	3.74503707885742			0	3.343E-05
High	Sequest HT (A2)	Unambiguous	[R].AHALSTVDGYSGYGAEQGEK.[K]		1	1	Q10MQ2	Q10MQ2	0	2	0.6997	0	1	1	1020.46923828125	2039.9311999325	0.348836641347968	0.000355801250066179	HCD	MS2	0	22.405	24.8399613957333	20628	MSO3_030218_03.raw	0/0	3.73054909706116			0	1.08E-08
High	Sequest HT (A2)	Unambiguous	[K].cLLDDEAVTVGGTcHSHATK.[D]	C1(Carbamidomethyl); C14(Carbamidomethyl)	1	2	A2YH64	Q0D9C4; A2YH64	0	4	0.2628	0	1	1	543.501831054688	2170.98549432875	-0.0384209138803041	-2.08528124794327E-05	HCD	MS2	34.03351	17.96302	25.8405408549333	21290	MSO3_030218_02.raw	0/0	2.73625922203064			0	0.0001524
High	Sequest HT (A2)	Unambiguous	[K].TEGVNIYGGPIAHK.[A]		1	1	O04226	O04226	0	3	0.4742	0	1	1	485.924499511719	1455.75894527516	-0.0744730684693238	-3.61382812267645E-05	HCD	MS2	16.00598	25.5268	25.8374222578667	21286	MSO3_030218_02.raw	0/0	2.90596795082092	52328827	25.7716464996338	0	0.0001315
High	Sequest HT (A2)	Unambiguous	[K].APGGAPANVAcAISK.[L]	C11(Carbamidomethyl)	1	1	Q0J8G4	Q0J8G4	0	2	0.7413	0	1	1	692.356689453125	1383.70610227625	0.861669450930384	0.000596148125016072	CID	MS2		11.91895	24.7220166557333	20492	MSO3_030218_03.raw	0/0	4.01727390289307			0	3.015E-07
High	Sequest HT (A2)	Unambiguous	[R].QITPDDSGIVYSKPR.[R]		1	1	Q69TH8	Q69TH8	0	3	0.4919	0	1	1	559.292907714844	1675.86416988453	-0.480519302341136	-0.000268428489562211	HCD	MS2	33.97019	6.918741	24.9065792528	20702	MSO3_030218_03.raw	0/0	4.30680418014526			0	1.653E-07
High	Sequest HT (A2)	Unambiguous	[K].ELVSASAVENER.[D]		1	2	Q6ZJS7	B8BAI9; Q6ZJS7	0	2	0.4027	0	1	1	652.328186035156	1303.64909544031	0.200138492575443	0.000130455156295284	HCD	MS2	16.77179	37.55327	25.7373186736	21184	MSO3_030218_02.raw	0/0	3.65263175964355			0	3.227E-05
High	Sequest HT (A2)	Unambiguous	[K].TVDSEELTVEER.[N]		2	2	Q7XTE8; Q6EUP4	Q7XTE8; Q6EUP4	0	2	0.6416	0	1	1	703.836364746094	1406.66545286219	0.646054662806456	0.000454391093853701	CID	MS2		30.565	25.6129487266667	21051	MSO3_030218_02.raw	0/0	3.98890805244446			0	1.19E-05
High	Sequest HT (A2)	Unambiguous	[K].TVDSEELTVEER.[N]		2	2	Q7XTE8; Q6EUP4	Q7XTE8; Q6EUP4	0	2	0.4533	0	1	1	703.836364746094	1406.66545286219	0.646054662806456	0.000454391093853701	HCD	MS2	0	41.08	25.6108904658667	21049	MSO3_030218_02.raw	0/0	3.64438462257385			0	4.811E-06
High	Sequest HT (A2)	Unambiguous	[K].GHHYIVTDDKEGLNSELEK.[H]		1	1	Q9SXP2	Q9SXP2	1	3	0.2716	0	1	1	728.690490722656	2184.05691890797	0.0766912164033817	5.58326563198837E-05	HCD	MS2	12.70852	38.58201	25.0177391538667	20827	MSO3_030218_03.raw	0/0	2.32075190544128			0	4.994E-05
High	Sequest HT (A2)	Unambiguous	[K].GFDGGDAIDPR.[S]		1	1	A2XMV1	A2XMV1	0	2	0.7404	0	1	1	560.256958007813	1119.50663938563	0.0999151163356254	5.5927812468326E-05	CID	MS2		6.879613	25.0454043968	20856	MSO3_030218_03.raw	0/0	3.3934805393219			0	2.617E-05
High	Sequest HT (A2)	Unambiguous	[K].TEGVNIYGGPIAHK.[A]		1	1	O04226	O04226	0	3	0.5677	0	1	1	485.924499511719	1455.75894527516	-0.0744730684693238	-3.61382812267645E-05	HCD	MS2	8.418792	17.36714	25.0536939421333	20866	MSO3_030218_03.raw	0/0	3.0987982749939			0	3.377E-05
High	Sequest HT (A2)	Unambiguous	[K].TEGVNIYGGPIAHK.[A]		1	1	O04226	O04226	0	3	0.6374	0	1	1	485.924499511719	1455.75894527516	-0.0744730684693238	-3.61382812267645E-05	CID	MS2		23.53	25.0552041989333	20868	MSO3_030218_03.raw	0/0	2.72820997238159			0	8.332E-06
High	Sequest HT (A2)	Unambiguous	[K].LLESHLVPSSTAPESK.[V]		1	1	Q7XTE8	Q7XTE8	0	2	0.7081	0	1	1	847.952270507813	1694.89726438563	0.780853616519473	0.000661732812545779	HCD	MS2	28.97158	33.1	25.0675288373333	20883	MSO3_030218_03.raw	0/0	4.41665124893188			0	1.604E-07
High	Sequest HT (A2)	Unambiguous	[K].LLESHLVPSSTAPESK.[V]		1	1	Q7XTE8	Q7XTE8	0	2	0.6612	0	1	1	847.952270507813	1694.89726438563	0.780853616519473	0.000661732812545779	CID	MS2		41.22	25.0694472072	20885	MSO3_030218_03.raw	0/0	3.03927659988403			0	1.523E-06
High	Sequest HT (A2)	Unambiguous	[K].TYDLNFKEENNDGSQK.[I]		1	1	Q42971	Q42971	1	3	0.4224	0	1	1	634.622253417969	1901.85220699391	0.542399910064019	0.000343854635502794	HCD	MS2	11.7979	8.599935	25.0922689501333	20908	MSO3_030218_03.raw	0/0	3.47955369949341			0	2.946E-05
High	Sequest HT (A2)	Unambiguous	[K].TYDLNFKEENNDGSQK.[I]		1	1	Q42971	Q42971	1	3	0.6286	0	1	1	634.622253417969	1901.85220699391	0.542399910064019	0.000343854635502794	CID	MS2		22.27531	25.0940726648	20910	MSO3_030218_03.raw	0/0	2.79732537269592			0	0.0001247
High	Sequest HT (A2)	Unambiguous	[K].TYDLNFKEENNDGSQK.[I]		1	1	Q42971	Q42971	1	2	0.6409	0	1	1	951.43017578125	1901.8530749325	0.99876505836866	0.000949751250118425	HCD	MS2	0	29.08	25.0988271317333	20915	MSO3_030218_03.raw	0/0	4.00929880142212			0	3.335E-07
High	Sequest HT (A2)	Unambiguous	[K].TYDLNFKEENNDGSQK.[I]		1	1	Q42971	Q42971	1	2	0.6516	0	1	1	951.43017578125	1901.8530749325	0.99876505836866	0.000949751250118425	CID	MS2		28.72	25.1003602930667	20917	MSO3_030218_03.raw	0/0	3.99202179908752			0	2.918E-06
High	Sequest HT (A2)	Unambiguous	[R].EGGEITTAPEEQIR.[E]		1	2	B8AL97	B8AL97; Q852L2	0	2	0.5192	0	1	1	765.376831054688	1529.74638547938	1.43431129709032	0.0010970646876558	HCD	MS2	15.34779	36.94273	25.1023416232	20919	MSO3_030218_03.raw	0/0	3.38923168182373			0	5.771E-07
High	Sequest HT (A2)	Unambiguous	[R].MLSPHVLGEDHYNTAR.[G]		1	1	Q01859	Q01859	0	4	0.4762	0	1	1	460.725738525391	1839.88112421156	0.26209393795902	0.000120555390708432	HCD	MS2	12.93562	17.185	25.5556785482667	20992	MSO3_030218_02.raw	0/0	4.41464424133301	35097783	25.5091247558594	0	2.854E-06
High	Sequest HT (A2)	Unambiguous	[R].INVYYNEASGGR.[YF]		1	3	P46265	Q40665; P46265; P37832	0	2	0.6376	0	1	1	671.822570800781	1342.63786497156	-0.550608656040075	-0.000369634218714054	CID	MS2		20.80355	25.5473744613333	20981	MSO3_030218_02.raw	0/0	3.67410612106323	56092894	25.4708576202393	0	1.062E-05
High	Sequest HT (A2)	Unambiguous	[R].HFLANPDLPK.[R]		1	1	Q69TH8	Q69TH8	0	2	0.5241	0	1	1	576.314453125	1151.62162962	0.746886494998521	0.000430065000045943	HCD	MS2	29.50189	24.88	25.6187130352	21058	MSO3_030218_02.raw	0/0	3.11173844337463			0	0.0001683
High	Sequest HT (A2)	Unambiguous	[K].ELVSASAVENER.[D]		1	2	Q6ZJS7	B8BAI9; Q6ZJS7	0	2	0.5446	0	1	1	652.328186035156	1303.64909544031	0.200138492575443	0.000130455156295284	CID	MS2		25.78	25.7388931861333	21186	MSO3_030218_02.raw	0/0	3.36339545249939			0	4.204E-05
High	Sequest HT (A2)	Unambiguous	[R].LLPDAVGTTcGQR.[V]	C10(Carbamidomethyl)	1	1	P30298	P30298	0	2	0.7587	0	1	1	694.356262207031	1387.70524778406	3.90805271181157	0.00271160203131515	CID	MS2		11.51489	25.0102184869333	20818	MSO3_030218_03.raw	0/0	3.43743300437927			0	0.0001607
High	Sequest HT (A2)	Unambiguous	[K].IVTSANNTYEAGVPnGK.[E]	N15(Deamidated)	1	2	Q0JMY8	Q0JMY8; A2WPN7	0	2	0.2616	0	1	1	868.4287109375	1735.850145245	0.245323656192956	0.000212922499882362	CID	MS2		1.416547	24.9950004829333	20801	MSO3_030218_03.raw	0/0	5.39290857315063			0	2.037E-08
High	Sequest HT (A2)	Unambiguous	[R].EGGEITTAPEEQIR.[E]		1	2	B8AL97	B8AL97; Q852L2	0	2	0.5165	0	1	1	765.377380371094	1529.74748411219	2.15249203522436	0.0016463810939058	CID	MS2		31	25.7353807392	21182	MSO3_030218_02.raw	0/0	4.2383246421814	57261179	25.7553634643555	0	2.066E-06
High	Sequest HT (A2)	Unambiguous	[R].EGGEITTAPEEQIR.[E]		1	2	B8AL97	B8AL97; Q852L2	0	2	0.5312	0	1	1	765.377380371094	1529.74748411219	2.15249203522436	0.0016463810939058	HCD	MS2	18.68848	43.33	25.7336894650667	21180	MSO3_030218_02.raw	0/0	4.16229104995728	57261179	25.7553634643555	0	2.576E-07
High	Sequest HT (A2)	Unambiguous	[K].TYDLNFKEENNDGSQK.[I]		1	1	Q42971	Q42971	1	2	0.5702	0	1	1	951.4306640625	1901.854051495	1.51224503651637	0.00143803250011842	CID	MS2		41.575	25.7286521645333	21175	MSO3_030218_02.raw	0/0	4.63331079483032			0	8.729E-07
High	Sequest HT (A2)	Unambiguous	[K].TYDLNFKEENNDGSQK.[I]		1	1	Q42971	Q42971	1	3	0.6473	0	1	1	634.622192382813	1901.85202388844	0.446122414161323	0.000282819479252794	CID	MS2		8.103987	25.7275707634667	21174	MSO3_030218_02.raw	0/0	2.91745376586914			0	1.561E-05
High	Sequest HT (A2)	Unambiguous	[K].TYDLNFKEENNDGSQK.[I]		1	1	Q42971	Q42971	1	2	0.63	0	1	1	951.430297851563	1901.85331907313	1.12713505290559	0.00107182156261842	HCD	MS2	0	31.81	25.7267145186667	21173	MSO3_030218_02.raw	0/0	4.4599175453186			0	4.531E-07
High	Sequest HT (A2)	Unambiguous	[R].AHALSTVDGYSGYGAEQGEK.[K]		1	1	Q10MQ2	Q10MQ2	0	2	0.6828	0	1	1	1020.46697998047	2039.92668333094	-1.86525917629802	-0.00190249953118382	CID	MS2		33.1	25.7128945189333	21161	MSO3_030218_02.raw	0/0	3.09175181388855	7726483.25	25.618091583252	0	1.055E-05
High	Sequest HT (A2)	Unambiguous	[R].HFLANPDLPK.[R]		1	1	Q69TH8	Q69TH8	0	2	0.4746	0	1	1	576.313842773438	1151.62040891688	-0.313100574825336	-0.000180286562454057	HCD	MS2	8.580768	17.61513	24.9101627312	20706	MSO3_030218_03.raw	0/0	3.35048842430115			0	3.096E-05
High	Sequest HT (A2)	Unambiguous	[R].INVYYNEASGGR.[YF]		1	3	P46265	Q40665; P46265; P37832	0	2	0.524	0	1	1	671.822509765625	1342.63774290125	-0.641526876411891	-0.000430669374964054	CID	MS2		24.69483	24.9457192621333	20746	MSO3_030218_03.raw	0/0	3.13174772262573			0	0.0001508
High	Sequest HT (A2)	Unambiguous	[K].GFDGGDAIDPR.[S]		1	1	A2XMV1	A2XMV1	0	2	0.7555	0	1	1	560.257141113281	1119.50700559656	0.42703329608218	0.000239033281218326	CID	MS2		8.133609	25.6799311741333	21121	MSO3_030218_02.raw	0/0	3.63881325721741			0	2.343E-05
High	Sequest HT (A2)	Unambiguous	[K].GNKPWVSLPK.[G]		1	1	P49398	P49398	0	3	0.5258	0	1	1	375.885375976563	1125.64157466969	0.0619377373393278	2.32398959572796E-05	CID	MS2		10.36434	24.9664601722667	20771	MSO3_030218_03.raw	0/0	3.28629159927368			0	9.673E-05
High	Sequest HT (A2)	Unambiguous	[K].TVDSEELTVEER.[N]		2	2	Q7XTE8; Q6EUP4	Q7XTE8; Q6EUP4	0	2	0.5173	0	1	1	703.835632324219	1406.66398801844	-0.395305024664767	-0.000278030781146299	HCD	MS2	11.8082	23.16306	24.9672831517333	20772	MSO3_030218_03.raw	0/0	3.46265769004822			0	2.837E-05
High	Sequest HT (A2)	Unambiguous	[R].LLPDAVGTTcGQR.[V]	C10(Carbamidomethyl)	1	1	P30298	P30298	0	2	0.7206	0	1	1	694.355590820313	1387.70390501063	2.94042742735468	0.00204021531256515	CID	MS2		22.23207	25.6606529626667	21099	MSO3_030218_02.raw	0/0	3.15418243408203			0	0.0001099
High	Sequest HT (A2)	Unambiguous	[R].LLPDAVGTTcGQR.[V]	C10(Carbamidomethyl)	1	1	P30298	P30298	0	2	0.7345	0	1	1	694.355590820313	1387.70390501063	2.94042742735468	0.00204021531256515	HCD	MS2	12.81362	16.825	25.6590776437333	21097	MSO3_030218_02.raw	0/0	2.89927291870117			0	9.679E-05
High	Sequest HT (A2)	Unambiguous	[K].TVDSEELTVEER.[N]		2	2	Q7XTE8; Q6EUP4	Q7XTE8; Q6EUP4	0	2	0.531	0	1	1	703.835632324219	1406.66398801844	-0.395305024664767	-0.000278030781146299	CID	MS2		23.56681	24.9687369528	20774	MSO3_030218_03.raw	0/0	3.7136058807373			0	3.865E-05
High	Sequest HT (A2)	Unambiguous	[R].QITPDDSGIVYSKPR.[R]		1	1	Q69TH8	Q69TH8	0	2	0.5016	0	1	1	838.43701171875	1675.8667468075	1.05714811532601	0.000885818750020917	HCD	MS2	0	38.64	25.6463997392	21085	MSO3_030218_02.raw	0/0	3.20632076263428	14504146	25.6229763031006	0	7.812E-07
High	Sequest HT (A2)	Unambiguous	[R].LLPDAVGTTcGQR.[V]	C10(Carbamidomethyl)	1	1	P30298	P30298	0	2	0.7465	0	1	1	694.356262207031	1387.70524778406	3.90805271181157	0.00271160203131515	HCD	MS2	43.21627	14.26	25.0086978954667	20816	MSO3_030218_03.raw	0/0	2.88192939758301			0	4.856E-05
High	Sequest HT (A2)	Unambiguous	[K].DKTGSVLQQASEQVK.[S]		1	2	A2Y720	A2Y720; P0C5A4	1	3	0.6588	0	1	1	539.952697753906	1617.84354000172	-0.432494219185837	-0.000233236093739227	CID	MS2		21.70421	25.9314951922667	21386	MSO3_030218_02.raw	0/0	4.2188024520874			0	5.513E-05
High	Sequest HT (A2)	Unambiguous	[K].DKTGSVLQQASEQVK.[S]		1	2	A2Y720	A2Y720; P0C5A4	1	2	0.5222	0	1	1	809.426391601563	1617.84550657313	0.783056300424739	0.000633431562505393	HCD	MS2	0	25.63	25.9370530746667	21393	MSO3_030218_02.raw	0/0	4.73272895812988			0	1.564E-07
High	Sequest HT (A2)	Unambiguous	[K].DKTGSVLQQASEQVK.[S]		1	2	A2Y720	A2Y720; P0C5A4	1	2	0.5457	0	1	1	809.426391601563	1617.84550657313	0.783056300424739	0.000633431562505393	CID	MS2		34.93	25.9388449002667	21395	MSO3_030218_02.raw	0/0	4.59655618667603			0	8.81E-07
High	Sequest HT (A2)	Unambiguous	[R].VSYDEELASR.[L]		1	1	Q6Z6L4	Q6Z6L4	0	2	0.5642	0	1	1	584.777526855469	1168.54777708094	-0.240348747837334	-0.000140429531256814	CID	MS2		19.165	24.3129597109333	20032	MSO3_030218_03.raw	0/0	3.35499739646912			0	0.0001065
High	Sequest HT (A2)	Unambiguous	[K].EAAENTLVAYK.[S]		1	1	Q06967	Q06967	0	2	0.511	0	1	1	604.811828613281	1208.61638059656	0.527062936118483	0.000318508281225149	HCD	MS2	6.607764	12.33698	24.4399644810667	20176	MSO3_030218_03.raw	0/0	3.16772294044495			0	7.925E-05
High	Sequest HT (A2)	Unambiguous	[K].EAAENTLVAYK.[S]		1	1	Q06967	Q06967	0	2	0.6039	0	1	1	604.811828613281	1208.61638059656	0.527062936118483	0.000318508281225149	CID	MS2		20.22933	24.441491628	20178	MSO3_030218_03.raw	0/0	3.08153438568115			0	0.0001388
High	Sequest HT (A2)	Unambiguous	[K].IVTSANNTYEAGVPNGK.[E]		1	2	Q0JMY8	Q0JMY8; A2WPN7	0	2	0.5795	0	1	1	867.937744140625	1734.86821165125	1.44578986422352	0.00125412562488236	HCD	MS2	66.56612	25.12	24.5084302789333	20256	MSO3_030218_03.raw	0/0	4.08914661407471			0	1.359E-06
High	Sequest HT (A2)	Unambiguous	[K].IVTSANNTYEAGVPNGK.[E]		1	2	Q0JMY8	Q0JMY8; A2WPN7	0	2	0.6557	0	1	1	867.937744140625	1734.86821165125	1.44578986422352	0.00125412562488236	CID	MS2		20.65	24.5098635202667	20258	MSO3_030218_03.raw	0/0	3.94635319709778			0	2.322E-05
High	Sequest HT (A2)	Unambiguous	[K].YLESVDVDDSKDVK.[S]		1	2	B8AEC1	B8AEC1; Q69JW2	1	2	0.4817	0	1	1	806.391357421875	1611.77543821375	0.381867083089273	0.000307741875076317	HCD	MS2	0	34.72	24.5546658056	20307	MSO3_030218_03.raw	0/0	3.54693746566772			0	1.13E-05
High	Sequest HT (A2)	Unambiguous	[K].IVTSANnTYEAGVPNGK.[E]	N7(Deamidated)	1	2	Q0JMY8	Q0JMY8; A2WPN7	0	2	0.0316	0	1	1	868.428588867188	1735.84990110438	0.104677480276075	9.0852187382362E-05	HCD	MS2	12.10374	28.72	24.5897769261333	20342	MSO3_030218_03.raw	0/0	5.69393587112427			0	1.724E-09
High	Sequest HT (A2)	Unambiguous	[K].IVTSANNTYEAGVPnGK.[E]	N15(Deamidated)	1	2	Q0JMY8	Q0JMY8; A2WPN7	0	2		0.0316	2	2	868.428588867188	1735.84990110438	0.104677480276075	9.0852187382362E-05	HCD	MS2	12.10374	28.72	24.5897769261333	20342	MSO3_030218_03.raw	0/0	5.50991630554199			0	1.185E-08
High	Sequest HT (A2)	Unambiguous	[K].VcMLGDAQHVEEAEK.[I]	C2(Carbamidomethyl)	1	1	B7F845	B7F845	0	2	0.6331	0	1	1	858.390625	1715.77397337	0.723877922402036	0.000621005000045471	CID	MS2		33.16	26.1692788261333	21644	MSO3_030218_02.raw	0/0	5.26113557815552			0	3.823E-08
High	Sequest HT (A2)	Unambiguous	[K].VcMLGDAQHVEEAEK.[I]	C2(Carbamidomethyl)	1	1	B7F845	B7F845	0	2	0.5383	0	1	1	858.388061523438	1715.76884641688	-2.26425274973899	-0.00194247156245453	HCD	MS2	27.84952	23.575	26.1675056477333	21642	MSO3_030218_02.raw	0/0	4.18269824981689			0	1.48E-06
High	Sequest HT (A2)	Unambiguous	[R].TGGAPGGGADGEGGVDDEHDEL.[-]		1	1	Q6Z7B0	Q6Z7B0	0	2	0.9687	0	1	1	1006.40979003906	2011.81230344813	0.567885369893172	0.00057123906265133	CID	MS2		30.04	26.1558131090667	21628	MSO3_030218_02.raw	0/0	4.79786491394043			0	2.425E-09
High	Sequest HT (A2)	Unambiguous	[K].IVTSAnNTYEAGVPNGK.[E]	N6(Deamidated)	1	2	Q0JMY8	Q0JMY8; A2WPN7	0	2		0.0334	3	3	868.428588867188	1735.84990110438	0.104677480276075	9.0852187382362E-05	HCD	MS2	12.10374	28.72	24.5897769261333	20342	MSO3_030218_03.raw	0/0	5.49680089950562			0	2.305E-09
High	Sequest HT (A2)	Unambiguous	[R].TGGAPGGGADGEGGVDDEHDEL.[-]		1	1	Q6Z7B0	Q6Z7B0	0	2	0.9414	0	1	1	1006.40979003906	2011.81230344813	0.567885369893172	0.00057123906265133	HCD	MS2	22.2308	19.96	26.1540373208	21626	MSO3_030218_02.raw	0/0	4.43542146682739			0	1.094E-09
High	Sequest HT (A2)	Unambiguous	[K].IVTSANnTYEAGVPNGK.[E]	N7(Deamidated)	1	2	Q0JMY8	Q0JMY8; A2WPN7	0	2	0.0324	0	1	1	868.428771972656	1735.85026731531	0.315646744151396	0.000273957656132362	CID	MS2		19.345	24.5912767642667	20344	MSO3_030218_03.raw	0/0	5.85817337036133			0	7.454E-09
High	Sequest HT (A2)	Unambiguous	[K].IVTSAnNTYEAGVPNGK.[E]	N6(Deamidated)	1	2	Q0JMY8	Q0JMY8; A2WPN7	0	2		0.0324	2	2	868.428771972656	1735.85026731531	0.315646744151396	0.000273957656132362	CID	MS2		19.345	24.5912767642667	20344	MSO3_030218_03.raw	0/0	5.67129135131836			0	1.013E-08
High	Sequest HT (A2)	Unambiguous	[R].VVLDcATADPDGR.[K]	C5(Carbamidomethyl)	1	3	Q2QNG7	Q2QZ86; Q53JY8; Q2QNG7	0	2	0.7309	0	1	1	694.828186035156	1388.64909544031	1.18158882379839	0.000820405156293447	CID	MS2		24.21357	24.2736052746667	19984	MSO3_030218_03.raw	0/0	4.31114912033081			0	5.12E-07
High	Sequest HT (A2)	Unambiguous	[K].AIGSGSEGADSSLQEQYNK.[E]		1	1	Q9LSU1	Q9LSU1	0	2	0.5725	0	1	1	970.946533203125	1940.88578977625	1.33238117829779	0.00129299812499539	HCD	MS2	0	41.325	24.6023348512	20358	MSO3_030218_03.raw	0/0	4.13955545425415			0	3.328E-08
High	Sequest HT (A2)	Unambiguous	[K].KLSVETTANQDPLVTK.[G]		1	1	Q43008	Q43008	1	3	0.4121	0	1	1	581.987609863281	1743.94827632984	-0.245649516503915	-0.000142800052041518	HCD	MS2	33.2438	18.025	26.2757363234667	21765	MSO3_030218_02.raw	0/0	3.81366682052612			0	6.309E-05
High	Sequest HT (A2)	Unambiguous	[R].VVLDcATADPDGR.[K]	C5(Carbamidomethyl)	1	3	Q2QNG7	Q2QZ86; Q53JY8; Q2QNG7	0	2	0.6829	0	1	1	694.828186035156	1388.64909544031	1.18158882379839	0.000820405156293447	HCD	MS2	42.83281	15.295	24.2720572973333	19982	MSO3_030218_03.raw	0/0	3.91436958312988			0	1.52E-06
High	Sequest HT (A2)	Unambiguous	[K].IGIMPGYIHKPGR.[V]		1	1	Q6ZL94	Q6ZL94	0	4	0.7184	0	1	1	360.455627441406	1438.80067987563	1.3409350158714	0.000482333906347776	CID	MS2		42.21	26.3818711829333	21881	MSO3_030218_02.raw	0/0	2.77338099479675			0	1.553E-05
High	Sequest HT (A2)	Unambiguous	[K].SGVADMVNTGGR.[Q]		1	1	Q6K669	Q6K669	0	2	0.4561	0	1	1	582.277526855469	1163.54777708094	0.370084585500327	0.000215305468714178	CID	MS2		7.806787	24.1690163506667	19864	MSO3_030218_03.raw	0/0	3.53391170501709			0	5.315E-05
High	Sequest HT (A2)	Unambiguous	[R].AYFSATSAHTcTGDGNAMVAR.[A]	C11(Carbamidomethyl)	1	1	Q6ZDY8	Q6ZDY8	0	3	0.6527	0	1	1	729.990234375	2187.956149865	0.703024181584975	0.000512728333407135	CID	MS2		26.62	26.3704589949333	21868	MSO3_030218_02.raw	0/0	4.51876068115234			0	3.876E-09
High	Sequest HT (A2)	Unambiguous	[R].AYFSATSAHTcTGDGNAMVAR.[A]	C11(Carbamidomethyl)	1	1	Q6ZDY8	Q6ZDY8	0	3	0.735	0	1	1	729.990234375	2187.956149865	0.703024181584975	0.000512728333407135	HCD	MS2	19.56955	38.89	26.3687238402667	21866	MSO3_030218_02.raw	0/0	3.50832867622375			0	5.706E-08
High	Sequest HT (A2)	Unambiguous	[K].TKYPNSDIYLDK.[F]		1	1	P30298	P30298	1	2	0.6336	0	1	1	728.869934082031	1456.73259153406	0.518746171464195	0.000377837031351191	HCD	MS2	35.92846	17.575	24.1800279968	19878	MSO3_030218_03.raw	0/0	3.33305501937866			0	0.0001126
High	Sequest HT (A2)	Unambiguous	[K].AIGSGSEGADSSLQEQYNK.[E]		1	1	Q9LSU1	Q9LSU1	0	2	0.659	0	1	1	970.94482421875	1940.8823718075	-0.428656654037138	-0.000415986250004607	HCD	MS2	0	37.755	24.2006002496	19901	MSO3_030218_03.raw	0/0	5.19268608093262			0	1.321E-10
High	Sequest HT (A2)	Unambiguous	[K].IGIMPGYIHKPGR.[V]		1	1	Q6ZL94	Q6ZL94	0	4	0.6199	0	1	1	360.454895019531	1438.79775018813	-0.69526879574607	-0.000250087968652224	CID	MS2		34.945	26.3244863576	21822	MSO3_030218_02.raw	0/0	2.71033263206482			0	1.303E-05
High	Sequest HT (A2)	Unambiguous	[K].AIGSGSEGADSSLQEQYNK.[E]		1	1	Q9LSU1	Q9LSU1	0	2	0.6623	0	1	1	970.947387695313	1940.88749876063	2.21290009446525	0.00214749031249539	CID	MS2		39.795	24.2034793482667	19902	MSO3_030218_03.raw	0/0	6.158203125			0	2.729E-10
High	Sequest HT (A2)	Unambiguous	[K].HIVQDLKPEIPVSK.[N]		1	1	P49027	P49027	0	3	0.5127	0	1	1	534.979736328125	1602.92465572438	2.05113266369603	0.00109593479169234	CID	MS2		19.15903	26.32124256	21818	MSO3_030218_02.raw	0/0	3.1444149017334			0	5.516E-05
High	Sequest HT (A2)	Unambiguous	[K].HIVQDLKPEIPVSK.[N]		1	1	P49027	P49027	0	3	0.6691	0	1	1	534.978759765625	1602.92172603688	0.223415123314336	0.000119372291692343	HCD	MS2	26.69003	14.29	26.3196469264	21816	MSO3_030218_02.raw	0/0	4.14120674133301			0	4.443E-07
High	Sequest HT (A2)	Unambiguous	[K].TAVANIPYGGAK.[G]		1	1	A2XMV1	A2XMV1	0	2	0.5459	0	1	1	581.316772460938	1161.62626829188	0.0168228595136103	9.77093759502168E-06	HCD	MS2	25.22064	25.04992	24.2124163306667	19912	MSO3_030218_03.raw	0/0	1.96190929412842			0	0.0001433
High	Sequest HT (A2)	Unambiguous	[K].GHHYIVTDDKEGLNSELEK.[H]		1	1	Q9SXP2	Q9SXP2	1	4	0.4915	0	1	1	546.770263671875	2184.0592247975	1.13247400674657	0.000618346875057796	HCD	MS2	13.97291	34.885	26.3146072018667	21811	MSO3_030218_02.raw	0/0	3.52094888687134			0	0.0001762
High	Sequest HT (A2)	Unambiguous	[K].TAVANIPYGGAK.[G]		1	1	A2XMV1	A2XMV1	0	2	0.5471	0	1	1	581.316772460938	1161.62626829188	0.0168228595136103	9.77093759502168E-06	CID	MS2		8.104907	24.2146788893333	19914	MSO3_030218_03.raw	0/0	3.29457640647888			0	1.284E-05
High	Sequest HT (A2)	Unambiguous	[R].IIYGGSVTGAncK.[E]	N11(Deamidated); C12(Carbamidomethyl)	1	1	P48494	P48494	0	2	0.6138	0	1	1	670.829772949219	1340.65226926844	0.590316313011257	0.000395704218721704	HCD	MS2	13.69392	18.61	24.2626240773333	19970	MSO3_030218_03.raw	0/0	3.34061479568481			0	8.637E-06
High	Sequest HT (A2)	Unambiguous	[R].IIYGGSVTGAncK.[E]	N11(Deamidated); C12(Carbamidomethyl)	1	1	P48494	P48494	0	2	0.7934	0	1	1	670.829772949219	1340.65226926844	0.590316313011257	0.000395704218721704	CID	MS2		16.60314	24.2642245056	19972	MSO3_030218_03.raw	0/0	4.25558185577393			0	5.772E-07
High	Sequest HT (A2)	Unambiguous	[K].KLSVETTANQDPLVTK.[G]		1	1	Q43008	Q43008	1	3	0.4401	0	1	1	581.987609863281	1743.94827632984	-0.245649516503915	-0.000142800052041518	CID	MS2		28.375	26.2778382141333	21767	MSO3_030218_02.raw	0/0	3.83984804153442			0	0.0001137
High	Sequest HT (A2)	Unambiguous	[K].AIGSGSEGADSSLQEQYNK.[E]		1	1	Q9LSU1	Q9LSU1	0	2	0.6591	0	1	1	970.946533203125	1940.88578977625	1.33238117829779	0.00129299812499539	CID	MS2		24.43	24.6040884194667	20360	MSO3_030218_03.raw	0/0	3.95671343803406			0	1.518E-06
High	Sequest HT (A2)	Unambiguous	[K].GDAVLGEGASESLHVK.[D]		1	1	P17784	P17784	0	2	0.5091	0	1	1	784.899047851563	1568.79081907313	-0.418683352817656	-0.000328413437500785	CID	MS2		27.085	26.1390734032	21614	MSO3_030218_02.raw	0/0	3.28127837181091			0	7.494E-06
High	Sequest HT (A2)	Unambiguous	[R].TAVYNTATVTAASSPAK.[M]		1	1	Q5Z7L0	Q5Z7L0	0	2	0.4322	0	1	1	826.928649902344	1652.85002317469	0.624639451905673	0.000516217343829339	HCD	MS2	0	36.135	24.6093487874667	20366	MSO3_030218_03.raw	0/0	3.54281663894653			0	6.524E-06
High	Sequest HT (A2)	Unambiguous	[K].TYDLNFKEENNDGSQK.[I]		1	1	Q42971	Q42971	1	3	0.5755	0	1	1	634.622131347656	1901.85184078297	0.349844918258627	0.000221784323002794	CID	MS2		4.161886	24.6823539346667	20446	MSO3_030218_03.raw	0/0	2.45187568664551			0	7.435E-06
High	Sequest HT (A2)	Unambiguous	[K].TVDSEELTVEER.[N]		2	2	Q7XTE8; Q6EUP4	Q7XTE8; Q6EUP4	0	2	0.4425	0	1	1	703.836242675781	1406.66520872156	0.472494714894586	0.000332320781353701	HCD	MS2	29.41817	19.165	26.0106707477333	21471	MSO3_030218_02.raw	0/0	3.47991704940796			0	8.983E-06
High	Sequest HT (A2)	Unambiguous	[K].LTSSNcTVAIVGR.[K]	C6(Carbamidomethyl)	1	1	P52428	P52428	0	2	0.5857	0	1	1	689.361022949219	1377.71476926844	-0.511986382857589	-0.00035268578123393	CID	MS2		15.09555	24.6833018709333	20447	MSO3_030218_03.raw	0/0	3.50281596183777			0	9.435E-06
High	Sequest HT (A2)	Unambiguous	[R].EVNSVNDNPVIDVHR.[G]		1	1	P14717	P14717	0	3	0.4489	0	1	1	569.619873046875	1706.84506588063	-0.334417689895888	-0.000190266458275801	CID	MS2		6.225695	26.0091066136	21469	MSO3_030218_02.raw	0/0	1.75684058666229			0	0.0001119
High	Sequest HT (A2)	Unambiguous	[K].TYDLNFKEENNDGSQK.[I]		1	1	Q42971	Q42971	1	2	0.6108	0	1	1	951.429443359375	1901.85161008875	0.22854509114709	0.000217329375118425	HCD	MS2	6.088992	23.14	24.6882620328	20453	MSO3_030218_03.raw	0/0	4.8346643447876			0	8.976E-08
High	Sequest HT (A2)	Unambiguous	[R].EVNSVNDNPVIDVHR.[G]		1	1	P14717	P14717	0	3	0.5	0	1	1	569.619873046875	1706.84506588063	-0.334417689895888	-0.000190266458275801	HCD	MS2	14.45937	8.663713	26.0074645301333	21467	MSO3_030218_02.raw	0/0	4.2608380317688			0	6.782E-06
High	Sequest HT (A2)	Unambiguous	[K].TYDLNFKEENNDGSQK.[I]		1	1	Q42971	Q42971	1	2	0.5327	0	1	1	951.429992675781	1901.85270872156	0.806210066563268	0.000766645781368425	CID	MS2		33.7	24.6900847058667	20455	MSO3_030218_03.raw	0/0	4.90219211578369			0	6.532E-07
High	Sequest HT (A2)	Unambiguous	[K].GALDGGLDIPHSDKR.[F]		2	3	Q8L4L4; A2WXX3	Q0JGY1; Q8L4L4; A2WXX3	1	2	0.5278	0	1	1	775.901000976563	1550.79472532313	1.66410639498533	0.00129034156259422	HCD	MS2	0	21.85	24.7079005930667	20477	MSO3_030218_03.raw	0/0	4.49337148666382			0	1.532E-06
High	Sequest HT (A2)	Unambiguous	[K].GALDGGLDIPHSDKR.[F]		2	3	Q8L4L4; A2WXX3	Q0JGY1; Q8L4L4; A2WXX3	1	2	0.5833	0	1	1	775.8994140625	1550.791551495	-0.38247872344572	-0.000296572499905778	CID	MS2		31.675	24.7096089045333	20479	MSO3_030218_03.raw	0/0	3.60302972793579			0	5.441E-05
High	Sequest HT (A2)	Unambiguous	[K].APGGAPANVAcAISK.[L]	C11(Carbamidomethyl)	1	1	Q0J8G4	Q0J8G4	0	2	0.7093	0	1	1	692.356689453125	1383.70610227625	0.861669450930384	0.000596148125016072	HCD	MS2	41.52404	16.01023	24.7204561573333	20490	MSO3_030218_03.raw	0/0	4.3017635345459			0	6.539E-09
High	Sequest HT (A2)	Unambiguous	[K].HSNVDSSYLPIK.[S]		1	1	Q852M2	Q852M2	0	2	0.2402	0	1	1	680.348083496094	1359.68889036219	-1.04074273875109	-0.000707543906173669	HCD	MS2	22.43953	35.67	25.9738622458667	21431	MSO3_030218_02.raw	0/0	3.82867741584778			0	3.008E-06
High	Sequest HT (A2)	Unambiguous	[K].IADAEENLGESEVR.[E]		1	1	Q8W425	Q8W425	0	2	0.505	0	1	1	766.36669921875	1531.7261218075	1.74046920140958	0.00133295875002659	CID	MS2		23.995	25.9731788450667	21430	MSO3_030218_02.raw	0/0	4.99269342422485			0	1.608E-07
High	Sequest HT (A2)	Unambiguous	[K].IADAEENLGESEVR.[E]		1	1	Q8W425	Q8W425	0	2	0.467	0	1	1	766.364868164063	1531.72245969813	-0.650373193095737	-0.000498095937473408	HCD	MS2	10.54364	12.94	25.9716559250667	21428	MSO3_030218_02.raw	0/0	4.38640880584717			0	2.659E-07
High	Sequest HT (A2)	Unambiguous	[K].KLSVETTANQDPLVTK.[G]		1	1	Q43008	Q43008	1	2	0.5497	0	1	1	872.478271484375	1743.94926633875	0.322032837652105	0.000280804375051957	CID	MS2		27.6198	25.9650520554667	21421	MSO3_030218_02.raw	0/0	3.41524076461792			0	1.745E-06
High	Sequest HT (A2)	Unambiguous	[K].KLSVETTANQDPLVTK.[G]		1	1	Q43008	Q43008	1	2	0.5987	0	1	1	872.478271484375	1743.94926633875	0.322032837652105	0.000280804375051957	HCD	MS2	27.55748	24.35436	25.9633146186667	21419	MSO3_030218_02.raw	0/0	4.6631007194519			0	6.344E-09
High	Sequest HT (A2)	Unambiguous	[K].TVDSEELTVEER.[N]		2	2	Q7XTE8; Q6EUP4	Q7XTE8; Q6EUP4	0	2	0.6729	0	1	1	703.836242675781	1406.66520872156	0.472494714894586	0.000332320781353701	CID	MS2		27.4367	26.0122963365333	21473	MSO3_030218_02.raw	0/0	3.7578284740448			0	1.673E-05
High	Sequest HT (A2)	Unambiguous	[K].TGSVLQQASEQVK.[S]		1	2	A2Y720	A2Y720; P0C5A4	0	2	0.4714	0	1	1	687.865234375	1374.72319212	0.624358809632513	0.000429159999953299	HCD	MS2	27.22205	29.545	26.0197623714667	21482	MSO3_030218_02.raw	0/0	4.19520330429077			0	3.124E-07
High	Sequest HT (A2)	Unambiguous	[K].TGSVLQQASEQVK.[S]		1	2	A2Y720	A2Y720; P0C5A4	0	2	0.6241	0	1	1	687.865234375	1374.72319212	0.624358809632513	0.000429159999953299	CID	MS2		21.475	26.0211806621333	21484	MSO3_030218_02.raw	0/0	4.06600332260132			0	7.422E-06
High	Sequest HT (A2)	Unambiguous	[R].EVNSVNDNPVIDVHR.[G]		1	1	P14717	P14717	0	2	0.6228	0	1	1	853.926513671875	1706.84575071375	0.0668096444695923	5.70168750755329E-05	HCD	MS2	5.325766	31.345	26.0229389744	21486	MSO3_030218_02.raw	0/0	5.00758218765259			0	1.794E-07
High	Sequest HT (A2)	Unambiguous	[R].TAVYNTATVTAASSPAK.[M]		1	1	Q5Z7L0	Q5Z7L0	0	2	0.6466	0	1	1	826.928649902344	1652.85002317469	0.624639451905673	0.000516217343829339	CID	MS2		29.185	24.6109443168	20368	MSO3_030218_03.raw	0/0	3.81812143325806			0	1.896E-06
High	Sequest HT (A2)	Unambiguous	[R].GNATVPAMEMTK.[W]		2	2	Q2QLY5; Q2QLY4	Q2QLY5; Q2QLY4	0	2	0.5724	0	1	1	625.299682617188	1249.59208860438	0.455456335978547	0.000284567187463836	HCD	MS2	10.1775	25.855	24.6297020050667	20386	MSO3_030218_03.raw	0/0	2.97447991371155			0	0.0001366
High	Sequest HT (A2)	Unambiguous	[K].TYDLNFKEENNDGSQK.[I]		1	1	Q42971	Q42971	1	2	0.4829	0	1	1	951.429565429688	1901.85185422938	0.356915085684018	0.000339399687618425	CID	MS2		23.365	26.122403408	21594	MSO3_030218_02.raw	0/0	3.2120475769043			0	2.645E-05
High	Sequest HT (A2)	Unambiguous	[K].TYDLNFKEENNDGSQK.[I]		1	1	Q42971	Q42971	1	2	0.5928	0	1	1	951.428466796875	1901.84965696375	-0.798414865148338	-0.000759233124881575	HCD	MS2	0	42.46	26.1206348826667	21592	MSO3_030218_02.raw	0/0	3.88437581062317			0	4.106E-06
High	Sequest HT (A2)	Unambiguous	[R].GNATVPAMEMTK.[W]		2	2	Q2QLY5; Q2QLY4	Q2QLY5; Q2QLY4	0	2	0.7492	0	1	1	625.299682617188	1249.59208860438	0.455456335978547	0.000284567187463836	CID	MS2		25.6921	24.6314126370667	20388	MSO3_030218_03.raw	0/0	2.99488711357117			0	0.000187
High	Sequest HT (A2)	Unambiguous	[R].ELISNSSDALDK.[I]		2	3	Q0J4P2; Q07078	Q0J4P2; Q69QQ6; Q07078	0	2	0.4622	0	1	1	646.322326660156	1291.63737669031	-0.173763668056517	-0.000112219843686034	HCD	MS2	4.416564	14.46993	24.6771000901333	20440	MSO3_030218_03.raw	0/0	3.57036685943604			0	3.585E-05
High	Sequest HT (A2)	Unambiguous	[R].SAHNYHPIPVVFSK.[G]		1	1	Q10G56	Q10G56	0	3	0.1933	0	1	1	532.615905761719	1595.83316402516	0.173386047069125	9.22317187056857E-05	HCD	MS2	70.92292	36.06	26.0748367965333	21543	MSO3_030218_02.raw	0/0	2.99606800079346			0	3.811E-05
High	Sequest HT (A2)	Unambiguous	[R].EGGEITTAPEEQIR.[E]		1	2	B8AL97	B8AL97; Q852L2	0	2	0.4965	0	1	1	765.376831054688	1529.74638547938	1.43431129709032	0.0010970646876558	CID	MS2		33.1	25.1039518221333	20921	MSO3_030218_03.raw	0/0	4.25362396240234			0	2.12E-05
High	Sequest HT (A2)	Unambiguous	[K].VcMLGDAQHVEEAEK.[I]	C2(Carbamidomethyl)	1	1	B7F845	B7F845	0	3	0.5991	0	1	1	572.595825195313	1715.77292232594	0.111300252138351	6.36553125374917E-05	CID	MS2		14.6195	26.0677226594667	21534	MSO3_030218_02.raw	0/0	2.26812076568604			0	5.795E-06
High	Sequest HT (A2)	Unambiguous	[K].VNLGVGAYR.[T]		1	1	P37833	P37833	0	2	0.7251	0	1	1	474.766632080078	948.525987530156	-0.161692795894891	-7.66849218507559E-05	CID	MS2		6.221531	26.0573567909333	21522	MSO3_030218_02.raw	0/0	3.31326532363892			0	9.182E-05
High	Sequest HT (A2)	Unambiguous	[R].ELISNSSDALDK.[I]		2	3	Q0J4P2; Q07078	Q0J4P2; Q69QQ6; Q07078	0	2	0.6451	0	1	1	646.322326660156	1291.63737669031	-0.173763668056517	-0.000112219843686034	CID	MS2		7.949348	24.6784792384	20442	MSO3_030218_03.raw	0/0	3.24245810508728			0	5.981E-05
High	Sequest HT (A2)	Unambiguous	[K].TYDLNFKEENNDGSQK.[I]		1	1	Q42971	Q42971	1	3	0.5703	0	1	1	634.622131347656	1901.85184078297	0.349844918258627	0.000221784323002794	HCD	MS2	32.07492	7.12487	24.6801455256	20444	MSO3_030218_03.raw	0/0	3.83678364753723			0	5.102E-06
High	Sequest HT (A2)	Unambiguous	[K].EKAESAPAEPLKDEL.[-]		1	1	Q53LQ0	Q53LQ0	2	2	0.5061	0	1	1	813.9150390625	1626.822801495	0.426730739003505	0.000347107500033417	HCD	MS2	14.37094	48.92	26.0437318269333	21510	MSO3_030218_02.raw	0/0	3.30429935455322			0	0.0002231
High	Sequest HT (A2)	Unambiguous	[K].ATEPHAcLNNFTN.[-]	C7(Carbamidomethyl)	1	1	A2XID3	A2XID3	0	2	0.7124	0	1	1	744.831420898438	1488.65556516688	1.31833011484546	0.000981268437460159	CID	MS2		34.705	26.0316657474667	21497	MSO3_030218_02.raw	0/0	3.06356930732727			0	9.995E-05
High	Sequest HT (A2)	Unambiguous	[K].LTSSNcTVAIVGR.[K]	C6(Carbamidomethyl)	1	1	P52428	P52428	0	2	0.5208	0	1	1	689.361022949219	1377.71476926844	-0.511986382857589	-0.00035268578123393	HCD	MS2	16.84003	15.17713	24.6814498026667	20445	MSO3_030218_03.raw	0/0	2.88140058517456			0	1.698E-05
High	Sequest HT (A2)	Unambiguous	[R].EVNSVNDNPVIDVHR.[G]		1	1	P14717	P14717	0	2	0.7356	0	1	1	853.926513671875	1706.84575071375	0.0668096444695923	5.70168750755329E-05	CID	MS2		21.37	26.0244742112	21488	MSO3_030218_02.raw	0/0	4.16373825073242			0	1.348E-06
High	Sequest HT (A2)	Unambiguous	[K].VcMLGDAQHVEEAEK.[I]	C2(Carbamidomethyl)	1	1	B7F845	B7F845	0	3	0.488	0	1	1	572.595825195313	1715.77292232594	0.111300252138351	6.36553125374917E-05	HCD	MS2	54.86795	23.575	26.0659391165333	21532	MSO3_030218_02.raw	0/0	4.15673542022705			0	1.173E-06
High	Sequest HT (A2)	Unambiguous	[K].KLSVETTANQDPLVTK.[G]		1	1	Q43008	Q43008	1	3	0.2337	0	1	1	581.988037109375	1743.94955806813	0.489313775577798	0.000284446041708482	HCD	MS2	37.28349	14.845	25.144143712	20961	MSO3_030218_03.raw	0/0	2.91164112091064			0	2.654E-05
High	Sequest HT (A2)	Unambiguous	[K].KLSVETTANQDPLVTK.[G]		1	1	Q43008	Q43008	1	3	0.4732	0	1	1	581.988037109375	1743.94955806813	0.489313775577798	0.000284446041708482	CID	MS2		9.627936	25.1457835704	20963	MSO3_030218_03.raw	0/0	3.55164098739624			0	4.439E-06
High	Sequest HT (A2)	Unambiguous	[K].VESTAVPSASTPDVADAK.[A]		1	1	Q40680	Q40680	0	2	0.314	0	1	1	872.935241699219	1744.86320676844	1.86691684841627	0.00162875421870012	HCD	MS2	62.65013	27.01	25.1535434890667	20973	MSO3_030218_03.raw	0/0	2.93429255485535			0	9.871E-05
High	Sequest HT (A2)	Unambiguous	[R].IIYGGSVTGAncK.[E]	N11(Deamidated); C12(Carbamidomethyl)	1	1	P48494	P48494	0	2	0.74	0	1	1	670.829772949219	1340.65226926844	0.590316313011257	0.000395704218721704	CID	MS2		28.465	24.9706008605333	20353	MSO3_030218_02.raw	0/0	4.72871017456055			0	2.914E-07
High	Sequest HT (A2)	Unambiguous	[K].LLGIScDDVQSHK.[D]	C6(Carbamidomethyl)	1	2	P0C5C8	P0C5C9; P0C5C8	0	2	0.5	0	1	1	736.364624023438	1471.72197141688	0.691378941390975	0.000508758437565149	CID	MS2		31.03	25.8096184642667	21704	MSO3_030218_03.raw	0/0	3.02463245391846			0	4.03E-06
High	Sequest HT (A2)	Unambiguous	[R].IIYGGSVTGAncK.[E]	N11(Deamidated); C12(Carbamidomethyl)	1	1	P48494	P48494	0	2	0.6171	0	1	1	670.829772949219	1340.65226926844	0.590316313011257	0.000395704218721704	HCD	MS2	10.59403	16.29033	24.9688981573333	20351	MSO3_030218_02.raw	0/0	3.50149035453796			0	6.947E-06
High	Sequest HT (A2)	Unambiguous	[K].LLDSHLVPSSTAAESK.[V]		1	1	Q6ZKC0	Q6ZKC0	0	3	0.6075	0	1	1	552.292846679688	1654.86398677906	-0.395211137692679	-0.000218006979139318	HCD	MS2	11.17019	17.35184	25.8327568445333	21728	MSO3_030218_03.raw	0/0	3.72278714179993			0	4.444E-07
High	Sequest HT (A2)	Unambiguous	[K].LLDSHLVPSSTAAESK.[V]		1	1	Q6ZKC0	Q6ZKC0	0	3	0.6994	0	1	1	552.292846679688	1654.86398677906	-0.395211137692679	-0.000218006979139318	CID	MS2		6.900742	25.8345302922667	21730	MSO3_030218_03.raw	0/0	3.15645408630371			0	1.98E-06
High	Sequest HT (A2)	Unambiguous	[K].LLGIScDDVQSHK.[D]	C6(Carbamidomethyl)	1	2	P0C5C8	P0C5C9; P0C5C8	0	3	0.4826	0	1	1	491.2451171875	1471.7207983025	-0.105724865461651	-5.18658332827234E-05	HCD	MS2	6.852769	14.77261	25.8353883506667	21731	MSO3_030218_03.raw	0/0	4.02471923828125			0	4.695E-06
High	Sequest HT (A2)	Unambiguous	[K].NGGIDTEDDYPYK.[A]		1	1	P25777	P25777	0	2	0.7314	0	1	1	743.820861816406	1486.63444700281	0.80923981576276	0.000601521406224492	HCD	MS2	43.16314	17.785	25.8805401746667	21785	MSO3_030218_03.raw	0/0	3.5041618347168			0	7.278E-06
High	Sequest HT (A2)	Unambiguous	[K].NGGIDTEDDYPYK.[A]		1	1	P25777	P25777	0	2	0.7953	0	1	1	743.820861816406	1486.63444700281	0.80923981576276	0.000601521406224492	CID	MS2		19.79857	25.8821636053333	21787	MSO3_030218_03.raw	0/0	3.80566763877869			0	1.005E-05
High	Sequest HT (A2)	Unambiguous	[R].YDVGNAVPSDFHQTVHGK.[D]		1	1	P27933	P27933	0	3	0.4906	0	1	1	657.650024414063	1970.93551998219	0.00291343249264914	1.91406252270099E-06	HCD	MS2	15.5561	12.84501	25.9100932392	21821	MSO3_030218_03.raw	0/0	3.17816519737244			0	1.847E-07
High	Sequest HT (A2)	Unambiguous	[R].ATNTILATGGYGR.[A]		1	1	Q6ZDY8	Q6ZDY8	0	2	0.6389	0	1	1	647.841186523438	1294.67509641688	0.0823811967083299	5.33284375023868E-05	HCD	MS2	29.89231	16.88424	25.9290820826667	21842	MSO3_030218_03.raw	0/0	2.87656354904175			0	1.347E-05
High	Sequest HT (A2)	Unambiguous	[R].ATNTILATGGYGR.[A]		1	1	Q6ZDY8	Q6ZDY8	0	2	0.7585	0	1	1	647.841186523438	1294.67509641688	0.0823811967083299	5.33284375023868E-05	CID	MS2		13.5112	25.930763288	21844	MSO3_030218_03.raw	0/0	4.10027599334717			0	7.097E-06
High	Sequest HT (A2)	Unambiguous	[K].TYDLNFKEEnNDGSQK.[I]	N10(Deamidated)	1	1	Q42971	Q42971	1	2	0.0423	0	1	1	951.921997070313	1902.83671751063	0.802003574513451	0.000763040312618424	HCD	MS2	0	20.335	25.9323109797333	21846	MSO3_030218_03.raw	0/0	3.54724669456482			0	6.233E-07
High	Sequest HT (A2)	Unambiguous	[K].TYDLNFKEENnDGSQK.[I]	N11(Deamidated)	1	1	Q42971	Q42971	1	2		0.0423	2	2	951.921997070313	1902.83671751063	0.802003574513451	0.000763040312618424	HCD	MS2	0	20.335	25.9323109797333	21846	MSO3_030218_03.raw	0/0	3.39979290962219			0	2.601E-06
High	Sequest HT (A2)	Unambiguous	[K].TYDLNFKEEnNDGSQK.[I]	N10(Deamidated)	1	1	Q42971	Q42971	1	2	0.049	0	1	1	951.921997070313	1902.83671751063	0.802003574513451	0.000763040312618424	CID	MS2		30.37	25.9340902288	21848	MSO3_030218_03.raw	0/0	5.10237884521484			0	1.718E-07
High	Sequest HT (A2)	Unambiguous	[K].TYDLNFKEENnDGSQK.[I]	N11(Deamidated)	1	1	Q42971	Q42971	1	2		0.049	2	2	951.921997070313	1902.83671751063	0.802003574513451	0.000763040312618424	CID	MS2		30.37	25.9340902288	21848	MSO3_030218_03.raw	0/0	4.85353851318359			0	1.384E-06
High	Sequest HT (A2)	Unambiguous	[K].LLGIScDDVQSHK.[D]	C6(Carbamidomethyl)	1	2	P0C5C8	P0C5C9; P0C5C8	0	2	0.5411	0	1	1	736.364624023438	1471.72197141688	0.691378941390975	0.000508758437565149	HCD	MS2	13.97868	41.505	25.8079707888	21702	MSO3_030218_03.raw	0/0	3.1576042175293			0	4.133E-06
High	Sequest HT (A2)	Unambiguous	[R].YDVGNAVPSDFHQTVHGK.[D]		1	1	P27933	P27933	0	2	0.5772	0	1	1	985.971923828125	1970.93657102625	0.536185097082728	0.000528393125023285	HCD	MS2	0	23.44	25.9455708288	21862	MSO3_030218_03.raw	0/0	4.21352529525757			0	1.624E-07
High	Sequest HT (A2)	Unambiguous	[K].VSAYVTHAVFPK.[Q]		1	1	Q6ZFT5	Q6ZFT5	0	3	0.5385	0	1	1	440.243713378906	1318.71658687672	0.90148088104352	0.000396265572968938	CID	MS2		17.20447	25.8030167157333	21696	MSO3_030218_03.raw	0/0	2.21202945709229			0	0.0001445
High	Sequest HT (A2)	Unambiguous	[K].HIVQDLKPEIPVSK.[N]		1	1	P49027	P49027	0	2	0.6742	0	1	1	801.965087890625	1602.92289915125	0.955275337081863	0.000765615625027749	CID	MS2		22.975	25.7997418168	21692	MSO3_030218_03.raw	0/0	2.63821268081665			0	8.294E-05
High	Sequest HT (A2)	Unambiguous	[R].AYFSATSAHTcTGDGNAMVAR.[A]	C11(Carbamidomethyl)	1	1	Q6ZDY8	Q6ZDY8	0	2	0.6764	0	1	1	1094.48193359375	2187.9565905575	0.904441751047299	0.000989438750099936	CID	MS2		27.25	25.6992152274667	21579	MSO3_030218_03.raw	0/0	4.11283683776855			0	3.23E-08
High	Sequest HT (A2)	Unambiguous	[R].AAGGASGGEELTVEER.[N]		1	1	Q2R2W2	Q2R2W2	0	2	0.442	0	1	1	766.864440917969	1532.72160520594	1.89228847304867	0.00145017296881633	CID	MS2		41.31	25.0834099136	20477	MSO3_030218_02.raw	0/0	3.19385170936584			0	9.887E-05
High	Sequest HT (A2)	Unambiguous	[R].AAGGASGGEELTVEER.[N]		1	1	Q2R2W2	Q2R2W2	0	2	0.3776	0	1	1	766.864440917969	1532.72160520594	1.89228847304867	0.00145017296881633	HCD	MS2	71.25601	33.1	25.0815266237333	20475	MSO3_030218_02.raw	0/0	2.86239242553711			0	2.274E-05
High	Sequest HT (A2)	Unambiguous	[K].IVTSANnTYEAGVPnGK.[E]	N7(Deamidated); N15(Deamidated)	1	2	Q0JMY8	Q0JMY8; A2WPN7	0	2	0.2456	0	1	1	868.920471191406	1736.83366575281	-0.0401000892116123	-3.48235938676389E-05	HCD	MS2	38.91393	5.567363	25.7312698472	21614	MSO3_030218_03.raw	0/0	5.09036016464233			0	3.374E-09
High	Sequest HT (A2)	Unambiguous	[K].IVTSANnTYEAGVPnGK.[E]	N7(Deamidated); N15(Deamidated)	1	2	Q0JMY8	Q0JMY8; A2WPN7	0	2	0.2957	0	1	1	868.920471191406	1736.83366575281	-0.0401000892116123	-3.48235938676389E-05	CID	MS2		6.589391	25.7328930744	21616	MSO3_030218_03.raw	0/0	4.70245838165283			0	7.496E-08
High	Sequest HT (A2)	Unambiguous	[K].EAAENTLVAYK.[S]		1	1	Q06967	Q06967	0	2	0.6304	0	1	1	604.811950683594	1208.61662473719	0.729063138661633	0.000440578593725149	CID	MS2		14.85005	25.0669897984	20457	MSO3_030218_02.raw	0/0	3.2203996181488			0	9.212E-05
High	Sequest HT (A2)	Unambiguous	[K].EAAENTLVAYK.[S]		1	1	Q06967	Q06967	0	2	0.569	0	1	1	604.811950683594	1208.61662473719	0.729063138661633	0.000440578593725149	HCD	MS2	10.77643	17.13673	25.0653667517333	20455	MSO3_030218_02.raw	0/0	2.97322463989258			0	0.0001452
High	Sequest HT (A2)	Unambiguous	[R].KPEADMVALVR.[H]		1	2	Q7XQ45	A2XRZ6; Q7XQ45	0	2	0.489	0	1	1	614.839660644531	1228.67204465906	0.183888862070299	0.000112969531301133	HCD	MS2	29.90601	19.0551	25.7336262352	21617	MSO3_030218_03.raw	0/0	2.71776676177979			0	1.48E-05
High	Sequest HT (A2)	Unambiguous	[R].KPEADMVALVR.[H]		1	2	Q7XQ45	A2XRZ6; Q7XQ45	0	2	0.6118	0	1	1	614.839660644531	1228.67204465906	0.183888862070299	0.000112969531301133	CID	MS2		16.66665	25.7351509536	21619	MSO3_030218_03.raw	0/0	2.54953813552856			0	5.824E-05
High	Sequest HT (A2)	Unambiguous	[K].EILEEEENDEEAEK.[S]		1	1	Q7XKI7	Q7XKI7	0	2	0.6594	0	1	1	853.368896484375	1705.73051633875	1.08813833827267	0.000928034374965137	CID	MS2		29.74	25.0453406157333	20436	MSO3_030218_02.raw	0/0	2.76266026496887			0	0.0001198
High	Sequest HT (A2)	Unambiguous	[K].LAEIPFKPAR.[V]		1	1	Q6YZX6	Q6YZX6	0	3	0.4759	0	1	1	381.228942871094	1141.67227535328	-0.463982952227729	-0.00017657223952483	HCD	MS2	1.75582	9.846563	25.7810180117333	21670	MSO3_030218_03.raw	0/0	2.89893102645874			0	0.0002262
High	Sequest HT (A2)	Unambiguous	[R].VSYDEELASR.[L]		1	1	Q6Z6L4	Q6Z6L4	0	2	0.5447	0	1	1	584.777770996094	1168.54826536219	0.177504199401119	0.000103711093743186	CID	MS2		17.185	25.0260769130667	20411	MSO3_030218_02.raw	0/0	3.47158885002136			0	5.25E-05
High	Sequest HT (A2)	Unambiguous	[K].LAEIPFKPAR.[V]		1	1	Q6YZX6	Q6YZX6	0	3	0.3178	0	1	1	381.228942871094	1141.67227535328	-0.463982952227729	-0.00017657223952483	CID	MS2		8.305617	25.7824279954667	21672	MSO3_030218_03.raw	0/0	1.29371380805969			0	0.0001214
High	Sequest HT (A2)	Unambiguous	[K].TYDLNFKEEnNDGSQK.[I]	N10(Deamidated)	1	1	Q42971	Q42971	1	3	0.0389	0	1	1	634.949584960938	1902.83420162281	-0.520174943000592	-0.00032993572908054	CID	MS2		11.09621	25.7835382946667	21673	MSO3_030218_03.raw	0/0	2.82936358451843			0	0.0001538
High	Sequest HT (A2)	Unambiguous	[K].HIVQDLKPEIPVSK.[N]		1	1	P49027	P49027	0	2	0.6842	0	1	1	801.965087890625	1602.92289915125	0.955275337081863	0.000765615625027749	HCD	MS2	23.58625	25	25.7983441610667	21690	MSO3_030218_03.raw	0/0	3.41726922988892			0	1.559E-05
High	Sequest HT (A2)	Unambiguous	[K].VSAYVTHAVFPK.[Q]		1	1	Q6ZFT5	Q6ZFT5	0	3	0.3372	0	1	1	440.242889404297	1318.71411495289	-0.973012911721794	-0.000427709036406062	HCD	MS2	5.879747	23.24888	25.8015565197333	21694	MSO3_030218_03.raw	0/0	2.57507848739624			0	0.000211
High	Sequest HT (A2)	Unambiguous	[R].YDVGNAVPSDFHQTVHGK.[D]		1	1	P27933	P27933	0	2	0.6142	0	1	1	985.971923828125	1970.93657102625	0.536185097082728	0.000528393125023285	CID	MS2		33.04	25.947421104	21864	MSO3_030218_03.raw	0/0	4.51499509811401			0	1.926E-07
High	Sequest HT (A2)	Unambiguous	[R].YDVGNAVPSDFHQTVHGK.[D]		1	1	P27933	P27933	0	4	0.3592	0	1	1	493.489501953125	1970.9361779225	0.33673476138338	0.000165920625022409	HCD	MS2	15.39163	6.086543	25.9685785456	21886	MSO3_030218_03.raw	0/0	3.73343181610107			0	9.407E-06
High	Sequest HT (A2)	Unambiguous	[R].VVLDcATADPDGR.[K]	C5(Carbamidomethyl)	1	3	Q2QNG7	Q2QZ86; Q53JY8; Q2QNG7	0	2	0.6996	0	1	1	694.82763671875	1388.6479968075	0.39043567053623	0.000271088750043447	CID	MS2		20.15573	24.8847895498667	20255	MSO3_030218_02.raw	0/0	4.46169328689575			0	6.084E-07
High	Sequest HT (A2)	Unambiguous	[K].IVTSANNTYEAGVPNGK.[E]		1	2	Q0JMY8	Q0JMY8; A2WPN7	0	2	0.6313	0	1	1	867.937377929688	1734.86747922938	1.02361201289785	0.000887914687382363	HCD	MS2	26.72617	30.01	24.7850999061333	20140	MSO3_030218_02.raw	0/0	5.18177461624146			0	6.317E-09
High	Sequest HT (A2)	Unambiguous	[K].NPGEQSHAANAGLDIAVR.[L]		1	1	Q9FE01	Q9FE01	0	3	0.5078	0	1	1	607.3056640625	1819.9024389275	-1.1591610679428	-0.000703187499993874	HCD	MS2	35.81286	21.8123	26.1648802621333	22110	MSO3_030218_03.raw	0/0	3.84170722961426			0	8.692E-06
High	Sequest HT (A2)	Unambiguous	[K].nPGEQSHAANAGLDIAVR.[L]	N1(Deamidated)	1	1	Q9FE01	Q9FE01	0	3	0.0213	0	1	1	607.639221191406	1820.90311031422	7.98831103804664	0.00484860807292279	CID	MS2		37.995	26.1677716221333	22111	MSO3_030218_03.raw	0/0	2.82187604904175			0	3.051E-05
High	Sequest HT (A2)	Unambiguous	[K].NPGEQSHAAnAGLDIAVR.[L]	N10(Deamidated)	1	1	Q9FE01	Q9FE01	0	3		0.0213	2	2	607.639221191406	1820.90311031422	7.98831103804664	0.00484860807292279	CID	MS2		37.995	26.1677716221333	22111	MSO3_030218_03.raw	0/0	2.75601005554199			0	2.113E-05
High	Sequest HT (A2)	Unambiguous	[K].QITPDDSGMVYSKPR.[R]		1	2	Q84QK0	Q84QK0; Q69TH4	0	2	0.3977	0	1	1	847.416198730469	1693.82512083094	2.19918165322707	0.00186251046875441	HCD	MS2	56.31173	40.74	24.7585448749333	20111	MSO3_030218_02.raw	0/0	2.63698124885559			0	3.118E-05
High	Sequest HT (A2)	Unambiguous	[K].SDLLLASNPVHK.[S]		1	1	Q06398	Q06398	0	3	0.6452	0	1	1	431.909973144531	1293.71536617359	-0.58756043206404	-0.00025337880204764	CID	MS2		25.73624	26.1813876429333	22124	MSO3_030218_03.raw	0/0	2.79176163673401			0	0.0001485
High	Sequest HT (A2)	Unambiguous	[R].SSEAYTFnHDSMAR.[R]	N8(Deamidated)	1	1	B7EA73	B7EA73	0	3	0.3745	0	1	1	539.559936523438	1616.66525631031	0.429922402677235	0.000231680104168112	HCD	MS2	55.46674	27.01	24.7488807682667	20099	MSO3_030218_02.raw	0/0	2.50920414924622			0	4.837E-05
High	Sequest HT (A2)	Unambiguous	[R].ATDALLTAAR.[H]		1	2	P0C5D0	P0C5D1; P0C5D0	0	2	0.4555	0	1	1	501.782592773438	1002.55790891688	0.0738479840989317	3.70184375242388E-05	CID	MS2		6.053149	24.7366831808	20085	MSO3_030218_02.raw	0/0	3.82132744789124			0	1.91E-05
High	Sequest HT (A2)	Unambiguous	[K].GLDVIQQAQSGTGK.[T]		2	5	Q6Z2Z4; P35683	Q6Z2Z4; P35683; P41376; Q9CAI7; P41377	0	2	0.5309	0	1	1	701.369567871094	1401.73185911219	-0.980013728868561	-0.000686858906192356	CID	MS2		30.535	26.1917187184	22136	MSO3_030218_03.raw	0/0	3.06963062286377			0	9.614E-05
High	Sequest HT (A2)	Unambiguous	[K].TYDLNFKEEnNDGSQK.[I]	N10(Deamidated)	1	1	Q42971	Q42971	1	3		0.0056	2	2	634.949890136719	1902.83511715016	-0.0390364041122228	-2.47599478305401E-05	HCD	MS2	15.99937	23.1804	26.2027597322667	22149	MSO3_030218_03.raw	0/0	3.54709482192993			0	3.354E-05
High	Sequest HT (A2)	Unambiguous	[K].TYDLNFKEENnDGSQK.[I]	N11(Deamidated)	1	1	Q42971	Q42971	1	3		0.0056	2	3	634.949890136719	1902.83511715016	-0.0390364041122228	-2.47599478305401E-05	HCD	MS2	15.99937	23.1804	26.2027597322667	22149	MSO3_030218_03.raw	0/0	3.54652404785156			0	3.088E-05
High	Sequest HT (A2)	Unambiguous	[K].TYDLNFKEEnNDGSQK.[I]	N10(Deamidated)	1	1	Q42971	Q42971	1	3	0.0356	0	1	1	634.949890136719	1902.83511715016	-0.0390364041122228	-2.47599478305401E-05	CID	MS2		25.60089	26.2044803789333	22151	MSO3_030218_03.raw	0/0	3.36588168144226			0	4.485E-05
High	Sequest HT (A2)	Unambiguous	[K].TYDLNFKEENnDGSQK.[I]	N11(Deamidated)	1	1	Q42971	Q42971	1	3		0.0356	2	2	634.949890136719	1902.83511715016	-0.0390364041122228	-2.47599478305401E-05	CID	MS2		25.60089	26.2044803789333	22151	MSO3_030218_03.raw	0/0	3.25403785705566			0	5.855E-05
High	Sequest HT (A2)	Unambiguous	[R].LPANLVQAQR.[D]		1	1	Q9LI00	Q9LI00	0	2	0.6881	0	1	1	555.325256347656	1109.64323606531	0.602460046238624	0.000334257656277259	CID	MS2		9.599712	24.68975858	20031	MSO3_030218_02.raw	0/0	3.27160716056824			0	0.0001064
High	Sequest HT (A2)	Unambiguous	[R].LPANLVQAQR.[D]		1	1	Q9LI00	Q9LI00	0	2	0.6729	0	1	1	555.325256347656	1109.64323606531	0.602460046238624	0.000334257656277259	HCD	MS2	40.12918	14.30648	24.6881727624	20029	MSO3_030218_02.raw	0/0	2.68981051445007			0	0.0001685
High	Sequest HT (A2)	Unambiguous	[K].IVTSANNTYEAGVPNGK.[E]		1	2	Q0JMY8	Q0JMY8; A2WPN7	0	2	0.6944	0	1	1	867.937377929688	1734.86747922938	1.02361201289785	0.000887914687382363	CID	MS2		24.34	24.7866102184	20142	MSO3_030218_02.raw	0/0	5.16611099243164			0	4.695E-09
High	Sequest HT (A2)	Unambiguous	[K].IVTSANnTYEAGVPnGK.[E]	N7(Deamidated); N15(Deamidated)	1	2	Q0JMY8	Q0JMY8; A2WPN7	0	2	0.3333	0	1	1	868.926879882813	1736.84648313563	7.33964072953066	0.00637386781238236	CID	MS2		20.995	26.1566385808	22100	MSO3_030218_03.raw	0/0	4.05033922195435			0	3.522E-07
High	Sequest HT (A2)	Unambiguous	[K].SGVADMVNTGGR.[Q]		1	1	Q6K669	Q6K669	0	2	0.4891	0	1	1	582.278015136719	1163.54875364344	1.20938218947211	0.000703586718714178	CID	MS2		14.08805	24.7914082181333	20147	MSO3_030218_02.raw	0/0	3.68400835990906			0	2.443E-05
High	Sequest HT (A2)	Unambiguous	[K].IVTSANNTYEAGVPnGK.[E]	N15(Deamidated)	1	2	Q0JMY8	Q0JMY8; A2WPN7	0	2	0.1445	0	1	1	868.429077148438	1735.85087766688	0.667262183943597	0.000579133437382362	HCD	MS2	73.84108	29.28512	26.1551221088	22098	MSO3_030218_03.raw	0/0	4.36183309555054			0	2.82E-07
High	Sequest HT (A2)	Unambiguous	[R].VVLDcATADPDGR.[K]	C5(Carbamidomethyl)	1	3	Q2QNG7	Q2QZ86; Q53JY8; Q2QNG7	0	2	0.7261	0	1	1	694.82763671875	1388.6479968075	0.39043567053623	0.000271088750043447	HCD	MS2	22.16307	24.205	24.8830642706667	20253	MSO3_030218_02.raw	0/0	3.7561047077179			0	3.232E-07
High	Sequest HT (A2)	Unambiguous	[K].HIVQDLKPEIPVSK.[N]		1	1	P49027	P49027	0	3	0.7089	0	1	1	534.978820800781	1602.92190914234	0.337647469588191	0.000180407447942343	HCD	MS2	30.99434	6.127141	25.969205236	21887	MSO3_030218_03.raw	0/0	3.7115843296051			0	6.343E-08
High	Sequest HT (A2)	Unambiguous	[K].HIVQDLKPEIPVSK.[N]		1	1	P49027	P49027	0	3	0.6122	0	1	1	534.978820800781	1602.92190914234	0.337647469588191	0.000180407447942343	CID	MS2		7.066989	25.9711074712	21889	MSO3_030218_03.raw	0/0	2.63089942932129			0	3.405E-05
High	Sequest HT (A2)	Unambiguous	[K].TAVANIPYGGAK.[G]		1	1	A2XMV1	A2XMV1	0	2	0.535	0	1	1	581.316833496094	1161.62639036219	0.12190856382802	7.08060938450217E-05	CID	MS2		4.290977	24.8748795029333	20243	MSO3_030218_02.raw	0/0	3.5695915222168			0	6.587E-06
High	Sequest HT (A2)	Unambiguous	[K].TAVANIPYGGAK.[G]		1	1	A2XMV1	A2XMV1	0	2	0.5352	0	1	1	581.316833496094	1161.62639036219	0.12190856382802	7.08060938450217E-05	HCD	MS2	17.54769	12.7444	24.8732959864	20241	MSO3_030218_02.raw	0/0	3.27127051353455			0	1.867E-05
High	Sequest HT (A2)	Unambiguous	[K].LLDSHLVPSSTAAESK.[V]		1	1	Q6ZKC0	Q6ZKC0	0	2	0.5928	0	1	1	827.93701171875	1654.8667468075	1.27261616940611	0.00105300375003026	CID	MS2		20.65689	25.9752343069333	21893	MSO3_030218_03.raw	0/0	1.93914330005646			0	1.284E-05
High	Sequest HT (A2)	Unambiguous	[R].APGVQTPVIVR.[F]		1	2	A2YH64	Q0D9C4; A2YH64	0	2	0.6473	0	1	1	568.842651367188	1136.67802610438	-0.521339642549349	-0.000296297812383273	HCD	MS2	54.35702	13	26.0470184789333	21976	MSO3_030218_03.raw	0/0	2.41300225257874	239938096	26.1364307403564	0	0.0001509
High	Sequest HT (A2)	Unambiguous	[R].AYFSATSAHTcTGDGNAMVAR.[A]	C11(Carbamidomethyl)	1	1	Q6ZDY8	Q6ZDY8	0	2	0.7255	0	1	1	1094.48095703125	2187.9546374325	0.011770125423259	1.28762500999358E-05	HCD	MS2	0	16.72	25.6975151853333	21577	MSO3_030218_03.raw	0/0	3.56862664222717			0	0.000193
High	Sequest HT (A2)	Unambiguous	[R].APGVQTPVIVR.[F]		1	2	A2YH64	Q0D9C4; A2YH64	0	2	0.7632	0	1	1	568.842651367188	1136.67802610438	-0.521339642549349	-0.000296297812383273	CID	MS2		24.04	26.0484457218667	21978	MSO3_030218_03.raw	0/0	2.27763414382935	239938096	26.1364307403564	0	0.0001453
High	Sequest HT (A2)	Unambiguous	[K].NPGEQSHAANAGLDIAVR.[L]		1	1	Q9FE01	Q9FE01	0	2	0.5795	0	1	1	910.456176757813	1819.90507688563	0.29034249375071	0.000264197812498423	CID	MS2		30.925	26.0840980106667	22018	MSO3_030218_03.raw	0/0	2.82899212837219			0	1.324E-06
High	Sequest HT (A2)	Unambiguous	[K].AIGSGSEGADSSLQEQYNK.[E]		1	1	Q9LSU1	Q9LSU1	0	2	0.7132	0	1	1	970.945678710938	1940.88408079188	0.451862262130326	0.000438505937495393	CID	MS2		26.29	24.8159922296	20178	MSO3_030218_02.raw	0/0	5.16095113754272			0	1.583E-09
High	Sequest HT (A2)	Unambiguous	[K].DATDDFEDVGHSTTAR.[A]		1	1	P49100	P49100	0	2	0.5292	0	1	1	868.872131347656	1736.73698606531	0.676375361605305	0.000587342656217515	HCD	MS2	76.94131	22.64798	26.1012024136	22037	MSO3_030218_03.raw	0/0	2.56829142570496	57334375.5	26.0505599975586	0	2.627E-07
High	Sequest HT (A2)	Unambiguous	[K].AIGSGSEGADSSLQEQYNK.[E]		1	1	Q9LSU1	Q9LSU1	0	2	0.6534	0	1	1	970.945678710938	1940.88408079188	0.451862262130326	0.000438505937495393	HCD	MS2	0	30.745	24.8144175314667	20176	MSO3_030218_02.raw	0/0	4.5323281288147			0	4.299E-11
High	Sequest HT (A2)	Unambiguous	[K].GDAVLGEGASESLHVK.[D]		1	1	P17784	P17784	0	2	0.4969	0	1	1	784.899658203125	1568.79203977625	0.359433524888921	0.000281938124999215	HCD	MS2	0	29.32	26.1018454029333	22038	MSO3_030218_03.raw	0/0	4.83385276794434			0	2.07E-08
High	Sequest HT (A2)	Unambiguous	[K].DATDDFEDVGHSTTAR.[A]		1	1	P49100	P49100	0	2	0.5863	0	1	1	868.872131347656	1736.73698606531	0.676375361605305	0.000587342656217515	CID	MS2		26.8	26.1031884786667	22039	MSO3_030218_03.raw	0/0	2.78381824493408	57334375.5	26.0505599975586	0	3.415E-05
High	Sequest HT (A2)	Unambiguous	[K].GDAVLGEGASESLHVK.[D]		1	1	P17784	P17784	0	2	0.5786	0	1	1	784.899658203125	1568.79203977625	0.359433524888921	0.000281938124999215	CID	MS2		38.31	26.1041826248	22040	MSO3_030218_03.raw	0/0	4.38913154602051			0	4.346E-08
High	Sequest HT (A2)	Unambiguous	[K].NPGEQSHAANAGLDIAVR.[L]		1	1	Q9FE01	Q9FE01	0	2	0.5549	0	1	1	910.456176757813	1819.90507688563	0.29034249375071	0.000264197812498423	HCD	MS2	60.10487	36.78	26.0824545701333	22016	MSO3_030218_03.raw	0/0	3.4609055519104			0	2.554E-05
High	Sequest HT (A2)	Unambiguous	[K].GLHNDTDLTATDLK.[E]		1	1	Q6AVA8	Q6AVA8	0	3	0.6135	0	1	1	505.254699707031	1513.74954586109	0.177777851404001	8.97036979949917E-05	CID	MS2		18.14155	24.6830438890667	20025	MSO3_030218_02.raw	0/0	2.50789976119995			0	0.0002079
High	Sequest HT (A2)	Unambiguous	[R].AYFSATSAHTcTGDGNAMVAR.[A]	C11(Carbamidomethyl)	1	1	Q6ZDY8	Q6ZDY8	0	3	0.7279	0	1	1	729.989807128906	2187.95486812672	0.117208427269199	8.54822396571346E-05	CID	MS2		27.01814	25.6664352138667	21543	MSO3_030218_03.raw	0/0	4.30447626113892			0	2.093E-09
High	Sequest HT (A2)	Unambiguous	[K].IVTSANNTYEAGVPNGK.[E]		1	2	Q0JMY8	Q0JMY8; A2WPN7	0	2	0.6541	0	1	1	867.934265136719	1734.86125364344	-2.5648997233703	-0.00222487828136764	CID	MS2		33.1	25.1190872904	20513	MSO3_030218_02.raw	0/0	4.50775957107544			0	2.235E-07
High	Sequest HT (A2)	Unambiguous	[K].AAAVGANSQAAQSMLK.[Q]		1	2	P0C8Y9	P0DKK4; P0C8Y9	0	2	0.5988	0	1	1	759.391723632813	1517.77617063563	1.39603495173475	0.0010594328125535	CID	MS2		30.49	25.4471207256	20874	MSO3_030218_02.raw	0/0	4.91066551208496	126314712	25.4782638549805	0	7.535E-07
High	Sequest HT (A2)	Unambiguous	[K].AAAVGANSQAAQSMLK.[Q]		1	2	P0C8Y9	P0DKK4; P0C8Y9	0	2	0.5923	0	1	1	759.391723632813	1517.77617063563	1.39603495173475	0.0010594328125535	HCD	MS2	100	26.35	25.4457208202667	20872	MSO3_030218_02.raw	0/0	4.16865491867065	126314712	25.4782638549805	0	4.871E-07
High	Sequest HT (A2)	Unambiguous	[K].AVANSTSATFLR.[V]		1	1	P46466	P46466	0	2	0.5263	0	1	1	619.330444335938	1237.65361204188	0.0694636044842473	4.29859375117303E-05	HCD	MS2	52.97903	14.62	25.2404834469333	21067	MSO3_030218_03.raw	0/0	2.66403412818909			0	0.0001261
High	Sequest HT (A2)	Unambiguous	[K].AVANSTSATFLR.[V]		1	1	P46466	P46466	0	2	0.4943	0	1	1	619.330444335938	1237.65361204188	0.0694636044842473	4.29859375117303E-05	CID	MS2		25.435	25.241979284	21069	MSO3_030218_03.raw	0/0	2.65022683143616			0	0.0001412
High	Sequest HT (A2)	Unambiguous	[K].DKTGSVLQQASEQVK.[S]		1	2	A2Y720	A2Y720; P0C5A4	1	3	0.5187	0	1	1	539.952819824219	1617.84390621266	-0.206136867525307	-0.000111165781239227	CID	MS2		13.40065	25.2450393658667	21073	MSO3_030218_03.raw	0/0	3.74216747283936			0	1.367E-05
High	Sequest HT (A2)	Unambiguous	[R].VSTNEYQPDGQAPISSTDR.[Q]		1	1	Q69TH8	Q69TH8	0	2	0.5487	0	1	1	1032.97875976563	2064.95024290125	1.63504509729379	0.0016881406252196	HCD	MS2	0	26.485	25.3156903858667	21152	MSO3_030218_03.raw	0/0	4.71701431274414			0	2.537E-08
High	Sequest HT (A2)	Unambiguous	[R].EVNSVNDNPVIDVHR.[G]		1	1	P14717	P14717	0	3	0.484	0	1	1	569.61962890625	1706.84433345875	-0.763526133717815	-0.000434407083275801	HCD	MS2	10.21238	5.85187	25.329933452	21165	MSO3_030218_03.raw	0/0	3.76415753364563			0	4.545E-05
High	Sequest HT (A2)	Unambiguous	[K].VNLGVGAYR.[T]		1	1	P37833	P37833	0	2	0.6574	0	1	1	474.766815185547	948.526353741094	0.224391384297048	0.000106420546899244	CID	MS2		3.416312	25.3343936722667	21170	MSO3_030218_03.raw	0/0	3.24351215362549			0	0.0001152
High	Sequest HT (A2)	Unambiguous	[R].EVNSVNDNPVIDVHR.[G]		1	1	P14717	P14717	0	2	0.6466	0	1	1	853.926574707031	1706.84587278406	0.138327718439913	0.000118052031325533	HCD	MS2	0	16.975	25.3396831570667	21177	MSO3_030218_03.raw	0/0	3.81675934791565			0	9.017E-08
High	Sequest HT (A2)	Unambiguous	[R].EVNSVNDNPVIDVHR.[G]		1	1	P14717	P14717	0	2	0.6088	0	1	1	853.926574707031	1706.84587278406	0.138327718439913	0.000118052031325533	CID	MS2		24.32978	25.3413436888	21179	MSO3_030218_03.raw	0/0	4.09421348571777			0	2.994E-06
High	Sequest HT (A2)	Unambiguous	[K].GALDGGLDIPHSDKR.[F]		2	3	Q8L4L4; A2WXX3	Q0JGY1; Q8L4L4; A2WXX3	1	3	0.537	0	1	1	517.602355957031	1550.79251461109	0.238569104982061	0.000123323697986658	HCD	MS2	27.27547	6.840132	25.4263904288	20849	MSO3_030218_02.raw	0/0	3.64708352088928	162439360	25.4655113220215	0	1.573E-05
High	Sequest HT (A2)	Unambiguous	[R].EILHIQGGQcGNQIGAK.[F]	C10(Carbamidomethyl)	1	6	P46265	Q76FS2; Q8H7U1; P45960; Q40665; P46265; P37832	0	2	0.5951	0	1	1	911.9658203125	1822.924363995	0.835221856609994	0.000761272500046317	CID	MS2		41.4	25.4032393474667	20824	MSO3_030218_02.raw	0/0	4.04810571670532			0	4.741E-06
High	Sequest HT (A2)	Unambiguous	[R].EILHIQGGQcGNQIGAK.[F]	C10(Carbamidomethyl)	1	6	P46265	Q76FS2; Q8H7U1; P45960; Q40665; P46265; P37832	0	2	0.6247	0	1	1	911.965148925781	1822.92302122156	0.0986172088609299	8.98857812963172E-05	HCD	MS2	28.80761	33.1	25.4012894976	20822	MSO3_030218_02.raw	0/0	3.88979053497314			0	5.961E-05
High	Sequest HT (A2)	Unambiguous	[K].ATEPHAcLNNFTN.[-]	C7(Carbamidomethyl)	1	1	A2XID3	A2XID3	0	2	0.7406	0	1	1	744.831176757813	1488.65507688563	0.990328188045731	0.000737127812460159	CID	MS2		28.51	25.3507036994667	21191	MSO3_030218_03.raw	0/0	2.92970871925354			0	9.135E-05
High	Sequest HT (A2)	Unambiguous	[K].GALDGGLDIPHSDKR.[F]		2	3	Q8L4L4; A2WXX3	Q0JGY1; Q8L4L4; A2WXX3	1	2	0.569	0	1	1	775.899841308594	1550.79240598719	0.168524962285718	0.000130673593844222	CID	MS2		22.42	25.3888857112	20807	MSO3_030218_02.raw	0/0	3.55389618873596			0	5.592E-06
High	Sequest HT (A2)	Unambiguous	[K].HSNVDSSYLPIK.[S]		1	1	Q852M2	Q852M2	0	2	0.2366	0	1	1	680.349243164063	1359.69120969813	0.665039767900231	0.000452124062576331	HCD	MS2	3.054472	30.74401	25.2249859578667	21051	MSO3_030218_03.raw	0/0	3.92697525024414			0	7.698E-05
High	Sequest HT (A2)	Unambiguous	[K].IADAEENLGESEVR.[E]		1	1	Q8W425	Q8W425	0	2	0.4326	0	1	1	766.368774414063	1531.73027219813	4.45009058184893	0.00340815406252659	HCD	MS2	5.23687	34.9	25.3514659637333	21192	MSO3_030218_03.raw	0/0	4.22781753540039			0	1.62E-06
High	Sequest HT (A2)	Unambiguous	[K].QAGEYQPEEQPEADTDYSR.[A]		1	1	Q43007	Q43007	0	2	0.8231	0	1	1	1106.96533203125	2212.9233874325	-1.41784531235138	-0.00156879375003882	CID	MS2		38.685	25.2079328221333	21034	MSO3_030218_03.raw	0/0	3.9019410610199			0	2.524E-07
High	Sequest HT (A2)	Unambiguous	[K].DKTGSVLQQASEQVK.[S]		1	2	A2Y720	A2Y720; P0C5A4	1	2	0.5217	0	1	1	809.427368164063	1617.84745969813	1.9902955092809	0.00160999406250539	CID	MS2		29.29	25.2032349434667	21029	MSO3_030218_03.raw	0/0	3.91044235229492			0	2.846E-06
High	Sequest HT (A2)	Unambiguous	[K].VESTAVPSASTPDVADAK.[A]		1	1	Q40680	Q40680	0	2	0.5217	0	1	1	872.935241699219	1744.86320676844	1.86691684841627	0.00162875421870012	CID	MS2		36.315	25.1553957088	20975	MSO3_030218_03.raw	0/0	3.45375418663025			0	2.011E-05
High	Sequest HT (A2)	Unambiguous	[K].TEGVNIYGGPIAHK.[A]		1	1	O04226	O04226	0	2	0.4519	0	1	1	728.384216308594	1455.76115598719	1.44412441208547	0.00105114859377409	HCD	MS2	37.1003	25.99	25.1617140453333	20984	MSO3_030218_03.raw	0/0	3.11553478240967			0	1.551E-05
High	Sequest HT (A2)	Unambiguous	[K].YSGDSDLQLER.[I]		1	2	P46265	Q40665; P46265	0	2	0.7533	0	1	1	641.798217773438	1282.58915891688	-1.42399498026095	-0.000913201562411814	CID	MS2		16.66	25.5185277584	20950	MSO3_030218_02.raw	0/0	3.80891442298889	77724874	25.5013675689697	0	5.586E-05
High	Sequest HT (A2)	Unambiguous	[K].KLSVETTANQDPLVTK.[G]		1	1	Q43008	Q43008	1	2	0.3481	0	1	1	872.479125976563	1743.95097532313	1.30198389376106	0.00113529656255196	HCD	MS2	45.22437	27.265	25.1914459168	21015	MSO3_030218_03.raw	0/0	3.62378740310669			0	1.59E-08
High	Sequest HT (A2)	Unambiguous	[K].YSGDSDLQLER.[I]		1	2	P46265	Q40665; P46265	0	2	0.6506	0	1	1	641.798217773438	1282.58915891688	-1.42399498026095	-0.000913201562411814	HCD	MS2	20.80719	24.31	25.5168091298667	20948	MSO3_030218_02.raw	0/0	3.11565709114075	77724874	25.5013675689697	0	0.0001036
High	Sequest HT (A2)	Unambiguous	[K].IVTSANNTYEAGVPnGK.[E]	N15(Deamidated)	1	2	Q0JMY8	Q0JMY8; A2WPN7	0	2	0.3022	0	1	1	868.428649902344	1735.85002317469	0.175000568234515	0.000151887343632362	CID	MS2		0.6564877	25.5121406104	20942	MSO3_030218_02.raw	0/0	4.60434913635254	7821107740	25.4790935516357	0	1.194E-07
High	Sequest HT (A2)	Unambiguous	[K].KLSVETTANQDPLVTK.[G]		1	1	Q43008	Q43008	1	2	0.4266	0	1	1	872.478820800781	1743.95036497156	0.952001373722145	0.000830120781301957	CID	MS2		21.85658	25.1929229253333	21017	MSO3_030218_03.raw	0/0	2.86207437515259			0	2.643E-05
High	Sequest HT (A2)	Unambiguous	[K].VLTmNPTGDLSSAR.[F]	M4(Oxidation)	1	1	P14717	P14717	0	2	0.4947	0	1	1	739.370666503906	1477.73405637781	1.71731317950113	0.00126886390637093	CID	MS2		30.295	25.4910709005333	20924	MSO3_030218_02.raw	0/0	3.76488637924194	20992712	25.4897212982178	0	8.533E-06
High	Sequest HT (A2)	Unambiguous	[K].VLTmNPTGDLSSAR.[F]	M4(Oxidation)	1	1	P14717	P14717	0	2	0.4639	0	1	1	739.370666503906	1477.73405637781	1.71731317950113	0.00126886390637093	HCD	MS2	27.2593	20.245	25.4894104765333	20922	MSO3_030218_02.raw	0/0	2.91160535812378	20992712	25.4897212982178	0	0.0001577
High	Sequest HT (A2)	Unambiguous	[K].AAAVGANSQAAQSMLK.[Q]		1	2	P0C8Y9	P0DKK4; P0C8Y9	0	2	0.7409	0	1	1	759.391174316406	1517.77507200281	0.67219017970245	0.000510116406303496	CID	MS2		27.805	25.480819084	20911	MSO3_030218_02.raw	0/0	5.52076244354248	126314712	25.4782638549805	0	1.656E-08
High	Sequest HT (A2)	Unambiguous	[K].AAAVGANSQAAQSMLK.[Q]		1	2	P0C8Y9	P0DKK4; P0C8Y9	0	2	0.6421	0	1	1	759.391174316406	1517.77507200281	0.67219017970245	0.000510116406303496	HCD	MS2	72.50555	30.415	25.4793485936	20909	MSO3_030218_02.raw	0/0	4.46651363372803	126314712	25.4782638549805	0	1.345E-08
High	Sequest HT (A2)	Unambiguous	[R].SAHNYHPIPVVFSK.[G]		1	1	Q10G56	Q10G56	0	3	0.3886	0	1	1	532.616088867188	1595.83371334156	0.517605301234933	0.000275337187455686	HCD	MS2	54.25587	13.84211	25.1987059416	21024	MSO3_030218_03.raw	0/0	3.68365550041199			0	3.348E-05
High	Sequest HT (A2)	Unambiguous	[K].IVTSANNTYEAGVPnGK.[E]	N15(Deamidated)	1	2	Q0JMY8	Q0JMY8; A2WPN7	0	3	0.1327	0	1	1	579.289428710938	1735.85373287281	2.31210845468438	0.00133782427076209	CID	MS2		14.09635	25.4775192178667	20907	MSO3_030218_02.raw	0/0	4.22033405303955	94668502	25.485969543457	0	2.461E-05
High	Sequest HT (A2)	Unambiguous	[K].IVTSANNTYEAGVPnGK.[E]	N15(Deamidated)	1	2	Q0JMY8	Q0JMY8; A2WPN7	0	3	0.3194	0	1	1	579.288940429688	1735.85226802906	1.4682313991831	0.000849543020762085	HCD	MS2	12.77816	42.355	25.4757864005333	20905	MSO3_030218_02.raw	0/0	3.59640836715698	94668502	25.485969543457	0	8.429E-07
High	Sequest HT (A2)	Unambiguous	[K].DKTGSVLQQASEQVK.[S]		1	2	A2Y720	A2Y720; P0C5A4	1	2	0.5502	0	1	1	809.427368164063	1617.84745969813	1.9902955092809	0.00160999406250539	HCD	MS2	0	37.42	25.2016247778667	21027	MSO3_030218_03.raw	0/0	4.58270597457886			0	1.081E-07
High	Sequest HT (A2)	Unambiguous	[K].QAGEYQPEEQPEADTDYSR.[A]		1	1	Q43007	Q43007	0	2	0.8278	0	1	1	1106.96533203125	2212.9233874325	-1.41784531235138	-0.00156879375003882	HCD	MS2	0	29.755	25.2059954301333	21032	MSO3_030218_03.raw	0/0	3.89330148696899			0	1.891E-07
High	Sequest HT (A2)	Unambiguous	[K].GALDGGLDIPHSDKR.[F]		2	3	Q8L4L4; A2WXX3	Q0JGY1; Q8L4L4; A2WXX3	1	2	0.5293	0	1	1	775.899841308594	1550.79240598719	0.168524962285718	0.000130673593844222	HCD	MS2	16.36432	33.955	25.3873504248	20805	MSO3_030218_02.raw	0/0	4.44412994384766			0	1.62E-07
High	Sequest HT (A2)	Unambiguous	[K].IADAEENLGESEVR.[E]		1	1	Q8W425	Q8W425	0	2	0.4258	0	1	1	766.367309570313	1531.72734251063	2.53741666624468	0.00194331031252659	CID	MS2		14.68	25.3530742957333	21194	MSO3_030218_03.raw	0/0	4.7229118347168			0	2.58E-06
High	Sequest HT (A2)	Unambiguous	[K].APGGAPANVAcAISK.[L]	C11(Carbamidomethyl)	1	1	Q0J8G4	Q0J8G4	0	2	0.7714	0	1	1	692.356079101563	1383.70488157313	-0.0205295758965453	-1.42034374839284E-05	CID	MS2		12.73461	25.3488897981333	20762	MSO3_030218_02.raw	0/0	3.85063576698303	141166300	25.4619121551514	0	2.489E-07
High	Sequest HT (A2)	Unambiguous	[K].SLIEAFHGK.[G]		1	1	P17654	P17654	0	3	0.3109	0	1	1	334.5185546875	1001.5411108025	-0.345255303832453	-0.000115262499965259	CID	MS2		14.34447	25.2957689237333	20701	MSO3_030218_02.raw	0/0	1.19202375411987			0	9.319E-05
High	Sequest HT (A2)	Unambiguous	[R].ELISNSSDALDK.[I]		2	3	Q0J4P2; Q07078	Q0J4P2; Q69QQ6; Q07078	0	2	0.5613	0	1	1	646.322448730469	1291.63762083094	0.0152526820299251	9.85046881396556E-06	CID	MS2		8.986453	25.2935838506667	20698	MSO3_030218_02.raw	0/0	3.25595831871033	308560104	25.3350410461426	0	5.17E-05
High	Sequest HT (A2)	Unambiguous	[R].ELISNSSDALDK.[I]		2	3	Q0J4P2; Q07078	Q0J4P2; Q69QQ6; Q07078	0	2	0.458	0	1	1	646.322448730469	1291.63762083094	0.0152526820299251	9.85046881396556E-06	HCD	MS2	3.979482	15.22467	25.2919588130667	20696	MSO3_030218_02.raw	0/0	3.45426630973816	308560104	25.3350410461426	0	2.004E-05
High	Sequest HT (A2)	Unambiguous	[K].AIGSGSEGADSSLQEQYNK.[E]		1	1	Q9LSU1	Q9LSU1	0	2	0.5744	0	1	1	970.944152832031	1940.88102903406	-1.12049294531157	-0.00108737296875461	HCD	MS2	0	20.86	25.2388258544	20646	MSO3_030218_02.raw	0/0	3.8257098197937			0	8.191E-06
High	Sequest HT (A2)	Unambiguous	[K].TYDLNFKEENNDGSQK.[I]		1	1	Q42971	Q42971	1	2	0.5884	0	1	1	951.430541992188	1901.85380735438	1.38387504197945	0.00131596218761842	HCD	MS2	0	23.575	25.5263353824	21393	MSO3_030218_03.raw	0/0	3.96343970298767			0	8.743E-06
High	Sequest HT (A2)	Unambiguous	[K].TYDLNFKEENNDGSQK.[I]		1	1	Q42971	Q42971	1	2	0.5049	0	1	1	951.430541992188	1901.85380735438	1.38387504197945	0.00131596218761842	CID	MS2		33.16	25.5281709053333	21395	MSO3_030218_03.raw	0/0	3.05434417724609			0	0.0001401
High	Sequest HT (A2)	Unambiguous	[K].TGSVLQQASEQVK.[S]		1	2	A2Y720	A2Y720; P0C5A4	0	2	0.5508	0	1	1	687.865356445313	1374.72343626063	0.801951490712443	0.000551230312453299	CID	MS2		21.715	25.5573839349333	21427	MSO3_030218_03.raw	0/0	3.74365973472595			0	1.069E-05
High	Sequest HT (A2)	Unambiguous	[R].TGGAPGGGADGEGGVDDEHDEL.[-]		1	1	Q6Z7B0	Q6Z7B0	0	2	0.9288	0	1	1	1006.41107177734	2011.81486692469	1.84209868187421	0.00185297734390133	HCD	MS2	14.80727	28.255	25.5621254488	21433	MSO3_030218_03.raw	0/0	5.3364691734314			0	7.649E-10
High	Sequest HT (A2)	Unambiguous	[K].KLSVETTANQDPLVTK.[G]		1	1	Q43008	Q43008	1	3	0.4104	0	1	1	581.988342285156	1743.95047359547	1.01428755563616	0.000589621822958482	HCD	MS2	14.05321	23.98462	25.5637873936	21434	MSO3_030218_03.raw	0/0	3.84898686408997			0	7.368E-05
High	Sequest HT (A2)	Unambiguous	[R].TGGAPGGGADGEGGVDDEHDEL.[-]		1	1	Q6Z7B0	Q6Z7B0	0	2	0.9145	0	1	1	1006.41119384766	2011.81511106531	1.96345233063431	0.00197504765640133	CID	MS2		29.455	25.5647564701333	21435	MSO3_030218_03.raw	0/0	4.90927886962891			0	5.539E-09
High	Sequest HT (A2)	Unambiguous	[K].KLSVETTANQDPLVTK.[G]		1	1	Q43008	Q43008	1	3	0.4169	0	1	1	581.987609863281	1743.94827632984	-0.245649516503915	-0.000142800052041518	CID	MS2		41.52	25.5658586245333	21436	MSO3_030218_03.raw	0/0	2.94750928878784			0	0.0001968
High	Sequest HT (A2)	Unambiguous	[K].HIVQDLKPEIPVSK.[N]		1	1	P49027	P49027	0	3	0.7085	0	1	1	534.978942871094	1602.92227535328	0.566112162135903	0.000302477760442343	HCD	MS2	30.99799	13.885	25.5676606530667	21438	MSO3_030218_03.raw	0/0	3.9799644947052			0	6.419E-08
High	Sequest HT (A2)	Unambiguous	[K].HIVQDLKPEIPVSK.[N]		1	1	P49027	P49027	0	3	0.7984	0	1	1	534.978942871094	1602.92227535328	0.566112162135903	0.000302477760442343	CID	MS2		20.3277	25.5693647282667	21440	MSO3_030218_03.raw	0/0	3.72300314903259			0	1.976E-06
High	Sequest HT (A2)	Unambiguous	[R].NLNMGNAASIPSK.[C]		1	1	Q2QYL3	Q2QYL3	0	2	0.3889	0	1	1	658.835815429688	1316.66435422938	1.24839061809052	0.0008218546875014	HCD	MS2	59.91677	34.9323	25.6401156850667	21516	MSO3_030218_03.raw	0/0	2.882169008255			0	0.0001592
High	Sequest HT (A2)	Unambiguous	[R].AYFSATSAHTcTGDGNAMVAR.[A]	C11(Carbamidomethyl)	1	1	Q6ZDY8	Q6ZDY8	0	3	0.565	0	1	1	729.989807128906	2187.95486812672	0.117208427269199	8.54822396571346E-05	HCD	MS2	23.18903	31.82529	25.6647229709333	21541	MSO3_030218_03.raw	0/0	3.77148818969727			0	2.08E-08
High	Sequest HT (A2)	Unambiguous	[K].LTSSNcTVAIVGR.[K]	C6(Carbamidomethyl)	1	1	P52428	P52428	0	2	0.4702	0	1	1	689.362060546875	1377.71684446375	0.9942718763394	0.00068491187501607	HCD	MS2	30.26609	27.46	25.2973624373333	20703	MSO3_030218_02.raw	0/0	2.8519012928009			0	3.718E-05
High	Sequest HT (A2)	Unambiguous	[K].LTSSNcTVAIVGR.[K]	C6(Carbamidomethyl)	1	1	P52428	P52428	0	2	0.5603	0	1	1	689.362060546875	1377.71684446375	0.9942718763394	0.00068491187501607	CID	MS2		17.455	25.2993521066667	20705	MSO3_030218_02.raw	0/0	3.72996187210083			0	1.431E-05
High	Sequest HT (A2)	Unambiguous	[K].VcMLGDAQHVEEAEK.[I]	C2(Carbamidomethyl)	1	1	B7F845	B7F845	0	2	0.6112	0	1	1	858.391784667969	1715.77629270594	2.07565132170393	0.00178067296879547	CID	MS2		31.825	25.4380247725333	21291	MSO3_030218_03.raw	0/0	4.98811435699463			0	2.843E-07
High	Sequest HT (A2)	Unambiguous	[R].GNATVPAMEMTK.[W]		2	2	Q2QLY5; Q2QLY4	Q2QLY5; Q2QLY4	0	2	0.6038	0	1	1	625.299865722656	1249.59245481531	0.748520854898557	0.000467672656213836	HCD	MS2	4.954766	18.43	25.3048416288	20712	MSO3_030218_02.raw	0/0	3.12686038017273	86934523.5	25.4640941619873	0	7.025E-05
High	Sequest HT (A2)	Unambiguous	[K].APGGAPANVAcAISK.[L]	C11(Carbamidomethyl)	1	1	Q0J8G4	Q0J8G4	0	2	0.7264	0	1	1	692.356079101563	1383.70488157313	-0.0205295758965453	-1.42034374839284E-05	HCD	MS2	41.30198	21.70888	25.3472647312	20760	MSO3_030218_02.raw	0/0	4.1304087638855	141166300	25.4619121551514	0	1.403E-08
High	Sequest HT (A2)	Unambiguous	[K].TYDLNFKEENNDGSQK.[I]		1	1	Q42971	Q42971	1	3	0.6958	0	1	1	634.621704101563	1901.85055904469	-0.324097553060248	-0.000205461770747206	CID	MS2		11.58129	25.3464960928	20759	MSO3_030218_02.raw	0/0	3.09218835830688	863737204	25.4832286834717	0	9.968E-06
High	Sequest HT (A2)	Unambiguous	[R].QMIMAETIEHR.[Q]		1	1	Q75KR1	Q75KR1	0	2	0.4217	0	1	1	679.831726074219	1358.65617551844	0.484919414648493	0.000329419218928706	HCD	MS2	61.0635	31.555	25.3581451205333	21200	MSO3_030218_03.raw	0/0	3.12951850891113			0	0.0002189
High	Sequest HT (A2)	Unambiguous	[R].HITIFSPEGR.[L]		1	1	Q9LSU3	Q9LSU3	0	2	0.4646	0	1	1	578.808471679688	1156.60966672938	-1.09486309420192	-0.000633165312478923	CID	MS2		13.35732	25.3633927738667	21207	MSO3_030218_03.raw	0/0	2.96646523475647			0	0.0001267
High	Sequest HT (A2)	Unambiguous	[K].TYDLNFKEENNDGSQK.[I]		1	1	Q42971	Q42971	1	3	0.505	0	1	1	634.621704101563	1901.85055904469	-0.324097553060248	-0.000205461770747206	HCD	MS2	27.20184	17.63261	25.3442689989333	20757	MSO3_030218_02.raw	0/0	3.99926996231079	863737204	25.4832286834717	0	3.067E-05
High	Sequest HT (A2)	Unambiguous	[K].IVTSANNTYEAGVPnGK.[E]	N15(Deamidated)	1	2	Q0JMY8	Q0JMY8; A2WPN7	0	2	0.007	0	1	1	868.428161621094	1735.84904661219	-0.387584135433006	-0.000336393906367638	CID	MS2		16.75052	25.3745630232	21217	MSO3_030218_03.raw	0/0	5.67778968811035			0	1.854E-08
High	Sequest HT (A2)	Unambiguous	[K].IVTSAnNTYEAGVPNGK.[E]	N6(Deamidated)	1	2	Q0JMY8	Q0JMY8; A2WPN7	0	2		0.007	2	2	868.428161621094	1735.84904661219	-0.387584135433006	-0.000336393906367638	CID	MS2		16.75052	25.3745630232	21217	MSO3_030218_03.raw	0/0	5.63527870178223			0	2.342E-08
High	Sequest HT (A2)	Unambiguous	[K].IVTSANNTYEAGVPNGK.[E]		1	2	Q0JMY8	Q0JMY8; A2WPN7	0	2	0.6099	0	1	1	867.934265136719	1734.86125364344	-2.5648997233703	-0.00222487828136764	HCD	MS2	86.83792	33.025	25.1175105213333	20511	MSO3_030218_02.raw	0/0	4.64405822753906			0	5.172E-08
High	Sequest HT (A2)	Unambiguous	[K].IVTSANnTYEAGVPNGK.[E]	N7(Deamidated)	1	2	Q0JMY8	Q0JMY8; A2WPN7	0	2		0.0106	3	3	868.428161621094	1735.84904661219	-0.387584135433006	-0.000336393906367638	CID	MS2		16.75052	25.3745630232	21217	MSO3_030218_03.raw	0/0	5.62345266342163			0	2.34E-08
High	Sequest HT (A2)	Unambiguous	[K].TVDSEELTVEER.[N]		2	2	Q7XTE8; Q6EUP4	Q7XTE8; Q6EUP4	0	2	0.6371	0	1	1	703.835632324219	1406.66398801844	-0.395305024664767	-0.000278030781146299	CID	MS2		17.86793	25.3841435237333	21229	MSO3_030218_03.raw	0/0	3.71735215187073			0	3.345E-05
High	Sequest HT (A2)	Unambiguous	[K].VcMLGDAQHVEEAEK.[I]	C2(Carbamidomethyl)	1	1	B7F845	B7F845	0	3	0.4892	0	1	1	572.595825195313	1715.77292232594	0.111300252138351	6.36553125374917E-05	HCD	MS2	39.89575	7.708979	25.4226128765333	21272	MSO3_030218_03.raw	0/0	4.1733717918396			0	9.579E-07
High	Sequest HT (A2)	Unambiguous	[K].TYDLNFKEENNDGSQK.[I]		1	1	Q42971	Q42971	1	2	0.5952	0	1	1	951.429931640625	1901.85258665125	0.742025069294804	0.000705610625118425	CID	MS2		24.055	25.3284028973333	20741	MSO3_030218_02.raw	0/0	4.20212125778198			0	1.396E-06
High	Sequest HT (A2)	Unambiguous	[K].TYDLNFKEENNDGSQK.[I]		1	1	Q42971	Q42971	1	2	0.6652	0	1	1	951.429931640625	1901.85258665125	0.742025069294804	0.000705610625118425	HCD	MS2	0	33.91	25.3267783058667	20739	MSO3_030218_02.raw	0/0	4.65870904922485			0	1.345E-07
High	Sequest HT (A2)	Unambiguous	[K].VcMLGDAQHVEEAEK.[I]	C2(Carbamidomethyl)	1	1	B7F845	B7F845	0	3	0.6728	0	1	1	572.595825195313	1715.77292232594	0.111300252138351	6.36553125374917E-05	CID	MS2		8.080926	25.4241689698667	21274	MSO3_030218_03.raw	0/0	2.71769285202026			0	3.372E-06
High	Sequest HT (A2)	Unambiguous	[K].VcMLGDAQHVEEAEK.[I]	C2(Carbamidomethyl)	1	1	B7F845	B7F845	0	2	0.5541	0	1	1	858.391784667969	1715.77629270594	2.07565132170393	0.00178067296879547	HCD	MS2	0	21.085	25.4362932936	21289	MSO3_030218_03.raw	0/0	3.8816967010498			0	2.53E-07
High	Sequest HT (A2)	Unambiguous	[R].GNATVPAMEMTK.[W]		2	2	Q2QLY5; Q2QLY4	Q2QLY5; Q2QLY4	0	2	0.7148	0	1	1	625.299865722656	1249.59245481531	0.748520854898557	0.000467672656213836	CID	MS2		28.72	25.3064061904	20714	MSO3_030218_02.raw	0/0	2.97908043861389	86934523.5	25.4640941619873	0	0.0001518
High	Sequest HT (A2)	Unambiguous	[K].TVDSEELTVEER.[N]		2	2	Q7XTE8; Q6EUP4	Q7XTE8; Q6EUP4	0	2	0.3958	0	1	1	703.835632324219	1406.66398801844	-0.395305024664767	-0.000278030781146299	HCD	MS2	30.3653	15.89367	25.3827229730667	21227	MSO3_030218_03.raw	0/0	3.31370806694031			0	1.306E-05
High	Sequest HT (A2)	Unambiguous	[K].NPGEQSHAANAGLDIAVR.[L]		1	1	Q9FE01	Q9FE01	0	2	0.4278	0	1	1	910.457275390625	1819.90727415125	1.49769461934603	0.00136283062499842	HCD	MS2	0	35.785	26.3828670949333	21882	MSO3_030218_02.raw	0/0	1.94075894355774			0	6.263E-05
High	Sequest HT (A2)	Unambiguous	[K].DGKPFVDVLK.[E]		2	3	P17784; Q5N725	P17784; Q10A30; Q5N725	0	3	0.616	0	1	1	373.213134765625	1117.62485103688	-0.299843927195112	-0.000111704374982461	CID	MS2		4.048974	28.9723827341333	25100	MSO3_030218_03.raw	0/0	3.88163375854492			0	3.624E-05
High	Sequest HT (A2)	Unambiguous	[R].DAGGVQVQNVSFAK.[N]		1	1	Q56UD1	Q56UD1	0	2	0.3039	0	1	1	710.365600585938	1419.72392454188	0.884941758896289	0.000628185937557646	CID	MS2		24.99322	29.0226640757333	25156	MSO3_030218_03.raw	0/0	2.82972049713135	32328665	28.9638996124268	0	1.044E-05
High	Sequest HT (A2)	Unambiguous	[K].KPEDWDDKEYIPDPEDKKPEGYDDIPK.[E]		1	1	Q9SLY8	Q9SLY8	2	4	0.5945	0	1	1	816.134094238281	3261.51454706313	1.08472518253984	0.000884460781207963	CID	MS2		34.33747	31.6867317234667	27984	MSO3_030218_03.raw	0/0	4.02147436141968	75780008	31.7289257049561	0	5.841E-05
High	Sequest HT (A2)	Unambiguous	[K].GGIGcAPGELSTSELER.[L]	C5(Carbamidomethyl)	1	1	Q33E23	Q33E23	0	2	0.6366	0	1	1	866.911437988281	1732.81559934656	-0.830787904935481	-0.000719801718712887	HCD	MS2	65.87521	24.57048	31.7094326146667	28006	MSO3_030218_03.raw	0/0	3.65517663955688	259179549	31.6461029052734	0	9.036E-07
High	Sequest HT (A2)	Unambiguous	[K].GGIGcAPGELSTSELER.[L]	C5(Carbamidomethyl)	1	1	Q33E23	Q33E23	0	2	0.6998	0	1	1	866.911437988281	1732.81559934656	-0.830787904935481	-0.000719801718712887	CID	MS2		29.77	31.7112015453333	28008	MSO3_030218_03.raw	0/0	4.93147802352905	259179549	31.6461029052734	0	5.288E-08
High	Sequest HT (A2)	Unambiguous	[R].VLNTGSPITVPVGR.[A]		1	1	Q01859	Q01859	0	2	0.1974	0	1	1	705.409423828125	1409.81157102625	0.341716882337561	0.000240878125055133	HCD	MS2	28.18077	19.38479	31.7189611749333	28015	MSO3_030218_03.raw	0/0	2.27961993217468			0	0.0002193
High	Sequest HT (A2)	Unambiguous	[R].KSPcGEGTNTWDR.[F]	C4(Carbamidomethyl)	1	1	P35686	P35686	1	2	0.585	0	1	1	754.334655761719	1507.66203489344	1.73688660002254	0.0013093167187499	HCD	MS2	90.23233	26.755	18.7120154162667	13240	MSO3_030218_02.raw	0/0	3.05904769897461			0	5.368E-05
High	Sequest HT (A2)	Unambiguous	[R].IIGIDLNANR.[F]		1	1	Q2R8Z5	Q2R8Z5	0	2	0.6484	0	1	1	549.816833496094	1098.62639036219	-0.1754534393375	-9.63789062780052E-05	CID	MS2		4.980748	31.7534596088	28053	MSO3_030218_03.raw	0/0	3.09596943855286			0	5.884E-05
High	Sequest HT (A2)	Unambiguous	[R].VAPEEHPVLLTEAPLNPK.[A]		1	1	Q10DV7	Q10DV7	0	3	0.6778	0	1	1	652.027038574219	1954.06656246266	1.10503658565346	0.000719770885401279	HCD	MS2	9.487615	6.885969	31.8016095090667	28101	MSO3_030218_03.raw	0/0	4.18986129760742	1268368107	31.619327545166	0	9.433E-07
High	Sequest HT (A2)	Unambiguous	[R].AASFNIIPSSTGAAK.[A]		3	3	Q7FAH2; Q6K5G8; A2YQT7	Q7FAH2; Q6K5G8; A2YQT7	0	2	0.4604	0	1	1	717.883544921875	1434.75981321375	0.762423489824079	0.00054694687491974	CID	MS2		15.22719	31.8023453234667	28102	MSO3_030218_03.raw	0/0	3.2753894329071			0	4.247E-06
High	Sequest HT (A2)	Unambiguous	[R].VAPEEHPVLLTEAPLNPK.[A]		1	1	Q10DV7	Q10DV7	0	3	0.7099	0	1	1	652.027587890625	1954.06821041188	1.9483809585889	0.00126908729165128	CID	MS2		16.92313	31.8034305848	28103	MSO3_030218_03.raw	0/0	3.24093127250671	1268368107	31.619327545166	0	5.866E-05
High	Sequest HT (A2)	Unambiguous	[K].SEESNMcDLLR.[I]	C7(Carbamidomethyl)	1	1	Q0ITW7	Q0ITW7	0	2	0.7534	0	1	1	677.292541503906	1353.57780637781	0.354762009811375	0.000240098906335362	HCD	MS2	35.11102	14.08204	31.8074988082667	28108	MSO3_030218_03.raw	0/0	2.95566034317017	193121772	31.8684215545654	0	0.0001192
High	Sequest HT (A2)	Unambiguous	[K].FLEDHPGGDDVLLSSTGK.[D]		1	1	P49100	P49100	0	3	0.5039	0	1	1	629.643127441406	1886.91482906422	0.944200487303844	0.000593874739630943	HCD	MS2	34.59722	14.26934	31.8188485861333	28121	MSO3_030218_03.raw	0/0	3.85203003883362	124416702	31.8487091064453	0	5.784E-06
High	Sequest HT (A2)	Unambiguous	[K].FLEDHPGGDDVLLSSTGK.[D]		1	1	P49100	P49100	0	3	0.5014	0	1	1	629.643310546875	1886.91537838063	1.23531957569812	0.000776980208380943	CID	MS2		10.15524	31.8206942952	28123	MSO3_030218_03.raw	0/0	3.46779274940491	124416702	31.8487091064453	0	1.897E-07
High	Sequest HT (A2)	Unambiguous	[K].FLEDHPGGDDVLLSSTGK.[D]		1	1	P49100	P49100	0	2	0.6067	0	1	1	943.961608886719	1886.91594114344	1.53356480392524	0.00144685171881065	HCD	MS2	15.26965	33.1	31.8259482984	28129	MSO3_030218_03.raw	0/0	4.44858694076538	38672984	31.8586597442627	0	2.896E-08
High	Sequest HT (A2)	Unambiguous	[K].FLEDHPGGDDVLLSSTGK.[D]		1	1	P49100	P49100	0	2	0.5394	0	1	1	943.961608886719	1886.91594114344	1.53356480392524	0.00144685171881065	CID	MS2		43.105	31.8279419130667	28131	MSO3_030218_03.raw	0/0	3.43394565582275	38672984	31.8586597442627	0	5.733E-07
High	Sequest HT (A2)	Unambiguous	[K].SDVGFDGWR.[L]		2	3	P27937; P27933	P27937; P27933; P27939	0	2	0.6297	0	1	1	519.735656738281	1038.46403684656	0.0985364624171021	5.1163281227673E-05	CID	MS2		3.715919	31.8486637984	28151	MSO3_030218_03.raw	0/0	3.43149948120117	1003218664	31.7234859466553	0	0.0001885
High	Sequest HT (A2)	Unambiguous	[K].KPEDWDDKEYIPDPEDKKPEGYDDIPK.[E]		1	1	Q9SLY8	Q9SLY8	2	4	0.5835	0	1	1	816.134094238281	3261.51454706313	1.08472518253984	0.000884460781207963	HCD	MS2	0	33.1	31.6845169010667	27982	MSO3_030218_03.raw	0/0	4.48816394805908	75780008	31.7289257049561	0	1.179E-06
High	Sequest HT (A2)	Unambiguous	[R].IESLDPALLRPGR.[I]		1	1	P46466	P46466	0	3	0.3865	0	1	1	479.612152099609	1436.82190303883	-0.059340107702131	-2.8420390511504E-05	HCD	MS2	60.45082	42.09	31.890684784	28197	MSO3_030218_03.raw	0/0	2.07353067398071	55495826	31.8565349578857	0	2.427E-05
High	Sequest HT (A2)	Unambiguous	[R].HPAESTSATNESVLK.[V]		1	1	B8BJ39	B8BJ39	0	2	0.6727	0	1	1	785.888122558594	1570.76896848719	-1.12807857118364	-0.000885976406266309	HCD	MS2	6.540433	24.4	18.8016741541333	13348	MSO3_030218_02.raw	0/0	3.87734222412109			0	1.225E-08
High	Sequest HT (A2)	Unambiguous	[K].KVSPQLIAEYTVR.[A]		1	1	Q5N725	Q5N725	1	2	0.6178	0	1	1	752.429565429688	1503.85185422938	-0.731335216068938	-0.000549910312543034	CID	MS2		21.33615	31.6629492682667	27959	MSO3_030218_03.raw	0/0	3.48234009742737			0	0.0002131
High	Sequest HT (A2)	Unambiguous	[R].LVGccNELNAGYAADGYAR.[A]	C4(Carbamidomethyl); C5(Carbamidomethyl)	1	2	A2XFI3	Q10MW3; A2XFI3	0	2	0.6779	0	1	1	1037.45935058594	2073.91142454188	-0.125399806884582	-0.000130034062372886	HCD	MS2	0	21.805	31.5640888432	27858	MSO3_030218_03.raw	0/0	4.16266202926636			0	1.409E-08
High	Sequest HT (A2)	Unambiguous	[R].LVGccNELNAGYAADGYAR.[A]	C4(Carbamidomethyl); C5(Carbamidomethyl)	1	2	A2XFI3	Q10MW3; A2XFI3	0	2	0.6556	0	1	1	1037.45935058594	2073.91142454188	-0.125399806884582	-0.000130034062372886	CID	MS2		31.63	31.5658869621333	27860	MSO3_030218_03.raw	0/0	4.50230121612549			0	1.372E-08
High	Sequest HT (A2)	Unambiguous	[K].EGQSEIYYITGESK.[K]		1	2	Q07078	Q69QQ6; Q07078	0	2	0.6085	0	1	1	802.379028320313	1603.75078001063	1.35432736427807	0.0010860003126254	CID	MS2		20.89	31.5683932296	27863	MSO3_030218_03.raw	0/0	4.00838232040405	202467732	31.6706390380859	0	1.78E-05
High	Sequest HT (A2)	Unambiguous	[R].LDWGPHMIcR.[D]	C9(Carbamidomethyl)	1	3	P17654	Q0D9J1; A2YGY2; P17654	0	2	0.635	0	1	1	642.802001953125	1284.59672727625	-0.685828577033992	-0.0004405068748774	HCD	MS2	16.50988	26.05	31.5835675485333	27877	MSO3_030218_03.raw	0/0	2.73868656158447	45887496	31.6963081359863	0	0.0002201
High	Sequest HT (A2)	Unambiguous	[K].IGPWGGnGGSAQDISVPPKK.[L]	N7(Deamidated)	1	1	Q0JMY8	Q0JMY8	1	3	0.0392	0	1	1	656.005310058594	1966.00137691578	-0.757386596116085	-0.000496341406196255	HCD	MS2	31.00635	12.29091	31.6021663594667	27897	MSO3_030218_03.raw	0/0	5.10429906845093			0	6.819E-10
High	Sequest HT (A2)	Unambiguous	[K].IGPWGGNGGSAqDISVPPKK.[L]	Q12(Deamidated)	1	1	Q0JMY8	Q0JMY8	1	3		0.0392	2	2	656.005310058594	1966.00137691578	-0.757386596116085	-0.000496341406196255	HCD	MS2	31.00635	12.29091	31.6021663594667	27897	MSO3_030218_03.raw	0/0	4.89505672454834			0	1.004E-09
High	Sequest HT (A2)	Unambiguous	[K].ASAIADFVSANK.[L]		1	1	Q67IX6	Q67IX6	0	2	0.4033	0	1	1	597.311401367188	1193.61552610438	-0.462330924520375	-0.000275922812420504	HCD	MS2	10.82494	31.705	31.6223927792	27918	MSO3_030218_03.raw	0/0	2.99782490730286	21845559	31.5333557128906	0	5.578E-05
High	Sequest HT (A2)	Unambiguous	[R].LNALQQQSGR.[L]		1	1	Q6Z965	Q6Z965	0	2	0.6504	0	1	1	557.802551269531	1114.59782590906	1.32811225195166	0.000740154531285953	CID	MS2		33.1	18.8692397477333	13435	MSO3_030218_02.raw	0/0	3.49063086509705			0	3.175E-05
High	Sequest HT (A2)	Unambiguous	[R].LNALQQQSGR.[L]		1	1	Q6Z965	Q6Z965	0	2	0.5413	0	1	1	557.802551269531	1114.59782590906	1.32811225195166	0.000740154531285953	HCD	MS2	66.17625	31.735	18.8678607053333	13433	MSO3_030218_02.raw	0/0	3.02713561058044			0	0.0002
High	Sequest HT (A2)	Unambiguous	[R].VSSEQEAAPAVR.[A]		1	1	Q5Z8V9	Q5Z8V9	0	2	0.3836	0	1	1	622.318237304688	1243.62919797938	1.20033460885185	0.000746384687545287	CID	MS2		27.43	18.8671191610667	13432	MSO3_030218_02.raw	0/0	3.05363345146179			0	2.776E-05
High	Sequest HT (A2)	Unambiguous	[K].ASAIADFVSANK.[L]		1	1	Q67IX6	Q67IX6	0	2	0.5765	0	1	1	597.311401367188	1193.61552610438	-0.462330924520375	-0.000275922812420504	CID	MS2		15.91	31.6238028584	27920	MSO3_030218_03.raw	0/0	3.92297792434692	21845559	31.5333557128906	0	3.573E-05
High	Sequest HT (A2)	Unambiguous	[R].HPAESTNATNESVLK.[V]		1	1	Q2QXR8	Q2QXR8	0	2	0.563	0	1	1	799.394226074219	1597.78117551844	-0.290372320654028	-0.000231975781275651	CID	MS2		23.89	18.8176419642667	13370	MSO3_030218_02.raw	0/0	3.88852047920227			0	1.129E-07
High	Sequest HT (A2)	Unambiguous	[R].HPAESTNATNESVLK.[V]		1	1	Q2QXR8	Q2QXR8	0	2	0.6069	0	1	1	799.394470214844	1597.78166379969	0.0152271667464955	1.21648437243493E-05	HCD	MS2	0	28.42	18.8161878709333	13368	MSO3_030218_02.raw	0/0	4.63302183151245			0	2.008E-08
High	Sequest HT (A2)	Unambiguous	[K].AGIALNDNFVK.[L]		2	2	Q7FAH2; A2YQT7	Q7FAH2; A2YQT7	0	2	0.6958	0	1	1	581.316650390625	1161.62602415125	-0.19334854911521	-0.000112299374904978	CID	MS2		2.690668	31.6597722506667	27955	MSO3_030218_03.raw	0/0	3.55227565765381	1225048344	31.5233993530273	0	0.0001363
High	Sequest HT (A2)	Unambiguous	[K].KVSPQLIAEYTVR.[A]		1	1	Q5N725	Q5N725	1	2	0.5801	0	1	1	752.429565429688	1503.85185422938	-0.731335216068938	-0.000549910312543034	HCD	MS2	23.38968	23.35462	31.6614659752	27957	MSO3_030218_03.raw	0/0	3.30779957771301			0	3.713E-06
High	Sequest HT (A2)	Unambiguous	[R].HPAESTSATNESVLK.[V]		1	1	B8BJ39	B8BJ39	0	2	0.567	0	1	1	785.888122558594	1570.76896848719	-1.12807857118364	-0.000885976406266309	CID	MS2		15.295	18.8030529026667	13350	MSO3_030218_02.raw	0/0	1.93625485897064			0	3.034E-05
High	Sequest HT (A2)	Unambiguous	[K].IYGVEPVESAVLSGGKPGPHK.[I]		1	1	Q9XEA6	Q9XEA6	0	3	0.2581	0	1	1	707.718139648438	2121.13986568531	2.8221063129556	0.00199535510409987	HCD	MS2	47.11394	30.895	31.5359652512	27829	MSO3_030218_03.raw	0/0	3.09978151321411	31821808	31.5276050567627	0	1.406E-06
High	Sequest HT (A2)	Unambiguous	[R].IFIPDREPPnGQPDEPLR.[V]	N10(Deamidated)	2	2	Q0DHF6; A2Y5L9	Q0DHF6; A2Y5L9	1	3	0.0906	0	1	1	697.688781738281	2091.05179195484	0.59664021388329	0.000415868281340585	CID	MS2		2.761383	31.8963429954667	28202	MSO3_030218_03.raw	0/0	3.20036172866821			0	1.361E-07
High	Sequest HT (A2)	Unambiguous	[K].NYPVVSAEYQEAVEK.[A]		1	2	Q10N21	Q10N21; A2XFC7	0	2	0.5315	0	1	1	863.420593261719	1725.83390989344	0.523563655489531	0.000451791718774075	HCD	MS2	24.73299	14.54415	31.8982306818667	28204	MSO3_030218_03.raw	0/0	3.64574122428894			0	3.193E-07
High	Sequest HT (A2)	Unambiguous	[R].AQGDADSALDR.[L]		1	1	P35687	P35687	0	2	0.8162	0	1	1	559.756530761719	1118.50578489344	-1.3150263932676	-0.000735433281192854	CID	MS2		11.93599	18.3823653306667	12853	MSO3_030218_02.raw	0/0	4.07778930664063			0	1.926E-05
High	Sequest HT (A2)	Unambiguous	[R].AQGDADSALDR.[L]		1	1	P35687	P35687	0	2	0.8055	0	1	1	559.756530761719	1118.50578489344	-1.3150263932676	-0.000735433281192854	HCD	MS2	13.51871	17.0891	18.3810738333333	12851	MSO3_030218_02.raw	0/0	3.64890456199646			0	5.816E-05
High	Sequest HT (A2)	Unambiguous	[R].GVYcVFEGGTPDDR.[L]	C4(Carbamidomethyl)	1	1	P27933	P27933	0	2	0.7111	0	1	1	786.343933105469	1571.68058958094	0.704088174325082	0.000553300468897788	CID	MS2		5.408007	32.0361055696	28353	MSO3_030218_03.raw	0/0	4.04594755172729	559791708	32.1502304077148	0	1.014E-05
High	Sequest HT (A2)	Unambiguous	[R].LKVPPALNQFTR.[T]		1	1	P0DKK7	P0DKK7	1	3	0.7929	0	1	1	461.941589355469	1383.81021480641	-0.347304436351934	-0.000160201197862383	CID	MS2		15.34478	32.0466301352	28365	MSO3_030218_03.raw	0/0	3.9561870098114			0	1.687E-05
High	Sequest HT (A2)	Unambiguous	[K].VIAcVGETLEQR.[E]	C4(Carbamidomethyl)	1	1	P48494	P48494	0	2	0.4309	0	1	1	687.856079101563	1374.70488157313	0.222566455716537	0.000152981562525412	HCD	MS2	13.04853	26.335	32.0576235146667	28375	MSO3_030218_03.raw	0/0	3.10886383056641			0	3.147E-05
High	Sequest HT (A2)	Unambiguous	[K].AEEAESLAAK.[M]		1	1	Q6K9N6	Q6K9N6	0	2	0.496	0	1	1	509.756042480469	1018.50480833094	-0.316374510735549	-0.000161114531181283	CID	MS2		6.145689	18.3385381946667	12799	MSO3_030218_02.raw	0/0	3.75370454788208			0	2.196E-05
High	Sequest HT (A2)	Unambiguous	[K].VIAcVGETLEQR.[E]	C4(Carbamidomethyl)	1	1	P48494	P48494	0	2	0.4162	0	1	1	687.856079101563	1374.70488157313	0.222566455716537	0.000152981562525412	CID	MS2		22.225	32.0589900194667	28377	MSO3_030218_03.raw	0/0	3.57837581634521			0	0.0001076
High	Sequest HT (A2)	Unambiguous	[K].YGQDATNVGDEGGFAPNIQENK.[E]		1	1	Q42971	Q42971	0	2	0.6558	0	1	1	1162.52490234375	2324.0425280575	-0.012802046231016	-1.48762501339661E-05	HCD	MS2	0	40.665	32.0644231898667	28383	MSO3_030218_03.raw	0/0	2.75515508651733			0	3.649E-05
High	Sequest HT (A2)	Unambiguous	[K].AEEAESLAAK.[M]		1	1	Q6K9N6	Q6K9N6	0	2	0.4766	0	1	1	509.756042480469	1018.50480833094	-0.316374510735549	-0.000161114531181283	HCD	MS2	32.99707	7.137617	18.3370777658667	12797	MSO3_030218_02.raw	0/0	3.42405271530151			0	0.0001385
High	Sequest HT (A2)	Unambiguous	[K].DEAYFAANAAAQASR.[R]		1	1	Q2QLY5	Q2QLY5	0	2	0.5688	0	1	1	778.362365722656	1555.71745481531	2.50357483069758	0.00194742265625791	HCD	MS2	21.37949	33.1	32.065264756	28384	MSO3_030218_03.raw	0/0	3.26723122596741	10051819	32.0847320556641	0	4.254E-06
High	Sequest HT (A2)	Unambiguous	[K].YGQDATNVGDEGGFAPNIQENK.[E]		1	1	Q42971	Q42971	0	2	0.8045	0	1	1	1162.52490234375	2324.0425280575	-0.012802046231016	-1.48762501339661E-05	CID	MS2		26.605	32.0661666786667	28385	MSO3_030218_03.raw	0/0	3.52647185325623			0	7.122E-05
High	Sequest HT (A2)	Unambiguous	[K].DEAYFAANAAAQASR.[R]		1	1	Q2QLY5	Q2QLY5	0	2	0.6868	0	1	1	778.362365722656	1555.71745481531	2.50357483069758	0.00194742265625791	CID	MS2		40.875	32.0671542189333	28386	MSO3_030218_03.raw	0/0	4.47276735305786	10051819	32.0847320556641	0	4.228E-07
High	Sequest HT (A2)	Unambiguous	[K].SAIVQVDAAPFK.[Q]		1	1	P49199	P49199	0	2	0.6321	0	1	1	623.345886230469	1245.68449583094	0.587822494599482	0.000366120468697773	HCD	MS2	9.014219	15.46874	32.0857036216	28404	MSO3_030218_03.raw	0/0	3.18452143669128	434571326	32.1653442382813	0	1.705E-05
High	Sequest HT (A2)	Unambiguous	[K].EHISAYGEGNER.[R]		1	1	P14656	P14656	0	3	0.4635	0	1	1	454.540557861328	1361.60712032398	-0.669815390291352	-0.000304008671870785	CID	MS2		16.65468	18.2730097178667	12724	MSO3_030218_02.raw	0/0	3.14685869216919			0	5.189E-05
High	Sequest HT (A2)	Unambiguous	[K].SAIVQVDAAPFK.[Q]		1	1	P49199	P49199	0	2	0.6764	0	1	1	623.345886230469	1245.68449583094	0.587822494599482	0.000366120468697773	CID	MS2		10.02782	32.0871617898667	28406	MSO3_030218_03.raw	0/0	3.43236088752747	434571326	32.1653442382813	0	1.669E-05
High	Sequest HT (A2)	Unambiguous	[K].VAVKPLDLESANEPPLNTYKPK.[E]		1	1	P41345	P41345	0	4	0.495	0	1	1	606.584716796875	2423.3170372975	-0.418476848246468	-0.000253525625112161	HCD	MS2	12.19544	15.55536	32.0204291048	28337	MSO3_030218_03.raw	0/0	3.03211379051209			0	2.238E-06
High	Sequest HT (A2)	Unambiguous	[K].DAYVGDEAQSK.[R]		4	4	A2XNS1; Q10DV7; P0C542; A3C6D7	A2XNS1; Q10DV7; P0C542; A3C6D7	0	2	0.764	0	1	1	591.767333984375	1182.52739133875	0.0582301555713015	3.44293749776625E-05	CID	MS2		13.06734	18.6536698704	13169	MSO3_030218_02.raw	0/0	3.38657379150391			0	4.048E-05
High	Sequest HT (A2)	Unambiguous	[K].IGPWGGnGGSAQDISVPPKK.[L]	N7(Deamidated)	1	1	Q0JMY8	Q0JMY8	1	3		0.0023	2	2	656.006103515625	1966.00375728688	0.453380252187506	0.000297115625053745	CID	MS2		15.73154	31.9969363224	28310	MSO3_030218_03.raw	0/0	4.38121938705444			0	3.534E-06
High	Sequest HT (A2)	Unambiguous	[K].IGPWGGnGGSAQDISVPPKK.[L]	N7(Deamidated)	1	1	Q0JMY8	Q0JMY8	1	3	0.085	0	1	1	656.006591796875	1966.00522213063	1.19846754345125	0.000785396875053745	HCD	MS2	23.27842	10.83876	31.9952469034667	28308	MSO3_030218_03.raw	0/0	4.94354391098022			0	7.131E-09
High	Sequest HT (A2)	Unambiguous	[K].SGQESHAAcTEFDR.[T]	C9(Carbamidomethyl)	1	1	P35684	P35684	0	2	0.8345	0	1	1	797.830932617188	1594.65458860438	-0.295039119615555	-0.000235242812362202	CID	MS2		26.515	18.6340105506667	13149	MSO3_030218_02.raw	0/0	4.28913497924805			0	5.955E-07
High	Sequest HT (A2)	Unambiguous	[K].SGQESHAAcTEFDR.[T]	C9(Carbamidomethyl)	1	1	P35684	P35684	0	2	0.6779	0	1	1	797.830932617188	1594.65458860438	-0.295039119615555	-0.000235242812362202	HCD	MS2	0	15.865	18.6324124581333	13147	MSO3_030218_02.raw	0/0	4.16294574737549			0	1.507E-07
High	Sequest HT (A2)	Unambiguous	[K].GTVEVAGTNKETTTQGHDDLGKR.[C]		1	1	Q5N725	Q5N725	2	4	0.2847	0	1	1	604.303466796875	2414.1920372975	0.587504354189118	0.000354586875118912	HCD	MS2	34.2662	20.2	18.6196879936	13131	MSO3_030218_02.raw	0/0	2.94993042945862			0	0.000142
High	Sequest HT (A2)	Unambiguous	[K].SGQESHAAcTEFDR.[T]	C9(Carbamidomethyl)	1	1	P35684	P35684	0	3	0.7914	0	1	1	532.223510742188	1594.65597896656	0.57684986953985	0.000306625520932376	CID	MS2		13.64834	18.6122093674667	13121	MSO3_030218_02.raw	0/0	4.41185760498047			0	1.247E-06
High	Sequest HT (A2)	Unambiguous	[K].SGQESHAAcTEFDR.[T]	C9(Carbamidomethyl)	1	1	P35684	P35684	0	3	0.6699	0	1	1	532.223510742188	1594.65597896656	0.57684986953985	0.000306625520932376	HCD	MS2	20.29245	14.905	18.6100592776	13119	MSO3_030218_02.raw	0/0	4.09134817123413			0	1.318E-06
High	Sequest HT (A2)	Unambiguous	[K].NYPVVSAEYQEAVEK.[A]		1	2	Q10N21	Q10N21; A2XFC7	0	2	0.5628	0	1	1	863.420593261719	1725.83390989344	0.523563655489531	0.000451791718774075	CID	MS2		18.40599	31.8997576544	28206	MSO3_030218_03.raw	0/0	3.82111620903015			0	2.623E-06
High	Sequest HT (A2)	Unambiguous	[K].VLVNIEQQSPDIAQGVHGHFTK.[R]		2	3	P93438; Q9LGU6	A2Y053; P93438; Q9LGU6	0	4	0.1423	0	1	1	605.070007324219	2417.25819940688	0.42068625648426	0.000254226718766404	HCD	MS2	53.08758	12.36628	31.9089614008	28216	MSO3_030218_03.raw	0/0	2.39330792427063	352633527	31.6119079589844	0	2.383E-05
High	Sequest HT (A2)	Unambiguous	[K].KVSPQLIAEYTVR.[A]		1	1	Q5N725	Q5N725	1	3	0.8031	0	1	1	501.955841064453	1503.85296993336	0.0105617768463927	5.29445310348819E-06	CID	MS2		20.42149	31.9115152421333	28219	MSO3_030218_03.raw	0/0	3.85514044761658			0	5.282E-06
High	Sequest HT (A2)	Unambiguous	[R].GVYcVFEGGTPDGR.[L]	C4(Carbamidomethyl)	1	1	P27934	P27934	0	2	0.7365	0	1	1	757.341186523438	1513.67509641688	0.721883888150296	0.000546348437598709	CID	MS2		13.01227	31.9432429274667	28253	MSO3_030218_03.raw	0/0	4.05648612976074	578158382	32.0504417419434	0	1.925E-06
High	Sequest HT (A2)	Unambiguous	[R].EVAVEEEKKEEEAAPAEPAAAAAEAAAPSTEVVEEK.[K]		1	1	Q0JPA6	Q0JPA6	2	4	0.6606	0	1	1	920.698791503906	3679.77333612563	0.671554212182108	0.000617791406057222	HCD	MS2	22.79406	17.54597	31.945176364	28255	MSO3_030218_03.raw	0/0	5.51109266281128	183403090.5	31.9016056060791	0	1.845E-10
High	Sequest HT (A2)	Unambiguous	[R].HASLSSDGLR.[F]		1	1	Q10J94	Q10J94	0	2	0.5302	0	1	1	521.767578125	1042.52787962	0.270745830291484	0.00014112999997451	HCD	MS2	52.48713	29.05	18.4319527136	12912	MSO3_030218_02.raw	0/0	2.32268333435059			0	0.0001007
High	Sequest HT (A2)	Unambiguous	[R].EVAVEEEKKEEEAAPAEPAAAAAEAAAPSTEVVEEK.[K]		1	1	Q0JPA6	Q0JPA6	2	4	0.7099	0	1	1	920.698791503906	3679.77333612563	0.671554212182108	0.000617791406057222	CID	MS2		19.14194	31.9469328530667	28257	MSO3_030218_03.raw	0/0	3.62322902679443	183403090.5	31.9016056060791	0	5.674E-06
High	Sequest HT (A2)	Unambiguous	[K].VGNGLEESTSQGPLINEAAVQK.[V]		1	1	B9F3B6	B9F3B6	0	2	0.5968	0	1	1	1121.07287597656	2241.13847532313	1.22499636599361	0.00137269156243747	HCD	MS2	0	22.555	31.9610380248	28272	MSO3_030218_03.raw	0/0	5.05963182449341	66878709	31.996768951416	0	7.942E-11
High	Sequest HT (A2)	Unambiguous	[K].VGNGLEESTSQGPLINEAAVQK.[V]		1	1	B9F3B6	B9F3B6	0	2	0.6242	0	1	1	1121.07287597656	2241.13847532313	1.22499636599361	0.00137269156243747	CID	MS2		33.16	31.9628485968	28274	MSO3_030218_03.raw	0/0	4.94574928283691	66878709	31.996768951416	0	4.535E-08
High	Sequest HT (A2)	Unambiguous	[R].LVGccNELnAGYAADGYAR.[A]	C4(Carbamidomethyl); C5(Carbamidomethyl); N9(Deamidated)	1	2	A2XFI3	Q10MW3; A2XFI3	0	2	0.0566	0	1	1	1037.96142578125	2074.9155749325	9.57846820657605	0.00993716125012711	HCD	MS2	0	32.53	31.9822475477333	28296	MSO3_030218_03.raw	0/0	4.95212936401367			0	1.386E-08
High	Sequest HT (A2)	Unambiguous	[K].IGPWGGNGGSAqDISVPPKK.[L]	Q12(Deamidated)	1	1	Q0JMY8	Q0JMY8	1	3	0.0023	0	1	1	656.006103515625	1966.00375728688	0.453380252187506	0.000297115625053745	CID	MS2		15.73154	31.9969363224	28310	MSO3_030218_03.raw	0/0	4.39269161224365			0	1.405E-06
High	Sequest HT (A2)	Unambiguous	[K].VLVNIEQQSPDIAQGVHGHFTK.[R]		2	3	P93438; Q9LGU6	A2Y053; P93438; Q9LGU6	0	3	0.5563	0	1	1	806.425964355469	2417.26333980641	2.54722850794304	0.00205243546876469	HCD	MS2	18.99984	36.315	31.531888468	27824	MSO3_030218_03.raw	0/0	4.4391016960144	121755261.5	31.6318893432617	0	4.754E-09
High	Sequest HT (A2)	Unambiguous	[K].FSTAGDIGTANIVcR.[Q]	C14(Carbamidomethyl)	1	1	P17070	P17070	0	2	0.6541	0	1	1	791.390930175781	1581.77458372156	3.55111377250273	0.00280852078124738	CID	MS2		32.15941	31.5310511232	27823	MSO3_030218_03.raw	0/0	3.99195122718811	63268313	31.5261249542236	0	2.527E-07
High	Sequest HT (A2)	Unambiguous	[K].FSTAGDIGTANIVcR.[Q]	C14(Carbamidomethyl)	1	1	P17070	P17070	0	2	0.6247	0	1	1	791.390930175781	1581.77458372156	3.55111377250273	0.00280852078124738	HCD	MS2	5.495061	22.555	31.5293134944	27821	MSO3_030218_03.raw	0/0	3.96945428848267	63268313	31.5261249542236	0	2.831E-07
High	Sequest HT (A2)	Unambiguous	[K].VDKGTIEVAGTEK.[E]		1	1	P17784	P17784	1	2	0.6126	0	1	1	673.862182617188	1346.71708860438	0.670374637650081	0.000451402187536587	CID	MS2		20.47743	19.5077326472	14173	MSO3_030218_02.raw	0/0	3.63707780838013			0	1.094E-05
High	Sequest HT (A2)	Unambiguous	[K].VDKGTIEVAGTEK.[E]		1	1	P17784	P17784	1	2	0.5827	0	1	1	673.862182617188	1346.71708860438	0.670374637650081	0.000451402187536587	HCD	MS2	13.40949	20.98	19.5060972109333	14171	MSO3_030218_02.raw	0/0	3.68691086769104			0	3.498E-06
High	Sequest HT (A2)	Unambiguous	[K].SQASALEAHAAPNcK.[V]	C14(Carbamidomethyl)	1	1	Q7XDC8	Q7XDC8	0	2	0.751	0	1	1	777.870178222656	1554.73307981531	0.10566786803198	8.21426562715999E-05	CID	MS2		25.53761	19.5004534632	14164	MSO3_030218_02.raw	0/0	5.18442630767822			0	4.794E-08
High	Sequest HT (A2)	Unambiguous	[K].SQASALEAHAAPNcK.[V]	C14(Carbamidomethyl)	1	1	Q7XDC8	Q7XDC8	0	2	0.6071	0	1	1	777.870178222656	1554.73307981531	0.10566786803198	8.21426562715999E-05	HCD	MS2	3.180492	26.17	19.4990515813333	14162	MSO3_030218_02.raw	0/0	5.64923810958862			0	7.961E-10
High	Sequest HT (A2)	Unambiguous	[R].VGLIGLGQNAPSTTTAcK.[G]	C17(Carbamidomethyl)	1	1	Q6K669	Q6K669	0	2	0.5982	0	1	1	894.470336914063	1787.93339719813	0.776348383288153	0.000694029062362489	HCD	MS2	0	19.735	31.2535319778667	27531	MSO3_030218_03.raw	0/0	4.53443336486816	698490512	31.3647861480713	0	2.401E-08
High	Sequest HT (A2)	Unambiguous	[R].VGLIGLGQNAPSTTTAcK.[G]	C17(Carbamidomethyl)	1	1	Q6K669	Q6K669	0	2	0.6373	0	1	1	894.467834472656	1787.92839231531	-2.02290952300514	-0.00180841234388751	CID	MS2		23.98241	31.2552631365333	27533	MSO3_030218_03.raw	0/0	4.98696851730347	698490512	31.3647861480713	0	5.956E-09
High	Sequest HT (A2)	Unambiguous	[K].AGTDDGANKDTSATAAATETTAR.[D]		1	1	A2Y720	A2Y720	1	2	0.75	0	1	1	1098.5048828125	2196.002488995	0.638481013322676	0.000701052499607613	CID	MS2		14.125	19.4144802786667	14070	MSO3_030218_02.raw	0/0	4.39851665496826			0	1.742E-07
High	Sequest HT (A2)	Unambiguous	[K].AGTDDGANKDTSATAAATETTAR.[D]		1	1	A2Y720	A2Y720	1	2	0.8288	0	1	1	1098.5048828125	2196.002488995	0.638481013322676	0.000701052499607613	HCD	MS2	0	34.63	19.4128408232	14068	MSO3_030218_02.raw	0/0	4.37821102142334			0	7.794E-09
High	Sequest HT (A2)	Unambiguous	[K].AGIALNDNFVK.[L]		2	2	Q7FAH2; A2YQT7	Q7FAH2; A2YQT7	0	2	0.7287	0	1	1	581.317077636719	1161.62687864344	0.542251381085661	0.000314946718845022	CID	MS2		1.62376	31.2841429322667	27561	MSO3_030218_03.raw	0/0	3.27890706062317	3926321748	31.3824691772461	0	0.000207
High	Sequest HT (A2)	Unambiguous	[K].AGTDDGANKDTSATAAATETTAR.[D]		1	1	A2Y720	A2Y720	1	3	0.7306	0	1	1	732.671875	2196.00107174	-0.00689890403683621	-5.05000025441404E-06	CID	MS2		15.55109	19.3807611922667	14030	MSO3_030218_02.raw	0/0	4.64303350448608			0	3.829E-08
High	Sequest HT (A2)	Unambiguous	[K].AGTDDGANKDTSATAAATETTAR.[D]		1	1	A2Y720	A2Y720	1	3	0.7148	0	1	1	732.671875	2196.00107174	-0.00689890403683621	-5.05000025441404E-06	HCD	MS2	2.968495	23.605	19.3788945784	14028	MSO3_030218_02.raw	0/0	6.02762174606323			0	9.994E-10
High	Sequest HT (A2)	Unambiguous	[K].ccVAGcSGIR.[V]	C1(Carbamidomethyl); C2(Carbamidomethyl); C6(Carbamidomethyl)	1	1	Q75KR1	Q75KR1	0	2	0.3904	0	1	1	570.241027832031	1139.47477903406	-0.584344261585817	-0.000332922968716787	CID	MS2		28.66	19.3774631501333	14026	MSO3_030218_02.raw	0/0	2.50647377967834			0	6.493E-05
High	Sequest HT (A2)	Unambiguous	[K].LVDVTEcLAGR.[I]	C7(Carbamidomethyl)	1	1	Q6F2U9	Q6F2U9	0	2	0.279	0	1	1	616.819030761719	1232.63078489344	0.354350708812967	0.000218391718778577	CID	MS2		21.40107	31.3014236877333	27582	MSO3_030218_03.raw	0/0	2.7597279548645	84313499.5	31.2592067718506	0	4.596E-05
High	Sequest HT (A2)	Unambiguous	[K].DTSATAAATETTAR.[D]		1	2	A2Y720	A2Y720; P0C5A4	0	2	0.6377	0	1	1	683.825317382813	1366.64335813563	-0.818957961364193	-0.00055961218754419	CID	MS2		32.365	19.3411398274667	13985	MSO3_030218_02.raw	0/0	4.13645553588867			0	7.172E-07
High	Sequest HT (A2)	Unambiguous	[R].VVAIIAEGVPESDTK.[Q]		1	1	Q93VT8	Q93VT8	0	2	0.6296	0	1	1	764.417419433594	1527.82756223719	0.718528715833966	0.000548893593759203	HCD	MS2	0	24.265	31.3158228410667	27600	MSO3_030218_03.raw	0/0	3.51449918746948	165668448.5	31.3730964660645	0	2.677E-07
High	Sequest HT (A2)	Unambiguous	[K].YGQDATNVGDEGGFAPNIQENK.[E]		1	1	Q42971	Q42971	0	2	0.7624	0	1	1	1162.52722167969	2324.04716672938	1.9831475801696	0.00230445968736603	CID	MS2		33.61	31.2415929314667	27517	MSO3_030218_03.raw	0/0	5.8501935005188	4379396326	31.3841037750244	0	1.486E-10
High	Sequest HT (A2)	Unambiguous	[K].DTSATAAATETTAR.[D]		1	2	A2Y720	A2Y720; P0C5A4	0	2	0.5684	0	1	1	683.825317382813	1366.64335813563	-0.818957961364193	-0.00055961218754419	HCD	MS2	10.68753	22.66	19.339456396	13983	MSO3_030218_02.raw	0/0	3.29005932807922			0	4.036E-06
High	Sequest HT (A2)	Unambiguous	[K].YGQDATNVGDEGGFAPNIQENK.[E]		1	1	Q42971	Q42971	0	2	0.7576	0	1	1	1162.52722167969	2324.04716672938	1.9831475801696	0.00230445968736603	HCD	MS2	5.228149	24.1	31.2397261746667	27515	MSO3_030218_03.raw	0/0	4.91076707839966	4379396326	31.3841037750244	0	1.154E-10
High	Sequest HT (A2)	Unambiguous	[R].FASINVENVEENR.[R]		2	2	P17784; Q5N725	P17784; Q5N725	0	2	0.6415	0	1	1	760.870971679688	1520.73466672938	0.46403210103474	0.000352834687532777	CID	MS2		15.3238	31.2373955429333	27512	MSO3_030218_03.raw	0/0	4.09833240509033			0	0.0001119
High	Sequest HT (A2)	Unambiguous	[K].EcPNAEcGAGTFMANHFDR.[H]	C2(Carbamidomethyl); C7(Carbamidomethyl)	1	1	Q9ARZ9	Q9ARZ9	0	3	0.7029	0	1	1	728.628112792969	2183.86978511891	0.28264921511056	0.000205756302065652	HCD	MS2	35.51033	29.60374	31.1327579458667	27404	MSO3_030218_03.raw	0/0	4.13551998138428	64267890	31.1773147583008	0	3.438E-08
High	Sequest HT (A2)	Unambiguous	[K].KVSPEVIAEYTVR.[T]		1	1	P17784	P17784	1	3	0.4411	0	1	1	497.611755371094	1490.82071285328	-0.406961391441993	-0.000202235572866509	CID	MS2		43.68	31.1404683821333	27410	MSO3_030218_03.raw	0/0	3.31297326087952	9193689.75	31.1412525177002	0	0.0001255
High	Sequest HT (A2)	Unambiguous	[K].KVSPQLIAEYTVR.[A]		1	1	Q5N725	Q5N725	1	3	0.733	0	1	1	501.955596923828	1503.85223751148	-0.476468469712972	-0.000238846171896512	CID	MS2		5.722007	31.1442158634667	27414	MSO3_030218_03.raw	0/0	4.42373943328857			0	6.08E-07
High	Sequest HT (A2)	Unambiguous	[-].MHSTNLLLEEPIR.[M]		2	2	Q2QXR8; B8BJ39	Q2QXR8; B8BJ39	0	2	0.5261	0	1	1	776.911254882813	1552.81523313563	0.0288608881161359	2.240781270757E-05	CID	MS2		25.48	31.1704376786667	27443	MSO3_030218_03.raw	0/0	2.87467479705811	38380592	31.1883983612061	0	2.264E-05
High	Sequest HT (A2)	Unambiguous	[K].KVSPQLIAEYTVR.[A]		1	1	Q5N725	Q5N725	1	2	0.6828	0	1	1	752.4306640625	1503.854051495	0.729755523609155	0.000548722499956966	CID	MS2		12.64533	31.1921825074667	27463	MSO3_030218_03.raw	0/0	3.71953177452087			0	1.103E-05
High	Sequest HT (A2)	Unambiguous	[K].IGPWGGnGGSAQDISVPPKK.[L]	N7(Deamidated)	1	1	Q0JMY8	Q0JMY8	1	3	0.0294	0	1	1	656.005737304688	1966.00265865406	-0.105435216260305	-6.90953124462546E-05	HCD	MS2	11.30916	11.5093	31.1940365594667	27465	MSO3_030218_03.raw	0/0	3.74013686180115	288348652	31.2638835906982	0	3.416E-07
High	Sequest HT (A2)	Unambiguous	[K].IGPWGGNGGSAqDISVPPKK.[L]	Q12(Deamidated)	1	1	Q0JMY8	Q0JMY8	1	3		0.0294	2	2	656.005737304688	1966.00265865406	-0.105435216260305	-6.90953124462546E-05	HCD	MS2	11.30916	11.5093	31.1940365594667	27465	MSO3_030218_03.raw	0/0	3.62680077552795	288348652	31.2638835906982	0	1.067E-07
High	Sequest HT (A2)	Unambiguous	[K].QAAESTMNAYK.[A]		1	1	Q2R2W2	Q2R2W2	0	2	0.6778	0	1	1	607.279541015625	1213.55180540125	0.03483267146226	2.11356249337769E-05	CID	MS2		26.32	19.6384996005333	14322	MSO3_030218_02.raw	0/0	3.29086780548096			0	0.0001007
High	Sequest HT (A2)	Unambiguous	[K].QAAESTMNAYK.[A]		1	1	Q2R2W2	Q2R2W2	0	2	0.616	0	1	1	607.279541015625	1213.55180540125	0.03483267146226	2.11356249337769E-05	HCD	MS2	18.27171	15.64	19.63699732	14320	MSO3_030218_02.raw	0/0	3.62087249755859			0	4.163E-05
High	Sequest HT (A2)	Unambiguous	[K].IGPWGGNGGSAqDISVPPKK.[L]	Q12(Deamidated)	1	1	Q0JMY8	Q0JMY8	1	3	0.0127	0	1	1	656.006652832031	1966.00540523609	1.29160345485922	0.000846432031303745	CID	MS2		8.345501	31.1956991522667	27467	MSO3_030218_03.raw	0/0	3.92790603637695	288348652	31.2638835906982	0	2.406E-06
High	Sequest HT (A2)	Unambiguous	[R].HGGSGGPADPVPVK.[L]		1	1	A2XS65	A2XS65	0	2	0.7479	0	1	1	637.828674316406	1274.65007200281	1.01750602814871	0.000648481406187784	CID	MS2		12.5762	19.5959221744	14272	MSO3_030218_02.raw	0/0	3.60629558563232			0	1.571E-06
High	Sequest HT (A2)	Unambiguous	[R].HGGSGGPADPVPVK.[L]		1	1	A2XS65	A2XS65	0	2	0.7487	0	1	1	637.828674316406	1274.65007200281	1.01750602814871	0.000648481406187784	HCD	MS2	34.79388	28.195	19.5945577992	14270	MSO3_030218_02.raw	0/0	3.73943424224854			0	0.0001462
High	Sequest HT (A2)	Unambiguous	[K].IGPWGGnGGSAQDISVPPKK.[L]	N7(Deamidated)	1	1	Q0JMY8	Q0JMY8	1	3		0.0127	2	2	656.006652832031	1966.00540523609	1.29160345485922	0.000846432031303745	CID	MS2		8.345501	31.1956991522667	27467	MSO3_030218_03.raw	0/0	3.87848567962646	288348652	31.2638835906982	0	1.143E-05
High	Sequest HT (A2)	Unambiguous	[K].SHIPDGPGYQEK.[F]		1	1	Q93XI4	Q93XI4	0	2	0.6772	0	1	1	664.317199707031	1327.62712278406	-0.438696733371724	-0.000291212968704713	HCD	MS2	71.41361	17.43025	19.5387519824	14205	MSO3_030218_02.raw	0/0	2.85247850418091			0	1.756E-05
High	Sequest HT (A2)	Unambiguous	[K].EGQNDIYYITGESK.[K]		1	1	Q0J4P2	Q0J4P2	0	2	0.554	0	1	1	808.876586914063	1616.74589719813	1.26193034012284	0.00102010906266514	CID	MS2		16.27836	31.2063652866667	27479	MSO3_030218_03.raw	0/0	3.60697627067566	105359488	31.2112712860107	0	8.772E-05
High	Sequest HT (A2)	Unambiguous	[K].SQASALEAHAAPNcK.[V]	C14(Carbamidomethyl)	1	1	Q7XDC8	Q7XDC8	0	3	0.4742	0	1	1	518.915344238281	1554.73147945484	-0.923679650594982	-0.000478691718728423	HCD	MS2	23.76493	3.421066	19.5363957421333	14202	MSO3_030218_02.raw	0/0	4.07350540161133			0	1.598E-06
High	Sequest HT (A2)	Unambiguous	[R].VVAIIAEGVPESDTK.[Q]		1	1	Q93VT8	Q93VT8	0	2	0.7221	0	1	1	764.417419433594	1527.82756223719	0.718528715833966	0.000548893593759203	CID	MS2		32.61761	31.3175772245333	27602	MSO3_030218_03.raw	0/0	4.57259225845337	165668448.5	31.3730964660645	0	5.613E-08
High	Sequest HT (A2)	Unambiguous	[K].DTAGGELPNR.[A]		1	2	P0C5D0	P0C5D1; P0C5D0	0	2	0.5573	0	1	1	515.25146484375	1029.4956530575	-0.300936100030599	-0.000154906250031672	CID	MS2		28.45	19.327700924	13969	MSO3_030218_02.raw	0/0	3.22953176498413			0	3.163E-05
High	Sequest HT (A2)	Unambiguous	[R].VLNTGSPITVPVGR.[A]		1	1	Q01859	Q01859	0	2	0.5445	0	1	1	705.409606933594	1409.81193723719	0.601475753782972	0.000423983593805133	CID	MS2		5.452149	31.3300596378667	27614	MSO3_030218_03.raw	0/0	2.80706691741943	1224873180	31.3646984100342	0	2.287E-06
High	Sequest HT (A2)	Unambiguous	[R].ESGSTmDVVAAQTK.[A]	M6(Oxidation)	1	1	P48494	P48494	0	2	0.5946	0	1	1	720.338562011719	1439.66984739344	1.1097858399554	0.000798861718858568	HCD	MS2	10.88297	42.21	19.0972609453333	13708	MSO3_030218_02.raw	0/0	3.70366811752319			0	2.451E-06
High	Sequest HT (A2)	Unambiguous	[K].NYPVVSAEYQEAVEK.[A]		1	2	Q10N21	Q10N21; A2XFC7	0	2	0.5226	0	1	1	863.421691894531	1725.83610715906	1.79672601648642	0.00155042453127408	HCD	MS2	81.81602	33.1	31.4849839709333	27777	MSO3_030218_03.raw	0/0	2.65527892112732	22563023.5	31.4375648498535	0	2.823E-05
High	Sequest HT (A2)	Unambiguous	[R].VGQVAAVAQAK.[D]		1	1	P14717	P14717	0	2	0.5528	0	1	1	521.306213378906	1041.60515012781	0.0294716413063287	1.53489062313383E-05	CID	MS2		5.0552	19.0799675282667	13686	MSO3_030218_02.raw	0/0	4.07058477401733			0	5.178E-06
High	Sequest HT (A2)	Unambiguous	[K].NYPVVSAEYQEAVEK.[A]		1	2	Q10N21	Q10N21; A2XFC7	0	2	0.5222	0	1	1	863.421691894531	1725.83610715906	1.79672601648642	0.00155042453127408	CID	MS2		43.285	31.4870131354667	27779	MSO3_030218_03.raw	0/0	3.83464932441711	22563023.5	31.4375648498535	0	3.091E-06
High	Sequest HT (A2)	Unambiguous	[R].VGQVAAVAQAK.[D]		1	1	P14717	P14717	0	2	0.3728	0	1	1	521.306213378906	1041.60515012781	0.0294716413063287	1.53489062313383E-05	HCD	MS2	39.02786	14.25042	19.0780510098667	13684	MSO3_030218_02.raw	0/0	2.86605191230774			0	6.166E-05
High	Sequest HT (A2)	Unambiguous	[K].DAPMFVcGVNEDK.[Y]	C7(Carbamidomethyl)	1	1	A2YQT7	A2YQT7	0	2	0.623	0	1	1	741.324340820313	1481.64140501063	0.997941941808658	0.000739295312616406	HCD	MS2	42.91242	28.45738	31.4884067930667	27780	MSO3_030218_03.raw	0/0	3.13186717033386			0	6.14E-05
High	Sequest HT (A2)	Unambiguous	[K].AVKPVMVGGPK.[I]		2	2	Q0DHF6; A2Y5L9	Q0DHF6; A2Y5L9	0	2	0.5819	0	1	1	541.823303222656	1082.63932981531	0.247243353792897	0.000133837656335345	CID	MS2		9.073197	19.0764138912	13682	MSO3_030218_02.raw	0/0	2.32297658920288			0	4.781E-05
High	Sequest HT (A2)	Unambiguous	[K].DAPMFVcGVNEDK.[Y]	C7(Carbamidomethyl)	1	1	A2YQT7	A2YQT7	0	2	0.6916	0	1	1	741.324340820313	1481.64140501063	0.997941941808658	0.000739295312616406	CID	MS2		24.23102	31.4900025234667	27782	MSO3_030218_03.raw	0/0	4.14699506759644			0	1.346E-05
High	Sequest HT (A2)	Unambiguous	[K].AVKPVMVGGPK.[I]		2	2	Q0DHF6; A2Y5L9	Q0DHF6; A2Y5L9	0	2	0.6151	0	1	1	541.823303222656	1082.63932981531	0.247243353792897	0.000133837656335345	HCD	MS2	10.10735	17.43499	19.0748515661333	13680	MSO3_030218_02.raw	0/0	2.65084171295166			0	6.383E-05
High	Sequest HT (A2)	Unambiguous	[R].TIPHLADAIHAAVTK.[L]		1	1	P37833	P37833	0	3	0.5263	0	1	1	519.963317871094	1557.87540035328	0.416107444130207	0.000216081093791824	HCD	MS2	45.24273	13.15868	31.4919506074667	27784	MSO3_030218_03.raw	0/0	3.04309892654419	54581746	31.5297889709473	0	1.167E-05
High	Sequest HT (A2)	Unambiguous	[K].VLVNIEQQSPDIAQGVHGHFTK.[R]		2	3	P93438; Q9LGU6	A2Y053; P93438; Q9LGU6	0	4	0.5092	0	1	1	605.069641113281	2417.25673456313	-0.185307909384766	-0.000111984218733596	HCD	MS2	31.12357	19.99376	31.4927940997333	27785	MSO3_030218_03.raw	0/0	3.79029107093811	352633527	31.6119079589844	0	1.681E-07
High	Sequest HT (A2)	Unambiguous	[K].KVSPQLIAEYTVR.[A]		1	1	Q5N725	Q5N725	1	3	0.6968	0	1	1	501.956665039063	1503.85544185719	1.65428885898425	0.000829269062478488	HCD	MS2	10.30363	14.725	31.5219053157333	27813	MSO3_030218_03.raw	0/0	3.43487524986267			0	5.881E-05
High	Sequest HT (A2)	Unambiguous	[K].KVSPQLIAEYTVR.[A]		1	1	Q5N725	Q5N725	1	3	0.782	0	1	1	501.956665039063	1503.85544185719	1.65428885898425	0.000829269062478488	CID	MS2		16.13713	31.5234988893333	27815	MSO3_030218_03.raw	0/0	4.44688320159912			0	2.792E-06
High	Sequest HT (A2)	Unambiguous	[R].VAPEEHPVLLTEAPLNPK.[A]		1	1	Q10DV7	Q10DV7	0	2	0.6721	0	1	1	977.539428710938	1954.07158079188	3.67318593151882	0.00358882093746615	HCD	MS2	27.56322	33.1	31.5254216666667	27817	MSO3_030218_03.raw	0/0	4.29749059677124	174647992	31.5331382751465	0	4.675E-09
High	Sequest HT (A2)	Unambiguous	[R].VAPEEHPVLLTEAPLNPK.[A]		1	1	Q10DV7	Q10DV7	0	2	0.6355	0	1	1	977.540954589844	1954.07463254969	5.23493477028816	0.00511469984371615	CID	MS2		39.45177	31.5274597045333	27819	MSO3_030218_03.raw	0/0	4.17223119735718	174647992	31.5331382751465	0	4.206E-07
High	Sequest HT (A2)	Unambiguous	[R].ESGSTmDVVAAQTK.[A]	M6(Oxidation)	1	1	P48494	P48494	0	2	0.6184	0	1	1	720.338195800781	1439.66911497156	0.60104233243699	0.000432650781358568	CID	MS2		14.605	19.0989088170667	13710	MSO3_030218_02.raw	0/0	3.58607029914856			0	1.509E-05
High	Sequest HT (A2)	Unambiguous	[K].VESTAcSVSPTADQK.[A]	C6(Carbamidomethyl)	1	1	Q40682	Q40682	0	2	0.5215	0	1	1	790.367004394531	1579.72673215906	-0.0600489501776192	-4.74304687649862E-05	HCD	MS2	30.01055	40.98	19.1809052381333	13802	MSO3_030218_02.raw	0/0	3.49485731124878			0	7.553E-06
High	Sequest HT (A2)	Unambiguous	[K].VESTAcSVSPTADQK.[A]	C6(Carbamidomethyl)	1	1	Q40682	Q40682	0	2	0.5486	0	1	1	790.367004394531	1579.72673215906	-0.0600489501776192	-4.74304687649862E-05	CID	MS2		33.1	19.1825592941333	13804	MSO3_030218_02.raw	0/0	3.49950337409973			0	3.655E-05
High	Sequest HT (A2)	Unambiguous	[K].SDLVNnLGTIAR.[S]	N6(Deamidated)	2	3	Q0J4P2; Q07078	Q0J4P2; Q69QQ6; Q07078	0	2		0.0069	2	2	637.340759277344	1273.67424192469	-0.324961567284662	-0.00020694765618301	HCD	MS2	0	24.87779	31.4529583122667	27743	MSO3_030218_03.raw	0/0	2.86091709136963	70893297.5	31.5290679931641	0	0.0001862
High	Sequest HT (A2)	Unambiguous	[K].YGQDATNVGDEGGFAPNIQENK.[E]		1	1	Q42971	Q42971	0	3	0.8262	0	1	1	775.352783203125	2324.04379634938	0.532924567405816	0.0004128464582512	CID	MS2		6.986727	31.3429216597333	27627	MSO3_030218_03.raw	0/0	4.89213180541992	1195848424	31.4307746887207	0	8.923E-11
High	Sequest HT (A2)	Unambiguous	[K].DTAGGELPNR.[A]		1	2	P0C5D0	P0C5D1; P0C5D0	0	2	0.4797	0	1	1	515.25146484375	1029.4956530575	-0.300936100030599	-0.000154906250031672	HCD	MS2	0	18.115	19.3261968224	13967	MSO3_030218_02.raw	0/0	2.46009993553162			0	0.0001384
High	Sequest HT (A2)	Unambiguous	[K].TFTTAETMLNAR.[T]		2	2	P42862; P42863	P42862; P42863	0	2	0.6384	0	1	1	678.334289550781	1355.66130247156	-0.791995452826317	-0.00053683921873926	HCD	MS2	17.30127	17.16109	31.3453965250667	27630	MSO3_030218_03.raw	0/0	3.0680034160614	191848863.75	31.4166316986084	0	6.761E-05
High	Sequest HT (A2)	Unambiguous	[K].TFTTAETMLNAR.[T]		2	2	P42862; P42863	P42862; P42863	0	2	0.6832	0	1	1	678.334289550781	1355.66130247156	-0.791995452826317	-0.00053683921873926	CID	MS2		15.36386	31.3470152186667	27632	MSO3_030218_03.raw	0/0	3.62590503692627	191848863.75	31.4166316986084	0	8.552E-05
High	Sequest HT (A2)	Unambiguous	[K].IGPWGGNGGSAqDISVPPKK.[L]	Q12(Deamidated)	1	1	Q0JMY8	Q0JMY8	1	2	0.0392	0	1	1	983.505920410156	1966.00456419031	0.863808665827007	0.000849125156319852	HCD	MS2	0	27.925	31.3925509165333	27681	MSO3_030218_03.raw	0/0	2.54661273956299	37602633	31.3691520690918	0	8.572E-05
High	Sequest HT (A2)	Unambiguous	[R].EDSFTTcSGR.[K]	C7(Carbamidomethyl)	1	1	B7EA73	B7EA73	0	2	0.7282	0	1	1	580.237487792969	1159.46769895594	-0.628550157162751	-0.000364392031240612	HCD	MS2	47.47733	20.08	19.3120638781333	13952	MSO3_030218_02.raw	0/0	2.86659836769104			0	0.0001051
High	Sequest HT (A2)	Unambiguous	[K].IGPWGGnGGSAQDISVPPKK.[L]	N7(Deamidated)	1	1	Q0JMY8	Q0JMY8	1	2		0.0392	2	2	983.505920410156	1966.00456419031	0.863808665827007	0.000849125156319852	HCD	MS2	0	27.925	31.3925509165333	27681	MSO3_030218_03.raw	0/0	2.44785928726196	37602633	31.3691520690918	0	0.0001439
High	Sequest HT (A2)	Unambiguous	[K].TVDVEELTVEER.[N]		1	1	Q6ZKC0	Q6ZKC0	0	2	0.529	0	1	1	709.853881835938	1418.70048704188	-0.311946031489874	-0.000221279062429858	HCD	MS2	33.20419	12.33307	32.0888323349333	28408	MSO3_030218_03.raw	0/0	3.10289597511292			0	2.838E-05
High	Sequest HT (A2)	Unambiguous	[R].AASFNIIPSSTGAAK.[A]		3	3	Q7FAH2; Q6K5G8; A2YQT7	Q7FAH2; Q6K5G8; A2YQT7	0	2	0.6415	0	1	1	717.88330078125	1434.7593249325	0.422100588541124	0.00030280624991974	CID	MS2		0.4626842	31.4131186237333	27704	MSO3_030218_03.raw	0/0	3.57099056243896	13609092476	31.292573928833	0	2.85E-05
High	Sequest HT (A2)	Unambiguous	[K].LQEEWAVPVK.[S]		1	1	Q75HE6	Q75HE6	0	2	0.2907	0	1	1	599.826965332031	1198.64665403406	0.00349899823518208	2.09703125619853E-06	HCD	MS2	18.90484	33.1	31.4262928466667	27719	MSO3_030218_03.raw	0/0	2.89106202125549	35894398.75	31.489501953125	0	0.0001635
High	Sequest HT (A2)	Unambiguous	[K].VIAcVGETLEQR.[E]	C4(Carbamidomethyl)	1	1	P48494	P48494	0	2	0.3029	0	1	1	687.856384277344	1374.70549192469	0.666553893693287	0.000458157343775412	HCD	MS2	55.2921	20.60525	31.4334883741333	27723	MSO3_030218_03.raw	0/0	3.39680910110474			0	0.0001288
High	Sequest HT (A2)	Unambiguous	[K].GTVEVAGTnKETTTQGHDDLGKR.[C]	N9(Deamidated)	1	1	Q5N725	Q5N725	2	4		0.0385	2	2	604.549133300781	2415.17470331313	0.0283056655557584	1.70907813689114E-05	HCD	MS2	16.4929	30.46	19.2889242765333	13923	MSO3_030218_02.raw	0/0	2.99876403808594			0	3.714E-06
High	Sequest HT (A2)	Unambiguous	[K].GTVEVAGTNKETTTqGHDDLGKR.[C]	Q15(Deamidated)	1	1	Q5N725	Q5N725	2	4	0.0385	0	1	1	604.549133300781	2415.17470331313	0.0283056655557584	1.70907813689114E-05	HCD	MS2	16.4929	30.46	19.2889242765333	13923	MSO3_030218_02.raw	0/0	3.1195216178894			0	7.641E-06
High	Sequest HT (A2)	Unambiguous	[K].VIAcVGETLEQR.[E]	C4(Carbamidomethyl)	1	1	P48494	P48494	0	2	0.4495	0	1	1	687.856384277344	1374.70549192469	0.666553893693287	0.000458157343775412	CID	MS2		35.97357	31.4353113629333	27725	MSO3_030218_03.raw	0/0	3.27270579338074			0	0.0001058
High	Sequest HT (A2)	Unambiguous	[R].HTGVMVGMGQK.[D]		4	4	A2XNS1; Q10DV7; P0C542; A3C6D7	A2XNS1; Q10DV7; P0C542; A3C6D7	0	2	0.5495	0	1	1	572.78369140625	1144.5601061825	-0.0468979281067795	-2.68387500454992E-05	HCD	MS2	9.789563	13.6	19.2867733770667	13920	MSO3_030218_02.raw	0/0	3.13448786735535			0	6.665E-06
High	Sequest HT (A2)	Unambiguous	[K].SDLVnNLGTIAR.[S]	N5(Deamidated)	2	3	Q0J4P2; Q07078	Q0J4P2; Q69QQ6; Q07078	0	2	0.0069	0	1	1	637.340759277344	1273.67424192469	-0.324961567284662	-0.00020694765618301	HCD	MS2	0	24.87779	31.4529583122667	27743	MSO3_030218_03.raw	0/0	2.88404488563538	70893297.5	31.5290679931641	0	0.0001653
High	Sequest HT (A2)	Unambiguous	[K].KGGTEHLGLPVFNSVAEAK.[A]		1	1	Q6ZL94	Q6ZL94	1	3	0.5091	0	1	1	652.018127441406	1954.03982906422	0.295815049877595	0.000192678072835406	CID	MS2		10.41523	31.4237826994667	27716	MSO3_030218_03.raw	0/0	2.75372242927551			0	7.431E-05
High	Sequest HT (A2)	Unambiguous	[K].EHISAYGEGNER.[R]		1	1	P14656	P14656	0	2	0.5722	0	1	1	681.307983398438	1361.60869016688	0.483117651601824	0.000328908437495556	CID	MS2		20.425	18.2381507890667	12683	MSO3_030218_02.raw	0/0	3.67284417152405			0	3.288E-05
High	Sequest HT (A2)	Unambiguous	[K].QDLPNAMNAAEITDK.[L]		1	2	P51823	P51823; Q06396	0	2	0.3966	0	1	1	815.891235351563	1630.77519407313	0.663987193192943	0.000541406562433622	HCD	MS2	48.966	12.62309	32.0901953234667	28409	MSO3_030218_03.raw	0/0	3.58071875572205	167313432	32.0122184753418	0	3.911E-06
High	Sequest HT (A2)	Unambiguous	[K].TVDVEELTVEER.[N]		1	1	Q6ZKC0	Q6ZKC0	0	2	0.5952	0	1	1	709.853881835938	1418.70048704188	-0.311946031489874	-0.000221279062429858	CID	MS2		21.55633	32.0909738066667	28410	MSO3_030218_03.raw	0/0	3.31421518325806			0	8.582E-05
High	Sequest HT (A2)	Unambiguous	[K].VIAcVGETLEQR.[E]	C4(Carbamidomethyl)	1	1	P48494	P48494	0	2	0.4888	0	1	1	687.855590820313	1374.70390501063	-0.487813445046264	-0.000335299687474588	CID	MS2		33.1	32.4765839208	28830	MSO3_030218_03.raw	0/0	3.55597162246704			0	2.67E-05
High	Sequest HT (A2)	Unambiguous	[R].SLASAVPLAVDGESTSK.[-]		1	1	P30298	P30298	0	2	0.6093	0	1	1	816.427978515625	1631.84868040125	0.0147263963992933	1.20156250886794E-05	HCD	MS2	49.14004	15.7057	32.5025327197333	28856	MSO3_030218_03.raw	0/0	3.42703199386597	631999445.5	32.5730476379395	0	1.302E-05
High	Sequest HT (A2)	Unambiguous	[K].VLEQLSGQSPVFSK.[A]		1	1	A2YDY2	A2YDY2	0	2	0.6497	0	1	1	759.912048339844	1518.81682004969	0.385754164391316	0.000292944843636178	CID	MS2		8.724072	32.5032954978667	28857	MSO3_030218_03.raw	0/0	4.30964136123657	602652766	32.5597801208496	0	3.601E-07
High	Sequest HT (A2)	Unambiguous	[R].SLASAVPLAVDGESTSK.[-]		1	1	P30298	P30298	0	2	0.6624	0	1	1	816.427978515625	1631.84868040125	0.0147263963992933	1.20156250886794E-05	CID	MS2		7.233439	32.5043078408	28858	MSO3_030218_03.raw	0/0	3.94181656837463	631999445.5	32.5730476379395	0	1.405E-07
High	Sequest HT (A2)	Unambiguous	[R].MGHAGAIVSGGK.[G]		1	1	Q6ZL94	Q6ZL94	0	2	0.6404	0	1	1	542.781799316406	1084.55632200281	-0.430624926221601	-0.000233518593631743	CID	MS2		22.79787	17.1514985232	11399	MSO3_030218_02.raw	0/0	3.41689229011536			0	1.114E-05
High	Sequest HT (A2)	Unambiguous	[R].MGHAGAIVSGGK.[G]		1	1	Q6ZL94	Q6ZL94	0	2	0.5146	0	1	1	542.781799316406	1084.55632200281	-0.430624926221601	-0.000233518593631743	HCD	MS2	0	16.75	17.1500193538667	11397	MSO3_030218_02.raw	0/0	3.09154486656189			0	1.726E-06
High	Sequest HT (A2)	Unambiguous	[R].LDTGNYSWGSEAVTR.[K]		1	1	P49199	P49199	0	2	0.6681	0	1	1	828.38720703125	1655.7671374325	0.693348279658355	0.000574011250137119	HCD	MS2	14.16965	23.21342	32.5095721458667	28863	MSO3_030218_03.raw	0/0	4.58459663391113	304628015.5	32.7060585021973	0	2.229E-07
High	Sequest HT (A2)	Unambiguous	[R].LDTGNYSWGSEAVTR.[K]		1	1	P49199	P49199	0	2	0.6704	0	1	1	828.387451171875	1655.76762571375	0.988245779137729	0.000818151875137119	CID	MS2		15.52925	32.5111573477333	28865	MSO3_030218_03.raw	0/0	4.5152907371521	304628015.5	32.7060585021973	0	1.363E-07
High	Sequest HT (A2)	Unambiguous	[K].HHATYVANYNK.[A]		1	1	Q43008	Q43008	0	2	0.6269	0	1	1	659.321838378906	1317.63640012781	2.23186333922164	0.00147038890622753	CID	MS2		42.535	17.1301018357333	11374	MSO3_030218_02.raw	0/0	3.35240173339844			0	7.98E-05
High	Sequest HT (A2)	Unambiguous	[K].HHATYVANYNK.[A]		1	1	Q43008	Q43008	0	2	0.5835	0	1	1	659.321838378906	1317.63640012781	2.23186333922164	0.00147038890622753	HCD	MS2	73.76025	33.1	17.1282742589333	11372	MSO3_030218_02.raw	0/0	3.89210343360901			0	2.09E-05
High	Sequest HT (A2)	Unambiguous	[K].HHATYVANYNK.[A]		1	1	Q43008	Q43008	0	3	0.3917	0	1	1	439.882873535156	1317.63406734547	0.461429894947048	0.000202665156242195	CID	MS2		19.30125	17.1201288472	11363	MSO3_030218_02.raw	0/0	3.37300682067871			0	0.0001682
High	Sequest HT (A2)	Unambiguous	[K].TVDVEELTVEER.[N]		1	1	Q6ZKC0	Q6ZKC0	0	2	0.1528	0	1	1	709.853881835938	1418.70048704188	-0.311946031489874	-0.000221279062429858	HCD	MS2	10.52332	27.3694	32.5267756536	28883	MSO3_030218_03.raw	0/0	2.29352188110352			0	0.0001166
High	Sequest HT (A2)	Unambiguous	[K].TVDVEELTVEER.[N]		1	1	Q6ZKC0	Q6ZKC0	0	2	0.3657	0	1	1	709.853881835938	1418.70048704188	-0.311946031489874	-0.000221279062429858	CID	MS2		28.21732	32.52842956	28885	MSO3_030218_03.raw	0/0	3.61016941070557			0	0.0001829
High	Sequest HT (A2)	Unambiguous	[K].IPLYQHIANLAGNK.[Q]		1	1	Q42971	Q42971	0	3	0.5238	0	1	1	517.959106445313	1551.86276607594	-0.915913952953645	-0.000473791354124842	HCD	MS2	61.11043	15.52311	32.5645092424	28921	MSO3_030218_03.raw	0/0	3.15462374687195			0	1.809E-05
High	Sequest HT (A2)	Unambiguous	[K].SQLRPEIQVAAQNcWVK.[K]	C14(Carbamidomethyl)	1	1	P48494	P48494	0	3	0.7	0	1	1	676.355041503906	2027.05057125172	0.723574833802562	0.000488907239639976	CID	MS2		4.060959	32.5968682226667	28955	MSO3_030218_03.raw	0/0	4.09577465057373			0	2.497E-08
High	Sequest HT (A2)	Unambiguous	[K].VIAcVGETLEQR.[E]	C4(Carbamidomethyl)	1	1	P48494	P48494	0	2	0.5057	0	1	1	687.855590820313	1374.70390501063	-0.487813445046264	-0.000335299687474588	HCD	MS2	36.65922	25.36	32.475234108	28828	MSO3_030218_03.raw	0/0	3.5232994556427			0	1.89E-05
High	Sequest HT (A2)	Unambiguous	[R].AMDGLPVTIR.[L]		2	2	Q75KR1; Q6AVA8	Q75KR1; Q6AVA8	0	2	0.5564	0	1	1	536.794738769531	1072.58220090906	0.242171765635423	0.000129874531239693	CID	MS2		5.171743	32.5977268154667	28956	MSO3_030218_03.raw	0/0	2.66044235229492	296746769	32.7125778198242	0	8.066E-05
High	Sequest HT (A2)	Unambiguous	[K].IGPWGGnGGSAQDISVPPKK.[L]	N7(Deamidated)	1	1	Q0JMY8	Q0JMY8	1	3		0.0138	2	2	656.006469726563	1966.00485591969	1.01219572063532	0.000663326562553745	CID	MS2		10.1919	32.4600234266667	28811	MSO3_030218_03.raw	0/0	2.85237240791321			0	0.0001774
High	Sequest HT (A2)	Unambiguous	[K].AFAGSPIVGEIR.[G]		1	2	Q01K11	Q01K11; Q7XN11	0	2	0.6366	0	1	1	608.837707519531	1216.66813840906	-0.254375740434286	-0.000154745468648798	CID	MS2		9.217891	32.4589287485333	28810	MSO3_030218_03.raw	0/0	3.43655800819397	240033822.5	32.4475059509277	0	7.032E-06
High	Sequest HT (A2)	Unambiguous	[R].VSAANSRPPNPQ.[-]		3	6	Q0DHF6; A2XFI3; A2Y5L9	Q0DHF6; Q0D3D2; Q10MW3; A2XFI3; A2YQ76; A2Y5L9	0	2	0.4669	0	1	1	619.318603515625	1237.62993040125	1.25760792418894	0.000778225625140294	HCD	MS2	31.0828	29.995	17.3562207389333	11645	MSO3_030218_02.raw	0/0	3.46581888198853			0	3.763E-05
High	Sequest HT (A2)	Unambiguous	[R].NVIHGSDSVDnGK.[K]	N11(Deamidated)	1	2	A6N0M9	A6N0M9; Q07661	0	2	0.2251	0	1	1	671.815856933594	1342.62443723719	0.810925259688706	0.000544383593761077	CID	MS2		18.76	17.3517292848	11639	MSO3_030218_02.raw	0/0	3.82431697845459			0	1.295E-05
High	Sequest HT (A2)	Unambiguous	[R].NVIHGSDSVDnGK.[K]	N11(Deamidated)	1	2	A6N0M9	A6N0M9; Q07661	0	2	0.3017	0	1	1	671.815856933594	1342.62443723719	0.810925259688706	0.000544383593761077	HCD	MS2	19.17391	33.445	17.350260532	11637	MSO3_030218_02.raw	0/0	3.58280611038208			0	8.806E-07
High	Sequest HT (A2)	Unambiguous	[K].ALNEHHVLLEGSLLKPnMVTPGSESK.[K]	N17(Deamidated)	1	1	Q5N725	Q5N725	0	3		0.01	2	2	934.494750976563	2801.46969966969	6.95885283059821	0.00649829322912761	CID	MS2		33.1	32.4027912576	28752	MSO3_030218_03.raw	0/0	4.94312524795532			0	3.701E-09
High	Sequest HT (A2)	Unambiguous	[R].GKDSVcVVTQK.[K]	C6(Carbamidomethyl)	1	1	Q9LSU3	Q9LSU3	1	2	0.5256	0	1	1	610.818969726563	1220.63066282313	0.25782836347175	0.000157356562528577	HCD	MS2	16.55203	30.805	17.3442045816	11629	MSO3_030218_02.raw	0/0	3.52076101303101			0	0.0002182
High	Sequest HT (A2)	Unambiguous	[R].GVYcVFEGGTPDDR.[L]	C4(Carbamidomethyl)	1	1	P27933	P27933	0	2	0.6676	0	1	1	786.343566894531	1571.67985715906	0.238075935232106	0.000187089531397788	CID	MS2		11.73005	32.4112243184	28757	MSO3_030218_03.raw	0/0	3.66723132133484			0	5.532E-05
High	Sequest HT (A2)	Unambiguous	[K].IENLNQNIGALSVK.[L]		1	2	A2XRZ0	A2XRZ0; Q7XT99	0	2	0.3511	0	1	1	756.923461914063	1512.83964719813	1.06751555061878	0.000807489062481181	HCD	MS2	65.63648	20.66139	32.4129786128	28759	MSO3_030218_03.raw	0/0	3.18586707115173	144754004	32.3567581176758	0	2.987E-06
High	Sequest HT (A2)	Unambiguous	[K].FHGYSPAVVTGKPVDLGGSLGR.[D]		1	1	A2XMV1	A2XMV1	0	3	0.6516	0	1	1	738.727294921875	2214.16733150563	0.340893785109815	0.000251598541732771	HCD	MS2	4.29327	15.35609	32.4136325581333	28760	MSO3_030218_03.raw	0/0	4.41976308822632	112956590.5	32.4045257568359	0	3.991E-09
High	Sequest HT (A2)	Unambiguous	[K].IENLNQNIGALSVK.[L]		1	2	A2XRZ0	A2XRZ0; Q7XT99	0	2	0.6354	0	1	1	756.923461914063	1512.83964719813	1.06751555061878	0.000807489062481181	CID	MS2		27.90283	32.4144346904	28761	MSO3_030218_03.raw	0/0	3.9475085735321	144754004	32.3567581176758	0	1.393E-06
High	Sequest HT (A2)	Unambiguous	[K].FHGYSPAVVTGKPVDLGGSLGR.[D]		1	1	A2XMV1	A2XMV1	0	3	0.7349	0	1	1	738.7275390625	2214.1680639275	0.671682752256223	0.000495739166732771	CID	MS2		12.07282	32.4155409848	28762	MSO3_030218_03.raw	0/0	3.46593165397644	112956590.5	32.4045257568359	0	1.08E-07
High	Sequest HT (A2)	Unambiguous	[K].QVVSGVAYYLK.[V]		1	1	A2XS65	A2XS65	0	2	0.5864	0	1	1	613.84228515625	1226.6772936825	-0.535003910340085	-0.00032813874997828	HCD	MS2	16.12666	2.581117	32.4551623688	28805	MSO3_030218_03.raw	0/0	3.24489450454712			0	5.027E-05
High	Sequest HT (A2)	Unambiguous	[K].AFAGSPIVGEIR.[G]		1	2	Q01K11	Q01K11; Q7XN11	0	2	0.6255	0	1	1	608.837707519531	1216.66813840906	-0.254375740434286	-0.000154745468648798	HCD	MS2	10.22683	11.12676	32.4575182936	28808	MSO3_030218_03.raw	0/0	2.50830793380737	240033822.5	32.4475059509277	0	1.237E-05
High	Sequest HT (A2)	Unambiguous	[K].IGPWGGnGGSAQDISVPPKK.[L]	N7(Deamidated)	1	1	Q0JMY8	Q0JMY8	1	3	0.0477	0	1	1	656.004516601563	1965.99899654469	-1.96815344441968	-0.00128979843744625	HCD	MS2	36.80539	9.122167	32.4582097605333	28809	MSO3_030218_03.raw	0/0	4.61497259140015			0	1.972E-08
High	Sequest HT (A2)	Unambiguous	[K].DAPAGEKPEPVR.[T]		1	1	P31674	P31674	0	2	0.6154	0	1	1	633.328247070313	1265.64921751063	0.613788632102595	0.000388420312560811	HCD	MS2	0	21.985	17.2255179488	11493	MSO3_030218_02.raw	0/0	3.25148677825928			0	9.676E-06
High	Sequest HT (A2)	Unambiguous	[K].IGPWGGNGGSAqDISVPPKK.[L]	Q12(Deamidated)	1	1	Q0JMY8	Q0JMY8	1	3		0.0477	2	2	656.004516601563	1965.99899654469	-1.96815344441968	-0.00128979843744625	HCD	MS2	36.80539	9.122167	32.4582097605333	28809	MSO3_030218_03.raw	0/0	4.38830709457397			0	1.31E-08
High	Sequest HT (A2)	Unambiguous	[K].IGPWGGNGGSAqDISVPPKK.[L]	Q12(Deamidated)	1	1	Q0JMY8	Q0JMY8	1	3	0.0138	0	1	1	656.006469726563	1966.00485591969	1.01219572063532	0.000663326562553745	CID	MS2		10.1919	32.4600234266667	28811	MSO3_030218_03.raw	0/0	2.89218521118164			0	7.666E-05
High	Sequest HT (A2)	Unambiguous	[K].VGGIHDAPAGR.[E]		1	1	P20907	P20907	0	3	0.4162	0	1	1	350.521087646484	1049.54870967945	0.0404835475129052	1.41631511117642E-05	CID	MS2		26.695	17.0907887104	11324	MSO3_030218_02.raw	0/0	1.84692358970642			0	3.139E-05
High	Sequest HT (A2)	Unambiguous	[K].SQLRPEIQVAAQNcWVK.[K]	C14(Carbamidomethyl)	1	1	P48494	P48494	0	2	0.6773	0	1	1	1014.02886962891	2027.05046262781	0.66998762369069	0.000679048906324198	HCD	MS2	3.421068	29.53	32.5987290485333	28957	MSO3_030218_03.raw	0/0	4.08604288101196			0	1.212E-06
High	Sequest HT (A2)	Unambiguous	[R].DHTVSATHGDMDQNTR.[D]		2	5	Q6Z2Z4; P35683	Q6Z2Z4; P35683; P41376; Q9CAI7; P41377	0	2	0.7282	0	1	1	892.885314941406	1784.76335325281	0.954890987206711	0.000852126406471143	CID	MS2		30.7	17.0370660088	11262	MSO3_030218_02.raw	0/0	4.11944246292114			0	3.921E-06
High	Sequest HT (A2)	Unambiguous	[R].NVIHGSDSVDNGK.[K]		1	2	A6N0M9	A6N0M9; Q07661	0	2	0.5393	0	1	1	671.323852539063	1341.64042844813	0.816894748460025	0.000547989062511078	HCD	MS2	17.60622	29.695	16.8824623704	11074	MSO3_030218_02.raw	0/0	3.55800771713257			0	4.536E-07
High	Sequest HT (A2)	Unambiguous	[R].DTGAGFGAAPDIDHLNPR.[V]		1	1	P27934	P27934	0	3	0.618	0	1	1	608.627563476563	1823.86813716969	0.568462300484273	0.000345599895884637	CID	MS2		2.269202	32.6493222418667	29004	MSO3_030218_03.raw	0/0	3.22193026542664	1599329173	32.7375793457031	0	1.042E-06
High	Sequest HT (A2)	Unambiguous	[K].cYLSLAEQVR.[E]	C1(Carbamidomethyl)	1	1	Q8H8T0	Q8H8T0	0	2	0.5433	0	1	1	619.813842773438	1238.62040891688	0.504970842073108	0.000312733437528578	CID	MS2		19.65787	32.6542785853333	29009	MSO3_030218_03.raw	0/0	3.00462317466736			0	8.367E-05
High	Sequest HT (A2)	Unambiguous	[R].DTGADFGAAPDIDHLNTR.[V]		1	2	P27937	P27937; P27939	0	2	0.6074	0	1	1	943.437805175781	1885.86833372156	0.445148752587248	0.000419745781300662	HCD	MS2	45.16942	31.675	32.6552347669333	29010	MSO3_030218_03.raw	0/0	4.84053516387939	51713264	32.5476264953613	0	4.144E-09
High	Sequest HT (A2)	Unambiguous	[R].DTGADFGAAPDIDHLNTR.[V]		1	2	P27937	P27937; P27939	0	2	0.5733	0	1	1	943.437805175781	1885.86833372156	0.445148752587248	0.000419745781300662	CID	MS2		28.735	32.6568217424	29012	MSO3_030218_03.raw	0/0	4.4979248046875	51713264	32.5476264953613	0	7.85E-09
High	Sequest HT (A2)	Unambiguous	[R].GTVFVVPSGHPIVVTSSR.[D]		1	1	Q75GX9	Q75GX9	0	2	0.6258	0	1	1	920.010803222656	1839.01432981531	1.09935931571917	0.00101086765630498	HCD	MS2	38.69413	37.815	32.658815568	29014	MSO3_030218_03.raw	0/0	3.17887306213379	107364281	32.7087097167969	0	1.532E-06
High	Sequest HT (A2)	Unambiguous	[R].GTVFVVPSGHPIVVTSSR.[D]		1	1	Q75GX9	Q75GX9	0	2	0.61	0	1	1	920.010803222656	1839.01432981531	1.09935931571917	0.00101086765630498	CID	MS2		21.775	32.6604944413333	29016	MSO3_030218_03.raw	0/0	2.58876037597656	107364281	32.7087097167969	0	2.125E-05
High	Sequest HT (A2)	Unambiguous	[K].AGVTHVWLPPPSHSVAPQGYMPGR.[L]		1	1	P27933	P27933	0	4	0.6381	0	1	1	636.075744628906	2541.28114862563	-0.318301703062585	-0.000202223593760209	HCD	MS2	44.54509	8.495397	32.6772252730667	29035	MSO3_030218_03.raw	0/0	5.83078622817993			0	3.252E-10
High	Sequest HT (A2)	Unambiguous	[K].AGVTHVWLPPPSHSVAPQGYMPGR.[L]		1	1	P27933	P27933	0	4	0.6916	0	1	1	636.075744628906	2541.28114862563	-0.318301703062585	-0.000202223593760209	CID	MS2		4.560694	32.6792230008	29037	MSO3_030218_03.raw	0/0	3.34282636642456			0	2.049E-07
High	Sequest HT (A2)	Unambiguous	[K].TPAELSHAANAGLDIAVR.[M]		1	2	Q10N21	Q10N21; A2XFC7	0	3	0.6735	0	1	1	602.654541015625	1805.94906978688	-0.756545195090487	-0.000455427708326776	HCD	MS2	3.162895	10.95816	32.6909223349333	29048	MSO3_030218_03.raw	0/0	4.40699005126953			0	9.385E-10
High	Sequest HT (A2)	Unambiguous	[K].TPAELSHAANAGLDIAVR.[M]		1	2	Q10N21	Q10N21; A2XFC7	0	3	0.6915	0	1	1	602.654541015625	1805.94906978688	-0.756545195090487	-0.000455427708326776	CID	MS2		12.94467	32.6925767301333	29050	MSO3_030218_03.raw	0/0	4.56921672821045			0	6.135E-11
High	Sequest HT (A2)	Unambiguous	[R].FHLPGETEEEFATR.[L]		1	3	Q01K11	Q01K11; Q7XN11; Q6ZH29	0	3	0.6005	0	1	1	554.929870605469	1662.77505855641	-0.461447407225961	-0.000255761197877291	CID	MS2		27.85859	32.6991305101333	29057	MSO3_030218_03.raw	0/0	4.03187561035156			0	1.677E-05
High	Sequest HT (A2)	Unambiguous	[K].ALNEHHVLLEGSLLKPNMVTPGSESK.[K]		1	1	Q5N725	Q5N725	0	4	0.6681	0	1	1	700.872863769531	2800.46962518813	1.2270807405781	0.000859099531226093	CID	MS2		3.562032	32.7345622837333	29094	MSO3_030218_03.raw	0/0	4.51556301116943			0	8.08E-09
High	Sequest HT (A2)	Unambiguous	[R].cEMEEGADGK.[L]	C1(Carbamidomethyl)	1	1	Q6ZD89	Q6ZD89	0	2	0.7352	0	1	1	563.212951660156	1125.41862669031	-0.0654775749885667	-3.68448436738333E-05	CID	MS2		18.895	16.7842372786667	10954	MSO3_030218_02.raw	0/0	2.87113809585571			0	0.0002262
High	Sequest HT (A2)	Unambiguous	[K].LDELLAEEAAAGR.[E]		1	1	Q9XGP7	Q9XGP7	0	2	0.4762	0	1	1	679.351928710938	1357.69658079188	0.58634775460109	0.000398040937398036	HCD	MS2	24.8489	10.79459	32.7364435736	29096	MSO3_030218_03.raw	0/0	3.77842450141907	164722131	32.5826263427734	0	3.77E-06
High	Sequest HT (A2)	Unambiguous	[K].SGGELESAQAK.[N]		1	1	Q93VT8	Q93VT8	0	2	0.6291	0	1	1	538.764709472656	1076.52214231531	0.277834875779123	0.00014954765629227	HCD	MS2	6.410019	23.395	16.8831185605333	11075	MSO3_030218_02.raw	0/0	3.98570919036865			0	7.168E-06
High	Sequest HT (A2)	Unambiguous	[R].NVIHGSDSVDNGK.[K]		1	2	A6N0M9	A6N0M9; Q07661	0	2	0.6768	0	1	1	671.323852539063	1341.64042844813	0.816894748460025	0.000547989062511078	CID	MS2		19.42	16.8838725186667	11076	MSO3_030218_02.raw	0/0	3.61502408981323			0	5.68E-06
High	Sequest HT (A2)	Unambiguous	[K].SGGELESAQAK.[N]		1	1	Q93VT8	Q93VT8	0	2	0.6777	0	1	1	538.764709472656	1076.52214231531	0.277834875779123	0.00014954765629227	CID	MS2		17.595	16.8847331130667	11077	MSO3_030218_02.raw	0/0	3.32227849960327			0	3.099E-05
High	Sequest HT (A2)	Unambiguous	[R].DTGAGFGAAPDIDHLNPR.[V]		1	1	P27934	P27934	0	3	0.5158	0	1	1	608.627258300781	1823.86722164234	0.0664918753561095	4.0424114634637E-05	HCD	MS2	16.89872	4.886533	32.6477013632	29002	MSO3_030218_03.raw	0/0	4.42358636856079	1599329173	32.7375793457031	0	1.975E-08
High	Sequest HT (A2)	Unambiguous	[K].SQLRPEIQVAAQNcWVK.[K]	C14(Carbamidomethyl)	1	1	P48494	P48494	0	2	0.6272	0	1	1	1014.02844238281	2027.04960813563	0.248442735808891	0.000251802812574198	CID	MS2		17.65	32.6003056877333	28959	MSO3_030218_03.raw	0/0	3.89172649383545			0	1.477E-05
High	Sequest HT (A2)	Unambiguous	[R].DTGAGFGAAPDIDHLNPR.[V]		1	1	P27934	P27934	0	2	0.6579	0	1	1	912.43896484375	1823.8706530575	1.94788726624416	0.00177634375006619	HCD	MS2	5.957409	38.8	32.6092698853333	28969	MSO3_030218_03.raw	0/0	5.34666585922241	488526591	32.7626419067383	0	1.139E-09
High	Sequest HT (A2)	Unambiguous	[R].DTGAGFGAAPDIDHLNPR.[V]		1	1	P27934	P27934	0	2	0.6742	0	1	1	912.43896484375	1823.8706530575	1.94788726624416	0.00177634375006619	CID	MS2		23.275	32.6109634538667	28971	MSO3_030218_03.raw	0/0	4.42240953445435	488526591	32.7626419067383	0	2.158E-08
High	Sequest HT (A2)	Unambiguous	[K].DEAYFAANAAAQASR.[R]		1	1	Q2QLY5	Q2QLY5	0	2	0.5892	0	1	1	778.360473632813	1555.71367063563	0.0711349620285888	5.53328125079133E-05	HCD	MS2	34.30998	41.805	32.6162653016	28977	MSO3_030218_03.raw	0/0	3.13785195350647	9958507	32.5489959716797	0	4.96E-06
High	Sequest HT (A2)	Unambiguous	[R].GAFGKPQGTcAR.[V]	C10(Carbamidomethyl)	2	2	A2ZCQ7; A2Y0T4	A2ZCQ7; A2Y0T4	0	2	0.3424	0	1	1	625.308837890625	1249.61039915125	-0.173340997025857	-0.000108304375014967	HCD	MS2	0	29.05	17.0223542962667	11243	MSO3_030218_02.raw	0/0	2.56943368911743			0	4.769E-05
High	Sequest HT (A2)	Unambiguous	[R].DHTVSATHGDMDQNTR.[D]		2	5	Q6Z2Z4; P35683	Q6Z2Z4; P35683; P41376; Q9CAI7; P41377	0	3	0.6792	0	1	1	595.59228515625	1784.76230220875	0.365992148492103	0.000217736250154606	CID	MS2		16.39	17.0022171162667	11217	MSO3_030218_02.raw	0/0	2.11713480949402			0	1.847E-05
High	Sequest HT (A2)	Unambiguous	[R].DHTVSATHGDMDQNTR.[D]		2	5	Q6Z2Z4; P35683	Q6Z2Z4; P35683; P41376; Q9CAI7; P41377	0	3	0.6981	0	1	1	595.59228515625	1784.76230220875	0.365992148492103	0.000217736250154606	HCD	MS2	11.96036	25.65195	17.0002805688	11215	MSO3_030218_02.raw	0/0	3.17844939231873			0	1.171E-06
High	Sequest HT (A2)	Unambiguous	[R].VSAANSRPPNPQ.[-]		3	6	Q0DHF6; A2XFI3; A2Y5L9	Q0DHF6; Q0D3D2; Q10MW3; A2XFI3; A2YQ76; A2Y5L9	0	2	0.6085	0	1	1	619.318603515625	1237.62993040125	1.25760792418894	0.000778225625140294	CID	MS2		19.36	17.3576081544	11647	MSO3_030218_02.raw	0/0	2.80803489685059			0	0.0001495
High	Sequest HT (A2)	Unambiguous	[R].DHTVSATHGDMDQNTR.[D]		2	5	Q6Z2Z4; P35683	Q6Z2Z4; P35683; P41376; Q9CAI7; P41377	0	2	0.8009	0	1	1	892.886596679688	1784.76591672938	2.39120410158605	0.00213386468772114	CID	MS2		32.605	16.987389048	11201	MSO3_030218_02.raw	0/0	4.36771869659424			0	1.019E-08
High	Sequest HT (A2)	Unambiguous	[K].DEAYFAANAAAQASR.[R]		1	1	Q2QLY5	Q2QLY5	0	2	0.6741	0	1	1	778.360473632813	1555.71367063563	0.0711349620285888	5.53328125079133E-05	CID	MS2		32.095	32.6179401218667	28979	MSO3_030218_03.raw	0/0	4.90652656555176	9958507	32.5489959716797	0	8.835E-08
High	Sequest HT (A2)	Unambiguous	[R].IEEELGAAAVYAGAK.[F]		1	1	Q42971	Q42971	0	2	0.4093	0	1	1	746.38818359375	1491.7690905575	0.0944834653483073	7.04737499290786E-05	HCD	MS2	3.131829	14.00416	32.644861988	28999	MSO3_030218_03.raw	0/0	3.85871052742004			0	1.912E-07
High	Sequest HT (A2)	Unambiguous	[R].IEEELGAAAVYAGAK.[F]		1	1	Q42971	Q42971	0	2	0.5869	0	1	1	746.38818359375	1491.7690905575	0.0944834653483073	7.04737499290786E-05	CID	MS2		6.211254	32.6467099138667	29001	MSO3_030218_03.raw	0/0	5.3479962348938			0	1.458E-08
High	Sequest HT (A2)	Unambiguous	[R].NVIHGSDSVDNGK.[K]		1	2	A6N0M9	A6N0M9; Q07661	0	3	0.6038	0	1	1	447.884490966797	1341.63891964039	-0.307705356678295	-0.000137609869777104	CID	MS2		20.8862	16.9107255504	11107	MSO3_030218_02.raw	0/0	3.1814067363739			0	2.89E-05
High	Sequest HT (A2)	Unambiguous	[K].KDAEGQDAEATTEEAK.[K]		1	1	P49199	P49199	1	2	0.6439	0	1	1	846.88232421875	1692.7573718075	0.882411645471671	0.000746853749888032	CID	MS2		20.74	16.8931845890667	11088	MSO3_030218_02.raw	0/0	4.10487699508667			0	1.135E-05
High	Sequest HT (A2)	Unambiguous	[K].KDAEGQDAEATTEEAK.[K]		1	1	P49199	P49199	1	2	0.6265	0	1	1	846.88232421875	1692.7573718075	0.882411645471671	0.000746853749888032	HCD	MS2	7.911325	26.8	16.8917598421333	11086	MSO3_030218_02.raw	0/0	4.3149037361145			0	9.605E-09
High	Sequest HT (A2)	Unambiguous	[K].KDAEGQDAEATTEEAK.[K]		1	1	P49199	P49199	1	3	0.695	0	1	1	564.923706054688	1692.75656490406	0.405731311397652	0.000228934687432532	CID	MS2		28.765	16.8878977525333	11081	MSO3_030218_02.raw	0/0	3.77274894714355			0	2.071E-05
High	Sequest HT (A2)	Unambiguous	[R].DHTVSATHGDMDQNTR.[D]		2	5	Q6Z2Z4; P35683	Q6Z2Z4; P35683; P41376; Q9CAI7; P41377	0	2	0.8325	0	1	1	892.886596679688	1784.76591672938	2.39120410158605	0.00213386468772114	HCD	MS2	54.80942	22.93	16.9856222986667	11199	MSO3_030218_02.raw	0/0	4.00211954116821			0	1.974E-07
High	Sequest HT (A2)	Unambiguous	[K].LQIWDTAGQER.[F]		1	1	P40392	P40392	0	2	0.5627	0	1	1	658.8330078125	1316.658738995	-0.456234184336498	-0.000300352499948531	CID	MS2		18.77525	31.0991286554667	27366	MSO3_030218_03.raw	0/0	2.94694256782532	198243271	31.1372909545898	0	0.0002286
High	Sequest HT (A2)	Unambiguous	[R].DGAAEAVGQR.[V]		1	1	Q75KR1	Q75KR1	0	2	0.6304	0	1	1	487.238464355469	973.469652080938	-0.0986872603362842	-4.80345312325881E-05	CID	MS2		7.257155	17.3763156578667	11668	MSO3_030218_02.raw	0/0	3.67829489707947			0	0.0001436
High	Sequest HT (A2)	Unambiguous	[K].VDKGTVEVAGTNK.[E]		1	1	Q5N725	Q5N725	1	3	0.4495	0	1	1	439.905242919922	1317.70117549977	0.231759553876365	0.00010179658859973	CID	MS2		2.366291	17.3838570176	11677	MSO3_030218_02.raw	0/0	3.2714262008667			0	5.325E-05
High	Sequest HT (A2)	Unambiguous	[K].SDLVNNLGTIAR.[S]		2	3	Q0J4P2; Q07078	Q0J4P2; Q69QQ6; Q07078	0	2	0.4188	0	1	1	636.848937988281	1272.69059934656	-0.0318014732722022	-2.02367186830088E-05	HCD	MS2	4.830148	22.82299	32.226826332	28561	MSO3_030218_03.raw	0/0	3.20141863822937	773554471.5	32.350887298584	0	9.361E-06
High	Sequest HT (A2)	Unambiguous	[K].SDLVNNLGTIAR.[S]		2	3	Q0J4P2; Q07078	Q0J4P2; Q69QQ6; Q07078	0	2	0.4339	0	1	1	636.848937988281	1272.69059934656	-0.0318014732722022	-2.02367186830088E-05	CID	MS2		14.01781	32.228295128	28563	MSO3_030218_03.raw	0/0	3.77780985832214	773554471.5	32.350887298584	0	2.329E-05
High	Sequest HT (A2)	Unambiguous	[R].AEQSPDDSSQPSASSEAR.[S]		1	1	Q2QMG2	Q2QMG2	0	2	0.8118	0	1	1	924.896240234375	1848.78520383875	0.533225424788406	0.000492909374997907	CID	MS2		33.1	17.8340849970667	12218	MSO3_030218_02.raw	0/0	2.87292432785034			0	5.334E-08
High	Sequest HT (A2)	Unambiguous	[R].AEQSPDDSSQPSASSEAR.[S]		1	1	Q2QMG2	Q2QMG2	0	2	0.8482	0	1	1	924.896240234375	1848.78520383875	0.533225424788406	0.000492909374997907	HCD	MS2	0	32.995	17.8324541861333	12216	MSO3_030218_02.raw	0/0	3.68940091133118			0	8.187E-06
High	Sequest HT (A2)	Unambiguous	[K].cYLSLAEQVR.[E]	C1(Carbamidomethyl)	1	1	Q8H8T0	Q8H8T0	0	2	0.5746	0	1	1	619.81298828125	1238.6186999325	-0.874778131611025	-0.000541758749971422	CID	MS2		17.78158	32.2292064992	28564	MSO3_030218_03.raw	0/0	3.14972281455994			0	0.000127
High	Sequest HT (A2)	Unambiguous	[R].IEEELGAAAVYAGAK.[F]		1	1	Q42971	Q42971	0	2	0.4277	0	1	1	746.392944335938	1491.77861204188	6.47716382445435	0.00483121593742908	CID	MS2		25.84711	32.2400156730667	28576	MSO3_030218_03.raw	0/0	3.4573130607605			0	4.434E-05
High	Sequest HT (A2)	Unambiguous	[R].NQYDTDVTTWSPAGR.[L]		1	1	P52428	P52428	0	2	0.587	0	1	1	855.889709472656	1710.77214231531	0.198317105911397	0.000169637656426858	HCD	MS2	20.23967	31.57	32.2527916858667	28590	MSO3_030218_03.raw	0/0	3.84537196159363	229245592	32.4113082885742	0	1.057E-06
High	Sequest HT (A2)	Unambiguous	[R].NQYDTDVTTWSPAGR.[L]		1	1	P52428	P52428	0	2	0.6346	0	1	1	855.889709472656	1710.77214231531	0.198317105911397	0.000169637656426858	CID	MS2		40.26	32.2547418408	28592	MSO3_030218_03.raw	0/0	4.16224145889282	229245592	32.4113082885742	0	1.097E-06
High	Sequest HT (A2)	Unambiguous	[K].VIAISDVTGAVK.[N]		1	1	A2XMV1	A2XMV1	0	2	0.6316	0	1	1	586.847595214844	1172.68791379969	-0.512344330967762	-0.000300410156228281	HCD	MS2	34.4211	10.51732	32.2702805008	28607	MSO3_030218_03.raw	0/0	2.65937423706055	863422980	32.3442230224609	0	2.598E-05
High	Sequest HT (A2)	Unambiguous	[R].GGMTSHAAVVAR.[G]		2	2	Q75KR1; Q6AVA8	Q75KR1; Q6AVA8	0	2	0.5556	0	1	1	578.798400878906	1156.58952512781	0.322818013752752	0.000186683906349572	CID	MS2		31.33	17.7864019410667	12162	MSO3_030218_02.raw	0/0	3.51452994346619			0	5.629E-06
High	Sequest HT (A2)	Unambiguous	[R].GGMTSHAAVVAR.[G]		2	2	Q75KR1; Q6AVA8	Q75KR1; Q6AVA8	0	2	0.4936	0	1	1	578.798400878906	1156.58952512781	0.322818013752752	0.000186683906349572	HCD	MS2	68.29833	21.445	17.7847959365333	12160	MSO3_030218_02.raw	0/0	3.14329075813293			0	8.848E-06
High	Sequest HT (A2)	Unambiguous	[K].VIAISDVTGAVK.[N]		1	1	A2XMV1	A2XMV1	0	2	0.7964	0	1	1	586.847595214844	1172.68791379969	-0.512344330967762	-0.000300410156228281	CID	MS2		6.860437	32.2718141090667	28609	MSO3_030218_03.raw	0/0	2.75400018692017	863422980	32.3442230224609	0	1.96E-05
High	Sequest HT (A2)	Unambiguous	[K].NYPVVSAEYQEAVEK.[A]		1	2	Q10N21	Q10N21; A2XFC7	0	2	0.5329	0	1	1	863.420532226563	1725.83378782313	0.452832413211926	0.000390756562524075	HCD	MS2	25.61006	11.9573	32.2726014309333	28610	MSO3_030218_03.raw	0/0	3.19496631622314			0	2.904E-06
High	Sequest HT (A2)	Unambiguous	[R].IFIPDREPPnGQPDEPLR.[V]	N10(Deamidated)	2	2	Q0DHF6; A2Y5L9	Q0DHF6; A2Y5L9	1	3	0.0365	0	1	1	697.688354492188	2091.05051021656	-0.0163235830527739	-1.13778124094151E-05	HCD	MS2	7.38151	7.800934	32.2732762274667	28611	MSO3_030218_03.raw	0/0	4.11300134658813			0	1.213E-05
High	Sequest HT (A2)	Unambiguous	[R].VSAANSRPPNPQ.[-]		3	6	Q0DHF6; A2XFI3; A2Y5L9	Q0DHF6; Q0D3D2; Q10MW3; A2XFI3; A2YQ76; A2Y5L9	0	2	0.7331	0	1	1	619.317932128906	1237.62858762781	0.172651029402806	0.000106838906390294	CID	MS2		4.93349	17.7547511554667	12126	MSO3_030218_02.raw	0/0	3.55541467666626			0	1.156E-05
High	Sequest HT (A2)	Unambiguous	[K].SQLRPEIQVAAQNcWVK.[K]	C14(Carbamidomethyl)	1	1	P48494	P48494	0	2	0.6134	0	1	1	1014.02935791016	2027.05143919031	1.15175320984132	0.0011673301563242	CID	MS2		37.215	32.1902907818667	28519	MSO3_030218_03.raw	0/0	4.31943988800049			0	8.967E-06
High	Sequest HT (A2)	Unambiguous	[K].NYPVVSAEYQEAVEK.[A]		1	2	Q10N21	Q10N21; A2XFC7	0	2	0.5314	0	1	1	863.420532226563	1725.83378782313	0.452832413211926	0.000390756562524075	CID	MS2		19.8192	32.2741220738667	28612	MSO3_030218_03.raw	0/0	4.4590916633606			0	7.141E-07
High	Sequest HT (A2)	Unambiguous	[K].SQLRPEIQVAAQNcWVK.[K]	C14(Carbamidomethyl)	1	1	P48494	P48494	0	2	0.6354	0	1	1	1014.02801513672	2027.04875364344	-0.173102152072908	-0.000175443281175802	HCD	MS2	25.17452	28.045	32.1883529250667	28517	MSO3_030218_03.raw	0/0	3.94570422172546			0	4.491E-06
High	Sequest HT (A2)	Unambiguous	[R].GAAAGSVEEVK.[N]		1	1	Q6K9N6	Q6K9N6	0	2	0.6798	0	1	1	509.263885498047	1017.52049436609	-0.609937127678683	-0.000310311953114706	CID	MS2		4.668003	17.8962199848	12281	MSO3_030218_02.raw	0/0	3.5587911605835			0	1.714E-05
High	Sequest HT (A2)	Unambiguous	[K].QDLPNAMNAAEITDK.[L]		1	2	P51823	P51823; Q06396	0	2	0.3857	0	1	1	815.891235351563	1630.77519407313	0.663987193192943	0.000541406562433622	CID	MS2		19.49984	32.0919803229333	28411	MSO3_030218_03.raw	0/0	2.93238425254822	167313432	32.0122184753418	0	6.427E-06
High	Sequest HT (A2)	Unambiguous	[K].IGIVEDAHALSIAGK.[Q]		1	1	Q6K4E7	Q6K4E7	0	3	0.5238	0	1	1	498.615600585938	1493.83224849781	0.0200208647845298	9.96927095305485E-06	HCD	MS2	35.94374	28.26658	32.1159753696	28440	MSO3_030218_03.raw	0/0	3.56588673591614	51657162	32.1395301818848	0	2.579E-06
High	Sequest HT (A2)	Unambiguous	[K].IGIVEDAHALSIAGK.[Q]		1	1	Q6K4E7	Q6K4E7	0	3	0.4145	0	1	1	498.615600585938	1493.83224849781	0.0200208647845298	9.96927095305485E-06	CID	MS2		23.02	32.1174311706667	28442	MSO3_030218_03.raw	0/0	1.9315220117569	51657162	32.1395301818848	0	0.0001535
High	Sequest HT (A2)	Unambiguous	[R].IIGIDLNANR.[F]		1	1	Q2R8Z5	Q2R8Z5	0	2	0.5843	0	1	1	549.817199707031	1098.62712278406	0.491217007430671	0.000269832031221995	CID	MS2		3.708616	32.1309638909333	28455	MSO3_030218_03.raw	0/0	2.6746392250061	1196636698	32.0313415527344	0	0.0001151
High	Sequest HT (A2)	Unambiguous	[R].IMNVIGEPIDEK.[G]		1	1	Q01859	Q01859	0	2	0.4754	0	1	1	679.355712890625	1357.70414915125	0.715046753676354	0.000485410625060467	HCD	MS2	33.13861	13.04479	32.1328535698667	28457	MSO3_030218_03.raw	0/0	3.04986906051636	297498783	32.0931015014648	0	4.308E-05
High	Sequest HT (A2)	Unambiguous	[K].FLADGLGTYTK.[A]		1	1	Q9FR35	Q9FR35	0	2	0.6769	0	1	1	593.3115234375	1185.615770245	0.636711740703248	0.000377447500113703	CID	MS2		9.49295	32.1353845309333	28460	MSO3_030218_03.raw	0/0	2.94446158409119	419391647	32.1884841918945	0	9.959E-05
High	Sequest HT (A2)	Unambiguous	[K].SQLRPEIQVAAQNcWVK.[K]	C14(Carbamidomethyl)	1	1	P48494	P48494	0	3	0.4943	0	1	1	676.354675292969	2027.04947261891	0.181588549383107	0.000122696302139976	HCD	MS2	19.0938	8.676411	32.1801995546667	28508	MSO3_030218_03.raw	0/0	4.34586715698242			0	5.029E-07
High	Sequest HT (A2)	Unambiguous	[R].GGAGPSAAccSGVR.[S]	C9(Carbamidomethyl); C10(Carbamidomethyl)	1	1	Q0IQK9	Q0IQK9	0	2	0.7152	0	1	1	653.78515625	1306.56303587	0.272723234470398	0.000178165000001229	CID	MS2		20.44	17.9428028512	12339	MSO3_030218_02.raw	0/0	3.16061234474182			0	3.61E-05
High	Sequest HT (A2)	Unambiguous	[R].GGAGPSAAccSGVR.[S]	C9(Carbamidomethyl); C10(Carbamidomethyl)	1	1	Q0IQK9	Q0IQK9	0	2	0.6701	0	1	1	653.78515625	1306.56303587	0.272723234470398	0.000178165000001229	HCD	MS2	21.31359	27.82	17.9409222424	12337	MSO3_030218_02.raw	0/0	3.93817043304443			0	1.823E-05
High	Sequest HT (A2)	Unambiguous	[R].EIQSQHDDLEAK.[F]		1	2	B8AW64	B8AW64; Q53WK4	0	2	0.4583	0	1	1	706.835815429688	1412.66435422938	-0.607780680828132	-0.000429295312414979	HCD	MS2	0	19.045	17.9279436653333	12323	MSO3_030218_02.raw	0/0	3.60263395309448			0	4.306E-05
High	Sequest HT (A2)	Unambiguous	[K].SQLRPEIQVAAQNcWVK.[K]	C14(Carbamidomethyl)	1	1	P48494	P48494	0	3	0.6974	0	1	1	676.354675292969	2027.04947261891	0.181588549383107	0.000122696302139976	CID	MS2		4.52083	32.1818073970667	28510	MSO3_030218_03.raw	0/0	4.23049879074097			0	3.043E-08
High	Sequest HT (A2)	Unambiguous	[R].AASFNIIPSSTGAAK.[A]		3	3	Q7FAH2; Q6K5G8; A2YQT7	Q7FAH2; Q6K5G8; A2YQT7	0	2	0.319	0	1	1	717.882995605469	1434.75871458094	-0.00330303806257078	-2.36953133025963E-06	CID	MS2		14.00202	32.1856423186667	28514	MSO3_030218_03.raw	0/0	1.62595343589783	126713577.5	32.0929794311523	0	0.0001256
High	Sequest HT (A2)	Unambiguous	[R].TIYIPQPTWGNHPK.[V]		1	1	P37833	P37833	0	2	0.271	0	1	1	826.433166503906	1651.85905637781	-0.0276489607791544	-2.28360937626348E-05	HCD	MS2	0	30.91593	32.1875697973333	28516	MSO3_030218_03.raw	0/0	2.14435815811157			0	3.539E-05
High	Sequest HT (A2)	Unambiguous	[R].VSAAnSRPPNPQ.[-]	N5(Deamidated)	3	6	Q0DHF6; A2XFI3; A2Y5L9	Q0DHF6; Q0D3D2; Q10MW3; A2XFI3; A2YQ76; A2Y5L9	0	2	0.1518	0	1	1	619.809631347656	1238.61198606531	-0.326078352272673	-0.000201942343609707	CID	MS2		6.505811	17.8990408968	12285	MSO3_030218_02.raw	0/0	3.81688141822815			0	7.007E-05
High	Sequest HT (A2)	Unambiguous	[R].VSAAnSRPPNPQ.[-]	N5(Deamidated)	3	6	Q0DHF6; A2XFI3; A2Y5L9	Q0DHF6; Q0D3D2; Q10MW3; A2XFI3; A2YQ76; A2Y5L9	0	2	0.0866	0	1	1	619.809631347656	1238.61198606531	-0.326078352272673	-0.000201942343609707	HCD	MS2	59.97285	12.87586	17.8975801864	12283	MSO3_030218_02.raw	0/0	4.04428052902222			0	7.501E-06
High	Sequest HT (A2)	Unambiguous	[R].GAAAGSVEEVK.[N]		1	1	Q6K9N6	Q6K9N6	0	2	0.5995	0	1	1	509.263885498047	1017.52049436609	-0.609937127678683	-0.000310311953114706	HCD	MS2	5.38312	9.630024	17.8948010522667	12279	MSO3_030218_02.raw	0/0	3.67027187347412			0	3.961E-05
High	Sequest HT (A2)	Unambiguous	[R].VSAANSRPPNPQ.[-]		3	6	Q0DHF6; A2XFI3; A2Y5L9	Q0DHF6; Q0D3D2; Q10MW3; A2XFI3; A2YQ76; A2Y5L9	0	2	0.6048	0	1	1	619.317932128906	1237.62858762781	0.172651029402806	0.000106838906390294	HCD	MS2	0	1.671567	17.7532281632	12124	MSO3_030218_02.raw	0/0	4.15068769454956			0	2.746E-06
High	Sequest HT (A2)	Unambiguous	[R].IFIPDREPPnGQPDEPLR.[V]	N10(Deamidated)	2	2	Q0DHF6; A2Y5L9	Q0DHF6; A2Y5L9	1	3	0.0397	0	1	1	697.688659667969	2091.05142574391	0.421507700472986	0.000293797968840585	CID	MS2		13.19665	32.2752200834667	28613	MSO3_030218_03.raw	0/0	2.76721954345703			0	1.58E-07
High	Sequest HT (A2)	Unambiguous	[R].IFIPDREPPNGqPDEPLR.[V]	Q12(Deamidated)	2	2	Q0DHF6; A2Y5L9	Q0DHF6; A2Y5L9	1	3		0.0397	2	2	697.688659667969	2091.05142574391	0.421507700472986	0.000293797968840585	CID	MS2		13.19665	32.2752200834667	28613	MSO3_030218_03.raw	0/0	2.6639096736908			0	1.317E-05
High	Sequest HT (A2)	Unambiguous	[R].LSTNENTLTVGGLYK.[V]		1	1	Q84P97	Q84P97	0	2	0.3731	0	1	1	805.424987792969	1609.84269895594	-0.29701903217628	-0.0002390770312104	HCD	MS2	34.71309	21.1	32.3441855277333	28692	MSO3_030218_03.raw	0/0	4.01515102386475	84233175	32.4101257324219	0	8.634E-07
High	Sequest HT (A2)	Unambiguous	[R].LSTNENTLTVGGLYK.[V]		1	1	Q84P97	Q84P97	0	2	0.5775	0	1	1	805.424987792969	1609.84269895594	-0.29701903217628	-0.0002390770312104	CID	MS2		31.03	32.3459067776	28694	MSO3_030218_03.raw	0/0	4.00111103057861	84233175	32.4101257324219	0	7.428E-07
High	Sequest HT (A2)	Unambiguous	[R].GNPTVEVDVccSDGTFAR.[A]	C10(Carbamidomethyl); C11(Carbamidomethyl)	1	1	Q42971	Q42971	0	2	0.678	0	1	1	992.428833007813	1983.85038938563	-1.56848495781222	-0.00155582218743433	CID	MS2		40.425	32.3578518416	28704	MSO3_030218_03.raw	0/0	4.40618276596069			0	2.396E-07
High	Sequest HT (A2)	Unambiguous	[R].NNIPLSTAATANFTR.[G]		1	1	Q9LST6	Q9LST6	0	2	0.6837	0	1	1	795.915771484375	1590.82426633875	0.516448731583432	0.000410789375109744	CID	MS2		19.11132	32.362791148	28708	MSO3_030218_03.raw	0/0	4.49442148208618	370333822	32.4073867797852	0	8.263E-08
High	Sequest HT (A2)	Unambiguous	[K].ALNEHHVLLEGSLLKPNMVTPGSESK.[K]		1	1	Q5N725	Q5N725	0	5	0.6004	0	1	1	560.898620605469	2800.46399650734	-0.78282775385741	-0.000438456531264819	HCD	MS2	7.637536	16.34208	32.3691345394667	28714	MSO3_030218_03.raw	0/0	4.67978382110596	91211052	32.4655456542969	0	1.272E-06
High	Sequest HT (A2)	Unambiguous	[K].ALNEHHVLLEGSLLKPNMVTPGSESK.[K]		1	1	Q5N725	Q5N725	0	5	0.3919	0	1	1	560.898620605469	2800.46399650734	-0.78282775385741	-0.000438456531264819	CID	MS2		10.43363	32.3708990837333	28716	MSO3_030218_03.raw	0/0	1.48346042633057	91211052	32.4655456542969	0	1.727E-05
High	Sequest HT (A2)	Unambiguous	[R].GEGAAATESEAYLEGEAVR.[E]		1	2	B8BKI7	B8BKI7; Q2R483	0	2	0.6777	0	1	1	955.441101074219	1909.87492551844	-1.29046585676116	-0.00123231578129435	HCD	MS2	0	25.51	32.3738676264	28719	MSO3_030218_03.raw	0/0	5.12116813659668			0	1.559E-08
High	Sequest HT (A2)	Unambiguous	[R].GEGAAATESEAYLEGEAVR.[E]		1	2	B8BKI7	B8BKI7; Q2R483	0	2	0.7394	0	1	1	955.441101074219	1909.87492551844	-1.29046585676116	-0.00123231578129435	CID	MS2		34.825	32.3757342946667	28721	MSO3_030218_03.raw	0/0	5.40691089630127			0	1.13E-08
High	Sequest HT (A2)	Unambiguous	[K].KEEEKPAEAAAPAAEPEKQ.[-]		1	1	Q0JPA6	Q0JPA6	2	3	0.651	0	1	1	675.005004882813	2023.00046138844	1.29599171392468	0.000873929479136374	CID	MS2		20.545	17.4825254869333	11796	MSO3_030218_02.raw	0/0	4.66954612731934			0	3.331E-07
High	Sequest HT (A2)	Unambiguous	[K].KEEEKPAEAAAPAAEPEKQ.[-]		1	1	Q0JPA6	Q0JPA6	2	3	0.6854	0	1	1	675.005004882813	2023.00046138844	1.29599171392468	0.000873929479136374	HCD	MS2	28.74522	30.46	17.4809425522667	11794	MSO3_030218_02.raw	0/0	5.52757263183594			0	3.269E-08
High	Sequest HT (A2)	Unambiguous	[R].LVGccNELNAGYAADGYAR.[A]	C4(Carbamidomethyl); C5(Carbamidomethyl)	1	2	A2XFI3	Q10MW3; A2XFI3	0	2	0.6423	0	1	1	1037.46057128906	2073.91386594813	1.05179894661929	0.00109066906262711	HCD	MS2	0	40.56	32.3766071456	28722	MSO3_030218_03.raw	0/0	3.96713280677795			0	4.062E-08
High	Sequest HT (A2)	Unambiguous	[R].LVGccNELNAGYAADGYAR.[A]	C4(Carbamidomethyl); C5(Carbamidomethyl)	1	2	A2XFI3	Q10MW3; A2XFI3	0	2	0.6946	0	1	1	1037.46057128906	2073.91386594813	1.05179894661929	0.00109066906262711	CID	MS2		21.22	32.3783654656	28724	MSO3_030218_03.raw	0/0	4.64645576477051			0	8.525E-08
High	Sequest HT (A2)	Unambiguous	[K].ALNEHHVLLEGSLLKPNMVTPGSESK.[K]		1	1	Q5N725	Q5N725	0	3	0.6401	0	1	1	934.160705566406	2800.46756343922	0.490864422550584	0.000458216406210947	HCD	MS2	11.83508	29.32	32.4012186733333	28750	MSO3_030218_03.raw	0/0	6.14387845993042			0	1.218E-11
High	Sequest HT (A2)	Unambiguous	[K].VDKGTVEVAGTNK.[E]		1	1	Q5N725	Q5N725	1	2	0.4367	0	1	1	659.354797363281	1317.70231809656	1.09887349663189	0.000723993281326329	CID	MS2		10.88449	17.3896065765333	11684	MSO3_030218_02.raw	0/0	3.31563305854797			0	0.0001517
High	Sequest HT (A2)	Unambiguous	[K].VDKGTVEVAGTNK.[E]		1	1	Q5N725	Q5N725	1	2	0.5839	0	1	1	659.354797363281	1317.70231809656	1.09887349663189	0.000723993281326329	HCD	MS2	34.95534	24.54468	17.3881443378667	11682	MSO3_030218_02.raw	0/0	2.8618311882019			0	0.0001078
High	Sequest HT (A2)	Unambiguous	[K].TPAELSHAANAGLDIAVR.[M]		1	2	Q10N21	Q10N21; A2XFC7	0	2	0.6404	0	1	1	903.478881835938	1805.95048704188	0.0282244041586557	2.54859374990701E-05	CID	MS2		33.1	32.3375151530667	28685	MSO3_030218_03.raw	0/0	4.05762767791748	78922482	32.3282012939453	0	3.052E-09
High	Sequest HT (A2)	Unambiguous	[R].KQAAESTMNAYK.[A]		1	1	Q2R2W2	Q2R2W2	1	2	0.5067	0	1	1	671.327209472656	1341.64714231531	0.310234657379062	0.000208112656196136	HCD	MS2	33.08352	33.1	17.5952662917333	11935	MSO3_030218_02.raw	0/0	4.47636651992798			0	7.792E-06
High	Sequest HT (A2)	Unambiguous	[K].TPAELSHAANAGLDIAVR.[M]		1	2	Q10N21	Q10N21; A2XFC7	0	2	0.674	0	1	1	903.478881835938	1805.95048704188	0.0282244041586557	2.54859374990701E-05	HCD	MS2	34.72136	37.755	32.335844452	28683	MSO3_030218_03.raw	0/0	4.57428741455078	78922482	32.3282012939453	0	8.506E-11
High	Sequest HT (A2)	Unambiguous	[R].VFDAVVVVK.[A]		1	1	A2XS65	A2XS65	0	2	0.5567	0	1	1	488.297119140625	975.58696165125	-0.392090725744054	-0.000191259374901165	CID	MS2		19.12	32.327550976	28673	MSO3_030218_03.raw	0/0	2.9140841960907			0	0.0001587
High	Sequest HT (A2)	Unambiguous	[K].TPAELSHAANAGLDIAVR.[M]		1	2	Q10N21	Q10N21; A2XFC7	0	3	0.6413	0	1	1	602.654907226563	1805.95016841969	-0.148204683326067	-8.92167708267759E-05	HCD	MS2	24.26265	7.751097	32.2761513672	28614	MSO3_030218_03.raw	0/0	4.4593653678894			0	1.195E-08
High	Sequest HT (A2)	Unambiguous	[R].TQETLEEGcK.[L]	C9(Carbamidomethyl)	1	1	Q6ZDY8	Q6ZDY8	0	2	0.6796	0	1	1	597.769470214844	1194.53166379969	0.812193183952563	0.000485094843686085	CID	MS2		11.4367	17.7217149976	12086	MSO3_030218_02.raw	0/0	3.33502244949341			0	0.0001861
High	Sequest HT (A2)	Unambiguous	[K].FHGYSPAVVTGKPVDLGGSLGR.[D]		1	1	A2XMV1	A2XMV1	0	4	0.6583	0	1	1	554.297424316406	2214.16786737563	0.582912613168259	0.000322666406304961	HCD	MS2	31.47124	12.52889	32.2775263	28615	MSO3_030218_03.raw	0/0	3.98350811004639			0	3.698E-07
High	Sequest HT (A2)	Unambiguous	[K].TPAELSHAANAGLDIAVR.[M]		1	2	Q10N21	Q10N21; A2XFC7	0	3	0.5681	0	1	1	602.654907226563	1805.95016841969	-0.148204683326067	-8.92167708267759E-05	CID	MS2		14.0094	32.2783970936	28616	MSO3_030218_03.raw	0/0	4.32797574996948			0	6.564E-10
High	Sequest HT (A2)	Unambiguous	[K].SEVQFGHAGAK.[S]		1	1	Q93VT8	Q93VT8	0	2	0.2519	0	1	1	565.783020019531	1130.55876340906	-0.118588193696745	-6.70354687599684E-05	HCD	MS2	24.96546	12.865	17.7034053352	12064	MSO3_030218_02.raw	0/0	2.62409067153931			0	0.0001203
High	Sequest HT (A2)	Unambiguous	[K].FHGYSPAVVTGKPVDLGGSLGR.[D]		1	1	A2XMV1	A2XMV1	0	4	0.6408	0	1	1	554.296997070313	2214.16615839125	-0.188928310173361	-0.000104579687445039	CID	MS2		12.90887	32.2794927298667	28617	MSO3_030218_03.raw	0/0	3.72874212265015			0	4.139E-07
High	Sequest HT (A2)	Unambiguous	[R].ETPAIDVcHGLLGDK.[A]	C8(Carbamidomethyl)	1	3	Q2QS14	Q2QS14; Q9AUV6; Q2QS13	0	3	0.4704	0	1	1	542.271118164063	1624.79880123219	-0.696207446608411	-0.000377065937402203	HCD	MS2	57.9098	21.235	32.293725356	28635	MSO3_030218_03.raw	0/0	3.54530167579651	75490312.5	32.3141708374023	0	3.881E-06
High	Sequest HT (A2)	Unambiguous	[K].ALnEHHVLLEGSLLKPNMVTPGSESK.[K]	N3(Deamidated)	1	1	Q5N725	Q5N725	0	3	0.01	0	1	1	934.494750976563	2801.46969966969	6.95885283059821	0.00649829322912761	CID	MS2		33.1	32.4027912576	28752	MSO3_030218_03.raw	0/0	4.99327516555786			0	1.59E-09
High	Sequest HT (A2)	Unambiguous	[K].DAEGQDAEATTEEAKK.[S]		1	1	P49199	P49199	1	2	0.6366	0	1	1	846.881408691406	1692.75554075281	-0.199288740974619	-0.000168673593861968	CID	MS2		21.025	17.6348479018667	11983	MSO3_030218_02.raw	0/0	3.77195453643799			0	2.462E-06
High	Sequest HT (A2)	Unambiguous	[K].DQSTASTNLR.[G]		1	1	Q67IX6	Q67IX6	0	2	0.4058	0	1	1	546.767822265625	1092.52836790125	0.344779495969442	0.000188340625072669	CID	MS2		26.88193	17.6295337522667	11976	MSO3_030218_02.raw	0/0	3.08164143562317			0	7.197E-05
High	Sequest HT (A2)	Unambiguous	[R].GVYcVFEGGTPDGR.[L]	C4(Carbamidomethyl)	1	1	P27934	P27934	0	2	0.5823	0	1	1	757.340942382813	1513.67460813563	0.399303696642744	0.000302207812598709	HCD	MS2	73.39374	18.115	32.3166263026667	28660	MSO3_030218_03.raw	0/0	3.15924525260925			0	8.979E-05
High	Sequest HT (A2)	Unambiguous	[R].GVYcVFEGGTPDGR.[L]	C4(Carbamidomethyl)	1	1	P27934	P27934	0	2	0.6463	0	1	1	757.340942382813	1513.67460813563	0.399303696642744	0.000302207812598709	CID	MS2		13.4451	32.3182329002667	28662	MSO3_030218_03.raw	0/0	3.28184771537781			0	9.857E-06
High	Sequest HT (A2)	Unambiguous	[K].ALNEHHVLLEGSLLKPNMVTPGSESK.[K]		1	1	Q5N725	Q5N725	0	4	0.6575	0	1	1	700.871643066406	2800.46474237563	-0.516490568922234	-0.000361603593773907	HCD	MS2	25.7748	19.04953	32.3234575632	28668	MSO3_030218_03.raw	0/0	5.45777082443237			0	5.883E-12
High	Sequest HT (A2)	Unambiguous	[K].ALNEHHVLLEGSLLKPNMVTPGSESK.[K]		1	1	Q5N725	Q5N725	0	4	0.7247	0	1	1	700.871643066406	2800.46474237563	-0.516490568922234	-0.000361603593773907	CID	MS2		11.3516	32.3252472058667	28670	MSO3_030218_03.raw	0/0	5.63212013244629			0	1.865E-10
High	Sequest HT (A2)	Unambiguous	[K].DAEGQDAEATTEEAKK.[S]		1	1	P49199	P49199	1	3	0.4806	0	1	1	564.923645019531	1692.75638179859	0.297561272753023	0.000167899531182532	HCD	MS2	12.27708	13.84	17.6188591232	11962	MSO3_030218_02.raw	0/0	3.3523063659668			0	8.809E-07
High	Sequest HT (A2)	Unambiguous	[K].LGIHEDSTNR.[NT]		2	3	Q0J4P2; Q07078	Q0J4P2; Q69QQ6; Q07078	0	2	0.575	0	1	1	571.283752441406	1141.56022825281	0.527824214224092	0.000301271406215164	CID	MS2		14.81245	17.6166546349333	11959	MSO3_030218_02.raw	0/0	2.79577994346619			0	0.000131
High	Sequest HT (A2)	Unambiguous	[K].DAEGQDAEATTEEAKK.[S]		1	1	P49199	P49199	1	2	0.514	0	1	1	846.881408691406	1692.75554075281	-0.199288740974619	-0.000168673593861968	HCD	MS2	0	30.16	17.6333647896	11981	MSO3_030218_02.raw	0/0	3.9262707233429			0	3.001E-06
High	Sequest HT (A2)	Unambiguous	[R].DAGGVQVQNVSFAK.[N]		1	1	Q56UD1	Q56UD1	0	2	0.2975	0	1	1	710.365600585938	1419.72392454188	0.884941758896289	0.000628185937557646	HCD	MS2	65.83729	22.435	29.0209867888	25154	MSO3_030218_03.raw	0/0	3.15684604644775	32328665	28.9638996124268	0	3.43E-05
High	Sequest HT (A2)	Unambiguous	[K].LQIWDTAGQER.[F]		1	1	P40392	P40392	0	2	0.4104	0	1	1	658.8330078125	1316.658738995	-0.456234184336498	-0.000300352499948531	HCD	MS2	24.93578	16.43723	31.0973261133333	27364	MSO3_030218_03.raw	0/0	3.0693199634552	198243271	31.1372909545898	0	6.727E-05
High	Sequest HT (A2)	Unambiguous	[R].TSSPQQTEVcQAIFQK.[L]	C10(Carbamidomethyl)	1	1	Q9ZTS1	Q9ZTS1	0	2	0.5099	0	1	1	926.448852539063	1851.89042844813	-0.0592755740090915	-5.48859373274979E-05	HCD	MS2	0	40.44	31.0896142978667	27358	MSO3_030218_03.raw	0/0	3.0387237071991	46724609.5	31.1842231750488	0	1.154E-06
High	Sequest HT (A2)	Unambiguous	[R].RAEQMLINNPSR.[V]		1	1	P37833	P37833	1	2	0.4332	0	1	1	714.872924804688	1428.73857297938	0.676274895134604	0.000483109687593242	CID	MS2		20.98	21.5517028285333	16516	MSO3_030218_02.raw	0/0	4.64335680007935	123548458.5	21.5856304168701	0	3.711E-05
High	Sequest HT (A2)	Unambiguous	[R].RAEQMLINNPSR.[V]		1	1	P37833	P37833	1	2	0.5559	0	1	1	714.872924804688	1428.73857297938	0.676274895134604	0.000483109687593242	HCD	MS2	32.34972	27.75105	21.5502427293333	16514	MSO3_030218_02.raw	0/0	3.30758237838745	123548458.5	21.5856304168701	0	3.556E-05
High	Sequest HT (A2)	Unambiguous	[K].LGVTQcTIAHALEK.[T]	C6(Carbamidomethyl)	1	1	P30298	P30298	0	2	0.1871	0	1	1	770.910827636719	1540.81437864344	-0.525687031301555	-0.000404993281147625	CID	MS2		27.37	29.5948447072	25753	MSO3_030218_03.raw	0/0	3.41759634017944	60479315	29.6180553436279	0	6.691E-06
High	Sequest HT (A2)	Unambiguous	[R].cGGFSVEEVAPR.[L]	C1(Carbamidomethyl)	1	2	A2XMN2	Q10CE7; A2XMN2	0	2	0.6138	0	1	1	654.306579589844	1307.60588254969	0.780763147623014	0.000510464843802794	HCD	MS2	22.84157	15.84422	29.615656416	25773	MSO3_030218_03.raw	0/0	3.77526307106018	166723864.5	29.6590175628662	0	7.254E-06
High	Sequest HT (A2)	Selected	[R].TDEYGGSLENR.[C]		2	3	Q84QK0; Q69TI0	Q84QK0; Q69TI0; Q69TI2	0	2		0	2	2	620.775573730469	1240.54387083094	-0.132449197956393	-8.21545312419403E-05	HCD	MS2	24.69904	23.515	21.5477695786667	16511	MSO3_030218_02.raw	0/0	2.81844401359558	87388407.5	21.5823059082031	0	7.471E-05
High	Sequest HT (A2)	Rejected	[R].TDqYGGSLENR.[C]	Q3(Deamidated)	0	1		Q69TH6	0	2	0	0	1	1	620.775573730469	1240.54387083094	-0.132795819938516	-8.23695311866768E-05	HCD	MS2	24.69904	23.515	21.5477695786667	16511	MSO3_030218_02.raw	0/0	2.81844401359558	87388407.5	21.5823059082031	0	7.472E-05
High	Sequest HT (A2)	Unambiguous	[R].cGGFSVEEVAPR.[L]	C1(Carbamidomethyl)	1	2	A2XMN2	Q10CE7; A2XMN2	0	2	0.6882	0	1	1	654.306579589844	1307.60588254969	0.780763147623014	0.000510464843802794	CID	MS2		18.23227	29.6172565562667	25775	MSO3_030218_03.raw	0/0	4.33265066146851	166723864.5	29.6590175628662	0	3.45E-06
High	Sequest HT (A2)	Unambiguous	[K].ALNEHHVLLEGSLLKPNmVTPGSESK.[K]	M18(Oxidation)	1	1	Q5N725	Q5N725	0	4	0.5917	0	1	1	704.871948242188	2816.46596307875	1.72531718736139	0.00121482218747593	HCD	MS2	11.64445	14.29	29.6187627576	25777	MSO3_030218_03.raw	0/0	4.35656833648682	74720153.5	29.6076545715332	0	7.501E-09
High	Sequest HT (A2)	Unambiguous	[K].GVVSPAEGTTHPEYR.[V]		2	3	Q852M1; Q852M2	Q852M1; Q852M2; Q7XH05	0	3	0.4925	0	1	1	533.930541992188	1599.77707271656	0.57039640000615	0.000304168854199816	HCD	MS2	51.84808	28.81807	21.5146965008	16473	MSO3_030218_02.raw	0/0	3.35129356384277	49265813	21.4730796813965	0	6.925E-06
High	Sequest HT (A2)	Unambiguous	[K].ALNEHHVLLEGSLLKPNmVTPGSESK.[K]	M18(Oxidation)	1	1	Q5N725	Q5N725	0	4	0.48	0	1	1	704.871276855469	2816.46327753188	0.771799004068827	0.000543435468725928	CID	MS2		24.15973	29.6205052189333	25779	MSO3_030218_03.raw	0/0	3.49978923797607	74720153.5	29.6076545715332	0	2.376E-06
High	Sequest HT (A2)	Unambiguous	[K].IQDKEGIPPDQQR.[L]		3	6	P0CH35; P51431; Q9ARZ9	P0CH35; P0C030; Q58G87; P51431; P0C031; Q9ARZ9	1	3	0.377	0	1	1	508.5986328125	1523.7813451775	0.0653423847700486	3.31891668186775E-05	HCD	MS2	24.82411	29.83	21.5114194584	16469	MSO3_030218_02.raw	0/0	2.52224636077881	26785191.375	21.4728260040283	0	0.0001291
High	Sequest HT (A2)	Unambiguous	[R].LEKPASYDQIK.[A]		2	2	Q7FAH2; Q6K5G8	Q7FAH2; Q6K5G8	0	2	0.3083	0	1	1	646.348876953125	1291.69047727625	0.955668135392552	0.000617213125110538	HCD	MS2	6.479076	33.1	21.504984088	16461	MSO3_030218_02.raw	0/0	2.5317394733429			0	0.0001433
High	Sequest HT (A2)	Unambiguous	[K].KVSPEVIAEYTVR.[T]		1	1	P17784	P17784	1	3	0.6815	0	1	1	497.612213134766	1490.8220861443	0.5142026659853	0.000255528099008491	CID	MS2		34.795	29.6343431338667	25795	MSO3_030218_03.raw	0/0	3.83256030082703			0	1.556E-06
High	Sequest HT (A2)	Unambiguous	[K].nGGIDTEDDYPYK.[A]	N1(Deamidated)	1	1	P25777	P25777	0	2	0.7811	0	1	1	744.312194824219	1487.61711301844	-0.0987764571614128	-7.34707812755087E-05	HCD	MS2	48.67106	38.11024	29.6743769168	25837	MSO3_030218_03.raw	0/0	3.38105654716492	103451541.25	29.7797927856445	0	6.686E-06
High	Sequest HT (A2)	Unambiguous	[K].nGGIDTEDDYPYK.[A]	N1(Deamidated)	1	1	P25777	P25777	0	2	0.8358	0	1	1	744.312194824219	1487.61711301844	-0.0987764571614128	-7.34707812755087E-05	CID	MS2		26.69809	29.6760433125333	25839	MSO3_030218_03.raw	0/0	4.017258644104	103451541.25	29.7797927856445	0	1.22E-06
High	Sequest HT (A2)	Unambiguous	[R].KQSSALSAASSAcDHIR.[D]	C13(Carbamidomethyl)	1	1	Q7XDC8	Q7XDC8	1	3	0.5941	0	1	1	596.959533691406	1788.86404781422	-0.935037080737562	-0.000557551927033254	HCD	MS2	29.43216	20.08	21.5764870536	16544	MSO3_030218_02.raw	0/0	5.74188184738159			0	5.238E-11
High	Sequest HT (A2)	Unambiguous	[K].YGAGIGPGVYDIHSPR.[I]		2	2	Q2QLY5; Q2QLY4	Q2QLY5; Q2QLY4	0	3	0.7367	0	1	1	553.614135742188	1658.82785396656	-0.407633112666893	-0.000225397812376589	CID	MS2		3.671051	29.7107710538667	25876	MSO3_030218_03.raw	0/0	3.37845849990845	967487101	29.8216972351074	0	2.459E-07
High	Sequest HT (A2)	Unambiguous	[R].KQSSALSAASSAcDHIR.[D]	C13(Carbamidomethyl)	1	1	Q7XDC8	Q7XDC8	1	3	0.6876	0	1	1	596.959533691406	1788.86404781422	-0.935037080737562	-0.000557551927033254	CID	MS2		20.77678	21.5781935738667	16546	MSO3_030218_02.raw	0/0	5.25028562545776			0	1.406E-10
High	Sequest HT (A2)	Unambiguous	[K].VIAcVGETLEQR.[E]	C4(Carbamidomethyl)	1	1	P48494	P48494	0	2	0.5688	0	1	1	687.856262207031	1374.70524778406	0.488958918502587	0.000336087031275412	CID	MS2		10.40339	29.5729793218667	25729	MSO3_030218_03.raw	0/0	3.85454964637756			0	6.285E-05
High	Sequest HT (A2)	Unambiguous	[R].ALHLPAAcGADASAFSK.[C]	C8(Carbamidomethyl)	1	1	Q6ASY2	Q6ASY2	0	3	0.6279	0	1	1	562.947326660156	1686.82742672047	0.362118068493493	0.000203610156151039	CID	MS2		17.17	29.5492551925333	25704	MSO3_030218_03.raw	0/0	3.4440495967865			0	5.949E-07
High	Sequest HT (A2)	Unambiguous	[K].LGVTQcTIAHALEK.[T]	C6(Carbamidomethyl)	1	1	P30298	P30298	0	3	0.2779	0	1	1	514.276672363281	1540.81546382984	0.178606653158042	9.17332813254272E-05	HCD	MS2	12.32427	11.1375	29.5690937605333	25724	MSO3_030218_03.raw	0/0	3.85390186309814	276264221.5	29.5985012054443	0	7.987E-07
High	Sequest HT (A2)	Unambiguous	[K].KGDDEAEAEADPAcEGGVcR.[K]	C14(Carbamidomethyl); C19(Carbamidomethyl)	1	1	Q7Y0E8	Q7Y0E8	1	3	0.7625	0	1	1	712.624755859375	2135.85971431813	-0.338239270059747	-0.000240810625025271	CID	MS2		25.72	21.7476674784	16742	MSO3_030218_02.raw	0/0	5.22296810150146			0	5.064E-09
High	Sequest HT (A2)	Unambiguous	[K].KGDDEAEAEADPAcEGGVcR.[K]	C14(Carbamidomethyl); C19(Carbamidomethyl)	1	1	Q7Y0E8	Q7Y0E8	1	3	0.8847	0	1	1	712.624755859375	2135.85971431813	-0.338239270059747	-0.000240810625025271	HCD	MS2	14.95499	14.95	21.7459880717333	16740	MSO3_030218_02.raw	0/0	5.81372022628784			0	4.194E-08
High	Sequest HT (A2)	Unambiguous	[K].LGVTQcTIAHALEK.[T]	C6(Carbamidomethyl)	1	1	P30298	P30298	0	3	0.3205	0	1	1	514.276672363281	1540.81546382984	0.178606653158042	9.17332813254272E-05	CID	MS2		7.770502	29.5706898330667	25726	MSO3_030218_03.raw	0/0	3.12302446365356	276264221.5	29.5985012054443	0	9.747E-08
High	Sequest HT (A2)	Unambiguous	[K].VMANADTPEDATTAR.[Q]		1	1	Q6AVA8	Q6AVA8	0	2	0.6016	0	1	1	781.860412597656	1562.71354856531	1.30385250120493	0.00101877265615258	CID	MS2		20.365	21.6807763309333	16665	MSO3_030218_02.raw	0/0	4.92376327514648			0	4.72E-08
High	Sequest HT (A2)	Unambiguous	[K].VMANADTPEDATTAR.[Q]		1	1	Q6AVA8	Q6AVA8	0	2	0.6207	0	1	1	781.860412597656	1562.71354856531	1.30385250120493	0.00101877265615258	HCD	MS2	0	24.52	21.6794081701333	16663	MSO3_030218_02.raw	0/0	4.34790134429932			0	2.833E-08
High	Sequest HT (A2)	Unambiguous	[R].cNDELEPSQcTAAcK.[S]	C1(Carbamidomethyl); C10(Carbamidomethyl); C14(Carbamidomethyl)	1	2	A2WK50	A2WK50; Q0JR25	0	2	0.9507	0	1	1	891.859252929688	1782.71122922938	1.16891719558703	0.00104191968738832	CID	MS2		31.405	21.6726249237333	16654	MSO3_030218_02.raw	0/0	5.0742039680481	27130035.3125	21.5897274017334	0	1.963E-08
High	Sequest HT (A2)	Unambiguous	[R].cNDELEPSQcTAAcK.[S]	C1(Carbamidomethyl); C10(Carbamidomethyl); C14(Carbamidomethyl)	1	2	A2WK50	A2WK50; Q0JR25	0	2	0.8266	0	1	1	891.859252929688	1782.71122922938	1.16891719558703	0.00104191968738832	HCD	MS2	9.234313	21.535	21.6708788613333	16652	MSO3_030218_02.raw	0/0	3.98208522796631	27130035.3125	21.5897274017334	0	3.686E-07
High	Sequest HT (A2)	Unambiguous	[R].IVQDPSSLQDQK.[K]		1	2	A2WXV8	A2WXV8; Q0JGZ6	0	2	0.6678	0	1	1	679.352844238281	1357.69841184656	1.93499647884078	0.00131356828137541	CID	MS2		13.89719	21.6627963832	16642	MSO3_030218_02.raw	0/0	2.92048645019531	70954444.5	21.65452003479	0	0.0001443
High	Sequest HT (A2)	Unambiguous	[R].IVQDPSSLQDQK.[K]		1	2	A2WXV8	A2WXV8; Q0JGZ6	0	2	0.4571	0	1	1	679.352844238281	1357.69841184656	1.93499647884078	0.00131356828137541	HCD	MS2	34.67459	15.37	21.6612771344	16640	MSO3_030218_02.raw	0/0	3.14716124534607	70954444.5	21.65452003479	0	7.826E-05
High	Sequest HT (A2)	Unambiguous	[R].RAEQMLINNPSR.[V]		1	1	P37833	P37833	1	3	0.6097	0	1	1	476.916809082031	1428.73587398609	-1.21280065551817	-0.000577591302013995	CID	MS2		20.4624	21.6118690754667	16586	MSO3_030218_02.raw	0/0	4.32768201828003	42559311.375	21.5943832397461	0	1.713E-06
High	Sequest HT (A2)	Unambiguous	[K].VIAcVGETLEQR.[E]	C4(Carbamidomethyl)	1	1	P48494	P48494	0	2	0.4304	0	1	1	687.856262207031	1374.70524778406	0.488958918502587	0.000336087031275412	HCD	MS2	40.48779	17.10036	29.571439732	25727	MSO3_030218_03.raw	0/0	3.08576703071594			0	5.533E-05
High	Sequest HT (A2)	Unambiguous	[R].VEIIANDQGNR.[I]		1	1	Q75HQ0	Q75HQ0	0	2	0.6676	0	1	1	614.817626953125	1228.62797727625	-0.0507100179395251	-3.11518749640527E-05	CID	MS2		16.585	21.6078877704	16581	MSO3_030218_02.raw	0/0	3.60739016532898			0	5.711E-06
High	Sequest HT (A2)	Unambiguous	[R].VEIIANDQGNR.[I]		1	1	Q75HQ0	Q75HQ0	0	2	0.6156	0	1	1	614.817626953125	1228.62797727625	-0.0507100179395251	-3.11518749640527E-05	HCD	MS2	16.71775	42.57	21.6062859117333	16579	MSO3_030218_02.raw	0/0	2.94200825691223			0	4.704E-05
High	Sequest HT (A2)	Unambiguous	[K].LGVTQcTIAHALEK.[T]	C6(Carbamidomethyl)	1	1	P30298	P30298	0	2	0.3625	0	1	1	770.910827636719	1540.81437864344	-0.525687031301555	-0.000404993281147625	HCD	MS2	28.38227	41.925	29.5931741714667	25751	MSO3_030218_03.raw	0/0	3.89340806007385	60479315	29.6180553436279	0	2.54E-07
High	Sequest HT (A2)	Unambiguous	[R].ALHLPAAcGADASAFSK.[C]	C8(Carbamidomethyl)	1	1	Q6ASY2	Q6ASY2	0	3	0.6602	0	1	1	562.947326660156	1686.82742672047	0.362118068493493	0.000203610156151039	HCD	MS2	31.64927	17.07837	29.5475366168	25702	MSO3_030218_03.raw	0/0	4.14547061920166			0	1.227E-07
High	Sequest HT (A2)	Unambiguous	[R].TIAMDGTEGLVR.[G]		1	1	Q01859	Q01859	0	2	0.6615	0	1	1	631.823669433594	1262.64006223719	-0.673368654595032	-0.000425111406229917	CID	MS2		10.22509	29.7236183061333	25892	MSO3_030218_03.raw	0/0	3.21661472320557	305026915	29.8011608123779	0	0.0001389
High	Sequest HT (A2)	Unambiguous	[K].IQDKEGIPPDQQR.[L]		3	6	P0CH35; P51431; Q9ARZ9	P0CH35; P0C030; Q58G87; P51431; P0C031; Q9ARZ9	1	2	0.5047	0	1	1	762.394714355469	1523.78215208094	0.59488259259394	0.00045323546896725	CID	MS2		33.1	21.4500614749333	16399	MSO3_030218_02.raw	0/0	3.16751527786255	12966635.75	21.4707908630371	0	0.0001677
High	Sequest HT (A2)	Unambiguous	[R].VAVAnGTAPVANR.[I]	N5(Deamidated)	1	1	P14717	P14717	0	2	0.1739	0	1	1	620.835998535156	1240.66472044031	0.237703529291832	0.000147455156307652	CID	MS2		24.41843	21.2132051501333	16124	MSO3_030218_02.raw	0/0	3.2209780216217	57412935	21.1849689483643	0	3.737E-06
High	Sequest HT (A2)	Unambiguous	[K].KIPLYQHIANLAGNK.[Q]		1	1	Q42971	Q42971	1	2	0.7179	0	1	1	840.483215332031	1679.95915403406	0.00215723258971828	1.81203131432994E-06	CID	MS2		35.85	29.8732599794667	26054	MSO3_030218_03.raw	0/0	2.79994916915894			0	1.326E-05
High	Sequest HT (A2)	Unambiguous	[R].TETSPEDVGGmHAAVGILTAR.[G]	M11(Oxidation)	1	1	Q6AVA8	Q6AVA8	0	3	0.0826	0	1	1	710.016479492188	2128.03488521656	0.459253284803777	0.000325768854127162	HCD	MS2	72.20263	39.42	29.8884843941333	26071	MSO3_030218_03.raw	0/0	2.42113733291626			0	0.0001779
High	Sequest HT (A2)	Unambiguous	[R].IIGATRPWEAAPGTIR.[A]		1	2	A6N0M9	A6N0M9; Q07661	0	3	0.5896	0	1	1	570.321472167969	1708.94986324391	0.321404445459325	0.000183087968859278	CID	MS2		1.602067	29.9031145733333	26084	MSO3_030218_03.raw	0/0	1.34400546550751	4130519143	30.0447654724121	0	3.545E-06
High	Sequest HT (A2)	Unambiguous	[R].FYcWDTAGQEK.[F]	C3(Carbamidomethyl)	2	2	A2Y7R5; Q7F7I7	A2Y7R5; Q7F7I7	0	2	0.6406	0	1	1	702.798767089844	1404.59025754969	0.982749977528361	0.000690179843747529	HCD	MS2	7.493974	29.815	29.9151455290667	26098	MSO3_030218_03.raw	0/0	2.81410694122314			0	0.0001834
High	Sequest HT (A2)	Unambiguous	[R].FYcWDTAGQEK.[F]	C3(Carbamidomethyl)	2	2	A2Y7R5; Q7F7I7	A2Y7R5; Q7F7I7	0	2	0.7543	0	1	1	702.798767089844	1404.59025754969	0.982749977528361	0.000690179843747529	CID	MS2		16.58511	29.9165721602667	26100	MSO3_030218_03.raw	0/0	2.8905394077301			0	0.0001034
High	Sequest HT (A2)	Unambiguous	[R].VTAEDLASIR.[M]		1	1	Q6ETN3	Q6ETN3	0	2	0.4711	0	1	1	537.793518066406	1074.57975950281	0.740106440796146	0.000397651406274235	CID	MS2		24.67783	29.9241053813333	26109	MSO3_030218_03.raw	0/0	3.28842902183533	36813567	29.8578815460205	0	9.081E-05
High	Sequest HT (A2)	Unambiguous	[R].LNIHEYQGAELMGK.[Y]		1	1	Q6K9N6	Q6K9N6	0	3	0.5497	0	1	1	534.9365234375	1602.7950170525	0.352005523193658	0.000188064166650292	HCD	MS2	45.56626	19.90841	29.9249929810667	26110	MSO3_030218_03.raw	0/0	3.62220478057861			0	2.01E-05
High	Sequest HT (A2)	Unambiguous	[R].LNIHEYQGAELMGK.[Y]		1	1	Q6K9N6	Q6K9N6	0	3	0.5063	0	1	1	534.9365234375	1602.7950170525	0.352005523193658	0.000188064166650292	CID	MS2		21.24254	29.9264637136	26112	MSO3_030218_03.raw	0/0	3.18058180809021			0	0.000145
High	Sequest HT (A2)	Unambiguous	[R].ALHLPAAcGADASAFSK.[C]	C8(Carbamidomethyl)	1	1	Q6ASY2	Q6ASY2	0	3	0.6573	0	1	1	562.947204589844	1686.82706050953	0.145017573024561	8.15398436510388E-05	CID	MS2		5.979504	29.9491438973333	26131	MSO3_030218_03.raw	0/0	3.91447997093201			0	6.164E-08
High	Sequest HT (A2)	Unambiguous	[K].AGVTHVWLPPPSHSVAPQGYmPGR.[L]	M21(Oxidation)	1	1	P27933	P27933	0	4	0.5597	0	1	1	640.075012207031	2557.27821893813	0.526504634451925	0.000336604531239626	HCD	MS2	18.8817	13.40928	29.9585999453333	26141	MSO3_030218_03.raw	0/0	5.10845708847046			0	4.405E-09
High	Sequest HT (A2)	Unambiguous	[R].LEKPASYDQIK.[A]		2	2	Q7FAH2; Q6K5G8	Q7FAH2; Q6K5G8	0	2	0.4855	0	1	1	646.348327636719	1291.68937864344	0.105128565924619	6.78967188605384E-05	CID	MS2		2.951823	21.0993872872	15996	MSO3_030218_02.raw	0/0	3.46242189407349	1656505336	21.1670265197754	0	8.825E-05
High	Sequest HT (A2)	Unambiguous	[R].WDPDSPSTKPHLK.[D]		1	1	Q9S827	Q9S827	0	3	0.4088	0	1	1	503.256103515625	1507.75375728688	-0.139945328793555	-7.0334374944044E-05	HCD	MS2	42.61568	18.22793	21.0986810392	15995	MSO3_030218_02.raw	0/0	2.73573923110962	97220506	21.039680480957	0	3.492E-05
High	Sequest HT (A2)	Unambiguous	[R].LEKPASYDQIK.[A]		2	2	Q7FAH2; Q6K5G8	Q7FAH2; Q6K5G8	0	2	0.3949	0	1	1	646.348327636719	1291.68937864344	0.105128565924619	6.78967188605384E-05	HCD	MS2	0	0.1052723	21.0986069896	15994	MSO3_030218_02.raw	0/0	1.95343482494354	1656505336	21.1670265197754	0	0.0002225
High	Sequest HT (A2)	Unambiguous	[R].LEKPASYDQIK.[A]		2	2	Q7FAH2; Q6K5G8	Q7FAH2; Q6K5G8	0	3	0.6022	0	1	1	431.234893798828	1291.69012813648	0.685371105719129	0.000295095494872536	CID	MS2		7.607105	21.080538088	15981	MSO3_030218_02.raw	0/0	3.67223834991455	2616190708	21.1570129394531	0	1.468E-05
High	Sequest HT (A2)	Unambiguous	[K].SGLQGGVHIVK.[A]		1	1	Q6K9N6	Q6K9N6	0	2	0.5971	0	1	1	547.820190429688	1094.63310422938	1.31159130177035	0.000717854687536601	HCD	MS2	7.285268	18.73	21.220136104	16130	MSO3_030218_02.raw	0/0	2.73239541053772	48097099.5	21.2589912414551	0	0.0001291
High	Sequest HT (A2)	Unambiguous	[K].KVSPEVIAEYTVR.[T]		1	1	P17784	P17784	1	2	0.5138	0	1	1	745.914611816406	1490.82194700281	0.420870566040822	0.000313721406314471	HCD	MS2	51.63638	24.46676	29.7257702696	25895	MSO3_030218_03.raw	0/0	3.24684166908264			0	1.101E-05
High	Sequest HT (A2)	Unambiguous	[K].KIPLYQHIANLAGNK.[Q]		1	1	Q42971	Q42971	1	2	0.5507	0	1	1	840.483215332031	1679.95915403406	0.00215723258971828	1.81203131432994E-06	HCD	MS2	43.09927	26.455	29.8714306258667	26052	MSO3_030218_03.raw	0/0	3.44580411911011			0	1.151E-05
High	Sequest HT (A2)	Unambiguous	[R].ALHLPAAcGADASAFSK.[C]	C8(Carbamidomethyl)	1	1	Q6ASY2	Q6ASY2	0	2	0.6692	0	1	1	843.917053222656	1686.82682981531	0.00825533009696485	6.96265609079205E-06	HCD	MS2	0	27.58245	29.857452216	26035	MSO3_030218_03.raw	0/0	3.90440535545349			0	6.754E-09
High	Sequest HT (A2)	Unambiguous	[K].IQDKEGIPPDQQR.[L]		3	6	P0CH35; P51431; Q9ARZ9	P0CH35; P0C030; Q58G87; P51431; P0C031; Q9ARZ9	1	2	0.4017	0	1	1	762.394714355469	1523.78215208094	0.59488259259394	0.00045323546896725	HCD	MS2	23.87499	42.585	21.4483909573333	16397	MSO3_030218_02.raw	0/0	3.5058286190033	12966635.75	21.4707908630371	0	0.000163
High	Sequest HT (A2)	Unambiguous	[R].KEAAENTLVAYK.[S]		1	1	Q06967	Q06967	1	2	0.516	0	1	1	668.859375	1336.71147337	0.573669378460569	0.000383415000101195	HCD	MS2	61.57803	34.285	21.4417244608	16389	MSO3_030218_02.raw	0/0	3.74359774589539	23258260.5	21.4963188171387	0	5.643E-05
High	Sequest HT (A2)	Unambiguous	[K].VSSSYDASSQTFSLK.[F]		1	1	B7EA73	B7EA73	0	2	0.4808	0	1	1	803.883178710938	1606.75908079188	-0.265284333546901	-0.000213124062497627	HCD	MS2	32.8975	36.715	29.7659060152	25937	MSO3_030218_03.raw	0/0	3.12321162223816	43498843.5	29.7023258209229	0	2.497E-06
High	Sequest HT (A2)	Unambiguous	[K].VSSSYDASSQTFSLK.[F]		1	1	B7EA73	B7EA73	0	2	0.6758	0	1	1	803.883361816406	1606.75944700281	-0.0373653849454147	-3.00185937476272E-05	CID	MS2		26.26	29.768147228	25939	MSO3_030218_03.raw	0/0	4.37512445449829	43498843.5	29.7023258209229	0	1.094E-06
High	Sequest HT (A2)	Unambiguous	[R].GVLAKPTHDTIIR.[L]		1	1	Q10G56	Q10G56	0	3	0.4904	0	1	1	474.280731201172	1420.82764034352	0.398812442665328	0.000188881171955776	HCD	MS2	52.62064	22.4872	21.4239670768	16365	MSO3_030218_02.raw	0/0	2.60997676849365	39433163	21.3798522949219	0	0.0001928
High	Sequest HT (A2)	Unambiguous	[K].SPSPLLLPAR.[D]		1	1	O64464	O64464	0	2	0.7718	0	1	1	525.818908691406	1050.63054075281	-0.0620267361251285	-3.25835936791918E-05	HCD	MS2	56.66272	9.858324	29.808022844	25981	MSO3_030218_03.raw	0/0	2.98205900192261	196993804	29.8113918304443	0	0.0001158
High	Sequest HT (A2)	Unambiguous	[K].SPSPLLLPAR.[D]		1	1	O64464	O64464	0	2	0.7896	0	1	1	525.818908691406	1050.63054075281	-0.0620267361251285	-3.25835936791918E-05	CID	MS2		8.394794	29.8095251525333	25983	MSO3_030218_03.raw	0/0	3.09048175811768	196993804	29.8113918304443	0	7.291E-05
High	Sequest HT (A2)	Unambiguous	[K].SGAVSEPALLTAAQK.[E]		1	1	Q0IWL9	Q0IWL9	0	2	0.4045	0	1	1	721.896667480469	1442.78605833094	0.779250538970153	0.000562145468734343	HCD	MS2	22.35859	27.865	29.8131394336	25988	MSO3_030218_03.raw	0/0	3.13831782341003	79731845.25	29.7629718780518	0	1.198E-06
High	Sequest HT (A2)	Unambiguous	[K].SGAVSEPALLTAAQK.[E]		1	1	Q0IWL9	Q0IWL9	0	2	0.3644	0	1	1	721.896667480469	1442.78605833094	0.779250538970153	0.000562145468734343	CID	MS2		19.09	29.8150389661333	25990	MSO3_030218_03.raw	0/0	3.42867994308472	79731845.25	29.7629718780518	0	3.208E-06
High	Sequest HT (A2)	Unambiguous	[K].SLLDSNLEDGR.[Y]		1	1	Q0JKD0	Q0JKD0	0	2	0.5754	0	1	1	609.802185058594	1218.59709348719	0.839299594141901	0.000511383593789105	CID	MS2		21.45756	29.8279618888	26006	MSO3_030218_03.raw	0/0	2.84639167785645	42876670	29.8021411895752	0	0.0001568
High	Sequest HT (A2)	Unambiguous	[K].ALNEHHVLLEGSLLKPNmVTPGSESK.[K]	M18(Oxidation)	1	1	Q5N725	Q5N725	0	3	0.5726	0	1	1	939.491943359375	2816.46127681813	0.0614345870601027	5.76760416273932E-05	HCD	MS2	11.86476	32.44	29.8476045205333	26028	MSO3_030218_03.raw	0/0	3.7944347858429			0	6.407E-06
High	Sequest HT (A2)	Unambiguous	[K].SPcGEGTNTWDR.[F]	C3(Carbamidomethyl)	1	1	P35686	P35686	0	2	0.6081	0	1	1	690.2861328125	1379.564988995	0.388307337648244	0.000267847499987539	HCD	MS2	21.56276	15.535	21.3092675917333	16236	MSO3_030218_02.raw	0/0	2.72586369514465			0	0.0001278
High	Sequest HT (A2)	Unambiguous	[R].TMASTVPLAVEGEPSNK.[-]		1	1	P31924	P31924	0	2	0.6124	0	1	1	865.935302734375	1730.86332883875	0.23261157423818	0.000201309375029268	CID	MS2		18.085	29.8556937912	26033	MSO3_030218_03.raw	0/0	3.8679530620575	158412256	29.8128795623779	0	5.644E-07
High	Sequest HT (A2)	Unambiguous	[R].SDEYGGSLENR.[C]		1	1	Q69TH8	Q69TH8	0	2	0.4209	0	1	1	613.768127441406	1226.52897825281	0.483619311081492	0.000296586406307142	CID	MS2		18.377	21.2523056368	16170	MSO3_030218_02.raw	0/0	3.53719997406006	37800259	21.2842178344727	0	0.000126
High	Sequest HT (A2)	Unambiguous	[K].MGIIDVDPK.[G]		1	1	P40978	P40978	0	2	0.4248	0	1	1	494.262634277344	987.517991924688	0.048581079373793	2.39873438090399E-05	CID	MS2		11.04337	29.8565250202667	26034	MSO3_030218_03.raw	0/0	2.65669393539429	168977421.5	29.9720554351807	0	0.0002014
High	Sequest HT (A2)	Unambiguous	[R].ALHLPAAcGADASAFSK.[C]	C8(Carbamidomethyl)	1	1	Q6ASY2	Q6ASY2	0	2	0.7679	0	1	1	843.917053222656	1686.82682981531	0.00825533009696485	6.96265609079205E-06	CID	MS2		26.74	29.8589310762667	26037	MSO3_030218_03.raw	0/0	4.17682075500488			0	2.502E-08
High	Sequest HT (A2)	Unambiguous	[R].VcIIGSGPSAHTAAIYAAR.[A]	C2(Carbamidomethyl)	1	1	Q6ZFU6	Q6ZFU6	0	3	0.6288	0	1	1	639.000427246094	1914.98672847828	0.67195721333312	0.000428929426990502	CID	MS2		14.14441	29.5454407610667	25700	MSO3_030218_03.raw	0/0	2.640873670578	98409143	29.5622787475586	0	0.0001789
High	Sequest HT (A2)	Unambiguous	[R].VcIIGSGPSAHTAAIYAAR.[A]	C2(Carbamidomethyl)	1	1	Q6ZFU6	Q6ZFU6	0	3	0.5563	0	1	1	639.000427246094	1914.98672847828	0.67195721333312	0.000428929426990502	HCD	MS2	48.51644	15.19494	29.5439346773333	25698	MSO3_030218_03.raw	0/0	4.34955501556396	98409143	29.5622787475586	0	2.628E-07
High	Sequest HT (A2)	Unambiguous	[K].MGNISPLTGTQGQIR.[L]		1	2	A2YPX3	Q0D3N0; A2YPX3	0	2	0.5687	0	1	1	786.912292480469	1572.81730833094	0.672304178716494	0.000528705468923363	CID	MS2		18.78681	29.5283039808	25680	MSO3_030218_03.raw	0/0	3.64431691169739	230543089.5	29.5232124328613	0	1.202E-06
High	Sequest HT (A2)	Unambiguous	[K].SILGDSGVVQDEDR.[V]		1	2	B8B7X6	Q7XI14; B8B7X6	0	2	0.4121	0	1	1	745.357604980469	1489.70793333094	-3.3280903262681	-0.00247894953110972	HCD	MS2	41.26282	37.815	29.1643389248	25310	MSO3_030218_03.raw	0/0	3.29638814926147	41454539	29.2723121643066	0	8.267E-05
High	Sequest HT (A2)	Unambiguous	[K].SILGDSGVVQDEDR.[V]		1	2	B8B7X6	Q7XI14; B8B7X6	0	2	0.5219	0	1	1	745.36083984375	1489.7144030575	1.01484487996362	0.00075591375014028	CID	MS2		18.235	29.1659325034667	25312	MSO3_030218_03.raw	0/0	3.88577461242676	41454539	29.2723121643066	0	3.89E-06
High	Sequest HT (A2)	Unambiguous	[K].VIAcVGETLEQR.[E]	C4(Carbamidomethyl)	1	1	P48494	P48494	0	2	0.4877	0	1	1	687.856567382813	1374.70585813563	0.932946356479337	0.000641262812525412	HCD	MS2	37.0211	13.42774	29.1921501338667	25340	MSO3_030218_03.raw	0/0	3.24288868904114			0	4.185E-05
High	Sequest HT (A2)	Unambiguous	[K].VIAcVGETLEQR.[E]	C4(Carbamidomethyl)	1	1	P48494	P48494	0	2	0.5269	0	1	1	687.856567382813	1374.70585813563	0.932946356479337	0.000641262812525412	CID	MS2		14.13512	29.1938236904	25342	MSO3_030218_03.raw	0/0	3.71724963188171			0	5.003E-05
High	Sequest HT (A2)	Unambiguous	[K].EEPKPEPEAEAAAETTSR.[E]		1	1	Q0JPA6	Q0JPA6	0	3	0.6573	0	1	1	647.972778320313	1941.90378170094	0.0910606152971919	5.89436457024325E-05	CID	MS2		27.67	22.4268144757333	17497	MSO3_030218_02.raw	0/0	3.91306591033936			0	5.974E-07
High	Sequest HT (A2)	Unambiguous	[K].EEPKPEPEAEAAAETTSR.[E]		1	1	Q0JPA6	Q0JPA6	0	3	0.6312	0	1	1	647.972778320313	1941.90378170094	0.0910606152971919	5.89436457024325E-05	HCD	MS2	27.69654	17.215	22.4250938901333	17495	MSO3_030218_02.raw	0/0	4.79842901229858			0	1.034E-07
High	Sequest HT (A2)	Unambiguous	[K].AGEDDDDLDDEDAEDEDKADEK.[A]		1	1	Q9SLY8	Q9SLY8	1	3	1	0	1	1	818.640747070313	2453.90768795094	0.267867090859559	0.000219106979178226	CID	MS2		22.165	22.3964177896	17467	MSO3_030218_02.raw	0/0	5.45251989364624			0	6.254E-11
High	Sequest HT (A2)	Unambiguous	[K].AGEDDDDLDDEDAEDEDKADEK.[A]		1	1	Q9SLY8	Q9SLY8	1	3	0.9685	0	1	1	818.640747070313	2453.90768795094	0.267867090859559	0.000219106979178226	HCD	MS2	21.168	25.33	22.3949158112	17465	MSO3_030218_02.raw	0/0	6.34401226043701			0	7.753E-11
High	Sequest HT (A2)	Unambiguous	[K].HGANAGLVNALK.[L]		1	1	Q7XJ02	Q7XJ02	0	2	0.7194	0	1	1	582.828247070313	1164.64921751063	0.71809710007637	0.000418165312566998	CID	MS2		33.565	22.3813851197333	17448	MSO3_030218_02.raw	0/0	3.60362720489502			0	5.695E-05
High	Sequest HT (A2)	Unambiguous	[K].HGANAGLVNALK.[L]		1	1	Q7XJ02	Q7XJ02	0	2	0.5976	0	1	1	582.828247070313	1164.64921751063	0.71809710007637	0.000418165312566998	HCD	MS2	21.47072	22.51	22.3797788002667	17446	MSO3_030218_02.raw	0/0	3.37679982185364			0	0.0002164
High	Sequest HT (A2)	Unambiguous	[K].DSSNDRTDEYGGSLENR.[C]		1	2	Q69TI0	Q69TI0; Q69TI2	1	3	0.5891	0	1	1	638.940856933594	1914.80801754078	1.04525511431564	0.000667153593743327	CID	MS2		25.375	22.3504699690667	17415	MSO3_030218_02.raw	0/0	3.86780142784119			0	0.0001533
High	Sequest HT (A2)	Unambiguous	[R].GGSVcLAPTNPR.[D]	C5(Carbamidomethyl)	1	1	Q10M12	Q10M12	0	2	0.6647	0	1	1	614.808898925781	1228.61052122156	0.195205563653114	0.000119915781244373	CID	MS2		16.10851	22.3216230621333	17378	MSO3_030218_02.raw	0/0	3.37025260925293			0	2.543E-05
High	Sequest HT (A2)	Unambiguous	[K].AVANQPVSVAIEAGGR.[A]		1	1	P25776	P25776	0	2	0.6127	0	1	1	769.918579101563	1538.82988157313	0.878209039301352	0.000675706562560663	HCD	MS2	50.8045	28.135	29.198241672	25347	MSO3_030218_03.raw	0/0	3.14982199668884			0	4.069E-06
High	Sequest HT (A2)	Unambiguous	[K].HAVATPVNWKPGER.[V]		1	2	P0C5C8	P0C5C9; P0C5C8	0	3	0.556	0	1	1	521.279113769531	1561.82278804859	-0.382387286314939	-0.000199073801998869	CID	MS2		20.43679	22.2874040736	17340	MSO3_030218_02.raw	0/0	2.58617281913757			0	3.961E-06
High	Sequest HT (A2)	Unambiguous	[K].AVANQPVSVAIEAGGR.[A]		1	1	P25776	P25776	0	2	0.5978	0	1	1	769.918579101563	1538.82988157313	0.878209039301352	0.000675706562560663	CID	MS2		19.96	29.1996769536	25349	MSO3_030218_03.raw	0/0	3.58499908447266			0	3.148E-06
High	Sequest HT (A2)	Unambiguous	[R].GVAFMVDNcSTTAR.[L]	C9(Carbamidomethyl)	1	1	Q65XK0	Q65XK0	0	2	0.4509	0	1	1	764.849060058594	1528.69084348719	1.68112572836685	0.00128495859367561	CID	MS2		42.445	29.1596412394667	25305	MSO3_030218_03.raw	0/0	3.26038098335266	16775073.25	29.1488628387451	0	9.702E-06
High	Sequest HT (A2)	Unambiguous	[R].DEEVNYFPSR.[F]		1	2	A2YH64	Q0D9C4; A2YH64	0	2	0.5615	0	1	1	628.283874511719	1255.56047239344	1.20697114960829	0.000757711718847531	CID	MS2		23.07868	29.2028371152	25353	MSO3_030218_03.raw	0/0	3.16682839393616	91426350	29.3878803253174	0	9.008E-05
High	Sequest HT (A2)	Unambiguous	[R].GVAFMVDNcSTTAR.[L]	C9(Carbamidomethyl)	1	1	Q65XK0	Q65XK0	0	2	0.4573	0	1	1	764.84765625	1528.68803587	-0.155492787024308	-0.000118850000074389	HCD	MS2	35.71771	32.77	29.1577329197333	25303	MSO3_030218_03.raw	0/0	3.62955188751221	16775073.25	29.1488628387451	0	1.01E-05
High	Sequest HT (A2)	Unambiguous	[K].LGVSYNQPDGQK.[L]		1	2	A2XD35	A2XD35; Q10R17	0	2	0.568	0	1	1	653.325378417969	1305.64348020594	0.0956891765183254	6.24679687462049E-05	CID	MS2		29.815	22.5442215125333	17638	MSO3_030218_02.raw	0/0	3.38334465026855			0	1.037E-05
High	Sequest HT (A2)	Unambiguous	[K].FAPHIQQLSMESnGK.[G]	N13(Deamidated)	2	2	P42862; P42863	P42862; P42863	0	3	0.1591	0	1	1	563.27490234375	1687.81015377125	-0.401590472939424	-0.000225936250028832	HCD	MS2	22.17797	10.83501	29.0661434269333	25203	MSO3_030218_03.raw	0/0	4.20899486541748	85245305	29.0399475097656	0	3.239E-06
High	Sequest HT (A2)	Unambiguous	[K].FAPHIQQLSMESnGK.[G]	N13(Deamidated)	2	2	P42862; P42863	P42862; P42863	0	3	0.3026	0	1	1	563.27490234375	1687.81015377125	-0.401590472939424	-0.000225936250028832	CID	MS2		13.09555	29.0679995898667	25205	MSO3_030218_03.raw	0/0	3.90003895759583	85245305	29.0399475097656	0	4.122E-06
High	Sequest HT (A2)	Unambiguous	[K].FAVAAPVAADSGAAAPSAAK.[E]		1	1	P41095	P41095	0	2	0.6386	0	1	1	871.956176757813	1742.90507688563	-1.20341140714594	-0.00104871718758659	HCD	MS2	82.0519	21.49	29.0861715597333	25227	MSO3_030218_03.raw	0/0	3.21076965332031	416927836	29.1725978851318	0	1.66E-05
High	Sequest HT (A2)	Unambiguous	[K].FAVAAPVAADSGAAAPSAAK.[E]		1	1	P41095	P41095	0	2	0.6005	0	1	1	871.9580078125	1742.908738995	0.897738573161409	0.00078233749991341	CID	MS2		32.2	29.0879385813333	25229	MSO3_030218_03.raw	0/0	3.92988038063049	416927836	29.1725978851318	0	1.433E-07
High	Sequest HT (A2)	Unambiguous	[K].GLNAGNAASIPSK.[C]		1	1	Q0IQK9	Q0IQK9	0	2	0.5146	0	1	1	600.322570800781	1199.63786497156	-0.00920147454420862	-5.51921868918726E-06	CID	MS2		17.095	22.6079208098667	17704	MSO3_030218_02.raw	0/0	3.41670441627502			0	2.091E-05
High	Sequest HT (A2)	Unambiguous	[R].GGGGGSGSEWEIKPSSLTGK.[S]		1	2	B8AL97	B8AL97; Q852L2	0	2	0.4263	0	1	1	945.963256835938	1890.91923704188	0.0220008741158372	2.08009375910478E-05	HCD	MS2	13.23629	26.65	29.1361320261333	25282	MSO3_030218_03.raw	0/0	3.73410081863403			0	2.443E-07
High	Sequest HT (A2)	Unambiguous	[R].VTSGEQQVVSGmNYR.[L]	M12(Oxidation)	1	1	Q10J94	Q10J94	0	2	0.7465	0	1	1	835.893798828125	1670.78032102625	0.0367290969005592	3.06831250282968E-05	CID	MS2		27.82	22.5854783405333	17685	MSO3_030218_02.raw	0/0	5.05285024642944			0	1.359E-07
High	Sequest HT (A2)	Unambiguous	[K].VATPDQAQEVHDGLR.[K]		1	1	P48494	P48494	0	3	0.6085	0	1	1	545.940734863281	1635.80765132984	-0.532825293268048	-0.000290533385320183	HCD	MS2	41.17078	28.33	22.5846426842667	17684	MSO3_030218_02.raw	0/0	4.69760656356812			0	5.732E-08
High	Sequest HT (A2)	Unambiguous	[R].VTSGEQQVVSGmNYR.[L]	M12(Oxidation)	1	1	Q10J94	Q10J94	0	2	0.6019	0	1	1	835.893798828125	1670.78032102625	0.0367290969005592	3.06831250282968E-05	HCD	MS2	14.90945	28.705	22.5840013928	17683	MSO3_030218_02.raw	0/0	4.32113599777222			0	3.488E-07
High	Sequest HT (A2)	Unambiguous	[K].LSVETTANQDPLVTK.[G]		1	1	Q43008	Q43008	0	2	0.4514	0	1	1	808.431030273438	1615.85478391688	0.644951240412164	0.000521073437539599	HCD	MS2	12.73551	34.81	29.1498708168	25294	MSO3_030218_03.raw	0/0	2.87513375282288	718155800	29.332389831543	0	3.697E-07
High	Sequest HT (A2)	Unambiguous	[K].DSANDRTDEYGGSLENR.[C]		1	1	Q84QK0	Q84QK0	1	3	0.5501	0	1	1	633.608459472656	1898.81082515797	-0.145523707400611	-9.21073437136026E-05	CID	MS2		28.12183	22.5756182762667	17673	MSO3_030218_02.raw	0/0	4.48730421066284			0	7.212E-06
High	Sequest HT (A2)	Unambiguous	[K].LSVETTANQDPLVTK.[G]		1	1	Q43008	Q43008	0	2	0.7115	0	1	1	808.431030273438	1615.85478391688	0.644951240412164	0.000521073437539599	CID	MS2		21.535	29.1514519730667	25296	MSO3_030218_03.raw	0/0	3.56783699989319	718155800	29.332389831543	0	1E-06
High	Sequest HT (A2)	Unambiguous	[K].DSANDRTDEYGGSLENR.[C]		1	1	Q84QK0	Q84QK0	1	3	0.5683	0	1	1	633.608459472656	1898.81082515797	-0.145523707400611	-9.21073437136026E-05	HCD	MS2	43.17236	34.72	22.5739789248	17671	MSO3_030218_02.raw	0/0	4.09770584106445			0	4.255E-05
High	Sequest HT (A2)	Unambiguous	[K].AGEDDDDLDDEDAEDEDKADEK.[A]		1	1	Q9SLY8	Q9SLY8	1	2	1	0	1	1	1227.45532226563	2453.90336790125	-1.49261105016131	-0.00183136437499343	CID	MS2		40.41	22.5521278410667	17647	MSO3_030218_02.raw	0/0	3.2955641746521			0	8.21E-05
High	Sequest HT (A2)	Unambiguous	[K].FAPHIQQLSMESnGK.[G]	N13(Deamidated)	2	2	P42862; P42863	P42862; P42863	0	2	0.0694	0	1	1	844.408447265625	1687.80961790125	-0.719084584243291	-0.000606839375054014	HCD	MS2	55.26772	33.1	29.1539853853333	25299	MSO3_030218_03.raw	0/0	3.16679716110229	14198850.5	29.1025695800781	0	6.306E-07
High	Sequest HT (A2)	Unambiguous	[K].LGVSYNQPDGQK.[L]		1	2	A2XD35	A2XD35; Q10R17	0	2	0.4119	0	1	1	653.325378417969	1305.64348020594	0.0956891765183254	6.24679687462049E-05	HCD	MS2	23.68024	27.01	22.5428677234667	17636	MSO3_030218_02.raw	0/0	3.18128967285156			0	7.256E-06
High	Sequest HT (A2)	Unambiguous	[K].NAIIWGNHSSTQYPDVnHATVK.[T]	N17(Deamidated)	1	1	Q7XDC8	Q7XDC8	0	3	0.0031	0	1	1	818.401794433594	2453.19083004078	2.61625287958743	0.00213938359392207	HCD	MS2	50.47578	27.685	29.2195637501333	25364	MSO3_030218_03.raw	0/0	3.23031520843506	16981212	29.2980098724365	0	0.0001527
High	Sequest HT (A2)	Unambiguous	[K].SAGVTSIGVR.[G]		1	1	Q9LSU3	Q9LSU3	0	2	0.4516	0	1	1	473.769287109375	946.53129758875	-0.340792893742765	-0.000161285624926677	CID	MS2		19.65715	22.2274898344	17278	MSO3_030218_02.raw	0/0	2.47575926780701			0	0.0001401
High	Sequest HT (A2)	Unambiguous	[R].EAGVTVVESPAK.[I]		1	1	Q6ZL94	Q6ZL94	0	2	0.6467	0	1	1	593.819702148438	1186.63212766688	0.618580360349203	0.000367013437539754	CID	MS2		18.535	22.1998013016	17245	MSO3_030218_02.raw	0/0	3.34368062019348			0	1.438E-05
High	Sequest HT (A2)	Unambiguous	[K].AEALDPAFGDDAER.[L]		1	2	A2X5P7	A2X5P7; Q0E0P0	0	2	0.4949	0	1	1	738.834106445313	1476.66093626063	0.547750027409082	0.000404420312634102	HCD	MS2	52.92556	17.1369	29.4388978141333	25596	MSO3_030218_03.raw	0/0	2.96641230583191	89197453	29.377986907959	0	5.53E-05
High	Sequest HT (A2)	Unambiguous	[K].YIYGGHVADYMR.[S]		2	3	Q8L4L4; A2WXX3	Q0JGY1; Q8L4L4; A2WXX3	0	3	0.6419	0	1	1	482.227081298828	1444.66669063648	-0.765077977664033	-0.000368427838566276	HCD	MS2	35.29026	22.80226	29.4461743570667	25605	MSO3_030218_03.raw	0/0	2.9638409614563	37880236	29.5282497406006	0	8.899E-05
High	Sequest HT (A2)	Unambiguous	[K].DNQTVQSVLGTPTR.[D]		1	1	Q7Y0E8	Q7Y0E8	0	2	0.2289	0	1	1	758.391845703125	1515.77641477625	0.167944487593335	0.000127283125266331	HCD	MS2	35.90681	33.1	29.4773333394667	25626	MSO3_030218_03.raw	0/0	2.84094381332397	212729727	29.5347785949707	0	1.001E-06
High	Sequest HT (A2)	Unambiguous	[K].DNQTVQSVLGTPTR.[D]		1	1	Q7Y0E8	Q7Y0E8	0	2	0.549	0	1	1	758.391845703125	1515.77641477625	0.167944487593335	0.000127283125266331	CID	MS2		31.49231	29.4791980818667	25628	MSO3_030218_03.raw	0/0	3.57197403907776	212729727	29.5347785949707	0	7.893E-07
High	Sequest HT (A2)	Unambiguous	[K].TVDTLEGANPASLANK.[V]		1	1	Q0IWL9	Q0IWL9	0	2	0.3784	0	1	1	800.913818359375	1600.82036008875	1.66756574814361	0.00133473437495013	HCD	MS2	4.453125	28.98537	29.48837248	25637	MSO3_030218_03.raw	0/0	3.33236169815063	78236048	29.396692276001	0	8.691E-05
High	Sequest HT (A2)	Unambiguous	[K].TVDTLEGANPASLANK.[V]		1	1	Q0IWL9	Q0IWL9	0	2	0.4966	0	1	1	800.913818359375	1600.82036008875	1.66756574814361	0.00133473437495013	CID	MS2		27.385	29.4900556090667	25639	MSO3_030218_03.raw	0/0	4.46690654754639	78236048	29.396692276001	0	1.95E-06
High	Sequest HT (A2)	Unambiguous	[K].IGPWGGNGGSAqDISVPPKK.[L]	Q12(Deamidated)	1	1	Q0JMY8	Q0JMY8	1	3	0.0161	0	1	1	656.006652832031	1966.00540523609	1.29160345485922	0.000846432031303745	HCD	MS2	46.70214	19.59571	29.5059488408	25657	MSO3_030218_03.raw	0/0	4.95825958251953	26860112	29.389331817627	0	2.046E-08
High	Sequest HT (A2)	Unambiguous	[K].IGPWGGnGGSAQDISVPPKK.[L]	N7(Deamidated)	1	1	Q0JMY8	Q0JMY8	1	3		0.0161	2	2	656.006652832031	1966.00540523609	1.29160345485922	0.000846432031303745	HCD	MS2	46.70214	19.59571	29.5059488408	25657	MSO3_030218_03.raw	0/0	4.88119173049927	26860112	29.389331817627	0	3.679E-08
High	Sequest HT (A2)	Unambiguous	[K].IGPWGGnGGSAQDISVPPKK.[L]	N7(Deamidated)	1	1	Q0JMY8	Q0JMY8	1	3	0.068	0	1	1	656.006652832031	1966.00540523609	1.29160345485922	0.000846432031303745	CID	MS2		21.01337	29.5077238749333	25659	MSO3_030218_03.raw	0/0	3.96975493431091	26860112	29.389331817627	0	0.0001246
High	Sequest HT (A2)	Unambiguous	[K].LGGSSAFVGK.[F]		1	1	Q0J8G4	Q0J8G4	0	2	0.659	0	1	1	461.753265380859	922.499254131719	-0.00358621554758864	-1.65414058983515E-06	CID	MS2		13.03842	21.9025291909333	16917	MSO3_030218_02.raw	0/0	3.05466985702515			0	4.903E-05
High	Sequest HT (A2)	Unambiguous	[K].LKDGAFEDVLR.[S]		1	1	P31924	P31924	1	3	0.5514	0	1	1	421.562561035156	1262.67312984547	-0.631449271268787	-0.000265771510385093	CID	MS2		33.1	29.5111255048	25663	MSO3_030218_03.raw	0/0	3.99461817741394	84209920	29.5679149627686	0	7.423E-05
High	Sequest HT (A2)	Unambiguous	[K].ANPAAADMVDR.[M]		1	1	Q6ZD89	Q6ZD89	0	2	0.7725	0	1	1	565.766662597656	1130.52604856531	0.146644420264616	8.28926563372079E-05	CID	MS2		19.45477	21.9004543210667	16914	MSO3_030218_02.raw	0/0	3.78093934059143			0	3.809E-05
High	Sequest HT (A2)	Unambiguous	[K].LSVETTANQDPLVTK.[G]		1	1	Q43008	Q43008	0	2	0.7049	0	1	1	808.431335449219	1615.85539426844	1.02267822567224	0.000826249218789599	CID	MS2		19.93	29.5250417677333	25676	MSO3_030218_03.raw	0/0	2.88058853149414			0	3.533E-06
High	Sequest HT (A2)	Unambiguous	[K].ANPAAADMVDR.[M]		1	1	Q6ZD89	Q6ZD89	0	2	0.8165	0	1	1	565.766662597656	1130.52604856531	0.146644420264616	8.28926563372079E-05	HCD	MS2	33.47502	19.375	21.8989374501333	16912	MSO3_030218_02.raw	0/0	3.26918721199036			0	0.0002098
High	Sequest HT (A2)	Unambiguous	[K].MGNISPLTGTQGQIR.[L]		1	2	A2YPX3	Q0D3N0; A2YPX3	0	2	0.5503	0	1	1	786.912292480469	1572.81730833094	0.672304178716494	0.000528705468923363	HCD	MS2	23.41279	19.65371	29.5268231357333	25678	MSO3_030218_03.raw	0/0	2.98021912574768	230543089.5	29.5232124328613	0	2.061E-07
High	Sequest HT (A2)	Unambiguous	[K].FAQETIAPHAAAIDASNHFPK.[D]		1	1	Q75IM9	Q75IM9	0	3	0.4857	0	1	1	746.043823242188	2236.11691646656	1.06226068409766	0.000791778854060491	CID	MS2		20.1564	29.4379644210667	25595	MSO3_030218_03.raw	0/0	2.44567680358887	135744932	29.4528961181641	0	3.617E-05
High	Sequest HT (A2)	Unambiguous	[R].VEIIANDQGNR.[I]		1	1	Q75HQ0	Q75HQ0	0	2	0.4771	0	1	1	614.81787109375	1228.6284655575	0.346709896200572	0.000212988750035947	CID	MS2		26.23	22.0135784357333	17050	MSO3_030218_02.raw	0/0	2.61865735054016			0	4.562E-05
High	Sequest HT (A2)	Unambiguous	[K].FAQETIAPHAAAIDASNHFPK.[D]		1	1	Q75IM9	Q75IM9	0	3	0.5242	0	1	1	746.043701171875	2236.11655025563	0.89848958437799	0.000669708541560491	HCD	MS2	9.153065	18.28708	29.4360039661333	25593	MSO3_030218_03.raw	0/0	4.32803726196289	135744932	29.4528961181641	0	1.261E-09
High	Sequest HT (A2)	Unambiguous	[R].QLNMIDADEKDTAGGELPNR.[A]		1	2	P0C5D0	P0C5D1; P0C5D0	1	3	0.5079	0	1	1	729.683715820313	2187.03659420094	0.895486932487715	0.000652820312401066	CID	MS2		12.38054	29.4327729168	25590	MSO3_030218_03.raw	0/0	2.52260184288025	329569595	29.4773387908936	0	2.666E-06
High	Sequest HT (A2)	Unambiguous	[R].EAGVTVVESPAK.[I]		1	1	Q6ZL94	Q6ZL94	0	2	0.603	0	1	1	593.819702148438	1186.63212766688	0.618580360349203	0.000367013437539754	HCD	MS2	25.0305	31.78	22.1983914386667	17243	MSO3_030218_02.raw	0/0	3.30251789093018			0	6.15E-06
High	Sequest HT (A2)	Unambiguous	[K].NAIIWGnHSSTQYPDVNHATVK.[T]	N7(Deamidated)	1	1	Q7XDC8	Q7XDC8	0	3	0.0027	0	1	1	818.401794433594	2453.19083004078	2.61625287958743	0.00213938359392207	CID	MS2		36.9	29.221522192	25366	MSO3_030218_03.raw	0/0	3.75320816040039	16981212	29.2980098724365	0	6.494E-05
High	Sequest HT (A2)	Unambiguous	[R].QAQLKPETAPALR.[A]		1	1	Q9FWK4	Q9FWK4	0	2	0.5948	0	1	1	711.906860351563	1422.80644407313	0.0743833662515786	5.29165624811867E-05	HCD	MS2	0	28.525	22.1561617512	17194	MSO3_030218_02.raw	0/0	3.06162452697754			0	0.0001184
High	Sequest HT (A2)	Unambiguous	[K].NAIIWGNHSSTQYPDVnHATVK.[T]	N17(Deamidated)	1	1	Q7XDC8	Q7XDC8	0	3		0.048	3	3	818.401794433594	2453.19083004078	2.61625287958743	0.00213938359392207	CID	MS2		36.9	29.221522192	25366	MSO3_030218_03.raw	0/0	3.57415294647217	16981212	29.2980098724365	0	8.721E-05
High	Sequest HT (A2)	Unambiguous	[R].TANLANNQIINYR.[C]		1	2	Q2QYW2	Q2RBN7; Q2QYW2	0	2	0.4691	0	1	1	752.897033691406	1504.78679075281	0.0833160045039509	6.26864062951427E-05	HCD	MS2	49.83907	37.95	29.3067368930667	25455	MSO3_030218_03.raw	0/0	2.74540710449219	36964508.75	29.2804069519043	0	2.525E-05
High	Sequest HT (A2)	Unambiguous	[R].TANLANNQIINYR.[C]		1	2	Q2QYW2	Q2RBN7; Q2QYW2	0	2	0.6571	0	1	1	752.897033691406	1504.78679075281	0.0833160045039509	6.26864062951427E-05	CID	MS2		15.19	29.3083366053333	25457	MSO3_030218_03.raw	0/0	3.14799523353577	36964508.75	29.2804069519043	0	2.368E-05
High	Sequest HT (A2)	Unambiguous	[K].GQEEEEEEQVGQGYETIR.[A]		1	1	Q75GX9	Q75GX9	0	2	0.6959	0	1	1	1055.46618652344	2109.92509641688	2.07828988626251	0.00219251343764881	HCD	MS2	0	29.275	29.3137656349333	25464	MSO3_030218_03.raw	0/0	4.33518266677856	41975867.5	29.3861808776855	0	3.01E-08
High	Sequest HT (A2)	Unambiguous	[K].KMDATAQELSEEK.[T]		1	1	Q7XDC8	Q7XDC8	1	2	0.6216	0	1	1	740.353515625	1479.69975462	0.138697075500383	0.000102615000059814	CID	MS2		34.045	21.0748969488	15974	MSO3_030218_02.raw	0/0	4.06848669052124	31657589.5	21.0275993347168	0	5.041E-06
High	Sequest HT (A2)	Unambiguous	[K].GQEEEEEEQVGQGYETIR.[A]		1	1	Q75GX9	Q75GX9	0	2	0.7874	0	1	1	1055.46618652344	2109.92509641688	2.07828988626251	0.00219251343764881	CID	MS2		39.265	29.3156989765333	25466	MSO3_030218_03.raw	0/0	4.28400659561157	41975867.5	29.3861808776855	0	1.403E-08
High	Sequest HT (A2)	Unambiguous	[K].AVGVNLPGGGAASSAAAAAPAAK.[D]		1	1	P29545	P29545	0	2	0.5364	0	1	1	940.006042480469	1879.00480833094	0.85601287808263	0.000804225468527875	HCD	MS2	18.29085	29.815	29.3977559592	25553	MSO3_030218_03.raw	0/0	3.42984986305237	253387218.25	29.4727268218994	0	2.659E-09
High	Sequest HT (A2)	Unambiguous	[K].AVGVNLPGGGAASSAAAAAPAAK.[D]		1	1	P29545	P29545	0	2	0.7494	0	1	1	940.005187988281	1879.00309934656	-0.0535036012448891	-5.02667189721251E-05	CID	MS2		18.625	29.3993054856	25555	MSO3_030218_03.raw	0/0	4.2723970413208	253387218.25	29.4727268218994	0	4.709E-10
High	Sequest HT (A2)	Unambiguous	[R].QLNMIDADEKDTAGGELPNR.[A]		1	2	P0C5D0	P0C5D1; P0C5D0	1	2	0.7146	0	1	1	1094.02136230469	2187.03544797938	0.371388436839657	0.000406119687340833	HCD	MS2	0	38.865	29.41867806	25577	MSO3_030218_03.raw	0/0	4.65797996520996	68068690.25	29.503173828125	0	6.847E-09
High	Sequest HT (A2)	Unambiguous	[R].QAQLKPETAPALR.[A]		1	1	Q9FWK4	Q9FWK4	0	3	0.5922	0	1	1	474.940063476563	1422.80563716969	-0.492737692877664	-0.000233690104172031	HCD	MS2	48.74081	9.665544	22.0889939138667	17126	MSO3_030218_02.raw	0/0	3.09462857246399			0	0.0002161
High	Sequest HT (A2)	Unambiguous	[R].QLNMIDADEKDTAGGELPNR.[A]		1	2	P0C5D0	P0C5D1; P0C5D0	1	2	0.7305	0	1	1	1094.02136230469	2187.03544797938	0.371388436839657	0.000406119687340833	CID	MS2		33.1	29.4204525149333	25579	MSO3_030218_03.raw	0/0	3.34424066543579	68068690.25	29.503173828125	0	2.891E-05
High	Sequest HT (A2)	Unambiguous	[K].DDSIFHNEEK.[L]		1	1	Q0J8G4	Q0J8G4	0	2	0.6732	0	1	1	617.27294921875	1233.5386218075	0.324511630816457	0.000200148749968321	HCD	MS2	34.67058	33.67	22.0592472533333	17098	MSO3_030218_02.raw	0/0	3.58408856391907			0	5.459E-05
High	Sequest HT (A2)	Unambiguous	[R].QLNMIDADEKDTAGGELPNR.[A]		1	2	P0C5D0	P0C5D1; P0C5D0	1	3	0.5195	0	1	1	729.684143066406	2187.03787593922	1.48154911015246	0.00108006640615107	HCD	MS2	25.44743	19.01114	29.43123338	25588	MSO3_030218_03.raw	0/0	4.8741717338562	329569595	29.4773387908936	0	4.449E-07
High	Sequest HT (A2)	Unambiguous	[R].VTYPIMADPSR.[E]		1	2	P0C5C8	P0C5C9; P0C5C8	0	2	0.4655	0	1	1	625.315185546875	1249.62309446375	-1.15211106251862	-0.000719853124905967	CID	MS2		16.81	29.3898538546667	25543	MSO3_030218_03.raw	0/0	2.90424156188965	61684544.5	29.2749938964844	0	5.4E-05
High	Sequest HT (A2)	Unambiguous	[K].KMDATAQELSEEK.[T]		1	1	Q7XDC8	Q7XDC8	1	2	0.4919	0	1	1	740.353515625	1479.69975462	0.138697075500383	0.000102615000059814	HCD	MS2	22.24913	23.515	21.0731821664	15972	MSO3_030218_02.raw	0/0	4.96112251281738	31657589.5	21.0275993347168	0	1.163E-07
High	Sequest HT (A2)	Unambiguous	[K].AGVTHVWLPPPSHSVAPQGYmPGR.[L]	M21(Oxidation)	1	1	P27933	P27933	0	4	0.5273	0	1	1	640.075012207031	2557.27821893813	0.526504634451925	0.000336604531239626	CID	MS2		16.38214	29.9602431610667	26143	MSO3_030218_03.raw	0/0	2.55819606781006			0	4.945E-05
High	Sequest HT (A2)	Unambiguous	[K].EVAAASEISGEK.[F]		1	1	Q6K669	Q6K669	0	2	0.5884	0	1	1	595.799011230469	1190.59074583094	0.691347139607018	0.000411555468758706	CID	MS2		13.21722	21.0500209730667	15942	MSO3_030218_02.raw	0/0	3.62043738365173	212856544	21.0758247375488	0	7.028E-05
High	Sequest HT (A2)	Unambiguous	[K].KEEEAAPAEPAAAAAEAAAPSTEVVEEK.[K]		1	1	Q0JPA6	Q0JPA6	1	3	0.5129	0	1	1	922.782348632813	2766.33249263844	0.326847454157135	0.000301389479015294	HCD	MS2	30.61123	36.135	30.7546646026667	26993	MSO3_030218_03.raw	0/0	4.64106416702271	22749887	30.6775035858154	0	1.394E-07
High	Sequest HT (A2)	Unambiguous	[K].KVSPQLIAEYTVR.[A]		1	1	Q5N725	Q5N725	1	2	0.7304	0	1	1	752.430725097656	1503.85417356531	0.810927231369049	0.000609757656206966	HCD	MS2	4.413437	4.103729	30.7706926610667	27009	MSO3_030218_03.raw	0/0	3.45208716392517			0	3.613E-06
High	Sequest HT (A2)	Unambiguous	[K].KVSPQLIAEYTVR.[A]		1	1	Q5N725	Q5N725	1	3	0.7466	0	1	1	501.956176757813	1503.85397701344	0.680228365865519	0.000340987812478488	CID	MS2		1.850508	30.7714452584	27010	MSO3_030218_03.raw	0/0	4.38046312332153			0	6.587E-07
High	Sequest HT (A2)	Unambiguous	[K].KVSPQLIAEYTVR.[A]		1	1	Q5N725	Q5N725	1	2	0.7486	0	1	1	752.430725097656	1503.85417356531	0.810927231369049	0.000609757656206966	CID	MS2		3.19671	30.7724158368	27011	MSO3_030218_03.raw	0/0	3.70326209068298			0	2.177E-05
High	Sequest HT (A2)	Unambiguous	[K].GLQAHVGEIQK.[T]		1	1	P42862	P42862	0	2	0.5134	0	1	1	590.327941894531	1179.64860715906	0.475013767172311	0.000280174531326338	HCD	MS2	72.04749	22.58809	20.1250386416	14888	MSO3_030218_02.raw	0/0	3.36969256401062	55181784	20.0812931060791	0	0.0001131
High	Sequest HT (A2)	Unambiguous	[K].IGPWGGnGGSAQDISVPPKK.[L]	N7(Deamidated)	1	1	Q0JMY8	Q0JMY8	1	3	0.0286	0	1	1	656.005920410156	1966.00320797047	0.1739725179636	0.000114010156303745	HCD	MS2	16.40342	18.36034	30.7772051546667	27016	MSO3_030218_03.raw	0/0	4.89267301559448			0	1.651E-10
High	Sequest HT (A2)	Unambiguous	[K].IGPWGGNGGSAqDISVPPKK.[L]	Q12(Deamidated)	1	1	Q0JMY8	Q0JMY8	1	3		0.0286	2	2	656.005920410156	1966.00320797047	0.1739725179636	0.000114010156303745	HCD	MS2	16.40342	18.36034	30.7772051546667	27016	MSO3_030218_03.raw	0/0	4.75080442428589			0	1.341E-10
High	Sequest HT (A2)	Unambiguous	[K].IGPWGGnGGSAQDISVPPKK.[L]	N7(Deamidated)	1	1	Q0JMY8	Q0JMY8	1	3	0.0474	0	1	1	656.005920410156	1966.00320797047	0.1739725179636	0.000114010156303745	CID	MS2		11.67835	30.7790092261333	27018	MSO3_030218_03.raw	0/0	3.80068206787109			0	2.408E-06
High	Sequest HT (A2)	Unambiguous	[K].IGPWGGNGGSAqDISVPPKK.[L]	Q12(Deamidated)	1	1	Q0JMY8	Q0JMY8	1	3		0.0474	2	2	656.005920410156	1966.00320797047	0.1739725179636	0.000114010156303745	CID	MS2		11.67835	30.7790092261333	27018	MSO3_030218_03.raw	0/0	3.61556720733643			0	2.756E-06
High	Sequest HT (A2)	Unambiguous	[K].DNQTIHSLFGTPTR.[D]		1	1	Q7Y0F2	Q7Y0F2	0	2	0.593	0	1	1	793.900207519531	1586.79313840906	0.626275512059128	0.000496884531457908	HCD	MS2	0	27.115	30.8236797845333	27069	MSO3_030218_03.raw	0/0	3.43746948242188			0	5.733E-07
High	Sequest HT (A2)	Unambiguous	[R].SGSWVGATGK.[A]		2	2	P42862; P42863	P42862; P42863	0	2	0.6087	0	1	1	475.240600585938	949.473924541875	0.161765263774901	7.67959375025384E-05	CID	MS2		9.353843	20.0413028146667	14796	MSO3_030218_02.raw	0/0	3.68422150611877			0	5.626E-05
High	Sequest HT (A2)	Unambiguous	[R].TKDGPALQVELLR.[H]		1	1	P14717	P14717	1	3	0.6573	0	1	1	480.611938476563	1439.82126216969	-0.272089470992133	-0.000130586770713611	HCD	MS2	15.74519	16.83854	30.8276903997333	27073	MSO3_030218_03.raw	0/0	3.20674395561218	16767072.5	30.7883796691895	0	0.0001433
High	Sequest HT (A2)	Unambiguous	[K].AVTFVDNHDTGSTQK.[L]		1	1	P27933	P27933	0	2	0.6532	0	1	1	810.386779785156	1619.76628294031	0.18121772803353	0.000146765156273432	CID	MS2		16.3	20.0063771928	14759	MSO3_030218_02.raw	0/0	4.43826055526733	596061151	20.0754890441895	0	3.713E-07
High	Sequest HT (A2)	Unambiguous	[K].AVTFVDNHDTGSTQK.[L]		1	1	P27933	P27933	0	2	0.6721	0	1	1	810.386779785156	1619.76628294031	0.18121772803353	0.000146765156273432	HCD	MS2	0	25.795	20.0049606370667	14757	MSO3_030218_02.raw	0/0	4.93840408325195	596061151	20.0754890441895	0	1.404E-08
High	Sequest HT (A2)	Unambiguous	[R].TKDGPALQVELLR.[H]		1	1	P14717	P14717	1	3	0.542	0	1	1	480.61279296875	1439.82382564625	1.50832309295492	0.000723905416786389	CID	MS2		18.16954	30.8293401445333	27075	MSO3_030218_03.raw	0/0	3.69111061096191	16767072.5	30.7883796691895	0	1.778E-05
High	Sequest HT (A2)	Unambiguous	[K].DTDSEEELKEAFR.[V]		2	4	Q6F332; A2WNH1	Q6F332; Q0JNS6; Q0JNL7; A2WNH1	1	2	0.5031	0	1	1	784.857177734375	1568.70707883875	-0.250283279196683	-0.000196310625028673	HCD	MS2	49.09042	16.45	30.7522623733333	26990	MSO3_030218_03.raw	0/0	3.24259829521179	19093227	30.6831893920898	0	0.0001804
High	Sequest HT (A2)	Unambiguous	[K].AVTFVDNHDTGSTQK.[L]		1	1	P27933	P27933	0	3	0.507	0	1	1	540.593566894531	1619.76614742359	0.0975533471201925	5.26711979394653E-05	HCD	MS2	71.97533	22.44181	19.9984382224	14749	MSO3_030218_02.raw	0/0	2.85901713371277	1018492032	20.0835304260254	0	2.76E-05
High	Sequest HT (A2)	Unambiguous	[K].YGVTESTLLTR.[N]		1	1	Q8H8C7	Q8H8C7	0	2	0.5363	0	1	1	620.332824707031	1239.65837278406	0.346913489492883	0.000215027031345016	CID	MS2		30.895	30.7443149328	26980	MSO3_030218_03.raw	0/0	2.48244690895081			0	9.348E-05
High	Sequest HT (A2)	Unambiguous	[R].KDAAENTMVAYK.[A]		2	2	Q7XTE8; Q6EUP4	Q7XTE8; Q6EUP4	1	2	0.5521	0	1	1	670.830871582031	1340.65446653406	2.22982192878499	0.00149470703127008	HCD	MS2	9.552729	24.07	20.180327936	14956	MSO3_030218_02.raw	0/0	4.79919958114624	17547245.5	20.2621231079102	0	1.252E-05
High	Sequest HT (A2)	Unambiguous	[K].VIAcVGETLEQR.[E]	C4(Carbamidomethyl)	1	1	P48494	P48494	0	2	0.4928	0	1	1	687.856750488281	1374.70622434656	1.19933881926539	0.000824368281275412	HCD	MS2	19.59583	27.535	30.5495172338667	26774	MSO3_030218_03.raw	0/0	3.4698338508606			0	9.954E-06
High	Sequest HT (A2)	Unambiguous	[K].VIAcVGETLEQR.[E]	C4(Carbamidomethyl)	1	1	P48494	P48494	0	2	0.5305	0	1	1	687.856750488281	1374.70622434656	1.19933881926539	0.000824368281275412	CID	MS2		25.71589	30.5513025405333	26776	MSO3_030218_03.raw	0/0	3.76790499687195			0	1.031E-05
High	Sequest HT (A2)	Unambiguous	[R].IQnGGTEVVEAK.[A]	N3(Deamidated)	1	1	Q42972	Q42972	0	2	0.0537	0	1	1	623.319580078125	1245.63188352625	-0.19168881872297	-0.000119386875043537	HCD	MS2	32.79546	33.445	20.3681779976	15178	MSO3_030218_02.raw	0/0	2.98395824432373	36316722	20.5340938568115	0	9.704E-05
High	Sequest HT (A2)	Unambiguous	[K].NAAYIGTPGK.[G]		2	3	P17784; Q5N725	P17784; Q10A30; Q5N725	0	2	0.6387	0	1	1	496.264099121094	991.520921612188	0.202196669498909	0.000100241093775821	CID	MS2		11.47703	20.2892272424	15084	MSO3_030218_02.raw	0/0	2.73996710777283			0	3.76E-05
High	Sequest HT (A2)	Unambiguous	[K].VATPDQAQEVHDGLRK.[W]		1	1	P48494	P48494	1	3	0.4448	0	1	1	588.639587402344	1763.90420894703	0.409918704366832	0.000241019010521389	HCD	MS2	22.69586	18.145	20.2886021016	15083	MSO3_030218_02.raw	0/0	3.2597758769989	274699697.5	20.3705024719238	0	9.738E-06
High	Sequest HT (A2)	Unambiguous	[K].NILTTLPKPGGGEYGK.[F]		1	1	Q6YZX6	Q6YZX6	0	2	0.4092	0	1	1	822.950561523438	1644.89384641688	-1.03389125705704	-0.000850321562438694	HCD	MS2	33.22757	39.39	30.6012276866667	26830	MSO3_030218_03.raw	0/0	3.46969866752625	39923015	30.6510219573975	0	9.714E-05
High	Sequest HT (A2)	Unambiguous	[K].LDRPAEDEAMAGQEVAAAE.[-]		1	1	P49397	P49397	0	2	0.7098	0	1	1	986.949340820313	1972.89140501063	-0.129246516865257	-0.000127494687603757	CID	MS2		33.145	30.6071210573333	26837	MSO3_030218_03.raw	0/0	3.48380994796753			0	6.071E-08
High	Sequest HT (A2)	Unambiguous	[K].NILTTLPKPGGGEYGK.[F]		1	1	Q6YZX6	Q6YZX6	0	3	0.5187	0	1	1	548.969970703125	1644.89535884938	-0.114421019129302	-6.27368749519519E-05	HCD	MS2	20.20329	11.74244	30.6336530082667	26864	MSO3_030218_03.raw	0/0	2.6822726726532	28392207	30.7664794921875	0	1.596E-06
High	Sequest HT (A2)	Unambiguous	[K].NcYDALPEHGK.[V]	C2(Carbamidomethyl)	1	1	Q6ZD89	Q6ZD89	0	2	0.6145	0	1	1	652.290222167969	1303.57316770594	-0.302088101550882	-0.000196897031212728	CID	MS2		29.905	20.2681470813333	15060	MSO3_030218_02.raw	0/0	3.45477771759033	18985819	20.2659168243408	0	2.181E-05
High	Sequest HT (A2)	Unambiguous	[K].NcYDALPEHGK.[V]	C2(Carbamidomethyl)	1	1	Q6ZD89	Q6ZD89	0	2	0.4269	0	1	1	652.290405273438	1303.57353391688	-0.0211596228552819	-1.37915624627283E-05	HCD	MS2	0	19.795	20.2665448776	15058	MSO3_030218_02.raw	0/0	3.48503160476685	18985819	20.2659168243408	0	6.696E-06
High	Sequest HT (A2)	Unambiguous	[K].DWREDGIVSPVK.[D]		1	1	P25778	P25778	1	3	0.412	0	1	1	467.57666015625	1400.71542720875	-1.01900055340692	-0.000475777083314218	CID	MS2		21.8116	30.6417588128	26873	MSO3_030218_03.raw	0/0	2.83654046058655	67428011.5	30.5457706451416	0	0.0001928
High	Sequest HT (A2)	Unambiguous	[R].ALLEVVESGGK.[N]		2	2	A2YXU2; A2Z3I9	A2YXU2; A2Z3I9	0	2	0.6076	0	1	1	551.311279296875	1101.61528196375	0.242020802444605	0.000133306875000017	HCD	MS2	31.38429	24.44094	30.6881946821333	26920	MSO3_030218_03.raw	0/0	2.88176608085632	186651063	30.7910785675049	0	7.527E-05
High	Sequest HT (A2)	Unambiguous	[R].ALLEVVESGGK.[N]		2	2	A2YXU2; A2Z3I9	A2YXU2; A2Z3I9	0	2	0.7415	0	1	1	551.311279296875	1101.61528196375	0.242020802444605	0.000133306875000017	CID	MS2		17.23061	30.6897276925333	26922	MSO3_030218_03.raw	0/0	3.51657509803772	186651063	30.7910785675049	0	4.325E-05
High	Sequest HT (A2)	Unambiguous	[R].AASFnIIPSSTGAAK.[A]	N5(Deamidated)	3	3	Q7FAH2; Q6K5G8; A2YQT7	Q7FAH2; Q6K5G8; A2YQT7	0	2	0.5287	0	1	1	718.375305175781	1435.74333372156	0.416788849156953	0.000299200781169739	HCD	MS2	19.86707	28.555	30.7317921394667	26966	MSO3_030218_03.raw	0/0	3.48493218421936	86450700	30.7527160644531	0	8.366E-07
High	Sequest HT (A2)	Unambiguous	[R].KDAAENTMVAYK.[A]		2	2	Q7XTE8; Q6EUP4	Q7XTE8; Q6EUP4	1	2	0.6087	0	1	1	670.831359863281	1340.65544309656	2.95824577097391	0.00198298828127008	CID	MS2		28.435	20.1816339261333	14958	MSO3_030218_02.raw	0/0	4.37095975875854	17547245.5	20.2621231079102	0	0.0001422
High	Sequest HT (A2)	Unambiguous	[K].DGKPFVDVLK.[E]		2	3	P17784; Q5N725	P17784; Q10A30; Q5N725	0	3	0.5706	0	1	1	373.213012695313	1117.62448482594	-0.627512757531268	-0.000233774687482461	CID	MS2		21.865	30.7434086053333	26979	MSO3_030218_03.raw	0/0	3.47409248352051	29358797	30.6848487854004	0	9.391E-06
High	Sequest HT (A2)	Unambiguous	[R].FASINVENVEENR.[R]		2	2	P17784; Q5N725	P17784; Q5N725	0	2	0.6152	0	1	1	760.870666503906	1520.73405637781	0.0626788215468763	4.7658906282777E-05	HCD	MS2	42.61333	26.40526	30.8482124829333	27097	MSO3_030218_03.raw	0/0	4.07915258407593	1641826626	31.021089553833	0	1.123E-06
High	Sequest HT (A2)	Unambiguous	[K].AVKPVLVGGPK.[L]		1	2	A2XFI3	Q10MW3; A2XFI3	0	3	0.8681	0	1	1	355.565399169922	1064.68164424977	-0.936664312235582	-0.000332416744716587	CID	MS2		3.917554	19.9968338090667	14747	MSO3_030218_02.raw	0/0	2.87854528427124			0	7.609E-05
High	Sequest HT (A2)	Unambiguous	[R].FASINVENVEENR.[R]		2	2	P17784; Q5N725	P17784; Q5N725	0	2	0.6539	0	1	1	760.870666503906	1520.73405637781	0.0626788215468763	4.7658906282777E-05	CID	MS2		19.645	30.8497976562667	27099	MSO3_030218_03.raw	0/0	4.19127321243286	1641826626	31.021089553833	0	8.687E-05
High	Sequest HT (A2)	Unambiguous	[K].YYQQSPAEDLALAK.[M]		1	1	Q0JG99	Q0JG99	0	2	0.3309	0	1	1	798.898254394531	1596.78923215906	-0.73969691189436	-0.000590570468830265	HCD	MS2	34.22432	35.82	31.0328542477333	27299	MSO3_030218_03.raw	0/0	2.75491070747375	25918547.25	31.1111755371094	0	2.002E-05
High	Sequest HT (A2)	Unambiguous	[K].TAVAVSYcKPGR.[G]	C8(Carbamidomethyl)	1	1	A2ZB00	A2ZB00	0	2	0.6364	0	1	1	654.840759277344	1308.67424192469	1.03944592026994	0.000680147343889104	CID	MS2		19.135	19.7779414517333	14492	MSO3_030218_02.raw	0/0	3.08488488197327			0	0.0002104
High	Sequest HT (A2)	Unambiguous	[K].TAVAVSYcKPGR.[G]	C8(Carbamidomethyl)	1	1	A2ZB00	A2ZB00	0	2	0.5897	0	1	1	654.840759277344	1308.67424192469	1.03944592026994	0.000680147343889104	HCD	MS2	32.76738	32.71	19.7764875173333	14490	MSO3_030218_02.raw	0/0	3.29173302650452			0	0.0002317
High	Sequest HT (A2)	Unambiguous	[K].DTSATAAATETTAR.[D]		1	2	A2Y720	A2Y720; P0C5A4	0	2	0.5786	0	1	1	683.826721191406	1366.64616575281	1.23542943346404	0.00084419640620581	CID	MS2		31.17	19.7609066989333	14473	MSO3_030218_02.raw	0/0	2.80011081695557			0	5.583E-05
High	Sequest HT (A2)	Unambiguous	[K].YYQQSPAEDLALAK.[M]		1	1	Q0JG99	Q0JG99	0	2	0.6513	0	1	1	798.898254394531	1596.78923215906	-0.73969691189436	-0.000590570468830265	CID	MS2		13.3	31.0344415397333	27301	MSO3_030218_03.raw	0/0	3.03971695899963	25918547.25	31.1111755371094	0	1.426E-05
High	Sequest HT (A2)	Unambiguous	[RK].NGHVEIIANDQGNR.[I]		1	3	Q6Z7B0	Q6Z058; Q6L590; Q6Z7B0	0	2	0.5884	0	1	1	768.879577636719	1536.75187864344	0.348907089261462	0.000268091718908181	CID	MS2		33.1	19.7532883736	14465	MSO3_030218_02.raw	0/0	3.2823166847229			0	8.213E-05
High	Sequest HT (A2)	Unambiguous	[K].GDAVLGEGASESLHVK.[D]		1	1	P17784	P17784	0	2	0.1747	0	1	1	784.900268554688	1568.79326047938	1.1375504025955	0.000892289687499215	HCD	MS2	0	41.46	31.0405101448	27307	MSO3_030218_03.raw	0/0	2.68870639801025			0	5.412E-06
High	Sequest HT (A2)	Unambiguous	[K].LGHDETINEGVR.[R]		1	1	Q0J5V5	Q0J5V5	0	2	0.4895	0	1	1	670.334106445313	1339.66093626063	0.64817235792877	0.000434165312526602	CID	MS2		41.88	19.7507905328	14462	MSO3_030218_02.raw	0/0	2.3906409740448			0	0.0001307
High	Sequest HT (A2)	Unambiguous	[R].MGAFTLGVNR.[V]		2	3	Q33E23; A2XMV1	Q33E23; A2XMV1; Q6H3Y7	0	2	0.5822	0	1	1	533.278991699219	1065.55070676844	-0.252115167216281	-0.000134320781171482	CID	MS2		8.290974	31.0540514352	27320	MSO3_030218_03.raw	0/0	3.04201889038086			0	8.162E-05
High	Sequest HT (A2)	Unambiguous	[K].IVASNTGSGVYK.[D]		2	3	Q852M1; Q852M2	Q852M1; Q852M2; Q7XH05	0	2	0.6196	0	1	1	598.319702148438	1195.63212766688	0.334264193311442	0.000199828437530414	CID	MS2		23.725	19.7475950610667	14458	MSO3_030218_02.raw	0/0	3.26411104202271			0	3.276E-06
High	Sequest HT (A2)	Unambiguous	[K].IVASNTGSGVYK.[D]		2	3	Q852M1; Q852M2	Q852M1; Q852M2; Q7XH05	0	2	0.5396	0	1	1	598.319702148438	1195.63212766688	0.334264193311442	0.000199828437530414	HCD	MS2	41.46015	12.625	19.7461594418667	14456	MSO3_030218_02.raw	0/0	2.77878499031067			0	5.291E-05
High	Sequest HT (A2)	Unambiguous	[R].IGYSMITDAEEK.[G]		2	2	Q9XEA8; Q9XEA6	Q9XEA8; Q9XEA6	0	2	0.5755	0	1	1	678.821166992188	1356.63505735438	-0.0744235649541498	-5.04828124121559E-05	HCD	MS2	18.97239	27.00308	31.0565971336	27322	MSO3_030218_03.raw	0/0	3.51386737823486			0	9.531E-06
High	Sequest HT (A2)	Unambiguous	[R].AASFNIIPSSTGAAK.[A]		3	3	Q7FAH2; Q6K5G8; A2YQT7	Q7FAH2; Q6K5G8; A2YQT7	0	2	0.45	0	1	1	717.883117675781	1434.75895872156	0.166858412578907	0.00011970078116974	HCD	MS2	35.22749	23.62	31.0573616397333	27323	MSO3_030218_03.raw	0/0	3.00347685813904			0	1.589E-06
High	Sequest HT (A2)	Unambiguous	[R].IGYSMITDAEEK.[G]		2	2	Q9XEA8; Q9XEA6	Q9XEA8; Q9XEA6	0	2	0.6079	0	1	1	678.821166992188	1356.63505735438	-0.0744235649541498	-5.04828124121559E-05	CID	MS2		17.16423	31.05812592	27324	MSO3_030218_03.raw	0/0	4.02894258499146			0	7.433E-06
High	Sequest HT (A2)	Unambiguous	[R].AASFNIIPSSTGAAK.[A]		3	3	Q7FAH2; Q6K5G8; A2YQT7	Q7FAH2; Q6K5G8; A2YQT7	0	2	0.5219	0	1	1	717.883117675781	1434.75895872156	0.166858412578907	0.00011970078116974	CID	MS2		14.9899	31.0590863669333	27325	MSO3_030218_03.raw	0/0	2.97444438934326			0	8.076E-06
High	Sequest HT (A2)	Unambiguous	[K].TPAELSHAAnAGLDIAVR.[M]	N10(Deamidated)	1	2	Q10N21	Q10N21; A2XFC7	0	3	0.5707	0	1	1	602.983215332031	1806.93509273609	0.354559675939397	0.00021355536458989	CID	MS2		21.76	31.0278876136	27293	MSO3_030218_03.raw	0/0	3.67565250396729			0	2.746E-08
High	Sequest HT (A2)	Unambiguous	[K].TPAELSHAAnAGLDIAVR.[M]	N10(Deamidated)	1	2	Q10N21	Q10N21; A2XFC7	0	3	0.4373	0	1	1	602.982849121094	1806.93399410328	-0.253449547218323	-0.00015265557291011	HCD	MS2	0	38.40472	31.0261648978667	27291	MSO3_030218_03.raw	0/0	3.27315735816956			0	4E-06
High	Sequest HT (A2)	Unambiguous	[R].EAELANSFIGTTK.[R]		1	2	A2XD35	A2XD35; Q10R17	0	2	0.6425	0	1	1	690.853271484375	1380.69926633875	-0.919389264340593	-0.000634700624914331	CID	MS2		17.44326	31.0176567781333	27281	MSO3_030218_03.raw	0/0	4.27610540390015	83542165	31.0485763549805	0	2.003E-06
High	Sequest HT (A2)	Unambiguous	[R].EAELANSFIGTTK.[R]		1	2	A2XD35	A2XD35; Q10R17	0	2	0.4297	0	1	1	690.853271484375	1380.69926633875	-0.919389264340593	-0.000634700624914331	HCD	MS2	31.08833	28.81392	31.0160048456	27279	MSO3_030218_03.raw	0/0	3.9092869758606	83542165	31.0485763549805	0	6.975E-06
High	Sequest HT (A2)	Unambiguous	[K].KIPLYQHIANLAGNK.[Q]		1	1	Q42971	Q42971	1	3	0.4937	0	1	1	560.658142089844	1679.95987300953	0.430129227382606	0.000240866510466731	HCD	MS2	34.38135	20.47327	30.8749778032	27125	MSO3_030218_03.raw	0/0	2.39472889900208			0	9.498E-05
High	Sequest HT (A2)	Unambiguous	[K].GELEASAATPYELQR.[R]		1	1	P56724	P56724	0	2	0.4732	0	1	1	817.904663085938	1634.80204954188	0.00549416687950977	4.49093761289987E-06	HCD	MS2	17.77276	25.045	30.9170323317333	27170	MSO3_030218_03.raw	0/0	3.35804796218872			0	1.703E-06
High	Sequest HT (A2)	Unambiguous	[K].SAGILcSYDPNVR.[L]	C6(Carbamidomethyl)	1	1	Q0J8G4	Q0J8G4	0	2	0.6912	0	1	1	726.350646972656	1451.69401731531	-0.497256529225048	-0.000360932343749454	CID	MS2		27.79	30.9178278528	27171	MSO3_030218_03.raw	0/0	2.84821581840515	244139035	31.0425891876221	0	0.0001741
High	Sequest HT (A2)	Unambiguous	[K].GELEASAATPYELQR.[R]		1	1	P56724	P56724	0	2	0.515	0	1	1	817.904663085938	1634.80204954188	0.00549416687950977	4.49093761289987E-06	CID	MS2		34.435	30.9188406034667	27172	MSO3_030218_03.raw	0/0	3.66502046585083			0	9.657E-05
High	Sequest HT (A2)	Unambiguous	[K].MLYASSNER.[F]		1	1	Q84TB3	Q84TB3	0	2	0.6667	0	1	1	535.750244140625	1070.49321165125	-0.288099595407454	-0.000154204375007794	CID	MS2		18.43	19.9185415045333	14651	MSO3_030218_02.raw	0/0	3.0006411075592			0	0.0001571
High	Sequest HT (A2)	Unambiguous	[K].ISDHQGPLSTGFPIENR.[G]		1	1	Q9AS33	Q9AS33	0	3	0.3247	0	1	1	623.314453125	1867.928806115	-0.478869734615422	-0.000298165000003792	HCD	MS2	22.12804	32.47971	30.9265693453333	27181	MSO3_030218_03.raw	0/0	3.85089612007141	18555919	30.8655261993408	0	1.379E-06
High	Sequest HT (A2)	Unambiguous	[R].VAVANGTAPVANR.[I]		1	1	P14717	P14717	0	2	0.6452	0	1	1	620.34375	1239.68022337	-0.150167735533768	-9.30799999423471E-05	CID	MS2		27.56494	19.9162894685333	14648	MSO3_030218_02.raw	0/0	3.72017908096313			0	5.771E-06
High	Sequest HT (A2)	Unambiguous	[R].IFIPDREPPNGQPDEPLR.[V]		2	2	Q0DHF6; A2Y5L9	Q0DHF6; A2Y5L9	1	3	0.5775	0	1	1	697.361572265625	2090.07016353688	1.73926849981256	0.00121172895842392	CID	MS2		4.651749	30.53899256	26763	MSO3_030218_03.raw	0/0	2.58296751976013	505719232	30.5912342071533	0	6.776E-05
High	Sequest HT (A2)	Unambiguous	[R].IFIPDREPPNGQPDEPLR.[V]		2	2	Q0DHF6; A2Y5L9	Q0DHF6; A2Y5L9	1	3	0.6989	0	1	1	697.360595703125	2090.06723384938	0.337548764932718	0.000235166458423919	HCD	MS2	5.493389	15.80385	30.9555951058667	27211	MSO3_030218_03.raw	0/0	3.72235512733459			0	6.303E-05
High	Sequest HT (A2)	Unambiguous	[R].IFIPDREPPNGQPDEPLR.[V]		2	2	Q0DHF6; A2Y5L9	Q0DHF6; A2Y5L9	1	3	0.4856	0	1	1	697.360595703125	2090.06723384938	0.337548764932718	0.000235166458423919	CID	MS2		12.51869	30.9573345752	27213	MSO3_030218_03.raw	0/0	2.42827677726746			0	3.846E-06
High	Sequest HT (A2)	Unambiguous	[K].TIEVNNTDAEGR.[L]		1	1	Q6K669	Q6K669	0	2	0.5351	0	1	1	659.814819335938	1318.62236204188	-0.747748116493299	-0.000492999062430499	CID	MS2		20.66048	19.9096941565333	14640	MSO3_030218_02.raw	0/0	3.69970393180847			0	1.155E-05
High	Sequest HT (A2)	Unambiguous	[K].TIEVNNTDAEGR.[L]		1	1	Q6K669	Q6K669	0	2	0.5778	0	1	1	659.814819335938	1318.62236204188	-0.747748116493299	-0.000492999062430499	HCD	MS2	45.77927	16.795	19.9081627752	14638	MSO3_030218_02.raw	0/0	3.59771943092346			0	1.345E-05
High	Sequest HT (A2)	Unambiguous	[R].TKGEAGTGNVVEAVR.[H]		1	2	Q69LA6	Q69LA6; Q8W3D0	1	2	0.5591	0	1	1	744.396240234375	1487.78520383875	2.66049109160818	0.00197911437510356	CID	MS2		33.1	19.8817284042667	14614	MSO3_030218_02.raw	0/0	4.06306982040405			0	5.646E-07
High	Sequest HT (A2)	Unambiguous	[R].TKGEAGTGNVVEAVR.[H]		1	2	Q69LA6	Q69LA6; Q8W3D0	1	2	0.5698	0	1	1	744.395141601563	1487.78300657313	1.18361696681095	0.000880481562603563	HCD	MS2	21.15896	29.38	19.8802973933333	14612	MSO3_030218_02.raw	0/0	3.44458413124084			0	3.427E-07
High	Sequest HT (A2)	Unambiguous	[K].AGFAGDDAPR.[A]		4	4	A2XNS1; Q10DV7; P0C542; A3C6D7	A2XNS1; Q10DV7; P0C542; A3C6D7	0	2	0.7415	0	1	1	488.727630615234	976.447984600469	-0.30709207642504	-0.000149929765598245	CID	MS2		4.85315	19.8621398472	14591	MSO3_030218_02.raw	0/0	3.52445650100708			0	4.423E-05
High	Sequest HT (A2)	Unambiguous	[K].LDRPAEDEAMAGQEVAAAE.[-]		1	1	P49397	P49397	0	2	0.6919	0	1	1	986.949829101563	1972.89238157313	0.365743917632297	0.000360786562396243	CID	MS2		23.275	31.0068386709333	27269	MSO3_030218_03.raw	0/0	4.09035301208496			0	6.351E-06
High	Sequest HT (A2)	Unambiguous	[R].VAVANGTAPVANR.[I]		1	1	P14717	P14717	0	2	0.6962	0	1	1	620.34375	1239.68022337	-0.150167735533768	-9.30799999423471E-05	HCD	MS2	0	25.615	19.9146061416	14646	MSO3_030218_02.raw	0/0	3.71803212165833			0	0.0001469
High	Sequest HT (A2)	Unambiguous	[R].TSSPQQTEVcQAIFQK.[L]	C10(Carbamidomethyl)	1	1	Q9ZTS1	Q9ZTS1	0	2	0.6935	0	1	1	926.448852539063	1851.89042844813	-0.0592755740090915	-5.48859373274979E-05	CID	MS2		33.1	31.0913409973333	27360	MSO3_030218_03.raw	0/0	3.71715116500854	46724609.5	31.1842231750488	0	5.709E-07
High	Sequest HT (A2)	Unambiguous	[K].YDcSSADINPIGSVSK.[Q]	C3(Carbamidomethyl)	1	1	Q0D8D4	Q0D8D4	0	2	0.6721	0	1	1	856.893310546875	1712.77934446375	-0.14384001979239	-0.000123183125122495	CID	MS2		30.58	30.5205499592	26745	MSO3_030218_03.raw	0/0	3.65734481811523	16340957	30.444896697998	0	1.423E-06
High	Sequest HT (A2)	Unambiguous	[K].GELEASAATPYELQR.[R]		1	1	P56724	P56724	0	2	0.6239	0	1	1	817.905090332031	1634.80290403406	0.528182643098499	0.0004317370313629	CID	MS2		15.55256	30.4953924197333	26716	MSO3_030218_03.raw	0/0	4.52259540557861	480468774	30.5905380249023	0	8.574E-07
High	Sequest HT (A2)	Unambiguous	[K].QVHPDIGISSK.[A]		1	14	Q94JE1	A2WKS3; A2WKP5; A2WKS5; Q9LGH4; A3AGM4; Q94JJ7; Q6F362; Q94JE1; A2WKP3; A2WKT1; A2WWU2; Q7GBK0; Q9LGI2; A2YWI3	0	3	0.3905	0	1	1	394.215301513672	1180.63135128102	-0.602303636113747	-0.000237032994694649	CID	MS2		9.398154	20.8737915042667	15744	MSO3_030218_02.raw	0/0	1.68669652938843			0	5.037E-05
High	Sequest HT (A2)	Unambiguous	[K].YGAGIGPGVYDIHSPR.[I]		2	2	Q2QLY5; Q2QLY4	Q2QLY5; Q2QLY4	0	3	0.5976	0	1	1	553.614562988281	1658.82913570484	0.365043663712382	0.000201848281373411	CID	MS2		9.979751	30.0961061712	26291	MSO3_030218_03.raw	0/0	2.45714902877808			0	2.063E-05
High	Sequest HT (A2)	Unambiguous	[R].YGSAHTDcIVTTDDK.[V]	C8(Carbamidomethyl)	1	1	O04226	O04226	0	2	0.7994	0	1	1	841.870178222656	1682.73307981531	0.260983415732931	0.000219582656161066	CID	MS2		28.135	20.8571253474667	15728	MSO3_030218_02.raw	0/0	3.38881015777588			0	2.367E-05
High	Sequest HT (A2)	Unambiguous	[K].KVSPEVIAEYTVR.[T]		1	1	P17784	P17784	1	2	0.6696	0	1	1	745.914611816406	1490.82194700281	0.420870566040822	0.000313721406314471	CID	MS2		18.05899	30.0970903306667	26292	MSO3_030218_03.raw	0/0	3.42322444915771			0	5.075E-05
High	Sequest HT (A2)	Unambiguous	[K].ALHGGNFQGTPIGVSMDNAR.[L]		1	1	P14717	P14717	0	2	0.6515	0	1	1	1021.49822998047	2041.98918333094	0.955501046599558	0.000975560468759795	HCD	MS2	0	15.865	30.1356628261333	26335	MSO3_030218_03.raw	0/0	4.38554430007935	59031752	30.1905555725098	0	1.53E-10
High	Sequest HT (A2)	Unambiguous	[K].ALHGGNFQGTPIGVSMDNAR.[L]		1	1	P14717	P14717	0	2	0.6565	0	1	1	1021.49963378906	2041.99199094813	2.33044460315715	0.0023793690625098	CID	MS2		26.515	30.1375000776	26337	MSO3_030218_03.raw	0/0	4.92485523223877	59031752	30.1905555725098	0	2.351E-07
High	Sequest HT (A2)	Unambiguous	[K].QVHPDIGISSK.[A]		1	14	Q94JE1	A2WKS3; A2WKP5; A2WKS5; Q9LGH4; A3AGM4; Q94JJ7; Q6F362; Q94JE1; A2WKP3; A2WKT1; A2WWU2; Q7GBK0; Q9LGI2; A2YWI3	0	2	0.5929	0	1	1	590.820007324219	1180.63273801844	0.572268413926963	0.000337819218884761	HCD	MS2	73.6962	19.33	20.8463903250667	15715	MSO3_030218_02.raw	0/0	3.1214075088501			0	6.072E-05
High	Sequest HT (A2)	Unambiguous	[K].TGLPYIWHSK.[A]		2	2	Q6Z4G3; Q8H8T0	Q6Z4G3; Q8H8T0	0	3	0.6706	0	1	1	401.216949462891	1201.63629512867	-0.10354323975048	-4.14737759607912E-05	CID	MS2		13.01518	30.16654298	26367	MSO3_030218_03.raw	0/0	3.37447929382324	136574250.5	30.2474346160889	0	6.45E-05
High	Sequest HT (A2)	Unambiguous	[K].VLTMNPTGDLSSAR.[F]		1	1	P14717	P14717	0	2	0.4476	0	1	1	731.372497558594	1461.73771848719	0.762679941761561	0.000557418593871262	HCD	MS2	0	27.66711	30.1701904394667	26370	MSO3_030218_03.raw	0/0	2.85798931121826	316818062	30.2937297821045	0	5.012E-06
High	Sequest HT (A2)	Unambiguous	[K].VLTMNPTGDLSSAR.[F]		1	1	P14717	P14717	0	2	0.5135	0	1	1	731.372497558594	1461.73771848719	0.762679941761561	0.000557418593871262	CID	MS2		20.19103	30.1722157610667	26372	MSO3_030218_03.raw	0/0	3.70208477973938	316818062	30.2937297821045	0	1.061E-06
High	Sequest HT (A2)	Unambiguous	[K].LLNQADcVVSTYR.[D]	C7(Carbamidomethyl)	1	1	Q7XTJ3	Q7XTJ3	0	2	0.3219	0	1	1	769.885375976563	1538.76347532313	0.209436471578651	0.000161136562685016	HCD	MS2	65.91943	31.12	30.1807961018667	26382	MSO3_030218_03.raw	0/0	3.5074737071991	58997333	30.2694530487061	0	1.458E-05
High	Sequest HT (A2)	Unambiguous	[K].LLNQADcVVSTYR.[D]	C7(Carbamidomethyl)	1	1	Q7XTJ3	Q7XTJ3	0	2	0.4835	0	1	1	769.885375976563	1538.76347532313	0.209436471578651	0.000161136562685016	CID	MS2		33.42421	30.182812736	26384	MSO3_030218_03.raw	0/0	3.92938256263733	58997333	30.2694530487061	0	1.419E-06
High	Sequest HT (A2)	Unambiguous	[R].TcYAQASQIR.[Q]	C2(Carbamidomethyl)	1	1	P49397	P49397	0	2	0.5176	0	1	1	599.288269042969	1197.56926145594	0.984675489405757	0.000589607968738193	CID	MS2		14.30197	20.8270270506667	15689	MSO3_030218_02.raw	0/0	3.39883589744568			0	0.0001007
High	Sequest HT (A2)	Unambiguous	[R].SGADAAPGVIR.[D]		1	1	Q9LGQ6	Q9LGQ6	0	2	0.6527	0	1	1	507.272674560547	1013.53807249109	0.630170206304473	0.000319350546874375	CID	MS2		21.235	20.8261306264	15688	MSO3_030218_02.raw	0/0	3.56959939002991			0	4.661E-06
High	Sequest HT (A2)	Unambiguous	[R].TcYAQASQIR.[Q]	C2(Carbamidomethyl)	1	1	P49397	P49397	0	2	0.5202	0	1	1	599.288269042969	1197.56926145594	0.984675489405757	0.000589607968738193	HCD	MS2	9.052012	18.475	20.8254702466667	15687	MSO3_030218_02.raw	0/0	2.47927284240723			0	0.000191
High	Sequest HT (A2)	Unambiguous	[K].KVSPEVIAEYTVR.[T]		1	1	P17784	P17784	1	2	0.612	0	1	1	745.914611816406	1490.82194700281	0.420870566040822	0.000313721406314471	HCD	MS2	16.51092	13.17309	30.0952726104	26290	MSO3_030218_03.raw	0/0	3.65928220748901			0	1.586E-06
High	Sequest HT (A2)	Unambiguous	[R].HLNAGIFGTGSDGHTLPSETVR.[A]		1	1	P14717	P14717	0	2	0.5449	0	1	1	1133.56530761719	2266.12333860438	0.995363571833359	0.0011278071876859	HCD	MS2	60.87533	33.1	30.1919686136	26394	MSO3_030218_03.raw	0/0	4.56890630722046			0	7.615E-05
High	Sequest HT (A2)	Unambiguous	[K].YGAGIGPGVYDIHSPR.[I]		2	2	Q2QLY5; Q2QLY4	Q2QLY5; Q2QLY4	0	3	0.7128	0	1	1	553.614562988281	1658.82913570484	0.365043663712382	0.000201848281373411	HCD	MS2	23.55087	6.618062	30.0945895314667	26289	MSO3_030218_03.raw	0/0	3.83342742919922			0	4.838E-07
High	Sequest HT (A2)	Unambiguous	[K].LLIQNQDEMIK.[A]		1	1	P31691	P31691	0	2	0.2734	0	1	1	672.864013671875	1344.72075071375	1.18088132747722	0.000793976875002045	HCD	MS2	35.56289	19.225	30.0865147458667	26281	MSO3_030218_03.raw	0/0	2.77837300300598	126868721.5	30.1631526947021	0	7.36E-05
High	Sequest HT (A2)	Unambiguous	[K].EVAAASEISGEK.[F]		1	1	Q6K669	Q6K669	0	2	0.5629	0	1	1	595.799011230469	1190.59074583094	0.691347139607018	0.000411555468758706	HCD	MS2	49.62354	11.65835	21.0484937970667	15940	MSO3_030218_02.raw	0/0	3.18338322639465	212856544	21.0758247375488	0	6.932E-05
High	Sequest HT (A2)	Unambiguous	[K].IGATGVVSQEcK.[T]	C11(Carbamidomethyl)	1	1	Q42456	Q42456	0	2	0.6465	0	1	1	624.816772460938	1248.62626829188	0.805351217204122	0.000502790937577657	CID	MS2		33.025	20.9957154768	15884	MSO3_030218_02.raw	0/0	4.12717151641846	97914355	21.0672645568848	0	6.683E-06
High	Sequest HT (A2)	Unambiguous	[K].IGATGVVSQEcK.[T]	C11(Carbamidomethyl)	1	1	Q42456	Q42456	0	2	0.6796	0	1	1	624.816772460938	1248.62626829188	0.805351217204122	0.000502790937577657	HCD	MS2	64.36517	22.405	20.9940857042667	15882	MSO3_030218_02.raw	0/0	3.87469220161438	97914355	21.0672645568848	0	7.622E-06
High	Sequest HT (A2)	Unambiguous	[R].NLNmGNAASIPSK.[C]	M4(Oxidation)	1	1	Q2QYL3	Q2QYL3	0	2	0.5606	0	1	1	666.832336425781	1332.65739622156	-0.172061025357798	-0.00011464921874893	CID	MS2		25.885	20.9851612301333	15871	MSO3_030218_02.raw	0/0	4.20793676376343	182975192	21.027759552002	0	3.554E-06
High	Sequest HT (A2)	Unambiguous	[R].NLNmGNAASIPSK.[C]	M4(Oxidation)	1	1	Q2QYL3	Q2QYL3	0	2	0.4834	0	1	1	666.832336425781	1332.65739622156	-0.172061025357798	-0.00011464921874893	HCD	MS2	63.96008	41.01	20.9835552826667	15869	MSO3_030218_02.raw	0/0	3.30530953407288	182975192	21.027759552002	0	7.785E-06
High	Sequest HT (A2)	Unambiguous	[R].VAPEEHPVLLTEAPMNPK.[A]		1	1	P0C542	P0C542	0	3	0.2919	0	1	1	658.011108398438	1972.01877193531	-1.04048327625453	-0.000683951562526393	HCD	MS2	39.43522	27.81429	30.0095099394667	26198	MSO3_030218_03.raw	0/0	4.18005609512329	103491276	30.0586128234863	0	4.06E-08
High	Sequest HT (A2)	Unambiguous	[R].VAPEEHPVLLTEAPMNPK.[A]		1	1	P0C542	P0C542	0	3	0.5703	0	1	1	658.011108398438	1972.01877193531	-1.04048327625453	-0.000683951562526393	CID	MS2		18.81729	30.0112013576	26200	MSO3_030218_03.raw	0/0	3.77493906021118	103491276	30.0586128234863	0	2E-06
High	Sequest HT (A2)	Unambiguous	[K].KVSPEVIAEYTVR.[T]		1	1	P17784	P17784	1	3	0.73	0	1	1	497.612030029297	1490.82153682789	0.145737043014383	7.24226302584915E-05	CID	MS2		8.829478	30.0277527488	26217	MSO3_030218_03.raw	0/0	4.36798667907715			0	1.277E-05
High	Sequest HT (A2)	Unambiguous	[R].ASDFDSLGSDGGPGPVR.[S]		1	1	B7FAL5	B7FAL5	0	2	0.6585	0	1	1	817.376647949219	1633.74601926844	0.468444168798937	0.000382659218757908	HCD	MS2	15.10083	31.99	30.0302422216	26220	MSO3_030218_03.raw	0/0	4.07367038726807	71312251	30.0239505767822	0	4.35E-09
High	Sequest HT (A2)	Unambiguous	[R].ASDFDSLGSDGGPGPVR.[S]		1	1	B7FAL5	B7FAL5	0	2	0.6453	0	1	1	817.376647949219	1633.74601926844	0.468444168798937	0.000382659218757908	CID	MS2		41.74	30.0321755970667	26222	MSO3_030218_03.raw	0/0	4.67690277099609	71312251	30.0239505767822	0	5.923E-09
High	Sequest HT (A2)	Unambiguous	[K].VIAcVGETLEQR.[E]	C4(Carbamidomethyl)	1	1	P48494	P48494	0	2	0.4091	0	1	1	687.854858398438	1374.70244016688	-1.55338329619047	-0.00106772156247459	HCD	MS2	0	20.96446	30.0372754688	26227	MSO3_030218_03.raw	0/0	3.07980942726135			0	0.0002001
High	Sequest HT (A2)	Unambiguous	[R].VQcVAAVPR.[V]	C3(Carbamidomethyl)	1	1	Q7XKU5	Q7XKU5	0	2	0.5354	0	1	1	500.273468017578	999.539659405156	-0.752000454667818	-0.000375827421787989	CID	MS2		21.35709	20.9155876586667	15787	MSO3_030218_02.raw	0/0	3.25105023384094			0	0.0001587
High	Sequest HT (A2)	Unambiguous	[K].VIAcVGETLEQR.[E]	C4(Carbamidomethyl)	1	1	P48494	P48494	0	2	0.5112	0	1	1	687.857116699219	1374.70695676844	1.73212374483749	0.00119057921877541	CID	MS2		14.44	30.0388896834667	26229	MSO3_030218_03.raw	0/0	3.57512593269348			0	7.682E-05
High	Sequest HT (A2)	Unambiguous	[R].LNPDNWENcENLK.[R]	C9(Carbamidomethyl)	1	1	A2Z7C4	A2Z7C4	0	2	0.5351	0	1	1	823.367492675781	1645.72770872156	0.129402688465335	0.000106480781216334	HCD	MS2	0	36.645	30.0745631370667	26268	MSO3_030218_03.raw	0/0	2.99234795570374			0	4.052E-06
High	Sequest HT (A2)	Unambiguous	[R].LNPDNWENcENLK.[R]	C9(Carbamidomethyl)	1	1	A2Z7C4	A2Z7C4	0	2	0.8136	0	1	1	823.367492675781	1645.72770872156	0.129402688465335	0.000106480781216334	CID	MS2		33.1	30.0761776762667	26270	MSO3_030218_03.raw	0/0	2.78964734077454			0	1.631E-05
High	Sequest HT (A2)	Unambiguous	[K].VVDGcEAQIAAK.[L]	C5(Carbamidomethyl)	1	1	Q9XEA8	Q9XEA8	0	2	0.6265	0	1	1	630.816101074219	1260.62492551844	-0.267479616916304	-0.000168595781172343	CID	MS2		15.64953	20.9118019106667	15782	MSO3_030218_02.raw	0/0	4.15362215042114			0	1.581E-06
High	Sequest HT (A2)	Unambiguous	[R].HLNAGIFGTGSDGHTLPSETVR.[A]		1	1	P14717	P14717	0	2	0.6499	0	1	1	1133.56530761719	2266.12333860438	0.995363571833359	0.0011278071876859	CID	MS2		41.205	30.1943475301333	26396	MSO3_030218_03.raw	0/0	3.9686074256897			0	3.95E-05
High	Sequest HT (A2)	Unambiguous	[K].ALHGGNFQGTPIGVSMDNAR.[L]		1	1	P14717	P14717	0	3	0.6433	0	1	1	681.33447265625	2041.98886470875	0.799465699045681	0.000544166250013708	CID	MS2		7.158164	30.2107446408	26408	MSO3_030218_03.raw	0/0	4.57208204269409	176031686	30.1802215576172	0	1.209E-08
High	Sequest HT (A2)	Unambiguous	[K].YGVTESTLLTR.[N]		1	1	Q8H8C7	Q8H8C7	0	2	0.6	0	1	1	620.333312988281	1239.65934934656	1.1346812005192	0.000703308281345016	CID	MS2		7.199483	30.3103548362667	26516	MSO3_030218_03.raw	0/0	3.00379943847656	324701939.25	30.3649978637695	0	3.581E-05
High	Sequest HT (A2)	Unambiguous	[K].VAAQVPDSGPcVTYIGK.[G]	C11(Carbamidomethyl)	1	1	Q9LI00	Q9LI00	0	2	0.766	0	1	1	881.445983886719	1761.88469114344	0.394341193174985	0.000347391718680257	CID	MS2		27.085	30.4250334565333	26639	MSO3_030218_03.raw	0/0	3.29292249679565	828857682	30.5260925292969	0	2.774E-06
High	Sequest HT (A2)	Unambiguous	[K].IGPWGGNGGSAqDISVPPKK.[L]	Q12(Deamidated)	1	1	Q0JMY8	Q0JMY8	1	2	0.0584	0	1	1	983.503601074219	1965.99992551844	-1.49563442317486	-0.00147021078118015	HCD	MS2	56.24257	38.64	30.4257727285333	26640	MSO3_030218_03.raw	0/0	3.77435731887817			0	1.389E-06
High	Sequest HT (A2)	Unambiguous	[K].GEGSHILDPEGNK.[Y]		1	1	Q10G56	Q10G56	0	2	0.4121	0	1	1	676.826110839844	1352.64494504969	0.636937460622138	0.000430774843835025	HCD	MS2	44.45204	18.865	20.5767394397333	15413	MSO3_030218_02.raw	0/0	3.13172316551209			0	9.743E-05
High	Sequest HT (A2)	Unambiguous	[K].YIGLSEASASTIR.[R]		2	4	A2XRZ0; Q7XQ45	A2XRZ0; A2XRZ6; Q7XT99; Q7XQ45	0	2	0.5649	0	1	1	684.362182617188	1367.71708860438	0.415608327216696	0.000284217187527247	CID	MS2		14.94841	30.4437324408	26659	MSO3_030218_03.raw	0/0	3.69737315177917	142765714.5	30.5268001556396	0	1.905E-06
High	Sequest HT (A2)	Unambiguous	[K].AANGVVIATEK.[K]		1	1	Q10KF0	Q10KF0	0	2	0.628	0	1	1	536.803039550781	1072.59880247156	-0.8364615780751	-0.000448594218710241	CID	MS2		28.51177	20.5480640706667	15380	MSO3_030218_02.raw	0/0	3.27636528015137	19774051.5	20.5341663360596	0	0.0001328
High	Sequest HT (A2)	Unambiguous	[K].AANGVVIATEK.[K]		1	1	Q10KF0	Q10KF0	0	2	0.6146	0	1	1	536.803039550781	1072.59880247156	-0.8364615780751	-0.000448594218710241	HCD	MS2	45.41693	18.7	20.5465366472	15378	MSO3_030218_02.raw	0/0	3.14154648780823	19774051.5	20.5341663360596	0	0.0002047
High	Sequest HT (A2)	Unambiguous	[K].EDLVPYPGDDR.[W]		1	1	Q9LGQ6	Q9LGQ6	0	2	0.5379	0	1	1	638.296325683594	1275.58537473719	0.159179639355544	0.000101523593798447	HCD	MS2	42.27757	17.693	30.4455452864	26661	MSO3_030218_03.raw	0/0	2.63835048675537	22047745.25	30.566858291626	0	0.0001196
High	Sequest HT (A2)	Unambiguous	[K].KVSPEVIAEYTVR.[T]		1	1	P17784	P17784	1	3	0.6995	0	1	1	497.611938476563	1490.82126216969	-0.0384957684710759	-1.91301041165085E-05	HCD	MS2	28.25149	17.40643	30.4500570850667	26666	MSO3_030218_03.raw	0/0	3.85532116889954			0	0.0001153
High	Sequest HT (A2)	Unambiguous	[K].KVSPEVIAEYTVR.[T]		1	1	P17784	P17784	1	3	0.633	0	1	1	497.611938476563	1490.82126216969	-0.0384957684710759	-1.91301041165085E-05	CID	MS2		22.84412	30.4519570608	26668	MSO3_030218_03.raw	0/0	4.06131744384766			0	6.97E-06
High	Sequest HT (A2)	Unambiguous	[K].AGGMVLVQSSPSDQDPNNSIER.[K]		1	1	A2XYW4	A2XYW4	0	2	0.7096	0	1	1	1151.04370117188	2301.08012571375	1.11364944477543	0.00128129687527689	HCD	MS2	8.694024	26.32	30.4702269346667	26690	MSO3_030218_03.raw	0/0	4.26747894287109	30523901	30.4021682739258	0	6.199E-06
High	Sequest HT (A2)	Unambiguous	[R].SAAASSMSALK.[Q]		1	1	Q93VT8	Q93VT8	0	2	0.4369	0	1	1	512.261047363281	1023.51481809656	0.876340364307257	0.00044847328126707	CID	MS2		20.01841	20.4952826184	15325	MSO3_030218_02.raw	0/0	2.93045997619629	16396506	20.4300384521484	0	3.517E-05
High	Sequest HT (A2)	Unambiguous	[K].AGGMVLVQSSPSDQDPNNSIER.[K]		1	1	A2XYW4	A2XYW4	0	2	0.716	0	1	1	1151.04370117188	2301.08012571375	1.11364944477543	0.00128129687527689	CID	MS2		35.73	30.4721165642667	26692	MSO3_030218_03.raw	0/0	4.18697595596313	30523901	30.4021682739258	0	1.959E-06
High	Sequest HT (A2)	Unambiguous	[R].AFGGQSLDFGK.[G]		1	1	Q6ZDY8	Q6ZDY8	0	2	0.5925	0	1	1	563.780090332031	1126.55290403406	0.137192033589176	7.72770313233195E-05	HCD	MS2	44.41749	9.803073	30.4913237693333	26711	MSO3_030218_03.raw	0/0	2.91609740257263	343920104	30.5351428985596	0	0.0002204
High	Sequest HT (A2)	Unambiguous	[R].AFGGQSLDFGK.[G]		1	1	Q6ZDY8	Q6ZDY8	0	2	0.6562	0	1	1	563.780090332031	1126.55290403406	0.137192033589176	7.72770313233195E-05	CID	MS2		7.812226	30.4929905026667	26713	MSO3_030218_03.raw	0/0	3.19765853881836	343920104	30.5351428985596	0	9.727E-05
High	Sequest HT (A2)	Unambiguous	[K].GELEASAATPYELQR.[R]		1	1	P56724	P56724	0	2	0.5681	0	1	1	817.905090332031	1634.80290403406	0.528182643098499	0.0004317370313629	HCD	MS2	0	30.22	30.4938905866667	26714	MSO3_030218_03.raw	0/0	3.88907623291016	480468774	30.5905380249023	0	1.346E-07
High	Sequest HT (A2)	Unambiguous	[K].VAAQVPDSGPcVTYIGK.[G]	C11(Carbamidomethyl)	1	1	Q9LI00	Q9LI00	0	2	0.505	0	1	1	881.445983886719	1761.88469114344	0.394341193174985	0.000347391718680257	HCD	MS2	18.85574	16.525	30.4233645586667	26637	MSO3_030218_03.raw	0/0	3.02590131759644	828857682	30.5260925292969	0	1.168E-05
High	Sequest HT (A2)	Unambiguous	[R].YEEEYTHGSNAGLK.[I]		1	1	Q6ZJJ1	Q6ZJJ1	0	2	0.6461	0	1	1	799.360656738281	1597.71403684656	0.717035312690776	0.000572808281276593	CID	MS2		33.1	20.5910325866667	15430	MSO3_030218_02.raw	0/0	3.73165059089661			0	7.81E-07
High	Sequest HT (A2)	Unambiguous	[R].GIYAYGFEKPSAIQQR.[GA]		2	7	Q6Z2Z4; P35683	Q6Z2Z4; Q5VNM3; Q10I26; P35683; P41376; Q9CAI7; P41377	0	2	0.7361	0	1	1	914.47265625	1827.93803587	-0.422847852320551	-0.000386469999739347	CID	MS2		33.1	30.4204373901333	26634	MSO3_030218_03.raw	0/0	4.50875425338745	107686434.5	30.4788093566895	0	1.559E-06
High	Sequest HT (A2)	Unambiguous	[R].GIYAYGFEKPSAIQQR.[GA]		2	7	Q6Z2Z4; P35683	Q6Z2Z4; Q5VNM3; Q10I26; P35683; P41376; Q9CAI7; P41377	0	2	0.6782	0	1	1	914.47265625	1827.93803587	-0.422847852320551	-0.000386469999739347	HCD	MS2	0	28.69	30.4188584237333	26632	MSO3_030218_03.raw	0/0	3.47998309135437	107686434.5	30.4788093566895	0	5.353E-07
High	Sequest HT (A2)	Unambiguous	[K].VELVEPPESAAVGER.[V]		1	1	Q9ZTS1	Q9ZTS1	0	2	0.4008	0	1	1	791.409423828125	1581.81157102625	-0.19342613012494	-0.000152981874975922	HCD	MS2	35.73261	22.15	30.3251440221333	26531	MSO3_030218_03.raw	0/0	2.51903557777405	36646685.5	30.2876281738281	0	0.0001077
High	Sequest HT (A2)	Unambiguous	[R].VAVAnGTAPVANR.[I]	N5(Deamidated)	1	1	P14717	P14717	0	2	0.1851	0	1	1	620.835876464844	1240.66447629969	0.0409213696875493	2.5384843807652E-05	CID	MS2		14.26	20.6715439194667	15518	MSO3_030218_02.raw	0/0	3.89009284973145			0	4.208E-07
High	Sequest HT (A2)	Unambiguous	[R].VAVAnGTAPVANR.[I]	N5(Deamidated)	1	1	P14717	P14717	0	2	0.1166	0	1	1	620.835876464844	1240.66447629969	0.0409213696875493	2.5384843807652E-05	HCD	MS2	45.39452	33.88	20.6700315810667	15516	MSO3_030218_02.raw	0/0	3.25874781608582			0	7.034E-06
High	Sequest HT (A2)	Unambiguous	[R].LPDATQGSDHLR.[Q]		1	1	Q9FE01	Q9FE01	0	2	0.7115	0	1	1	655.32861328125	1309.6499499325	0.34105499138354	0.000223331250026604	CID	MS2		21.985	20.6606008890667	15506	MSO3_030218_02.raw	0/0	3.57090330123901			0	2.593E-05
High	Sequest HT (A2)	Unambiguous	[R].LPDATQGSDHLR.[Q]		1	1	Q9FE01	Q9FE01	0	2	0.7072	0	1	1	655.32861328125	1309.6499499325	0.34105499138354	0.000223331250026604	HCD	MS2	7.588182	35.7253	20.6589611725333	15504	MSO3_030218_02.raw	0/0	3.45492100715637			0	4.725E-06
High	Sequest HT (A2)	Unambiguous	[K].VELVEPPESAAVGER.[V]		1	1	Q9ZTS1	Q9ZTS1	0	2	0.5565	0	1	1	791.409423828125	1581.81157102625	-0.19342613012494	-0.000152981874975922	CID	MS2		32.8	30.3268583741333	26533	MSO3_030218_03.raw	0/0	3.44966053962708	36646685.5	30.2876281738281	0	7.071E-06
High	Sequest HT (A2)	Unambiguous	[K].IGPWGGnGGSAQDISVPPKK.[L]	N7(Deamidated)	1	1	Q0JMY8	Q0JMY8	1	3	0.0514	0	1	1	656.006042480469	1966.00357418141	0.360244340779537	0.000236080468803745	HCD	MS2	25.56182	13.24902	30.3537780261333	26560	MSO3_030218_03.raw	0/0	4.85681247711182			0	3.072E-10
High	Sequest HT (A2)	Unambiguous	[R].ANLPGAENLVVQR.[F]		1	2	Q2QYW2	Q2RBN7; Q2QYW2	0	2	0.3727	0	1	1	690.883483886719	1380.75969114344	0.219504890118986	0.000151541718878434	HCD	MS2	43.88885	18.88907	30.502079868	26723	MSO3_030218_03.raw	0/0	2.2037308216095	72305795	30.4663181304932	0	0.0002303
High	Sequest HT (A2)	Unambiguous	[K].ASDASQEVDSQENHETVQEDESK.[V]		1	2	A2WNF5	Q5NBP9; A2WNF5	0	3	0.4388	0	1	1	854.695739746094	2562.07266597828	0.643724654953732	0.000549756093732867	CID	MS2		37.17	20.6407639848	15486	MSO3_030218_02.raw	0/0	2.37306332588196			0	0.0002008
High	Sequest HT (A2)	Unambiguous	[K].KVSPQLIAEYTVR.[A]		1	1	Q5N725	Q5N725	1	2	0.6637	0	1	1	752.430969238281	1503.85466184656	1.13561406240863	0.000853898281206966	HCD	MS2	56.81883	20.35223	30.3631984354667	26571	MSO3_030218_03.raw	0/0	3.39192008972168			0	4.44E-06
High	Sequest HT (A2)	Unambiguous	[K].KVSPQLIAEYTVR.[A]		1	1	Q5N725	Q5N725	1	2	0.6939	0	1	1	752.430969238281	1503.85466184656	1.13561406240863	0.000853898281206966	CID	MS2		25.27397	30.3648773469333	26573	MSO3_030218_03.raw	0/0	3.78770732879639			0	5.198E-06
High	Sequest HT (A2)	Unambiguous	[K].KVSPQLIAEYTVR.[A]		1	1	Q5N725	Q5N725	1	3	0.7523	0	1	1	501.955474853516	1503.85187130055	-0.719983592992654	-0.000360916484396512	CID	MS2		7.901207	30.3977010866667	26607	MSO3_030218_03.raw	0/0	4.27881383895874	478985634.5	30.5591697692871	0	4.933E-06
High	Sequest HT (A2)	Unambiguous	[K].IYGVEPTESAILSGGRPGPHK.[I]		1	1	Q9XEA8	Q9XEA8	0	4	0.5507	0	1	1	542.039001464844	2165.13417596938	-0.353904326988265	-0.000191562656141286	HCD	MS2	23.46728	10.1651	30.4065589413333	26617	MSO3_030218_03.raw	0/0	3.44541311264038	119674251	30.3938159942627	0	6.508E-05
High	Sequest HT (A2)	Unambiguous	[R].GIYAYGFEKPSAIQQR.[GA]		2	7	Q6Z2Z4; P35683	Q6Z2Z4; Q5VNM3; Q10I26; P35683; P41376; Q9CAI7; P41377	0	3	0.6642	0	1	1	609.983825683594	1827.93692379078	-1.03122665218445	-0.000628339739402387	HCD	MS2	32.73042	19.77068	30.4099232861333	26621	MSO3_030218_03.raw	0/0	4.05108547210693	228365938	30.5169696807861	0	1.279E-06
High	Sequest HT (A2)	Unambiguous	[R].LPDATQGSDHLR.[Q]		1	1	Q9FE01	Q9FE01	0	3	0.4469	0	1	1	437.221252441406	1309.64920406422	-0.228462485900379	-9.97352603917534E-05	CID	MS2		5.694627	20.6142003693333	15453	MSO3_030218_02.raw	0/0	2.25891041755676			0	3.888E-05
High	Sequest HT (A2)	Unambiguous	[R].GIYAYGFEKPSAIQQR.[GA]		2	7	Q6Z2Z4; P35683	Q6Z2Z4; Q5VNM3; Q10I26; P35683; P41376; Q9CAI7; P41377	0	3	0.6367	0	1	1	609.984802246094	1827.93985347828	0.571500685229679	0.000348222760597613	CID	MS2		13.25881	30.4117610813333	26623	MSO3_030218_03.raw	0/0	3.10702800750732	228365938	30.5169696807861	0	4.697E-06
High	Sequest HT (A2)	Unambiguous	[K].IGPWGGnGGSAQDISVPPKK.[L]	N7(Deamidated)	1	1	Q0JMY8	Q0JMY8	1	3	0.0732	0	1	1	656.005981445313	1966.00339107594	0.267108429371569	0.000175045312553745	CID	MS2		10.27942	30.3555405677333	26562	MSO3_030218_03.raw	0/0	3.55284214019775			0	2.339E-06
High	Sequest HT (A2)	Unambiguous	[R].cEMEEGADGK.[L]	C1(Carbamidomethyl)	1	1	Q6ZD89	Q6ZD89	0	2	0.7491	0	1	1	563.212951660156	1125.41862669031	-0.0654775749885667	-3.68448436738333E-05	HCD	MS2	3.254995	36.91801	16.7827062594667	10952	MSO3_030218_02.raw	0/0	2.79020524024963			0	0.0001071
High	Sequest HT (A2)	Unambiguous	[K].IVTSANNTYEAGVPNGK.[E]		1	2	Q0JMY8	Q0JMY8; A2WPN7	0	2	0.7453	0	1	1	867.936401367188	1734.86552610438	-0.102195590637252	-8.86478126176371E-05	CID	MS2		18.19	24.1633142981333	19859	MSO3_030218_03.raw	0/0	4.78859663009644			0	1.299E-08
High	Sequest HT (A2)	Unambiguous	[R].ATDALLTAAR.[H]		1	2	P0C5D0	P0C5D1; P0C5D0	0	2	0.5227	0	1	1	501.782409667969	1002.55754270594	-0.291428636121021	-0.000146087031225761	CID	MS2		4.769749	24.1126540498667	19802	MSO3_030218_03.raw	0/0	3.52003383636475			0	5.639E-05
High	Sequest HT (A2)	Unambiguous	[K].DAPmFVVGVNEK.[E]	M4(Oxidation)	2	2	Q7FAH2; Q6K5G8	Q7FAH2; Q6K5G8	0	2	0.394	0	1	1	661.327697753906	1321.64811887781	1.85752344948757	0.00122749390629462	HCD	MS2	70.25352	20.89149	31.7029564333333	27624	MSO3_030218_02.raw	0/0	3.02244305610657			0	0.0001498
High	Sequest HT (A2)	Unambiguous	[R].AGHDGTWAAHPGLIPAIR.[E]		1	1	Q7XUG1	Q7XUG1	0	3	0.3223	0	1	1	613.992004394531	1839.96145992359	0.100172539857941	6.14378647393702E-05	HCD	MS2	50.64677	31.69234	31.6895615349333	27612	MSO3_030218_02.raw	0/0	2.73017859458923	12569808	31.696741104126	0	0.0001378
High	Sequest HT (A2)	Unambiguous	[R].AASFNIIPSSTGAAK.[A]		3	3	Q7FAH2; Q6K5G8; A2YQT7	Q7FAH2; Q6K5G8; A2YQT7	0	2	0.5714	0	1	1	717.883911132813	1434.76054563563	1.27290784174851	0.00091315781241974	CID	MS2		20.185	31.6674685242667	27586	MSO3_030218_02.raw	0/0	3.70524096488953			0	0.0001844
High	Sequest HT (A2)	Unambiguous	[R].AASFNIIPSSTGAAK.[A]		3	3	Q7FAH2; Q6K5G8; A2YQT7	Q7FAH2; Q6K5G8; A2YQT7	0	2	0.3896	0	1	1	717.883361816406	1434.75944700281	0.507181313861862	0.00036384140616974	HCD	MS2	12.06544	31.19022	31.6658895637333	27584	MSO3_030218_02.raw	0/0	3.26099586486816			0	1.149E-06
High	Sequest HT (A2)	Unambiguous	[K].KDAEGQDAEATTEEAK.[K]		1	1	P49199	P49199	1	2	0.679	0	1	1	846.883178710938	1692.75908079188	1.89199867282154	0.00160134593738803	HCD	MS2	6.957545	17.53	15.6647404818667	10001	MSO3_030218_03.raw	0/0	6.23222827911377			0	2.682E-10
High	Sequest HT (A2)	Unambiguous	[K].KDAEGQDAEATTEEAK.[K]		1	1	P49199	P49199	1	2	0.659	0	1	1	846.883178710938	1692.75908079188	1.89199867282154	0.00160134593738803	CID	MS2		27.955	15.6665262914667	10003	MSO3_030218_03.raw	0/0	4.80895471572876			0	5.07E-08
High	Sequest HT (A2)	Unambiguous	[K].KDAEGQDAEATTEEAK.[K]		1	1	P49199	P49199	1	3	0.6626	0	1	1	564.923583984375	1692.75619869313	0.189391234108394	0.000106864374932532	HCD	MS2	23.42798	12.13015	15.6913872677333	10030	MSO3_030218_03.raw	0/0	4.89316272735596			0	3.071E-05
High	Sequest HT (A2)	Unambiguous	[K].KDAEGQDAEATTEEAK.[K]		1	1	P49199	P49199	1	3	0.7114	0	1	1	564.923583984375	1692.75619869313	0.189391234108394	0.000106864374932532	CID	MS2		19.77341	15.6931415362667	10032	MSO3_030218_03.raw	0/0	4.46693325042725			0	5.902E-06
High	Sequest HT (A2)	Unambiguous	[R].NVIHGSDSVDNGK.[K]		1	2	A6N0M9	A6N0M9; Q07661	0	2	0.58	0	1	1	671.323974609375	1341.64067258875	0.998866623532091	0.000670059375011078	HCD	MS2	0	30.715	15.7416978818667	10092	MSO3_030218_03.raw	0/0	3.49516129493713			0	3.972E-07
High	Sequest HT (A2)	Unambiguous	[K].TPAELSHAAnAGLDIAVR.[M]	N10(Deamidated)	1	2	Q10N21	Q10N21; A2XFC7	0	3	0.625	0	1	1	602.982543945313	1806.93307857594	-0.760123899849755	-0.00045783135416011	CID	MS2		28.69194	31.6262623530667	27542	MSO3_030218_02.raw	0/0	3.84433007240295	16440625	31.653470993042	0	1.323E-07
High	Sequest HT (A2)	Unambiguous	[K].TPAELSHAAnAGLDIAVR.[M]	N10(Deamidated)	1	2	Q10N21	Q10N21; A2XFC7	0	3	0.4769	0	1	1	602.982543945313	1806.93307857594	-0.760123899849755	-0.00045783135416011	HCD	MS2	22.90974	33.1	31.624260064	27540	MSO3_030218_02.raw	0/0	3.46230816841125	16440625	31.653470993042	0	1.063E-07
High	Sequest HT (A2)	Unambiguous	[R].NVIHGSDSVDNGK.[K]		1	2	A6N0M9	A6N0M9; Q07661	0	2	0.7233	0	1	1	671.323974609375	1341.64067258875	0.998866623532091	0.000670059375011078	CID	MS2		22.555	15.7431245586667	10094	MSO3_030218_03.raw	0/0	3.65405678749084			0	7.993E-06
High	Sequest HT (A2)	Unambiguous	[R].TKDGPALQVELLR.[H]		1	1	P14717	P14717	1	3	0.6125	0	1	1	480.611785888672	1439.82080440602	-0.590020285982679	-0.000283174661338611	CID	MS2		15.865	31.5787684013333	27492	MSO3_030218_02.raw	0/0	3.6916708946228			0	1.847E-05
High	Sequest HT (A2)	Unambiguous	[R].NVIHGSDSVDNGK.[K]		1	2	A6N0M9	A6N0M9; Q07661	0	3	0.672	0	1	1	447.884643554688	1341.63937740406	0.0334919090818275	1.49780208478963E-05	CID	MS2		9.851529	15.7525034325333	10106	MSO3_030218_03.raw	0/0	3.781498670578			0	4.358E-05
High	Sequest HT (A2)	Unambiguous	[R].EAELANSFIGTTK.[R]		1	2	A2XD35	A2XD35; Q10R17	0	2	0.6303	0	1	1	690.853271484375	1380.69926633875	-0.919389264340593	-0.000634700624914331	CID	MS2		32.68	31.5764289757333	27489	MSO3_030218_02.raw	0/0	4.03171730041504	49289956.25	31.6007480621338	0	1.582E-06
High	Sequest HT (A2)	Unambiguous	[K].IGPWGGnGGSAQDISVPPKK.[L]	N7(Deamidated)	1	1	Q0JMY8	Q0JMY8	1	3	0.0022	0	1	1	656.00634765625	1966.00448970875	0.82592389781938	0.000541256250053745	CID	MS2		20.3196	31.7038273994667	27625	MSO3_030218_02.raw	0/0	4.50601196289063			0	7.569E-06
High	Sequest HT (A2)	Unambiguous	[K].LQIWDTAGQER.[F]		1	1	P40392	P40392	0	2	0.4652	0	1	1	658.834045410156	1316.66081419031	1.11987229205308	0.000737245156301469	CID	MS2		23.98	31.5754767378667	27488	MSO3_030218_02.raw	0/0	3.15641188621521	64860936.5	31.6666049957275	0	0.000148
High	Sequest HT (A2)	Unambiguous	[K].IGPWGGNGGSAqDISVPPKK.[L]	Q12(Deamidated)	1	1	Q0JMY8	Q0JMY8	1	3		0.0022	2	2	656.00634765625	1966.00448970875	0.82592389781938	0.000541256250053745	CID	MS2		20.3196	31.7038273994667	27625	MSO3_030218_02.raw	0/0	4.50191688537598			0	2.845E-07
High	Sequest HT (A2)	Unambiguous	[K].YGQDATNVGDEGGFAPNIQENK.[E]		1	1	Q42971	Q42971	0	2	0.7377	0	1	1	1162.52612304688	2324.04496946375	1.03769775713773	0.00120582687486603	HCD	MS2	3.139459	17.74	31.7064709157333	27628	MSO3_030218_02.raw	0/0	5.6756067276001	3795591817.5	31.8921394348145	0	8.472E-11
High	Sequest HT (A2)	Unambiguous	[R].FASINVENVEENR.[R]		2	2	P17784; Q5N725	P17784; Q5N725	0	2	0.6121	0	1	1	760.870666503906	1520.73405637781	0.0626788215468763	4.7658906282777E-05	CID	MS2		16.24017	31.7969460989333	27727	MSO3_030218_02.raw	0/0	3.7947301864624			0	0.0001245
High	Sequest HT (A2)	Unambiguous	[R].SHVVHDSYAPSR.[T]		1	1	Q653V7	Q653V7	0	3	0.6257	0	1	1	452.221313476563	1354.64938716969	-0.332536349931379	-0.000150156770814647	CID	MS2		8.591213	15.5014001861333	9808	MSO3_030218_03.raw	0/0	3.82085013389587			0	8.849E-07
High	Sequest HT (A2)	Unambiguous	[R].VFDAVVVVK.[A]		1	1	A2XS65	A2XS65	0	2	0.6367	0	1	1	488.297454833984	975.587633037969	0.296096470166319	0.000144433984473835	CID	MS2		27.75577	31.7576188677333	27683	MSO3_030218_02.raw	0/0	2.88512325286865			0	0.0001996
High	Sequest HT (A2)	Unambiguous	[R].LAGGGGGAEETAR.[L]		1	1	Q7XKU5	Q7XKU5	0	2	0.7718	0	1	1	573.281921386719	1145.55656614344	1.768430368213	0.00101291671876425	HCD	MS2	10.76623	14.77	15.5293797453333	9839	MSO3_030218_03.raw	0/0	3.32930994033813			0	1.026E-05
High	Sequest HT (A2)	Unambiguous	[K].YGQDATNVGDEGGFAPNIQENK.[E]		1	1	Q42971	Q42971	0	3	0.7333	0	1	1	775.353515625	2324.045993615	1.47837439043769	0.0011452683332512	CID	MS2		10.63355	31.7527921421333	27678	MSO3_030218_02.raw	0/0	5.69864225387573	1183383228	31.8593463897705	0	6.414E-11
High	Sequest HT (A2)	Unambiguous	[K].YGQDATNVGDEGGFAPNIQENK.[E]		1	1	Q42971	Q42971	0	3	0.6373	0	1	1	775.353515625	2324.045993615	1.47837439043769	0.0011452683332512	HCD	MS2	7.541396	36.34437	31.7509836293333	27676	MSO3_030218_02.raw	0/0	3.97319293022156	1183383228	31.8593463897705	0	2.963E-08
High	Sequest HT (A2)	Unambiguous	[R].TSSPQQTEVcQAIFQK.[L]	C10(Carbamidomethyl)	1	1	Q9ZTS1	Q9ZTS1	0	2	0.6289	0	1	1	926.451599121094	1851.89592161219	2.90697105295403	0.0026916960939225	CID	MS2		33.1	31.7285012138667	27653	MSO3_030218_02.raw	0/0	3.53101801872253	21162244	31.8311405181885	0	1.116E-05
High	Sequest HT (A2)	Unambiguous	[R].TSSPQQTEVcQAIFQK.[L]	C10(Carbamidomethyl)	1	1	Q9ZTS1	Q9ZTS1	0	2	0.451	0	1	1	926.451599121094	1851.89592161219	2.90697105295403	0.0026916960939225	HCD	MS2	19.94438	27.655	31.7269993922667	27651	MSO3_030218_02.raw	0/0	3.06071805953979	21162244	31.8311405181885	0	7.646E-06
High	Sequest HT (A2)	Unambiguous	[R].LAGGGGGAEETAR.[L]		1	1	Q7XKU5	Q7XKU5	0	2	0.7223	0	1	1	573.281921386719	1145.55656614344	1.768430368213	0.00101291671876425	CID	MS2		7.155525	15.5308299525333	9841	MSO3_030218_03.raw	0/0	4.43333768844604			0	2.189E-07
High	Sequest HT (A2)	Unambiguous	[K].EcPNAEcGAGTFMANHFDR.[H]	C2(Carbamidomethyl); C7(Carbamidomethyl)	1	1	Q9ARZ9	Q9ARZ9	0	3	0.7517	0	1	1	728.627502441406	2183.86795406422	-0.555796015242986	-0.000404595260434348	HCD	MS2	19.03424	37.65	31.7234037016	27647	MSO3_030218_02.raw	0/0	4.3146333694458	42082556.5	31.7461795806885	0	1.487E-08
High	Sequest HT (A2)	Unambiguous	[K].TDSDSVADTENK.[T]		1	1	Q10MJ1	Q10MJ1	0	2	0.494	0	1	1	641.27685546875	1281.5464343075	1.82567069662885	0.00116983875000187	HCD	MS2	5.877103	29.125	15.5600955061333	9878	MSO3_030218_03.raw	0/0	2.48610162734985			0	0.0001102
High	Sequest HT (A2)	Unambiguous	[K].KIPLYQHIANLAGNK.[Q]		1	1	Q42971	Q42971	1	3	0.5353	0	1	1	560.657958984375	1679.95932369313	0.103147225400035	5.77610417167307E-05	HCD	MS2	17.78159	23.1861	31.7170059434667	27639	MSO3_030218_02.raw	0/0	2.69021201133728	13812404	31.6831836700439	0	0.0001192
High	Sequest HT (A2)	Unambiguous	[K].EGQNDIYYITGESK.[K]		1	1	Q0J4P2	Q0J4P2	0	2	0.5426	0	1	1	808.876159667969	1616.74504270594	0.733403706908257	0.000592862968915142	CID	MS2		41.565	31.7125332909333	27634	MSO3_030218_02.raw	0/0	4.11385488510132	26608406.5	31.8343467712402	0	2.936E-06
High	Sequest HT (A2)	Unambiguous	[K].EGQNDIYYITGESK.[K]		1	1	Q0J4P2	Q0J4P2	0	2	0.5682	0	1	1	808.876159667969	1616.74504270594	0.733403706908257	0.000592862968915142	HCD	MS2	63.68613	33.085	31.7105936061333	27632	MSO3_030218_02.raw	0/0	3.59166145324707	26608406.5	31.8343467712402	0	1.37E-05
High	Sequest HT (A2)	Unambiguous	[K].YGQDATNVGDEGGFAPNIQENK.[E]		1	1	Q42971	Q42971	0	2	0.7447	0	1	1	1162.52648925781	2324.04570188563	1.35284769814835	0.00157203781236603	CID	MS2		28.135	31.7082477658667	27630	MSO3_030218_02.raw	0/0	6.10893249511719	3795591817.5	31.8921394348145	0	7.688E-11
High	Sequest HT (A2)	Unambiguous	[K].DAPmFVVGVNEK.[E]	M4(Oxidation)	2	2	Q7FAH2; Q6K5G8	Q7FAH2; Q6K5G8	0	2	0.5543	0	1	1	661.327697753906	1321.64811887781	1.85752344948757	0.00122749390629462	CID	MS2		33.48634	31.7047588058667	27626	MSO3_030218_02.raw	0/0	3.40591406822205			0	5.432E-05
High	Sequest HT (A2)	Unambiguous	[R].SHVVHDSYAPSR.[T]		1	1	Q653V7	Q653V7	0	3	0.4947	0	1	1	452.221313476563	1354.64938716969	-0.332536349931379	-0.000150156770814647	HCD	MS2	44.45824	9.088923	15.4998560936	9806	MSO3_030218_03.raw	0/0	3.77699160575867			0	3.448E-05
High	Sequest HT (A2)	Unambiguous	[R].EAELANSFIGTTK.[R]		1	2	A2XD35	A2XD35; Q10R17	0	2	0.4868	0	1	1	690.853271484375	1380.69926633875	-0.919389264340593	-0.000634700624914331	HCD	MS2	32.50591	23.02	31.5747288138667	27487	MSO3_030218_02.raw	0/0	4.17096185684204	49289956.25	31.6007480621338	0	3.326E-06
High	Sequest HT (A2)	Unambiguous	[K].SGGELESAQAK.[N]		1	1	Q93VT8	Q93VT8	0	2	0.5534	0	1	1	538.764587402344	1076.52189817469	0.051048372061049	2.74773437922704E-05	HCD	MS2	3.020581	20.1822	15.7698005597333	10125	MSO3_030218_03.raw	0/0	3.55895733833313			0	1.984E-05
High	Sequest HT (A2)	Unambiguous	[R].DHTVSATHGDMDQNTR.[D]		2	5	Q6Z2Z4; P35683	Q6Z2Z4; P35683; P41376; Q9CAI7; P41377	0	2	0.8478	0	1	1	892.885498046875	1784.76371946375	1.16007857497519	0.00103523187522114	HCD	MS2	0	28.66	15.8921683517333	10277	MSO3_030218_03.raw	0/0	3.68391060829163			0	1.615E-08
High	Sequest HT (A2)	Unambiguous	[K].DGKPFVDVLK.[E]		2	3	P17784; Q5N725	P17784; Q10A30; Q5N725	0	3	0.4948	0	1	1	373.213073730469	1117.62466793141	-0.46367834236319	-0.000172739531232461	CID	MS2		26.425	31.3476534517333	27257	MSO3_030218_02.raw	0/0	3.87917542457581	7446086.25	31.4522094726563	0	1.146E-05
High	Sequest HT (A2)	Unambiguous	[R].DHTVSATHGDMDQNTR.[D]		2	5	Q6Z2Z4; P35683	Q6Z2Z4; P35683; P41376; Q9CAI7; P41377	0	2	0.8373	0	1	1	892.885498046875	1784.76371946375	1.16007857497519	0.00103523187522114	CID	MS2		20.2	15.8936492984	10279	MSO3_030218_03.raw	0/0	3.80866551399231			0	2.579E-08
High	Sequest HT (A2)	Unambiguous	[R].GAFGKPQGTcAR.[V]	C10(Carbamidomethyl)	2	2	A2ZCQ7; A2Y0T4	A2ZCQ7; A2Y0T4	0	2	0.4377	0	1	1	625.309204101563	1249.61113157313	0.412779083711892	0.000257906562485033	HCD	MS2	0	22.855	15.9192045082667	10309	MSO3_030218_03.raw	0/0	2.65227079391479			0	2.835E-06
High	Sequest HT (A2)	Unambiguous	[R].GAFGKPQGTcAR.[V]	C10(Carbamidomethyl)	2	2	A2ZCQ7; A2Y0T4	A2ZCQ7; A2Y0T4	0	2	0.5403	0	1	1	625.309204101563	1249.61113157313	0.412779083711892	0.000257906562485033	CID	MS2		32.545	15.9209047242667	10311	MSO3_030218_03.raw	0/0	2.97924542427063			0	5.509E-06
High	Sequest HT (A2)	Unambiguous	[K].TASVLcLTTVK.[N]	C6(Carbamidomethyl)	1	1	P0DKK7	P0DKK7	0	2	0.564	0	1	1	596.834045410156	1192.66081419031	0.191639025729922	0.000114280156328306	CID	MS2		10.90014	31.3298062730667	27237	MSO3_030218_02.raw	0/0	2.49677205085754			0	0.0002254
High	Sequest HT (A2)	Unambiguous	[K].VGGIHDAPAGR.[E]		1	1	P20907	P20907	0	2	0.5076	0	1	1	525.277404785156	1049.54753294031	-1.08070232736135	-0.00056712484365562	HCD	MS2	72.81431	17.53	15.9563485757333	10354	MSO3_030218_03.raw	0/0	3.27339696884155			0	3.698E-05
High	Sequest HT (A2)	Unambiguous	[K].VGGIHDAPAGR.[E]		1	1	P20907	P20907	0	2	0.5424	0	1	1	525.277404785156	1049.54753294031	-1.08070232736135	-0.00056712484365562	CID	MS2		27.955	15.9578280728	10356	MSO3_030218_03.raw	0/0	4.12760162353516			0	5.603E-06
High	Sequest HT (A2)	Unambiguous	[K].DTDSEEELKEAFR.[V]		2	4	Q6F332; A2WNH1	Q6F332; Q0JNS6; Q0JNL7; A2WNH1	1	2	0.5296	0	1	1	784.858154296875	1568.70903196375	0.994770394310859	0.000780251874971327	HCD	MS2	41.0978	29.545	31.3148362314667	27223	MSO3_030218_02.raw	0/0	3.38207316398621	12612535.5	31.2676944732666	0	8.12E-05
High	Sequest HT (A2)	Unambiguous	[K].VGGIHDAPAGR.[E]		1	1	P20907	P20907	0	3	0.435	0	1	1	350.520904541016	1049.54816036305	-0.482899906177439	-0.000168942317638236	CID	MS2		22.13379	16.0034424482667	10405	MSO3_030218_03.raw	0/0	2.45709347724915			0	5.609E-05
High	Sequest HT (A2)	Unambiguous	[K].HHATYVANYNK.[A]		1	1	Q43008	Q43008	0	2	0.5885	0	1	1	659.321044921875	1317.63481321375	1.02749648648337	0.000676931874977527	HCD	MS2	21.70516	42.375	16.0200918306667	10426	MSO3_030218_03.raw	0/0	4.00951480865479			0	3.547E-06
High	Sequest HT (A2)	Unambiguous	[K].YGVTESTLLTR.[N]		1	1	Q8H8C7	Q8H8C7	0	2	0.5	0	1	1	620.333312988281	1239.65934934656	1.1346812005192	0.000703308281345016	CID	MS2		41.03605	31.3023787648	27209	MSO3_030218_02.raw	0/0	2.11763143539429			0	0.000213
High	Sequest HT (A2)	Unambiguous	[K].HHATYVANYNK.[A]		1	1	Q43008	Q43008	0	2	0.6369	0	1	1	659.321044921875	1317.63481321375	1.02749648648337	0.000676931874977527	CID	MS2		25.24	16.0217060722667	10428	MSO3_030218_03.raw	0/0	3.35791063308716			0	0.0001044
High	Sequest HT (A2)	Unambiguous	[R].ALLEVVESGGK.[N]		2	2	A2YXU2; A2Z3I9	A2YXU2; A2Z3I9	0	2	0.7117	0	1	1	551.311462402344	1101.61564817469	0.57445176280479	0.000316412343750017	CID	MS2		21.72491	31.2991391778667	27205	MSO3_030218_02.raw	0/0	3.85285329818726	101915145	31.4567050933838	0	2.618E-05
High	Sequest HT (A2)	Unambiguous	[R].ALLEVVESGGK.[N]		2	2	A2YXU2; A2Z3I9	A2YXU2; A2Z3I9	0	2	0.6532	0	1	1	551.311462402344	1101.61564817469	0.57445176280479	0.000316412343750017	HCD	MS2	50.78641	17.02	31.2976327786667	27203	MSO3_030218_02.raw	0/0	2.97095155715942	101915145	31.4567050933838	0	8.613E-05
High	Sequest HT (A2)	Unambiguous	[R].FASINVENVEENR.[R]		2	2	P17784; Q5N725	P17784; Q5N725	0	2	0.6133	0	1	1	760.870361328125	1520.73344602625	-0.338674457940987	-0.000257516874967223	HCD	MS2	30.52174	41.335	31.3777376522667	27288	MSO3_030218_02.raw	0/0	4.36928129196167	1158454430	31.5924243927002	0	3.295E-07
High	Sequest HT (A2)	Unambiguous	[K].LQIWDTAGQER.[F]		1	1	P40392	P40392	0	2	0.3413	0	1	1	658.834045410156	1316.66081419031	1.11987229205308	0.000737245156301469	HCD	MS2	29.06	29.26	31.5740791	27486	MSO3_030218_02.raw	0/0	3.34000492095947	64860936.5	31.6666049957275	0	5.275E-05
High	Sequest HT (A2)	Unambiguous	[K].GELEASAATPYELQR.[R]		1	1	P56724	P56724	0	2	0.6528	0	1	1	817.905578613281	1634.80388059656	1.12554090163449	0.0009200182813629	HCD	MS2	11.99469	26.08	31.3785938890667	27289	MSO3_030218_02.raw	0/0	3.85596776008606			0	5.84E-07
High	Sequest HT (A2)	Unambiguous	[K].GELEASAATPYELQR.[R]		1	1	P56724	P56724	0	2	0.5205	0	1	1	817.905578613281	1634.80388059656	1.12554090163449	0.0009200182813629	CID	MS2		35.52	31.3804110117333	27291	MSO3_030218_02.raw	0/0	3.41858768463135			0	8.028E-05
High	Sequest HT (A2)	Unambiguous	[K].SAGILcSYDPNVR.[L]	C6(Carbamidomethyl)	1	1	Q0J8G4	Q0J8G4	0	2	0.65	0	1	1	726.350769042969	1451.69426145594	-0.329080246422022	-0.000238862031249454	CID	MS2		29.68526	31.521416696	27432	MSO3_030218_02.raw	0/0	3.79756999015808	120910634	31.6178207397461	0	2.453E-05
High	Sequest HT (A2)	Unambiguous	[R].ALENEMLLR.[I]		1	1	P30298	P30298	0	2	0.3219	0	1	1	544.792053222656	1088.57682981531	-0.0238335833228468	-1.29723435975393E-05	CID	MS2		21.44713	31.520448004	27431	MSO3_030218_02.raw	0/0	3.20004391670227	148898040	31.6094665527344	0	0.0001773
High	Sequest HT (A2)	Unambiguous	[K].SAGILcSYDPNVR.[L]	C6(Carbamidomethyl)	1	1	Q0J8G4	Q0J8G4	0	2	0.6914	0	1	1	726.350769042969	1451.69426145594	-0.329080246422022	-0.000238862031249454	HCD	MS2	39.43099	19.6	31.5197646685333	27430	MSO3_030218_02.raw	0/0	3.49539375305176	120910634	31.6178207397461	0	2.569E-06
High	Sequest HT (A2)	Unambiguous	[K].SGGELESAQAK.[N]		1	1	Q93VT8	Q93VT8	0	2	0.6717	0	1	1	538.764587402344	1076.52189817469	0.051048372061049	2.74773437922704E-05	CID	MS2		12.865	15.7717646645333	10127	MSO3_030218_03.raw	0/0	3.99461388587952			0	1.684E-05
High	Sequest HT (A2)	Unambiguous	[R].IGYSMITDAEEK.[G]		2	2	Q9XEA8; Q9XEA6	Q9XEA8; Q9XEA6	0	2	0.6548	0	1	1	678.820739746094	1356.63420286219	-0.704285014629512	-0.000477728906162156	CID	MS2		24.745	31.4881598869333	27398	MSO3_030218_02.raw	0/0	4.22902870178223			0	6.379E-06
High	Sequest HT (A2)	Unambiguous	[R].IGYSMITDAEEK.[G]		2	2	Q9XEA8; Q9XEA6	Q9XEA8; Q9XEA6	0	2	0.532	0	1	1	678.820739746094	1356.63420286219	-0.704285014629512	-0.000477728906162156	HCD	MS2	31.09351	39.375	31.48657876	27396	MSO3_030218_02.raw	0/0	3.43758320808411			0	3.784E-05
High	Sequest HT (A2)	Unambiguous	[R].DHTVSATHGDMDQNTR.[D]		2	5	Q6Z2Z4; P35683	Q6Z2Z4; P35683; P41376; Q9CAI7; P41377	0	3	0.7622	0	1	1	595.591979980469	1784.76138668141	-0.146976820929091	-8.74395310953939E-05	HCD	MS2	10.308	10.24045	15.8627359949333	10238	MSO3_030218_03.raw	0/0	3.27744483947754			0	1.487E-06
High	Sequest HT (A2)	Unambiguous	[R].DHTVSATHGDMDQNTR.[D]		2	5	Q6Z2Z4; P35683	Q6Z2Z4; P35683; P41376; Q9CAI7; P41377	0	3	0.7925	0	1	1	595.592163085938	1784.76193599781	0.160804560723626	9.56659376546061E-05	CID	MS2		13.01167	15.8643863592	10240	MSO3_030218_03.raw	0/0	2.41078662872314			0	2.741E-06
High	Sequest HT (A2)	Unambiguous	[R].IFIPDREPPNGQPDEPLR.[V]		2	2	Q0DHF6; A2Y5L9	Q0DHF6; A2Y5L9	1	3	0.6056	0	1	1	697.361022949219	2090.06851558766	0.95080114894265	0.000662412552173919	CID	MS2		16.39121	31.4781144088	27387	MSO3_030218_02.raw	0/0	2.839688539505			0	2.143E-06
High	Sequest HT (A2)	Unambiguous	[R].IFIPDREPPNGQPDEPLR.[V]		2	2	Q0DHF6; A2Y5L9	Q0DHF6; A2Y5L9	1	3	0.5843	0	1	1	697.360656738281	2090.06741695484	0.425156248362708	0.000296201614673919	HCD	MS2	2.048831	21.36147	31.4760562813333	27385	MSO3_030218_02.raw	0/0	3.32308220863342			0	6.177E-05
High	Sequest HT (A2)	Unambiguous	[K].KVSPQLIAEYTVR.[A]		1	1	Q5N725	Q5N725	1	2	0.7354	0	1	1	752.430541992188	1503.85380735438	0.567412108089367	0.000426652187456966	CID	MS2		8.880951	31.4744147376	27383	MSO3_030218_02.raw	0/0	3.78152060508728			0	1.134E-05
High	Sequest HT (A2)	Unambiguous	[K].KVSPQLIAEYTVR.[A]		1	1	Q5N725	Q5N725	1	3	0.7377	0	1	1	501.955932617188	1503.85324459156	0.193198119306154	9.68471874784882E-05	CID	MS2		2.603793	31.4734395053333	27382	MSO3_030218_02.raw	0/0	4.46302318572998			0	1.601E-06
High	Sequest HT (A2)	Unambiguous	[K].KVSPQLIAEYTVR.[A]		1	1	Q5N725	Q5N725	1	2	0.7185	0	1	1	752.430541992188	1503.85380735438	0.567412108089367	0.000426652187456966	HCD	MS2	44.84754	7.787253	31.4726833773333	27381	MSO3_030218_02.raw	0/0	3.73154401779175			0	9.102E-07
High	Sequest HT (A2)	Unambiguous	[K].DNQTIHSLFGTPTR.[D]		1	1	Q7Y0F2	Q7Y0F2	0	2	0.5986	0	1	1	793.900695800781	1586.79411497156	1.24170740923527	0.000985165781457908	CID	MS2		37.975	31.3939723053333	27307	MSO3_030218_02.raw	0/0	4.15520334243774			0	0.0001575
High	Sequest HT (A2)	Unambiguous	[K].DNQTIHSLFGTPTR.[D]		1	1	Q7Y0F2	Q7Y0F2	0	2	0.5633	0	1	1	793.900695800781	1586.79411497156	1.24170740923527	0.000985165781457908	HCD	MS2	0	27.85	31.3921496805333	27305	MSO3_030218_02.raw	0/0	3.70645093917847			0	2.922E-06
High	Sequest HT (A2)	Unambiguous	[R].FASINVENVEENR.[R]		2	2	P17784; Q5N725	P17784; Q5N725	0	2	0.6549	0	1	1	760.870361328125	1520.73344602625	-0.338674457940987	-0.000257516874967223	CID	MS2		27.74706	31.3794022056	27290	MSO3_030218_02.raw	0/0	4.51505947113037	1158454430	31.5924243927002	0	5.333E-05
High	Sequest HT (A2)	Unambiguous	[R].ESSPSSSccSGVR.[T]	C8(Carbamidomethyl); C9(Carbamidomethyl)	1	1	Q2QYL3	Q2QYL3	0	2	0.7668	0	1	1	700.283020019531	1399.55876340906	0.792949872204148	0.000554889531294123	HCD	MS2	1.592398	19.585	15.4895063592	9794	MSO3_030218_03.raw	0/0	2.53170943260193			0	3.936E-05
High	Sequest HT (A2)	Unambiguous	[R].cNLEGHGGYVNAVAVSPDGSLcASGGK.[D]	C1(Carbamidomethyl); C22(Carbamidomethyl)	1	1	P49027	P49027	0	3	0.5966	0	1	1	892.743713378906	2676.21658687672	0.939015582938722	0.000837668906214617	HCD	MS2	11.54823	33.1	31.8098954797333	27742	MSO3_030218_02.raw	0/0	5.95452213287354	13675762.5	31.8125381469727	0	4.309E-09
High	Sequest HT (A2)	Unambiguous	[R].cNLEGHGGYVNAVAVSPDGSLcASGGK.[D]	C1(Carbamidomethyl); C22(Carbamidomethyl)	1	1	P49027	P49027	0	3	0.6058	0	1	1	892.743469238281	2676.21585445484	0.665337224338334	0.000593528281214617	CID	MS2		41.88	31.8119207586667	27744	MSO3_030218_02.raw	0/0	4.16329860687256	13675762.5	31.8125381469727	0	2.403E-08
High	Sequest HT (A2)	Unambiguous	[K].IGPWGGNGGSAqDISVPPKK.[L]	Q12(Deamidated)	1	1	Q0JMY8	Q0JMY8	1	3	0.1089	0	1	1	656.00537109375	1966.00156002125	-0.664250684708116	-0.000435306249946255	CID	MS2		18.55485	32.0834544261333	28025	MSO3_030218_02.raw	0/0	4.49937772750854			0	6.768E-07
High	Sequest HT (A2)	Unambiguous	[K].IGPWGGNGGSAqDISVPPKK.[L]	Q12(Deamidated)	1	1	Q0JMY8	Q0JMY8	1	3		0.0091	2	2	656.00537109375	1966.00156002125	-0.664250684708116	-0.000435306249946255	HCD	MS2	0	15.4354	32.0817252685333	28023	MSO3_030218_02.raw	0/0	4.37059020996094			0	3.314E-07
High	Sequest HT (A2)	Unambiguous	[K].IGPWGGnGGSAQDISVPPKK.[L]	N7(Deamidated)	1	1	Q0JMY8	Q0JMY8	1	3	0.0091	0	1	1	656.00537109375	1966.00156002125	-0.664250684708116	-0.000435306249946255	HCD	MS2	0	15.4354	32.0817252685333	28023	MSO3_030218_02.raw	0/0	4.40918159484863			0	6.83E-07
High	Sequest HT (A2)	Unambiguous	[K].IYGVEPVESAVLSGGKPGPHK.[I]		1	1	Q9XEA6	Q9XEA6	0	4	0.5115	0	1	1	531.038818359375	2121.1334435475	-0.205584618853466	-0.000109018125044713	HCD	MS2	44.9126	21.05854	32.0766650514667	28019	MSO3_030218_02.raw	0/0	3.48485851287842			0	1.823E-06
High	Sequest HT (A2)	Unambiguous	[K].HGRPGIGATHSSR.[F]		1	1	P31674	P31674	0	3	0.5869	0	1	1	444.900756835938	1332.68771724781	-0.178025310867668	-7.90840624631528E-05	CID	MS2		22.855	14.244246792	8349	MSO3_030218_03.raw	0/0	4.26127147674561			0	6.669E-08
High	Sequest HT (A2)	Unambiguous	[K].HSLGQSHPVR.[L]		1	1	Q6Z4N4	Q6Z4N4	0	3	0.5687	0	1	1	373.200073242188	1117.58566646656	-0.401618659427187	-0.000149614479141746	HCD	MS2	4.832799	18.17429	14.3373277853333	8458	MSO3_030218_03.raw	0/0	3.63826274871826			0	0.0001007
High	Sequest HT (A2)	Unambiguous	[K].FSTAGDIGTANIVcR.[Q]	C14(Carbamidomethyl)	1	1	P17070	P17070	0	2	0.5954	0	1	1	791.388000488281	1581.76872434656	-0.153204066213206	-0.000121166718752619	CID	MS2		33.1	32.0639635250667	28005	MSO3_030218_02.raw	0/0	3.51126551628113	41126388.75	32.0290031433105	0	1.192E-07
High	Sequest HT (A2)	Unambiguous	[K].FSTAGDIGTANIVcR.[Q]	C14(Carbamidomethyl)	1	1	P17070	P17070	0	2	0.5084	0	1	1	791.388000488281	1581.76872434656	-0.153204066213206	-0.000121166718752619	HCD	MS2	0	37.035	32.0623637645333	28003	MSO3_030218_02.raw	0/0	3.56112861633301	41126388.75	32.0290031433105	0	2.827E-07
High	Sequest HT (A2)	Unambiguous	[K].HGRPGIGATHSSR.[F]		1	1	P31674	P31674	0	4	0.5861	0	1	1	333.927215576172	1332.68703241469	-0.691898886948277	-0.000230521328091982	HCD	MS2	19.32248	14.74436	14.5866169848	8735	MSO3_030218_03.raw	0/0	3.30734705924988			0	0.0001682
High	Sequest HT (A2)	Unambiguous	[K].HGRPGIGATHSSR.[F]		1	1	P31674	P31674	0	4	0.4723	0	1	1	333.927215576172	1332.68703241469	-0.691898886948277	-0.000230521328091982	CID	MS2		24.50883	14.5882127762667	8737	MSO3_030218_03.raw	0/0	2.34678363800049			0	2.563E-05
High	Sequest HT (A2)	Unambiguous	[R].LVGccNELNAGYAADGYAR.[A]	C4(Carbamidomethyl); C5(Carbamidomethyl)	1	2	A2XFI3	Q10MW3; A2XFI3	0	2	0.7363	0	1	1	1037.45983886719	2073.91240110438	0.345479694516966	0.000358247187627114	CID	MS2		31.15	32.0301818149333	27969	MSO3_030218_02.raw	0/0	4.73629999160767	81218340	32.1627159118652	0	1.069E-08
High	Sequest HT (A2)	Unambiguous	[K].ETTTQGHDDLGKR.[C]		2	2	P17784; Q5N725	P17784; Q5N725	1	4	0.4948	0	1	1	365.179779052734	1457.69728632094	-0.427790324801553	-0.000155897265585736	HCD	MS2	0.4052042	0.7204336	14.6228532152	8777	MSO3_030218_03.raw	0/0	2.91051769256592			0	0.000224
High	Sequest HT (A2)	Unambiguous	[R].LVGccNELNAGYAADGYAR.[A]	C4(Carbamidomethyl); C5(Carbamidomethyl)	1	2	A2XFI3	Q10MW3; A2XFI3	0	2	0.684	0	1	1	1037.45983886719	2073.91240110438	0.345479694516966	0.000358247187627114	HCD	MS2	0	21.25	32.0283837184	27967	MSO3_030218_02.raw	0/0	4.43302774429321	81218340	32.1627159118652	0	3.297E-08
High	Sequest HT (A2)	Unambiguous	[K].RGYVASNSKDDPAK.[E]		1	1	O64937	O64937	2	3	0.526	0	1	1	503.2548828125	1507.7500951775	0.0992787302996509	4.9895833399205E-05	HCD	MS2	23.88722	30.81671	14.7286254733333	8893	MSO3_030218_03.raw	0/0	4.43447828292847			0	2.683E-05
High	Sequest HT (A2)	Unambiguous	[R].NVIHGSDSVDNGKK.[E]		1	2	A6N0M9	A6N0M9; Q07661	1	3	0.7289	0	1	1	490.583374023438	1469.73556881031	0.866401713920579	0.000424460104189469	CID	MS2		0.9387809	14.8066406954667	8981	MSO3_030218_03.raw	0/0	3.7983455657959			0	1.18E-05
High	Sequest HT (A2)	Unambiguous	[K].FSTAGDIGTANIVcR.[Q]	C14(Carbamidomethyl)	1	1	P17070	P17070	0	2	0.5286	0	1	1	791.387512207031	1581.76774778406	-0.770590372665863	-0.000609447968752619	HCD	MS2	70.82568	40.8	32.0855295258667	28027	MSO3_030218_02.raw	0/0	4.20265054702759	41126388.75	32.0290031433105	0	1.12E-06
High	Sequest HT (A2)	Unambiguous	[R].NVIHGSDSVDNGKK.[E]		1	2	A6N0M9	A6N0M9; Q07661	1	2	0.6586	0	1	1	735.372009277344	1469.73674192469	1.66458297608896	0.00122324734377344	HCD	MS2	0	10.73912	14.8359624272	9016	MSO3_030218_03.raw	0/0	3.30857229232788			0	2.163E-05
High	Sequest HT (A2)	Unambiguous	[K].FSTAGDIGTANIVcR.[Q]	C14(Carbamidomethyl)	1	1	P17070	P17070	0	2	0.5319	0	1	1	791.387512207031	1581.76774778406	-0.770590372665863	-0.000609447968752619	CID	MS2		30.955	32.0874708434667	28029	MSO3_030218_02.raw	0/0	4.23244428634644	41126388.75	32.0290031433105	0	1.301E-06
High	Sequest HT (A2)	Unambiguous	[R].IFIPDREPPnGQPDEPLR.[V]	N10(Deamidated)	2	2	Q0DHF6; A2Y5L9	Q0DHF6; A2Y5L9	1	3	0.0311	0	1	1	697.688659667969	2091.05142574391	0.421507700472986	0.000293797968840585	CID	MS2		17.60127	32.104711712	28047	MSO3_030218_02.raw	0/0	2.89286088943481			0	3.125E-06
High	Sequest HT (A2)	Unambiguous	[K].EGQSEIYYITGESK.[K]		1	2	Q07078	Q69QQ6; Q07078	0	2	0.6444	0	1	1	802.377746582031	1603.74821653406	-0.244100562453462	-0.000195737968624599	HCD	MS2	34.50924	29.77	32.2338037586667	28184	MSO3_030218_02.raw	0/0	4.04865121841431	117500834	32.1451759338379	0	1.957E-06
High	Sequest HT (A2)	Unambiguous	[K].KPGAPHNVR.[L]		1	1	P41345	P41345	0	3	0.7089	0	1	1	325.854187011719	975.548007775156	-0.272210869630522	-8.85182812832378E-05	CID	MS2		18.055	13.7829541986667	7848	MSO3_030218_03.raw	0/0	2.13105535507202	11973188.7304688	13.8334226608276	0	9.244E-05
High	Sequest HT (A2)	Unambiguous	[K].KPEDWDDKEYIPDPEDKKPEGYDDIPK.[E]		1	1	Q9SLY8	Q9SLY8	2	4	0.4889	0	1	1	816.133239746094	3261.51112909438	0.0367542450394857	2.9968593707963E-05	HCD	MS2	21.2543	25.225	32.2104613109333	28161	MSO3_030218_02.raw	0/0	3.60223841667175	29301851	32.1384658813477	0	0.000163
High	Sequest HT (A2)	Unambiguous	[R].LDWGPHMIcR.[D]	C9(Carbamidomethyl)	1	3	P17654	Q0D9J1; A2YGY2; P17654	0	3	0.7545	0	1	1	428.870727539063	1284.59762935719	0.0163998341821421	7.02239592224411E-06	CID	MS2		38.175	32.1882600768	28135	MSO3_030218_02.raw	0/0	1.66647779941559	24607527.5	32.0610198974609	0	0.0002232
High	Sequest HT (A2)	Unambiguous	[K].NYPVVSAEYQEAVEK.[A]		1	2	Q10N21	Q10N21; A2XFC7	0	2	0.6887	0	1	1	863.418518066406	1725.82975950281	-1.88129858194904	-0.00162340359372593	CID	MS2		22.555	32.1873498749333	28134	MSO3_030218_02.raw	0/0	4.07844400405884			0	2.615E-06
High	Sequest HT (A2)	Unambiguous	[K].cGHSNQLRPK.[K]	C1(Carbamidomethyl)	1	1	P0CH35	P0CH35	0	2	0.5733	0	1	1	598.801696777344	1196.59611692469	0.682649085893233	0.000408427343888462	HCD	MS2	22.46067	23.785	13.9629567450667	8039	MSO3_030218_03.raw	0/0	2.32134866714478	3530684.8125	13.9834976196289	0	0.0001438
High	Sequest HT (A2)	Unambiguous	[R].REEEQGEEEHGER.[G]		1	2	B8AL97	B8AL97; Q852L2	1	3	0.7017	0	1	1	538.564208984375	1613.67807369313	-0.345308454914216	-0.000185738958255873	HCD	MS2	22.68318	29.35	14.0110296389333	8087	MSO3_030218_03.raw	0/0	4.09134817123413	4047033.46875	14.0101127624512	0	5.451E-06
High	Sequest HT (A2)	Unambiguous	[K].VLVNIEQQSPDIAQGVHGHFTK.[R]		2	3	P93438; Q9LGU6	A2Y053; P93438; Q9LGU6	0	3	0.5968	0	1	1	806.423583984375	2417.25619869313	-0.406993050668458	-0.000327935624985306	CID	MS2		26.665	32.1666757242667	28113	MSO3_030218_02.raw	0/0	2.5333878993988	63246206	32.1353645324707	0	1.922E-08
High	Sequest HT (A2)	Unambiguous	[R].REEEQGEEEHGER.[G]		1	2	B8AL97	B8AL97; Q852L2	1	3	0.6039	0	1	1	538.564208984375	1613.67807369313	-0.345308454914216	-0.000185738958255873	CID	MS2		39.94	14.0128213970667	8089	MSO3_030218_03.raw	0/0	4.56899452209473	4047033.46875	14.0101127624512	0	1.111E-06
High	Sequest HT (A2)	Unambiguous	[K].VLVNIEQQSPDIAQGVHGHFTK.[R]		2	3	P93438; Q9LGU6	A2Y053; P93438; Q9LGU6	0	3	0.5714	0	1	1	806.423583984375	2417.25619869313	-0.406993050668458	-0.000327935624985306	HCD	MS2	66.92375	37.55227	32.1649549933333	28111	MSO3_030218_02.raw	0/0	3.84514093399048	63246206	32.1353645324707	0	3.552E-09
High	Sequest HT (A2)	Unambiguous	[K].HSLGQSHPVK.[L]		1	1	Q6Z4N6	Q6Z4N6	0	3	0.5979	0	1	1	363.865081787109	1089.58069210133	0.665202509117672	0.000241597109379654	CID	MS2		18.835	14.1481469173333	8239	MSO3_030218_03.raw	0/0	3.88206434249878	46185042.125	14.1141529083252	0	1.906E-05
High	Sequest HT (A2)	Unambiguous	[K].HSLGQGHPVK.[L]		1	1	Q10M12	Q10M12	0	3	0.6834	0	1	1	353.861328125	1059.569431115	0.0268646866762809	9.48833333798878E-06	CID	MS2		26.15493	14.1616214586667	8256	MSO3_030218_03.raw	0/0	3.38003063201904	61933712	14.190013885498	0	2.495E-06
High	Sequest HT (A2)	Unambiguous	[K].HGRPGIGATHSSR.[F]		1	1	P31674	P31674	0	4	0.371	0	1	1	333.927520751953	1332.68825311781	0.22407181788036	7.46544531580184E-05	HCD	MS2	23.03573	30.1	14.1623731936	8257	MSO3_030218_03.raw	0/0	3.10424089431763			0	5.837E-05
High	Sequest HT (A2)	Unambiguous	[K].VLVNIEQQSPDIAQGVHGHFTK.[R]		2	3	P93438; Q9LGU6	A2Y053; P93438; Q9LGU6	0	4	0.5429	0	1	1	605.069946289063	2417.25795526625	0.319687228839423	0.000193191562516404	HCD	MS2	40.74987	9.278181	32.1252981986667	28070	MSO3_030218_02.raw	0/0	3.95912027359009	141363730	32.1136779785156	0	3.059E-07
High	Sequest HT (A2)	Unambiguous	[R].IFIPDREPPNGqPDEPLR.[V]	Q12(Deamidated)	2	2	Q0DHF6; A2Y5L9	Q0DHF6; A2Y5L9	1	3		0.0311	2	2	697.688659667969	2091.05142574391	0.421507700472986	0.000293797968840585	CID	MS2		17.60127	32.104711712	28047	MSO3_030218_02.raw	0/0	2.8018274307251			0	1.526E-05
High	Sequest HT (A2)	Unambiguous	[K].HGRPGIGATHSSR.[F]		1	1	P31674	P31674	0	4	0.4752	0	1	1	333.927520751953	1332.68825311781	0.22407181788036	7.46544531580184E-05	CID	MS2		29.845	14.1637731376	8259	MSO3_030218_03.raw	0/0	2.81950879096985			0	8.737E-06
High	Sequest HT (A2)	Unambiguous	[R].AASFNIIPSSTGAAK.[A]		3	3	Q7FAH2; Q6K5G8; A2YQT7	Q7FAH2; Q6K5G8; A2YQT7	0	2	0.6	0	1	1	717.883728027344	1434.76017942469	1.0176656657863	0.00073005234366974	CID	MS2		0.7919662	32.0186676546667	27956	MSO3_030218_02.raw	0/0	4.00126934051514	9728692744	31.9313011169434	0	1.601E-05
High	Sequest HT (A2)	Unambiguous	[R].NVIHGSDSVDNGKK.[E]		1	2	A6N0M9	A6N0M9; Q07661	1	2	0.6807	0	1	1	735.372009277344	1469.73674192469	1.66458297608896	0.00122324734377344	CID	MS2		36.205	14.8376500626667	9018	MSO3_030218_03.raw	0/0	3.57106876373291			0	1.052E-05
High	Sequest HT (A2)	Unambiguous	[K].KDAPAGEKPEPVR.[T]		1	1	P31674	P31674	1	3	0.6247	0	1	1	465.252990722656	1393.74441890797	0.728454008138234	0.000338425989563499	HCD	MS2	14.20434	7.274433	14.8431455277333	9024	MSO3_030218_03.raw	0/0	3.81388473510742			0	2.826E-05
High	Sequest HT (A2)	Unambiguous	[R].EDKPAPPPEGR.[L]		1	2	Q10N21	Q10N21; A2XFC7	0	2	0.5339	0	1	1	596.80322265625	1192.5991686825	2.92791812670571	0.00174591125005463	HCD	MS2	5.436667	26.58747	15.2475862888	9506	MSO3_030218_03.raw	0/0	2.36239171028137			0	4.508E-05
High	Sequest HT (A2)	Unambiguous	[R].THAVLAAANK.[A]		1	1	P52428	P52428	0	2	0.6266	0	1	1	498.285827636719	995.564378643438	1.12900253428947	0.000561996718772662	CID	MS2		5.665332	15.2968382973333	9566	MSO3_030218_03.raw	0/0	2.41109991073608			0	0.0001133
High	Sequest HT (A2)	Unambiguous	[K].VIAcVGETLEQR.[E]	C4(Carbamidomethyl)	1	1	P48494	P48494	0	2	0.3887	0	1	1	687.85546875	1374.70366087	-0.665408420236965	-0.000457369999974588	HCD	MS2	64.84033	33.86215	31.8670600514667	27800	MSO3_030218_02.raw	0/0	3.19286108016968	11632165.75	31.9819259643555	0	0.0001091
High	Sequest HT (A2)	Unambiguous	[K].NMAVTQFESVDAR.[R]		1	1	Q6K4E7	Q6K4E7	0	2	0.4038	0	1	1	734.348205566406	1467.68913450281	-0.353594635072037	-0.000259483593708865	CID	MS2		32.2	31.86622874	27799	MSO3_030218_02.raw	0/0	2.65226674079895	17543437.25	31.788444519043	0	4.004E-05
High	Sequest HT (A2)	Unambiguous	[K].EAGEDEGAAPAR.[Y]		1	1	Q6Z7V2	Q6Z7V2	0	2	0.5944	0	1	1	586.762817382813	1172.51835813563	0.458599106768097	0.000268857812557144	HCD	MS2	89.23747	21.29209	15.3869318272	9674	MSO3_030218_03.raw	0/0	3.22574210166931			0	3.478E-05
High	Sequest HT (A2)	Unambiguous	[K].NMAVTQFESVDAR.[R]		1	1	Q6K4E7	Q6K4E7	0	2	0.3167	0	1	1	734.348205566406	1467.68913450281	-0.353594635072037	-0.000259483593708865	HCD	MS2	58.77637	22.465	31.864516092	27797	MSO3_030218_02.raw	0/0	2.81070899963379	17543437.25	31.788444519043	0	0.0001164
High	Sequest HT (A2)	Unambiguous	[K].LSEVNPmLGFR.[G]	M7(Oxidation)	2	2	Q75KR1; Q6AVA8	Q75KR1; Q6AVA8	0	2	0.397	0	1	1	639.829162597656	1278.65104856531	-0.0274466488541779	-1.7547343650115E-05	HCD	MS2	0	34.795	31.8637682298667	27796	MSO3_030218_02.raw	0/0	3.30075716972351	31510886	31.8766994476318	0	6.041E-05
High	Sequest HT (A2)	Unambiguous	[K].EAGEDEGAAPAR.[Y]		1	1	Q6Z7V2	Q6Z7V2	0	2	0.6943	0	1	1	586.762817382813	1172.51835813563	0.458599106768097	0.000268857812557144	CID	MS2		32.86	15.3885133117333	9676	MSO3_030218_03.raw	0/0	3.13995313644409			0	1.473E-06
High	Sequest HT (A2)	Unambiguous	[K].LVIISNNcPPLR.[K]	C8(Carbamidomethyl)	1	1	Q9SDG6	Q9SDG6	0	2	0.4733	0	1	1	698.392517089844	1395.77775754969	0.0548294249621157	3.82648438126409E-05	HCD	MS2	50.61866	25.23702	31.8534542026667	27784	MSO3_030218_02.raw	0/0	2.99787425994873	77428075	31.8954048156738	0	0.0001054
High	Sequest HT (A2)	Unambiguous	[R].VGLIGLGQNAPSTTTAcK.[G]	C17(Carbamidomethyl)	1	1	Q6K669	Q6K669	0	2	0.6561	0	1	1	894.469604492188	1787.93193235438	-0.0429466136757382	-3.8392812637511E-05	CID	MS2		24.1	31.8515523186667	27782	MSO3_030218_02.raw	0/0	4.7353777885437	310179908	31.8984508514404	0	1.272E-09
High	Sequest HT (A2)	Unambiguous	[R].VGLIGLGQNAPSTTTAcK.[G]	C17(Carbamidomethyl)	1	1	Q6K669	Q6K669	0	2	0.6632	0	1	1	894.469604492188	1787.93193235438	-0.0429466136757382	-3.8392812637511E-05	HCD	MS2	9.307192	33.88	31.8499520328	27780	MSO3_030218_02.raw	0/0	4.74842882156372	310179908	31.8984508514404	0	6.462E-10
High	Sequest HT (A2)	Unambiguous	[R].VLNTGSPITVPVGR.[A]		1	1	Q01859	Q01859	0	2	0.529	0	1	1	705.4091796875	1409.811082745	-0.00462827958965265	-3.26249994486716E-06	CID	MS2		14.80913	31.8483626234667	27779	MSO3_030218_02.raw	0/0	2.5863950252533	732194088	31.9107112884521	0	5.794E-06
High	Sequest HT (A2)	Unambiguous	[R].VLNTGSPITVPVGR.[A]		1	1	Q01859	Q01859	0	2	0.4793	0	1	1	705.4091796875	1409.811082745	-0.00462827958965265	-3.26249994486716E-06	HCD	MS2	9.614772	32.70073	31.8464502152	27777	MSO3_030218_02.raw	0/0	2.41766047477722	732194088	31.9107112884521	0	5.025E-06
High	Sequest HT (A2)	Unambiguous	[K].VADGGAAEDDSTAGGK.[A]		1	1	B8AYH1	B8AYH1	0	2	0.7039	0	1	1	710.813415527344	1420.61955442469	0.632065954605715	0.000448962343625681	HCD	MS2	4.889964	35.17	15.4491314914667	9750	MSO3_030218_03.raw	0/0	3.58440113067627			0	1.265E-06
High	Sequest HT (A2)	Unambiguous	[K].VADGGAAEDDSTAGGK.[A]		1	1	B8AYH1	B8AYH1	0	2	0.7	0	1	1	710.813415527344	1420.61955442469	0.632065954605715	0.000448962343625681	CID	MS2		33.1	15.4506374010667	9752	MSO3_030218_03.raw	0/0	4.2001576423645			0	7.467E-07
High	Sequest HT (A2)	Unambiguous	[K].KVSPQLIAEYTVR.[A]		1	1	Q5N725	Q5N725	1	3	0.771	0	1	1	501.955932617188	1503.85324459156	0.193198119306154	9.68471874784882E-05	CID	MS2		13.68111	31.8913315509333	27827	MSO3_030218_02.raw	0/0	4.41290903091431			0	9.935E-07
High	Sequest HT (A2)	Unambiguous	[R].NSGQTcVcANR.[I]	C6(Carbamidomethyl); C8(Carbamidomethyl)	1	1	B9F3B6	B9F3B6	0	2	0.801	0	1	1	633.769775390625	1266.53227415125	0.706442228364804	0.000447365624985707	CID	MS2		29.2	15.1625960872	9405	MSO3_030218_03.raw	0/0	3.87081146240234			0	0.0001073
High	Sequest HT (A2)	Unambiguous	[R].NSGQTcVcANR.[I]	C6(Carbamidomethyl); C8(Carbamidomethyl)	1	1	B9F3B6	B9F3B6	0	2	0.7332	0	1	1	633.769775390625	1266.53227415125	0.706442228364804	0.000447365624985707	HCD	MS2	6.917178	16.77564	15.1610211253333	9403	MSO3_030218_03.raw	0/0	4.15897035598755			0	7.533E-06
High	Sequest HT (A2)	Unambiguous	[K].IcSYAQGMNIIK.[A]	C2(Carbamidomethyl)	1	1	Q9LI00	Q9LI00	0	2	0.5193	0	1	1	699.349853515625	1397.69243040125	0.616918116810314	0.000431130625049292	HCD	MS2	49.84206	22.48416	31.9208907202667	27861	MSO3_030218_02.raw	0/0	3.36941385269165	117750772	31.9041881561279	0	4.906E-05
High	Sequest HT (A2)	Unambiguous	[K].ETTTQGHDDLGK.[RQ]		2	3	P17784; Q5N725	P17784; Q10A30; Q5N725	0	2	0.4905	0	1	1	651.302429199219	1301.59758176844	0.601429289131609	0.000391409218764238	HCD	MS2	0.1424255	2.894821	14.882447732	9071	MSO3_030218_03.raw	0/0	3.67025637626648			0	9.27E-05
High	Sequest HT (A2)	Unambiguous	[K].KDAEGQDAEATTEEAKK.[S]		1	1	P49199	P49199	2	3	0.738	0	1	1	607.621826171875	1820.85092525563	0.0462397154800994	2.80652082741047E-05	HCD	MS2	7.338117	19.99	15.017977176	9237	MSO3_030218_03.raw	0/0	6.87102460861206			0	1.623E-08
High	Sequest HT (A2)	Unambiguous	[K].KDAEGQDAEATTEEAKK.[S]		1	1	P49199	P49199	2	3	0.6642	0	1	1	607.621826171875	1820.85092525563	0.0462397154800994	2.80652082741047E-05	CID	MS2		7.433369	15.0197834970667	9239	MSO3_030218_03.raw	0/0	5.32581996917725			0	1.141E-07
High	Sequest HT (A2)	Unambiguous	[R].NVIHGSDSVDnGKK.[E]	N11(Deamidated)	1	2	A6N0M9	A6N0M9; Q07661	1	3	0.3707	0	1	1	490.911315917969	1470.71939449391	0.73641831879099	0.000361021302106135	CID	MS2		0.5777817	15.0712269866667	9300	MSO3_030218_03.raw	0/0	3.74547219276428			0	6.015E-05
High	Sequest HT (A2)	Unambiguous	[R].VAPEEHPVLLTEAPLNPK.[A]		1	1	Q10DV7	Q10DV7	0	3	0.5208	0	1	1	652.027587890625	1954.06821041188	1.9483809585889	0.00126908729165128	CID	MS2		18.77753	31.9844128925333	27924	MSO3_030218_02.raw	0/0	2.87524724006653			0	8.061E-05
High	Sequest HT (A2)	Unambiguous	[R].VAPEEHPVLLTEAPLNPK.[A]		1	1	Q10DV7	Q10DV7	0	3	0.5727	0	1	1	652.025939941406	1954.06326656422	-0.581652160217421	-0.000378861927098721	HCD	MS2	8.660012	16.7318	31.9828401634667	27922	MSO3_030218_02.raw	0/0	3.29740810394287			0	3.768E-05
High	Sequest HT (A2)	Unambiguous	[R].NVIHGSDSVDnGKK.[E]	N11(Deamidated)	1	2	A6N0M9	A6N0M9; Q07661	1	2	0.2989	0	1	1	735.863830566406	1470.72038450281	1.40956483402399	0.00103653640627344	HCD	MS2	3.193247	30.22	15.0770267234667	9306	MSO3_030218_03.raw	0/0	3.47841119766235			0	1.053E-06
High	Sequest HT (A2)	Unambiguous	[K].IGPWGGnGGSAQDISVPPKK.[L]	N7(Deamidated)	1	1	Q0JMY8	Q0JMY8	1	3	0.0938	0	1	1	656.006469726563	1966.00485591969	1.01219572063532	0.000663326562553745	CID	MS2		26.69	31.2858523277333	27189	MSO3_030218_02.raw	0/0	3.40999341011047			0	1.71E-06
High	Sequest HT (A2)	Unambiguous	[K].DAPMFVcGVNEDK.[Y]	C7(Carbamidomethyl)	1	1	A2YQT7	A2YQT7	0	2	0.6585	0	1	1	741.323547363281	1481.63981809656	-0.0731105009628917	-5.41617186335941E-05	CID	MS2		31.64562	31.9681406837333	27907	MSO3_030218_02.raw	0/0	4.06697511672974	162860800	32.0405502319336	0	2.854E-06
High	Sequest HT (A2)	Unambiguous	[K].TFTTAETMLNAR.[T]		2	2	P42862; P42863	P42862; P42863	0	2	0.6913	0	1	1	678.335266113281	1355.66325559656	0.648720933761587	0.00043972328126074	CID	MS2		30.67	31.9336216034667	27873	MSO3_030218_02.raw	0/0	3.78950071334839	193285173	32.0170707702637	0	1.005E-05
High	Sequest HT (A2)	Unambiguous	[K].AGIALNDNFVK.[L]		2	2	Q7FAH2; A2YQT7	Q7FAH2; A2YQT7	0	2	0.7296	0	1	1	581.316772460938	1161.62626829188	0.0168228595136103	9.77093759502168E-06	CID	MS2		1.771998	31.9326837554667	27872	MSO3_030218_02.raw	0/0	3.0730926990509	2814327316	32.0434188842773	0	0.0001787
High	Sequest HT (A2)	Unambiguous	[K].TFTTAETMLNAR.[T]		2	2	P42862; P42863	P42862; P42863	0	2	0.5886	0	1	1	678.335266113281	1355.66325559656	0.648720933761587	0.00043972328126074	HCD	MS2	20.32322	20.695	31.932017112	27871	MSO3_030218_02.raw	0/0	2.98823666572571	193285173	32.0170707702637	0	4.946E-05
High	Sequest HT (A2)	Unambiguous	[R].NVIHGSDSVDnGKK.[E]	N11(Deamidated)	1	2	A6N0M9	A6N0M9; Q07661	1	2	0.2584	0	1	1	735.863830566406	1470.72038450281	1.40956483402399	0.00103653640627344	CID	MS2		4.032322	15.0784767384	9308	MSO3_030218_03.raw	0/0	4.49464845657349			0	1.043E-05
High	Sequest HT (A2)	Unambiguous	[R].VVAIIAEGVPESDTK.[Q]		1	1	Q93VT8	Q93VT8	0	2	0.7124	0	1	1	764.417114257813	1527.82695188563	0.319038605731887	0.000243717812509203	CID	MS2		33.1	31.9261363165333	27867	MSO3_030218_02.raw	0/0	4.59047698974609	133608380	31.9479465484619	0	2.588E-08
High	Sequest HT (A2)	Unambiguous	[R].VVAIIAEGVPESDTK.[Q]		1	1	Q93VT8	Q93VT8	0	2	0.629	0	1	1	764.417114257813	1527.82695188563	0.319038605731887	0.000243717812509203	HCD	MS2	0	39.285	31.9244510312	27865	MSO3_030218_02.raw	0/0	3.71822476387024	133608380	31.9479465484619	0	6.898E-08
High	Sequest HT (A2)	Unambiguous	[K].IcSYAQGMNIIK.[A]	C2(Carbamidomethyl)	1	1	Q9LI00	Q9LI00	0	2	0.5646	0	1	1	699.349853515625	1397.69243040125	0.616918116810314	0.000431130625049292	CID	MS2		17.40972	31.9225371138667	27863	MSO3_030218_02.raw	0/0	3.55711793899536	117750772	31.9041881561279	0	1.285E-05
High	Sequest HT (A2)	Unambiguous	[K].DAPMFVcGVNEDK.[Y]	C7(Carbamidomethyl)	1	1	A2YQT7	A2YQT7	0	2	0.6444	0	1	1	741.323547363281	1481.63981809656	-0.0731105009628917	-5.41617186335941E-05	HCD	MS2	30.14882	26.8664	31.9667096805333	27905	MSO3_030218_02.raw	0/0	3.15070724487305	162860800	32.0405502319336	0	3.464E-05
High	Sequest HT (A2)	Unambiguous	[R].MGHAGAIVSGGK.[G]		1	1	Q6ZL94	Q6ZL94	0	2	0.6914	0	1	1	542.782348632813	1084.55742063563	0.582353668907991	0.000315797812618257	HCD	MS2	0	14.38	16.1030775336	10523	MSO3_030218_03.raw	0/0	4.31419086456299			0	5.823E-07
High	Sequest HT (A2)	Unambiguous	[K].IGPWGGnGGSAQDISVPPKK.[L]	N7(Deamidated)	1	1	Q0JMY8	Q0JMY8	1	3	0.1172	0	1	1	656.005493164063	1966.00192623219	-0.477978861892179	-0.000313235937446255	HCD	MS2	10.47544	16.78505	31.283954136	27187	MSO3_030218_02.raw	0/0	5.11773204803467			0	3.079E-11
High	Sequest HT (A2)	Unambiguous	[R].MGHAGAIVSGGK.[G]		1	1	Q6ZL94	Q6ZL94	0	2	0.7529	0	1	1	542.782348632813	1084.55742063563	0.582353668907991	0.000315797812618257	CID	MS2		25.225	16.1045151818667	10525	MSO3_030218_03.raw	0/0	3.48373317718506			0	1.079E-05
High	Sequest HT (A2)	Unambiguous	[K].VLTMNPTGDLSSAR.[F]		1	1	P14717	P14717	0	2	0.4914	0	1	1	731.373657226563	1461.74003782313	2.34937889402734	0.00171708656262126	HCD	MS2	19.58715	32.59	30.732089168	26605	MSO3_030218_02.raw	0/0	3.50051856040955			0	4.658E-06
High	Sequest HT (A2)	Unambiguous	[K].IQDKEGIPPDQQR.[L]		3	6	P0CH35; P51431; Q9ARZ9	P0CH35; P0C030; Q58G87; P51431; P0C031; Q9ARZ9	1	2	0.5313	0	1	1	762.395080566406	1523.78288450281	1.07554336795792	0.00081944640646725	HCD	MS2	39.35936	28.735	17.0752204133333	11690	MSO3_030218_03.raw	0/0	3.34812307357788			0	7.198E-06
High	Sequest HT (A2)	Unambiguous	[R].HLnAGIFGTGSDGHTLPSETVR.[A]	N3(Deamidated)	1	1	P14717	P14717	0	3	0.5417	0	1	1	756.380065917969	2267.12564449391	9.06243998824598	0.00684850130221445	HCD	MS2	50.72903	32.92	30.7285207117333	26601	MSO3_030218_02.raw	0/0	5.39208126068115			0	3.463E-10
High	Sequest HT (A2)	Unambiguous	[K].IQDKEGIPPDQQR.[L]		3	6	P0CH35; P51431; Q9ARZ9	P0CH35; P0C030; Q58G87; P51431; P0C031; Q9ARZ9	1	2	0.6104	0	1	1	762.395080566406	1523.78288450281	1.07554336795792	0.00081944640646725	CID	MS2		12.925	17.0767139512	11692	MSO3_030218_03.raw	0/0	3.8460545539856			0	3.233E-05
High	Sequest HT (A2)	Unambiguous	[K].KVSPEVIAEYTVR.[T]		1	1	P17784	P17784	1	3	0.6693	0	1	1	497.611785888672	1490.82080440602	-0.345550454280173	-0.000171717994741509	CID	MS2		10.32035	30.719342016	26591	MSO3_030218_02.raw	0/0	3.83577585220337			0	8.703E-06
High	Sequest HT (A2)	Unambiguous	[K].EHISAYGEGNER.[R]		1	1	P14656	P14656	0	2	0.6338	0	1	1	681.30810546875	1361.6089343075	0.662420813157531	0.000450978749995556	CID	MS2		17.425	17.3683951034667	12037	MSO3_030218_03.raw	0/0	3.54811453819275			0	4.297E-05
High	Sequest HT (A2)	Unambiguous	[K].AEEAESLAAK.[M]		1	1	Q6K9N6	Q6K9N6	0	2	0.4891	0	1	1	509.756256103516	1018.50523557703	0.103108986137058	5.25085156937166E-05	HCD	MS2	42.34241	7.594191	17.4075202365333	12081	MSO3_030218_03.raw	0/0	3.66430354118347			0	0.0001265
High	Sequest HT (A2)	Unambiguous	[K].LNTDENPDIASQYGVR.[S]		1	1	Q7X8R5	Q7X8R5	0	2	0.5635	0	1	1	896.431030273438	1791.85478391688	2.23363849055205	0.00200117343752027	HCD	MS2	14.70801	33.1	30.7073925312	26581	MSO3_030218_02.raw	0/0	3.781658411026	13172563	30.6970462799072	0	2.029E-06
High	Sequest HT (A2)	Unambiguous	[R].HLNAGIFGTGSDGHTLPSETVR.[A]		1	1	P14717	P14717	0	3	0.7034	0	1	1	756.046203613281	2266.12405757984	1.31263499839936	0.00099152994804778	CID	MS2		24.53871	30.6819853346667	26555	MSO3_030218_02.raw	0/0	4.08338212966919	71492886	30.7497501373291	0	5.304E-08
High	Sequest HT (A2)	Unambiguous	[R].HLNAGIFGTGSDGHTLPSETVR.[A]		1	1	P14717	P14717	0	3	0.6545	0	1	1	756.046203613281	2266.12405757984	1.31263499839936	0.00099152994804778	HCD	MS2	10.43121	21.685	30.6801535816	26553	MSO3_030218_02.raw	0/0	6.02416181564331	71492886	30.7497501373291	0	5.302E-12
High	Sequest HT (A2)	Unambiguous	[K].KIPLYQHIANLAGNK.[Q]		1	1	Q42971	Q42971	1	3	0.6757	0	1	1	560.658203125	1679.960056115	0.539123228043463	0.000301901666716731	CID	MS2		8.708066	30.6752022392	26547	MSO3_030218_02.raw	0/0	1.48434138298035			0	3.552E-05
High	Sequest HT (A2)	Unambiguous	[K].AEEAESLAAK.[M]		1	1	Q6K9N6	Q6K9N6	0	2	0.5358	0	1	1	509.756256103516	1018.50523557703	0.103108986137058	5.25085156937166E-05	CID	MS2		5.037074	17.4089746112	12083	MSO3_030218_03.raw	0/0	3.48733139038086			0	2.914E-05
High	Sequest HT (A2)	Unambiguous	[K].KIPLYQHIANLAGNK.[Q]		1	1	Q42971	Q42971	1	3	0.6043	0	1	1	560.658203125	1679.960056115	0.539123228043463	0.000301901666716731	HCD	MS2	15.51215	12.9247	30.6735919213333	26545	MSO3_030218_02.raw	0/0	3.25917339324951			0	2.469E-06
High	Sequest HT (A2)	Unambiguous	[K].ALHGGnFQGTPIGVSMDNAR.[L]	N6(Deamidated)	1	1	P14717	P14717	0	3		0.0321	2	2	681.668579101563	2042.99118404469	9.75825514187162	0.00664527822918037	CID	MS2		20.71986	30.6686088848	26542	MSO3_030218_02.raw	0/0	4.22448778152466	131827813	30.7507762908936	0	2.132E-05
High	Sequest HT (A2)	Unambiguous	[K].ALHGGNFQGTPIGVSMDnAR.[L]	N18(Deamidated)	1	1	P14717	P14717	0	3	0.0321	0	1	1	681.668579101563	2042.99118404469	9.75825514187162	0.00664527822918037	CID	MS2		20.71986	30.6686088848	26542	MSO3_030218_02.raw	0/0	4.36038637161255	131827813	30.7507762908936	0	2.587E-05
High	Sequest HT (A2)	Unambiguous	[K].VLTMNPTGDLSSAR.[F]		1	1	P14717	P14717	0	2	0.6179	0	1	1	731.373657226563	1461.74003782313	2.34937889402734	0.00171708656262126	CID	MS2		32.595	30.734380896	26606	MSO3_030218_02.raw	0/0	3.90493154525757			0	1.685E-06
High	Sequest HT (A2)	Unambiguous	[K].ALHGGNFQGTPIGVSMDNAR.[L]		1	1	P14717	P14717	0	3	0.4074	0	1	1	681.337036132813	2041.99655513844	4.56561544092081	0.00310764281251371	HCD	MS2	42.07262	22.69427	30.6665920210667	26540	MSO3_030218_02.raw	0/0	3.78432106971741	97310101	30.6915073394775	0	1.877E-06
High	Sequest HT (A2)	Unambiguous	[K].ADSDAEDGKDSDDEKHDEL.[-]		1	1	Q9SLY8	Q9SLY8	2	3	0.8063	0	1	1	697.614501953125	2090.82895259938	0.995816250771556	0.000694026458404551	HCD	MS2	0	33.925	17.0594106949333	11670	MSO3_030218_03.raw	0/0	4.12651824951172			0	3.517E-06
High	Sequest HT (A2)	Unambiguous	[R].ALHLPAAcGADASAFSK.[C]	C8(Carbamidomethyl)	1	1	Q6ASY2	Q6ASY2	0	3	0.4441	0	1	1	562.947021484375	1686.82651119313	-0.180633170178837	-0.000101565625098961	HCD	MS2	23.20778	25.78032	30.7491028696	26621	MSO3_030218_02.raw	0/0	3.22207999229431			0	9.536E-06
High	Sequest HT (A2)	Unambiguous	[R].GGAGPSAAccSGVR.[S]	C9(Carbamidomethyl); C10(Carbamidomethyl)	1	1	Q0IQK9	Q0IQK9	0	2	0.652	0	1	1	653.785034179688	1306.56279172938	0.0858660489536994	5.60946875012291E-05	CID	MS2		20.275	16.9317622474667	11519	MSO3_030218_03.raw	0/0	3.18692493438721			0	9.523E-06
High	Sequest HT (A2)	Unambiguous	[R].EIQSQHDDLEAK.[F]		1	2	B8AW64	B8AW64; Q53WK4	0	2	0.3179	0	1	1	706.836853027344	1412.66642942469	0.861212321666379	0.000608302343835021	HCD	MS2	6.522904	28.72	16.9620381194667	11554	MSO3_030218_03.raw	0/0	3.45608401298523			0	1.425E-06
High	Sequest HT (A2)	Unambiguous	[R].EIQSQHDDLEAK.[F]		1	2	B8AW64	B8AW64; Q53WK4	0	2	0.5697	0	1	1	706.836853027344	1412.66642942469	0.861212321666379	0.000608302343835021	CID	MS2		20.335	16.9634563682667	11556	MSO3_030218_03.raw	0/0	3.23456954956055			0	0.0001756
High	Sequest HT (A2)	Unambiguous	[K].VELVEPPESAAVGER.[V]		1	1	Q9ZTS1	Q9ZTS1	0	2	0.5299	0	1	1	791.410339355469	1581.81340208094	0.964141791911579	0.000762545468774078	CID	MS2		40.395	30.8287977133333	26707	MSO3_030218_02.raw	0/0	3.34357929229736	18431431	30.8435001373291	0	1.584E-06
High	Sequest HT (A2)	Unambiguous	[R].EAEEFAEEDKK.[V]		1	1	Q6Z7B0	Q6Z7B0	1	2	0.5827	0	1	1	662.799865722656	1324.59245481531	1.6142616218383	0.00106911765635687	HCD	MS2	80.74631	12.94	17.0024550682667	11600	MSO3_030218_03.raw	0/0	4.05038499832153			0	3.031E-05
High	Sequest HT (A2)	Unambiguous	[K].AVDSLVPIGR.[G]		1	1	P0C520	P0C520	0	2	0.6758	0	1	1	513.800720214844	1026.59416379969	-0.0551340650413814	-2.83001562593199E-05	CID	MS2		18.07287	30.8150869232	26691	MSO3_030218_02.raw	0/0	2.55725574493408	116004834	30.904504776001	0	5.437E-05
High	Sequest HT (A2)	Unambiguous	[K].AVDSLVPIGR.[G]		1	1	P0C520	P0C520	0	2	0.539	0	1	1	513.800720214844	1026.59416379969	-0.0551340650413814	-2.83001562593199E-05	HCD	MS2	40.76462	30.73279	30.8133605618667	26689	MSO3_030218_02.raw	0/0	2.9507429599762	116004834	30.904504776001	0	0.0001984
[truncated: 35,515 more rows]
