# Supplementary material for: Pluronic F-68 Improves Callus Proliferation of Recalcitrant Rice Cultivar via Enhanced Carbon and Nitrogen Metabolism and Nutrients Uptake
Source: Front Plant Sci. 2021 Jun 2;12:667434. doi: 10.3389/fpls.2021.667434 (PMC8207202; doi:10.3389/fpls.2021.667434)
Supplement: Data Sheet 4 — Perseus Proteomic Analysis on Pluronic F-68. [file Data_Sheet_4.ZIP]

Archive with 1 entries (1 files):
- Perseus Proteomic Analysis on Pluronic F-68.sps
