# Supplementary material for: Pluronic F-68 Improves Callus Proliferation of Recalcitrant Rice Cultivar via Enhanced Carbon and Nitrogen Metabolism and Nutrients Uptake
Source: Front Plant Sci. 2021 Jun 2;12:667434. doi: 10.3389/fpls.2021.667434 (PMC8207202; doi:10.3389/fpls.2021.667434)
Supplement: Data Sheet 6 — Proteomic Data Analysis. [file Data_Sheet_6.xlsx]

## Sheet: Total Protein Identified
Identified Proteins from Control Concentration (0%)									Identified Proteins from Optimum Concentration (0.04%)										Identified Proteins from Extreme Concentration (0.10%)
A2Z7C4	1,2-dihydroxy-3-keto-5-methylthiopentene dioxygenase 1								A2Z7C4	1,2-dihydroxy-3-keto-5-methylthiopentene dioxygenase 1									A2Z7C4	1,2-dihydroxy-3-keto-5-methylthiopentene dioxygenase 1
Q84QK0	12-oxophytodienoate reductase 1								A2XCT8	1,2-dihydroxy-3-keto-5-methylthiopentene dioxygenase 2									Q84QK0	12-oxophytodienoate reductase 1
Q6Z965	12-oxophytodienoate reductase 7								Q01401	1,4-alpha-glucan-branching enzyme, chloroplastic/amyloplastic									Q6Z965	12-oxophytodienoate reductase 7
Q84J55	14-3-3-like protein GF14-A								Q84QK0	12-oxophytodienoate reductase 1									Q84J55	14-3-3-like protein GF14-A
Q7XTE8	14-3-3-like protein GF14-B								Q6Z965	12-oxophytodienoate reductase 7									Q7XTE8	14-3-3-like protein GF14-B
Q6ZKC0	14-3-3-like protein GF14-C								Q84J55	14-3-3-like protein GF14-A									Q6ZKC0	14-3-3-like protein GF14-C
Q2R2W2	14-3-3-like protein GF14-D								Q7XTE8	14-3-3-like protein GF14-B									Q2R2W2	14-3-3-like protein GF14-D
Q6EUP4	14-3-3-like protein GF14-E								Q6ZKC0	14-3-3-like protein GF14-C									Q6EUP4	14-3-3-like protein GF14-E
Q06967	14-3-3-like protein GF14-F								Q2R2W2	14-3-3-like protein GF14-D									Q06967	14-3-3-like protein GF14-F
P0C5C8	1-Cys peroxiredoxin A								Q6EUP4	14-3-3-like protein GF14-E									P0C5C8	1-Cys peroxiredoxin A
P0C5D0	1-Cys peroxiredoxin B								Q06967	14-3-3-like protein GF14-F									P0C5D0	1-Cys peroxiredoxin B
Q6Z7V2	24.1 kDa heat shock protein, mitochondrial								Q84Q77	17.9 kDa class I heat shock protein									Q6Z7V2	24.1 kDa heat shock protein, mitochondrial
Q8W425	26S proteasome non-ATPase regulatory subunit 6								P0C5C8	1-Cys peroxiredoxin A									P46466	26S proteasome regulatory subunit 4 homolog
P46466	26S proteasome regulatory subunit 4 homolog								P0C5D0	1-Cys peroxiredoxin B									Q6ER94	2-Cys peroxiredoxin BAS1, chloroplastic
P46465	26S proteasome regulatory subunit 6A homolog								Q6Z7V2	24.1 kDa heat shock protein, mitochondrial									Q0JMH0	2-hydroxyacyl-CoA lyase
Q6ER94	2-Cys peroxiredoxin BAS1, chloroplastic								Q8W425	26S proteasome non-ATPase regulatory subunit 6									Q7XKU5	2-oxoglutarate-dependent dioxygenase DAO
Q0JMH0	2-hydroxyacyl-CoA lyase								P46466	26S proteasome regulatory subunit 4 homolog									P0DKK8	40S ribosomal protein S10-1
Q7XKU5	2-oxoglutarate-dependent dioxygenase DAO								P46465	26S proteasome regulatory subunit 6A homolog									Q69UI1	40S ribosomal protein S13-2
P0DKK8	40S ribosomal protein S10-1								P0DKK0	26S proteasome regulatory subunit 7B									P31674	40S ribosomal protein S15
Q69UI1	40S ribosomal protein S13-2								Q6EPN6	2-C-methyl-D-erythritol 2,4-cyclodiphosphate synthase, chloroplastic									A2ZB00	40S ribosomal protein S16
P31674	40S ribosomal protein S15								Q6ER94	2-Cys peroxiredoxin BAS1, chloroplastic									P40978	40S ribosomal protein S19
A2ZB00	40S ribosomal protein S16								Q0JMH0	2-hydroxyacyl-CoA lyase									P35686	40S ribosomal protein S20
P40978	40S ribosomal protein S19								Q7XKU5	2-oxoglutarate-dependent dioxygenase DAO									P49216	40S ribosomal protein S26
P35686	40S ribosomal protein S20								P0DKK8	40S ribosomal protein S10-1									P49397	40S ribosomal protein S3a
P49216	40S ribosomal protein S26								Q69UI2	40S ribosomal protein S13-1									P49398	40S ribosomal protein S4
P49397	40S ribosomal protein S3a								Q69UI1	40S ribosomal protein S13-2									Q8LJU5	40S ribosomal protein S7
P49398	40S ribosomal protein S4								P31674	40S ribosomal protein S15									P49199	40S ribosomal protein S8
Q8LJU5	40S ribosomal protein S7								A2ZB00	40S ribosomal protein S16									Q6K8J4	4-hydroxy-3-methylbut-2-en-1-yl diphosphate synthase (ferredoxin), chloroplastic
P49199	40S ribosomal protein S8								P40978	40S ribosomal protein S19									Q2QLY5	5-methyltetrahydropteroyltriglutamate--homocysteine methyltransferase 1
Q6K8J4	4-hydroxy-3-methylbut-2-en-1-yl diphosphate synthase (ferredoxin), chloroplastic								P35686	40S ribosomal protein S20									Q2QLY4	5-methyltetrahydropteroyltriglutamate--homocysteine methyltransferase 2
Q2QLY5	5-methyltetrahydropteroyltriglutamate--homocysteine methyltransferase 1								P35687	40S ribosomal protein S21									P41095	60S acidic ribosomal protein P0
Q2QLY4	5-methyltetrahydropteroyltriglutamate--homocysteine methyltransferase 2								P49216	40S ribosomal protein S26									P56724	60S acidic ribosomal protein P3
P41095	60S acidic ribosomal protein P0								P49397	40S ribosomal protein S3a									A2Y0T4	60S ribosomal protein L10-2
P56724	60S acidic ribosomal protein P3								P49398	40S ribosomal protein S4									B7F845	60S ribosomal protein L10a
A2Y0T4	60S ribosomal protein L10-2								Q8LJU5	40S ribosomal protein S7									A2YDY2	60S ribosomal protein L11
A2YDY2	60S ribosomal protein L11								P49199	40S ribosomal protein S8									Q943F3	60S ribosomal protein L18a
Q943F3	60S ribosomal protein L18a								Q6K8J4	4-hydroxy-3-methylbut-2-en-1-yl diphosphate synthase (ferredoxin), chloroplastic									P35684	60S ribosomal protein L3
P35684	60S ribosomal protein L3								Q2QLY5	5-methyltetrahydropteroyltriglutamate--homocysteine methyltransferase 1									Q8L4L4	60S ribosomal protein L5-2
Q9SDG6	60S ribosomal protein L30								Q2QLY4	5-methyltetrahydropteroyltriglutamate--homocysteine methyltransferase 2									P0DKK7	60S ribosomal protein L7a-2
P0DKK2	60S ribosomal protein L37a-2								P41095	60S acidic ribosomal protein P0									P49210	60S ribosomal protein L9
Q8L4L4	60S ribosomal protein L5-2								P56724	60S acidic ribosomal protein P3									Q75GX9	63 kDa globulin-like protein
P0DKK7	60S ribosomal protein L7a-2								A2Y0T4	60S ribosomal protein L10-2									Q9LI00	6-phosphogluconate dehydrogenase, decarboxylating 1
P49210	60S ribosomal protein L9								B7F845	60S ribosomal protein L10a									Q2R480	6-phosphogluconate dehydrogenase, decarboxylating 2, chloroplastic
Q75GX9	63 kDa globulin-like protein								A2YDY2	60S ribosomal protein L11									Q10DV7	Actin-1
Q9LI00	6-phosphogluconate dehydrogenase, decarboxylating 1								Q943F3	60S ribosomal protein L18a									A3C6D7	Actin-2
Q2R480	6-phosphogluconate dehydrogenase, decarboxylating 2, chloroplastic								P35684	60S ribosomal protein L3									P0C542	Actin-7
B9FK36	Acetyl-CoA carboxylase 2								Q9SDG6	60S ribosomal protein L30									Q84TB3	Actin-depolymerizing factor 4
Q10DV7	Actin-1								Q8L4L4	60S ribosomal protein L5-2									Q9LGQ6	Acyl transferase 9
A2XNS1	Actin-3								P0DKK7	60S ribosomal protein L7a-2									Q08479	Adenylate kinase 3
Q9AY76	Actin-depolymerizing factor 2								P49210	60S ribosomal protein L9									Q08480	Adenylate kinase 4
Q84TB3	Actin-depolymerizing factor 4								Q75GX9	63 kDa globulin-like protein									A2XD35	Adenylosuccinate synthetase, chloroplastic
Q6ZJW9	Actin-related protein 4								Q9LI00	6-phosphogluconate dehydrogenase, decarboxylating 1									P31691	ADP,ATP carrier protein, mitochondrial
Q9LGQ6	Acyl transferase 9								Q2R480	6-phosphogluconate dehydrogenase, decarboxylating 2, chloroplastic									P51823	ADP-ribosylation factor 2
Q08479	Adenylate kinase 3								B9FK36	Acetyl-CoA carboxylase 2									Q2R8Z5	Alcohol dehydrogenase 1
Q08480	Adenylate kinase 4								Q10DV7	Actin-1									Q0ITW7	Alcohol dehydrogenase 2
A2XD35	Adenylosuccinate synthetase, chloroplastic								A3C6D7	Actin-2									A2XID3	Allene oxide cyclase, chloroplastic
P31691	ADP,ATP carrier protein, mitochondrial								A2XNS1	Actin-3									P17654	Alpha-amylase
P51823	ADP-ribosylation factor 2								P0C542	Actin-7									P27937	Alpha-amylase isozyme 3B
Q2R8Z5	Alcohol dehydrogenase 1								Q9AY76	Actin-depolymerizing factor 2									P27933	Alpha-amylase isozyme 3D
Q0ITW7	Alcohol dehydrogenase 2								Q84TB3	Actin-depolymerizing factor 4									P27934	Alpha-amylase isozyme 3E
A2XAZ3	Alcohol dehydrogenase class-3								Q9LGQ6	Acyl transferase 9									Q9FXT4	Alpha-galactosidase
A2XID3	Allene oxide cyclase, chloroplastic								Q08479	Adenylate kinase 3									Q6Z6L4	Aminopeptidase M1-A
P17654	Alpha-amylase								Q08480	Adenylate kinase 4									Q0J5V5	Aminopeptidase M1-B
P27937	Alpha-amylase isozyme 3B								A2XD35	Adenylosuccinate synthetase, chloroplastic									Q6K4E7	Aminopeptidase M1-D
P27933	Alpha-amylase isozyme 3D								P31691	ADP,ATP carrier protein, mitochondrial									Q9XJ29	Anthranilate synthase alpha subunit 2, chloroplastic
P27934	Alpha-amylase isozyme 3E								P51823	ADP-ribosylation factor 2									B8AU84	Arginase 1, mitochondrial
Q9FXT4	Alpha-galactosidase								Q2R8Z5	Alcohol dehydrogenase 1									B8AL33	Arginine biosynthesis bifunctional protein ArgJ, chloroplastic
Q6Z6L4	Aminopeptidase M1-A								Q0ITW7	Alcohol dehydrogenase 2									Q10MX3	Asparagine synthetase [glutamine-hydrolyzing] 1
Q0J5V5	Aminopeptidase M1-B								A2XAZ3	Alcohol dehydrogenase class-3									P37833	Aspartate aminotransferase, cytoplasmic
Q6K4E7	Aminopeptidase M1-D								A2XID3	Allene oxide cyclase, chloroplastic									Q9LD61	Aspartate carbamoyltransferase, chloroplastic
A2XYW4	Anamorsin homolog 1								P17654	Alpha-amylase									P42211	Aspartic proteinase
Q9XJ29	Anthranilate synthase alpha subunit 2, chloroplastic								P27932	Alpha-amylase isozyme 3A									Q42456	Aspartic proteinase oryzasin-1
B8AU84	Arginase 1, mitochondrial								P27937	Alpha-amylase isozyme 3B									P0C520	ATP synthase subunit alpha, mitochondrial
B8AL33	Arginine biosynthesis bifunctional protein ArgJ, chloroplastic								P27933	Alpha-amylase isozyme 3D									Q01859	ATP synthase subunit beta, mitochondrial
Q10MX3	Asparagine synthetase [glutamine-hydrolyzing] 1								P27934	Alpha-amylase isozyme 3E									Q2QNG7	ATP-citrate synthase alpha chain protein 3
P37833	Aspartate aminotransferase, cytoplasmic								Q9FXT4	Alpha-galactosidase									Q93VT8	ATP-citrate synthase beta chain protein 1
Q9LD61	Aspartate carbamoyltransferase, chloroplastic								Q6Z6L4	Aminopeptidase M1-A									A2X5P7	Beta-fructofuranosidase, insoluble isoenzyme 1
P42211	Aspartic proteinase								Q0J5V5	Aminopeptidase M1-B									Q60DX8	Beta-glucosidase 22
Q42456	Aspartic proteinase oryzasin-1								Q6K4E7	Aminopeptidase M1-D									B3VMC0	Betaine aldehyde dehydrogenase 2
Q10S55	ATP phosphoribosyltransferase, chloroplastic								A2XYW4	Anamorsin homolog 1									A2WK50	Bowman-Birk type bran trypsin inhibitor
Q00058	ATP synthase protein MI25								Q9XJ29	Anthranilate synthase alpha subunit 2, chloroplastic									Q6F332	Calmodulin-2
P0C520	ATP synthase subunit alpha, mitochondrial								B8AU84	Arginase 1, mitochondrial									Q9SLY8	Calreticulin
Q01859	ATP synthase subunit beta, mitochondrial								B8AL33	Arginine biosynthesis bifunctional protein ArgJ, chloroplastic									Q0E4K1	Catalase isozyme A
Q2QNG7	ATP-citrate synthase alpha chain protein 3								P37833	Aspartate aminotransferase, cytoplasmic									A2YH64	Catalase isozyme B
Q93VT8	ATP-citrate synthase beta chain protein 1								Q9LD61	Aspartate carbamoyltransferase, chloroplastic									Q84T92	Chalcone--flavonone isomerase
A2X5P7	Beta-fructofuranosidase, insoluble isoenzyme 1								P42211	Aspartic proteinase									Q7F9I1	Chaperone protein ClpC1, chloroplastic
Q56UD1	Beta-fructofuranosidase, insoluble isoenzyme 5								Q42456	Aspartic proteinase oryzasin-1									Q8H8C7	Chitin elicitor-binding protein
Q0INM3	Beta-galactosidase 15								P0C520	ATP synthase subunit alpha, mitochondrial									Q6ZHS4	Cinnamyl alcohol dehydrogenase 2
Q60DX8	Beta-glucosidase 22								Q01859	ATP synthase subunit beta, mitochondrial									Q0JA75	Cinnamyl alcohol dehydrogenase 7
O24174	Betaine aldehyde dehydrogenase 1								Q2QNG7	ATP-citrate synthase alpha chain protein 3									Q2QYW2	Clathrin heavy chain 2
B3VMC0	Betaine aldehyde dehydrogenase 2								Q93VT8	ATP-citrate synthase beta chain protein 1									B8AL97	Cupincin
A2WK50	Bowman-Birk type bran trypsin inhibitor								A2X5P7	Beta-fructofuranosidase, insoluble isoenzyme 1									Q9FWK4	Cyanate hydratase
Q6F332	Calmodulin-2								Q0INM3	Beta-galactosidase 15									P09229	Cysteine proteinase inhibitor 1
Q9SLY8	Calreticulin								Q60DX8	Beta-glucosidase 22									A2XS65	Cysteine proteinase inhibitor 10
B9EXM2	Carbamoyl-phosphate synthase large chain, chloroplastic								B7F7K7	Beta-glucosidase 31									Q0JNR2	Cysteine proteinase inhibitor 12
Q0E4K1	Catalase isozyme A								Q75I93	Beta-glucosidase 7									P20907	Cysteine proteinase inhibitor 2
A2YH64	Catalase isozyme B								O24174	Betaine aldehyde dehydrogenase 1									Q10J94	Cysteine proteinase inhibitor 8
Q7F9I1	Chaperone protein ClpC1, chloroplastic								B3VMC0	Betaine aldehyde dehydrogenase 2									Q9XEA6	Cysteine synthase
Q8H8C7	Chitin elicitor-binding protein								A2WK50	Bowman-Birk type bran trypsin inhibitor									Q9XEA8	Cysteine synthase
Q7DNA1	Chitinase 2								Q2QX45	Calcium-dependent protein kinase 28									P49100	Cytochrome b5
Q6ZHS4	Cinnamyl alcohol dehydrogenase 2								Q6F332	Calmodulin-2									A2Y4S9	Cytochrome c
Q0JA75	Cinnamyl alcohol dehydrogenase 7								Q9SLY8	Calreticulin									Q0JM17	DEAD-box ATP-dependent RNA helicase 56
Q2QYW2	Clathrin heavy chain 2								B9EXM2	Carbamoyl-phosphate synthase large chain, chloroplastic									O04226	Delta-1-pyrroline-5-carboxylate synthase 1
Q7XKE9	Clathrin light chain 1								Q6YV23	Carbamoyl-phosphate synthase small chain, chloroplastic									Q5Z8V9	Delta-aminolevulinic acid dehydratase, chloroplastic
Q0DJA0	Coatomer subunit delta-1								Q0E4K1	Catalase isozyme A									A2XNR6	Electron transfer flavoprotein subunit alpha, mitochondrial
B8AL97	Cupincin								A2YH64	Catalase isozyme B									A2XQV4	Electron transfer flavoprotein subunit beta, mitochondrial
Q9FWK4	Cyanate hydratase								Q7F9I1	Chaperone protein ClpC1, chloroplastic									O64937	Elongation factor 1-alpha
P09229	Cysteine proteinase inhibitor 1								Q8H8C7	Chitin elicitor-binding protein									P29545	Elongation factor 1-beta
A2XS65	Cysteine proteinase inhibitor 10								Q6K9A2	Cinnamoyl-CoA reductase 1									Q6ZJS7	Elongation factor Ts, mitochondrial
Q0JNR2	Cysteine proteinase inhibitor 12								Q0JA75	Cinnamyl alcohol dehydrogenase 7									Q42971	Enolase
P20907	Cysteine proteinase inhibitor 2								Q2QYW2	Clathrin heavy chain 2									Q6Z0I4	Enoyl-[acyl-carrier-protein] reductase [NADH] 1, chloroplastic
Q10J94	Cysteine proteinase inhibitor 8								Q7XKE9	Clathrin light chain 1									Q6H5J0	Enoyl-[acyl-carrier-protein] reductase [NADH] 2, chloroplastic
Q9XEA8	Cysteine synthase								Q0DJA0	Coatomer subunit delta-1									P35683	Eukaryotic initiation factor 4A-1
Q9XEA6	Cysteine synthase								B8AL97	Cupincin									Q6Z2Z4	Eukaryotic initiation factor 4A-3
P49100	Cytochrome b5								Q9FWK4	Cyanate hydratase									Q69RJ0	Ferredoxin-dependent glutamate synthase, chloroplastic
A2Y4S9	Cytochrome c								P09229	Cysteine proteinase inhibitor 1									P41345	Ferredoxin--NADP reductase, root isozyme, chloroplastic
Q10RI7	DEAD-box ATP-dependent RNA helicase 38								A2XS65	Cysteine proteinase inhibitor 10									Q42997	Ferredoxin--nitrite reductase, chloroplastic
Q0JM17	DEAD-box ATP-dependent RNA helicase 56								Q0JNR2	Cysteine proteinase inhibitor 12									Q6ZD89	Flavone 3'-O-methyltransferase 1
O04226	Delta-1-pyrroline-5-carboxylate synthase 1								P20907	Cysteine proteinase inhibitor 2									Q9SXP2	Formate dehydrogenase 1, mitochondrial
Q10FF9	Deoxyuridine 5'-triphosphate nucleotidohydrolase								Q5N806	Cysteine proteinase inhibitor 4									A2WXV8	Fructokinase-1
Q0JJD1	Dihydroorotase, mitochondrial								Q10J94	Cysteine proteinase inhibitor 8									Q0J8G4	Fructokinase-2
A2XNR6	Electron transfer flavoprotein subunit alpha, mitochondrial								Q9XEA6	Cysteine synthase									P17784	Fructose-bisphosphate aldolase 1, cytoplasmic
A2XQV4	Electron transfer flavoprotein subunit beta, mitochondrial								Q9XEA8	Cysteine synthase									Q5N725	Fructose-bisphosphate aldolase 3, cytoplasmic
O64937	Elongation factor 1-alpha								P49100	Cytochrome b5									Q01K11	Gamma-aminobutyrate transaminase 1, mitochondrial
P29545	Elongation factor 1-beta								A2Y4S9	Cytochrome c									Q851K1	Germin-like protein 3-6
Q40680	Elongation factor 1-delta 1								Q69T31	Cytosolic invertase 1									P42862	Glucose-6-phosphate isomerase, cytosolic A
Q6YW46	Elongation factor 1-gamma 2								Q10RI7	DEAD-box ATP-dependent RNA helicase 38									P42863	Glucose-6-phosphate isomerase, cytosolic B
Q5Z627	Elongation factor 1-gamma 3								Q0JM17	DEAD-box ATP-dependent RNA helicase 56									A2XMV1	Glutamate dehydrogenase 1, mitochondrial
Q6ZJS7	Elongation factor Ts, mitochondrial								O04226	Delta-1-pyrroline-5-carboxylate synthase 1									Q33E23	Glutamate dehydrogenase 2, mitochondrial
Q42971	Enolase								Q5Z8V9	Delta-aminolevulinic acid dehydratase, chloroplastic									Q0JKD0	Glutamate synthase 1 [NADH], chloroplastic
Q6Z0I4	Enoyl-[acyl-carrier-protein] reductase [NADH] 1, chloroplastic								A2XNR6	Electron transfer flavoprotein subunit alpha, mitochondrial									Q6YZE2	Glutamate-1-semialdehyde 2,1-aminomutase, chloroplastic
Q0JG99	Esterase PIR7B								A2XQV4	Electron transfer flavoprotein subunit beta, mitochondrial									A2YL07	Glutamate--cysteine ligase B, chloroplastic
P35683	Eukaryotic initiation factor 4A-1								O64937	Elongation factor 1-alpha									P14656	Glutamine synthetase cytosolic isozyme 1-1
Q6Z2Z4	Eukaryotic initiation factor 4A-3								P29545	Elongation factor 1-beta									P14654	Glutamine synthetase cytosolic isozyme 1-2
Q852A1	Expansin-A7								Q40680	Elongation factor 1-delta 1									P55142	Glutaredoxin-C6
Q69RJ0	Ferredoxin-dependent glutamate synthase, chloroplastic								Q40682	Elongation factor 1-delta 2									P48642	Glutathione reductase, cytosolic
P41345	Ferredoxin--NADP reductase, root isozyme, chloroplastic								Q9ZRI7	Elongation factor 1-gamma 1									Q7FAH2	Glyceraldehyde-3-phosphate dehydrogenase 2, cytosolic
Q42997	Ferredoxin--nitrite reductase, chloroplastic								Q6YW46	Elongation factor 1-gamma 2									Q6K5G8	Glyceraldehyde-3-phosphate dehydrogenase 3, cytosolic
Q6ZD89	Flavone 3'-O-methyltransferase 1								Q5Z627	Elongation factor 1-gamma 3									A2YQT7	Glyceraldehyde-3-phosphate dehydrogenase, cytosolic
Q9SXP2	Formate dehydrogenase 1, mitochondrial								Q6ZJS7	Elongation factor Ts, mitochondrial									Q7F7I7	GTP-binding nuclear protein Ran-1
A2WXV8	Fructokinase-1								Q42971	Enolase									P49027	Guanine nucleotide-binding protein subunit beta-like protein A
Q0J8G4	Fructokinase-2								Q6Z0I4	Enoyl-[acyl-carrier-protein] reductase [NADH] 1, chloroplastic									Q6L4F8	Guanine nucleotide-binding protein subunit beta-like protein B
P17784	Fructose-bisphosphate aldolase 1, cytoplasmic								Q6H5J0	Enoyl-[acyl-carrier-protein] reductase [NADH] 2, chloroplastic									Q6Z7B0	Heat shock 70 kDa protein BIP1
Q5N725	Fructose-bisphosphate aldolase 3, cytoplasmic								P35683	Eukaryotic initiation factor 4A-1									Q75HQ0	Heat shock 70 kDa protein BIP4
Q01K11	Gamma-aminobutyrate transaminase 1, mitochondrial								Q6Z2Z4	Eukaryotic initiation factor 4A-3									Q0J4P2	Heat shock protein 81-1
Q7F731	Germin-like protein 1-1								Q84PB3	Eukaryotic translation initiation factor isoform 4G-1									Q07078	Heat shock protein 81-3
P42862	Glucose-6-phosphate isomerase, cytosolic A								Q852A1	Expansin-A7									Q5NAY4	Histidinol dehydrogenase, chloroplastic
P42863	Glucose-6-phosphate isomerase, cytosolic B								Q69RJ0	Ferredoxin-dependent glutamate synthase, chloroplastic									Q94JE1	Histone H2B.5
A2XMV1	Glutamate dehydrogenase 1, mitochondrial								P41345	Ferredoxin--NADP reductase, root isozyme, chloroplastic									Q0JBZ8	Hydroxycinnamoyltransferase 1
Q33E23	Glutamate dehydrogenase 2, mitochondrial								Q42997	Ferredoxin--nitrite reductase, chloroplastic									Q8H3C9	IAA-amino acid hydrolase ILR1-like 7
Q0JKD0	Glutamate synthase 1 [NADH], chloroplastic								Q6ZD89	Flavone 3'-O-methyltransferase 1									O64437	Inositol-3-phosphate synthase 1
Q6YZE2	Glutamate-1-semialdehyde 2,1-aminomutase, chloroplastic								Q9SXP2	Formate dehydrogenase 1, mitochondrial									Q6Z6M4	Isocitrate lyase
A2YL07	Glutamate--cysteine ligase B, chloroplastic								A2WXV8	Fructokinase-1									Q75IM9	Isovaleryl-CoA dehydrogenase, mitochondrial
P14656	Glutamine synthetase cytosolic isozyme 1-1								Q0J8G4	Fructokinase-2									Q65XK0	Ketol-acid reductoisomerase, chloroplastic
P14654	Glutamine synthetase cytosolic isozyme 1-2								P17784	Fructose-bisphosphate aldolase 1, cytoplasmic									Q948T6	Lactoylglutathione lyase
P55142	Glutaredoxin-C6								Q5N725	Fructose-bisphosphate aldolase 3, cytoplasmic									Q10N21	L-ascorbate peroxidase 1, cytosolic
P48642	Glutathione reductase, cytosolic								Q01K11	Gamma-aminobutyrate transaminase 1, mitochondrial									Q9FE01	L-ascorbate peroxidase 2, cytosolic
Q7FAH2	Glyceraldehyde-3-phosphate dehydrogenase 2, cytosolic								Q2R1V8	GDP-mannose 3,5-epimerase 2									A3AHG5	Late embryogenesis abundant protein 1
Q6K5G8	Glyceraldehyde-3-phosphate dehydrogenase 3, cytosolic								Q851K1	Germin-like protein 3-6									A2Y720	Late embryogenesis abundant protein, group 3
A2YQT7	Glyceraldehyde-3-phosphate dehydrogenase, cytosolic								P42862	Glucose-6-phosphate isomerase, cytosolic A									Q6K669	Leucine aminopeptidase 2, chloroplastic
A2Y7R5	GTP-binding nuclear protein Ran-2								P42863	Glucose-6-phosphate isomerase, cytosolic B									Q6F2U9	Lysine--tRNA ligase
P49027	Guanine nucleotide-binding protein subunit beta-like protein A								A2WNF5	Glucosidase 2 subunit beta									Q7XDC8	Malate dehydrogenase, cytoplasmic
Q6L4F8	Guanine nucleotide-binding protein subunit beta-like protein B								A2XMV1	Glutamate dehydrogenase 1, mitochondrial									Q42972	Malate dehydrogenase, glyoxysomal
Q6Z7B0	Heat shock 70 kDa protein BIP1								Q33E23	Glutamate dehydrogenase 2, mitochondrial									Q7XUG1	Malate synthase
Q0J4P2	Heat shock protein 81-1								Q0JKD0	Glutamate synthase 1 [NADH], chloroplastic									Q6K548	Mitochondrial outer membrane protein porin 1
Q07078	Heat shock protein 81-3								Q6YZE2	Glutamate-1-semialdehyde 2,1-aminomutase, chloroplastic									Q6L5I5	Mitochondrial outer membrane protein porin 2
Q5NAY4	Histidinol dehydrogenase, chloroplastic								A2YL07	Glutamate--cysteine ligase B, chloroplastic									Q0IWL9	Monothiol glutaredoxin-S11
Q94JE1	Histone H2B.5								P14656	Glutamine synthetase cytosolic isozyme 1-1									P43279	NADP-dependent malic enzyme, chloroplastic
Q0JCT1	Histone H3.3								P14654	Glutamine synthetase cytosolic isozyme 1-2									B8AEC1	NAP1-related protein 2
Q0JBZ8	Hydroxycinnamoyltransferase 1								Q4W8D0	Glutamine synthetase cytosolic isozyme 1-3									Q93XI4	N-carbamoylputrescine amidase
Q84XG9	IAA-amino acid hydrolase ILR1-like 1								Q0DAE4	Glutaredoxin-C8									Q6AUR2	Nitrogen regulatory protein P-II homolog
Q8H3C9	IAA-amino acid hydrolase ILR1-like 7								P48642	Glutathione reductase, cytosolic									Q6ASY2	Non-specific lipid transfer protein-like 1
Q71VM4	Importin subunit alpha-1a								Q7FAH2	Glyceraldehyde-3-phosphate dehydrogenase 2, cytosolic									Q0IQK9	Non-specific lipid-transfer protein 1
Q9SLX0	Importin subunit alpha-1b								Q6K5G8	Glyceraldehyde-3-phosphate dehydrogenase 3, cytosolic									Q2QYL3	Non-specific lipid-transfer protein 3
Q6Z6M4	Isocitrate lyase								A2YQT7	Glyceraldehyde-3-phosphate dehydrogenase, cytosolic									O04986	Non-symbiotic hemoglobin 1
Q75IM9	Isovaleryl-CoA dehydrogenase, mitochondrial								A2Y7R5	GTP-binding nuclear protein Ran-2									O04985	Non-symbiotic hemoglobin 2
Q65XK0	Ketol-acid reductoisomerase, chloroplastic								P49027	Guanine nucleotide-binding protein subunit beta-like protein A									Q9AS33	NPL4-like protein
Q0IP28	Laccase-25								Q6L4F8	Guanine nucleotide-binding protein subunit beta-like protein B									A6N0M9	Nucleoside diphosphate kinase 1
Q948T6	Lactoylglutathione lyase								Q6Z7B0	Heat shock 70 kDa protein BIP1									B8BBN7	Obg-like ATPase 1
Q10N21	L-ascorbate peroxidase 1, cytosolic								Q75HQ0	Heat shock 70 kDa protein BIP4									Q10G56	Ornithine aminotransferase, mitochondrial
Q9FE01	L-ascorbate peroxidase 2, cytosolic								Q0J4P2	Heat shock protein 81-1									P25776	Oryzain alpha chain
A2Y720	Late embryogenesis abundant protein, group 3								Q07078	Heat shock protein 81-3									P25777	Oryzain beta chain
Q6K669	Leucine aminopeptidase 2, chloroplastic								Q2RAD9	Histone H3.2									P25778	Oryzain gamma chain
Q84TA3	Leukotriene A-4 hydrolase homolog								Q0JCT1	Histone H3.3									Q7XPL2	Oxygen-dependent coproporphyrinogen-III oxidase, chloroplastic
Q6F2U9	Lysine--tRNA ligase								Q5VRH4	Homogentisate 1,2-dioxygenase									A2YPX3	Peroxidase 2
Q7XDC8	Malate dehydrogenase, cytoplasmic								Q0JBZ8	Hydroxycinnamoyltransferase 1									Q9FR35	Peroxiredoxin-2C
Q42972	Malate dehydrogenase, glyoxysomal								Q84XG9	IAA-amino acid hydrolase ILR1-like 1									Q69TY4	Peroxiredoxin-2E-1, chloroplastic
Q7XUG1	Malate synthase								Q71VM4	Importin subunit alpha-1a									Q9SDD6	Peroxiredoxin-2F, mitochondrial
Q2QMG2	Methylcrotonoyl-CoA carboxylase subunit alpha, mitochondrial								Q9SLX0	Importin subunit alpha-1b									Q7FAS1	Peroxisomal (S)-2-hydroxy-acid oxidase GLO3
Q6K548	Mitochondrial outer membrane protein porin 1								O64437	Inositol-3-phosphate synthase 1									Q8W1L6	Peroxisomal fatty acid beta-oxidation multifunctional protein
Q6L5I5	Mitochondrial outer membrane protein porin 2								Q6Z6M4	Isocitrate lyase									P14717	Phenylalanine ammonia-lyase
Q7F4F8	Mitochondrial outer membrane protein porin 3								Q75IM9	Isovaleryl-CoA dehydrogenase, mitochondrial									Q43007	Phospholipase D alpha 1
Q84P97	Mitochondrial outer membrane protein porin 5								Q65XK0	Ketol-acid reductoisomerase, chloroplastic									Q6ETN3	Probable 4-coumarate--CoA ligase 3
Q0IWL9	Monothiol glutaredoxin-S11								Q0IP28	Laccase-25									Q6Z4A7	Probable 5'-adenylylsulfate reductase 1, chloroplastic
P43279	NADP-dependent malic enzyme, chloroplastic								Q948T6	Lactoylglutathione lyase									A2Z3C4	Probable 6-phosphogluconolactonase 4, chloroplastic
B8AEC1	NAP1-related protein 2								Q10N21	L-ascorbate peroxidase 1, cytosolic									Q852M2	Probable aldehyde oxidase 3
Q93XI4	N-carbamoylputrescine amidase								Q9FE01	L-ascorbate peroxidase 2, cytosolic									Q7XQ45	Probable aldo-keto reductase 3
Q0JL46	Neutral ceramidase								A2Y720	Late embryogenesis abundant protein, group 3									Q653V7	Probable alpha-glucosidase Os06g0675700
Q6AUR2	Nitrogen regulatory protein P-II homolog								Q6K669	Leucine aminopeptidase 2, chloroplastic									B8BKI7	Probable bifunctional methylthioribulose-1-phosphate dehydratase/enolase-phosphatase E1
Q6ASY2	Non-specific lipid transfer protein-like 1								Q84TA3	Leukotriene A-4 hydrolase homolog									B8B7X6	Probable D-2-hydroxyglutarate dehydrogenase, mitochondrial
Q2QYL3	Non-specific lipid-transfer protein 3								Q6F2U9	Lysine--tRNA ligase									O82451	Probable glutathione S-transferase GSTF2
O04986	Non-symbiotic hemoglobin 1								Q7XDC8	Malate dehydrogenase, cytoplasmic									A2XMN2	Probable glutathione S-transferase GSTU1
O04985	Non-symbiotic hemoglobin 2								Q42972	Malate dehydrogenase, glyoxysomal									Q06398	Probable glutathione S-transferase GSTU6
Q9AS33	NPL4-like protein								Q7XUG1	Malate synthase									A2Y5G8	Probable histone H2A.4
A6N0M9	Nucleoside diphosphate kinase 1								Q2QMG2	Methylcrotonoyl-CoA carboxylase subunit alpha, mitochondrial									Q6ZJJ1	Probable L-ascorbate peroxidase 4, peroxisomal
B8AW64	Nucleosome assembly protein 1;2								Q6K548	Mitochondrial outer membrane protein porin 1									P0C0L1	Probable L-ascorbate peroxidase 6, chloroplastic/mitochondrial
B8BBN7	Obg-like ATPase 1								Q6L5I5	Mitochondrial outer membrane protein porin 2									Q7XJ02	Probable L-ascorbate peroxidase 7, chloroplastic
Q10G56	Ornithine aminotransferase, mitochondrial								A2X0R4	Molybdopterin synthase catalytic subunit									Q10MQ2	Probable LL-diaminopimelate aminotransferase, chloroplastic
P25776	Oryzain alpha chain								Q7FAE1	Momilactone A synthase									Q75HE6	Probable methylenetetrahydrofolate reductase
P25777	Oryzain beta chain								Q0IWL9	Monothiol glutaredoxin-S11									Q7G764	Probable NAD(P)H-dependent oxidoreductase 1
P25778	Oryzain gamma chain								P43279	NADP-dependent malic enzyme, chloroplastic									Q941Z0	Probable NADPH:quinone oxidoreductase 1
Q7XPL2	Oxygen-dependent coproporphyrinogen-III oxidase, chloroplastic								B8AEC1	NAP1-related protein 2									Q7Y0E8	Probable nucleoredoxin 1-1
A2YPX3	Peroxidase 2								Q93XI4	N-carbamoylputrescine amidase									Q7Y0F2	Probable nucleoredoxin 1-2
Q9FR35	Peroxiredoxin-2C								Q0JL46	Neutral ceramidase									Q69LA6	Probable pyridoxal 5'-phosphate synthase subunit PDX1.1
Q69TY4	Peroxiredoxin-2E-1, chloroplastic								Q6ASY2	Non-specific lipid transfer protein-like 1									Q7FAY6	Probable UDP-arabinopyranose mutase 2
Q9SDD6	Peroxiredoxin-2F, mitochondrial								Q0IQK9	Non-specific lipid-transfer protein 1									Q2QMN7	Probable ureidoglycolate hydrolase
Q7FAS1	Peroxisomal (S)-2-hydroxy-acid oxidase GLO3								Q2QYL3	Non-specific lipid-transfer protein 3									P83647	Profilin LP04
Q8W1L6	Peroxisomal fatty acid beta-oxidation multifunctional protein								O04986	Non-symbiotic hemoglobin 1									P17070	Proliferating cell nuclear antigen
Q5VRJ8	Peroxisomal membrane protein 11-5								O04985	Non-symbiotic hemoglobin 2									P52428	Proteasome subunit alpha type-1
P14717	Phenylalanine ammonia-lyase								A6N0M9	Nucleoside diphosphate kinase 1									Q10KF0	Proteasome subunit alpha type-2
Q43007	Phospholipase D alpha 1								Q5VND6	Nucleosome assembly protein 1;1									Q9LSU0	Proteasome subunit alpha type-3
Q10E49	Phytanoyl-CoA dioxygenase 1								B8AW64	Nucleosome assembly protein 1;2									P0C8Y9	Proteasome subunit alpha type-4-2
Q7XPY2	Plasma membrane ATPase								Q6Z1J6	Obg-like ATPase 1									Q9LSU1	Proteasome subunit alpha type-5
Q8GT95	Polygalacturonase inhibitor 1								Q10G56	Ornithine aminotransferase, mitochondrial									Q9LSU3	Proteasome subunit alpha type-6
Q6H6D2	Porphobilinogen deaminase, chloroplastic								P25776	Oryzain alpha chain									A2YXU2	Proteasome subunit alpha type-7-A
Q7F1K9	Probable (S)-ureidoglycine aminohydrolase								P25777	Oryzain beta chain									O64464	Proteasome subunit beta type-1
Q6Z4A7	Probable 5'-adenylylsulfate reductase 1, chloroplastic								P25778	Oryzain gamma chain									Q9LST6	Proteasome subunit beta type-2
A2Z3C4	Probable 6-phosphogluconolactonase 4, chloroplastic								Q7XPL2	Oxygen-dependent coproporphyrinogen-III oxidase, chloroplastic									Q9LST7	Proteasome subunit beta type-3
Q852M2	Probable aldehyde oxidase 3								A2YPX3	Peroxidase 2									Q53LQ0	Protein disulfide isomerase-like 1-1
A2XRZ0	Probable aldo-keto reductase 2								Q9FR35	Peroxiredoxin-2C									Q67IX6	Protein disulfide isomerase-like 1-4
Q7XQ45	Probable aldo-keto reductase 3								Q69TY4	Peroxiredoxin-2E-1, chloroplastic									Q75M08	Protein disulfide isomerase-like 2-1
Q653V7	Probable alpha-glucosidase								Q9SDD6	Peroxiredoxin-2F, mitochondrial									A1XBB7	Protein IN2-1 homolog B
B8BKI7	Probable bifunctional methylthioribulose-1-phosphate dehydratase/enolase-phosphatase E1								Q7FAS1	Peroxisomal (S)-2-hydroxy-acid oxidase GLO3									B7EA73	Puromycin-sensitive aminopeptidase
B8B7X6	Probable D-2-hydroxyglutarate dehydrogenase, mitochondrial								Q8W1L6	Peroxisomal fatty acid beta-oxidation multifunctional protein									Q69TH8	Putative 12-oxophytodienoate reductase 4
B9F676	Probable glucan 1,3-alpha-glucosidase								Q5VRJ8	Peroxisomal membrane protein 11-5									Q69TI0	Putative 12-oxophytodienoate reductase 5
O82451	Probable glutathione S-transferase GSTF2								P14717	Phenylalanine ammonia-lyase									Q6YZX6	Putative aconitate hydratase, cytoplasmic
A2XMN2	Probable glutathione S-transferase GSTU1								Q75W16	Phospho-2-dehydro-3-deoxyheptonate aldolase 2, chloroplastic									A2Y9C5	Putative laccase-19
Q06398	Probable glutathione S-transferase GSTU6								Q43007	Phospholipase D alpha 1									A2Y5L9	Pyruvate decarboxylase 1
Q8S857	Probable histone H2A variant 2								Q259G4	Phosphomannomutase									Q0DHF6	Pyruvate decarboxylase 1
A2YMC5	Probable histone H2A.1								Q6ETN3	Probable 4-coumarate--CoA ligase 3									A2XFI3	Pyruvate decarboxylase 2
A2Y5G8	Probable histone H2A.4								A2Z3C4	Probable 6-phosphogluconolactonase 4, chloroplastic									Q6Z5N4	Pyruvate dehydrogenase E1 component subunit alpha-1, mitochondrial
Q6ZJJ1	Probable L-ascorbate peroxidase 4, peroxisomal								Q852M2	Probable aldehyde oxidase 3									Q7XTJ3	Pyruvate dehydrogenase E1 component subunit alpha-3, chloroplastic
P0C0L1	Probable L-ascorbate peroxidase 6, chloroplastic/mitochondrial								A2XRZ6	Probable aldo-keto reductase 3									B8BJ39	Pyruvate kinase 1, cytosolic
Q7XJ02	Probable L-ascorbate peroxidase 7, chloroplastic								Q653V7	Probable alpha-glucosidase Os06g0675700									Q2QXR8	Pyruvate kinase 2, cytosolic
Q10MQ2	Probable LL-diaminopimelate aminotransferase, chloroplastic								Q8H5N9	Probable aquaporin PIP2-1									Q6AVA8	Pyruvate, phosphate dikinase 1, chloroplastic
Q9ZTS1	Probable methionine--tRNA ligase								B8BKI7	Probable bifunctional methylthioribulose-1-phosphate dehydratase/enolase-phosphatase E1									Q75KR1	Pyruvate, phosphate dikinase 2
Q75HE6	Probable methylenetetrahydrofolate reductase								Q84VG0	Probable calcium-binding protein CML7									P40392	Ras-related protein RIC1
Q6AV34	Probable N-acetyl-gamma-glutamyl-phosphate reductase, chloroplastic								Q6ZG77	Probable diaminopimelate decarboxylase, chloroplastic									Q6ZFT5	Ribose-phosphate pyrophosphokinase 4
Q7G764	Probable NAD(P)H-dependent oxidoreductase 1								O82451	Probable glutathione S-transferase GSTF2									Q9SE42	Ribulose-phosphate 3-epimerase, cytoplasmic isoform
Q941Z0	Probable NADPH:quinone oxidoreductase 1								A2XMN2	Probable glutathione S-transferase GSTU1									Q10M12	Ricin B-like lectin R40C1
Q7Y0E8	Probable nucleoredoxin 1-1								Q06398	Probable glutathione S-transferase GSTU6									Q6Z4N6	Ricin B-like lectin R40G2
Q7Y0F2	Probable nucleoredoxin 1-2								A2Y5G8	Probable histone H2A.4									B7FAL5	RNA-binding protein Y14A
Q7XR06	Probable protein phosphatase 2C 45								Q0D4Z6	Probable indole-3-acetic acid-amido synthetase GH3.8									A2Y053	S-adenosylmethionine synthase 1
Q69LA6	Probable pyridoxal 5'-phosphate synthase subunit PDX1.1								Q6ZJJ1	Probable L-ascorbate peroxidase 4, peroxisomal									P93438	S-adenosylmethionine synthase 2
Q7FAY6	Probable UDP-arabinopyranose mutase 2								P0C0L1	Probable L-ascorbate peroxidase 6, chloroplastic/mitochondrial									Q0JPA6	Salt stress root protein RS1
P83647	Profilin LP04								Q7XJ02	Probable L-ascorbate peroxidase 7, chloroplastic									Q0JMY8	Salt stress-induced protein
P17070	Proliferating cell nuclear antigen								Q10MQ2	Probable LL-diaminopimelate aminotransferase, chloroplastic									P52712	Serine carboxypeptidase-like
P52428	Proteasome subunit alpha type-1								Q9ZTS1	Probable methionine--tRNA ligase									Q7XKA8	Serine/threonine-protein kinase SAPK5
Q10KF0	Proteasome subunit alpha type-2								Q75HE6	Probable methylenetetrahydrofolate reductase									P48489	Serine/threonine-protein phosphatase PP1
Q9LSU0	Proteasome subunit alpha type-3								Q6AV34	Probable N-acetyl-gamma-glutamyl-phosphate reductase, chloroplastic									A2X8Q3	Soluble inorganic pyrophosphatase
P0C8Y9	Proteasome subunit alpha type-4-2								Q7G764	Probable NAD(P)H-dependent oxidoreductase 1									Q9SMB1	Spermidine synthase 1
Q9LSU1	Proteasome subunit alpha type-5								Q941Z0	Probable NADPH:quinone oxidoreductase 1									Q6ZDY8	Succinate dehydrogenase [ubiquinone] flavoprotein subunit, mitochondrial
Q9LSU3	Proteasome subunit alpha type-6								Q7Y0E8	Probable nucleoredoxin 1-1									Q9S827	Succinate dehydrogenase [ubiquinone] iron-sulfur subunit 1, mitochondrial
A2YXU2	Proteasome subunit alpha type-7-A								Q7Y0F2	Probable nucleoredoxin 1-2									Q0JDA2	Succinate dehydrogenase subunit 5, mitochondrial
O64464	Proteasome subunit beta type-1								Q7XR06	Probable protein phosphatase 2C 45									Q6ZL94	Succinate--CoA ligase [ADP-forming] subunit alpha, mitochondrial
Q9LST6	Proteasome subunit beta type-2								Q69LA6	Probable pyridoxal 5'-phosphate synthase subunit PDX1.1									Q6K9N6	Succinate--CoA ligase [ADP-forming] subunit beta, mitochondrial
Q9LST7	Proteasome subunit beta type-3								A2YM35	Probable pyruvate, phosphate dikinase regulatory protein, chloroplastic									B9F3B6	Succinate-semialdehyde dehydrogenase, mitochondrial
Q53LQ0	Protein disulfide isomerase-like 1-1								Q7FAY6	Probable UDP-arabinopyranose mutase 2									P31924	Sucrose synthase 1
Q67IX6	Protein disulfide isomerase-like 1-4								Q2QMN7	Probable ureidoglycolate hydrolase									P30298	Sucrose synthase 2
Q75M08	Protein disulfide isomerase-like 2-1								P83647	Profilin LP04									Q10LP5	Sucrose synthase 4
A1XBB7	Protein IN2-1 homolog B								P17070	Proliferating cell nuclear antigen									Q6YXW6	Sucrose-phosphatase 2
Q0JL44	Protein SGT1 homolog								P52428	Proteasome subunit alpha type-1									Q43008	Superoxide dismutase [Mn], mitochondrial
B7EA73	Puromycin-sensitive aminopeptidase								Q10KF0	Proteasome subunit alpha type-2									Q0D840	Thioredoxin H1
Q69TH8	Putative 12-oxophytodienoate reductase 4								Q9LSU0	Proteasome subunit alpha type-3									Q6ZFU6	Thioredoxin reductase NTRB
Q69TI0	Putative 12-oxophytodienoate reductase 5								P0C8Y9	Proteasome subunit alpha type-4-2									P35681	Translationally-controlled tumor protein homolog
Q6YZX6	Putative aconitate hydratase, cytoplasmic								Q9LSU1	Proteasome subunit alpha type-5									Q9XGP7	Tricin synthase 1
Q6ZHE5	Putative D-cysteine desulfhydrase 1, mitochondrial								Q9LSU3	Proteasome subunit alpha type-6									P48494	Triosephosphate isomerase, cytosolic
A2Y9C5	Putative laccase-19								A2YXU2	Proteasome subunit alpha type-7-A									Q53M52	Tubulin alpha-2 chain
Q0DHF6	Pyruvate decarboxylase 1								A2Z3I9	Proteasome subunit alpha type-7-B									P46265	Tubulin beta-5 chain
A2Y5L9	Pyruvate decarboxylase 1								O64464	Proteasome subunit beta type-1									P0CH35	Ubiquitin-60S ribosomal protein L40-2
A2XFI3	Pyruvate decarboxylase 2								Q9LST6	Proteasome subunit beta type-2									Q8S919	Ubiquitin-conjugating enzyme E2 5B
Q6Z5N4	Pyruvate dehydrogenase E1 component subunit alpha-1, mitochondrial								Q9LST7	Proteasome subunit beta type-3									Q94DM8	Ubiquitin-fold modifier 1
Q7XTJ3	Pyruvate dehydrogenase E1 component subunit alpha-3, chloroplastic								Q6EU14	Protein argonaute 1A									Q8H8T0	UDP-arabinopyranose mutase 1
Q0J0H4	Pyruvate dehydrogenase E1 component subunit beta-2, mitochondrial								Q0JF58	Protein argonaute 4B									Q6Z4G3	UDP-arabinopyranose mutase 3
B8BJ39	Pyruvate kinase 1, cytosolic								Q53LQ0	Protein disulfide isomerase-like 1-1									Q9AUV6	UDP-glucose 6-dehydrogenase 3
Q2QXR8	Pyruvate kinase 2, cytosolic								Q67IX6	Protein disulfide isomerase-like 1-4									A2YGP6	UDP-sugar pyrophosphorylase
Q6AVA8	Pyruvate, phosphate dikinase 1, chloroplastic								Q75M08	Protein disulfide isomerase-like 2-1									Q9LDN2	Uridine 5'-monophosphate synthase
Q75KR1	Pyruvate, phosphate dikinase 2								Q942L2	Protein disulfide isomerase-like 2-2									Q53NL5	Xylanase inhibitor protein 2
P40392	Ras-related protein RIC1								Q67UF5	Protein disulfide isomerase-like 2-3
Q6ZFT5	Ribose-phosphate pyrophosphokinase 4								Q0JL44	Protein SGT1 homolog
Q9SE42	Ribulose-phosphate 3-epimerase, cytoplasmic isoform								Q2QQ99	Protein SPIRAL1-like 3
Q10M12	Ricin B-like lectin R40C1								B7EA73	Puromycin-sensitive aminopeptidase
Q6Z4N6	Ricin B-like lectin R40G2								Q69TH8	Putative 12-oxophytodienoate reductase 4
B7FAL5	RNA-binding protein Y14A								Q69TI0	Putative 12-oxophytodienoate reductase 5
P93438	S-adenosylmethionine synthase 2								Q6YZX6	Putative aconitate hydratase, cytoplasmic
Q0JPA6	Salt stress root protein RS1								Q0DHF6	Pyruvate decarboxylase 1
Q0JMY8	Salt stress-induced protein								A2Y5L9	Pyruvate decarboxylase 1
P52712	Serine carboxypeptidase-like								A2XFI3	Pyruvate decarboxylase 2
Q7XKA8	Serine/threonine-protein kinase SAPK5								Q6Z5N4	Pyruvate dehydrogenase E1 component subunit alpha-1, mitochondrial
P48489	Serine/threonine-protein phosphatase PP1								Q7XTJ3	Pyruvate dehydrogenase E1 component subunit alpha-3, chloroplastic
P55857	Small ubiquitin-related modifier 1								Q6Z1G7	Pyruvate dehydrogenase E1 component subunit beta-1, mitochondrial
A2X8Q3	Soluble inorganic pyrophosphatase								Q0J0H4	Pyruvate dehydrogenase E1 component subunit beta-2, mitochondrial
Q9SMB1	Spermidine synthase 1								B8BJ39	Pyruvate kinase 1, cytosolic
Q6ZDY8	Succinate dehydrogenase [ubiquinone] flavoprotein subunit, mitochondrial								Q2QXR8	Pyruvate kinase 2, cytosolic
Q9S827	Succinate dehydrogenase [ubiquinone] iron-sulfur subunit 1, mitochondrial								Q6AVA8	Pyruvate, phosphate dikinase 1, chloroplastic
Q0JDA2	Succinate dehydrogenase subunit 5, mitochondrial								Q75KR1	Pyruvate, phosphate dikinase 2
Q6ZCC4	Succinate dehydrogenase subunit 6, mitochondrial								P40392	Ras-related protein RIC1
Q6ZL94	Succinate--CoA ligase [ADP-forming] subunit alpha, mitochondrial								P40393	Ras-related protein RIC2
Q6K9N6	Succinate--CoA ligase [ADP-forming] subunit beta, mitochondrial								Q6ZFT5	Ribose-phosphate pyrophosphokinase 4
B9F3B6	Succinate-semialdehyde dehydrogenase, mitochondrial								Q10M12	Ricin B-like lectin R40C1
P31924	Sucrose synthase 1								Q6Z4N6	Ricin B-like lectin R40G2
P30298	Sucrose synthase 2								Q0JPA6	Salt stress root protein RS1
Q10LP5	Sucrose synthase 4								Q0JMY8	Salt stress-induced protein
Q6YXW6	Sucrose-phosphatase 2								P52712	Serine carboxypeptidase-like
Q43008	Superoxide dismutase [Mn], mitochondrial								Q75H81	Serpin-ZXA
Q0D840	Thioredoxin H1								P55857	Small ubiquitin-related modifier 1
Q7X8R5	Thioredoxin M2, chloroplastic								A2X8Q3	Soluble inorganic pyrophosphatase
Q6ZFU6	Thioredoxin reductase NTRB								Q9SMB1	Spermidine synthase 1
Q5JMR9	Thioredoxin Y, chloroplastic								Q10QA5	Strigolactone esterase D14
Q5Z9Z3	Thioredoxin-like protein Clot								Q6ZDY8	Succinate dehydrogenase [ubiquinone] flavoprotein subunit, mitochondrial
Q6ES52	TPR repeat-containing thioredoxin TDX								Q9S827	Succinate dehydrogenase [ubiquinone] iron-sulfur subunit 1, mitochondrial
P35681	Translationally-controlled tumor protein homolog								Q0JDA2	Succinate dehydrogenase subunit 5, mitochondrial
Q9XGP7	Tricin synthase 1								Q6ZL94	Succinate--CoA ligase [ADP-forming] subunit alpha, mitochondrial
P48494	Triosephosphate isomerase, cytosolic								Q6K9N6	Succinate--CoA ligase [ADP-forming] subunit beta, mitochondrial
Q6ESI7	Tripeptidyl-peptidase 2								B9F3B6	Succinate-semialdehyde dehydrogenase, mitochondrial
P28752	Tubulin alpha-1 chain								P30298	Sucrose synthase
Q53M52	Tubulin alpha-2 chain								P31924	Sucrose synthase 1
Q40665	Tubulin beta-3 chain								Q10LP5	Sucrose synthase 4
Q9ARZ9	Ubiquitin-40S ribosomal protein S27a-1								Q6YXW6	Sucrose-phosphatase 2
Q8S919	Ubiquitin-conjugating enzyme E2 5B								Q43008	Superoxide dismutase [Mn], mitochondrial
Q94DM8	Ubiquitin-fold modifier 1								Q0D840	Thioredoxin H1
A2Z5S8	Ubiquitin-fold modifier-conjugating enzyme 1								Q6ZFU6	Thioredoxin reductase NTRB
Q8H8T0	UDP-arabinopyranose mutase 1								Q5Z9Z3	Thioredoxin-like protein Clot
Q9AUV6	UDP-glucose 6-dehydrogenase 3								Q0J9V5	Thioredoxin-like protein CXXS1
A2YGP6	UDP-sugar pyrophosphorylase								P35681	Translationally-controlled tumor protein homolog
Q9LDN2	Uridine 5'-monophosphate synthase								Q9XGP7	Tricin synthase 1
Q53NL5	Xylanase inhibitor protein 2								P48494	Triosephosphate isomerase, cytosolic
									Q6ESI7	Tripeptidyl-peptidase 2
									P28752	Tubulin alpha-1 chain
									Q53M52	Tubulin alpha-2 chain
									Q43594	Tubulin beta-1 chain
									Q40665	Tubulin beta-3 chain
									Q8S919	Ubiquitin-conjugating enzyme E2 5B
									Q94DM8	Ubiquitin-fold modifier 1
									Q8H8T0	UDP-arabinopyranose mutase 1
									Q9AUV6	UDP-glucose 6-dehydrogenase 3
									A2YGP6	UDP-sugar pyrophosphorylase
									Q6YYB0	Uncharacterized protein Os08g0359500
									Q9LDN2	Uridine 5'-monophosphate synthase
									Q10L71	Villin-2
									Q0J716	Villin-5
									Q53NL5	Xylanase inhibitor protein 2

## Sheet: Comparative Protein Abundance
Comparative Protein Abundance between 0% - 0.04% Treatment Groups
Upregulated Protein				Downregulated Protein
Accession	Protein	Fold Change		Accession	Protein	Fold Change				Number of Proteins
P27932	Alpha-amylase isozyme 3A	3.33631		Q0J716	Villin-5	-1.31358			Upregulated proteins	49
Q75HQ0	Heat shock 70 kDa protein BIP4	2.66305		Q6ZJS7	Elongation factor Ts, mitochondrial	-1.30464			Protein exclusive to 0.04%	37
B7F845	60S ribosomal protein L10a	2.33374		Q0D3N0	Peroxidase 2	-1.27717			Downregulated proteins	62
Q0IQK9	Non-specific lipid-transfer protein 1	2.0706		Q6EU14	Protein argonaute 1A	-1.2213			Protein exclusive to 0%	43
Q6Z1J6	Obg-like ATPase 1	1.53549		Q0JL46	Neutral ceramidase	-1.09147
Q2R1V8	GDP-mannose 3,5-epimerase 2	1.49322		Q9FR35	Peroxiredoxin-2C	-1.01497
Q5N806	Cysteine proteinase inhibitor 4	1.44843		Q33E23	Glutamate dehydrogenase 2, mitochondrial	-0.978882
A3C6D7	Actin-2	1.43792		Q84QK0	12-oxophytodienoate reductase 1	-0.948144
Q851K1	Germin-like protein 3-6	1.38362		P43279	NADP-dependent malic enzyme, chloroplastic	-0.893256
Q5VND6	Nucleosome assembly protein 1;1	1.31477		P0C522	ATP synthase subunit alpha, mitochondrial	-0.885133
Q9FWK4	Cyanate hydratase	1.28015		Q69TI0	Putative 12-oxophytodienoate reductase 5	-0.879586
P35687	40S ribosomal protein S21	1.05259		Q5VMJ3	Profilin LP04	-0.843334
Q0J006	Proteasome subunit alpha type-7-B	1.02611		P41095	60S acidic ribosomal protein P0	-0.807761
Q40680	Elongation factor 1-delta 1	0.997702		Q01859	ATP synthase subunit beta, mitochondrial	-0.797197
P41345	Ferredoxin--NADP reductase, root isozyme, chloroplastic	0.982802		Q9AY76	Actin-depolymerizing factor 2	-0.785769
Q2RAD9	Histone H3.2	0.969137		Q6ER94	2-Cys peroxiredoxin BAS1, chloroplastic	-0.757317
Q0JA75	Cinnamyl alcohol dehydrogenase 7	0.929335		P25778	Oryzain gamma chain	-0.756678
P0C540	Actin-7	0.914324		Q2QYW2	Clathrin heavy chain 2	-0.730735
Q0J9V5	Thioredoxin-like protein CXXS1	0.867115		Q94DM8	Ubiquitin-fold modifier 1	-0.721694
Q5Z8V9	Delta-aminolevulinic acid dehydratase, chloroplastic	0.848555		Q10N21	L-ascorbate peroxidase 1, cytosolic	-0.721373
P49210	60S ribosomal protein L9	0.815892		Q9SDG6	60S ribosomal protein L30	-0.690004
Q0DAE4	Glutaredoxin-C8	0.805803		Q69NG5	Probable 6-phosphogluconolactonase 4, chloroplastic	-0.682055
P35683	Eukaryotic initiation factor 4A-1	0.743444		P27933	Alpha-amylase isozyme 3D	-0.660516
P40393	Ras-related protein RIC2	0.715032		Q01401	1,4-alpha-glucan-branching enzyme, chloroplastic/amyloplastic	-0.655485
Q0DWH1	Alcohol dehydrogenase class-3	0.693559		Q0J5V5	Aminopeptidase M1-B	-0.640883
Q75W16	Phospho-2-dehydro-3-deoxyheptonate aldolase 2, chloroplastic	0.690567		Q7X7N2	Arginase 1, mitochondrial	-0.639038
Q6ASY2	Non-specific lipid transfer protein-like 1	0.678122		Q84LK3	Betaine aldehyde dehydrogenase 2	-0.631252
Q53WK4	Nucleosome assembly protein 1;2	0.644727		B7EA73	Puromycin-sensitive aminopeptidase	-0.618261
Q0JKD0	Glutamate synthase 1 [NADH], chloroplastic	0.627969		Q5VRJ8	Peroxisomal membrane protein 11-5	-0.574937
Q84VG0	Probable calcium-binding protein CML7	0.620966		Q10CE7	Probable glutathione S-transferase GSTU1	-0.573235
Q2QXR8	Pyruvate kinase 2, cytosolic	0.5893		Q6YXW6	Sucrose-phosphatase 2	-0.568123
P29545	Elongation factor 1-beta	0.585122		Q75LJ3	Electron transfer flavoprotein subunit alpha, mitochondrial	-0.554909
P0C5C9	1-Cys peroxiredoxin A	0.579712		P52712	Serine carboxypeptidase-like	-0.550535
Q69RJ0	Ferredoxin-dependent glutamate synthase, chloroplastic	0.575037		P56724	60S acidic ribosomal protein P3	-0.544372
Q9XEA8	Cysteine synthase	0.573878		Q9LI00	6-phosphogluconate dehydrogenase, decarboxylating 1	-0.544103
O04985	Non-symbiotic hemoglobin 2	0.545087		Q941Z0	Probable NADPH:quinone oxidoreductase 1	-0.542866
Q53NL5	Xylanase inhibitor protein 2	0.537588		Q0DK10	60S ribosomal protein L11	-0.523647
Q9ZRI7	Elongation factor 1-gamma 1	0.495952		Q6Z5N4	Pyruvate dehydrogenase E1 component subunit alpha-1, mitochondrial	-0.519124
P0C0L1	Probable L-ascorbate peroxidase 6, chloroplastic/mitochondrial	0.472442		P40392	Ras-related protein RIC1	-0.51313
Q7XTJ3	Pyruvate dehydrogenase E1 component subunit alpha-3, chloroplastic	0.465915		O24174	Betaine aldehyde dehydrogenase 1	-0.505687
O04986	Non-symbiotic hemoglobin 1	0.454361		Q10M12	Ricin B-like lectin R40C1	-0.489614
Q69LA6	Probable pyridoxal 5'-phosphate synthase subunit PDX1.1	0.452281		Q0IQF7	40S ribosomal protein S16	-0.487943
Q0DI31	Cytochrome c	0.448332		Q0IWL9	Monothiol glutaredoxin-S11	-0.485911
Q7GD79	GTP-binding nuclear protein Ran-2	0.423875		Q9ZTS1	Probable methionine--tRNA ligase	-0.48524
P14654	Glutamine synthetase cytosolic isozyme 1-2	0.421328		P46466	26S proteasome regulatory subunit 4 homolog	-0.476102
Q8H8T0	UDP-arabinopyranose mutase 1	0.401532		Q65XK0	Ketol-acid reductoisomerase, chloroplastic	-0.473169
Q9LSU3	Proteasome subunit alpha type-6	0.362783		P49199	40S ribosomal protein S8	-0.465545
Q2QLY5	5-methyltetrahydropteroyltriglutamate--homocysteine methyltransferase 1	0.351252		Q6K4E7	Aminopeptidase M1-D	-0.464124
P14717	Phenylalanine ammonia-lyase	0.294723		Q6K548	Mitochondrial outer membrane protein porin 1	-0.460139
				B9EXM2	Carbamoyl-phosphate synthase large chain, chloroplastic	-0.449335
Proteins Exclusive to 0.04%				Q6ZG77	Probable diaminopimelate decarboxylase, chloroplastic	-0.436466
Accession	Protein	Fold Change		P30298	Sucrose synthase 2	-0.429855
Q10RE5	1,2-dihydroxy-3-keto-5-methylthiopentene dioxygenase 2	N/A		Q6Z6L4	Aminopeptidase M1-A	-0.422891
Q84Q77	17.9 kDa class I heat shock protein	N/A		Q9LST7	Proteasome subunit beta type-3	-0.421577
P0DKK0	26S proteasome regulatory subunit 7B	N/A		P17654	Alpha-amylase	-0.419025
Q6EPN6	2-C-methyl-D-erythritol 2,4-cyclodiphosphate synthase, chloroplastic	N/A		Q9FE01	L-ascorbate peroxidase 2, cytosolic	-0.401774
Q69UI2	40S ribosomal protein S13-1	N/A		Q7Y0E8	Probable nucleoredoxin 1-1	-0.382726
B7F7K7	Beta-glucosidase 31	N/A		Q0JGZ6	Fructokinase-1	-0.35962
Q75I93	Beta-glucosidase 7	N/A		Q42971	Enolase	-0.359466
Q2QX45	Calcium-dependent protein kinase 28	N/A		Q9LST6	Proteasome subunit beta type-2	-0.346243
Q6YV23	Carbamoyl-phosphate synthase small chain, chloroplastic	N/A		Q7XN11	Gamma-aminobutyrate transaminase 1, mitochondrial	-0.331746
Q6K9A2	Cinnamoyl-CoA reductase 1	N/A		P0DKK8	40S ribosomal protein S10-1	-0.316418
Q69T31	Cytosolic invertase 1	N/A
Q40682	Elongation factor 1-delta 2	N/A		Proteins Exclusive to 0%
Q6H5J0	Enoyl-[acyl-carrier-protein] reductase [NADH] 2, chloroplastic	N/A		Accession	Protein	Fold Change
Q84PB3	Eukaryotic translation initiation factor isoform 4G-1	N/A		P0DKK2	60S ribosomal protein L37a-2	N/A
Q5NBP9	Glucosidase 2 subunit beta	N/A		Q6ZJW9	Actin-related protein 4	N/A
Q4W8D0	Glutamine synthetase cytosolic isozyme 1-3	N/A		Q10MX3	Asparagine synthetase [glutamine-hydrolyzing] 1	N/A
Q5VRH4	Homogentisate 1,2-dioxygenase	N/A		Q10S55	ATP phosphoribosyltransferase, chloroplastic	N/A
O64437	Inositol-3-phosphate synthase 1	N/A		Q56UD1	Beta-fructofuranosidase, insoluble isoenzyme 5	N/A
Q6Z2X3	Molybdopterin synthase catalytic subunit	N/A		Q7DNA1	Chitinase 2	N/A
Q7FAE1	Momilactone A synthase	N/A		Q6ZHS4	Cinnamyl alcohol dehydrogenase 2	N/A
Q7XPW5	Phosphomannomutase	N/A		Q10FF9	Deoxyuridine 5'-triphosphate nucleotidohydrolase	N/A
Q6ETN3	Probable 4-coumarate--CoA ligase 3	N/A		Q0JJD1	Dihydroorotase, mitochondrial	N/A
Q7XQ45	Probable aldo-keto reductase 3	N/A		Q0JG99	Esterase PIR7B	N/A
Q8H5N9	Probable aquaporin PIP2-1	N/A		Q7F731	Germin-like protein 1-1	N/A
Q0D4Z6	Probable indole-3-acetic acid-amido synthetase GH3.8	N/A		P55142	Glutaredoxin-C6	N/A
Q8GVP6	Probable pyruvate, phosphate dikinase regulatory protein, chloroplastic	N/A		Q5NAY4	Histidinol dehydrogenase, chloroplastic	N/A
Q2QMN7	Probable ureidoglycolate hydrolase	N/A		Q94JE1	Histone H2B.5	N/A
Q0JF58	Protein argonaute 4B	N/A		Q8H3C9	IAA-amino acid hydrolase ILR1-like 7	N/A
Q942L2	Protein disulfide isomerase-like 2-2	N/A		Q7F4F8	Mitochondrial outer membrane protein porin 3	N/A
Q67UF5	Protein disulfide isomerase-like 2-3	N/A		Q84P97	Mitochondrial outer membrane protein porin 5	N/A
Q2QQ99	Protein SPIRAL1-like 3	N/A		Q6AUR2	Nitrogen regulatory protein P-II homolog	N/A
Q6Z1G7	Pyruvate dehydrogenase E1 component subunit beta-1, mitochondrial	N/A		Q9AS33	NPL4-like protein	N/A
Q75H81	Serpin-ZXA	N/A		Q10E49	Phytanoyl-CoA dioxygenase 1	N/A
Q10QA5	Strigolactone esterase D14	N/A		Q7XPY2	Plasma membrane ATPase	N/A
Q43594	Tubulin beta-1 chain	N/A		Q8GT95	Polygalacturonase inhibitor 1	N/A
Q6YYB0	Uncharacterized protein Os08g0359500	N/A		Q6H6D2	Porphobilinogen deaminase, chloroplastic	N/A
Q10L71	Villin-2	N/A		Q7F1K9	Probable (S)-ureidoglycine aminohydrolase	N/A
				Q6Z4A7	Probable 5'-adenylylsulfate reductase 1, chloroplastic	N/A
				Q7XT99	Probable aldo-keto reductase 2	N/A
				Q7XI14	Probable D-2-hydroxyglutarate dehydrogenase, mitochondrial	N/A
				B9F676	Probable glucan 1,3-alpha-glucosidase	N/A
				Q8S857	Probable histone H2A variant 2	N/A
				Q6ZL43	Probable histone H2A.1	N/A
				Q8H8U5	Protein IN2-1 homolog B	N/A
				Q6ZHE5	Putative D-cysteine desulfhydrase 1, mitochondrial	N/A
				Q9SE42	Ribulose-phosphate 3-epimerase, cytoplasmic isoform	N/A
				B7FAL5	RNA-binding protein Y14A	N/A
				P93438	S-adenosylmethionine synthase 2	N/A
				Q7XKA8	Serine/threonine-protein kinase SAPK5	N/A
				P48489	Serine/threonine-protein phosphatase PP1	N/A
				Q6ZCC4	Succinate dehydrogenase subunit 6, mitochondrial	N/A
				Q7X8R5	Thioredoxin M2, chloroplastic	N/A
				Q5JMR9	Thioredoxin Y, chloroplastic	N/A
				Q6ES52	TPR repeat-containing thioredoxin TDX	N/A
				Q9ARZ9	Ubiquitin-40S ribosomal protein S27a-1	N/A
				Q8S625	Ubiquitin-fold modifier-conjugating enzyme 1	N/A
Comparative Protein Abundance between 0% - 0.10% Treatment Groups
Upregulated Protein				Downregulated Protein						Number of Proteins
Accession	Protein	Fold Change		Accession	Protein	Fold Change			Upregulated proteins	13
Q6ZL43	Probable histone H2A.1	2.63844		Q8S857	Probable histone H2A variant 2	-2.16643			Protein exclusive to 0.10%	18
Q5JMR9	Thioredoxin Y, chloroplastic	1.12346		Q9SDG6	60S ribosomal protein L30	-1.79715			Downregulated proteins	19
Q69RJ0	Ferredoxin-dependent glutamate synthase, chloroplastic	0.995252		Q7GD79	GTP-binding nuclear protein Ran-2	-1.50517			Protein exclusive to 0%	48
P41345	Ferredoxin--NADP reductase, root isozyme, chloroplastic	0.979602		P55857	Small ubiquitin-related modifier 1	-1.22326
P0C0L1	Probable L-ascorbate peroxidase 6, chloroplastic/mitochondrial	0.955377		P46465	26S proteasome regulatory subunit 6A homolog	-1.1633
Q0JKD0	Glutamate synthase 1 [NADH], chloroplastic	0.935121		Q84P97	Mitochondrial outer membrane protein porin 5	-1.03802
Q7F9I1	Chaperone protein ClpC1, chloroplastic	0.880847		Q10N21	L-ascorbate peroxidase 1, cytosolic	-0.982543
Q852L2	Cupincin	0.759539		O24174	Betaine aldehyde dehydrogenase 1	-0.953998
P14717	Phenylalanine ammonia-lyase	0.740904		Q7DNA1	Chitinase 2	-0.949506
Q2QYL3	Non-specific lipid-transfer protein 3	0.667118		P0DKK2	60S ribosomal protein L37a-2	-0.926193
Q69TH8	Putative 12-oxophytodienoate reductase 4	0.583068		Q0JCT1	Histone H3.3	-0.85296
Q9LSU0	Proteasome subunit alpha type-3	0.541845		P28752	Tubulin alpha-1 chain	-0.823583
P0C5D1	1-Cys peroxiredoxin B	0.384956		Q7XT99	Probable aldo-keto reductase 2	-0.793033
				Q6ESI7	Tripeptidyl-peptidase 2	-0.780304
Proteins Exclusive to 0.10%				Q2QLY5	5-methyltetrahydropteroyltriglutamate--homocysteine methyltransferase 1	-0.758222
Accession	Protein	Fold Change		Q852A1	Expansin-A7	-0.729682
B7F845	60S ribosomal protein L10a	N/A		Q7XPY2	Plasma membrane ATPase	-0.658242
A3C6D7	Actin-2	N/A		P49027	Guanine nucleotide-binding protein subunit beta-like protein A	-0.652393
P0C540	Actin-7	N/A		Q7Y0E8	Probable nucleoredoxin 1-1	-0.498472
Q84T92	Chalcone--flavonone isomerase	N/A
Q5Z8V9	Delta-aminolevulinic acid dehydratase, chloroplastic	N/A		Proteins Exclusive to 0%
Q6H5J0	Enoyl-[acyl-carrier-protein] reductase [NADH] 2, chloroplastic	N/A		Accession	Protein	Fold Change
Q851K1	Germin-like protein 3-6	N/A		Q8W425	26S proteasome non-ATPase regulatory subunit 6	N/A
Q7F7I7	GTP-binding nuclear protein Ran-1	N/A		B9FK36	Acetyl-CoA carboxylase 2	N/A
Q75HQ0	Heat shock 70 kDa protein BIP4	N/A		Q10AZ4	Actin-3	N/A
O64437	Inositol-3-phosphate synthase 1	N/A		Q9AY76	Actin-depolymerizing factor 2	N/A
A3AHG5	Late embryogenesis abundant protein 1	N/A		Q6ZJW9	Actin-related protein 4	N/A
Q0IQK9	Non-specific lipid-transfer protein 1	N/A		Q0DWH1	Alcohol dehydrogenase class-3	N/A
Q6ETN3	Probable 4-coumarate--CoA ligase 3	N/A		Q7XQ97	Anamorsin homolog 1	N/A
Q2QMN7	Probable ureidoglycolate hydrolase	N/A		Q10S55	ATP phosphoribosyltransferase, chloroplastic	N/A
Q0DKY4	S-adenosylmethionine synthase 1	N/A		Q56UD1	Beta-fructofuranosidase, insoluble isoenzyme 5	N/A
P46265	Tubulin beta-5 chain	N/A		Q0INM3	Beta-galactosidase 15	N/A
P0CH35	Ubiquitin-60S ribosomal protein L40-2	N/A		B9EXM2	Carbamoyl-phosphate synthase large chain, chloroplastic	N/A
Q6Z4G3	UDP-arabinopyranose mutase 3	N/A		Q7XKE9	Clathrin light chain 1	N/A
				Q0DJA0	Coatomer subunit delta-1	N/A
				Q10RI7	DEAD-box ATP-dependent RNA helicase 38	N/A
				Q10FF9	Deoxyuridine 5'-triphosphate nucleotidohydrolase	N/A
				Q0JJD1	Dihydroorotase, mitochondrial	N/A
				Q40680	Elongation factor 1-delta 1	N/A
				Q6YW46	Elongation factor 1-gamma 2	N/A
				Q5Z627	Elongation factor 1-gamma 3	N/A
				Q0JG99	Esterase PIR7B	N/A
				Q7F731	Germin-like protein 1-1	N/A
				Q8S9S4	IAA-amino acid hydrolase ILR1-like 1	N/A
				Q71VM4	Importin subunit alpha-1a	N/A
				Q9SLX0	Importin subunit alpha-1b	N/A
				Q84TA3	Leukotriene A-4 hydrolase homolog	N/A
				Q2QMG2	Methylcrotonoyl-CoA carboxylase subunit alpha, mitochondrial	N/A
				Q7F4F8	Mitochondrial outer membrane protein porin 3	N/A
				Q0JL46	Neutral ceramidase	N/A
				Q53WK4	Nucleosome assembly protein 1;2	N/A
				Q5VRJ8	Peroxisomal membrane protein 11-5	N/A
				Q10E49	Phytanoyl-CoA dioxygenase 1	N/A
				Q8GT95	Polygalacturonase inhibitor 1	N/A
				Q6H6D2	Porphobilinogen deaminase, chloroplastic	N/A
				Q7F1K9	Probable (S)-ureidoglycine aminohydrolase	N/A
				B9F676	Probable glucan 1,3-alpha-glucosidase	N/A
				Q9ZTS1	Probable methionine--tRNA ligase	N/A
				Q6AV34	Probable N-acetyl-gamma-glutamyl-phosphate reductase, chloroplastic	N/A
				Q7XR06	Probable protein phosphatase 2C 45	N/A
				Q0JL44	Protein SGT1 homolog	N/A
				Q6ZHE5	Putative D-cysteine desulfhydrase 1, mitochondrial	N/A
				Q0J0H4	Pyruvate dehydrogenase E1 component subunit beta-2, mitochondrial	N/A
				Q6ZCC4	Succinate dehydrogenase subunit 6, mitochondrial	N/A
				Q7X8R5	Thioredoxin M2, chloroplastic	N/A
				Q5Z9Z3	Thioredoxin-like protein Clot	N/A
				Q6ES52	TPR repeat-containing thioredoxin TDX	N/A
				Q40665	Tubulin beta-3 chain	N/A
				Q9ARZ9	Ubiquitin-40S ribosomal protein S27a-1	N/A
				Q8S625	Ubiquitin-fold modifier-conjugating enzyme 1	N/A
Comparative Protein Abundance between 0.04% - 0.10% Treatment Groups
Upregulated Protein				Downregulated Protein
Accession	Protein	Fold Change		Accession	Protein	Fold Change				Number of Proteins
P27932	Alpha-amylase isozyme 3A	3.01968		Q6EU14	Protein argonaute 1A	-1.91006			Upregulated proteins	36
Q0DWH1	Alcohol dehydrogenase class-3	1.65944		Q84QK0	12-oxophytodienoate reductase 1	-1.24963			Protein exclusive to 0.04%	59
Q40680	Elongation factor 1-delta 1	1.63954		Q0D3N0	Peroxidase 2	-1.22906			Downregulated proteins	48
Q6Z1J6	Obg-like ATPase 1	1.28262		Q10QA5	Strigolactone esterase D14	-1.21814			Protein exclusive to 0.10%	23
Q2R1V8	GDP-mannose 3,5-epimerase 2	1.26883		Q2QYL3	Non-specific lipid-transfer protein 3	-1.16138
Q5N806	Cysteine proteinase inhibitor 4	1.24385		Q33E23	Glutamate dehydrogenase 2, mitochondrial	-1.15802
P55857	Small ubiquitin-related modifier 1	1.20008		Q10KF0	Proteasome subunit alpha type-2	-0.960217
Q2QLY5	5-methyltetrahydropteroyltriglutamate--homocysteine methyltransferase 1	1.19441		Q8L4L4	60S ribosomal protein L5-2	-0.91828
Q0J9V5	Thioredoxin-like protein CXXS1	1.11076		Q69TI0	Putative 12-oxophytodienoate reductase 5	-0.906665
Q9SMB1	Spermidine synthase 1	1.09836		Q5VMJ3	Profilin LP04	-0.813345
P49210	60S ribosomal protein L9	1.04088		Q0JL46	Neutral ceramidase	-0.800002
Q9SDG6	60S ribosomal protein L30	1.02808		Q7X7N2	Arginase 1, mitochondrial	-0.751859
Q5VND6	Nucleosome assembly protein 1;1	0.992183		Q9FR35	Peroxiredoxin-2C	-0.74656
Q53WK4	Nucleosome assembly protein 1;2	0.95744		Q94DM8	Ubiquitin-fold modifier 1	-0.72888
Q6YW46	Elongation factor 1-gamma 2	0.951538		Q2QQ99	Protein SPIRAL1-like 3	-0.691039
P28752	Tubulin alpha-1 chain	0.930201		B9F3B6	Succinate-semialdehyde dehydrogenase, mitochondrial	-0.688192
Q2RAD9	Histone H3.2	0.90356		Q01859	ATP synthase subunit beta, mitochondrial	-0.683583
P0C579	Cysteine proteinase inhibitor 10	0.877486		Q6ZJS7	Elongation factor Ts, mitochondrial	-0.676113
Q40665	Tubulin beta-3 chain	0.790641		Q852L2	Cupincin	-0.66449
Q2R480	6-phosphogluconate dehydrogenase, decarboxylating 2, chloroplastic	0.773943		Q84LK3	Betaine aldehyde dehydrogenase 2	-0.66356
Q0J006	Proteasome subunit alpha type-7-B	0.751444		P17654	Alpha-amylase	-0.656333
P40393	Ras-related protein RIC2	0.714063		Q01401	1,4-alpha-glucan-branching enzyme, chloroplastic/amyloplastic	-0.630483
P35683	Eukaryotic initiation factor 4A-1	0.692171		Q6YXW6	Sucrose-phosphatase 2	-0.615626
Q75W16	Phospho-2-dehydro-3-deoxyheptonate aldolase 2, chloroplastic	0.671844		Q75LJ3	Electron transfer flavoprotein subunit alpha, mitochondrial	-0.615232
Q0JCT1	Histone H3.3	0.658356		Q0DK10	60S ribosomal protein L11	-0.61489
Q7XQ97	Anamorsin homolog 1	0.656583		O64464	Proteasome subunit beta type-1	-0.593005
Q6ZFT5	Ribose-phosphate pyrophosphokinase 4	0.595878		P41095	60S acidic ribosomal protein P0	-0.585738
Q6ASY2	Non-specific lipid transfer protein-like 1	0.581602		Q42971	Enolase	-0.5641
O04985	Non-symbiotic hemoglobin 2	0.553603		Q0IWL9	Monothiol glutaredoxin-S11	-0.562859
Q9ZRI7	Elongation factor 1-gamma 1	0.535131		Q5VRJ8	Peroxisomal membrane protein 11-5	-0.537943
Q6AVA8	Pyruvate, phosphate dikinase 1, chloroplastic	0.529454		P42862	Glucose-6-phosphate isomerase, cytosolic A	-0.526332
Q10RE5	1,2-dihydroxy-3-keto-5-methylthiopentene dioxygenase 2	0.511779		Q6K9N6	Succinate--CoA ligase [ADP-forming] subunit beta, mitochondrial	-0.525364
Q0DYB1	Soluble inorganic pyrophosphatase	0.501806		Q9LI00	6-phosphogluconate dehydrogenase, decarboxylating 1	-0.510287
Q8H8T0	UDP-arabinopyranose mutase 1	0.387589		Q9LSU0	Proteasome subunit alpha type-3	-0.505476
Q7G764	Probable NAD(P)H-dependent oxidoreductase 1	0.34557		Q0JGZ6	Fructokinase-1	-0.484492
Q6K5G8	Glyceraldehyde-3-phosphate dehydrogenase 3, cytosolic	0.291711		Q69TH8	Putative 12-oxophytodienoate reductase 4	-0.477666
				Q08480	Adenylate kinase 4	-0.474371
Proteins Exclusive to 0.04%				P30298	Sucrose synthase 2	-0.463418
Accession	Protein	Fold Change		P40392	Ras-related protein RIC1	-0.441542
Q84Q77	17.9 kDa class I heat shock protein	N/A		Q9LST6	Proteasome subunit beta type-2	-0.439805
Q8W425	26S proteasome non-ATPase regulatory subunit 6	N/A		Q7FAE1	Momilactone A synthase	-0.432993
P46465	26S proteasome regulatory subunit 6A homolog	N/A		Q7XN11	Gamma-aminobutyrate transaminase 1, mitochondrial	-0.420723
P0DKK0	26S proteasome regulatory subunit 7B	N/A		P14717	Phenylalanine ammonia-lyase	-0.406841
Q6EPN6	2-C-methyl-D-erythritol 2,4-cyclodiphosphate synthase, chloroplastic	N/A		P0C5A4	Late embryogenesis abundant protein, group 3	-0.397357
Q69UI2	40S ribosomal protein S13-1	N/A		Q6K669	Leucine aminopeptidase 2, chloroplastic	-0.397126
P35687	40S ribosomal protein S21	N/A		P37833	Aspartate aminotransferase, cytoplasmic	-0.377888
B9FK36	Acetyl-CoA carboxylase 2	N/A		Q9SDD6	Peroxiredoxin-2F, mitochondrial	-0.35072
Q10AZ4	Actin-3	N/A		Q10CE7	Probable glutathione S-transferase GSTU1	-0.345824
Q9AY76	Actin-depolymerizing factor 2	N/A
Q0INM3	Beta-galactosidase 15	N/A		Proteins Exclusive to 0.10%
B7F7K7	Beta-glucosidase 31	N/A		Accession	Protein	Fold Change
Q75I93	Beta-glucosidase 7	N/A		Q10MX3	Asparagine synthetase [glutamine-hydrolyzing] 1	N/A
O24174	Betaine aldehyde dehydrogenase 1	N/A		Q84T92	Chalcone--flavonone isomerase	N/A
Q2QX45	Calcium-dependent protein kinase 28	N/A		Q6ZHS4	Cinnamyl alcohol dehydrogenase 2	N/A
B9EXM2	Carbamoyl-phosphate synthase large chain, chloroplastic	N/A		P55142	Glutaredoxin-C6	N/A
Q6YV23	Carbamoyl-phosphate synthase small chain, chloroplastic	N/A		Q7F7I7	GTP-binding nuclear protein Ran-1	N/A
Q6K9A2	Cinnamoyl-CoA reductase 1	N/A		Q5NAY4	Histidinol dehydrogenase, chloroplastic	N/A
Q7XKE9	Clathrin light chain 1	N/A		Q94JE1	Histone H2B.5	N/A
Q0DJA0	Coatomer subunit delta-1	N/A		Q8H3C9	IAA-amino acid hydrolase ILR1-like 7	N/A
Q69T31	Cytosolic invertase 1	N/A		A3AHG5	Late embryogenesis abundant protein 1	N/A
Q10RI7	DEAD-box ATP-dependent RNA helicase 38	N/A		Q6AUR2	Nitrogen regulatory protein P-II homolog	N/A
Q40682	Elongation factor 1-delta 2	N/A		Q9AS33	NPL4-like protein	N/A
Q5Z627	Elongation factor 1-gamma 3	N/A		Q6Z4A7	Probable 5'-adenylylsulfate reductase 1, chloroplastic	N/A
Q84PB3	Eukaryotic translation initiation factor isoform 4G-1	N/A		Q7XI14	Probable D-2-hydroxyglutarate dehydrogenase, mitochondrial	N/A
Q852A1	Expansin-A7	N/A		Q8H8U5	Protein IN2-1 homolog B	N/A
Q5NBP9	Glucosidase 2 subunit beta	N/A		Q9SE42	Ribulose-phosphate 3-epimerase, cytoplasmic isoform	N/A
Q4W8D0	Glutamine synthetase cytosolic isozyme 1-3	N/A		B7FAL5	RNA-binding protein Y14A	N/A
Q0DAE4	Glutaredoxin-C8	N/A		Q0DKY4	S-adenosylmethionine synthase 1	N/A
Q7GD79	GTP-binding nuclear protein Ran-2	N/A		P93438	S-adenosylmethionine synthase 2	N/A
Q5VRH4	Homogentisate 1,2-dioxygenase	N/A		Q7XKA8	Serine/threonine-protein kinase SAPK5	N/A
Q8S9S4	IAA-amino acid hydrolase ILR1-like 1	N/A		P48489	Serine/threonine-protein phosphatase PP1	N/A
Q71VM4	Importin subunit alpha-1a	N/A		P46265	Tubulin beta-5 chain	N/A
Q9SLX0	Importin subunit alpha-1b	N/A		P0CH35	Ubiquitin-60S ribosomal protein L40-2	N/A
Q84TA3	Leukotriene A-4 hydrolase homolog	N/A		Q6Z4G3	UDP-arabinopyranose mutase 3	N/A
Q2QMG2	Methylcrotonoyl-CoA carboxylase subunit alpha, mitochondrial	N/A
Q6Z2X3	Molybdopterin synthase catalytic subunit	N/A
Q7XPW5	Phosphomannomutase	N/A
Q8H5N9	Probable aquaporin PIP2-1	N/A
Q84VG0	Probable calcium-binding protein CML7	N/A
Q6ZG77	Probable diaminopimelate decarboxylase, chloroplastic	N/A
Q0D4Z6	Probable indole-3-acetic acid-amido synthetase GH3.8	N/A
Q9ZTS1	Probable methionine--tRNA ligase	N/A
Q6AV34	Probable N-acetyl-gamma-glutamyl-phosphate reductase, chloroplastic	N/A
Q7XR06	Probable protein phosphatase 2C 45	N/A
Q8GVP6	Probable pyruvate, phosphate dikinase regulatory protein, chloroplastic	N/A
Q0JF58	Protein argonaute 4B	N/A
Q942L2	Protein disulfide isomerase-like 2-2	N/A
Q67UF5	Protein disulfide isomerase-like 2-3	N/A
Q0JL44	Protein SGT1 homolog	N/A
Q6Z1G7	Pyruvate dehydrogenase E1 component subunit beta-1, mitochondrial	N/A
Q0J0H4	Pyruvate dehydrogenase E1 component subunit beta-2, mitochondrial	N/A
Q75H81	Serpin-ZXA	N/A
Q5Z9Z3	Thioredoxin-like protein Clot	N/A
Q6ESI7	Tripeptidyl-peptidase 2	N/A
Q43594	Tubulin beta-1 chain	N/A
Q6YYB0	Uncharacterized protein Os08g0359500	N/A
Q10L71	Villin-2	N/A
Q0J716	Villin-5	N/A

## Sheet: Gene Ontology Analysis 1
Accession	Protein Name	Binding	Catalytic Activity	Structural Molecule Activity	Antioxidant Activity	Transporter Activity	Molecular Function Regulator	Cytoskeleton	Cytoplasm	Cytosol	Nucleus	Chloroplast	Peroxisome	Mitochondrion	Ribosome	Extracellular Space	Endoplasmic Reticulum	Golgi Apparatus	Plasma Membrane	Cell Wall	Metabolic Process	Cellular Process	Cellular Component Organisation	Localisation	Biological Regulation	Response to Stimulus	Developmental Process	Reproduction	Signalling	Nitrogen Utilisation	Growth	KEGG Pathway
Comparative Protein Abundance between 0% - 0.04% Treatment Groups
Upregulated Proteins
P0C5C9	1-Cys peroxiredoxin A		1		1				1		1										1	1			1	1						Stress Response
P35687	40S ribosomal protein S21			1						1											1	1	1									Protein Biosynthesis
Q2QLY5	5-methyltetrahydropteroyltriglutamate--homocysteine methyltransferase 1	1	1							1						1					1	1										Amino Acid Biosynthesis
B7F845	60S ribosomal protein L10a	1		1						1											1	1	1									Protein Biosynthesis
P49210	60S ribosomal protein L9	1								1											1	1										Protein Biosynthesis
A3C6D7	Actin-2	1						1	1																							Signalling and Cellular Process
P0C540	Actin-7	1						1																								Signalling and Cellular Process
Q0DWH1	Alcohol dehydrogenase class-3	1	1						1												1	1										Carbohydrate Metabolism	Secondary Metabolites Biosynthesis
P27932	Alpha-amylase isozyme 3A	1	1																		1	1										Carbohydrate Metabolism
Q0JA75	Cinnamyl alcohol dehydrogenase 7	1	1																		1	1										Phenylpropanoid Biosynthesis	Secondary Metabolites Biosynthesis
Q9FWK4	Cyanate hydratase	1	1																		1	1										Nitrogen Metabolism
Q5N806	Cysteine proteinase inhibitor 4	1	1				1									1					1	1			1	1						Plant defense
Q9XEA8	Cysteine synthase	1	1						1												1	1										Amino Acid Biosynthesis	Carbohydrate Metabolism	Secondary Metabolites Biosynthesis
Q0DI31	Cytochrome c	1	1											1							1	1										Transporter Protein
Q5Z8V9	Delta-aminolevulinic acid dehydratase, chloroplastic	1	1							1		1									1	1										Secondary Metabolites Biosynthesis
P29545	Elongation factor 1-beta	1																			1	1										Protein Biosynthesis
Q40680	Elongation factor 1-delta 1	1																			1	1										Protein Biosynthesis
Q9ZRI7	Elongation factor 1-gamma 1	1	1						1		1										1	1										Protein Biosynthesis
P35683	Eukaryotic initiation factor 4A-1	1	1								1										1	1			1							Protein Biosynthesis	Transporter Protein
Q69RJ0	Ferredoxin-dependent glutamate synthase, chloroplastic	1	1						1			1									1	1			1					1		Amino Acid Biosynthesis	Nitrogen Metabolism
P41345	Ferredoxin--NADP reductase, root isozyme, chloroplastic		1									1									1	1										Transporter Protein
Q2R1V8	GDP-mannose 3,5-epimerase 2	1	1																		1	1										Carbohydrate Metabolism	Secondary Metabolites Biosynthesis
Q851K1	Germin-like protein 3-6	1														1				1												Plant Defense
Q0JKD0	Glutamate synthase 1 [NADH], chloroplastic	1	1						1			1									1	1			1	1	1			1	1	Amino Acid Biosynthesis	Secondary Metabolites Biosynthesis
P14654	Glutamine synthetase cytosolic isozyme 1-2	1	1						1												1	1										Amino Acid Biosynthesis	Carbohydrate Metabolism	Nitrogen Metabolism
Q0DAE4	Glutaredoxin-C8		1						1												1	1			1							Transporter Protein	Translational Modification
Q7GD79	GTP-binding nuclear protein Ran-2	1	1						1		1												1	1								Transporter Protein
Q75HQ0	Heat shock 70 kDa protein BIP4	1															1															Stress Response	Translational Modification
Q2RAD9	Histone H3.2	1									1											1	1									Signalling and Cellular Process
Q6ASY2	Non-specific lipid transfer protein-like 1	1	1												1						1											Transporter Protein
Q0IQK9	Non-specific lipid-transfer protein 1	1																	1					1								Transporter Protein
O04986	Non-symbiotic hemoglobin 1	1																														Signalling and Cellular Process
O04985	Non-symbiotic hemoglobin 2	1																														Signalling and Cellular Process
Q5VND6	Nucleosome assembly protein 1;1								1		1											1	1									Translational Modification
Q53WK4	Nucleosome assembly protein 1;2								1		1											1	1									Translational Modification
Q6Z1J6	Obg-like ATPase 1	1	1							1									1						1	1						Stress Response
P14717	Phenylalanine ammonia-lyase		1						1												1	1										Amino Acid Biosynthesis	Phenylpropanoid Biosynthesis	Secondary Metabolites Biosynthesis
Q75W16	Phospho-2-dehydro-3-deoxyheptonate aldolase 2, chloroplastic		1									1									1	1										Amino Acid Biosynthesis	Secondary Metabolites Biosynthesis
Q84VG0	Probable calcium-binding protein CML7	1																							1							Plant Pathogen Interaction
P0C0L1	Probable L-ascorbate peroxidase 6, chloroplastic/mitochondrial	1	1		1							1		1							1	1				1						Amino Acid Biosynthesis	Carbohydrate Metabolism
Q69LA6	Probable pyridoxal 5'-phosphate synthase subunit PDX1.1		1																		1	1										Translational Modification
Q9LSU3	Proteasome subunit alpha type-6		1						1		1										1	1										Protein Biosynthesis
Q0J006	Proteasome subunit alpha type-7-B		1						1		1										1	1										Protein Biosynthesis
Q7XTJ3	Pyruvate dehydrogenase E1 component subunit alpha-3, chloroplastic		1									1									1	1										Carbohydrate Metabolism	Glycolysis / Gluconeogenesis	Secondary Metabolites Biosynthesis
Q2QXR8	Pyruvate kinase 2, cytosolic	1	1						1	1											1	1										Amino Acid Biosynthesis	Carbohydrate Metabolism	Glycolysis / Gluconeogenesis	Nucleotide Metabolism	Secondary Metabolites Biosynthesis
P40393	Ras-related protein RIC2	1	1																1													Signalling and Cellular Process
Q0J9V5	Thioredoxin-like protein CXXS1		1		1				1												1	1			1	1						Translational Modification	Stress Response
Q8H8T0	UDP-arabinopyranose mutase 1		1							1								1			1	1	1									Nucleotide Metabolism	Plant Defense
Q53NL5	Xylanase inhibitor protein 2	1	1													1					1	1				1						Nucleotide Metabolism	Plant Defense
	Total	35	33	2	3	0	1	2	17	8	9	7	0	2	1	4	1	1	3	1	35	37	7	2	9	7	1	0	0	2	1
Proteins exclusive to 0.04%
Q10RE5	1,2-dihydroxy-3-keto-5-methylthiopentene dioxygenase 2	1	1						1		1										1	1										Amino Acid Biosynthesis	Protein Biosynthesis
Q84Q77	17.9 kDa class I heat shock protein										1															1						Stress Response	Translational Modification
P0DKK0	26S proteasome regulatory subunit 7B	1	1						1		1										1											Protein Biosynthesis
Q6EPN6	2-C-methyl-D-erythritol 2,4-cyclodiphosphate synthase, chloroplastic	1	1									1									1	1										Secondary Metabolites Biosynthesis
Q69UI2	40S ribosomal protein S13-1	1		1						1	1										1	1										Protein Biosynthesis	Translational Modification
B7F7K7	Beta-glucosidase 31		1																		1											Phenylpropanoid Biosynthesis	Secondary Metabolites Biosynthesis
Q75I93	Beta-glucosidase 7	1	1													1					1											Phenylpropanoid Biosynthesis	Secondary Metabolites Biosynthesis
Q2QX45	Calcium-dependent protein kinase 28	1	1						1		1										1	1			1	1			1			Plant Pathogen Interaction
Q6YV23	Carbamoyl-phosphate synthase small chain, chloroplastic	1	1									1									1	1				1						Amino Acid Biosynthesis	Nucleotide Metabolism
Q6K9A2	Cinnamoyl-CoA reductase 1	1	1						1												1	1				1						Phenylpropanoid Biosynthesis	Secondary Metabolites Biosynthesis
Q69T31	Cytosolic invertase 1		1							1											1	1					1					Carbohydrate Metabolism
Q40682	Elongation factor 1-delta 2	1																			1	1										Protein Biosynthesis
Q6H5J0	Enoyl-[acyl-carrier-protein] reductase [NADH] 2, chloroplastic		1									1									1	1										Lipid Metabolism
Q84PB3	Eukaryotic translation initiation factor isoform 4G-1	1																			1	1			1							Protein Biosynthesis	Translational Modification
Q5NBP9	Glucosidase 2 subunit beta																1				1	1				1						Plant Defense	Translational Modification
Q4W8D0	Glutamine synthetase cytosolic isozyme 1-3	1	1						1												1	1										Amino Acid Biosynthesis	Carbohydrate Metabolism	Nitrogen Metabolism
Q5VRH4	Homogentisate 1,2-dioxygenase	1	1																		1	1										Amino Acid Biosynthesis
O64437	Inositol-3-phosphate synthase 1		1						1												1	1										Carbohydrate Metabolism	Lipid Metabolism
Q6Z2X3	Molybdopterin synthase catalytic subunit		1							1											1	1
Q7FAE1	Momilactone A synthase		1																		1											Secondary Metabolites Biosynthesis
Q7XPW5	Phosphomannomutase		1							1											1	1		1		1						Carbohydrate Metabolism	Nucleotide Metabolism	Secondary Metabolites Biosynthesis
Q6ETN3	Probable 4-coumarate--CoA ligase 3	1	1																		1	1										Amino Acid Biosynthesis	Phenylpropanoid Biosynthesis	Secondary Metabolites Biosynthesis
Q7XQ45	Probable aldo-keto reductase 3
Q8H5N9	Probable aquaporin PIP2-1					1													1					1								Signalling and Cellular Process	Transporter Protein
Q0D4Z6	Probable indole-3-acetic acid-amido synthetase GH3.8		1
Q8GVP6	Probable pyruvate, phosphate dikinase regulatory protein, chloroplastic	1	1									1									1	1
Q2QMN7	Probable ureidoglycolate hydrolase	1	1													1					1	1										Nucleotide Metabolism
Q0JF58	Protein argonaute 4B	1																			1	1			1
Q942L2	Protein disulfide isomerase-like 2-2		1													1	1					1			1	1						Protein Biosynthesis
Q67UF5	Protein disulfide isomerase-like 2-3		1														1					1			1	1						Protein Biosynthesis
Q2QQ99	Protein SPIRAL1-like 3							1																								Signalling and Cellular Process
Q6Z1G7	Pyruvate dehydrogenase E1 component subunit beta-1, mitochondrial		1											1								1										Carbohydrate Metabolism	Glycolysis / Gluconeogenesis	Secondary Metabolites Biosynthesis
Q75H81	Serpin-ZXA		1				1									1					1				1
Q10QA5	Strigolactone esterase D14		1							1	1										1	1			1		1
Q43594	Tubulin beta-1 chain	1	1	1				1		1												1	1									Signalling and Cellular Process	Transporter Protein
Q6YYB0	Uncharacterized protein Os08g0359500																				1	1		1	1	1	1		1		1
Q10L71	Villin-2	1						1		1												1	1	1	1	1					1	Signalling and Cellular Process
	Total	18	26	2	0	1	1	3	6	7	6	4	0	1	0	4	3	0	1	0	27	27	2	4	9	10	3	0	2	0	2
	Total Upregulated Proteins	53	59	4	3	1	2	5	23	15	15	11	0	3	1	8	4	1	4	1	62	64	9	6	18	17	4	0	2	2	3
Downregulated Proteins
Q84QK0	12-oxophytodienoate reductase 1	1	1																		1	1			1	1
P46466	26S proteasome regulatory subunit 4 homolog	1	1							1	1										1	1	1		1	1						Lipid Metabolism
Q01401	1,4-alpha-glucan-branching enzyme, chloroplastic/amyloplastic	1	1									1									1	1										Translational Modification
Q6ER94	2-Cys peroxiredoxin BAS1, chloroplastic		1		1							1									1	1			1	1						Plant Defense
P0DKK8	40S ribosomal protein S10-1														1																	Protein Biosynthesis
Q0IQF7	40S ribosomal protein S16	1		1						1											1	1	1									Protein Biosynthesis
P49199	40S ribosomal protein S8			1						1											1	1	1									Protein Biosynthesis
P41095	60S acidic ribosomal protein P0														1								1									Protein Biosynthesis
P56724	60S acidic ribosomal protein P3			1											1						1	1										Protein Biosynthesis
Q0DK10	60S ribosomal protein L11	1		1						1	1										1	1	1									Protein Biosynthesis
Q9SDG6	60S ribosomal protein L30			1						1											1	1										Protein Biosynthesis
Q9LI00	6-phosphogluconate dehydrogenase, decarboxylating 1		1						1												1	1				1						Carbohydrate Metabolism	Secondary Metabolites Biosynthesis
Q9AY76	Actin-depolymerizing factor 2	1						1														1	1									Signalling and Cellular Process
P17654	Alpha-amylase	1	1																		1	1										Carbohydrate Metabolism
P27933	Alpha-amylase isozyme 3D	1	1																		1	1										Carbohydrate Metabolism
Q6Z6L4	Aminopeptidase M1-A	1	1						1								1				1	1										Protein Biosynthesis
Q0J5V5	Aminopeptidase M1-B	1	1						1								1		1		1	1										Protein Biosynthesis
Q6K4E7	Aminopeptidase M1-D	1	1						1								1		1		1	1										Protein Biosynthesis
Q7X7N2	Arginase 1, mitochondrial	1	1									1		1							1	1				1						Amino Acid Biosynthesis	Nitrogen Metabolism	Secondary Metabolites Biosynthesis
P0C522	ATP synthase subunit alpha, mitochondrial	1	1			1								1							1	1		1
Q01859	ATP synthase subunit beta, mitochondrial		1			1								1							1	1		1
O24174	Betaine aldehyde dehydrogenase 1				1								1								1	1			1	1						Amino Acid Biosynthesis
Q84LK3	Betaine aldehyde dehydrogenase 2		1						1				1								1	1			1	1						Amino Acid Biosynthesis	Stress Response
B9EXM2	Carbamoyl-phosphate synthase large chain, chloroplastic	1	1						1			1									1	1										Amino Acid Biosynthesis
Q2QYW2	Clathrin heavy chain 2	1		1														1	1			1	1	1
Q75LJ3	Electron transfer flavoprotein subunit alpha, mitochondrial	1	1											1							1
Q6ZJS7	Elongation factor Ts, mitochondrial	1												1							1	1										Protein Biosynthesis
Q42971	Enolase	1	1							1											1	1										Amino Acid Biosynthesis
Q0JGZ6	Fructokinase-1	1	1																		1	1										Carbohydrate Metabolism
Q7XN11	Gamma-aminobutyrate transaminase 1, mitochondrial	1	1											1																		Amino Acid Biosynthesis
Q33E23	Glutamate dehydrogenase 2, mitochondrial		1											1							1	1				1						Amino Acid Biosynthesis
Q65XK0	Ketol-acid reductoisomerase, chloroplastic	1	1									1									1	1										Amino Acid Biosynthesis
Q10N21	L-ascorbate peroxidase 1, cytosolic											1									1	1				1						Amino Acid Biosynthesis
Q9FE01	L-ascorbate peroxidase 2, cytosolic	1	1		1							1									1	1				1						Amino Acid Biosynthesis
Q6K548	Mitochondrial outer membrane protein porin 1					1								1										1								Signalling and Cellular Process	Transporter Protein
Q0IWL9	Monothiol glutaredoxin-S11	1	1						1												1	1			1							Translational Modification
P43279	NADP-dependent malic enzyme, chloroplastic	1	1									1									1	1										Carbohydrate Metabolism
Q0JL46	Neutral ceramidase		1													1	1	1														Lipid Metabolism
P25778	Oryzain gamma chain		1													1					1	1				1						Protein Biosynthesis
Q0D3N0	Peroxidase 2	1	1		1											1					1	1				1						Phenylpropanoid Biosynthesis	Secondary Metabolites Biosynthesis	Stress Response
Q9FR35	Peroxiredoxin-2C		1		1				1												1	1			1	1
Q5VRJ8	Peroxisomal membrane protein 11-5												1									1	1
Q69NG5	Probable 6-phosphogluconolactonase 4, chloroplastic		1						1			1									1	1										Carbohydrate Metabolism	Secondary Metabolites Biosynthesis
Q6ZG77	Probable diaminopimelate decarboxylase, chloroplastic		1									1									1	1										Amino Acid Biosynthesis	Secondary Metabolites Biosynthesis
Q10CE7	Probable glutathione S-transferase GSTU1		1						1												1	1				1						Amino Acid Biosynthesis
Q9ZTS1	Probable methionine--tRNA ligase	1	1							1											1	1										Amino Acid Biosynthesis	Protein Biosynthesis
Q941Z0	Probable NADPH:quinone oxidoreductase 1	1	1							1											1
Q7Y0E8	Probable nucleoredoxin 1-1		1		1				1												1	1			1	1
Q5VMJ3	Profilin LP04	1						1														1	1	1	1							Signalling and Cellular Process
Q9LST6	Proteasome subunit beta type-2		1						1		1										1	1										Protein Biosynthesis
Q9LST7	Proteasome subunit beta type-3		1						1		1										1	1										Protein Biosynthesis
Q6EU14	Protein argonaute 1A	1																			1	1			1
B7EA73	Puromycin-sensitive aminopeptidase	1	1						1												1	1										Amino Acid Biosynthesis
Q69TI0	Putative 12-oxophytodienoate reductase 5	1	1																		1	1										Lipid Metabolism	Secondary Metabolites Biosynthesis
Q6Z5N4	Pyruvate dehydrogenase E1 component subunit alpha-1, mitochondrial		1											1							1	1										Carbohydrate Metabolism	Glycolysis / Gluconeogenesis	Secondary Metabolites Biosynthesis
P40392	Ras-related protein RIC1	1	1														1	1	1					1								Signalling and Cellular Process
Q10M12	Ricin B-like lectin R40C1	1
P52712	Serine carboxypeptidase-like		1										1				1				1	1										Protein Biosynthesis
P30298	Sucrose synthase 2		1																		1	1	1				1	1				Carbohydrate Metabolism	Stress Response
Q6YXW6	Sucrose-phosphatase 2	1	1							1	1								1		1	1										Carbohydrate Metabolism
Q94DM8	Ubiquitin-fold modifier 1								1		1										1	1										Translational Modification
Q0J716	Villin-5	1						1	1												1	1	1									Signalling and Cellular Process
	Total	35	43	6	6	3	0	3	16	9	6	10	4	9	3	3	6	3	5	0	51	53	11	6	10	15	1	1	0	0	0
Proteins exclusive to 0%
P0DKK2	60S ribosomal protein L37a-2	1		1											1						1	1										Protein Biosynthesis
Q6ZJW9	Actin-related protein 4								1		1											1	1			1	1	1				Signalling and Cellular Process
Q10MX3	Asparagine synthetase [glutamine-hydrolyzing] 1	1	1		1																1	1				1						Amino Acid Biosynthesis	Secondary Metabolites Biosynthesis
Q10S55	ATP phosphoribosyltransferase, chloroplastic	1	1									1									1	1										Amino Acid Biosynthesis	Secondary Metabolites Biosynthesis
Q56UD1	Beta-fructofuranosidase, insoluble isoenzyme 5		1													1				1	1											Carbohydrate Metabolism	Stress Response
Q7DNA1	Chitinase 2																				1	1				1						Carbohydrate Metabolism	Nucleotide Metabolism	Plant Defense
Q6ZHS4	Cinnamyl alcohol dehydrogenase 2	1	1																		1	1										Phenylpropanoid Biosynthesis	Secondary Metabolites Biosynthesis
Q10FF9	Deoxyuridine 5'-triphosphate nucleotidohydrolase	1	1																		1	1										Nucleotide Metabolism
Q0JJD1	Dihydroorotase, mitochondrial	1	1									1		1							1	1										Nucleotide Metabolism
Q0JG99	Esterase PIR7B		1
Q7F731	Germin-like protein 1-1	1	1													1				1		1		1	1		1
P55142	Glutaredoxin-C6		1						1												1	1			1							Transporter Protein	Translational Modification
Q5NAY4	Histidinol dehydrogenase, chloroplastic	1	1									1									1	1										Amino Acid Biosynthesis	Secondary Metabolites Biosynthesis
Q94JE1	Histone H2B.5	1									1																					Signalling and Cellular Process
Q8H3C9	IAA-amino acid hydrolase ILR1-like 7		1																		1											Protein Biosynthesis
Q7F4F8	Mitochondrial outer membrane protein porin 3					1								1										1								Transporter Protein	Signalling and Cellular Process
Q84P97	Mitochondrial outer membrane protein porin 5					1								1										1								Transporter Protein	Signalling and Cellular Process
Q6AUR2	Nitrogen regulatory protein P-II homolog	1	1				1					1									1	1			1					1
Q9AS33	NPL4-like protein	1									1						1				1	1										Translational Modification
Q10E49	Phytanoyl-CoA dioxygenase 1	1	1																		1	1										Lipid Metabolism	Transporter Protein
Q7XPY2	Plasma membrane ATPase	1	1			1													1					1								Transporter Protein
Q8GT95	Polygalacturonase inhibitor 1		1				1									1				1		1			1		1	1
Q6H6D2	Porphobilinogen deaminase, chloroplastic		1						1			1									1	1										Secondary Metabolites Biosynthesis
Q7F1K9	Probable (S)-ureidoglycine aminohydrolase	1	1													1					1	1										Nucleotide Metabolism
Q6Z4A7	Probable 5'-adenylylsulfate reductase 1, chloroplastic	1	1						1			1									1	1			1							Amino Acid Biosynthesis	Stress Response
Q7XT99	Probable aldo-keto reductase 2																				1
Q7XI14	Probable D-2-hydroxyglutarate dehydrogenase, mitochondrial	1	1											1							1	1
B9F676	Probable glucan 1,3-alpha-glucosidase	1	1											1							1	1										Plant Defense	Translational Modification
Q8S857	Probable histone H2A variant 2	1									1										1	1	1		1							Signalling and Cellular Process
Q6ZL43	Probable histone H2A.1	1									1										1	1	1		1							Signalling and Cellular Process
Q8H8U5	Protein IN2-1 homolog B		1						1												1	1										Amino Acid Biosynthesis
Q6ZHE5	Putative D-cysteine desulfhydrase 1, mitochondrial	1	1							1		1		1							1	1			1	1						Amino Acid Biosynthesis
Q9SE42	Ribulose-phosphate 3-epimerase, cytoplasmic isoform	1	1							1											1	1										Amino Acid Biosynthesis	Carbohydrate Metabolism	Secondary Metabolites Biosynthesis
B7FAL5	RNA-binding protein Y14A	1							1		1										1	1		1	1							Translational Modification
P93438	S-adenosylmethionine synthase 2	1	1							1											1	1										Amino Acid Biosynthesis	Secondary Metabolites Biosynthesis
Q7XKA8	Serine/threonine-protein kinase SAPK5	1	1						1		1										1	1			1	1			1			Signalling and Cellular Process
P48489	Serine/threonine-protein phosphatase PP1	1	1								1										1	1			1	1			1			Translational Modification
Q6ZCC4	Succinate dehydrogenase subunit 6, mitochondrial	1												1					1		1	1
Q7X8R5	Thioredoxin M2, chloroplastic		1		1				1			1									1	1			1	1						Translational Modification
Q5JMR9	Thioredoxin Y, chloroplastic		1		1				1			1									1	1			1	1						Translational Modification
Q6ES52	TPR repeat-containing thioredoxin TDX	1	1																		1	1	1		1	1						Translational Modification
Q9ARZ9	Ubiquitin-40S ribosomal protein S27a-1	1		1							1				1						1	1										Translational Modification
Q8S625	Ubiquitin-fold modifier-conjugating enzyme 1		1						1												1	1										Translational Modification
	Total	28	30	2	3	3	2	0	10	3	9	9	0	7	2	4	1	0	2	3	35	35	4	5	14	9	3	2	2	1	0
	Total Downregulated Proteins	63	73	8	9	6	2	3	26	12	15	19	4	16	5	7	7	3	7	3	86	88	15	11	24	24	4	3	2	1	0
	Total Function	946
	Grand Total	116	132	12	12	7	4	8	49	27	30	30	4	19	6	15	11	4	11	4	148	152	24	17	42	41	8	3	4	3	3
	Percentage	12.2622	13.9535	1.2685	1.2685	0.739958	0.422833	0.845666	5.1797	2.85412	3.17125	3.17125	0.422833	2.00846	0.634249	1.58562	1.16279	0.422833	1.16279	0.422833	15.6448	16.0677	2.537	1.79704	4.43975	4.33404	0.845666	0.317125	0.422833	0.317125	0.317125
Comparative Protein Abundance between 0% - 0.10% Treatment Groups
Upregulated Proteins
P0C5D1	1-Cys peroxiredoxin B		1		1				1		1										1	1			1	1					Stress Response
Q7F9I1	Chaperone protein ClpC1, chloroplastic	1										1									1										Translational Modification
Q852L2	Cupincin	1	1														1				1
Q69RJ0	Ferredoxin-dependent glutamate synthase, chloroplastic	1	1						1			1									1	1							1		Amino Acid Biosynthesis	Nitrogen Metabolism
P41345	Ferredoxin--NADP reductase, root isozyme, chloroplastic		1									1									1	1
Q0JKD0	Glutamate synthase 1 [NADH], chloroplastic	1	1						1			1									1	1			1	1	1		1	1	Amino Acid Biosynthesis	Secondary Metabolites Biosynthesis
Q2QYL3	Non-specific lipid-transfer protein 3	1																						1		1					Plant Defense	Transporter Protein
P14717	Phenylalanine ammonia-lyase		1						1												1	1									Amino Acid Biosynthesis	Phenylpropanoid Biosynthesis	Secondary Metabolites Biosynthesis	Transporter Protein
Q6ZL43	Probable histone H2A.1										1										1	1	1		1						Signalling and Cellular Process
P0C0L1	Probable L-ascorbate peroxidase 6, chloroplastic/mitochondrial	1	1		1							1		1							1	1				1					Amino Acid Biosynthesis	Carbohydrate Metabolism
Q9LSU0	Proteasome subunit alpha type-3		1						1		1										1	1									Protein Biosynthesis
Q69TH8	Putative 12-oxophytodienoate reductase 4	1	1																		1	1			1	1					Lipid Metabolism	Secondary Metabolites Biosynthesis
Q5JMR9	Thioredoxin Y, chloroplastic		1		1				1			1									1	1			1	1					Translational Modification
	Total	7	10	0	3	0	0	0	6	0	3	6	0	1	0	0	1	0	0	0	12	10	1	1	5	6	1	0	2	1
Proteins exclusive to 0.10%
B7F845	60S ribosomal protein L10a	1		1						1											1	1	1								Protein Biosynthesis	Translational Modification
A3C6D7	Actin-2	1						1	1																						Signalling and Cellular Process
P0C540	Actin-7	1						1																							Signalling and Cellular Process
Q84T92	Chalcone--flavonone isomerase		1														1				1					1					Secondary Metabolites Biosynthesis
Q5Z8V9	Delta-aminolevulinic acid dehydratase, chloroplastic	1	1							1		1									1	1									Secondary Metabolites Biosynthesis
Q6H5J0	Enoyl-[acyl-carrier-protein] reductase [NADH] 2, chloroplastic		1									1									1	1									Lipid Metabolism
Q851K1	Germin-like protein 3-6	1															1			1
Q7F7I7	GTP-binding nuclear protein Ran-1	1	1						1		1												1	1							Transporter Protein
Q75HQ0	Heat shock 70 kDa protein BIP4	1															1														Stress Response	Translational Modification
O64437	Inositol-3-phosphate synthase 1		1						1												1	1									Carbohydrate Metabolism
A3AHG5	Late embryogenesis abundant protein 1										1														1	1					Stress Response
Q0IQK9	Non-specific lipid-transfer protein 1	1																	1					1							Transporter Protein
Q6ETN3	Probable 4-coumarate--CoA ligase 3	1	1																		1	1									Amino Acid Biosynthesis	Phenylpropanoid Biosynthesis	Secondary Metabolites Biosynthesis
Q2QMN7	Probable ureidoglycolate hydrolase	1	1													1					1	1									Nucleotide Metabolism
Q0DKY4	S-adenosylmethionine synthase 1	1	1							1											1	1									Amino Acid Biosynthesis	Secondary Metabolites Biosynthesis
P46265	Tubulin beta-5 chain	1	1	1				1	1													1	1								Signalling and Cellular Process	Transporter Protein
P0CH35	Ubiquitin-60S ribosomal protein L40-2			1							1				1						1	1									Translational Modification
Q6Z4G3	UDP-arabinopyranose mutase 3		1							1								1			1	1	1								Nucleotide Metabolism
	Total	12	10	3	0	0	0	3	4	4	3	2	0	0	1	1	3	1	1	1	10	10	4	2	1	2	0	0	0	0
	Total Upregulated Proteins	19	20	3	3	0	0	3	10	4	6	8	0	1	1	1	4	1	1	1	22	20	5	3	6	8	1	0	2	1
Downregulated Proteins
P46465	26S proteasome regulatory subunit 6A homolog	1	1							1	1										1	1	1		1	1					Translational Modification
Q2QLY5	5-methyltetrahydropteroyltriglutamate--homocysteine methyltransferase 1	1	1							1						1					1	1									Amino Acid Biosynthesis
Q9SDG6	60S ribosomal protein L30	1		1						1											1	1									Protein Biosynthesis
P0DKK2	60S ribosomal protein L37a-2	1		1											1						1	1									Protein Biosynthesis
O24174	Betaine aldehyde dehydrogenase 1				1								1								1	1			1	1					Amino Acid Biosynthesis
Q7DNA1	Chitinase 2	1	1																		1	1				1					Nucleotide Metabolism	Plant Defense
Q852A1	Expansin-A7																1		1	1		1	1								Plant Defense
Q7GD79	GTP-binding nuclear protein Ran-2	1	1						1		1												1	1							Transporter Protein
P49027	Guanine nucleotide-binding protein subunit beta-like protein A								1						1				1		1				1	1					Signalling and Cellular Process
Q0JCT1	Histone H3.3	1									1											1	1								Signalling and Cellular Process
Q10N21	L-ascorbate peroxidase 1, cytosolic											1									1	1				1					Amino Acid Biosynthesis	Carbohydrate Metabolism
Q84P97	Mitochondrial outer membrane protein porin 5					1								1										1							Signalling and Cellular Process
Q7XPY2	Plasma membrane ATPase	1	1			1													1					1							Transporter Protein
Q7XT99	Probable aldo-keto reductase 2		1																		1
Q8S857	Probable histone H2A variant 2	1	1								1										1	1	1		1						Signalling and Cellular Process
Q7Y0E8	Probable nucleoredoxin 1-1		1		1																1	1			1	1
P55857	Small ubiquitin-related modifier 1								1		1										1	1									Signalling and Cellular Process	Translational Modification
Q6ESI7	Tripeptidyl-peptidase 2		1																		1										Translational Modification
P28752	Tubulin alpha-1 chain	1	1	1				1	1													1	1								Signalling and Cellular Process	Transporter Protein
	Total	10	10	3	2	2	0	1	4	3	5	1	1	1	2	1	1	0	3	1	13	13	6	3	5	6	0	0	0	0
Proteins exclusive to 0%
Q8W425	26S proteasome non-ATPase regulatory subunit 6		1																		1	1			1						Translational Modification
B9FK36	Acetyl-CoA carboxylase 2	1	1							1											1	1									Carbohydrate Metabolism	Secondary Metabolites Biosynthesis
Q10AZ4	Actin-3	1						1	1																						Signalling and Cellular Process
Q9AY76	Actin-depolymerizing factor 2	1						1														1	1								Signalling and Cellular Process
Q6ZJW9	Actin-related protein 4	1							1		1											1	1			1	1	1			Signalling and Cellular Process
Q0DWH1	Alcohol dehydrogenase class-3	1	1						1												1	1									Carbohydrate Metabolism	Secondary Metabolites Biosynthesis
Q7XQ97	Anamorsin homolog 1	1							1					1							1	1	1								Signalling and Cellular Process
Q10S55	ATP phosphoribosyltransferase, chloroplastic	1	1									1									1	1									Amino Acid Biosynthesis	Secondary Metabolites Biosynthesis
Q56UD1	Beta-fructofuranosidase, insoluble isoenzyme 5		1													1				1	1										Carbohydrate Metabolism	Stress Response
Q0INM3	Beta-galactosidase 15	1	1													1				1	1										Carbohydrate Metabolism
B9EXM2	Carbamoyl-phosphate synthase large chain, chloroplastic	1	1						1			1									1	1									Amino Acid Biosynthesis
Q7XKE9	Clathrin light chain 1	1		1														1	1					1							Transporter Protein
Q0DJA0	Coatomer subunit delta-1																	1						1							Transporter Protein
Q10RI7	DEAD-box ATP-dependent RNA helicase 38	1	1						1		1								1		1	1		1		1					Transporter Protein
Q10FF9	Deoxyuridine 5'-triphosphate nucleotidohydrolase	1	1																		1	1									Nucleotide Metabolism
Q0JJD1	Dihydroorotase, mitochondrial	1	1									1		1							1	1									Nucleotide Metabolism
Q40680	Elongation factor 1-delta 1	1																			1	1									Protein Biosynthesis
Q6YW46	Elongation factor 1-gamma 2	1	1						1		1										1	1									Protein Biosynthesis
Q5Z627	Elongation factor 1-gamma 3	1	1						1		1										1	1									Protein Biosynthesis
Q0JG99	Esterase PIR7B		1																			1
Q7F731	Germin-like protein 1-1	1														1				1		1		1	1		1
Q8S9S4	IAA-amino acid hydrolase ILR1-like 1		1														1				1										Protein Biosynthesis
Q71VM4	Importin subunit alpha-1a	1				1	1			1	1													1							Plant Pathogen Interaction	Transporter Protein
Q9SLX0	Importin subunit alpha-1b	1				1				1	1													1							Transporter Protein
Q84TA3	Leukotriene A-4 hydrolase homolog	1	1						1	1											1	1									Lipid Metabolism
Q2QMG2	Methylcrotonoyl-CoA carboxylase subunit alpha, mitochondrial	1	1											1							1	1									Amino Acid Biosynthesis
Q7F4F8	Mitochondrial outer membrane protein porin 3					1								1										1							Signalling and Cellular Process	Transporter Protein
Q0JL46	Neutral ceramidase		1													1	1	1													Lipid Metabolism
Q53WK4	Nucleosome assembly protein 1;2								1		1											1	1								Translational Modification
Q5VRJ8	Peroxisomal membrane protein 11-5												1									1	1
Q10E49	Phytanoyl-CoA dioxygenase 1	1	1																		1	1									Transporter Protein
Q8GT95	Polygalacturonase inhibitor 1		1				1										1			1		1			1		1	1
Q6H6D2	Porphobilinogen deaminase, chloroplastic		1						1			1									1	1									Secondary Metabolites Biosynthesis
Q7F1K9	Probable (S)-ureidoglycine aminohydrolase	1	1													1					1	1									Nucleotide Metabolism
B9F676	Probable glucan 1,3-alpha-glucosidase	1	1									1					1				1	1	1			1	1			1	Translational Modification
Q9ZTS1	Probable methionine--tRNA ligase	1	1							1											1	1									Amino Acid Biosynthesis	Translational Modification
Q6AV34	Probable N-acetyl-gamma-glutamyl-phosphate reductase, chloroplastic	1	1									1									1	1									Amino Acid Biosynthesis	Secondary Metabolites Biosynthesis
Q7XR06	Probable protein phosphatase 2C 45	1	1																		1	1
Q0JL44	Protein SGT1 homolog								1		1															1					Plant Pathogen Interaction
Q6ZHE5	Putative D-cysteine desulfhydrase 1, mitochondrial	1	1							1		1		1							1	1			1	1					Amino Acid Biosynthesis
Q0J0H4	Pyruvate dehydrogenase E1 component subunit beta-2, mitochondrial		1											1							1	1									Carbohydrate Metabolism	Glycolysis / Gluconeogenesis	Secondary Metabolites Biosynthesis
Q6ZCC4	Succinate dehydrogenase subunit 6, mitochondrial	1												1							1	1
Q7X8R5	Thioredoxin M2, chloroplastic		1		1				1			1									1	1			1	1					Transporter Protein	Translational Modification
Q5Z9Z3	Thioredoxin-like protein Clot		1							1											1										Transporter Protein	Translational Modification
Q6ES52	TPR repeat-containing thioredoxin TDX	1	1																		1	1	1		1	1					Transporter Protein	Translational Modification
Q40665	Tubulin beta-3 chain	1	1	1				1	1													1	1								Signalling and Cellular Process	Translational Modification
Q9ARZ9	Ubiquitin-40S ribosomal protein S27a-1	1		1							1				1						1	1									Translational Modification
Q8S625	Ubiquitin-fold modifier-conjugating enzyme 1		1						1												1	1									Translational Modification
	Total	32	32	3	1	3	2	3	15	7	9	8	1	7	1	5	4	3	2	4	32	36	8	7	6	7	4	2	0	1
	Total Downregulated Proteins	42	42	6	3	5	2	4	19	10	14	9	2	8	3	6	5	3	5	5	45	49	14	10	11	13	4	2	0	1
	Total Function	496
	Grand Total	61	62	9	6	5	2	7	29	14	20	17	2	9	4	7	9	4	6	6	67	69	19	13	17	21	5	2	2	2
	Percentage	12.2984	12.5	1.81452	1.20968	1.00806	0.403226	1.41129	5.84677	2.82258	4.03226	3.42742	0.403226	1.81452	0.806452	1.41129	1.81452	0.806452	1.20968	1.20968	13.5081	13.9113	3.83065	2.62097	3.42742	4.23387	1.00806	0.403226	0.403226	0.403226
Comparative Protein Abundance between 0.04% - 0.10% Treatment Groups
Upregulated Proteins
Q10RE5	1,2-dihydroxy-3-keto-5-methylthiopentene dioxygenase 2	1	1						1		1										1	1										Amino Acid Biosynthesis	Protein Biosynthesis
Q2QLY5	5-methyltetrahydropteroyltriglutamate--homocysteine methyltransferase 1	1	1							1						1					1	1										Amino Acid Biosynthesis
Q9SDG6	60S ribosomal protein L30	1		1						1											1	1										Protein Biosynthesis
P49210	60S ribosomal protein L9	1								1											1	1										Protein Biosynthesis
Q2R480	6-phosphogluconate dehydrogenase, decarboxylating 2, chloroplastic		1									1									1	1				1						Carbohydrate Metabolism	Secondary Metabolites Biosynthesis
Q0DWH1	Alcohol dehydrogenase class-3	1	1						1												1	1										Carbohydrate Metabolism	Secondary Metabolites Biosynthesis
P27932	Alpha-amylase isozyme 3A	1	1																		1	1										Carbohydrate Metabolism
Q7XQ97	Anamorsin homolog 1	1							1					1							1	1	1									Signalling and Cellular Process
P0C579	Cysteine proteinase inhibitor 10	1	1														1				1	1			1	1						Plant Defense
Q5N806	Cysteine proteinase inhibitor 4	1	1				1									1					1	1			1	1						Plant Defense
Q40680	Elongation factor 1-delta 1	1																			1	1										Protein Biosynthesis
Q9ZRI7	Elongation factor 1-gamma 1	1	1						1		1										1	1										Protein Biosynthesis
Q6YW46	Elongation factor 1-gamma 2	1	1						1		1										1	1										Protein Biosynthesis
P35683	Eukaryotic initiation factor 4A-1	1	1								1										1	1			1							Protein Biosynthesis	Transporter Protein
Q2R1V8	GDP-mannose 3,5-epimerase 2	1	1																		1	1										Carbohydrate Metabolism	Secondary Metabolites Biosynthesis
Q6K5G8	Glyceraldehyde-3-phosphate dehydrogenase 3, cytosolic	1	1						1												1	1										Amino Acid Biosynthesis	Carbohydrate Metabolism	Glycolysis / Gluconeogenesis	Secondary Metabolites Biosynthesis
Q2RAD9	Histone H3.2	1									1											1	1									Signalling and Cellular Process
Q0JCT1	Histone H3.3	1									1											1	1									Signalling and Cellular Process
Q6ASY2	Non-specific lipid transfer protein-like 1	1	1												1						1
O04985	Non-symbiotic hemoglobin 2	1																														Signalling and Cellular Process
Q5VND6	Nucleosome assembly protein 1;1								1		1											1	1									Translational Modification
Q53WK4	Nucleosome assembly protein 1;2								1		1											1	1									Translational Modification
Q6Z1J6	Obg-like ATPase 1	1	1							1									1						1	1						Stress Response
Q75W16	Phospho-2-dehydro-3-deoxyheptonate aldolase 2, chloroplastic		1									1									1	1										Amino Acid Biosynthesis	Secondary Metabolites Biosynthesis
Q7G764	Probable NAD(P)H-dependent oxidoreductase 1		1																		1
Q0J006	Proteasome subunit alpha type-7-B		1						1		1										1	1										Protein Biosynthesis
Q6AVA8	Pyruvate, phosphate dikinase 1, chloroplastic	1	1									1									1	1										Carbohydrate Metabolism	Nucletide Metabolism
P40393	Ras-related protein RIC2	1	1																1													Signalling and Cellular Process
Q6ZFT5	Ribose-phosphate pyrophosphokinase 4	1	1							1									1		1	1										Amino Acid Biosynthesis	Carbohydrate Metabolism	Nucletide Metabolism	Secondary Metabolites Biosynthesis
P55857	Small ubiquitin-related modifier 1								1		1										1	1										Signalling and Cellular Process	Translational Modification
Q0DYB1	Soluble inorganic pyrophosphatase	1	1						1												1	1
Q9SMB1	Spermidine synthase 1		1																		1	1										Amino Acid Biosynthesis
Q0J9V5	Thioredoxin-like protein CXXS1		1		1				1												1	1			1	1						Translational Modification
P28752	Tubulin alpha-1 chain	1	1	1				1	1													1	1									Signalling and Cellular Process	Transporter Protein
Q40665	Tubulin beta-3 chain	1	1	1				1	1													1	1									Signalling and Cellular Process	Transporter Protein
Q8H8T0	UDP-arabinopyranose mutase 1		1							1								1			1	1	1									Nucletide Metabolism
	Total	26	26	3	1	0	1	2	14	6	10	3	0	1	1	2	1	1	3	0	27	31	8	0	5	5	0	0	0	0	0
Proteins exclusive to 0.04%
Q84Q77	17.9 kDa class I heat shock protein										1															1						Stress Response	Translational Modification
Q8W425	26S proteasome non-ATPase regulatory subunit 6		1																		1	1			1							Translational Modification
P46465	26S proteasome regulatory subunit 6A homolog	1	1							1	1										1	1	1		1	1						Translational Modification
P0DKK0	26S proteasome regulatory subunit 7B	1	1						1		1										1											Protein Biosynthesis
Q6EPN6	2-C-methyl-D-erythritol 2,4-cyclodiphosphate synthase, chloroplastic	1	1									1									1	1										Secondary Metabolites Biosynthesis
Q69UI2	40S ribosomal protein S13-1	1								1	1										1	1										Protein Biosynthesis
P35687	40S ribosomal protein S21									1											1	1	1									Protein Biosynthesis
B9FK36	Acetyl-CoA carboxylase 2	1	1							1											1	1										Carbohydrate Metabolism	Lipid Metabolism	Secondary Metabolites Biosynthesis
Q10AZ4	Actin-3	1						1	1																							Signalling and Cellular Process
Q9AY76	Actin-depolymerizing factor 2	1						1														1	1									Signalling and Cellular Process
Q0INM3	Beta-galactosidase 15	1	1													1				1	1											Carbohydrate Metabolism
B7F7K7	Beta-glucosidase 31		1																		1											Phenylpropanoid Biosynthesis	Secondary Metabolites Biosynthesis
Q75I93	Beta-glucosidase 7	1	1													1					1											Phenylpropanoid Biosynthesis	Secondary Metabolites Biosynthesis
O24174	Betaine aldehyde dehydrogenase 1				1								1								1	1			1	1						Amino Acid Biosynthesis
Q2QX45	Calcium-dependent protein kinase 28	1	1						1		1										1	1			1	1			1			Plant Pathogen Interaction
B9EXM2	Carbamoyl-phosphate synthase large chain, chloroplastic	1	1						1			1									1	1										Amino Acid Biosynthesis	Nucletide Metabolism
Q6YV23	Carbamoyl-phosphate synthase small chain, chloroplastic	1	1									1									1	1				1						Amino Acid Biosynthesis	Nucletide Metabolism
Q6K9A2	Cinnamoyl-CoA reductase 1	1	1						1												1	1				1						Phenylpropanoid Biosynthesis	Secondary Metabolites Biosynthesis
Q7XKE9	Clathrin light chain 1	1		1														1	1					1								Transporter Protein
Q0DJA0	Coatomer subunit delta-1																	1						1								Transporter Protein
Q69T31	Cytosolic invertase 1		1							1											1	1					1					Carbohydrate Metabolism
Q10RI7	DEAD-box ATP-dependent RNA helicase 38	1	1						1		1								1		1	1		1		1						Transporter Protein
Q40682	Elongation factor 1-delta 2	1																			1	1										Protein Biosynthesis
Q5Z627	Elongation factor 1-gamma 3	1	1						1		1										1	1										Protein Biosynthesis
Q84PB3	Eukaryotic translation initiation factor isoform 4G-1	1																			1	1			1							Protein Biosynthesis	Transporter Protein
Q852A1	Expansin-A7																1		1	1		1	1									Nucletide Metabolism
Q5NBP9	Glucosidase 2 subunit beta																1				1	1				1						Translational Modification
Q4W8D0	Glutamine synthetase cytosolic isozyme 1-3	1	1						1												1	1										Amino Acid Biosynthesis	Carbohydrate Metabolism	Nitrogen Metabolism
Q0DAE4	Glutaredoxin-C8		1						1												1	1			1							Translational Modification
Q7GD79	GTP-binding nuclear protein Ran-2	1	1						1		1												1	1								Transporter Protein
Q5VRH4	Homogentisate 1,2-dioxygenase	1	1																		1	1										Amino Acid Biosynthesis
Q8S9S4	IAA-amino acid hydrolase ILR1-like 1		1														1				1											Protein Biosynthesis
Q71VM4	Importin subunit alpha-1a	1				1	1			1	1													1								Transporter Protein
Q9SLX0	Importin subunit alpha-1b	1				1				1	1													1								Transporter Protein
Q84TA3	Leukotriene A-4 hydrolase homolog	1	1						1	1											1	1										Lipid Metabolism
Q2QMG2	Methylcrotonoyl-CoA carboxylase subunit alpha, mitochondrial	1	1											1							1	1										Amino Acid Biosynthesis
Q6Z2X3	Molybdopterin synthase catalytic subunit		1							1											1	1
Q7XPW5	Phosphomannomutase		1							1											1	1		1		1						Carbohydrate Metabolism	Nucletide Metabolism	Secondary Metabolites Biosynthesis
Q8H5N9	Probable aquaporin PIP2-1					1													1					1								Signalling and Cellular Process	Transporter Protein
Q84VG0	Probable calcium-binding protein CML7	1																							1							Plant Pathogen Interaction
Q6ZG77	Probable diaminopimelate decarboxylase, chloroplastic		1									1									1	1										Amino Acid Biosynthesis	Secondary Metabolites Biosynthesis
Q0D4Z6	Probable indole-3-acetic acid-amido synthetase GH3.8		1
Q9ZTS1	Probable methionine--tRNA ligase	1	1							1											1	1										Amino Acid Biosynthesis	Translational Modification
Q6AV34	Probable N-acetyl-gamma-glutamyl-phosphate reductase, chloroplastic	1	1									1									1	1										Amino Acid Biosynthesis	Secondary Metabolites Biosynthesis
Q7XR06	Probable protein phosphatase 2C 45	1	1																		1	1
Q8GVP6	Probable pyruvate, phosphate dikinase regulatory protein, chloroplastic	1	1									1									1	1
Q0JF58	Protein argonaute 4B	1																			1	1			1
Q942L2	Protein disulfide isomerase-like 2-2		1													1	1					1			1	1						Protein Biosynthesis
Q67UF5	Protein disulfide isomerase-like 2-3		1														1					1			1	1						Protein Biosynthesis
Q0JL44	Protein SGT1 homolog								1		1															1						Plant Pathogen Interaction
Q6Z1G7	Pyruvate dehydrogenase E1 component subunit beta-1, mitochondrial		1											1								1										Carbohydrate Metabolism	Glycolysis / Gluconeogenesis	Secondary Metabolites Biosynthesis
Q0J0H4	Pyruvate dehydrogenase E1 component subunit beta-2, mitochondrial		1											1							1	1										Carbohydrate Metabolism	Glycolysis / Gluconeogenesis	Secondary Metabolites Biosynthesis
Q75H81	Serpin-ZXA		1				1									1					1				1
Q5Z9Z3	Thioredoxin-like protein Clot		1							1											1											Translational Modification
Q6ESI7	Tripeptidyl-peptidase 2		1																		1											Translational Modification
Q43594	Tubulin beta-1 chain	1	1	1				1	1													1	1									Signalling and Cellular Process	Transporter Protein
Q6YYB0	Uncharacterized protein Os08g0359500																				1	1		1	1	1	1		1		1
Q10L71	Villin-2	1						1	1													1	1	1	1	1					1	Signalling and Cellular Process
Q0J716	Villin-5	1						1	1												1	1	1									Signalling and Cellular Process
	Total	34	38	2	1	3	2	5	15	12	11	6	1	3	0	4	5	2	4	2	41	40	8	10	13	14	2	0	2	0	2
	Total Upregulated Proteins	60	64	5	2	3	3	7	29	18	21	9	1	4	1	6	6	3	7	2	68	71	16	10	18	19	2	0	2	0	2
Downregulated Proteins
Q01401	1,4-alpha-glucan-branching enzyme, chloroplastic/amyloplastic	1	1									1									1	1
Q84QK0	12-oxophytodienoate reductase 1	1	1																		1	1			1	1						Lipid Metabolism	Plant Defense
P41095	60S acidic ribosomal protein P0														1								1									Protein Biosynthesis
Q0DK10	60S ribosomal protein L11	1		1						1	1										1	1	1									Protein Biosynthesis
Q8L4L4	60S ribosomal protein L5-2																															Protein Biosynthesis
Q9LI00	6-phosphogluconate dehydrogenase, decarboxylating 1		1						1												1	1				1						Carbohydrate Metabolism	Secondary Metabolites Biosynthesis
Q08480	Adenylate kinase 4	1	1						1												1	1										Amino Acid Biosynthesis	Secondary Metabolites Biosynthesis
P17654	Alpha-amylase	1	1																		1	1										Carbohydrate Metabolism
Q7X7N2	Arginase 1, mitochondrial	1	1									1		1							1	1				1						Amino Acid Biosynthesis	Secondary Metabolites Biosynthesis
P37833	Aspartate aminotransferase, cytoplasmic	1	1						1												1	1										Amino Acid Biosynthesis	Carbohydrate Metabolism	Secondary Metabolites Biosynthesis
Q01859	ATP synthase subunit beta, mitochondrial		1			1								1							1	1		1								Transporter Protein
Q84LK3	Betaine aldehyde dehydrogenase 2		1						1				1								1	1			1	1						Amino Acid Biosynthesis	Stress Response
Q852L2	Cupincin	1	1														1				1
Q75LJ3	Electron transfer flavoprotein subunit alpha, mitochondrial	1	1											1							1											Signalling and Cellular Process	Transporter Protein
Q6ZJS7	Elongation factor Ts, mitochondrial	1												1							1	1										Protein Biosynthesis
Q42971	Enolase	1	1							1											1	1										Amino Acid Biosynthesis	Carbohydrate Metabolism	Glycolysis / Gluconeogenesis	Secondary Metabolites Biosynthesis
Q0JGZ6	Fructokinase-1	1	1																		1	1										Carbohydrate Metabolism
Q7XN11	Gamma-aminobutyrate transaminase 1, mitochondrial	1	1											1																		Amino Acid Biosynthesis	Carbohydrate Metabolism
P42862	Glucose-6-phosphate isomerase, cytosolic A		1							1											1											Carbohydrate Metabolism	Glycolysis / Gluconeogenesis	Secondary Metabolites Biosynthesis
Q33E23	Glutamate dehydrogenase 2, mitochondrial		1											1							1	1				1						Amino Acid Biosynthesis	Carbohydrate Metabolism	Nitrogen Metabolism	Stress Response
P0C5A4	Late embryogenesis abundant protein, group 3																															Stress Response
Q6K669	Leucine aminopeptidase 2, chloroplastic	1	1									1									1	1										Amino Acid Biosynthesis
Q7FAE1	Momilactone A synthase		1																		1											Secondary Metabolites Biosynthesis
Q0IWL9	Monothiol glutaredoxin-S11	1	1						1												1	1			1							Translational Modification
Q0JL46	Neutral ceramidase		1													1	1	1														Lipid Metabolism
Q2QYL3	Non-specific lipid-transfer protein 3	1																						1		1						Plant Defense	Transporter Protein
Q0D3N0	Peroxidase 2	1	1		1											1					1	1				1						Phenylpropanoid Biosynthesis	Secondary Metabolites Biosynthesis	Stress Response
Q9FR35	Peroxiredoxin-2C		1		1				1												1	1			1	1						Stress Response
Q9SDD6	Peroxiredoxin-2F, mitochondrial		1		1									1							1	1			1	1
Q5VRJ8	Peroxisomal membrane protein 11-5												1									1	1
P14717	Phenylalanine ammonia-lyase		1						1												1	1										Amino Acid Biosynthesis	Phenylpropanoid Biosynthesis	Secondary Metabolites Biosynthesis
Q10CE7	Probable glutathione S-transferase GSTU1		1						1												1	1				1						Amino Acid Biosynthesis
Q5VMJ3	Profilin LP04	1						1														1	1	1	1							Signalling and Cellular Process
Q10KF0	Proteasome subunit alpha type-2		1						1		1										1	1										Translational Modification
Q9LSU0	Proteasome subunit alpha type-3		1						1		1										1	1										Translational Modification
O64464	Proteasome subunit beta type-1		1						1		1										1	1										Translational Modification
Q9LST6	Proteasome subunit beta type-2		1						1		1										1	1										Translational Modification
Q6EU14	Protein argonaute 1A	1																			1	1			1							Signalling and Cellular Process
Q2QQ99	Protein SPIRAL1-like 3							1																								Signalling and Cellular Process
Q69TH8	Putative 12-oxophytodienoate reductase 4	1	1																		1	1			1	1						Lipid Metabolism	Secondary Metabolites Biosynthesis
Q69TI0	Putative 12-oxophytodienoate reductase 5	1	1																		1	1										Lipid Metabolism	Secondary Metabolites Biosynthesis
P40392	Ras-related protein RIC1	1	1														1	1	1					1								Signalling and Cellular Process	Transporter Protein
Q10QA5	Strigolactone esterase D14		1						1		1										1	1			1		1
Q6K9N6	Succinate--CoA ligase [ADP-forming] subunit beta, mitochondrial	1	1											1							1	1				1						Carbohydrate Metabolism	Secondary Metabolites Biosynthesis
B9F3B6	Succinate-semialdehyde dehydrogenase, mitochondrial	1	1											1							1	1			1							Carbohydrate Metabolism	Stress Response
P30298	Sucrose synthase 2		1																		1	1	1				1	1				Carbohydrate Metabolism	Stress Response
Q6YXW6	Sucrose-phosphatase 2	1	1							1	1								1		1	1										Carbohydrate Metabolism
Q94DM8	Ubiquitin-fold modifier 1								1		1										1	1										Translational Modification
	Total	25	37	1	3	1	0	2	14	4	8	3	2	9	1	2	3	2	2	0	38	36	5	4	10	12	2	1	0	0	0
Proteins exclusive to 0.10%
Q10MX3	Asparagine synthetase [glutamine-hydrolyzing] 1	1	1		1																1	1				1						Amino Acid Biosynthesis	Secondary Metabolites Biosynthesis
Q84T92	Chalcone--flavonone isomerase		1														1				1					1						Secondary Metabolites Biosynthesis
Q6ZHS4	Cinnamyl alcohol dehydrogenase 2	1	1																		1	1										Phenylpropanoid Biosynthesis	Secondary Metabolites Biosynthesis
P55142	Glutaredoxin-C6		1						1												1	1			1							Transporter Protein	Translational Modification
Q7F7I7	GTP-binding nuclear protein Ran-1	1	1						1		1												1	1								Transporter Protein
Q5NAY4	Histidinol dehydrogenase, chloroplastic	1	1									1									1	1										Amino Acid Biosynthesis	Secondary Metabolites Biosynthesis
Q94JE1	Histone H2B.5	1									1																					Signalling and Cellular Process
Q8H3C9	IAA-amino acid hydrolase ILR1-like 7		1																		1											Protein Biosynthesis
A3AHG5	Late embryogenesis abundant protein 1										1														1	1						Stress Response
Q6AUR2	Nitrogen regulatory protein P-II homolog	1	1				1					1									1	1			1					1		Nitrogen Metabolism
Q9AS33	NPL4-like protein	1									1						1				1	1										Translational Modification
Q6Z4A7	Probable 5'-adenylylsulfate reductase 1, chloroplastic	1	1						1			1									1	1			1							Amino Acid Biosynthesis	Stress Response
Q7XI14	Probable D-2-hydroxyglutarate dehydrogenase, mitochondrial	1	1											1							1	1
Q8H8U5	Protein IN2-1 homolog B		1						1												1	1										Amino Acid Biosynthesis
Q9SE42	Ribulose-phosphate 3-epimerase, cytoplasmic isoform	1	1							1											1	1										Amino Acid Biosynthesis	Carbohydrate Metabolism	Secondary Metabolites Biosynthesis
B7FAL5	RNA-binding protein Y14A	1							1		1										1	1		1	1							Transporter Protein	Translational Modification
Q0DKY4	S-adenosylmethionine synthase 1	1	1							1											1	1										Amino Acid Biosynthesis	Secondary Metabolites Biosynthesis
P93438	S-adenosylmethionine synthase 2	1	1							1											1	1										Amino Acid Biosynthesis	Secondary Metabolites Biosynthesis
Q7XKA8	Serine/threonine-protein kinase SAPK5	1	1						1		1										1	1			1	1			1
P48489	Serine/threonine-protein phosphatase PP1	1	1								1										1	1			1	1			1			Translational Modification
P46265	Tubulin beta-5 chain	1	1	1				1	1													1	1									Signalling and Cellular Process	Transporter Protein
P0CH35	Ubiquitin-60S ribosomal protein L40-2			1							1				1						1	1										Translational Modification
Q6Z4G3	UDP-arabinopyranose mutase 3		1							1								1			1	1	1									Nucletide Metabolism
	Total	16	18	2	1	0	1	1	7	4	8	3	0	1	1	0	2	1	0	0	19	18	3	2	7	5	0	0	2	1	0
	Total Downregulated Proteins	41	55	3	4	1	1	3	21	8	16	6	2	10	2	2	5	3	2	0	57	54	8	6	17	17	2	1	2	1	0
	Total Function	809
	Grand Total	101	119	8	6	4	4	10	50	26	37	15	3	14	3	8	11	6	9	2	125	125	24	16	35	36	4	1	4	1	2
	Percentage	12.4845	14.7095	0.988875	0.741656	0.494438	0.494438	1.23609	6.18047	3.21384	4.57355	1.85414	0.370828	1.73053	0.370828	0.988875	1.3597	0.741656	1.11248	0.247219	15.4512	15.4512	2.96663	1.97775	4.32633	4.44994	0.494438	0.123609	0.494438	0.123609	0.247219

## Sheet: Gene Ontology Analysis 2
Comparative Protein Abundance between 0% - 0.04% Treatment Groups
	Binding	Catalytic Activity	Structural Molecule Activity	Antioxidant Activity	Transporter Activity	Molecular Function Regulator	Cytoskeleton	Cytoplasm	Cytosol	Nucleus	Chloroplast	Peroxisome	Mitochondrion	Ribosome	Extracellular Space	Endoplasmic Reticulum	Golgi Apparatus	Plasma Membrane	Cell Wall	Metabolic Process	Cellular Process	Cellular Component Organisation	Localisation	Biological Regulation	Response to Stimulus	Developmental Process	Reproduction	Signalling	Nitrogen Utilisation	Growth
Upregulated proteins	53	59	4	3	1	2	5	23	15	15	11	0	3	1	8	4	1	4	1	62	64	9	6	18	17	4	0	2	2	3
Downregulated proteins	63	73	8	9	6	2	3	26	12	15	19	4	16	5	7	7	3	7	3	86	88	15	11	24	24	4	3	2	1	0
Total	116	132	12	12	7	4	8	49	27	30	30	4	19	6	15	11	4	11	4	148	152	24	17	42	41	8	3	4	3	3
Biological process	Metabolic Process	Cellular Process	Cellular Component Organisation	Localisation	Biological Regulation	Response to Stimulus	Developmental Process	Reproduction	Signalling	Nitrogen Ntilisation	Growth
Percentages	15.6448	16.0677	2.537	1.79704	4.43975	4.33404	0.845666	0.317125	0.422833	0.317125	0.317125
Cellular components	Cytoskeleton	Cytoplasm	Cytosol	Nucleus	Chloroplast	Peroxisome	Mitochondrion	Ribosome	Extracellular Space	Endoplasmic Reticulum	Golgi Apparatus	Plasma Membrane	Cell Wall
Percentages	0.845666	5.1797	2.85412	3.17125	3.17125	0.422833	2.00846	0.634249	1.58562	1.16279	0.422833	1.16279	0.422833
Molecular functions	Binding	Catalytic Activity	Structural Molecule Activity	Antioxidant Activity	Transporter Activity	Molecular Function Regulator
Percentages	12.2622	13.9535	1.2685	1.2685	0.739958	0.422833
Comparative Protein Abundance between 0% - 0.10% Treatment Groups
	Binding	Catalytic Activity	Structural Molecule Activity	Antioxidant Activity	Transporter Activity	Molecular Function Regulator	Cytoskeleton	Cytoplasm	Cytosol	Nucleus	Chloroplast	Peroxisome	Mitochondrion	Ribosome	Extracellular Space	Endoplasmic Reticulum	Golgi Apparatus	Plasma Membrane	Cell Wall	Metabolic Process	Cellular Process	Cellular Component Organisation	Localisation	Biological Regulation	Response to Stimulus	Developmental Process	Reproduction	Signalling	Nitrogen Utilisation
Upregulated proteins	19	20	3	3	0	0	3	10	4	6	8	0	1	1	1	4	1	1	1	22	20	5	3	6	8	1	0	2	1
Downregulated proteins	42	42	6	3	5	2	4	19	10	14	9	2	8	3	6	5	3	5	5	45	49	14	10	11	13	4	2	0	1
Total	61	62	9	6	5	2	7	29	14	20	17	2	9	4	7	9	4	6	6	67	69	19	13	17	21	5	2	2	2
Biological process	Metabolic Process	Cellular Process	Cellular Component Organisation	Localisation	Biological Regulation	Response to Stimulus	Developmental Process	Reproduction	Signalling	Nitrogen Ntilisation
Percentages	13.5081	13.9113	3.83065	2.62097	3.42742	4.23387	1.00806	0.403226	0.403226	0.403226
Cellular components	Cytoskeleton	Cytoplasm	Cytosol	Nucleus	Chloroplast	Peroxisome	Mitochondrion	Ribosome	Extracellular Space	Endoplasmic Reticulum	Golgi Apparatus	Plasma Membrane	Cell Wall
Percentages	1.41129	5.84677	2.82258	4.03226	3.42742	0.403226	1.81452	0.806452	1.41129	1.81452	0.806452	1.20968	1.20968
Molecular functions	Binding	Catalytic Activity	Structural Molecule Activity	Antioxidant Activity	Transporter Activity	Molecular Function Regulator
Percentages	12.2984	12.5	1.81452	1.20968	1.00806	0.403226
Comparative Protein Abundance between 0.04% - 0.10% Treatment Groups
	Binding	Catalytic Activity	Structural Molecule Activity	Antioxidant Activity	Transporter Activity	Molecular Function Regulator	Cytoskeleton	Cytoplasm	Cytosol	Nucleus	Chloroplast	Peroxisome	Mitochondrion	Ribosome	Extracellular Space	Endoplasmic Reticulum	Golgi Apparatus	Plasma Membrane	Cell Wall	Metabolic Process	Cellular Process	Cellular Component Organisation	Localisation	Biological Regulation	Response to Stimulus	Developmental Process	Reproduction	Signalling	Nitrogen Utilisation	Growth
Upregulated proteins	60	64	5	2	3	3	7	29	18	21	9	1	4	1	6	6	3	7	2	68	71	16	10	18	19	2	0	2	0	2
Downregulated proteins	41	55	3	4	1	1	3	21	8	16	6	2	10	2	2	5	3	2	0	57	54	8	6	17	17	2	1	2	1	0
Total	101	119	8	6	4	4	10	50	26	37	15	3	14	3	8	11	6	9	2	125	125	24	16	35	36	4	1	4	1	2
Biological process	Metabolic Process	Cellular Process	Cellular Component Organisation	Localisation	Biological Regulation	Response to Stimulus	Developmental Process	Reproduction	Signalling	Nitrogen Ntilisation	Growth
Percentages	15.4512	15.4512	2.96663	1.97775	4.32633	4.44994	0.494438	0.123609	0.494438	0.123609	0.247219
Cellular components	Cytoskeleton	Cytoplasm	Cytosol	Nucleus	Chloroplast	Peroxisome	Mitochondrion	Ribosome	Extracellular Space	Endoplasmic Reticulum	Golgi Apparatus	Plasma Membrane	Cell Wall
Percentages	1.23609	6.18047	3.21384	4.57355	1.85414	0.370828	1.73053	0.370828	0.988875	1.3597	0.741656	1.11248	0.247219
Molecular functions	Binding	Catalytic Activity	Structural Molecule Activity	Antioxidant Activity	Transporter Activity	Molecular Function Regulator
Percentages	12.4845	14.7095	0.988875	0.741656	0.494438	0.494438

## Sheet: KEGG Pathway Analysis
Comparative Protein Abundance between 0% - 0.04% Treatment Groups
KEGG Pathway Analysis			Pathway	Upregulated Proteins	Downregulated Proteins	Total Protein
			Amino Acid Biosynthesis	14	22	36
Upregulated Proteins	Downregulated Proteins		Carbohydrate Metabolism	13	12	25
Amino Acid Biosynthesis	Amino Acid Biosynthesis		Glycolysis / Gluconeogenesis	3	1	4
Amino Acid Biosynthesis	Amino Acid Biosynthesis		Lipid Metabolism	2	4	6
Amino Acid Biosynthesis	Amino Acid Biosynthesis		Nitrogen Metabolism	4	1	5
Amino Acid Biosynthesis	Amino Acid Biosynthesis		Nucleotide Metabolism	6	4	10
Amino Acid Biosynthesis	Amino Acid Biosynthesis		Phenylpropanoid Biosynthesis	6	2	8
Amino Acid Biosynthesis	Amino Acid Biosynthesis		Plant Defense	5	3	8
Amino Acid Biosynthesis	Amino Acid Biosynthesis		Plant Pathogen Interaction	2	0	2
Amino Acid Biosynthesis	Amino Acid Biosynthesis		Protein Biosynthesis	16	18	34
Amino Acid Biosynthesis	Amino Acid Biosynthesis		Secondary Metabolites Biosynthesis	19	14	33
Amino Acid Biosynthesis	Amino Acid Biosynthesis		Signalling and Cellular Process	10	12	22
Amino Acid Biosynthesis	Amino Acid Biosynthesis		Stress Response	5	5	10
Amino Acid Biosynthesis	Amino Acid Biosynthesis
Amino Acid Biosynthesis	Amino Acid Biosynthesis
Amino Acid Biosynthesis	Amino Acid Biosynthesis
Carbohydrate Metabolism	Amino Acid Biosynthesis
Carbohydrate Metabolism	Amino Acid Biosynthesis
Carbohydrate Metabolism	Amino Acid Biosynthesis
Carbohydrate Metabolism	Amino Acid Biosynthesis
Carbohydrate Metabolism	Amino Acid Biosynthesis
Carbohydrate Metabolism	Amino Acid Biosynthesis
Carbohydrate Metabolism	Amino Acid Biosynthesis
Carbohydrate Metabolism	Amino Acid Biosynthesis
Carbohydrate Metabolism	Carbohydrate Metabolism
Carbohydrate Metabolism	Carbohydrate Metabolism
Carbohydrate Metabolism	Carbohydrate Metabolism
Carbohydrate Metabolism	Carbohydrate Metabolism
Carbohydrate Metabolism	Carbohydrate Metabolism
Glycolysis / Gluconeogenesis	Carbohydrate Metabolism
Glycolysis / Gluconeogenesis	Carbohydrate Metabolism
Glycolysis / Gluconeogenesis	Carbohydrate Metabolism
Lipid Metabolism	Carbohydrate Metabolism
Lipid Metabolism	Carbohydrate Metabolism
Nitrogen Metabolism	Carbohydrate Metabolism
Nitrogen Metabolism	Carbohydrate Metabolism
Nitrogen Metabolism	Glycolysis / Gluconeogenesis
Nitrogen Metabolism	Lipid Metabolism
Nucleotide Metabolism	Lipid Metabolism
Nucleotide Metabolism	Lipid Metabolism
Nucleotide Metabolism	Lipid Metabolism
Nucleotide Metabolism	Nitrogen Metabolism
Nucleotide Metabolism	Nucleotide Metabolism
Nucleotide Metabolism	Nucleotide Metabolism
Phenylpropanoid Biosynthesis	Nucleotide Metabolism
Phenylpropanoid Biosynthesis	Nucleotide Metabolism
Phenylpropanoid Biosynthesis	Phenylpropanoid Biosynthesis
Phenylpropanoid Biosynthesis	Phenylpropanoid Biosynthesis
Phenylpropanoid Biosynthesis	Plant Defense
Phenylpropanoid Biosynthesis	Plant Defense
Plant defense	Plant Defense
Plant Defense	Protein Biosynthesis
Plant Defense	Protein Biosynthesis
Plant Defense	Protein Biosynthesis
Plant Defense	Protein Biosynthesis
Plant Pathogen Interaction	Protein Biosynthesis
Plant Pathogen Interaction	Protein Biosynthesis
Protein Biosynthesis	Protein Biosynthesis
Protein Biosynthesis	Protein Biosynthesis
Protein Biosynthesis	Protein Biosynthesis
Protein Biosynthesis	Protein Biosynthesis
Protein Biosynthesis	Protein Biosynthesis
Protein Biosynthesis	Protein Biosynthesis
Protein Biosynthesis	Protein Biosynthesis
Protein Biosynthesis	Protein Biosynthesis
Protein Biosynthesis	Protein Biosynthesis
Protein Biosynthesis	Protein Biosynthesis
Protein Biosynthesis	Protein Biosynthesis
Protein Biosynthesis	Protein Biosynthesis
Protein Biosynthesis	Secondary Metabolites Biosynthesis
Protein Biosynthesis	Secondary Metabolites Biosynthesis
Protein Biosynthesis	Secondary Metabolites Biosynthesis
Protein Biosynthesis	Secondary Metabolites Biosynthesis
Secondary Metabolites Biosynthesis	Secondary Metabolites Biosynthesis
Secondary Metabolites Biosynthesis	Secondary Metabolites Biosynthesis
Secondary Metabolites Biosynthesis	Secondary Metabolites Biosynthesis
Secondary Metabolites Biosynthesis	Secondary Metabolites Biosynthesis
Secondary Metabolites Biosynthesis	Secondary Metabolites Biosynthesis
Secondary Metabolites Biosynthesis	Secondary Metabolites Biosynthesis
Secondary Metabolites Biosynthesis	Secondary Metabolites Biosynthesis
Secondary Metabolites Biosynthesis	Secondary Metabolites Biosynthesis
Secondary Metabolites Biosynthesis	Secondary Metabolites Biosynthesis
Secondary Metabolites Biosynthesis	Secondary Metabolites Biosynthesis
Secondary Metabolites Biosynthesis	Signalling and Cellular Process
Secondary Metabolites Biosynthesis	Signalling and Cellular Process
Secondary Metabolites Biosynthesis	Signalling and Cellular Process
Secondary Metabolites Biosynthesis	Signalling and Cellular Process
Secondary Metabolites Biosynthesis	Signalling and Cellular Process
Secondary Metabolites Biosynthesis	Signalling and Cellular Process
Secondary Metabolites Biosynthesis	Signalling and Cellular Process
Secondary Metabolites Biosynthesis	Signalling and Cellular Process
Secondary Metabolites Biosynthesis	Signalling and Cellular Process
Signalling and Cellular Process	Signalling and Cellular Process
Signalling and Cellular Process	Signalling and Cellular Process
Signalling and Cellular Process	Signalling and Cellular Process
Signalling and Cellular Process	Stress Response
Signalling and Cellular Process	Stress Response
Signalling and Cellular Process	Stress Response
Signalling and Cellular Process	Stress Response
Signalling and Cellular Process	Stress Response
Signalling and Cellular Process
Signalling and Cellular Process
Stress Response
Stress Response
Stress Response
Stress Response
Stress Response
Comparative Protein Abundance between 0% - 0.10% Treatment Groups
KEGG Pathway Analysis			Pathway	Upregulated Proteins	Downregulated Proteins	Total Protein
			Amino Acid Biosynthesis	6	11	17
Upregulated Proteins	Downregulated Proteins		Carbohydrate Metabolism	2	7	9
Amino Acid Biosynthesis	Amino Acid Biosynthesis		Glycolysis / Gluconeogenesis	0	1	1
Amino Acid Biosynthesis	Amino Acid Biosynthesis		Lipid Metabolism	2	3	5
Amino Acid Biosynthesis	Amino Acid Biosynthesis		Nitrogen Metabolism	1	0	1
Amino Acid Biosynthesis	Amino Acid Biosynthesis		Nucleotide Metabolism	2	6	8
Amino Acid Biosynthesis	Amino Acid Biosynthesis		Phenylpropanoid Biosynthesis	2	1	3
Amino Acid Biosynthesis	Amino Acid Biosynthesis		Plant Defense	1	2	3
Carbohydrate Metabolism	Amino Acid Biosynthesis		Plant Pathogen Interaction	0	2	2
Carbohydrate Metabolism	Amino Acid Biosynthesis		Protein Biosynthesis	2	7	9
Lipid Metabolism	Amino Acid Biosynthesis		Secondary Metabolites Biosynthesis	7	10	17
Lipid Metabolism	Amino Acid Biosynthesis		Signalling and Cellular Process	4	15	19
Nitrogen Metabolism	Amino Acid Biosynthesis		Stress Response	3	3	6
Nucleotide Metabolism	Carbohydrate Metabolism
Nucleotide Metabolism	Carbohydrate Metabolism
Phenylpropanoid Biosynthesis	Carbohydrate Metabolism
Phenylpropanoid Biosynthesis	Carbohydrate Metabolism
Plant Defense	Carbohydrate Metabolism
Protein Biosynthesis	Carbohydrate Metabolism
Protein Biosynthesis	Carbohydrate Metabolism
Secondary Metabolites Biosynthesis	Glycolysis / Gluconeogenesis
Secondary Metabolites Biosynthesis	Lipid Metabolism
Secondary Metabolites Biosynthesis	Lipid Metabolism
Secondary Metabolites Biosynthesis	Lipid Metabolism
Secondary Metabolites Biosynthesis	Nucleotide Metabolism
Secondary Metabolites Biosynthesis	Nucleotide Metabolism
Secondary Metabolites Biosynthesis	Nucleotide Metabolism
Signalling and Cellular Process	Nucleotide Metabolism
Signalling and Cellular Process	Nucleotide Metabolism
Signalling and Cellular Process	Nucleotide Metabolism
Signalling and Cellular Process	Phenylpropanoid Biosynthesis
Stress Response	Plant Defense
Stress Response	Plant Defense
Stress Response	Plant Pathogen Interaction
	Plant Pathogen Interaction
	Protein Biosynthesis
	Protein Biosynthesis
	Protein Biosynthesis
	Protein Biosynthesis
	Protein Biosynthesis
	Protein Biosynthesis
	Protein Biosynthesis
	Secondary Metabolites Biosynthesis
	Secondary Metabolites Biosynthesis
	Secondary Metabolites Biosynthesis
	Secondary Metabolites Biosynthesis
	Secondary Metabolites Biosynthesis
	Secondary Metabolites Biosynthesis
	Secondary Metabolites Biosynthesis
	Secondary Metabolites Biosynthesis
	Secondary Metabolites Biosynthesis
	Secondary Metabolites Biosynthesis
	Signalling and Cellular Process
	Signalling and Cellular Process
	Signalling and Cellular Process
	Signalling and Cellular Process
	Signalling and Cellular Process
	Signalling and Cellular Process
	Signalling and Cellular Process
	Signalling and Cellular Process
	Signalling and Cellular Process
	Signalling and Cellular Process
	Signalling and Cellular Process
	Signalling and Cellular Process
	Signalling and Cellular Process
	Signalling and Cellular Process
	Signalling and Cellular Process
	Stress Response
	Stress Response
	Stress Response
Comparative Protein Abundance between 0.04% - 0.10% Treatment Groups
KEGG Pathway Analysis			Pathway	Upregulated Proteins	Downregulated Proteins	Total Protein
			Amino Acid Biosynthesis	15	17	32
Upregulated Proteins	Downregulated Proteins		Carbohydrate Metabolism	14	13	27
			Glycolysis / Gluconeogenesis	3	2	5
Amino Acid Biosynthesis	Amino Acid Biosynthesis		Lipid Metabolism	2	4	6
Amino Acid Biosynthesis	Amino Acid Biosynthesis		Nitrogen Metabolism	1	2	3
Amino Acid Biosynthesis	Amino Acid Biosynthesis		Nucletide Metabolism	7	1	8
Amino Acid Biosynthesis	Amino Acid Biosynthesis		Phenylpropanoid Biosynthesis	3	3	6
Amino Acid Biosynthesis	Amino Acid Biosynthesis		Plant Defense	2	2	4
Amino Acid Biosynthesis	Amino Acid Biosynthesis		Plant Pathogen Interaction	3	0	3
Amino Acid Biosynthesis	Amino Acid Biosynthesis		Protein Biosynthesis	17	5	22
Amino Acid Biosynthesis	Amino Acid Biosynthesis		Secondary Metabolites Biosynthesis	16	19	35
Amino Acid Biosynthesis	Amino Acid Biosynthesis		Signalling and Cellular Process	14	7	21
Amino Acid Biosynthesis	Amino Acid Biosynthesis		Stress Response	4	9	13
Amino Acid Biosynthesis	Amino Acid Biosynthesis
Amino Acid Biosynthesis	Amino Acid Biosynthesis
Amino Acid Biosynthesis	Amino Acid Biosynthesis
Amino Acid Biosynthesis	Amino Acid Biosynthesis
Amino Acid Biosynthesis	Amino Acid Biosynthesis
Carbohydrate Metabolism	Amino Acid Biosynthesis
Carbohydrate Metabolism	Amino Acid Biosynthesis
Carbohydrate Metabolism	Carbohydrate Metabolism
Carbohydrate Metabolism	Carbohydrate Metabolism
Carbohydrate Metabolism	Carbohydrate Metabolism
Carbohydrate Metabolism	Carbohydrate Metabolism
Carbohydrate Metabolism	Carbohydrate Metabolism
Carbohydrate Metabolism	Carbohydrate Metabolism
Carbohydrate Metabolism	Carbohydrate Metabolism
Carbohydrate Metabolism	Carbohydrate Metabolism
Carbohydrate Metabolism	Carbohydrate Metabolism
Carbohydrate Metabolism	Carbohydrate Metabolism
Carbohydrate Metabolism	Carbohydrate Metabolism
Carbohydrate Metabolism	Carbohydrate Metabolism
Glycolysis / Gluconeogenesis	Carbohydrate Metabolism
Glycolysis / Gluconeogenesis	Glycolysis / Gluconeogenesis
Glycolysis / Gluconeogenesis	Glycolysis / Gluconeogenesis
Lipid Metabolism	Lipid Metabolism
Lipid Metabolism	Lipid Metabolism
Nitrogen Metabolism	Lipid Metabolism
Nucletide Metabolism	Lipid Metabolism
Nucletide Metabolism	Nitrogen Metabolism
Nucletide Metabolism	Nitrogen Metabolism
Nucletide Metabolism	Nucletide Metabolism
Nucletide Metabolism	Phenylpropanoid Biosynthesis
Nucletide Metabolism	Phenylpropanoid Biosynthesis
Nucletide Metabolism	Phenylpropanoid Biosynthesis
Phenylpropanoid Biosynthesis	Plant Defense
Phenylpropanoid Biosynthesis	Plant Defense
Phenylpropanoid Biosynthesis	Protein Biosynthesis
Plant Defense	Protein Biosynthesis
Plant Defense	Protein Biosynthesis
Plant Pathogen Interaction	Protein Biosynthesis
Plant Pathogen Interaction	Protein Biosynthesis
Plant Pathogen Interaction	Secondary Metabolites Biosynthesis
Protein Biosynthesis	Secondary Metabolites Biosynthesis
Protein Biosynthesis	Secondary Metabolites Biosynthesis
Protein Biosynthesis	Secondary Metabolites Biosynthesis
Protein Biosynthesis	Secondary Metabolites Biosynthesis
Protein Biosynthesis	Secondary Metabolites Biosynthesis
Protein Biosynthesis	Secondary Metabolites Biosynthesis
Protein Biosynthesis	Secondary Metabolites Biosynthesis
Protein Biosynthesis	Secondary Metabolites Biosynthesis
Protein Biosynthesis	Secondary Metabolites Biosynthesis
Protein Biosynthesis	Secondary Metabolites Biosynthesis
Protein Biosynthesis	Secondary Metabolites Biosynthesis
Protein Biosynthesis	Secondary Metabolites Biosynthesis
Protein Biosynthesis	Secondary Metabolites Biosynthesis
Protein Biosynthesis	Secondary Metabolites Biosynthesis
Protein Biosynthesis	Secondary Metabolites Biosynthesis
Protein Biosynthesis	Secondary Metabolites Biosynthesis
Protein Biosynthesis	Secondary Metabolites Biosynthesis
Secondary Metabolites Biosynthesis	Secondary Metabolites Biosynthesis
Secondary Metabolites Biosynthesis	Signalling and Cellular Process
Secondary Metabolites Biosynthesis	Signalling and Cellular Process
Secondary Metabolites Biosynthesis	Signalling and Cellular Process
Secondary Metabolites Biosynthesis	Signalling and Cellular Process
Secondary Metabolites Biosynthesis	Signalling and Cellular Process
Secondary Metabolites Biosynthesis	Signalling and Cellular Process
Secondary Metabolites Biosynthesis	Signalling and Cellular Process
Secondary Metabolites Biosynthesis	Stress Response
Secondary Metabolites Biosynthesis	Stress Response
Secondary Metabolites Biosynthesis	Stress Response
Secondary Metabolites Biosynthesis	Stress Response
Secondary Metabolites Biosynthesis	Stress Response
Secondary Metabolites Biosynthesis	Stress Response
Secondary Metabolites Biosynthesis	Stress Response
Secondary Metabolites Biosynthesis	Stress Response
Signalling and Cellular Process	Stress Response
Signalling and Cellular Process
Signalling and Cellular Process
Signalling and Cellular Process
Signalling and Cellular Process
Signalling and Cellular Process
Signalling and Cellular Process
Signalling and Cellular Process
Signalling and Cellular Process
Signalling and Cellular Process
Signalling and Cellular Process
Signalling and Cellular Process
Signalling and Cellular Process
Signalling and Cellular Process
Stress Response
Stress Response
Stress Response
Stress Response
